# Supplementary material for: Teasing out missing reactions in genome-scale metabolic networks through hypergraph learning
Source: Nat Commun. 2023 Apr 25;14:2375. doi: 10.1038/s41467-023-38110-7 (PMC10130184; doi:10.1038/s41467-023-38110-7)
Supplement: Supplementary file 4 — Source Data [file 41467_2023_38110_MOESM4_ESM.zip › Source Data/Figure 2/j-m/iECED1_1282_nhp.csv]

	0	0.1	0.1.1	0.1.1.1	0.1.1.1.1	0.1.1.1.1.1	0.1.1.1.1.1.1	0.1.1.1.1.1.1.1	0.1.1.1.1.1.1.1.1	0
1.0	0.56303334	0.5741222	0.573546	0.58623606	0.56087494	0.56483436	0.5653083	0.5821491	0.5806796	0.5538199
1.0	0.56349856	0.58437854	0.5747874	0.58980566	0.9976572	0.5544366	0.012373588	0.033133216	0.5812229	0.019438347
1.0	0.56257427	0.022197364	0.5743869	0.590122	0.5716184	0.010857232	0.012399429	0.5835454	0.5547532	0.5667049
1.0	0.5601488	0.58212554	0.57636744	0.5893848	0.5768986	0.007343629	0.5671869	0.02735157	0.5821792	0.5566556
1.0	0.01146035	0.58343935	0.020349547	0.027293941	0.56914884	0.56051385	0.56471014	0.020775568	0.00016161359	7.935969e-05
1.0	0.563296	0.5856491	0.5756744	0.5886667	0.5771357	0.55601287	0.5645999	0.59042686	0.5812585	0.5542869
1.0	0.559851	0.5751324	0.57306945	0.5904496	0.5787521	0.010809839	0.5661124	0.75089985	0.58185226	0.55550396
1.0	0.01521104	0.58338416	0.57646847	0.58366555	0.9551595	0.55586	0.56363	0.018985732	0.58106464	0.5535674
1.0	0.5635898	0.15469226	0.57633394	0.5880662	0.5649252	0.56295353	0.56695783	1.0047423e-05	0.5802341	0.5551345
1.0	0.56554204	0.58109665	0.5732943	0.58742553	0.57395333	0.010223617	0.56514496	0.593593	0.58239406	0.5544496
1.0	0.5665614	0.582148	0.57680416	0.5865286	0.56500965	0.014980992	0.5666722	0.58958715	0.580058	0.5557812
1.0	0.56214976	0.58475935	0.57541317	0.58666867	0.55955946	0.01489464	0.5668524	0.5891774	0.5803432	0.19300248
1.0	0.5596174	0.5781518	9.8856945e-05	0.010191198	0.5768649	0.5641023	0.56398	0.58999896	0.5822178	0.5537613
1.0	0.5589091	0.58108014	0.57635087	0.5872149	0.5622832	0.019216169	0.56455404	0.58446234	0.5798806	0.55502164
1.0	0.55842805	0.5734604	0.5749182	0.5888395	0.5621691	0.0090673985	0.008531047	0.5846497	0.021513527	0.5561713
1.0	0.0101092085	0.5797765	0.04433681	0.588896	0.5748439	0.008682952	0.5664394	0.025454234	0.5799984	0.55998296
1.0	0.5584725	0.576138	0.5740751	0.011937977	0.56030613	0.00772146	0.5630922	0.58222294	0.5813305	0.55403847
1.0	0.5633325	0.58108807	0.5728927	0.5874847	0.55919015	0.5639955	0.5657557	0.58360994	0.5802115	0.55434674
1.0	0.5588296	0.10633407	0.57355386	0.00834264	0.5652138	0.564076	0.5646155	0.59256893	0.58198124	0.5538746
1.0	0.014686504	0.5735381	0.57461476	0.5879309	0.56239563	0.5622448	0.5671305	0.11235959	4.2571646e-05	0.56332064
1.0	0.0074647088	0.5777187	0.57613724	0.014938768	0.5734279	0.55459756	0.56771636	0.021161236	0.017875917	0.566735
1.0	0.5635124	0.02190493	0.5784316	0.59001756	0.5734361	0.009683816	0.5668662	0.5898819	0.5816418	0.042626306
1.0	0.5637302	0.5866474	0.36802652	0.004679959	0.5787142	0.55553126	0.56753606	0.5845255	0.01583208	0.045743488
1.0	0.55892324	0.5811424	0.57400304	0.5862847	0.5732565	0.555871	0.56758004	0.591078	0.580268	0.04230944
1.0	0.009079124	0.57487845	0.57458764	0.010084459	0.5761864	0.55711746	0.5641697	0.5836958	0.58062136	0.5555213
1.0	0.56239635	0.5754247	0.6089635	0.5900914	0.57586616	0.56455916	5.0547977e-05	0.582628	0.5816982	0.5632952
1.0	0.010123638	0.5784435	0.5750088	0.5864601	0.570414	0.0181857	0.010954559	0.1684906	0.58116573	0.65416175
1.0	0.5591223	0.5753922	0.57699686	0.5870504	0.5584959	0.5552635	0.56368685	0.029169384	0.5334501	0.55391484
1.0	0.5612773	0.5807867	0.0050858147	0.008922311	0.5710384	0.56265324	0.56439203	0.09144375	0.5814896	0.020942228
1.0	0.56276923	0.57443124	0.5743416	0.58577746	0.4463337	0.55623543	0.56632566	0.5935139	0.58128417	0.55446416
1.0	0.5623589	0.5794722	0.00017822984	0.58589363	0.05398134	0.5553366	0.5633993	0.015127539	0.5816038	0.5543075
1.0	0.025292438	0.5793713	0.5778784	0.58977365	0.56222004	0.55577296	0.010307921	0.5900646	0.58174306	0.55350786
1.0	0.564083	0.031601798	0.5748698	0.58564687	0.57202834	0.5646794	0.56433606	0.015762974	0.07677775	0.5652578
1.0	0.55780447	0.05508889	0.574534	0.5896965	0.5784783	0.009183839	0.5646324	0.58297133	0.5544044	0.5538003
1.0	0.0071600387	0.04829832	0.5772491	0.008466292	0.02327201	0.5644282	0.56681705	0.590955	0.5808684	0.036123544
1.0	0.02539505	0.5845349	0.57763994	0.012706528	0.5721721	0.5576373	0.00023905604	0.58378506	0.48847032	0.55472916
1.0	0.5598534	0.57381594	0.57451624	0.58590347	0.56871384	0.56109846	0.5659929	0.5930923	0.5819985	0.0021653427
1.0	0.55968225	0.5762572	0.57430726	0.58669996	0.47238132	0.55680364	0.5650225	0.5814977	0.5810091	0.56202406
1.0	0.56402254	0.5755918	0.31356132	0.58991313	0.5636785	0.018276082	0.5676217	0.5896057	0.5800819	0.55417246
1.0	0.008867352	0.58190036	0.57792413	0.58798444	0.5638883	0.5557006	0.5669213	0.9334529	0.023654714	0.55312306
1.0	0.5583703	0.5790308	0.09821065	0.5896259	0.55964667	0.011616289	0.011230584	0.58134145	0.5806176	0.5664978
1.0	0.56331825	0.57850707	0.5752821	0.5887601	0.5633224	0.013562762	0.56389296	0.5894122	0.58168715	0.5551061
1.0	0.5631974	0.5818203	0.5771635	0.5896418	0.6654668	0.5546727	0.035448298	0.5819051	0.43320373	0.56428105
1.0	0.0001782509	0.57437396	0.5750916	0.58551526	0.5649928	0.5555325	0.010596679	0.5905042	0.5812184	0.56453747
1.0	0.012138813	0.58246887	0.04439269	0.5870788	0.5747417	0.5569258	0.4786981	0.5835307	0.5812906	0.5568555
1.0	0.5607355	0.58235943	0.5765272	0.55545247	0.5612334	0.5625132	0.5664929	0.89604026	0.58101404	0.5548166
1.0	0.56158656	0.0011544296	0.57668686	0.5911689	0.57639796	0.5578132	0.56468916	0.5897787	0.57925093	0.55284226
1.0	0.55971336	0.55417156	0.57458633	0.5859618	0.36985928	0.5622765	0.007828971	0.008219378	0.5809902	0.027449392
1.0	0.012654032	0.5858494	0.57360554	6.478065e-05	0.5775565	0.55477697	0.5655516	0.2786425	0.57999265	0.55286306
1.0	0.009608286	0.5760693	0.04344868	0.5866399	0.041563734	0.56416374	0.5640199	0.5824823	0.5819792	0.56175387
1.0	0.56474483	0.5809022	0.5747458	0.58555365	0.56432754	0.5626354	0.5668146	0.8179845	0.016185543	0.56410396
1.0	0.009961938	0.5776818	0.5783934	0.587484	0.56048423	0.01906791	0.03547507	0.58616453	0.5817309	0.5623389
1.0	0.55869013	0.5810437	0.5772485	0.58966625	0.5617711	0.5624098	0.56605923	0.0585117	0.58015984	0.56526935
1.0	0.562299	0.58629817	0.57769424	0.008863104	0.04159986	0.013010444	0.012732007	0.59309757	0.58069015	0.553425
1.0	0.5616771	0.58250195	0.00027457273	0.58906686	0.5739088	0.55564535	0.5646685	0.045779493	0.58072513	0.55777353
1.0	0.0075281714	0.57876235	0.5720817	0.5873474	0.5738154	0.5644265	0.56546825	0.014621419	0.57935935	0.55409324
1.0	0.0086228205	0.5746849	0.57508266	0.5882054	0.57341355	0.008072206	0.5647982	0.018392622	0.581972	0.027686104
1.0	0.56159914	0.9265301	0.5759196	0.5855537	0.5765586	0.56063557	0.5647696	0.58480996	0.020286603	0.5501681
1.0	0.56282276	0.5822719	0.577891	0.5871658	0.572329	0.009040275	0.5668242	0.5820509	0.016720768	0.55422914
1.0	0.56377304	0.047431078	0.576309	0.5888229	0.5762753	0.5568401	0.56089216	0.01553749	0.00010583035	0.5632819
1.0	0.5654568	0.5796828	0.5765792	0.5861055	0.48816818	0.5554884	0.49786085	0.58564097	0.5798287	0.03749573
1.0	0.5588768	0.58527243	0.081613615	0.010774099	0.5599475	0.5552441	0.035535034	0.58221066	0.5808013	0.520916
1.0	0.55970246	0.58168566	0.5760857	0.586918	0.631623	0.012616345	0.5679041	0.58941	0.58170897	0.05494009
1.0	0.5618484	0.57823914	0.088995226	0.009283898	0.57240677	0.55648935	0.56529695	0.5816607	0.5812052	0.5232284
1.0	0.5600885	0.5851204	0.57344943	0.5873058	0.57089674	0.56374705	0.5663383	0.59223783	0.00023791482	0.56466496
1.0	0.009124546	0.5799539	0.5763719	0.5864293	0.5617794	0.5557906	0.012451606	0.5820973	0.58157146	0.5618292
1.0	0.5596439	0.5832599	0.57362884	0.5850748	0.57885265	0.5628131	0.56442446	0.58301806	0.5813969	7.481869e-05
1.0	0.5607131	0.5750002	0.5741079	0.0054913517	0.5617178	0.5554679	0.5650849	0.81212264	0.5803817	0.5631897
1.0	0.56012034	0.5346908	0.5745608	0.5891821	0.022795035	0.5649283	0.56696874	0.0124554	0.57984185	0.56626433
1.0	0.014968859	0.58083636	0.57379293	0.58530235	0.5612049	0.55618876	0.5644387	0.59030753	0.58170027	0.5621931
1.0	0.55784386	0.57420963	0.035212327	0.5865639	0.5700794	0.55701596	0.5648162	0.66201603	0.58060575	0.5564152
1.0	0.56289774	0.04643536	0.5743481	0.5880077	0.563961	0.5629364	0.56645304	0.5844521	0.58086914	0.55189425
1.0	0.56204206	0.5840606	0.06990715	0.5865732	0.9929651	0.5642723	0.5679006	0.008558987	0.014517736	0.046912614
1.0	0.5597414	0.5736183	0.08652976	0.5870902	0.5638313	0.56487685	0.56413126	0.58459157	0.5824152	0.56350976
1.0	0.5631267	0.57518595	0.5730968	0.5882034	0.5608719	0.008873314	0.56616575	0.5922821	0.017831193	0.55420893
1.0	0.55926	0.5810386	7.781447e-05	0.009586607	0.56194276	0.006850908	4.353148e-05	0.5909195	0.020183928	0.55482554
1.0	0.56094813	0.05345783	0.57528895	0.5897088	0.8579989	0.018452002	0.566257	0.5900388	0.58113176	0.5575521
1.0	0.009718471	0.11959333	0.046735566	0.5862076	0.5625582	0.5639689	0.56601864	0.5887636	0.58212453	0.55586433
1.0	0.009200286	5.1087878e-05	0.17246157	0.58991176	0.5758975	0.4701303	0.56780463	0.5933837	0.5817502	0.5547654
1.0	0.5584311	0.578607	0.5766017	0.5882786	0.57749414	0.5574661	0.5640201	0.58931094	0.5809625	0.034592338
1.0	0.560933	0.57512635	0.5744625	0.008637842	0.5755617	0.55635065	0.56535196	0.5829596	0.014168382	0.5662311
1.0	0.56168514	0.57461524	0.57448477	0.5874206	0.5750922	0.0121471705	0.5647316	0.5901498	0.013542	0.5609219
1.0	0.007563531	0.5804414	0.5745204	0.0085822195	0.9937418	0.555675	0.5634368	0.5929541	0.5812361	0.5553998
1.0	0.5590565	0.584586	0.5784655	0.5901297	0.56240153	0.56301665	0.56701124	0.02341258	0.5810483	0.5621525
1.0	0.5638734	0.5752453	0.57453847	0.58791316	0.56234175	0.5550413	0.5656138	0.5804964	0.5822342	0.5614597
1.0	0.5612037	0.5753217	0.57605004	0.5855505	0.5601087	0.55621547	0.56720877	0.59029907	0.5813235	0.562005
1.0	0.025379095	0.5750695	0.57704604	0.006342401	0.015158692	0.01932299	0.5670247	0.59121275	0.5812256	0.5534964
1.0	0.01466628	0.018167604	0.035843972	0.5875244	0.026140628	0.556604	0.56542677	0.5824648	0.5806848	0.58666575
1.0	0.010419012	0.5861779	0.5725723	0.5867678	0.01637311	0.5648178	0.56286925	0.5834183	0.5813932	0.5656653
1.0	0.5600645	0.5829914	0.57670087	0.5870163	0.0927574	0.5649316	0.5666354	0.24853308	0.018267425	0.5576337
1.0	0.55875725	0.04030322	0.574384	0.58626676	0.56150687	0.47723252	0.56730443	0.581762	0.5815565	0.03351494
1.0	0.5625035	0.581586	0.5764443	0.58918315	0.5554475	0.55478466	0.5665008	0.024486061	0.07688506	0.55644405
1.0	0.562556	0.58096457	0.0013880419	0.007293464	0.5617243	0.56229144	0.015520119	0.016691519	0.5810659	0.56226486
1.0	0.015207634	0.06502534	0.5757538	0.5896617	0.5725576	0.015960343	0.5649352	0.58499914	0.5797256	0.028080847
1.0	0.5628098	0.58126426	0.57448083	0.013105313	0.55691516	0.5541876	0.5667391	0.59019345	0.58184344	0.5533062
1.0	0.012595696	0.5743199	0.5770502	0.5873846	0.5720127	0.5647205	0.56494856	0.35069105	0.58222634	0.5560021
1.0	0.5643922	0.0335614	0.57775635	0.58970773	0.57888925	0.56260574	0.5667173	0.59049696	0.01124796	0.039320674
1.0	0.013147335	0.041122623	0.57733625	0.58723676	0.55952877	0.56198925	0.5647268	0.59039056	0.5811064	0.5551819
1.0	0.5640919	0.46092787	0.57177657	0.0026563306	0.083184235	0.5564079	0.5634333	0.59123254	0.58149135	0.5636836
1.0	0.5587202	0.57937634	0.60886544	0.589994	0.57844645	0.56243336	0.01397378	0.5812809	0.58113074	0.013684032
1.0	0.56272537	0.5825199	0.5743084	0.59080654	0.3597393	0.55616456	0.56551796	0.016178718	0.579632	0.56383693
1.0	0.562205	0.5789381	0.07457432	0.013500911	0.56537503	0.5564127	0.5637714	0.59061414	0.5821158	0.019651681
1.0	0.56243205	0.5765211	0.5747156	0.58666044	0.57493573	0.5548658	0.5645831	0.58505726	0.5812484	0.55432487
1.0	0.5627477	0.9265439	0.5770059	0.58979785	0.32369176	0.5639751	0.013580694	0.58080816	0.5811993	0.020278223
1.0	0.5602165	0.5796925	0.0494135	0.587114	0.060168974	0.560095	0.56455266	0.0836038	0.019551082	0.023747612
1.0	0.012676582	0.58254266	0.5738192	0.58683646	0.99250644	0.008987629	0.5663116	0.5837036	0.029030137	0.55316883
1.0	0.5640117	0.58284	0.57359755	0.5888054	0.57666326	0.56448936	0.56694907	0.58911425	0.013585959	0.55379283
1.0	0.55969095	0.57470214	0.059534073	0.5882544	0.56345814	0.5568426	0.013680486	0.18934076	0.013329813	0.55833256
1.0	0.55993354	0.5777788	0.57570803	0.5896003	0.56063205	0.010084163	0.5639743	0.59111226	0.5812428	0.5582749
1.0	0.5602634	0.5768939	0.5737388	0.5869862	0.56389993	0.000116227595	0.566942	0.12815827	0.5808703	0.082338266
1.0	0.55922776	0.57711154	0.57587916	0.5889356	0.562251	0.5574183	0.5640422	0.5812309	0.5810652	0.5625116
1.0	0.56193864	0.03860489	0.5744834	0.59087276	0.5788682	0.014232103	0.56714785	0.5895669	0.58079785	0.5667773
1.0	0.5589819	0.09531507	0.5746267	0.58958656	0.46143994	0.021050146	0.016039468	0.5890395	0.58031464	0.5535792
1.0	0.5571036	0.047058266	0.5747269	0.58664393	0.31017914	0.015113115	0.5671131	0.9339235	0.00024446927	0.56621283
1.0	0.56479526	0.57697	0.5751231	0.00010343052	0.57875645	0.55598855	0.5649367	0.16554615	0.5815473	0.051344417
1.0	0.55919105	0.57919735	0.100045495	0.586265	0.5760905	0.55538124	0.56633514	0.0359421	0.5812958	0.56329477
1.0	0.5642382	0.0139187565	0.5766796	0.58670133	0.56073356	0.5552333	0.56516397	0.59494346	0.5816202	0.56228566
1.0	0.56529605	0.5820103	0.573374	0.5840503	0.56009257	0.637467	0.56712276	0.5836033	0.57946944	0.5570879
1.0	0.009207512	0.02853725	0.5748978	0.5863142	0.57548296	0.011209302	0.035576236	0.59160876	0.013505924	0.56431574
1.0	0.55920047	0.57419866	0.5706774	0.58905876	0.56010824	0.5646106	0.5677396	0.5940217	0.5817148	0.56242555
1.0	0.5623642	0.58396393	0.57593906	0.5376974	0.7345189	0.55589306	0.009950258	0.5903385	0.5811643	0.5650499
1.0	0.5609908	0.065777	0.576563	0.000104552055	0.5757591	0.5614738	0.00024238187	0.5832533	0.024250336	0.023989044
1.0	0.5637241	0.5819703	0.5761411	0.5870608	0.5630361	0.5611194	0.56582993	0.5857959	0.58011997	0.5533238
1.0	0.5643642	0.58042747	0.5758102	0.008715054	0.5660666	0.56052595	0.56426936	0.58936864	0.58232814	0.55461216
1.0	0.5637282	0.05105532	0.57674694	7.785366e-06	0.57657766	0.5553527	0.56776756	0.58371186	0.5818482	0.55462456
1.0	0.55945486	0.5787323	0.5784032	0.58597744	0.576239	0.5618497	0.5670898	0.59004855	0.581275	0.56642807
1.0	0.5591832	0.49389365	0.5781475	0.59120935	0.56355685	0.55659497	0.5671369	0.8368142	0.019974116	0.5523934
1.0	0.5648833	0.5866588	0.5761078	0.58469266	0.56222165	0.5544108	4.949495e-05	0.5879002	0.07688217	0.5539452
1.0	0.009183778	0.57536876	0.5728276	0.588345	0.054081704	0.5544527	0.01233599	0.59078145	0.5790259	0.5630719
1.0	0.5618582	0.586337	0.54248214	0.0077223736	0.03450105	0.55539304	0.5674734	0.5938037	0.580211	0.5571357
1.0	0.56456757	0.00014183133	0.059483696	0.0066784015	0.560739	0.013936897	0.56698287	0.5912773	0.58061403	0.5617289
1.0	0.00024409757	0.5733862	0.57728845	0.5847928	0.56169844	0.5546113	0.0146105075	0.5922041	0.5811874	0.5627147
1.0	0.5640095	0.6582923	0.57283485	0.58703136	0.56184053	0.55639076	0.013597312	0.041915078	0.58186257	0.5536006
1.0	0.008373684	0.5807659	0.5783859	0.5877347	0.57528406	0.55696815	4.9306513e-05	0.02269921	0.58114165	0.56254077
1.0	0.559967	0.57342106	0.51454836	0.02737398	0.5592728	0.56245476	5.6178913e-05	0.5942361	0.5812617	0.5613787
1.0	0.5629752	0.053950444	0.5736622	0.5861042	0.56232524	0.56125706	0.5628346	0.58566964	0.58112985	0.030225538
1.0	0.56011975	0.573967	0.5745611	0.58738244	0.57606477	0.5553731	0.0056084353	0.58243525	0.5811171	0.55475044
1.0	0.012122082	0.24783312	0.5741446	0.70870465	0.56286335	0.55589586	0.56461006	0.5882184	0.5818511	0.5551927
1.0	0.5620144	0.5757899	0.09857561	0.016788315	0.5619615	0.5562334	0.5642466	0.58974457	0.5802564	0.5546143
1.0	0.5579642	0.11772174	0.57662547	0.010999204	0.56344104	0.011100647	0.567119	0.5906913	0.019291462	0.5656621
1.0	0.5635602	0.5861608	0.57355124	0.5896849	0.090920836	0.5554152	0.5648548	0.008873473	0.5817927	0.020497452
1.0	0.5532267	0.586179	0.5766981	0.58697397	0.55604976	0.5341997	0.5662862	0.022773812	0.5808789	0.020911139
1.0	0.5603664	0.5724281	0.41626668	0.58734757	0.08146575	0.55766827	0.5644465	0.59346235	0.5823474	0.5656489
1.0	0.5995598	0.57318974	0.57596725	0.5879005	0.5777938	2.6996886e-05	0.5637109	0.5830654	0.019061167	0.55655634
1.0	0.5586041	0.57576627	0.5770677	0.58956265	0.56241375	0.51573545	0.56461555	6.2229155e-05	0.5808673	0.5528569
1.0	0.6332334	0.357289	0.07704205	0.5899916	0.56559086	0.55690366	0.5647616	0.024578089	0.5805392	0.013409619
1.0	0.56209695	0.079922065	0.5744537	0.00012137372	0.5615822	0.014351174	0.56379503	0.5896071	0.58165556	0.037595674
1.0	0.5598481	0.12768874	0.03569876	0.5894206	0.6819707	0.5538044	0.5643121	1.0027119e-05	0.0001264202	0.5621775
1.0	0.55974096	0.57849175	0.5741502	0.58813083	0.579198	0.56040245	0.016751125	0.034758653	0.5818051	0.5632613
1.0	0.00016242202	0.58125716	0.573555	0.58638656	0.5670984	0.011614554	0.56527954	0.058345564	0.00019737802	0.5522953
1.0	0.55983275	0.57476944	0.5747339	0.54407793	0.5657088	0.555371	0.6045054	0.021317162	0.5821782	0.5638087
1.0	0.56299335	0.0001617309	0.5749	0.5908056	0.5638294	0.55462265	0.5658905	0.5901454	0.58241385	0.5220478
1.0	0.56420743	0.57489985	0.57517236	0.59083474	0.012455482	0.55604035	0.5664054	0.586566	0.026398392	0.55367005
1.0	0.55951107	0.13189097	0.57693696	0.5874097	0.56031656	0.5551366	0.000110533045	0.59090424	0.008797835	0.026158322
1.0	0.009216991	0.5818037	0.5741829	0.54543406	0.5724655	0.55505705	0.5672147	0.5902687	0.51294255	0.5539168
1.0	0.010367849	0.62035197	0.57680297	0.5875782	0.5781537	0.5628001	0.5645276	0.5835126	0.5824749	0.5554724
1.0	0.559098	0.57698965	0.57480323	0.00973456	0.56376	0.009139834	0.56239635	0.5910854	0.013474371	0.023989815
1.0	0.55855596	0.9255331	0.07121569	0.58670473	0.012522571	0.5557047	0.013559081	0.5848576	0.5807284	0.5633884
1.0	0.5586092	0.5867837	0.04647583	0.59149224	0.5612985	0.5560338	0.56549114	0.5894912	0.580143	0.56590885
1.0	0.55810905	0.58055943	0.0290661	0.5867754	0.5605398	0.55478424	0.5665419	0.033461418	0.5806065	0.028624315
1.0	0.5617609	0.5749771	0.00017834475	0.5902309	0.095158935	0.018814828	0.5643319	0.5796058	0.58031696	0.5559638
1.0	0.5617317	0.5731189	0.5745288	0.58668184	0.5642874	0.5620976	0.01205491	0.36580634	0.58058983	0.6760285
1.0	0.5632294	0.5744724	0.5774463	0.58645797	0.56041694	0.56170034	0.566372	0.8077681	0.023402175	0.559618
1.0	0.56043816	0.58023244	0.57450044	0.5889813	0.5614687	0.5645083	0.5659295	0.58566844	0.5808838	0.050332386
1.0	0.55856377	0.57492846	0.5776308	0.5913756	0.035083108	0.5560788	0.5666388	0.5807508	0.58135885	0.028601283
1.0	0.5660834	0.5757738	0.57504123	0.58684593	0.55955005	0.5570083	0.5657313	0.035751767	0.58135855	0.55464095
1.0	0.5593448	0.5752381	0.573184	0.5892225	0.5729347	0.021025872	0.5678577	0.5807722	0.014335629	0.55480504
1.0	0.5595307	0.58058566	0.57756746	0.5916212	0.5620499	0.5539275	0.56441325	0.59366786	0.5822359	0.5526729
1.0	0.55934507	0.5818289	0.07460644	0.010516541	0.5603391	0.55488414	0.56360877	0.5830147	0.57987326	0.5618953
1.0	0.55955815	0.5862054	0.5773661	0.5833554	0.56736106	0.5628135	0.5648638	0.5945151	0.5805076	0.5635027
1.0	0.010077911	0.183022	0.09686236	0.54029447	0.5785744	0.5540372	0.56496483	0.58269656	0.5814076	0.55522376
1.0	0.5629123	0.5773101	0.5755274	0.55541205	0.5780509	0.55538386	0.015709916	0.5906795	0.58085364	0.027916621
1.0	0.008963262	0.05146791	0.57561266	0.5869008	0.31614068	0.5642696	0.012946953	0.594231	0.5812909	0.56133026
1.0	0.562443	0.04470252	0.5745512	0.5895267	0.6237001	0.5639882	0.5671559	0.00010511326	8.534235e-05	0.56372064
1.0	0.010134041	0.5828092	0.57737696	0.5862601	0.5628576	0.55655694	0.5673592	0.013792685	0.017080681	0.5664437
1.0	0.56507134	0.57493424	0.60769296	0.589909	0.56000435	0.5551753	0.56761414	0.58498347	5.535452e-05	0.55493474
1.0	0.014613322	0.58063304	0.57414234	0.013464684	0.013858792	0.56290317	0.01115304	4.777956e-05	0.5800445	0.5639245
1.0	0.5639416	0.5816057	0.57418805	0.586337	0.06385378	0.0059701516	0.5670296	0.5941761	0.58194274	0.5618945
1.0	0.010073402	0.5815127	0.0646283	0.5874033	0.8861544	0.5564266	0.5643303	0.5827601	0.58185136	0.5546296
1.0	0.5590111	0.5814639	0.5751305	0.5906433	0.55753523	0.5555655	0.563566	0.5813811	0.019709103	0.5554273
1.0	0.5589688	0.5779659	0.57406616	0.58555	0.5759065	0.5567323	0.5640157	0.58009195	0.58164406	0.56225836
1.0	0.560105	0.5823271	0.57477677	0.5886695	0.9926944	0.55605656	0.5668288	0.58315265	0.5809606	0.56384456
1.0	0.008492708	0.029416438	0.5750198	0.000111214445	0.5653652	0.011625912	0.012020606	0.5805402	0.016156957	0.5559624
1.0	0.5599549	0.03528406	0.5748236	0.58845985	0.57091254	0.00011729176	0.56490654	0.5942612	0.018068673	0.01932566
1.0	0.5643829	0.585399	0.5732662	0.58945346	0.56160176	0.5556987	0.5636489	0.5929079	0.018676283	0.56632555
1.0	0.5601237	0.575002	0.57451165	0.5876382	0.56703347	0.56150496	0.5680591	0.5902263	0.5796117	0.5556036
1.0	0.008142539	0.58568347	0.57495064	0.590689	0.5595148	0.56275725	0.56729805	0.5900353	0.076767206	0.5624484
1.0	0.012032027	0.042501494	0.5739597	0.013725283	0.5792265	0.010416018	0.56503606	0.011742542	0.5815964	0.5628165
1.0	0.56006163	0.5772202	0.57369965	0.58965737	0.5596812	0.55570287	0.5029482	0.93334156	0.5814652	0.5665521
1.0	0.5583601	0.5857982	0.57608354	0.5855951	0.035479795	0.5551661	0.5648999	0.58184165	0.58112913	0.5607867
1.0	0.55992377	0.5808747	0.5746552	0.58403456	0.57379913	0.009878922	0.5666803	0.58264285	0.5817712	0.025691696
1.0	0.5599113	0.5758852	0.5741405	0.007404055	0.56978166	0.008854274	0.011352773	0.5908381	0.5814198	0.033866096
1.0	0.56049925	5.407912e-05	0.078932956	0.58743525	0.57265025	0.5629036	0.5638205	0.021633841	0.58238864	0.5643847
1.0	0.5631013	0.58144534	0.053532086	0.5863349	0.56225616	0.56303144	0.56388545	0.5944364	0.58184713	0.55456406
1.0	0.55960333	0.5866344	0.5755692	0.58700484	0.559806	0.55429804	0.5639892	0.5900293	0.57947546	0.5566698
1.0	0.56306255	0.9261196	0.5752586	0.5889633	0.5719045	0.5553735	0.5664241	0.5824756	0.58055866	0.55555654
1.0	0.012262678	0.5825462	0.5777024	0.58851427	0.0497041	0.006462103	0.56485486	0.58906287	0.5823435	0.5552209
1.0	0.013414219	0.054871935	0.013858343	0.5869425	0.56454194	0.55709547	0.56364095	0.5846227	0.57933664	0.566997
1.0	0.514001	0.5777702	0.57586694	0.5883923	0.5743844	0.5648817	0.0129286	0.5830361	0.00013714106	0.5550701
1.0	0.5658663	0.5809269	0.57499444	0.5855274	0.57770205	0.562366	0.56434107	0.5882854	0.5804883	0.015384948
1.0	0.5637521	0.7437762	0.574485	0.59051144	0.57261926	0.5566491	0.5671987	0.5358912	0.020225396	0.5609304
1.0	0.00992877	0.10965405	0.5736379	0.5874765	0.57352084	0.5546952	0.567064	0.5839053	0.58201325	0.5544162
1.0	0.025350444	0.5735448	0.5746159	0.58820325	0.5605944	0.5606436	0.56439024	0.5908874	0.019806597	0.33601
1.0	0.0077573424	0.58063114	0.57626116	0.58995837	0.2112001	0.5615522	0.01648635	0.583111	0.580127	0.5563225
1.0	0.5600369	0.033075064	0.577007	4.697433e-05	0.56497765	0.56133044	0.5141637	0.59050035	0.5804314	0.5546338
1.0	0.5636246	0.5867332	0.5739061	0.027339736	0.018878954	0.56137365	0.5657515	0.5810385	0.021296633	0.042412892
1.0	0.5618711	0.5757684	0.04578897	0.58667314	0.57131225	0.5544111	0.03567627	0.5833761	0.076947235	0.5555722
1.0	0.55238557	0.57192796	0.57484674	0.012228971	0.55976546	0.56160253	0.56680614	0.59135425	0.58193934	0.5529261
1.0	0.011733188	0.58524674	0.5749799	0.58719075	0.5607977	0.55546063	0.5647289	0.5805956	0.5814681	0.5633429
1.0	0.55982304	0.57573336	0.00087705953	0.58991885	0.016897216	0.00019387514	0.56721514	0.5908399	0.5812788	0.021407977
1.0	0.007933591	0.5813554	0.57678705	0.5871394	0.55952156	0.4988823	0.035499793	0.5818795	0.5799078	0.52047765
1.0	0.5596138	0.7301228	0.57403445	0.5863316	0.9926656	0.56305826	0.56474227	0.58221364	0.01922826	0.5568617
1.0	0.5633269	0.58211744	0.5773219	0.5218941	0.560076	0.56134665	0.56791073	0.5812943	0.58116794	0.5561035
1.0	0.56172657	0.5747732	0.57434565	0.58947337	0.024762444	0.5628768	0.011844947	0.5911946	0.579817	0.04256546
1.0	0.5617457	0.57519704	0.57300395	0.5901299	0.56138223	0.5615778	0.5640954	0.06759749	0.5809238	0.056084074
1.0	0.55950207	0.050506245	0.57511264	0.5864433	0.56365734	0.55672085	0.5670258	0.58389336	0.57943517	0.54013205
1.0	0.56315285	0.5748934	0.5754754	0.58898157	0.01316382	0.5557679	0.035467643	0.5820512	0.58122355	0.5668223
1.0	1.8406554e-05	0.58246726	0.5731411	0.5870274	0.56694645	0.5612242	0.56706357	0.5512361	0.5813878	0.5548833
1.0	0.55929923	0.58582664	0.5771408	0.58689785	0.56796384	0.5557424	0.012962666	0.58253616	0.58169657	0.561388
1.0	0.014810108	0.5804287	0.57471144	0.5848557	0.56419736	0.56324345	0.56794256	0.58218735	0.57949835	0.56691784
1.0	0.01271177	0.5824923	0.5730904	0.5907194	0.56018275	0.55563974	0.010240725	0.04043031	0.58122385	0.555664
1.0	0.56305456	5.237719e-05	0.57788813	0.5906535	0.5744063	0.017270708	0.013525428	0.59034926	0.5817438	0.024985844
1.0	0.55840063	0.5740281	0.040405236	0.5905582	0.5598175	0.5555657	0.56509995	0.58196336	0.57845694	0.026421348
1.0	0.02530789	0.03820253	0.57701457	5.5248576e-05	0.5585107	0.5555731	0.011464267	0.58269244	0.017423617	0.5553664
1.0	0.56162524	0.5744039	0.41983706	0.58641106	0.57646865	0.55288553	0.5650002	0.5897634	0.5813287	0.5558785
0.0	0.015395374	0.03276805	0.10278723	0.010743111	0.013837759	0.015255082	0.0136801135	0.016758455	0.021468835	0.030170085
0.0	0.015447053	0.032867424	0.103215136	0.010728517	0.013711675	0.015324353	0.013755161	0.016870227	0.02142803	0.029879797
0.0	0.010093493	0.0462481	0.07734397	0.009309243	0.064193025	0.009319121	0.012528493	0.010777932	0.017984813	0.024063133
0.0	0.010122588	0.045981843	0.07770377	0.0092635965	0.06395907	0.009269309	0.012556055	0.0108021265	0.017949762	0.023986198
0.0	0.010454001	0.01979323	0.07484101	0.007962067	0.01453868	0.008803192	0.00970827	0.012709269	0.0156171415	0.022168608
0.0	0.01041793	0.02008716	0.075574644	0.007878406	0.014713724	0.008811159	0.009671417	0.01273591	0.01567137	0.022347638
0.0	0.009197022	0.16713406	0.08990244	0.0072709955	0.5456867	0.008745942	0.011133777	0.089248486	0.011606504	0.043695953
0.0	0.013122321	0.2589529	0.09530606	0.01065694	0.676059	0.00854177	0.015325864	0.018937388	0.023395082	0.019403389
0.0	0.013140914	0.25770146	0.09485043	0.010621449	0.67926556	0.008497721	0.015348932	0.018801687	0.023520457	0.019628141
0.0	0.013130357	0.25868386	0.094701916	0.010649396	0.6797829	0.008513058	0.015345263	0.018862268	0.023461511	0.019529808
0.0	0.0062383967	0.106561095	0.1548169	0.0059489454	0.125782	0.016408557	0.011935827	0.13058756	0.013936445	0.029397724
0.0	0.0016136788	0.11342134	0.07896844	0.0065443255	0.12936078	0.009244977	0.01188362	0.04126698	0.007808715	0.03649079
0.0	0.006816022	0.13734098	0.11111589	0.005543644	0.17711028	0.0095657315	0.010487696	0.051398385	0.011279382	0.04126211
0.0	0.015571239	0.67735136	0.19458342	0.013823944	0.9977888	0.034023676	0.018545123	0.71647125	0.019186247	0.16836092
0.0	0.006105265	0.06808441	0.07018054	0.008590398	0.45517397	0.013632334	0.010506646	0.08671972	0.013672452	0.043781493
0.0	0.00942392	0.05593583	0.07098335	0.0074266437	0.29664844	0.01848754	0.011115114	0.17420824	0.010430468	0.034331813
0.0	0.016913097	0.51945424	0.22193146	0.0099066235	0.98897636	0.028687293	0.015992172	0.7326614	0.01598542	0.23434646
0.0	0.00560428	0.07731905	0.05028515	0.005881668	0.045625016	0.015034901	0.010648104	0.25925016	0.0117824	0.020718893
0.0	0.00784162	0.053538226	0.037071127	0.0084630195	0.031825185	0.007595856	0.018160455	0.2220038	0.013397204	0.013202721
0.0	0.007830356	0.053584468	0.036830246	0.00843232	0.031680387	0.007592072	0.018186558	0.21954033	0.013441117	0.013119543
0.0	0.006595168	0.065918736	0.06128328	0.005160059	0.5488286	0.008832611	0.009904669	0.07657224	0.01104382	0.036027797
0.0	0.008202494	0.052785404	0.031957734	0.007545816	0.15760173	0.00907496	0.0128039345	0.02784787	0.012678689	0.024139347
0.0	0.008190455	0.05318216	0.03209077	0.0075572524	0.15648444	0.009106651	0.012755411	0.028078992	0.0126705915	0.024179429
0.0	0.010685579	0.05923022	0.04471513	0.005705193	0.072972156	0.012124423	0.009341586	0.044076174	0.010474843	0.025026213
0.0	0.01844851	0.55029947	0.19928135	0.009828427	0.9902885	0.028539876	0.015257153	0.75320965	0.019124314	0.22361541
0.0	0.009031236	0.054177836	0.06465604	0.006718097	0.04851004	0.01073048	0.007865785	0.033391666	0.012207961	0.023339143
0.0	0.0059548416	0.036952976	0.0724655	0.005869844	0.07690337	0.010588857	0.008025402	0.039575458	0.013351642	0.031793173
0.0	0.0063467566	0.093573704	0.08457796	0.008061843	0.56968504	0.008884437	0.012365457	0.07299153	0.011964221	0.026424384
0.0	0.0063093137	0.092351206	0.084348075	0.008072802	0.5686044	0.008898523	0.012373577	0.07237517	0.011952221	0.02611227
0.0	0.006291288	0.0919156	0.08415668	0.008031175	0.5685827	0.008894352	0.01239068	0.0722087	0.011921014	0.026031371
0.0	0.008155913	0.07382056	0.046237417	0.0075545376	0.07419494	0.011758838	0.006544719	0.020367378	0.011345758	0.059113175
0.0	0.009623099	0.16108912	0.0236033	0.014280706	0.0494209	0.014741504	0.011757963	0.0064900126	0.022890458	0.028695188
0.0	0.0074328394	0.059240926	0.05068125	0.005933524	0.111257166	0.009529019	0.007616873	0.11652826	0.0124841845	0.025950167
0.0	0.5431307	0.5370144	0.3937366	0.52160174	0.6802874	0.55405325	0.46824607	0.60415596	0.52368623	0.57068706
0.0	0.55819815	0.5729111	0.5717407	0.584986	0.5589282	0.55458516	0.5638808	0.58239305	0.58023113	0.555418
0.0	0.012078739	0.046227284	0.03846149	0.007554181	0.023927571	0.009686098	0.012143606	0.03915204	0.016623534	0.020730458
0.0	0.54620373	0.69466424	0.62930626	0.5554647	0.3345082	0.67253053	0.5386244	0.557125	0.5539329	0.57834864
0.0	0.0077084573	0.08499977	0.0655165	0.005575059	0.037552726	0.013285885	0.009703953	0.108392544	0.014496002	0.03515653
0.0	0.009126254	0.08710337	0.061380826	0.00696975	0.074526645	0.01026539	0.008796583	0.05620918	0.006098218	0.028328318
0.0	0.005531743	0.099004015	0.101260975	0.010159703	0.17608704	0.014069818	0.0062811277	0.08666432	0.010396475	0.027045371
0.0	0.0070612207	0.06296592	0.070778966	0.0053488417	0.1770508	0.013440161	0.009839993	0.039198823	0.010322613	0.03781713
0.0	0.007984315	0.09536014	0.05236585	0.0059721605	0.11914266	0.0115377065	0.011068741	0.044395864	0.006513486	0.02548363
0.0	0.0074717887	0.22732073	0.0956941	0.006079939	0.15108553	0.008769616	0.007802001	0.040343158	0.011202164	0.04996175
0.0	0.012649457	0.12190269	0.05784106	0.008106832	0.2699721	0.013940266	0.008095614	0.132566	0.01314355	0.04075697
0.0	0.00662186	0.08287413	0.1371328	0.005887733	0.5117397	0.011155096	0.011750939	0.2249155	0.011961493	0.036773916
0.0	0.008002643	0.08577967	0.05277675	0.006287837	0.48959047	0.013224994	0.008293653	0.12216892	0.01510636	0.055139933
0.0	0.0062172725	0.08615929	0.07764676	0.007295046	0.1434117	0.014947998	0.008587467	0.069394976	0.014923823	0.060467485
0.0	0.008487984	0.064364955	0.051502652	0.0069969767	0.12535824	0.009553397	0.009595494	0.049577326	0.01577289	0.03169474
0.0	0.008955222	0.15107997	0.087963216	0.0070229997	0.8261514	0.009173882	0.006147565	0.06101993	0.016300788	0.041566428
0.0	0.0077576917	0.110263	0.10768135	0.00508232	0.06089784	0.011164472	0.007946098	0.07048135	0.010235463	0.020865556
0.0	0.011927137	0.073467195	0.13496712	0.006311532	0.5111911	0.012563197	0.008313058	0.10980112	0.015766127	0.039393023
0.0	0.00018416347	0.6506023	0.29262614	0.010177778	0.99060047	0.01884018	0.015505263	0.80746424	0.02377029	0.17613587
0.0	0.0068956106	0.06777306	0.1154324	0.006136376	0.2544477	0.011784771	0.0059817107	0.13004228	0.014587828	0.046552554
0.0	0.014041422	0.033098366	0.061752547	0.013404125	0.042199697	0.018977921	0.015306506	0.029583508	0.01642508	0.04715424
0.0	0.61765	0.70059806	0.61779195	0.5427544	0.912406	0.7160009	0.5607289	0.59251535	0.5739932	0.5949087
0.0	0.7820571	0.73609316	0.738518	0.7077464	0.8121311	0.8089269	0.60967755	0.7768056	0.51294255	0.78058267
0.0	0.7820571	0.73609316	0.738518	0.7077464	0.8121311	0.8089269	0.60967755	0.7768056	0.51294255	0.78058267
0.0	0.62236655	0.6369906	0.63712305	0.55653864	0.7849477	0.58596516	0.5787421	0.68747705	0.52672106	0.67522085
0.0	0.008074689	0.079615064	0.15570757	0.0074352496	0.06592973	0.012438198	0.008509818	0.06734192	0.013472039	0.03345938
0.0	0.71397793	0.7711658	0.47180337	0.683648	0.9314537	0.68742293	0.55587775	0.6027519	0.010285292	0.79378456
0.0	0.5592554	0.5758217	0.57193214	0.5847123	0.5598571	0.5553538	0.56263006	0.58327454	0.58046174	0.554697
0.0	0.5584634	0.57325554	0.5717472	0.5845093	0.55928564	0.5555461	0.5627687	0.58330053	0.5802168	0.5521011
0.0	0.007241078	0.061630476	0.08735367	0.0060521816	0.43885633	0.012266231	0.009287175	0.05557834	0.012621573	0.024981098
0.0	0.52918345	0.54193604	0.54525715	0.4830499	0.76119405	0.6133127	0.5154342	0.4813034	0.47223246	0.6075907
0.0	0.011422807	0.021728257	0.04952187	0.0060335137	0.014896753	0.011173078	0.01218525	0.015996337	0.02175117	0.02071604
0.0	0.014894598	0.036840785	0.022887543	0.009513221	0.117344014	0.00878752	0.020239245	0.013240446	0.029889997	0.019136729
0.0	0.011752927	0.043869972	0.035683677	0.009381643	0.01597317	0.010658885	0.013300656	0.01606344	0.014274914	0.024494512
0.0	0.008273428	0.091105156	0.066508725	0.006556825	0.08641534	0.013161987	0.011153587	0.07212865	0.011932348	0.03370904
0.0	0.5482368	0.6236293	0.54828656	0.5499319	0.74138325	0.48479787	0.5140906	0.5367299	0.48896098	0.47124195
0.0	0.5679413	0.67291653	0.5836806	0.5663151	0.7990173	0.39767903	0.5075374	0.62028944	0.5241716	0.5482319
0.0	0.55784726	0.57607615	0.5719345	0.58471495	0.56070036	0.5556833	0.56305593	0.5815714	0.58046234	0.5547673
0.0	0.011592668	0.049245205	0.055522703	0.010615187	0.059543215	0.012167568	0.011300066	0.008225763	0.011578181	0.033014532
0.0	0.54302377	0.60286504	0.5453274	0.63777506	0.80824506	0.64055425	0.49242473	0.49238247	0.50040233	0.6309378
0.0	0.008798363	0.06719764	0.08085348	0.006938297	0.20618804	0.014910004	0.009374001	0.027735805	0.010216217	0.0464917
0.0	0.011423787	0.021660864	0.049741086	0.0061064777	0.0150069995	0.011231198	0.012212786	0.016183022	0.021914562	0.021102807
0.0	0.0077399905	0.048646152	0.091819584	0.005639301	0.38740173	0.010839769	0.010820209	0.06150983	0.01263739	0.026066488
0.0	0.00788219	0.042687178	0.10650136	0.005246914	0.6095142	0.0128439935	0.0114125	0.056203634	0.013103192	0.028665539
0.0	0.01286003	0.034813475	0.035782587	0.008153931	0.018022008	0.01149029	0.011308822	0.015026056	0.019750917	0.013636989
0.0	0.0094041675	0.06502938	0.07816419	0.0060761143	0.111359596	0.0074435305	0.007461056	0.040425476	0.016382666	0.036627084
0.0	0.010107982	0.06051674	0.06351329	0.0062313746	0.16110334	0.008346159	0.010540822	0.059060987	0.01702379	0.037103303
0.0	0.020431899	0.6434009	0.23371698	0.013799873	0.99336326	0.025110312	0.014878919	0.737089	0.021504125	0.26162794
0.0	0.01038829	0.061641242	0.06842505	0.0070327097	0.095963456	0.011131142	0.00814091	0.036049876	0.014696948	0.040559493
0.0	0.009696413	0.049730558	0.08181891	0.010165824	0.1949026	0.010321142	0.009020105	0.04300848	0.011438698	0.031511027
0.0	0.009700251	0.049939744	0.08182788	0.010113183	0.19561222	0.010327675	0.009013262	0.04285512	0.011450382	0.03161803
0.0	0.013046995	0.03578749	0.05375216	0.013771271	0.047267586	0.009597579	0.01087933	0.013345324	0.018077845	0.018693415
0.0	0.48694107	0.57315785	0.53241646	0.518927	0.70773745	0.54017884	0.52074057	0.56579167	0.5587593	0.46721688
0.0	0.5576075	0.56231505	0.6109065	0.54830956	0.5411047	0.55346054	0.56751806	0.5952238	0.56484544	0.5233019
0.0	0.60687757	0.65311015	0.49872226	0.5890325	0.75673723	0.5372541	0.41119942	0.724523	0.5434519	0.65905076
0.0	0.0058405753	0.06204381	0.009509362	0.006327081	0.12288374	0.012071082	0.01594139	0.07302496	0.014014744	0.03698646
0.0	0.0076933065	0.040054105	0.010673467	0.0039770002	0.10606697	0.009528595	0.013846363	0.057865024	0.014667266	0.038790785
0.0	0.5590479	0.57307446	0.57198924	0.58487666	0.55801266	0.5541616	0.5634794	0.58243024	0.5803397	0.5549225
0.0	0.55951154	0.57266206	0.571596	0.5843518	0.5586913	0.55384564	0.56349	0.58235836	0.58022285	0.55444926
0.0	0.011468429	0.024527874	0.088792205	0.007619876	0.0071625067	0.0105705885	0.016188633	0.030837184	0.018830169	0.0004367999
0.0	0.007925188	0.06496753	0.07918689	0.0059686997	0.12565605	0.013799302	0.008697161	0.07803088	0.0155429775	0.039372783
0.0	0.0069111357	3.6418234e-05	0.042245798	0.0055073984	0.25674072	0.0128719425	0.007088386	0.07104602	0.010584407	0.017100932
0.0	0.009077476	0.08371822	0.04512684	0.00944881	0.13645661	0.011556799	0.008235813	0.03638204	0.01588649	0.026880484
0.0	9.418082e-05	0.08309386	0.08387311	0.00498766	0.10754455	0.008845937	0.010102444	0.06081397	0.015442101	0.02266303
0.0	0.59682107	0.61042523	0.51848954	0.58899003	0.5758066	0.48751834	0.4068532	0.6548854	0.45213798	0.013381871
0.0	0.018761879	0.6364376	0.0009548745	0.013433069	0.99386746	0.0001580828	0.012411651	0.73867166	0.022794064	0.20482104
0.0	0.011853897	0.6043688	0.20119075	6.603117e-05	0.99360037	0.034366917	0.00863712	0.6896293	0.025768394	0.21729185
0.0	0.0071703787	0.09638406	0.00017631221	0.0063775517	0.17628706	8.1574e-05	0.007927273	0.07710005	0.019956108	0.0484435
0.0	0.0063726073	6.526013e-05	0.037126172	4.3349617e-05	0.3274908	0.012933822	0.0045763855	0.051589455	0.01119683	0.027675979
0.0	0.5595296	0.5756123	0.5721787	0.58452785	0.56065524	0.5554819	0.5630745	0.5812624	0.5798719	0.55461377
0.0	0.55888355	0.5748884	0.5721217	0.5845135	0.56110954	0.55579495	0.56261796	0.581995	0.5798649	0.5534957
0.0	0.013112389	0.020540567	0.046318784	0.007788429	0.015997786	0.013212436	0.015727244	0.012433998	0.024101453	0.00045609873
0.0	0.56080264	0.47105575	0.5174872	0.47273478	0.7021571	0.5316969	0.5341945	0.6132276	0.4048799	0.058777675
0.0	0.010431448	0.044243902	0.08174078	0.0061905812	0.16635625	0.009661165	0.010317411	0.0943226	0.011111817	0.00082441967
0.0	0.55839634	0.57504064	0.57224655	0.5845834	0.5604752	0.55578744	0.5623655	0.5817135	0.5794302	0.5535589
0.0	0.009679395	0.020046644	0.03809775	7.931045e-05	0.009049537	0.011050982	0.013587754	0.014103637	0.020921046	0.026090171
0.0	0.007744518	0.055767987	0.07640232	3.1373595e-05	0.06644221	0.011944857	0.0099797435	0.038193885	0.012520454	0.024159128
0.0	0.54301375	0.6439261	0.60033137	0.0035382593	0.75472766	0.6010495	0.53162193	0.5723402	0.48721987	0.5386532
0.0	0.55803704	0.572986	0.57196015	0.5845554	0.5596245	0.5557859	0.5629231	0.58073723	0.5794009	0.5517781
0.0	9.817277e-05	6.846203e-05	0.08761342	0.0063596885	0.39355558	0.018121436	0.008733495	0.17331181	0.015981857	0.053074285
0.0	0.5578467	0.57595956	0.5723184	0.58456117	0.56132287	0.5562995	0.56277263	0.58275604	0.5804021	0.55434185
0.0	0.008895138	0.040752895	0.066048525	0.011724903	0.02761418	0.01179675	0.017519107	0.013120444	0.019907895	0.025089199
0.0	0.56228286	0.70521486	0.39273325	0.47484833	0.53414905	0.55342114	0.35466978	0.53545976	0.533544	0.66148835
0.0	0.0069904528	0.08584816	0.047063917	0.0058490983	0.06170099	0.011297886	0.0063963677	0.03761104	0.016073242	0.04904562
0.0	0.007452855	0.06248336	0.056727074	0.005968555	0.73021454	8.035001e-05	0.013363954	0.04363545	0.010777469	0.027723327
0.0	0.56868017	0.67589766	0.539142	0.47343048	0.5674704	0.0060942373	0.5349874	0.5379654	0.48535052	0.4594491
0.0	0.01368714	0.036930576	0.040344525	0.012095605	0.08619164	0.008976474	0.009507085	0.011393198	0.017689614	0.044606965
0.0	0.010584087	0.03720516	0.07252974	0.007901813	0.2692711	0.007797658	0.009235168	0.055264518	0.011245419	0.24171224
0.0	0.0066675157	0.08526144	0.07856796	0.006306907	0.12371243	0.011575191	0.010371788	0.0304786	0.0001562007	0.038377102
0.0	0.0069480673	0.09047321	0.06771051	0.0066589825	0.25266245	0.010575801	0.00922822	0.043949444	0.00014934046	0.04976455
0.0	0.01898177	0.62606245	0.18340397	0.014102921	0.9878763	0.027302882	0.016888332	0.8596733	0.021023504	0.22389716
0.0	0.010317167	0.12344812	0.057769664	0.0059863026	0.04826373	0.010395375	0.011409107	0.027999045	0.018851023	0.051256824
0.0	0.011391409	0.010915221	0.060184494	0.010267798	0.0194106	0.012276044	0.014934614	0.03612716	0.020237135	0.032571055
0.0	0.00914319	0.08327105	0.13100411	0.013850492	0.2336412	0.009109216	0.008044119	0.06778686	0.011756267	0.019084359
0.0	0.009910871	0.056226905	0.09475438	0.005243615	0.0415879	0.008455551	0.012071356	0.1165638	0.012346714	0.028166514
0.0	0.00984583	0.06461033	0.076554425	0.008896294	0.087631196	0.011211945	0.008540587	0.049823787	0.01198985	0.020443525
0.0	0.009337462	0.07753142	0.080504976	0.0045388606	0.06672741	0.008175485	0.010097391	0.09019752	0.015690897	0.031543713
0.0	0.0071060946	0.11419865	0.070637144	0.012696627	0.2322167	0.008839573	0.0067317253	0.047445536	0.0157754	0.029284911
0.0	0.011632385	0.058956884	0.11350882	0.007574284	0.08141555	0.0129605	0.011667442	0.07726073	0.010863887	0.039799515
0.0	0.0072212857	0.056994528	0.12214707	0.006801199	0.15602098	0.00726372	0.010199427	0.06813628	0.0137020955	0.046111472
0.0	0.010828818	0.06585004	0.08832279	0.0057870843	0.110349074	0.0075126574	0.0096176285	0.057287898	0.01311732	0.041441392
0.0	0.007731184	0.087701775	0.08550013	0.005435093	0.30211154	0.009471798	0.010775739	0.14598761	0.012855999	0.037091132
0.0	0.008167779	0.059833933	0.068737246	0.005740095	0.094394326	0.011259123	0.009705254	0.16071446	0.015142514	0.041718535
0.0	0.0089415675	0.07952353	0.082304046	0.009467957	0.329229	0.016564816	0.009150736	0.12148711	0.011301578	0.03532064
0.0	0.008149982	0.066644	0.0780585	0.0077582123	0.15791182	0.011386191	0.008491343	0.037534624	0.010124126	0.023679245
0.0	0.009959407	0.039426763	0.04392617	0.009544242	0.1153652	0.012117338	0.012547371	0.011628258	0.010642871	0.016676921
0.0	0.45038423	0.63650197	0.5653012	0.56286967	0.37464243	0.52110463	0.5407348	0.55436796	0.5224495	0.52030826
0.0	0.5908146	0.6468928	0.48759377	0.54030704	0.73315483	0.5282837	0.44028327	0.6076249	0.5480892	0.58199114
0.0	0.011497496	0.040516827	0.034167066	0.012718349	0.0131756505	0.012107325	0.009074252	0.012936385	0.013352383	0.017089715
0.0	0.011102699	0.027143922	0.04138713	0.008939476	0.01470449	0.0066191694	0.01281862	0.014171414	0.0148884915	0.02214395
0.0	0.011101987	0.027188577	0.041542586	0.008924933	0.01474397	0.0066217505	0.012777797	0.014050714	0.014944572	0.022124466
0.0	0.011141912	0.027307535	0.041331407	0.008907679	0.014668348	0.0066541703	0.012813961	0.014176277	0.014917038	0.022154361
0.0	0.011141055	0.027343147	0.041211125	0.008870202	0.014763593	0.0066093286	0.012796174	0.014120436	0.014910405	0.022131398
0.0	0.013135214	0.03680832	0.036301546	0.011119485	0.01266117	0.015068276	0.018412083	0.03795451	0.01612864	0.021580284
0.0	0.013130858	0.03682108	0.036445007	0.011105327	0.012444092	0.014996227	0.018359486	0.037967224	0.016145092	0.021489294
0.0	0.013161325	0.036998108	0.0364226	0.011097495	0.012590053	0.015099205	0.01845512	0.037722554	0.016168907	0.021552876
0.0	0.013195952	0.037153386	0.036253836	0.011041736	0.012445808	0.014958155	0.01840378	0.037985668	0.016159778	0.021523079
0.0	0.010882425	0.23961323	0.0340751	0.007631011	0.061881043	0.009439161	0.017966345	0.027607797	0.01617578	0.017733036
0.0	0.010892634	0.24017592	0.03392162	0.007630719	0.06180296	0.009418069	0.017964771	0.027505618	0.016252574	0.017702105
0.0	0.010871601	0.24111262	0.034077574	0.007609624	0.061703097	0.009419826	0.01799155	0.02755548	0.016215015	0.017720813
0.0	0.010865516	0.24175282	0.034106497	0.007608588	0.061507706	0.009408122	0.017965393	0.027494274	0.016195903	0.017720323
0.0	0.016410936	0.024256762	0.06671866	0.013915596	0.010802708	0.012731701	0.015179893	0.024885157	0.021974677	0.027782552
0.0	0.01997427	0.42872792	0.5200278	0.29582456	0.90439254	0.5223992	0.45817807	0.54317415	0.561948	0.5460508
0.0	0.0091126375	3.738362e-05	9.7578995e-05	0.0001210965	0.04955329	9.91428e-05	0.013600458	1.645021e-05	0.00010604998	0.00018491904
0.0	0.5598624	0.5741822	0.5742855	0.5863285	0.5602096	0.55610234	0.5644134	0.5807926	0.5806168	0.5555372
0.0	0.0150544895	0.0556969	0.00015746179	5.1279847e-05	0.06434842	0.017912764	0.008714032	0.012112208	0.0001229431	0.00037344638
0.0	0.62127167	0.66855687	0.5452092	0.5166916	0.71977997	0.7010349	0.41626668	0.0025011091	0.5226961	0.5661459
0.0	0.55965245	0.57382506	0.5728064	0.58570945	0.560648	0.5549555	0.5637935	0.58042836	0.5797963	0.55370194
0.0	0.00020022299	3.8666672e-05	9.140853e-05	0.00012768903	0.014583134	9.343862e-05	0.00022614656	2.71803e-05	9.2122755e-05	0.00018612032
0.0	0.52724373	0.5656816	0.54206634	0.5777128	0.7566644	0.2776611	0.46133482	0.49631894	0.4150161	0.5374349
0.0	0.5590807	0.5637377	0.5162045	0.3661476	0.68568724	0.487482	0.30801737	0.5488458	0.45621452	0.6224622
0.0	8.551799e-05	0.00010935352	0.0002902934	1.6384782e-05	0.17063098	1.9068157e-05	2.5205774e-05	0.00036342704	5.701122e-05	0.00047278524
0.0	0.559007	0.5724335	0.57098854	0.58390343	0.5576856	0.5539941	0.56342214	0.5823678	0.58000207	0.5545423
0.0	4.609244e-05	3.890862e-05	0.00020095895	2.4279232e-05	0.31832993	9.3866656e-05	5.404339e-05	1.2537932e-05	9.4400304e-05	7.6457385e-05
0.0	0.54466826	0.50706416	0.003983327	0.58684057	0.48520252	0.5000799	0.55946773	0.5211497	0.28644022	0.5241732
0.0	1.2098993e-05	8.0964935e-05	0.00013806767	1.7431546e-05	0.111177556	1.811055e-05	1.665177e-05	0.0007593163	0.00012276645	0.00047744182
0.0	3.291562e-05	7.8612444e-05	7.446862e-05	4.487956e-05	0.016040552	2.841202e-05	5.4543536e-05	0.00011117065	0.00023928295	0.00040613208
0.0	4.2592925e-05	3.476178e-05	8.086594e-05	4.175452e-05	0.027131101	1.9543713e-05	0.01593727	1.1001342e-05	0.00042295398	0.00033876527
0.0	0.5590187	0.5733951	0.5733359	0.5850949	0.56074226	0.5553234	0.5633106	0.5822621	0.5800716	0.55477184
0.0	4.252324e-05	3.46188e-05	8.080258e-05	4.1600942e-05	0.027045207	1.9484609e-05	0.015918495	1.1077394e-05	0.00042130292	0.0003381889
0.0	1.7618731e-05	9.9281024e-05	0.00014782944	5.3664993e-05	0.47164983	2.2542648e-05	1.7551683e-05	0.000119355	0.00017512697	0.00034369002
0.0	0.00010069739	0.000110569206	0.0004061704	5.484103e-05	0.5281539	4.2536256e-05	8.03546e-05	9.979661e-05	0.0001457683	0.00017260217
0.0	0.0075988215	0.046524983	0.05087837	0.007997832	0.03203541	0.011927221	0.016017156	0.016450142	0.013710644	0.026894541
0.0	0.558712	0.5739788	0.57245487	0.58540356	0.56119084	0.5553406	0.56180865	0.58115697	0.57903767	0.5539307
0.0	0.5588833	0.5751571	0.57288104	0.58548343	0.5608305	0.55537367	0.56246036	0.5796312	0.5793423	0.554588
0.0	0.5585697	0.5737212	0.57284415	0.58540523	0.5608464	0.555966	0.5624372	0.5811822	0.57900536	0.5540731
0.0	0.5584783	0.57540387	0.57327414	0.58515805	0.5614672	0.5549414	0.5619642	0.5797268	0.5790356	0.55475765
0.0	0.0001874071	0.052268602	0.00011648123	0.00010374553	0.11614707	0.0001460474	0.00023467893	1.0450352e-05	0.00030313665	0.00043905727
0.0	1.8119204e-05	0.00017012382	0.00026763615	2.6254911e-05	0.58844584	1.8207564e-05	0.00010715074	0.00010129662	0.00019268131	0.00012885331
0.0	0.28497294	0.003594752	0.3336055	0.5286872	0.56926715	0.1730181	0.55832565	0.5132732	0.53757215	0.25254956
0.0	0.00022817205	4.4383843e-05	7.3952724e-05	4.4054465e-05	0.6155067	0.00013374342	5.8224818e-05	1.1121895e-05	0.0002967819	9.263916e-05
0.0	0.000101000696	0.00015389147	0.00015134786	2.094559e-05	0.7351592	0.00012341682	1.8497743e-05	5.3353673e-05	0.00014349502	0.0001121266
0.0	0.00010146909	6.3280895e-05	0.00023693417	7.05385e-05	0.2945852	6.674668e-05	2.0571899e-05	3.7070782e-05	0.00014823272	8.8653986e-05
0.0	0.000114319744	7.157931e-05	0.00016494728	7.4563186e-06	0.13178602	6.827238e-05	2.1488491e-05	0.00018574428	0.00014510237	7.336138e-05
0.0	0.000112090354	0.00024254298	0.00012655264	1.25288725e-05	0.14062509	2.5070014e-05	3.2170912e-05	0.00029067142	0.00023040806	0.00011581327
0.0	0.5593857	0.57455647	0.573477	0.58737826	0.5605449	0.55456644	0.564277	0.58351797	0.58179027	0.55435634
0.0	0.55620635	0.5735068	0.574049	0.5851109	0.55801505	0.5548081	0.5627758	0.58249694	0.5795502	0.55488884
0.0	0.5595502	0.57446885	0.57484865	0.5860309	0.56151307	0.55569756	0.56427014	0.5835961	0.5815525	0.5545802
0.0	0.55949736	0.57478774	0.57380337	0.5854349	0.56122047	0.5562514	0.5639024	0.5831109	0.58164907	0.5541677
0.0	3.474163e-05	0.00013223678	0.00036045254	1.0630064e-05	0.8884611	2.5773565e-05	3.7492544e-05	0.000103508275	0.00013358626	0.0001437074
0.0	7.9247395e-05	0.00010542424	0.00025746948	6.3342355e-05	0.5586546	0.00014395097	2.42979e-05	0.00038459993	0.00026383405	0.00020121434
0.0	0.40883398	0.001486064	0.5638844	0.60156494	0.62840325	0.3850715	0.555267	0.52437806	0.5312475	0.5417917
0.0	0.56324065	0.58226615	0.5761637	0.58864594	0.5732118	0.56240094	0.5669659	0.59063774	0.5820833	0.56378776
0.0	0.46367213	0.35173568	0.58597124	0.14649686	0.806692	0.41650864	0.53135264	0.4502969	0.54662716	0.47298017
0.0	0.28722063	0.5357177	0.56457126	0.57857877	0.38495803	0.5150435	0.42716473	0.6612572	0.5816466	0.5089736
0.0	0.00022261111	3.9610473e-05	8.076475e-05	0.000101077974	0.4019349	6.3613785e-05	7.0381946e-05	2.0240435e-05	8.653347e-05	0.000107168424
0.0	0.3326836	0.5095708	0.575575	0.5713814	0.38216788	0.55560577	0.44520992	0.5843889	0.57014644	0.48060763
0.0	5.1968567e-05	4.331156e-05	7.6282166e-05	8.0361504e-05	0.01666039	9.896712e-05	0.00013410175	5.194117e-05	8.313494e-05	7.934025e-05
0.0	0.5586908	0.57443005	0.57299	0.58522224	0.5599877	0.55509037	0.56171155	0.58056676	0.5793907	0.55386657
0.0	0.5583201	0.5741405	0.5723057	0.58543634	0.56174946	0.5563072	0.56236035	0.5828185	0.5793747	0.5539959
0.0	7.920312e-05	0.00010938981	0.052690703	1.8687213e-05	0.3654781	1.4335699e-05	2.5315285e-05	0.00016170855	5.8936406e-05	9.931833e-05
0.0	0.5431844	0.57987386	0.6157687	0.35642618	0.5654937	0.50899136	0.29392415	0.40843633	0.28452042	0.49304742
0.0	0.53457433	0.007130352	0.5711164	0.4395256	0.54382	0.42772293	0.4515315	0.5107072	0.28669673	0.48373526
0.0	0.53457433	0.007130352	0.5711164	0.4395256	0.54382	0.42772293	0.4515315	0.5107072	0.28669673	0.48373526
0.0	0.0001749971	0.00016623523	0.057823118	0.00014410891	0.0148785	3.386607e-05	5.851153e-05	1.3166602e-05	0.00031649062	9.694266e-05
0.0	0.0001749971	0.00016623523	0.057823118	0.00014410891	0.0148785	3.386607e-05	5.851153e-05	1.3166602e-05	0.00031649062	9.694266e-05
0.0	0.007154279	0.048149806	0.08679898	8.001342e-06	0.73937774	5.6286855e-05	1.7132357e-05	3.507523e-05	4.057662e-05	8.536897e-05
0.0	0.52982014	0.61948925	0.5631683	0.25834915	0.88446236	0.6789944	0.5491939	0.5738282	0.57725656	0.5538841
0.0	0.52982014	0.61948925	0.5631683	0.25834915	0.88446236	0.6789944	0.5491939	0.5738282	0.57725656	0.5538841
0.0	0.013355361	0.023249725	0.04708744	2.3853458e-05	0.19532497	0.00010917212	5.4957516e-05	1.2256457e-05	8.150906e-05	7.76069e-05
0.0	0.013355361	0.023249725	0.04708744	2.3853458e-05	0.19532497	0.00010917212	5.4957516e-05	1.2256457e-05	8.150906e-05	7.76069e-05
0.0	0.5586254	0.5742037	0.5730771	0.5854197	0.5598984	0.55557543	0.5623022	0.58063024	0.5792349	0.5541702
0.0	0.5579864	0.57426244	0.57279277	0.58510983	0.56149864	0.55563927	0.5620032	0.5829774	0.57908595	0.5540567
0.0	4.5414625e-05	0.00015738118	0.00022953056	0.00015144674	0.023299772	3.7638278e-05	0.00011073286	1.2517097e-05	0.00024620703	6.228829e-05
0.0	0.5618821	0.5778328	0.5757883	0.5860026	0.5636455	0.55768377	0.5647447	0.5852943	0.5808368	0.55320615
0.0	0.017978927	0.56444603	0.28805283	0.01152772	0.9989894	0.025206227	0.013736951	0.7548176	0.020870805	0.17262194
0.0	0.013837433	0.76105714	0.3826047	0.012906688	0.99496484	0.008450116	0.019306174	0.78802276	0.019660214	0.29859185
0.0	0.013091365	0.45989504	0.2000593	0.013678633	0.99113667	0.0153400535	0.011285046	0.813237	0.025609558	0.22759648
0.0	0.020427004	0.71099174	0.30101088	0.016557137	0.99907124	0.012847445	0.012702815	0.9228461	0.018614719	0.22708271
0.0	0.014448334	0.51629907	0.29168037	0.017758127	0.97158504	0.018746264	0.000106975756	0.7421386	0.027206752	0.27810702
0.0	0.020172175	0.59479165	0.256588	0.010395695	0.99341136	0.024550786	0.000104440456	0.8381595	0.02306628	0.36652485
0.0	0.016204065	0.6454131	0.3220767	0.009476735	0.9708896	0.018668123	0.01673472	0.8571951	0.033437304	0.14975561
0.0	0.015348822	0.53271043	0.2957972	0.016730484	0.98930734	0.020840501	0.016213365	0.8479243	0.024207722	0.18709695
0.0	6.9207905e-05	0.049774747	0.04696447	0.008542379	0.027896916	0.01024369	0.014806553	0.03087268	0.018252525	0.031767786
0.0	0.01085627	0.08361935	0.049467973	0.012435041	0.06322423	0.009222851	0.01310841	0.010163251	0.01915234	0.026503567
0.0	0.0107238805	0.082677074	0.048924122	0.01242791	0.06276582	0.009282815	0.013078765	0.010208712	0.01904616	0.026446695
0.0	0.55968904	0.57472897	0.5743385	0.5854059	0.5611841	0.55392766	0.5651766	0.5816494	0.58053607	0.5555473
0.0	0.009224241	0.12932682	0.06461306	0.008580555	0.16561618	0.0066668056	0.014712838	0.02151308	0.018929953	0.03754615
0.0	0.011848647	0.062203452	0.039281752	0.008557894	0.04658284	0.011910497	0.009066186	0.014011312	0.01997659	0.020456402
0.0	0.009014276	0.03151731	0.03900463	0.009355789	0.2682854	0.01136907	0.012024305	0.008538871	0.017155454	0.026547734
0.0	0.009029661	0.03151134	0.038971722	0.009377987	0.2694068	0.011392118	0.012046315	0.008497814	0.017216189	0.026531097
0.0	0.0061558415	0.10992035	0.07571458	0.005898924	0.2937563	0.01829362	0.009990416	0.04586547	0.018642526	0.027009299
0.0	0.51457703	0.59272385	0.5332949	0.6408339	0.7584838	0.5918944	0.53614986	0.51012367	0.49196053	0.5751126
0.0	0.0061793495	0.08993959	0.08074589	0.007176151	0.18980028	0.0142506445	0.007451804	0.027872175	0.011905482	0.04986777
0.0	0.006270072	0.078512035	0.078205585	0.0081309555	0.11879781	0.010222604	0.009659633	0.029377555	0.014831196	0.03743008
0.0	0.59042376	0.53310186	0.5459571	0.6074342	0.5137536	0.5278217	0.5685598	0.7145006	0.5274199	0.57591146
0.0	0.008843429	0.050001126	0.054504767	0.006285585	0.18584731	0.008090772	0.01059166	0.026150694	0.010655752	0.02268817
0.0	0.008518472	0.062281687	0.07849968	0.006328466	0.27372187	0.012611956	0.007889136	0.18479556	0.018826628	0.040004436
0.0	0.005301377	0.094940856	0.06702765	0.0052928417	0.18496324	0.016125236	0.010489928	0.07376814	0.014570139	0.0412215
0.0	0.015008163	0.09000454	0.07162934	0.0111911995	0.33959684	0.012963942	0.017358454	0.017054947	0.020412369	0.035819978
0.0	0.008713201	0.05200273	0.060402624	0.00539429	0.19706406	0.012061994	0.010027142	0.087561116	0.013909597	0.029685624
0.0	0.008914332	0.047827493	0.09358843	0.0051123295	0.2724395	0.0117850825	0.009893518	0.06899808	0.012726686	0.039814625
0.0	0.0071151676	0.112368345	0.009482031	0.006080948	0.08197737	0.0083202785	0.01297002	0.041285284	0.019045234	0.029101823
0.0	0.009403311	0.116464294	0.051512614	0.006839345	0.095828585	0.014925995	0.0083651515	0.027824398	0.0139559265	0.03034341
0.0	0.006884169	0.08437776	0.009421477	0.005996699	0.06260053	0.007833013	0.013963856	0.18982142	0.013285653	0.017127706
0.0	0.55359614	0.5887016	0.56393415	0.5829887	0.79146916	0.62448347	0.51146275	0.7306977	0.4711692	0.503825
0.0	0.5579127	0.5740522	0.57347935	0.5854164	0.5610354	0.5549163	0.5631475	0.5794364	0.58036035	0.5547902
0.0	0.012212268	0.066053405	0.054352682	0.005910128	0.034407705	0.007644391	0.0137781445	0.023007529	0.019965736	0.030613188
0.0	0.007560307	0.06836826	0.09329852	0.004039127	0.3496241	0.0073952046	0.010852389	0.09028552	0.009771669	0.034044966
0.0	0.5570554	0.5725576	0.5717592	0.5834589	0.5586579	0.5535151	0.5619715	0.5816631	0.5803542	0.5544965
0.0	0.006382923	0.052007522	0.10850489	0.008482801	0.19295353	0.023449648	0.011057431	0.100050114	0.012839369	0.037190787
0.0	0.008668398	0.036719162	0.0567595	0.010857201	0.041158564	0.0163014	0.015565633	0.018184826	0.015263751	0.01669645
0.0	0.0068367673	0.05482521	0.07839024	0.00824877	0.1439655	0.013279472	0.0062715486	0.06040585	0.013566654	0.02584496
0.0	0.46221334	0.55747837	0.5440576	0.5582697	0.6539957	0.51212764	0.3775549	0.65159094	0.53795034	0.60636425
0.0	0.0067973835	0.05359287	0.078220144	0.00820462	0.14274299	0.013159665	0.0062330933	0.05932657	0.013557212	0.025559636
0.0	0.5586604	0.57409	0.57255894	0.5860046	0.5601765	0.55521727	0.5622047	0.5803199	0.5802444	0.5533635
0.0	0.013229606	0.038420532	0.07575186	0.009233858	0.16988611	0.008368265	0.02081787	0.012002018	0.020446576	0.021565828
0.0	0.010673301	0.058894094	0.090342455	0.0069331434	0.4987327	0.007415695	0.009767665	0.039648477	0.016318781	0.029142216
0.0	0.5571329	0.5727576	0.5716624	0.5818912	0.55769414	0.5540425	0.562006	0.5818145	0.5803149	0.554068
0.0	0.006327585	0.05151272	0.10875761	0.008424908	0.19254099	0.02305405	0.010959531	0.10002423	0.012846103	0.036804043
0.0	0.006915234	0.0585097	0.066140756	0.0067947865	0.24488245	0.021690862	0.009005739	0.06222223	0.009685069	0.042025782
0.0	0.5782402	0.6335662	0.5140164	0.5375966	0.7454511	0.65618944	0.54272836	0.50788456	0.46760598	0.58478856
0.0	0.006841205	0.057422828	0.06584711	0.006809869	0.24272947	0.02128157	0.008991078	0.061308503	0.009675798	0.04128395
0.0	0.0071431273	0.073136985	0.057896275	0.00556983	0.21362069	0.010962183	0.009802464	0.06772982	0.014522539	0.040125083
0.0	0.008603436	0.062465627	0.06300345	0.008360461	0.4336048	0.007021114	0.011397978	0.12067742	0.013401553	0.042056326
0.0	0.5597209	0.57487774	0.5745592	0.58640957	0.56384194	0.5558585	0.56411636	0.5839918	0.581703	0.5561906
0.0	0.5591587	0.574072	0.5730992	0.5849113	0.56269157	0.55512816	0.56389755	0.58390725	0.58137774	0.5534745
0.0	0.007908784	0.05675733	0.08983196	0.007115376	0.08260759	0.0074504814	0.011233492	0.02557466	0.016491346	0.032589115
0.0	1.3954e-05	5.5596505e-05	0.064454146	4.2185053e-05	0.23252968	3.0404966e-05	6.649067e-05	5.0772862e-05	3.889953e-05	0.0007418207
0.0	1.3954e-05	5.5596505e-05	0.064454146	4.2185053e-05	0.23252968	3.0404966e-05	6.649067e-05	5.0772862e-05	3.889953e-05	0.0007418207
0.0	1.3954e-05	5.5596505e-05	0.064454146	4.2185053e-05	0.23252968	3.0404966e-05	6.649067e-05	5.0772862e-05	3.889953e-05	0.0007418207
0.0	0.010275564	0.050384663	0.0773269	0.010107863	0.0135986805	0.015173108	0.011958591	0.019290412	0.020541618	0.019224776
0.0	0.5839497	0.57587343	0.6058353	0.6758302	0.7881035	0.47231856	0.5063623	0.7010264	0.40351057	0.5232559
0.0	0.009571963	0.058400866	0.072880566	0.009102216	0.015559731	0.010402148	0.012411814	0.024968185	0.012396365	0.029709782
0.0	0.5974281	0.5966024	0.38670292	0.629146	0.86675745	0.5558444	0.59616715	0.5227165	0.4958112	0.622053
0.0	0.5591007	0.5742352	0.5717958	0.5866086	0.5594009	0.5542416	0.56428325	0.58087146	0.5800064	0.5530933
0.0	0.01938457	0.07235694	0.045971803	0.016033676	0.11416658	0.00019502538	0.013435433	0.08905221	0.016309613	0.027677396
0.0	0.44726476	0.57252824	0.5945556	0.56023395	0.7854605	0.0090159755	0.5665195	0.60080445	0.49207297	0.7029839
0.0	0.00889917	0.06261454	0.042290907	0.010339403	0.17791858	0.010215485	0.009534133	0.069310665	0.018237485	0.026083538
0.0	0.5739924	0.0009708692	0.56118	0.6367601	0.6994962	0.5444701	0.5156246	0.3934574	0.53171515	0.34404328
0.0	0.004143793	0.10276098	0.07882893	0.007570528	0.08577164	0.010019108	0.014926753	0.1039213	0.009645201	0.045529332
0.0	0.008475476	0.038298793	0.048152536	0.008812962	0.31787091	0.007337014	0.010750056	0.04758354	0.013884349	0.037649907
0.0	0.0070111086	0.03469218	0.062799215	0.005324351	0.21276899	0.0132243335	0.010446398	0.08026282	0.013119431	0.041259058
0.0	0.006047749	0.067968085	0.13212533	0.008754946	0.20761694	0.0075589004	0.008694045	0.08417794	0.01490761	0.023732062
0.0	0.0070621762	0.068870276	0.00036682832	0.005014353	0.112164706	0.0071548037	0.010722778	0.05581195	0.013202926	0.041284237
0.0	0.54249233	0.65547764	0.01353467	0.548857	0.7019611	0.42932945	0.5239497	0.5089988	0.42580834	0.6235723
0.0	0.00809556	0.035588857	0.049252864	6.8616995e-05	0.20603736	0.010705023	0.011928891	0.12518996	0.014911168	0.02551291
0.0	0.55825955	0.57429075	0.57304245	0.5854195	0.56083155	0.5557941	0.56381	0.5814179	0.57950664	0.5548101
0.0	0.036386352	0.64928883	0.54735667	0.5889275	0.4336489	0.5784936	0.5257122	0.6685727	0.45957914	0.687496
0.0	0.00034093877	0.04160965	0.07776764	0.009937751	0.0040910933	0.013147565	0.015125698	0.017225824	0.016149957	0.03519628
0.0	0.005079832	0.072323166	0.083898835	0.0068357117	0.5214654	0.012189051	0.008948618	0.08481909	0.014222412	0.040382423
0.0	0.5540584	0.68258923	0.3779724	0.5599246	0.6806925	0.6141457	0.5238326	0.41769245	0.52047014	0.70128435
0.0	0.5588747	0.57395744	0.57403994	0.5849949	0.5609138	0.5558182	0.56404805	0.5829055	0.5792526	0.5542394
0.0	0.0068339193	0.09666862	0.03331965	0.008735745	0.17420407	0.01205169	0.013659129	0.02027252	0.016112963	0.042063676
0.0	0.55901086	0.5758002	0.57402426	0.5873396	0.5602591	0.5551385	0.5648212	0.58492535	0.57933503	0.55401844
0.0	0.01844137	0.6767359	0.14416175	8.737668e-05	0.99688417	0.024173966	0.012972297	0.80315274	0.0193598	0.2237447
0.0	0.017444717	0.031836104	0.04856558	0.016938336	0.028518736	0.013062716	0.012687305	0.017195806	0.009832669	0.027839042
0.0	0.583526	0.5009955	0.5608739	0.0085373735	0.7747369	0.61332154	0.5121976	0.5385497	0.54681563	0.64630646
0.0	0.00018244017	0.040834714	0.115341775	0.006293277	0.114342906	0.010821884	0.009336359	0.039446395	0.017295646	0.03619577
0.0	0.020323375	0.5172589	0.60159224	0.59812665	0.753284	0.5239241	0.5130098	0.5886813	0.5072938	0.5346906
0.0	0.0076340307	0.024551626	0.12003127	0.0058068694	0.27238682	0.009818733	0.010454124	0.035508443	0.012201407	0.024598217
0.0	0.5741961	0.54890007	0.0037484842	0.44906732	0.82902116	0.48015183	0.53412026	0.002927894	0.52467954	0.04858344
0.0	0.6002669	0.5573814	0.53115016	0.61199087	0.8035116	0.5120689	0.4910285	0.002700484	0.008700586	0.5927506
0.0	0.013547707	0.041377977	0.04027502	0.011021131	0.024239948	0.016822368	0.014742681	0.01527295	0.013757653	0.025036464
0.0	0.0071512647	0.072359964	0.08847666	0.007878279	0.16024075	0.014640647	0.010808176	0.048378296	0.012668593	0.034545813
0.0	0.025345072	0.92627645	0.608271	0.027235432	0.9926542	0.020951023	0.03561767	0.93320036	0.076645695	0.5200961
0.0	0.006885114	0.14633141	0.06914271	0.008022225	0.17253765	0.014796804	0.00992229	0.08032789	0.014655858	0.036046296
0.0	0.53255486	0.45964405	0.44534972	0.5197812	0.5162194	0.010104905	0.6043522	0.7587444	0.52703476	0.6601256
0.0	0.011937447	0.048033718	0.07115284	0.006287465	0.67032766	0.009525274	0.006116708	0.026646847	0.017514883	0.032087162
0.0	0.539094	0.61458963	0.5940578	0.5042097	0.5284672	0.48950055	0.57231486	0.81479836	0.51838064	0.3579123
0.0	0.006655482	0.0645799	0.06639199	0.004061104	0.1030124	0.008178823	0.0114423055	0.27068493	0.012521156	0.035126943
0.0	0.0051650205	0.0009579403	0.057374664	0.0055156336	0.5408378	0.015184286	0.009919471	0.047113582	0.01567563	0.062781096
0.0	0.54183024	0.01852424	0.5761219	0.5327454	0.88699913	0.5553104	0.57101226	0.88617045	0.45348153	0.46889362
0.0	0.5627398	0.5794713	0.5764487	0.58700573	0.566644	0.5576967	0.5656749	0.5874605	0.58159494	0.55846614
0.0	0.55999863	0.5738198	0.573636	0.5836436	0.5614051	0.5548402	0.5640176	0.5812746	0.57859534	0.5549737
0.0	0.009966105	0.035763547	0.043806665	0.009580077	0.10225136	0.0042786538	0.014487579	0.009165534	0.017335808	0.000106586696
0.0	0.009462234	0.08066431	0.07916351	0.0067428914	0.37518132	0.005042363	0.011389322	0.046325523	0.013998767	0.00018889162
0.0	1.941209e-05	0.00024938583	0.00014275029	1.0164335e-05	0.80653334	5.981025e-05	0.00013952362	2.9124018e-05	8.3134546e-05	0.000112795766
0.0	0.0078753615	0.038225166	0.09988236	0.008787474	0.31847498	0.012766145	0.00010680809	0.050089054	0.013586724	0.031705864
0.0	0.0074611343	0.06845561	0.0768564	0.010769211	0.9397912	0.019826788	0.012324498	0.05229771	0.016820483	0.03048575
0.0	0.009858711	0.069831975	0.06900381	0.011791809	0.9040584	0.01311716	0.010054405	0.060017977	0.01788982	0.041119523
0.0	0.493456	0.48212984	0.47194567	0.5992192	0.98230183	0.5808364	0.60643643	0.56472325	0.5427017	0.63155866
0.0	0.010041062	0.04810426	0.04786652	0.007812366	0.23377965	0.0072158966	0.013402959	0.058350097	0.013884694	0.032845408
0.0	0.5893498	0.5558916	0.013224515	0.59462625	0.7830907	0.5295966	0.39755026	0.47307888	0.54057413	0.6154215
0.0	0.01200191	0.030696133	0.06554862	0.010410471	0.009589143	0.023603864	0.015426283	0.011095439	0.017636158	0.014833474
0.0	0.011847045	0.07656736	0.067323186	0.006231386	0.84212995	0.015075048	0.011470749	0.29161885	0.013188081	0.0001501144
0.0	0.01081726	0.029969083	0.059220757	0.0068395236	0.06260747	0.010986145	0.015367382	0.013949288	0.023698386	0.046749197
0.0	0.55779725	0.5737758	0.57177347	0.58451825	0.56019855	0.5563518	0.56332624	0.5812215	0.5802602	0.55283165
0.0	0.015585022	0.042003058	0.046373293	0.008879728	0.01949931	0.0092813065	0.011396035	0.014946328	0.013157987	0.028841684
0.0	0.5806567	0.6134591	0.5565767	0.5882688	0.795854	0.69915324	0.50331503	0.27697515	0.38045	0.49945474
0.0	0.011253051	0.07700428	0.09464427	0.007047653	0.2053781	0.020163324	0.008475352	0.046971075	0.011601232	0.021239853
0.0	0.007060752	0.07199619	0.08887244	0.008855219	0.17137009	0.008872773	0.008627885	0.08764361	0.0159384	0.031758167
0.0	0.50231975	0.4977032	0.53377557	0.48475355	0.58535606	0.50625867	0.4512686	0.59009755	0.020295514	0.56791896
0.0	0.5158507	0.57393044	0.5239875	0.52178997	0.9653368	0.6220089	0.4533378	0.6534411	0.53861964	0.58181083
0.0	0.41665557	0.7090129	0.42132747	0.55423117	0.81537664	0.021201074	0.4832437	0.5713512	0.5337585	0.6397025
0.0	0.0068424037	0.00062504696	0.057007827	0.0077192644	0.13621818	0.011718495	0.013519182	0.13689071	0.015004653	0.038318213
0.0	0.51507825	0.58801186	0.59681827	0.5285173	0.85092014	0.54582256	0.51211536	0.6792834	0.46824268	0.61338913
0.0	0.0043467567	0.06866044	0.11408212	0.0030758407	0.046350144	0.012066995	0.007632828	0.14228703	0.011769603	0.046861365
0.0	0.0073484313	0.051915996	0.060282044	0.0056921463	0.05544169	0.009897339	0.013913765	0.08390211	0.013340234	0.05105691
0.0	0.53422964	0.6302753	0.5738218	0.6393296	0.7682	0.59687614	0.58948046	0.5702145	0.5310059	0.68357617
0.0	0.0117534865	0.051943544	0.07895097	0.012974165	0.1352224	0.012788778	0.010141181	0.019093331	0.0178347	0.019765735
0.0	0.5467783	0.43110925	0.5339966	0.51819056	0.8366942	0.51295435	0.47572443	0.63884425	0.5292264	0.59282285
0.0	0.58698297	0.60318494	0.5838607	0.5580438	0.7686022	0.4870088	0.56434965	0.68042153	0.5108384	0.69112235
0.0	0.0078952	0.0006467643	0.053764276	0.0073436396	0.16901498	0.009425215	0.011165568	0.07821801	0.015084609	0.037920482
0.0	0.58920276	0.0060228994	0.5622173	0.5794932	0.595013	0.47617072	0.54731977	0.47625053	0.51277435	0.6215377
0.0	0.5393835	0.65532833	0.5167338	0.6043099	0.52086043	0.5740168	0.5247105	0.5097658	0.53215647	0.51813096
0.0	0.009137835	0.00028573905	0.06747031	0.0075571807	0.06616229	0.010242848	0.011950109	0.12613156	0.013119301	0.038123943
0.0	0.0070638587	0.072189935	0.088972904	0.00884083	0.1715964	0.008877361	0.008626082	0.087286524	0.015951538	0.031923406
0.0	0.006883028	0.0006883167	0.09958472	0.008147825	0.20448568	0.010552679	0.017150301	0.087850735	0.016632611	0.036068853
0.0	0.0068786745	0.0006906333	0.09967076	0.00813391	0.20461278	0.010554033	0.01714429	0.087577	0.016654877	0.03611058
0.0	0.55913526	0.574612	0.5726956	0.5839126	0.55988723	0.5554575	0.56338656	0.5841785	0.5809315	0.5551955
0.0	0.008839995	0.11021468	0.05733968	0.005720892	0.13177077	0.025492238	0.007735597	0.019373063	0.015270454	0.030919487
0.0	0.014684352	0.055256944	0.0382812	0.0074639665	0.021943653	0.02038167	0.0098738875	0.017194347	0.018158134	0.04103004
0.0	0.012060317	0.012138311	0.037721913	0.009008263	0.012499602	0.022095293	0.00034942062	0.022194693	0.008688864	0.02552302
0.0	0.542129	0.53882647	0.55721074	0.5241659	0.68637896	0.62462825	0.016433302	0.5594686	0.40152642	0.7234822
0.0	0.5939462	0.45054573	0.624996	0.49220243	0.6494731	0.5893006	0.01889389	0.40639365	0.26590732	0.6996702
0.0	0.008910415	0.059076004	0.08328477	0.0091018975	0.034568064	0.008966197	0.012340144	0.04858172	0.018174507	0.04080293
0.0	0.01597745	0.016740927	0.031919755	0.01097512	0.01978878	0.016636573	0.01583986	0.020528091	0.023062833	0.024290428
0.0	0.5577704	0.5724731	0.57176125	0.58507216	0.557638	0.55394095	0.5636045	0.58265364	0.57848334	0.5543046
0.0	0.010820108	0.031291712	0.12559788	0.011115554	0.023781128	0.009141657	0.011922755	0.018301513	0.006989606	0.047258545
0.0	0.5847095	0.63176095	0.45696178	0.6143218	0.6294629	0.6524514	0.49979112	0.599891	0.2725953	0.57409954
0.0	0.007707381	0.054561567	0.102536954	0.008736939	0.14274155	0.017173361	0.009638653	0.047535256	0.0058085923	0.04966011
0.0	0.009571104	0.07287333	0.078903064	0.006435398	0.07027141	0.0063691842	0.015392901	0.00032147637	0.01287724	0.028081166
0.0	0.55766726	0.57249343	0.57152826	0.58469594	0.5584601	0.55407137	0.5634644	0.5824659	0.58016586	0.5552298
0.0	0.013742133	0.044612635	0.079414524	0.009342668	0.010427344	0.015065084	0.02167591	5.5947417e-05	0.018038662	0.018795134
0.0	0.009535555	0.07556855	0.08558977	0.007965694	0.07951744	0.014531933	0.013794112	0.00031360358	0.015978746	0.035979312
0.0	0.0084473	0.036977775	0.05975408	0.004313846	0.15906212	0.012214603	0.011846365	0.07718682	0.014165465	0.05851099
0.0	0.55915207	0.57265395	0.57431364	0.58450496	0.5613955	0.55469704	0.56336	0.58172756	0.580529	0.55383694
0.0	0.00941046	0.043600947	0.09515084	0.0067476	0.113993615	0.01185159	0.010593089	0.12902454	0.010648039	0.03396886
0.0	0.013080119	0.024109747	0.0670216	0.010254412	0.029111689	0.010915622	0.011330386	0.058056463	0.01158661	0.032200705
0.0	0.55882293	0.57282376	0.574859	0.58499247	0.5582557	0.5551304	0.5647172	0.5819193	0.5791734	0.55266047
0.0	0.014616048	0.050753508	0.043328594	0.010863749	0.013948094	0.011302985	0.016143972	0.008672406	0.013632039	0.015238743
0.0	0.54516995	0.6386331	0.54928535	0.5271018	0.6777411	0.54370844	0.5545433	0.5123973	0.48098713	0.57247216
0.0	0.009443374	0.043554045	0.09523965	0.006848894	0.11267504	0.011878016	0.010649782	0.13225454	0.01065525	0.034354266
0.0	0.013042992	0.024372458	0.06698027	0.010331766	0.028564632	0.01092599	0.011373509	0.05794319	0.011628236	0.032402743
0.0	0.009248297	0.050408226	0.09742601	0.011778204	0.09290389	0.009760625	0.0108843865	0.038318153	0.013666538	0.024838144
0.0	0.009622567	0.16268179	0.0900419	0.008537806	0.063311845	0.017788203	0.013032898	0.105343245	0.017158348	0.033861123
0.0	0.4779704	0.5708657	0.49063933	0.5470516	0.54773825	0.46941617	0.5402404	0.58903104	0.40450236	0.5889817
0.0	0.5610081	0.68663853	0.6075648	0.61413187	0.6328967	0.39621943	0.5542731	0.45503655	0.47576627	0.7117382
0.0	0.009749948	0.07727859	0.009627449	0.0066344254	0.29852313	0.009820596	0.008613895	0.037005525	0.014333567	0.032623194
0.0	0.008377609	0.039182145	0.042679172	0.011930369	0.035019524	0.006808986	0.013659727	0.011444447	0.015686154	0.022249803
0.0	0.006411034	0.08911466	0.07208592	0.008849258	0.098192446	0.013609635	0.0044187475	0.2175644	0.01367271	0.024655726
0.0	0.0098457	0.07352681	0.08525683	0.005901013	0.42152894	0.011131199	0.008203115	0.12339036	0.013669578	0.022701466
0.0	0.009768113	0.07228616	0.08513407	0.005871617	0.41999966	0.011032654	0.008191322	0.12185702	0.013676285	0.022513099
0.0	0.0097445715	0.07249908	0.08501002	0.0058458718	0.42003745	0.011033496	0.008204663	0.12177203	0.013656745	0.022468159
0.0	0.0062611443	0.060557324	0.08795323	0.007575811	0.16440322	0.0061872257	0.0112938285	0.028220706	0.014219076	0.025896417
0.0	0.006235108	0.059900768	0.08761752	0.0075633014	0.16223659	0.006179809	0.011270026	0.028039673	0.014206183	0.025483266
0.0	0.0062133935	0.059960216	0.087360136	0.0075251185	0.16313277	0.006186109	0.011291688	0.027965693	0.014168356	0.025374208
0.0	0.009574911	0.025693167	0.09135137	0.011245961	0.061764076	0.012708108	0.011528736	0.024926176	0.016541451	0.026032664
0.0	0.007916746	0.015147806	0.1391904	0.006359679	0.17364115	0.009999126	0.00941773	0.036165446	0.014610027	0.03248265
0.0	0.007848871	0.014988712	0.13848576	0.006329375	0.17078394	0.009828539	0.009397383	0.03562459	0.014593587	0.032225724
0.0	0.007831157	0.014925842	0.1381794	0.006300082	0.17189208	0.00983422	0.009417139	0.035370767	0.014576626	0.032188002
0.0	0.011494807	0.087231055	0.06948485	0.008797473	0.013290942	0.012365881	0.016522923	0.012745579	0.015658282	0.02931052
0.0	0.009391921	0.089236386	0.10005814	0.009269327	0.09503112	0.017038057	0.011012781	0.065522924	0.013587575	0.042907678
0.0	0.009350721	0.08884717	0.0996461	0.009223865	0.093814336	0.016951999	0.011010138	0.06367119	0.013569807	0.042360544
0.0	0.009319861	0.08892225	0.099579826	0.00918387	0.09442923	0.01698879	0.011026823	0.063706875	0.013559311	0.042181537
0.0	0.005852404	0.064421505	0.038246315	0.013707046	0.160598	0.011987173	0.0049180724	0.05533834	0.013366669	0.022219388
0.0	0.55908996	0.5745912	0.57314295	0.5840199	0.56306654	0.55615705	0.56243145	0.5806289	0.58005947	0.55454105
0.0	0.5585553	0.5745551	0.57337314	0.5856372	0.561667	0.55602413	0.5625369	0.5801309	0.5793709	0.5543265
0.0	0.013610391	0.022901943	0.08028098	0.007163775	0.016566161	0.0112143075	0.011498411	0.009148323	0.017220087	0.041246705
0.0	0.008798695	0.042764038	0.059057523	0.006073779	0.2416293	0.017429283	0.0106837945	0.09998933	0.017478159	0.028068433
0.0	0.55451435	0.44191945	0.5471231	0.5706947	0.7574587	0.583322	0.5687975	0.63851595	0.54320437	0.5667362
0.0	0.009001744	0.035013463	0.06320746	0.00876708	0.018123232	0.010241562	0.013323337	0.020891603	0.013059945	0.028180158
0.0	0.5735345	0.6093074	0.5328746	0.5547436	0.7909787	0.6236149	0.48884845	0.6590392	0.5054975	0.6325594
0.0	0.017501857	0.52640975	0.22599201	0.014299593	0.9967469	0.031030638	0.02186673	0.8106532	0.02419125	0.23572233
0.0	0.019835182	0.5275192	0.3318094	0.015127319	0.9907032	0.020008814	0.011421494	0.7380562	0.017820258	0.26494893
0.0	0.02058853	0.3725572	0.24635437	0.016869389	0.9967139	0.01981294	0.014530655	0.832999	0.021501845	0.33644104
0.0	0.016937034	0.84050786	0.31293744	0.013191252	0.9937366	0.03615158	0.022561677	0.81329936	0.020445919	0.3358241
0.0	0.012867393	0.6844514	0.20516369	0.009251456	0.9971379	0.022589656	0.018853556	0.782233	0.018316524	0.28902224
0.0	0.016136315	0.7435815	0.21183982	0.01004883	0.9938168	0.020697983	0.020392582	0.8855673	0.006606537	0.2840869
0.0	0.010677763	0.77921486	0.24272278	0.010721726	0.9975299	0.020074312	0.016679658	0.87138397	0.023183325	0.19229485
0.0	0.5618704	0.57943726	0.5755518	0.58735585	0.5665842	0.5570022	0.565138	0.58386356	0.58179516	0.5569441
0.0	0.5592674	0.5741718	0.5725175	0.58583194	0.56154823	0.55457705	0.5647238	0.5803251	0.58124816	0.5537637
0.0	0.5593863	0.5752287	0.5743193	0.58459514	0.5618774	0.55583465	0.5649461	0.5819614	0.57953745	0.55441684
0.0	0.5577842	0.57416826	0.5732145	0.58586544	0.5593341	0.55406684	0.5645414	0.58257914	0.5794796	0.5538637
0.0	0.55852133	0.57437503	0.5733996	0.586125	0.5589369	0.5551589	0.5644824	0.5828569	0.58046806	0.5535892
0.0	0.01774627	0.011277818	0.027135612	0.012139877	0.031574648	0.010473755	0.0119102625	0.028547311	0.017477341	0.021085879
0.0	0.009677233	0.12417673	0.06210348	0.013085364	0.05778181	0.010631626	0.017121615	0.023396024	0.01067804	0.01598455
0.0	0.014532909	0.044092864	0.025681801	0.00910167	0.05890326	0.010136486	0.015304465	0.01836261	0.013801645	0.022744508
0.0	0.014093828	0.03017957	0.0781695	0.008620407	0.046335254	0.007925578	0.013272713	0.0103395	0.020423584	0.025131337
0.0	0.01212275	0.099099785	0.024521256	0.0060794437	0.011617226	0.013829289	0.017978977	0.008597719	0.014881352	0.04790341
0.0	0.011874296	0.050563306	0.03468641	0.009584819	0.010217939	0.028661756	0.014787513	0.0141675165	0.01470226	0.038951438
0.0	0.55981445	0.5728709	0.57242316	0.5870462	0.56020814	0.5563175	0.5645856	0.5816164	0.5787417	0.5537832
0.0	0.55872333	0.5748533	0.5722134	0.5855591	0.5631311	0.55485857	0.56483585	0.5825163	0.57965535	0.5533664
0.0	0.55893975	0.57418	0.5704627	0.5854681	0.5585026	0.55311555	0.56457484	0.5815752	0.579866	0.55263317
0.0	0.010330761	0.06644744	0.027608564	0.012763032	0.043984123	0.007293406	0.01054822	0.0054422556	0.012367698	0.040299393
0.0	0.5584908	0.57447475	0.5718734	0.58459175	0.56061614	0.5542337	0.56346935	0.5825751	0.579739	0.5541603
0.0	0.5192136	0.21133466	0.6157326	0.6530186	0.5412947	0.5797658	0.5146989	0.51325274	0.4533119	0.6562433
0.0	0.009371123	0.007668356	0.041324303	0.008295905	0.019965023	0.0116935605	0.01568159	0.009820842	0.014259436	0.023725754
0.0	0.5584329	0.5730443	0.57277673	0.58521014	0.56210965	0.5549995	0.5639495	0.58248425	0.5806096	0.5546374
0.0	0.008836473	0.05577846	0.072812684	0.012352454	0.05980412	0.0072734463	0.013234617	0.17706205	0.009325714	0.032823812
0.0	0.0053456514	0.08713501	0.0645072	0.0065237167	0.04423301	0.009270431	0.008135076	0.057017576	0.008007413	0.03619382
0.0	0.5584769	0.57708573	0.5741114	0.5861609	0.5626232	0.5560514	0.56461716	0.5825409	0.5803706	0.55492806
0.0	0.5585799	0.57341254	0.57393277	0.58453786	0.5623023	0.5558542	0.5640134	0.58209836	0.5793428	0.5548921
0.0	0.011811295	0.026644189	0.08122781	0.008624859	0.018423805	0.013208221	0.012130399	0.023164172	0.014454534	0.017119313
0.0	0.005847595	0.113285616	0.08228277	0.007217796	0.26192454	0.008384671	0.0076282164	0.10208718	0.016506627	0.014909803
0.0	0.5597209	0.57487774	0.5745592	0.58640957	0.56384194	0.5558585	0.56411636	0.5839918	0.581703	0.5561906
0.0	0.5585623	0.57244855	0.57234484	0.58510154	0.5609714	0.5544275	0.5629181	0.58255625	0.5808926	0.55497515
0.0	0.013171907	0.08521972	0.05433446	0.009578312	0.0026792127	0.010056773	0.011717198	0.027098926	0.015542422	0.026500117
0.0	0.54193366	0.49296004	0.53929186	0.62260085	0.3929488	0.5289353	0.45498532	0.5204346	0.5045166	0.5858084
0.0	0.009010937	0.042385958	0.10618621	0.007748993	0.05514163	0.015346135	0.017020792	0.009641239	0.016878255	0.02291838
0.0	0.5764333	0.6198241	0.58888644	0.53662366	0.85272896	0.5241798	0.4503579	0.5340505	0.5376366	0.6226268
0.0	0.5595966	0.57466215	0.5732653	0.5863032	0.56037384	0.55520743	0.5641601	0.5800812	0.5801432	0.55465347
0.0	0.011932251	0.033911955	0.04171842	0.009464317	0.015341338	0.011892593	0.014283223	0.026627969	0.019716216	0.018254017
0.0	0.55087525	0.6597993	0.5206864	0.53005016	0.5952944	0.5294744	0.5495677	0.66942155	0.5097791	0.6302314
0.0	0.55982345	0.5747656	0.5738862	0.5863512	0.5630878	0.5561039	0.56316984	0.583065	0.5793094	0.55418986
0.0	0.5336925	0.7669184	0.36255252	0.578291	0.5688858	0.60695314	0.52284896	0.46896574	0.4152787	0.6155455
0.0	0.0074077356	0.04317576	0.045502864	0.007871615	0.019889636	0.0120723	0.011503685	0.0067881276	0.015505439	0.017136265
0.0	0.011393654	0.021833032	0.06428366	0.010207046	0.007216747	0.016167914	0.012438368	0.011894924	0.015366798	0.024930015
0.0	0.5589282	0.5743966	0.5746531	0.5838422	0.5581682	0.5541789	0.56456304	0.57931334	0.57903636	0.55479676
0.0	0.007026189	0.058111154	0.08517244	0.0056342282	0.37017643	0.009705877	0.00638833	0.07295903	0.01398494	0.044510365
0.0	0.007961566	0.056054696	0.08628928	0.010220972	0.16091178	0.00879662	0.007108672	0.10547093	0.014873714	0.061664812
0.0	0.009102663	0.050876163	0.05211528	0.0071667945	0.06326921	0.009234809	0.011048726	0.014861903	0.01563467	0.01996155
0.0	0.011116361	0.0002635942	0.035284363	0.01251188	0.01304638	0.012400884	0.014979986	0.051069643	0.020573523	0.023883587
0.0	0.57361794	0.4441538	0.43524402	0.67169714	0.2513184	0.52456015	0.46330577	0.14346156	0.52566594	0.69159657
0.0	0.015828386	0.022565266	0.035131276	0.011327887	0.005471176	0.010859399	0.015529666	0.001196252	0.017057944	0.02255472
0.0	0.0055337055	0.0812619	0.07805927	0.005845905	0.07269337	0.014105502	0.012626585	0.04736756	0.013080211	0.05621832
0.0	0.0119355135	0.029579744	0.06985523	0.008105544	0.116455145	0.013094224	0.009837187	0.22290929	0.015209962	0.05168066
0.0	0.5628854	0.5823221	0.5755723	0.58802456	0.5743755	0.56271607	0.5669164	0.58992845	0.5820863	0.56277966
0.0	0.010095608	0.065848775	0.06373734	0.010166448	0.26632202	0.0077026705	0.010848648	0.10274355	0.011821696	0.06806526
0.0	0.009244815	0.025008015	0.11039176	0.007821678	0.2603271	0.012072908	0.007679507	0.054350663	0.014264827	0.04212632
0.0	0.68702465	0.46653754	0.5340717	0.60061496	0.6217862	0.6178023	0.5225613	0.7751837	0.5244428	0.6790784
0.0	0.007860547	0.023762042	0.061445482	0.005776403	0.16789465	0.008877516	0.010564347	0.09554182	0.01612591	0.044908248
0.0	0.013329035	0.06562776	0.03483107	0.011219243	0.022769557	0.0072595295	0.014224083	0.020191006	0.016952556	0.06402025
0.0	0.5499788	0.25266302	0.5643804	0.5892394	0.936631	0.6031077	0.5315783	0.5333391	0.43381044	0.69563556
0.0	0.0084772315	0.044274606	0.073787026	0.008260367	0.71079636	0.012474258	0.006941625	0.02924008	0.011336166	0.045918252
0.0	0.007715127	0.11603644	0.089540236	0.008029373	0.7755397	0.012110878	0.0082900105	0.051304173	0.013487055	0.052667286
0.0	0.69934267	0.5425095	0.5605621	0.5658984	0.6436176	0.4337207	0.5327301	0.81271416	0.5405264	0.726883
0.0	0.013356694	0.06429089	0.03454415	0.011136507	0.022424055	0.0071434723	0.014290146	0.020311482	0.017045613	0.06377801
0.0	0.007380899	0.06517214	0.090223655	0.008514172	0.2027052	0.013446689	0.0067122066	0.093296506	0.012412054	0.022721808
0.0	0.009988222	0.09014717	0.07240026	0.012355968	0.32506648	0.010396548	0.013560823	0.05327376	0.012504505	0.0343849
0.0	0.013264554	0.055633843	0.053976517	0.01348484	0.03225202	0.011498389	0.02044672	0.014658496	0.014703848	0.025674481
0.0	0.013240223	0.056161977	0.053863946	0.013464582	0.032408316	0.011514654	0.02042218	0.014556701	0.014685835	0.025466694
0.0	0.5588754	0.5740878	0.57301486	0.58331805	0.5601182	0.55540246	0.5622811	0.58202577	0.5790939	0.5546738
0.0	0.5591833	0.57372576	0.57210124	0.58512044	0.56163204	0.55473924	0.5635127	0.58116835	0.57904685	0.5549991
0.0	0.0123402905	0.028270612	0.034957353	0.012237908	0.029463219	0.011050524	0.0105521865	0.014743803	0.019700574	0.018678656
0.0	0.012319095	0.028161796	0.034852862	0.012318121	0.029617338	0.011028065	0.010540385	0.014866086	0.019705096	0.018753707
0.0	0.0083195185	0.14292532	0.0682363	0.008415456	0.17265499	0.008968401	0.007650648	0.118971944	0.012428893	0.03421353
0.0	0.00598664	0.15561703	0.0729804	0.008336914	0.24997067	0.010672802	0.003939286	0.11697259	0.011611719	0.032781083
0.0	0.5229517	0.6740876	0.62399065	0.5457539	0.6627163	0.6472996	0.38743708	0.68229926	0.5297004	0.55719143
0.0	0.5578922	0.5724967	0.57183844	0.58514905	0.5584896	0.55377156	0.5630672	0.5824504	0.5784963	0.55505353
0.0	0.012744259	0.06367158	0.04525906	0.01264068	0.14117256	0.015064052	0.016713565	0.026407646	0.019191112	0.023246065
0.0	0.00835169	0.07586418	0.056184728	0.010260405	0.3079187	0.009151086	0.012264169	0.037463747	0.017791077	0.033365548
0.0	0.585285	0.4825795	0.5380518	0.6610953	0.7338039	0.43063492	0.55013853	0.47415656	0.5436372	0.589395
0.0	0.008341768	0.074248955	0.055673625	0.010283612	0.30471483	0.009075641	0.012165957	0.03722925	0.0177695	0.032976784
0.0	0.54583204	0.6670166	0.5583022	0.45607275	0.5641514	0.41621804	0.53666383	0.6963425	0.3420972	0.65894884
0.0	0.006945288	0.09080213	0.101693004	0.0067139966	0.17354344	0.006468921	0.010043296	0.069505736	0.01693697	0.033167526
0.0	0.0076793325	0.072287306	0.09964777	0.007278799	0.16545954	0.00604764	0.011045934	0.067551136	0.0138952555	0.02882237
0.0	0.5600011	0.5748111	0.5748429	0.5854097	0.561334	0.5553386	0.56338996	0.58261544	0.58077407	0.55370784
0.0	0.012709975	0.10229766	0.05683247	0.009392696	0.020695725	0.013721145	0.012374019	0.01991621	0.019745933	0.02248611
0.0	0.012598271	0.03864166	0.03440703	0.010276815	0.041232027	0.015516185	0.010193969	0.041867804	0.01317472	0.01609773
0.0	0.008423139	0.046319835	0.08225568	0.008243864	0.13037814	0.014556468	0.0069849305	0.0744424	0.010675074	0.024341099
0.0	0.012243887	0.025734304	0.07698759	0.0062846974	0.045329206	0.016975807	0.0077652894	0.15172976	0.014238607	0.033528037
0.0	0.013618805	0.045666296	0.05773727	0.007480086	0.047372524	0.010936967	0.011781701	0.026407266	0.022842258	0.018606083
0.0	0.013568792	0.045572326	0.0569919	0.007483035	0.047687568	0.010930609	0.011812932	0.026296202	0.02291182	0.018439049
0.0	0.010043248	0.09828281	0.068027556	0.0063325753	0.47806564	0.009975867	0.010180382	0.10216711	0.018567868	0.029512804
0.0	0.6043601	0.7614866	0.49522558	0.5403427	0.8866982	0.52051574	0.54077727	0.61843354	0.53702205	0.61931634
0.0	0.010008523	0.09788157	0.067653105	0.0063447063	0.475363	0.009862817	0.010185188	0.09920639	0.018569442	0.02923519
0.0	0.007438949	0.075745255	0.04015342	0.0064021493	0.13700275	0.006365383	0.011258661	0.058420878	0.012541648	0.01868035
0.0	0.009020872	0.07076755	0.057813924	0.0094614215	0.17583573	0.007808423	0.009642924	0.050348356	0.012361195	0.032931488
0.0	0.0078112753	0.06904647	0.009102977	0.008596878	0.09648752	0.007883044	0.015340011	0.19295678	0.022033272	0.024365803
0.0	0.009159474	0.03002722	0.073241584	0.008800658	0.015639588	0.01236169	0.012945236	0.022902573	0.018203383	0.037067357
0.0	0.52890015	0.37056208	0.4962992	0.53135747	0.6906668	0.67604256	0.46883836	0.6578379	0.44569057	0.7334371
0.0	0.59319365	0.56995696	0.4471481	0.5245235	0.6465909	0.5221651	0.5498481	0.6021088	0.5205308	0.688236
0.0	0.0055629984	0.0797506	0.057047088	0.0057472214	0.18663894	0.011400107	0.010630166	0.067322224	0.01597996	0.05368975
0.0	0.025398415	0.9263089	0.6080753	0.027301705	0.9927004	0.020863555	0.035491996	0.9331305	0.07675186	0.5193671
0.0	0.009930988	0.11073608	0.082382195	0.007766446	0.16767797	0.0067172856	0.008430183	0.029458344	0.017073806	0.02502715
0.0	0.013609079	0.05756293	0.048523456	0.0132486615	0.022951538	0.008988563	0.013712347	0.010365012	0.024433976	0.01595323
0.0	0.004539093	0.11473357	0.08386925	0.008262762	0.11627803	0.009000579	0.008470905	0.09446603	0.014240957	0.037266165
0.0	0.004517401	0.1148156	0.08359931	0.008246387	0.11654444	0.008771584	0.00848741	0.09296595	0.0142047545	0.03690033
0.0	0.5929276	0.55054253	0.54188	0.5801389	0.59792936	0.6018103	0.5155494	0.77512795	0.44724712	0.5988475
0.0	0.010734053	0.08820272	0.050176553	0.0100069735	0.01715096	0.013922364	0.0136309285	0.01337678	0.015533815	0.013343052
0.0	0.006449273	0.04891062	0.08988217	0.00626502	0.08959458	0.0100769885	0.013784496	0.043048017	0.0065140044	0.037689574
0.0	0.008103053	0.031879004	0.070021026	0.010472679	0.02719423	0.022004839	0.016768344	0.010651773	0.008101988	0.031663
0.0	0.010577503	0.26343453	0.31074852	0.0073262737	0.99420184	0.017238608	0.017229361	0.74847716	0.020932155	0.1872079
0.0	0.5596262	0.57424694	0.57314825	0.586113	0.5600324	0.55587703	0.5622422	0.58181614	0.579708	0.5546931
0.0	0.59839946	0.57761145	0.4600199	0.47940755	0.70989406	0.65809333	0.36539066	0.5707004	0.51307523	0.6022771
0.0	0.017811753	0.03142686	0.07858693	0.014507268	0.010767371	0.016276186	0.015599434	0.04275147	0.016214877	0.018582353
0.0	0.012674087	0.06350473	0.062714316	0.0081788115	0.052450415	0.015351906	0.0064393682	0.08622749	0.014232458	0.034302175
0.0	0.5048878	0.60922885	0.5886047	0.56981367	0.6122406	0.49286944	0.45799336	0.5624219	0.50499845	0.6109871
0.0	0.013380072	0.014545303	0.05449555	0.01202409	0.028320983	0.006923108	0.011315007	0.06885505	0.016506612	0.023749711
0.0	0.009561373	0.028414614	0.07546419	0.0078161	0.17685369	0.006994088	0.008427154	0.16060111	0.015437671	0.030905996
0.0	0.009572009	0.02836558	0.07532265	0.007814317	0.17712404	0.006967529	0.008382498	0.15946276	0.015444103	0.030923374
0.0	0.009557043	0.02836882	0.07508413	0.007849878	0.1770663	0.006922321	0.008409012	0.16025394	0.015481778	0.03073574
0.0	0.5487143	0.5162043	0.5946595	0.45659652	0.560651	0.60529315	0.52209693	0.5436347	0.5670465	0.7004803
0.0	0.011494374	0.059924424	0.08878487	0.0065093283	0.055738993	0.0124465935	0.010480127	0.017662367	0.017335638	0.024842463
0.0	0.0087782	0.07615976	0.029505579	0.006728363	0.12503551	0.010138055	0.009441159	0.14611036	0.015123737	0.02779313
0.0	0.012890447	0.034890994	0.035232	0.011338075	0.01778368	0.010288607	0.012730923	0.02387274	0.020257141	0.017346656
0.0	0.24272132	0.6302706	0.52691096	0.4327729	0.76945883	0.52844906	0.5465841	0.63720065	0.41189957	0.5541421
0.0	0.00017068877	0.084595725	0.0131666325	0.006021558	0.09970704	0.008077114	0.012050493	0.045902982	0.019843504	0.02935502
0.0	0.00015883843	0.06311124	0.0843368	0.006842245	0.102104515	0.009668686	0.00886395	0.06341624	0.019099293	0.026345218
0.0	0.5928284	0.68740505	0.12730522	0.6275608	0.8103057	0.67188096	0.52889556	0.528937	0.5116156	0.5833306
0.0	0.009781234	0.04973227	0.0051283245	0.009049999	0.017782832	0.008384464	0.019401759	0.015819957	0.024377096	0.021938415
0.0	0.6761623	0.6334323	0.5196251	0.48862863	0.47923806	0.29467386	0.46791673	0.59911865	0.55079573	0.52099764
0.0	0.009424682	0.024460053	0.08395428	0.007264287	0.13627839	0.017500814	0.0077320477	0.051869087	0.012620843	0.022435332
0.0	0.009432239	0.024536159	0.0840416	0.007251774	0.1364017	0.0175084	0.0077289236	0.05167031	0.012634361	0.022508886
0.0	0.0077802166	0.07707752	0.077223346	0.0060665496	0.21843854	0.0050862734	0.011862105	0.030098313	0.015540818	0.018082336
0.0	0.0073166317	0.07835325	0.07781868	0.005545137	0.096024886	0.0056905486	0.010997072	0.056498818	0.014692764	0.02654264
0.0	0.55663836	0.70061517	0.6034178	0.57110226	0.7507758	0.4725381	0.51945686	0.4821411	0.44923902	0.5577899
0.0	0.51093	0.6515778	0.5331451	0.5555709	0.50332326	0.64738345	0.54552656	0.6787638	0.5218561	0.5748814
0.0	0.0019813115	0.073088564	0.10571597	0.009434975	0.57013863	0.026210397	0.014009105	0.15483165	0.015826039	0.0691754
0.0	0.55904907	0.5771066	0.5750013	0.5844249	0.56061906	0.5560001	0.5648405	0.5823375	0.5796642	0.55322856
0.0	0.0077780965	0.029611047	0.043843694	0.009331562	0.1517511	0.012227019	0.009978769	0.059848826	0.010180834	0.035775743
0.0	0.010866556	0.12706304	0.083897	0.012390622	0.009412856	0.019944044	0.018320324	0.030817727	0.020076554	0.020102195
0.0	0.010939566	0.032731544	0.059850387	0.009809174	0.01740163	0.004715696	0.0074330713	0.0026370322	0.009346884	0.02301462
0.0	0.014134515	0.042638253	0.0049395063	0.0076215058	0.065287165	0.010123959	0.010499752	0.007204299	0.015020905	0.021021998
0.0	0.012925673	0.06643695	0.02708	0.007514279	0.054164458	0.022436352	0.012796506	0.02937584	0.020162005	0.020647392
0.0	0.0071685663	0.027651437	0.045478445	0.011212162	0.05297327	0.01611273	0.012371259	0.053366497	0.008978014	0.0374219
0.0	0.00998729	0.01022612	0.04914906	0.011273252	0.005917862	0.015183102	0.016788898	0.02396861	0.010574749	0.033706017
0.0	0.013349777	0.065963514	0.039707575	0.009550369	0.019503312	0.0124324	0.011689555	0.02160969	0.01610873	0.044875916
0.0	0.5598787	0.57322276	0.5723661	0.5855559	0.55991167	0.554399	0.564326	0.5818908	0.58111197	0.55291593
0.0	0.55819815	0.5744915	0.5733544	0.5868492	0.5614204	0.5557884	0.56460553	0.5819437	0.58021843	0.554341
0.0	0.011582378	0.039185554	0.0770159	0.0063880123	0.08293242	0.011795827	0.0072653154	0.050362222	0.014224967	0.04128298
0.0	0.5603976	0.5728062	0.5736135	0.586012	0.56028616	0.55447394	0.5641947	0.5811937	0.5797288	0.553444
0.0	0.55907327	0.5725958	0.57342327	0.5862102	0.5629735	0.5560252	0.5635924	0.58199126	0.5807803	0.5545356
0.0	0.009758311	0.017426638	0.061715655	0.010188169	0.2637607	0.010737472	0.009508559	0.21391079	0.01728585	0.03648426
0.0	0.008316628	0.12714995	0.10008876	0.006796537	0.12686023	0.010166135	0.007256791	0.052124005	0.0099655595	0.024203325
0.0	0.009398004	0.09036599	0.04762019	0.004120971	0.12745778	0.010632394	0.013939676	0.053744752	0.011220099	0.029953638
0.0	0.009959783	0.0691112	0.059987776	0.006900194	0.25148278	0.007912965	0.009199902	0.073664	0.013430769	0.044679314
0.0	0.0065653315	0.10007935	0.051861104	0.0046886136	0.04094278	0.013930956	0.00948608	0.026832785	0.012188201	0.026088385
0.0	0.011794132	0.050340366	0.03465421	0.0095333615	0.010489122	0.029047087	0.014939568	0.0145759955	0.014756949	0.039084423
0.0	0.5600952	0.57385015	0.57375634	0.58659345	0.562255	0.5551759	0.5636224	0.5822723	0.57894826	0.5542989
0.0	0.55977565	0.57407606	0.5739443	0.58668	0.5612224	0.5553614	0.56449753	0.58178324	0.5805322	0.55434465
0.0	0.5587253	0.5730485	0.5732309	0.5859229	0.5620543	0.5550818	0.5644126	0.5816059	0.58062816	0.5537619
0.0	0.007969403	0.08129225	0.055305008	0.008823023	0.2943098	0.008216693	0.006125376	0.024629103	0.0113094235	0.03900819
0.0	0.55927676	0.57556975	0.5715118	0.58538723	0.5632031	0.55477005	0.56435853	0.58201104	0.58011246	0.55344516
0.0	0.018130725	0.62527007	0.18083481	0.010779497	0.9863138	0.010552908	0.015184235	0.861215	0.025735572	0.1502517
0.0	0.5582442	0.57588917	0.5735245	0.58487195	0.56236774	0.55592644	0.56448483	0.583405	0.57927316	0.552979
0.0	0.55903643	0.5750484	0.57230026	0.58531725	0.56243104	0.55514187	0.563569	0.5818583	0.5792508	0.5539652
0.0	0.013498816	0.3242009	0.29267314	0.017460302	0.9918098	0.0101288725	0.018181792	0.84790987	0.027930763	0.2355628
0.0	0.55831486	0.57465	0.5732766	0.585804	0.56222594	0.554426	0.56326103	0.58276623	0.5791854	0.554004
0.0	0.014793529	0.6162126	0.34164846	0.010522919	0.9874281	0.018677533	0.010177605	0.7863671	0.017318247	0.25962466
0.0	0.010666174	0.044069555	0.03922126	0.0063213785	0.025355993	0.011973452	0.019960232	0.01743081	0.013326684	0.020394808
0.0	0.01308494	0.059422866	0.02638511	0.01139425	0.029322224	0.011063903	0.01546788	0.048557505	0.015289804	0.03387112
0.0	0.009321948	0.041080818	0.037113577	0.006677889	0.008000402	0.013631077	0.01061018	0.017435221	0.017365044	0.017076649
0.0	0.55967647	0.5768791	0.57305425	0.58525753	0.563324	0.5546095	0.5632578	0.58277434	0.57982796	0.5546297
0.0	0.5580783	0.57581556	0.57287395	0.5857038	0.5605381	0.5550066	0.564066	0.5824821	0.5799986	0.5538044
0.0	0.015132122	0.59652203	0.3211573	0.011888716	0.9940043	0.017658593	0.0086475825	0.8686078	0.015096438	0.17508249
0.0	0.55932266	0.57527906	0.57342315	0.58372307	0.561853	0.5547689	0.56415164	0.58199525	0.57952166	0.55480444
0.0	0.55775774	0.572735	0.57179356	0.58491623	0.5580677	0.5541477	0.5628872	0.5825935	0.5802055	0.5549918
0.0	0.008549579	0.021778911	0.04690057	0.008337415	0.009795418	0.008626999	0.015751105	0.02288814	0.020417668	0.021460896
0.0	0.0068824994	0.05085704	0.07767926	0.0058775875	0.031242555	0.009454939	0.010417955	0.03218362	0.014522436	0.036108863
0.0	0.009185102	0.07728225	0.07298671	0.006211483	0.21644358	0.011627457	0.010478323	0.03993821	0.012167603	0.057398267
0.0	0.5594223	0.5734078	0.5733458	0.58529705	0.5621015	0.55444896	0.5640833	0.5827858	0.5796697	0.55458
0.0	0.56130785	0.5894424	0.48043212	0.5874711	0.7226198	0.59912777	0.5470943	0.5414517	0.5379853	0.7253123
0.0	0.013130876	0.06432979	0.069067396	0.007669122	0.054184787	0.012329768	0.013470898	0.013653046	0.014706501	0.03894671
0.0	0.5391735	0.35497612	0.57227004	0.61320037	0.44670686	0.5212154	0.44470504	0.5715038	0.5143937	0.68871784
0.0	0.0077463067	0.009514623	0.045501262	0.012221083	0.008787382	0.009056133	0.009878294	0.06293128	0.015040397	0.01656327
0.0	0.55827725	0.5735356	0.571768	0.58393955	0.56027144	0.5547139	0.5627925	0.58263695	0.58052665	0.55323774
0.0	0.558349	0.57446784	0.5720211	0.5833997	0.56089336	0.5541917	0.56443614	0.5831217	0.57984364	0.5553908
0.0	0.5467049	0.4322283	0.54731756	0.50829905	0.931936	0.47217882	0.57559043	0.548355	0.49975073	0.64354706
0.0	0.013772262	0.04055328	0.03694214	0.013124698	0.043015223	0.014770232	0.018764455	0.036876738	0.018492049	0.03336178
0.0	0.5591486	0.5733081	0.57267517	0.58459705	0.56146514	0.5546907	0.5620626	0.5839079	0.5800912	0.5546599
0.0	0.5568537	0.5739017	0.5719132	0.5842568	0.5597745	0.5541195	0.5639175	0.5830025	0.57869947	0.55458915
0.0	0.008261274	0.08038242	0.069453165	0.010368905	0.08420987	0.01319864	0.009353487	0.04468096	0.013746975	0.041964654
0.0	0.012725877	0.68939996	0.25513974	0.010615633	0.9829662	0.021362407	0.012940063	0.77323127	0.018340942	0.17883864
0.0	0.53427935	0.42754233	0.5950736	0.61194867	0.81625384	0.5684274	0.48524046	0.6871199	0.28931832	0.56624955
0.0	0.006372852	0.066552214	0.069388	0.008464412	0.12848918	0.014066397	0.009955591	0.23719828	0.013674285	0.048869688
0.0	0.020699205	0.043891396	0.115602426	0.011576267	0.008534411	0.011143531	0.016856883	0.031928025	0.017324375	0.018487863
0.0	0.014257713	0.09297972	0.13084617	0.0064314357	0.0787065	0.011142417	0.011314991	0.13274738	0.013360477	0.03685526
0.0	0.013161622	0.03218383	0.10838365	0.0048510646	0.08828818	0.008752832	0.012792025	0.0947066	0.013889736	0.032804996
0.0	0.66563404	0.6491752	0.5414289	0.5299927	0.7016986	0.5686701	0.65052587	0.5623784	0.5327444	0.593844
0.0	0.01126558	0.021538598	0.05441253	0.017031653	0.024831653	0.012668682	0.007600638	0.05874339	0.01881093	0.013702173
0.0	0.007553026	0.030826986	0.041561536	0.0072169593	0.117317766	0.012445462	0.008684828	0.04051707	0.011864072	0.043897163
0.0	0.628937	0.52884024	0.5252008	0.6149957	0.74654174	0.5353157	0.55967826	0.742323	0.46247947	0.44402164
0.0	0.007867437	0.007681019	0.039976373	0.013645997	0.29489094	0.023511222	0.01510973	0.026185974	0.011861753	0.021002518
0.0	0.007927213	0.007894374	0.03978851	0.013862762	0.29385906	0.024184352	0.01518579	0.026900724	0.011948123	0.021536812
0.0	0.007927213	0.007894374	0.03978851	0.013862762	0.29385906	0.024184352	0.01518579	0.026900724	0.011948123	0.021536812
0.0	0.007947684	0.007883055	0.040170174	0.013859737	0.29525357	0.02415462	0.01517655	0.02679961	0.011934084	0.021605669
0.0	0.005508613	0.017589955	0.07589016	0.0105632795	0.47142127	0.02178677	0.011441847	0.08854196	0.010837882	0.013932816
0.0	0.55916905	0.5746813	0.5732348	0.5841521	0.55998355	0.5553219	0.5643062	0.57994443	0.5791892	0.5548904
0.0	0.5624454	0.5814249	0.5750695	0.5900416	0.5736829	0.5627585	0.565953	0.5906056	0.581901	0.5627062
0.0	0.012558615	0.015387158	0.051790174	0.009800719	0.026831148	0.0146343205	0.01301121	0.023402616	0.02332109	0.008808669
0.0	0.559073	0.5745865	0.5746991	0.5852617	0.5627004	0.5560424	0.5629126	0.58085597	0.58013105	0.5544598
0.0	0.48501375	0.6755668	0.5470185	0.6930943	0.7480217	0.56006986	0.37673372	0.7928306	0.47094205	0.6353842
0.0	0.007228448	0.054605637	0.11632811	0.007797104	0.13593109	0.004954209	0.0067932806	0.039452575	0.008450512	0.028425265
0.0	0.008340135	0.095923655	0.083503425	0.005197145	0.1299481	0.016255157	0.00013836408	0.12464233	0.01488973	0.032487642
0.0	0.4993288	0.61785406	0.46094212	0.5252971	0.559422	0.58275086	0.01686972	0.7561959	0.53175205	0.6061018
0.0	0.54116356	0.6880042	0.3606387	0.6076158	0.54937184	0.59954655	0.56849533	0.5386441	0.41272527	0.5917219
0.0	0.009032167	0.00042255397	0.05356389	0.011741574	0.02349992	0.011932044	0.019713037	0.020881228	0.023191717	0.02382739
0.0	0.009064618	0.0004227486	0.05364851	0.011767087	0.023444708	0.011980567	0.019720115	0.020876149	0.023210142	0.023776198
0.0	0.00910127	0.00043236164	0.053850833	0.011773387	0.024124168	0.012169024	0.019840276	0.021457363	0.023253413	0.024244402
0.0	0.009406185	0.031984292	0.056202505	0.011153293	0.007751355	0.00825738	0.01705298	0.019676583	0.018645475	0.030383721
0.0	0.017393267	0.01790405	0.061597023	0.008776387	0.30008566	0.0058242376	0.013903007	0.023332557	0.016096197	0.017537782
0.0	0.0055566397	0.03497473	0.08693446	0.006177543	0.07550627	0.010861694	0.0077339937	0.051269192	0.005409824	0.038261276
0.0	0.44178346	0.32935238	0.54231226	0.6432409	0.4457223	0.50670695	0.4478605	0.5481021	0.44493142	0.5066137
0.0	0.005280039	0.043495048	0.053526916	0.009768122	0.06028993	0.011001315	0.009444837	0.13291392	0.01311748	0.052419495
0.0	0.0075968197	0.049729504	0.06323828	0.008717633	0.29236737	0.011251115	0.007666009	0.04509539	0.017162692	0.043825712
0.0	0.008496194	0.01623737	0.02739298	0.012603509	0.009141756	0.008921219	0.011006224	0.019282933	0.017916707	0.02884024
0.0	0.008506021	0.016231399	0.027317047	0.012533921	0.0091754645	0.00890599	0.010976523	0.019189266	0.017883813	0.028885035
0.0	0.008397931	0.08139922	0.08805664	0.007044951	0.7559012	0.008461434	0.0061361264	0.06081179	0.009621172	0.032146905
0.0	0.57164854	0.5722194	0.29814705	0.49124444	0.6071693	0.61155146	0.5585919	0.50303	0.4627451	0.56962764
0.0	0.00710146	0.047687307	0.1368209	0.0058884528	0.45781058	0.006741818	0.010224543	0.12858978	0.010056322	0.032278888
0.0	0.57647496	0.5695968	0.5907107	0.56806713	0.37311915	0.47521493	0.4876636	0.67062163	0.53405505	0.51097757
0.0	0.009324617	0.09928672	0.08861114	0.006006425	0.08854596	0.009065385	0.0063408893	0.04125295	0.01096195	0.032113783
0.0	0.4693938	0.5898595	0.47350806	0.56862646	0.7348922	0.6438558	0.60695654	0.7083303	0.39501026	0.4279065
0.0	0.0033475792	0.0675437	0.07255662	0.0016234532	0.0597448	0.010693152	0.010785936	0.07576193	0.015072656	0.06284174
0.0	0.5582557	0.5725169	0.5717922	0.58503586	0.5581918	0.55410385	0.5632	0.58246213	0.5803392	0.5551913
0.0	0.01773694	0.088823706	0.08416603	0.0026233755	0.009168323	0.010778917	0.015469892	0.013563706	0.014758953	0.024026304
0.0	0.26564837	0.57320994	0.42667916	0.22395794	0.4932018	0.5515711	0.5123615	0.8004261	0.44147092	0.6341421
0.0	0.5588681	0.57635075	0.5748021	0.58558685	0.56385654	0.5564579	0.563918	0.5827332	0.58045757	0.55649805
0.0	0.0074725877	0.011428246	0.026573148	0.0048184795	0.06229384	0.0149331065	0.009793985	0.04249836	0.014948124	0.04930802
0.0	0.0065207477	0.045495432	0.06301266	0.005531596	0.050989818	0.010593475	0.007449843	0.023406364	0.013864841	0.02187216
0.0	0.010398289	0.04154981	0.07313034	0.009169493	0.0069021545	0.005345834	0.012753495	0.0074182646	0.019274797	0.016221056
0.0	0.00504914	0.015033208	0.04091859	0.0051837857	0.12581138	0.01235068	0.0065668025	0.07094016	0.008405379	0.03577238
0.0	0.6017812	0.39303172	0.57062596	0.66525894	0.80936325	0.55276775	0.48945284	0.6510733	0.52125347	0.6233989
0.0	0.0042723906	0.018170351	0.0652162	0.0049292375	0.45375326	0.009868089	0.00986529	0.076041706	0.008271348	0.038427755
0.0	0.005330221	0.019653024	0.033637237	0.006640361	0.15308933	0.0076727117	0.012194432	0.09281078	0.008150303	0.03723542
0.0	0.0069994987	0.024931636	0.10858127	0.0051113255	0.79811555	0.011889686	0.010521032	0.13635656	0.014672752	0.03698243
0.0	0.008093722	0.06253376	0.06219797	0.008701762	0.34597847	0.010858943	0.01169302	0.1632287	0.01502715	0.047424667
0.0	0.5582468	0.5725365	0.57154965	0.58408314	0.5583162	0.55397004	0.5631814	0.5823587	0.5801325	0.5548499
0.0	0.009913056	0.026472421	0.04247299	0.008503834	0.15353741	0.012793795	0.0034683824	0.033864442	0.012968591	0.040613193
0.0	0.011833935	0.012261755	0.023987167	0.007996202	0.0071976846	0.011987715	0.004338057	0.010553819	0.015603119	0.023787154
0.0	0.011922205	0.02358726	0.05753806	0.007829734	0.2007358	0.010123686	0.0039093643	0.030370753	0.010678866	0.03507152
0.0	0.60533875	0.34222758	0.514866	0.595973	0.6220828	0.54751176	0.34374586	0.50430447	0.49006894	0.5972536
0.0	0.011888997	0.02328683	0.057389483	0.007776749	0.19816591	0.010058587	0.00391689	0.02947854	0.010673588	0.034675226
0.0	0.55819494	0.5723977	0.5717762	0.5819478	0.55764735	0.55424625	0.5618664	0.58276844	0.58039665	0.55464935
0.0	0.009930674	0.026257025	0.04257192	0.00849525	0.15295008	0.012778302	0.0034626385	0.03285586	0.012944718	0.040207762
0.0	0.012170164	0.062565565	0.057063907	0.011965838	0.27756244	0.010760208	0.011887865	0.018166915	0.015949735	0.038608897
0.0	0.008326091	0.08006844	0.03957124	0.0077805547	0.45947805	0.013937094	0.0076988856	0.011878515	0.013023101	0.068666875
0.0	0.58340037	0.60580367	0.36821064	0.6125554	0.4793007	0.66940576	0.5527516	0.22667074	0.54864454	0.7484224
0.0	0.008300837	0.07894853	0.03941529	0.007785592	0.45490637	0.013991504	0.007700433	0.011491037	0.013028544	0.06813626
0.0	0.008652501	0.03778494	0.10369889	0.0056235255	0.1640612	0.00780199	0.008785144	0.046596006	0.0092926165	0.04891426
0.0	0.007039719	0.015950026	0.09957454	0.008254389	0.10391233	0.007828686	0.012485131	0.09527177	0.013225087	0.049646012
0.0	0.62003595	0.5642909	0.36760932	0.61103296	0.73848355	0.60313433	0.4588278	0.85903764	0.38591823	0.50929195
0.0	0.54717577	0.59256876	0.5736572	0.5478896	0.9110945	0.49514613	0.4951347	0.6699246	0.43287176	0.6518831
0.0	0.48636603	0.3833489	0.59620106	0.5273203	0.93914264	0.54121244	0.5490085	0.8111216	0.5281526	0.6641066
0.0	0.010034599	0.051991485	0.028276565	0.007530198	0.18803398	0.010236078	0.012902678	0.008121516	0.011940868	0.017050112
0.0	0.008440577	0.1150659	0.07804585	0.009258783	0.29485664	0.01994356	0.013162117	0.07039461	0.010207296	0.035429016
0.0	0.5592306	0.574223	0.57313687	0.5838576	0.55875844	0.5558254	0.5632827	0.5822439	0.5792069	0.5549857
0.0	0.55972433	0.57341903	0.57392	0.58589274	0.56097376	0.5554599	0.5639304	0.58182985	0.5791383	0.553651
0.0	0.00902074	0.023507105	0.04172839	0.007019143	0.029457623	0.01407286	0.010384212	0.021174062	0.018415937	0.0201968
0.0	0.007294013	0.08790876	0.09064231	0.0078103174	0.40094337	0.013401131	0.01304066	0.03343201	0.008656318	0.03987506
0.0	0.5979411	0.41365406	0.5847275	0.6022967	0.6733098	0.61547977	0.4649121	0.57390136	0.5126608	0.6817842
0.0	0.562695	0.5251928	0.55370677	0.51792413	0.5941387	0.54567045	0.57526016	0.57384	0.5546735	0.59785604
0.0	0.010332175	0.083711304	0.05202869	0.014198765	0.08800156	0.015631273	0.015144633	0.012110667	0.011025871	0.019844389
0.0	0.5057194	0.40156385	0.40957248	0.5650143	0.68787396	0.51634467	0.49359253	0.67178077	0.5479671	0.63275266
0.0	9.4515504e-05	8.399211e-05	0.0005463838	5.379945e-05	0.09931039	2.147569e-05	5.7961013e-05	0.00042462826	0.00013012075	0.00011167928
0.0	0.015911147	0.02876782	0.06733378	0.008835049	0.016148895	0.010739661	0.011732254	0.012758851	0.02071677	0.025800312
0.0	0.55906665	0.57233745	0.57250756	0.58329445	0.55815935	0.5543761	0.56258756	0.58160996	0.57963806	0.554411
0.0	0.008131528	0.010495934	0.055231523	0.006278828	0.004793954	0.008121021	0.01108497	0.022506814	0.01608867	0.031624135
0.0	0.5865166	0.54755235	0.64448106	0.5412969	0.5197834	0.5415039	0.56196815	0.68610936	0.426072	0.603971
0.0	0.5597605	0.5743732	0.57356477	0.5861073	0.5565993	0.55568784	0.56320477	0.58192015	0.5799334	0.55309623
0.0	0.0069948863	0.025018627	0.10854887	0.005100595	0.79839754	0.011895059	0.010515468	0.13591547	0.014693296	0.037100434
0.0	0.42653546	0.5215273	0.62839216	0.6671354	0.7210778	0.5465254	0.47228006	0.38230932	0.55003315	0.543809
0.0	0.0066865487	0.019815851	0.08702109	0.0033161098	0.8647708	0.0104171	0.008588681	0.054187644	0.015856326	0.029547073
0.0	0.00839456	0.041015986	0.037829515	0.0057490906	0.07809548	0.008914644	0.009749819	0.12057327	0.016265921	0.074013524
0.0	0.008409084	0.041447293	0.038116243	0.00581464	0.077844486	0.008916777	0.009770723	0.12413891	0.016251765	0.074769415
0.0	0.009616375	0.04693353	0.041408356	0.009299569	0.07510034	0.008114559	0.005647473	0.0641098	0.010181579	0.04999145
0.0	0.008715297	0.04913131	0.035621855	0.005579597	0.39082858	0.008256197	0.008163461	0.06421232	0.015278121	0.037178673
0.0	0.58923054	0.60474586	0.49801165	0.68235224	0.75641197	0.46456698	0.40928656	0.48241106	0.46049595	0.66553533
0.0	0.006449212	0.013434808	0.080088854	0.01249487	0.15755975	0.012868611	0.00904884	0.0464959	0.010463229	0.020946246
0.0	0.5745583	0.4784823	0.5677869	0.46643668	0.6136074	0.5702991	0.54148465	0.385547	0.47684166	0.66897935
0.0	0.5779108	0.58796275	0.5922128	0.5725215	0.816915	0.71155024	0.49553448	0.34037077	0.5267287	0.5300437
0.0	0.009069515	0.06414286	0.075746424	0.008869247	0.6692981	0.017694123	0.006690667	0.08846764	0.011468673	0.04527395
0.0	0.0065346817	0.108075	0.073189236	0.0065486734	0.31560814	0.01766134	0.011303886	0.09237665	0.011886649	0.0388798
0.0	0.62475675	0.50225306	0.57852244	0.52124757	0.4515618	0.52511287	0.526905	0.64133155	0.5328035	0.5867927
0.0	0.62503797	0.53479636	0.5773397	0.6442042	0.8995237	0.7547012	0.47070336	0.5460193	0.5529135	0.6438981
0.0	0.011725919	0.029733442	0.044684716	0.014192439	0.1791341	0.00838657	0.007621939	0.018274862	0.013365173	0.027570505
0.0	0.009657105	0.029861053	0.06906686	0.006020662	0.22638062	0.006823496	0.0109703485	0.062464606	0.01168195	0.027460571
0.0	0.0071663805	0.09710316	0.08914799	0.006016554	0.39005193	0.006084249	0.012016626	0.046163455	0.009998211	0.053435385
0.0	0.45000812	0.56367385	0.59972084	0.6124184	0.36461124	0.5913977	0.5026743	0.42250904	0.44303435	0.63905114
0.0	0.0046126777	0.048984896	0.09357761	0.005885439	0.29343715	0.008586598	0.010839334	0.038905974	0.010358532	0.033749107
0.0	0.013804073	0.058748953	0.050556064	0.0077518574	0.024361286	0.0046694665	0.0076710125	0.011864559	0.013883637	0.019062107
0.0	0.015934907	0.04500189	0.020482348	0.01024118	0.025370298	0.011736656	0.011897279	0.011087609	0.021271503	0.041629888
0.0	0.01611356	0.046169724	0.02045322	0.010399924	0.025957473	0.01204531	0.011947367	0.011523722	0.021294786	0.042713746
0.0	0.008959713	0.083726525	0.06836107	0.0046445853	0.28455234	0.008934674	0.008693001	0.057475958	0.014759064	0.028145311
0.0	0.011453735	0.07865684	0.06923313	0.008352448	0.014997156	0.007857844	0.013962234	0.016381744	0.015106864	0.054761622
0.0	0.009283837	0.025142502	0.047412444	0.0061056963	0.0026585371	0.0065268944	0.014032176	0.00859926	0.015100111	0.031819604
0.0	0.0082852915	0.049176622	0.058797598	0.01208435	0.23093836	0.010557635	0.011030662	0.11676084	0.010796132	0.033284135
0.0	0.0046099224	0.026637012	0.04782851	0.0068909656	0.16343491	0.010283359	0.0105809225	0.052008808	0.011337167	0.018555285
0.0	0.018341074	0.38103184	0.11623763	9.960818e-05	0.99752694	0.018247042	0.007743426	0.75302905	0.014888918	0.20281287
0.0	0.007600638	0.03238592	0.074005894	0.0055838027	0.06130367	0.009916235	0.010312869	0.029035568	0.013014082	0.026769174
0.0	0.0072957086	0.02796436	0.039172072	0.0042091976	0.104489855	0.008111489	0.0068029324	0.09231611	0.011075304	0.027039109
0.0	0.008589346	0.045583423	0.062477663	0.0069322507	0.17196852	0.019254481	0.015034301	0.25835344	0.01040044	0.035009768
0.0	0.012920151	0.014243306	0.032513782	0.009100659	0.36060593	0.014895991	0.017353095	0.1850998	0.01367026	0.028047705
0.0	0.014535436	0.015100565	0.049723823	0.011616437	0.0036149963	0.009345568	0.00907348	0.017233182	0.013350763	0.011360691
0.0	0.016641138	0.31132957	0.18220556	0.010555324	0.98897785	0.018521592	0.01907435	0.82480973	0.02141135	0.18144491
0.0	0.011708582	0.568255	0.17120908	0.01179919	0.9821525	0.03110498	0.01919121	0.7657702	0.019674096	0.13597664
0.0	0.008780649	0.04046366	0.06697	0.009871346	0.10542029	0.013266844	0.012171826	0.09368428	0.017109832	0.032825503
0.0	0.012453775	0.018645	0.028151678	0.013742999	0.1431982	0.006835884	0.01464179	0.020960568	0.019302182	0.024885396
0.0	0.6270852	0.5260821	0.59153277	0.38001838	0.68745387	0.64324915	0.4540613	0.6125395	0.5235446	0.7563728
0.0	0.6163242	0.6593822	0.56564593	0.56848013	0.52733266	0.53917843	0.5808453	0.5031425	0.52187186	0.4899629
0.0	0.012426764	0.034860395	0.02872215	0.00811485	0.021238545	0.017432623	0.012054325	0.012950409	0.010883252	0.016390389
0.0	0.01242337	0.03484175	0.029004356	0.00811905	0.021307414	0.017451223	0.01206068	0.012956653	0.010890399	0.01639754
0.0	0.010226304	0.061134342	0.06561085	0.006400509	0.3657319	0.0063615264	0.011890643	0.096173376	0.013719241	0.02763867
0.0	0.5816923	0.4442492	0.5617301	0.6492815	0.35546094	0.40764558	0.5427723	0.8509845	0.5380584	0.61112034
0.0	0.0048896475	0.015295248	0.054694448	0.0057396027	0.23068888	0.008576504	0.013398054	0.08481998	0.01234883	0.023342842
0.0	0.005875398	0.030132962	0.086477704	0.0066605625	0.10678109	0.01454915	0.0071845753	0.0662383	0.013569015	0.026884515
0.0	0.0139674805	0.043960985	0.044866566	0.008318473	0.05280025	0.006570583	0.013586034	0.02294725	0.019383116	0.029537972
0.0	0.009638872	0.07602778	0.08122169	0.0060382825	0.27755144	0.0075579598	0.009232925	0.070189565	0.013235625	0.028645225
0.0	0.0073403628	0.0552863	0.086556315	0.0062318468	0.076886095	0.006666661	0.0152181415	0.10842992	0.010037641	0.027429046
0.0	0.54642034	0.5243373	0.534087	0.5493457	0.62979543	0.40119854	0.4442378	0.5989571	0.5069125	0.60964096
0.0	0.010636497	0.027705088	0.108132854	0.004029367	0.15852405	0.008657214	0.011815871	0.060764894	0.013299081	0.02827289
0.0	0.49322668	0.3958341	0.5538994	0.6913594	0.6201133	0.41258958	0.47166502	0.5215476	0.49358714	0.58621913
0.0	0.5627703	0.58266175	0.5757433	0.58787644	0.5707547	0.56118643	0.5655263	0.58876747	0.5812859	0.561892
0.0	0.007782358	0.078006834	0.100597	0.005871795	0.14505018	0.017205171	0.010177057	0.049066417	0.0002550526	0.033530124
0.0	0.009164035	0.017750012	0.035026155	0.00998023	0.028257456	0.009616625	0.016318766	0.13216077	0.015665207	0.019683449
0.0	0.5595528	0.57459825	0.5708191	0.58402646	0.5601244	0.55526817	0.5637387	0.583155	0.5796467	0.5546416
0.0	0.52112573	0.56846446	0.58655447	0.56552553	0.7175718	0.56321084	0.4958546	0.5531109	0.30710462	0.56528395
0.0	0.010582165	0.015507783	0.07264779	0.01057637	0.11388786	0.012387436	0.013669559	0.008486033	0.0066655553	0.040856984
0.0	0.55854225	0.5728457	0.5713844	0.5843415	0.55729085	0.55430204	0.5632628	0.58244544	0.579951	0.5549852
0.0	0.008070454	0.5924321	0.067353055	0.010396548	0.0389438	0.0072084265	0.0051286803	0.027556932	0.020724308	0.019731063
0.0	0.49845684	0.43565878	0.59941125	0.6997376	0.7722249	0.49507663	0.373938	0.7255084	0.51715213	0.6121123
0.0	0.009046868	0.0642301	0.07567972	0.008871242	0.6687365	0.017598206	0.006620424	0.0877038	0.011498672	0.045219593
0.0	0.009038434	0.01783227	0.03523229	0.0098814	0.027436016	0.009473472	0.016114913	0.1284952	0.015715005	0.0192749
0.0	0.010450134	0.10801462	0.057704967	0.011787581	0.018483106	0.022966444	0.017256593	0.013500047	0.00046453267	0.025973223
0.0	0.008196833	0.07120186	0.10280643	0.009005403	0.44115117	0.01037355	0.0074373395	0.05303412	0.00850903	0.052909773
0.0	0.008196166	0.07169493	0.10280466	0.008992094	0.44236237	0.010369726	0.007435598	0.052854806	0.008519548	0.05298018
0.0	0.4746364	0.4775978	0.49069443	0.6057242	0.53073525	0.6344618	0.52173066	0.58574796	0.5290594	0.6175274
0.0	0.009932409	0.06351445	0.07231731	0.0034478812	0.19585714	0.006855413	0.008276939	0.031976778	0.012861102	0.06266639
0.0	0.005957072	0.025056824	0.10641947	0.0054755835	0.3797355	0.007056528	0.0073438347	0.05474247	0.012064891	0.04035566
0.0	0.0087689115	0.007622898	0.043634187	0.004759668	0.477288	0.009524735	0.012443664	0.018355994	0.01697248	0.03022144
0.0	0.012241011	0.023997298	0.019210476	0.007589895	0.019822558	0.008405176	0.014484685	0.024692068	0.016998284	0.034783028
0.0	0.009474179	0.029948173	0.044499587	0.005801693	0.40350923	0.0118349325	0.0073653897	0.060442425	0.015157981	0.019901203
0.0	0.62303877	0.6791017	0.45656532	0.48797	0.72234446	0.53759015	0.5047814	0.5327272	0.54093325	0.6023368
0.0	0.006740749	0.07067985	0.06920073	0.006649542	0.06592049	0.009928551	0.009895662	0.06716052	0.012967035	0.036096614
0.0	0.004584717	0.075878404	0.09565138	0.006024435	0.7239393	0.0066364426	0.0065332055	0.046963796	0.010368666	0.029132381
0.0	0.0071667465	0.069229305	0.056618698	0.0044949944	0.28370136	0.009286754	0.004839968	0.0171087	0.015611608	0.030094665
0.0	0.0071705002	0.06903713	0.056434784	0.004549402	0.28199714	0.009289251	0.0048227343	0.01712086	0.01563369	0.030416401
0.0	0.5410061	0.6104416	0.52115387	0.71135974	0.8039075	0.6241101	0.54291356	0.6145175	0.47232196	0.56173533
0.0	0.017797453	0.026253395	0.056466997	0.006202668	0.014967213	0.0099278	0.015473349	0.035801686	0.01822208	0.02673939
0.0	0.5582856	0.57296365	0.57065976	0.58484757	0.5585556	0.55396134	0.56355834	0.5822346	0.5797181	0.55503464
0.0	0.0090692965	0.048216198	0.0631416	0.010862181	0.4239109	0.008050948	0.018635767	0.0051485645	0.018685093	0.016962538
0.0	0.0052919006	0.065940954	0.06963622	0.007762648	0.5716477	0.008092157	0.009935851	0.014863887	0.014119394	0.02416923
0.0	0.53968674	0.6833684	0.5680127	0.5492238	0.788084	0.4905083	0.45838302	0.5199861	0.523072	0.5988252
0.0	0.009909598	0.012369348	0.095496796	0.0049462537	0.13296394	0.006929992	0.0071773985	0.026688961	0.0075959708	0.022587534
0.0	0.55050004	0.4184312	0.54335535	0.5655773	0.6314488	0.4590528	0.4397147	0.41210103	0.37657246	0.57323873
0.0	0.0070894836	0.02534437	0.0753193	0.007983575	0.31871578	0.007864658	0.008759847	0.03461507	0.015023862	0.023057664
0.0	0.6258315	0.400169	0.55207336	0.6450372	0.69647413	0.536307	0.5722264	0.5071654	0.5233255	0.4768739
0.0	0.55792814	0.57270175	0.5719441	0.5853557	0.5575986	0.5540764	0.5633279	0.58256656	0.58002186	0.5553035
0.0	0.013543884	0.056837123	0.0659801	0.011949974	0.45074633	0.010481345	0.009413252	0.015096836	0.011348604	0.026765361
0.0	0.009434658	0.052659485	0.1382824	0.007451225	0.79584885	0.0054090237	0.008399563	0.020724468	0.009247545	0.02871001
0.0	0.5905594	0.59141695	0.5581281	0.6222691	0.7744419	0.38940248	0.5464854	0.43085402	0.51677334	0.59823185
0.0	0.49841797	0.40466642	0.53705186	0.69448143	0.8966384	0.62680286	0.52354896	0.6162206	0.5393665	0.45336553
0.0	0.011182285	0.016246818	0.029029626	0.008459266	0.027974108	0.013298618	0.008829585	0.01583517	0.014991909	0.01745877
0.0	0.00795129	0.019682746	0.102071136	0.0061282096	0.6067196	0.0073051876	0.010875463	0.043504346	0.011481817	0.024725229
0.0	0.011037405	0.014110216	0.09869585	0.0059858346	0.046275284	0.009712777	0.0140017895	0.012142651	0.015757693	0.01618808
0.0	0.006649013	0.020166578	0.11270098	0.0046418216	0.31475437	0.011608857	0.012870422	0.025587609	0.012249472	0.02756914
0.0	0.54642254	0.62309825	0.56673133	0.5427978	0.7518134	0.5423605	0.44616947	0.64253753	0.5323428	0.5446274
0.0	0.61304694	0.68649757	0.6154225	0.49405435	0.7420803	0.658396	0.45366928	0.45212266	0.4117746	0.5027354
0.0	0.0069137276	0.018850712	0.10696305	0.006198401	0.11774072	0.0104294345	0.017027885	0.0046774806	0.025774432	0.03613774
0.0	0.007200006	0.065174125	0.027404612	0.004954489	0.20336182	0.009905291	0.012553778	0.03707071	0.00823856	0.043783188
0.0	0.007200006	0.06517415	0.027404612	0.004954489	0.20336182	0.009905291	0.012553772	0.03707071	0.00823856	0.043783188
0.0	0.012582467	0.021712257	0.065367185	0.008747025	0.040821064	0.009867316	0.013582993	0.010354256	0.011847168	0.023782957
0.0	0.01260716	0.021493053	0.06490176	0.008713032	0.040678333	0.009904249	0.013530296	0.010342829	0.011885613	0.023754025
0.0	0.0056718253	0.08338248	0.05432302	0.00438585	0.20932153	0.004154265	0.00774885	0.041797493	0.010836814	0.01802298
0.0	0.57748663	0.7068573	0.50788796	0.4036445	0.68782604	0.5513775	0.5067152	0.5230821	0.55507046	0.5877934
0.0	0.63173634	0.46596035	0.35889772	0.5494717	0.9663104	0.45956737	0.55142426	0.4623362	0.4493908	0.50171304
0.0	0.5666822	0.6330858	0.57249206	0.6189799	0.7271299	0.42250004	0.5076182	0.818868	0.43783352	0.7147173
0.0	0.01123259	0.06900522	0.075908005	0.009907218	0.11454592	0.007189811	0.009256155	0.082309306	0.0085005695	0.040980387
0.0	0.00014060958	5.366208e-05	0.11865885	7.002058e-05	0.6772628	0.00010782652	6.950699e-05	0.00021004464	0.00011503654	0.0004960929
0.0	0.0077499505	0.03818482	0.024920728	0.009168418	0.011636114	0.0066692564	0.015081069	0.009325753	0.008830566	0.021408455
0.0	0.01483438	0.022084998	0.07066338	0.0133874575	0.024215162	0.005969809	0.013556752	0.02725155	0.009274658	0.03341579
0.0	0.5593957	0.57365185	0.5734137	0.5852269	0.5592096	0.55666065	0.5639246	0.58044434	0.57934374	0.5544902
0.0	0.007796939	0.029128525	0.030731421	0.0049055708	0.055776116	0.011261199	0.009863063	0.06627463	0.010771928	0.04271837
0.0	0.009588382	0.019697927	0.031906616	0.005167557	0.019373452	0.0106727425	0.013711688	0.0061396984	0.012520643	0.052567504
0.0	0.011574313	0.036844753	0.096612535	0.0035746272	0.046028774	0.008673936	0.013160297	0.03375093	0.016188398	0.033048898
0.0	0.011776983	0.029671384	0.06644691	0.0036689811	0.08016278	0.007954714	0.010718319	0.028017906	0.014092543	0.02885645
0.0	0.5661103	0.61981267	0.53938276	0.5489413	0.62579226	0.5582029	0.5851896	0.42356423	0.53374684	0.6036381
0.0	0.007465839	0.054363307	0.101958096	0.008696125	0.036617763	0.008330963	0.008041582	0.049870875	0.0054973266	0.038459174
0.0	0.0074685216	0.054224465	0.10214176	0.008706506	0.036101982	0.008175899	0.0080478145	0.048190974	0.005465603	0.038028646
0.0	0.0075182663	0.05541004	0.10232408	0.0087565975	0.036210794	0.008134529	0.008032275	0.048008826	0.005480751	0.03849324
0.0	0.6747261	0.60306513	0.5223089	0.5965041	0.81286716	0.5871214	0.5349715	0.20376219	0.5266799	0.49919567
0.0	0.015710616	0.0084738135	0.08144722	0.015924681	0.009204629	0.013965707	0.0122845415	0.004198981	0.018450448	0.044298694
0.0	0.008646176	0.038975276	0.079725735	0.007292201	0.006049509	0.0075125145	0.009213844	0.010048265	0.014515954	0.014698434
0.0	0.008621696	0.038126104	0.07968166	0.007269681	0.005934295	0.007468182	0.009254319	0.009994619	0.014552816	0.014344606
0.0	0.008624072	0.03806067	0.07965786	0.0072616534	0.0059416075	0.007430409	0.009278996	0.01006737	0.0145747345	0.014361309
0.0	0.0109835025	0.042457134	0.027843397	0.009817036	0.03458137	0.0071934573	0.014636417	0.0073211803	0.008133348	0.015176137
0.0	0.45598766	0.6466455	0.40812612	0.5076378	0.62607944	0.5094206	0.5288361	0.67021996	0.5271193	0.7013191
0.0	0.005087038	0.021678211	0.112077415	0.004743603	0.04238514	0.011732177	0.004336403	0.07577557	0.014226878	0.025838507
0.0	0.0050907535	0.021693263	0.112003826	0.0047391574	0.042298477	0.0117431395	0.00435662	0.07651358	0.01423451	0.025845561
0.0	0.55861014	0.57496965	0.5733038	0.58408195	0.5604326	0.5555948	0.5642186	0.58201706	0.578293	0.5544364
0.0	0.005945828	0.023486644	0.14339899	0.0068511516	0.035010736	0.012289281	0.004318178	0.032898366	0.014165672	0.026232144
0.0	0.013885471	0.016401686	0.060369052	0.0056428853	0.03025819	0.0103711905	0.007059756	0.020178718	0.015528025	0.033469513
0.0	0.013941171	0.01672159	0.060587138	0.005717088	0.030570822	0.010468435	0.0070589907	0.020214045	0.015539329	0.033924542
0.0	0.0074320305	0.028959705	0.051390793	0.0067032157	0.35294998	0.007927625	0.008832198	0.037857164	0.006766606	0.035986383
0.0	0.50267214	0.5668893	0.5486477	0.5520247	0.8596312	0.5327409	0.5504015	0.5310706	0.41824576	0.68222904
0.0	0.014508084	0.048803527	0.031161811	0.004452254	0.009744065	0.00896131	0.017866367	0.015074107	0.012218015	0.032139793
0.0	0.009776626	0.05949493	0.09110385	0.0074906563	0.07059176	0.0068738163	0.0078086182	0.02947342	0.007226189	0.031391185
0.0	0.008772029	0.049924646	0.14627393	0.0075826403	0.118572675	0.0076109637	0.0070622973	0.041291703	0.0073622703	0.038089626
0.0	0.008772029	0.049924653	0.14627394	0.0075826435	0.118572675	0.0076109706	0.0070622973	0.041291688	0.0073622703	0.038089626
0.0	0.0061890557	0.059828714	0.052345105	0.004721696	0.11727687	0.0043273214	0.0078046997	0.024885748	0.011199639	0.023709336
0.0	0.0077532	0.059443455	0.049610905	0.004803079	0.1607484	0.009405048	0.009298194	0.036269065	0.011522924	0.016092278
0.0	0.006551633	0.03844538	0.078191735	0.008119703	0.1806948	0.014500424	0.009200034	0.04775777	0.016073294	0.016147949
0.0	0.007856383	0.014403604	0.06926127	0.007026801	0.84274143	0.013950265	0.009085166	0.061796334	0.015657099	0.041796822
0.0	0.014454997	0.48696765	0.258759	0.017857743	0.9744006	0.023835594	0.018267127	0.82168573	0.018927837	0.12136295
0.0	0.5227146	0.5521559	0.3113807	0.4431748	0.5904966	0.48031476	0.43910098	0.63036084	0.5582752	0.5140063
0.0	0.0059453314	0.05414636	0.091613285	0.0072081364	0.021114532	0.010716503	0.0099024335	0.051628828	0.015599653	0.014933949
0.0	0.54082745	0.3723538	0.5958106	0.5408767	0.5744956	0.40211102	0.5591076	0.5492216	0.5157407	0.44642136
0.0	0.005131693	0.028230987	0.101508334	0.007746453	0.04805183	0.006392599	0.011700412	0.035431452	0.012143068	0.020175504
0.0	0.005154295	0.02854564	0.10148435	0.0077921255	0.048319787	0.0063986382	0.011702	0.035312932	0.012179185	0.020372203
0.0	0.010674329	0.06501405	0.10619996	0.011157647	0.40560073	0.0041747796	0.015424184	0.02457132	0.01657683	0.08716545
0.0	0.55967844	0.57350004	0.57255036	0.58573294	0.56204414	0.55486655	0.562753	0.581135	0.5796481	0.5546982
0.0	0.013319506	0.036472455	0.06044249	0.011842798	0.11950317	0.008643905	0.0076763616	0.018986281	0.017663077	0.028774992
0.0	0.6320217	0.6329999	0.4887113	0.52313864	0.9110611	0.53963166	0.5413669	0.52431875	0.5367608	0.6818892
0.0	0.5581057	0.5723583	0.57146215	0.5844175	0.55866426	0.55353147	0.56279486	0.58247226	0.5802519	0.5542808
0.0	0.015078767	0.019757967	0.05481101	0.009642287	0.06841584	0.011219099	0.01361071	0.008643013	0.013902778	0.016022509
0.0	0.013792543	0.03666965	0.110215075	0.0064065466	0.25277695	0.011034241	0.0058380784	0.057856075	0.0083221905	0.017289082
0.0	0.0104939975	0.028918713	0.09205603	0.0044159917	0.0155634405	0.009402201	0.010882112	0.018333478	0.017481264	0.008881457
0.0	0.5461929	0.657154	0.18719159	0.4580741	0.80379707	0.52733994	0.5012476	0.49908602	0.49493584	0.44702536
0.0	0.009856029	0.016753875	0.072885044	0.005828864	0.052505173	0.009177801	0.0072335955	0.059082128	0.017123742	0.02659418
0.0	0.007082629	0.032934934	0.09501808	0.003669051	0.12029457	0.009404528	0.005959001	0.049103208	0.014061036	0.023992449
0.0	0.48613662	0.697653	0.6261448	0.37117314	0.4156309	0.5372472	0.5465464	0.6609149	0.509112	0.58827263
0.0	0.01110183	0.0203041	0.03220131	0.0086209625	0.052457206	0.011937004	0.01195262	0.01699964	0.016239725	0.01622041
0.0	0.0110887345	0.020375581	0.03209514	0.008590581	0.052712224	0.011999026	0.011973282	0.017003894	0.016197758	0.016163431
0.0	0.006549567	0.025907641	0.08399189	0.0079680085	0.4303407	0.008314634	0.0068700216	0.031168917	0.014213289	0.03579486
0.0	0.5583177	0.57265645	0.5718003	0.58470786	0.5586202	0.5541295	0.5628001	0.5824333	0.5800484	0.5548668
0.0	0.007853845	0.0149485115	0.086649425	0.012829515	0.2989026	0.008438801	0.017016053	0.01691446	0.017751118	0.027267516
0.0	0.61384463	0.58085984	0.4803246	0.53026694	0.89610815	0.5172723	0.36717495	0.5447977	0.5061734	0.65794915
0.0	0.5316906	0.34168738	0.56114644	0.28204992	0.7859364	0.5125625	0.5801794	0.5263198	0.431576	0.45293158
0.0	0.013306347	0.055136975	0.045530014	0.0051404205	0.13145278	0.004081463	0.010987648	0.026385818	0.010713874	0.06774033
0.0	0.010015973	0.07264947	0.109719515	0.0032962346	0.03456819	0.008749498	0.0074333353	0.029608179	0.022838928	0.016590571
0.0	0.5603987	0.57445496	0.5725851	0.5866868	0.56164485	0.5550208	0.5636868	0.5809808	0.58012	0.5556694
0.0	0.018434182	0.04397127	0.04440246	0.004059565	0.0061317803	0.013028214	0.0105701145	0.0148995025	0.025905631	0.022300528
0.0	0.5628807	0.5534365	0.5413407	0.3637761	0.26316145	0.4395464	0.5456665	0.508954	0.5405189	0.41207477
0.0	0.5583099	0.5724364	0.5716557	0.5846814	0.5579449	0.55399024	0.5633301	0.58247644	0.58016723	0.555082
0.0	0.018074743	0.021290058	0.06706027	0.0056423335	0.012630799	0.004611625	0.013005688	0.008052384	0.01629666	0.030708432
0.0	0.6444944	0.6647354	0.42517215	0.47073653	0.6810329	0.28361365	0.5310137	0.618954	0.4851728	0.66818476
0.0	0.008766686	0.04535895	0.08248772	0.0051090373	0.08737244	0.014709984	0.0090346765	0.056978	0.011597662	0.04685146
0.0	0.0090594115	0.019863235	0.08558271	0.0071130013	0.08859409	0.012272449	0.005917116	0.03192524	0.015060145	0.02092275
0.0	0.55664724	0.57299024	0.5729688	0.5845612	0.55745536	0.5544531	0.56336665	0.58302355	0.58027965	0.5545325
0.0	0.012142342	0.1031224	0.048709802	0.008001431	0.0142447455	0.01198654	0.014365832	0.024591628	0.013563547	0.037911154
0.0	0.014473397	0.16584776	0.06228755	0.009601509	0.05265563	0.008617878	0.014609801	0.006011794	0.02156967	0.014606985
0.0	0.56367755	0.58406687	0.5758169	0.590465	0.57677495	0.5643376	0.5673786	0.59220344	0.58110976	0.5643272
0.0	0.55887777	0.5758112	0.5738808	0.58527964	0.5611695	0.5551028	0.5628232	0.5813612	0.5813325	0.55399173
0.0	0.018658843	0.044325	0.04593992	0.005436817	0.008571522	0.008157448	0.018085854	0.026106287	0.020307824	0.03106852
0.0	0.01860314	0.044210695	0.04603494	0.005434301	0.00863072	0.008160717	0.018110767	0.026240887	0.020303652	0.031276427
0.0	0.009981916	0.020216048	0.11557323	0.0036459889	0.059836008	0.009267641	0.005126965	0.025112152	0.012730677	0.016407188
0.0	0.014821744	0.013134856	0.073806755	0.007800237	0.015076686	0.008484385	0.013476381	0.006707884	0.019192036	0.01155236
0.0	0.59432846	0.5288747	0.62409014	0.47553378	0.7266742	0.53205836	0.41925323	0.48225203	0.52176297	0.4783407
0.0	0.009955012	0.019916471	0.11544118	0.003621797	0.059827115	0.009170467	0.0051359865	0.024684811	0.012736306	0.016237874
0.0	0.007926313	0.037577227	0.056447122	0.005637809	0.03108608	0.00809947	0.01011632	0.026928492	0.012734519	0.009055937
0.0	0.0053895907	0.06558696	0.112098105	0.006635893	0.06119534	0.008741838	0.0073257666	0.08225157	0.011810276	0.014303808
0.0	0.0073551824	0.03577816	0.1788357	0.008819651	0.009456172	0.014500541	0.012269877	0.022666337	0.014967838	0.02240431
0.0	0.62359226	0.48297837	0.16230008	0.5894153	0.70761853	0.4151885	0.50877035	0.7718346	0.5499708	0.44679317
0.0	0.010588847	0.01987226	0.033776976	0.0076217367	0.16089392	0.008485343	0.004087173	0.043733887	0.01805601	0.0275141
0.0	0.009709444	0.06625675	0.0301604	0.0069713905	0.16876706	0.008132328	0.011451101	0.07818074	0.016158579	0.02445735
0.0	0.5582416	0.5728226	0.5717432	0.5846451	0.5584087	0.5547861	0.56335276	0.5824316	0.57986844	0.55405134
0.0	0.012167483	0.011505096	0.038403735	0.008674161	0.011595476	0.012980048	0.0047626663	0.0067762625	0.022052318	0.018361751
0.0	0.009259475	0.056171644	0.04885779	0.008490665	0.017121743	0.011595597	0.014806872	0.0038415056	0.009736799	0.013697811
0.0	0.007394312	0.15513256	0.08283848	0.005822546	0.0696795	0.010065046	0.010940444	0.028398722	0.007892186	0.014760798
0.0	0.6040885	0.5863721	0.57100224	0.66494685	0.51177496	0.5687398	0.5726487	0.6520263	0.45491785	0.44358024
0.0	0.55283856	0.56164265	0.5864055	0.36120504	0.42123422	0.45010775	0.54238135	0.5385762	0.49737668	0.4811735
0.0	0.007811471	0.032154974	0.06615757	0.006742192	0.16018152	0.012648842	0.0111853015	0.117002666	0.014893905	0.03740574
0.0	0.008476289	0.042552073	0.034385744	0.008235518	0.17550129	0.0099492045	0.010951868	0.0868001	0.014245161	0.031113721
0.0	0.5586267	0.5724443	0.5716948	0.58447206	0.55861986	0.55409205	0.5634987	0.5825054	0.5803305	0.55405176
0.0	0.010346924	0.01388922	0.03738908	0.015792163	0.01427286	0.01250158	0.013302304	0.049946733	0.018849032	0.0153490035
0.0	0.5726452	0.6161592	0.40556118	0.47178754	0.83385336	0.5380579	0.5184716	0.58790326	0.5400022	0.60301846
0.0	0.019167902	0.020610215	0.04781811	0.008311552	0.018234039	0.007237977	0.013700214	0.022457654	0.012994509	0.046325374
0.0	0.007204179	0.052020244	0.043336343	0.007078613	0.1992948	0.0047656572	0.009477192	0.03636573	0.015968006	0.042151954
0.0	0.009503153	0.050595995	0.09391363	0.010284947	0.6579495	0.018182106	0.007471827	0.15535104	0.013583357	0.03884999
0.0	0.008728552	0.04861112	0.04505181	0.0069939727	0.040501077	0.0047732056	0.011855656	0.020274956	0.014568114	0.04931978
0.0	0.008059243	0.06931834	0.0683977	0.009694375	0.02826995	0.015160907	0.009071165	0.090989806	0.01439051	0.030765785
0.0	0.009679212	0.016579574	0.04270612	0.007498751	0.057851013	0.010289709	0.0077233966	0.09558569	0.013972853	0.019955844
0.0	0.0141903125	0.007923614	0.024914317	0.011804751	0.008910882	0.011687379	0.018156579	0.043044608	0.015129606	0.014748633
0.0	0.011871257	0.012536908	0.071840584	0.010017188	0.07008549	0.00776899	0.012761277	0.1000703	0.013098518	0.023602827
0.0	0.013213734	0.02071661	0.022423083	0.010108621	0.014311723	0.0093671	0.008994261	0.017805565	0.018232372	0.01774273
0.0	0.6070854	0.62725747	0.6198943	0.57527614	0.56008	0.55939966	0.50195813	0.61116457	0.5533047	0.65675575
0.0	0.016670799	0.50520724	0.19034939	0.009248362	0.9917862	0.021211049	0.019576684	0.6028872	0.015655195	0.14441189
0.0	0.017856188	0.50622815	0.21842298	0.015441145	0.98561144	0.005635321	0.016563846	0.74626386	0.008735903	0.13262887
0.0	0.0075669466	0.068895556	0.08470637	0.012129501	0.27265802	0.009866021	0.0039096894	0.010981561	0.010125216	0.00800697
0.0	0.45867115	0.6612441	0.4443143	0.7163154	0.6517304	0.33574235	0.3260204	0.47004798	0.47327232	0.4081027
0.0	0.5584731	0.5727358	0.5716376	0.5845451	0.5584794	0.55433726	0.5635176	0.5825131	0.5797944	0.5550896
0.0	0.009523727	0.032878313	0.05447704	0.00786851	0.1148294	0.011598926	0.012080116	0.04959872	0.013815854	0.0484756
0.0	0.009514767	0.06530599	0.060391344	0.0067171007	0.65312815	0.013460137	0.007924438	0.15839359	0.012805483	0.026908616
0.0	0.55953306	0.57367474	0.5720877	0.5857194	0.5616711	0.55438524	0.56284255	0.5811205	0.5791225	0.55402887
0.0	0.012591658	0.016223636	0.025269866	0.0083824545	0.23692173	0.017233511	0.010751963	0.016509872	0.013729363	0.0246652
0.0	0.46495497	0.62239254	0.5548006	0.52545977	0.8596663	0.48431942	0.49192914	0.47470152	0.50261724	0.6771646
0.0	0.5584859	0.572509	0.5716974	0.5844535	0.55873543	0.5539644	0.56326634	0.5824481	0.5792315	0.55453587
0.0	0.0070991097	0.14832892	0.033616006	0.009341599	0.019033125	0.0072288723	0.008913018	0.008333919	0.015358922	0.036917686
0.0	0.0047724834	0.1773362	0.1056467	0.0070578777	0.08004709	0.007114029	0.0068282797	0.050468974	0.009323309	0.019618042
0.0	0.55977744	0.5790742	0.5765859	0.5873975	0.56655467	0.5568543	0.56396633	0.58357424	0.5800263	0.55608994
0.0	0.56018436	0.5793566	0.5758024	0.588223	0.5664848	0.5566837	0.5645874	0.5843831	0.5806126	0.5557595
0.0	0.008458107	0.0482181	0.05776299	0.008293135	0.04647548	0.008440405	0.0087770345	0.047368765	0.008943017	0.017620064
0.0	0.015300305	0.02678793	0.06760875	0.010386529	0.00944131	0.013218902	0.013459858	0.073618285	0.017903548	0.021402033
0.0	0.015299047	0.026796421	0.067720234	0.010409282	0.0094115315	0.013221739	0.013473129	0.07339517	0.017936133	0.0213297
0.0	0.5644224	0.58250725	0.5779532	0.58854854	0.5739247	0.56274056	0.5672277	0.5908731	0.58087546	0.5639037
0.0	0.011113258	0.008118213	0.060409486	0.012020454	0.21529604	0.006587375	0.008697358	0.010243046	0.011718826	0.02067075
0.0	0.011170333	0.008146846	0.060349338	0.012002763	0.21685022	0.0065768613	0.008716228	0.010279192	0.01175095	0.020744208
0.0	0.006949091	0.046078827	0.05374183	0.0084643	0.06664331	0.010822143	0.011269458	0.033313338	0.0159729	0.051667366
0.0	0.0045221634	0.056223024	0.058531415	0.0069059795	0.10888917	0.010444061	0.00504082	0.11689284	0.016084624	0.061542753
0.0	0.0051273983	0.10761205	0.078347325	0.0063852496	0.022240033	0.009965357	0.008084112	0.113998875	0.0071859593	0.036687065
0.0	0.5583496	0.57244307	0.57171994	0.5846996	0.5585938	0.5541251	0.5630953	0.582348	0.57972926	0.55387443
0.0	0.013326822	0.03225251	0.041567326	0.010495681	0.009676576	0.009154355	0.0114191845	0.02992578	0.01808349	0.017517803
0.0	0.41342565	0.6486873	0.60368043	0.55536723	0.5507506	0.56889737	0.54218113	0.64119047	0.3583624	0.62591
0.0	0.0061507006	0.016594252	0.110766895	0.0035778047	0.09226242	0.0016032952	0.0097019	0.017757794	0.008520667	0.03627867
0.0	0.006085564	0.034850184	0.1058544	0.0071415277	0.10717572	0.012157857	0.009283591	0.040991154	0.004908165	0.03313526
0.0	0.55987513	0.5738718	0.5730546	0.58563066	0.55826575	0.55481064	0.56290877	0.5811574	0.5798305	0.5542827
0.0	0.007935024	0.03513896	0.15583102	0.010011382	0.009760653	0.013851561	0.011788543	0.022671217	0.014100409	0.026177077
0.0	0.4930514	0.49111652	0.43535835	0.55218756	0.76263523	0.630423	0.5660998	0.4991694	0.33766365	0.6085832
0.0	0.5583281	0.57236606	0.57169646	0.5847077	0.5583151	0.5541627	0.5628304	0.58245933	0.5801754	0.55487454
0.0	0.007586351	0.020447059	0.044158608	0.0058478783	0.026350696	0.0021302192	0.011627978	0.004128391	0.01659363	0.032709096
0.0	0.46235487	0.42246437	0.6306455	0.5560946	0.52314055	0.118461184	0.5083926	0.4453104	0.41974723	0.5691734
0.0	0.006829228	0.050480735	0.05661601	0.006467576	0.2660626	0.012535113	0.0046294564	0.049041003	0.00863019	0.05338404
0.0	0.0067578247	0.049681056	0.056096267	0.006478628	0.26355997	0.012576976	0.0046138274	0.047616374	0.008630778	0.052705176
0.0	0.0067325835	0.04951847	0.05607262	0.006445091	0.26510334	0.0125638535	0.0046231723	0.047637504	0.008617894	0.052500047
0.0	0.009149491	0.06849259	0.09707436	0.0049330443	0.37296247	0.0071562743	0.005398939	0.035984363	0.011676616	0.041374203
0.0	0.009108807	0.06731282	0.096693486	0.0049070753	0.37042516	0.0070545804	0.005375382	0.035712995	0.0116683105	0.041013155
0.0	0.009079244	0.06764268	0.09640203	0.0048849955	0.37035245	0.0070530544	0.005384427	0.03561681	0.011640792	0.040842757
0.0	0.006262426	0.030281825	0.036974013	0.007485546	0.12630334	0.005936999	0.01070316	0.057922173	0.015512655	0.05059346
0.0	0.5971995	0.58298373	0.3827042	0.49684265	0.695294	0.46930897	0.5116969	0.71431834	0.49399558	0.6781185
0.0	0.009499141	0.012753339	0.05277364	0.009565998	0.017942753	0.0053378353	0.013991307	0.017444553	0.023215061	0.029830711
0.0	0.007297097	0.010897156	0.0471428	0.006862442	0.029579634	0.017013565	0.011256273	0.06000913	0.012846152	0.017173747
0.0	0.007334878	0.010835444	0.046875566	0.0069050607	0.029493593	0.016990358	0.011267119	0.059790473	0.012886571	0.017208366
0.0	0.5578554	0.5727788	0.5718366	0.58471614	0.5578412	0.5543211	0.56313485	0.5824613	0.5801799	0.5553154
0.0	0.013927228	0.031654973	0.024619922	0.0113306055	0.10463615	0.008167018	0.015608369	0.41652542	0.015737295	0.029932246
0.0	0.010039645	0.026745414	0.05389615	0.005801569	0.90533173	0.008874152	0.010979412	0.26742065	0.014497993	0.04766763
0.0	0.58036304	0.54786474	0.4992765	0.49600264	0.98421705	0.52087086	0.5432773	0.6605881	0.5492101	0.6125057
0.0	0.0067078173	0.0046419674	0.06362827	0.0045890277	0.04832707	0.009386075	0.011514302	0.12680022	0.0118466215	0.01674778
0.0	0.006656538	0.004516884	0.06322382	0.0045688865	0.04800772	0.009343109	0.011461269	0.12377372	0.011819072	0.016618118
0.0	0.0067942906	0.0053181774	0.066298604	0.01156724	0.1274491	0.012782069	0.0052734762	0.1772352	0.017129736	0.021916477
0.0	0.002363187	0.046482965	0.050848965	0.008027426	0.06139973	0.012060538	0.012879179	0.06158515	0.019543177	0.04121975
0.0	0.0026399523	0.041668598	0.0982279	0.009591701	0.11931044	0.009912968	0.010518679	0.1513325	0.0136193745	0.023707472
0.0	0.007382094	0.030625047	0.11267351	0.0064678947	0.22834006	0.014337461	0.0076336553	0.12864453	0.011877088	0.0156114185
0.0	0.01199137	0.031781945	0.09277524	0.0062044547	0.080987215	0.014393499	0.007750229	0.08836324	0.011340054	0.038268913
0.0	0.019872623	0.6296356	0.1285361	0.01807886	0.9892546	0.007786244	0.0138975615	0.7475096	0.019021088	0.108711645
0.0	0.01157787	0.052808546	0.036395464	0.008918942	0.0463041	0.004961996	0.0101509355	0.047211938	0.013524646	0.013797272
0.0	0.023866147	0.0076804594	0.06835947	0.012037908	0.006978623	0.009414163	0.011336669	0.010176135	0.011007014	0.015223338
0.0	0.45579743	0.23582903	0.6182341	0.5440575	0.7997619	0.49538466	0.4464248	0.60601026	0.43657318	0.636048
0.0	0.016134	0.0379798	0.09368013	0.013777121	0.08159056	0.0070082108	0.01068942	0.0039446177	0.011774186	0.029505502
0.0	0.016228309	0.03752478	0.092972256	0.013766784	0.08142029	0.0070149433	0.0107181715	0.0039581587	0.011719069	0.0292371
0.0	0.0070099924	0.019114554	0.13045482	0.0046378626	0.03208323	0.010964023	0.012874426	0.11182976	0.010807632	0.054375615
0.0	0.007488867	0.03580221	0.08054145	0.0077661453	0.09107259	0.008145385	0.0054270434	0.006273739	0.0041023307	0.03656733
0.0	0.009638485	0.04446188	0.059052706	0.0068650194	0.0676652	0.00924848	0.0116521865	0.09117736	0.009323943	0.017321996
0.0	0.008516597	0.035146706	0.13686402	0.008158876	0.067568965	0.0017778465	0.006396477	0.006154162	0.0050307713	0.027581554
0.0	0.008161245	0.029311476	0.08186838	0.0040302337	0.07107839	0.011531693	0.010857725	0.04738762	0.009660198	0.016928034
0.0	0.0043460513	0.48552468	0.27286604	0.008852622	0.98251015	0.02118506	0.013094924	0.7881098	0.011041471	0.13418077
0.0	0.009539451	0.04728695	0.098511405	0.009589519	0.042741187	0.008452982	0.013292399	0.023535416	0.013702934	0.020317603
0.0	0.017505998	0.5619635	0.26882714	0.013724752	0.9904756	0.021572115	0.015755756	0.74966866	0.016195942	0.22437485
0.0	0.009296152	0.025574476	0.06291757	0.009909627	0.080700815	0.007502716	0.004554345	0.011035791	0.025322337	0.020369044
0.0	0.010043333	0.06080124	0.06669947	0.0047531016	0.025780916	0.008234431	0.01078903	0.05440397	0.011538195	0.017378466
0.0	0.009757989	0.061449047	0.04374257	0.006935823	0.029186305	0.013190451	0.010169754	0.035845205	0.011873607	0.024364261
0.0	0.01083151	0.051944885	0.010690298	0.0044978973	0.046547137	0.006137385	0.011149895	0.047053453	0.008423545	0.059484217
0.0	0.019302277	0.5899292	0.04426235	0.01553566	0.99210536	0.020196673	0.018655503	0.76602715	0.012770905	0.25840655
0.0	0.55956334	0.57488316	0.5750558	0.58384913	0.56183714	0.5555819	0.5652028	0.58183473	0.5817228	0.5539963
0.0	0.55862474	0.5766662	0.5734279	0.5871283	0.56149375	0.55511266	0.5621566	0.58205515	0.5808395	0.5537789
0.0	0.55837107	0.5755174	0.5713431	0.58547854	0.56204575	0.55439776	0.56394404	0.58295184	0.5788602	0.5526295
0.0	0.008466802	0.016234972	0.027451226	0.012568629	0.009136557	0.008899776	0.010963733	0.019202176	0.017809127	0.028746335
0.0	0.5630959	0.5818314	0.57666296	0.58890086	0.5730221	0.56253767	0.56711066	0.5898577	0.581999	0.56366
0.0	0.5634598	0.5814814	0.5763807	0.58886415	0.5710294	0.5614185	0.5659136	0.5894055	0.5819236	0.5627738
0.0	0.5583425	0.57482046	0.5737821	0.5831107	0.5632088	0.55300283	0.5639582	0.5806856	0.57972956	0.552852
0.0	0.5589796	0.5734662	0.57311344	0.58505714	0.56143117	0.5551379	0.56447655	0.58163714	0.5804063	0.55396134
0.0	0.5591982	0.5749088	0.5721568	0.5853765	0.56441087	0.5562309	0.5647079	0.5821032	0.57994765	0.553625
0.0	0.5582963	0.5740093	0.57227373	0.58544856	0.5616278	0.5546842	0.56477576	0.5806743	0.5788896	0.55291677
0.0	0.010121584	0.052330535	0.02837275	0.007624854	0.18844897	0.010203794	0.013022064	0.008362604	0.012004216	0.017243158
0.0	0.008475232	0.016251277	0.027436595	0.012588024	0.00916252	0.008885	0.010964323	0.019307053	0.017825799	0.028742844
0.0	0.5626877	0.5816513	0.5759063	0.58783937	0.5718215	0.5614285	0.56468797	0.5893164	0.58184457	0.56122625
0.0	0.56012046	0.57494444	0.57340527	0.5872346	0.5604778	0.5559225	0.5648919	0.5845967	0.5811906	0.5537408
0.0	0.56333363	0.5832673	0.5764172	0.5906836	0.57734066	0.5640279	0.56744856	0.59268004	0.58145636	0.56365055
0.0	0.56327677	0.5832004	0.5767595	0.59061843	0.5735515	0.5628233	0.5665804	0.592623	0.580346	0.5635554
0.0	0.56233805	0.58068746	0.5758772	0.5896702	0.5730827	0.56175333	0.56622493	0.590414	0.5814911	0.5621506
0.0	0.008532229	0.016487008	0.027519366	0.012537321	0.009291059	0.008915802	0.010917655	0.019241415	0.017875757	0.028823866
0.0	0.0066803596	0.01694423	0.07039995	0.00851315	0.09191224	0.008358774	0.0044297865	0.072540276	0.014569113	0.03739164
0.0	0.00016149483	0.00019877769	0.05945051	3.7071382e-05	0.015177462	2.3466035e-05	7.516243e-05	3.7390964e-05	8.7287895e-05	0.00030496228
0.0	0.5593083	0.5769916	0.5747434	0.5853208	0.56160283	0.5524304	0.56363726	0.5821215	0.5806576	0.55335116
0.0	0.011968139	0.027173052	0.08127836	0.0086368015	0.01868968	0.013440048	0.012148297	0.023801263	0.014444512	0.01759697
0.0	0.56010085	0.57875866	0.5753104	0.58586466	0.5649583	0.55655134	0.56443846	0.58360654	0.58033663	0.5558998
0.0	0.025363054	0.9264549	0.60867685	0.027239343	0.9926721	0.02105502	0.03558064	0.93355167	0.07682532	0.5210474
0.0	0.013105602	0.44528943	0.1412039	0.018326025	0.9977228	0.022661395	0.020779386	0.8481861	0.015340566	0.23642012
0.0	0.56359875	0.5856692	0.5780549	0.5910484	0.57575935	0.56212157	0.5676064	0.58972716	0.58178717	0.5641929
0.0	0.5590042	0.57156634	0.57433224	0.58434874	0.56247264	0.5550347	0.5619392	0.5814249	0.5814868	0.55237406
0.0	0.5581699	0.57366776	0.5740908	0.5872262	0.56049347	0.55573404	0.56032455	0.58175385	0.5819691	0.55193776
0.0	0.5639986	0.58578926	0.5752455	0.5899111	0.5754497	0.5631807	0.5679033	0.5911526	0.5815551	0.5640892
0.0	0.5598138	0.5757487	0.57433885	0.587021	0.5623843	0.55437976	0.5650335	0.5829477	0.5805591	0.554628
0.0	0.5604494	0.57752067	0.5740542	0.5860284	0.56312835	0.5568183	0.5641104	0.5831056	0.58137363	0.5552319
0.0	0.5606264	0.57814234	0.57499117	0.5875896	0.5655036	0.5574781	0.5636714	0.5819164	0.58005947	0.5557839
0.0	0.0146410195	0.044759165	0.24413703	0.0099234795	0.011479544	0.009318016	0.014134934	0.019118855	0.0145712085	0.027860362
0.0	0.56288886	0.5803973	0.5770968	0.5890936	0.57281184	0.5625456	0.5671174	0.5903765	0.58085465	0.5597363
0.0	0.5584535	0.57469374	0.5748168	0.5837095	0.5573328	0.55595696	0.5650832	0.5823506	0.58125705	0.5538702
0.0	0.0077240984	0.015817694	0.10781772	0.011054308	0.00849664	0.014561845	0.014491767	0.007850186	0.021530868	0.019019624
0.0	0.56329364	0.58203584	0.57613736	0.58839893	0.57383627	0.56308824	0.5665525	0.5902419	0.58166176	0.5634371
0.0	0.56301427	0.58243895	0.5762145	0.5896175	0.5735874	0.5630394	0.56640726	0.59039456	0.5813324	0.56287473
0.0	0.5634919	0.5849021	0.5768038	0.59079105	0.5747045	0.56364423	0.56700903	0.5907597	0.5815408	0.5640793
0.0	0.55946964	0.57386625	0.57305646	0.58376527	0.56052667	0.5546659	0.56415176	0.5800397	0.58062935	0.5540739
0.0	0.563764	0.5833911	0.57703596	0.5898276	0.57534784	0.5638707	0.56727564	0.5901972	0.5818919	0.5643016
0.0	0.5640106	0.58484584	0.5752189	0.5900592	0.57550097	0.56300896	0.56702507	0.59027326	0.5811637	0.5644079
0.0	0.009988572	0.035598192	0.04372894	0.0095784115	0.10157067	0.004286199	0.014475247	0.009120477	0.017326495	0.000106739564
0.0	0.56175447	0.58025724	0.5774326	0.58629674	0.56459785	0.55776125	0.56436926	0.5827066	0.5814753	0.55714154
0.0	0.56124073	0.5771685	0.57693595	0.5877318	0.5656295	0.5568056	0.56471646	0.58310777	0.58080554	0.5570551
0.0	0.55914694	0.5742859	0.5744178	0.58752394	0.56017685	0.55578333	0.5648988	0.5819486	0.58168745	0.55395246
0.0	0.5626042	0.58150333	0.5761147	0.588162	0.57361704	0.56184244	0.56485784	0.5903296	0.58199024	0.5626486
0.0	0.56112045	0.578063	0.5749064	0.5870137	0.56514454	0.55600667	0.5639314	0.5826445	0.57958287	0.5560987
0.0	0.014224399	0.027569061	0.07785544	0.010965001	0.03378581	0.01927714	0.01353017	0.03429336	0.028639035	0.028946098
0.0	0.55917025	0.5752345	0.57384473	0.5867026	0.5603642	0.5562277	0.5642699	0.5806644	0.5816094	0.5539354
0.0	0.56411374	0.5831718	0.57465637	0.58972	0.5763842	0.56399757	0.56728697	0.59242576	0.58237326	0.5637908
0.0	0.56421524	0.58357173	0.5763495	0.59008664	0.5757052	0.56432986	0.5677044	0.5903051	0.5820918	0.56368834
0.0	0.56193525	0.5814643	0.57478744	0.58837336	0.574735	0.5627598	0.5670333	0.58857393	0.58193517	0.5613433
0.0	0.5583068	0.57391495	0.57242733	0.5840273	0.5640592	0.55463743	0.5643784	0.5821645	0.5793244	0.5550886
0.0	0.55848444	0.5747568	0.5726291	0.5837841	0.562042	0.5555527	0.5640057	0.5829769	0.5793233	0.5546464
0.0	0.55854017	0.57352215	0.5726105	0.5839961	0.5625907	0.5540079	0.5646155	0.5807751	0.5794528	0.55421895
0.0	0.55858076	0.5748286	0.5735457	0.5842215	0.56318575	0.5560747	0.56395936	0.581375	0.5795664	0.55449545
0.0	0.5577076	0.57485336	0.57367474	0.5850026	0.56284314	0.5551439	0.5640369	0.58024156	0.57902706	0.552592
0.0	0.55798984	0.5750416	0.57414365	0.58466107	0.5629942	0.5560282	0.56226116	0.5823261	0.5790536	0.5534681
0.0	0.5589922	0.5744769	0.5739102	0.58487767	0.5630088	0.55446297	0.5637435	0.58114827	0.57931423	0.5547095
0.0	0.5577226	0.57426375	0.5745023	0.5850405	0.5620039	0.5556306	0.56204605	0.58110744	0.57945395	0.5542261
0.0	0.55877733	0.57541853	0.5735822	0.5849731	0.56089854	0.5559152	0.5644892	0.5822852	0.57974774	0.55467975
0.0	0.5583754	0.5737554	0.5737583	0.5837996	0.56202054	0.5556266	0.56395924	0.58180016	0.5800662	0.55472493
0.0	0.55923206	0.57435477	0.57278985	0.58507454	0.56347173	0.55542517	0.5648299	0.58176744	0.58008873	0.5545294
0.0	0.5578392	0.57418966	0.57358605	0.584618	0.56275105	0.55508053	0.56311506	0.58210194	0.57878107	0.5552192
0.0	0.55920327	0.57344383	0.5735165	0.5844755	0.561439	0.555548	0.5635005	0.58233726	0.5784631	0.554383
0.0	0.5586071	0.5739623	0.57332176	0.5852864	0.56090957	0.5553686	0.5633585	0.58096987	0.5788038	0.55368847
0.0	0.5589078	0.57478225	0.5737917	0.5841744	0.5636092	0.55441386	0.56492275	0.5820337	0.57982016	0.55414504
0.0	0.559006	0.57452023	0.57384914	0.5846078	0.56173563	0.5551277	0.5631996	0.5806924	0.57815665	0.55394316
0.0	0.5589667	0.5745061	0.57267314	0.5849781	0.5633947	0.5549985	0.56283796	0.581641	0.578104	0.55345696
0.0	0.55895686	0.573444	0.5740362	0.5851075	0.56158537	0.5551139	0.5640029	0.57947946	0.5804324	0.55417585
0.0	0.5587887	0.5751914	0.57320374	0.58302563	0.5618295	0.55442613	0.5642118	0.580716	0.5793786	0.55386335
0.0	0.55721426	0.5759906	0.5738741	0.5861511	0.5599078	0.556318	0.5638853	0.58241457	0.57972586	0.5549243
0.0	0.5597945	0.57416844	0.57208157	0.582387	0.5580994	0.5541739	0.56513953	0.5811702	0.5785238	0.5534568
0.0	0.5622443	0.58125526	0.57628655	0.58857524	0.57243574	0.5626378	0.56687385	0.59112996	0.58017135	0.5621364
0.0	0.5626252	0.5808073	0.5754823	0.5889474	0.57045656	0.5627329	0.5669274	0.5913707	0.5807508	0.5617024
0.0	0.5629458	0.5804421	0.5764178	0.58893305	0.57081425	0.562026	0.5667341	0.59135264	0.5814671	0.56155133
0.0	0.5590878	0.574046	0.5751911	0.58635247	0.55946535	0.55581737	0.56395435	0.5831108	0.5810874	0.55412084
0.0	0.5621327	0.58020383	0.5747865	0.58816135	0.5704956	0.5624461	0.5662645	0.5904634	0.5816096	0.56169295
0.0	0.558349	0.5769471	0.5752654	0.58684963	0.5609411	0.5573521	0.565124	0.58331126	0.58112615	0.5565346
0.0	0.55981535	0.5746959	0.5727052	0.5878597	0.5605904	0.5546495	0.56498724	0.5819892	0.58183545	0.5546704
0.0	0.55966747	0.5747379	0.57311994	0.58276	0.5617184	0.5547001	0.5640991	0.5811095	0.5804678	0.55461305
0.0	0.0064610895	0.0320111	0.0645327	0.00782009	0.05722701	0.009010174	0.008192256	0.052024826	0.014437705	0.049778048
0.0	0.008499718	0.016286442	0.02759024	0.0127088735	0.00947917	0.008847481	0.011107213	0.019216388	0.017846197	0.029584493
0.0	0.0064562	0.032302577	0.064561695	0.007771284	0.057606336	0.009053673	0.008196779	0.05198618	0.0144228935	0.049198817
0.0	0.0075281714	0.11984008	0.05054083	0.008080331	0.06063995	0.011351623	0.009204215	0.014496957	0.020225396	0.029045705
0.0	0.5588708	0.5742926	0.57462853	0.5877478	0.5561474	0.5560481	0.56468374	0.5833949	0.57866156	0.5535336
0.0	0.014739433	0.035793126	0.03171674	0.0060503315	0.024315676	0.009922627	0.013955808	0.042925294	0.019800823	0.016901368
0.0	0.009922768	0.053264342	0.06231954	0.008934124	0.118078604	0.00592103	0.014853221	0.03313321	0.021469716	0.034569226
0.0	0.01074602	0.073730014	0.047949146	0.016835693	0.017977318	0.016040372	0.010493106	0.029954026	0.013264777	0.01598449
0.0	0.559001	0.57416964	0.5741203	0.5869543	0.557308	0.5557129	0.5643246	0.58236325	0.58044016	0.55536276
0.0	0.55976504	0.57624525	0.57491815	0.58696866	0.55976546	0.5546185	0.5647562	0.5822247	0.5806176	0.5541152
0.0	0.55976504	0.57624525	0.57491815	0.58696866	0.55976546	0.5546185	0.5647562	0.5822247	0.5806176	0.5541152
0.0	0.5602118	0.5757933	0.5747436	0.5855393	0.56175727	0.55617994	0.5651148	0.5837599	0.5809288	0.55554956
0.0	0.5595499	0.57331866	0.57337606	0.58546305	0.55816305	0.55411214	0.5635837	0.5825006	0.581211	0.5546672
0.0	0.5606586	0.57369787	0.5742932	0.58700377	0.5634041	0.5549879	0.56382823	0.58197933	0.5807864	0.5546131
0.0	0.55917144	0.57470006	0.57392436	0.58641183	0.5566216	0.5561752	0.5643167	0.58183384	0.58001053	0.5538022
0.0	0.5587799	0.5733531	0.574365	0.58673537	0.5650789	0.5558273	0.5637809	0.58236355	0.58058226	0.555249
0.0	0.007564401	0.120547235	0.05051753	0.008096977	0.060165375	0.011319745	0.009198851	0.014482841	0.020172793	0.029047038
0.0	0.5587399	0.5740842	0.57377756	0.5870711	0.55830157	0.55498135	0.5640874	0.5823648	0.57974315	0.555449
0.0	0.55881256	0.5750039	0.57483387	0.58695215	0.56168616	0.5561722	0.5640659	0.5820952	0.5807665	0.5541963
0.0	0.015752716	0.016849235	0.03519082	0.012027274	0.015945993	0.019348977	0.011726429	0.012452609	0.012064698	0.021659026
0.0	0.5595537	0.57430345	0.5744753	0.5861422	0.55829716	0.5567421	0.56438017	0.5822147	0.578241	0.5554873
0.0	0.5607394	0.5747637	0.5744491	0.58701223	0.5611437	0.55503047	0.56353503	0.58213496	0.5804287	0.5552336
0.0	0.010134041	0.044804364	0.08386732	0.01244759	0.06855542	0.0062631913	0.012606595	0.02363552	0.014959594	0.02667984
0.0	0.55966264	0.5757195	0.57522076	0.5855019	0.5604519	0.5559335	0.5646874	0.58424747	0.5808946	0.55472076
0.0	0.01001038	0.0102514895	0.049106367	0.011265176	0.0059341514	0.015146469	0.016808169	0.023906587	0.0106072165	0.033752717
0.0	0.01001038	0.0102514895	0.049106367	0.011265176	0.0059341514	0.015146469	0.016808169	0.023906587	0.0106072165	0.033752717
0.0	0.01576785	0.016754292	0.03524851	0.012063731	0.01578019	0.019355582	0.011725024	0.012455406	0.012039693	0.02161905
0.0	0.5595895	0.5722747	0.5751421	0.58643883	0.56029993	0.5529864	0.5627316	0.5828976	0.57892776	0.55452895
0.0	0.55795985	0.57320887	0.57478267	0.586189	0.5593442	0.5527109	0.56269777	0.58111024	0.5798941	0.5554052
0.0	0.5593512	0.57423204	0.5740793	0.5872931	0.560192	0.55430883	0.5649736	0.58043194	0.5818964	0.55462873
0.0	0.56159997	0.580279	0.57491136	0.5874653	0.571129	0.5607015	0.56635445	0.58914214	0.5823369	0.5625776
0.0	0.5634534	0.58220565	0.5759194	0.5875511	0.5718484	0.5630145	0.56643397	0.589803	0.58184755	0.5625974
0.0	0.560267	0.5754998	0.57433385	0.5875536	0.56173795	0.55602705	0.56489986	0.58374083	0.58123237	0.55358446
0.0	0.563159	0.584015	0.5749622	0.5901167	0.57364774	0.56299967	0.5664516	0.5897597	0.58083737	0.56398857
0.0	0.5600734	0.57530904	0.5723511	0.5873443	0.56177056	0.5560211	0.5653505	0.58176756	0.5812998	0.55505836
0.0	0.5593841	0.5741712	0.5736322	0.5865269	0.561001	0.5558379	0.5640468	0.58148026	0.5816166	0.5539637
0.0	0.5588048	0.5741506	0.5741331	0.5867448	0.55824304	0.55591166	0.5648706	0.5821619	0.58146924	0.5522078
0.0	0.5604375	0.57574624	0.5712891	0.58674634	0.5602333	0.5557527	0.5650045	0.5801143	0.58178157	0.5547765
0.0	0.5587708	0.5751338	0.57451385	0.5866804	0.56061816	0.55558616	0.56516635	0.5833778	0.5805462	0.55407745
0.0	0.55970657	0.5766525	0.5742394	0.58603424	0.56379116	0.5548141	0.56438154	0.58177316	0.5794579	0.55286664
0.0	0.56254464	0.57754844	0.5752597	0.5879181	0.5678829	0.5568579	0.56447595	0.58452094	0.5817018	0.55711156
0.0	0.5629421	0.5803335	0.5761567	0.5875901	0.5712489	0.56178015	0.56582636	0.5889559	0.58092433	0.5626811
0.0	0.56169057	0.5776624	0.57414776	0.5879257	0.56914365	0.557648	0.56386006	0.585207	0.58153075	0.5573672
0.0	0.561665	0.5809009	0.5768787	0.5849074	0.5656797	0.5558702	0.5644524	0.5834038	0.5809682	0.55694693
0.0	0.5645205	0.58569545	0.5777144	0.5873991	0.57489234	0.56148064	0.5666858	0.5905087	0.5816357	0.56382215
0.0	0.5619267	0.5794105	0.5756634	0.58897173	0.57264817	0.5606596	0.56621474	0.5882848	0.58059806	0.561451
0.0	0.011911121	0.02092611	0.047447342	0.014030548	0.02654447	0.007966885	0.013026582	0.007573939	0.014549636	0.019614302
0.0	0.55925417	0.5743801	0.57268435	0.5830969	0.5581598	0.5551281	0.5642208	0.5803523	0.579967	0.5524639
0.0	0.5585047	0.5760965	0.5736758	0.58441216	0.558504	0.5552217	0.56372225	0.58155495	0.5798827	0.55418175
0.0	0.5558733	0.57434344	0.57318914	0.5859905	0.56345785	0.5546607	0.5641292	0.5836389	0.57927215	0.5536442
0.0	0.55976504	0.57624525	0.57491815	0.58696866	0.55976546	0.5546185	0.5647562	0.5822247	0.5806176	0.5541152
0.0	0.55945027	0.5760229	0.57517314	0.5871566	0.55904865	0.5551887	0.5653498	0.58395326	0.5810395	0.5538625
0.0	0.5586449	0.57565504	0.5756977	0.5880964	0.5601519	0.5551016	0.56503755	0.5809362	0.58141685	0.5539888
0.0	0.5596044	0.5755948	0.5745789	0.5870498	0.5635037	0.55508655	0.5646281	0.58335656	0.5808482	0.55377716
0.0	0.559533	0.5765767	0.5747602	0.5872211	0.5592904	0.5555259	0.5651079	0.58265674	0.5816433	0.5531928
0.0	0.011761564	0.046795983	0.07437639	0.00801152	0.022584375	0.0098757185	0.0134579325	0.011062041	0.017781148	0.02584532
0.0	0.56432945	0.5854565	0.57533556	0.59134877	0.575721	0.5632731	0.5660953	0.59099686	0.58165514	0.56396335
0.0	0.56464386	0.5846071	0.5776233	0.5896078	0.57802844	0.5632404	0.5669762	0.59023875	0.58117604	0.5625433
0.0	0.01649546	0.05884398	0.040536795	0.010889896	0.036299463	0.0062415106	0.01716496	0.024172047	0.017218417	0.028468274
0.0	0.5573012	0.57595617	0.57326514	0.58586913	0.5605623	0.5541385	0.5646037	0.5834496	0.58041704	0.55388534
0.0	0.55754995	0.5741776	0.57337004	0.58472824	0.5597778	0.55480534	0.56340015	0.5835982	0.580574	0.5551448
0.0	0.5588119	0.5737398	0.57197773	0.5861042	0.5622684	0.55528057	0.56476694	0.58285	0.5796264	0.5533995
0.0	0.5596209	0.5758587	0.5738075	0.58489555	0.5581092	0.5550435	0.56327283	0.57977253	0.5807074	0.55275357
0.0	0.5582731	0.5723574	0.57465416	0.58646774	0.5585503	0.55509377	0.5629869	0.58150476	0.58060855	0.5530985
0.0	0.5570965	0.5744357	0.5740509	0.586657	0.55913216	0.5538489	0.56326026	0.58523774	0.5810176	0.55486757
0.0	0.55700773	0.5741383	0.57312316	0.5861776	0.5612	0.5552551	0.5652504	0.5830346	0.5817088	0.5551718
0.0	0.5611101	0.58177847	0.5744038	0.588779	0.572346	0.5622648	0.56726915	0.5893019	0.582337	0.5622448
0.0	0.5629718	0.5804985	0.57565576	0.5894478	0.57181364	0.5628465	0.5670908	0.5896772	0.582365	0.56134784
0.0	0.55877936	0.5758929	0.5738022	0.5866341	0.56086594	0.5557285	0.56512505	0.582983	0.58167344	0.5541973
0.0	0.5600112	0.5747723	0.574228	0.5873704	0.56032544	0.5556678	0.5641345	0.5820315	0.58111286	0.55446696
0.0	0.5575223	0.5753594	0.5741896	0.58536345	0.55898446	0.55497026	0.5647567	0.58033776	0.58174056	0.5537787
0.0	0.55959725	0.57484657	0.5737481	0.58673656	0.5605185	0.5556709	0.564255	0.58241093	0.57851684	0.5544413
0.0	0.55885106	0.57502526	0.5749853	0.5869316	0.5606787	0.5549552	0.5641968	0.58234745	0.58028144	0.55409753
0.0	0.5599427	0.57337916	0.5745216	0.5835461	0.56064534	0.5535748	0.5648996	0.58170015	0.58006525	0.55446273
0.0	0.5601053	0.57524127	0.57495767	0.587111	0.56045127	0.5552468	0.56505924	0.5836084	0.5818454	0.5543328
0.0	0.55946904	0.5747458	0.57420963	0.5857789	0.5583512	0.55569667	0.56510305	0.58260876	0.5815994	0.55398107
0.0	0.5594896	0.5751854	0.57451475	0.586922	0.560971	0.55633014	0.5650851	0.58110434	0.5810626	0.5549351
0.0	0.5596335	0.5751492	0.5742696	0.5868669	0.560934	0.5556938	0.5649592	0.5817608	0.58144605	0.55500346
0.0	0.5584615	0.5751182	0.5752765	0.58639055	0.5611955	0.55550325	0.5632811	0.58329934	0.58147484	0.5549425
0.0	0.5594495	0.5718839	0.5743552	0.587674	0.55966896	0.5557627	0.5638275	0.5824708	0.58119226	0.5540167
0.0	0.5601701	0.57275736	0.57387304	0.5870509	0.5597883	0.5555516	0.56129444	0.5805502	0.5805556	0.5542606
0.0	0.56339955	0.5821762	0.5767378	0.5904992	0.5760705	0.56319153	0.56600296	0.5918577	0.581423	0.5626078
0.0	0.5618143	0.57958907	0.575211	0.590187	0.5721393	0.5611442	0.5656743	0.5915276	0.5808479	0.560753
0.0	0.56033236	0.57233363	0.5715352	0.5861444	0.5615021	0.555432	0.5641341	0.582118	0.580673	0.55292606
0.0	0.5602992	0.57423234	0.5717924	0.5870268	0.562295	0.5550499	0.56361187	0.5813346	0.58074576	0.55250233
0.0	0.55910784	0.57445854	0.57465523	0.5865587	0.5582787	0.5536853	0.56389695	0.58259493	0.5813443	0.5541195
0.0	0.55857253	0.57264405	0.57410496	0.5851922	0.559805	0.5552607	0.5633223	0.57933813	0.58136284	0.5543204
0.0	0.5588673	0.57437265	0.57496804	0.5869938	0.5614959	0.55361307	0.5624973	0.581095	0.5800972	0.55115634
0.0	0.5599607	0.5739906	0.57281864	0.58567655	0.5607548	0.5552725	0.5649034	0.58248425	0.5816765	0.5543183
0.0	0.55887896	0.5751238	0.57348484	0.58658963	0.5612716	0.5552646	0.56494045	0.58222055	0.58071786	0.55473953
0.0	0.5625761	0.58063275	0.57675606	0.58961123	0.5717581	0.56148183	0.56680685	0.58931476	0.5812894	0.5620732
0.0	0.559348	0.57388586	0.5738748	0.5853637	0.56041527	0.5557585	0.56488806	0.582265	0.58169335	0.5549276
0.0	0.55930424	0.5754511	0.57488316	0.5871658	0.56001973	0.55565023	0.56388706	0.5831036	0.58177704	0.5543261
0.0	0.5608623	0.57474023	0.5739704	0.5864174	0.5614229	0.5552438	0.56386155	0.5814752	0.58090365	0.5543159
0.0	0.55948687	0.5760612	0.5737519	0.5845551	0.56022716	0.5552471	0.56491506	0.5831515	0.57958883	0.554154
0.0	0.56009907	0.5749374	0.57503414	0.5869158	0.558939	0.55484414	0.564849	0.58224094	0.58068866	0.5546753
0.0	0.5602709	0.5729271	0.57512015	0.5877944	0.56106	0.55664814	0.5649931	0.5831595	0.581125	0.55169874
0.0	0.55945295	0.57313305	0.5733607	0.5860017	0.55826396	0.55574805	0.5646628	0.5822631	0.5796899	0.553506
0.0	0.5585707	0.575696	0.5730832	0.5867597	0.5600291	0.5561051	0.5650489	0.58254915	0.58128184	0.55321515
0.0	0.5646149	0.58314174	0.57330537	0.5897136	0.5756619	0.5637252	0.5676157	0.59280163	0.5809608	0.5641248
0.0	0.56013834	0.573183	0.5741876	0.5850025	0.563594	0.55525213	0.5652346	0.58237773	0.5815489	0.55555946
0.0	0.5599123	0.5734389	0.5702232	0.58681834	0.56124276	0.5555086	0.5644047	0.58251727	0.58041155	0.5552611
0.0	0.55919224	0.5752003	0.5730973	0.5857879	0.55953664	0.5555978	0.5641088	0.5822028	0.5817891	0.55502707
0.0	0.5590399	0.5747069	0.57448745	0.58646	0.56017596	0.555743	0.5649076	0.5833934	0.5807816	0.5548879
0.0	0.5610285	0.57901204	0.5752858	0.58804566	0.56259304	0.5568776	0.5634054	0.5846348	0.58154815	0.55544835
0.0	0.56148106	0.5773128	0.5763954	0.58816284	0.5642663	0.5548629	0.56211555	0.58259857	0.5811661	0.5553101
0.0	0.56115717	0.57989556	0.57675576	0.5872463	0.5645814	0.5567485	0.56445366	0.5828642	0.5815093	0.55584276
0.0	0.56288886	0.5802119	0.5757521	0.5889374	0.5721172	0.5598573	0.5668146	0.588953	0.5806962	0.5615768
0.0	0.56288886	0.5802119	0.5757521	0.5889374	0.5721172	0.5598573	0.5668146	0.588953	0.5806962	0.5615768
0.0	0.55963266	0.57407665	0.5731437	0.58557254	0.5560645	0.5561817	0.56420606	0.57929194	0.5789321	0.5555845
0.0	0.00947652	0.13771914	0.10234623	0.007839839	0.08491293	0.015576297	0.014218362	0.18425624	0.018100178	0.06257858
0.0	0.0111930305	0.09147857	0.11678793	0.006457038	0.08847511	0.020749677	0.01405941	0.118074425	0.018122582	0.05265839
0.0	0.5595215	0.57540053	0.5745481	0.586471	0.56142735	0.5565549	0.56271094	0.58195776	0.5801915	0.5558566
0.0	0.56402916	0.58464354	0.5769468	0.59094185	0.5753785	0.563461	0.56719613	0.5912805	0.5820775	0.5638933
0.0	0.5630654	0.58571327	0.57644874	0.5902444	0.5751424	0.5635321	0.56636757	0.5910336	0.5823139	0.5629815
0.0	0.56342924	0.58447784	0.5761604	0.5895378	0.57585007	0.56352484	0.5668586	0.5910501	0.58251613	0.56437504
0.0	0.5590713	0.5758443	0.57409316	0.58640444	0.55958384	0.55520785	0.56462127	0.58128244	0.5811254	0.5537304
0.0	0.55948406	0.5735529	0.5745692	0.58623445	0.5586251	0.55600554	0.56398547	0.58314836	0.5804693	0.55445766
0.0	0.5589248	0.5750116	0.5735063	0.58757067	0.56131274	0.55528	0.56153095	0.5817451	0.5800243	0.5535791
0.0	0.56003577	0.5739521	0.5751298	0.5848682	0.5611155	0.55479455	0.56440955	0.5816254	0.57996726	0.5548312
0.0	0.5655274	0.58652145	0.57800853	0.5911752	0.5790346	0.56464803	0.5672621	0.594427	0.5827914	0.5668599
0.0	0.5655274	0.58652145	0.57800853	0.5911752	0.5790346	0.56464803	0.5672621	0.594427	0.5827914	0.5668599
0.0	0.5594354	0.5733183	0.5737289	0.58656377	0.56033576	0.55486214	0.56506974	0.5847501	0.5812101	0.5545675
0.0	0.559352	0.57603556	0.5740984	0.5861495	0.55764884	0.555017	0.5643107	0.58174056	0.5790021	0.5550436
0.0	0.560598	0.5746081	0.5745485	0.5877739	0.5627574	0.5563254	0.5650255	0.58197725	0.5814607	0.55282825
0.0	0.559943	0.57537246	0.57543814	0.58609563	0.5594083	0.5554408	0.5650607	0.58144796	0.5795722	0.5541674
0.0	0.5607548	0.5781651	0.57555765	0.58710843	0.56708276	0.55752826	0.5650679	0.5862091	0.5806367	0.55724794
0.0	0.007846228	0.042747136	0.097599745	0.0073383334	0.12581173	0.008296065	0.008649148	0.034265272	0.017635472	0.043129362
0.0	0.009325506	0.072379954	0.031046465	0.0077216057	0.039474156	0.00875394	0.01644303	0.022194797	0.01763939	0.03334914
0.0	0.008928342	0.05525595	0.0465698	0.010295373	0.053148333	0.015881436	0.01361231	0.0110215405	0.014272828	0.045106523
0.0	0.5623293	0.579146	0.5748052	0.59025884	0.57159793	0.5616382	0.5671514	0.5893543	0.5812485	0.5612896
0.0	0.55986744	0.57381105	0.5732372	0.5866241	0.5584872	0.55636066	0.5641805	0.5816429	0.57921743	0.5553331
0.0	0.5596629	0.5758747	0.5726872	0.5868722	0.5597745	0.55372226	0.56456536	0.5824094	0.58159655	0.55407697
0.0	0.5597009	0.5734993	0.57425386	0.58617896	0.5601731	0.55616456	0.5651433	0.5825863	0.5801359	0.5526985
0.0	0.5626779	0.58104295	0.5756143	0.5893019	0.5723688	0.5617083	0.56649995	0.59059465	0.5815244	0.56254506
0.0	0.560432	0.5752654	0.57111984	0.5864457	0.5606816	0.555136	0.56414926	0.58389306	0.58033305	0.5539713
0.0	0.5601222	0.5750141	0.57240635	0.58414793	0.55937517	0.5555171	0.56335825	0.5838012	0.5790803	0.5547195
0.0	0.014200721	0.03559572	0.07916246	0.0061747544	0.005194358	0.012616226	0.014790597	0.014685746	0.022498228	0.030657636
0.0	0.0126549965	0.04685017	0.050513975	0.00800883	0.007594925	0.010903881	0.016224427	0.02862165	0.017265562	0.03169502
0.0	0.014155247	0.035167612	0.079074435	0.0061711795	0.005028819	0.012624724	0.014757684	0.014219431	0.02241127	0.030451717
0.0	0.012674648	0.04677936	0.05054527	0.008003998	0.007584341	0.010880932	0.01619449	0.028533516	0.017248305	0.03162441
0.0	0.56120366	0.57949895	0.5756503	0.5869801	0.56468254	0.55643064	0.5631347	0.5834937	0.58114094	0.5554019
0.0	0.56013715	0.57467943	0.5730032	0.58525276	0.5605861	0.5541224	0.56496286	0.58189094	0.58121884	0.5525582
0.0	0.55990064	0.5756975	0.5726615	0.58571494	0.5608607	0.55568016	0.5652181	0.5830974	0.5816958	0.55403394
0.0	0.5619583	0.582023	0.5756191	0.58813703	0.5711745	0.5619879	0.5653449	0.58995867	0.5804412	0.5610001
0.0	0.56022424	0.57421005	0.5728539	0.5873058	0.5623762	0.5534204	0.56336147	0.5819191	0.58032864	0.55430645
0.0	0.5613159	0.58016974	0.5750904	0.5895318	0.5726261	0.5601363	0.56600744	0.5903893	0.5823756	0.56229717
0.0	0.55813265	0.57453173	0.57263076	0.58643687	0.5603058	0.5538148	0.56395453	0.5800718	0.5802671	0.554693
0.0	0.55944777	0.575188	0.5736876	0.58497447	0.5597631	0.55474126	0.5641908	0.5827916	0.58056766	0.5542898
0.0	0.55953914	0.5732243	0.57479686	0.58787787	0.56090206	0.55641663	0.56507593	0.5839492	0.58144444	0.5541194
0.0	0.5589841	0.57476574	0.5734391	0.5866276	0.56009716	0.5533852	0.5649662	0.58150995	0.58147174	0.55107814
0.0	0.5657693	0.58531153	0.5784234	0.5913341	0.5768852	0.56358194	0.5675215	0.59336746	0.5821494	0.56606656
0.0	0.5657693	0.58531153	0.5784234	0.5913341	0.5768852	0.56358194	0.5675215	0.59336746	0.5821494	0.56606656
0.0	0.55945903	0.5737997	0.5743253	0.5873445	0.56096303	0.55482906	0.56473756	0.5796103	0.58154804	0.5540676
0.0	0.565662	0.5853275	0.5777982	0.5902966	0.57891774	0.565022	0.56767875	0.5936905	0.5812388	0.5660878
0.0	0.565662	0.5853275	0.5777982	0.5902966	0.57891774	0.565022	0.56767875	0.5936905	0.5812388	0.5660878
0.0	0.56214887	0.5805315	0.5758978	0.5859641	0.5721114	0.56185955	0.564963	0.58924884	0.57994413	0.56105226
0.0	0.559883	0.575247	0.5749225	0.58657587	0.5604832	0.5560316	0.56436396	0.5803545	0.5819033	0.55453676
0.0	0.5581383	0.57559943	0.57434696	0.5868173	0.5599737	0.55559504	0.5647737	0.58237845	0.5817679	0.5540422
0.0	0.5658054	0.58670545	0.57814527	0.5901409	0.5789486	0.5644747	0.56747675	0.5924131	0.5825015	0.5665325
0.0	0.5658054	0.58670545	0.57814527	0.5901409	0.5789486	0.5644747	0.56747675	0.5924131	0.5825015	0.5665325
0.0	0.5598052	0.5748397	0.5750719	0.5859748	0.5611355	0.5558518	0.56481946	0.5840899	0.58151627	0.5541936
0.0	0.5595301	0.57290953	0.5741578	0.5873902	0.5611126	0.5552884	0.56430256	0.58382666	0.58095974	0.55338675
0.0	0.56002915	0.57468045	0.5744696	0.58607125	0.5616006	0.5574055	0.56354034	0.58304536	0.5816046	0.5516353
0.0	0.55943733	0.57457525	0.57485896	0.5877649	0.5606366	0.55521303	0.56529635	0.58237934	0.58185655	0.5548383
0.0	0.55875087	0.57536256	0.5741328	0.5871553	0.561626	0.55571675	0.56318396	0.58471966	0.58129793	0.55393827
0.0	0.5590647	0.5746772	0.57516325	0.58670837	0.55995506	0.5563386	0.56480455	0.58368	0.58117014	0.55446285
0.0	0.55965674	0.57565707	0.5746278	0.58769196	0.56464845	0.55687726	0.56530327	0.5818332	0.58130044	0.55512196
0.0	0.5602036	0.57553434	0.57428247	0.58519137	0.56056505	0.5557185	0.56437224	0.5843365	0.5813126	0.5552055
0.0	0.55983424	0.57698816	0.57364595	0.5874674	0.5644014	0.5572239	0.5651872	0.58049977	0.5819784	0.5557128
0.0	0.5589002	0.5749856	0.5740284	0.5860417	0.56115437	0.55524635	0.5647385	0.58355474	0.5808489	0.5550999
0.0	0.5596624	0.5744241	0.5746015	0.5872396	0.5585929	0.55565876	0.56501734	0.58206886	0.58082396	0.5544039
0.0	0.5592118	0.57503843	0.5740309	0.58730525	0.5597056	0.5556519	0.56526667	0.58335143	0.5797102	0.5537048
0.0	0.55996186	0.57533044	0.5744492	0.586962	0.5615194	0.55719435	0.5649654	0.5852258	0.58124554	0.55394346
0.0	0.55908316	0.5751441	0.5724447	0.58684343	0.55909115	0.55548865	0.5642529	0.58245933	0.57969326	0.5528791
0.0	0.55950946	0.57253134	0.57463217	0.58687645	0.56254536	0.555489	0.56420386	0.5820827	0.5784133	0.5539041
0.0	0.55971605	0.5749352	0.57503366	0.58679354	0.560809	0.55593157	0.56556904	0.58142745	0.58045906	0.5541413
0.0	0.55911714	0.57184243	0.5756812	0.5865924	0.56169695	0.55520624	0.5645638	0.58093625	0.5784201	0.5553918
0.0	0.55951273	0.57343173	0.5746006	0.58771676	0.5619418	0.5565204	0.5627574	0.58387226	0.58170795	0.5544181
0.0	0.56256354	0.5791112	0.5760753	0.5881114	0.5705375	0.55630916	0.5637496	0.5856151	0.5806775	0.5568032
0.0	0.5612921	0.5771372	0.5761165	0.587856	0.56884336	0.55712503	0.5647009	0.5857674	0.58047295	0.55759615
0.0	0.5623856	0.57897013	0.57612747	0.58822274	0.5708917	0.5565621	0.56407183	0.5856992	0.5812725	0.5570991
0.0	0.5630018	0.5814994	0.5749212	0.59000105	0.57206625	0.5590128	0.5669413	0.5908588	0.5813384	0.5618983
0.0	0.5618188	0.5803499	0.5748389	0.58968925	0.5723102	0.56050915	0.5663896	0.58986986	0.5816761	0.5604036
0.0	0.55820346	0.574679	0.57506543	0.58545744	0.5608633	0.55307823	0.564844	0.5828034	0.5816686	0.550968
0.0	0.5586521	0.5751454	0.5740228	0.5873643	0.5609914	0.55411875	0.5641045	0.58266044	0.5817546	0.5523052
0.0	0.56068903	0.57458156	0.5735346	0.58764213	0.56078935	0.5558464	0.56445974	0.58462673	0.5812232	0.55417794
0.0	0.5598683	0.57552576	0.57443863	0.5854398	0.5602287	0.55370635	0.56473166	0.5828259	0.5809077	0.55450827
0.0	0.5603408	0.57274187	0.57495815	0.5873622	0.56158066	0.55733377	0.56513	0.5843272	0.58196115	0.5537652
0.0	0.55988663	0.57456815	0.5729839	0.58702344	0.559128	0.5552558	0.5641794	0.5830875	0.579516	0.554621
0.0	0.5590302	0.5731532	0.5733772	0.5865194	0.5624741	0.55513036	0.56435424	0.5830814	0.5798125	0.5551276
0.0	0.56299	0.58101594	0.57659376	0.5875214	0.57290846	0.56318945	0.56491005	0.59055364	0.5807233	0.5615168
0.0	0.56273276	0.5795776	0.5760861	0.5881634	0.5692218	0.557152	0.5652086	0.5846345	0.5812636	0.5564153
0.0	0.55993867	0.57293093	0.57393533	0.5864596	0.5612402	0.5551412	0.56406003	0.58242357	0.5799896	0.5521839
0.0	0.5575506	0.57499367	0.5748511	0.5865021	0.56277055	0.55611175	0.5635008	0.58253366	0.5810447	0.5551933
0.0	0.56154495	0.5805164	0.575126	0.5889429	0.5739391	0.56230366	0.5660352	0.5897468	0.5809709	0.56268924
0.0	0.5593994	0.5769162	0.5732586	0.5867838	0.56173205	0.5558773	0.5639819	0.58326346	0.58028346	0.5552782
0.0	0.55932444	0.5755272	0.57293	0.58666885	0.5622185	0.55403376	0.5650259	0.5814808	0.5811457	0.5534125
0.0	0.55986416	0.57712716	0.5739178	0.58664614	0.5621424	0.5550899	0.56471276	0.5840963	0.58076346	0.5542795
0.0	0.5594426	0.5765547	0.57230645	0.5865777	0.5582507	0.5554818	0.5628629	0.5845264	0.58107704	0.55567414
0.0	0.55935997	0.57501036	0.5734457	0.5867057	0.56220925	0.5567814	0.5639793	0.5837186	0.58111036	0.5545871
0.0	0.5596196	0.57627976	0.5717128	0.586157	0.56277055	0.55510336	0.563948	0.5817976	0.5806132	0.5544919
0.0	0.55780154	0.57586676	0.5728326	0.5856384	0.5606827	0.5553062	0.56435186	0.58384174	0.5814302	0.55502486
0.0	0.56000966	0.57649577	0.57265276	0.586845	0.56099933	0.55621403	0.564835	0.58337486	0.5810152	0.5549683
0.0	0.5600886	0.57493126	0.57289225	0.5853394	0.56259924	0.5546942	0.56421024	0.5833092	0.58090675	0.55507797
0.0	0.5602644	0.5769506	0.57328427	0.5869032	0.5610712	0.55587846	0.56426346	0.58268034	0.58070904	0.55536646
0.0	0.56034863	0.57571465	0.57390255	0.58673733	0.5608758	0.5556592	0.5648354	0.5838748	0.5811109	0.5551108
0.0	0.5595496	0.57712615	0.5741217	0.58682734	0.563191	0.5549414	0.5648694	0.5812442	0.58077866	0.5534936
0.0	0.55919296	0.57573336	0.57134056	0.5864864	0.56198585	0.5551738	0.5640102	0.5838246	0.5800819	0.55526596
0.0	0.5573048	0.5741341	0.57319903	0.5856608	0.56249005	0.555536	0.5632884	0.58211386	0.5792431	0.55440503
0.0	0.5616781	0.5809932	0.5770475	0.5895154	0.5728078	0.56246066	0.56591505	0.59132683	0.58119196	0.5632374
0.0	0.010126965	0.06929961	0.08600383	0.0089998385	0.07929782	0.011821017	0.008056361	0.046623465	0.008403801	0.0319933
0.0	0.008668517	0.011742547	0.06952069	0.004008551	0.06921099	0.007856789	0.007221535	0.03612914	0.011787832	0.032376055
0.0	0.009033703	0.048080094	0.083350234	0.007964926	0.026409311	0.009843548	0.0078027686	0.023715949	0.009283152	0.02230632
0.0	0.55967426	0.5765611	0.5713884	0.58664596	0.56094897	0.55640924	0.5644999	0.58349323	0.5812182	0.5560561
0.0	0.5597209	0.57624173	0.5731379	0.586522	0.5613063	0.55573064	0.56398374	0.5842638	0.5811802	0.5555255
0.0	0.56008315	0.5770823	0.57302094	0.58612096	0.561907	0.5562954	0.5647003	0.5829459	0.5799241	0.5548367
0.0	0.559645	0.57563186	0.57181793	0.58587754	0.55569696	0.5543036	0.56495404	0.58362615	0.5809466	0.5547098
0.0	0.56024575	0.574631	0.5730596	0.5868425	0.56143165	0.55558366	0.56401426	0.5860199	0.5795884	0.5524508
0.0	0.55961204	0.5763022	0.5733905	0.5850694	0.56151134	0.55553603	0.5642479	0.5835051	0.58008814	0.55547756
0.0	0.55969334	0.57561606	0.5700423	0.58572984	0.5598197	0.5554687	0.56389874	0.58449596	0.58124274	0.5555287
0.0	0.5586142	0.57527435	0.5727386	0.58548045	0.558168	0.5548575	0.5623702	0.5839098	0.58014435	0.55519205
0.0	0.5622971	0.5832886	0.57631755	0.58934563	0.57369465	0.56299204	0.5673306	0.59153754	0.5806137	0.5620772
0.0	0.558514	0.57673806	0.57357085	0.5868361	0.56207126	0.55513567	0.5644712	0.5841561	0.58145976	0.5549483
0.0	0.557995	0.57665855	0.5712777	0.58680993	0.5623767	0.5556973	0.5644279	0.5835871	0.58035827	0.5547671
0.0	0.5594948	0.5768497	0.5722019	0.586583	0.5625255	0.5552043	0.5635958	0.5822692	0.58111084	0.55549985
0.0	0.5595694	0.57702434	0.57312	0.5868501	0.5594454	0.55419624	0.56463134	0.5842615	0.58129925	0.55451906
0.0	0.55996996	0.5755551	0.5730172	0.58616805	0.5613521	0.5558795	0.5639675	0.58452475	0.58029425	0.55437833
0.0	0.5610766	0.5791552	0.57600313	0.588647	0.5736881	0.56210595	0.5664196	0.5908436	0.58154714	0.56228226
0.0	0.56262887	0.5800801	0.57619715	0.5900087	0.57330525	0.5623135	0.5667399	0.5910189	0.58072937	0.5621321
0.0	0.5606662	0.58098775	0.57665664	0.589154	0.572389	0.56124836	0.5653943	0.59070104	0.58185226	0.5622128
0.0	0.5627859	0.5819916	0.57684857	0.5879135	0.57392853	0.5619465	0.5653938	0.59137046	0.5812403	0.56356555
0.0	0.5614021	0.58193207	0.5765765	0.5883024	0.5738724	0.5626737	0.56713307	0.5910872	0.58140194	0.5614278
0.0	0.5630081	0.5795059	0.5761206	0.5900389	0.5728395	0.5632216	0.5666933	0.5897216	0.581646	0.5624955
0.0	0.55955476	0.5751571	0.573256	0.5859348	0.5621091	0.55526626	0.56244844	0.5804085	0.58006436	0.5530744
0.0	0.5584805	0.5753345	0.5739505	0.5851218	0.5618784	0.5546403	0.5637196	0.5810325	0.58071965	0.5531967
0.0	0.008827649	0.048055734	0.04459696	0.007367796	0.006058004	0.012359256	0.011090884	0.010189122	0.013241893	0.02570532
0.0	0.008842126	0.0479925	0.044477098	0.0073467204	0.006053728	0.012304199	0.011059323	0.0102430945	0.013239164	0.025734376
0.0	0.008839171	0.048049986	0.044592507	0.0073245703	0.0059758704	0.012312071	0.011069513	0.010251268	0.013234349	0.025798086
0.0	0.008820697	0.04793713	0.04460047	0.0073601	0.0060213157	0.012349656	0.011044236	0.010236845	0.013197343	0.025903255
0.0	0.008800684	0.048112035	0.044704437	0.0073316363	0.0060042874	0.01233997	0.0110737635	0.010186794	0.013163015	0.025856398
0.0	0.008832845	0.048107352	0.04413263	0.0073196907	0.0059794653	0.012306134	0.011053369	0.01027907	0.013179371	0.025772475
0.0	0.010530174	0.021738343	0.03969443	0.008773007	0.065282285	0.015085079	0.013442495	0.0099067595	0.013147013	0.010875761
0.0	0.0105204405	0.021774655	0.039368156	0.008773289	0.0656485	0.015088246	0.013425455	0.010015655	0.01314551	0.010905073
0.0	0.0105445525	0.02168174	0.03951757	0.008726423	0.06541598	0.015031654	0.013458224	0.009851558	0.013140464	0.01089819
0.0	0.010512462	0.021667799	0.039706122	0.008757181	0.06544272	0.0151053965	0.0134586925	0.009931073	0.013075325	0.010893707
0.0	0.010522178	0.021766633	0.03969274	0.008737331	0.065441065	0.015091746	0.0134384995	0.009879142	0.01313833	0.010882641
0.0	0.010511778	0.021683684	0.03970274	0.008723841	0.06501908	0.015034394	0.01343963	0.009910085	0.013105172	0.010874838
0.0	0.009600248	0.0327388	0.082300015	0.011689291	0.40371788	0.013018664	0.01431845	0.00792692	0.012355258	0.026134828
0.0	0.009601219	0.032570314	0.081995845	0.011680667	0.40510172	0.012995782	0.014268246	0.007889555	0.012357807	0.026123999
0.0	0.009581071	0.032714657	0.082183294	0.011655131	0.40472832	0.012965358	0.014338958	0.007880579	0.012323036	0.02600807
0.0	0.009595426	0.03255243	0.08203988	0.011699343	0.40278134	0.013029225	0.014297972	0.007906771	0.012322466	0.02607968
0.0	0.009590284	0.032525897	0.08175712	0.011685826	0.40577894	0.013023161	0.0143317	0.007881847	0.01230821	0.026127351
0.0	0.009591072	0.032726638	0.08231514	0.011630785	0.4033401	0.013006159	0.014297106	0.007900972	0.012331964	0.026147092
0.0	0.007906098	0.025644487	0.042269107	0.00930184	0.02966112	0.009916418	0.014595404	0.014137234	0.017163739	0.027252978
0.0	0.00792529	0.025876096	0.042480733	0.009303321	0.029779494	0.009888227	0.014546601	0.01434001	0.017219376	0.02743231
0.0	0.007942453	0.025760492	0.042425316	0.009288531	0.029670909	0.009889441	0.014635262	0.014257298	0.017223606	0.0275066
0.0	0.007887501	0.025581498	0.042316213	0.009281539	0.029709915	0.009903687	0.014592874	0.014296676	0.017180333	0.027397895
0.0	0.007888375	0.025758106	0.042613346	0.009286284	0.029766282	0.009910595	0.014588116	0.014367317	0.017174399	0.027541399
0.0	0.007921935	0.025898715	0.042376664	0.009259641	0.029305834	0.0098730195	0.014591784	0.014361382	0.017145375	0.027473781
0.0	0.010028514	0.056420695	0.033958487	0.009263583	0.037552025	0.013264977	0.012916636	0.031836472	0.015455648	0.018799145
0.0	0.010013958	0.056099474	0.033838306	0.009265662	0.03773184	0.013221832	0.012828477	0.031803932	0.015461563	0.01884289
0.0	0.010024028	0.056375276	0.03392133	0.009247593	0.03781215	0.013226835	0.01295628	0.031786375	0.015475253	0.018852308
0.0	0.009998498	0.05631973	0.033989146	0.009270838	0.037603777	0.013262139	0.012874076	0.031903706	0.015406011	0.018859992
0.0	0.010032596	0.056343254	0.033980034	0.0092638675	0.03764945	0.013265646	0.012941117	0.031735837	0.015467727	0.018857362
0.0	0.010033809	0.056320198	0.033934005	0.009228438	0.037503935	0.013191352	0.012882962	0.03180731	0.015436579	0.018790703
0.0	0.010108558	0.021569764	0.06304844	0.009751126	0.03155706	0.011104437	0.015348283	0.019533526	0.012698652	0.017995303
0.0	0.010105868	0.021628734	0.062724866	0.009744636	0.0317085	0.011118096	0.015323533	0.019628178	0.012717373	0.01806206
0.0	0.010111165	0.021572944	0.06293754	0.0097197145	0.03161895	0.0111279925	0.015401172	0.019585924	0.012678581	0.017979449
0.0	0.010077392	0.021574736	0.06301394	0.009736486	0.031543422	0.011139029	0.0153681915	0.019502975	0.012635314	0.018083842
0.0	0.010105005	0.021549888	0.06289759	0.00973279	0.031625606	0.011132061	0.015374182	0.019569127	0.012636926	0.017991664
0.0	0.010093864	0.021650065	0.06270296	0.009708169	0.031694975	0.011113195	0.015340645	0.019531434	0.012663178	0.018047841
0.0	0.014962786	0.065742455	0.053634692	0.007684222	0.10232713	0.015414858	0.018807119	0.020993087	0.02149364	0.035465054
0.0	0.014934839	0.06589179	0.05340452	0.0077093104	0.10294288	0.015378325	0.018696953	0.02106708	0.021532718	0.035431918
0.0	0.014938151	0.06571019	0.053523052	0.0076784976	0.10301057	0.015362557	0.018816123	0.020903204	0.021508599	0.035484847
0.0	0.01492024	0.06530734	0.053574793	0.007716559	0.10272287	0.015411393	0.018798156	0.02096131	0.021440543	0.035600632
0.0	0.014926172	0.065875016	0.05362928	0.0077010565	0.10304087	0.015387158	0.018800644	0.020889575	0.021528237	0.035532802
0.0	0.014954488	0.06611624	0.053618327	0.0076803146	0.10284359	0.015344261	0.018838348	0.020892909	0.021420063	0.03523855
0.0	0.0077434042	0.047712035	0.024598112	0.008799178	0.008434633	0.01089436	0.014533544	0.013898999	0.015834926	6.181726e-05
0.0	0.0077939327	0.047436614	0.024493499	0.008749601	0.008315094	0.0108994385	0.01449648	0.01393051	0.015836872	6.192305e-05
0.0	0.00778977	0.04785131	0.024399221	0.0087751765	0.0083412	0.010933604	0.014549731	0.014015337	0.015831528	6.1931794e-05
0.0	0.008778059	0.033581328	0.066857964	0.008388124	0.017567137	0.0070723454	0.014651376	0.015833318	0.016553294	0.024779815
0.0	0.008816095	0.033817105	0.06676207	0.008370145	0.017569326	0.0070750215	0.014707945	0.015869495	0.016569525	0.024779618
0.0	0.008788189	0.03363787	0.066673264	0.008360371	0.017506957	0.0070690983	0.01471877	0.01574976	0.016566744	0.024784159
0.0	0.008819692	0.033609163	0.06699231	0.008384809	0.017663334	0.007070557	0.014716053	0.015934547	0.016520288	0.024843838
0.0	0.008800063	0.033567987	0.06721673	0.008357932	0.017630056	0.00708217	0.01471642	0.015897878	0.016581409	0.024729168
0.0	0.008804502	0.033758447	0.06636655	0.008377466	0.01753462	0.0070586163	0.014710322	0.01591582	0.01653023	0.02484076
0.0	0.008764125	0.033526547	0.06706913	0.008389838	0.017608315	0.007056441	0.014704048	0.015763307	0.016544245	0.024766145
0.0	0.00879677	0.033737626	0.06713347	0.008376361	0.017491356	0.0070719775	0.014729189	0.015708117	0.016572502	0.024815174
0.0	0.008235104	0.20801677	0.04386955	0.012091617	0.15816994	0.008520837	0.009750011	0.045099046	0.010249825	0.019859847
0.0	0.008264256	0.20696697	0.04392797	0.012068285	0.1579571	0.008531495	0.0097530605	0.044840727	0.01024397	0.019870069
0.0	0.008245798	0.20881593	0.04396708	0.012065727	0.157805	0.008548436	0.009768113	0.04496254	0.010236642	0.019813878
0.0	0.008407295	0.0715857	0.068014316	0.005855548	0.007252639	0.013240167	0.012707318	0.010333033	0.018307386	0.023861386
0.0	0.011912344	0.029012514	0.1004873	0.010932964	0.033353433	0.008362984	0.010563135	0.019486832	0.017607145	0.01874432
0.0	0.011964863	0.029019468	0.1002702	0.010889449	0.033317015	0.008328438	0.0105543425	0.019381661	0.017643059	0.01873243
0.0	0.011928689	0.029048773	0.10024155	0.010893251	0.03332992	0.008335231	0.010570254	0.019397637	0.017656287	0.018667296
0.0	0.011955009	0.02889452	0.10067033	0.010905773	0.033621646	0.008322214	0.010567527	0.019486204	0.017654715	0.018720025
0.0	0.011957898	0.028955784	0.10056363	0.010925192	0.033618625	0.008359292	0.01059073	0.019520417	0.017653441	0.018730214
0.0	0.011937863	0.029079359	0.1008918	0.010880311	0.033745095	0.008327576	0.010573576	0.019494751	0.017670352	0.018681016
0.0	0.011946292	0.02909087	0.09971888	0.01090813	0.03347707	0.008321222	0.010537162	0.019579405	0.017586306	0.01878898
0.0	0.011893771	0.029030366	0.10051661	0.01089584	0.033477005	0.008318429	0.01053235	0.019435367	0.017657924	0.018737437
0.0	0.01193305	0.029099828	0.100582026	0.010874186	0.033434216	0.008322371	0.010539668	0.019502008	0.01762577	0.018622242
0.0	0.011924249	0.02901257	0.100645855	0.010907676	0.03341458	0.008355087	0.0105567435	0.019459328	0.017620783	0.018632056
0.0	0.01716611	0.108238034	0.06947715	0.012865534	0.047231544	0.014633166	0.014223335	0.020452036	0.015103161	0.028060786
0.0	0.017163279	0.109797716	0.06941055	0.012834807	0.046830077	0.014613356	0.014254324	0.020570328	0.015129335	0.028048556
0.0	0.017083332	0.10967414	0.06940006	0.01284097	0.0469248	0.014643316	0.0142283095	0.020558093	0.015101672	0.028083034
0.0	0.0068225297	0.05011395	0.07409672	0.009467268	0.02668231	0.008430737	0.013494022	0.00871779	0.015365934	0.02232735
0.0	0.0068226526	0.050203696	0.074424714	0.009441921	0.026834736	0.008412715	0.013489118	0.00870942	0.015351178	0.022381615
0.0	0.00679366	0.05014169	0.074321255	0.009470667	0.026783796	0.008388247	0.013513823	0.008660018	0.01536428	0.022303674
0.0	0.006806426	0.049953837	0.07384283	0.009487886	0.026764952	0.008450392	0.013529457	0.008638357	0.015362183	0.02236071
0.0	0.011265893	0.032504003	0.029521177	0.007712178	0.024682721	0.00872453	0.010855543	0.018547159	0.019745821	0.016349073
0.0	0.011259282	0.032377288	0.029658183	0.0077129886	0.024822844	0.008707556	0.0108096395	0.018482568	0.01974022	0.01628409
0.0	0.0112739215	0.03250831	0.02956762	0.007726565	0.024746569	0.008740062	0.010836482	0.018557752	0.019726293	0.016341867
0.0	0.012954256	0.029335685	0.07000078	0.008673201	0.4525896	0.012763897	0.012212762	0.008567621	0.015467619	0.028060446
0.0	0.012949093	0.029285075	0.070111	0.0086905155	0.45322797	0.012764505	0.012248813	0.00861886	0.015545765	0.02798295
0.0	0.012973824	0.029237965	0.07023315	0.0086920485	0.45211896	0.012793	0.012252264	0.008566678	0.015495789	0.027949944
0.0	0.011436633	0.04607554	0.0534744	0.0077480148	0.043522533	0.014099388	0.014995261	0.017313387	0.015671141	0.02938989
0.0	0.010801118	0.03571463	0.07147961	0.008174584	0.044879545	0.012595465	0.011738586	0.021497605	0.013577991	0.022273883
0.0	0.010408982	0.037687752	0.1381189	0.009012419	0.063794814	0.011774459	0.008480775	0.012561174	0.015178931	0.025958756
0.0	0.010400517	0.037719708	0.13794892	0.009016653	0.06334485	0.011755619	0.008500192	0.012541784	0.015159149	0.025896013
0.0	0.010401573	0.037691332	0.13793962	0.009011695	0.0637265	0.011750746	0.008497604	0.012524753	0.015180371	0.025870064
0.0	0.010400591	0.03759734	0.13783255	0.00901419	0.063757464	0.0117330225	0.008516089	0.012461642	0.015156671	0.025860924
0.0	0.0104006985	0.03768718	0.13851319	0.009019141	0.06382816	0.011739427	0.008514446	0.012531266	0.015183871	0.02590668
0.0	0.010397005	0.037811335	0.13727924	0.009001565	0.063570745	0.011719932	0.008499283	0.012614343	0.015170358	0.025938485
0.0	0.010351682	0.037731454	0.13866058	0.0090265265	0.063390315	0.011740079	0.008466485	0.012492287	0.015157988	0.025893722
0.0	0.010374093	0.037878793	0.1384622	0.008991337	0.06353033	0.011771584	0.008471278	0.012617088	0.015140993	0.02585361
0.0	0.010416966	0.0378892	0.13876799	0.009053343	0.06379254	0.011788869	0.008491536	0.012527496	0.015124831	0.025960786
0.0	0.012083554	0.056602463	0.046780486	0.0086314175	0.021160655	0.009600145	0.021215476	0.01925146	0.016653182	0.013000265
0.0	0.012084988	0.056842145	0.04682466	0.0086383205	0.02117092	0.009634799	0.021180639	0.0192881	0.016653635	0.013011289
0.0	0.016283555	0.059818987	0.049010817	0.013481645	0.020210061	0.008257665	0.012012844	0.02545269	0.0117902085	0.025484875
0.0	0.011358115	0.024658324	0.054492712	0.0072596357	0.124011174	0.009823314	0.012104445	0.016447289	0.01883388	0.021629773
0.0	0.011362871	0.02467148	0.054567263	0.00726922	0.12397001	0.009838511	0.012114033	0.01646172	0.018844835	0.021604288
0.0	0.010087596	0.07741139	0.041599665	0.009559738	0.20022471	0.011272348	0.01267493	0.0072956947	0.01443375	0.051133156
0.0	0.010080746	0.0779213	0.04160085	0.009556271	0.2000293	0.011321197	0.012664974	0.007324685	0.014399257	0.050809022
0.0	0.011744594	0.069428705	0.045986842	0.00989108	0.0072700665	0.011343149	0.01451144	0.011733416	0.014211433	0.022812227
0.0	0.011745812	0.06916226	0.046108894	0.009818353	0.0072333906	0.011372007	0.014467251	0.011685744	0.014216117	0.022833519
0.0	0.009447694	0.029588936	0.16952717	0.008644819	0.049918152	0.008114363	0.012210629	0.008482114	0.015859481	0.011082002
0.0	0.010475544	0.05351559	0.020151574	0.009586905	0.010375297	0.008582256	0.01233218	0.029830594	0.015728803	0.036758643
0.0	0.010508915	0.05335633	0.020063233	0.009592065	0.01033472	0.008601679	0.012356619	0.02972878	0.015697997	0.03682295
0.0	0.010518341	0.053437833	0.020113526	0.0095650945	0.010366992	0.008596301	0.01232805	0.029766534	0.01575197	0.036878508
0.0	0.0105392	0.05329774	0.02014186	0.009594176	0.010426055	0.008566569	0.012319814	0.029882593	0.015754633	0.03680549
0.0	0.010502022	0.05335072	0.0201741	0.0095984815	0.010470139	0.008555713	0.012318323	0.029831968	0.015738454	0.037005693
0.0	0.010499776	0.053436205	0.020228954	0.009616367	0.010392075	0.00860433	0.012357178	0.029769713	0.015756924	0.036822703
0.0	0.011174274	0.053638536	0.030863572	0.011407342	0.03494554	0.008890897	0.008878058	0.012356969	0.04530395	0.022715714
0.0	0.01117008	0.053540263	0.03097608	0.011402777	0.034958657	0.008899435	0.0088667525	0.012372866	0.045368448	0.022692908
0.0	0.011147929	0.053651635	0.030997973	0.011410855	0.03482489	0.008891275	0.008850722	0.012212016	0.045424294	0.022734717
0.0	0.011478559	0.039090265	0.044981856	0.00784628	0.5880432	0.007505408	0.009608976	0.021425785	0.012304536	0.015215535
0.0	0.010935213	0.17855687	0.056737803	0.006189684	0.032043193	0.00869636	0.011099767	0.014990092	0.012846357	0.035827074
0.0	0.0109190615	0.1792553	0.056324024	0.0062005515	0.03204121	0.008684927	0.011078135	0.0148301795	0.012819452	0.0359579
0.0	0.010943757	0.17930493	0.056807104	0.0061816867	0.03204896	0.008727005	0.011126996	0.0149222445	0.0128560485	0.035779487
0.0	0.010107615	0.06925456	0.08546941	0.008956843	0.0803352	0.0118338065	0.008073244	0.046687473	0.00841823	0.03197893
0.0	0.5581712	0.5754625	0.573699	0.5856528	0.5629828	0.5547448	0.56417656	0.5809093	0.58089864	0.55326635
0.0	0.5589543	0.57592124	0.5740095	0.5867286	0.5607943	0.5547655	0.56397074	0.58073735	0.58063596	0.55376893
0.0	0.55827534	0.5747517	0.5738314	0.5857117	0.5635432	0.5554816	0.56303525	0.5804464	0.5810559	0.553243
0.0	0.012641996	0.030052735	0.04919881	0.010531238	0.0039005247	0.0049028224	0.00991889	0.04461177	0.016252512	0.026516704
0.0	0.56008106	0.5767274	0.57329756	0.58632964	0.56188554	0.5561784	0.56436175	0.58018345	0.58057904	0.5534947
0.0	0.564206	0.58602387	0.5780629	0.5910064	0.5758814	0.56233674	0.56718	0.5904289	0.5818876	0.5639375
0.0	0.5589862	0.5736126	0.573885	0.58648026	0.5577224	0.55605745	0.5639838	0.58160436	0.5791152	0.5556146
0.0	0.56423235	0.5830911	0.5767677	0.5884765	0.57292783	0.5603786	0.5651808	0.59019077	0.58198357	0.5615269
0.0	0.55668706	0.57264453	0.570954	0.5868525	0.56188095	0.5551867	0.5645193	0.584049	0.57963693	0.55399555
0.0	0.55831856	0.57509893	0.57076323	0.5868916	0.5601357	0.5550795	0.563954	0.58230335	0.57927704	0.5538682
0.0	0.5584499	0.57516515	0.5732147	0.5856838	0.55973065	0.55525684	0.5637464	0.58431643	0.579878	0.5520105
0.0	0.55915713	0.57474124	0.57317644	0.58518386	0.5609414	0.55402493	0.563714	0.58221906	0.57946396	0.5538065
0.0	0.5601207	0.5765314	0.57272446	0.5861491	0.56053245	0.55529577	0.56476694	0.5802725	0.5795709	0.5542127
0.0	0.55793005	0.5751857	0.5729468	0.5851228	0.56042016	0.55562735	0.5635126	0.5824797	0.5800332	0.55428773
0.0	0.5589397	0.5757873	0.57315797	0.586204	0.5591272	0.55643195	0.5636101	0.58191913	0.5802518	0.5545031
0.0	0.5582759	0.57441574	0.5729152	0.5853762	0.5598883	0.55540437	0.56267214	0.58050036	0.58037347	0.5540833
0.0	0.55825067	0.5756448	0.5738397	0.5868374	0.5621975	0.55592716	0.5640775	0.5817024	0.580533	0.55287087
0.0	0.5600325	0.5800228	0.5760798	0.58843243	0.562865	0.55676615	0.5650475	0.58399266	0.5802518	0.554865
0.0	0.5596262	0.57567626	0.57408196	0.5858451	0.56153923	0.5558039	0.56411004	0.58157045	0.5797012	0.5540942
0.0	0.558866	0.57451373	0.57382625	0.58407617	0.5597924	0.5544152	0.56469244	0.5809731	0.5813723	0.5533331
0.0	0.5595043	0.57506406	0.57486343	0.585637	0.559644	0.5542275	0.56487316	0.5846743	0.57974464	0.554777
0.0	0.5597207	0.5752683	0.5729366	0.5859426	0.56150174	0.5544709	0.56307817	0.58366394	0.5795137	0.55372036
0.0	0.56035656	0.57385767	0.57266873	0.58590394	0.56413305	0.55534726	0.56426066	0.58197355	0.58146584	0.55351937
0.0	0.5602814	0.5731838	0.57271826	0.586212	0.56065565	0.555967	0.56548035	0.5840275	0.58196616	0.55236405
0.0	0.5598813	0.5752767	0.57273614	0.5854897	0.56139624	0.5548848	0.56320965	0.5817336	0.5796791	0.55365276
0.0	0.5591881	0.5746831	0.5743178	0.5858673	0.56293	0.5549633	0.5646892	0.58357686	0.5816863	0.554816
0.0	0.5619021	0.57896113	0.5770328	0.5882611	0.5659483	0.55668306	0.56544256	0.5832731	0.58198977	0.5571714
0.0	0.5619537	0.57895344	0.5771763	0.5868882	0.56600034	0.55719787	0.56575	0.5829648	0.582105	0.55800426
0.0	0.55773306	0.5777776	0.5739486	0.58692074	0.5621465	0.55609995	0.5635649	0.58313906	0.5807489	0.5532886
0.0	0.5591043	0.57374895	0.574482	0.5850031	0.5610155	0.5560084	0.5644117	0.5833274	0.58077765	0.5544318
0.0	0.5597417	0.5734763	0.5741254	0.5840313	0.56231195	0.5546007	0.56491077	0.58187217	0.5807212	0.55415386
0.0	0.55880964	0.57322013	0.57292295	0.5836143	0.56150794	0.55381095	0.5641086	0.5813949	0.5792344	0.55493104
0.0	0.55927783	0.5766727	0.57344466	0.5871006	0.56265044	0.55453324	0.563575	0.5821027	0.581089	0.5539808
0.0	0.5609954	0.5806221	0.57532746	0.58773375	0.5678914	0.557684	0.56536084	0.5850756	0.58173627	0.55758554
0.0	0.5598619	0.5738613	0.5721889	0.5868027	0.56329423	0.55599725	0.5648374	0.58268523	0.58098245	0.5543874
0.0	0.5595556	0.57428855	0.575021	0.585713	0.56341857	0.5552023	0.5636319	0.584576	0.5805009	0.55549324
0.0	0.025400706	0.9265429	0.6078525	0.027278962	0.992712	0.021024024	0.035469785	0.9331749	0.07678667	0.5213019
0.0	0.008665841	0.06268338	0.12568827	0.005388379	0.11303549	0.011509511	0.010690292	0.03771093	0.014946875	0.064948715
0.0	0.55958873	0.5736671	0.5747872	0.58535427	0.5593688	0.55579185	0.5637678	0.58339477	0.58125156	0.5525777
0.0	0.5593784	0.57470083	0.5748703	0.58703494	0.55920184	0.5564617	0.5649855	0.5793266	0.5798166	0.5535168
0.0	0.56404096	0.58506244	0.5774202	0.59031576	0.5770691	0.56323725	0.56598955	0.5907735	0.58193743	0.5634156
0.0	0.56417406	0.58580595	0.57785815	0.58860946	0.5753936	0.563036	0.56638247	0.5906891	0.5815752	0.56328017
0.0	0.025369808	0.9264922	0.6067122	0.027241485	0.9926548	0.020931285	0.035534516	0.9331451	0.07680797	0.51861304
0.0	0.55694216	0.5745408	0.5723505	0.5855634	0.5610905	0.5550779	0.5627619	0.5815165	0.5807139	0.5524235
0.0	0.5621227	0.5822067	0.57587147	0.5869327	0.5712242	0.5608267	0.56527334	0.58839786	0.58110905	0.5619494
0.0	0.0066865045	0.027204039	0.05605238	0.0075363093	0.00878355	0.010658965	0.014482379	0.017797478	0.019849923	0.02820215
0.0	0.0073733423	0.07587133	0.089429185	0.00541014	0.04166776	0.013129449	0.009076345	0.032643788	0.012703872	0.063106574
0.0	0.008495258	0.046472132	0.08298359	0.006478852	0.23154753	0.017458428	0.011138566	0.040028162	0.012449589	0.025008168
0.0	0.0064705615	0.0431863	0.09106248	0.0069333073	0.13479552	0.011355487	0.0125664575	0.044937056	0.014656656	0.059869487
0.0	0.008079422	0.081740044	0.07094046	0.00713406	0.13941363	0.013580323	0.009968914	0.11929741	0.014739878	0.041776143
0.0	0.008516516	0.0427961	0.11636232	0.0077434373	0.10609022	0.013129869	0.011921238	0.060537327	0.012357593	0.046788067
0.0	0.01029768	0.08529607	0.10773669	0.0056859422	0.24310082	0.01715875	0.01574251	0.035308696	0.014981056	0.06141908
0.0	0.006914609	0.055717215	0.118440256	0.0063987654	0.11292003	0.007566771	0.012819808	0.03868518	0.0146004185	0.0457412
0.0	0.008028337	0.060149383	0.08710101	0.008336172	0.1413679	0.014661898	0.0121518	0.06734936	0.015252911	0.0489384
0.0	0.010769017	0.41996616	0.13576335	0.0051139593	0.058218002	0.01505516	0.007583329	0.041171744	0.015416965	0.044343337
0.0	0.025592187	0.9267759	0.60923827	0.027520558	0.9929166	0.021042816	0.03542668	0.9342442	0.07686032	0.5206802
0.0	0.5594143	0.5743637	0.57470196	0.5864525	0.5633908	0.555669	0.56337804	0.581656	0.580887	0.55350107
0.0	0.55995274	0.57443726	0.57601666	0.5865542	0.56091917	0.5546643	0.5654508	0.58124566	0.58123124	0.55309147
0.0	0.55943143	0.5742501	0.5749857	0.58707565	0.55636764	0.55414844	0.5641248	0.5776082	0.5798944	0.5528641
0.0	0.5595902	0.5748673	0.5754366	0.58575296	0.5590533	0.55534947	0.5650913	0.5798788	0.582021	0.55356777
0.0	0.56324965	0.5821202	0.57591486	0.58852065	0.57226884	0.5623559	0.566177	0.5895152	0.5823905	0.5617218
0.0	0.56056255	0.5782016	0.5749186	0.58639395	0.5653346	0.55695546	0.56463146	0.58258736	0.5806069	0.5563776
0.0	0.55806136	0.5753277	0.57101643	0.58531785	0.5638593	0.55599076	0.56375283	0.5836635	0.5803799	0.5534019
0.0	0.5619658	0.581801	0.5755777	0.58915216	0.5725515	0.5618937	0.56565046	0.5898502	0.57994425	0.56189144
0.0	0.55901146	0.57616925	0.5739323	0.5864143	0.5617577	0.55619335	0.5634747	0.5821749	0.5790902	0.55484855
0.0	0.56170034	0.58135086	0.5740636	0.5880223	0.5716866	0.56293005	0.56608	0.5911774	0.58171225	0.5621943
0.0	0.005082349	0.030136656	0.14243779	0.0065754564	0.038730223	0.017025115	0.0042173997	0.03166844	0.01684253	0.016784908
0.0	0.5600262	0.57841545	0.57491803	0.58692515	0.5648928	0.5558615	0.5632492	0.5819685	0.58038956	0.5559192
0.0	0.5595334	0.577512	0.57547474	0.58726865	0.56454575	0.55557156	0.56365526	0.5817944	0.5805356	0.55536515
0.0	0.5589594	0.5778707	0.5749292	0.5868151	0.56362647	0.5554987	0.5643941	0.583682	0.5801671	0.5562053
0.0	0.5595645	0.5791485	0.5750083	0.5869374	0.5668916	0.55533826	0.5642359	0.5827052	0.57996994	0.55582744
0.0	0.56032276	0.5778436	0.574273	0.58622533	0.5642946	0.5562103	0.56288147	0.5828132	0.58002865	0.5548463
0.0	0.56023043	0.57817394	0.5741174	0.58689636	0.5641293	0.5562266	0.56456935	0.58324003	0.5804831	0.55611104
0.0	0.5598852	0.5771164	0.5740961	0.5870778	0.5649903	0.55609965	0.56337917	0.5824535	0.58035743	0.5564775
0.0	0.5600941	0.57852787	0.5749278	0.58690244	0.56357425	0.5560646	0.5639362	0.58277184	0.5804465	0.55568933
0.0	0.55984193	0.57783824	0.5750457	0.5860676	0.5658313	0.5565915	0.5645488	0.5820882	0.5794988	0.5567776
0.0	0.5601237	0.57891375	0.5742055	0.5863387	0.5654809	0.5564234	0.5630823	0.58278406	0.5805119	0.5554692
0.0	0.01187472	0.026899714	0.08125497	0.0086558685	0.018603524	0.013228055	0.012121734	0.023218926	0.014426521	0.017190948
0.0	0.55981463	0.5780538	0.57435757	0.5849232	0.56726944	0.5564276	0.56440574	0.5820477	0.5804308	0.55464363
0.0	0.5603704	0.57820743	0.575382	0.58608574	0.56420267	0.55483276	0.56390756	0.581812	0.5795654	0.5556186
0.0	0.5605103	0.5786563	0.57356864	0.58661145	0.5643921	0.55471206	0.564788	0.5832448	0.5805206	0.55613446
0.0	0.56026304	0.57945067	0.5749128	0.5860623	0.5649113	0.5564941	0.5640238	0.58275086	0.5800814	0.55640864
0.0	0.5606232	0.57807326	0.57424283	0.58559203	0.5636718	0.5561935	0.56482846	0.58265775	0.5804818	0.5553822
0.0	0.55976313	0.5780483	0.57517457	0.58668524	0.5650052	0.5563274	0.5632639	0.5831538	0.5806453	0.556166
0.0	0.5607462	0.5780712	0.5732822	0.5864433	0.5646807	0.5559142	0.56441593	0.5826075	0.5803417	0.5556836
0.0	0.56051356	0.5794385	0.5749858	0.58658594	0.5642522	0.5552814	0.56477934	0.5829312	0.5801731	0.5557862
0.0	0.5605052	0.5786371	0.5747927	0.58566904	0.5653626	0.5563217	0.5636201	0.5827136	0.5806101	0.5568749
0.0	0.5601728	0.57834965	0.57467026	0.58642954	0.56509775	0.55632055	0.56323147	0.5828852	0.5801035	0.5554678
0.0	0.5599304	0.5778053	0.574052	0.58601314	0.5650616	0.5563293	0.56324923	0.5808793	0.57969	0.5535726
0.0	0.56030124	0.57795054	0.57445544	0.58521414	0.56472296	0.5559889	0.5644336	0.58225	0.5804964	0.5560081
0.0	0.56038445	0.5780552	0.5741786	0.5852674	0.56578296	0.5563513	0.56465685	0.58328396	0.5795097	0.5555598
0.0	0.56050736	0.57664293	0.5731469	0.5864126	0.566007	0.55560994	0.5642739	0.58414334	0.58055294	0.55577517
0.0	0.563153	0.5804793	0.57502246	0.58842695	0.5726361	0.5607469	0.56525105	0.59014606	0.580825	0.5624004
0.0	0.5634656	0.58290815	0.5768849	0.5895923	0.57417417	0.5618009	0.5663657	0.59016633	0.58126366	0.5625195
0.0	0.5562435	0.5744809	0.5738575	0.58598226	0.55974257	0.5554542	0.56419176	0.58264315	0.57900774	0.5538583
0.0	0.5620554	0.58112067	0.5769775	0.58947754	0.57352763	0.56296957	0.5663932	0.5894262	0.5815088	0.5609875
0.0	0.5622593	0.580603	0.57555324	0.58991855	0.5729036	0.56171155	0.5667125	0.59035695	0.5813271	0.56185395
0.0	0.55903506	0.57603914	0.5750729	0.58647126	0.56360894	0.55661714	0.56424546	0.58223087	0.5806592	0.55397046
0.0	0.56271607	0.58139944	0.576808	0.58867216	0.5739617	0.56337607	0.56676966	0.5892871	0.581628	0.562123
0.0	0.55797195	0.5763865	0.57307786	0.5863874	0.56094474	0.5552794	0.56461704	0.5823594	0.5802209	0.5541204
0.0	0.55978435	0.57362187	0.5735098	0.5859981	0.5614354	0.5541762	0.56522334	0.5824176	0.5817368	0.553815
0.0	0.5592147	0.57391965	0.5711507	0.5873657	0.55908364	0.5553004	0.5653344	0.5824003	0.5801333	0.5547327
0.0	0.56419134	0.58394766	0.576784	0.5887233	0.5771824	0.5634258	0.5674507	0.58885497	0.5815436	0.56471395
0.0	0.56347156	0.58420485	0.57671857	0.5888577	0.57582843	0.5633737	0.567432	0.5887695	0.5817468	0.5645998
0.0	0.56540155	0.58588266	0.57786065	0.59079695	0.5789748	0.5650162	0.56743515	0.5933308	0.58255595	0.5667442
0.0	0.56540155	0.58588266	0.57786065	0.59079695	0.5789748	0.5650162	0.56743515	0.5933308	0.58255595	0.5667442
0.0	0.55931306	0.57507676	0.57408434	0.5870158	0.5626501	0.5559387	0.5646254	0.58125705	0.58173394	0.55548656
0.0	0.56175685	0.57955176	0.5756615	0.5892659	0.5720965	0.5621713	0.5665214	0.58811694	0.5822297	0.56247497
0.0	0.55832326	0.57452136	0.5711773	0.58660567	0.55925393	0.5557973	0.563447	0.58117914	0.5815994	0.55449045
0.0	0.5631932	0.57986474	0.5749273	0.58983916	0.5724497	0.5625376	0.5675372	0.59092665	0.5818901	0.5620824
0.0	0.5628879	0.5810635	0.5761235	0.58926725	0.5731306	0.56080085	0.5665486	0.5900368	0.58127344	0.5622164
0.0	0.5586411	0.57713056	0.5750993	0.58764946	0.55849093	0.5550184	0.56455076	0.5822404	0.5804351	0.55468565
0.0	0.5621525	0.5809139	0.57617956	0.5892633	0.5720184	0.56180876	0.5664625	0.5897883	0.5810557	0.56018543
0.0	0.55835	0.57698065	0.5712123	0.58583766	0.56117797	0.55476373	0.5644132	0.58223426	0.58084774	0.5529157
0.0	0.55955935	0.57530314	0.5728594	0.58608264	0.5587147	0.55546814	0.56377715	0.58065104	0.5792971	0.55556595
0.0	0.56029093	0.57322204	0.57336557	0.5847945	0.56159234	0.5542922	0.56434035	0.5825264	0.5793945	0.5546843
0.0	0.55971396	0.5743524	0.57456213	0.5865692	0.56232834	0.554074	0.56495297	0.5834976	0.5813908	0.5541099
0.0	0.0099427495	0.098687984	0.062498778	0.008603146	0.13206017	0.0201869	0.012992027	0.06952278	0.018300762	0.040459923
0.0	0.5647189	0.58541214	0.5778799	0.5912356	0.5776472	0.5640867	0.56716275	0.5937772	0.5821977	0.5649936
0.0	0.5647189	0.58541214	0.5778799	0.5912356	0.5776472	0.5640867	0.56716275	0.5937772	0.5821977	0.5649936
0.0	0.55973613	0.5734274	0.57513165	0.5867314	0.5628941	0.5565446	0.5641588	0.5823382	0.58186203	0.5548535
0.0	0.56344074	0.5813483	0.5759644	0.58991885	0.5719358	0.563174	0.5664351	0.59039056	0.58165705	0.56090933
0.0	0.56321245	0.5814036	0.5756601	0.5893149	0.57113135	0.5629703	0.56656116	0.5905925	0.5818749	0.56106746
0.0	0.56224346	0.5803322	0.57610565	0.58933383	0.5701958	0.56192577	0.56599146	0.5899142	0.5817734	0.5611098
0.0	0.56224346	0.5803322	0.57610565	0.58933383	0.5701958	0.56192577	0.56599146	0.5899142	0.5817734	0.5611098
0.0	0.56344074	0.5813483	0.5759644	0.58991885	0.5719358	0.563174	0.5664351	0.59039056	0.58165705	0.56090933
0.0	0.55950004	0.57386774	0.57362485	0.5873294	0.56280905	0.55586284	0.5640713	0.5828975	0.5807754	0.5529174
0.0	0.55949575	0.5742757	0.5743953	0.5866179	0.5614018	0.5544268	0.56152284	0.5831506	0.5813424	0.5522272
0.0	0.55988127	0.57607174	0.57463604	0.58747923	0.55942065	0.555901	0.56355035	0.5820315	0.5813708	0.5529622
0.0	0.5643259	0.58356786	0.5771942	0.5903165	0.57608604	0.5647049	0.5673038	0.5921808	0.5823287	0.563886
0.0	0.5581537	0.57523566	0.5730671	0.5862437	0.5612885	0.5559319	0.5644519	0.5819346	0.5807544	0.55441445
0.0	0.5592376	0.5761846	0.57303727	0.58646953	0.56057584	0.55669075	0.56359345	0.58119303	0.5808482	0.55588543
0.0	0.5642444	0.5857593	0.5779478	0.5895143	0.5778573	0.5630721	0.56768405	0.5930806	0.58194494	0.5657972
0.0	0.5634953	0.58302885	0.5768756	0.5894073	0.5769801	0.5637418	0.56735635	0.5921878	0.58118546	0.5646959
0.0	0.56123304	0.5762555	0.5751906	0.5862366	0.5663968	0.555907	0.5653673	0.58534384	0.58119327	0.55752367
0.0	0.5648043	0.58128536	0.5767503	0.58830535	0.5765641	0.5616766	0.5663856	0.59180313	0.5807909	0.5645625
0.0	0.56559086	0.5841278	0.57833505	0.5887282	0.57868075	0.5636986	0.56706053	0.5928779	0.58136046	0.56488705
0.0	0.5613495	0.57851905	0.5771898	0.5863962	0.5690094	0.55681413	0.5637197	0.5855915	0.5811558	0.55950797
0.0	0.56199074	0.5817678	0.5755124	0.58815163	0.5703377	0.5612215	0.56684256	0.5901675	0.5821492	0.56184095
0.0	0.5590859	0.57376283	0.573658	0.58693206	0.5614147	0.5558574	0.56451803	0.5838513	0.58027273	0.55338717
0.0	0.5599775	0.57484174	0.5746496	0.58660936	0.5599392	0.55566853	0.56433	0.5808517	0.582014	0.55401796
0.0	0.56182295	0.5802837	0.57383925	0.58940643	0.5704982	0.5613696	0.565907	0.5890637	0.5819	0.5618424
0.0	0.56031156	0.5735132	0.5744685	0.58463895	0.5597814	0.55625176	0.562669	0.58374983	0.5813928	0.5535188
0.0	0.008020742	0.060218405	0.080878824	0.008133317	0.09649471	0.009358299	0.012334793	0.09842328	0.010949539	0.016540652
0.0	0.5600949	0.5759927	0.57481706	0.586589	0.5577676	0.55567724	0.56491715	0.5828385	0.58163035	0.5541784
0.0	0.55847585	0.57461	0.5753538	0.5877038	0.5618751	0.5555299	0.5638143	0.5819061	0.5818464	0.5524165
0.0	0.56252277	0.58140486	0.57683474	0.58976364	0.57352984	0.56163883	0.5670897	0.59071267	0.58139366	0.5621567
0.0	0.5588286	0.57556564	0.57424057	0.58523893	0.5612768	0.55564064	0.56457096	0.5820083	0.58065045	0.55349606
0.0	0.5594692	0.57763535	0.5743921	0.5874368	0.56321776	0.55638117	0.56531346	0.5847309	0.58100766	0.55586505
0.0	0.5627836	0.58236814	0.57648724	0.59040076	0.574283	0.56278354	0.5674095	0.59243727	0.5817275	0.56334305
0.0	0.56020975	0.5740495	0.5734953	0.5845766	0.56257546	0.5555486	0.5635243	0.5838299	0.58016247	0.5529622
0.0	0.5604271	0.5758177	0.5740297	0.5865037	0.5612252	0.55496377	0.5637087	0.58229065	0.5808199	0.5538769
0.0	0.55890167	0.5750821	0.57376844	0.58480275	0.5610788	0.5560818	0.56409323	0.58225805	0.58024174	0.55395466
0.0	0.55925405	0.5739497	0.5723049	0.5859428	0.55887765	0.5540242	0.5634296	0.5828915	0.58076245	0.55351055
0.0	0.5632748	0.5796199	0.57620883	0.5874368	0.5726576	0.56199443	0.5648128	0.5893376	0.57968	0.5611902
0.0	0.5620467	0.58077556	0.5761757	0.5890857	0.57143426	0.5613591	0.5652971	0.58987975	0.5800879	0.56036246
0.0	0.5594776	0.5750376	0.57514334	0.585812	0.5586312	0.5564779	0.56400985	0.58274084	0.58002853	0.5515497
0.0	0.5618194	0.5805722	0.57448643	0.58864415	0.5707756	0.5613969	0.5654123	0.58994323	0.5807413	0.55959344
0.0	0.5638433	0.5812813	0.57636064	0.58868086	0.57043767	0.5619128	0.5656025	0.5898531	0.58103883	0.5590494
0.0	0.55937976	0.57511574	0.57390565	0.58609337	0.56179994	0.5569315	0.5636084	0.5834383	0.5798218	0.55293125
0.0	0.55937976	0.57511574	0.57390565	0.58609337	0.56179994	0.5569315	0.5636084	0.5834383	0.5798218	0.55293125
0.0	0.55949956	0.5745415	0.57471424	0.5861798	0.56179047	0.555495	0.5625098	0.5825469	0.58135563	0.55126745
0.0	0.56010157	0.57425815	0.57456845	0.58671093	0.5607541	0.5554742	0.56321377	0.58218396	0.58095735	0.55251515
0.0	0.5599784	0.5774754	0.576124	0.587402	0.56463486	0.5558932	0.56504095	0.5835961	0.5807461	0.55681384
0.0	0.56485	0.5819086	0.57649624	0.5882856	0.5756935	0.5618678	0.5662719	0.5919102	0.5813996	0.5644224
0.0	0.5635238	0.5805938	0.57605344	0.58888674	0.571197	0.5623534	0.5656624	0.59051746	0.58186513	0.56078655
0.0	0.56259644	0.5805249	0.57658595	0.58711183	0.57034755	0.5612777	0.5658168	0.59003055	0.5813353	0.56063324
0.0	0.007935779	0.012297039	0.13427351	0.013393939	0.25049022	0.007709635	0.012362707	0.027359417	0.013779934	0.028120708
0.0	0.56531256	0.5867947	0.5762385	0.5899848	0.5790796	0.56443065	0.56735855	0.59288555	0.58220136	0.5664739
0.0	0.5597713	0.57796025	0.5740563	0.5866119	0.56413394	0.5564012	0.56439555	0.5829213	0.58044446	0.55449057
0.0	0.5590078	0.57062674	0.57484186	0.5861739	0.557938	0.5564319	0.5642504	0.58311224	0.58153147	0.55463797
0.0	0.55977064	0.5739344	0.5744008	0.5869848	0.5602972	0.5560883	0.5653879	0.58411217	0.5808355	0.55332625
0.0	0.55887353	0.5739059	0.57434094	0.5868302	0.5626106	0.55629855	0.56362534	0.5818785	0.5786132	0.5527716
0.0	0.5590486	0.5721366	0.5730908	0.5851178	0.5612064	0.55500185	0.5634106	0.5820253	0.579831	0.55450934
0.0	0.008648048	0.046076994	0.06996941	7.142888e-06	0.8580946	6.0306862e-05	2.1803746e-05	0.0002031808	6.366695e-05	9.939669e-05
0.0	0.0132716205	0.030262465	0.053533997	2.2104157e-05	0.2135278	0.000104576284	5.613832e-05	1.181869e-05	8.504777e-05	7.552498e-05
0.0	0.56411016	0.58576405	0.5774644	0.5909349	0.5762188	0.56369495	0.5673505	0.58903295	0.5805306	0.56420416
0.0	0.5641208	0.5841586	0.5762599	0.5899384	0.57531154	0.5624967	0.56637627	0.5911898	0.5823132	0.56134504
0.0	0.010065935	0.03618446	0.043915175	0.009567335	0.10318275	0.0043752063	0.014603691	0.009277953	0.01735655	0.000108316126
0.0	0.55820537	0.5735863	0.5752606	0.5866195	0.56019217	0.5550988	0.5649266	0.58220917	0.5800965	0.5545091
0.0	0.5614202	0.5809969	0.5768237	0.586666	0.5648776	0.5558603	0.5648372	0.5821214	0.58082885	0.55741084
0.0	0.55844957	0.5722406	0.57460696	0.5865794	0.5615015	0.5542246	0.5635999	0.58210963	0.580581	0.55498683
0.0	0.55885386	0.57658345	0.5750115	0.5873381	0.56028795	0.55590475	0.5642301	0.58363134	0.5801099	0.55311257
0.0	0.0147998	0.01772557	0.0025690442	0.0073886686	0.013656149	0.0130362725	0.012168784	0.014739419	0.015962709	0.012806895
0.0	0.015564024	0.008934514	0.026479252	0.013063578	0.1111661	0.008607032	0.012261876	0.034639467	0.013218902	0.018284498
0.0	0.5630986	0.5814713	0.57567024	0.5893116	0.56939447	0.5606127	0.56645405	0.5867404	0.581733	0.5612029
0.0	0.5599207	0.5754981	0.5745268	0.58786726	0.56078756	0.5567566	0.56464684	0.58556736	0.5816548	0.55550075
0.0	0.5598951	0.57488245	0.5735354	0.58785546	0.5618185	0.5571921	0.56606036	0.58650535	0.58217394	0.5555978
0.0	0.55990547	0.5739398	0.5740302	0.5847356	0.5601293	0.555461	0.56461245	0.5823096	0.58181363	0.554166
0.0	0.55851746	0.57491654	0.5743038	0.5845346	0.56067055	0.5551703	0.56395805	0.5818751	0.57977355	0.5537772
0.0	0.55897784	0.5758902	0.5750606	0.58534193	0.5602028	0.5553801	0.563753	0.5833165	0.57967675	0.554237
0.0	0.558576	0.5752251	0.5750178	0.585941	0.55984557	0.5554778	0.5644457	0.58413154	0.58035743	0.55485064
0.0	0.5655225	0.5861512	0.5777995	0.5907906	0.5788854	0.5631634	0.5675859	0.5940221	0.5818902	0.5658771
0.0	0.5655225	0.5861512	0.5777995	0.5907906	0.5788854	0.5631634	0.5675859	0.5940221	0.5818902	0.5658771
0.0	0.55938476	0.57462287	0.57437384	0.5861602	0.55989647	0.55399984	0.5643206	0.5821197	0.58064884	0.55293745
0.0	0.5580598	0.57450277	0.5748237	0.58710194	0.5621686	0.55508727	0.56389654	0.5844014	0.5805817	0.5538525
0.0	0.009533115	0.013111882	0.05688205	0.01114083	0.008617384	0.015547384	0.014531121	0.016402062	0.012848988	0.009123512
0.0	0.009468538	0.013064444	0.05647861	0.011108491	0.008602899	0.015569908	0.014438092	0.016233418	0.012810778	0.009111002
0.0	0.009483711	0.013100387	0.056566596	0.011072969	0.0086058965	0.015574629	0.014420969	0.016083138	0.012784072	0.009111347
0.0	0.55938923	0.5733767	0.57160205	0.5848803	0.5607463	0.5539827	0.56352973	0.58321804	0.5803052	0.5535556
0.0	0.5590468	0.5722335	0.573848	0.5868103	0.55650705	0.5551086	0.5651228	0.5834725	0.58095884	0.55353665
0.0	0.012863729	0.043726288	0.05083595	0.011325553	0.03770114	0.010050585	0.017379597	0.011509277	0.017979423	0.03748826
0.0	0.012857168	0.043596953	0.05081604	0.01132092	0.03754322	0.010032458	0.017435221	0.011539724	0.01799588	0.037496544
0.0	0.009707656	0.05623126	0.10781025	0.005977278	0.5433141	0.00912143	0.010679652	0.00036377643	0.000115324314	0.043938678
0.0	0.0078926	0.10163122	0.08180352	0.0075115156	0.13064776	0.012320389	0.009612974	0.04443937	0.014936081	0.06153329
0.0	0.56364816	0.5828362	0.57627463	0.5900196	0.5748439	0.5629709	0.567119	0.5897017	0.5823017	0.5631364
0.0	0.56039613	0.57746214	0.57607603	0.58579004	0.56487435	0.5568643	0.56475496	0.58335054	0.5816041	0.5564818
0.0	0.5602342	0.575222	0.57466817	0.5868832	0.5630183	0.55517906	0.56470644	0.5829154	0.58004624	0.55427563
0.0	0.5637002	0.58411866	0.5778707	0.59023064	0.5759458	0.562579	0.56654286	0.59080535	0.5816197	0.5646965
0.0	0.5590781	0.5752176	0.5741106	0.5847638	0.55992377	0.5539941	0.56396174	0.5827023	0.58101773	0.5537716
0.0	0.55890644	0.57408583	0.57159513	0.58485115	0.56349015	0.5553641	0.56452584	0.5815696	0.5784848	0.5537056
0.0	0.5587498	0.5748425	0.57210034	0.5850622	0.5624934	0.55510604	0.56444305	0.5816948	0.5803682	0.5542976
0.0	0.5588572	0.5749207	0.5723538	0.58381575	0.5626595	0.5545796	0.56450397	0.5814333	0.5791849	0.5541056
0.0	0.5582255	0.5756209	0.5713215	0.58544385	0.5631936	0.556455	0.5633582	0.5821645	0.57935345	0.55476344
0.0	0.559087	0.57366693	0.57082	0.585023	0.5644459	0.5552559	0.5645477	0.58103776	0.5795604	0.5533187
0.0	0.5587483	0.5756714	0.57232803	0.58563435	0.56390715	0.5545743	0.56463957	0.5813274	0.58004695	0.55440867
0.0	0.55864674	0.57485145	0.5726831	0.5854009	0.5651801	0.55350167	0.56461936	0.58094263	0.5807317	0.55382824
0.0	0.5588185	0.5740595	0.572594	0.5856264	0.56382436	0.5540758	0.56313	0.58192426	0.58026767	0.55359536
0.0	0.5585681	0.5743903	0.57213193	0.58470154	0.5627926	0.5552383	0.56395817	0.581872	0.5789527	0.55351806
0.0	0.55904835	0.5749167	0.572308	0.5836816	0.56272864	0.5555229	0.56444794	0.58114016	0.57989943	0.55320203
0.0	0.5588362	0.57510084	0.57217366	0.58523136	0.55949134	0.55383474	0.5645365	0.5811079	0.5797847	0.55348074
0.0	0.55832297	0.5740151	0.57210535	0.5850475	0.564235	0.5551851	0.56405795	0.5803178	0.57954556	0.55494004
0.0	0.5582021	0.5735545	0.5724833	0.58369374	0.5636162	0.5532689	0.5639704	0.58115405	0.57875943	0.5539255
0.0	0.55877084	0.5748411	0.5726587	0.58529633	0.5653538	0.5549406	0.5640322	0.5821304	0.58052725	0.5543129
0.0	0.5583432	0.57320684	0.5727573	0.5839424	0.56481093	0.5548935	0.56418186	0.5816294	0.5805119	0.5545974
0.0	0.5579942	0.57425475	0.5720289	0.5845707	0.56336725	0.55483294	0.5638396	0.5811379	0.5789171	0.55420655
0.0	0.5585295	0.5738891	0.5721039	0.5856979	0.5638186	0.5548035	0.5648306	0.5820394	0.5785074	0.55391854
0.0	0.5581578	0.57482904	0.57151514	0.5853001	0.56452495	0.55535877	0.56472075	0.58184355	0.5798488	0.5536611
0.0	0.5623593	0.5805222	0.5754137	0.5890794	0.5707421	0.56156904	0.5663903	0.5894884	0.5807756	0.56254995
0.0	0.55993176	0.5788481	0.57492715	0.5858105	0.5636458	0.5573559	0.5633874	0.582227	0.5811059	0.5560423
0.0	0.011081714	0.10251705	0.09827074	0.009974126	0.22576681	0.021079881	0.014625713	0.1665934	0.0131035	0.050213702
0.0	0.014763301	0.042629205	0.030043036	0.012423417	0.022701645	0.009233925	0.013221733	0.018905435	0.015195226	0.022394013
0.0	0.56139404	0.57897764	0.576961	0.5874088	0.56632334	0.5565041	0.56457347	0.583181	0.58106214	0.557046
0.0	0.025277419	0.92585284	0.60624295	0.027208997	0.9926542	0.02081164	0.03528029	0.9335681	0.07696099	0.5191206
0.0	0.5645492	0.58562076	0.5761625	0.5884482	0.5768996	0.56168985	0.5664553	0.59075403	0.58221346	0.563109
0.0	0.5641544	0.5848396	0.576816	0.5912302	0.5760177	0.5630209	0.5664642	0.5901922	0.58114433	0.5623129
0.0	0.56365085	0.58411235	0.57733583	0.58949524	0.57724583	0.5632527	0.56736404	0.59006405	0.5820172	0.5648369
0.0	0.5640303	0.58422065	0.5774151	0.5895428	0.5743379	0.5636624	0.56731963	0.5904607	0.5797844	0.5640172
0.0	0.5643828	0.5852646	0.57692385	0.58991873	0.5775577	0.56264985	0.56610143	0.58983254	0.5805413	0.56539243
0.0	0.5641589	0.5851623	0.57689536	0.590257	0.576013	0.5633037	0.56710345	0.58972555	0.58053267	0.5646913
0.0	0.562092	0.5799259	0.57724684	0.5876873	0.56735283	0.5578207	0.56513894	0.5860377	0.58215487	0.55886936
0.0	0.5629462	0.57952636	0.5768189	0.58900434	0.56808263	0.5576358	0.5651255	0.58519226	0.5817988	0.558733
0.0	0.5628459	0.58106375	0.5770469	0.58769137	0.5738072	0.5628777	0.5670886	0.5910327	0.5807864	0.56310004
0.0	0.5631587	0.5827178	0.57620865	0.58780754	0.57415086	0.56345433	0.56686825	0.5888478	0.5814976	0.5623487
0.0	0.56356686	0.58511317	0.57765937	0.5885776	0.57572603	0.5629864	0.5673462	0.59165525	0.5780684	0.56464404
0.0	0.56422496	0.585648	0.57775164	0.5908572	0.57523876	0.5631002	0.56697685	0.58925897	0.57962453	0.562879
0.0	0.56416184	0.585709	0.5779095	0.58996975	0.5763492	0.5631959	0.56727237	0.59100723	0.58176494	0.56518394
0.0	0.012487383	0.047494866	0.07021201	0.007817512	0.011218687	0.014805168	0.0104535865	0.017845286	0.018955465	0.026644783
0.0	0.5581931	0.5765801	0.5727912	0.5845859	0.56286925	0.55534184	0.5645045	0.5810284	0.5801548	0.55499125
0.0	0.5652555	0.5865504	0.578512	0.5905041	0.57913715	0.5646624	0.56797016	0.59402406	0.5825118	0.5666285
0.0	0.5590986	0.5761352	0.57451403	0.58720857	0.55999297	0.55461895	0.5653103	0.58232	0.5816333	0.55439085
0.0	0.019240992	0.753714	0.23896845	0.01324631	0.9959478	0.016816042	0.012306523	0.8446715	0.016762715	0.19424272
0.0	0.55835277	0.5742576	0.5731457	0.5861356	0.5589275	0.5566525	0.564544	0.5820028	0.57988167	0.55361396
0.0	0.011649178	0.7291473	0.0011278099	7.629926e-05	0.9993654	0.01882824	0.024825212	0.80783087	0.00020874133	0.0020271258
0.0	3.5679448e-05	0.003282415	0.0005397227	2.5490142e-05	0.9916366	2.1332742e-05	2.5822892e-05	0.0039309054	0.00024705048	0.00038043
0.0	3.704615e-05	0.0016439251	0.00045749272	1.293067e-05	0.9921021	2.6544052e-05	8.9324625e-05	0.003231623	6.6137676e-05	0.0004670617
0.0	3.3966753e-05	0.0015811478	0.00036387998	6.1767416e-05	0.97778976	2.0294186e-05	9.752448e-05	0.0055013555	4.8523514e-05	0.000883561
0.0	4.9347807e-05	0.0016657693	0.00036224697	9.619667e-05	0.9875938	1.6363154e-05	2.4696066e-05	0.005498513	4.736464e-05	0.00040525032
0.0	4.9353835e-05	0.0016649417	0.00036260148	9.606476e-05	0.9876226	1.6403746e-05	2.4815785e-05	0.0055114035	4.734662e-05	0.0004051665
0.0	0.00013528258	0.004488587	0.0004697474	1.3648048e-05	0.9881725	2.2668828e-05	8.081653e-05	0.0032338477	5.7105306e-05	0.00087709795
0.0	2.5658277e-05	0.0014791737	0.00040804528	6.610066e-05	0.9978599	2.2946973e-05	2.707591e-05	0.0041675484	0.00017543432	0.0020381217
0.0	0.56166476	0.58014745	0.5752405	0.5892145	0.56987727	0.56319195	0.5668301	0.5889428	0.5807023	0.5617098
0.0	0.56025237	0.5741113	0.57340884	0.58619136	0.5605337	0.5546551	0.56502247	0.58601385	0.5801309	0.5550516
0.0	0.5596278	0.5738135	0.5729503	0.58791924	0.5603918	0.5558581	0.56484467	0.5852577	0.5800428	0.5558364
0.0	0.55862814	0.5743818	0.5741595	0.5862196	0.56017363	0.5553486	0.5632487	0.58293736	0.5810156	0.5536758
0.0	0.5602888	0.5759421	0.5742828	0.5851103	0.56033915	0.5553035	0.56363326	0.58537525	0.58027136	0.55398756
0.0	0.5597803	0.5749256	0.5748861	0.5857931	0.56155145	0.55468774	0.56408435	0.5857961	0.57989556	0.55411035
0.0	0.55862015	0.5748375	0.5746539	0.58592993	0.56141293	0.55452543	0.5648818	0.5857838	0.5782115	0.55461514
0.0	0.5595044	0.5750398	0.574353	0.5862642	0.56289923	0.5555041	0.56366354	0.58459127	0.57968944	0.55455196
0.0	0.55864173	0.5744197	0.5744739	0.5868096	0.5621616	0.55533206	0.5645502	0.5844995	0.57825226	0.55554587
0.0	0.55823594	0.57533824	0.57419795	0.5852525	0.5607226	0.5541372	0.563511	0.5826244	0.580422	0.5544089
0.0	0.5592877	0.5747715	0.5749308	0.5849325	0.5596552	0.5557366	0.5625232	0.5834595	0.57996446	0.5531968
0.0	0.55836517	0.5749251	0.5738059	0.5853849	0.5626863	0.55457366	0.5643454	0.58433425	0.5806053	0.5545926
0.0	0.558301	0.57555217	0.5749551	0.5859345	0.56237286	0.55470747	0.5644528	0.5840515	0.5803719	0.55450755
0.0	0.559325	0.57611984	0.5746602	0.5842194	0.5630286	0.55519193	0.56333476	0.582387	0.5800748	0.55466753
0.0	0.5587186	0.575809	0.57289684	0.5856186	0.55944926	0.5548014	0.5633506	0.58242834	0.58102953	0.5546487
0.0	0.5592609	0.5742565	0.57334155	0.58580804	0.55818504	0.5543057	0.56357527	0.5846719	0.58074886	0.554072
0.0	0.5581168	0.5753467	0.57304955	0.587305	0.55772024	0.5553524	0.5644174	0.5830911	0.5787411	0.55475724
0.0	0.55936104	0.574991	0.57405776	0.58564126	0.5596566	0.5561783	0.56361294	0.58355796	0.5784633	0.5539454
0.0	0.55968696	0.5754869	0.5738694	0.5865251	0.5594095	0.556194	0.56410855	0.58309275	0.5793481	0.5524985
0.0	0.5588439	0.57571614	0.5741178	0.5873141	0.5594411	0.55545425	0.5644668	0.58214855	0.5794153	0.5539403
0.0	0.5582884	0.57553524	0.57422125	0.5855764	0.56180733	0.55629194	0.56462836	0.58208567	0.5808643	0.5537906
0.0	0.55945337	0.57503814	0.5748205	0.58667374	0.5616176	0.5555633	0.56232816	0.5833165	0.58024186	0.55182844
0.0	0.55820215	0.5755265	0.57457227	0.58706164	0.56104743	0.55636543	0.5636288	0.5824048	0.58103395	0.5544759
0.0	0.5592249	0.5733515	0.5751119	0.58653545	0.5630582	0.5536334	0.5613115	0.5830514	0.5794277	0.55249125
0.0	0.5583684	0.57434887	0.5751497	0.58688384	0.5627151	0.55349934	0.56315213	0.58282447	0.58009034	0.5547634
0.0	0.5591108	0.57488835	0.574235	0.58595747	0.561498	0.55486554	0.56263757	0.58458835	0.5792465	0.55417264
0.0	0.5581213	0.5739403	0.57267344	0.5843827	0.5626662	0.5550897	0.5636685	0.5819855	0.57958657	0.5546002
0.0	0.5582014	0.5751216	0.5748826	0.58730626	0.5617265	0.5562292	0.5632142	0.58120817	0.5806145	0.55521035
0.0	0.55957425	0.5753953	0.57467955	0.5864113	0.5616826	0.55507123	0.56361854	0.5807069	0.58011436	0.5547758
0.0	0.55894846	0.57275707	0.5717283	0.5875555	0.5624948	0.5562087	0.56454784	0.58333725	0.5794783	0.55445415
0.0	0.55915105	0.57264525	0.5735278	0.5859939	0.5630317	0.5557044	0.5638871	0.5831702	0.57867044	0.5537269
0.0	0.5586163	0.57501376	0.5728384	0.5855153	0.56072855	0.5549667	0.5649579	0.58404624	0.57971656	0.55512094
0.0	0.5581991	0.5745711	0.573623	0.58615565	0.56197715	0.5547875	0.56440455	0.5849275	0.58007246	0.55423814
0.0	0.5579661	0.5745999	0.5744607	0.5865006	0.5621549	0.5549961	0.564252	0.58398587	0.5798784	0.55382127
0.0	0.5578355	0.5746146	0.5740265	0.5873405	0.5631849	0.555119	0.5638698	0.58227265	0.58012444	0.5549455
0.0	0.55857664	0.5748611	0.5733938	0.585891	0.5611505	0.55599153	0.56448233	0.5825627	0.58015037	0.55464095
0.0	0.5588929	0.5740773	0.57282394	0.5864263	0.5607352	0.5559924	0.5643488	0.5809285	0.5792948	0.55518997
0.0	0.55701095	0.57406926	0.5740741	0.5863858	0.5591422	0.5554237	0.5644324	0.5814818	0.5804239	0.5534347
0.0	0.013668537	0.55532557	0.00058314006	6.614846e-05	0.9992155	0.02104707	0.016549148	0.895265	0.027824191	0.20909353
0.0	3.5769935e-05	0.00328509	0.0005416687	2.5416932e-05	0.9916707	2.1200853e-05	2.5669611e-05	0.0039542485	0.00024683107	0.00037781545
0.0	3.572572e-05	0.0032933143	0.00054073497	2.5466672e-05	0.991659	2.1271066e-05	2.5671006e-05	0.0039448803	0.00024625563	0.0003829326
0.0	0.00934385	0.06417302	0.00020271329	0.00013985875	0.65988785	0.0115871895	0.019918282	0.014751584	0.00033730056	0.00030706255
0.0	0.009301041	0.0640627	0.00020307311	0.0001397313	0.65978074	0.011563882	0.019857893	0.014655589	0.00033607506	0.00030786046
0.0	0.0001601906	9.166718e-05	8.0501246e-05	4.5442266e-05	0.6329821	0.00013213708	0.00022036563	2.9513434e-05	9.512012e-05	0.000289122
0.0	0.00024285329	3.7179616e-05	0.0350555	4.7903057e-05	0.012052706	2.2477798e-05	0.0002092064	4.62768e-05	0.00012570592	0.00036315256
0.0	0.00024336879	3.723511e-05	0.035036243	4.7998947e-05	0.012094009	2.244494e-05	0.0002095006	4.6150537e-05	0.00012576743	0.0003632419
0.0	0.00024276577	3.726964e-05	0.03506376	4.805592e-05	0.012132987	2.2475355e-05	0.00020904487	4.617999e-05	0.00012548198	0.00036209504
0.0	4.8849863e-05	0.00011497097	9.376592e-05	4.7611447e-05	0.14930168	2.4493933e-05	5.965645e-05	1.1943461e-05	0.00037715258	6.147144e-05
0.0	4.8764407e-05	0.00011491036	9.355157e-05	4.763965e-05	0.14979468	2.4250397e-05	5.9606697e-05	1.1912281e-05	0.00037707598	6.136121e-05
0.0	4.8748647e-05	0.000115265495	9.3514565e-05	4.7673508e-05	0.14914706	2.4452109e-05	5.964911e-05	1.186713e-05	0.00037693873	6.1444065e-05
0.0	0.013565129	0.01513834	0.04692419	0.008880613	0.027011456	0.0070549008	0.011182891	0.008314792	0.016263204	0.017241452
0.0	0.013581517	0.015134978	0.04694631	0.0088844625	0.027069107	0.007065451	0.011203706	0.008309336	0.016260946	0.017215148
0.0	0.013589901	0.015130785	0.04698741	0.0089018205	0.027114801	0.0070429696	0.011203094	0.008343054	0.0162753	0.017204922
0.0	0.013570522	0.015131723	0.047182042	0.008873171	0.027113864	0.0070444103	0.011170702	0.008332188	0.016267706	0.017151434
0.0	0.013586143	0.015145167	0.0470876	0.008888608	0.027315289	0.007030625	0.0111516565	0.008338605	0.016264608	0.017141093
0.0	0.013557092	0.015140409	0.04727925	0.008863766	0.027200347	0.007062193	0.011189485	0.008272107	0.016290523	0.017203115
0.0	0.013565748	0.015115707	0.046598937	0.00891164	0.027297417	0.007039039	0.011152445	0.008340501	0.016258132	0.017201617
0.0	0.011415627	0.042782318	0.00017899433	0.0001241375	0.014422121	0.01584487	0.018941361	8.5475105e-05	0.018236639	0.02981623
0.0	0.011380663	0.042615097	0.00017940595	0.00012408246	0.014513677	0.015826723	0.01893966	8.512168e-05	0.018253457	0.029746652
0.0	0.0113966735	0.04281439	0.00017946053	0.00012440626	0.014489444	0.015843414	0.01893803	8.6154556e-05	0.018244607	0.02981383
0.0	0.011358255	0.0430065	0.00017913827	0.00012408922	0.01451024	0.0158478	0.018886158	8.550714e-05	0.01827401	0.029683644
0.0	0.01140717	0.04307913	0.00017933377	0.00012434198	0.0144907255	0.01582818	0.018885726	8.6036416e-05	0.018239755	0.029589115
0.0	0.011416606	0.043053877	0.00017971448	0.00012417894	0.014510431	0.015881794	0.018924579	8.45528e-05	0.0182822	0.029892812
0.0	0.0114126615	0.043026265	0.00017922318	0.00012435738	0.014556023	0.015837526	0.01887115	8.580315e-05	0.018311946	0.029801022
0.0	0.009890333	0.023145847	0.00010286869	0.000104271974	0.44235536	0.011583546	0.014280787	0.028708933	0.023569362	0.021497285
0.0	0.009884824	0.02312451	0.00010312758	0.00010416554	0.44198042	0.011586523	0.014289863	0.028812235	0.023625482	0.021492261
0.0	0.009908804	0.023034628	0.00010304275	0.00010471399	0.44362307	0.011601877	0.014288581	0.028865017	0.023611944	0.02141516
0.0	0.009845183	0.022985706	0.00010324083	0.0001044526	0.4426987	0.011556602	0.014221102	0.028702805	0.023632709	0.021396322
0.0	0.009900592	0.023194542	0.00010309563	0.0001046079	0.44336563	0.0115597565	0.014263184	0.028865032	0.02363523	0.021437947
0.0	0.009859767	0.023032032	0.000103293714	0.000104477505	0.4429214	0.01163828	0.01427651	0.02841287	0.023624148	0.021503966
0.0	0.009889427	0.023266483	0.00010278103	0.00010461608	0.44582283	0.011600007	0.014228163	0.028882893	0.023677453	0.021469079
0.0	0.009872763	0.02314147	0.00010305396	0.00010474575	0.44207406	0.011581948	0.014252542	0.028960515	0.023572477	0.021427736
0.0	5.0510487e-05	4.286234e-05	7.91588e-05	2.343155e-05	0.16194692	3.0150071e-05	0.00022861522	1.1799769e-05	0.00011197487	7.212368e-05
0.0	0.00021675143	4.9409922e-05	0.00024120475	2.7104225e-05	0.040177196	2.4690204e-05	0.00024353454	1.2232624e-05	0.0002804507	0.00019622025
0.0	0.00021653516	4.926736e-05	0.00024164484	2.7063263e-05	0.040041044	2.4753079e-05	0.00024316655	1.216044e-05	0.00028053203	0.00019607175
0.0	0.00021622941	4.9282866e-05	0.00023966699	2.7162732e-05	0.040365983	2.4592024e-05	0.0002440338	1.2287951e-05	0.0002807118	0.00019578332
0.0	0.00021637832	4.9214814e-05	0.00024206916	2.7092132e-05	0.040182397	2.4662646e-05	0.00024332262	1.2164141e-05	0.00028068933	0.00019584846
0.0	0.00021668573	4.928653e-05	0.00024212892	2.7098722e-05	0.040331367	2.4579034e-05	0.00024298577	1.2235868e-05	0.0002806473	0.00019512043
0.0	0.00021596157	4.8849583e-05	0.00024143205	2.7133787e-05	0.04021746	2.4669867e-05	0.00024336601	1.2153113e-05	0.00028074498	0.00019511522
0.0	0.00021709457	4.924293e-05	0.00024101025	2.7148875e-05	0.040401954	2.4645906e-05	0.000243447	1.22297315e-05	0.0002803828	0.00019588116
0.0	4.887069e-05	0.0001152255	9.29994e-05	4.7535366e-05	0.1486395	2.4363799e-05	5.9390917e-05	1.1916303e-05	0.0003775771	6.13708e-05
0.0	4.8840127e-05	0.00011499936	9.343096e-05	4.7365542e-05	0.14895774	2.4377649e-05	5.9770853e-05	1.1885534e-05	0.00037700558	6.120178e-05
0.0	4.8878894e-05	0.000115099865	9.366637e-05	4.7577454e-05	0.1497549	2.4359686e-05	5.9588845e-05	1.1998464e-05	0.00037745183	6.14719e-05
0.0	4.8786736e-05	0.0001150144	9.365521e-05	4.7551912e-05	0.14923169	2.4382114e-05	5.9448426e-05	1.1989462e-05	0.00037750186	6.131003e-05
0.0	4.883505e-05	0.00011477238	9.34797e-05	4.7591748e-05	0.14928341	2.435483e-05	5.946907e-05	1.1976675e-05	0.0003771296	6.1260704e-05
0.0	4.885848e-05	0.000114957926	9.3132156e-05	4.75731e-05	0.15043801	2.4221968e-05	5.9492893e-05	1.1902651e-05	0.00037721155	6.128554e-05
0.0	0.009335116	0.064283155	0.00020190638	0.00013945844	0.6582896	0.011576522	0.019896073	0.014701645	0.0003377826	0.00030712844
0.0	0.009330592	0.06414477	0.00020288132	0.00013938358	0.6605037	0.011592116	0.019885672	0.0147327315	0.00033751898	0.000306985
0.0	0.009342672	0.06403249	0.00020221887	0.00013945285	0.66222763	0.011555279	0.019875804	0.014780115	0.00033733592	0.00030756122
0.0	0.009321437	0.06390952	0.00020285888	0.00013894065	0.66038394	0.01157265	0.019830644	0.014749284	0.00033722082	0.00030673193
0.0	0.009331544	0.064248875	0.00020305181	0.00013972892	0.6603452	0.011555362	0.019856492	0.014774201	0.00033681886	0.0003074736
0.0	0.009329173	0.06403435	0.00020275562	0.00013969147	0.66151935	0.011568287	0.019892372	0.014620348	0.00033728126	0.00030752487
0.0	0.009353915	0.064239345	0.00020200036	0.00013952654	0.65992665	0.011558149	0.019854227	0.014717829	0.00033762067	0.00030711526
0.0	0.00016069667	9.158644e-05	8.025092e-05	4.539904e-05	0.6319877	0.00013173524	0.00022089703	2.9359293e-05	9.5473704e-05	0.0002901553
0.0	0.00016004311	9.161605e-05	8.045658e-05	4.524677e-05	0.6323318	0.00013190092	0.00022019152	2.9343366e-05	9.5403906e-05	0.00028969426
0.0	0.0001603841	9.136975e-05	8.069323e-05	4.546758e-05	0.6340231	0.00013128431	0.0002204186	2.9685114e-05	9.538853e-05	0.00028959705
0.0	0.00015980461	9.154636e-05	7.9941885e-05	4.5272107e-05	0.63414025	0.00013208266	0.00021974668	2.952005e-05	9.547736e-05	0.00028854868
0.0	0.00016051505	9.14156e-05	8.0373145e-05	4.542368e-05	0.6332633	0.00013170058	0.00021984121	2.9680075e-05	9.526963e-05	0.00028852004
0.0	0.00016046563	9.12028e-05	8.082276e-05	4.5332414e-05	0.63217634	0.00013189034	0.00022018755	2.9161873e-05	9.5434574e-05	0.0002875208
0.0	0.00016044741	9.119288e-05	8.003052e-05	4.539891e-05	0.63330764	0.00013162324	0.00021960677	2.955281e-05	9.5475254e-05	0.00028966222
0.0	0.010175092	0.054724522	0.03574347	0.009682983	0.022622762	0.01463868	0.018797029	0.022161001	0.022253398	0.025832562
0.0	0.010048227	0.078919426	0.09546023	0.0058621	0.38592935	0.009078592	0.0064701256	0.08207294	0.015049046	0.035027508
[truncated: 18,865 more rows]
