# Supplementary material for: Teasing out missing reactions in genome-scale metabolic networks through hypergraph learning
Source: Nat Commun. 2023 Apr 25;14:2375. doi: 10.1038/s41467-023-38110-7 (PMC10130184; doi:10.1038/s41467-023-38110-7)
Supplement: Supplementary file 4 — Source Data [file 41467_2023_38110_MOESM4_ESM.zip › Source Data/Figure 2/j-m/ic_1306_node2vec.csv]

	0	0.1	0.1.1	0.1.1.1	0.1.1.1.1	0.1.1.1.1.1	0.1.1.1.1.1.1	0.1.1.1.1.1.1.1	0.1.1.1.1.1.1.1.1	0
1.0	0.0069994526	0.52777004	0.53426015	0.5113591	0.52428454	0.52760214	0.5140026	0.123382695	0.035132222	0.50866693
1.0	0.5370988	0.5276366	0.53653	0.51058376	0.52492124	0.527653	0.5166984	0.5221869	0.016204536	0.5068093
1.0	0.5366555	0.10318771	0.5351132	0.51201344	0.525061	0.526636	0.5151068	0.52121264	0.5299339	0.5069506
1.0	0.15326563	0.16071786	0.5354216	0.50906074	0.049488552	0.07827306	0.5157732	0.5187615	0.52919525	0.5060048
1.0	0.53579694	0.52820104	0.53479505	0.5098821	0.5241873	0.52661175	0.5160973	0.5196525	0.0003088809	0.5055394
1.0	1.3186955e-09	0.53019047	0.14231837	0.5105661	0.5246528	0.527264	0.5143227	0.5209792	0.5294721	1.0165402e-08
1.0	0.5375203	0.010448655	0.028315853	0.5119579	0.5241518	0.5272397	0.5147003	0.52105296	0.530971	0.055935413
1.0	0.53735095	0.15349959	0.53375626	0.50987655	0.52503926	0.5270066	0.085466504	0.5217118	0.5311284	0.00010053132
1.0	0.5379227	0.11540431	0.5354218	0.5111028	0.52488005	0.22583416	0.5163107	0.52082956	0.14110905	0.008491608
1.0	0.5388942	0.5280978	0.5354925	0.511357	0.5230869	0.52576905	0.515595	0.5194469	0.0996706	0.5074368
1.0	0.53627074	0.52698666	0.13589428	0.5101985	0.5263504	0.5276719	0.5157938	0.5213606	0.5300234	0.5054441
1.0	0.5363309	0.5253985	0.00045687563	0.50849605	0.52329135	0.5271538	0.51653135	0.521147	0.52981204	0.12961519
1.0	0.53971976	0.5283461	0.5376726	0.13999656	0.1415719	0.52746314	0.5155683	0.52071214	0.52976024	0.5067604
1.0	0.15671468	0.529296	0.5348705	0.010901063	0.088289656	0.5271291	0.5145994	0.5213833	0.53033376	0.06835
1.0	0.5374194	0.5265735	0.53425723	0.5077421	0.5249166	0.5273837	0.51583004	0.52136356	0.53070295	0.50536036
1.0	0.53735846	0.5281873	0.5357899	0.08100106	0.5242534	0.52850825	0.5153558	0.522078	0.051923223	0.5086671
1.0	0.5375145	0.5267225	0.5359357	0.037188686	0.5202118	0.5275349	0.5151362	0.5206238	0.53075033	0.5063552
1.0	0.53710127	0.52877	0.53475887	0.07769095	0.5245359	0.5282069	0.51399857	0.52218056	0.52973837	0.14310841
1.0	0.5372293	0.52742624	0.537531	0.5101881	0.05447452	0.526847	0.5148424	0.5202064	0.5295389	0.5072297
1.0	0.5384139	0.5300329	0.5354537	0.11720187	0.5244394	0.5274636	0.5131608	0.1397056	0.529824	0.50867194
1.0	0.538568	0.5278446	0.53659254	0.51114804	0.5246904	0.0075714197	0.5159787	0.5216982	0.15839177	0.5083894
1.0	0.08845308	0.526805	0.5353095	0.51127076	0.082132295	0.11739054	0.5160156	0.13701254	0.10774849	0.50828475
1.0	0.53873503	0.52719235	0.53297305	0.51053447	0.5236765	0.52865076	0.51677954	0.521675	0.15024379	0.5069609
1.0	0.5371121	0.5291307	0.53463006	0.5107115	0.52365386	0.5278446	0.51453274	0.52053654	0.53085506	0.50678253
1.0	0.53842133	0.52954686	0.535204	0.51007456	0.52361685	0.14815435	0.51324123	0.51857275	0.5311569	0.5076043
1.0	0.5372304	0.52920854	0.5360037	0.509036	0.00013063208	0.5256333	0.5155496	0.5212815	0.53181964	0.50708055
1.0	0.5373465	0.52724516	8.373961e-09	0.15415652	0.5237932	0.5272333	0.51588094	0.5206071	0.53114086	0.507403
1.0	0.5374468	0.52836764	0.16327344	0.51013213	0.52521044	0.007208942	0.51550496	0.051664338	0.5305517	0.5071682
1.0	0.02731822	0.14325705	0.5357532	0.50973487	0.5230119	0.059377205	0.5151627	0.52086955	0.53014463	0.5068021
1.0	0.014386717	0.52718884	0.53662723	0.509769	0.52508795	0.5270113	0.51448613	0.00014854316	0.53309137	0.050946657
1.0	0.5379402	0.015842967	0.08827346	0.51072276	0.52400684	0.52707225	0.5153845	0.19184327	0.531015	0.17417283
1.0	0.5380067	0.52902853	0.5349472	0.0016399354	0.5241399	0.52718526	0.51527137	0.5214376	0.5318818	0.5055003
1.0	0.53823704	0.5281082	0.53570753	0.51214117	0.5247636	0.52471757	0.51625293	0.5210002	0.53041553	0.5080801
1.0	0.5385884	0.033459734	0.15888897	0.1532624	0.5239771	0.5265784	0.04307697	0.5212638	0.53004044	0.50836015
1.0	0.5401618	0.15711996	0.5349098	0.041825905	0.5264657	0.5278153	0.51529866	0.5224856	0.53084075	0.50718725
1.0	0.058283273	0.5297565	0.53567547	0.5091532	0.5237746	0.5275396	0.5145123	0.09004817	0.52882427	0.010131459
1.0	0.53672534	0.52912974	0.5354744	0.51079375	0.52412486	0.526885	0.5165864	0.5218366	0.5307593	0.5067136
1.0	0.00010397916	0.5286145	0.534651	0.5108123	0.52488464	0.5273468	0.2717387	0.5212631	0.53063726	0.025019659
1.0	0.5370439	0.527278	0.5354526	0.08653441	0.5241776	0.52776265	0.51539373	0.5196259	0.5291411	0.5082744
1.0	0.5366022	0.16935177	0.534654	0.510693	0.5235029	0.52703166	0.16175528	0.026706059	0.52994573	0.5080462
1.0	0.53886294	0.5272714	0.15278594	0.51086557	0.010486107	0.52739185	0.14837043	0.51959425	0.5298725	0.50695163
1.0	0.53674847	0.1517751	0.5349428	0.5095966	0.5217503	0.14744186	0.515837	0.5222692	0.53299415	0.50948876
1.0	0.53762406	0.529041	0.09800884	0.51127297	0.5248694	0.060141474	0.512183	0.078089975	0.5321636	0.50642014
1.0	0.53837556	0.52749723	0.53483516	0.5085649	0.00048808436	0.52644944	4.7136948e-07	0.52102953	0.5309692	0.50762904
1.0	0.5387187	5.787132e-07	0.53553915	0.5103963	0.035839226	0.5267318	0.51590073	0.5223844	0.5308278	0.00011817394
1.0	0.5403113	0.0013092309	0.15458363	0.5108144	0.5223137	0.5265658	4.798764e-05	0.5222375	0.53094566	0.001198891
1.0	0.09606488	0.5277525	0.5362196	0.5106216	0.5234461	0.5281569	0.51859385	0.5192957	0.5302752	0.17309359
1.0	0.53798157	0.5293711	0.53525335	0.5108425	0.5227893	0.52671915	0.5148386	0.5205938	0.013300476	0.508232
1.0	0.5371486	0.52808714	0.5358178	0.51164293	0.5244627	0.52652395	0.5155251	0.20219015	0.16854113	0.50705004
1.0	0.53813654	0.5277861	0.5365914	0.509121	0.52353054	0.1393864	0.5156367	0.22858419	0.52972555	0.506713
1.0	0.15559006	0.5275153	0.09752497	0.51104075	0.0011729186	0.1398971	0.51605296	0.51963735	0.06550055	0.5077458
1.0	0.5376759	0.06625999	0.14259455	3.3276145e-05	0.524606	0.130056	0.518748	0.5215402	0.5301849	0.5083495
1.0	0.15864526	0.52758497	0.53451055	0.50953084	0.5241929	0.034976702	0.51701665	0.52011603	0.530722	0.5038406
1.0	0.5383572	0.52893084	0.1799167	0.019219572	0.5234129	0.012730677	0.5146478	0.12789711	0.53002733	0.50693476
1.0	0.15966761	0.528052	0.5344715	0.08432286	0.52526027	0.13925132	0.51564234	0.520626	0.00021295779	0.5069329
1.0	0.5375134	0.528696	0.19060674	0.5131556	0.5254176	0.5283002	0.5167849	0.097951174	0.5296312	0.5077472
1.0	0.15949145	0.5258716	0.5349925	0.5106306	0.52440786	0.5269389	0.5154327	0.5196002	0.53046125	0.50714266
1.0	0.5368023	0.53043777	0.53609383	0.5100803	0.52329105	0.526537	0.07316283	0.00055689935	0.5306081	0.5081894
1.0	0.536224	0.5293348	0.53412795	0.5101776	0.52404535	0.52447563	0.09242618	0.5214352	0.18948223	0.13428345
1.0	0.5375046	0.5301215	0.14623985	0.51005286	0.11479758	0.52670646	0.51470494	0.5211667	0.5305425	0.5082208
1.0	0.0027308902	0.026004285	0.53494686	0.5092685	0.52493316	0.52814454	0.51745963	0.5214109	0.16227773	0.5078432
1.0	0.5379627	0.0036281268	0.022209423	0.51043826	0.5273594	0.1831597	0.5169152	0.14736873	0.5317509	0.10140229
1.0	0.5395477	0.5282269	0.53512096	0.5105745	0.52487624	0.5266859	0.51598006	0.01069115	0.53164566	0.5063477
1.0	0.53840065	0.5279961	0.5352287	0.5104164	0.080940135	0.5263458	0.51569057	0.52187234	0.5302635	0.100528456
1.0	7.112405e-05	0.5279908	0.5348919	0.5096024	0.5252161	0.52482253	0.51509404	0.5217462	0.5309435	0.506523
1.0	0.5373882	0.5283562	0.0185328	0.51052934	0.52419126	0.0745618	0.5156497	0.5212473	0.52896357	0.50597656
1.0	0.08849513	0.52757823	0.53572375	0.09093297	0.52503824	0.52657986	0.03486265	7.69236e-05	0.0027249672	0.5043577
1.0	0.10079352	0.010480142	0.5348032	0.51067567	0.5241392	0.5257439	0.12040046	0.52204573	0.527798	0.50740504
1.0	0.092449114	0.5276931	0.5349607	0.51047045	0.5244139	0.082422666	0.51588476	0.08124778	0.5311013	0.505534
1.0	0.5389682	0.52692425	0.09042645	0.5071174	0.5239922	0.5276156	0.12351817	0.5203983	0.5314823	0.5084233
1.0	3.9940325e-05	0.5267139	0.53659934	0.5089688	0.090756856	0.52575547	0.5138223	0.51989174	0.5295121	0.16332239
1.0	0.13749026	0.52944076	0.53591716	0.5108983	0.5240071	0.5278405	0.5158901	0.5204266	0.5294883	0.0031683757
1.0	0.5381131	0.5261172	0.5344568	0.511698	0.09673733	0.52759135	0.5157628	0.52034396	0.5306055	0.5058237
1.0	0.5380226	0.52824247	0.53503734	0.023800991	0.52604294	0.12758197	0.51657796	0.5193902	0.5311663	0.026056916
1.0	0.53597665	0.5276684	0.5355598	0.51083684	0.522175	0.04897659	0.08570343	0.52071524	0.52922136	0.506607
1.0	0.53973746	0.5287587	0.11500754	0.04462044	0.15009607	0.52658015	0.51588416	0.52306694	0.5291246	0.5043052
1.0	0.5376348	0.5282216	0.5352758	0.12521735	0.5232315	0.52667487	0.51528734	0.5218509	0.5308136	0.5077699
1.0	0.049990956	0.5285821	0.53582525	0.19460565	0.5228052	0.5286093	0.5170196	0.0049945037	0.53014386	0.50836366
1.0	0.14881851	0.5283485	0.5351821	0.0916769	0.19262609	0.5271947	0.51664853	0.5216017	0.53037584	0.506728
1.0	0.14432585	0.5275303	0.53608	0.5095004	0.5246235	0.527942	0.51557755	0.5207915	0.5306408	0.50753725
1.0	0.5383675	0.5267404	0.101760805	0.5089457	0.524291	0.5257642	0.51505435	9.7252094e-05	0.10516644	0.50852066
1.0	0.5378453	0.5269595	0.5350563	0.5109998	0.52568495	0.5274891	0.5159586	0.52208996	0.5296067	0.5075751
1.0	0.5368416	0.52792054	0.53498155	0.51110554	0.09489045	0.526804	0.51571965	0.5210622	0.5316415	0.508462
1.0	0.10351947	0.53039825	0.5350919	0.5111328	0.5248533	0.52638817	0.51618415	0.52128774	0.5311515	0.15791032
1.0	0.5383109	0.5282598	2.789956e-05	4.2885848e-05	0.52354145	6.2099745e-05	0.51496035	0.52179784	0.5280148	0.0027229323
1.0	0.5377946	6.311504e-05	0.5353401	0.51035094	0.52348477	0.52653146	0.51690096	0.52166337	0.5301944	0.50830793
1.0	0.5378619	0.051401	0.53478855	0.50962806	0.52713066	0.52781105	0.51466477	0.5223614	0.52864236	0.5037975
1.0	0.53791875	0.023852337	0.5318479	0.5100868	0.525361	0.52709574	0.5141994	0.1354484	0.5308535	0.5076774
1.0	0.53813964	0.5281856	0.53605884	0.50974834	0.5240559	0.52731436	0.51448226	0.1079539	0.53016835	0.5059714
1.0	0.5381079	0.52897674	0.0096821785	0.5101861	8.611596e-05	0.5267457	0.12163778	0.5202086	0.5312622	0.5083518
1.0	0.53677636	0.5278501	0.014337044	0.5091256	0.52407616	0.52705497	0.5173771	0.5185613	0.0109120915	0.506162
1.0	0.21071237	0.52880216	0.5347575	0.50960296	0.009276265	0.1855921	0.5191413	0.5207989	0.5293549	0.12515885
1.0	0.537441	0.52821195	0.1135879	0.51006705	0.52298987	0.0018375603	0.10438902	0.18973015	0.09327162	0.02156998
1.0	0.5378111	0.5275335	0.53439254	0.5103257	0.08219774	0.5240819	0.51421094	0.15355594	0.5308769	0.50850135
1.0	0.5384323	0.5293374	0.5332705	0.5112768	0.086470224	0.52673477	0.5151584	0.5212712	0.53104526	0.04673747
1.0	0.5360266	0.15835439	0.5372315	0.50918835	0.5246581	0.0023393366	0.51583326	0.5204993	0.53040093	0.5062791
1.0	0.53857404	0.52835095	0.5348376	0.5110455	0.5248942	0.5277211	0.11689929	0.5228552	0.53036517	0.5077569
1.0	0.5385941	0.52775586	0.53539073	0.008811971	0.5247023	0.5270629	0.14774677	0.5210733	0.53034323	0.07774608
1.0	6.414986e-05	0.52913386	0.5356782	0.12829407	0.000111338595	0.5271708	0.51443446	0.52201015	0.5310339	0.50827974
1.0	0.08560227	0.16268195	0.53475344	0.51369643	0.5236977	0.0090429885	0.51704985	0.520518	0.5302639	0.5076211
1.0	0.14242125	0.5278167	0.532836	0.5109141	0.5241959	7.931801e-05	0.51427025	0.00083759817	0.53019804	0.00017618365
1.0	0.5379133	0.52883923	0.53459907	0.5108146	0.5227628	0.5289753	0.51614374	0.5218476	0.5323233	0.08001688
1.0	0.537719	0.13942353	0.53441226	0.5093998	0.523855	0.5276252	0.51592463	0.52043927	0.52966213	0.14801197
1.0	0.53750813	0.5284266	0.09159015	0.5109018	0.5239851	0.5281561	0.5153957	0.5214308	0.106592156	0.026017923
1.0	0.15325993	0.52765065	0.5348546	0.51118386	0.52462167	0.52685696	0.5172071	0.13844989	0.5308691	0.50674874
1.0	0.13089804	0.5273343	7.19853e-05	0.5099947	0.0021784916	0.52770615	0.5165515	0.0054392107	0.00011458539	0.5053175
1.0	0.53887063	0.52712905	0.53645146	0.5118536	0.5236277	0.526398	0.51587856	0.5204834	0.53053343	0.50565135
1.0	0.026230937	0.14603685	0.1291956	0.14690587	0.5237509	0.5259845	0.1207747	0.17046341	0.5308727	0.50735956
1.0	0.5373337	0.5278357	0.53159624	0.510509	0.14404334	0.52613485	0.11777789	0.52020705	0.5308482	0.50704885
1.0	0.5367509	0.5281359	0.5334214	0.5102346	0.52393246	0.5267961	0.51715046	0.5209823	0.5299045	0.08772141
1.0	0.53814125	0.121834606	0.53518134	0.07469416	0.52371055	0.5238932	0.51443017	0.5211359	0.17060693	0.50667036
1.0	0.53896564	0.059162352	0.0072693126	0.5106134	0.1932754	0.009720615	6.5614826e-05	0.5223248	0.530071	0.507465
1.0	0.5385153	0.5292591	0.53564954	0.5118229	0.52344936	0.04671676	0.5147427	0.5211232	0.08181046	0.5090516
1.0	0.53773075	0.5268721	0.53505975	0.5091944	0.5260399	0.52818865	0.08301667	0.085487135	0.106616676	0.19579856
1.0	0.5380577	0.5297101	0.13635735	0.5112211	0.5238529	0.16281645	0.5177171	0.5204766	0.5293276	0.50485134
1.0	0.53865635	0.5286159	0.14976193	0.15368895	0.522898	0.5266066	0.11480175	0.5204598	0.53036404	0.5085681
1.0	0.5369353	0.5283417	0.53540736	0.5109213	0.524817	0.03597016	0.51582164	0.15374227	0.531145	0.035250075
1.0	0.056087404	0.5278923	0.535662	0.033991437	0.5243065	0.5269283	0.51527214	0.5214504	0.013384756	0.09027197
1.0	0.53517574	0.52901787	0.53581524	0.5104943	0.5240283	6.2294945e-05	0.5160408	0.52187043	0.1429608	0.5088704
1.0	0.11079909	0.52807146	0.53567123	0.51109004	0.04685814	0.5270014	0.0070040305	0.52223325	0.018379219	0.090825066
1.0	0.5400124	0.5262604	0.5360447	0.51083523	0.5233655	0.52691317	0.51590127	0.51860154	0.5294045	0.50726056
1.0	0.53942364	0.14398274	0.024241317	0.14947228	0.52341545	0.5272542	0.085000105	0.5209716	0.5298834	0.5066698
1.0	0.53634876	0.5266306	6.467523e-05	0.5097726	0.1505237	0.5266599	0.5126946	0.5184066	0.5295189	0.50665367
1.0	0.5372851	0.5275681	0.5346895	0.016503856	0.5249167	0.09856536	0.5172118	0.077240855	0.53073955	0.18789622
1.0	0.53743815	0.5272631	0.53282267	0.1746807	0.52345914	0.5270022	0.51630527	0.15408087	0.53066754	0.50798374
1.0	0.53679955	0.53003263	0.5364056	0.5096343	0.52372164	0.13009624	5.9637343e-05	0.5210471	0.531143	0.5066831
1.0	0.5379211	0.13836806	0.5338013	0.5132688	0.52546525	0.5263905	0.516807	0.520201	0.52719885	0.14289697
1.0	0.53689027	0.527841	0.5348485	0.51058704	0.52505875	0.036611054	0.51632077	0.5218421	0.52841926	0.50676143
1.0	0.53884035	0.5288426	0.53544396	0.51064277	0.1486674	0.5279053	0.5165244	0.13739623	0.0023837425	0.18470943
1.0	9.799572e-05	0.5294796	8.759667e-05	0.5099529	0.52289915	0.5263563	0.5154616	0.34474227	0.53050184	0.50684327
1.0	0.00014333543	0.52990985	0.5356386	0.02858774	0.52229553	0.52597463	0.51480967	0.055968344	0.53068775	0.50770617
1.0	0.14656472	0.52597153	0.53505504	0.5108142	0.52385616	0.5274713	0.51461756	0.5219232	0.53108126	0.5069001
1.0	0.537581	0.52847034	0.53505486	0.018537037	0.52360284	0.5277405	0.51473665	0.5217364	0.5303055	0.50783426
1.0	0.53919023	0.52698493	0.5361175	0.51061106	0.52332824	0.5259441	0.51429695	0.17087393	0.53089684	0.5089282
1.0	0.53745276	0.5272772	0.5348458	0.5106185	0.5235485	0.5265249	0.51445717	0.52035385	0.52930325	0.5084832
1.0	0.53751415	0.061641492	0.53486675	0.5117224	0.52104753	0.5272179	0.5159271	0.51927143	0.5293314	6.815626e-05
1.0	0.5376025	0.5284224	0.53492844	0.51292074	0.08560161	0.52765775	0.51556677	0.14963277	0.52979726	0.5054463
1.0	0.5375377	0.5278583	0.010442642	0.50937355	0.5235153	0.5267564	0.5165082	0.52043176	0.5275391	0.5065311
1.0	0.53934973	0.14145856	0.5341058	0.030596755	0.14599618	0.52639854	0.5147171	0.52099305	0.52953875	0.5059579
1.0	0.53778905	0.5279552	0.5355927	0.51023006	0.19346103	0.09449953	0.5161499	0.5205109	0.53099126	0.5055608
1.0	0.53709507	0.5264614	0.1710084	0.51131344	0.011159215	0.050890427	0.51546454	0.5210578	0.529853	0.1432024
1.0	0.53696805	0.53044784	0.5364418	0.5094503	0.5234572	0.5274974	0.13253734	0.51987517	0.53169405	0.5085511
1.0	0.14149846	0.5284162	0.5358197	0.509436	9.377522e-05	0.13294832	3.017541e-05	4.6925124e-05	0.53028	0.5076887
1.0	0.023674853	0.5298383	0.53591055	0.16127649	0.5237054	0.5262432	0.18223211	0.52007043	0.5287303	0.50735587
1.0	0.53684753	0.5286161	0.53651834	5.210672e-05	0.5247225	0.5277596	0.12031099	0.5216648	0.52619654	0.50854564
1.0	0.5372744	0.5291927	0.021352252	0.5093157	0.524845	0.5271057	0.51497924	0.52033913	0.15101843	0.50723696
1.0	0.53668857	0.52789927	0.535972	0.5093354	0.5235882	0.5241157	0.5138283	0.5212572	0.52865416	0.5068685
1.0	0.5380107	0.18623596	0.05091375	5.351628e-05	0.52319914	0.527728	0.0015320743	0.5211659	0.5293483	0.50743794
1.0	0.5396509	0.52781457	0.5363812	0.51161045	0.021163464	0.5277157	0.5150069	0.52111804	0.18362151	0.5081576
1.0	0.5377931	0.5282479	0.53509444	0.09393122	0.5262157	0.5266512	0.51569635	0.5212925	0.53156173	0.5080393
1.0	0.00010536877	0.10800206	0.5372272	0.024017418	0.009298419	0.52727205	0.5159886	0.52068865	0.5295635	0.5043529
1.0	0.53710926	0.5284755	0.53306824	0.511253	0.5245813	0.09564676	0.51558137	0.17922604	0.53110427	0.5073059
1.0	0.53888065	0.024933575	0.53428996	0.006703625	0.5253843	0.52743137	0.5157135	0.51988757	0.5299843	0.50728214
1.0	0.53838825	0.00010805853	0.5344181	0.5106363	0.5231831	0.52756613	0.5182048	0.5221685	0.53055674	0.50700843
1.0	0.15267412	0.5285369	0.53473544	0.09706818	0.52559257	0.5271565	0.51797855	0.5214219	0.5299029	0.5070681
1.0	0.53674054	0.10327558	0.53467745	0.510538	0.5241529	0.52690184	0.51552236	0.025159929	0.53042626	0.50927734
1.0	0.53876233	0.5296144	0.5342697	0.0334977	0.52480096	0.52962846	5.7748715e-05	0.52052027	0.5305923	0.50530267
1.0	0.5381618	0.5283294	0.5371255	0.5112363	0.5243435	0.5268048	0.5137117	0.52209723	0.53074443	0.50955397
1.0	0.53847235	0.5279951	0.53444165	0.5117913	0.52517444	0.13819838	0.5149675	0.52175313	0.53082985	0.0001242917
1.0	0.53690064	0.5266543	0.5358738	0.51170737	0.0027480428	0.03568006	0.51680356	0.07749151	0.15078583	0.50515074
1.0	0.026554987	0.52882457	0.534071	0.08304656	0.5242859	0.5244083	0.5151437	0.51949495	0.53095084	0.5061081
1.0	7.018583e-05	0.054009117	0.5332856	0.11883811	0.523172	0.5271265	0.51684403	0.5203707	0.5289896	0.5078173
1.0	0.14553899	0.52709347	0.536025	0.5107467	0.19293095	0.5271678	0.51600146	0.520917	0.5304336	0.508139
1.0	0.15190136	0.52793586	0.53521657	0.5104941	0.52325577	0.5274804	0.086719364	0.52067447	0.53083944	0.50784
1.0	0.53830373	0.52738523	0.5357359	0.51124805	0.5242483	6.27288e-05	0.00087850686	0.5215134	0.5310331	0.50677305
1.0	0.53755087	0.029791826	0.5340598	0.50965184	0.005644975	0.52752715	0.51655	0.52177644	0.5303295	0.50633323
1.0	0.5388665	0.5264895	0.5342993	0.51123774	0.52432394	0.5274044	0.5153513	0.52204865	0.5307956	0.19577283
1.0	0.53748465	0.5282261	0.5360041	0.5136874	0.028359145	0.5258912	0.5142129	0.024515651	0.52989155	0.100174196
1.0	0.5366892	0.52706283	0.5361409	0.5109139	0.5262297	0.52466553	0.5159164	0.5217095	0.53101474	0.5057733
1.0	0.53768814	0.16277337	0.5354151	0.5108513	0.5229024	0.52626824	0.51619804	0.09209081	0.25520846	0.50413156
1.0	0.53720105	0.52973294	0.53400004	0.51016945	0.5242047	0.5281247	0.07489012	0.52022964	0.13781378	0.50714064
1.0	0.0028000441	0.5282934	0.53381926	0.51247156	0.5251543	0.0020357447	0.039301775	0.5208877	0.5306649	0.002880251
1.0	0.1506298	2.6046624e-05	0.5341043	0.50926954	0.15030159	0.5281947	0.5150419	0.52155274	0.5307492	0.50771064
1.0	0.059117828	0.52893025	0.5325309	0.5097325	0.5242885	0.5291002	0.5143954	0.52125174	0.5314799	0.50837886
1.0	0.5377149	0.15952662	0.53542584	0.5120351	0.5240621	0.5264633	0.5144779	0.52034104	0.53002834	7.483103e-05
1.0	0.5384817	0.5289293	0.53568923	0.51226664	0.03851716	0.52708507	0.5150342	0.5216179	0.530477	0.5078173
1.0	0.53773355	0.5274155	0.53562397	0.51017976	0.5239699	0.5277568	0.51579356	0.5212208	0.21239753	0.5087764
1.0	0.53773254	0.5300871	0.0851599	4.4927092e-05	0.09190941	0.5274601	0.012980347	0.08122171	0.03165436	0.101453654
1.0	0.538591	0.21019238	0.5351719	0.5099653	0.5237159	0.52648693	0.089494206	0.52119654	0.01357229	0.1549497
1.0	0.006981357	0.5271331	0.53591704	0.018687228	9.5699674e-05	0.22591054	0.515978	0.5217735	0.530371	0.5087193
1.0	0.15746272	0.52716476	0.5336721	0.51101	0.5229378	0.5271332	0.5158991	0.5216649	0.53052413	0.025244355
1.0	0.536935	0.5282682	0.53363264	0.51102716	0.07123578	0.52663755	0.51688707	0.5181162	0.53009266	0.50689673
1.0	0.5378632	0.5271085	0.5361379	0.5102706	0.5246523	0.5268189	0.51626956	0.52152026	0.53011006	0.505873
1.0	0.12210415	0.00014136687	0.5361098	0.017071566	0.08422522	0.15913662	0.5140598	0.522046	0.5305545	0.5073318
1.0	0.5379416	0.00011865009	0.53572756	0.5094035	0.5234222	0.5270509	0.51553893	0.07727307	9.050459e-05	0.14811675
1.0	0.53769535	0.52804947	0.09192715	0.51180047	6.022566e-05	0.52626294	0.51537395	0.00040132378	0.53013796	0.5071518
1.0	0.024694214	0.52847207	0.53469414	0.040420186	0.023160618	0.5250691	0.099723384	0.5220425	0.531623	0.100521155
1.0	0.0885858	0.52822477	0.5356877	0.50821763	0.5260152	0.52720344	0.515847	0.5213191	0.5298534	0.50739306
1.0	0.5373564	0.5286441	0.53579617	0.51265705	0.5230636	0.0023143652	0.5133119	0.5210435	0.53104776	0.5085787
1.0	0.14784324	0.527665	0.5347567	0.03631798	0.52485687	0.52869904	0.5157496	0.522008	0.5298157	0.5063386
1.0	0.5366974	0.5263377	0.5355479	0.51104677	0.05015009	0.5271377	0.5152609	0.52021825	0.15649357	0.5055332
1.0	0.11006651	0.52842915	0.53567195	8.032197e-05	0.52234715	0.52737844	0.5165717	0.045119606	0.5292555	0.055604313
1.0	0.5375234	0.52861965	0.5331526	0.5089193	0.5240961	0.034466878	0.5170424	0.52247083	0.53005034	0.5075176
1.0	0.53839964	0.5280989	0.5346687	0.5099794	0.5234375	0.0020180275	0.5147675	0.5197023	0.5298684	0.044101756
1.0	0.5382331	0.52902794	0.53496575	0.51144904	0.52481914	0.07062035	0.51529205	0.5213415	0.528758	0.18674499
1.0	0.53675425	0.15750217	0.045207027	0.048869725	0.0009811168	0.52666235	0.0003280337	7.369493e-05	0.5299405	0.50621283
1.0	0.5370874	0.52852935	0.5356833	0.51127684	0.096291475	4.9552662e-05	0.5151705	0.51866436	0.01668433	0.5075043
1.0	0.5403155	0.5273183	0.5351686	0.0064367238	0.5243556	0.5264038	0.5143914	0.5201735	0.53167605	0.50832367
1.0	0.5382573	0.01634153	0.53250575	0.51077485	0.52302885	0.097101636	0.000638837	0.52098656	0.089184895	0.5038174
1.0	0.10945901	0.52919483	0.5347155	0.12630247	0.093978345	0.08578367	0.18239152	0.5204846	0.52910954	0.10613757
1.0	0.14464249	0.52804416	0.5345138	0.51086843	0.15078717	0.5282974	0.5159738	0.52206653	0.5308817	0.5068569
1.0	0.53822845	0.5279638	0.5360218	0.51013917	0.09130212	0.52539724	0.5138571	0.5209955	0.5302727	0.50682175
1.0	0.53791016	0.10778155	0.5362833	0.5115895	0.5231463	0.52767414	0.5152479	0.14487474	0.5303432	0.093838684
1.0	0.15047103	0.5281458	0.5344286	0.5103221	0.5245887	0.5267841	0.51529205	0.023409626	0.030101651	0.50607085
1.0	0.53834635	0.00010669174	0.1571769	0.50826454	0.52611005	0.5259546	3.6090165e-05	0.5201327	0.53064615	0.5055171
1.0	0.53841156	0.5279413	0.5359672	0.5112066	0.015213498	0.5268353	0.5167891	0.10192689	0.53061455	0.50870806
1.0	0.016707938	0.52846485	0.13782057	0.0092998985	0.5214895	0.5269018	0.51485276	0.5208592	0.028772445	0.507971
1.0	0.53651386	0.5301071	0.53589356	0.51179737	6.1345294e-05	0.526708	0.12913193	0.036575895	0.5306311	0.5084138
1.0	0.53794014	0.20892213	0.07645631	0.50892174	0.5251247	0.5271084	0.51507	0.0004606261	0.53023094	0.508698
1.0	0.32101688	0.5285278	0.53473705	0.5097379	0.524435	0.097893186	0.5154248	0.52167714	0.5299721	0.5074949
1.0	0.0009261355	0.52917564	0.53710604	0.09006214	0.5227256	0.5269958	0.08219394	0.5217868	0.52909046	0.508811
1.0	0.027301148	0.52801794	0.5355344	0.50869435	0.13377279	0.5275772	0.5143107	0.520893	0.5315387	0.50615394
1.0	0.5388876	0.5286117	0.53479415	0.51024836	0.14135239	0.051995113	0.51418585	0.0007529043	0.5300504	0.50734067
1.0	0.53705907	0.527298	0.53519064	0.51095086	0.5238655	0.52757525	0.51489794	0.0020771895	0.53035295	0.015897287
1.0	0.53618187	0.5294509	0.07885899	0.50888014	5.9936094e-05	0.52683455	0.5149553	0.0993806	0.52899456	0.50838274
1.0	0.5398073	0.52961874	0.15025146	0.0014402473	0.16606891	0.22581893	0.515418	0.52161944	0.53054976	0.009307449
1.0	0.5384367	0.52587837	0.53587073	0.51078796	0.5251395	0.526122	0.5157928	0.52084	0.053797625	0.5081317
1.0	0.53655577	0.15760453	0.53369904	0.50913405	0.52506626	0.5275977	0.12349834	0.5188431	0.5314981	0.50686145
1.0	0.53577363	0.52825105	0.5344239	0.5105816	0.52363205	0.5278382	0.019512963	0.5215654	0.5305246	0.507978
1.0	0.5377463	0.00014536342	0.53533614	0.51034427	0.00089244376	0.5263397	0.51371074	0.5204789	6.307389e-05	0.50544685
1.0	0.5384673	0.5291494	0.5350398	0.510577	0.5237503	0.5271686	0.5165178	0.109038584	0.2279019	0.5076574
1.0	0.087455034	0.00015499198	0.5349858	0.166906	0.52406895	0.10781711	0.11871534	0.5197887	0.53103185	0.50775015
1.0	0.5388081	0.52811617	0.53412867	0.16421452	0.5237531	0.5282463	0.032864053	0.5209866	0.5302956	0.5070104
1.0	0.53789836	0.530142	0.532938	0.5104697	0.52243173	0.52438253	0.114592455	5.5888333e-05	0.1401267	0.062134877
1.0	0.5372761	0.5280254	0.0024030737	0.02730218	0.5228244	0.52594906	0.5155599	0.5204834	0.5304414	0.5074565
1.0	0.53733903	0.10219191	0.5351368	0.5097612	0.5243253	0.04994608	0.5149425	0.5203093	0.5325556	0.5079788
1.0	0.5357561	0.52677214	0.5353318	0.51394075	0.13337356	0.13947551	0.5151476	0.12755124	0.115551196	0.50613797
0.0	0.013728045	0.014432705	0.009472483	0.008625792	0.012692443	0.009363385	0.009649712	0.010270415	0.015898788	0.010937549
0.0	0.013609655	0.014386615	0.009405807	0.008505302	0.0126362955	0.009301735	0.009555756	0.010196991	0.015661458	0.01085818
0.0	0.009815029	0.011418947	0.009121327	0.006897319	0.010456136	0.007941194	0.0077155284	0.010471758	0.011568183	0.009073776
0.0	0.009898302	0.011430957	0.009107882	0.006877785	0.010537922	0.007956031	0.007739009	0.010472129	0.011668925	0.0090788705
0.0	0.010618447	0.010430852	0.009056706	0.0075384276	0.0090563	0.007888386	0.0073771197	0.009316982	0.010877346	0.009047403
0.0	0.010622837	0.010346504	0.009016495	0.007596733	0.009098286	0.0078889085	0.0074186786	0.009351172	0.010934543	0.009059377
0.0	0.047269326	0.057326186	0.041529268	0.036588866	0.043865222	0.038256425	0.031115701	0.04233594	0.04868101	0.050734613
0.0	0.53733337	0.52867174	0.53587365	0.5120343	0.52392566	0.52658635	0.5167096	0.520784	0.53024477	0.5076951
0.0	0.008739475	0.017151885	0.009459638	0.008168238	0.012501162	0.0077253664	0.0055228155	0.009343573	0.012005569	0.01636758
0.0	0.008747319	0.017079385	0.009442287	0.008144619	0.0124212345	0.0077054636	0.0055006407	0.009384222	0.011920188	0.016452158
0.0	0.008789564	0.017121462	0.0094994595	0.008192927	0.012443341	0.0076962733	0.0055354247	0.009338996	0.011933758	0.016437812
0.0	0.0087752715	0.017037498	0.00945828	0.008190954	0.012448599	0.0076789735	0.0055185063	0.009335661	0.011939776	0.016351927
0.0	0.0019609774	0.0028358016	0.0018113332	0.0014693952	0.0015246761	0.0013557406	0.0013108416	0.0016245447	0.002063581	0.0022177643
0.0	0.01995009	0.016151562	0.02163377	0.022511164	0.029537199	0.022512753	0.019218227	0.024590787	0.024888484	0.02636515
0.0	0.028880863	0.029164553	0.022310896	0.018140834	0.018881096	0.021022175	0.016736642	0.020236747	0.024852773	0.023562253
0.0	0.009132884	0.013626115	0.0072803567	0.008520894	0.008186369	0.009797255	0.0074647693	0.0077640954	0.013132687	0.011609142
0.0	0.025297116	0.028364746	0.019021405	0.019459741	0.023020014	0.019025555	0.018174622	0.02255489	0.021835476	0.025132366
0.0	0.02406238	0.027844584	0.021301448	0.019711249	0.020949565	0.019244371	0.01697973	0.02469692	0.023503022	0.02517134
0.0	0.009635077	0.015113598	0.00827885	0.008725957	0.0087981755	0.011870419	0.0072786957	0.008715198	0.014772896	0.013552303
0.0	0.07109331	0.078257285	0.060483076	0.054728787	0.06877068	0.058542755	0.055040654	0.06885866	0.06988143	0.06842025
0.0	0.01005188	0.012496582	0.005952141	0.0066818595	0.01087672	0.0073845084	0.0055777663	0.011432298	0.0090302415	0.008624199
0.0	0.010128781	0.0125540495	0.0059608766	0.0066488613	0.010955256	0.007402012	0.005568134	0.011337498	0.009055563	0.008587482
0.0	0.06445163	0.07817412	0.06222011	0.05403723	0.06030464	0.05892909	0.05367448	0.06346943	0.06450399	0.07240799
0.0	0.00844754	0.012991465	0.006890245	0.0063225916	0.008737769	0.007223641	0.0070829983	0.007666212	0.007869664	0.010593964
0.0	0.008460798	0.0128495805	0.0068689445	0.0063268202	0.008766752	0.007240499	0.0070932205	0.0076657915	0.0078103733	0.010544517
0.0	0.023372747	0.026404262	0.022014132	0.018027982	0.020144321	0.022627149	0.016736383	0.022683693	0.024393585	0.022791015
0.0	0.008215765	0.014106429	0.0074229287	0.008720744	0.009919068	0.01048159	0.0071011945	0.008545232	0.01268116	0.013206195
0.0	0.0020291768	0.0025552013	0.0014699034	0.0011385895	0.001496077	0.00138632	0.0010736551	0.0020565337	0.0018086977	0.0023440444
0.0	0.024486104	0.027746577	0.02013803	0.016930247	0.022033677	0.019263245	0.016138421	0.024468474	0.022533217	0.026696624
0.0	0.013109779	9.1760136e-05	8.619778e-05	0.008131321	0.008767908	0.009684072	0.006673418	0.009026739	0.012028706	0.008311505
0.0	0.012998032	9.273178e-05	8.5887965e-05	0.008118716	0.008765812	0.009813291	0.006688297	0.008984027	0.012019784	0.008374124
0.0	0.07280278	0.01650467	0.061108485	0.057924796	0.068620086	0.059088312	0.056001615	0.06927222	0.0707098	0.06976005
0.0	0.010272887	0.0007188746	0.0074574733	0.0072893263	0.0096211815	0.007187137	0.006736692	0.009781793	0.009897195	0.010308851
0.0	0.010279322	0.0007224535	0.0075167506	0.007270493	0.009651325	0.007157765	0.0067413263	0.009801992	0.0099621955	0.010378505
0.0	0.067108795	0.07573322	0.06944716	0.050842717	0.06050785	0.060831998	0.053174343	0.0688508	0.073732406	0.07282134
0.0	0.23356728	0.24110024	0.23806477	0.19127771	0.21448681	0.21421999	0.18518241	0.20806953	0.23625351	0.21872337
0.0	0.07470108	0.08007448	0.06044478	0.055201303	0.056185402	0.06477933	0.05528613	0.06600639	0.07068325	0.06414037
0.0	0.00010211204	0.00014744386	4.7364683e-05	4.324709e-05	4.063362e-05	6.627607e-05	4.131928e-05	7.496044e-05	8.8980996e-05	7.7243276e-05
0.0	0.5369751	0.52887523	0.53478026	0.51058614	0.5242681	0.526951	0.51484996	0.5210494	0.5299269	0.5088805
0.0	0.0060456623	0.012416357	0.010645237	0.006852732	0.006315627	0.011448369	0.007364323	0.010878001	0.0072599384	0.012127445
0.0	5.1263127e-05	0.0001506655	9.231948e-05	5.1404502e-05	4.9248523e-05	0.0001221103	5.2526444e-05	0.00011609014	8.2005296e-05	0.00013051167
0.0	0.06218014	0.08053063	0.07222627	0.057833534	0.059170846	0.07619669	0.058978725	0.07414235	0.06916622	0.07374622
0.0	0.00209346	0.0025040682	0.0015742127	0.0015727025	0.00214139	0.0012523524	0.0015384934	0.0017906101	0.0021587228	0.0028778857
0.0	0.002434638	0.0025627178	0.0014579027	0.0016015865	0.0019046421	0.0021887377	0.0015435221	0.00180257	0.0022892493	0.0034460449
0.0	0.026618015	0.027993632	0.020369614	0.020230632	0.022371586	0.02704492	0.020614874	0.023003113	0.026281781	0.032420337
0.0	0.02765345	0.02667707	0.020773524	0.01679322	0.019733863	0.017031621	0.018832305	0.022485612	0.02430181	0.025527906
0.0	0.022105731	0.028413152	0.023028942	0.018949606	0.02621912	0.023346448	0.01756484	0.022802478	0.023793893	0.026206132
0.0	0.027087472	0.028978195	0.021554086	0.018053839	0.022156075	0.021535594	0.020081446	0.02292881	0.02362591	0.02640542
0.0	0.026981989	0.035628524	0.023611939	0.016728202	0.02425977	0.021135632	0.018554538	0.023180345	0.024295183	0.028515473
0.0	0.025324624	0.032621562	0.025040248	0.020000326	0.018152967	0.015863165	0.018657839	0.024952833	0.025215706	0.023675073
0.0	0.023074862	0.03339241	0.02372549	0.018945172	0.023695543	0.020389324	0.0186661	0.024666727	0.026768612	0.030562632
0.0	0.02387379	0.030174645	0.022212386	0.01809689	0.0226552	0.020585513	0.018671202	0.020314487	0.02586975	0.026451353
0.0	0.0251466	0.029913269	0.023087537	0.021764789	0.027150773	0.018350035	0.019108554	0.022859586	0.023378674	0.02656675
0.0	0.024002446	0.027295606	0.018723415	0.018803364	0.022688853	0.023144621	0.016700223	0.025463764	0.030643716	0.02870563
0.0	0.024629496	0.033821538	0.019396873	0.01786088	0.022379704	0.017452825	0.019665558	0.023033578	0.026522476	0.029618388
0.0	0.009646194	0.014546368	0.009054717	0.008492934	0.009077086	0.012128714	0.008086211	0.0017946229	0.015122594	0.012909939
0.0	0.02887135	0.03264134	0.024075463	0.020184683	0.020887155	0.022467637	0.01801952	0.024089718	0.026419386	0.026815789
0.0	0.046705097	0.045290902	0.037944343	0.038939063	0.04505905	0.036605965	0.03836258	0.055236027	0.04666596	0.050236132
0.0	8.844484e-05	0.00012490692	6.7994486e-05	6.754386e-05	5.9033824e-05	4.634671e-05	6.157857e-05	0.00013137948	9.8997225e-05	0.00012284842
0.0	5.203403e-05	0.00018508558	8.342719e-05	5.351628e-05	6.4575455e-05	8.0103506e-05	4.42638e-05	0.00012381948	0.00011998295	0.000111589434
0.0	5.203403e-05	0.00018508558	8.342719e-05	5.351628e-05	6.4575455e-05	8.0103506e-05	4.42638e-05	0.00012381948	0.00011998295	0.000111589434
0.0	6.523835e-05	0.00016476652	6.684319e-05	6.1140774e-05	8.922571e-05	4.3818574e-05	4.693287e-05	0.0001401717	9.643482e-05	0.00010224524
0.0	0.023553614	0.025518004	0.021596141	0.024037607	0.026084533	0.021263523	0.020142835	0.024637196	0.026429819	0.026202798
0.0	0.00010210991	0.00010153326	4.3233198e-05	1.0913751e-05	7.434934e-05	8.892988e-06	3.4744447e-05	5.9595386e-05	8.8127774e-05	0.00014821025
0.0	0.5384382	0.5284069	0.5335755	0.51145375	0.52375823	0.52749634	0.51439196	0.5209748	0.5309934	0.50741845
0.0	0.5376177	0.52720016	0.5336766	0.50964606	0.52380925	0.52597713	0.5147354	0.52064866	0.5299066	0.5066025
0.0	0.064801954	0.07922145	0.06376156	0.051930435	0.06703186	0.060321182	0.05463755	0.066519424	0.074930385	0.06570602
0.0	5.9818354e-05	0.00014156003	5.7813068e-05	3.4503442e-05	7.84768e-05	5.078681e-05	3.9552422e-05	7.716782e-05	0.0001109033	8.453958e-05
0.0	0.048722822	0.057211373	0.04982127	0.040355474	0.043126006	0.035607763	0.03304362	0.04665688	0.06857933	0.04223643
0.0	0.05452776	0.045974478	0.044367947	0.040207	0.04214306	0.040355023	0.025747044	0.053664528	0.044346236	0.05327619
0.0	0.18539599	0.19018221	0.17473526	0.17248209	0.17269267	0.17217305	0.16940185	0.20151414	0.1716906	0.17851113
0.0	0.073661886	0.07385405	0.06581419	0.05562045	0.0651642	0.062010918	0.056068107	0.074163	0.06465268	0.066508815
0.0	4.371723e-05	9.829877e-05	6.002097e-05	6.891221e-05	6.911135e-05	4.3367938e-05	4.568829e-05	0.00010282357	5.950719e-05	9.883706e-05
0.0	6.503046e-05	0.000115875024	8.9887304e-05	4.7250684e-05	9.6644995e-05	5.2172403e-05	3.821661e-05	7.004215e-05	8.8714114e-05	9.5328156e-05
0.0	0.53832835	0.5287884	0.5344201	0.51108366	0.52427244	0.5272624	0.5148687	0.5208273	0.53088814	0.5088905
0.0	0.008222605	0.009318465	0.008560423	0.007363929	0.0068481057	0.007774546	0.0089250095	0.011356151	0.009749925	0.009913146
0.0	6.617111e-05	8.2833285e-05	6.151641e-05	5.2245094e-05	7.133346e-05	6.841465e-05	6.124961e-05	6.737345e-05	0.00010760588	0.00010968133
0.0	0.066571794	0.06874672	0.06482887	0.058086604	0.06534643	0.06533127	0.061462887	0.06415135	0.07433474	0.070423275
0.0	0.012181395	0.015003955	0.009747918	0.008728849	0.010337637	0.007371183	0.0062189903	0.0074153403	0.009101339	0.011524433
0.0	0.10032476	0.11131385	0.10166147	0.08590318	0.09020117	0.07971357	0.07469255	0.095744394	0.12630865	0.08779636
0.0	0.02953275	0.023940394	0.022399645	0.01835312	0.026747314	0.020700784	0.016053353	0.022480344	0.02873015	0.025899954
0.0	0.010071923	0.011581151	0.008341623	0.0066201324	0.010400773	0.008457399	0.007036983	0.009644226	0.009601391	0.009199933
0.0	0.008585286	0.0116097815	0.009408736	0.0067851036	0.009077635	0.0070864162	0.005524298	0.009739581	0.009609366	0.010137366
0.0	0.0033004906	0.0033304049	0.001976879	0.0014058957	0.0025738312	0.0019616045	0.0014310334	0.0020268876	0.0020321792	0.0021475714
0.0	0.024753958	0.032624926	0.022034222	0.019045936	0.028723022	0.023364294	0.017795019	0.025136625	0.022701025	0.027807713
0.0	0.009936625	0.015585834	0.009076992	0.008593395	0.008567751	0.010655074	0.009101339	0.008906858	0.015351483	0.011817591
0.0	0.03354227	0.027821593	0.02395725	0.01995969	0.021217797	0.021114165	0.02140901	0.022049502	0.024123445	0.023761056
0.0	0.026282761	0.029852888	0.02393285	0.0189685	0.022302302	0.02348581	0.018536156	0.022872414	0.026743647	0.020944405
0.0	0.026281634	0.029853282	0.023886956	0.018893586	0.022303887	0.023294657	0.01845941	0.022810463	0.026661886	0.02090073
0.0	0.1574194	0.14661612	0.14310025	0.11696555	0.13210155	0.14405128	0.12406043	0.15341178	0.15979263	0.15823652
0.0	1.6683867e-07	0.00022456385	4.3793716e-05	9.34355e-05	8.79477e-05	3.973995e-05	5.3595697e-05	7.589723e-05	8.0626014e-05	8.0486665e-05
0.0	2.0453396e-07	0.00012279396	4.2671105e-05	4.810948e-05	7.527261e-05	6.14763e-05	5.1881616e-05	8.836863e-05	0.00010336723	0.00016176638
0.0	0.00013971106	7.979695e-05	5.9927177e-05	4.7060512e-05	0.00010043817	3.773301e-05	5.159835e-05	8.393879e-05	0.00014141836	0.00010552864
0.0	0.0019158217	0.0023493136	0.0016157473	0.0011170576	0.0018106556	0.0015235179	0.001131329	0.0017405784	8.0836486e-05	0.0018781187
0.0	0.0026775314	0.0027900138	0.0018618947	0.0016817893	0.0022886056	0.0015196681	0.0014887644	0.0018409771	0.0018978836	0.0018960825
0.0	0.53802234	0.5284412	0.53551817	0.511463	0.52433103	0.5263335	0.5156298	0.5209414	0.5302962	0.5075802
0.0	0.5379437	0.52881193	0.5356028	0.51125133	0.52438605	0.52654403	0.51558506	0.52084994	0.5309013	0.50758064
0.0	0.007061334	0.012814312	0.00982203	0.008194778	0.0087616155	0.00842782	0.00795902	0.007360926	0.015259753	0.00017047179
0.0	3.827774e-05	0.0033237354	0.0014305095	0.0012400764	0.00012512568	0.0018198946	0.0014206987	0.0018199509	0.002653298	0.0027498703
0.0	0.0019203182	0.0035890022	0.0025119295	9.960457e-05	0.0026427612	0.0014087175	0.001921643	0.0019039235	0.0026210868	0.0021934812
0.0	0.0023371163	0.035128366	0.020143649	0.016788796	0.004389879	0.028869476	0.019794654	0.027128955	0.029840488	0.025452986
0.0	0.027817557	0.033759855	0.027377049	0.003931385	0.025139757	0.02491632	0.02069676	0.0034698662	0.028757945	0.025955694
0.0	5.379176e-05	0.0001692422	8.6529675e-05	6.7399604e-05	8.8384135e-05	7.3758056e-05	6.246013e-05	6.607772e-05	0.00014211617	1.9794313e-06
0.0	0.009651745	0.012369149	0.007897131	0.008641649	0.011883905	0.011608726	0.00846498	0.008719439	0.014451072	0.016785804
0.0	0.008356439	0.017484292	0.008525075	0.002381844	0.011036443	0.011520339	0.009695869	0.008231553	0.015491513	0.011964604
0.0	0.026192969	0.027042478	0.021256318	0.018290546	0.02695168	0.018854553	0.020410385	0.02178646	0.029637553	0.030805591
0.0	0.020914216	0.0362906	0.025985686	0.003953435	0.028949704	0.02014147	0.022741156	0.02215888	0.026780317	0.024927942
0.0	0.53819555	0.52846855	0.53410655	0.51156515	0.5238392	0.5273185	0.5149223	0.52053934	0.53093016	0.5082816
0.0	0.5373075	0.52782005	0.53379387	0.51067764	0.52422875	0.52586585	0.515324	0.52014816	0.52944887	0.50781655
0.0	0.012152028	0.011698307	0.010375361	0.008103604	0.01228192	0.0055914647	0.0072846245	0.00956429	0.015429195	0.00019657474
0.0	0.0001170098	0.00011714868	9.723087e-05	7.364736e-05	0.00014453428	5.6372162e-05	5.6276607e-05	0.00010333214	0.00017924763	2.0560972e-06
0.0	0.07743581	0.07536474	0.073225066	0.06369264	0.07880506	0.062033363	0.060081888	0.07189093	0.08501216	0.023742592
0.0	0.5376497	0.5288766	0.5342849	0.5103894	0.52452093	0.5262309	0.51628214	0.5198178	0.52924776	0.506823
0.0	0.011457337	2.010458e-05	0.006962197	0.008305765	0.010952669	0.007298123	0.005478303	6.353661e-05	0.009164191	0.0083941035
0.0	0.078008145	0.013485577	0.018460196	0.062890835	0.066727586	0.07089805	0.058984727	0.01779181	0.06981022	0.07073799
0.0	0.00012032542	2.2634879e-07	6.398762e-07	7.0242684e-05	7.7149045e-05	9.300685e-05	5.2546337e-05	6.3911136e-07	8.491414e-05	0.00011153826
0.0	0.53771716	0.52831846	0.53469867	0.5094692	0.52418244	0.5261642	0.5162239	0.5198829	0.5296422	0.5064722
0.0	0.078056544	0.08995501	0.061714675	0.06260401	0.056719586	0.06560164	0.060585883	0.07215202	0.06918888	0.0723247
0.0	0.5374403	0.52813995	0.5341074	0.51019615	0.524662	0.52580976	0.5152703	0.52043605	0.52940685	0.50842553
0.0	0.011406686	0.00803161	0.0066201324	0.008122837	0.01298372	0.011706783	0.010374612	0.0059207124	0.009891907	0.009812949
0.0	0.00013095123	0.00012088652	6.52986e-05	5.2066585e-05	0.00011442805	9.7266944e-05	6.757085e-05	4.7166766e-05	0.00015707265	8.061302e-05
0.0	0.07976518	0.07599253	0.06587012	0.058033105	0.07409402	0.07174566	0.063101836	0.058299746	0.08212233	0.06487669
0.0	0.06750287	0.07887604	0.07025268	0.050477132	0.061577562	0.064938985	0.015551612	0.06055315	0.07491542	0.08307835
0.0	6.9710244e-05	0.00013922897	8.3167455e-05	3.107354e-05	5.713265e-05	6.688942e-05	4.222823e-07	5.4314947e-05	0.00011081968	0.00020517605
0.0	0.14877604	0.17342216	0.15293197	0.12906943	0.15203792	0.1567002	0.122430116	0.13180064	0.16460185	0.14855678
0.0	0.01197674	0.015387838	0.008426784	0.0066425786	0.009317048	0.01033588	0.007598215	0.008557132	0.011956924	0.010766929
0.0	0.0018618559	0.004295854	7.8715886e-05	0.001741369	0.002196446	0.0016009322	0.0014268598	0.002187326	0.0026330347	0.0025206113
0.0	0.024539823	0.0379439	0.020760028	0.020639414	0.024205595	0.021802487	0.020446878	0.028722212	0.028845249	0.024419274
0.0	0.0096662305	0.014715141	0.007929587	0.0094964085	0.010571785	0.010294868	0.009311358	0.008458155	0.015696878	0.0119635435
0.0	0.024695192	0.03730213	0.0039195567	0.022877803	0.025863377	0.02083854	0.019367365	0.025405008	0.026976064	0.026057575
0.0	0.11139213	0.082912445	0.09302331	0.093998335	0.09967065	0.09310834	0.07614232	0.08867996	0.10690469	0.09166634
0.0	0.0015782516	0.0034897795	0.001970343	0.0011850704	0.0018263002	0.0015653321	0.001039161	0.0012985775	0.002757339	0.002199978
0.0	0.0018513438	0.0026439591	0.0016712315	0.0012171923	0.0021361166	0.0019022558	0.0014200101	0.0015926264	0.0024354882	0.0024573526
0.0	0.028730854	0.028645018	0.027246693	0.018650144	0.026823958	0.024362579	0.017622203	0.023231443	0.026295125	0.028403362
0.0	0.023045346	0.028044559	0.020845639	0.017037872	0.0266267	0.022782795	0.023408016	0.024973497	0.028165985	0.026534872
0.0	0.016119715	0.034712482	0.020403525	0.017480027	0.02650182	0.021902576	0.021737669	0.021288276	0.034662396	0.026381899
0.0	0.024651036	0.031059097	0.029672783	0.01667775	0.022571368	0.024576627	0.018181182	0.021241127	0.030703677	0.026317986
0.0	0.072322495	0.084941454	0.07400262	0.06001507	0.06276591	0.061531097	0.058084905	0.067838416	0.0709245	0.072179526
0.0	0.06729052	0.084952585	0.06646714	0.06245134	0.06473009	0.0672249	0.056821864	0.072852865	0.07774926	0.07247671
0.0	0.0025077534	0.0034817527	0.0021191956	0.0013001009	0.0025646565	0.0013102613	0.0015102101	0.002315124	0.0022611152	0.0035181202
0.0	0.028742392	0.028256113	0.02374791	0.017763626	0.023713332	0.017701369	0.02236769	0.02389529	0.028329296	0.028219169
0.0	0.027109398	0.034416378	0.024362493	0.018735478	0.026009334	0.020343056	0.017998599	0.026935177	0.028100386	0.030625336
0.0	0.07234482	0.080800556	0.06560602	0.060983676	0.0702244	0.07383623	0.056086954	0.069340736	0.0664787	0.07552129
0.0	0.21877994	0.23535456	0.2259285	0.20881125	0.23519094	0.21682827	0.20920591	0.22076102	0.21849853	0.22449352
0.0	8.952486e-05	0.0001425627	8.217446e-05	3.6206304e-05	9.6078955e-05	5.3991414e-05	5.4761178e-05	0.00012823078	7.992344e-05	7.9710175e-05
0.0	8.0318445e-05	0.00012351501	6.8558395e-05	5.4870015e-05	0.00010146744	5.2718493e-05	4.994891e-05	0.00012914164	0.00011646179	8.758748e-05
0.0	0.009375689	0.00876198	0.008499385	0.0072670626	0.009025631	0.008269114	0.006246493	0.011334414	0.012992766	0.009540158
0.0	0.011405375	0.010302012	0.006855653	0.0064357724	0.009384399	0.010321078	0.0077776182	0.009784583	0.011367983	0.012036292
0.0	0.011460247	0.010273954	0.0068516545	0.0064203595	0.009374435	0.010299883	0.007784634	0.009833542	0.011393606	0.0121512795
0.0	0.09051436	0.10787708	0.090394616	0.07103673	0.089856744	0.092781074	0.082019664	0.10647655	0.11013844	0.08266239
0.0	0.090366855	0.107594945	0.08974537	0.07122023	0.08980228	0.09259431	0.08193886	0.106115796	0.10998267	0.08236254
0.0	0.090555236	0.107700616	0.09041053	0.07115714	0.08965483	0.0926812	0.08183132	0.10609108	0.11010664	0.08238335
0.0	0.090425864	0.10767763	0.09055192	0.07166172	0.089751974	0.09258982	0.08199036	0.10611399	0.11046113	0.082768306
0.0	0.0984765	0.08923329	0.095177025	0.07265007	0.09069832	0.0899047	0.08516239	0.10107757	0.09507195	0.07649145
0.0	0.09812721	0.089543276	0.09470155	0.072636195	0.090980045	0.08953744	0.08496597	0.101253	0.09479589	0.07666017
0.0	0.097978875	0.08999089	0.094579466	0.07216126	0.0908574	0.08982836	0.0848434	0.100711904	0.0944971	0.07624193
0.0	0.09759716	0.089887224	0.09477852	0.07293908	0.090718925	0.08955155	0.08495277	0.10060492	0.09476277	0.07647501
0.0	0.07796681	0.09754327	0.099808	0.07119625	0.09484933	0.08634875	0.06887648	0.081825	0.08230635	0.08868848
0.0	0.07769664	0.097447604	0.09919424	0.070971265	0.09511183	0.08557773	0.0686117	0.08131529	0.08180601	0.08835817
0.0	0.077653386	0.097778246	0.099501185	0.07092478	0.09506965	0.08623822	0.068478234	0.081331834	0.08170879	0.08794958
0.0	0.0775103	0.09735361	0.09947775	0.07121979	0.0948579	0.086237	0.06839486	0.08126018	0.082078524	0.08839067
0.0	0.098869175	0.10137588	0.094117455	0.077715896	0.09537427	0.10921878	0.08679774	0.0879914	0.09297083	0.0813262
0.0	8.407442e-09	1.6426243e-09	8.799435e-09	9.487037e-10	4.361474e-09	2.9172247e-08	8.508311e-10	6.1844014e-09	9.922076e-10	4.977828e-08
0.0	0.00010043425	2.2748045e-05	9.449217e-05	2.9698875e-05	3.6852143e-05	0.00020092273	1.5840418e-05	7.2983465e-05	2.6755346e-05	0.0002334782
0.0	0.5375335	0.52865016	0.5343566	0.509424	0.52406716	0.52693266	0.51520663	0.521235	0.5300468	0.5066846
0.0	3.1640317e-05	9.8320896e-05	8.737426e-05	0.00015195244	0.00011323081	0.00021541494	4.9578466e-05	0.00013286673	5.2995925e-05	0.00021390143
0.0	2.0333053e-09	8.928618e-09	2.9313065e-09	2.1611266e-08	1.2933777e-08	5.9214162e-08	5.7434985e-10	8.631576e-09	2.1204656e-09	6.913584e-09
0.0	0.5385384	0.5280071	0.5359354	0.5106203	0.52523834	0.5262046	0.515262	0.52191025	0.53150606	0.5065386
0.0	9.320075e-05	3.0645886e-05	0.00012138217	0.00014468306	0.00018960837	0.00018499576	5.9640523e-05	2.9650058e-05	0.00013032813	4.3488122e-05
0.0	6.0726095e-09	1.7609414e-09	1.3534538e-08	4.5978297e-09	2.0680854e-08	3.1230222e-08	2.5686624e-09	2.3991342e-09	3.4494596e-09	5.023294e-07
0.0	1.7840894e-09	5.987463e-10	8.205043e-09	3.866752e-08	4.2612203e-09	4.6606974e-08	1.1662222e-09	2.0428252e-09	1.5277599e-09	1.3332129e-08
0.0	0.0035169856	0.002501723	0.005387738	0.0078013847	0.0043240637	0.008628207	0.0029256216	0.0034957493	0.0032976905	0.0057316944
0.0	0.5378481	0.52908707	0.5355108	0.51080185	0.5242038	0.52676547	0.51550025	0.52144974	0.5306427	0.507482
0.0	4.1625113e-05	9.389477e-05	0.000113794	0.00013056396	3.0225927e-05	0.00023668761	1.3007153e-05	2.3936267e-05	0.00012881303	4.5336954e-05
0.0	3.7095518e-07	7.598432e-09	6.360096e-09	1.7560788e-08	2.7144458e-09	8.01019e-09	2.2137668e-10	2.7564715e-09	1.39217535e-08	1.9195692e-09
0.0	0.0011466553	0.0011499231	0.00037499683	0.0008728303	0.006792512	0.00045039607	0.00044808534	0.00042073318	0.0011150085	0.00097632065
0.0	0.027404873	0.02504855	0.014601783	0.027409025	0.13270569	0.019648096	0.019407457	0.01493392	0.029080488	0.020537464
0.0	0.01923036	0.026500229	0.014486217	0.020131985	0.027992286	0.01753719	0.019698294	0.015918773	0.016547464	0.018373258
0.0	0.5364031	0.5286059	0.5358388	0.5116667	0.5241436	0.5279828	0.5153243	0.5203123	0.529479	0.50506794
0.0	0.019231196	0.02649987	0.014514318	0.020211708	0.027990313	0.01768195	0.019780083	0.015962305	0.01659875	0.018411767
0.0	9.35903e-05	0.00013278883	9.104213e-05	0.000110766014	7.578e-05	5.606914e-05	2.3121653e-05	5.4823464e-05	5.0455892e-05	8.986553e-05
0.0	0.0042389897	0.00444645	0.004074021	0.0019520611	0.004209917	0.0031427	0.0015926955	0.0041972823	0.0029487663	0.004070389
0.0	0.010516907	0.016204461	0.00947264	0.004969167	0.008305894	0.0067342864	0.008751078	0.011339134	0.009027405	0.010947055
0.0	0.5386664	0.5282749	0.5357308	0.51038283	0.5249048	0.52684265	0.5162617	0.5201824	0.5307005	0.50798184
0.0	0.53860325	0.5282955	0.53565717	0.5107276	0.5246156	0.5266898	0.51573616	0.5210378	0.5302015	0.5082286
0.0	0.5382057	0.5279883	0.535067	0.51000714	0.5240547	0.52631325	0.5160104	0.52046555	0.53063256	0.50767434
0.0	0.5384745	0.52729326	0.5345534	0.5099079	0.52384454	0.52623004	0.5156346	0.52005714	0.5291808	0.50759876
0.0	0.051808596	0.05126424	0.052722495	0.050350305	0.06892552	0.058297	0.043259293	0.051594693	0.080268554	0.054499786
0.0	0.0026879164	0.0029025963	0.0036772476	0.0039348225	0.0048939907	0.0055605248	0.0017722667	0.0027403957	0.0061863055	0.0032429965
0.0	6.942413e-10	1.0087154e-09	2.142284e-09	3.4759373e-09	6.5857106e-09	9.9068975e-09	2.0096115e-10	8.6903484e-10	1.3955411e-08	1.800615e-09
0.0	0.0056306547	0.005801729	0.012743233	0.0058852793	0.012351284	0.012823834	0.007233781	0.009737998	0.010646799	0.006073022
0.0	0.00047874567	0.0005961197	0.0011839924	0.00050386693	0.0013204557	0.0012594638	0.0005261219	0.0008978538	0.0011325097	0.00063933793
0.0	0.0003145282	0.0008950842	0.00095720816	0.00087015383	0.0011412575	0.00094686955	0.00026895912	0.00081505685	0.0004945745	0.0012380524
0.0	0.001201691	0.0007189185	0.0013007945	0.0011664019	0.0006091293	0.0012178326	0.000252441	0.0010680743	0.00066538993	0.00069118344
0.0	0.0007997158	0.0006383248	0.0010129595	0.0010902586	0.0005663492	0.0005434326	0.00071417197	0.0005444374	0.0010079406	0.0015245164
0.0	0.5408044	0.5271483	0.53624403	0.51402915	0.523304	0.5289505	0.5170041	0.5225355	0.53155583	0.5065421
0.0	0.5371682	0.5258908	0.53361124	0.51234967	0.52649826	0.52644193	0.51431763	0.5207603	0.53072137	0.50810844
0.0	0.5398111	0.52874887	0.5377689	0.51001227	0.5271544	0.53076077	0.515544	0.52021164	0.53326195	0.50715804
0.0	2.8837614e-05	0.013411058	0.010598123	0.0074740024	3.139161e-05	5.9695438e-05	0.007095888	8.9280176e-05	9.236175e-05	5.6618854e-05
0.0	2.9050816e-05	0.01351334	0.010673265	0.0075359805	3.1404874e-05	5.9663675e-05	0.007121098	8.922673e-05	9.234809e-05	5.6991114e-05
0.0	2.1701475e-05	0.00963066	0.009313413	0.009550153	3.0325218e-05	0.00015519503	0.005169553	2.8100976e-05	2.9227438e-05	5.588103e-05
0.0	0.536814	0.5281648	0.5325403	0.5112463	0.5254079	0.5259512	0.514258	0.52287424	0.52977693	0.5078181
0.0	4.7268935e-05	0.0122022405	0.009221962	0.0071035014	0.000106315165	0.0071669747	0.0059368946	5.3899537e-05	0.010844683	5.260941e-05
0.0	8.411154e-05	0.010596573	5.8162223e-05	0.00015350501	4.0161314e-05	8.585005e-05	0.006981449	4.5937493e-05	9.6367716e-05	7.149295e-05
0.0	2.3645175e-09	0.00011892965	1.4864953e-08	3.8722185e-09	4.399254e-09	3.8512216e-08	2.838556e-05	2.3512774e-09	4.0122053e-08	7.559229e-09
0.0	0.5386647	0.52721334	0.53508544	0.51019573	0.5222964	0.52656746	0.5154653	0.52143943	0.5305877	0.5065498
0.0	9.396499e-05	9.284938e-05	7.445655e-05	0.00010428849	3.474134e-09	5.1940326e-05	6.0650822e-05	9.370317e-05	9.2588736e-05	0.00018311602
0.0	0.00012613506	0.00016450435	5.1179646e-05	7.11543e-05	4.170361e-09	9.358271e-05	4.8551054e-05	2.6809441e-09	9.019133e-05	7.241479e-07
0.0	0.011188872	0.013195722	0.00967674	0.009762455	5.2861316e-05	0.008150175	0.0072981645	0.000108730055	0.012908625	7.2155744e-05
0.0	0.00012126868	0.00018670688	7.6842654e-05	3.7063324e-05	3.7425893e-09	7.821478e-05	2.9825858e-05	1.8164687e-07	0.0001935137	0.00015900451
0.0	0.011564508	0.013310598	0.010143498	0.005389404	0.00014438345	0.009574888	0.0054036085	3.34277e-05	0.014154303	0.014963445
0.0	0.5386151	0.52790457	0.5356546	0.510458	0.52434593	0.5267064	0.5163914	0.52055573	0.53074753	0.50825006
0.0	0.53834367	0.52816993	0.53569627	0.5104836	0.5245219	0.52733845	0.5157076	0.52086776	0.53110784	0.5086254
0.0	0.0074845892	0.01329816	0.0074879834	0.006327417	0.010530457	0.0078211045	0.0071016215	0.0011744184	0.0117401285	0.011966645
0.0	0.000109510984	0.00028114274	4.932979e-05	3.6603953e-05	0.00013165726	8.660834e-05	3.7524238e-05	0.00011614838	8.031875e-05	0.00011545316
0.0	9.590413e-05	0.00014177116	0.00010630746	6.1225895e-05	6.9524554e-05	6.058383e-05	3.5848923e-05	8.04529e-05	0.00011736515	0.0001450422
0.0	9.590413e-05	0.00014177116	0.00010630746	6.1225895e-05	6.9524554e-05	6.058383e-05	3.5848923e-05	8.04529e-05	0.00011736515	0.0001450422
0.0	0.011366338	0.013673185	0.0139374025	0.006378147	0.008926262	0.0072390875	0.0047550555	0.009585435	0.011775257	0.013358522
0.0	0.011366338	0.013673185	0.0139374025	0.006378147	0.008926262	0.0072390875	0.0047550555	0.009585435	0.011775257	0.013358522
0.0	0.07466102	0.093960054	0.06747805	0.055809297	0.06567927	0.06355317	0.065525375	0.07466391	0.06661781	0.07754289
0.0	0.00011595848	0.00025367222	4.4221022e-05	7.251118e-05	6.839756e-05	0.00010112868	5.3383446e-05	0.00011614406	7.4703974e-05	0.00017821079
0.0	0.00011595848	0.00025367222	4.4221022e-05	7.251118e-05	6.839756e-05	0.00010112868	5.3383446e-05	0.00011614406	7.4703974e-05	0.00017821079
0.0	0.011020907	0.017938014	0.008499292	0.0094734095	0.009461023	0.010051653	0.009359356	0.011316112	0.008869771	0.014819914
0.0	0.011020907	0.017938014	0.008499292	0.0094734095	0.009461023	0.010051653	0.009359356	0.011316112	0.008869771	0.014819914
0.0	0.5381543	0.52761793	0.5349908	0.5100823	0.5234958	0.5261769	0.5161401	0.5208388	0.5306796	0.50794256
0.0	0.5382149	0.5271677	0.5345925	0.50966394	0.52375084	0.5268787	0.51560605	0.51988703	0.5300873	0.5079956
0.0	0.026610982	0.14680538	0.13875178	0.027296904	0.016215837	0.020285102	0.12094143	0.027597949	0.026386065	0.03507127
0.0	0.54018617	0.5281392	0.53845894	0.5118061	0.5274474	0.52740264	0.5174911	0.52097195	0.5311584	0.5065685
0.0	0.008348034	0.0124948295	0.008492491	0.010113174	0.010462968	0.014422075	0.008587755	0.008911493	0.01926664	0.015930317
0.0	0.010553496	0.017937837	0.00888348	0.009980766	0.009679079	0.0105614355	0.010505539	0.0098256245	0.016153175	0.014890576
0.0	0.0099211475	0.0156194065	0.008367552	0.009205581	0.011284503	0.012661754	0.008577725	0.007937829	0.02090476	0.014750648
0.0	0.009311588	0.015053894	0.0072095017	0.0095426105	0.011154506	0.012758443	0.0096787	0.0077452073	0.016599614	0.013007903
0.0	0.010664765	0.014334773	0.008737497	0.01005197	0.012034794	0.014158596	0.008572868	0.009336438	0.0219731	0.011407998
0.0	0.0086437855	0.016828164	0.009405478	0.010124217	0.011300437	0.013651557	0.010152488	0.010765883	0.016064495	0.013403445
0.0	0.010394998	0.015307613	0.008451068	0.008500405	0.010294984	0.0149186645	0.008151934	0.007811386	0.020550024	0.017409109
0.0	0.008560152	0.016092295	0.007338285	0.009822822	0.009077919	0.011258704	0.011584737	0.009330195	0.019813366	0.014279175
0.0	0.008851416	0.010883047	0.009127707	0.007676641	0.010466527	0.008452143	0.0070299464	0.010563673	0.008761959	0.0116862
0.0	0.08420709	0.09532658	0.09791353	0.0866836	0.1055819	0.096855305	0.08442401	0.10587448	0.099577494	0.10528939
0.0	0.1762411	0.18742412	0.19200705	0.17384823	0.1978935	0.18904035	0.17192967	0.19939998	0.19351515	0.19477184
0.0	0.538474	0.52595437	0.53633285	0.51179826	0.52523154	0.5259403	0.5144426	0.5199742	0.5289267	0.5068831
0.0	0.009386372	0.012081021	0.009012265	0.006314754	0.016298365	0.009661617	0.0071822833	0.011710353	0.010898801	0.011971089
0.0	0.008191655	0.015689857	0.00682368	0.0074832826	0.012490987	0.00938941	0.005910035	0.01167687	0.011198177	0.0065513635
0.0	0.045670602	0.057196505	0.040614575	0.03364474	0.045834012	0.050076816	0.038647287	0.04387392	0.041586075	0.05265374
0.0	0.14361212	0.13341027	0.1423003	0.11350223	0.13544147	0.15340935	0.12902568	0.1471956	0.13941993	0.15142322
0.0	0.1436067	0.13341185	0.14206044	0.11309696	0.13545002	0.15232576	0.1285514	0.14684758	0.13904287	0.15114947
0.0	0.010034036	0.00076950446	0.0064376118	0.007277328	0.01217517	0.0093487995	0.006824391	0.01062983	0.010470296	0.009004833
0.0	8.323942e-05	0.00016162838	5.5676246e-05	6.990856e-05	0.00013474777	0.00011265925	3.327386e-05	9.911842e-05	8.596802e-05	7.288137e-05
0.0	0.030235853	0.019936642	0.020153072	0.017742738	0.026767723	0.023176696	0.018633042	0.026692826	0.027938008	0.026175072
0.0	0.01072558	0.008724624	0.008638002	0.005928865	0.009435728	0.010269063	0.005839512	0.0083997855	0.008585433	0.01349533
0.0	0.00011248449	9.172174e-05	5.931473e-05	4.0617924e-05	9.671783e-05	7.400436e-05	3.3251843e-05	5.201666e-05	8.2355604e-05	0.00019870473
0.0	0.0027180768	0.0024766428	0.0022872929	0.0021426477	0.0017962893	0.0018724361	0.0013942337	0.0014297678	0.0023342597	0.0032682056
0.0	0.0023513474	0.0025245396	0.0018954093	0.0013014581	0.0016291507	0.0029396927	0.0016303982	0.0014877956	0.0022520197	0.0021866092
0.0	0.00835892	0.009662786	0.0093359575	0.006098614	0.009368348	0.014740354	0.0068007326	0.009001306	0.008740484	0.010560568
0.0	0.008360276	0.009717562	0.009365229	0.0060903993	0.009300215	0.014651782	0.0068329806	0.009012763	0.0087205265	0.010591585
0.0	0.009583927	0.0007036599	0.00768983	0.005869232	0.010777321	0.006835476	0.008727718	0.010065051	0.009134338	0.007102398
0.0	0.090336934	0.11035746	0.1105465	0.08194086	0.104000345	0.09607474	0.09240151	0.07710081	0.112969294	0.09792149
0.0	0.03214089	0.028500484	0.022770416	0.01863895	0.02324573	0.024692947	0.02020636	0.022825092	0.030456893	0.021723142
0.0	0.013307186	0.008720049	0.008015526	0.006300826	0.011854987	0.007874058	0.0065251356	0.012050589	0.0128102405	0.0091765
0.0	0.024072422	0.030120868	0.022979077	0.024642685	0.02339009	0.021954335	0.019157143	0.017710757	0.0327652	0.028669536
0.0	0.009534826	0.012733013	0.010125999	0.008461598	0.008264201	0.010271021	0.007286387	0.0117418505	0.016555926	0.009214331
0.0	0.025510782	0.030096935	0.023364395	0.019503841	0.025450444	0.024718568	0.018961234	0.016222745	0.026579706	0.03074932
0.0	6.789801e-05	8.924528e-05	7.9498604e-05	5.177229e-05	0.00012528924	5.5896595e-05	5.7417372e-05	0.00014692738	7.2787814e-05	0.00016562134
0.0	0.53817487	0.5266167	0.5351018	0.510097	0.52434134	0.528161	0.5145923	0.5208987	0.5299878	0.50674313
0.0	0.009062023	0.010777204	0.0072459267	0.008781428	0.011251508	0.008329639	8.154902e-05	0.01305388	0.00974934	0.013253961
0.0	0.07362871	0.0774631	0.06393756	0.0626932	0.07241092	0.06316508	0.017628064	0.07085771	0.07609328	0.07799291
0.0	0.537424	0.52812296	0.53546345	0.5109178	0.5250306	0.52707696	0.51499075	0.5212192	0.5298971	0.5080166
0.0	0.010724483	0.012266185	0.0087254	0.007665715	0.0075610653	0.01087771	0.0073583024	0.009263535	0.012839254	0.01009528
0.0	0.008190353	0.011015316	0.008038897	0.007244997	0.010288704	0.014087144	0.0075511136	0.008320373	0.013243325	0.008688709
0.0	0.069243036	0.07831937	0.060657695	0.058783866	0.070284344	0.079966314	0.058277305	0.06375939	0.07921214	0.065982394
0.0	7.6704506e-05	0.00013553383	4.7989153e-05	5.4614527e-05	9.377003e-05	0.00014667457	5.024127e-05	6.584725e-05	0.0001369158	8.5879525e-05
0.0	0.00935582	0.012146535	0.007356032	0.0074900007	0.01006024	0.012623666	0.0072498657	0.008385253	0.012239552	0.009295269
0.0	0.5372966	0.5276558	0.5350989	0.50991464	0.5253379	0.5268665	0.5155795	0.52139795	0.5310589	0.50647813
0.0	0.012600786	0.0148572475	0.012645699	0.008749821	0.01106396	0.006843651	0.0077615613	0.010539429	0.013051933	0.011600664
0.0	0.07327634	0.08569794	0.073145695	0.057649594	0.07589519	0.061040577	0.06605812	0.072166674	0.07650049	0.06953778
0.0	0.5368694	0.5277558	0.5346557	0.5101577	0.52459943	0.52725226	0.514616	0.52054745	0.52953064	0.5076906
0.0	0.026896656	0.029544786	0.022788895	0.02016981	0.02009908	0.026858348	0.019654788	0.023728544	0.030827124	0.025018424
0.0	0.080217615	0.08364557	0.07087137	0.062144835	0.06388597	0.06931439	0.061861277	0.07022985	0.07598313	0.07182723
0.0	0.00013379904	0.00017411995	8.595908e-05	6.7182256e-05	6.5548906e-05	8.542605e-05	6.274357e-05	9.462111e-05	0.000116917894	0.00011814937
0.0	0.012319942	0.013745416	0.0098208	0.008300477	0.008424991	0.009662511	0.008095001	0.010035163	0.011320828	0.010885341
0.0	0.022663252	0.027776154	0.02390077	0.025950799	0.02368253	0.020593807	0.022281516	0.02722791	0.02833775	0.022654342
0.0	0.008804877	0.013352786	0.008506291	0.009582108	0.0093366895	0.009468444	0.007653961	0.0095981	0.011197518	0.008241307
0.0	0.53777593	0.52850515	0.5356302	0.50980204	0.5248854	0.5259926	0.51507616	0.52110463	0.5302339	0.50786465
0.0	0.53946155	0.52801764	0.53576314	0.51215476	0.5244188	0.52548087	0.51602757	0.52267224	0.53330976	0.5069244
0.0	0.0012443744	0.003776219	0.001644055	0.0014168567	0.0016236649	0.0013873257	0.0011183977	0.0021407043	0.0018187845	0.00023683433
0.0	0.0018903473	0.004176933	0.0021949324	0.0013141787	3.5795867e-05	0.0001363557	0.0016730776	0.0022960377	0.0021115367	0.0002589152
0.0	0.0018903473	0.004176933	0.0021949324	0.0013141787	3.5795867e-05	0.0001363557	0.0016730776	0.0022960377	0.0021115367	0.0002589152
0.0	0.0018903473	0.004176933	0.0021949324	0.0013141787	3.5795867e-05	0.0001363557	0.0016730776	0.0022960377	0.0021115367	0.0002589152
0.0	0.01171245	0.013248281	0.009418861	0.007854722	0.011568548	0.00996339	0.008282134	0.01448687	0.015342971	0.009597434
0.0	0.000104868974	0.00018318396	8.694008e-05	6.532694e-05	0.00012791337	7.681496e-05	8.070131e-05	0.000112570655	0.00015205651	0.00012290443
0.0	0.009603758	0.01262032	0.009447127	0.009206082	0.009143648	0.0077099814	0.007250531	0.011778148	0.013586482	0.011548076
0.0	8.707092e-05	0.00018684383	7.822426e-05	9.266902e-05	0.000114696224	6.29375e-05	5.4561537e-05	8.243055e-05	0.0001636773	0.00013119733
0.0	0.5377361	0.52704704	0.5349577	0.5103791	0.5235373	0.5266839	0.5161485	0.5220766	0.53027093	0.50690085
0.0	0.0105055105	0.012006954	0.009546131	0.0073420964	0.0085313255	0.010062676	0.006298894	0.00947077	0.006465303	0.009939736
0.0	9.7982636e-05	0.00013868955	3.5793138e-07	5.882893e-05	4.120002e-05	9.3194e-05	3.6737925e-05	0.00010974211	8.1546146e-05	0.00012168522
0.0	0.029731357	0.03240134	0.023143712	0.021139534	0.018941691	0.02286486	0.022243869	0.014481778	0.027353415	0.025455376
0.0	0.00011339246	0.00016658129	7.130972e-05	5.756721e-05	6.3663305e-05	4.9115555e-05	3.9587856e-05	3.6714493e-05	0.00012860868	0.00014708789
0.0	0.53770477	0.5269325	0.53492016	0.51059103	0.52534866	0.5271147	0.51514244	0.5205071	0.53039426	0.5064432
0.0	0.54081875	0.52795714	0.536203	0.51108414	0.5247245	0.5283523	0.51701903	0.5216897	0.5308694	0.5061997
0.0	0.5396597	0.5280141	0.5362109	0.51073897	0.5257338	0.52697325	0.51613754	0.5199276	0.5307714	0.5064681
0.0	0.53925896	0.52876306	0.5350703	0.51108795	0.5259899	0.5287346	0.5156571	0.5217295	0.53071225	0.5066528
0.0	0.012147976	0.012138505	0.001181731	0.008647742	0.011303491	0.00916883	0.0057949447	0.0118037	0.0013943452	0.009823815
0.0	0.026019983	0.005304274	0.024269309	0.005809446	0.0051317806	0.022491256	0.023830153	0.026641103	0.024322415	0.024089852
0.0	0.013864986	0.0012724354	0.011461285	0.0015628828	0.0009772992	0.009739254	0.008321388	0.011031202	0.013388862	0.011345705
0.0	0.013864986	0.0012724354	0.011461285	0.0015628828	0.0009772992	0.009739254	0.008321388	0.011031202	0.013388862	0.011345705
0.0	0.013864986	0.0012724354	0.011461285	0.0015628828	0.0009772992	0.009739254	0.008321388	0.011031202	0.013388862	0.011345705
0.0	0.010045941	0.011924053	0.0076063843	0.006146257	0.0012403842	0.010072371	0.00862968	0.00896654	0.009296986	0.01032022
0.0	0.00061715004	0.011959509	0.008152438	0.008454841	0.009256812	0.009578289	0.0006686	0.008410182	0.012245248	0.0074295606
0.0	3.2480003e-07	0.00013096559	5.8424386e-05	6.952184e-05	7.8290526e-05	8.3955274e-05	4.2144106e-07	6.664658e-05	0.00013703413	5.436765e-05
0.0	0.010396184	0.013674916	0.007177779	0.008416702	0.01244006	0.010921498	0.010367751	0.0111930985	0.0010575413	0.011474372
0.0	0.055281904	0.058496334	0.040796623	0.039230544	0.0328862	0.040713023	0.036337905	0.04410671	0.047875907	0.045767277
0.0	0.53816473	0.5276316	0.5347936	0.5104641	0.52365243	0.52659994	0.5150585	0.51949316	0.5299338	0.5073549
0.0	6.79681e-05	0.00018580223	9.584835e-05	3.6769434e-05	5.7536094e-05	6.897184e-05	6.132628e-05	0.000100841426	8.131474e-05	3.764833e-06
0.0	0.007890223	0.014355842	0.009279562	0.0058269966	0.006063563	0.008304225	0.009574703	0.010996611	0.010029475	0.000354036
0.0	0.03160755	0.031021798	0.018164992	0.016342841	0.004667063	0.021900633	0.017528934	0.019307092	0.02097986	0.027940456
0.0	0.00013141758	4.979285e-07	3.493056e-05	3.9098762e-05	0.00010022311	7.134699e-05	5.2274598e-05	6.317098e-05	6.618348e-05	0.00013125915
0.0	0.53765804	0.5283234	0.53532976	0.51121944	0.5233921	0.5264606	0.51534796	0.5194538	0.5295994	0.50752014
0.0	0.011199492	0.012429842	0.0075008697	0.0060856272	0.00016274121	0.007480376	0.0055980366	0.0061500445	0.011161788	0.01173357
0.0	0.53769845	0.5290143	0.53543377	0.51120937	0.52332175	0.5271059	0.51431876	0.51936895	0.53047556	0.508097
0.0	0.00070801436	0.00011012884	0.00072318985	0.00082095043	0.0008139652	0.0011749291	0.0007291346	0.00082815054	0.0028659196	0.001770159
0.0	0.008717255	0.01509958	0.010486736	0.008136653	0.009631251	0.012131633	0.008863811	0.00013073551	0.010670854	0.009459223
0.0	0.00012394648	0.0001839685	6.7993125e-05	4.865882e-05	0.00010394814	8.8577006e-05	6.1676714e-05	4.0356386e-05	6.713065e-05	9.629947e-05
0.0	0.053263474	0.05490274	0.04246683	0.0395331	0.041756757	0.042207252	0.0323544	0.047021866	0.04615294	0.04457824
0.0	0.00015794087	0.00017389613	5.5782268e-05	6.42545e-05	8.517235e-05	6.811221e-05	4.041681e-05	9.1456226e-05	0.000110985726	7.9392164e-05
0.0	0.0131490175	0.013429493	0.006088679	0.008489056	0.008130401	0.0077293445	0.006485857	0.009792514	0.009305202	0.009552403
0.0	0.011589074	0.01400231	0.009569183	0.008346108	0.010113985	0.009401392	0.0058130384	0.011000967	0.01050168	0.010106054
0.0	6.388906e-05	9.553273e-05	3.735282e-07	4.1628682e-05	9.2881965e-05	0.00010015431	7.9898295e-05	0.00017527565	0.00017499694	0.00016332495
0.0	0.007435161	0.012920266	3.683654e-05	0.0069858865	0.007775947	0.009690138	0.011302078	0.014127195	0.010822322	0.010016426
0.0	0.000113396025	0.00024695863	8.5295e-05	4.1628606e-05	7.1927934e-05	6.052851e-05	5.6598827e-05	8.549948e-05	0.00013078252	0.00014144898
0.0	0.0113434	0.014181596	0.009129122	0.004961786	0.0071521695	0.007817298	0.006886516	0.009288492	0.015855305	0.014625234
0.0	0.0117186885	4.1550273e-05	0.007553108	0.0054139844	0.009943453	0.006971341	0.009073506	0.007836434	0.010207985	0.014015093
0.0	0.013064875	0.0007724631	0.007352446	0.0068968	0.012523167	0.008842794	0.0007219273	0.008851893	0.012379383	0.012578107
0.0	0.08839903	0.13286898	0.08771887	0.10515787	0.10107313	0.12959364	0.09970268	0.08172042	0.15848601	0.12314032
0.0	0.0015491726	0.0019405781	0.001443628	0.0014009605	0.002363395	0.0015616667	0.001299506	0.002109219	0.0016430746	0.0027428442
0.0	7.89618e-05	0.00014174129	4.9103804e-05	2.6888608e-07	0.00012722681	0.00013147923	6.426189e-07	6.253433e-05	0.00015313762	0.00011643681
0.0	0.010616563	0.011200189	0.008298024	4.6931254e-05	0.011408144	0.010802529	0.007773306	0.008340561	0.011118667	0.010450874
0.0	0.0034907397	0.0026147172	0.0015638467	0.0017004577	0.0019321855	0.0016067383	0.001644599	0.0011455013	0.0030792083	0.0021541303
0.0	6.467665e-05	9.4741736e-05	7.422863e-05	8.778741e-05	7.3362855e-05	5.973239e-07	4.941586e-05	0.0001488751	0.00010399542	0.000114536226
0.0	0.008604905	0.01019204	0.00915279	0.009490424	0.008920367	0.00081496016	0.0071742013	0.012602328	0.010715638	0.010764939
0.0	0.008379054	0.011831682	0.010216872	0.008534964	0.008561637	0.008817158	0.0069659916	0.011292188	0.012124481	0.012372336
0.0	0.00868337	0.010187572	0.009546744	0.009920305	0.0076979017	0.0076070176	0.009415938	0.013210887	0.011095235	0.010738506
0.0	6.136267e-05	0.00012618235	8.638144e-05	6.56691e-05	9.1830254e-05	8.0146305e-07	2.7401833e-05	0.000107257576	0.00012525734	0.00015313076
0.0	0.008556712	0.010187217	0.009431843	0.009776229	0.0075789844	0.007626246	0.009330645	0.013303092	0.011003836	0.010710514
0.0	0.5363638	0.5290165	0.53343433	0.5093838	0.5255599	0.5271533	0.5149565	0.52206093	0.53033733	0.50760967
0.0	0.01253663	0.012521657	0.0069537554	0.0066756154	0.009052543	0.008808573	0.010065393	0.00847266	0.01618123	0.007665907
0.0	0.5364996	0.5281147	0.535877	0.50906605	0.52251637	0.52456486	0.51420206	0.51812935	0.5297355	0.5062005
0.0	0.53881305	0.52874297	0.53643864	0.5080235	0.5236651	0.52710986	0.5142253	0.51796454	0.5296592	0.50318587
0.0	0.53706414	0.5284254	0.5353438	0.5096214	0.52402455	0.52540356	0.51548713	0.5197571	0.52915215	0.5064426
0.0	0.09370349	0.09129593	0.07729303	0.08762051	0.10410156	0.10083583	0.08831507	0.07296116	0.10239693	0.10386352
0.0	0.010267405	0.010320965	0.006487784	0.006910864	0.011528335	0.010872571	0.008049589	0.006483685	0.013553693	0.011124289
0.0	0.0090436125	0.008976186	0.0060058613	0.008683305	0.012051133	0.011102798	0.008787225	0.0056985184	0.011471717	0.012882016
0.0	0.00283614	0.023395903	0.023177031	0.02190018	0.0026565087	0.023203354	0.018790096	0.0049718535	0.025175594	0.0030586554
0.0	0.00061863085	0.013296239	0.010235942	0.0052386625	0.009950849	0.0089840535	0.006402905	0.012932989	0.011237603	0.010515617
0.0	4.341126e-05	0.014591627	0.011357756	0.0039269156	0.01016841	0.009212895	0.0063293567	0.010812975	0.007410201	0.010299737
0.0	4.341896e-05	0.0145857455	0.011433011	0.0039579854	0.010215764	0.0092010675	0.0063386904	0.01084589	0.007410379	0.010279381
0.0	4.377301e-05	0.014541243	0.0114666885	0.003943275	0.010205831	0.009184932	0.0063430346	0.0107568735	0.0073556458	0.010255709
0.0	0.008557708	0.0013128127	0.009301164	0.008182111	0.0075518643	0.007656427	0.0073289303	0.013917972	0.011691357	0.011889114
0.0	0.008944382	0.011185053	0.009094765	0.008924407	0.007102139	0.008941495	0.0063201026	0.013677547	0.0135233365	0.0119846035
0.0	0.008920734	0.011179507	0.009081655	0.008891032	0.0071347724	0.008954265	0.006363438	0.013805631	0.013523856	0.01199767
0.0	6.396313e-05	1.5442142e-06	7.667745e-05	6.508108e-05	5.2435964e-05	5.34484e-05	5.1586445e-05	0.00018206064	0.00012403834	0.00014002154
0.0	0.011099663	0.0155927725	0.009837953	0.009027076	0.009626594	0.011064299	0.009316515	0.008923138	0.0012774817	0.014178703
0.0	5.3949414e-05	0.00013171314	9.774802e-05	1.3200383e-06	0.00010239882	9.2594295e-05	6.857762e-05	7.717076e-05	4.9357044e-07	0.00012572738
0.0	0.009253379	0.01230329	0.010110273	0.0001657286	0.011814529	0.011152119	0.0069241603	0.012351274	0.008158074	0.010869909
0.0	0.16540456	0.15472661	0.14965743	0.11630882	0.14720201	0.116147995	0.12811045	0.1272131	0.18671617	0.14171052
0.0	0.0021846106	0.0025141025	0.0018658575	0.0010917567	0.00091071095	0.0014081374	0.0011819224	0.0029544383	0.002174996	0.0027347552
0.0	0.1956041	0.19602987	0.19532758	0.18397915	0.16508985	0.19497064	0.15202779	0.19888614	0.1835457	0.18739247
0.0	0.5375077	0.52758175	0.5345212	0.509276	0.52432346	0.5257431	0.5152121	0.52050114	0.52980137	0.5080747
0.0	0.008072591	0.012694768	0.0072895405	0.0051955134	0.007560665	0.011240776	0.0025447141	0.008414104	0.021332515	0.011141449
0.0	6.0870778e-05	0.00012625744	5.198091e-05	3.856772e-05	6.689356e-05	9.64729e-05	2.0201098e-05	6.920012e-05	0.0002826804	0.00016718118
0.0	0.065104604	0.076869376	0.06197163	0.05351944	0.06423386	0.071589835	0.045528416	0.06461178	0.0957011	0.078727715
0.0	0.04098793	0.053217247	0.048037928	0.037926827	0.038400393	0.040691286	0.039788555	0.053361982	0.051015854	0.04811213
0.0	0.00010530809	0.00010128764	0.00010706843	7.0389e-05	9.21739e-05	7.843049e-05	4.57236e-05	8.926358e-05	0.00011419466	0.00015407486
0.0	9.747622e-05	7.697144e-05	0.00014669877	6.128536e-05	0.00011243924	7.239745e-05	4.9801132e-05	0.00016512952	0.00016708016	0.00013454659
0.0	0.000100180674	0.0002068449	6.4320644e-05	7.235963e-05	1.8103074e-05	0.00010439943	0.0001253705	9.95907e-05	6.082981e-05	8.9878726e-05
0.0	0.027027158	0.02088311	0.020546343	0.01933857	0.02046366	0.022025248	0.020357896	0.023304973	0.033032842	0.029423418
0.0	8.515432e-05	2.9696468e-05	3.9467076e-07	5.3453645e-05	9.771755e-05	6.0516617e-05	5.3428164e-05	8.626562e-05	0.00015119367	0.00014226137
0.0	0.009489975	0.01186821	0.009931874	0.00606535	0.0075479522	0.0064257067	0.0041750907	0.008031608	0.009929648	0.010413276
0.0	0.021471933	0.025331082	0.02787118	0.020916631	0.021486245	0.02270459	0.021512551	0.02635205	0.028140517	0.03023133
0.0	8.8703884e-05	0.00015587219	0.00010454497	8.051476e-05	7.490842e-05	5.942791e-05	6.0960756e-05	6.864625e-05	8.136237e-05	0.00015650394
0.0	0.15357478	0.17491691	0.14256892	0.13658156	0.14401267	0.13388625	0.13268062	0.16032332	0.14413476	0.14126925
0.0	0.000105968094	0.00018763688	7.454002e-05	6.206097e-05	8.922239e-05	4.755482e-05	3.4197583e-05	9.593861e-05	0.00014139207	0.00015014819
0.0	4.7912148e-05	6.5692584e-05	9.102025e-05	5.2471376e-05	5.1619023e-05	5.5055243e-05	6.496445e-05	0.00014309262	0.000116072755	0.00010874613
0.0	0.008446095	0.014283814	0.0073611103	0.0073750317	0.012060357	0.006637729	0.0065449392	0.0063550225	0.010509665	0.010718424
0.0	6.276865e-05	0.00018874634	4.7942267e-05	5.2761345e-05	0.00013504426	3.9958955e-05	4.066114e-05	3.7933107e-05	9.9303375e-05	0.00011459457
0.0	5.019999e-05	0.00021309103	5.5303448e-05	6.973006e-05	0.000121886944	4.1238698e-05	5.351582e-05	6.418921e-05	0.00010248097	9.8952485e-05
0.0	0.011931093	0.014249427	0.00898149	0.007866935	0.0119144665	0.0069056754	0.007715839	0.008230101	0.008282056	0.00909431
0.0	0.040986497	0.053217825	0.047963046	0.037804365	0.038402643	0.04041995	0.03965419	0.05324528	0.05088908	0.048030827
0.0	0.049413174	0.05480309	0.036546584	0.042956993	0.033991195	0.03858991	0.04481749	0.04331947	0.054320417	0.052788556
0.0	0.04941146	0.05480367	0.036488928	0.04281901	0.033993192	0.038332045	0.044666942	0.04322373	0.054185897	0.052699797
0.0	0.53708804	0.5278147	0.5345008	0.508632	0.52404386	0.52577084	0.515588	0.51904917	0.5297386	0.5061095
0.0	0.010447516	0.01362661	0.010144106	0.0072078668	0.0106495	0.000835579	0.0053261393	0.009429829	0.01036664	0.01284825
0.0	0.09811985	0.110520944	0.095687084	0.078227654	0.09232563	0.009007399	0.06788417	0.08235257	0.096544735	0.09910783
0.0	0.094547056	0.111023195	0.08756349	0.08885951	0.08658067	0.0936336	0.0877058	0.11059145	0.092771605	0.100824244
0.0	0.00010927045	0.00014073338	4.9898634e-05	5.3450436e-05	7.562768e-05	7.698921e-05	9.6466916e-05	0.000108584485	8.960308e-05	0.00012028768
0.0	0.09460549	0.11113179	0.08753588	0.088313974	0.086532205	0.09369898	0.08801239	0.10989766	0.09299589	0.10146609
0.0	0.09441021	0.111008294	0.08769905	0.08879043	0.086422764	0.09414413	0.08792379	0.11060622	0.09278509	0.10140811
0.0	0.000105809675	0.000108158005	8.376743e-05	7.378078e-05	6.871371e-05	8.089972e-05	5.388874e-05	0.000117264026	8.837975e-05	0.00012620965
0.0	0.007547048	0.010671725	0.009610841	0.0066809864	0.0068558706	0.009813518	0.0081986	0.009248016	0.01100735	0.011321939
0.0	0.009794679	0.013066837	0.0068668895	0.014028562	0.006802082	0.010455229	0.00783342	0.009917518	0.012345487	0.011917284
0.0	0.5374762	0.5286435	0.5355888	0.5116844	0.52415794	0.52730626	0.5152431	0.52085596	0.5299209	0.50761056
0.0	0.011396667	0.016283417	0.006950223	0.005907985	0.009941895	0.004963453	0.006614788	0.008969117	0.016221855	0.010581656
0.0	7.953387e-05	9.2965354e-05	6.14726e-05	5.0772476e-05	0.000110721136	4.8114114e-05	5.516871e-05	0.00013242618	0.00010944177	0.00012134398
0.0	0.009525194	0.0100806225	0.008317548	0.007223662	0.010922368	0.0072689415	0.007594447	0.011850272	0.010956905	0.011029938
0.0	0.012386911	0.013687565	0.008525132	0.0075999224	0.012206661	0.01079047	0.008805797	0.008006784	0.011091029	0.012040737
0.0	0.5370068	0.5282803	0.53422254	0.5103503	0.52366537	0.52689606	0.51481175	0.52057576	0.52955073	0.5080595
0.0	0.009086007	0.016902976	0.009071238	0.007140628	0.008104759	0.008143945	0.006721461	0.016970564	0.012404504	0.011317947
0.0	0.0714094	0.089361526	0.06602091	0.06111443	0.07413986	0.06284322	0.05640351	0.083976306	0.06649785	0.06788138
0.0	0.011852578	0.008849521	0.009530594	0.008311847	0.011921569	0.0072054546	0.0059586307	0.009591865	0.013164756	0.0099951895
0.0	0.5392504	0.5292178	0.5349075	0.5108904	0.52434427	0.52750564	0.5140039	0.519453	0.53044266	0.50597674
0.0	0.012289645	0.010843557	0.009819604	0.010510562	0.011256411	0.0061881673	0.008398455	0.008422343	0.008823949	0.009327697
0.0	0.10753271	0.093751445	0.10118794	0.088919714	0.107187614	0.07688652	0.093884334	0.08236072	0.0972121	0.08327758
0.0	0.53805745	0.52703476	0.53642344	0.51069134	0.52298266	0.52649665	0.5148748	0.51935154	0.52791214	0.50546527
0.0	0.01025373	0.0119124055	0.010277537	0.005210505	0.00930511	0.008818208	0.006298196	0.009969944	0.010102225	0.0139864525
0.0	0.00013296546	0.00010666854	8.457795e-05	0.00010876366	0.00011693473	3.5083023e-05	6.748327e-05	6.615988e-05	6.974888e-05	8.5316715e-05
0.0	0.012292447	0.010807896	0.009764068	0.010552371	0.011235954	0.006212054	0.008373688	0.008436216	0.008792572	0.009304465
0.0	0.012195265	0.009481283	0.010780631	0.008973353	0.012871222	0.006142882	0.009859329	0.0073019206	0.009959172	0.007854633
0.0	0.011234026	0.012495623	0.008437142	0.008908251	0.01072294	0.0068627154	0.009342368	0.0099369865	0.010058193	0.009039262
0.0	0.008745508	0.013273357	0.007977988	0.007720502	0.010052663	0.008645755	0.0051582726	0.011142957	0.00966587	0.010946766
0.0	4.2576154e-05	0.00011722299	6.543081e-05	5.740648e-05	7.807663e-05	8.0013575e-05	1.873825e-05	9.411385e-05	8.476181e-05	0.00014877548
0.0	0.0001496241	0.00013235246	0.0001004306	2.6647203e-05	6.796428e-05	0.00012505184	4.5642526e-05	6.717073e-05	0.000120396224	9.965625e-05
0.0	0.012844972	0.0133809075	0.011103929	0.004355311	0.01030068	0.011938769	0.0059447223	0.010109771	0.014595007	0.009443076
0.0	0.0128566595	0.013339116	0.011094273	0.004353289	0.010270003	0.011896919	0.0059255026	0.010170536	0.014594431	0.009427567
0.0	0.0067401035	0.014624972	0.009443959	0.0061430773	0.011301802	0.0067470055	0.008310484	0.010009804	0.013672671	0.009080561
0.0	0.0067484723	0.014680034	0.009494983	0.0061526746	0.011288383	0.0067153415	0.008391516	0.010011293	0.013808827	0.009056955
0.0	0.010905023	0.01074488	0.010774205	0.008763003	0.0106967855	0.007920256	0.0067768274	0.010995169	0.011057634	0.010099941
0.0	0.5374704	0.52692187	0.5342461	0.50996315	0.5253087	0.5265621	0.5152634	0.5197413	0.5296362	0.50614065
0.0	0.008191338	0.009283126	0.010698289	0.007570603	0.013060374	0.009859404	0.0055241985	0.008700257	0.011612507	0.013777354
0.0	0.22691578	0.26576886	0.22761759	0.19892783	0.23211463	0.21993136	0.20635605	0.2069176	0.2261956	0.21929525
0.0	0.07551088	0.07225261	0.060737677	0.05150941	0.054641973	0.06534557	0.067910135	0.060076043	0.045671184	0.07113679
0.0	0.080837004	0.08123218	0.06352905	0.058341846	0.0600253	0.05687045	0.06732414	0.06415634	0.07362427	0.06863674
0.0	0.012499359	0.013008644	0.008013719	0.007386417	0.0075070416	0.0066973795	0.009470407	0.008482279	0.010672274	0.010002072
0.0	0.012507168	0.013072617	0.008077381	0.0073673353	0.007530608	0.0066699893	0.009476905	0.008499823	0.01074231	0.010069675
0.0	0.06824679	0.08256189	0.069334984	0.058560237	0.06627975	0.059483685	0.060756978	0.06288319	0.079733275	0.08179515
0.0	0.00910675	0.013412067	0.0094277095	0.0074375095	0.009020105	0.0072762123	0.007829775	0.008172995	0.012391176	0.013883442
0.0	0.009112466	0.013477991	0.0095024975	0.0074182926	0.0090483865	0.007246472	0.007835159	0.008189897	0.01247235	0.013976907
0.0	0.2311334	0.23430568	0.22471434	0.21300966	0.23774393	0.2228594	0.20226467	0.20036857	0.24404177	0.20836346
0.0	0.066476874	0.06806293	0.070839375	0.0640195	0.08062823	0.0668467	0.051401883	0.060087644	0.07348915	0.06723074
0.0	0.0086724395	0.009345321	0.009812532	0.008770121	0.013006685	0.009032397	0.0057549807	0.007513542	0.010635698	0.009624507
0.0	0.008677877	0.009391446	0.009890342	0.008747497	0.013047302	0.008995544	0.0057589496	0.0075290864	0.010705493	0.009689588
0.0	0.23948123	0.25625646	0.2275396	0.20962623	0.2214761	0.20052272	0.19642884	0.23220274	0.23800997	0.22663149
0.0	0.073648706	0.0891334	0.06943024	0.059274748	0.06112727	0.061011665	0.056497123	0.07049364	0.07482937	0.07338591
0.0	0.010497067	0.015496962	0.009451858	0.007605851	0.0077637974	0.007625427	0.0068468833	0.01010552	0.011001237	0.011330274
0.0	0.010503638	0.015572972	0.009526836	0.0075862003	0.007788168	0.007594271	0.006851593	0.010126381	0.011073408	0.011406745
0.0	0.0016881177	0.001679183	0.0019082151	0.0010984066	0.002188721	0.00224143	0.0016990094	0.0015779706	0.002307874	0.0026351681
0.0	0.53802466	0.52781796	0.5347164	0.51017106	0.52417135	0.5267936	0.5162947	0.52045155	0.52986884	0.50636125
0.0	0.5382234	0.52799505	0.53481543	0.5104537	0.52431625	0.5262228	0.51591825	0.5209464	0.53049755	0.5078357
0.0	0.14635898	0.15385537	0.14420263	0.11846144	0.13397902	0.14997514	0.13504294	0.14416048	0.16578685	0.12597902
0.0	0.53785205	0.5288837	0.5350669	0.51171523	0.52499133	0.5257869	0.5145095	0.52113354	0.53025395	0.50722325
0.0	0.012361084	0.013897118	0.008010137	0.008452434	0.009191692	0.009150597	0.0073682144	0.0072156335	0.011442936	0.010475005
0.0	0.00013447297	0.00017745556	5.6721805e-05	6.949002e-05	7.793589e-05	7.6573764e-05	5.214495e-05	4.8282247e-05	0.000118764074	0.000108386696
0.0	0.13815843	0.17000388	0.1424409	0.1298875	0.13095358	0.14939506	0.12791158	0.14181149	0.16588514	0.14175737
0.0	6.522e-05	0.00020359152	8.8245004e-05	6.277116e-05	6.628245e-05	0.00011100847	5.3834505e-05	7.680266e-05	0.00013560908	0.00013646221
0.0	0.008525641	0.009358591	0.009100018	0.010721013	0.008473605	0.013092177	0.009417935	0.0077475677	0.020633776	0.013458927
0.0	0.005676853	0.016606387	0.008367153	0.010559956	0.01010511	0.012540203	0.010254984	0.007242477	0.013625815	0.014184284
0.0	0.009086017	0.011699044	0.008663024	0.009856797	0.0112362085	0.010438893	0.009294334	0.007801226	0.018884445	0.014358475
0.0	0.0072873356	0.015871802	0.008144461	0.009357119	0.010725626	0.011722582	0.009713782	0.010072931	0.017890373	0.014019989
0.0	0.010330127	0.015214291	0.006214586	0.013466945	0.011436778	0.012432382	0.008153541	0.0073544304	0.01801206	0.015486598
0.0	0.009522117	0.017385216	0.008079456	0.009983132	0.012226905	0.017116712	0.00839799	0.008799731	0.017644564	0.013284084
0.0	0.009566856	0.015558204	0.009059501	0.009636045	0.009218024	0.011860803	0.009170753	0.0073626153	0.016892828	0.016040064
0.0	0.53796977	0.5307355	0.53682053	0.5103525	0.5256373	0.5285884	0.51699096	0.52127063	0.5322231	0.508439
0.0	0.53736836	0.5299241	0.53482455	0.5093529	0.52406186	0.52555734	0.5153617	0.51892823	0.5292532	0.5057041
0.0	0.540643	0.53006047	0.53505325	0.5094517	0.52253175	0.5266284	0.5175086	0.5203738	0.5296014	0.5060788
0.0	0.53718776	0.5291983	0.5323994	0.5089052	0.52314526	0.5250054	0.5140261	0.52036095	0.5284408	0.5065242
0.0	0.5393285	0.5275059	0.5356792	0.5108363	0.52269316	0.5260737	0.51668566	0.5208199	0.5298959	0.5081822
0.0	0.5379877	0.5287888	0.5339813	0.51020086	0.5239558	0.5272224	0.5147171	0.5212419	0.52992827	0.5072026
0.0	0.5377284	0.52687263	0.5343665	0.5099837	0.5223613	0.5255183	0.51483095	0.52022773	0.52925795	0.5050364
0.0	0.53802013	0.52869505	0.53432834	0.5097941	0.5238938	0.5259696	0.51576746	0.5219173	0.53148055	0.5067757
0.0	0.048576478	0.053392787	0.053057343	0.027013987	0.04441206	0.051691473	0.03555384	0.037378654	0.041627042	0.050180264
0.0	0.5372896	0.52789694	0.5348415	0.5086091	0.52350336	0.5274117	0.516085	0.52116364	0.5284365	0.5067549
0.0	0.5376296	0.5282609	0.53459567	0.5109057	0.5253511	0.5252385	0.51453495	0.5205995	0.52980447	0.5067824
0.0	0.53735673	0.53071535	0.53443956	0.5095643	0.52432895	0.52592283	0.51525015	0.52174705	0.530337	0.5074664
0.0	0.53719825	0.52825135	0.53455174	0.50869614	0.52386624	0.52460325	0.51387656	0.52127665	0.529369	0.50667566
0.0	0.03875578	0.05694734	0.04154024	0.028265703	0.035430394	0.050155632	0.03619604	0.04580658	0.04442366	0.039961014
0.0	0.04537099	0.065989606	0.03833891	0.03475255	0.05259727	0.041830204	0.03728856	0.053911045	0.062146515	0.044004586
0.0	0.043756783	0.058371782	0.051654693	0.039975982	0.051104136	0.029999943	0.05020578	0.042451467	0.05392238	0.053792886
0.0	0.03308887	0.030902391	0.033663254	0.028502662	0.048857424	0.036699966	0.04093899	0.042307865	0.055884823	0.043344717
0.0	0.5356258	0.527036	0.5333295	0.5089749	0.5226912	0.52439255	0.51335984	0.5200193	0.5288475	0.5065662
0.0	0.04310362	0.04853449	0.036019456	0.034384374	0.044687107	0.04301984	0.037965722	0.048912983	0.050811555	0.047749504
0.0	0.537046	0.52752	0.5347548	0.50990325	0.5237686	0.5249013	0.5140869	0.5207692	0.53007805	0.5072578
0.0	0.53613836	0.5263651	0.53329504	0.51059055	0.5222996	0.5262243	0.5144549	0.52038443	0.5283734	0.5087114
0.0	0.5358169	0.5289696	0.534025	0.508949	0.5236675	0.5260305	0.5144958	0.5191988	0.52955705	0.5065602
0.0	0.53823495	0.5284034	0.53537786	0.50935066	0.5225398	0.5275111	0.51721734	0.52184016	0.5292636	0.5072593
0.0	0.5364458	0.5282937	0.53440356	0.5094851	0.52427536	0.52669436	0.5142179	0.5199397	0.52953136	0.50788593
0.0	0.043326806	0.0513589	0.052670617	0.03251957	0.03589706	0.03865122	0.04026308	0.036580093	0.038037788	0.04248416
0.0	0.5371676	0.5274442	0.53543055	0.5086328	0.52268493	0.5262579	0.5159891	0.5201379	0.5292436	0.5079575
0.0	0.5385575	0.5310407	0.5359772	0.5105363	0.5246695	0.5255351	0.5149588	0.5205331	0.52950424	0.5068245
0.0	0.000105562154	0.00016837237	8.829071e-05	4.8145692e-05	0.00011760231	5.9986007e-05	4.5868896e-05	9.650363e-05	0.00014223506	9.879192e-05
0.0	0.0085516535	0.013458149	0.008903562	0.0059106546	0.011515285	0.0073474264	0.0077794353	0.009668139	0.012444824	0.008693856
0.0	0.538611	0.52896136	0.5355489	0.5118726	0.5237989	0.52690893	0.5146311	0.52202165	0.52991736	0.50616235
0.0	0.06771479	0.09295899	0.09412175	0.09068405	0.08552349	0.08676455	0.070357114	0.090373516	0.09391361	0.10097154
0.0	0.022194315	0.027086468	0.019036233	0.025758956	0.021578018	0.018988417	0.02042084	0.027383815	0.03263799	0.022274116
0.0	0.5380739	0.52817285	0.53492755	0.51155764	0.52272135	0.52690953	0.51678896	0.5219132	0.5303777	0.50833595
0.0	0.5379538	0.52633643	0.5364309	0.5100316	0.5243875	0.52797806	0.51511097	0.52065504	0.5296197	0.50730485
0.0	0.012156746	0.009750716	0.0066863615	0.007866276	0.013411916	0.01024189	0.0073453924	0.009635914	0.020261997	0.008137845
0.0	0.010910187	0.013947471	0.010404248	0.0080420645	0.011551581	0.008849931	0.008985288	0.010306637	0.0092952205	0.012098237
0.0	0.2397561	0.23943819	0.23588459	0.21899055	0.20555945	0.21884002	0.21260928	0.23299995	0.21174204	0.22598481
0.0	0.53777593	0.52850515	0.5356302	0.50980204	0.5248854	0.5259926	0.51507616	0.52110463	0.5302339	0.50786465
0.0	0.53845066	0.5278745	0.5363559	0.5111296	0.52437204	0.52835536	0.51725036	0.5209122	0.5312924	0.50690687
0.0	0.014896143	0.010441243	0.008393143	0.010224142	0.012410658	0.010187996	0.006808438	0.011416444	0.012304536	0.0076518026
0.0	0.0001478692	0.00011317662	6.686097e-05	8.2660954e-05	8.996044e-05	7.276817e-05	5.5922883e-05	0.00010983833	0.0001035529	9.7943215e-05
0.0	0.011470732	0.010320129	0.0073251673	0.00694268	0.008230608	0.014290447	0.0057792105	0.009197734	0.0071345563	0.011147966
0.0	0.00012686447	0.00014501938	8.4262305e-05	3.9664075e-05	9.04467e-05	0.00010803709	4.6334735e-05	0.00012377792	5.3010986e-05	0.00016198972
0.0	0.535497	0.52609456	0.53350157	0.51143545	0.5236621	0.5259237	0.51453567	0.5210253	0.5300687	0.5068411
0.0	0.011171534	0.010646803	0.0087589035	0.0066758115	0.008360174	0.010241209	0.008772145	0.012101903	0.011186246	0.009940266
0.0	9.7369855e-05	0.00012208085	7.415908e-05	4.045414e-05	4.8964408e-05	6.33022e-05	5.9759852e-05	0.00013299538	0.0001834876	9.955529e-05
0.0	0.5379297	0.52882034	0.5360226	0.5106684	0.5239284	0.5278986	0.5152889	0.5195683	0.5308583	0.5075654
0.0	8.478024e-05	0.00021569815	0.000105439416	7.451685e-05	0.000116885676	0.00012657049	4.1699408e-05	7.1772534e-05	0.00013949035	0.0001168146
0.0	0.00858937	0.017779773	0.013057628	0.008050347	0.011621798	0.008541245	0.006391727	0.007590905	0.010543323	0.01292714
0.0	0.098381646	0.08866066	0.08596548	0.07412327	0.08826231	0.08439792	0.08182373	0.08501811	0.097071916	0.09645926
0.0	0.53718007	0.5281764	0.5363656	0.5117529	0.5248915	0.5269118	0.51609313	0.52012587	0.52988666	0.5080285
0.0	0.008014723	0.011702039	0.01069461	0.0072409892	0.006944351	0.008365488	0.008320715	0.0103726685	0.013297247	0.012493364
0.0	0.066689305	0.08607249	0.07514735	0.053030387	0.066831745	0.07227161	0.05861173	0.066496186	0.08091598	0.0804925
0.0	0.010537336	0.007934432	0.0091598155	0.0069157225	0.006849299	0.0060689794	0.008003444	0.009081668	0.014006055	0.01009393
0.0	0.11151925	0.11025482	0.08988898	0.07843719	0.105832756	0.08040578	0.07795069	0.0767974	0.08812513	0.09155374
0.0	5.393136e-05	0.00011976006	5.568479e-05	5.2712312e-05	9.478303e-05	7.041384e-05	3.1165986e-05	8.558505e-05	9.79322e-05	0.00011658869
0.0	0.010380268	0.010250314	0.008325134	0.0055865226	0.0107293045	0.008310644	0.0049766325	0.012411494	0.009053805	0.011003681
0.0	0.02466286	0.022554385	0.023136947	0.016779227	0.023729218	0.021167248	0.020914843	0.020575589	0.025135832	0.025528107
0.0	0.011944519	0.009425238	0.0052389135	0.0051765246	0.007088376	0.010168707	0.0068932897	0.010609264	0.010909992	0.011896399
0.0	0.5376494	0.52818507	0.53481674	0.5090174	0.5226304	0.5264575	0.514448	0.52117026	0.52998924	0.50746447
0.0	0.047514778	0.056974784	0.047822703	0.04171267	0.04427222	0.042987447	0.03826113	0.038154207	0.051705007	0.031223286
0.0	0.078287646	0.07809658	0.07049194	0.05196586	0.06409921	0.06794886	0.059825573	0.08527563	0.07083029	0.07191777
0.0	0.0001256236	8.02601e-05	2.4110679e-05	2.5880385e-05	4.6196375e-05	9.467797e-05	4.5558987e-05	0.0001053981	0.000107396765	0.00014055529
0.0	0.023706783	0.024453165	0.023345979	0.020087795	0.022609297	0.019594334	0.021946816	0.027528064	0.03074814	0.01954362
0.0	0.53758526	0.5289447	0.53418756	0.50980395	0.52478087	0.52576953	0.5143152	0.5232538	0.5298982	0.5070387
0.0	0.1556684	0.15868005	0.1548841	0.13670218	0.14091167	0.14314222	0.13420604	0.13681969	0.17138204	0.1240921
0.0	5.2007632e-05	0.00011681715	5.368101e-05	4.1330233e-05	6.3063184e-05	4.2215437e-05	3.5736826e-05	9.9020355e-05	0.000178239	0.000106211395
0.0	0.22672887	0.24641277	0.23457247	0.20828305	0.2166964	0.21439432	0.18875147	0.23263025	0.21733482	0.21843663
0.0	0.019496128	0.030855266	0.021429736	0.017220361	0.022264656	0.025500663	0.021623347	0.024071906	0.025897793	0.022504637
0.0	0.071885616	0.08453555	0.07477303	0.060015846	0.06622154	0.069405966	0.06340041	0.07621892	0.06276626	0.06554395
0.0	0.00013166656	0.00015754875	0.000109074	0.00010033909	7.2226234e-05	8.5603664e-05	6.14351e-05	8.285043e-05	0.00020864741	8.790494e-05
0.0	0.011434918	0.01276778	0.0114911515	0.009392364	0.0093747405	0.009406092	0.008524169	0.008672587	0.015982158	0.007190002
0.0	0.018999342	0.028092273	0.021528512	0.014774521	0.020644356	0.01899548	0.020504331	0.025224116	0.023574943	0.02168993
0.0	0.04475804	0.05138252	0.042856265	0.038562283	0.049595147	0.04058171	0.045914274	0.037481956	0.04132045	0.048672885
0.0	0.010315114	0.010717256	0.008679489	0.008450316	0.011455166	0.008244173	0.010620221	0.0058010854	0.008990275	0.015084596
0.0	0.010284481	0.010796549	0.008641073	0.008454812	0.011463684	0.008205004	0.010572598	0.0058068056	0.009016086	0.015031915
0.0	0.5379537	0.52732486	0.53589666	0.5099997	0.5238025	0.5275245	0.51616156	0.51863736	0.5292352	0.5058683
0.0	0.5369391	0.52887666	0.5351329	0.51064867	0.52310467	0.5259945	0.5140894	0.5201551	0.52879626	0.50586003
0.0	0.009383277	0.013374784	0.0078105326	0.006915424	0.008640109	0.008770358	0.004963053	0.0075140153	0.008207523	0.009046527
0.0	0.009325198	0.0134391375	0.007823066	0.0068957577	0.008634813	0.008698732	0.0049308324	0.00753871	0.008210085	0.009051714
0.0	0.023543997	0.032032337	0.023579812	0.019254418	0.026130244	0.019712327	0.016139103	0.020788547	0.0194942	0.023951732
0.0	0.066298105	0.08247778	0.07359085	0.064756796	0.078270644	0.06375113	0.05932766	0.069840975	0.074178986	0.075215116
0.0	6.5157095e-05	0.00016502343	9.907825e-05	7.835558e-05	0.0001408471	6.2426305e-05	5.3691714e-05	9.2664515e-05	0.00010675626	0.00014061655
0.0	0.53724563	0.52873075	0.53543335	0.5115329	0.52383065	0.5266775	0.51526815	0.521063	0.5302782	0.50796556
0.0	0.008455115	0.012790567	0.0088199	0.007200793	0.011011572	0.008112119	0.009606026	0.009119004	0.0076834112	0.008413105
0.0	0.06881595	0.07660421	0.0670627	0.05264746	0.074676014	0.07067978	0.056471977	0.07713964	0.07344472	0.07165747
0.0	7.4941076e-05	0.00012461451	6.9842055e-05	3.6295773e-05	0.000117863434	9.193286e-05	4.470123e-05	0.00013488211	0.000102817896	0.00011709998
0.0	0.009248638	0.01165273	0.00886088	0.0061143893	0.011265277	0.010020162	0.0068412693	0.011958365	0.0106236935	0.010837417
0.0	6.281272e-05	8.2311635e-05	8.524662e-05	4.9340568e-05	6.4934786e-05	6.2762665e-05	5.9518425e-05	5.5480992e-05	9.456572e-05	7.110384e-05
0.0	0.011385037	0.014781837	0.0072757057	0.004907985	0.008724546	0.009639823	0.007506573	0.008872878	0.012084442	0.006461368
0.0	0.07496332	0.08655066	0.0627227	0.049906544	0.06044625	0.07730716	0.062381025	0.06754917	0.07670668	0.05938101
0.0	0.5382556	0.52868134	0.5342379	0.5127699	0.52547586	0.52817833	0.51603466	0.5190263	0.5308236	0.50421685
0.0	0.01187443	0.014596022	0.00668494	0.0054564304	0.008437154	0.007579242	0.0068717785	0.011825105	0.012458961	0.007942249
0.0	0.10968032	0.09372862	0.08334387	0.075052954	0.085433885	0.09212074	0.08554365	0.092019156	0.09794638	0.11554209
0.0	0.02469321	0.024157925	0.01928213	0.019245658	0.017521981	0.020079024	0.014718757	0.024206862	0.020091323	0.029643105
0.0	0.013698669	0.014601563	0.007822648	0.008142154	0.008444888	0.008924921	0.008081676	0.008517249	0.011775612	0.010473513
0.0	0.00876829	0.012346842	0.007817331	0.008465744	0.010503959	0.005891069	0.007923783	0.008012316	0.012975582	0.009619959
0.0	0.008793037	0.012360035	0.0077749053	0.008499264	0.010409237	0.0059118476	0.007937791	0.007978969	0.012966664	0.009649452
0.0	0.0748423	0.08419716	0.065341	0.053618755	0.075231455	0.057531998	0.061906192	0.06447301	0.04371322	0.06860297
0.0	0.00010284416	0.00017854688	6.335547e-05	3.8833037e-05	0.00012121446	4.258809e-05	6.291367e-05	6.864579e-05	1.4975496e-05	9.9393175e-05
0.0	0.010817464	0.01391667	0.008442904	0.006323176	0.011422511	0.0068417136	0.008105878	0.008560087	0.004081077	0.0099929245
0.0	0.008548747	0.010516257	0.008032626	0.00847768	0.00843236	0.00729898	0.009874367	0.011993742	0.008746385	0.01129427
0.0	0.023586696	0.031323794	0.024443885	0.020712117	0.020323047	0.02246474	0.01871646	0.024055868	0.028767154	0.025244355
0.0	0.023586696	0.031323794	0.024443885	0.020712117	0.020323047	0.02246474	0.01871646	0.024055868	0.028767154	0.025244355
0.0	0.03176399	0.033325832	0.02551252	0.020069495	0.019238371	0.021114703	0.025110155	0.020421986	0.027591357	0.025525942
0.0	0.025801409	0.023869619	0.024747847	0.020676902	0.025327332	0.02033733	0.01959119	0.013746652	0.026104316	0.031300563
0.0	0.19589613	0.18452764	0.19744906	0.15796894	0.15819788	0.16427508	0.1818196	0.19170555	0.20432779	0.19117004
0.0	6.7773675e-05	0.000112424015	9.315428e-05	4.8105027e-05	6.133067e-05	4.008536e-05	4.5530363e-05	8.9292946e-05	8.1162754e-05	0.00015783159
0.0	0.006945745	0.017734097	0.01191459	0.0087856045	0.010282815	0.009842567	0.0068928916	0.011237475	0.0069314493	0.012877294
0.0	8.206311e-05	0.00016598227	9.123098e-05	8.9000176e-05	8.352718e-05	9.6244104e-05	4.0943432e-05	0.00010554142	0.000121974255	8.819689e-05
0.0	0.007561702	0.0093757855	0.00814703	0.009403986	0.008386967	0.008869292	0.007895558	0.009636255	0.006743603	0.009590556
0.0	0.08790597	0.13260847	0.08712773	0.10507016	0.10032843	0.12940145	0.09921461	0.08124281	0.15792178	0.12232685
0.0	0.53729206	0.5283857	0.53534	0.5107358	0.5236005	0.52860945	0.5151611	0.5187287	0.53140837	0.5061608
0.0	0.023749081	0.034600142	0.026706401	0.023053626	0.02288002	0.023095643	0.021083212	0.025645738	0.03152878	0.02586757
0.0	0.19468734	0.20867321	0.17888822	0.17018838	0.18485813	0.18750054	0.17496331	0.20446363	0.20375322	0.19396472
0.0	0.00979121	0.01292927	0.00892563	0.008069263	0.008692776	0.005813992	0.0054607405	0.009549504	0.0100767445	0.011219004
0.0	0.009804783	0.012888621	0.008950665	0.008039965	0.008676404	0.005802978	0.0054809535	0.009542674	0.01006565	0.011260583
0.0	6.7804445e-05	6.816582e-05	7.234466e-05	4.2479143e-05	7.670041e-05	4.3706685e-05	3.262001e-05	0.000121093035	7.334963e-05	0.0001162909
0.0	0.102357246	0.08261355	0.08812768	0.08216593	0.0866795	0.08298914	0.06959605	0.08925176	0.112126514	0.10460801
0.0	0.026824538	0.034764	0.026020914	0.019193795	0.019807978	0.025387578	0.019698763	0.0229718	0.023956086	0.025303949
0.0	0.009154723	0.01172092	0.010372664	0.0077614915	0.0052091284	0.012477943	0.006909787	0.009143829	0.008949929	0.0089599965
0.0	0.044934846	0.061541583	0.03532562	0.03783492	0.040644694	0.05037213	0.040588535	0.038410887	0.046190307	0.053948563
0.0	0.010099297	0.011256612	0.0113424	0.007808127	0.004290943	0.009459142	0.008696356	0.009592948	0.009619832	0.008529768
0.0	0.53817177	0.52785677	0.53656805	0.5114156	0.5242918	0.5274772	0.51546985	0.52034724	0.53012013	0.5065139
0.0	0.00010953041	0.000122019854	8.722807e-05	4.899893e-05	0.00011435899	6.358971e-05	4.593793e-05	0.00013182999	0.00010644936	0.00010165562
0.0	0.011993901	0.013226169	0.0075999727	0.0072940267	0.009591802	0.008671168	0.0067938045	0.013124736	0.009970435	0.010446604
0.0	0.02749879	0.034279343	0.026575167	0.018879639	0.022306953	0.023885174	0.018825293	0.028087888	0.024740374	0.028540272
0.0	0.00010823022	0.00020801931	0.00011532112	5.3346703e-05	8.0335216e-05	9.8814824e-05	4.035588e-05	5.3693864e-05	9.058731e-05	0.00011190944
0.0	0.14501572	0.14789644	0.1404445	0.13828032	0.13944417	0.12206066	0.11572213	0.15168075	0.12077205	0.12904024
0.0	0.008302541	0.011234959	0.008379019	0.00969802	0.009848908	0.008595451	0.006229591	0.009932343	0.0066516525	0.010903896
0.0	0.008273069	0.0111647565	0.008322758	0.009739241	0.009827443	0.008642568	0.0062425667	0.009877565	0.0066508176	0.010827051
0.0	0.0083136195	0.011173562	0.008323419	0.0096909795	0.009783812	0.008588059	0.0062492588	0.009918136	0.0065952362	0.010852512
0.0	8.799678e-05	0.00012371138	5.4897388e-05	6.1942126e-05	7.095922e-05	4.8888312e-05	7.222541e-05	0.00011729197	9.3774324e-05	7.125194e-05
0.0	0.15204217	0.1604057	0.14532842	0.12655607	0.14364712	0.13876764	0.13267143	0.13380437	0.14421257	0.15081808
0.0	0.012323727	0.012367943	0.008763976	0.0006081208	0.009152711	0.01103322	0.008712558	0.007436157	0.011903244	0.010047303
0.0	0.11445071	0.11059251	0.0937172	0.08274662	0.0826129	0.10149152	0.09301164	0.07779105	0.10740853	0.0910612
0.0	7.5083066e-05	0.00014042106	7.361134e-05	7.394271e-05	8.2149396e-05	8.3919585e-05	7.236453e-05	5.228811e-05	0.00011674867	4.9050355e-05
0.0	0.014323863	0.013648489	0.009346919	0.007840758	0.0073451377	0.011354363	0.009898587	0.0066189757	0.012818952	0.009579081
0.0	0.014117681	0.01355456	0.009176539	0.007743902	0.007267799	0.011243044	0.009802687	0.0065226727	0.012631912	0.009610859
0.0	0.0102725765	0.012786498	0.0073585357	0.009059338	0.008774243	0.00780645	0.006942592	0.00562175	0.011110974	0.0111150555
0.0	0.013710533	0.01361178	0.0075114626	0.008162655	0.007720145	0.009353676	0.007962391	0.008021979	0.010911165	0.009615449
0.0	5.9230904e-05	0.0001856163	7.535728e-05	7.906578e-05	4.0571627e-05	8.40373e-05	2.7537373e-05	4.153839e-05	0.00020787439	0.00013990316
0.0	0.08844108	0.10455951	0.09245168	0.091362566	0.0932523	0.086359195	0.082095906	0.0559433	0.10945365	0.10404674
0.0	0.008000296	0.012035583	0.008902325	0.009598037	0.009410291	0.007821249	0.007482599	0.0032190995	0.0132118575	0.012843926
0.0	0.008005247	0.011972521	0.008907897	0.00960238	0.009457994	0.007899526	0.0074738148	0.0032296972	0.013170648	0.012871197
0.0	6.716721e-05	9.9431956e-05	4.1286075e-05	5.7269783e-05	9.8955505e-05	5.3324686e-05	2.4248433e-05	6.057441e-05	0.0001437681	0.00014373605
0.0	0.044902973	0.048257343	0.038379867	0.042027347	0.035340242	0.039044395	0.030522611	0.036994964	0.046163946	0.052942093
0.0	0.044901412	0.04825788	0.038319428	0.04189223	0.035342306	0.038783595	0.030418541	0.03691267	0.046048626	0.052853085
0.0	0.07505504	0.07295308	0.065963455	0.05702612	0.065616354	0.06530207	0.06356345	0.06287132	0.079644054	0.07471507
0.0	0.049834836	0.0503715	0.044042844	0.033162184	0.03601569	0.03869616	0.042310823	0.048258	0.052397404	0.051774852
0.0	0.000103954575	0.00010359704	6.564581e-05	4.8789854e-05	7.244324e-05	6.830025e-05	6.9436304e-05	6.248521e-05	0.00013977582	0.00013711229
0.0	6.9949834e-05	0.00016221649	6.312762e-05	5.9678583e-05	8.4623614e-05	0.0001248162	6.925373e-05	8.133832e-05	7.867063e-05	6.598491e-05
0.0	0.5384851	0.527717	0.53510666	0.51008064	0.5242167	0.5269088	0.5162237	0.5195067	0.53005004	0.5061274
0.0	0.5386838	0.527894	0.53520566	0.51036334	0.5243616	0.5263381	0.51584727	0.52000165	0.53067875	0.50760186
0.0	0.042282198	0.044400427	0.043589067	0.03529347	0.039517906	0.04187182	0.03461687	0.04294867	0.052938856	0.045499966
0.0	0.53740746	0.52765226	0.534203	0.5105765	0.5240802	0.5253605	0.5142403	0.5199424	0.5298535	0.5078404
0.0	0.05532149	0.055535357	0.04320987	0.03533961	0.04863703	0.042178206	0.031471353	0.04767392	0.050883424	0.047402892
0.0	0.0891376	0.10282802	0.09548092	0.0813267	0.104326986	0.09731472	0.07140559	0.090602525	0.10614529	0.09741236
0.0	0.058343682	0.09357019	0.096523546	0.07450858	0.092787296	0.09720949	0.06492046	0.0804454	0.09275717	0.0844255
0.0	0.10946183	0.10176024	0.10429844	0.08205416	0.1004745	0.0767524	0.074614935	0.10346112	0.108116426	0.0900359
0.0	0.10464117	0.11438567	0.09751989	0.079293065	0.09910701	0.08692667	0.08590163	0.0843376	0.09888406	0.09728257
0.0	0.02344746	0.033871558	0.021244522	0.020255163	0.025691425	0.023922315	0.018696968	0.025780648	0.01663279	0.024639243
0.0	0.13433495	0.16564064	0.1358023	0.13834454	0.14396788	0.1436713	0.110702425	0.14109302	0.091030575	0.13777813
0.0	0.106390044	0.115041465	0.08129588	0.085539766	0.09142002	0.06980078	0.0703858	0.100371055	0.11491332	0.09838145
0.0	0.5377183	0.52746725	0.53438336	0.5113303	0.5240938	0.5269996	0.5145024	0.51948667	0.5289997	0.5063622
0.0	0.53899354	0.5289772	0.53546953	0.5097757	0.5239978	0.52654505	0.5166438	0.5194044	0.5306816	0.50836116
0.0	0.53774816	0.526958	0.53202045	0.5102238	0.5223443	0.52607757	0.5136512	0.51966476	0.5279726	0.5059163
0.0	0.017833823	0.030521024	0.022672782	0.019627174	0.024028134	0.023179315	0.024295695	0.019036112	0.02484468	0.027293194
0.0	0.5371039	0.5279206	0.5347489	0.51008445	0.52409303	0.526013	0.51533884	0.52001774	0.53011	0.50843316
0.0	0.53858227	0.5276631	0.5336715	0.5124582	0.5232548	0.5271555	0.51424646	0.5194771	0.52864933	0.5054905
0.0	0.53793395	0.5280486	0.5352503	0.50965875	0.5234731	0.52627206	0.515495	0.5199903	0.53110033	0.5081262
0.0	0.53909886	0.52722156	0.53435373	0.51141405	0.5237094	0.52698284	0.5156154	0.52092135	0.5304742	0.5062081
0.0	0.027325176	0.024718758	0.025646787	0.016992006	0.024708247	0.019973956	0.018886542	0.021541327	0.024001362	0.022954762
0.0	0.5375224	0.52809095	0.5348022	0.50988793	0.5244137	0.52548355	0.5152261	0.5199013	0.53004235	0.50776166
0.0	0.53839004	0.5263583	0.53376335	0.5116562	0.5229802	0.5259413	0.5143828	0.51966923	0.52938145	0.50655866
0.0	0.53733265	0.5274243	0.5330686	0.5112086	0.5236742	0.52721477	0.5140377	0.5195245	0.52848685	0.5063258
0.0	0.5379991	0.52738184	0.533886	0.5116555	0.52381366	0.52695596	0.51444286	0.5196351	0.52898383	0.50623065
0.0	0.01648611	0.02011851	0.021587886	0.013679451	0.021108706	0.03228198	0.02069215	0.0275504	0.024689283	0.025678555
0.0	0.025770698	0.035352994	0.01971904	0.018962955	0.02555854	0.018848035	0.021194741	0.029973736	0.033986043	0.023414241
0.0	0.027222134	0.037503947	0.02641643	0.017530799	0.02434107	0.016846754	0.021866439	0.022390788	0.027210526	0.018892843
0.0	0.019826757	0.018946428	0.019204952	0.01238757	0.024563935	0.023261022	0.02318049	0.025149656	0.033476003	0.025635153
0.0	0.53764844	0.526953	0.5336861	0.51090336	0.5229123	0.52566296	0.51387954	0.51946807	0.5285257	0.506069
0.0	0.14179352	0.14849731	0.12772292	0.1202702	0.14083008	0.13895088	0.12759356	0.14844033	0.15266739	0.14355019
0.0	0.53744996	0.52812135	0.5350456	0.509983	0.524621	0.52577364	0.51553553	0.52030146	0.5305845	0.5087992
0.0	0.5385001	0.5272433	0.5345413	0.5114603	0.5235588	0.52596813	0.5143158	0.519918	0.52926415	0.50648403
0.0	0.5371695	0.52796423	0.53361934	0.5104366	0.5232654	0.5261087	0.5154569	0.51915395	0.5298915	0.5047159
0.0	0.53822523	0.52875686	0.5355595	0.50992095	0.5246099	0.5259828	0.5158372	0.519762	0.53094244	0.5076539
0.0	0.5374197	0.52684784	0.53332436	0.510237	0.52321744	0.52681416	0.5138764	0.51864076	0.52813375	0.5060854
0.0	0.023425404	0.025336327	0.024765396	0.019779263	0.019804696	0.021869931	0.019545147	0.019876542	0.024110645	0.019406853
0.0	0.5384037	0.5281632	0.53650033	0.510769	0.52505505	0.52644503	0.51645887	0.5206973	0.5309477	0.50804657
0.0	0.53841716	0.52737767	0.535412	0.50932395	0.52405643	0.52755207	0.51736796	0.5204017	0.5304759	0.50627863
0.0	0.5387916	0.52735007	0.53570235	0.51001054	0.52410895	0.5272802	0.5171505	0.5203476	0.53055847	0.5062072
0.0	0.53788245	0.5292335	0.5354651	0.51081574	0.52480143	0.5272835	0.51623607	0.52009	0.52992797	0.50756276
0.0	0.5376435	0.5279083	0.5337638	0.5086517	0.523845	0.526453	0.5163124	0.520926	0.5291844	0.5059984
0.0	0.043902803	0.062010933	0.041211776	0.043055117	0.04776027	0.057630014	0.047620606	0.03643538	0.07677944	0.058191646
0.0	0.538147	0.5277923	0.534329	0.5094503	0.5239328	0.52636427	0.5162709	0.5207845	0.52948225	0.50597364
0.0	0.5374354	0.5291248	0.53473437	0.5103166	0.5245759	0.5259587	0.5150354	0.5208102	0.5299912	0.50682145
0.0	0.53894097	0.52881706	0.53571284	0.5103361	0.52453107	0.5267709	0.5167596	0.51968515	0.53009117	0.50455916
0.0	0.5392281	0.5285496	0.53595304	0.5108539	0.5245045	0.5266292	0.5166435	0.5197505	0.53023785	0.50477433
0.0	0.5370921	0.52939826	0.5350672	0.5108422	0.52428126	0.5265324	0.5153986	0.5201994	0.5298052	0.50751734
0.0	0.5391943	0.5284157	0.5363757	0.5100149	0.52485967	0.5281207	0.51739913	0.52043456	0.531574	0.50522673
0.0	0.045427654	0.053695906	0.04099257	0.046946343	0.048255526	0.045205753	0.042780504	0.04044616	0.06720568	0.04937003
0.0	0.5394392	0.5282151	0.53650534	0.51058626	0.52477837	0.52775407	0.5171765	0.52037495	0.5314735	0.5053306
0.0	0.53732693	0.52884305	0.5345067	0.51058745	0.5247144	0.5261987	0.515385	0.5206959	0.52937156	0.50739735
0.0	0.5386492	0.5289117	0.535468	0.5100747	0.5243473	0.5269919	0.51639587	0.52011955	0.5309045	0.5059854
0.0	0.538985	0.5286285	0.53574896	0.5106361	0.52435136	0.5268134	0.51634043	0.52011245	0.53091556	0.50596285
0.0	0.53866655	0.527744	0.5351891	0.5108791	0.5242978	0.5271859	0.5164486	0.5198618	0.5300701	0.5062939
0.0	0.033744458	0.043944154	0.040418047	0.038535275	0.047480337	0.06746295	0.045879047	0.044599365	0.06681223	0.06020699
0.0	0.19680761	0.20583151	0.17493525	0.1693303	0.17948815	0.16024822	0.17847945	0.19600995	0.20572764	0.1749074
0.0	0.2077357	0.22539428	0.189495	0.15081002	0.17593154	0.17068925	0.15985395	0.17711852	0.18723406	0.13696696
0.0	0.18708801	0.18423913	0.18169355	0.13548718	0.17973414	0.19564696	0.18219024	0.19176035	0.21227364	0.18751517
0.0	0.5388598	0.52820796	0.536272	0.51028985	0.52446306	0.5268343	0.51638126	0.5193555	0.53021955	0.50585014
0.0	0.5374383	0.52843946	0.5347819	0.5097545	0.52449584	0.5257079	0.51558834	0.5207808	0.5298609	0.5074104
0.0	0.5381413	0.52816725	0.53545725	0.50878596	0.52404106	0.5276029	0.51747334	0.5193335	0.5305498	0.504544
0.0	0.5385618	0.5280081	0.53574	0.50956225	0.52409613	0.5273226	0.5172383	0.51945746	0.53062004	0.5047617
0.0	0.53743404	0.5278415	0.5348607	0.51015234	0.52485	0.5258663	0.51565295	0.5200397	0.52959234	0.5073376
0.0	0.53780115	0.5275795	0.53461885	0.509333	0.5236344	0.52626383	0.51628286	0.51906836	0.5292852	0.5050738
0.0	0.04255999	0.055869076	0.040200274	0.04858289	0.04487781	0.056008115	0.041488063	0.038104136	0.07060095	0.04649483
0.0	0.53827834	0.5275183	0.53504145	0.51001805	0.5237572	0.5262067	0.51624626	0.5192365	0.52956617	0.5052032
0.0	0.5381319	0.5296237	0.5355594	0.51103044	0.52536184	0.526931	0.51654667	0.52171147	0.5304177	0.50736576
0.0	0.5376318	0.5283192	0.5358603	0.5114204	0.5246101	0.52714914	0.5155674	0.5210786	0.53056645	0.50747806
0.0	0.012434127	0.01910406	0.010342453	0.006747728	0.010501888	0.0081221955	0.0078941835	0.008818758	0.009748631	0.011654247
0.0	0.08022527	0.077685535	0.068579115	0.060220376	0.06439623	0.06497803	0.049934696	0.06285098	0.07561304	0.07512686
0.0	0.012107604	0.009328534	0.010049589	0.009480495	0.00898745	0.009447617	0.0024508564	0.0097052	0.009373505	0.008429186
0.0	0.5376875	0.52772605	0.5358325	0.5101866	0.5246444	0.52659166	0.5155012	0.5191636	0.5299838	0.5063507
0.0	0.00012792034	7.926296e-05	8.911797e-05	8.759182e-05	7.3760726e-05	8.165883e-05	5.683129e-06	8.898185e-05	7.9836296e-05	7.012195e-05
0.0	0.01556353	0.013466235	0.011941835	0.009754152	0.013397003	0.010172251	0.0009763365	0.009441078	0.0073327683	0.011448736
0.0	4.7472266e-05	7.844859e-05	4.7603546e-05	5.697704e-05	2.1632688e-05	5.420551e-05	6.90545e-05	0.00012554228	8.7843684e-05	0.00013868624
0.0	0.0058210716	0.007189985	0.008711915	0.0075859814	0.004980308	0.011082085	0.008591567	0.013480211	0.009290453	0.014226845
0.0	0.53747576	0.527595	0.53565866	0.5106393	0.5239534	0.5268374	0.51494896	0.5215807	0.52943885	0.50652814
0.0	0.53783506	0.52942	0.5363299	0.5096369	0.5238265	0.5258556	0.51609445	0.5208773	0.52930725	0.50741774
0.0	0.00011720175	6.9161855e-05	3.305166e-05	4.8108468e-05	5.623423e-05	4.4716195e-05	4.731065e-05	8.158395e-05	0.00014822197	0.00016173013
0.0	0.011915959	0.0076632234	0.007929141	0.008571462	0.010066253	0.008896664	0.0063667553	0.009366366	0.014848199	0.014744039
0.0	0.53742576	0.5263413	0.5347484	0.5108276	0.5225912	0.5263082	0.51360905	0.5211081	0.5295392	0.5060754
0.0	0.5383146	0.5290323	0.53632796	0.51106644	0.5241895	0.5253886	0.51521283	0.5197666	0.53017503	0.5064247
0.0	0.001796788	0.0019411867	0.0015370139	0.0013287397	0.00225091	0.0019290724	0.00101307	0.0015719285	0.0023281025	0.0023058008
0.0	0.009735125	0.009523826	0.005917161	0.0064284895	0.008413901	0.008909152	0.0059115677	0.0073566167	0.010071577	0.0080642495
0.0	0.040603522	0.064687334	0.037433483	0.05058168	0.042195514	0.049355768	0.041161112	0.04022826	0.08140274	0.052362017
0.0	6.977582e-05	4.8886257e-05	5.123361e-05	9.3009156e-05	8.3960964e-05	8.252619e-05	5.2600233e-05	9.115576e-05	0.00020631385	5.9397316e-05
0.0	0.009943716	0.009193794	0.0068396144	0.009493818	0.008718552	0.00685255	0.0059349756	0.009498755	0.01626634	0.007735615
0.0	0.107719794	0.10094964	0.095838934	0.06764131	0.074812494	0.07140087	0.064376265	0.09265759	0.09130313	0.10300836
0.0	0.107705586	0.10105269	0.09552876	0.06756775	0.07463792	0.07140306	0.06412878	0.092769854	0.09146258	0.10298308
0.0	0.009316092	0.011314576	0.0090190945	0.0070625674	0.0059406636	0.006913292	0.004411642	0.00716286	0.009026173	0.012134931
0.0	0.012393931	0.011164589	0.009593128	0.005024205	0.0058649825	0.0052685835	0.004411466	0.009411225	0.008845599	0.012676928
0.0	7.5917356e-05	0.000117022966	7.205659e-05	4.83812e-05	3.2343763e-05	4.3511765e-05	1.8583178e-05	4.757364e-05	7.353873e-05	0.0001459434
0.0	0.012376607	0.01114405	0.009592068	0.005038133	0.0058713527	0.0052437168	0.0044251336	0.009473486	0.0088508725	0.0126214605
0.0	0.081846066	0.08533598	0.09720962	0.071244396	0.09584637	0.10344893	0.07897018	0.082631655	0.10277723	0.09536413
0.0	0.011620654	0.008934619	0.009589569	0.005017135	0.008705765	0.009941468	0.00851175	0.011416218	0.0102027105	0.012070429
0.0	5.5145043e-05	7.976537e-05	5.4149397e-05	2.4958328e-05	3.2934146e-05	3.6789497e-05	3.4097415e-05	0.00011575067	8.749257e-05	0.00010923367
0.0	0.09425966	0.112586364	0.09315067	0.070083074	0.088661484	0.09410853	0.0659617	0.070909604	0.09968244	0.1004847
0.0	0.09463894	0.11329256	0.09371706	0.070042595	0.088628456	0.09430565	0.06635462	0.07107655	0.10020951	0.10039551
0.0	0.09463894	0.11329256	0.09371706	0.070042595	0.088628456	0.09430565	0.06635462	0.07107655	0.10020951	0.10039551
0.0	0.09417542	0.11265092	0.093814135	0.07014798	0.08796932	0.094682686	0.06657713	0.071222045	0.10001628	0.10067283
0.0	0.018217538	0.025273489	0.020340662	0.019537676	0.025790302	0.027178055	0.01427833	0.017785063	0.0112698665	0.02684737
0.0	0.5379196	0.5277162	0.53561825	0.5107958	0.52424383	0.52736795	0.5145705	0.52057517	0.5289975	0.5072994
0.0	0.5380109	0.52806675	0.53467554	0.51004237	0.5233242	0.5287309	0.5143422	0.5223672	0.5302579	0.5083685
0.0	0.11345237	0.12892711	0.12559186	0.14012744	0.15625598	0.15730558	0.11258011	0.13204618	0.06815704	0.14068875
0.0	0.5371834	0.52801985	0.53400886	0.50862455	0.52409786	0.52496564	0.5158532	0.521288	0.5294532	0.50701463
0.0	0.5391469	0.52718574	0.5355147	0.5112524	0.5236203	0.52680874	0.5167922	0.52057326	0.5299354	0.50692326
0.0	0.5392325	0.526787	0.5350447	0.51141	0.52244043	0.5263206	0.51700073	0.52100235	0.5295186	0.50698644
0.0	8.224714e-05	7.029126e-05	6.392618e-05	3.862079e-05	6.818864e-05	3.3557055e-05	2.0371692e-05	7.387927e-05	8.984599e-05	0.0001921597
0.0	0.0056883637	0.0075841537	0.010677954	0.006525003	0.01066651	0.008646491	0.0055341832	0.008002249	0.008712723	0.0089326175
0.0	0.010286622	0.012137013	0.009570494	0.006074827	0.0013076576	0.012840348	0.0083416095	0.012573335	0.010341296	0.009290668
0.0	0.00010051626	0.00016462957	6.823183e-05	4.157287e-05	1.4915598e-06	0.00011322855	5.6609784e-05	0.00013223286	6.601002e-05	8.275733e-05
0.0	0.00019778381	0.00013067381	5.6169858e-05	5.2759584e-05	9.411789e-05	8.5024905e-05	3.5245157e-05	8.240658e-05	0.00014606885	0.0001287413
0.0	0.20034383	0.19959676	0.1685581	0.1724306	0.16638951	0.17331514	0.17348711	0.18057592	0.21007767	0.19390897
0.0	0.20006083	0.1993528	0.16849709	0.17215617	0.16588022	0.17309964	0.17356409	0.18088138	0.20971897	0.19338167
0.0	0.26861817	0.26645845	0.23826353	0.23748222	0.23383443	0.24126826	0.23931062	0.24767399	0.27611807	0.25664645
0.0	0.1676133	0.184892	0.20221922	0.1600726	0.16087472	0.1794345	0.1727198	0.19220501	0.20813334	0.18819152
0.0	0.18827674	0.1774656	0.18373011	0.17463258	0.18565229	0.17216046	0.1759902	0.20084251	0.18524656	0.17585585
0.0	0.06885805	0.06326863	0.0479173	0.060557585	0.057549737	0.06491342	0.0436093	0.05599303	0.07937035	0.07900855
0.0	5.981915e-05	0.000117301825	3.442473e-05	2.4941412e-05	7.100593e-05	4.7601232e-05	3.2781703e-05	3.954846e-05	8.55343e-05	0.00012562012
0.0	0.059208393	0.051685557	0.03794008	0.03234472	0.04194791	0.029484797	0.03551342	0.038662013	0.049041305	0.04905286
0.0	0.011749965	0.009553369	0.006610851	0.007940071	0.008280102	0.004241815	0.005729184	0.0077984584	0.010864481	0.014178323
0.0	0.07729344	0.07786954	0.06670777	0.048017073	0.05994828	0.0494589	0.055024054	0.066870295	0.08281266	0.06537572
0.0	0.017569449	0.01475602	0.007876021	0.0044756318	0.009087557	0.0058126473	0.008036076	0.007523306	0.010921889	0.009169021
0.0	0.01761235	0.014625067	0.00790338	0.004469167	0.009062391	0.005821941	0.008099551	0.0075444384	0.010898939	0.009224472
0.0	0.12654798	0.11428225	0.08749337	0.06420728	0.09111504	0.0747855	0.08520943	0.08330663	0.10040072	0.0892946
0.0	0.017638026	0.014677075	0.007934277	0.0044842465	0.008945557	0.005805517	0.008047511	0.007486425	0.010900918	0.009137226
0.0	0.12642322	0.11462428	0.08766975	0.06413938	0.090902396	0.07488439	0.08494833	0.08291712	0.10046622	0.0889719
0.0	0.00926091	0.01307647	0.0077904826	0.00554285	0.009614323	0.007976976	0.0065580173	0.006702828	0.008852755	0.009264827
0.0	8.607121e-05	0.00016317645	7.461406e-05	6.320213e-05	3.8673457e-05	7.7130884e-05	3.4574787e-05	4.814445e-05	0.00015852462	4.065482e-05
0.0	0.009376884	0.013057947	0.009398546	0.0054155355	0.0073428475	0.006878528	0.0059213974	0.007521597	0.011106248	0.0072341026
0.0	9.330604e-05	9.598052e-05	3.3544642e-05	5.325618e-05	8.5576154e-05	6.761223e-05	2.746551e-05	3.4807723e-05	4.760709e-05	6.1961444e-05
0.0	0.010317688	0.010257786	0.0061712875	0.0074072904	0.009627503	0.008603199	0.0053582466	0.0061332243	0.007275158	0.007940142
0.0	0.007820294	0.015752073	0.006700054	0.009510269	0.010055254	0.010200028	0.0066693737	0.0064277737	0.008241432	0.009028241
0.0	0.00010109571	2.2015989e-05	6.4176915e-05	3.5601446e-05	0.000119558215	3.980834e-05	4.5200708e-05	5.8499758e-05	7.723127e-05	7.461618e-05
0.0	0.06869789	0.084472395	0.06856158	0.053544037	0.061352964	0.054319166	0.051133692	0.055484246	0.08197947	0.06764909
0.0	0.5364583	0.52868515	0.53489304	0.51101875	0.5245154	0.5269239	0.51531166	0.52088076	0.52951074	0.50864273
0.0	0.010843557	0.017675906	0.0069441046	0.005933611	0.006494986	0.0067685745	0.0050747353	0.007049098	0.013564663	0.009501622
0.0	7.445903e-05	0.0001807878	7.588522e-05	3.8633316e-05	5.6359422e-05	3.4416884e-05	3.096061e-05	3.925201e-05	0.00015603339	9.430179e-05
0.0	0.53762704	0.52787054	0.53587836	0.5103025	0.5232564	0.5266475	0.51584995	0.521116	0.5304457	0.50683236
0.0	0.009643867	0.00934815	0.008717641	0.007939969	0.008046087	0.006411881	0.005524544	0.009132189	0.006772945	0.008080744
0.0	0.066421814	0.07368363	0.06568408	0.06293236	0.07125891	0.059653305	0.05436577	0.06476801	0.07758114	0.073969826
0.0	0.032623693	0.05237973	0.039247233	0.037710983	0.036253344	0.036439665	0.027472647	0.04398164	0.045704	0.048408125
0.0	0.008236312	0.011216323	0.010768667	0.009430841	0.006779871	0.0051816124	0.005647419	0.0085830875	0.009072027	0.010466117
0.0	0.008299456	0.011295761	0.010729594	0.009536393	0.006764456	0.0052114367	0.005663135	0.008478555	0.009047771	0.0104075475
0.0	0.048488423	0.047910772	0.038777776	0.034393083	0.03369059	0.04276958	0.032612655	0.046000224	0.040496923	0.04650649
0.0	0.00010700933	0.00014127805	5.5696375e-05	3.7647755e-05	7.182128e-05	4.0170853e-05	3.734795e-05	0.00013753943	6.7232635e-05	7.219236e-05
0.0	0.0091252625	0.008949328	0.0078883115	0.006464142	0.00879032	0.012100991	0.004698417	0.007795367	0.006185819	0.010460579
0.0	0.010160921	0.011436411	0.0070723924	0.006270042	0.0070511275	0.01267894	0.00612073	0.0066712503	0.00805465	0.012063994
0.0	0.028328685	0.047504153	0.03755168	0.033591695	0.05168889	0.044601906	0.032836266	0.040644612	0.033443823	0.044239078
0.0	0.030390086	0.055560924	0.034989227	0.032933954	0.044891164	0.045963343	0.038956385	0.036757424	0.039672177	0.048487656
0.0	0.5373279	0.52837366	0.5352683	0.51083827	0.5242206	0.52654284	0.51477504	0.52114826	0.52993315	0.5075483
0.0	0.010132224	0.013882788	0.0071561756	0.0070376927	0.011569862	0.0058659026	0.006461481	0.010822353	0.009333175	0.008465408
0.0	0.009291911	0.018338388	0.007575029	0.0066739935	0.012748152	0.0064197727	0.0069948803	0.011293588	0.010106612	0.009996831
0.0	0.06947138	0.0942255	0.06048751	0.054108176	0.0711016	0.06305228	0.05567009	0.07631814	0.061270524	0.065972425
0.0	7.766006e-05	0.00027510332	4.7489466e-05	4.016051e-05	9.794257e-05	5.9907346e-05	4.239266e-05	0.00012951814	5.209152e-05	8.583097e-05
0.0	0.009413367	0.017217569	0.007317917	0.006429656	0.010279376	0.008104238	0.0066634556	0.0117209535	0.007584822	0.00929267
0.0	0.5366343	0.52809525	0.5345449	0.51051825	0.5241875	0.5266372	0.514466	0.5205346	0.5292498	0.5075599
0.0	0.025720408	0.032561995	0.019487442	0.018852437	0.028107036	0.016495353	0.017735668	0.02682106	0.023985445	0.021774823
0.0	0.011019929	0.0104196705	0.0067489776	0.0074270964	0.010408285	0.005277092	0.0059408466	0.01029223	0.008580474	0.0070139375
0.0	0.07697966	0.08063936	0.06996692	0.06126122	0.061729353	0.05735937	0.052420445	0.07519636	0.06877382	0.063116826
0.0	0.000114417126	0.00015144126	8.190144e-05	6.36879e-05	5.7659676e-05	4.2115553e-05	3.3934994e-05	0.00012245603	8.027005e-05	7.273598e-05
0.0	0.011403197	0.01283079	0.009588436	0.008083473	0.007905852	0.0068039056	0.0059659733	0.0114005795	0.009398328	0.008560726
0.0	0.017087191	0.027445728	0.01998144	0.019492514	0.019716648	0.015670678	0.017451296	0.02028832	0.020280851	0.0255775
0.0	0.007876837	0.013102303	0.0071915817	0.0062241354	0.009320525	0.0062243533	0.0074847313	0.007994795	0.009402191	0.010204382
0.0	9.2984854e-05	0.000102218626	4.195525e-05	2.8912349e-05	0.00010619894	7.335585e-05	5.6563378e-05	5.6078337e-05	6.43212e-05	9.454588e-05
0.0	5.8832575e-05	7.545659e-05	4.5674133e-05	6.677674e-05	4.275208e-05	6.437115e-05	5.3038395e-05	2.7284621e-05	3.7965172e-05	0.00019358365
0.0	5.4302727e-05	6.3984604e-05	6.361324e-05	3.707386e-05	4.7922797e-05	0.00013982327	5.5169134e-05	2.6232137e-05	5.204063e-05	0.00020039582
0.0	0.03495861	0.04908505	0.018979462	0.040097818	0.04598293	0.031111803	0.036678452	0.04616253	0.04678944	0.04753804
0.0	0.068982184	0.085332684	0.06595464	0.05578179	0.06625173	0.07694727	0.057925437	0.06283064	0.07544335	0.0685066
0.0	0.537515	0.5273093	0.53612256	0.51034427	0.5242132	0.5271067	0.51641	0.51967716	0.5293273	0.50685376
0.0	0.5385063	0.52713037	0.5365534	0.51039964	0.5240681	0.52753025	0.5156987	0.519652	0.529554	0.5073538
0.0	0.19820096	0.17986672	0.16922034	0.16685554	0.17662956	0.13906501	0.17709328	0.18293634	0.19648579	0.18460222
0.0	0.0103868395	0.014432693	0.008043998	0.007904823	0.009937104	0.008061343	0.005314408	0.007287825	0.011096653	0.010668417
0.0	7.778487e-05	0.00018831869	4.0104056e-05	5.5586697e-05	7.54879e-05	5.9749767e-05	4.0596977e-05	7.234984e-05	0.00010761163	9.704792e-05
0.0	0.00013074586	0.00015660873	5.302095e-05	6.175145e-05	0.000100576566	3.2349686e-05	2.6964824e-05	8.92058e-05	0.000134211	0.00010870974
0.0	0.0080544865	0.01577634	0.0070602507	0.0074728495	0.008597532	0.0109247845	0.0065479754	0.006521764	0.009925012	0.010087581
0.0	5.942791e-05	5.5165292e-05	2.715346e-05	2.2685566e-05	7.4404736e-05	3.6120982e-05	3.15145e-05	8.9070476e-05	0.00011180554	0.00012612893
0.0	0.0029559347	0.004678253	0.003181605	0.0022523038	0.0033116231	0.0028724952	0.0013875498	0.003377243	0.0029424417	0.003797588
0.0	0.2060647	0.18326004	0.18076608	0.16728139	0.1923075	0.16888033	0.1511855	0.15352002	0.1975361	0.17342636
0.0	0.5380559	0.52655876	0.53580713	0.5107884	0.52352864	0.5256015	0.5165566	0.51982963	0.52963877	0.5063884
0.0	0.012259433	0.008562131	0.009246702	0.0061582695	0.0060236156	0.008013343	0.004739364	0.008296152	0.008355182	0.013298855
0.0	8.102201e-05	6.700829e-05	8.346173e-05	3.487451e-05	6.996004e-05	4.6357145e-05	2.6533953e-05	6.0282022e-05	4.342335e-05	0.00017771345
0.0	0.5383213	0.5277362	0.5356743	0.51131594	0.5252368	0.52662295	0.51525676	0.52154994	0.53053766	0.506104
0.0	0.028327681	0.04750467	0.03749249	0.033482745	0.05169187	0.044305697	0.032724585	0.04055452	0.033359174	0.044164013
0.0	2.4394903e-05	0.00015737099	6.138731e-05	5.0529663e-05	0.000117862095	4.8688806e-05	6.116136e-05	5.2465275e-05	6.8508205e-05	6.7443965e-05
0.0	0.043544054	0.049815245	0.043176416	0.03745492	0.04896727	0.045387298	0.032437433	0.04842973	0.03676715	0.045154043
0.0	0.044508845	0.053220753	0.043163598	0.03574428	0.04139677	0.04381543	0.031330753	0.036490314	0.048790537	0.05309047
0.0	0.06875234	0.079315804	0.066990376	0.056237128	0.064043246	0.06782326	0.050543554	0.057797793	0.07411282	0.07819654
0.0	0.010391688	0.010782085	0.008445623	0.004914151	0.007169017	0.010502026	0.0057500307	0.0075070243	0.009093885	0.010867822
0.0	0.07151568	0.085498974	0.06318257	0.05752773	0.06548303	0.07162433	0.06006487	0.067384124	0.067451246	0.07373876
0.0	9.478836e-05	0.00010531743	6.3063424e-05	2.331113e-05	4.726114e-05	0.00010105397	3.1627736e-05	5.244461e-05	7.434679e-05	0.0001170598
0.0	0.061936837	0.060060218	0.055754516	0.059609137	0.059684277	0.06023845	0.04859574	0.053048298	0.07413093	0.06112183
0.0	8.18446e-05	5.0152143e-05	5.8416692e-05	4.8935563e-05	9.7244585e-05	4.82659e-05	2.5986705e-05	4.1940326e-05	0.00011888747	6.86596e-05
0.0	4.220481e-05	6.660623e-05	1.292977e-05	7.6927994e-05	6.606336e-05	4.63556e-05	2.817039e-05	8.149904e-05	0.00010404383	0.00011865868
0.0	0.04906991	0.04307867	0.02808524	0.033835664	0.05254465	0.030890353	0.029951386	0.04806721	0.04572223	0.049794946
0.0	0.06014642	0.060365234	0.04983583	0.05427479	0.07025768	0.059822187	0.0528791	0.06679969	0.070690095	0.07231408
0.0	7.534421e-05	9.773982e-05	6.0969243e-05	2.0603627e-05	7.787853e-05	4.413903e-05	1.8379631e-05	6.4541964e-05	6.9766975e-05	0.00014522516
0.0	0.00010118965	7.2237875e-05	1.8020035e-05	3.9402134e-05	0.00013834824	2.6158543e-05	2.578207e-05	0.000107600856	8.470048e-05	0.00013402927
0.0	0.0138666285	0.012315772	0.007330065	0.0045414963	0.0111608775	0.005085262	0.00377701	0.009699546	0.008558877	0.012710066
0.0	0.008380806	0.006455209	0.0027989617	0.0089144	0.013389094	0.005669647	0.0071772593	0.011756944	0.010894474	0.010629319
0.0	0.008375035	0.006461647	0.0028048414	0.008989994	0.013344024	0.0056796507	0.007207331	0.011808825	0.010997554	0.010640416
0.0	0.019441983	0.026432814	0.019666497	0.0210053	0.020121899	0.01959733	0.021186942	0.017470513	0.02046051	0.023756063
0.0	0.03457396	0.056972314	0.039976794	0.034477215	0.04222777	0.038925942	0.037860807	0.037339825	0.04614278	0.045158017
0.0	0.00010468943	6.509511e-05	6.1117455e-05	7.008431e-05	6.207654e-05	6.853054e-05	5.5635326e-05	8.6748536e-05	4.023618e-05	8.3779414e-05
0.0	0.0087729655	0.010817214	0.0076249577	0.007906341	0.0076170275	0.0070851007	0.007905163	0.009794609	0.009007012	0.010020985
0.0	0.04603545	0.044141825	0.03945216	0.024338817	0.043904416	0.03478523	0.03578081	0.035355426	0.05094322	0.04971764
0.0	0.050072227	0.054749306	0.049601316	0.030490477	0.037413236	0.04466237	0.03431337	0.039594065	0.034704804	0.042460665
0.0	0.1540837	0.15861468	0.15294136	0.11278438	0.12867117	0.14275861	0.12163199	0.13234735	0.12509082	0.13545455
0.0	0.0016749023	0.002940347	0.0010708041	0.0017333918	0.0017179758	0.0013449827	0.0012885063	0.0017102412	0.0024939969	0.0018865274
0.0	0.039732	0.045843024	0.04625803	0.04640447	0.051149044	0.034373216	0.029250473	0.055984285	0.045985576	0.030653628
0.0	0.053167656	0.043802217	0.039089303	0.03792921	0.04279037	0.04249208	0.04166622	0.043851554	0.046151184	0.040588126
0.0	0.02172548	0.02899865	0.025675794	0.022701913	0.025399571	0.017717542	0.021870753	0.02078312	0.024379801	0.025147676
0.0	0.0020854839	0.0027424255	0.0019707426	0.0011221959	0.0015537345	0.0012231942	0.0009819892	0.0024391762	0.0020221034	0.0023818756
0.0	0.008276051	0.0016449302	0.00832945	0.0079822615	0.008128936	0.011716409	0.009221599	0.009872549	0.015352932	0.014159607
0.0	0.026120063	0.024193877	0.02390606	0.02047583	0.015818955	0.016521048	0.01747337	0.025525484	0.026598686	0.023378232
0.0	0.026204895	0.02452905	0.01939583	0.020670362	0.018471185	0.022432238	0.020487148	0.025658915	0.024679502	0.02480652
0.0	0.024579164	0.02610209	0.023557726	0.01912991	0.027243968	0.019200431	0.019843757	0.020978242	0.024391368	0.030217089
0.0	0.18897967	0.18703353	0.19264552	0.17337073	0.1855984	0.16597255	0.18332104	0.18544777	0.18009289	0.20012164
0.0	0.086733714	0.09229664	0.09115219	0.07476122	0.07140263	0.08911817	0.062525354	0.094263665	0.12192921	0.09155914
0.0	0.00687913	0.014555203	0.006930865	0.0077308253	0.011141271	0.009645225	0.007781597	0.0096000945	0.01088681	0.011388833
0.0	0.008815254	0.014319104	0.008463879	0.010508936	0.009071079	0.012386035	0.007366523	0.005204255	0.013562335	0.010298901
0.0	0.007385519	0.013017536	0.009627958	0.008815799	0.009699325	0.008230499	0.008190888	0.008602488	0.0077399905	0.01072925
0.0	0.08754287	0.093963236	0.08686617	0.08802131	0.09218209	0.080962464	0.09330891	0.07818811	0.09024438	0.088209525
0.0	0.00779858	0.009414796	0.0077214562	0.008857957	0.009187967	0.0068315305	0.009814325	0.0065920725	0.008575624	0.008936662
0.0	7.893026e-05	6.817277e-05	6.728568e-05	5.4519616e-05	4.4815322e-05	3.2956264e-05	6.275973e-05	5.6068715e-05	8.522354e-05	5.0758972e-05
0.0	0.007829423	0.009467947	0.0077770147	0.008854374	0.009222572	0.0068688923	0.009871234	0.0065946244	0.008618851	0.008967833
0.0	6.212848e-05	0.00014927468	4.891214e-05	3.503234e-05	3.0792802e-05	4.5217308e-05	2.3678467e-05	0.00015128466	5.5609118e-05	9.0437985e-05
0.0	0.0067513976	0.01318202	0.008079747	0.0043632584	0.0061699655	0.0068485728	0.0048402804	0.01309474	0.0061090225	0.0073632672
0.0	0.006804917	0.013166174	0.007961197	0.004407725	0.006142693	0.0068585626	0.0048343516	0.01313561	0.0061440235	0.007340224
0.0	0.020855498	0.023664085	0.019553646	0.021936424	0.022450292	0.021575416	0.017320398	0.021087691	0.024992779	0.019328395
0.0	5.153777e-05	4.8337854e-05	7.234024e-05	6.3619125e-05	4.493879e-05	5.3865002e-05	4.6264446e-05	8.632174e-05	4.8744558e-05	4.2034142e-05
0.0	0.02293578	0.028512163	0.020772735	0.014164906	0.027476925	0.020831784	0.017135935	0.026089458	0.01781243	0.023025312
0.0	0.025894722	0.016248075	0.019676153	0.020021748	0.02014835	0.020272402	0.01324876	0.02261658	0.025210708	0.023699487
0.0	0.25179067	0.25720096	0.24931076	0.21275319	0.2569539	0.24487576	0.2431002	0.24051625	0.23973356	0.264261
0.0	0.067633286	0.055380855	0.06215108	0.050230205	0.06881316	0.0600862	0.05514424	0.06587831	0.059671596	0.072462566
0.0	0.011181705	0.009697571	0.008246391	0.00648288	0.01137825	0.009255902	0.006685513	0.012240289	0.010630531	0.0085620135
0.0	5.805893e-05	8.305966e-05	9.088201e-05	5.130812e-05	8.29003e-05	4.684375e-05	5.8329184e-05	7.099482e-05	8.1535574e-05	7.97383e-05
0.0	0.023194596	0.03234834	0.024626767	0.017127441	0.02492151	0.022019569	0.019995665	0.024076292	0.029959194	0.020610172
0.0	0.00010291618	0.0001156355	6.846921e-05	3.8898972e-05	0.00013493023	5.3194915e-05	5.7272457e-05	0.00013538374	7.3141346e-05	7.5235366e-05
0.0	0.53964454	0.529789	0.53608316	0.5104533	0.5245581	0.5281809	0.5154635	0.5220483	0.53175646	0.5073641
0.0	0.010735016	0.01098931	0.0094011035	0.008990802	0.007954135	0.009178929	0.006408368	0.007694103	0.015579639	0.011283861
0.0	0.10347911	0.08885076	0.09296881	0.07746809	0.09922638	0.08093989	0.06996432	0.09696704	0.077110246	0.08345709
0.0	0.5377931	0.5276957	0.53546464	0.51050097	0.52389777	0.5278355	0.51608294	0.5195323	0.53034353	0.5076036
0.0	0.00010970518	6.773478e-05	5.420861e-05	4.3087453e-05	7.772192e-05	8.829206e-05	5.1190385e-05	4.2712058e-05	0.00010487198	4.1347266e-05
0.0	0.015272907	0.009500388	0.007819162	0.0062143505	0.011038981	0.008496491	0.0071575074	0.006859131	0.015060033	0.008596175
0.0	0.5379268	0.5287164	0.53542614	0.5110135	0.52414876	0.52655494	0.51554495	0.5215412	0.5300376	0.50748163
0.0	0.012311567	0.008263204	0.0057918546	0.00643727	0.008452506	0.0049066115	0.003894201	0.010411218	0.008529749	0.0048120655
0.0	0.0001420208	6.97254e-05	1.913857e-05	3.543169e-05	7.644528e-05	3.891819e-05	1.5428128e-05	6.648166e-05	6.427129e-05	3.725152e-05
0.0	0.04891849	0.04300111	0.028043702	0.03370123	0.052404694	0.03077165	0.029758777	0.0479106	0.045477282	0.049641095
0.0	0.011374597	0.00832795	0.009086879	0.006752437	0.010964644	0.006957625	0.005378386	0.0105802175	0.00620019	0.008038722
0.0	0.009636424	0.010249269	0.008044538	0.008477031	0.007394256	0.009308399	0.0073789842	0.01167369	0.018064966	0.011889742
0.0	0.017968245	0.02485419	0.021637922	0.02003239	0.024497116	0.021392988	0.019808415	0.017369112	0.023237076	0.027746119
0.0	0.017967464	0.024854524	0.021596333	0.019953353	0.02449887	0.021218516	0.019726511	0.01732181	0.02316578	0.02768866
0.0	3.5934354e-05	5.761708e-05	4.954496e-05	3.482987e-05	6.29686e-05	6.143434e-05	2.353304e-05	5.716513e-05	0.00011913384	0.00014554469
0.0	0.00782823	0.00861365	0.007937334	0.0061981077	0.009263465	0.0075086155	0.0075301877	0.008284845	0.009274956	0.014596804
0.0	0.026424667	0.03023609	0.023796838	0.019153235	0.02372808	0.021124464	0.014575577	0.0229096	0.027882513	0.025453886
0.0	0.08402929	0.08379479	0.09104265	0.07291325	0.1043244	0.10370563	0.06278724	0.0873558	0.07068715	0.090637594
0.0	0.09277014	0.10488071	0.08233961	0.07086617	0.0853103	0.10817959	0.08037428	0.07563337	0.09027272	0.1032484
0.0	0.0020999159	0.002081125	0.0014733634	0.0017248095	0.0010869711	0.0018652545	0.0007519972	0.0012098846	0.0013839963	0.002310837
0.0	7.353663e-05	0.00015001181	7.145757e-05	5.458839e-05	9.9801946e-05	9.589031e-05	2.2469676e-05	6.467338e-05	7.9529775e-05	0.00015514946
0.0	0.001414164	0.003506318	0.0016909916	0.001055177	0.0023547704	0.0014502594	0.0019073935	0.0025811214	0.0019085575	0.0023987817
0.0	0.05956754	0.05955374	0.0708307	0.0668634	0.07105403	0.062222186	0.048620638	0.058527872	0.072087035	0.05702661
0.0	0.009055427	0.0103384415	0.008412874	0.006096773	0.008966325	0.0063372343	0.006001843	0.009336385	0.011454296	0.010816438
0.0	0.009057494	0.010304424	0.008365227	0.006121142	0.008949992	0.0063616894	0.00598411	0.00935175	0.011413663	0.010789538
0.0	9.526527e-05	9.367218e-05	8.9797e-05	2.7194896e-05	5.4297598e-05	6.432697e-05	2.2975988e-05	6.675311e-05	5.583208e-05	7.4859505e-05
0.0	0.08883351	0.12176595	0.076519765	0.074751064	0.095948115	0.08215379	0.06926542	0.08647712	0.09359857	0.11159385
0.0	0.53676087	0.5286943	0.5343838	0.5105094	0.52434075	0.5268929	0.51503325	0.5210284	0.5297047	0.5081931
0.0	0.009288027	0.0051765023	0.008233302	0.009637866	0.011624131	0.008860126	0.007239539	0.009884764	0.010792807	0.011213489
0.0	0.07364869	0.05608357	0.066746876	0.056377795	0.0741842	0.06269575	0.05024687	0.07270033	0.074531876	0.065485924
0.0	9.678001e-05	3.8746883e-05	6.8616275e-05	4.6763325e-05	0.00011495519	5.8651975e-05	2.9026613e-05	0.000107789914	0.00010868911	8.348386e-05
0.0	0.012130925	0.007635667	0.0075486843	0.0055564553	0.010835965	0.0069512334	0.0052376143	0.00972397	0.013301665	0.009628731
0.0	0.00012951197	5.2553154e-05	4.975504e-05	3.0097097e-05	0.000108271306	4.433638e-05	2.6080601e-05	8.8419365e-05	0.00015992504	9.0967056e-05
0.0	0.0059435843	0.0069212266	0.0076096496	0.0077478974	0.0075091026	0.0054790406	0.005881434	0.011905634	0.011546177	0.0076902965
0.0	3.0707055e-05	4.311705e-05	5.0568175e-05	5.8775935e-05	5.1649058e-05	2.7464175e-05	3.29289e-05	0.00013312556	0.00012007555	5.7802703e-05
0.0	0.5373803	0.5281974	0.53511107	0.51117927	0.5237018	0.5271641	0.5154685	0.52021044	0.5300545	0.508127
0.0	0.009612761	0.008103153	0.0074952664	0.003924154	0.0078070853	0.0077390745	0.00786347	0.006088902	0.012087619	0.0060062087
0.0	0.06391376	0.06740303	0.05519778	0.047849353	0.07309916	0.06368578	0.045856643	0.059336763	0.06767026	0.058991324
0.0	5.6808745e-05	7.691509e-05	3.380376e-05	2.5522737e-05	0.0001087312	6.2187515e-05	2.0740343e-05	5.036283e-05	7.553831e-05	5.653636e-05
0.0	8.7962966e-05	0.00012484215	6.793486e-05	4.6432622e-05	4.275179e-05	2.82804e-05	1.8663188e-05	8.2562794e-05	8.818301e-05	0.00016521693
0.0	0.01226127	0.014443013	0.0064232713	0.0059975637	0.0057840706	0.0041615386	0.003957149	0.007116491	0.009528897	0.015337419
0.0	0.073411964	0.06731052	0.05762072	0.05742553	0.069080755	0.05947448	0.048693147	0.050935622	0.06347936	0.05836138
0.0	0.009759279	0.008335522	0.0075361095	0.005308749	0.01037309	0.0065445458	0.0040244367	0.0059146592	0.006207414	0.010888679
0.0	0.021344017	0.027228124	0.02190916	0.013648282	0.017996648	0.015632022	0.0150799295	0.02216776	0.022337936	0.026243556
0.0	5.7232985e-05	6.125632e-05	6.2980485e-05	2.725716e-05	5.868336e-05	3.1308467e-05	3.693676e-05	8.4426225e-05	0.000105968094	0.00013921557
0.0	5.726514e-05	0.00012507617	6.176565e-05	3.3087927e-05	7.051638e-05	2.8263683e-05	1.566058e-05	5.619413e-05	8.884009e-05	7.7373465e-05
0.0	0.008037798	0.011489423	0.008367834	0.003905495	0.008581476	0.0047956817	0.0039170147	0.009274894	0.007975584	0.009332571
0.0	0.00993694	0.009809456	0.0052682236	0.008705984	0.0071415044	0.0068607065	0.003496314	0.00766906	0.008936895	0.008657075
0.0	0.00993694	0.009809456	0.0052682236	0.008705984	0.0071415044	0.0068607065	0.003496314	0.00766906	0.008936895	0.008657075
0.0	0.009192417	0.009715934	0.004122878	0.0074252794	0.009347881	0.005341001	0.00442887	0.0069736354	0.007834033	0.006939683
0.0	0.009163386	0.009681621	0.004137332	0.0074782693	0.009333973	0.0053722598	0.0044739093	0.007018362	0.007869619	0.006976519
0.0	0.06757741	0.057336368	0.05999224	0.06000669	0.06902555	0.055744328	0.045688957	0.06294212	0.067606	0.06434979
0.0	8.94292e-05	9.6612835e-05	3.963296e-05	5.025536e-05	6.8065005e-05	3.8052887e-05	2.6501104e-05	5.8622118e-05	4.1783558e-05	6.64913e-05
0.0	2.45123e-05	8.213576e-05	7.111536e-05	4.2415835e-05	0.0001254834	3.243779e-05	3.4023746e-05	2.0911919e-05	6.927863e-05	5.2931075e-05
0.0	5.9147933e-05	6.0056755e-05	6.755732e-05	6.6218454e-05	5.5203232e-05	5.3826854e-05	1.833803e-05	5.725788e-05	7.336075e-05	4.695203e-05
0.0	0.022613775	0.025441298	0.023009501	0.016752517	0.02599545	0.022595696	0.018608486	0.023940464	0.021810217	0.030068358
0.0	0.00750599	0.01586408	0.005663173	0.0071207546	0.00824045	0.008846289	0.007726251	0.00602724	0.005820503	0.009182798
0.0	0.12156456	0.13785307	0.14048	0.14741214	0.14096355	0.1400692	0.09966427	0.13772549	0.14253685	0.14428803
0.0	0.53738964	0.52629685	0.5347818	0.50890553	0.5227329	0.52602863	0.51433706	0.5190918	0.5288785	0.5078061
0.0	0.0693276	0.06847387	0.062496014	0.057640284	0.05703433	0.061533954	0.060832508	0.05791939	0.07175551	0.07023711
0.0	0.09115893	0.088346936	0.086238034	0.08149809	0.09297932	0.077661365	0.08966742	0.08482357	0.10311806	0.09747602
0.0	0.0071869832	0.012131325	0.0062943175	0.00712556	0.007657572	0.0056191194	0.005561706	0.008423493	0.010812567	0.013377654
0.0	0.020199452	0.02693696	0.020420477	0.017731756	0.018809117	0.015694153	0.018359946	0.020294491	0.022352654	0.024147805
0.0	2.8172217e-05	6.5484746e-05	2.6697338e-05	3.133263e-05	2.317322e-05	4.0439292e-05	3.1725067e-05	5.2214662e-05	9.3132345e-05	0.000115708186
0.0	0.006950348	0.010040712	0.0066154236	0.009395186	0.006365618	0.0072860075	0.0069133746	0.009215633	0.007087369	0.007903873
0.0	0.0069419146	0.009987511	0.0066121346	0.009428137	0.0063552577	0.0072950427	0.00693623	0.009212943	0.007071575	0.007882865
0.0	0.00695075	0.010060562	0.006651804	0.009366738	0.0063623255	0.0073270123	0.0069435122	0.009189963	0.007097043	0.0078946585
0.0	0.096686944	0.1025894	0.065462	0.100129075	0.0787526	0.09810527	0.0859681	0.08526172	0.065673694	0.069870114
0.0	7.114853e-05	0.00011571989	9.242042e-05	5.0435305e-05	6.2885665e-05	5.2895753e-05	2.691768e-05	6.826365e-05	7.3743504e-05	0.0001298664
0.0	0.009710902	0.018363427	0.010534224	0.0064738174	0.0079912525	0.012399237	0.0043003005	0.0089187315	0.007208546	0.011613585
0.0	0.24525154	0.24821016	0.27092287	0.22914119	0.25567517	0.23380364	0.22864036	0.24830991	0.27487344	0.23468211
0.0	0.03681629	0.041058395	0.05298674	0.03534569	0.047326054	0.03403402	0.033611726	0.04327969	0.05747251	0.03937072
0.0	0.1304859	0.13673602	0.15856168	0.12279388	0.1464995	0.12318515	0.12044286	0.13959405	0.16417247	0.12939033
0.0	0.10240433	0.08452347	0.0732766	0.08072225	0.08388354	0.09734941	0.07872837	0.096954204	0.10348448	0.07968363
0.0	4.555373e-05	0.0001788246	3.678455e-05	2.7888946e-05	7.24036e-05	5.11633e-05	3.5618526e-05	4.8926555e-05	8.9042114e-05	9.216327e-05
0.0	0.04018002	0.044689998	0.039222717	0.035320528	0.038458917	0.03928411	0.03683116	0.046818033	0.044737548	0.04064685
0.0	0.04017259	0.044526204	0.03922473	0.03522654	0.038398515	0.039510794	0.03681916	0.047020644	0.044792388	0.040719375
0.0	0.5381423	0.52723926	0.53469485	0.5099082	0.5236748	0.527571	0.51600516	0.51959157	0.52926683	0.50547695
0.0	0.004549302	0.01002391	0.009089052	0.007549681	0.0058724713	0.009269283	0.007899197	0.007528471	0.009496144	0.007963705
0.0	0.18822247	0.18367162	0.17900345	0.15828505	0.17400217	0.16963264	0.1752223	0.19570038	0.18816893	0.17615713
0.0	0.25761336	0.25187108	0.24837054	0.22408819	0.24166091	0.23793198	0.24088663	0.26147693	0.25629812	0.24061945
0.0	0.07458779	0.06998675	0.055197682	0.062305905	0.04650406	0.05434718	0.06107472	0.06960972	0.06288409	0.06295885
0.0	0.000101527745	8.8593224e-05	3.3803535e-05	6.783433e-05	2.0226369e-05	3.4482655e-05	5.981989e-05	9.151546e-05	5.7397283e-05	7.2058305e-05
0.0	0.09531903	0.0897209	0.081744775	0.076201394	0.09360684	0.08171949	0.06511006	0.06266815	0.094188906	0.06822187
0.0	0.00203391	0.0017914651	0.0012963334	0.0019120423	0.0009028582	0.0015848859	0.0012234505	0.0017482443	0.0023214368	0.0014740876
0.0	0.07116907	0.06756791	0.059346475	0.06232005	0.054382812	0.063911684	0.05647462	0.07634387	0.074833654	0.060321506
0.0	0.07116907	0.06756791	0.059346475	0.06232005	0.054382812	0.063911684	0.05647462	0.07634387	0.074833654	0.060321506
0.0	0.010388986	0.008343851	0.009679189	0.0064265435	0.005056226	0.008780727	0.006689051	0.008695163	0.010336388	0.008763421
0.0	0.025627254	0.020608561	0.024094623	0.02449306	0.017431855	0.02166757	0.01873628	0.018882528	0.028569894	0.024697436
0.0	0.0015075274	0.0022451698	0.0018698276	0.0012767743	0.0016385067	0.00091342843	0.00094608637	0.0011093244	0.0025416417	0.0018620596
0.0	0.023525808	0.026396466	0.01879954	0.013855762	0.01946988	0.018338332	0.016123876	0.017535474	0.016587522	0.025415756
0.0	0.008227545	0.014977136	0.0088526085	0.0069784746	0.011071837	0.011492419	0.0064611756	0.009292086	0.013400526	0.014061505
0.0	7.4031326e-05	3.5659654e-05	5.5680015e-05	3.6177105e-05	0.00011163574	3.9300176e-05	3.2564218e-05	2.3325205e-05	4.5381465e-05	7.081767e-05
0.0	0.006952109	0.008134117	0.005622718	0.004915523	0.0099541005	0.006133227	0.0067531625	0.004849999	0.0039846613	0.0095440345
0.0	0.0069585214	0.008114658	0.0056618485	0.0049067023	0.00997972	0.006142501	0.0067208596	0.004831989	0.0039930465	0.009557395
0.0	0.022366434	0.03012927	0.024519721	0.021183768	0.023553712	0.017594686	0.017783847	0.022649331	0.026504995	0.024075573
0.0	9.1420996e-05	7.151068e-05	3.7390608e-05	7.2570816e-05	2.5581146e-05	7.153004e-05	4.288597e-05	6.77063e-05	0.00012349899	0.00011707576
0.0	0.010201647	0.008819476	0.006509994	0.008666493	0.005278071	0.008857744	0.006708774	0.00853091	0.011640326	0.01085351
0.0	0.010214588	0.008884059	0.0065490548	0.008610011	0.005283955	0.0088965045	0.0067158253	0.008509625	0.011682055	0.010869709
0.0	0.011854678	0.00944959	0.0057838866	0.0064969677	0.0067941425	0.010417153	0.0052828947	0.007072355	0.011946292	0.01014086
0.0	0.007205253	0.010455535	0.0087195	0.007299989	0.009358233	0.0068311333	0.006263162	0.0071828305	0.01045518	0.012158516
0.0	0.0059521724	0.013468909	0.007748678	0.007708111	0.008428752	0.007026459	0.008731506	0.0046034437	0.008866204	0.014275913
0.0	0.538235	0.5282182	0.53555906	0.51108396	0.52496356	0.52631545	0.5143782	0.5212949	0.5312369	0.5070245
0.0	0.01107158	0.010560449	0.007860105	0.009255063	0.008835179	0.0077565345	0.005456037	0.007845708	0.007194214	0.007924907
0.0	4.971387e-05	8.480012e-05	5.834994e-05	0.00010072293	4.3438675e-05	4.53325e-05	3.401447e-05	5.0175295e-05	6.484036e-05	5.2156636e-05
0.0	0.53715026	0.52896494	0.53514224	0.511198	0.52516997	0.5266655	0.5146178	0.520699	0.52995425	0.50820994
0.0	0.007431474	0.005628271	0.007870952	0.00805933	0.01161342	0.0073901904	0.00573636	0.009342129	0.012538477	0.007877937
0.0	0.058081385	0.06647467	0.06398971	0.05314475	0.06767995	0.06008003	0.054081313	0.06277968	0.07814304	0.06132738
0.0	0.20446013	0.2096641	0.21042435	0.20925292	0.2395927	0.19698097	0.21797474	0.2163703	0.23552428	0.23610057
0.0	5.840299e-05	4.221427e-05	5.700307e-05	9.678176e-05	0.0001248444	2.4150191e-05	7.345749e-05	5.6031993e-05	0.00015531138	0.0001221492
0.0	0.08232223	0.07834633	0.055116795	0.056185033	0.063052595	0.06423986	0.058598895	0.049667645	0.07362749	0.069551215
0.0	0.011292742	0.012050288	0.008235257	0.008548096	0.008536543	0.007797846	0.005611625	0.0071781124	0.009906446	0.0119259795
0.0	0.00013654852	0.00022140943	2.7035067e-05	5.684337e-05	6.4990534e-05	9.853508e-05	2.8571103e-05	1.709143e-05	0.00012391823	0.000118512595
0.0	0.010199571	0.009466392	0.007998234	0.008687395	0.006320339	0.0064980513	0.0054229167	0.008226853	0.012642907	0.009286938
0.0	0.010199115	0.0094150705	0.00796187	0.008757185	0.0063324524	0.006539571	0.0054144002	0.008166682	0.012517997	0.009301599
0.0	0.08536652	0.077809885	0.055864308	0.06838979	0.05871776	0.0679575	0.05169021	0.06400968	0.07622367	0.0638672
0.0	0.5366952	0.5275845	0.5344938	0.5107243	0.5234352	0.5261281	0.51570946	0.5206173	0.5294857	0.50848764
0.0	0.015358757	0.011117037	0.0073337536	0.010481828	0.008487109	0.009967098	0.006594627	0.0072129257	0.008622992	0.008721009
0.0	0.00016964159	0.00013221723	3.5341214e-05	9.614999e-05	4.7860543e-05	7.930999e-05	3.2222128e-05	6.681878e-05	0.00011832605	7.602038e-05
0.0	5.953761e-05	4.324701e-05	7.552952e-05	7.859243e-05	8.5048094e-05	5.6840334e-05	1.8397937e-05	5.0289593e-05	6.666577e-05	7.867266e-05
0.0	0.05553178	0.07893911	0.06974335	0.053944934	0.057109848	0.062482353	0.046230543	0.07637737	0.06070069	0.0678512
0.0	0.07362155	0.07235886	0.05670779	0.06216734	0.07333395	0.06512746	0.05788148	0.05001056	0.078581624	0.068237886
0.0	0.53858346	0.5281892	0.53563565	0.51072866	0.5243921	0.5271731	0.51628685	0.52129114	0.531356	0.5078907
0.0	0.0131910965	0.0087749185	0.007969645	0.0072774454	0.011701487	0.006534979	0.0064699845	0.008070229	0.015331407	0.008987866
0.0	9.664536e-05	0.000100448415	3.736102e-05	6.7273104e-05	0.000110056084	6.761887e-05	4.8985006e-05	2.6742797e-05	0.00013282125	9.7420656e-05
0.0	0.5367636	0.5283092	0.53442746	0.5108845	0.5236666	0.52662027	0.51546067	0.5203206	0.5294947	0.5084967
0.0	0.0052285586	0.008944006	0.011526209	0.0050770445	0.009943331	0.0068046693	0.0069659753	0.010068396	0.0069112177	0.009955952
0.0	3.3665878e-05	0.00013965259	8.092125e-05	3.9713996e-05	4.3169875e-05	5.791013e-05	2.1367578e-05	0.00012989934	5.030868e-05	9.5363706e-05
0.0	0.010379691	0.010737685	0.008458647	0.008170928	0.008264158	0.0058979816	0.0068011284	0.008923458	0.01134832	0.011180244
0.0	0.08310056	0.06407992	0.05823954	0.06401336	0.06705092	0.06508455	0.055397056	0.06690211	0.08455896	0.06834923
0.0	0.5360623	0.5275343	0.53362715	0.51079893	0.5231525	0.52652407	0.51519513	0.52037686	0.52920455	0.50767237
0.0	0.009930181	0.014176251	0.009699697	0.0075068497	0.0076179975	0.005865797	0.0063309823	0.007824243	0.011193225	0.010396239
0.0	0.20044982	0.19063212	0.19072473	0.1782924	0.20902725	0.18657355	0.15164392	0.14931826	0.19529	0.20012562
0.0	0.5391022	0.5282713	0.5355383	0.5108691	0.5229891	0.527669	0.5168128	0.52158004	0.5308175	0.5077265
0.0	0.5370461	0.5280003	0.5347571	0.50882864	0.52443916	0.5277893	0.51379013	0.5196843	0.5298561	0.50712895
0.0	0.0076272604	0.009461671	0.0086816065	0.00941154	0.0074052783	0.007841942	0.005497152	0.008305372	0.010719633	0.0067025777
0.0	0.0076338206	0.009491064	0.0086666485	0.009391867	0.0074211233	0.007755111	0.005518235	0.008227709	0.0106482655	0.0066463365
0.0	0.06740303	0.055924136	0.061194852	0.054811906	0.06249608	0.062532306	0.05316433	0.066886805	0.06480836	0.06466629
0.0	0.010635804	0.0146986125	0.009409869	0.008376634	0.007870866	0.008136623	0.0053205667	0.007811364	0.0125053	0.008892078
0.0	6.932403e-05	3.8340066e-05	4.959218e-05	4.2128046e-05	6.037787e-05	5.8083184e-05	3.5748657e-05	7.877806e-05	6.424359e-05	7.963913e-05
0.0	0.008898401	0.0064969677	0.007476981	0.006584255	0.008088576	0.007980878	0.006122366	0.009164547	0.008416184	0.008954232
0.0	0.011503502	0.011089696	0.010195428	0.008801852	0.0038562575	0.009235264	0.007856904	0.010756173	0.0051390235	0.006804489
0.0	0.0108953575	0.014574885	0.008416359	0.0065780696	0.0057176007	0.00899864	0.0068839793	0.010149504	0.0056622727	0.008142897
0.0	0.010364082	0.018934935	0.0069345846	0.0049366993	0.00851979	0.008608944	0.0060304804	0.009556046	0.006236544	0.009573414
0.0	6.231562e-05	0.00016592183	4.2066862e-05	3.4544566e-05	3.2085616e-05	7.8182944e-05	4.3764532e-05	5.9482e-05	2.8386426e-05	9.410614e-05
0.0	0.010951657	0.012768597	0.0058290716	0.008654887	0.009891515	0.010057855	0.008520801	0.0071844053	0.0088573415	0.01135251
0.0	0.07244293	0.07372468	0.0569852	0.058995306	0.06554447	0.058195084	0.06777806	0.061041668	0.071843304	0.066188045
0.0	0.53673834	0.52825373	0.53417313	0.51113325	0.52399987	0.5270078	0.5152846	0.5208615	0.5295041	0.50793403
0.0	0.00957435	0.015042721	0.007965981	0.010911252	0.010165608	0.0129787335	0.007574825	0.005698662	0.008391445	0.011214779
0.0	0.28159392	0.25220728	0.25454175	0.24536203	0.2705411	0.25495294	0.23527062	0.2376967	0.25284413	0.24695538
0.0	0.01407873	0.009647014	0.009048019	0.009351972	0.010330405	0.009438867	0.006431289	0.009443736	0.010338027	0.010455659
0.0	0.00011317533	0.00012520839	7.049512e-05	6.881109e-05	4.138028e-05	4.975267e-05	3.0638726e-05	9.3313516e-05	0.00011472577	9.983679e-05
0.0	4.8377693e-05	7.8361554e-05	5.504317e-05	4.6684992e-05	0.00011517507	6.8738416e-05	6.4587955e-05	6.744859e-05	0.00010444941	6.617199e-05
0.0	0.012344324	0.013389347	0.009327194	0.008226001	0.009385082	0.010118947	0.0066730264	0.009207486	0.011684637	0.009159028
0.0	0.07140856	0.07238037	0.063487284	0.058546785	0.07177965	0.06631249	0.05461209	0.07271083	0.07889878	0.06589056
0.0	0.53783745	0.52854216	0.5347061	0.5107002	0.5240031	0.5273	0.51564795	0.5206249	0.52995443	0.507481
0.0	0.009858408	0.015353384	0.010598728	0.009132651	0.008131336	0.009563093	0.007260121	0.0107089635	0.010180434	0.0081619555
0.0	6.586854e-05	0.00016641809	6.257746e-05	4.20422e-05	0.000156532	5.797334e-05	4.7648013e-05	6.9255504e-05	0.0001688972	7.584847e-05
0.0	0.007363675	0.012400253	0.0075363982	0.007391848	0.014120734	0.007995309	0.006770861	0.012717876	0.013563177	0.006693333
0.0	0.001749932	0.0026237408	0.0021103222	0.0014939316	0.0020152137	0.0013565065	0.0012709922	0.0021708999	0.0025598882	0.0021998317
0.0	0.0013609742	0.0023949177	0.0015841284	0.0014721791	0.001496387	0.001631277	0.0014816074	0.0015608156	0.002946842	0.002289076
0.0	0.021940812	0.02730411	0.021287134	0.018521532	0.0249872	0.017775944	0.020531753	0.024347242	0.026476368	0.024284286
0.0	0.023276595	0.025748745	0.023178812	0.021610957	0.018316831	0.021332072	0.018695347	0.01622394	0.024413776	0.023385845
0.0	0.009688545	0.008452186	0.0066741044	0.006373486	0.010264121	0.009457792	0.00840786	0.006625563	0.010457815	0.008287126
0.0	0.009796823	0.008129748	0.0059187147	0.008122215	0.012463303	0.006930212	0.009130886	0.008823949	0.0074512744	0.008124724
0.0	0.078156136	0.070178784	0.057232514	0.06337022	0.0806864	0.062225968	0.05854449	0.06369703	0.06861235	0.060113803
0.0	0.009624081	0.008681245	0.007472616	0.0049858573	0.008420177	0.012654758	0.0076946313	0.0049623274	0.014631205	0.008432523
0.0	9.8353616e-05	5.100332e-05	3.4599358e-05	4.1870193e-05	7.134876e-05	0.000105852254	4.6177523e-05	3.382743e-05	6.55621e-05	6.2598825e-05
0.0	0.008541306	0.010710842	0.008338633	0.008331806	0.009481986	0.010930727	0.009332576	0.008666366	0.017498888	0.011791175
0.0	0.0069485907	0.010187318	0.008678225	0.009682856	0.011335045	0.0106937075	0.008443974	0.007879013	0.012933962	0.01315655
0.0	0.010653089	0.009503678	0.008677856	0.0059599555	0.006335802	0.008514611	0.007831887	0.008066343	0.0095599685	0.00948695
0.0	7.3685645e-05	9.939375e-05	6.276045e-05	4.4404504e-05	3.6221016e-05	8.881553e-05	7.327007e-05	8.268594e-05	0.00011431091	0.0001549704
0.0	0.53664446	0.5281533	0.53403383	0.51043224	0.5231274	0.5267847	0.5151148	0.5206682	0.5292339	0.50782603
0.0	0.02148024	0.029603554	0.024156937	0.01843529	0.023373313	0.020585364	0.017421372	0.022806041	0.027803086	0.022365458
0.0	0.015040008	0.028393835	0.020524083	0.019672763	0.023554452	0.019612508	0.01763806	0.016754339	0.027254498	0.030961337
0.0	0.53762066	0.5286286	0.53539133	0.5104969	0.52522814	0.5271249	0.5152574	0.52137613	0.53094155	0.5063281
0.0	0.008188638	0.006562334	0.01147838	0.009213195	0.005085226	0.006308901	0.0076119187	0.007630444	0.004268275	0.010085139
0.0	5.3225005e-05	1.368283e-05	0.00012313058	5.7859677e-05	4.2427404e-05	6.3270934e-05	4.3434942e-05	2.5907648e-05	4.4915912e-05	0.00012453194
0.0	0.53712827	0.52846175	0.5347765	0.511379	0.5243809	0.52725613	0.5151833	0.5206053	0.5297946	0.50794256
0.0	0.00988691	0.009794766	0.008806321	0.008694464	0.015258435	0.009482466	0.009825513	0.010268612	0.0076209507	0.014014138
0.0	0.07555283	0.06705724	0.058243074	0.063135944	0.07165499	0.06554773	0.064684555	0.0699783	0.06546878	0.0747157
0.0	0.5371329	0.53037935	0.5357007	0.5098843	0.5258013	0.5266552	0.514818	0.5206201	0.5302445	0.5085244
0.0	0.5370487	0.52925754	0.5351218	0.51131815	0.5253182	0.52713424	0.5152477	0.5205363	0.5296723	0.50741214
0.0	0.013824113	0.011397555	0.00901765	0.008725734	0.009619237	0.009711402	0.007867225	0.01007075	0.008376369	0.014838883
0.0	0.011888744	0.010957711	0.009804098	0.0063983654	0.010537197	0.005666844	0.0078215	0.010643835	0.010231426	0.009615263
0.0	0.011916274	0.01097793	0.009815614	0.006403855	0.010471733	0.005645307	0.007813175	0.010690796	0.010153682	0.009601111
0.0	0.12532072	0.10343201	0.09484796	0.08782264	0.09515571	0.10159123	0.079872675	0.09461151	0.08964054	0.11537178
0.0	0.12572347	0.10320561	0.09508965	0.087630376	0.0950208	0.101150796	0.08016451	0.09522795	0.08975739	0.115880914
0.0	0.011349594	0.091730855	0.093160115	0.08136848	0.0924554	0.077538736	0.077311	0.09542035	0.09772192	0.1033478
0.0	0.011361832	0.091977336	0.09328405	0.08142901	0.09263749	0.077493295	0.07756986	0.09549904	0.097615175	0.10351599
0.0	0.53695214	0.5291955	0.5348727	0.50933564	0.52407837	0.5266537	0.51405853	0.5206698	0.53047365	0.5080173
0.0	0.0120376125	0.0074758916	0.010370324	0.0102152815	0.009833361	0.009465815	0.0043317284	0.004330961	0.007717741	0.0098471455
0.0	0.012076975	0.0074596796	0.010406153	0.010182799	0.009888302	0.009439339	0.004333244	0.004287974	0.007713912	0.009774313
0.0	0.047407158	0.046102237	0.043614548	0.033477344	0.038030904	0.035047412	0.034179866	0.042886134	0.03681418	0.041226994
0.0	0.123480484	0.13449588	0.11804881	0.100434236	0.10494027	0.105546184	0.09869937	0.11655341	0.10741012	0.12393824
0.0	0.04465794	0.07740618	0.06578743	0.05225233	0.059722412	0.07145821	0.051078554	0.058248054	0.07418264	0.06382176
0.0	0.53725946	0.5280125	0.5347031	0.51111335	0.5239318	0.5261274	0.5147462	0.52087975	0.52990276	0.50814444
0.0	0.0019725421	0.009623581	0.006784506	0.007856551	0.008707058	0.012217883	0.005496247	0.009954002	0.0074635074	0.010492848
0.0	1.5085063e-05	0.00012963355	6.49919e-05	3.529972e-05	5.0978473e-05	9.580604e-05	3.0837644e-05	4.7011483e-05	0.00010677611	7.581831e-05
0.0	0.062052276	0.06455991	0.06709548	0.0635575	0.062826835	0.061793763	0.062853456	0.07095492	0.09289444	0.045359753
0.0	0.065415025	0.073381715	0.05504444	0.06377057	0.06948358	0.055550504	0.050452363	0.06727267	0.08233741	0.07460892
0.0	0.5378216	0.5275911	0.5349523	0.51040214	0.52447325	0.5260465	0.5155937	0.52126133	0.5312139	0.5069051
0.0	0.0076054875	0.013841435	0.009053112	0.009755193	0.010030891	0.006945995	0.0030533355	0.011389702	0.009173964	0.011717296
0.0	6.196452e-05	0.00010591426	3.3457232e-05	7.3984746e-05	8.981301e-05	3.7395777e-05	2.9466528e-05	8.049649e-05	0.0001586468	0.00013637714
0.0	0.5371851	0.52824223	0.534232	0.510791	0.5239758	0.5265019	0.51538944	0.5205509	0.52968234	0.5079633
0.0	0.0067600715	0.007888438	0.006681474	0.007967428	0.008095093	0.0085972315	0.0066758147	0.012526965	0.0196688	0.011484382
0.0	5.0870905e-05	6.544579e-05	6.9970185e-05	7.306494e-05	6.1579565e-05	5.5564116e-05	6.65828e-05	9.835249e-05	0.00025197258	2.1432374e-05
0.0	0.07227144	0.076509856	0.06892924	0.063899286	0.077285804	0.056447756	0.053382445	0.058092285	0.07104054	0.07273464
0.0	0.010133305	0.0116258515	0.009325225	0.008739628	0.01201345	0.006605936	0.0061685857	0.0070593487	0.009983697	0.0111433
0.0	0.010139649	0.0116831055	0.009399212	0.008717077	0.0120509975	0.0065789237	0.006172835	0.0070739696	0.010049261	0.011218518
0.0	0.06751101	0.06573188	0.06909572	0.056832045	0.059251465	0.0638919	0.04805146	0.081265345	0.07146276	0.05529132
0.0	0.008924933	0.008759247	0.009367207	0.0070378724	0.007329246	0.008305372	0.0050866185	0.013186678	0.010094664	0.006704965
0.0	0.008930528	0.00880251	0.009441524	0.0070196884	0.007352269	0.008271469	0.005090128	0.013213809	0.010160949	0.006750429
0.0	0.0690058	0.08033072	0.05009999	0.060521282	0.0669628	0.066659376	0.059408464	0.06222452	0.077760406	0.068267286
0.0	7.572113e-05	0.00014924722	2.3631723e-05	6.086799e-05	7.8173995e-05	7.377318e-05	5.396434e-05	6.011887e-05	0.00012762842	9.7578435e-05
0.0	0.009113379	0.010470845	0.005481567	0.008173653	0.007578482	0.010269586	0.0061196946	0.0076310225	0.018710904	0.008138565
0.0	0.009962191	0.009529626	0.007235188	0.00884437	0.008395286	0.01148508	0.00865152	0.0073222583	0.009688889	0.007331404
0.0	0.009973881	0.009612875	0.007278706	0.008909703	0.008449397	0.011548652	0.00868719	0.0073530655	0.009696935	0.0073341075
0.0	0.5374897	0.52836245	0.53504425	0.51096135	0.52378947	0.5272715	0.5158832	0.52137876	0.5301773	0.5079965
0.0	0.009023911	0.007028182	0.0054905424	0.008314501	0.0076677646	0.011214282	0.004654635	0.009644245	0.0107251555	0.012511219
0.0	0.05982981	0.06217384	0.05223384	0.06238638	0.06330381	0.07000083	0.04712032	0.070064865	0.07161545	0.05727685
0.0	4.4405268e-05	5.6855242e-05	2.756212e-05	6.8162044e-05	6.334411e-05	8.8652465e-05	2.291662e-05	9.37872e-05	9.348371e-05	5.066776e-05
0.0	0.068444625	0.07675781	0.055848468	0.056967534	0.061751533	0.060075127	0.067090005	0.05021451	0.070988744	0.075294875
0.0	0.009161689	0.011754124	0.006366188	0.0070505533	0.00793594	0.0073801586	0.009415751	0.00541132	0.010035603	0.011967412
0.0	0.068386324	0.07281213	0.057732556	0.048359163	0.06179372	0.06230016	0.065426506	0.0649117	0.050162014	0.07667712
0.0	0.002340306	0.002308837	0.0017140663	0.0014823385	0.00060956634	0.0016864393	0.0016548557	0.0017583625	0.0013512849	0.001348196
0.0	0.023192117	0.029027253	0.024469083	0.012817685	0.013735679	0.022135882	0.012833127	0.026759308	0.02032084	0.02495216
0.0	0.062280696	0.06423601	0.065346375	0.060286757	0.061351564	0.07184371	0.038868442	0.06498893	0.082106516	0.06782775
0.0	0.06050926	0.06389414	0.06348411	0.06401094	0.074487865	0.0634846	0.054730427	0.056082964	0.071643665	0.05062846
0.0	0.00972482	0.011312943	0.0077801463	0.008869729	0.0099168485	0.011969294	0.0077011473	0.004514218	0.011168511	0.011512777
0.0	0.0272168	0.022548372	0.02300189	0.026061289	0.02235015	0.02272808	0.020536602	0.011752999	0.02127373	0.019852906
0.0	0.2474574	0.22273982	0.22811148	0.19888557	0.22068948	0.22022134	0.17859037	0.2210771	0.21828917	0.21308064
0.0	0.00014235351	0.00012313435	7.7024226e-05	3.8565588e-05	7.8903766e-05	7.590071e-05	6.62182e-06	5.6119105e-05	0.000109872686	0.000104401915
0.0	0.009597193	0.008432037	0.009268797	0.00600956	0.0083193695	0.009535979	0.006743658	0.0084854	0.016189704	0.011926052
0.0	0.009696843	0.008462295	0.009261711	0.0060163573	0.008338593	0.009511388	0.0067649563	0.008513512	0.016240494	0.011906582
0.0	0.009129152	0.010461077	0.0061111134	0.008827032	0.009933679	0.0070498358	0.006525343	0.0101005845	0.007958068	0.009674611
0.0	0.0019519802	0.0033976955	0.000999763	0.001423569	0.0005634602	0.0008496463	0.00067435246	0.0016271794	0.0016237855	0.002124028
0.0	0.0019295216	0.0024284234	0.0014237928	0.0015033709	0.0020553186	0.0015047244	0.0019809937	0.0019111116	0.0016671203	0.0023478142
0.0	0.023882437	0.02503331	0.019519357	0.020360578	0.015205655	0.021631543	0.018741488	0.02494791	0.022001723	0.028230535
0.0	0.022173697	0.022221034	0.02483553	0.020632895	0.029825427	0.019857632	0.025612991	0.028970314	0.024250347	0.025793418
0.0	0.00830335	0.010126143	0.008220183	0.011538598	0.012206937	0.011617515	0.007489635	0.0073899417	0.009693373	0.011935237
0.0	0.022678614	0.025679193	0.017108949	0.018775003	0.02085863	0.019692838	0.018161641	0.01605067	0.027229374	0.026335977
0.0	0.009595644	0.013495318	0.007585048	0.008924676	0.00940655	0.009913571	0.0071315407	0.00591064	0.014295493	0.012245497
0.0	0.022616774	0.028550863	0.020778026	0.023022318	0.023629118	0.016277775	0.01174904	0.017214932	0.013568939	0.020158265
0.0	0.0020078286	0.0019914005	0.0017235079	0.0016990547	0.0030096322	0.0014747966	0.0010803883	0.0017414493	0.002981323	0.0022771454
0.0	0.02874196	0.020804238	0.019777471	0.016705604	0.026128419	0.023849279	0.014635607	0.020453922	0.022897488	0.019894652
0.0	0.01505864	0.027820585	0.02658901	0.020575214	0.031166872	0.020396799	0.01991949	0.01986912	0.022372674	0.031398408
0.0	0.006052156	0.012219379	0.009975759	0.008515147	0.010332773	0.012242256	0.0072680847	0.007824002	0.012329984	0.012504806
0.0	0.5383837	0.52736175	0.5342947	0.5110188	0.5237003	0.5241029	0.5135771	0.52260906	0.5311185	0.5058519
0.0	0.5370529	0.52793276	0.53400564	0.5137507	0.5241618	0.5265304	0.5179576	0.5237346	0.53125066	0.5082675
0.0	0.53760576	0.52814263	0.5357007	0.509999	0.5237243	0.52716124	0.51513124	0.52030075	0.53021234	0.50609404
0.0	0.5374167	0.5301881	0.53494656	0.5101917	0.52575606	0.5259817	0.5139658	0.5207938	0.5301531	0.5067508
0.0	0.5374627	0.52765965	0.5354269	0.51214993	0.5226979	0.526534	0.51601404	0.5222506	0.531486	0.50836474
0.0	0.53723276	0.5273387	0.53447104	0.5107996	0.52277833	0.5253251	0.515412	0.5209577	0.5297798	0.50708413
0.0	0.5376571	0.527936	0.5350537	0.51171994	0.52267164	0.52688915	0.5154069	0.5206486	0.5290757	0.5074304
0.0	0.53827244	0.52847785	0.53570575	0.51116085	0.52361774	0.525292	0.51575124	0.5227059	0.5304074	0.50862366
0.0	0.5378837	0.52778053	0.53407246	0.51198524	0.5239	0.52609414	0.5150881	0.52107537	0.53099257	0.5066526
0.0	0.53866225	0.52906543	0.53557295	0.5111502	0.5243886	0.52577853	0.5158129	0.52198875	0.5309385	0.50788474
0.0	0.5371241	0.5270655	0.5341682	0.51039714	0.52209264	0.52578187	0.51481926	0.5210053	0.5289441	0.50709975
0.0	0.5383415	0.52763504	0.5354418	0.5114909	0.5229128	0.5259118	0.5157095	0.5206844	0.5307681	0.50734055
0.0	0.5372535	0.52717286	0.5341041	0.5105985	0.5225066	0.5265057	0.51502776	0.5200231	0.5294452	0.5079312
0.0	0.53776574	0.52820903	0.5353564	0.5121224	0.5233573	0.52643245	0.51599956	0.52060103	0.5299114	0.5074148
0.0	0.53862596	0.52727115	0.53441966	0.51250446	0.523164	0.52597195	0.5157871	0.52213746	0.5309521	0.50744146
0.0	0.53815573	0.5293513	0.53621435	0.5114461	0.52444285	0.5261613	0.5148697	0.52000374	0.53038657	0.5066844
0.0	0.12612061	0.11495443	0.0871002	0.06450543	0.09158529	0.074877605	0.085300386	0.08339298	0.10047984	0.088741235
0.0	0.53817636	0.5283339	0.5353097	0.5121766	0.5232141	0.5255957	0.5164142	0.5210989	0.53112984	0.5075753
0.0	0.5365613	0.52779	0.5349923	0.51028466	0.5235339	0.5273028	0.51603866	0.52101153	0.5302743	0.5060603
0.0	0.536663	0.5284536	0.5346821	0.5102852	0.5244059	0.52631557	0.5152791	0.5212715	0.5291617	0.5058778
0.0	0.53682137	0.5283537	0.53501356	0.5126978	0.5227164	0.52630657	0.51534003	0.52169997	0.5295549	0.5082028
0.0	0.5376431	0.52861303	0.5347747	0.5111114	0.5234767	0.5254112	0.5148014	0.5208439	0.5289658	0.50710374
0.0	0.5379914	0.5297076	0.5362383	0.5116515	0.5245783	0.52728933	0.51576614	0.52133	0.5302861	0.50816894
0.0	0.5377819	0.5285511	0.5363233	0.5114884	0.52501357	0.5276389	0.5154626	0.52169496	0.52994776	0.5077543
0.0	0.12638699	0.14909273	0.08959407	0.13122444	0.14371464	0.1169041	0.12550357	0.14302443	0.14588618	0.14320569
0.0	0.12679793	0.11463488	0.087740086	0.064190954	0.09130637	0.07476569	0.08569134	0.08333373	0.10091719	0.089239106
0.0	0.5370684	0.5283941	0.5356412	0.51106566	0.5234737	0.5273432	0.51559895	0.5205864	0.5305367	0.507218
0.0	0.5375923	0.5279379	0.53447735	0.51184225	0.5238397	0.5237351	0.5153822	0.52080446	0.52890825	0.50655174
0.0	0.5376688	0.52840847	0.53539526	0.51120967	0.5234751	0.5271537	0.5163307	0.52246726	0.53066623	0.50901
0.0	0.5383591	0.5281142	0.5348234	0.51135266	0.5233575	0.52684695	0.5162229	0.5219058	0.5309635	0.50802916
0.0	0.537979	0.5273352	0.5351316	0.5103563	0.52309626	0.52891994	0.5154407	0.52175295	0.53067744	0.5073848
0.0	0.12627757	0.114627734	0.08768289	0.06415913	0.09164155	0.074884936	0.08541613	0.083139464	0.1004987	0.08896477
0.0	0.012206655	0.010787894	0.0060979263	0.004112608	0.008837057	0.006335808	0.0063699386	0.006525327	0.011777594	0.009770179
0.0	0.14466614	0.1505517	0.12769017	0.12417654	0.0155142555	0.13854739	0.11643654	0.15284479	0.14273545	0.13741195
0.0	0.53701043	0.5275553	0.5348466	0.5099439	0.52301747	0.5263578	0.51530933	0.5200176	0.5289104	0.50691587
0.0	0.15890053	0.14403513	0.12823354	0.1286789	0.15923919	0.1465532	0.12661158	0.14153393	0.18573618	0.12947445
0.0	0.5383296	0.52880365	0.5358532	0.5110426	0.5231958	0.5265724	0.5163099	0.5217306	0.5314106	0.5070832
0.0	0.5381057	0.5287016	0.5356089	0.5117108	0.52523774	0.52785504	0.5152011	0.52176535	0.5308159	0.5076491
0.0	0.53876764	0.52773446	0.53474665	0.5115819	0.5240908	0.52617735	0.51661104	0.5202648	0.5304176	0.5080721
0.0	0.5372749	0.5272618	0.5353198	0.51159286	0.52361125	0.5264098	0.5156656	0.5206402	0.5312612	0.5071559
0.0	0.5387334	0.5280881	0.5352105	0.5118397	0.5245928	0.5262986	0.5149681	0.52084017	0.5313515	0.5074104
0.0	0.53730935	0.52877414	0.53482425	0.5102217	0.5238276	0.52688587	0.51562995	0.5207321	0.5302365	0.50703436
0.0	0.5379451	0.5294315	0.5355551	0.5111376	0.5246365	0.52672356	0.5147116	0.51965773	0.53131706	0.5063573
0.0	0.53726023	0.5268869	0.53486353	0.5101904	0.5223462	0.52544713	0.516341	0.52116513	0.53030056	0.5073297
0.0	0.5360711	0.52725494	0.53441036	0.51022863	0.5235535	0.52505106	0.51555353	0.52091587	0.53037846	0.50644714
0.0	0.53766835	0.5271875	0.5345287	0.511033	0.52308756	0.5249558	0.51558083	0.5204524	0.52978987	0.50704646
0.0	0.5379018	0.5287458	0.5362346	0.5113969	0.5246974	0.52524966	0.51482874	0.52093834	0.5308678	0.50680655
0.0	0.18209802	0.22904289	0.18029964	0.19625703	0.19316883	0.22665189	0.19098069	0.17091887	0.2558977	0.2151115
0.0	0.008883694	0.0107363025	0.0076927384	0.008528894	0.009495656	0.013394576	0.007849143	0.008592551	0.015225547	0.012761495
0.0	0.5384378	0.5278797	0.5359008	0.5117275	0.5255108	0.5282105	0.5149284	0.5211911	0.5307394	0.5068778
0.0	0.5391567	0.5292265	0.53612703	0.51234853	0.52620846	0.52779824	0.5149209	0.52129227	0.53181785	0.50632393
0.0	0.5380611	0.52813476	0.5349366	0.5116119	0.5246022	0.5281223	0.5144506	0.52142537	0.5303603	0.50774735
0.0	0.5383178	0.52844334	0.53546536	0.51180774	0.52543706	0.52789396	0.5152822	0.52144706	0.53073144	0.50724226
0.0	0.53936964	0.529689	0.53630567	0.51158804	0.52598464	0.52830464	0.51470387	0.5214482	0.5315185	0.50695753
0.0	0.5374231	0.5288649	0.5352458	0.51078075	0.524861	0.5279692	0.5146894	0.5199475	0.529787	0.507169
0.0	0.5371454	0.52766603	0.53481454	0.5113707	0.52506804	0.525937	0.51507455	0.5187741	0.5303924	0.50610137
0.0	0.5377457	0.5288266	0.5350847	0.51152885	0.52491224	0.52824825	0.51792586	0.51997817	0.5317649	0.507456
0.0	0.5378631	0.5285879	0.5346453	0.51020414	0.52431196	0.52702487	0.51463175	0.5216469	0.5302137	0.50889206
0.0	0.53788507	0.52918124	0.5361524	0.51133156	0.5231192	0.5266693	0.5158412	0.5204394	0.5301914	0.5067356
0.0	0.53789943	0.52733696	0.53414106	0.5093832	0.5227598	0.5256289	0.51624674	0.5193266	0.52940905	0.5067897
0.0	0.53857523	0.52889377	0.535342	0.51005816	0.5259266	0.5261198	0.51600534	0.5224247	0.5308297	0.50793034
0.0	0.090763524	0.113832444	0.09903515	0.08225573	0.09588159	0.09188301	0.07070203	0.089015156	0.11317538	0.10647185
0.0	0.53728116	0.5273941	0.53440183	0.5095165	0.5228375	0.52840716	0.5152426	0.522497	0.5305407	0.5081594
0.0	0.53326744	0.5275084	0.53384876	0.51035506	0.52520674	0.527301	0.51342493	0.5200373	0.52962154	0.5051002
0.0	0.13020687	0.15340097	0.14440636	0.13998371	0.12339077	0.123462334	0.119962454	0.1252816	0.120888725	0.1255408
0.0	0.53837794	0.5275089	0.5352699	0.50956523	0.5232043	0.52588457	0.5149515	0.52206117	0.5302635	0.5073152
0.0	0.5383848	0.52750677	0.5355757	0.5101953	0.52319294	0.5271883	0.5156114	0.52249396	0.53075325	0.5076482
0.0	0.53838146	0.5276978	0.5359314	0.5103233	0.5240185	0.52768254	0.51551414	0.5220998	0.5305945	0.50732815
0.0	0.53798014	0.52677804	0.5357191	0.5101863	0.5238248	0.5269148	0.51706624	0.5196017	0.53012896	0.50668144
0.0	0.53837234	0.52770066	0.5355238	0.5094832	0.5240337	0.5259443	0.5146343	0.52152276	0.5299415	0.5068841
0.0	0.53828657	0.5267446	0.5339562	0.5111206	0.52385825	0.5267243	0.5141245	0.5205574	0.5308344	0.5063587
0.0	0.53817236	0.52872205	0.5352461	0.5101064	0.5251194	0.52692735	0.5150596	0.5207971	0.5308363	0.50715035
0.0	0.538063	0.52825433	0.53535295	0.5101161	0.52394074	0.5284528	0.5156744	0.5216512	0.530764	0.5079118
0.0	0.09374446	0.0911725	0.076999135	0.08756481	0.10404216	0.10024813	0.08841711	0.0730486	0.1025525	0.1036834
0.0	0.53612477	0.5271739	0.534534	0.5104652	0.5240923	0.5261568	0.51470006	0.5212947	0.5294189	0.5083618
0.0	0.53684056	0.5276413	0.53426903	0.51045686	0.5229911	0.52642244	0.51571363	0.52078074	0.5294385	0.5076325
0.0	0.53769827	0.52745014	0.53517425	0.5108392	0.52322	0.5270197	0.5142236	0.52100474	0.528346	0.5074566
0.0	0.5376452	0.5287548	0.53645223	0.51136523	0.5242055	0.52748704	0.5167193	0.52183795	0.5312509	0.50695527
0.0	0.5368909	0.52822053	0.5355797	0.5100617	0.5233285	0.5264803	0.5151203	0.5219988	0.52979696	0.5061233
0.0	0.5350836	0.52568275	0.53375906	0.51091117	0.52597266	0.52578557	0.5147279	0.5200345	0.52957505	0.50694513
0.0	0.5375366	0.52923244	0.5354029	0.5116635	0.52463937	0.5277827	0.5154243	0.5212006	0.53070503	0.5073135
0.0	0.53831536	0.52877766	0.5365251	0.50998724	0.5254577	0.5261486	0.5158867	0.52164406	0.5307472	0.5072945
0.0	0.15861459	0.16559026	0.13388045	0.14959617	0.15695931	0.15909167	0.08456222	0.13047981	0.14520581	0.124298565
0.0	0.53818154	0.52725536	0.5361161	0.5099651	0.5241211	0.52905434	0.5173431	0.52124804	0.53109324	0.5059902
0.0	0.53881353	0.52802074	0.5338266	0.510763	0.5223712	0.52722114	0.5160345	0.5219347	0.53080904	0.5086583
0.0	0.5378685	0.5270627	0.5333497	0.5113438	0.5226298	0.5269795	0.5158147	0.52201957	0.53007776	0.50852156
0.0	0.5395667	0.52821076	0.53547955	0.51232296	0.5248183	0.5275157	0.51639026	0.5211326	0.53167963	0.5065559
0.0	0.53683275	0.5274155	0.5345621	0.5107376	0.52397525	0.52604485	0.51412696	0.5213342	0.52789575	0.50712013
0.0	0.53740513	0.52759933	0.5339839	0.5099919	0.5238809	0.5272042	0.51499355	0.518637	0.5292802	0.5074903
0.0	0.5369689	0.5297391	0.5347459	0.5114587	0.525204	0.5271609	0.5160043	0.5195207	0.5296622	0.5059605
0.0	0.53716946	0.52847964	0.5346722	0.5122551	0.5240544	0.5262256	0.51624733	0.52094424	0.529827	0.5080247
0.0	0.5387728	0.5288737	0.53610224	0.5115437	0.52346104	0.52712566	0.51684874	0.5200386	0.5307454	0.50724345
0.0	0.53776515	0.52809495	0.5360543	0.51199436	0.5233288	0.5250128	0.51640797	0.521385	0.5304089	0.5081107
0.0	0.53710574	0.5291062	0.5363079	0.5116245	0.52275604	0.5251707	0.5158079	0.5208113	0.53074294	0.5077824
0.0	0.5380559	0.5288744	0.53620106	0.5118963	0.5242168	0.5270792	0.51644135	0.5212855	0.5308663	0.5086065
0.0	0.53743714	0.5291458	0.5359292	0.51153207	0.5248201	0.52760637	0.51572436	0.5207012	0.52958244	0.50699836
0.0	0.5385813	0.5289373	0.5354854	0.51249707	0.52588576	0.5274345	0.5161193	0.5207625	0.53012705	0.50796175
0.0	0.5383524	0.5300386	0.5356122	0.51204985	0.5259196	0.52674806	0.5154037	0.5208649	0.5304686	0.5067863
0.0	0.53807956	0.5298433	0.5350713	0.51233405	0.5244297	0.5274843	0.5161863	0.520673	0.5296998	0.50759
0.0	0.537897	0.5282869	0.5346864	0.5116876	0.5251661	0.5269992	0.5156223	0.5208856	0.52978706	0.5073201
0.0	0.5376098	0.52834255	0.5334869	0.5124256	0.52425116	0.5269532	0.5159347	0.5205004	0.52951884	0.5066261
0.0	0.5374481	0.52892894	0.53552717	0.51194435	0.5243864	0.5269466	0.5164583	0.5212931	0.5295559	0.50793344
0.0	0.536943	0.5288186	0.53548664	0.5116662	0.52418524	0.5269543	0.51571476	0.52070653	0.5294964	0.50726223
0.0	0.5389812	0.5286204	0.5358844	0.5119506	0.5244442	0.5273052	0.51628864	0.5216675	0.5305877	0.50882554
0.0	0.53775585	0.52807474	0.5345776	0.5117574	0.5235478	0.5261097	0.5159925	0.52055454	0.5298662	0.5064827
0.0	0.53886104	0.52900106	0.53637296	0.5130513	0.5230811	0.52739245	0.5165259	0.5212459	0.53077596	0.5073209
0.0	0.53846824	0.5285723	0.5359868	0.5121116	0.5237801	0.52711105	0.5163571	0.5217414	0.5309988	0.50768816
0.0	0.5379532	0.5273205	0.5354067	0.509642	0.5222856	0.52577186	0.51509774	0.51983243	0.5299876	0.5080084
0.0	0.53832173	0.52789146	0.53517324	0.5115787	0.52262807	0.52619195	0.51558465	0.5201654	0.53058684	0.50783074
0.0	0.53744197	0.52708644	0.5345466	0.5087982	0.5225605	0.52738124	0.51425165	0.52067643	0.5296993	0.5066059
0.0	0.5377314	0.5281904	0.53651375	0.5119286	0.5221632	0.5266662	0.51487184	0.52001524	0.5293154	0.5076613
0.0	0.5388217	0.5273056	0.53530854	0.5106833	0.5229097	0.52918965	0.516085	0.52167284	0.53080857	0.507197
0.0	0.5396565	0.5280231	0.5358667	0.5105441	0.52287227	0.52878857	0.51641995	0.52135986	0.53147054	0.5068892
0.0	0.53911364	0.5280091	0.53555673	0.5108313	0.522956	0.5285867	0.51617247	0.52220446	0.5310593	0.50680476
0.0	0.5401738	0.5304	0.5378977	0.5128892	0.5253747	0.52545226	0.5159527	0.51971364	0.53005964	0.5054232
0.0	0.53911084	0.52924216	0.53633165	0.51202273	0.52506524	0.5261747	0.51485723	0.52108324	0.5300748	0.5068651
0.0	0.5376047	0.527045	0.5327994	0.51096815	0.5236233	0.5259008	0.5138608	0.5205999	0.5288702	0.50677794
0.0	0.54083425	0.5299149	0.53872806	0.51092815	0.5260556	0.52936685	0.5182735	0.5223632	0.5332289	0.50899523
0.0	0.5377213	0.5271139	0.53529125	0.5093123	0.52211636	0.5264378	0.515537	0.5192549	0.5292539	0.50628823
0.0	0.010409174	0.01559753	0.008269678	0.006050599	0.009815381	0.0059990645	0.007378265	0.009205572	0.012472808	0.009417437
0.0	0.1258574	0.11424724	0.087092504	0.06421603	0.09062548	0.07469991	0.08500942	0.08312847	0.10012611	0.08938382
0.0	0.010406797	0.015648745	0.008316789	0.006026517	0.009833273	0.005975989	0.007400103	0.009190446	0.012517171	0.009440953
0.0	0.10539884	0.111243114	0.10120791	0.07030511	0.0910957	0.10475197	0.086719364	0.118535854	0.13268499	0.09766744
0.0	0.53646255	0.52796966	0.5360598	0.51032484	0.5238585	0.5283123	0.51555574	0.5191161	0.52909416	0.50693464
0.0	0.0931812	0.10596078	0.08843362	0.07424333	0.09122135	0.09147236	0.087066874	0.08619883	0.09989598	0.08018332
0.0	0.11006651	0.09900218	0.101915754	0.082389385	0.09130212	0.09008299	0.07793383	0.06607075	0.092260815	0.098512016
0.0	0.1018051	0.100701176	0.095647074	0.08886943	0.113913745	0.088715866	0.07033258	0.09923882	0.10247448	0.11324368
0.0	0.535383	0.5263796	0.53632474	0.50911003	0.524433	0.5252109	0.5151317	0.5185383	0.5292337	0.5057309
0.0	0.5366892	0.5274346	0.5349499	0.51154834	0.5240722	0.5273874	0.51448613	0.52041674	0.5303046	0.50627387
0.0	0.5366892	0.5274346	0.5349499	0.51154834	0.5240722	0.5273874	0.51448613	0.52041674	0.5303046	0.50627387
0.0	0.53911346	0.5270931	0.53393865	0.510651	0.52254	0.5272914	0.5142166	0.52126914	0.5285206	0.50603753
0.0	0.53744	0.52804166	0.53260535	0.5094028	0.52233034	0.52517873	0.5134999	0.51998216	0.52886283	0.5059626
0.0	0.5365958	0.52716905	0.53525823	0.51062995	0.5241051	0.52551854	0.51436	0.5190283	0.5286101	0.5067017
0.0	0.53943944	0.52680844	0.5339047	0.51157767	0.5231657	0.52797246	0.51506275	0.519763	0.5286973	0.5056937
0.0	0.5355211	0.52619255	0.5353508	0.511032	0.5243668	0.5272024	0.51509607	0.51874477	0.5286965	0.5066777
0.0	0.53567433	0.5268285	0.5351165	0.50997955	0.5229221	0.5250231	0.514254	0.5191368	0.52825093	0.5066578
0.0	0.53853416	0.52878463	0.53518564	0.509479	0.5233752	0.5271427	0.5159996	0.52126646	0.52962697	0.5075261
0.0	0.5364135	0.527554	0.53658	0.5104486	0.523692	0.5259924	0.51381713	0.5186908	0.52968943	0.50726926
0.0	0.53877395	0.52709454	0.53496933	0.51013803	0.52260655	0.5262803	0.5142775	0.52119887	0.52921534	0.5057079
0.0	0.10557801	0.111249104	0.10105659	0.070443965	0.09103387	0.10463178	0.08661587	0.11907321	0.13314426	0.09792366
0.0	0.5371041	0.529202	0.53645074	0.5114518	0.5249149	0.52767086	0.5164313	0.51905406	0.5290843	0.50634426
0.0	0.53665406	0.5274918	0.53331125	0.5104913	0.52235115	0.52709407	0.51419574	0.52049303	0.5287717	0.5069498
0.0	0.09687861	0.103863895	0.08732984	0.085931085	0.0840594	0.096784	0.082896814	0.083712384	0.112625346	0.10637271
0.0	0.5369535	0.5271344	0.5356788	0.5114931	0.52333945	0.5260823	0.515587	0.51861304	0.52984095	0.5055369
0.0	0.5395176	0.5260416	0.5346756	0.5114145	0.52292377	0.5278386	0.51437813	0.52097726	0.53036815	0.50546896
0.0	0.09538995	0.11791191	0.07231397	0.08653441	0.09822687	0.084504485	0.076199636	0.10728571	0.09446098	0.0945312
0.0	0.537131	0.5281803	0.5339722	0.5093235	0.522302	0.5269626	0.51399285	0.5211917	0.5283771	0.5064783
0.0	0.08560227	0.11382397	0.08726909	0.091160744	0.09489045	0.095105834	0.068183295	0.09290184	0.051833093	0.09149984
0.0	0.08560227	0.11382397	0.08726909	0.091160744	0.09489045	0.095105834	0.068183295	0.09290184	0.051833093	0.09149984
0.0	0.09688236	0.10406995	0.087116696	0.08586799	0.08422522	0.097101636	0.08351222	0.08397952	0.11268008	0.106845565
0.0	0.5369743	0.52818507	0.53264236	0.509914	0.52242714	0.52615166	0.51512057	0.5215435	0.5278429	0.50577873
0.0	0.5368779	0.52722734	0.53322333	0.510561	0.52231085	0.5266067	0.51480305	0.5215192	0.52863145	0.5059377
0.0	0.5376232	0.53040844	0.5357441	0.5107741	0.524242	0.5253444	0.5168355	0.5202026	0.5313354	0.50710034
0.0	0.5378354	0.5292464	0.5352545	0.51096517	0.5244988	0.5261208	0.5152987	0.5213276	0.5307127	0.5077036
0.0	0.53871626	0.530018	0.53605175	0.5113518	0.52426165	0.5275515	0.51564616	0.52077407	0.53179616	0.5078161
0.0	0.53901315	0.53057563	0.5362285	0.5122365	0.52297527	0.5263402	0.51618737	0.5214497	0.5326721	0.5072049
0.0	0.5401845	0.5289471	0.5369659	0.5125925	0.5234712	0.5257982	0.5156328	0.5219015	0.5317971	0.5055427
0.0	0.53758967	0.5280242	0.53511167	0.5097807	0.52449566	0.5266283	0.51487267	0.5193971	0.52964157	0.5070867
0.0	0.53742623	0.5250504	0.53393734	0.51043504	0.5241487	0.5266279	0.51244515	0.5237235	0.5293673	0.50591546
0.0	0.5365208	0.52832407	0.53541034	0.51147825	0.52515453	0.5253704	0.5159625	0.52066535	0.53017366	0.50880176
0.0	0.5371714	0.5241076	0.5341258	0.5092418	0.5234095	0.5268207	0.51275873	0.5211407	0.5304457	0.50437766
0.0	0.53442925	0.5261425	0.5322937	0.5087135	0.5218319	0.5258147	0.51237464	0.52030104	0.52788883	0.5042414
0.0	0.5370324	0.5266784	0.5339413	0.50782883	0.52237475	0.52669466	0.5130668	0.52129245	0.5266017	0.50701135
0.0	0.53505504	0.52714086	0.5332425	0.50741696	0.521999	0.5264178	0.5142335	0.5194196	0.5288405	0.50612026
0.0	0.53674114	0.5267267	0.533732	0.50967205	0.5222073	0.52771413	0.5145403	0.5203046	0.52836853	0.5067058
0.0	0.5392682	0.52685565	0.5368135	0.5142257	0.5261421	0.5261579	0.51835084	0.52197057	0.5316376	0.507664
0.0	0.53852594	0.52753085	0.5351037	0.51035047	0.5236191	0.52869546	0.5151746	0.52217656	0.53076434	0.50868964
0.0	0.5403706	0.52712226	0.53569055	0.5106834	0.5246819	0.52475256	0.5165707	0.5203071	0.53172237	0.5067737
0.0	0.53727746	0.52767414	0.53422433	0.5100023	0.5244337	0.52762294	0.5140539	0.5201468	0.5298354	0.50781274
0.0	0.53780866	0.5269999	0.53464717	0.5101119	0.52289253	0.5264479	0.5154748	0.5216715	0.53046846	0.5081558
0.0	0.53710514	0.5282962	0.53363603	0.5107561	0.524624	0.5264048	0.5148638	0.5181419	0.5283492	0.5065038
0.0	0.53777236	0.52597415	0.53268486	0.50898373	0.5214044	0.5266482	0.5144972	0.52158654	0.52866334	0.50784945
0.0	0.5393048	0.52871644	0.53690225	0.51146924	0.5254356	0.5279475	0.51678175	0.5217167	0.5316544	0.5063969
0.0	0.5390507	0.5290011	0.53639305	0.51123786	0.5249	0.5281108	0.5162758	0.5216414	0.5313711	0.50715435
0.0	0.5369793	0.5271129	0.53410697	0.51099396	0.5230231	0.5267481	0.5142836	0.52005404	0.5286693	0.5071499
0.0	0.106278986	0.10716272	0.08650289	0.08346621	0.090134	0.099477924	0.06903874	0.09445809	0.12208473	0.107128486
0.0	0.53859	0.52859896	0.5357854	0.5122541	0.5244343	0.52589554	0.51534843	0.5207754	0.52944624	0.5077367
0.0	0.5385051	0.52859277	0.5350166	0.51268345	0.52539843	0.5267648	0.5155276	0.520856	0.5304158	0.5069855
0.0	0.53670996	0.5279934	0.5355187	0.5097495	0.5245803	0.5265116	0.516109	0.5199066	0.5298007	0.5068103
0.0	0.538133	0.5285195	0.53620577	0.5107953	0.5240823	0.52753615	0.51456285	0.52048475	0.5311469	0.5072694
0.0	0.5366892	0.5274346	0.5349499	0.51154834	0.5240722	0.5273874	0.51448613	0.52041674	0.5303046	0.50627387
0.0	0.53647006	0.52832764	0.53564805	0.51017857	0.52357286	0.5275999	0.5155439	0.52129763	0.5301484	0.5072069
0.0	0.5360536	0.5251428	0.5344763	0.51179194	0.5233262	0.5277	0.51399034	0.51903397	0.52762043	0.50560087
0.0	0.5381452	0.52882284	0.53466034	0.5125569	0.52556956	0.5269055	0.5154383	0.52098584	0.5303232	0.50717473
0.0	0.5380599	0.52799684	0.53543556	0.51050365	0.5240698	0.52768093	0.5151043	0.5223092	0.53064644	0.5079035
0.0	0.53563166	0.5278018	0.5351424	0.51126134	0.5246324	0.5258268	0.5148029	0.5207486	0.5290187	0.5073474
0.0	0.5353862	0.5271286	0.53583175	0.51075983	0.5239555	0.5267349	0.51464796	0.5184296	0.5288706	0.5060213
0.0	0.5350746	0.5263731	0.5359229	0.5111242	0.5246087	0.526334	0.5150384	0.51866776	0.52843595	0.5063607
0.0	0.5377744	0.5272397	0.53455865	0.51093185	0.52421385	0.52810645	0.51633567	0.52055067	0.52893656	0.50645983
0.0	0.53658414	0.52708495	0.5339538	0.51013416	0.5224977	0.5273638	0.5148156	0.52090526	0.5296394	0.50880903
0.0	0.53807783	0.52596116	0.5342533	0.50924325	0.52401567	0.5245453	0.5155955	0.51873505	0.529775	0.50664735
0.0	0.53737545	0.52668893	0.5341723	0.51075476	0.522456	0.5274046	0.51406896	0.52058613	0.52859974	0.50627255
0.0	0.268794	0.25808427	0.24286023	0.22664191	0.25096938	0.2570916	0.23824158	0.2516944	0.26440027	0.25322625
0.0	0.53684634	0.52757806	0.5343189	0.51075274	0.5243062	0.5268029	0.51386887	0.5200917	0.52934045	0.5074615
0.0	0.5381757	0.5286275	0.5349673	0.5105472	0.525294	0.5261951	0.5142032	0.5223828	0.5296679	0.5065558
0.0	0.53800374	0.52640235	0.5354076	0.5101251	0.5242218	0.5265962	0.5163909	0.52048963	0.5299552	0.50636494
0.0	0.53744966	0.53014886	0.5348844	0.5105435	0.5234719	0.52737576	0.51579934	0.5200464	0.5308542	0.5057467
0.0	0.5379208	0.5296478	0.5360378	0.5104249	0.5251601	0.52785736	0.5157819	0.5205087	0.5307816	0.50694025
0.0	0.53635746	0.5268545	0.5364071	0.50965154	0.5243413	0.52655995	0.5157693	0.5184938	0.52985805	0.505515
0.0	0.14227985	0.17065704	0.13820274	0.121038206	0.1540452	0.138128	0.1316266	0.14682932	0.13970706	0.15164392
0.0	0.5380517	0.52934927	0.5348651	0.50972503	0.52386487	0.5290259	0.5158456	0.52067316	0.5299988	0.5087592
0.0	0.5381438	0.5289413	0.5346552	0.5113652	0.52301466	0.52665716	0.5158782	0.5200934	0.5305172	0.50855553
0.0	0.5376501	0.52817446	0.53418064	0.50877094	0.52339745	0.5272099	0.51514083	0.5199676	0.5296736	0.50813705
0.0	0.5364221	0.5268062	0.5335939	0.5098625	0.5232595	0.5267934	0.5155534	0.52078307	0.5289347	0.50811934
0.0	0.5365142	0.5283787	0.53511953	0.5088965	0.52518237	0.5259096	0.5156044	0.5190261	0.5299924	0.50643677
0.0	0.53800327	0.5291994	0.53557235	0.51131356	0.5234937	0.52738446	0.51572067	0.5218747	0.5304137	0.5083139
0.0	0.5395385	0.5279562	0.53487116	0.50887364	0.5221931	0.5283925	0.51745605	0.52054477	0.5303134	0.50591934
0.0	0.53704965	0.5281551	0.5342499	0.51004946	0.5244804	0.52640224	0.5150498	0.5214768	0.53037685	0.5078257
0.0	0.5379069	0.5300643	0.5350422	0.5099532	0.5249522	0.52757263	0.5155189	0.5202216	0.53016025	0.5074539
0.0	0.53605145	0.5282262	0.5337348	0.50894266	0.5242051	0.52590746	0.5163378	0.520501	0.5306637	0.5073446
0.0	0.53667724	0.52910864	0.5345642	0.5103673	0.5243253	0.5266805	0.51627636	0.51889056	0.5300354	0.5072992
0.0	0.5405546	0.5279677	0.5366958	0.51265657	0.52470315	0.52584904	0.5188507	0.5188117	0.530834	0.506805
0.0	0.5390194	0.52886826	0.53475463	0.51055735	0.52398276	0.5256445	0.5164874	0.5202623	0.5317991	0.5062132
0.0	0.5394555	0.5285876	0.53467095	0.5097785	0.5233896	0.5263078	0.51651514	0.5194269	0.53056496	0.5074292
0.0	0.5379815	0.5299379	0.53377485	0.511332	0.521926	0.52669144	0.51472205	0.51844627	0.53038406	0.50588703
0.0	0.5378092	0.5297808	0.53603405	0.50949967	0.5253031	0.52779657	0.5155539	0.5183248	0.5314737	0.50658077
0.0	0.53859633	0.5294529	0.53385913	0.50961035	0.5238554	0.5257147	0.51367927	0.5191616	0.5317211	0.50607336
0.0	0.5396248	0.5299511	0.5346652	0.5096031	0.5241212	0.52815557	0.51453686	0.5177984	0.53010696	0.5057143
0.0	0.5371793	0.5302392	0.5336863	0.5102683	0.52379173	0.5282465	0.515607	0.52159715	0.5288644	0.50756854
0.0	0.5397472	0.5280689	0.53711504	0.5133262	0.52484375	0.52874714	0.51418537	0.52149665	0.5320899	0.50861716
0.0	0.53678066	0.5292161	0.5343297	0.5086086	0.5229687	0.52727413	0.5149377	0.5204209	0.5282925	0.5071057
0.0	0.538194	0.528894	0.5361327	0.5110452	0.5224446	0.52800876	0.5125058	0.51997256	0.5305418	0.5074694
0.0	0.53905976	0.5284331	0.53582734	0.51133746	0.5237834	0.52719134	0.51633364	0.5214341	0.53160685	0.50822943
0.0	0.53763384	0.52951455	0.535278	0.51052284	0.5253913	0.52683794	0.5164114	0.5200508	0.53129864	0.5069786
0.0	0.5393715	0.5274684	0.53580767	0.5107863	0.5245195	0.52731586	0.5168721	0.52035004	0.5318622	0.5087833
0.0	0.5385555	0.52713287	0.5357065	0.51147753	0.5245063	0.52672905	0.5160115	0.520275	0.53041726	0.50839573
0.0	0.53756547	0.52886605	0.53559405	0.5120586	0.5228496	0.52749175	0.51659733	0.5211904	0.532966	0.50732636
0.0	0.5354736	0.53011495	0.53438634	0.5099822	0.5242396	0.5256376	0.5162174	0.5190767	0.5308151	0.5069188
0.0	0.5370805	0.52832615	0.534801	0.51182425	0.5234146	0.52566797	0.516408	0.5200665	0.5299491	0.5074493
0.0	0.5401876	0.5280107	0.5356608	0.51093435	0.5251081	0.5269223	0.5160385	0.51919526	0.5310021	0.5063789
0.0	0.5391921	0.53021896	0.53595173	0.50897986	0.5257432	0.5273986	0.5153475	0.5213271	0.52891487	0.5064928
0.0	0.5375133	0.5284725	0.5347721	0.5127313	0.5240719	0.5275195	0.5150906	0.5208659	0.53077155	0.5074191
0.0	0.5392969	0.52704906	0.5359202	0.5156422	0.5261888	0.5254035	0.5179374	0.5204685	0.5315532	0.506238
0.0	0.53752047	0.52940476	0.5351857	0.5083874	0.5249152	0.52685255	0.5150809	0.5201788	0.5280253	0.505923
0.0	0.5382623	0.5271098	0.5351007	0.51158434	0.5243958	0.52668345	0.5167222	0.52017355	0.532006	0.5072225
0.0	0.53795207	0.52679795	0.5352219	0.511886	0.5233374	0.5266974	0.5168517	0.5201587	0.53185266	0.5064191
0.0	0.5379075	0.5287554	0.5351051	0.5101864	0.5261969	0.52779555	0.5147375	0.520986	0.52971935	0.50631136
0.0	0.5383718	0.528681	0.5360915	0.51129687	0.5258821	0.5255494	0.51725346	0.5193292	0.5302081	0.5087605
0.0	0.53796643	0.529326	0.5350538	0.51245826	0.52623874	0.52676594	0.5153206	0.52001965	0.53297585	0.50567716
0.0	0.5375244	0.52622676	0.53526187	0.51165205	0.5256559	0.5255295	0.5154072	0.5194103	0.5303116	0.5082012
0.0	0.53731436	0.5291549	0.53359705	0.511236	0.5266278	0.52538294	0.515377	0.5207392	0.5301841	0.5062606
0.0	0.5386974	0.5284521	0.5349036	0.51083344	0.522486	0.527488	0.51629627	0.5224647	0.53124416	0.50917655
0.0	0.53728944	0.52829677	0.53548765	0.51049376	0.5236668	0.52670044	0.515792	0.52057874	0.53114927	0.50808805
0.0	0.5400243	0.529074	0.53558	0.5106777	0.5236813	0.5238587	0.51644963	0.5212061	0.5321775	0.5084994
0.0	0.5394211	0.52873653	0.5364378	0.5105677	0.523052	0.5261578	0.51766735	0.5206693	0.53173685	0.5091091
0.0	0.5374881	0.53042644	0.5355855	0.51053506	0.52465093	0.52691734	0.5155475	0.5210796	0.5318426	0.5075919
0.0	0.53788716	0.53022	0.536332	0.51135004	0.52438027	0.5256208	0.5155511	0.52085453	0.5309486	0.50950944
0.0	0.5388428	0.5287715	0.5342467	0.5105302	0.52437663	0.5263242	0.5159117	0.5193529	0.53008413	0.5068243
0.0	0.53774136	0.52826476	0.53516686	0.5096318	0.52414423	0.5267067	0.5157248	0.5181197	0.5300206	0.50595224
0.0	0.53690165	0.5282746	0.5348497	0.5106195	0.524717	0.5261663	0.51590335	0.5194662	0.5301042	0.50733876
0.0	0.53832203	0.52844757	0.5354925	0.5110013	0.52333075	0.5268238	0.51607454	0.5208304	0.530772	0.5079328
0.0	0.53832203	0.52844757	0.5354925	0.5110013	0.52333075	0.5268238	0.51607454	0.5208304	0.530772	0.5079328
0.0	0.53597564	0.5278164	0.5360284	0.5109489	0.52436686	0.5269718	0.51507753	0.51836425	0.5292581	0.5065207
0.0	0.002880829	0.003827217	0.0038051447	0.0031862329	0.0035890723	0.0024892765	0.0029128762	0.0039474443	0.003994139	0.0045101093
0.0	0.0006625594	0.0011400611	0.0009083261	0.00081119704	0.00074303127	0.00058855076	0.0006117043	0.00089978153	0.0012192619	0.0012734157
0.0	0.5374691	0.52808386	0.53473437	0.51043665	0.5230866	0.52664506	0.5154287	0.520948	0.5295092	0.5070278
0.0	0.53848046	0.5283984	0.53617346	0.51215434	0.5253663	0.52662253	0.51592845	0.52062523	0.53049695	0.5068243
0.0	0.5369313	0.52889717	0.53474355	0.5098714	0.5252347	0.5274247	0.51549166	0.5202979	0.53008795	0.5075363
0.0	0.53699815	0.528838	0.53361064	0.50975055	0.52353984	0.5271722	0.51460546	0.5185115	0.5297344	0.50708526
0.0	0.53815347	0.5292092	0.5344802	0.50958645	0.5239954	0.5266826	0.5166228	0.5191534	0.52956927	0.5065505
0.0	0.53759617	0.5268066	0.5344223	0.5114459	0.52191526	0.52632546	0.5151418	0.5197703	0.52961206	0.5061909
0.0	0.53913724	0.52700114	0.535435	0.5110642	0.526569	0.5274555	0.51525646	0.52021694	0.53036034	0.50686437
0.0	0.53862935	0.5289612	0.53635657	0.50844586	0.5244987	0.52712417	0.5144991	0.5201581	0.53066224	0.50491714
0.0	0.53963363	0.52764636	0.5366295	0.51249903	0.5257641	0.5265311	0.5168341	0.5204084	0.53183365	0.50582564
0.0	0.5364012	0.5275117	0.5360641	0.51069236	0.5233646	0.52656025	0.5154544	0.51825863	0.52951556	0.5062114
0.0	0.5347637	0.52780753	0.5337547	0.509128	0.5229968	0.5250857	0.51523876	0.5176975	0.5270088	0.50793517
0.0	0.53766656	0.52778786	0.53595406	0.5097209	0.5226345	0.5254571	0.5168117	0.51926327	0.52889174	0.5084146
0.0	0.5379052	0.5277702	0.53574866	0.5114414	0.52474624	0.52732825	0.51574636	0.52150065	0.5305307	0.50790715
0.0	0.5379052	0.5277702	0.53574866	0.5114414	0.52474624	0.52732825	0.51574636	0.52150065	0.5305307	0.50790715
0.0	0.5364798	0.5274285	0.535006	0.51213014	0.52445817	0.52730423	0.51491576	0.5194264	0.5275235	0.5047048
0.0	0.5370267	0.52833194	0.53587556	0.51064813	0.5257567	0.52665794	0.5159635	0.5193827	0.53013235	0.507204
0.0	0.53907937	0.52975035	0.53668445	0.5130136	0.5229883	0.52783114	0.5167361	0.5211409	0.5293596	0.50675637
0.0	0.53817105	0.5301711	0.53449094	0.51259714	0.524567	0.52637345	0.5171951	0.5216885	0.52972066	0.5081309
0.0	0.5367828	0.52707326	0.5349322	0.511116	0.52309686	0.52708787	0.5160888	0.5216482	0.52965224	0.5078451
0.0	0.011189891	0.012092944	0.009683167	0.008152843	0.008633067	0.009948256	0.0066715158	0.008657104	0.01013164	0.009755566
0.0	0.10574221	0.076912194	0.094497465	0.0963856	0.081875615	0.08813252	0.07789204	0.082885884	0.055344388	0.087195374
0.0	0.111604445	0.006954697	0.09427579	0.09146352	0.11421899	0.088251874	0.089612626	0.08666365	0.10048388	0.10275023
0.0	0.53993547	0.5298136	0.5353384	0.5109932	0.5255348	0.52729964	0.5165064	0.52236646	0.53219366	0.50790125
0.0	0.53779805	0.5291742	0.5353153	0.5123462	0.52403307	0.5267528	0.5172071	0.5212871	0.531217	0.509304
0.0	0.53806585	0.5290056	0.5351784	0.51178604	0.52496904	0.52713245	0.51389945	0.52295816	0.53091836	0.50769824
0.0	0.5382521	0.5273221	0.5371074	0.51058	0.52452147	0.52742606	0.51541287	0.5192393	0.53042746	0.50597984
0.0	0.53664047	0.5258396	0.53453463	0.50948817	0.5240555	0.527715	0.5160445	0.5216032	0.5304622	0.5055864
0.0	0.5389042	0.5261056	0.5345241	0.5096945	0.52438927	0.5273688	0.5161323	0.520307	0.5309836	0.5059007
0.0	0.5382344	0.5281036	0.53575975	0.5105984	0.52507573	0.52669156	0.51516825	0.5210271	0.53134257	0.50696456
0.0	0.5379552	0.52670103	0.53604865	0.5107865	0.5251205	0.5263498	0.51577467	0.5211397	0.53094053	0.5072138
0.0	0.5356075	0.5270008	0.53426164	0.50924784	0.52401286	0.5248171	0.51441765	0.5196321	0.52918446	0.50585216
0.0	0.1476198	0.16757427	0.15025446	0.13160917	0.14933008	0.13870832	0.11589784	0.14156578	0.15526383	0.16391887
0.0	0.14483719	0.14573963	0.15118662	0.124790065	0.16504963	0.13095278	0.1234621	0.1492884	0.13349403	0.15412685
0.0	0.09698588	0.11533102	0.099712975	0.08561792	0.099773094	0.09024368	0.07225373	0.09333985	0.10429656	0.114796095
0.0	0.144706	0.145383	0.15116102	0.124830805	0.16481337	0.13101721	0.12359299	0.14936608	0.13324225	0.15456723
0.0	0.53946006	0.5291669	0.53621215	0.5121729	0.5253407	0.525236	0.51774776	0.521415	0.5313216	0.5065086
0.0	0.5368438	0.52739406	0.5338019	0.5097041	0.52479076	0.52653474	0.5146999	0.51796085	0.528831	0.50648046
0.0	0.5384245	0.5273874	0.5345098	0.5097474	0.5243712	0.52590686	0.51559365	0.51713336	0.5279498	0.50655466
0.0	0.5375738	0.52892995	0.5354594	0.51186424	0.5242847	0.52517235	0.5157119	0.5198527	0.5306924	0.507749
0.0	0.5368451	0.5304565	0.53563577	0.5105131	0.52390873	0.5265762	0.51630735	0.5199182	0.53041816	0.5069306
0.0	0.5370907	0.52949005	0.53596056	0.5102428	0.52439165	0.5270868	0.5167812	0.5207068	0.5306585	0.5070311
0.0	0.5401931	0.5278243	0.53650606	0.51071084	0.52343005	0.527223	0.5177884	0.5205276	0.5323225	0.50683016
0.0	0.53914183	0.5286968	0.5356865	0.5108257	0.5242439	0.5266588	0.5152417	0.5218304	0.53016555	0.50694805
0.0	0.5378373	0.5272545	0.5358581	0.5109821	0.5247801	0.5267216	0.5148495	0.5212717	0.53046435	0.50639206
0.0	0.5371553	0.5270733	0.5320708	0.508961	0.52291083	0.52553576	0.51270866	0.5192969	0.5284662	0.50467753
0.0	0.53651834	0.5289852	0.5323234	0.50881517	0.52268606	0.5271152	0.51590604	0.5195065	0.52937347	0.50726587
0.0	0.53671056	0.52924585	0.5318629	0.5096847	0.52236825	0.52674896	0.5150241	0.51883656	0.5280774	0.5057129
0.0	0.5376069	0.52806413	0.5345302	0.51027364	0.5233562	0.5275362	0.51596063	0.5215956	0.5305182	0.50829697
0.0	0.5376069	0.52806413	0.5345302	0.51027364	0.5233562	0.5275362	0.51596063	0.5215956	0.5305182	0.50829697
0.0	0.5365415	0.52633315	0.5331766	0.51053256	0.5220978	0.5253757	0.51378834	0.52098393	0.5268961	0.5066693
0.0	0.5381362	0.5278339	0.53488684	0.511285	0.52291846	0.5266996	0.51550114	0.52256906	0.53069824	0.50814265
0.0	0.5381362	0.5278339	0.53488684	0.511285	0.52291846	0.5266996	0.51550114	0.52256906	0.53069824	0.50814265
0.0	0.5377964	0.5291094	0.53564507	0.5111297	0.5243315	0.52671933	0.51561785	0.522401	0.5311243	0.5084907
0.0	0.53831637	0.52851474	0.5344009	0.51012677	0.5227256	0.5275999	0.5163011	0.52287537	0.53188056	0.5066236
0.0	0.5390718	0.528557	0.5369004	0.51135296	0.5255392	0.52565205	0.515927	0.5223347	0.53166556	0.50645745
0.0	0.53812057	0.52792966	0.5351235	0.5106483	0.52336746	0.52767473	0.5160736	0.5225579	0.53123444	0.50811356
0.0	0.53812057	0.52792966	0.5351235	0.5106483	0.52336746	0.52767473	0.5160736	0.5225579	0.53123444	0.50811356
0.0	0.53883964	0.529259	0.5366924	0.51207805	0.5240673	0.52607757	0.5155035	0.5225695	0.5320923	0.5099882
0.0	0.5391917	0.53039175	0.53731865	0.51070666	0.52234554	0.5246686	0.5148931	0.523026	0.5320257	0.50782526
0.0	0.5375395	0.53033525	0.53646696	0.5129194	0.5243065	0.5293919	0.51757306	0.5233643	0.53262323	0.50749606
0.0	0.53985524	0.5287905	0.5362347	0.509747	0.5232253	0.5276654	0.51552135	0.5205955	0.53072536	0.5056215
0.0	0.5369785	0.5304636	0.53434986	0.5111671	0.5234662	0.5273882	0.5165355	0.5202885	0.5303905	0.50545555
0.0	0.53782636	0.5295652	0.5354773	0.50745356	0.5217075	0.5282902	0.5167483	0.519516	0.52896446	0.5071434
0.0	0.5370272	0.52848554	0.5351366	0.5114092	0.5237445	0.5250335	0.5164027	0.52344686	0.53043664	0.5069032
0.0	0.5381721	0.5295396	0.5353531	0.5098056	0.52372843	0.5286328	0.51583236	0.51864964	0.52784044	0.50716585
0.0	0.5354976	0.5303992	0.53489226	0.50924885	0.52416676	0.5256728	0.5143068	0.5222117	0.5293394	0.50684285
0.0	0.53909004	0.5294822	0.53481376	0.511493	0.52498525	0.5285546	0.5172589	0.5206633	0.52977765	0.5052959
0.0	0.5383158	0.5272517	0.5344942	0.50999385	0.523637	0.5262688	0.5161444	0.51771647	0.5300689	0.5056849
0.0	0.54163325	0.52969706	0.5394745	0.51197577	0.52486646	0.52849597	0.5195266	0.52454734	0.53485185	0.50591844
0.0	0.537815	0.5268334	0.53331035	0.5079786	0.5218676	0.5252691	0.5144817	0.5197227	0.529946	0.5062245
0.0	0.5397912	0.5300958	0.53717107	0.5112489	0.5258579	0.52995414	0.5173465	0.5227399	0.5329138	0.5051742
0.0	0.5390096	0.5294566	0.53629345	0.5136481	0.52627724	0.5262542	0.51550084	0.52188724	0.5328296	0.5065576
0.0	0.5382819	0.52707493	0.5346923	0.50921154	0.5251957	0.5256119	0.51395035	0.52080417	0.531208	0.50497985
0.0	0.53798145	0.5287109	0.5374371	0.5115768	0.5242275	0.5274412	0.51629025	0.52299464	0.53265786	0.5076908
0.0	0.5379409	0.52613026	0.53365517	0.511469	0.52347255	0.5275485	0.5156419	0.5209438	0.5289933	0.5060917
0.0	0.53792185	0.5281072	0.53508383	0.5105428	0.52387446	0.5267264	0.5162383	0.52048486	0.5315082	0.50664455
0.0	0.5381196	0.5281213	0.5355838	0.51029587	0.5240964	0.5263802	0.5152766	0.5211306	0.5319474	0.507907
0.0	0.53688693	0.527801	0.53513414	0.51041096	0.524498	0.52642536	0.51466584	0.5210408	0.5298889	0.5055861
0.0	0.5359892	0.5285906	0.5326397	0.5105858	0.52326155	0.52714854	0.5139418	0.52091384	0.5284968	0.50723344
0.0	0.53799516	0.528343	0.53563404	0.51169777	0.52550405	0.52701306	0.51384354	0.5224156	0.5302682	0.50642526
0.0	0.53629297	0.5286319	0.53470814	0.51123685	0.52475333	0.5264309	0.51518506	0.5225024	0.52873176	0.5048715
0.0	0.53794277	0.52860206	0.5365031	0.51223916	0.5262524	0.5271291	0.5139255	0.5223786	0.5304464	0.5045435
0.0	0.5389484	0.52876467	0.5363721	0.5136734	0.5270338	0.5279065	0.51544046	0.52217954	0.53141135	0.5065503
0.0	0.5397943	0.53080374	0.53558284	0.51178825	0.52812415	0.5269141	0.515921	0.5216525	0.53221726	0.5082116
0.0	0.53764164	0.5301845	0.53564316	0.51184076	0.5284393	0.5289806	0.5141835	0.52275956	0.53039	0.50801194
0.0	0.5392065	0.5308685	0.5366104	0.51339966	0.5289209	0.52904105	0.51547873	0.52266926	0.53222	0.5094713
0.0	0.537219	0.5272162	0.534853	0.50930387	0.52374834	0.52589893	0.5145049	0.52068835	0.5302405	0.50529915
0.0	0.53824323	0.52763027	0.5343548	0.5093534	0.5232494	0.5268011	0.5151209	0.5195666	0.52988124	0.505512
0.0	0.5371218	0.52850217	0.5349417	0.5095428	0.52453977	0.52718264	0.5149768	0.5211818	0.53061044	0.506851
0.0	0.5371218	0.52850217	0.5349417	0.5095428	0.52453977	0.52718264	0.5149768	0.5211818	0.53061044	0.506851
0.0	0.5371218	0.52850217	0.5349417	0.5095428	0.52453977	0.52718264	0.5149768	0.5211818	0.53061044	0.506851
0.0	0.53936595	0.52641684	0.5363379	0.5118444	0.5225371	0.5277131	0.5172852	0.5207658	0.53026456	0.50597036
0.0	0.53915435	0.52719945	0.5355637	0.51050365	0.52175844	0.5269874	0.51761806	0.5209462	0.5302925	0.5063836
0.0	0.53729755	0.52703923	0.5346723	0.5107121	0.5249084	0.5262082	0.5152616	0.52075934	0.5297029	0.5050411
0.0	0.53523254	0.5284398	0.53319114	0.5086902	0.52358776	0.5261833	0.51549053	0.5211238	0.52848345	0.5066111
0.0	0.53713703	0.526964	0.53348494	0.5101931	0.52371436	0.52677375	0.51500934	0.52067876	0.5304039	0.5052902
0.0	0.53629154	0.5279637	0.5342118	0.5086187	0.52395636	0.5253581	0.515485	0.5208644	0.52972627	0.50678474
0.0	0.5360892	0.5276078	0.5319118	0.50841564	0.52444685	0.5251866	0.51478386	0.5199118	0.52891463	0.5057176
0.0	0.5370435	0.52749366	0.533399	0.50990945	0.524223	0.5267326	0.5151367	0.5197523	0.52874464	0.5049323
0.0	0.53710353	0.52775556	0.53480685	0.5080442	0.5240196	0.52656883	0.5158996	0.5217453	0.52895176	0.50658536
0.0	0.538347	0.52896184	0.53562164	0.5094468	0.52432406	0.5284793	0.51536256	0.5225544	0.5304575	0.5085238
0.0	0.53806657	0.52880335	0.53429043	0.5124174	0.5255756	0.5268035	0.5159714	0.52102584	0.5301078	0.5086277
0.0	0.53764117	0.5284862	0.53693265	0.510797	0.52194947	0.52846646	0.517469	0.51921856	0.53160125	0.50773823
0.0	0.537808	0.5286312	0.5344059	0.51115775	0.5231288	0.52622753	0.5152228	0.5215466	0.529088	0.5076926
0.0	0.53871465	0.5288192	0.5349635	0.5117285	0.5233514	0.5259866	0.517254	0.52060956	0.5302372	0.50828314
0.0	0.53808916	0.52816623	0.5354271	0.5112095	0.5240582	0.52667016	0.5151983	0.5218422	0.5302686	0.5075927
0.0	0.53719205	0.528334	0.5333109	0.5108224	0.5231719	0.5267939	0.51674604	0.5212452	0.52869695	0.50939316
0.0	0.5381349	0.52811885	0.53486484	0.51203537	0.52417177	0.52723926	0.51673275	0.52095675	0.53017575	0.5079063
0.0	0.53764516	0.5284701	0.5353279	0.5117263	0.5242021	0.52716887	0.51561815	0.5213859	0.52957934	0.50739944
0.0	0.53505266	0.52794796	0.53191745	0.51061857	0.52298594	0.5260783	0.51435643	0.5204881	0.528027	0.50871974
0.0	0.5392677	0.52839196	0.535132	0.50963855	0.5243296	0.5270059	0.51610714	0.5213186	0.528661	0.5082706
0.0	0.53698605	0.5276206	0.53406334	0.5102141	0.52337897	0.52742827	0.5160645	0.5207111	0.529012	0.5084076
0.0	0.53766227	0.52805746	0.5359904	0.5119698	0.5234814	0.5266748	0.5154455	0.5201548	0.53033024	0.5074704
0.0	0.5381337	0.5293374	0.5348744	0.5100766	0.5254338	0.52602243	0.51566917	0.5218027	0.5290213	0.5095614
0.0	0.5382984	0.528676	0.53632593	0.5098712	0.5248767	0.52763236	0.5155401	0.521684	0.530388	0.5081381
0.0	0.5379665	0.52714723	0.534769	0.51001537	0.5228485	0.52834237	0.514556	0.52128386	0.5297902	0.50630057
0.0	0.00852122	0.013991675	0.009584004	0.0084137535	0.008207985	0.009157945	0.0071033794	0.0011040022	0.0131317405	0.010753246
0.0	0.0080137	0.009770026	0.00646579	0.0083213365	0.006462305	0.00830903	0.008929764	0.007873152	0.0069131423	0.011058635
0.0	0.005585021	0.011923153	0.0077066296	0.0047362363	0.009935799	0.00839726	0.0033747116	0.008756274	0.006327749	0.008518372
0.0	0.53652406	0.5294515	0.5342749	0.51125175	0.5242227	0.5249347	0.51581806	0.5204999	0.52910155	0.5083021
0.0	0.53910476	0.5281391	0.5356842	0.5115403	0.52457803	0.5251148	0.51705015	0.5202372	0.5301181	0.5068894
0.0	0.5382806	0.52768606	0.53428066	0.5115835	0.5236341	0.52765703	0.51653033	0.52038825	0.5301823	0.5089584
0.0	0.5371115	0.52794564	0.5321139	0.5111702	0.5213503	0.5265031	0.5155117	0.5209484	0.52863955	0.50843185
0.0	0.53859514	0.52789545	0.5356686	0.51291615	0.52494866	0.5276436	0.51656276	0.5209313	0.53011745	0.508676
0.0	0.537967	0.5281005	0.5336642	0.51066065	0.5230978	0.52636963	0.51470655	0.51955104	0.5282193	0.50838757
0.0	0.5364808	0.5280816	0.5334004	0.5096483	0.52191275	0.52634186	0.51693535	0.52057725	0.528813	0.5070539
0.0	0.5386271	0.5281864	0.53520054	0.51115155	0.5231611	0.5261451	0.515068	0.5225978	0.530591	0.5084397
0.0	0.53799903	0.5277829	0.5346514	0.5102003	0.5226256	0.52799404	0.51487374	0.52176154	0.5306249	0.50790703
0.0	0.5370481	0.52899104	0.5349183	0.5104586	0.522625	0.5260892	0.51722765	0.51956	0.52828354	0.5086629
0.0	0.5363732	0.52662975	0.53214514	0.5116826	0.52426076	0.5261549	0.5153351	0.5204042	0.5287445	0.508116
0.0	0.537217	0.5287747	0.5338693	0.509654	0.5235729	0.5263747	0.5167784	0.52058274	0.5281723	0.50853825
0.0	0.53753155	0.5289884	0.53383875	0.5110058	0.5237546	0.52534497	0.51627535	0.5210231	0.5289923	0.5092363
0.0	0.5382363	0.5288054	0.53483224	0.5112288	0.5231742	0.52620035	0.51777947	0.5216731	0.53042614	0.50836474
0.0	0.5389694	0.5270054	0.53545934	0.51057774	0.52244914	0.5290172	0.5158493	0.52173215	0.5304606	0.50687855
0.0	0.5393469	0.5270175	0.53512806	0.51100194	0.52230006	0.52876157	0.51558805	0.5227567	0.53125453	0.5074591
0.0	0.5380588	0.5278381	0.5348555	0.5107539	0.5240768	0.5283812	0.51587135	0.52168125	0.5306607	0.5079673
0.0	0.5377327	0.5275674	0.5350879	0.51055187	0.5225351	0.52716416	0.5137946	0.5211973	0.5299615	0.50685245
0.0	0.5386087	0.5287073	0.536304	0.5101578	0.5233485	0.52857363	0.5171492	0.521393	0.53114015	0.5074978
0.0	0.53715146	0.52781004	0.5342028	0.5095481	0.5224877	0.52918243	0.5145704	0.52159935	0.52967	0.5079205
0.0	0.5373188	0.5286847	0.5362713	0.51086426	0.5234846	0.5279882	0.5156086	0.51950634	0.53203934	0.5063595
0.0	0.53788924	0.5278167	0.5363884	0.51057523	0.5253861	0.5270646	0.5157749	0.5205575	0.5302367	0.5057263
0.0	0.08772522	0.1000584	0.09211863	0.0749174	0.08159544	0.07942955	0.07079076	0.07887389	0.10333057	0.100275844
0.0	0.08806898	0.10027773	0.092390664	0.075228564	0.081719026	0.07892996	0.071193665	0.07862088	0.1039776	0.09993558
0.0	0.08769087	0.100038975	0.092077896	0.07477565	0.08133027	0.078937866	0.07093617	0.079092905	0.10334593	0.100249186
0.0	0.08804689	0.09991808	0.092471205	0.07485848	0.081426546	0.07929263	0.07107828	0.07921857	0.103727326	0.10000704
0.0	0.087877885	0.09993881	0.09219484	0.07447462	0.08160356	0.07868718	0.070779674	0.07873697	0.10359015	0.099756025
0.0	0.087618425	0.100582466	0.092668556	0.07508684	0.08161969	0.079010405	0.0710143	0.0788505	0.104151174	0.10011545
0.0	0.0925512	0.108116925	0.085918896	0.069942124	0.084028445	0.08227151	0.068379946	0.08208593	0.09862129	0.08470294
0.0	0.09260901	0.10823839	0.086357385	0.070098564	0.08396807	0.08220709	0.06839375	0.08211053	0.09899186	0.08429507
0.0	0.09227164	0.108309664	0.08607275	0.06997729	0.08433609	0.08240042	0.06851777	0.08251656	0.09880079	0.084647395
0.0	0.09283234	0.107713856	0.08614515	0.07030489	0.083994284	0.08216731	0.068440355	0.08226619	0.098750226	0.08417752
0.0	0.09238011	0.10829444	0.08587498	0.06971024	0.08401929	0.08212255	0.06822019	0.08228811	0.09861739	0.084396996
0.0	0.0928102	0.10836262	0.08671945	0.07015931	0.084106706	0.08197505	0.06846844	0.082188636	0.09931677	0.08436711
0.0	0.09192952	0.102065146	0.08219229	0.087885685	0.07995804	0.080194995	0.08543006	0.09515406	0.09435714	0.08530414
0.0	0.09205093	0.10239072	0.08247122	0.08811856	0.08046589	0.08037382	0.08594013	0.09505995	0.09479971	0.085313834
0.0	0.09177012	0.10225198	0.08233632	0.088301904	0.08033383	0.08028638	0.085948445	0.095230535	0.09460071	0.08556558
0.0	0.09220109	0.10195964	0.082607016	0.088075005	0.08000291	0.080288395	0.08603968	0.09493594	0.09470774	0.08515358
0.0	0.09222683	0.1024129	0.08255528	0.08782321	0.080130294	0.08019647	0.08564774	0.09513229	0.09463728	0.08516413
0.0	0.091874555	0.10216612	0.08250448	0.088264234	0.079866864	0.08014351	0.08556821	0.09540246	0.09494784	0.0858363
0.0	0.09494942	0.095821895	0.0974747	0.07870169	0.10158135	0.081610456	0.07644494	0.0915572	0.1044255	0.07715488
0.0	0.09531288	0.09601967	0.09763992	0.07883449	0.10204256	0.08182731	0.07676965	0.09123993	0.10445377	0.07700041
0.0	0.09495507	0.09601739	0.09769848	0.07855068	0.10185061	0.08197898	0.076583184	0.09135277	0.10454586	0.077061534
0.0	0.09553245	0.09592064	0.0980104	0.078822404	0.10216684	0.081767626	0.07685963	0.09160973	0.104861766	0.07657408
0.0	0.09524886	0.09620098	0.09748205	0.07826746	0.101838656	0.0814735	0.07652711	0.09118208	0.10455034	0.07675647
0.0	0.09500807	0.09632922	0.09811507	0.078964785	0.10232941	0.081786565	0.07690826	0.091261536	0.10492788	0.07689621
0.0	0.08157667	0.084262215	0.08220515	0.09272723	0.08527344	0.07454094	0.07115372	0.10125348	0.08721863	0.0987665
0.0	0.08165519	0.08392603	0.082591966	0.09304215	0.08549092	0.07443125	0.07139917	0.10131918	0.0873862	0.098879136
0.0	0.081241086	0.08381264	0.08235868	0.09280233	0.08562625	0.074569024	0.07115566	0.10160178	0.087289736	0.09915211
0.0	0.08148909	0.0840446	0.082304046	0.09228335	0.08533036	0.074720494	0.07149771	0.10111423	0.08752233	0.09846519
0.0	0.08145765	0.08406699	0.08225837	0.09241473	0.08518128	0.0745033	0.07121734	0.10138834	0.08747774	0.098731175
0.0	0.08140193	0.08408357	0.082501985	0.09301487	0.08542762	0.07431507	0.071448445	0.101013295	0.08752407	0.09873227
0.0	0.10553045	0.09967553	0.08228001	0.075208	0.08151629	0.0844311	0.07599697	0.09418094	0.09585085	0.10221496
0.0	0.105685405	0.09970981	0.0824543	0.07542729	0.081675805	0.08428807	0.076351725	0.09374853	0.09586959	0.10206181
0.0	0.105383195	0.09980513	0.08224004	0.07531138	0.08163776	0.08446871	0.07624485	0.09405632	0.09573356	0.10244585
0.0	0.105604425	0.09958474	0.08254423	0.07509373	0.08145002	0.084617585	0.07638166	0.093670025	0.09600003	0.10158501
0.0	0.10556873	0.09974128	0.08244631	0.07478258	0.081486166	0.08411899	0.07603142	0.09386137	0.09572159	0.10162487
0.0	0.10519229	0.10009112	0.08257388	0.07506534	0.08144835	0.08399228	0.076309666	0.09384244	0.095942326	0.10188315
0.0	0.09209303	0.09999422	0.09045552	0.072578	0.09787171	0.087512955	0.085725255	0.09653481	0.09859332	0.09889227
0.0	0.09207262	0.100119516	0.09027099	0.07262368	0.098131426	0.08711196	0.08578883	0.096076496	0.099035986	0.09861313
0.0	0.09162508	0.1003084	0.08987049	0.07228691	0.097882785	0.08753773	0.08547985	0.09640693	0.098611325	0.098847665
0.0	0.09205883	0.09974918	0.09043956	0.07264093	0.09784988	0.087482534	0.085614525	0.096734166	0.09869527	0.0987145
0.0	0.09197568	0.10050508	0.09006938	0.07209341	0.09782028	0.08753123	0.08557823	0.09681832	0.098863885	0.09884069
0.0	0.091464	0.10030851	0.09021168	0.07273371	0.09761688	0.08702122	0.085340485	0.096329965	0.09878312	0.09849701
0.0	0.095819905	0.10661113	0.07455864	0.07813753	0.080033064	0.08274488	0.00530321	0.092031226	0.004492697	0.09101337
0.0	0.09600734	0.10691198	0.07441258	0.07825776	0.08032717	0.083032586	0.0052788095	0.09129888	0.0044610933	0.09057884
0.0	0.09582714	0.10728742	0.07468236	0.07818888	0.08078988	0.08296944	0.0052783187	0.09110457	0.004479226	0.09056364
0.0	0.077159345	0.0887899	0.09157673	0.08486928	0.09245741	0.08948364	0.06693097	0.08960836	0.10182802	0.09381933
0.0	0.07715517	0.08880085	0.09177965	0.08515739	0.09243781	0.08989663	0.06658687	0.08936496	0.10155198	0.093615964
0.0	0.077474825	0.088630855	0.09167696	0.08521805	0.09279382	0.08959674	0.066897765	0.089238934	0.101898946	0.093500674
0.0	0.077128015	0.088510394	0.09160565	0.08515449	0.092584394	0.08986287	0.066774845	0.08927451	0.101705484	0.09312715
0.0	0.07703605	0.08885196	0.09139459	0.08489814	0.092441976	0.089801304	0.066761255	0.089213856	0.10140141	0.09345176
0.0	0.077093646	0.08877255	0.09174969	0.08511791	0.09281088	0.08994764	0.0666201	0.08903645	0.10193338	0.093562044
0.0	0.076997414	0.088413976	0.09088964	0.08477223	0.09276183	0.08961482	0.066495836	0.089147046	0.10151768	0.09347018
0.0	0.07722188	0.088351585	0.09137052	0.08492826	0.0922233	0.08959394	0.06655421	0.089275695	0.10158902	0.09383636
0.0	0.09164776	0.11526518	0.08252309	0.09072986	0.075674	0.07264262	0.07406094	0.07483822	0.09797666	0.08190587
0.0	0.09248361	0.115399964	0.08309529	0.09113037	0.07640987	0.0725232	0.07441435	0.07429306	0.09830645	0.081013106
0.0	0.092162855	0.116039544	0.08287064	0.09148153	0.07601814	0.07296717	0.07427711	0.07431632	0.09804058	0.08147457
0.0	0.08982426	0.09371742	0.08581136	0.07899148	0.09304026	0.07674441	0.07600153	0.089061506	0.08387113	0.09719204
0.0	0.09369835	0.08677434	0.08846499	0.08437973	0.091961645	0.073081054	0.07485265	0.09369257	0.088685244	0.08516968
0.0	0.09429008	0.08706617	0.08859922	0.08467533	0.09213885	0.073603116	0.07442694	0.092843324	0.08824522	0.08485284
0.0	0.09394956	0.08706407	0.088312075	0.08447407	0.091955274	0.073112585	0.07447881	0.09274919	0.08841248	0.08448933
0.0	0.094134	0.08739889	0.08824439	0.084487885	0.09205888	0.073065706	0.07457728	0.09339626	0.08863633	0.084470674
0.0	0.09422008	0.08670973	0.088686414	0.08452961	0.09234533	0.0730434	0.07473787	0.09313516	0.08838422	0.0845794
0.0	0.093974285	0.0870115	0.08816609	0.084482834	0.091737434	0.07315783	0.07442714	0.09295664	0.08834586	0.08476089
0.0	0.09393818	0.08717568	0.08844898	0.084525295	0.0919612	0.072894186	0.07442985	0.09269458	0.0884787	0.084603146
0.0	0.09389431	0.08688809	0.088300616	0.08416937	0.09230073	0.07316091	0.07466366	0.09287863	0.08843356	0.08491401
0.0	0.093929365	0.08688972	0.08848972	0.084563226	0.09193409	0.07336539	0.074607626	0.09296516	0.08827094	0.08478422
0.0	0.093975216	0.08689002	0.08819846	0.08443497	0.09162837	0.073311605	0.07467152	0.09300019	0.08826644	0.08482898
0.0	0.10098469	0.11344545	0.09147876	0.074777335	0.091019906	0.07827331	0.09116973	0.08101124	0.093735225	0.102846034
0.0	0.10073597	0.11283597	0.09148123	0.07475545	0.09085155	0.077861995	0.09088748	0.08085612	0.09359993	0.102858275
0.0	0.10084476	0.113101624	0.09135556	0.074818514	0.09104512	0.07773694	0.091131054	0.080935076	0.09384602	0.10302509
0.0	0.09165036	0.102201276	0.082361415	0.077781096	0.08115684	0.085932635	0.066146985	0.10503169	0.10534577	0.12645422
0.0	0.09188484	0.10216713	0.082602926	0.07811909	0.08169308	0.085572265	0.06630923	0.104420654	0.104941435	0.12597382
0.0	0.091668785	0.10179415	0.08222178	0.078022234	0.08179362	0.08587157	0.06633553	0.10422229	0.10543677	0.12655072
0.0	0.091586225	0.10200687	0.08225929	0.077662565	0.08095012	0.08599894	0.06623145	0.104266554	0.10526864	0.12686236
0.0	0.08546654	0.080889456	0.088517375	0.08313982	0.086213425	0.083141714	0.0830794	0.09368638	0.1057095	0.082347244
0.0	0.08542686	0.08065991	0.088114485	0.083144076	0.086344615	0.08313209	0.08307625	0.09385899	0.10562057	0.08215415
0.0	0.08522831	0.08063801	0.088009134	0.08289865	0.08609957	0.08301783	0.08262082	0.0940081	0.10539437	0.08240442
0.0	0.09662462	0.09081479	0.094470054	0.08931034	0.08555444	0.10205154	0.07291647	0.09875642	0.107098795	0.10134061
0.0	0.09666319	0.09095002	0.09419806	0.089452565	0.0856202	0.101935364	0.07264241	0.097759105	0.10652549	0.10056225
0.0	0.09681817	0.090942234	0.094139	0.089547746	0.08588959	0.10180511	0.072838955	0.0975336	0.107019864	0.100478746
0.0	0.094638534	0.09928043	0.0877195	0.08740278	0.08881275	0.090248436	0.082726486	0.08630964	0.08838675	0.08339048
0.0	0.09853851	0.0991167	0.08259796	0.0691984	0.08870343	0.08753468	0.07027208	0.088330515	0.11662294	0.08603384
0.0	0.09598559	0.10611632	0.086065	0.08000567	0.08889032	0.08282179	0.0890254	0.08996435	0.087766744	0.10284201
0.0	0.09604161	0.10645578	0.08571137	0.080014184	0.08887696	0.08277685	0.088846676	0.08922662	0.08705316	0.102426775
0.0	0.096459866	0.10650917	0.08621515	0.08044036	0.08920556	0.0829587	0.089190476	0.08966713	0.087587275	0.102606304
0.0	0.09657747	0.106408	0.0860917	0.080277726	0.089014485	0.082972445	0.089073874	0.08964339	0.08740898	0.10209491
0.0	0.096232876	0.10591864	0.0862373	0.07997151	0.089243405	0.082772285	0.088746145	0.08953667	0.08737116	0.102196544
0.0	0.09605536	0.10645485	0.08592965	0.080084026	0.08887547	0.082902744	0.08878871	0.08905115	0.087432034	0.10223048
0.0	0.09587673	0.10609343	0.085858114	0.08014858	0.08913977	0.082541235	0.08905469	0.08951747	0.08755649	0.10290137
0.0	0.09646703	0.106621474	0.08645151	0.080400035	0.08939828	0.082772106	0.0894755	0.08948855	0.087664396	0.10256164
0.0	0.09617968	0.10634837	0.08587615	0.080189474	0.08913159	0.08277449	0.08875963	0.08946276	0.08726595	0.10263735
0.0	0.09722219	0.09327291	0.0857734	0.08737877	0.099173754	0.07838126	0.0710044	0.08323536	0.09157415	0.09329459
0.0	0.09692023	0.093487024	0.08517616	0.08696013	0.09857958	0.0786163	0.07074703	0.08319367	0.09110859	0.0935807
0.0	0.09463727	0.10811437	0.09215305	0.07770226	0.082533665	0.089189045	0.07355413	0.093006745	0.08970668	0.089655295
0.0	0.10331008	0.11332485	0.07482153	0.08301987	0.08268116	0.08551176	0.0771802	0.09553628	0.09655819	0.105524845
0.0	0.10385307	0.11341213	0.07507138	0.08291579	0.082621	0.0855107	0.07732556	0.09543962	0.0968907	0.10562356
0.0	0.1054572	0.09555812	0.08918051	0.070331216	0.093936026	0.08034369	0.079142965	0.09108184	0.099773295	0.08891519
0.0	0.10457777	0.095575035	0.088713974	0.07029998	0.09397879	0.08023068	0.078769915	0.090887554	0.099389724	0.08901916
0.0	0.10037577	0.108019784	0.08833438	0.07815831	0.09993512	0.085850775	0.08269819	0.09444016	0.09797331	0.08977902
0.0	0.10028643	0.10845261	0.088008255	0.077966794	0.10025163	0.085709915	0.08259978	0.094381005	0.09808107	0.09007261
0.0	0.10819017	0.09427509	0.08154268	0.07612355	0.08156221	0.094127715	0.07405627	0.08982481	0.0843624	0.088504046
0.0	0.08790871	0.10589148	0.0858499	0.083991766	0.08719119	0.077812985	0.07218296	0.09569156	0.10610066	0.09014214
0.0	0.08749177	0.10623547	0.08594597	0.08403581	0.08751819	0.078135125	0.072075374	0.094718054	0.10537117	0.08950002
0.0	0.08792023	0.106544636	0.085963026	0.08432182	0.08776879	0.07801363	0.072342135	0.09458803	0.10569859	0.089678995
0.0	0.08817193	0.106361605	0.08602928	0.084282786	0.087728254	0.07797407	0.0724156	0.09529469	0.106115706	0.089559324
0.0	0.08768279	0.10616988	0.08560594	0.08398949	0.087842904	0.077674	0.07203052	0.09473735	0.105726495	0.08991081
0.0	0.08777406	0.10627031	0.0857757	0.08443722	0.087452255	0.077751	0.07198322	0.094726026	0.10569045	0.08990993
0.0	0.087458424	0.1115585	0.088210315	0.076658316	0.098836	0.086644895	0.07257867	0.09131571	0.100526765	0.09586666
0.0	0.08761473	0.111447655	0.08867723	0.07719657	0.09880504	0.08624953	0.07279864	0.09129296	0.10094029	0.09540205
0.0	0.087715454	0.11154212	0.08843239	0.07726887	0.09851514	0.086658955	0.07262705	0.091571964	0.10103865	0.09650111
0.0	0.099611275	0.10116164	0.080785364	0.08607089	0.08239837	0.082907856	0.070446946	0.10067108	0.098011985	0.09240772
0.0	0.08922911	0.10888357	0.08519579	0.08354651	0.099694766	0.09625562	0.07787838	0.09401225	0.08956178	0.080249846
0.0	0.088517725	0.10839066	0.08467058	0.08352202	0.09920941	0.096204266	0.07752678	0.09356746	0.089200065	0.080194645
0.0	0.08897315	0.10899776	0.084840976	0.08350662	0.09921577	0.096325584	0.07769298	0.093731776	0.089217655	0.08048355
0.0	0.008539331	0.013966082	0.009537969	0.008427736	0.0081954105	0.009128527	0.0071068853	0.0011038061	0.013104825	0.010820026
0.0	0.5379987	0.5277017	0.53718305	0.51069677	0.5232085	0.52706474	0.51557803	0.5195333	0.5307247	0.5064306
0.0	0.5360947	0.5283154	0.5359696	0.5076833	0.5235152	0.5264967	0.51463014	0.5186735	0.5289714	0.50623417
0.0	0.5368408	0.52742845	0.5357307	0.51116604	0.52415633	0.5272987	0.5150109	0.51911795	0.5305224	0.50562865
0.0	0.5375533	0.5285499	0.5358085	0.5105252	0.52395254	0.52840745	0.51639366	0.5183449	0.5293147	0.5062044
0.0	0.535911	0.52877766	0.53514326	0.5107767	0.5233585	0.52631176	0.5145922	0.5201152	0.5297452	0.50662595
0.0	0.5371701	0.52792346	0.5365603	0.51055294	0.52292365	0.5276111	0.515622	0.52006656	0.530353	0.505538
0.0	0.53745914	0.5276303	0.5354803	0.5107323	0.5234073	0.52524006	0.51521754	0.5192657	0.52961034	0.50470674
0.0	0.5384461	0.52784127	0.5366123	0.51085943	0.5243619	0.52658165	0.5158823	0.52100396	0.53002363	0.5064441
0.0	0.5389225	0.52770746	0.53684443	0.51149744	0.5245252	0.5282391	0.5167049	0.51947045	0.5304194	0.50517744
0.0	0.5375187	0.52720606	0.5358952	0.5104796	0.52385473	0.52628326	0.5165995	0.5197087	0.53105444	0.5067374
0.0	0.53763026	0.52760667	0.53608376	0.5113303	0.5236416	0.52757174	0.51567215	0.51994264	0.5301813	0.50687104
0.0	0.53736854	0.5276488	0.5358987	0.51077604	0.5240544	0.52759266	0.51506054	0.5199065	0.53047144	0.5066803
0.0	0.5357649	0.52707034	0.53495806	0.5108108	0.52458596	0.52746373	0.5157415	0.5190048	0.5293853	0.5063044
0.0	0.5362435	0.5280094	0.5349167	0.5085109	0.5230259	0.5273275	0.5154441	0.5184302	0.528844	0.5055265
0.0	0.5381031	0.5286247	0.53631824	0.510873	0.524351	0.5275789	0.5164181	0.5200231	0.5315208	0.50562537
0.0	0.53678864	0.52760196	0.5352972	0.50995445	0.5241532	0.5260991	0.51453066	0.5203597	0.52900153	0.5062809
0.0	0.53841615	0.53064775	0.537185	0.510645	0.5243628	0.5268257	0.51704025	0.51989365	0.5309595	0.5069256
0.0	0.5373223	0.5269777	0.5358457	0.51089793	0.5236974	0.5258643	0.51534027	0.51971096	0.53001237	0.50670075
0.0	0.53718925	0.52770275	0.535479	0.51014405	0.5226726	0.52559805	0.51657933	0.5196319	0.53108215	0.50593424
0.0	0.5376772	0.52897453	0.5373325	0.5099923	0.5234943	0.5277993	0.51773447	0.51999307	0.5313822	0.5063461
0.0	0.53807956	0.5284002	0.5362833	0.51091003	0.5236539	0.5284448	0.5168019	0.5211255	0.5306227	0.5075151
0.0	0.5366005	0.5271423	0.53519416	0.5096408	0.5234325	0.52585626	0.5145332	0.51981974	0.5292981	0.5049409
0.0	0.53750443	0.52811474	0.5353428	0.5105346	0.52352184	0.5277708	0.5148896	0.51958257	0.529669	0.5050919
0.0	0.53669643	0.5285808	0.5359441	0.5095486	0.52444905	0.5276337	0.5145883	0.5201288	0.5296079	0.50596327
0.0	0.53726363	0.527235	0.53664553	0.5101517	0.52481663	0.52624977	0.51545113	0.51941395	0.5303249	0.5053947
0.0	0.5364194	0.52729774	0.5340246	0.5106764	0.5234447	0.5265991	0.5146049	0.5199054	0.5297877	0.5069138
0.0	0.5377097	0.5275608	0.5353152	0.5110477	0.52425617	0.5267375	0.51590323	0.5201229	0.5291434	0.50659
0.0	0.53708494	0.5279724	0.53564364	0.51043713	0.5244808	0.5271465	0.51696676	0.5193772	0.5298936	0.5062573
0.0	0.53719467	0.52791345	0.5351497	0.50990963	0.5234316	0.5266934	0.5155234	0.52027446	0.52993125	0.506255
0.0	0.08974415	0.117431365	0.09725503	0.093480386	0.08916033	0.08438789	0.07762411	0.0986932	0.12132617	0.09573602
0.0	0.5362009	0.5274349	0.53387964	0.50945127	0.52242005	0.5272618	0.5149844	0.519755	0.52938384	0.5068096
0.0	0.5373928	0.5284321	0.5356763	0.50979507	0.52336013	0.52741355	0.5159008	0.5200903	0.5301291	0.5064772
0.0	0.5371821	0.5274634	0.5356586	0.5109596	0.52300906	0.52645165	0.5161837	0.52038026	0.5299604	0.5076087
0.0	0.53802323	0.528235	0.5356465	0.5093854	0.5240032	0.526894	0.51667553	0.51920164	0.52929866	0.5051327
0.0	0.538577	0.5278111	0.53744835	0.51125836	0.5233164	0.5260806	0.5163391	0.5193674	0.5291793	0.50491244
0.0	0.5375647	0.52873445	0.5377986	0.5107734	0.5231737	0.526395	0.5162563	0.52011067	0.53180397	0.50650716
0.0	0.53680104	0.528422	0.534649	0.5101867	0.52413553	0.5272621	0.5151358	0.5193498	0.52944833	0.50699157
0.0	0.53732526	0.52690506	0.5361428	0.5113312	0.5244593	0.5267207	0.5158923	0.51888794	0.5297946	0.5073702
0.0	0.5372266	0.52659655	0.5331387	0.50845873	0.52267784	0.5260069	0.5154223	0.51939195	0.52854985	0.5076127
0.0	0.53777176	0.5296201	0.53608924	0.5119461	0.5244169	0.5254181	0.5156586	0.51976365	0.5298232	0.50576854
0.0	0.5357071	0.53101987	0.53460866	0.50992435	0.52309614	0.5253932	0.51588756	0.5201282	0.5286038	0.5073385
0.0	0.53761137	0.52954483	0.5349023	0.51142716	0.52322274	0.52598375	0.5154064	0.51968306	0.53052425	0.5060176
0.0	0.53676593	0.530544	0.53562886	0.50985295	0.52346474	0.52456784	0.515882	0.51986873	0.5298466	0.50751215
0.0	0.5371264	0.53023237	0.5360949	0.5092516	0.523844	0.5264072	0.51618075	0.52007616	0.52945757	0.5071615
0.0	0.5374105	0.5303724	0.5355816	0.51004475	0.5241259	0.52551377	0.5153439	0.5199859	0.5296949	0.5070628
0.0	0.53663564	0.52677226	0.53359675	0.5100184	0.52343905	0.5265945	0.51495314	0.5202207	0.5297357	0.50624156
0.0	0.53680766	0.5282267	0.5347909	0.5098513	0.5237769	0.5266324	0.51578367	0.52152413	0.5295395	0.50663525
0.0	0.53786916	0.5276112	0.5346698	0.50977844	0.5231626	0.52842945	0.5155754	0.5210198	0.5306096	0.50603163
0.0	0.53697973	0.52741987	0.5348133	0.5087887	0.52480555	0.5258652	0.5147527	0.52060705	0.52888733	0.50500596
0.0	0.53635776	0.52835876	0.5327724	0.50761205	0.52363336	0.52640575	0.5153211	0.5210277	0.52927536	0.5056467
0.0	0.53623736	0.52773684	0.5352237	0.5100953	0.5243529	0.5259578	0.5162728	0.52015823	0.53000325	0.5047348
0.0	0.5367875	0.5271518	0.53402805	0.5086848	0.52375215	0.5272864	0.51500964	0.5223572	0.52905923	0.5067395
0.0	0.5365673	0.5281041	0.53403485	0.50980425	0.5245603	0.52574205	0.5148289	0.520558	0.5299128	0.50545555
0.0	0.5368693	0.5284616	0.534254	0.50728446	0.5235785	0.5261297	0.5147023	0.5196624	0.5287807	0.5050958
0.0	0.53653836	0.52826506	0.5340029	0.50808567	0.5236099	0.52708775	0.51477027	0.52078027	0.5290747	0.5048021
0.0	0.5365139	0.5273674	0.5332585	0.5089991	0.52303594	0.52635056	0.5157443	0.5203365	0.5289734	0.50592244
0.0	0.5360866	0.5277678	0.53439283	0.50925237	0.5235952	0.5269253	0.5143378	0.52120024	0.52908105	0.506195
0.0	0.53603834	0.5271312	0.5338375	0.509335	0.52370673	0.52630067	0.51484144	0.52091193	0.52979434	0.50591046
0.0	0.53690416	0.527332	0.53376585	0.5093352	0.523168	0.526482	0.5148455	0.5201673	0.53018475	0.5089284
0.0	0.537689	0.5273548	0.53518915	0.51054186	0.5236392	0.5258337	0.5158049	0.5206675	0.53064585	0.5095676
0.0	0.5383421	0.52754545	0.53640896	0.5103316	0.5237987	0.5263243	0.51532036	0.51998997	0.5312573	0.50862527
0.0	0.53798586	0.52822405	0.5353091	0.51019436	0.5243939	0.52739865	0.51597285	0.5190393	0.5301295	0.5084443
0.0	0.5387	0.52765715	0.5359522	0.5104617	0.52472144	0.5259378	0.51556385	0.5211664	0.5306965	0.50863606
0.0	0.5373742	0.52746564	0.5349	0.50973773	0.52455443	0.5255516	0.51448244	0.52065104	0.529879	0.5085055
0.0	0.53770787	0.52849144	0.53713113	0.5112969	0.5253217	0.52536297	0.5157952	0.5202342	0.53020966	0.507565
0.0	0.53622377	0.5274858	0.53538793	0.510436	0.5243052	0.52648157	0.51518464	0.5187469	0.5294654	0.5060166
0.0	0.53687775	0.5275656	0.53502166	0.51220876	0.5242004	0.52875483	0.51537913	0.5218849	0.53019744	0.50802547
0.0	0.5364342	0.5282503	0.5334751	0.5109798	0.5255368	0.52860516	0.51570076	0.518962	0.5297402	0.50646347
0.0	0.53902704	0.5273631	0.5339807	0.511258	0.52396965	0.52797264	0.5159212	0.52052426	0.529012	0.50855136
0.0	0.5384542	0.5270347	0.5351291	0.5112528	0.5235599	0.5284749	0.5158858	0.52202946	0.5301301	0.5073246
0.0	0.53658664	0.5250586	0.53211784	0.5091674	0.521659	0.526414	0.5138891	0.5195613	0.52664274	0.5075894
0.0	0.5402205	0.5292004	0.5365902	0.5114393	0.5245347	0.52734345	0.51749897	0.52081954	0.5320568	0.507039
0.0	0.5376936	0.5285751	0.5353855	0.5091714	0.5217569	0.5268018	0.5162034	0.5213503	0.5301873	0.5090424
0.0	0.5369725	0.5286842	0.53440803	0.5088936	0.51993376	0.52745724	0.5165857	0.5213407	0.5298041	0.5085489
0.0	0.53427005	0.5290082	0.5356789	0.50870025	0.5226043	0.5271002	0.5150816	0.5187447	0.52892196	0.5094887
0.0	0.5375823	0.52803576	0.53259003	0.5124061	0.5228537	0.5267139	0.514646	0.5197328	0.52926195	0.50895864
0.0	0.5360259	0.5306959	0.535621	0.51065785	0.5254495	0.52833444	0.5168624	0.5212428	0.5306967	0.50945765
0.0	0.53765875	0.53009504	0.53682506	0.5104546	0.5258038	0.5291367	0.51677656	0.52004874	0.5310783	0.5074371
0.0	0.53884906	0.52857214	0.5358604	0.50899994	0.5241085	0.5266908	0.5151619	0.52048284	0.5295639	0.5059615
0.0	0.5373324	0.5280024	0.5353038	0.51029676	0.5252756	0.52677757	0.5120619	0.5196707	0.5287934	0.5068489
0.0	0.5374645	0.52829576	0.5338855	0.51261204	0.52286166	0.5276358	0.5149906	0.5204205	0.5299422	0.5061217
0.0	0.53699774	0.5278212	0.53588665	0.5110671	0.5238348	0.5264941	0.5149682	0.519397	0.52850634	0.506411
0.0	0.5361876	0.5295052	0.533992	0.50800586	0.523997	0.5257495	0.51446325	0.5208115	0.5290781	0.50634086
0.0	0.5370831	0.5278394	0.5344191	0.5079264	0.52339494	0.5250121	0.51498014	0.5206603	0.5286794	0.506923
0.0	0.5388683	0.5281179	0.5343148	0.51013136	0.5246983	0.5270447	0.5155804	0.51987845	0.5301031	0.50840485
0.0	0.5373065	0.52792716	0.5332232	0.51097864	0.52280843	0.5269484	0.5140718	0.5202364	0.5292447	0.5068135
0.0	0.5377374	0.52823496	0.5342089	0.51112545	0.5233059	0.52668136	0.5146117	0.520438	0.5300224	0.5069775
0.0	0.53747743	0.52822316	0.5334032	0.510797	0.52261114	0.5273205	0.51455045	0.5202425	0.5293216	0.50648874
0.0	0.5377444	0.528458	0.5344563	0.510986	0.52288526	0.5271737	0.51525	0.5203252	0.5300967	0.50596476
0.0	0.53587127	0.526717	0.53458595	0.5093264	0.52431434	0.52724195	0.5138398	0.5219187	0.5294527	0.50758094
0.0	0.53882635	0.52873284	0.535422	0.51031506	0.52383137	0.52821034	0.51449686	0.52180076	0.53046864	0.5075395
0.0	0.53796643	0.52951306	0.5360812	0.51015383	0.52582914	0.5279846	0.5162228	0.5195966	0.53053015	0.5053466
0.0	0.18195048	0.22920996	0.17987944	0.19558962	0.19332632	0.22537301	0.19038929	0.17044263	0.25509763	0.21483053
0.0	0.008967329	0.009131352	0.006226722	0.005624814	0.009703797	0.007984104	0.0072629564	0.006919178	0.0067457305	0.010787529
0.0	0.5375625	0.52718335	0.53500044	0.5098535	0.5235612	0.5280604	0.5144782	0.5215521	0.5287969	0.50719804
0.0	0.5385079	0.5295749	0.5347069	0.5105385	0.5236013	0.5287208	0.5162261	0.52060854	0.52910745	0.5054005
0.0	0.53708655	0.5280465	0.53462315	0.5104023	0.522806	0.5284561	0.5150044	0.5203492	0.52943337	0.5068908
0.0	0.5372278	0.5293438	0.53570384	0.51158595	0.5241512	0.5285237	0.51598513	0.5207534	0.53065413	0.5072191
0.0	0.088795155	0.13368765	0.087515466	0.105454154	0.101003684	0.13062224	0.09976697	0.08140791	0.15888768	0.122926004
0.0	0.5384427	0.5278415	0.5370534	0.51086473	0.5245297	0.5251598	0.5164328	0.52151257	0.5310066	0.50731725
0.0	0.5378872	0.52799886	0.5370284	0.5102201	0.52456915	0.5249695	0.51652515	0.5218714	0.5310154	0.507684
0.0	0.53825265	0.52965885	0.5352425	0.5108643	0.5238105	0.5274258	0.51524043	0.51995593	0.5306441	0.506646
0.0	0.11378005	0.14556251	0.12871742	0.108593725	0.12105145	0.13860251	0.12922414	0.1243304	0.12947014	0.15026635
0.0	0.5389334	0.52743816	0.5358606	0.510571	0.5242401	0.5269165	0.51503533	0.51977754	0.5302985	0.5066268
0.0	0.02018616	0.024050144	0.019329175	0.01564564	0.02207609	0.017686043	0.016860629	0.016160142	0.018767871	0.026132163
0.0	0.021116132	0.025734877	0.018222222	0.014757752	0.022666782	0.018297061	0.016390381	0.016696224	0.01796827	0.02264778
0.0	0.02164894	0.023147834	0.020301588	0.016256645	0.02670008	0.018123534	0.0179911	0.018322106	0.018826867	0.020920562
0.0	0.018908521	0.020713031	0.017530052	0.018777823	0.02289601	0.016785687	0.016979117	0.019971695	0.016167384	0.02593052
0.0	0.0236053	0.023977838	0.017440483	0.015660686	0.022030734	0.018682279	0.017875088	0.018650973	0.017427512	0.026573434
0.0	0.020978183	0.024088372	0.018880216	0.0151474	0.02572192	0.019251194	0.019795153	0.019153317	0.01793022	0.025880659
0.0	0.035482798	0.040989466	0.03737612	0.03374033	0.045190733	0.03778461	0.031766526	0.034680963	0.035907973	0.044831738
0.0	0.042881288	0.0468912	0.037363503	0.03187997	0.04662303	0.04119645	0.033615045	0.03383221	0.035299234	0.039377127
0.0	0.041388154	0.0461991	0.037686404	0.029192222	0.04529015	0.035876036	0.036692675	0.037656765	0.036486775	0.044475053
0.0	0.008075896	0.020615688	0.007907344	0.013179539	0.011317014	0.019905644	0.011400407	0.0072129597	0.030553825	0.018894576
0.0	0.53769755	0.52891415	0.5344999	0.5106032	0.52415174	0.5268291	0.5141957	0.5213272	0.52975386	0.5075565
0.0	0.13743633	0.18658026	0.136021	0.15442504	0.15042667	0.18371193	0.14797272	0.12778099	0.21219805	0.17347695
0.0	0.5376718	0.5287979	0.53664905	0.50998765	0.5252013	0.52630985	0.51475585	0.5206258	0.53121364	0.5066537
0.0	0.53686774	0.52563363	0.535204	0.5084888	0.5222303	0.52523863	0.5146728	0.51910794	0.52898914	0.5042299
0.0	0.53984267	0.5287544	0.5361319	0.511608	0.5233543	0.52770424	0.51582104	0.52005297	0.53056043	0.504105
0.0	0.53741044	0.5278522	0.535684	0.5108244	0.52472955	0.5276553	0.5142624	0.51962715	0.5305468	0.50374186
0.0	0.5372207	0.5288232	0.5331455	0.51093495	0.52452445	0.52688897	0.51425594	0.5223629	0.5299306	0.5086067
0.0	0.5378043	0.52809256	0.5354455	0.5108506	0.523589	0.5267843	0.51560414	0.52189267	0.53050935	0.5077651
0.0	0.53782076	0.5276261	0.5344908	0.5107282	0.52506566	0.52611476	0.5155723	0.52009904	0.52950984	0.5061176
0.0	0.53825784	0.5267259	0.5345572	0.5111289	0.52340156	0.52743983	0.5155597	0.52036643	0.52933323	0.5073493
0.0	0.5383137	0.525872	0.53460765	0.51133305	0.5235627	0.5271087	0.5158866	0.52012306	0.52910703	0.5066406
0.0	0.5392964	0.53005254	0.53561825	0.5101217	0.5259414	0.52738076	0.5152221	0.5198773	0.5312931	0.50549424
0.0	0.5378135	0.5268233	0.53422695	0.5108151	0.52316153	0.5269301	0.5144545	0.5200819	0.52967334	0.50710297
0.0	0.53956985	0.5294846	0.53592545	0.510786	0.5256275	0.5270888	0.51539034	0.51991725	0.5312287	0.5055654
0.0	0.5380117	0.52721477	0.5348606	0.51077646	0.524197	0.5272963	0.5147552	0.51983684	0.53005916	0.50701654
0.0	0.53642523	0.5277322	0.5344147	0.50977045	0.5232563	0.5258231	0.51543903	0.5192468	0.52925974	0.50686806
0.0	0.5373243	0.5297941	0.53466535	0.5092241	0.52473986	0.52695984	0.51500136	0.5192669	0.5293429	0.5075362
0.0	0.538966	0.52697396	0.5360629	0.51090145	0.52468836	0.52853024	0.5162227	0.5198385	0.5308094	0.508365
0.0	0.5380528	0.5276474	0.53581655	0.5127548	0.52483845	0.5293246	0.51665103	0.52107394	0.5311836	0.5080293
0.0	0.5375473	0.52478004	0.5353786	0.5132352	0.5221539	0.5291455	0.51732326	0.5208126	0.52994967	0.50813675
0.0	0.023706522	0.028886534	0.020582214	0.014183197	0.021123935	0.025692344	0.016967366	0.023448491	0.01778353	0.02196265
0.0	0.53774494	0.5287856	0.5357033	0.51000875	0.5233847	0.5270888	0.5162977	0.5217403	0.53087485	0.50765336
0.0	0.5379882	0.52890277	0.53504664	0.5101755	0.52334875	0.5268299	0.5155928	0.52142066	0.53043085	0.50743186
0.0	0.53758526	0.52832144	0.53588164	0.5098344	0.52307796	0.52580315	0.5157812	0.5219648	0.5309074	0.5070222
0.0	0.53768146	0.52905995	0.5355029	0.5103556	0.52434975	0.52650225	0.5157625	0.52128917	0.5300493	0.5067587
0.0	0.53773254	0.5282189	0.53421056	0.5105301	0.52337044	0.52698207	0.51548785	0.52158433	0.5297411	0.5071246
0.0	0.5378636	0.52782446	0.53515846	0.51041186	0.52228343	0.52599025	0.5163881	0.5203727	0.5300392	0.5073465
0.0	0.5374333	0.52850527	0.5349123	0.5101623	0.5233043	0.5269641	0.515458	0.521673	0.53052694	0.50789315
0.0	0.53688776	0.5274252	0.5345395	0.51051867	0.5223766	0.52578276	0.5144165	0.52183044	0.5301633	0.50714064
0.0	0.5381545	0.5278243	0.53571296	0.51122576	0.5232661	0.52672035	0.51569337	0.52163255	0.5306982	0.5067772
0.0	0.5374706	0.5283058	0.5349607	0.5101478	0.52379686	0.5271197	0.51577055	0.52101123	0.5303262	0.5073284
0.0	0.20357217	0.1877334	0.17211732	0.17020619	0.2023776	0.19008628	0.16898632	0.18445082	0.22981067	0.17082757
0.0	0.53736925	0.52822477	0.5347552	0.50996625	0.5237517	0.52651477	0.51537555	0.52153444	0.5301315	0.5070313
0.0	0.53709304	0.5285868	0.53478634	0.5094365	0.52331114	0.526665	0.51525277	0.5214805	0.5302599	0.5064678
0.0	0.5375046	0.5284699	0.53502285	0.5102429	0.52316785	0.5265404	0.516108	0.5215185	0.5304798	0.50792915
0.0	0.53766704	0.52846587	0.53577936	0.50965184	0.52253485	0.5264428	0.5153352	0.52212685	0.53051424	0.50734544
0.0	0.5366643	0.52899456	0.5344093	0.50944823	0.5227443	0.52689195	0.51497185	0.520558	0.5300345	0.5065027
0.0	0.5373005	0.5273813	0.534855	0.5098197	0.52241117	0.5267017	0.5160593	0.52167445	0.5297107	0.5071872
0.0	0.5372972	0.5284749	0.5344938	0.51018244	0.52349615	0.5261649	0.5149558	0.52100116	0.5301705	0.50703216
0.0	0.5373488	0.5282156	0.5350146	0.5096703	0.5235727	0.52699274	0.5157202	0.5215691	0.5300394	0.5072888
0.0	0.5375602	0.5286049	0.53573745	0.51099855	0.52312964	0.52642	0.51612467	0.5227563	0.53099835	0.50776434
0.0	0.5369309	0.5272835	0.5346328	0.5105912	0.52215415	0.52626896	0.5155024	0.5214493	0.5296386	0.5074107
0.0	0.5369767	0.52797604	0.5350187	0.5094828	0.52307135	0.5266293	0.5158907	0.5223331	0.52974343	0.5077455
0.0	0.5371941	0.52866197	0.5350831	0.51093966	0.5238177	0.52666193	0.51529956	0.5223903	0.53093755	0.5073842
0.0	0.53744113	0.52860326	0.53516984	0.50980884	0.5220981	0.52693623	0.51626056	0.521	0.53033906	0.5069634
0.0	0.53755397	0.5277318	0.53532934	0.51035357	0.52275	0.52658856	0.516537	0.5221516	0.53058577	0.5073271
0.0	0.53807926	0.52881926	0.535396	0.51028633	0.5236734	0.52617073	0.5172506	0.51991814	0.53087366	0.507499
0.0	0.5372565	0.52799684	0.5346088	0.51007944	0.52315855	0.5268174	0.5153551	0.52058625	0.5299573	0.50745356
0.0	0.5370485	0.5300077	0.5351786	0.5108129	0.52639997	0.5276684	0.514093	0.5216472	0.5302241	0.50766563
[truncated: 21,515 more rows]
