# Supplementary material for: Teasing out missing reactions in genome-scale metabolic networks through hypergraph learning
Source: Nat Commun. 2023 Apr 25;14:2375. doi: 10.1038/s41467-023-38110-7 (PMC10130184; doi:10.1038/s41467-023-38110-7)
Supplement: Supplementary file 4 — Source Data [file 41467_2023_38110_MOESM4_ESM.zip › Source Data/Figure 2/j-m/iAF1260_cheshire.csv]

	0	0.1	0.1.1	0.1.1.1	0.1.1.1.1	0.1.1.1.1.1	0.1.1.1.1.1.1	0.1.1.1.1.1.1.1	0.1.1.1.1.1.1.1.1	0
1.0	0.007674443	0.99934286	0.9997727	0.90881306	0.9521626	0.999928	0.15741098	0.9982667	0.9985399	0.9966349
1.0	0.90788335	0.594859	0.9827256	0.93809396	0.007964722	0.99992406	0.9999796	0.99992824	0.9977418	0.98402077
1.0	0.80476683	0.84083	0.9991372	0.96249986	0.000357212	0.99376017	0.9949961	0.91669196	0.99153847	0.35297075
1.0	0.99648154	0.94229144	0.9993179	0.9192143	0.9868753	0.9356285	0.97500026	0.9780124	0.99760926	0.15380263
1.0	0.9107905	0.67383146	0.9993211	0.5474099	0.7246696	0.9902714	3.1748856e-05	0.9901911	0.9998266	0.93342006
1.0	0.9999708	0.99929774	0.99962807	0.92935675	0.9984653	0.99989796	0.9991658	0.274713	0.9999758	0.50519353
1.0	0.99400735	0.0006990497	0.99982846	0.99680257	0.99803036	0.9222789	0.0029458264	0.9992429	0.99972874	0.99136984
1.0	0.9988632	0.9995913	0.997414	0.8199145	0.12907562	0.5032736	0.9947318	0.9986922	0.99030787	0.99794906
1.0	0.94948125	0.9961325	0.99989927	0.9998975	0.41998655	0.99947065	0.9755594	0.9973955	0.96901613	0.9875173
1.0	0.99922264	0.99892575	0.3426347	0.08918567	0.9976883	0.751372	0.001952282	0.99950016	0.9978523	0.9983594
1.0	0.9687121	0.9997507	0.99999404	0.9992774	0.9932459	0.9999907	0.9996911	0.46795166	0.98309773	0.9992347
1.0	0.99757415	0.055839606	0.034736503	0.0034386104	0.9940112	0.9902345	0.99996924	0.7633128	0.9997769	0.8398792
1.0	0.86344284	0.01184905	0.99446094	0.99441576	0.32729554	0.9985348	0.9996736	0.2423735	0.9212712	0.9998338
1.0	0.9980348	0.95806456	0.002438269	0.9815726	0.9982889	0.9969111	0.9999194	0.9984457	0.9985812	0.99998975
1.0	0.99895716	0.9995327	0.9999522	0.8465131	0.986212	0.9998616	0.9990252	0.9994966	0.99978966	0.9974744
1.0	0.017520553	0.99894804	0.9912683	0.7577897	0.99234104	0.9997422	0.99897087	0.99701774	0.49427432	0.99488056
1.0	0.99993694	0.5343595	0.97050136	0.6800048	0.9904156	0.9998641	0.09938879	0.17406292	0.9946273	0.9156486
1.0	0.62828743	0.9486149	0.99992716	0.92557794	0.9943203	0.9998723	0.9993787	0.40523067	0.99960536	0.72464687
1.0	0.011718517	0.9910323	0.97050136	0.99836046	0.0013645263	0.9605062	0.8411173	0.9937231	0.99995995	0.324685
1.0	0.9994622	0.78019285	0.974134	0.69345623	0.02818511	0.997378	0.5080559	0.99834955	0.9998839	0.99982435
1.0	0.9994104	0.99519914	0.98748916	0.0040218784	0.9993801	0.7071078	0.999821	0.9993082	0.7447348	0.98429203
1.0	0.9998293	0.9729734	0.78244174	0.52887094	0.9865579	0.99989855	0.9959837	0.6911739	0.9941071	0.9993204
1.0	0.9768474	0.9998129	0.9988795	0.98408115	0.6271334	0.1815535	0.96761763	0.9925014	0.9997383	0.9660805
1.0	0.96094954	0.9957917	0.9997613	0.99304163	0.9974606	0.998933	0.99179125	0.9990741	0.6862205	0.9910958
1.0	0.9062556	0.9171978	0.99964106	0.92042184	0.9958397	0.020243915	0.8061682	0.99742943	0.99411243	0.9929757
1.0	0.99926263	0.9814369	0.16056432	0.9989182	0.88766575	0.99860424	0.99987936	0.9990453	0.7391472	0.8771579
1.0	0.9817577	0.9996346	0.96379715	0.99851364	0.12812226	0.99985754	0.99979	0.9992066	0.99701035	0.9923854
1.0	0.018422524	0.019267118	0.99839133	0.25572038	0.9948243	0.45062727	0.9995065	0.99973494	0.9996815	0.9993036
1.0	0.95878637	0.9997068	0.9986303	0.98399115	0.99676454	0.9976659	0.9993067	0.99920183	0.9655497	0.9975993
1.0	0.9739993	0.65558946	0.997152	0.9351173	0.9954144	0.824112	0.99975556	0.9992853	0.99953175	0.9996786
1.0	0.81892955	0.98159456	0.99830806	0.07512664	0.96515834	0.12096501	0.3457954	0.9915427	0.9882167	0.98010457
1.0	0.98950386	0.9999559	0.9990056	0.99694294	0.9975793	0.99985147	0.9994943	0.99969804	0.99718803	0.99929094
1.0	0.676668	0.9949903	0.9842374	0.99758685	0.9986337	0.99991	0.9984931	0.9986571	0.03217024	0.999137
1.0	0.9890533	0.9693903	0.99992895	0.9720166	0.98569727	0.0060898513	0.0037365402	0.99957985	0.0006894584	0.9947732
1.0	0.9973586	0.99817824	0.06843125	0.99843925	0.02408542	0.7464054	0.99989843	0.9997042	0.8978373	0.99918705
1.0	0.998722	0.99704796	0.9993249	0.9950729	0.9067172	0.9889141	0.9995784	0.49813628	0.9957848	0.9993067
1.0	0.018024191	0.99918467	0.9997867	0.99820113	0.46516216	0.9992495	0.15639968	0.99934846	0.34567323	0.9992654
1.0	0.9995988	0.9995448	0.99949276	0.9964516	0.8038286	0.9982352	0.4784646	0.47558522	0.99995816	0.2877765
1.0	0.9845775	0.9978557	0.9990766	0.99836916	0.98192996	0.9983695	0.9999125	0.9993124	0.999887	0.8382844
1.0	0.83249205	0.07807202	0.9966689	0.9180791	0.99354607	0.9994469	0.99976474	0.99889284	0.999747	0.9993887
1.0	0.73472273	0.9955422	0.99859697	0.9982323	0.2435543	0.17445087	0.20758204	0.9936451	0.99786586	0.999129
1.0	0.8957541	0.90910006	0.999845	0.9991887	0.91062534	0.9998778	0.008177179	0.9993297	0.9992618	0.95265883
1.0	0.9984112	0.9722272	0.99916935	0.99796677	0.98684907	0.69547963	0.9985286	0.98253375	0.0113164745	0.999966
1.0	0.9992501	0.99660194	0.80981	0.99875367	0.99878913	0.9920398	0.9930265	0.90773636	0.040095765	0.9996997
1.0	0.8992852	0.9595845	0.9936225	0.9641013	0.7911531	0.996476	0.080658056	0.2032659	0.9866927	0.9917169
1.0	0.99922943	0.2930846	0.2875373	0.99651706	0.45050254	0.9998752	0.9933223	0.9999765	0.99970907	0.96342856
1.0	0.9416304	0.30368844	0.9999478	0.9906908	0.30358574	0.98733795	0.99613416	0.90140545	0.48686975	0.53606576
1.0	0.99872774	0.9559325	0.9997675	0.8998674	0.68474835	0.9976828	0.99999404	0.5142524	0.99955136	0.98631257
1.0	0.95369536	0.9996604	0.9986827	0.9672958	0.006128149	0.42526788	0.9222599	0.8525103	0.9997154	0.99921083
1.0	0.99992096	0.9990972	0.99984276	0.99981517	0.99808574	0.99907887	0.93236685	0.018963128	0.971721	0.99222565
1.0	0.9994961	0.47004426	0.9975448	0.99856645	0.9689242	0.9975883	0.9999715	0.55697036	0.9996049	0.14192912
1.0	0.11160125	0.99957436	0.5468555	0.99884367	0.99795234	0.9999138	0.7072578	0.9994766	0.26513025	0.98915255
1.0	0.9877636	0.99946636	0.022377478	0.79719365	0.33082047	0.9876245	0.94398093	0.9977792	0.9997862	0.0004723366
1.0	0.86939836	0.99778676	0.9995863	0.99859434	0.99176395	0.9937967	0.9998473	0.9988937	0.9975817	0.9995603
1.0	0.99991703	0.9951014	0.93618166	0.9742895	0.99966586	0.99992967	0.9777315	0.98413867	0.9846544	0.9994753
1.0	0.99656254	0.005813857	0.99948823	0.5833304	0.9610456	0.7158095	0.81051725	0.2423735	0.9891349	0.027520576
1.0	0.9992387	0.0009499798	0.99971	0.9999621	0.938569	0.99888843	0.994069	0.99918956	0.998911	0.9990038
1.0	0.9887706	0.98050344	0.0015516705	0.9996878	0.99963784	0.9999367	0.9993772	0.008326025	0.98512566	0.0008417973
1.0	0.99969554	0.1679	0.1537542	0.9789059	0.9976768	0.99933857	0.9991166	0.9972614	0.99808	0.00019813035
1.0	0.99956256	0.9999304	0.95086855	0.99286497	0.9921605	0.9978853	0.99738544	0.59872055	0.99782926	0.81101334
1.0	0.95686525	0.9999131	0.9992086	0.99738973	0.9847334	0.9981375	0.948466	0.73866093	0.010904498	0.999233
1.0	0.99920386	0.97815585	0.9992083	0.2585196	0.9837716	0.9975331	0.9984384	0.97945684	0.9971877	0.9991455
1.0	0.9975298	0.9996117	0.1450481	0.64424807	0.0004850439	0.9998604	0.9998179	0.9993024	0.9854871	0.006785373
1.0	0.9780161	0.9988709	0.20213702	0.99533206	0.010608298	0.942751	0.9936633	0.9993886	0.9990833	0.0018496228
1.0	0.51548606	0.46994781	0.99986124	0.99404585	0.9270896	0.99993193	0.98749536	0.9836646	0.10627975	0.9999734
1.0	0.98953724	0.81345576	0.99952114	0.007941633	0.9843215	0.9992828	0.99968183	0.9990502	0.99923146	0.9998073
1.0	0.99962926	0.9993845	0.22651857	0.9988667	0.29532245	0.99889696	0.9998666	0.63258183	0.9581628	0.98858076
1.0	0.9998332	0.49469462	0.99935466	0.9767978	0.591941	0.99864703	0.99979144	0.9999629	0.99974567	0.9954401
1.0	0.99874276	0.9999832	0.9983032	0.9741028	0.99954456	0.9943593	0.8873783	0.99789536	0.9988651	0.7800387
1.0	0.9999602	0.9983931	0.9164586	0.9763678	0.9820002	0.51528203	0.99979156	0.21131939	0.014634719	0.019605665
1.0	0.99893576	0.999343	0.08255457	0.9641013	0.963107	0.99987316	0.7898519	0.029634885	0.35532078	0.9842551
1.0	0.99938786	0.77086276	0.99987984	0.99682033	0.42551813	0.9992999	0.9937512	0.97542983	0.9899329	0.98938435
1.0	0.999129	0.86266047	0.99999225	0.75355715	0.6729167	0.99855083	0.9999827	0.99391866	0.0015318342	0.8735851
1.0	0.9605973	0.9871269	0.98574036	0.99906915	0.99047756	0.99957925	0.41116017	0.9844908	0.0089176865	0.9961572
1.0	0.24509838	0.99094397	0.99988806	0.99461406	0.6922808	0.995934	0.9430679	0.9999441	0.9819301	0.99915576
1.0	0.99206233	0.9900059	0.9999747	0.6606236	0.9971258	0.99963117	0.99970055	0.9990163	0.99998033	0.50916797
1.0	0.99934834	0.99603707	0.9893433	0.9998617	0.9610048	0.9102809	0.99981993	0.9994037	0.9985642	0.9993575
1.0	0.99963367	0.064031176	0.96879566	0.99719316	0.98630166	0.99939644	0.97317874	0.9955063	0.9996798	0.91040075
1.0	0.9976101	0.9869487	0.9615765	0.9986291	0.9948849	0.9986689	0.4932727	0.8148418	0.9991867	0.46743733
1.0	0.9869114	0.99889684	0.8729039	0.41527393	0.3993393	0.9948538	0.9967866	0.99884355	0.23615555	0.98528385
1.0	0.99986374	0.4638783	0.99862206	0.99927336	0.9875267	0.0002528992	0.9918711	0.9995136	0.65686285	0.027479012
1.0	0.99967635	0.70401466	0.950174	0.5906462	0.9831528	0.9969722	0.9284274	0.9989298	0.99949205	0.9945123
1.0	0.9938659	0.9996481	0.9996803	0.9074158	0.9863631	0.9996055	0.84263736	0.9997371	0.9918577	0.95265883
1.0	0.9965417	0.9984546	0.9991997	0.8084667	0.9975553	0.999186	0.9990701	0.99639136	0.9999646	0.99180216
1.0	0.81654763	0.9959462	0.99301344	0.9984163	0.99594504	0.7335336	0.9997445	0.9997924	0.99986887	0.8861029
1.0	0.99758935	0.9648958	0.59197956	0.9918451	0.9872944	0.9989489	0.9996555	0.995876	0.9978459	0.99985766
1.0	0.9992848	0.78885543	0.99986625	0.9919751	0.97950053	0.9926105	0.99978477	0.94338405	0.9969631	0.9774221
1.0	0.07653011	0.99967456	0.25284302	0.99937207	0.9800341	0.9338405	0.9998865	0.9980507	0.920212	0.9991917
1.0	0.99662554	0.16726239	0.2055144	0.9774304	0.9949419	0.99965405	0.9965263	0.9367628	0.99976677	0.9996172
1.0	0.9993457	0.998467	0.9807972	0.9641013	0.9277272	0.9695477	0.9996557	0.9999454	0.9804346	0.010311156
1.0	0.9998091	0.9987238	0.9997435	0.40000603	0.996262	0.9998443	0.62851864	0.11437562	0.9986285	0.99991846
1.0	0.3913208	0.88076645	0.9906365	0.9990821	0.99573946	0.452253	0.9927839	0.19889386	0.9942583	0.83713245
1.0	0.9997265	0.9993765	0.90892243	0.46824372	0.99675804	0.9502154	0.98572564	0.9994746	0.9999515	0.97013086
1.0	0.87950355	0.9947908	0.9992182	0.9980878	0.99191684	0.99962366	0.99997175	0.99877554	0.9998908	0.44059038
1.0	0.9989095	0.08957245	0.99912363	0.9960294	0.95880413	0.72477496	0.99981993	0.9999198	0.99965644	0.9968374
1.0	0.9975896	0.9952826	0.99960536	0.89420027	0.8909553	0.6376229	0.99918526	0.9998503	0.9981731	0.99980086
1.0	0.8409949	0.9964748	0.99637514	0.98399353	0.9999207	0.09306082	0.99978346	0.99857354	0.99966204	0.99456304
1.0	0.9992538	0.9966714	0.9998807	0.9968966	0.98116034	0.94907725	0.99371463	0.5033736	0.6812257	0.9982364
1.0	0.9976533	0.65048337	0.99958724	0.9983278	0.98957014	0.9996908	0.5462757	0.99938035	0.9985501	0.9994116
1.0	0.99888057	0.9814571	0.9693229	0.98783326	0.8186389	0.99975306	0.99971145	0.9972721	0.063741416	0.9994814
1.0	0.008489127	0.99476755	0.9832562	0.0807779	0.032567877	0.99821377	0.0011987048	0.99956876	0.39958715	0.9805839
1.0	0.9990982	0.8170861	0.9884369	0.9926952	0.08814431	0.9939022	0.9993999	0.9989704	0.99845815	0.99986875
1.0	0.9968945	0.999694	0.82642734	0.99816895	0.99409014	0.99661034	0.9999713	0.99876994	0.99975246	0.7315556
1.0	0.0011235201	0.9995989	0.9999201	0.11264704	0.9998821	0.10473277	0.9996613	0.9746347	0.41857836	0.11280969
1.0	0.9401239	0.9961755	0.14856087	0.99706024	0.6331288	0.99931324	0.04648588	0.50764	0.90302557	0.99996984
1.0	0.9937475	0.99996614	0.9997683	0.7110656	0.9978678	0.9996902	0.42670938	0.8456062	0.8223117	0.009784861
1.0	0.95651186	0.9995204	0.99981457	0.99873537	0.99903655	0.99244225	0.99984145	0.9956143	0.9927638	0.9999696
1.0	0.9783909	0.9996718	0.030873334	0.9641013	0.92184824	0.9999567	0.9994332	0.08126459	0.98042965	0.99910116
1.0	0.998895	0.13775212	0.99941397	0.99254566	0.89167523	0.96434736	0.99983096	0.99679047	0.9874729	0.01814168
1.0	0.9976174	0.95337063	0.9994438	0.998139	0.98547965	0.9425851	0.9999201	0.9938107	0.99968255	0.99997103
1.0	0.9983234	0.6176807	0.2480267	0.9993761	0.99858725	0.34172362	0.8363274	0.949287	0.99581736	0.61792713
1.0	0.99958616	0.9597288	0.98309743	0.99987173	0.9955674	0.94557905	0.9998858	0.044881713	0.010558099	0.99977416
1.0	0.99874336	0.98717463	0.999479	0.21087332	0.47891226	0.9974579	0.9995369	0.99856097	0.99987364	0.9990159
1.0	0.9130407	0.85604036	0.9997973	0.9948132	0.9517869	0.9751209	0.9996774	0.9985727	0.9999056	0.99549
1.0	0.96990037	0.9998568	0.96392155	0.9319683	0.47088727	0.913567	0.9997961	0.6297585	0.99998665	0.9860963
1.0	0.048750665	0.9999901	0.08769762	0.997973	0.36083925	0.93762267	0.9994174	0.999912	0.7686731	0.99219745
1.0	0.9944365	0.9997106	0.99367225	0.96165323	0.9015556	0.99048084	0.38510954	0.98849535	0.9922227	0.14642127
1.0	0.98077226	0.95803994	0.00035261604	0.019012801	0.9982436	0.99957556	0.9940308	0.99991643	0.4889736	0.7991283
1.0	0.99956447	0.98790646	0.34505808	0.9937821	0.998092	0.99488395	0.99981624	0.9952573	0.9965677	0.9569207
1.0	0.991967	0.9986614	0.9997923	0.44948572	0.978875	0.9998006	0.98107696	0.82781214	0.34287128	0.4090785
1.0	0.9998437	0.061156336	0.9779011	0.64281267	0.993109	0.99849427	0.9991504	0.9995443	0.99945813	0.8282669
1.0	0.98754346	0.9982652	0.96527827	0.9905538	0.76217544	0.058371834	0.99983096	0.99831605	0.9976829	0.99923337
1.0	0.99824095	0.99796295	0.5717896	0.99220467	0.71889395	0.997654	0.9928653	0.9829882	0.9989422	0.99965644
1.0	0.9997682	0.9995913	0.99957806	0.97263396	0.09392349	0.99817836	0.8038604	0.8334742	0.9541821	0.65866834
1.0	0.9973157	0.9984875	0.9942701	0.98273486	0.77272516	0.7863031	0.2906638	0.9998338	0.9912776	0.118499085
1.0	0.2492196	0.99967134	0.98490566	0.9993117	0.9941473	0.9998648	0.9987078	0.98993534	0.99965763	0.9999291
1.0	0.08497787	0.99919945	0.9869682	0.99980503	0.9860513	0.99457955	0.9955409	0.9984755	0.7399748	0.96078753
1.0	0.99903095	0.081155084	0.9104802	0.029427134	0.8340723	0.999821	0.97458184	0.009625367	0.9993198	0.99075973
1.0	0.021898134	0.00079659105	0.99972576	0.9978035	0.99993944	0.9965653	0.9972958	0.93109125	0.13786322	0.99980086
1.0	0.8537998	0.9999535	0.72147703	0.99627435	0.99963737	0.9992873	0.99280083	0.99982685	0.94116235	0.96510994
1.0	0.9975311	0.9310466	0.8821733	0.9985091	0.99104613	0.9893281	0.9978955	0.7962327	0.9973597	0.9997323
1.0	0.9901736	0.85546035	0.25611374	0.98780406	0.99342644	0.75435996	0.956574	0.9999182	0.992765	0.0018211822
1.0	0.07439853	0.9695756	0.963244	0.7289818	0.21398795	0.7775359	0.99890137	0.10270907	0.99953985	0.033854622
1.0	0.00097595336	0.9767977	0.0012909404	0.9988335	0.8516233	0.99017465	0.9945791	0.998516	0.9997545	0.99679226
1.0	0.99504846	0.8340859	0.9997738	0.99527293	0.99443626	0.83393	0.9997768	0.9881407	0.99678075	0.99935
1.0	0.99695265	0.06390395	0.9994479	0.99735117	0.9939427	0.9992489	0.99982256	0.9997644	0.9989747	0.9953426
1.0	0.9199726	0.9892135	0.94716096	0.99892753	0.86654025	0.99979764	0.993072	0.98532873	0.9912907	0.9981298
1.0	0.9949751	0.99661034	0.9992429	0.99943775	0.9992065	0.01359226	0.99987733	0.13161595	0.9796037	0.05906144
1.0	0.93713033	0.999318	0.9964419	0.99638605	0.99959916	0.3657735	0.9999732	0.9938658	0.9897104	0.99000895
1.0	0.998862	0.46135837	0.030537253	0.9986456	0.9848645	0.033682067	0.9221987	0.9983063	0.99969697	0.9962269
1.0	0.99972993	0.9991984	0.13087374	0.9915576	0.9673852	0.0035497842	0.8411876	0.105506666	0.9892994	0.9865122
1.0	0.99897265	0.15803127	0.7887047	0.95381	0.98541	0.99160504	0.09271447	0.9999411	0.9996556	0.9993075
1.0	0.51718396	0.99778134	0.99996257	0.9901334	0.8028086	0.9998925	0.9999795	0.85471493	0.99288964	0.9984854
1.0	0.90781164	0.99904245	0.9995956	0.96182525	0.9767273	0.7659957	0.99897975	0.99900585	0.98910284	0.99894077
1.0	0.9822134	0.8080799	0.9997435	0.9897351	0.9895884	0.9997067	0.9999894	0.99930024	0.5781036	0.98892677
1.0	0.99993587	0.99517304	0.2559134	0.63384145	0.044663694	0.9990625	0.9854226	0.9905071	0.9996846	0.92719567
1.0	0.99614704	0.9983082	0.997335	0.99652547	0.99783725	0.9999759	0.99694186	0.11132845	0.7755946	0.9641551
1.0	0.9965418	0.85058266	0.999629	0.4402866	0.9811927	0.9510016	0.9291373	0.016040094	0.09192221	0.9999317
1.0	0.0005723357	0.99602723	0.09708084	0.9988533	0.99968827	0.99904555	0.9997087	0.43528315	0.99976677	0.9640875
1.0	0.99906486	0.99595344	0.9539915	0.6977156	0.0016030342	0.99948275	0.99989533	0.975947	0.0147649245	0.99986434
1.0	0.9675267	0.76330465	0.9951007	0.9987116	0.20434012	0.99875903	0.9995277	0.99900454	0.9914622	0.99673045
1.0	0.99968255	0.06489356	0.99899226	0.9915386	0.99980587	0.9999392	0.99775606	0.99751043	0.6460113	0.9889347
1.0	0.99989283	0.99819547	0.00053343934	0.9886979	0.9903656	0.9999807	0.99552673	0.99984837	0.99601823	0.021911016
1.0	0.9997154	0.005286848	0.9990866	0.997439	0.8794554	0.002677962	0.99923635	0.99442357	0.9989079	0.96166945
1.0	0.5080068	0.99891555	0.61953044	0.89154905	0.9965036	0.98543084	0.9965383	0.99890506	0.77539283	0.99915314
1.0	0.9888755	0.9774868	0.9489092	0.9986004	0.99076265	0.9999143	0.9972318	0.99996483	0.99817455	0.9998154
1.0	0.8458031	0.8390306	0.9994393	0.9152699	0.9929825	0.8402447	0.9665317	0.9968862	0.508253	0.48961338
1.0	0.9785362	0.6229853	0.9989662	0.9985759	0.9991873	0.9999666	0.7912322	0.9995684	0.6744802	0.99996674
1.0	0.99120927	0.9964945	0.9991405	0.9861151	0.9976665	0.99972516	0.37037867	0.8018086	0.9176961	0.29866835
1.0	0.9932278	0.9996871	0.97827905	0.93367326	0.9441857	0.99894565	0.9997981	0.99977976	0.99945325	0.6027737
1.0	0.99908364	0.9624295	0.8906405	0.757245	0.8763763	0.0405852	0.07665533	0.9999316	0.96279526	0.0008900427
1.0	0.4533732	0.998379	0.99975985	0.9914321	0.06984587	0.99990857	0.9999013	0.057799935	0.9992242	0.9994305
1.0	0.99958056	0.18692595	0.999808	0.02147966	0.29232326	0.9998642	0.97723365	0.99908817	0.9932202	0.9999249
1.0	0.87732345	0.0018920988	0.97920156	0.9984787	0.3545189	0.9010089	0.0027028054	0.9978422	0.9997818	0.9735844
1.0	0.9945496	0.9987073	0.99934334	0.6321253	0.0014330769	0.0031581137	0.9755888	0.9993992	0.998467	0.9994481
1.0	0.99947613	0.99896085	0.97717786	0.89641523	0.015777221	0.9999732	0.9986853	0.9729523	0.892522	0.82949924
1.0	0.99514455	0.99513716	0.9971846	0.99407923	0.46735525	0.93829805	0.99993765	0.99991107	0.95675534	0.99985373
1.0	0.97471184	0.9954448	0.99996924	0.13874327	0.9832696	0.9651087	0.9999753	0.6107011	0.9847333	0.9994936
1.0	0.9995029	0.96675605	0.9999181	0.97090787	0.9967924	0.0077431034	0.9957824	0.99217963	0.993962	0.6420239
1.0	0.42290816	0.96718806	0.97847134	0.98761463	0.9676379	0.38318935	0.9998161	0.95038325	0.9997782	0.4754316
1.0	0.9916277	0.023414448	0.9299713	0.9985135	0.08977783	0.99915314	0.9996518	0.9880155	0.9986285	0.72813016
1.0	0.99883157	0.999793	0.67957735	0.99818146	0.75584805	0.9988356	0.0055483775	0.48950762	0.8463473	0.032881327
1.0	0.99346405	0.9435226	0.98630655	0.9983242	0.29647738	0.99690956	0.9806116	0.99504	0.98130876	0.99994767
1.0	0.9974395	0.8404571	0.63371086	0.9993674	0.98548037	0.99903214	0.97721237	0.9999263	0.8457306	0.98787004
1.0	0.9996803	0.99958473	0.974985	0.9965144	0.07383487	0.9999888	0.89153427	0.9999887	0.11583786	0.9950151
1.0	0.0023987303	0.997866	0.9996885	0.9954927	0.9871416	0.9985915	0.44124168	0.87652755	0.96901715	0.171353
1.0	0.99971694	0.9980019	0.99953806	0.000113379705	0.9272009	0.809466	0.99932826	0.9847186	0.9996784	0.9987118
1.0	0.994068	0.9971246	0.99979204	0.9960224	0.9972018	0.99957603	0.0307555	0.9999014	0.97289443	0.99930334
1.0	0.98266727	0.11953156	0.9997824	0.99663025	0.9997142	0.9999318	0.9998062	0.99907136	0.9998349	0.36351457
1.0	0.94532424	0.94229144	0.9999845	0.99947935	0.9399092	0.56295145	0.9991074	0.83148015	0.99751246	0.99925715
1.0	0.99734855	0.99765706	0.99994946	0.062201414	0.9619172	0.73100567	0.9831786	0.4124201	0.9956306	0.87578136
1.0	0.11079384	0.77457535	0.9994116	0.906182	0.9416479	0.9682585	0.9916128	0.998059	0.47350934	0.21421602
1.0	0.9909304	0.3282992	0.993417	0.98152083	0.03689615	0.9976615	0.7113439	0.99988985	0.92278975	0.9991001
1.0	0.98448515	0.5229842	0.9960885	0.9989496	0.99336904	0.7600289	0.8645937	0.9999424	0.99972576	0.99954647
1.0	0.99869907	0.9998233	0.95607483	0.0018232412	0.9924239	0.99991596	0.98015493	0.8414512	0.9997849	0.111840695
1.0	0.9983614	0.99818295	0.9996233	0.7179407	0.59260553	0.97107995	0.21806854	0.9984713	0.9541821	0.9712157
1.0	0.9987212	0.021719716	0.84902406	0.9987255	0.115222104	0.99845135	0.9999913	0.6414765	0.99989474	0.5858206
1.0	0.99988043	0.9951638	0.9760938	0.86275816	0.99006337	0.9999261	0.9996393	0.010440907	0.99962103	0.077853076
1.0	0.9989704	0.99844956	0.9951368	0.9569682	0.99779165	0.99991214	0.99733764	0.9879897	0.9993969	0.9926434
1.0	0.9999517	0.9949543	0.99982005	0.75710034	0.9889552	0.9944424	0.99991727	0.7324082	0.9959757	0.9999176
1.0	0.99058247	0.99952793	0.93351597	0.9641013	0.9841046	0.97993165	0.99980634	0.99943584	0.99165887	0.9996648
1.0	0.96095866	0.99816185	0.9934436	0.9984401	0.3533644	0.9228952	0.99401504	0.96302396	0.99985695	0.99929917
1.0	0.9774875	0.9990934	0.9953141	0.987806	0.5985833	0.9998006	0.8271885	0.00059857237	0.9994313	0.9999443
1.0	0.60890186	0.08234063	0.97050136	0.99834955	0.9964309	0.99363554	0.9990375	0.9599814	0.99869365	0.9998184
1.0	0.99988985	0.9995864	0.008643385	0.9894371	0.12648427	0.99534947	0.9992331	0.9819988	0.9982937	0.9985837
1.0	0.9994862	0.99963367	0.99924976	0.95986515	0.95148146	0.8554288	0.9472352	0.40277332	0.99975175	0.9781327
1.0	0.9989073	0.023315724	0.9840979	0.012926167	0.014890995	0.94039	0.999602	0.9976108	0.9921239	0.87472504
1.0	0.96829414	0.99884063	0.97050136	0.9810301	0.99982136	0.96772	0.99974555	0.76417094	0.99971265	0.99997115
1.0	0.9875508	0.91279024	0.9935081	0.9992481	0.9980568	0.70538986	0.9999577	0.999332	0.99707484	0.99954057
1.0	0.001459064	0.99950147	0.99907446	0.99795157	0.98011154	0.99990153	0.99988604	0.850633	0.95180506	0.0053730397
1.0	0.9606104	0.9155275	0.99810314	0.9707892	0.9962896	0.97182953	0.93236685	0.99847275	0.9380183	0.9999144
1.0	0.97675556	0.93520707	0.9998311	0.9997733	0.9948143	0.8407231	0.99992836	0.99975437	0.41600332	0.8856438
1.0	0.9687819	0.9923099	0.9995421	0.9996093	0.9997036	0.99898905	0.6893718	0.99143106	0.22645253	0.3794195
1.0	0.4885404	0.9556316	0.9996455	0.95210624	0.88570935	0.9886474	0.9999273	0.99950016	0.9999443	0.84774244
0.0	0.9416304	0.94229144	0.97050136	0.9641013	0.9893745	0.9543272	0.93236685	0.94976526	0.9541821	0.95265883
0.0	0.9416304	0.94229144	0.97050136	0.9641013	0.9893745	0.9543272	0.93236685	0.94976526	0.9541821	0.95265883
0.0	0.9416304	0.94229144	0.97050136	0.9641013	0.9893745	0.9543272	0.93236685	0.94976526	0.9541821	0.95265883
0.0	0.9416304	0.94229144	0.97050136	0.9641013	0.9893745	0.9543272	0.93236685	0.94976526	0.9541821	0.95265883
0.0	0.9416304	0.94229144	0.97050136	0.9641013	0.9893745	0.9543272	0.93236685	0.94976526	0.9541821	0.95265883
0.0	0.9416304	0.94229144	0.97050136	0.9641013	0.9893745	0.9543272	0.93236685	0.94976526	0.9541821	0.95265883
0.0	0.99515617	0.9867851	0.99746037	0.90354234	0.9765768	0.9983694	0.99711007	0.9945268	0.98725003	0.994162
0.0	0.9136089	0.9522345	0.9271445	0.4712498	0.9257733	0.45924234	0.85653156	0.8898541	0.38436198	0.95130914
0.0	0.9136089	0.9522345	0.9271445	0.4712498	0.9257733	0.45924234	0.85653156	0.8898541	0.38436198	0.95130914
0.0	0.99932134	0.9989084	0.9977539	0.95637447	0.9610048	0.9990644	0.99068576	0.99862516	0.99569404	0.9967804
0.0	0.9955049	0.99456066	0.999302	0.9957431	0.9873645	0.9993192	0.99940026	0.9965863	0.99810684	0.9987269
0.0	0.99212897	0.9928195	0.99873847	0.99288017	0.979506	0.998949	0.9991708	0.9957325	0.9971102	0.99731123
0.0	0.9788486	0.9523149	0.97923934	0.98303014	0.9744236	0.99633116	0.98948216	0.9770626	0.9925047	0.9900338
0.0	0.99212897	0.9928195	0.99873847	0.99288017	0.979506	0.998949	0.9991708	0.9957325	0.9971102	0.99731123
0.0	0.99212897	0.9928195	0.99873847	0.99288017	0.979506	0.998949	0.9991708	0.9957325	0.9971102	0.99731123
0.0	0.9788486	0.9523149	0.97923934	0.98303014	0.9744236	0.99633116	0.98948216	0.9770626	0.9925047	0.9900338
0.0	0.9987392	0.9994881	0.99972576	0.997926	0.99732685	0.9999064	0.9997732	0.9992211	0.9996495	0.9991079
0.0	0.9416304	0.94229144	0.97050136	0.9641013	0.9893745	0.9543272	0.93236685	0.94976526	0.9541821	0.95265883
0.0	0.9416304	0.94229144	0.97050136	0.9641013	0.9893745	0.9543272	0.93236685	0.94976526	0.9541821	0.95265883
0.0	0.9987392	0.9994881	0.99972576	0.997926	0.99732685	0.9999064	0.9997732	0.9992211	0.9996495	0.9991079
0.0	0.9416304	0.94229144	0.97050136	0.9641013	0.9893745	0.9543272	0.93236685	0.94976526	0.9541821	0.95265883
0.0	0.9416304	0.94229144	0.97050136	0.9641013	0.9893745	0.9543272	0.93236685	0.94976526	0.9541821	0.95265883
0.0	0.99212897	0.9928195	0.99873847	0.99288017	0.979506	0.998949	0.9991708	0.9957325	0.9971102	0.99731123
0.0	0.9788486	0.9523149	0.97923934	0.98303014	0.9744236	0.99633116	0.98948216	0.9770626	0.9925047	0.9900338
0.0	0.99932134	0.9989084	0.9977539	0.95637447	0.9610048	0.9990644	0.99068576	0.99862516	0.99569404	0.9967804
0.0	0.99212897	0.9928195	0.99873847	0.99288017	0.979506	0.998949	0.9991708	0.9957325	0.9971102	0.99731123
0.0	0.9987392	0.9994881	0.99972576	0.997926	0.99732685	0.9999064	0.9997732	0.9992211	0.9996495	0.9991079
0.0	4.1869956e-05	5.827131e-05	0.00017126687	9.143103e-05	0.00010880692	0.0040855506	0.00048783177	8.565772e-05	0.00030989	0.00010376631
0.0	0.0008552378	0.0015902868	0.0030923223	0.07841274	0.030391175	0.0145656625	0.004286093	0.0028593047	0.00079956726	0.007653001
0.0	0.9987392	0.9994881	0.99972576	0.997926	0.99732685	0.9999064	0.9997732	0.9992211	0.9996495	0.9991079
0.0	0.9416304	0.94229144	0.97050136	0.9641013	0.9893745	0.9543272	0.9323667	0.94976526	0.9541821	0.95265883
0.0	0.9987392	0.9994881	0.99972576	0.997926	0.99732685	0.9999064	0.9997732	0.9992211	0.9996495	0.9991079
0.0	0.9416304	0.94229144	0.97050136	0.9641013	0.9893745	0.9543272	0.93236685	0.94976526	0.9541821	0.95265883
0.0	0.9416304	0.94229144	0.97050136	0.9641013	0.9893745	0.9543272	0.9323667	0.94976526	0.9541821	0.95265883
0.0	0.9416304	0.94229144	0.97050136	0.9641013	0.9893745	0.9543272	0.93236685	0.94976526	0.9541821	0.95265883
0.0	0.9416304	0.94229144	0.97050136	0.9641013	0.9893745	0.9543272	0.93236685	0.94976526	0.9541821	0.95265883
0.0	0.9987392	0.9994881	0.99972576	0.997926	0.99732685	0.9999064	0.9997732	0.9992211	0.9996495	0.9991079
0.0	0.99932134	0.9989084	0.9977539	0.95637447	0.9610048	0.9990644	0.99068576	0.99862516	0.99569404	0.9967804
0.0	0.99932134	0.9989084	0.9977539	0.95637447	0.9610048	0.9990644	0.99068576	0.99862516	0.99569404	0.9967804
0.0	0.99212897	0.9928195	0.99873847	0.99288017	0.979506	0.998949	0.9991708	0.9957325	0.9971102	0.99731123
0.0	0.99212897	0.9928195	0.99873847	0.99288017	0.979506	0.998949	0.9991708	0.9957325	0.9971102	0.99731123
0.0	0.9447724	0.9451437	0.9868379	0.8803797	0.92243344	0.9824354	0.9910029	0.46175557	0.985908	0.996442
0.0	0.95598817	0.9444341	0.9866905	0.9120511	0.9080142	0.9827504	0.9905281	0.5114438	0.9852137	0.99625117
0.0	0.9589872	0.9468856	0.9874672	0.88096374	0.90981656	0.98104537	0.99067545	0.45418912	0.98745733	0.996167
0.0	0.9480786	0.9526036	0.98248047	0.9000326	0.9000216	0.98189926	0.98941016	0.5199922	0.9862316	0.9963756
0.0	0.9254318	0.91772115	0.97918254	0.861182	0.87605876	0.9753456	0.98828775	0.40277332	0.9805166	0.99417555
0.0	0.9254318	0.9177212	0.97918254	0.861182	0.87605876	0.9753456	0.98828775	0.40277332	0.9805166	0.99417555
0.0	0.9254318	0.91772115	0.97918254	0.861182	0.87605876	0.9753456	0.98828775	0.40277338	0.9805166	0.99417555
0.0	0.9254318	0.91772115	0.97918254	0.861182	0.87605876	0.9753456	0.98828775	0.40277338	0.9805166	0.99417555
0.0	0.9254318	0.91772115	0.97918254	0.861182	0.8760589	0.9753456	0.98828775	0.40277338	0.9805166	0.99417555
0.0	0.9788486	0.9523149	0.97923934	0.98303014	0.9744236	0.99633116	0.98948216	0.9770626	0.9925047	0.9900338
0.0	0.99212897	0.9928195	0.99873847	0.99288017	0.979506	0.998949	0.9991708	0.9957325	0.9971102	0.99731123
0.0	0.9994956	0.9993686	0.9989932	0.9776634	0.9838344	0.999451	0.9962255	0.9992656	0.99833894	0.99916255
0.0	0.77090096	0.00051714596	0.98537666	0.060974732	0.9835523	0.9995129	0.9973289	0.113142945	0.9253156	0.7113995
0.0	0.09367315	0.998919	0.9299713	0.9870684	0.98910505	0.94743615	0.99942315	0.9971365	0.5325103	0.9863565
0.0	0.99212897	0.9928195	0.99873847	0.99288017	0.979506	0.998949	0.9991708	0.9957325	0.9971102	0.99731123
0.0	0.0283601	0.00069456553	0.008180262	0.0116391955	0.050562106	0.0062083662	0.010689264	0.06959922	0.0017832841	0.00065835385
0.0	0.9416304	0.94229144	0.97050136	0.9641013	0.9893745	0.9543272	0.93236685	0.94976526	0.9541821	0.95265883
0.0	0.9416304	0.94229144	0.97050136	0.9641013	0.9893745	0.9543272	0.93236685	0.94976526	0.9541821	0.95265883
0.0	0.9987392	0.9994881	0.99972576	0.997926	0.99732685	0.9999064	0.9997732	0.9992211	0.9996495	0.9991079
0.0	0.9416304	0.94229144	0.97050136	0.9641013	0.9893745	0.9543272	0.93236685	0.94976526	0.9541821	0.95265883
0.0	0.9997954	0.99973315	0.9999001	0.99904734	0.9974782	0.99965334	0.99951375	0.99974066	0.9997867	0.99993026
0.0	0.0012829412	0.032712553	3.1110903e-05	0.20708914	0.00033444882	0.004245262	0.0029115842	0.00017585135	0.020077908	0.0013425191
0.0	0.97420293	0.8521024	0.9754591	0.7396571	0.86697274	0.9911056	0.9773391	0.983721	0.9824095	0.87976104
0.0	0.9987392	0.9994881	0.99972576	0.997926	0.99732685	0.9999064	0.9997732	0.9992211	0.9996495	0.9991079
0.0	0.9416304	0.94229144	0.97050136	0.9641013	0.9893745	0.9543272	0.93236685	0.94976526	0.9541821	0.95265883
0.0	0.9416304	0.94229144	0.97050136	0.9641013	0.9893745	0.9543272	0.93236685	0.94976526	0.9541821	0.95265883
0.0	0.9416304	0.94229144	0.97050136	0.9641013	0.9893745	0.9543272	0.93236685	0.94976526	0.9541821	0.95265883
0.0	0.9416304	0.94229144	0.97050136	0.9641013	0.9893745	0.9543272	0.93236685	0.94976526	0.9541821	0.95265883
0.0	0.9416304	0.94229144	0.97050136	0.9641013	0.9893745	0.9543272	0.93236685	0.94976526	0.9541821	0.95265883
0.0	0.9987392	0.9994881	0.99972576	0.997926	0.99732685	0.9999064	0.9997732	0.9992211	0.9996495	0.9991079
0.0	0.9957119	0.9976712	0.99722725	0.989852	0.9906606	0.9983053	0.9984112	0.9628096	0.996902	0.9997702
0.0	0.9927523	0.9795193	0.99652326	0.9878613	0.9665373	0.99859935	0.998103	0.9986374	0.9974462	0.99662966
0.0	0.9979248	0.9965479	0.99890125	0.9901736	0.98475707	0.9995857	0.999421	0.99870086	0.9973552	0.9979913
0.0	0.9416304	0.94229144	0.97050136	0.9641013	0.9893745	0.9543272	0.93236685	0.94976526	0.9541821	0.95265883
0.0	0.99932134	0.9989084	0.9977539	0.95637447	0.9610048	0.9990644	0.99068576	0.99862516	0.99569404	0.9967804
0.0	0.99212897	0.9928195	0.99873847	0.99288017	0.979506	0.998949	0.9991708	0.9957325	0.9971102	0.99731123
0.0	0.9788486	0.9523149	0.97923934	0.98303014	0.9744236	0.99633116	0.98948216	0.9770626	0.9925047	0.9900338
0.0	0.99212897	0.9928195	0.99873847	0.99288017	0.979506	0.998949	0.9991708	0.9957325	0.9971102	0.99731123
0.0	0.9927523	0.9795192	0.99652326	0.9878613	0.9665373	0.99859935	0.998103	0.9986374	0.9974462	0.99662966
0.0	0.99212897	0.9928195	0.99873847	0.99288017	0.979506	0.998949	0.9991708	0.9957325	0.9971102	0.99731123
0.0	0.99663854	0.99793315	0.99919695	0.9967841	0.9895817	0.99946886	0.9995258	0.9984164	0.99855524	0.99905556
0.0	0.9416304	0.94229144	0.97050136	0.9641013	0.9893745	0.9543272	0.93236685	0.94976526	0.9541821	0.95265883
0.0	0.9416304	0.94229144	0.97050136	0.9641013	0.9893745	0.9543272	0.93236685	0.94976526	0.9541821	0.95265883
0.0	0.9416304	0.94229144	0.97050136	0.9641013	0.9893745	0.9543272	0.93236685	0.94976526	0.9541821	0.95265883
0.0	0.9416304	0.94229144	0.97050136	0.9641013	0.9893745	0.9543272	0.93236685	0.94976526	0.9541822	0.95265883
0.0	0.9416304	0.94229144	0.97050136	0.9641013	0.9893745	0.9543272	0.93236685	0.94976526	0.9541822	0.95265883
0.0	0.9416304	0.94229144	0.97050136	0.9641013	0.9893745	0.9543272	0.9323667	0.94976526	0.9541821	0.95265883
0.0	0.9416304	0.94229144	0.97050136	0.9641013	0.9893745	0.9543272	0.9323667	0.94976526	0.9541821	0.95265883
0.0	0.9416304	0.94229144	0.97050136	0.9641013	0.9893745	0.9543272	0.93236685	0.94976526	0.9541821	0.95265883
0.0	0.99932134	0.9989084	0.9977539	0.95637447	0.9610048	0.9990644	0.99068576	0.99862516	0.99569404	0.9967804
0.0	0.99932134	0.9989084	0.9977539	0.95637447	0.9610048	0.9990644	0.99068576	0.99862516	0.99569404	0.9967804
0.0	0.99212897	0.9928195	0.99873847	0.99288017	0.979506	0.998949	0.9991708	0.9957325	0.9971102	0.99731123
0.0	0.99212897	0.9928195	0.99873847	0.99288017	0.979506	0.998949	0.9991708	0.9957325	0.9971102	0.99731123
0.0	0.9416304	0.94229144	0.97050136	0.9641013	0.9893745	0.9543272	0.93236685	0.94976526	0.9541821	0.95265883
0.0	0.9788486	0.9523149	0.97923934	0.98303014	0.9744236	0.99633116	0.98948216	0.9770626	0.9925047	0.9900338
0.0	0.9788486	0.9523149	0.97923934	0.98303014	0.9744236	0.99633116	0.9894823	0.9770626	0.9925047	0.9900338
0.0	0.99212897	0.9928195	0.99873847	0.99288017	0.979506	0.998949	0.9991708	0.9957325	0.9971102	0.99731123
0.0	0.99212897	0.9928195	0.99873847	0.99288017	0.979506	0.998949	0.9991708	0.9957325	0.9971102	0.99731123
0.0	0.9416304	0.94229144	0.97050136	0.9641013	0.9893745	0.9543272	0.93236685	0.94976526	0.9541821	0.95265883
0.0	0.9416304	0.94229144	0.97050136	0.9641013	0.9893745	0.9543272	0.93236685	0.94976526	0.9541821	0.95265883
0.0	0.9416304	0.94229144	0.97050136	0.9641013	0.9893745	0.9543272	0.93236685	0.94976526	0.9541821	0.95265883
0.0	0.9416304	0.94229144	0.97050136	0.9641013	0.9893745	0.9543272	0.93236685	0.94976526	0.9541821	0.95265883
0.0	0.9987392	0.9994881	0.99972576	0.997926	0.99732685	0.9999064	0.9997732	0.9992211	0.9996495	0.9991079
0.0	0.9416304	0.94229144	0.97050136	0.9641013	0.9893745	0.9543272	0.93236685	0.94976526	0.9541821	0.95265883
0.0	0.9416304	0.94229144	0.97050136	0.9641013	0.9893745	0.9543272	0.93236685	0.94976526	0.9541821	0.95265883
0.0	0.9987392	0.9994881	0.99972576	0.997926	0.99732685	0.9999064	0.9997732	0.9992211	0.9996495	0.9991079
0.0	0.9416304	0.94229144	0.97050136	0.9641013	0.9893745	0.9543272	0.93236685	0.94976526	0.9541821	0.95265883
0.0	0.9416304	0.94229144	0.97050136	0.9641013	0.9893745	0.9543272	0.93236685	0.94976526	0.9541821	0.95265883
0.0	0.9991509	0.99965596	0.9997904	0.99845266	0.99801046	0.99992764	0.9998191	0.9994273	0.99972695	0.99937505
0.0	0.9416304	0.94229144	0.97050136	0.9641013	0.9893745	0.9543272	0.93236685	0.94976526	0.9541821	0.95265883
0.0	0.9416304	0.94229144	0.97050136	0.9641013	0.9893745	0.9543272	0.93236685	0.94976526	0.9541821	0.95265883
0.0	0.9416304	0.94229144	0.97050136	0.9641013	0.9893745	0.9543272	0.93236685	0.94976526	0.9541821	0.95265883
0.0	0.9987392	0.9994881	0.99972576	0.997926	0.99732685	0.9999064	0.9997732	0.9992211	0.9996495	0.9991079
0.0	0.9987392	0.9994881	0.99972576	0.997926	0.99732685	0.9999064	0.9997732	0.9992211	0.9996495	0.9991079
0.0	0.9416304	0.94229144	0.97050136	0.9641013	0.9893745	0.9543272	0.93236685	0.94976526	0.9541821	0.95265883
0.0	0.9927523	0.9795193	0.99652326	0.9878613	0.9665372	0.99859935	0.998103	0.9986374	0.9974462	0.99662966
0.0	0.00087486475	0.0024989245	0.0001572207	0.0005892591	0.00023945775	0.00065094366	0.00058783626	0.004316321	0.20288704	0.69936925
0.0	0.99932134	0.9989084	0.9977539	0.95637447	0.9610048	0.9990644	0.99068576	0.99862516	0.99569404	0.9967804
0.0	0.99212897	0.9928195	0.99873847	0.99288017	0.979506	0.998949	0.9991708	0.9957325	0.9971102	0.99731123
0.0	0.9788486	0.9523149	0.97923934	0.98303014	0.9744236	0.99633116	0.98948216	0.9770626	0.9925047	0.9900338
0.0	0.99212897	0.9928195	0.99873847	0.99288017	0.979506	0.998949	0.9991708	0.9957325	0.9971102	0.99731123
0.0	0.9957119	0.9976712	0.99722725	0.989852	0.9906606	0.9983053	0.9984112	0.9628096	0.996902	0.9997702
0.0	0.99932134	0.9989084	0.9977539	0.95637447	0.9610048	0.9990644	0.99068576	0.99862516	0.99569404	0.9967804
0.0	0.99932134	0.9989084	0.9977539	0.95637447	0.9610048	0.9990644	0.99068576	0.99862516	0.99569404	0.9967804
0.0	0.99212897	0.9928195	0.99873847	0.99288017	0.979506	0.998949	0.9991708	0.9957325	0.9971102	0.99731123
0.0	0.99212897	0.9928195	0.99873847	0.99288017	0.979506	0.998949	0.9991708	0.9957325	0.9971102	0.99731123
0.0	0.99212897	0.9928195	0.99873847	0.99288017	0.979506	0.998949	0.9991708	0.9957325	0.9971102	0.99731123
0.0	0.99212897	0.9928195	0.99873847	0.99288017	0.979506	0.998949	0.9991708	0.9957325	0.9971102	0.99731123
0.0	0.9987392	0.9994881	0.99972576	0.997926	0.99732685	0.9999064	0.9997732	0.9992211	0.9996495	0.9991079
0.0	0.9987392	0.9994881	0.99972576	0.997926	0.99732685	0.9999064	0.9997732	0.9992211	0.9996495	0.9991079
0.0	0.99932134	0.9989084	0.9977539	0.95637447	0.9610048	0.9990644	0.99068576	0.99862516	0.99569404	0.9967804
0.0	0.99212897	0.9928195	0.99873847	0.99288017	0.979506	0.998949	0.9991708	0.9957325	0.9971102	0.99731123
0.0	0.99212897	0.9928195	0.99873847	0.99288017	0.979506	0.998949	0.9991708	0.9957325	0.9971102	0.99731123
0.0	0.9987392	0.9994881	0.99972576	0.997926	0.99732685	0.9999064	0.9997732	0.9992211	0.9996495	0.9991079
0.0	0.9416304	0.94229144	0.97050136	0.9641013	0.9893745	0.9543272	0.9323667	0.94976526	0.9541821	0.95265883
0.0	0.9416304	0.94229144	0.97050136	0.9641013	0.9893745	0.9543272	0.93236685	0.94976526	0.9541821	0.95265883
0.0	0.9416304	0.94229144	0.97050136	0.9641013	0.9893745	0.9543272	0.93236685	0.94976526	0.9541821	0.95265883
0.0	0.9416304	0.94229144	0.97050136	0.9641013	0.9893745	0.9543272	0.93236685	0.94976526	0.9541821	0.95265883
0.0	0.00582535	0.00045650278	0.0052711032	0.0029271883	0.0016814483	0.050572112	0.011350434	0.023236735	0.061240498	0.0015671089
0.0	0.00582535	0.00045650278	0.0052711032	0.0029271883	0.0016814483	0.050572112	0.01135043	0.023236735	0.061240513	0.0015671089
0.0	0.00582535	0.00045650278	0.0052711032	0.0029271883	0.0016814483	0.050572112	0.011350434	0.02323674	0.061240513	0.0015671082
0.0	0.005825345	0.00045650278	0.0052711032	0.0029271883	0.0016814483	0.050572112	0.011350434	0.023236746	0.061240487	0.0015671082
0.0	0.00582535	0.00045650254	0.0052711032	0.0029271871	0.0016814483	0.050572112	0.011350434	0.023236735	0.061240513	0.0015671089
0.0	0.00582535	0.00045650278	0.0052711004	0.0029271883	0.0016814483	0.050572112	0.01135043	0.023236735	0.061240498	0.0015671089
0.0	0.00582535	0.00045650278	0.0052711032	0.0029271883	0.0016814483	0.050572112	0.01135043	0.023236735	0.061240498	0.0015671089
0.0	0.005825345	0.00045650278	0.0052711032	0.0029271883	0.0016814483	0.05057212	0.011350434	0.023236735	0.061240487	0.0015671082
0.0	0.00582535	0.00045650254	0.0052711032	0.0029271871	0.0016814483	0.050572112	0.011350434	0.023236735	0.061240513	0.0015671082
0.0	0.00582535	0.00045650254	0.0052711032	0.0029271883	0.0016814483	0.050572112	0.011350434	0.023236735	0.061240498	0.0015671082
0.0	0.00582535	0.00045650278	0.0052711004	0.0029271883	0.0016814483	0.050572112	0.01135043	0.023236735	0.061240498	0.0015671082
0.0	0.005825345	0.00045650278	0.0052711004	0.0029271883	0.0016814483	0.050572112	0.011350434	0.023236735	0.061240487	0.0015671082
0.0	0.00582535	0.00045650278	0.0052711004	0.0029271871	0.0016814483	0.050572112	0.011350434	0.023236735	0.061240513	0.0015671082
0.0	0.9416304	0.94229144	0.97050136	0.9641013	0.9893745	0.9543272	0.93236685	0.94976526	0.9541821	0.95265883
0.0	0.9416304	0.94229144	0.97050136	0.9641013	0.9893745	0.9543272	0.93236685	0.94976526	0.9541821	0.95265883
0.0	0.9416304	0.94229144	0.97050136	0.9641013	0.9893745	0.9543272	0.9323667	0.94976526	0.9541822	0.95265883
0.0	0.9416304	0.94229144	0.97050136	0.9641013	0.9893745	0.9543272	0.93236685	0.94976526	0.9541821	0.95265883
0.0	0.9416304	0.94229144	0.97050136	0.9641013	0.9893745	0.9543272	0.93236685	0.94976526	0.9541821	0.95265883
0.0	0.9416304	0.94229144	0.97050136	0.9641013	0.9893745	0.9543272	0.93236685	0.94976526	0.9541821	0.95265883
0.0	0.9416304	0.94229144	0.97050136	0.9641013	0.9893745	0.9543272	0.93236685	0.94976526	0.9541821	0.95265883
0.0	0.9416304	0.94229144	0.97050136	0.9641013	0.9893745	0.9543272	0.93236685	0.94976526	0.9541821	0.95265883
0.0	0.9416304	0.94229144	0.97050136	0.9641013	0.9893745	0.9543272	0.93236685	0.94976526	0.9541821	0.95265883
0.0	0.9987392	0.9994881	0.99972576	0.997926	0.99732685	0.9999064	0.9997732	0.9992211	0.9996495	0.9991079
0.0	0.9416304	0.94229144	0.97050136	0.9641013	0.9893745	0.9543272	0.9323667	0.94976526	0.9541821	0.95265883
0.0	0.9416304	0.94229144	0.97050136	0.9641013	0.9893745	0.9543272	0.93236685	0.94976526	0.9541821	0.95265883
0.0	0.9416304	0.94229144	0.97050136	0.9641013	0.9893745	0.9543272	0.93236685	0.94976526	0.9541821	0.95265883
0.0	0.9979248	0.9965479	0.99890125	0.9901736	0.98475707	0.9995857	0.999421	0.99870086	0.9973552	0.9979913
0.0	0.9981048	0.99772364	0.9995265	0.9975176	0.9916379	0.9996425	0.9996792	0.99854726	0.99880636	0.99943846
0.0	0.99212897	0.9928195	0.99873847	0.99288017	0.979506	0.998949	0.9991708	0.9957325	0.9971102	0.99731123
0.0	0.9416304	0.94229144	0.97050136	0.9641013	0.9893745	0.9543272	0.93236685	0.94976526	0.9541821	0.95265883
0.0	0.9927523	0.9795193	0.99652326	0.9878613	0.9665373	0.99859935	0.998103	0.9986374	0.9974462	0.99662966
0.0	0.7017022	0.90173376	0.87762433	0.18678251	0.5543197	0.785274	0.34704283	0.23427978	0.41391033	0.55295295
0.0	0.99756455	0.99256694	0.9990785	0.98191273	0.9728147	0.9996865	0.99915624	0.9985594	0.9979411	0.9934093
0.0	0.9416304	0.94229144	0.97050136	0.9641013	0.9893745	0.9543272	0.93236685	0.94976526	0.9541821	0.95265883
0.0	0.9416304	0.94229144	0.97050136	0.9641013	0.9893745	0.9543272	0.9323667	0.94976526	0.9541821	0.95265883
0.0	0.9416304	0.94229144	0.97050136	0.9641013	0.9893745	0.9543272	0.9323667	0.94976526	0.9541821	0.95265883
0.0	0.9416304	0.94229144	0.97050136	0.9641013	0.9893745	0.9543272	0.9323667	0.94976526	0.9541821	0.95265883
0.0	0.9416304	0.94229144	0.97050136	0.9641013	0.9893745	0.9543272	0.9323667	0.94976526	0.9541821	0.95265883
0.0	0.99770725	0.99661225	0.9995414	0.99809414	0.9953388	0.99973375	0.9996991	0.99895513	0.999313	0.99746335
0.0	0.9987392	0.9994881	0.99972576	0.997926	0.99732685	0.9999064	0.9997732	0.9992211	0.9996495	0.9991079
0.0	0.9416304	0.94229144	0.97050136	0.9641013	0.9893745	0.9543272	0.93236685	0.94976526	0.9541821	0.95265883
0.0	0.9979248	0.9965479	0.99890125	0.9901736	0.98475707	0.9995857	0.999421	0.99870086	0.9973552	0.9979913
0.0	0.9979248	0.9965479	0.99890125	0.9901736	0.98475707	0.9995857	0.999421	0.99870086	0.9973552	0.9979913
0.0	0.9979248	0.9965479	0.99890125	0.9901736	0.98475707	0.9995857	0.999421	0.99870086	0.9973552	0.9979913
0.0	0.9979248	0.9965479	0.99890125	0.9901736	0.98475707	0.9995857	0.999421	0.99870086	0.9973552	0.9979913
0.0	0.9979248	0.9965479	0.99890125	0.9901736	0.98475707	0.9995857	0.999421	0.99870086	0.9973552	0.9979913
0.0	0.05306876	0.01178159	0.0036816385	0.0021363727	0.003781148	0.010483604	0.009393433	0.002799638	0.108150505	0.06711351
0.0	0.0003901337	0.46536145	0.90811205	0.03033928	0.0035804454	0.0006771859	0.02633522	0.0016884014	0.002012695	0.003439831
0.0	0.9416304	0.94229144	0.97050136	0.9641013	0.9893745	0.9543272	0.93236685	0.94976526	0.9541821	0.95265883
0.0	0.8763954	0.9876637	0.98071975	0.90431833	0.78887635	0.7679085	0.9287012	0.7502987	0.014749879	0.29994646
0.0	0.14122115	0.15573382	0.16253416	0.2519718	0.05561026	0.21439973	0.124273404	0.09604122	0.085852444	0.45310646
0.0	0.9982773	0.99641716	0.9992943	0.9941607	0.99064064	0.99877805	0.99966717	0.9983088	0.9980508	0.9994259
0.0	0.9416304	0.94229144	0.97050136	0.9641013	0.9893745	0.9543272	0.93236685	0.94976526	0.9541821	0.95265883
0.0	0.9941619	0.99499774	0.9991912	0.99474514	0.9857442	0.9992976	0.9993331	0.99652666	0.9973124	0.9980147
0.0	0.9416304	0.94229144	0.97050136	0.9641013	0.9893745	0.9543272	0.93236685	0.94976526	0.9541821	0.95265883
0.0	0.9416304	0.94229144	0.97050136	0.9641013	0.9893745	0.9543272	0.93236685	0.94976526	0.9541821	0.95265883
0.0	0.9416304	0.94229144	0.97050136	0.9641013	0.9893745	0.9543272	0.93236685	0.94976526	0.9541821	0.95265883
0.0	0.9416304	0.94229144	0.97050136	0.9641013	0.9893745	0.9543272	0.93236685	0.94976526	0.9541821	0.95265883
0.0	0.9416304	0.94229144	0.97050136	0.9641013	0.9893745	0.9543272	0.93236685	0.94976526	0.9541821	0.95265883
0.0	0.9416304	0.94229144	0.97050136	0.9641013	0.9893745	0.9543272	0.9323667	0.94976526	0.9541821	0.95265883
0.0	0.9416304	0.94229144	0.97050136	0.9641013	0.9893745	0.9543272	0.9323667	0.94976526	0.9541821	0.95265883
0.0	0.998563	0.9972149	0.99941874	0.99160564	0.9890632	0.9989084	0.99962294	0.9986357	0.9983261	0.99945575
0.0	0.9416304	0.94229144	0.97050136	0.9641013	0.9893745	0.9543272	0.93236685	0.94976526	0.9541821	0.95265883
0.0	0.9416304	0.94229144	0.97050136	0.9641013	0.9893745	0.9543272	0.93236685	0.94976526	0.9541821	0.95265883
0.0	0.9416304	0.94229144	0.97050136	0.9641013	0.9893745	0.9543272	0.93236685	0.94976526	0.9541821	0.95265883
0.0	0.9416304	0.94229144	0.97050136	0.9641013	0.9893745	0.9543272	0.93236685	0.94976526	0.9541821	0.95265883
0.0	0.9416304	0.94229144	0.97050136	0.9641013	0.9893745	0.9543272	0.93236685	0.94976526	0.9541821	0.95265883
0.0	0.99770725	0.99661225	0.9995414	0.99809414	0.9953388	0.99973375	0.9996991	0.99895513	0.999313	0.99746335
0.0	0.9416304	0.94229144	0.97050136	0.9641013	0.9893745	0.9543272	0.93236685	0.94976526	0.9541821	0.95265883
0.0	0.9416304	0.94229144	0.97050136	0.9641013	0.9893745	0.9543272	0.93236685	0.94976526	0.9541821	0.95265883
0.0	0.9416304	0.94229144	0.97050136	0.9641013	0.9893745	0.9543272	0.93236685	0.94976526	0.9541821	0.95265883
0.0	0.9416304	0.94229144	0.97050136	0.9641013	0.9893745	0.9543272	0.93236685	0.94976526	0.9541821	0.95265883
0.0	0.9416304	0.94229144	0.97050136	0.9641013	0.9893745	0.9543272	0.9323667	0.94976526	0.9541821	0.95265883
0.0	0.9416304	0.94229144	0.97050136	0.9641013	0.9893745	0.9543272	0.9323667	0.94976526	0.9541821	0.95265883
0.0	0.9964194	0.9890336	0.99839634	0.9927341	0.97301257	0.9990631	0.9986822	0.999127	0.9983676	0.9982377
0.0	0.9995745	0.99944276	0.99932265	0.977788	0.9774669	0.9993894	0.99531794	0.99913245	0.9977253	0.9988703
0.0	0.9521837	0.88477385	0.99783945	0.6899413	0.9896031	0.99465406	0.95457137	0.89798254	0.82022697	0.6478636
0.0	0.94311947	0.9855348	0.9993506	0.9107425	0.60413873	0.99896574	0.99699116	0.94819725	0.9635628	0.97582906
0.0	0.838164	0.74044764	0.3310544	0.35049987	0.29359055	0.9871889	0.8460583	0.16730158	0.9396431	0.5316237
0.0	0.9405485	0.9746909	0.98041475	0.7028815	0.032619946	0.9952803	0.904698	0.51098543	0.9417691	0.761355
0.0	0.99560636	0.9941994	0.99736017	0.46789166	0.52893436	0.99725777	0.98695534	0.84515244	0.8496581	0.14516085
0.0	0.9977841	0.95791334	0.7456262	0.9762115	0.80691874	0.99938285	0.9986656	0.84030265	0.98370194	0.96908075
0.0	0.8091455	0.8159468	0.86989844	0.5547739	0.04115212	0.9964941	0.98492646	0.15044431	0.94365066	0.57503897
0.0	0.9956299	0.84180504	0.8668419	0.688757	0.098174885	0.96915275	0.8349651	0.40002647	0.87041545	0.9141357
0.0	0.24547227	0.012697697	0.70703906	0.0012268429	0.68816304	0.0827256	0.8410073	0.051127505	0.08420994	0.08861963
0.0	0.99979156	0.99943465	0.9998586	0.9986412	0.99890494	0.9999114	0.9999	0.99981004	0.99984825	0.99988174
0.0	0.00058424857	0.00038271325	0.00068562035	0.0017831797	0.0007722534	0.006602851	0.0018476722	0.0053993743	0.00034166354	0.00023123865
0.0	0.015965832	0.012512828	0.008458487	0.0032281594	0.0024586574	0.027541246	0.004805258	0.003183042	0.004537363	0.005247964
0.0	0.17665063	0.71235466	0.7033852	0.7050978	0.9058995	0.9356081	0.76466876	0.9780447	0.9699668	0.50272816
0.0	0.97484595	0.95269716	0.9831186	0.94401956	0.972443	0.99644655	0.9886817	0.99347174	0.99732566	0.9163061
0.0	0.9416304	0.94229144	0.97050136	0.9641013	0.9893745	0.9543272	0.93236685	0.94976526	0.9541821	0.95265883
0.0	0.99920136	0.9976851	0.9994728	0.9978154	0.9907024	0.99969244	0.9994636	0.99973816	0.99925	0.9996074
0.0	0.99900335	0.99880433	0.99974614	0.99882394	0.9941408	0.9998197	0.9996847	0.99926144	0.9992035	0.99974436
0.0	0.99911815	0.9983746	0.999488	0.994968	0.99532205	0.9998833	0.99965703	0.9993223	0.99958354	0.9994143
0.0	0.9980817	0.99645644	0.9990151	0.99309534	0.9886813	0.99867696	0.9995654	0.9982876	0.9979487	0.99930155
0.0	0.9416304	0.94229144	0.97050136	0.9641013	0.9893745	0.9543272	0.93236685	0.94976526	0.9541821	0.95265883
0.0	0.99932134	0.9989084	0.9977539	0.95637447	0.9610048	0.9990644	0.99068576	0.99862516	0.99569404	0.9967804
0.0	0.9986228	0.9665149	0.855792	0.99651104	0.34474838	0.9996202	0.9304527	0.9988651	0.9957137	0.99919575
0.0	0.9996439	0.99910575	0.99955136	0.9906983	0.99558747	0.9997582	0.99975723	0.9992606	0.9990324	0.9994831
0.0	0.99982244	0.9993993	0.9998264	0.9940817	0.9983387	0.99983513	0.9999018	0.9996451	0.99964035	0.9997577
0.0	0.9976857	0.9933535	0.99882287	0.9949136	0.98958546	0.99924433	0.9990976	0.99951446	0.9988912	0.99926525
0.0	0.008489131	0.0039388346	0.0055419854	0.006326973	0.0007004023	0.11093148	0.02076086	0.012473025	0.009050118	0.0050073992
0.0	0.99329233	0.9858549	0.9978866	0.98820555	0.97150236	0.99862003	0.9983876	0.9987608	0.9980908	0.99743456
0.0	0.008489131	0.0039388365	0.0055419854	0.006326973	0.0007004023	0.11093148	0.02076087	0.012473031	0.009050118	0.0050073992
0.0	0.99329233	0.9858549	0.9978866	0.98820555	0.97150236	0.99862003	0.9983876	0.9987608	0.9980908	0.99743456
0.0	0.9416304	0.94229144	0.97050136	0.9641013	0.9893745	0.9543272	0.93236685	0.94976526	0.9541821	0.95265883
0.0	0.9416304	0.94229144	0.97050136	0.9641013	0.9893745	0.9543272	0.9323667	0.94976526	0.9541822	0.95265883
0.0	0.9416304	0.94229144	0.97050136	0.9641013	0.9893745	0.9543272	0.93236685	0.94976526	0.9541821	0.95265883
0.0	0.9987392	0.9994881	0.99972576	0.997926	0.99732685	0.9999064	0.9997732	0.9992211	0.9996495	0.9991079
0.0	0.9416304	0.94229144	0.97050136	0.9641013	0.9893745	0.9543272	0.9323667	0.94976526	0.9541821	0.95265883
0.0	0.9979248	0.9965479	0.99890125	0.9901736	0.98475707	0.9995857	0.999421	0.99870086	0.9973552	0.9979913
0.0	0.9416304	0.94229144	0.97050136	0.9641013	0.9893745	0.9543272	0.93236685	0.94976526	0.9541821	0.95265883
0.0	0.9987392	0.9994881	0.99972576	0.997926	0.99732685	0.9999064	0.9997732	0.9992211	0.9996495	0.9991079
0.0	0.9416304	0.94229144	0.97050136	0.9641013	0.9893745	0.9543272	0.93236685	0.94976526	0.9541821	0.95265883
0.0	4.1869956e-05	5.827131e-05	0.00017126687	9.143103e-05	0.00010880692	0.0040855506	0.00048783224	8.565772e-05	0.00030989	0.00010376631
0.0	0.9416304	0.94229144	0.97050136	0.9641013	0.9893745	0.9543272	0.93236685	0.94976526	0.9541821	0.95265883
0.0	0.9416304	0.94229144	0.97050136	0.9641013	0.9893745	0.9543272	0.93236685	0.94976526	0.9541821	0.95265883
0.0	0.9987392	0.9994881	0.99972576	0.997926	0.99732685	0.9999064	0.9997732	0.9992211	0.9996495	0.9991079
0.0	0.9416304	0.94229144	0.97050136	0.9641013	0.9893745	0.9543272	0.9323667	0.94976526	0.9541821	0.95265883
0.0	0.9995908	0.9981741	0.999637	0.9926985	0.9978027	0.9997893	0.99981767	0.99975914	0.9996118	0.9996985
0.0	0.9987392	0.9994881	0.99972576	0.997926	0.99732685	0.9999064	0.9997732	0.9992211	0.9996495	0.9991079
0.0	0.9416304	0.94229144	0.97050136	0.9641013	0.9893745	0.9543272	0.93236685	0.94976526	0.9541821	0.95265883
0.0	4.1869956e-05	5.827131e-05	0.00017126687	9.143103e-05	0.00010880692	0.0040855506	0.000487832	8.565772e-05	0.00030989	0.00010376631
0.0	0.9962878	0.991012	0.99795204	0.9926415	0.98603034	0.99912065	0.9988158	0.9993376	0.9987696	0.99840826
0.0	0.008489127	0.0039388346	0.0055419854	0.006326973	0.0007004023	0.11093152	0.02076086	0.012473031	0.009050118	0.005007397
0.0	0.020824164	0.011343496	0.16123264	0.15650079	0.026100006	0.83048576	0.053674653	0.037674006	0.0033913865	0.32258213
0.0	0.0019413762	0.00049371086	0.0042767623	0.0023725461	0.04796488	0.015359752	0.046804562	0.019279877	0.00062607456	0.0040456695
0.0	0.99932134	0.9989084	0.9977539	0.95637447	0.9610048	0.9990644	0.99068576	0.99862516	0.99569404	0.9967804
0.0	0.99932134	0.9989084	0.9977539	0.95637447	0.9610048	0.9990644	0.99068576	0.99862516	0.99569404	0.9967804
0.0	0.9416304	0.94229144	0.97050136	0.9641013	0.9893745	0.9543272	0.93236685	0.94976526	0.9541821	0.95265883
0.0	0.9416304	0.94229144	0.97050136	0.9641013	0.9893745	0.9543272	0.93236685	0.94976526	0.9541821	0.95265883
0.0	0.9416304	0.94229144	0.97050136	0.9641013	0.9893745	0.9543272	0.93236685	0.94976526	0.9541821	0.95265883
0.0	0.9416304	0.94229144	0.97050136	0.9641013	0.9893745	0.9543272	0.93236685	0.94976526	0.9541821	0.95265883
0.0	0.9416304	0.94229144	0.97050136	0.9641013	0.9893745	0.9543272	0.9323667	0.94976526	0.9541822	0.95265883
0.0	0.9416304	0.94229144	0.97050136	0.9641013	0.9893745	0.9543272	0.93236685	0.94976526	0.9541821	0.95265883
0.0	0.9416304	0.94229144	0.97050136	0.9641013	0.9893745	0.9543272	0.93236685	0.94976526	0.9541821	0.95265883
0.0	0.9976857	0.9933535	0.99882287	0.9949136	0.98958546	0.99924433	0.9990976	0.99951446	0.9988912	0.99926525
0.0	0.9416304	0.94229144	0.97050136	0.9641013	0.9893745	0.9543272	0.93236685	0.94976526	0.9541821	0.95265883
0.0	0.9982146	0.9781399	0.996461	0.96109396	0.799187	0.9994287	0.9988211	0.99850744	0.9991217	0.9983277
0.0	0.9927523	0.9853537	0.9975254	0.9908846	0.9767105	0.9988741	0.9983412	0.9989237	0.9979054	0.9975943
0.0	0.008489131	0.0039388365	0.0055419854	0.006326973	0.0007004023	0.11093152	0.02076086	0.012473031	0.009050118	0.0050073992
0.0	0.008489131	0.0039388346	0.0055419854	0.006326973	0.000700402	0.11093148	0.02076086	0.012473031	0.009050118	0.0050073992
0.0	0.011014048	0.008589598	0.009173544	0.0031780652	0.0013130102	0.018877503	0.004805261	0.001590302	0.0045373654	0.0062672915
0.0	0.9416304	0.94229144	0.97050136	0.9641013	0.9893745	0.9543272	0.93236685	0.94976526	0.9541821	0.95265883
0.0	0.008489131	0.0039388365	0.0055419854	0.006326973	0.0007004023	0.11093148	0.02076087	0.012473031	0.009050118	0.0050073992
0.0	0.99932134	0.9989084	0.9977539	0.95637447	0.9610048	0.9990644	0.99068576	0.99862516	0.99569404	0.9967804
0.0	0.9416304	0.94229144	0.97050136	0.9641013	0.9893745	0.9543272	0.93236685	0.94976526	0.9541821	0.95265883
0.0	0.9416304	0.94229144	0.97050136	0.9641013	0.9893745	0.9543272	0.93236685	0.94976526	0.9541821	0.95265883
0.0	0.9416304	0.94229144	0.97050136	0.9641013	0.9893745	0.9543272	0.93236685	0.94976526	0.9541821	0.95265883
0.0	0.9927523	0.9795193	0.99652326	0.9878613	0.9665373	0.99859935	0.998103	0.9986374	0.9974462	0.99662966
0.0	0.9416304	0.94229144	0.97050136	0.9641013	0.9893745	0.9543272	0.93236685	0.94976526	0.9541821	0.95265883
0.0	0.9416304	0.94229144	0.97050136	0.9641013	0.9893745	0.9543272	0.93236685	0.94976526	0.9541821	0.95265883
0.0	0.9416304	0.94229144	0.97050136	0.9641013	0.9893745	0.9543272	0.93236685	0.94976526	0.9541821	0.95265883
0.0	0.9416304	0.94229144	0.97050136	0.9641013	0.9893745	0.9543272	0.93236685	0.94976526	0.9541822	0.95265883
0.0	0.9495689	0.4104239	0.9092512	0.6413293	0.11064347	0.98432505	0.95840967	0.6939563	0.9551439	0.9430107
0.0	0.9416304	0.94229144	0.97050136	0.9641013	0.9893745	0.9543272	0.93236685	0.94976526	0.9541821	0.95265883
0.0	0.9416304	0.94229144	0.97050136	0.9641013	0.9893745	0.9543272	0.93236685	0.94976526	0.9541821	0.95265883
0.0	0.9988715	0.99751747	0.99956185	0.9968522	0.9894888	0.99974316	0.999622	0.9996911	0.9995178	0.99888915
0.0	0.9416304	0.94229144	0.97050136	0.9641013	0.9893745	0.9543272	0.93236685	0.94976526	0.9541821	0.95265883
0.0	0.008489127	0.0039388346	0.0055419854	0.006326973	0.0007004023	0.11093148	0.020760866	0.012473031	0.009050118	0.0050073992
0.0	0.9416304	0.94229144	0.97050136	0.9641013	0.9893745	0.9543272	0.93236685	0.94976526	0.9541821	0.95265883
0.0	0.9874543	0.476253	0.4743282	0.8428696	0.8960851	0.1041829	0.9557159	0.004564872	0.0065518664	0.9454238
0.0	0.9416304	0.94229144	0.97050136	0.9641013	0.9893745	0.9543272	0.93236685	0.94976526	0.9541821	0.95265883
0.0	0.008489124	0.0039388365	0.0055419854	0.006326973	0.000700402	0.11093152	0.02076086	0.012473031	0.009050118	0.0050073946
0.0	0.94956905	0.41042402	0.9092512	0.6413293	0.11064347	0.98432505	0.95840967	0.6939563	0.9551439	0.9430107
0.0	0.99932134	0.9989084	0.9977539	0.95637447	0.9610048	0.9990644	0.99068576	0.99862516	0.99569404	0.9967804
0.0	0.9416304	0.94229144	0.97050136	0.9641013	0.9893745	0.9543272	0.93236685	0.94976526	0.9541821	0.95265883
0.0	0.9993795	0.999086	0.9981324	0.9678189	0.96856	0.99922764	0.9929639	0.9987948	0.99662054	0.9970797
0.0	0.14537369	0.0017173486	0.0010944178	0.0019506401	0.045743488	0.06257134	0.26887524	0.00079873606	0.0031661144	0.8766188
0.0	0.015873129	0.0068947524	0.009275985	0.010984301	0.0017226172	0.17561345	0.042949945	0.032095276	0.022459246	0.011265118
0.0	0.9980166	0.99652004	0.99915075	0.9919653	0.99059486	0.99866307	0.9995995	0.99847454	0.9982101	0.99936897
0.0	0.9416304	0.94229144	0.97050136	0.9641013	0.9893745	0.9543272	0.93236685	0.94976526	0.9541821	0.95265883
0.0	0.9996439	0.99910575	0.99955136	0.9906983	0.99558747	0.9997582	0.99975723	0.9992606	0.9990324	0.9994831
0.0	0.9416304	0.94229144	0.97050136	0.9641013	0.9893745	0.9543272	0.93236685	0.94976526	0.9541822	0.95265883
0.0	0.015965832	0.012512828	0.008458483	0.0032281594	0.0024586562	0.027541257	0.004805258	0.003183042	0.004537363	0.005247964
0.0	0.011014048	0.008589594	0.009173544	0.0031780652	0.0013130102	0.018877497	0.004805258	0.001590302	0.004537363	0.0062672943
0.0	0.99899405	0.99837035	0.99951863	0.9951841	0.99496716	0.999876	0.9996371	0.9993148	0.9995877	0.9994356
0.0	0.010559328	0.00461581	0.0061361	0.007386078	0.0007004023	0.1109315	0.02076087	0.0145124635	0.010145724	0.0065162177
0.0	0.012717432	0.0063939593	0.008215302	0.008812101	0.00088132854	0.1395697	0.031338874	0.017900454	0.014482827	0.0094057275
0.0	0.9691778	0.76986796	0.99453765	0.9248232	0.7384312	0.9650625	0.85388666	0.94221216	0.9211717	0.9702758
0.0	0.9416304	0.94229144	0.97050136	0.9641013	0.9893745	0.9543272	0.93236685	0.94976526	0.9541821	0.95265883
0.0	0.00017628851	0.80806816	0.0002970542	0.00036592231	0.0095590195	3.4396606e-05	0.0020018532	0.17007518	0.1324345	0.016476959
0.0	0.9982146	0.9781399	0.996461	0.96109396	0.79918706	0.9994287	0.9988211	0.99850744	0.9991217	0.9983277
0.0	0.9416304	0.94229144	0.97050136	0.9641013	0.9893745	0.9543272	0.93236685	0.94976526	0.9541821	0.95265883
0.0	0.7151189	0.41465768	0.636846	0.33674476	0.08367439	0.8336315	0.800861	0.3960135	0.72562283	0.37356952
0.0	0.99932134	0.9989084	0.9977539	0.95637447	0.9610048	0.9990644	0.99068576	0.99862516	0.99569404	0.9967804
0.0	0.9736181	0.947567	0.9921779	0.94314164	0.9879852	0.9954005	0.9902254	0.97581965	0.9953082	0.99210864
0.0	0.9416304	0.94229144	0.97050136	0.9641013	0.9893745	0.9543272	0.93236685	0.94976526	0.9541821	0.95265883
0.0	0.9416304	0.94229144	0.97050136	0.9641013	0.9893745	0.9543272	0.93236685	0.94976526	0.9541821	0.95265883
0.0	0.9416304	0.94229144	0.97050136	0.9641013	0.9893745	0.9543272	0.93236685	0.94976526	0.9541821	0.95265883
0.0	0.9987392	0.9994881	0.99972576	0.997926	0.99732685	0.9999064	0.9997732	0.9992211	0.9996495	0.9991079
0.0	0.9988715	0.99751747	0.99956185	0.9968522	0.9894888	0.99974316	0.999622	0.9996911	0.9995178	0.99888915
0.0	0.9416304	0.94229144	0.97050136	0.9641013	0.9893745	0.9543272	0.93236685	0.94976526	0.9541821	0.95265883
0.0	0.9416304	0.94229144	0.97050136	0.9641013	0.9893745	0.9543272	0.93236685	0.94976526	0.9541821	0.95265883
0.0	0.9416304	0.94229144	0.97050136	0.9641013	0.9893745	0.9543272	0.93236685	0.94976526	0.9541821	0.95265883
0.0	0.9927523	0.9795192	0.99652326	0.9878613	0.9665373	0.99859935	0.998103	0.9986374	0.9974462	0.99662966
0.0	0.9416304	0.94229144	0.97050136	0.9641013	0.9893745	0.9543272	0.93236685	0.94976526	0.9541821	0.95265883
0.0	0.99277204	0.9923246	0.99557805	0.96225744	0.88801444	0.9983619	0.9970873	0.99534863	0.9704352	0.9849738
0.0	0.99212897	0.9928195	0.99873847	0.99288017	0.979506	0.998949	0.9991708	0.9957325	0.9971102	0.99731123
0.0	0.9416304	0.94229144	0.97050136	0.9641013	0.9893745	0.9543272	0.93236685	0.94976526	0.9541821	0.95265883
0.0	0.89512265	0.9610681	0.94965756	0.95873344	0.7570885	0.97874147	0.99745804	0.96622145	0.980914	0.58817893
0.0	0.9416304	0.94229144	0.97050136	0.9641013	0.9893745	0.9543272	0.93236685	0.94976526	0.9541821	0.95265883
0.0	0.5340093	0.14920665	0.9756418	0.47075662	0.0027338904	0.01098588	0.6257715	0.00073674513	0.0027319228	0.0036090002
0.0	0.0027905842	0.00023805344	0.0059998096	0.0009749027	0.0019238483	0.0011408243	0.546583	0.0005455948	0.4001483	5.2968946e-05
0.0	0.9416304	0.94229144	0.97050136	0.9641013	0.9893745	0.9543272	0.93236685	0.94976526	0.9541821	0.95265883
0.0	0.9416304	0.94229144	0.97050136	0.9641013	0.9893745	0.9543272	0.93236685	0.94976526	0.9541821	0.95265883
0.0	0.9965417	0.9936202	0.9987099	0.989627	0.98361975	0.99793434	0.9993787	0.9973369	0.9968892	0.9986929
0.0	0.9981511	0.99725145	0.9996551	0.9982297	0.99283546	0.9998022	0.9997851	0.99906343	0.999464	0.99835974
0.0	0.9988715	0.99751747	0.99956185	0.9968522	0.9894888	0.99974316	0.999622	0.9996911	0.9995178	0.99888915
0.0	0.9981511	0.99725145	0.9996551	0.9982297	0.99283546	0.9998022	0.9997851	0.99906343	0.999464	0.99835974
0.0	0.9416304	0.94229144	0.97050136	0.9641013	0.9893745	0.9543272	0.93236685	0.94976526	0.9541821	0.95265883
0.0	0.008489127	0.0039388346	0.0055419854	0.006326973	0.0007004023	0.11093152	0.02076086	0.012473031	0.009050118	0.0050073946
0.0	0.0031623077	0.0023572855	0.002107972	0.004519655	0.0004885158	0.050090384	0.009906961	0.00646791	0.004671674	0.0018393113
0.0	0.95951337	0.4151239	0.85001487	0.47047806	0.75977576	0.988677	0.98451626	0.91290873	0.7582098	0.9327129
0.0	9.478393e-05	0.013034475	0.0013231384	0.11757445	0.0033809945	0.00084595487	0.00029738064	0.0061950274	0.86152494	0.00056729355
0.0	9.478393e-05	0.013034475	0.0013231384	0.11757445	0.0033809945	0.00084595487	0.00029738064	0.0061950274	0.86152494	0.00056729355
0.0	0.9982146	0.9781399	0.996461	0.96109396	0.79918706	0.9994287	0.9988211	0.99850744	0.9991217	0.9983277
0.0	0.9416304	0.94229144	0.97050136	0.9641013	0.9893745	0.9543272	0.93236685	0.94976526	0.9541821	0.95265883
0.0	0.9416304	0.94229144	0.97050136	0.9641013	0.9893745	0.9543272	0.9323667	0.94976526	0.9541821	0.95265883
0.0	0.9416304	0.94229144	0.97050136	0.9641013	0.9893745	0.9543272	0.93236685	0.94976526	0.9541821	0.95265883
0.0	0.9416304	0.94229144	0.97050136	0.9641013	0.9893745	0.9543272	0.93236685	0.94976526	0.9541821	0.95265883
0.0	4.1869956e-05	5.827131e-05	0.00017126687	9.143103e-05	0.00010880692	0.0040855506	0.00048783224	8.565772e-05	0.00030988967	0.00010376631
0.0	0.0008552378	0.0015902868	0.0030923223	0.07841272	0.030391175	0.0145656625	0.004286093	0.0028593047	0.00079956726	0.0076529975
0.0	0.9416304	0.94229144	0.97050136	0.9641013	0.9893745	0.9543272	0.9323667	0.94976526	0.9541821	0.95265883
0.0	0.9416304	0.94229144	0.97050136	0.9641013	0.9893745	0.9543272	0.93236685	0.94976526	0.9541821	0.95265883
0.0	0.9987392	0.9994881	0.99972576	0.997926	0.99732685	0.9999064	0.9997732	0.9992211	0.9996495	0.9991079
0.0	0.9982146	0.9781399	0.996461	0.96109396	0.79918706	0.9994287	0.9988211	0.99850744	0.9991217	0.9983277
0.0	0.99892265	0.99685055	0.99933547	0.9975891	0.99556315	0.999065	0.9988589	0.99848074	0.999079	0.9985958
0.0	0.0008552378	0.0015902868	0.0030923223	0.07841274	0.030391175	0.014565656	0.004286093	0.0028593047	0.00079956726	0.007653001
0.0	0.13605787	0.04443196	0.25462756	0.47101164	0.75171137	0.32173795	0.27603596	0.3909938	0.9702535	0.008027414
0.0	0.9416304	0.94229144	0.97050136	0.9641013	0.9893745	0.9543272	0.9323667	0.94976526	0.9541822	0.95265883
0.0	0.9416304	0.94229144	0.97050136	0.9641013	0.9893745	0.9543272	0.93236685	0.94976526	0.9541821	0.95265883
0.0	0.9416304	0.94229144	0.97050136	0.9641013	0.9893745	0.9543272	0.93236685	0.94976526	0.9541821	0.95265883
0.0	0.008489131	0.0039388346	0.0055419854	0.006326973	0.000700402	0.11093152	0.02076087	0.012473031	0.009050118	0.0050073992
0.0	0.9416304	0.94229144	0.97050136	0.9641013	0.9893745	0.9543272	0.93236685	0.94976526	0.9541821	0.95265883
0.0	0.99756455	0.99256694	0.9990785	0.98191273	0.9728147	0.9996865	0.99915624	0.9985594	0.9979411	0.9934093
0.0	0.008489124	0.0039388365	0.0055419854	0.006326973	0.0007004023	0.11093148	0.02076087	0.012473031	0.009050118	0.005007397
0.0	0.008489124	0.004062508	0.006414802	0.0077503063	0.0007666668	0.122086294	0.024220813	0.012905509	0.010209069	0.005362856
0.0	0.9416304	0.94229144	0.97050136	0.9641013	0.9893745	0.9543272	0.93236685	0.94976526	0.9541821	0.95265883
0.0	0.21380462	0.01713241	0.99031746	0.079230376	0.0016791279	0.015985705	0.41041496	0.4905656	0.16305192	0.001111205
0.0	0.008489124	0.0039388365	0.0057531125	0.0075718826	0.00072832033	0.13049273	0.029273907	0.012540149	0.009978038	0.0050073992
0.0	0.99770725	0.99661225	0.9995414	0.99809414	0.9953388	0.99973375	0.9996991	0.99895513	0.999313	0.99746335
0.0	0.99770725	0.99661225	0.9995414	0.99809414	0.9953388	0.99973375	0.9996991	0.99895513	0.999313	0.99746335
0.0	0.9987392	0.9994881	0.99972576	0.997926	0.99732685	0.9999064	0.9997732	0.9992211	0.9996495	0.9991079
0.0	4.1869956e-05	5.827131e-05	0.00017126687	9.143103e-05	0.00010880692	0.0040855506	0.00048783177	8.565772e-05	0.00030989	0.00010376631
0.0	0.0008552378	0.0015902868	0.0030923223	0.07841272	0.030391175	0.014565656	0.004286093	0.0028593047	0.00079956726	0.0076529975
0.0	0.9987392	0.9994881	0.99972576	0.997926	0.99732685	0.9999064	0.9997732	0.9992211	0.9996495	0.9991079
0.0	4.1869956e-05	5.827131e-05	0.00017126687	9.143103e-05	0.00010880692	0.0040855506	0.00048783224	8.565772e-05	0.00030989	0.00010376631
0.0	0.0008552383	0.0015902868	0.0030923223	0.07841272	0.030391175	0.0145656625	0.004286093	0.0028593047	0.00079956726	0.0076529975
0.0	0.99770725	0.99661225	0.9995414	0.99809414	0.9953388	0.99973375	0.9996991	0.99895513	0.999313	0.99746335
0.0	0.9987392	0.9994881	0.99972576	0.997926	0.99732685	0.9999064	0.9997732	0.9992211	0.9996495	0.9991079
0.0	4.1869956e-05	5.827131e-05	0.00017126687	9.143103e-05	0.00010880692	0.0040855506	0.00048783177	8.565772e-05	0.00030989	0.00010376631
0.0	0.0008552378	0.0015902868	0.0030923223	0.07841274	0.030391175	0.0145656625	0.004286093	0.0028593047	0.00079956726	0.0076529975
0.0	0.99770725	0.99661225	0.9995414	0.99809414	0.9953388	0.99973375	0.9996991	0.99895513	0.999313	0.99746335
0.0	0.9987392	0.9994881	0.99972576	0.997926	0.99732685	0.9999064	0.9997732	0.9992211	0.9996495	0.9991079
0.0	4.1869956e-05	5.827131e-05	0.00017126687	9.143103e-05	0.00010880692	0.0040855506	0.00048783224	8.565772e-05	0.00030989	0.00010376631
0.0	0.0008552378	0.0015902868	0.0030923223	0.07841272	0.030391175	0.014565656	0.004286093	0.0028593035	0.00079956726	0.007653001
0.0	0.99932134	0.9989084	0.9977539	0.95637447	0.9610048	0.9990644	0.99068576	0.99862516	0.99569404	0.9967804
0.0	0.9416304	0.94229144	0.97050136	0.9641013	0.9893745	0.9543272	0.9323667	0.94976526	0.9541821	0.95265883
0.0	0.9416304	0.94229144	0.97050136	0.9641013	0.9893745	0.9543272	0.9323667	0.94976526	0.9541821	0.95265883
0.0	0.99212897	0.9928195	0.99873847	0.99288017	0.979506	0.998949	0.9991708	0.9957325	0.9971102	0.99731123
0.0	0.008489131	0.0040082005	0.006496771	0.006747185	0.0008382541	0.1353586	0.022615146	0.015513076	0.011171286	0.0050073992
0.0	0.9416304	0.003305046	0.0037045416	0.0007548933	0.12859848	0.15316659	0.03871666	0.1842544	0.5123841	0.95265883
0.0	0.99875903	0.9965928	0.99967325	0.99578357	0.9848341	0.99981433	0.9997247	0.9994692	0.9994967	0.9991196
0.0	0.9416304	0.94229144	0.97050136	0.9641013	0.9893745	0.9543272	0.93236685	0.94976526	0.9541821	0.95265883
0.0	0.9773501	0.5127306	0.9465286	0.7235929	0.14029504	0.9891629	0.9785459	0.77269804	0.9729551	0.958856
0.0	0.9731582	0.47195515	0.9546923	0.71801203	0.13238426	0.9916644	0.97683275	0.75973326	0.96941537	0.97521245
0.0	0.9774444	0.6012289	0.94390285	0.72152895	0.13668527	0.99161184	0.97483635	0.80847025	0.9677856	0.970918
0.0	0.981513	0.70947397	0.9578062	0.82972306	0.25816172	0.9944476	0.98343843	0.95559764	0.98874354	0.98870915
0.0	0.97468626	0.5930012	0.95658374	0.7136887	0.14341317	0.9907947	0.9781728	0.71371406	0.97305083	0.9689443
0.0	0.9762077	0.5181771	0.95405114	0.724104	0.13484469	0.99125284	0.9755721	0.76157635	0.9723279	0.9712578
0.0	0.9726185	0.59561753	0.95266265	0.717886	0.14315599	0.99125415	0.9765362	0.77689314	0.96959656	0.97148454
0.0	0.99958783	0.99933344	0.9985569	0.9764082	0.9771473	0.99937856	0.9932817	0.99919957	0.9976375	0.99897623
0.0	0.9995146	0.9993094	0.9991037	0.9718454	0.9862701	0.9993517	0.99569476	0.9992186	0.99840754	0.9981173
0.0	0.99932134	0.9989084	0.9977539	0.95637447	0.9610048	0.9990644	0.99068576	0.99862516	0.99569404	0.9967804
0.0	0.99932134	0.9989084	0.9977539	0.95637447	0.9610048	0.9990644	0.99068576	0.99862516	0.99569404	0.9967804
0.0	0.99932134	0.9989084	0.9977539	0.95637447	0.9610048	0.9990644	0.99068576	0.99862516	0.99569404	0.9967804
0.0	0.99932134	0.9989084	0.9977539	0.95637447	0.9610048	0.9990644	0.99068576	0.99862516	0.99569404	0.9967804
0.0	0.99958783	0.99933344	0.9985569	0.9764082	0.9771473	0.99937856	0.9932817	0.99919957	0.9976375	0.99897623
0.0	0.99948466	0.9993018	0.99882287	0.97522724	0.97109884	0.9992617	0.99549377	0.9991372	0.99694806	0.9987373
0.0	0.9416304	0.94229144	0.97050136	0.9641013	0.9893745	0.9543272	0.93236685	0.94976526	0.9541821	0.95265883
0.0	0.9416304	0.94229144	0.97050136	0.9641013	0.9893745	0.9543272	0.93236685	0.94976526	0.9541821	0.95265883
0.0	0.9416304	0.94229144	0.97050136	0.9641013	0.9893745	0.9543272	0.93236685	0.94976526	0.9541821	0.95265883
0.0	0.9416304	0.94229144	0.97050136	0.9641013	0.9893745	0.9543272	0.93236685	0.94976526	0.9541821	0.95265883
0.0	0.99277204	0.9923246	0.99557805	0.96225744	0.88801444	0.9983619	0.9970873	0.99534863	0.9704352	0.9849738
0.0	0.99212897	0.9928195	0.99873847	0.99288017	0.979506	0.998949	0.9991708	0.9957325	0.9971102	0.99731123
0.0	0.9416304	0.94229144	0.97050136	0.9641013	0.9893745	0.9543272	0.93236685	0.94976526	0.9541822	0.95265883
0.0	0.99875903	0.9965928	0.99967325	0.99578357	0.9848341	0.99981433	0.9997247	0.9994692	0.9994967	0.9991196
0.0	0.9416304	0.94229144	0.97050136	0.9641013	0.9893745	0.9543272	0.93236685	0.94976526	0.9541821	0.95265883
0.0	0.9416304	0.94229144	0.97050136	0.9641013	0.9893745	0.9543272	0.93236685	0.94976526	0.9541821	0.95265883
0.0	0.9982146	0.9781399	0.996461	0.96109396	0.79918706	0.9994287	0.9988211	0.99850744	0.9991217	0.9983277
0.0	0.02082416	0.011343496	0.16123264	0.15650082	0.026100006	0.83048576	0.053674653	0.037674006	0.0033913865	0.32258224
0.0	0.9416304	0.94229144	0.97050136	0.9641013	0.9893745	0.9543272	0.93236685	0.94976526	0.9541822	0.95265883
0.0	0.9416304	0.94229144	0.97050136	0.9641013	0.9893745	0.9543272	0.93236685	0.94976526	0.9541821	0.95265883
0.0	0.9416304	0.94229144	0.97050136	0.9641013	0.9893745	0.9543272	0.93236685	0.94976526	0.9541821	0.95265883
0.0	0.9416304	0.94229144	0.97050136	0.9641013	0.9893745	0.9543272	0.93236685	0.94976526	0.9541821	0.95265883
0.0	0.9416304	0.94229144	0.97050136	0.9641013	0.9893745	0.9543272	0.93236685	0.94976526	0.9541821	0.95265883
0.0	0.9416304	0.94229144	0.97050136	0.9641013	0.9893745	0.9543272	0.9323667	0.94976526	0.9541822	0.95265883
0.0	0.9416304	0.94229144	0.97050136	0.9641013	0.9893745	0.9543272	0.93236685	0.94976526	0.9541821	0.95265883
0.0	0.9416304	0.94229144	0.97050136	0.9641013	0.9893745	0.9543272	0.93236685	0.94976526	0.9541821	0.95265883
0.0	0.9416304	0.94229144	0.97050136	0.9641013	0.9893745	0.9543272	0.93236685	0.94976526	0.9541821	0.95265883
0.0	0.9416304	0.94229144	0.97050136	0.9641013	0.9893745	0.9543272	0.93236685	0.94976526	0.9541821	0.95265883
0.0	0.9416304	0.94229144	0.97050136	0.9641013	0.9893745	0.9543272	0.93236685	0.94976526	0.9541821	0.95265883
0.0	0.9968773	0.9943089	0.9983102	0.9950086	0.9940698	0.9973091	0.9925022	0.9882088	0.9972631	0.9960162
0.0	0.9979248	0.9965479	0.99890125	0.9901736	0.98475707	0.9995857	0.999421	0.99870086	0.9973552	0.9979913
0.0	0.9987392	0.9994881	0.99972576	0.997926	0.99732685	0.9999064	0.9997732	0.9992211	0.9996495	0.9991079
0.0	0.9416304	0.94229144	0.97050136	0.9641013	0.9893745	0.9543272	0.93236685	0.94976526	0.9541821	0.95265883
0.0	0.9967638	0.95523846	0.9969206	0.9841951	0.97183526	0.9989189	0.9985876	0.9986712	0.99704355	0.99867505
0.0	0.9416304	0.94229144	0.97050136	0.9641013	0.9893745	0.9543272	0.93236685	0.94976526	0.9541821	0.95265883
0.0	0.9416304	0.94229144	0.97050136	0.9641013	0.9893745	0.9543272	0.93236685	0.94976526	0.9541821	0.95265883
0.0	0.9927523	0.9795192	0.99652326	0.9878613	0.9665373	0.99859935	0.998103	0.9986374	0.9974462	0.99662966
0.0	0.9965417	0.9936202	0.9987099	0.989627	0.98361975	0.99793434	0.9993787	0.9973369	0.9968892	0.9986929
0.0	0.995765	0.9960516	0.99945694	0.99678504	0.9902012	0.9994605	0.99948716	0.99782515	0.9976406	0.99906045
0.0	0.9988715	0.99751747	0.99956185	0.9968522	0.9894888	0.99974316	0.999622	0.9996911	0.9995178	0.99888915
0.0	0.99856037	0.9968822	0.9994647	0.996601	0.9934936	0.9996606	0.9995409	0.9995658	0.9993773	0.9980147
0.0	0.9416304	0.94229144	0.97050136	0.9641013	0.9893745	0.9543272	0.93236685	0.94976526	0.9541821	0.95265883
0.0	0.99875903	0.9965928	0.99967325	0.99578357	0.9848341	0.99981433	0.9997247	0.9994692	0.9994967	0.9991196
0.0	0.9927523	0.9795192	0.99652326	0.9878613	0.9665372	0.99859935	0.998103	0.9986374	0.9974462	0.99662966
0.0	0.9416304	0.94229144	0.97050136	0.9641013	0.9893745	0.9543272	0.93236685	0.94976526	0.9541821	0.95265883
0.0	0.22408436	0.11595708	0.1475739	0.10239537	0.07788973	0.6211524	0.68654805	0.07090039	0.41172466	0.23620018
0.0	0.99824476	0.9974928	0.9996345	0.99859697	0.99619955	0.9997695	0.99975115	0.9991824	0.9994985	0.9983279
0.0	0.9416304	0.94229144	0.97050136	0.9641013	0.9893745	0.9543272	0.93236685	0.94976526	0.9541821	0.95265883
0.0	0.9416304	0.94229144	0.97050136	0.9641013	0.9893745	0.9543272	0.93236685	0.94976526	0.9541821	0.95265883
0.0	0.9416304	0.94229144	0.97050136	0.9641013	0.9893745	0.9543272	0.93236685	0.94976526	0.9541821	0.95265883
0.0	0.9965417	0.9936202	0.9987099	0.989627	0.98361975	0.99793434	0.9993787	0.9973369	0.9968892	0.9986929
0.0	0.99212897	0.9928195	0.99873847	0.99288017	0.979506	0.998949	0.9991708	0.9957325	0.9971102	0.99731123
0.0	0.9994056	0.9982266	0.999587	0.99265033	0.99647176	0.999777	0.99964356	0.999678	0.9997603	0.99973434
0.0	0.9416304	0.94229144	0.97050136	0.9641013	0.9893745	0.9543272	0.93236685	0.94976526	0.9541821	0.95265883
0.0	0.9416304	0.94229144	0.97050136	0.9641013	0.9893745	0.9543272	0.93236685	0.94976526	0.9541821	0.95265883
0.0	0.9416304	0.94229144	0.97050136	0.9641013	0.9893745	0.9543272	0.93236685	0.94976526	0.9541822	0.95265883
0.0	0.9416304	0.94229144	0.97050136	0.9641013	0.9893745	0.9543272	0.9323667	0.94976526	0.9541822	0.95265883
0.0	0.9416304	0.94229144	0.97050136	0.9641013	0.9893745	0.9543272	0.93236685	0.94976526	0.9541821	0.95265883
0.0	0.9416304	0.94229144	0.97050136	0.9641013	0.9893745	0.9543272	0.93236685	0.94976526	0.9541821	0.95265883
0.0	0.99875903	0.9965928	0.99967325	0.99578357	0.9848341	0.99981433	0.9997247	0.9994692	0.9994967	0.9991196
0.0	0.9987392	0.9994881	0.99972576	0.997926	0.99732685	0.9999064	0.9997732	0.9992211	0.9996495	0.9991079
0.0	0.9416304	0.94229144	0.97050136	0.9641013	0.9893745	0.9543272	0.93236685	0.94976526	0.9541821	0.95265883
0.0	0.9416304	0.94229144	0.97050136	0.9641013	0.9893745	0.9543272	0.9323667	0.94976526	0.9541821	0.95265883
0.0	0.9416304	0.94229144	0.97050136	0.9641013	0.9893745	0.9543272	0.93236685	0.94976526	0.9541821	0.95265883
0.0	0.9987392	0.9994881	0.99972576	0.997926	0.99732685	0.9999064	0.9997732	0.9992211	0.9996495	0.9991079
0.0	0.9416304	0.94229144	0.97050136	0.9641013	0.9893745	0.9543272	0.93236685	0.94976526	0.9541821	0.95265883
0.0	4.1869956e-05	5.827131e-05	0.00017126687	9.143103e-05	0.00010880692	0.0040855506	0.00048783177	8.565772e-05	0.00030988967	0.00010376631
0.0	0.9416304	0.94229144	0.97050136	0.9641013	0.9893745	0.9543272	0.93236685	0.94976526	0.9541821	0.95265883
0.0	0.9979248	0.9965479	0.99890125	0.9901736	0.98475707	0.9995857	0.999421	0.99870086	0.9973552	0.9979913
0.0	0.9987392	0.9994881	0.99972576	0.997926	0.99732685	0.9999064	0.9997732	0.9992211	0.9996495	0.9991079
0.0	0.9416304	0.94229144	0.97050136	0.9641013	0.9893745	0.9543272	0.93236685	0.94976526	0.9541821	0.95265883
0.0	0.9416304	0.94229144	0.97050136	0.9641013	0.9893745	0.9543272	0.93236685	0.94976526	0.9541821	0.95265883
0.0	0.9967638	0.95523846	0.9969206	0.9841951	0.97183526	0.9989189	0.9985876	0.9986712	0.99704355	0.99867505
0.0	0.88806015	0.29578388	0.891667	0.34622616	0.4025077	0.94157916	0.7648637	0.5119144	0.9670632	0.13147126
0.0	0.9853441	0.88448036	0.90588546	0.20663501	0.888743	0.9299351	0.9816342	0.9322073	0.9978467	0.9967572
0.0	0.9416304	0.94229144	0.97050136	0.9641013	0.9893745	0.9543272	0.93236685	0.94976526	0.9541821	0.95265883
0.0	0.9416304	0.94229144	0.97050136	0.9641013	0.9893745	0.9543272	0.93236685	0.94976526	0.9541821	0.95265883
0.0	0.9987392	0.9994881	0.99972576	0.997926	0.99732685	0.9999064	0.9997732	0.9992211	0.9996495	0.9991079
0.0	0.9416304	0.94229144	0.97050136	0.9641013	0.9893745	0.9543272	0.93236685	0.94976526	0.9541821	0.95265883
0.0	4.1869956e-05	5.827131e-05	0.00017126687	9.143103e-05	0.00010880692	0.0040855506	0.000487832	8.565772e-05	0.00030989	0.00010376631
0.0	0.0008552383	0.0015902868	0.0030923223	0.07841274	0.030391175	0.014565656	0.004286093	0.0028593035	0.00079956726	0.007653001
0.0	0.66182196	0.218047	0.3194138	0.40594715	0.3859711	0.9160384	0.9220325	0.9144417	0.77376235	0.824809
0.0	0.37134495	0.13122441	0.232076	0.24662152	0.2000385	0.82959557	0.82747567	0.75416553	0.637418	0.3519871
0.0	0.9988715	0.99751747	0.99956185	0.9968522	0.9894888	0.99974316	0.999622	0.9996911	0.9995178	0.99888915
0.0	0.9416304	0.94229144	0.97050136	0.9641013	0.9893745	0.9543272	0.93236685	0.94976526	0.9541821	0.95265883
0.0	0.9416304	0.94229144	0.97050136	0.9641013	0.9893745	0.9543272	0.93236685	0.94976526	0.9541821	0.95265883
0.0	0.008489131	0.0039388365	0.0055419854	0.006326973	0.0007004023	0.11093148	0.02076086	0.012473031	0.009050118	0.0050073992
0.0	0.94956905	0.41042396	0.9092512	0.6413293	0.11064347	0.98432505	0.95840967	0.6939564	0.9551439	0.9430107
0.0	0.9927523	0.9795192	0.99652326	0.9878613	0.9665373	0.99859935	0.998103	0.9986374	0.9974462	0.99662966
0.0	0.9988715	0.99751747	0.99956185	0.9968522	0.9894888	0.99974316	0.999622	0.9996911	0.9995178	0.99888915
0.0	0.9965417	0.9936202	0.9987099	0.989627	0.98361975	0.99793434	0.9993787	0.9973369	0.9968892	0.9986929
0.0	0.044860937	0.039354835	0.02515634	0.070791654	0.037961144	0.08797678	0.03916862	0.032938465	0.022829028	0.10289268
0.0	0.9416304	0.94229144	0.97050136	0.9641013	0.9893745	0.9543272	0.93236685	0.94976526	0.9541821	0.95265883
0.0	0.99277204	0.9923246	0.99557805	0.96225744	0.88801444	0.9983619	0.9970873	0.99534863	0.9704352	0.9849738
0.0	0.89512265	0.9610682	0.94965756	0.95873344	0.7570884	0.97874147	0.99745804	0.96622145	0.980914	0.5881791
0.0	0.9416304	0.94229144	0.97050136	0.9641013	0.9893745	0.9543272	0.93236685	0.94976526	0.9541821	0.95265883
0.0	0.9788486	0.95231503	0.97923934	0.98303014	0.9744236	0.99633116	0.98948216	0.9770626	0.9925047	0.9900338
0.0	0.9416304	0.94229144	0.97050136	0.9641013	0.9893745	0.9543272	0.93236685	0.94976526	0.9541821	0.95265883
0.0	0.9416304	0.94229144	0.97050136	0.9641013	0.9893745	0.9543272	0.93236685	0.94976526	0.9541821	0.95265883
0.0	0.9416304	0.94229144	0.97050136	0.9641013	0.9893745	0.9543272	0.93236685	0.94976526	0.9541821	0.95265883
0.0	0.99212897	0.9928195	0.99873847	0.99288017	0.979506	0.998949	0.9991708	0.9957325	0.9971102	0.99731123
0.0	0.9416304	0.94229144	0.97050136	0.9641013	0.9893745	0.9543272	0.93236685	0.94976526	0.9541821	0.95265883
0.0	0.96283174	0.98407906	0.97626364	0.97621185	0.8684577	0.9871656	0.99823487	0.98602945	0.99034286	0.81583244
0.0	0.0008552378	0.0015902868	0.0030923223	0.07841274	0.030391175	0.014565656	0.004286093	0.0028593047	0.00079956726	0.007653001
0.0	0.0027905842	0.00023805344	0.0059998063	0.0009749027	0.0019238483	0.0011408243	0.54658294	0.0005455948	0.40014824	5.2968946e-05
0.0	0.043889146	0.0038161667	0.000114352886	0.0003169236	0.006219312	0.20989722	0.031912163	0.041455746	0.00906222	0.002213633
0.0	0.9416304	0.94229144	0.97050136	0.9641013	0.9893745	0.9543272	0.93236685	0.94976526	0.9541821	0.95265883
0.0	0.9927523	0.9795193	0.99652326	0.9878613	0.9665372	0.99859935	0.998103	0.9986374	0.9974462	0.99662966
0.0	0.99871707	0.9866937	0.9987651	0.9932488	0.99100494	0.99948126	0.9992042	0.9995276	0.9987901	0.99963593
0.0	0.01046915	0.005424391	0.0059794006	0.008374907	0.0014631567	0.112451434	0.033872083	0.03252069	0.0120666595	0.020236237
0.0	0.5140466	0.8195066	0.6998899	0.16536815	0.58274305	0.0017597986	0.75664383	0.25374526	0.12537721	0.03754807
0.0	0.9969187	0.96717507	0.9977729	0.98468775	0.9762492	0.99893075	0.9987295	0.998835	0.99761283	0.9990318
0.0	0.99871707	0.9866937	0.9987651	0.9932488	0.99100494	0.99948126	0.9992042	0.9995276	0.9987901	0.99963593
0.0	0.00031778953	0.005209002	0.07527784	0.009389445	0.0076517304	0.026118085	0.00068517425	0.014074097	0.6292042	0.0004358696
0.0	0.003937307	0.0035155418	0.003932431	0.0045948755	0.0005661465	0.05139369	0.01310564	0.0075159995	0.0073229377	0.003343234
0.0	0.9416304	0.94229144	0.97050136	0.9641013	0.9893745	0.9543272	0.93236685	0.94976526	0.9541821	0.95265883
0.0	0.9988715	0.99751747	0.99956185	0.9968522	0.9894888	0.99974316	0.999622	0.9996911	0.9995178	0.99888915
0.0	0.9981511	0.99725145	0.9996551	0.9982297	0.99283546	0.9998022	0.9997851	0.99906343	0.999464	0.99835974
0.0	0.9987392	0.9994881	0.99972576	0.997926	0.99732685	0.9999064	0.9997732	0.9992211	0.9996495	0.9991079
0.0	0.97420293	0.85210246	0.9754591	0.7396571	0.8669726	0.9911056	0.9773391	0.983721	0.9824095	0.87976104
0.0	0.9416304	0.94229144	0.97050136	0.9641013	0.9893745	0.9543272	0.93236685	0.94976526	0.9541821	0.95265883
0.0	0.9416304	0.94229144	0.97050136	0.9641013	0.9893745	0.9543272	0.93236685	0.94976526	0.9541821	0.95265883
0.0	0.7853365	0.6785076	0.8898484	0.8446166	0.66005105	0.96470106	0.66215914	0.894807	0.96330345	0.87078065
0.0	0.9416304	0.94229144	0.97050136	0.9641013	0.9893745	0.9543272	0.9323667	0.94976526	0.9541822	0.95265883
0.0	0.2894641	0.07532745	0.25468317	0.14441264	0.14880195	0.3303874	0.4462304	0.16175157	0.108424045	0.15682323
0.0	0.9998325	0.9994349	0.99985147	0.99613464	0.998475	0.99985063	0.9999175	0.9997032	0.9997092	0.99987316
0.0	0.99985397	0.99946886	0.99984133	0.9961765	0.9980773	0.999848	0.99992144	0.99963427	0.99970645	0.99985516
0.0	0.9998128	0.9993864	0.999824	0.99650663	0.9982639	0.9998393	0.99989057	0.9996363	0.99958795	0.99982625
0.0	0.9998313	0.9994124	0.9998398	0.99372417	0.99772865	0.9998343	0.99989235	0.9995395	0.99928814	0.999775
0.0	0.9958116	0.99488455	0.99935323	0.99407625	0.98777056	0.99945825	0.9995154	0.99747866	0.99800843	0.9989766
0.0	0.14335315	0.003839672	0.044831086	0.0072429813	0.012862531	0.6734724	0.231271	0.09840885	0.105976455	0.09800287
0.0	0.97644126	0.50668746	0.061308187	0.04046725	0.0010695084	0.08867554	0.24528874	0.2544824	0.03603956	0.24047674
0.0	0.99456763	0.9939452	0.9991084	0.9946755	0.9840906	0.99922824	0.9993375	0.9966478	0.99771667	0.99833906
0.0	0.99212897	0.9928195	0.99873847	0.99288017	0.979506	0.998949	0.9991708	0.9957325	0.9971102	0.99731123
0.0	0.99212897	0.9928195	0.99873847	0.99288017	0.979506	0.998949	0.9991708	0.9957325	0.9971102	0.99731123
0.0	0.99212897	0.9928195	0.99873847	0.99288017	0.979506	0.998949	0.9991708	0.9957325	0.9971102	0.99731123
0.0	0.99212897	0.9928195	0.99873847	0.99288017	0.979506	0.998949	0.9991708	0.9957325	0.9971102	0.99731123
0.0	0.99212897	0.9928195	0.99873847	0.99288017	0.979506	0.998949	0.9991708	0.9957325	0.9971102	0.99731123
0.0	0.995765	0.9960516	0.99945694	0.99678504	0.9902012	0.9994605	0.99948716	0.99782515	0.9976406	0.99906045
0.0	0.99212897	0.9928195	0.99873847	0.99288017	0.979506	0.998949	0.9991708	0.9957325	0.9971102	0.99731123
0.0	0.9909184	0.9821684	0.9940732	0.98967755	0.9856719	0.99830234	0.9945589	0.983868	0.9947037	0.9965043
0.0	0.99368864	0.9873372	0.9981482	0.9940851	0.99147075	0.99872583	0.99682885	0.9927747	0.9990331	0.9987118
0.0	0.9788486	0.95231503	0.97923934	0.98303014	0.9744236	0.99633116	0.98948216	0.9770626	0.9925047	0.9900338
0.0	0.8446572	0.60729975	0.78364664	0.78048855	0.500128	0.97926885	0.9642531	0.96141785	0.9595913	0.8110188
0.0	0.84465724	0.6072998	0.78364664	0.7804886	0.50012803	0.97926897	0.9642531	0.96141785	0.9595913	0.81101876
0.0	0.84465724	0.60729975	0.78364664	0.7804886	0.500128	0.97926897	0.9642531	0.96141785	0.9595913	0.8110188
0.0	0.98660314	0.97642446	0.98904467	0.9898477	0.9827963	0.9980013	0.9938147	0.9876288	0.9956399	0.9955788
0.0	0.9416304	0.94229144	0.97050136	0.9641013	0.9893745	0.9543272	0.9323667	0.94976526	0.9541821	0.95265883
0.0	0.9416304	0.94229144	0.97050136	0.9641013	0.9893745	0.9543272	0.93236685	0.94976526	0.9541821	0.95265883
0.0	0.9987392	0.9994881	0.99972576	0.997926	0.99732685	0.9999064	0.9997732	0.9992211	0.9996495	0.9991079
0.0	0.011014048	0.008589598	0.009173544	0.0031780652	0.0013130102	0.018877497	0.004805261	0.001590302	0.0045373654	0.0062672915
0.0	0.9416304	0.94229144	0.97050136	0.9641013	0.9893745	0.9543272	0.93236685	0.94976526	0.9541821	0.95265883
0.0	0.9416304	0.94229144	0.97050136	0.9641013	0.9893745	0.9543272	0.93236685	0.94976526	0.9541821	0.95265883
0.0	0.9416304	0.94229144	0.97050136	0.9641013	0.9893745	0.9543272	0.93236685	0.94976526	0.9541821	0.95265883
0.0	0.9416304	0.94229144	0.97050136	0.9641013	0.9893745	0.9543272	0.93236685	0.94976526	0.9541821	0.95265883
0.0	0.9416304	0.94229144	0.97050136	0.9641013	0.9893745	0.9543272	0.93236685	0.94976526	0.9541821	0.95265883
0.0	0.9416304	0.94229144	0.97050136	0.9641013	0.9893745	0.9543272	0.93236685	0.94976526	0.9541821	0.95265883
0.0	0.9416304	0.94229144	0.97050136	0.9641013	0.9893745	0.9543272	0.93236685	0.94976526	0.9541821	0.95265883
0.0	0.9416304	0.94229144	0.97050136	0.9641013	0.9893745	0.9543272	0.93236685	0.94976526	0.9541821	0.95265883
0.0	0.9416304	0.94229144	0.97050136	0.9641013	0.9893745	0.9543272	0.93236685	0.94976526	0.9541821	0.95265883
0.0	0.9416304	0.94229144	0.97050136	0.9641013	0.9893745	0.9543272	0.93236685	0.94976526	0.9541821	0.95265883
0.0	0.9416304	0.94229144	0.97050136	0.9641013	0.9893745	0.9543272	0.93236685	0.94976526	0.9541821	0.95265883
0.0	0.7017022	0.90173376	0.87762433	0.18678251	0.5543197	0.785274	0.34704283	0.23427978	0.41391033	0.55295295
0.0	0.99428844	0.9889043	0.99821126	0.989441	0.9727482	0.99685234	0.99714357	0.9945141	0.9967213	0.9970203
0.0	0.9788486	0.95231503	0.97923934	0.98303014	0.9744236	0.99633116	0.98948216	0.9770626	0.9925047	0.9900338
0.0	0.9416304	0.94229144	0.97050136	0.9641013	0.9893745	0.9543272	0.93236685	0.94976526	0.9541821	0.95265883
0.0	0.9965417	0.9936202	0.9987099	0.989627	0.98361975	0.99793434	0.9993787	0.9973369	0.9968892	0.9986929
0.0	0.9999474	0.9997719	0.99985373	0.9988299	0.99856585	0.99991107	0.999951	0.9998435	0.9998079	0.9999417
0.0	0.018867219	0.0067820163	0.007734539	0.010208501	0.0009829758	0.1854569	0.04671467	0.02046712	0.016264524	0.011521751
0.0	0.9796822	0.776641	0.9938393	0.93556523	0.7476523	0.97535354	0.9058542	0.94555837	0.92804605	0.9745136
0.0	0.9416304	0.94229144	0.97050136	0.9641013	0.9893745	0.9543272	0.93236685	0.94976526	0.9541821	0.95265883
0.0	0.90090454	0.05596007	0.00051109516	0.0023017225	0.0001051676	0.22696704	0.5405125	0.00038435747	0.0002076539	0.00025376945
0.0	0.016521962	0.10087359	0.10489831	0.040418427	0.057289787	0.32693884	0.020360159	0.017943593	0.015514467	0.25403672
0.0	0.9982146	0.9781399	0.996461	0.96109396	0.7991871	0.9994287	0.9988211	0.99850744	0.9991217	0.9983277
0.0	0.9416304	0.94229144	0.97050136	0.9641013	0.9893745	0.9543272	0.93236685	0.94976526	0.9541821	0.95265883
0.0	0.00014234253	5.511313e-05	0.000107118976	9.288338e-05	0.00017450906	0.00022180052	0.008977861	0.0003217192	0.00029530915	2.112501e-05
0.0	0.9978283	0.9673217	0.9978211	0.9841951	0.98199916	0.9991334	0.99881315	0.9989907	0.99791664	0.9990758
0.0	0.9978283	0.9673217	0.9978211	0.9841951	0.98199916	0.9991334	0.99881315	0.9989907	0.99791664	0.9990758
0.0	0.99538934	0.99411833	0.9966628	0.96225744	0.92676634	0.998621	0.99766576	0.9965699	0.9800775	0.98981375
0.0	0.9530198	0.82788366	0.9600704	0.41532615	0.7783018	0.9670019	0.9117194	0.84825975	0.7359745	0.74368304
0.0	0.9416304	0.94229144	0.97050136	0.9641013	0.9893745	0.9543272	0.93236685	0.94976526	0.9541821	0.95265883
0.0	0.9927523	0.9795193	0.99652326	0.9878613	0.9665372	0.99859935	0.998103	0.9986374	0.9974462	0.99662966
0.0	0.99887913	0.9976793	0.99976	0.9969829	0.99667895	0.99974126	0.9997923	0.9992847	0.99950755	0.99924964
0.0	0.9416304	0.94229144	0.97050136	0.9641013	0.9893745	0.9543272	0.93236685	0.94976526	0.9541821	0.95265883
0.0	0.9416304	0.94229144	0.97050136	0.9641013	0.9893745	0.9543272	0.93236685	0.94976526	0.9541821	0.95265883
0.0	0.008489131	0.0045760204	0.0070418757	0.006452094	0.0008015767	0.11914726	0.02206549	0.012651654	0.010632127	0.0055054165
0.0	0.9965417	0.9936202	0.9987099	0.989627	0.98361975	0.99793434	0.9993787	0.9973369	0.9968892	0.9986929
0.0	0.9416304	0.94229144	0.97050136	0.9641013	0.9893745	0.9543272	0.93236685	0.94976526	0.9541821	0.95265883
0.0	0.9416304	0.94229144	0.97050136	0.9641013	0.9893745	0.9543272	0.93236685	0.94976526	0.9541821	0.95265883
0.0	0.9416304	0.94229144	0.97050136	0.9641013	0.9893745	0.9543272	0.93236685	0.94976526	0.9541821	0.95265883
0.0	0.61724097	0.2026767	0.16434193	0.14196861	0.20203091	0.6593134	0.32869008	0.55011207	0.83537704	0.30683294
0.0	0.97420293	0.85210246	0.9754591	0.73965704	0.86697274	0.9911056	0.9773391	0.983721	0.9824095	0.87976104
0.0	0.9930606	0.9895808	0.9987525	0.98759437	0.99048	0.9975884	0.9981883	0.996845	0.9972343	0.9923264
0.0	0.97420293	0.8521024	0.9754591	0.7396571	0.8669726	0.9911056	0.9773391	0.983721	0.9824095	0.879761
0.0	0.99770725	0.99661225	0.9995414	0.99809414	0.9953388	0.99973375	0.9996991	0.99895513	0.999313	0.99746335
0.0	0.9416304	0.94229144	0.97050136	0.9641013	0.9893745	0.9543272	0.93236685	0.94976526	0.9541821	0.95265883
0.0	0.9991266	0.9989421	0.9998555	0.99925536	0.9969035	0.9998969	0.9998834	0.999566	0.99977106	0.9993667
0.0	0.9992329	0.9997092	0.9998361	0.99862707	0.99800056	0.99993217	0.9998561	0.9993901	0.9997446	0.99935347
0.0	0.19110025	0.0001900897	0.98084944	0.8293622	0.0052328887	0.74153405	0.815588	0.69021845	0.9207948	0.19268769
0.0	0.19110025	0.0001900897	0.98084944	0.8293622	0.0052328887	0.74153405	0.815588	0.69021845	0.9207948	0.19268769
0.0	0.98548734	0.83767396	0.9739498	0.7923001	0.72111213	0.9888677	0.9906839	0.98931575	0.9466252	0.9326766
0.0	0.9416304	0.94229144	0.97050136	0.9641013	0.9893745	0.9543272	0.93236685	0.94976526	0.9541821	0.95265883
0.0	0.9965417	0.9936202	0.9987099	0.989627	0.98361975	0.99793434	0.9993787	0.9973369	0.9968892	0.9986929
0.0	0.21078138	0.0246504	0.05337977	0.31062698	0.086816184	0.0010398186	0.41123807	0.024380375	0.0010290679	0.0011275224
0.0	0.01328549	0.004382312	0.008322569	0.0064704902	0.00091663416	0.14153843	0.032379497	0.019221809	0.01715958	0.006704015
0.0	0.1416406	0.0005585454	0.21836789	0.0032110293	0.011224099	0.04407489	0.045953818	0.11773576	0.01130566	0.01667542
0.0	0.9987392	0.9994881	0.99972576	0.997926	0.99732685	0.9999064	0.9997732	0.9992211	0.9996495	0.9991079
0.0	0.9416304	0.94229144	0.97050136	0.9641013	0.9893745	0.9543272	0.9323667	0.94976526	0.9541821	0.95265883
0.0	0.9416304	0.94229144	0.97050136	0.9641013	0.9893745	0.9543272	0.93236685	0.94976526	0.9541821	0.95265883
0.0	0.9416304	0.94229144	0.97050136	0.9641013	0.9893745	0.9543272	0.93236685	0.94976526	0.9541821	0.95265883
0.0	0.9994056	0.9982266	0.999587	0.9926502	0.99647176	0.999777	0.99964356	0.999678	0.9997603	0.99973434
0.0	0.9967638	0.95523846	0.9969206	0.9841951	0.97183526	0.9989189	0.9985876	0.9986712	0.99704355	0.99867505
0.0	0.9987392	0.9994881	0.99972576	0.997926	0.99732685	0.9999064	0.9997732	0.9992211	0.9996495	0.9991079
0.0	0.48664355	0.83709043	0.58694154	0.41089174	0.63304955	0.7042377	0.7597087	0.8940763	0.90357035	0.07345585
0.0	0.9988715	0.99751747	0.99956185	0.9968522	0.9894888	0.99974316	0.999622	0.9996911	0.9995178	0.99888915
0.0	0.9416304	0.94229144	0.97050136	0.9641013	0.9893745	0.9543272	0.93236685	0.94976526	0.9541821	0.95265883
0.0	0.99524766	0.9631195	0.9932835	0.868797	0.78845006	0.9988223	0.99166673	0.9924194	0.98174715	0.9447891
0.0	0.99524766	0.9631195	0.9932835	0.8687971	0.78845	0.9988223	0.99166673	0.9924194	0.98174715	0.94478905
0.0	0.9988715	0.99751747	0.99956185	0.9968522	0.9894888	0.99974316	0.999622	0.9996911	0.9995178	0.99888915
0.0	0.9988715	0.99751747	0.99956185	0.9968522	0.9894888	0.99974316	0.999622	0.9996911	0.9995178	0.99888915
0.0	0.9416304	0.94229144	0.97050136	0.9641013	0.9893745	0.9543272	0.9323667	0.94976526	0.9541821	0.95265883
0.0	0.9979248	0.9965479	0.99890125	0.9901736	0.98475707	0.9995857	0.999421	0.99870086	0.9973552	0.9979913
0.0	0.9416304	0.94229144	0.97050136	0.9641013	0.9893745	0.9543272	0.93236685	0.94976526	0.9541821	0.95265883
0.0	0.9987392	0.9994881	0.99972576	0.997926	0.99732685	0.9999064	0.9997732	0.9992211	0.9996495	0.9991079
0.0	0.9416304	0.94229144	0.97050136	0.9641013	0.9893745	0.9543272	0.93236685	0.94976526	0.9541821	0.95265883
0.0	4.1869956e-05	5.827131e-05	0.00017126687	9.143103e-05	0.00010880692	0.0040855506	0.00048783177	8.565772e-05	0.00030988967	0.00010376631
0.0	0.9416304	0.94229144	0.97050136	0.9641013	0.9893745	0.9543272	0.9323667	0.94976526	0.9541821	0.95265883
0.0	0.9995908	0.9981741	0.999637	0.9926985	0.9978027	0.9997893	0.99981767	0.99975914	0.9996118	0.9996985
0.0	0.9416304	0.94229144	0.97050136	0.9641013	0.9893745	0.9543272	0.93236685	0.94976526	0.9541821	0.95265883
0.0	0.9987392	0.9994881	0.99972576	0.997926	0.99732685	0.9999064	0.9997732	0.9992211	0.9996495	0.9991079
0.0	0.9416304	0.94229144	0.97050136	0.9641013	0.9893745	0.9543272	0.93236685	0.94976526	0.9541821	0.95265883
0.0	4.1869956e-05	5.827131e-05	0.00017126687	9.143103e-05	0.00010880692	0.0040855506	0.00048783177	8.565772e-05	0.00030989	0.00010376631
0.0	0.995846	0.9869571	0.9979214	0.9912736	0.9768157	0.99859935	0.9986193	0.999084	0.99827933	0.99662966
0.0	0.9965417	0.9936202	0.9987099	0.989627	0.98361975	0.99793434	0.9993787	0.9973369	0.9968892	0.9986929
0.0	0.9416304	0.94229144	0.97050136	0.9641013	0.9893745	0.9543272	0.93236685	0.94976526	0.9541821	0.95265883
0.0	0.7775891	0.78590745	0.9308465	0.25640154	0.80640787	0.9543272	0.50177556	0.38438946	0.69257545	0.95265883
0.0	0.9416304	0.94229144	0.97050136	0.9641013	0.9893745	0.9543272	0.93236685	0.94976526	0.9541821	0.95265883
0.0	0.99932134	0.9989084	0.9977539	0.95637447	0.9610048	0.9990644	0.99068576	0.99862516	0.99569404	0.9967804
0.0	0.99787307	0.9971198	0.9996536	0.9984479	0.9960217	0.9997607	0.9997086	0.9989372	0.9993488	0.9978509
0.0	0.9416304	0.94229144	0.97050136	0.9641013	0.9893745	0.9543272	0.9323667	0.94976526	0.9541822	0.95265883
0.0	0.9416304	0.94229144	0.97050136	0.9641013	0.9893745	0.9543272	0.93236685	0.94976526	0.9541821	0.95265883
0.0	0.029602082	0.010862626	0.01132661	0.02153485	0.0047316556	0.19845812	0.083775245	0.10418313	0.07122831	0.0068951994
0.0	0.99704224	0.9949759	0.9991019	0.9912135	0.98728055	0.99818134	0.9994325	0.99737966	0.9971944	0.99883777
0.0	0.9174114	0.0020868508	0.00029674624	0.0011695699	0.23506045	0.004770024	0.089247264	0.0020218003	0.021632649	0.0010802004
0.0	0.9416304	0.94229144	0.97050136	0.9641013	0.9893745	0.9543272	0.93236685	0.94976526	0.9541821	0.95265883
0.0	0.9174114	0.0020868508	0.00029674624	0.0011695699	0.23506045	0.004770024	0.089247264	0.0020218003	0.021632649	0.0010802004
0.0	0.9416304	0.94229144	0.97050136	0.9641013	0.9893745	0.9543272	0.93236685	0.94976526	0.9541821	0.95265883
0.0	0.00045416024	0.00024856592	0.00018880755	0.0006650666	0.00014650404	0.005652458	0.0008752959	0.0005293488	0.0013005883	0.00013284037
0.0	0.9988715	0.99751747	0.99956185	0.9968522	0.9894888	0.99974316	0.999622	0.9996911	0.9995178	0.99888915
0.0	0.9416304	0.94229144	0.97050136	0.9641013	0.9893745	0.9543272	0.93236685	0.94976526	0.9541822	0.95265883
0.0	0.9416304	0.94229144	0.97050136	0.9641013	0.9893745	0.9543272	0.93236685	0.94976526	0.9541821	0.95265883
0.0	0.9416304	0.94229144	0.97050136	0.9641013	0.9893745	0.9543272	0.93236685	0.94976526	0.9541821	0.95265883
0.0	0.9416304	0.94229144	0.97050136	0.9641013	0.9893745	0.9543272	0.93236685	0.94976526	0.9541821	0.95265883
0.0	0.9981511	0.99725145	0.9996551	0.9982297	0.99283546	0.9998022	0.9997851	0.99906343	0.999464	0.99835974
0.0	0.0016569258	0.016335959	0.7028341	0.4023575	9.280689e-05	0.8500306	0.001029467	0.010986093	0.67032915	0.005908525
0.0	0.9091423	0.8150485	0.9367618	0.93943375	0.6220276	0.972375	0.96189123	0.93682724	0.88247174	0.82476103
0.0	0.9091423	0.81504846	0.9367618	0.93943375	0.62202775	0.972375	0.96189123	0.93682736	0.88247174	0.82476103
0.0	0.99856037	0.9968822	0.9994647	0.996601	0.9934936	0.9996606	0.9995409	0.9995658	0.9993773	0.9980147
0.0	0.9965417	0.9936202	0.9987099	0.989627	0.98361975	0.99793434	0.9993787	0.9973369	0.9968892	0.9986929
0.0	0.9965417	0.9936202	0.9987099	0.989627	0.98361975	0.99793434	0.9993787	0.9973369	0.9968892	0.9986929
0.0	0.99856037	0.9968822	0.9994647	0.996601	0.9934936	0.9996606	0.9995409	0.9995658	0.9993773	0.9980147
0.0	0.9416304	0.94229144	0.97050136	0.9641013	0.9893745	0.9543272	0.93236685	0.94976526	0.9541821	0.95265883
0.0	0.9987392	0.9994881	0.99972576	0.997926	0.99732685	0.9999064	0.9997732	0.9992211	0.9996495	0.9991079
0.0	0.9416304	0.94229144	0.97050136	0.9641013	0.9893745	0.9543272	0.93236685	0.94976526	0.9541821	0.95265883
0.0	0.9416304	0.94229144	0.97050136	0.9641013	0.9893745	0.9543272	0.93236685	0.94976526	0.9541821	0.95265883
0.0	0.0002344139	0.00061756285	0.0007054876	0.18392453	0.012408256	0.0012455715	0.01472786	0.005528992	0.0014068097	0.004795133
0.0	0.9987392	0.9994881	0.99972576	0.997926	0.99732685	0.9999064	0.9997732	0.9992211	0.9996495	0.9991079
0.0	0.9416304	0.94229144	0.97050136	0.9641013	0.9893745	0.9543272	0.93236685	0.94976526	0.9541821	0.95265883
0.0	0.9416304	0.94229144	0.97050136	0.9641013	0.9893745	0.9543272	0.93236685	0.94976526	0.9541821	0.95265883
0.0	0.9416304	0.94229144	0.97050136	0.9641013	0.9893745	0.9543272	0.93236685	0.94976526	0.9541821	0.95265883
0.0	0.99864215	0.99761295	0.99937695	0.9930989	0.9940837	0.9998586	0.9995516	0.99918956	0.99945015	0.9991265
0.0	0.9994056	0.9982266	0.999587	0.99265033	0.99647176	0.999777	0.99964356	0.999678	0.9997603	0.99973434
0.0	0.9416304	0.94229144	0.97050136	0.9641013	0.9893745	0.9543272	0.93236685	0.94976526	0.9541821	0.95265883
0.0	0.04486096	0.039354835	0.02515634	0.070791654	0.03796113	0.08797678	0.03916861	0.03293847	0.022829028	0.10289268
0.0	0.99932134	0.9989084	0.9977539	0.95637447	0.9610048	0.9990644	0.99068576	0.99862516	0.99569404	0.9967804
0.0	0.33207878	0.06152903	0.8724846	0.95236325	0.9874949	0.97005254	0.01762747	0.90012205	0.96085155	0.5726793
0.0	0.998939	0.9983883	0.9994848	0.99498874	0.9950087	0.9998853	0.999683	0.99928814	0.99956685	0.9994174
0.0	0.9995185	0.99956626	0.99978536	0.99822754	0.99814653	0.9999145	0.99989855	0.999603	0.9996449	0.999572
0.0	0.9416304	0.94229144	0.97050136	0.9641013	0.9893745	0.9543272	0.93236685	0.94976526	0.9541821	0.95265883
0.0	0.9965417	0.9941157	0.99872154	0.9899783	0.9841813	0.9980495	0.9994311	0.9973369	0.9970837	0.99880946
0.0	0.99932134	0.9989084	0.9977539	0.95637447	0.9610048	0.9990644	0.99068576	0.99862516	0.99569404	0.9967804
0.0	0.99932134	0.9989084	0.9977539	0.95637447	0.9610048	0.9990644	0.99068576	0.99862516	0.99569404	0.9967804
0.0	0.94020396	0.9939611	0.9660195	0.79594105	0.95385206	0.9740448	0.9707583	0.9502855	0.97941875	0.9576182
0.0	0.3498276	0.12502025	0.19331609	0.2899954	0.22485818	0.8589153	0.81589943	0.7671389	0.5936514	0.3082305
0.0	0.99932134	0.9989084	0.9977539	0.95637447	0.9610048	0.9990644	0.99068576	0.99862516	0.99569404	0.9967804
0.0	0.9788486	0.9523149	0.97923934	0.98303014	0.9744236	0.99633116	0.9894823	0.9770626	0.9925047	0.9900338
0.0	0.99212897	0.9928195	0.99873847	0.99288017	0.979506	0.998949	0.9991708	0.9957325	0.9971102	0.99731123
0.0	0.99212897	0.9928195	0.99873847	0.99288017	0.979506	0.998949	0.9991708	0.9957325	0.9971102	0.99731123
0.0	0.9927523	0.9795193	0.99652326	0.9878613	0.9665373	0.99859935	0.998103	0.9986374	0.9974462	0.99662966
0.0	0.9988715	0.99751747	0.99956185	0.9968522	0.9894888	0.99974316	0.999622	0.9996911	0.9995178	0.99888915
0.0	0.99277204	0.9923246	0.99557805	0.96225744	0.88801455	0.9983619	0.9970873	0.99534863	0.9704352	0.9849738
0.0	0.9788486	0.9523149	0.97923934	0.98303014	0.9744236	0.99633116	0.98948216	0.9770626	0.9925047	0.9900338
0.0	0.9788486	0.9523149	0.97923934	0.98303014	0.9744236	0.99633116	0.98948216	0.9770626	0.9925047	0.9900338
0.0	0.9967638	0.9665328	0.9977442	0.988781	0.98013973	0.9991652	0.9987484	0.99894553	0.9977424	0.9990662
0.0	0.0031623077	0.003091064	0.0029461444	0.005973885	0.00066961814	0.06787014	0.012359367	0.008357817	0.005894281	0.002488837
0.0	0.9416304	0.00023544338	0.005110305	0.36543313	0.0016427281	0.0033912316	0.00022361711	0.00090953684	0.0031288632	0.0057709967
0.0	0.9416304	0.94229144	0.97050136	0.9641013	0.9893745	0.9543272	0.93236685	0.94976526	0.9541821	0.95265883
0.0	0.9416304	0.94229144	0.97050136	0.9641013	0.9893745	0.9543272	0.93236685	0.94976526	0.9541821	0.95265883
0.0	0.99212897	0.9928195	0.99873847	0.99288017	0.979506	0.998949	0.9991708	0.9957325	0.9971102	0.99731123
0.0	0.9416304	0.94229144	0.97050136	0.9641013	0.9893745	0.9543272	0.93236685	0.94976526	0.9541821	0.95265883
0.0	0.99212897	0.9928195	0.99873847	0.99288017	0.979506	0.998949	0.9991708	0.9957325	0.9971102	0.99731123
0.0	0.8731641	0.90141076	0.8763744	0.86979145	0.8720197	0.95773333	0.994668	0.9637601	0.96395	0.9745661
0.0	0.98992187	0.98302734	0.99793005	0.99007213	0.9773162	0.998345	0.99825066	0.9939388	0.9949033	0.98969114
0.0	0.99770725	0.99661225	0.9995414	0.99809414	0.9953388	0.99973375	0.9996991	0.99895513	0.999313	0.99746335
0.0	0.9996439	0.99910575	0.99955136	0.9906983	0.99558747	0.9997582	0.99975723	0.9992606	0.9990324	0.9994831
0.0	0.9416304	0.94229144	0.97050136	0.9641013	0.9893745	0.9543272	0.93236685	0.94976526	0.9541821	0.95265883
0.0	0.0033926987	0.0013281032	0.0017382122	0.0027455455	0.0008499799	0.034399197	0.012791031	0.00261679	0.003962464	0.0007635062
0.0	0.9416304	0.94229144	0.97050136	0.9641013	0.9893745	0.9543272	0.93236685	0.94976526	0.9541821	0.95265883
0.0	0.9985245	0.983657	0.9984902	0.9916398	0.9862905	0.9994537	0.999054	0.99934906	0.99867636	0.9994155
0.0	0.9967638	0.95523846	0.9969206	0.9841951	0.97183526	0.9989189	0.9985876	0.9986712	0.99704355	0.99867505
0.0	0.9985245	0.983657	0.9984902	0.9916398	0.9862905	0.9994537	0.999054	0.99934906	0.99867636	0.9994155
0.0	0.9416304	0.94229144	0.97050136	0.9641013	0.9893745	0.9543272	0.93236685	0.94976526	0.9541821	0.95265883
0.0	0.9416304	0.94229144	0.97050136	0.9641013	0.9893745	0.9543272	0.93236685	0.94976526	0.9541821	0.95265883
0.0	0.9416304	0.94229144	0.97050136	0.9641013	0.9893745	0.9543272	0.93236685	0.94976526	0.9541821	0.95265883
0.0	0.9416304	0.94229144	0.97050136	0.9641013	0.9893745	0.9543272	0.9323667	0.94976526	0.9541821	0.95265883
0.0	0.9416304	0.94229144	0.97050136	0.9641013	0.9893745	0.9543272	0.93236685	0.94976526	0.9541821	0.95265883
0.0	0.9416304	0.94229144	0.97050136	0.9641013	0.9893745	0.9543272	0.93236685	0.94976526	0.9541821	0.95265883
0.0	0.0089752525	0.0043808203	0.0016683183	0.23881288	0.066967756	0.0029465843	0.0127153965	0.0024281982	0.011982412	0.03406876
0.0	0.9416304	0.94229144	0.97050136	0.9641013	0.9893745	0.9543272	0.93236685	0.94976526	0.9541821	0.95265883
0.0	0.9416304	0.94229144	0.97050136	0.9641013	0.9893745	0.9543272	0.93236685	0.94976526	0.9541821	0.95265883
0.0	0.9927523	0.9795193	0.99652326	0.9878613	0.9665373	0.99859935	0.998103	0.9986374	0.9974462	0.99662966
0.0	0.99212897	0.9928195	0.99873847	0.99288017	0.979506	0.998949	0.9991708	0.9957325	0.9971102	0.99731123
0.0	0.9416304	0.94229144	0.97050136	0.9641013	0.9893745	0.9543272	0.93236685	0.94976526	0.9541821	0.95265883
0.0	0.044860937	0.039354835	0.02515634	0.07079167	0.037961144	0.08797678	0.03916862	0.032938465	0.022829028	0.10289266
0.0	0.9927523	0.9795193	0.99652326	0.9878613	0.9665373	0.99859935	0.998103	0.9986374	0.9974462	0.99662966
0.0	0.9982146	0.9781399	0.996461	0.96109396	0.79918706	0.9994287	0.9988211	0.99850744	0.9991217	0.9983277
0.0	0.9982146	0.9781399	0.996461	0.96109396	0.79918706	0.9994287	0.9988211	0.99850744	0.9991217	0.9983277
0.0	0.94020396	0.9939611	0.9660195	0.79594105	0.95385206	0.9740448	0.9707583	0.9502855	0.97941875	0.9576182
0.0	0.9416304	0.94229144	0.97050136	0.9641013	0.9893745	0.9543272	0.93236685	0.94976526	0.9541821	0.95265883
0.0	0.99932134	0.9989084	0.9977539	0.95637447	0.9610048	0.9990644	0.99068576	0.99862516	0.99569404	0.9967804
0.0	0.9987392	0.9994881	0.99972576	0.997926	0.99732685	0.9999064	0.9997732	0.9992211	0.9996495	0.9991079
0.0	0.0008552378	0.0015902868	0.0030923223	0.07841272	0.030391175	0.0145656625	0.004286093	0.0028593047	0.00079956726	0.007653001
0.0	0.008489131	0.0039388365	0.0055419854	0.006326973	0.0007004023	0.11093148	0.020760866	0.012473031	0.009050118	0.0050073946
0.0	0.9416304	0.94229144	0.97050136	0.9641013	0.9893745	0.9543272	0.93236685	0.94976526	0.9541821	0.95265883
0.0	0.9979248	0.9965479	0.99890125	0.9901736	0.98475707	0.9995857	0.999421	0.99870086	0.9973552	0.9979913
0.0	0.9416304	0.94229144	0.97050136	0.9641013	0.9893745	0.9543272	0.9323667	0.94976526	0.9541821	0.95265883
0.0	0.9416304	0.94229144	0.97050136	0.9641013	0.9893745	0.9543272	0.93236685	0.94976526	0.9541821	0.95265883
0.0	0.9987392	0.9994881	0.99972576	0.997926	0.99732685	0.9999064	0.9997732	0.9992211	0.9996495	0.9991079
0.0	0.9416304	0.94229144	0.97050136	0.9641013	0.9893745	0.9543272	0.93236685	0.94976526	0.9541821	0.95265883
0.0	0.0008552378	0.0015902868	0.0030923223	0.07841272	0.030391175	0.0145656625	0.004286093	0.0028593035	0.00079956726	0.0076529975
0.0	0.9416304	0.94229144	0.97050136	0.9641013	0.9893745	0.9543272	0.93236685	0.94976526	0.9541821	0.95265883
0.0	0.0008552383	0.0015902868	0.0030923223	0.07841272	0.030391175	0.014565656	0.004286093	0.0028593047	0.00079956726	0.007653001
0.0	0.9416304	0.94229144	0.97050136	0.9641013	0.9893745	0.9543272	0.93236685	0.94976526	0.9541821	0.95265883
0.0	0.9416304	0.94229144	0.97050136	0.9641013	0.9893745	0.9543272	0.9323667	0.94976526	0.9541821	0.95265883
0.0	0.9416304	0.94229144	0.97050136	0.9641013	0.9893745	0.9543272	0.93236685	0.94976526	0.9541821	0.95265883
0.0	0.9987392	0.9994881	0.99972576	0.997926	0.99732685	0.9999064	0.9997732	0.9992211	0.9996495	0.9991079
0.0	0.9416304	0.94229144	0.97050136	0.9641013	0.9893745	0.9543272	0.93236685	0.94976526	0.9541821	0.95265883
0.0	0.9416304	0.94229144	0.97050136	0.9641013	0.9893745	0.9543272	0.93236685	0.94976526	0.9541821	0.95265883
0.0	0.9416304	0.94229144	0.97050136	0.9641013	0.9893745	0.9543272	0.93236685	0.94976526	0.9541821	0.95265883
0.0	0.9987392	0.9994881	0.99972576	0.997926	0.99732685	0.9999064	0.9997732	0.9992211	0.9996495	0.9991079
0.0	0.9416304	0.94229144	0.97050136	0.9641013	0.9893745	0.9543272	0.93236685	0.94976526	0.9541821	0.95265883
0.0	0.0033927003	0.0013281032	0.0017382131	0.0027455455	0.00084997946	0.034399197	0.012791031	0.0026167885	0.003962464	0.0007635062
0.0	0.9416304	0.94229144	0.97050136	0.9641013	0.9893745	0.9543272	0.93236685	0.94976526	0.9541821	0.95265883
0.0	0.9416304	0.94229144	0.97050136	0.9641013	0.9893745	0.9543272	0.93236685	0.94976526	0.9541821	0.95265883
0.0	0.9416304	0.94229144	0.97050136	0.9641013	0.9893745	0.9543272	0.93236685	0.94976526	0.9541821	0.95265883
0.0	0.0125603	0.0051594884	0.008290128	0.007862927	0.00086398976	0.13816442	0.027534503	0.016974056	0.011196641	0.007961475
0.0	0.0125603	0.0051594884	0.008290124	0.007862927	0.00086398976	0.13816442	0.027534498	0.016974056	0.011196641	0.007961475
0.0	0.040857505	0.00016038868	0.0054771234	0.08574295	0.05184541	0.0007866619	0.0013569451	0.3345463	0.0003589901	0.33940706
0.0	0.9987392	0.9994881	0.99972576	0.997926	0.99732685	0.9999064	0.9997732	0.9992211	0.9996495	0.9991079
0.0	0.9416304	0.94229144	0.97050136	0.9641013	0.9893745	0.9543272	0.93236685	0.94976526	0.9541821	0.95265883
0.0	0.9416304	0.94229144	0.97050136	0.9641013	0.9893745	0.9543272	0.93236685	0.94976526	0.9541821	0.95265883
0.0	0.15546833	0.8603156	0.9544024	0.8256007	0.61828977	0.3099938	0.4277305	0.56724846	0.6834675	0.40036365
0.0	0.9994704	0.9982822	0.99982834	0.9991373	0.99669075	0.99990547	0.9998349	0.9997601	0.9997019	0.9995735
0.0	0.9416304	0.94229144	0.97050136	0.9641013	0.9893745	0.9543272	0.93236685	0.94976526	0.9541821	0.95265883
0.0	0.9996124	0.9987801	0.9996524	0.9981737	0.9922123	0.9998062	0.9996458	0.99983287	0.9994929	0.99975663
0.0	0.9416304	0.94229144	0.97050136	0.9641013	0.9893745	0.9543272	0.93236685	0.94976526	0.9541821	0.95265883
0.0	0.9987392	0.9994881	0.99972576	0.997926	0.99732685	0.9999064	0.9997732	0.9992211	0.9996495	0.9991079
0.0	0.0031623077	0.0023572855	0.002107972	0.004519655	0.0004885156	0.050090384	0.009906965	0.00646791	0.004671674	0.0018393113
0.0	0.03948072	0.082102746	0.21432376	0.04634067	0.05022311	0.535322	0.4106285	0.29536447	0.030406572	0.20000198
0.0	0.9326744	0.94699043	0.9794017	0.9366115	0.9039822	0.99455357	0.9948514	0.9905528	0.99232495	0.9830458
0.0	0.9416304	0.94229144	0.97050136	0.9641013	0.9893745	0.9543272	0.93236685	0.94976526	0.9541821	0.95265883
0.0	0.008489131	0.0039388365	0.0055419854	0.006326973	0.0007004023	0.11093148	0.020760866	0.012473025	0.009050118	0.0050073992
0.0	0.9416304	0.94229144	0.97050136	0.9641013	0.9893745	0.9543272	0.9323667	0.94976526	0.9541822	0.95265883
0.0	0.26060894	0.3689519	0.052776773	0.15644673	0.033561546	0.63422877	0.14133048	0.52008	0.23360297	0.14933077
0.0	0.9416304	0.94229144	0.97050136	0.9641013	0.9893745	0.9543272	0.93236685	0.94976526	0.9541821	0.95265883
0.0	0.9416304	0.94229144	0.97050136	0.9641013	0.9893745	0.9543272	0.93236685	0.94976526	0.9541821	0.95265883
0.0	0.9743851	0.9945075	0.9963767	0.99895597	0.9719957	0.996603	0.9989641	0.9943146	0.9975516	0.94268554
0.0	0.102791734	0.02637571	0.009192317	0.035449326	0.003478234	0.593458	0.45921525	0.0016471078	0.021669012	0.008243611
0.0	0.9329387	0.5377239	0.92189544	0.2827995	0.5751437	0.9746801	0.9386587	0.6140993	0.3580081	0.6610597
0.0	0.9967638	0.9552386	0.9969206	0.9841951	0.97183526	0.9989189	0.9985876	0.9986712	0.99704355	0.99867505
0.0	0.9416304	0.94229144	0.97050136	0.9641013	0.9893745	0.9543272	0.93236685	0.94976526	0.9541821	0.95265883
0.0	0.99159276	0.97750866	0.9942409	0.9452271	0.974626	0.9984793	0.9978175	0.9958807	0.99673635	0.9726511
0.0	0.9988715	0.99751747	0.99956185	0.9968522	0.9894888	0.99974316	0.999622	0.9996911	0.9995178	0.99888915
0.0	0.9416304	0.94229144	0.97050136	0.9641013	0.9893745	0.9543272	0.93236685	0.94976526	0.9541822	0.95265883
0.0	5.3444113e-05	0.052929148	3.17323e-05	0.009028889	0.0009765057	0.0137237515	0.06527138	0.02384511	0.00021449776	0.0042832717
0.0	0.97420293	0.85210246	0.9754591	0.7396569	0.8669726	0.9911056	0.9773391	0.983721	0.9824095	0.87976104
0.0	0.9930606	0.9895808	0.9987525	0.98759437	0.99048	0.9975884	0.9981883	0.996845	0.9972343	0.9923264
0.0	0.9987392	0.9994881	0.99972576	0.997926	0.99732685	0.9999064	0.9997732	0.9992211	0.9996495	0.9991079
0.0	0.9416304	0.94229144	0.97050136	0.9641013	0.9893745	0.9543272	0.93236685	0.94976526	0.9541821	0.95265883
0.0	0.9984518	0.9777303	0.99853504	0.9895716	0.98465043	0.99946517	0.99899036	0.9992625	0.9981634	0.99933964
0.0	0.7017022	0.90173376	0.87762433	0.18678251	0.5543197	0.785274	0.34704283	0.23427978	0.41391033	0.55295295
0.0	0.9987392	0.9994881	0.99972576	0.997926	0.99732685	0.9999064	0.9997732	0.9992211	0.9996495	0.9991079
0.0	0.9987392	0.9994881	0.99972576	0.997926	0.99732685	0.9999064	0.9997732	0.9992211	0.9996495	0.9991079
0.0	0.9967638	0.95523846	0.9969206	0.9841951	0.97183526	0.9989189	0.9985876	0.9986712	0.99704355	0.99867505
0.0	0.88806015	0.29578388	0.891667	0.3462261	0.40250775	0.94157916	0.7648637	0.5119144	0.9670632	0.13147129
0.0	0.99932134	0.9989084	0.9977539	0.95637447	0.9610048	0.9990644	0.99068576	0.99862516	0.99569404	0.9967804
0.0	0.99212897	0.9928195	0.99873847	0.99288017	0.979506	0.998949	0.9991708	0.9957325	0.9971102	0.99731123
0.0	0.9788486	0.9523149	0.97923934	0.98303014	0.9744236	0.99633116	0.98948216	0.9770626	0.9925047	0.9900338
0.0	0.46424207	0.96652216	0.5291074	0.59012675	0.9055567	0.4906847	0.7012754	0.31440556	0.05008595	0.013712495
0.0	0.99212897	0.9928195	0.99873847	0.99288017	0.979506	0.998949	0.9991708	0.9957325	0.9971102	0.99731123
0.0	0.1634051	0.81007564	0.96261984	0.75830275	0.8282759	0.67103386	0.93236685	0.14153932	0.025301866	0.8605439
0.0	0.0001517383	3.8331873e-05	1.45365875e-05	0.0008275605	0.00015002069	0.009364933	0.9323667	0.00019011689	0.00038535707	4.094699e-05
0.0	0.39942598	0.5036982	0.10552422	0.19611762	0.060516294	0.8012002	0.14133042	0.6193953	0.34379655	0.29905125
0.0	0.014018151	0.006103168	0.009165555	0.009262424	0.0009959395	0.16370323	0.041178107	0.022100836	0.014198178	0.008968223
0.0	0.9416304	0.94229144	0.97050136	0.9641013	0.9893745	0.9543272	0.93236685	0.94976526	0.9541821	0.95265883
0.0	0.99774265	0.99626297	0.9991617	0.9927516	0.9884651	0.99852777	0.99960524	0.9982551	0.99787104	0.9992562
0.0	0.9416304	0.94229144	0.97050136	0.9641013	0.9893745	0.9543272	0.93236685	0.94976526	0.9541821	0.95265883
0.0	0.9416304	0.94229144	0.97050136	0.9641013	0.9893745	0.9543272	0.93236685	0.94976526	0.9541821	0.95265883
0.0	0.9416304	0.94229144	0.97050136	0.9641013	0.9893745	0.9543272	0.93236685	0.94976526	0.9541821	0.95265883
0.0	0.9416304	0.94229144	0.97050136	0.9641013	0.9893745	0.9543272	0.9323667	0.94976526	0.9541821	0.95265883
0.0	0.9416304	0.94229144	0.97050136	0.9641013	0.9893745	0.9543272	0.93236685	0.94976526	0.9541821	0.95265883
0.0	0.9987392	0.9994881	0.99972576	0.997926	0.99732685	0.9999064	0.9997732	0.9992211	0.9996495	0.9991079
0.0	0.99770725	0.99661225	0.9995414	0.99809414	0.9953388	0.99973375	0.9996991	0.99895513	0.999313	0.99746335
0.0	0.9416304	0.94229144	0.97050136	0.9641013	0.9893745	0.9543272	0.93236685	0.94976526	0.9541821	0.95265883
0.0	0.9987392	0.9994881	0.99972576	0.997926	0.99732685	0.9999064	0.9997732	0.9992211	0.9996495	0.9991079
0.0	0.0008552383	0.0015902868	0.0030923223	0.07841274	0.030391175	0.014565656	0.004286093	0.0028593047	0.00079956726	0.007653001
0.0	0.9416304	0.94229144	0.97050136	0.9641013	0.9893745	0.9543272	0.93236685	0.94976526	0.9541821	0.95265883
0.0	0.9416304	0.94229144	0.97050136	0.9641013	0.9893745	0.9543272	0.93236685	0.94976526	0.9541821	0.95265883
0.0	0.9416304	0.94229144	0.97050136	0.9641013	0.9893745	0.9543272	0.93236685	0.94976526	0.9541821	0.95265883
0.0	0.9987392	0.9994881	0.99972576	0.997926	0.99732685	0.9999064	0.9997732	0.9992211	0.9996495	0.9991079
0.0	0.9416304	0.94229144	0.97050136	0.9641013	0.9893745	0.9543272	0.9323667	0.94976526	0.9541821	0.95265883
0.0	0.9416304	0.94229144	0.97050136	0.9641013	0.9893745	0.9543272	0.93236685	0.94976526	0.9541821	0.95265883
0.0	0.9416304	0.94229144	0.97050136	0.9641013	0.9893745	0.9543272	0.93236685	0.94976526	0.9541821	0.95265883
0.0	0.9416304	0.94229144	0.97050136	0.9641013	0.9893745	0.9543272	0.93236685	0.94976526	0.9541821	0.95265883
0.0	0.9416304	0.94229144	0.97050136	0.9641013	0.9893745	0.9543272	0.93236685	0.94976526	0.9541821	0.95265883
0.0	0.9987392	0.9994881	0.99972576	0.997926	0.99732685	0.9999064	0.9997732	0.9992211	0.9996495	0.9991079
0.0	0.9987392	0.9994881	0.99972576	0.997926	0.99732685	0.9999064	0.9997732	0.9992211	0.9996495	0.9991079
0.0	0.9416304	0.94229144	0.97050136	0.9641013	0.9893745	0.9543272	0.93236685	0.94976526	0.9541821	0.95265883
0.0	0.9416304	0.94229144	0.97050136	0.9641013	0.9893745	0.9543272	0.93236685	0.94976526	0.9541821	0.95265883
0.0	0.9416304	0.94229144	0.97050136	0.9641013	0.9893745	0.9543272	0.93236685	0.94976526	0.9541821	0.95265883
0.0	0.9416304	0.94229144	0.97050136	0.9641013	0.9893745	0.9543272	0.9323667	0.94976526	0.9541821	0.95265883
0.0	0.9416304	0.94229144	0.97050136	0.9641013	0.9893745	0.9543272	0.93236685	0.94976526	0.9541821	0.95265883
0.0	0.9416304	0.94229144	0.97050136	0.9641013	0.9893745	0.9543272	0.93236685	0.94976526	0.9541821	0.95265883
0.0	0.9979248	0.9965479	0.99890125	0.9901736	0.98475707	0.9995857	0.999421	0.99870086	0.9973552	0.9979913
0.0	0.9987392	0.9994881	0.99972576	0.997926	0.99732685	0.9999064	0.9997732	0.9992211	0.9996495	0.9991079
0.0	0.9416304	0.94229144	0.97050136	0.9641013	0.9893745	0.9543272	0.93236685	0.94976526	0.9541822	0.95265883
0.0	0.9416304	0.94229144	0.97050136	0.9641013	0.9893745	0.9543272	0.93236685	0.94976526	0.9541821	0.95265883
0.0	0.27037832	0.21181811	0.15862772	0.13405849	0.06297905	0.89720446	0.6185865	0.64045924	0.60924786	0.16254123
0.0	0.998642	0.99761295	0.99937695	0.9930989	0.9940837	0.9998586	0.9995516	0.99918956	0.99945015	0.9991265
0.0	0.006017501	0.00014989272	0.0011785199	0.006994522	0.00111708	0.00025018986	0.0011860089	0.00055949995	0.002510605	0.00038033695
0.0	0.9416304	0.94229144	0.97050136	0.9641013	0.9893745	0.9543272	0.93236685	0.94976526	0.9541821	0.95265883
0.0	0.9416304	0.94229144	0.97050136	0.9641013	0.9893745	0.9543272	0.93236685	0.94976526	0.9541821	0.95265883
0.0	0.9987392	0.9994881	0.99972576	0.997926	0.99732685	0.9999064	0.9997732	0.9992211	0.9996495	0.9991079
0.0	0.9416304	0.94229144	0.97050136	0.9641013	0.9893745	0.9543272	0.93236685	0.94976526	0.9541821	0.95265883
0.0	0.9416304	0.94229144	0.97050136	0.9641013	0.9893745	0.9543272	0.93236685	0.94976526	0.9541821	0.95265883
0.0	4.1869956e-05	5.827131e-05	0.00017126687	9.143103e-05	0.00010880692	0.0040855506	0.000487832	8.565772e-05	0.00030989	0.00010376631
0.0	0.9416304	0.94229144	0.97050136	0.9641013	0.9893745	0.9543272	0.93236685	0.94976526	0.9541821	0.95265883
0.0	0.9979248	0.9965479	0.99890125	0.9901736	0.98475707	0.9995857	0.999421	0.99870086	0.9973552	0.9979913
0.0	0.9416304	0.94229144	0.97050136	0.9641013	0.9893745	0.9543272	0.93236685	0.94976526	0.9541821	0.95265883
0.0	0.9416304	0.94229144	0.97050136	0.9641013	0.9893745	0.9543272	0.93236685	0.94976526	0.9541821	0.95265883
0.0	0.9979248	0.9965479	0.99890125	0.9901736	0.98475707	0.9995857	0.999421	0.99870086	0.9973552	0.9979913
0.0	0.9987392	0.9994881	0.99972576	0.997926	0.99732685	0.9999064	0.9997732	0.9992211	0.9996495	0.9991079
0.0	0.9416304	0.94229144	0.97050136	0.9641013	0.9893745	0.9543272	0.9323667	0.94976526	0.9541822	0.95265883
0.0	0.9416304	0.94229144	0.97050136	0.9641013	0.9893745	0.9543272	0.93236685	0.94976526	0.9541821	0.95265883
0.0	0.9987972	0.99894446	0.99959594	0.9982115	0.9954501	0.99968374	0.99962676	0.999696	0.9996238	0.99894446
0.0	0.9965417	0.9936202	0.9987099	0.989627	0.98361975	0.99793434	0.9993787	0.9973369	0.9968892	0.9986929
0.0	0.9416304	0.94229144	0.97050136	0.9641013	0.9893745	0.9543272	0.93236685	0.94976526	0.9541821	0.95265883
0.0	0.9416304	0.94229144	0.97050136	0.9641013	0.9893745	0.9543272	0.93236685	0.94976526	0.9541821	0.95265883
0.0	0.9979248	0.9965479	0.99890125	0.9901736	0.98475707	0.9995857	0.999421	0.99870086	0.9973552	0.9979913
0.0	0.9987392	0.9994881	0.99972576	0.997926	0.99732685	0.9999064	0.9997732	0.9992211	0.9996495	0.9991079
0.0	0.9416304	0.94229144	0.97050136	0.9641013	0.9893745	0.9543272	0.9323667	0.94976526	0.9541821	0.95265883
0.0	0.9416304	0.94229144	0.97050136	0.9641013	0.9893745	0.9543272	0.93236685	0.94976526	0.9541821	0.95265883
0.0	0.9416304	0.94229144	0.97050136	0.9641013	0.9893745	0.9543272	0.93236685	0.94976526	0.9541821	0.95265883
0.0	0.9416304	0.94229144	0.97050136	0.9641013	0.9893745	0.9543272	0.93236685	0.94976526	0.9541821	0.95265883
0.0	0.99932134	0.9989084	0.9977539	0.95637447	0.9610048	0.9990644	0.99068576	0.99862516	0.99569404	0.9967804
0.0	0.99932134	0.9989084	0.9977539	0.95637447	0.9610048	0.9990644	0.99068576	0.99862516	0.99569404	0.9967804
0.0	0.99212897	0.9928195	0.99873847	0.99288017	0.979506	0.998949	0.9991708	0.9957325	0.9971102	0.99731123
0.0	0.99212897	0.9928195	0.99873847	0.99288017	0.979506	0.998949	0.9991708	0.9957325	0.9971102	0.99731123
0.0	0.9979248	0.9965479	0.99890125	0.9901736	0.98475707	0.9995857	0.999421	0.99870086	0.9973552	0.9979913
0.0	0.9416304	0.94229144	0.97050136	0.9641013	0.9893745	0.9543272	0.93236685	0.94976526	0.9541821	0.95265883
0.0	0.9987392	0.9994881	0.99972576	0.997926	0.99732685	0.9999064	0.9997732	0.9992211	0.9996495	0.9991079
0.0	0.9416304	0.94229144	0.97050136	0.9641013	0.9893745	0.9543272	0.93236685	0.94976526	0.9541821	0.95265883
0.0	0.9416304	0.94229144	0.97050136	0.9641013	0.9893745	0.9543272	0.93236685	0.94976526	0.9541821	0.95265883
0.0	0.9788486	0.9523149	0.97923934	0.98303014	0.9744236	0.99633116	0.98948216	0.9770626	0.9925047	0.9900338
0.0	0.9788486	0.9523149	0.97923934	0.98303014	0.9744236	0.99633116	0.98948216	0.9770626	0.9925047	0.9900338
0.0	0.8286906	0.49718624	0.6108412	0.6863128	0.65484273	0.95567036	0.84917825	0.9275704	0.85853755	0.6274509
0.0	0.9416304	0.94229144	0.97050136	0.9641013	0.9893745	0.9543272	0.93236685	0.94976526	0.9541821	0.95265883
0.0	0.9416304	0.94229144	0.97050136	0.9641013	0.9893745	0.9543272	0.9323667	0.94976526	0.9541821	0.95265883
0.0	0.99212897	0.9928195	0.99873847	0.99288017	0.979506	0.998949	0.9991708	0.9957325	0.9971102	0.99731123
0.0	0.99212897	0.9928195	0.99873847	0.99288017	0.979506	0.998949	0.9991708	0.9957325	0.9971102	0.99731123
0.0	0.9416304	0.94229144	0.97050136	0.9641013	0.9893745	0.9543272	0.93236685	0.94976526	0.9541821	0.95265883
0.0	0.9416304	0.94229144	0.97050136	0.9641013	0.9893745	0.9543272	0.93236685	0.94976526	0.9541821	0.95265883
0.0	0.9416304	0.94229144	0.97050136	0.9641013	0.9893745	0.9543272	0.93236685	0.94976526	0.9541821	0.95265883
0.0	0.9416304	0.94229144	0.97050136	0.9641013	0.9893745	0.9543272	0.9323667	0.94976526	0.9541821	0.95265883
0.0	0.9416304	0.94229144	0.97050136	0.9641013	0.9893745	0.9543272	0.93236685	0.94976526	0.9541821	0.95265883
0.0	0.9987392	0.9994881	0.99972576	0.997926	0.99732685	0.9999064	0.9997732	0.9992211	0.9996495	0.9991079
0.0	0.86728394	0.9340885	0.95948607	0.74033743	0.7264625	0.9002415	0.8598723	0.9241565	0.925075	0.80923325
0.0	0.280762	0.20688754	0.043525033	0.09768516	0.034367234	0.5972981	0.10545385	0.46365625	0.15555431	0.09074906
0.0	0.021211652	0.008465444	0.0102205	0.010615592	0.000994504	0.17984171	0.03751865	0.022086924	0.013555848	0.0123115545
0.0	0.7299701	0.9093965	0.50793815	0.3613829	0.19360371	0.7158096	0.6772466	0.83243746	0.41696164	0.6343123
0.0	0.280762	0.20688754	0.043525044	0.0976852	0.03436722	0.5972981	0.10545385	0.46365625	0.15555426	0.09074906
0.0	0.9911171	0.9903549	0.99891543	0.9801143	0.97599006	0.99540883	0.99883264	0.9950748	0.996252	0.9955918
0.0	0.9416304	0.94229144	0.97050136	0.9641013	0.9893745	0.9543272	0.93236685	0.94976526	0.9541821	0.95265883
0.0	0.9416304	0.94229144	0.97050136	0.9641013	0.9893745	0.9543272	0.93236685	0.94976526	0.9541821	0.95265883
0.0	0.9988715	0.99751747	0.99956185	0.9968522	0.9894888	0.99974316	0.999622	0.9996911	0.9995178	0.99888915
0.0	0.99757993	0.99740845	0.9986512	0.98868805	0.99027514	0.99930453	0.9991178	0.9980945	0.99863654	0.99821293
0.0	0.9987392	0.9994881	0.99972576	0.997926	0.99732685	0.9999064	0.9997732	0.9992211	0.9996495	0.9991079
0.0	0.9416304	0.94229144	0.97050136	0.9641013	0.9893745	0.9543272	0.9323667	0.94976526	0.9541821	0.95265883
0.0	0.9416304	0.94229144	0.97050136	0.9641013	0.9893745	0.9543272	0.93236685	0.94976526	0.9541821	0.95265883
0.0	0.9416304	0.94229144	0.97050136	0.9641013	0.9893745	0.9543272	0.93236685	0.94976526	0.9541821	0.95265883
0.0	0.9987392	0.9994881	0.99972576	0.997926	0.99732685	0.9999064	0.9997732	0.9992211	0.9996495	0.9991079
0.0	0.9987392	0.9994881	0.99972576	0.997926	0.99732685	0.9999064	0.9997732	0.9992211	0.9996495	0.9991079
0.0	0.9416304	0.94229144	0.97050136	0.9641013	0.9893745	0.9543272	0.93236685	0.94976526	0.9541821	0.95265883
0.0	0.9416304	0.94229144	0.97050136	0.9641013	0.9893745	0.9543272	0.93236685	0.94976526	0.9541821	0.95265883
0.0	0.9416304	0.94229144	0.97050136	0.9641013	0.9893745	0.9543272	0.93236685	0.94976526	0.9541821	0.95265883
0.0	0.9416304	0.94229144	0.97050136	0.9641013	0.9893745	0.9543272	0.9323667	0.94976526	0.9541821	0.95265883
0.0	0.9416304	0.94229144	0.97050136	0.9641013	0.9893745	0.9543272	0.93236685	0.94976526	0.9541821	0.95265883
0.0	0.9416304	0.94229144	0.97050136	0.9641013	0.9893745	0.9543272	0.93236685	0.94976526	0.9541821	0.95265883
0.0	0.9987392	0.9994881	0.99972576	0.997926	0.99732685	0.9999064	0.9997732	0.9992211	0.9996495	0.9991079
0.0	4.1869956e-05	5.827131e-05	0.00017126687	9.143103e-05	0.00010880692	0.0040855506	0.00048783224	8.565772e-05	0.00030989	0.00010376631
0.0	0.0008552378	0.0015902868	0.0030923223	0.07841274	0.030391175	0.014565656	0.004286093	0.0028593035	0.00079956726	0.007653001
0.0	0.9987392	0.9994881	0.99972576	0.997926	0.99732685	0.9999064	0.9997732	0.9992211	0.9996495	0.9991079
0.0	4.1869956e-05	5.827131e-05	0.00017126687	9.143103e-05	0.00010880692	0.0040855506	0.00048783177	8.565772e-05	0.00030988967	0.00010376631
0.0	0.0008552378	0.0015902868	0.0030923223	0.07841274	0.030391175	0.014565656	0.004286093	0.0028593047	0.00079956726	0.0076529975
0.0	0.9987392	0.9994881	0.99972576	0.997926	0.99732685	0.9999064	0.9997732	0.9992211	0.9996495	0.9991079
0.0	0.9416304	0.94229144	0.97050136	0.9641013	0.9893745	0.9543272	0.93236685	0.94976526	0.9541821	0.95265883
0.0	0.9416304	0.94229144	0.97050136	0.9641013	0.9893745	0.9543272	0.93236685	0.94976526	0.9541821	0.95265883
0.0	0.9416304	0.94229144	0.97050136	0.9641013	0.9893745	0.9543272	0.93236685	0.94976526	0.9541821	0.95265883
0.0	0.9416304	0.94229144	0.97050136	0.9641013	0.9893745	0.9543272	0.93236685	0.94976526	0.9541821	0.95265883
0.0	0.9416304	0.94229144	0.97050136	0.9641013	0.9893745	0.9543272	0.9323667	0.94976526	0.9541821	0.95265883
0.0	0.9416304	0.94229144	0.97050136	0.9641013	0.9893745	0.9543272	0.93236685	0.94976526	0.9541821	0.95265883
0.0	0.9987392	0.9994881	0.99972576	0.997926	0.99732685	0.9999064	0.9997732	0.9992211	0.9996495	0.9991079
0.0	0.9416304	0.94229144	0.97050136	0.9641013	0.9893745	0.9543272	0.93236685	0.94976526	0.9541821	0.95265883
0.0	0.9987392	0.9994881	0.99972576	0.997926	0.99732685	0.9999064	0.9997732	0.9992211	0.9996495	0.9991079
0.0	0.0008552383	0.0015902868	0.0030923223	0.07841274	0.030391175	0.014565656	0.004286093	0.0028593047	0.00079956726	0.0076529975
0.0	0.99770725	0.99661225	0.9995414	0.99809414	0.9953388	0.99973375	0.9996991	0.99895513	0.999313	0.99746335
0.0	0.99932134	0.9989084	0.9977539	0.95637447	0.9610048	0.9990644	0.99068576	0.99862516	0.99569404	0.9967804
0.0	0.99212897	0.9928195	0.99873847	0.99288017	0.979506	0.998949	0.9991708	0.9957325	0.9971102	0.99731123
0.0	0.817476	0.32168126	0.719222	0.55921453	0.56077456	0.89188856	0.888676	0.8893844	0.93065155	0.58716005
0.0	0.9429988	0.9619597	0.96776956	0.89711285	0.90945554	0.99840575	0.99441344	0.9891719	0.98737746	0.98068434
0.0	0.9788486	0.9523149	0.97923934	0.98303014	0.9744236	0.99633116	0.98948216	0.9770626	0.9925047	0.9900338
0.0	0.99212897	0.9928195	0.99873847	0.99288017	0.979506	0.998949	0.9991708	0.9957325	0.9971102	0.99731123
0.0	0.99824667	0.9975714	0.9996487	0.998494	0.9963146	0.9997216	0.99976057	0.999183	0.9995173	0.9982917
0.0	0.9416304	0.94229144	0.97050136	0.9641013	0.9893745	0.9543272	0.93236685	0.94976526	0.9541821	0.95265883
0.0	0.9416304	0.94229144	0.97050136	0.9641013	0.9893745	0.9543272	0.93236685	0.94976526	0.9541821	0.95265883
0.0	0.9416304	0.94229144	0.97050136	0.9641013	0.9893745	0.9543272	0.93236685	0.94976526	0.9541821	0.95265883
0.0	0.01487834	0.005318717	0.0077886316	0.00932845	0.0012347444	0.13360168	0.030343072	0.028628567	0.024405427	0.019072663
0.0	0.99932134	0.9989084	0.9977539	0.95637447	0.9610048	0.9990644	0.99068576	0.99862516	0.99569404	0.9967804
0.0	0.99932134	0.9989084	0.9977539	0.95637447	0.9610048	0.9990644	0.99068576	0.99862516	0.99569404	0.9967804
0.0	0.99212897	0.9928195	0.99873847	0.99288017	0.979506	0.998949	0.9991708	0.9957325	0.9971102	0.99731123
0.0	0.99212897	0.9928195	0.99873847	0.99288017	0.979506	0.998949	0.9991708	0.9957325	0.9971102	0.99731123
0.0	0.98579836	0.9624269	0.9891032	0.9881224	0.98200524	0.99760735	0.992623	0.981108	0.9948219	0.99454653
0.0	0.99212897	0.9928195	0.99873847	0.99288017	0.979506	0.998949	0.9991708	0.9957325	0.9971102	0.99731123
0.0	0.9788486	0.9523149	0.97923934	0.98303014	0.9744236	0.99633116	0.98948216	0.9770626	0.9925047	0.9900338
0.0	0.99212897	0.9928195	0.99873847	0.99288017	0.979506	0.998949	0.9991708	0.9957325	0.9971102	0.99731123
0.0	0.99932134	0.9989084	0.9977539	0.95637447	0.9610048	0.9990644	0.99068576	0.99862516	0.99569404	0.9967804
0.0	0.99212897	0.9928195	0.99873847	0.99288017	0.979506	0.998949	0.9991708	0.9957325	0.9971102	0.99731123
0.0	0.99212897	0.9928195	0.99873847	0.99288017	0.979506	0.998949	0.9991708	0.9957325	0.9971102	0.99731123
0.0	0.9788486	0.9523149	0.97923934	0.98303014	0.9744236	0.99633116	0.98948216	0.9770626	0.9925047	0.9900338
0.0	0.9416304	0.94229144	0.97050136	0.9641013	0.9893745	0.9543272	0.93236685	0.94976526	0.9541821	0.95265883
0.0	0.99557084	0.9937914	0.99829644	0.98651034	0.97956353	0.99818027	0.9994417	0.9983596	0.9987192	0.9985152
0.0	0.00016712492	5.625026e-05	2.054159e-05	0.00016892249	0.00039496043	0.0015032929	9.162505e-05	0.0002181838	0.00015706096	5.800326e-05
0.0	0.67449206	0.95218664	0.9575226	0.9898655	0.99237025	0.9642096	0.92205286	0.85741884	0.9865197	0.307936
0.0	0.21766841	0.123755395	0.23344472	0.14429927	0.16741996	0.7392232	0.57176954	0.06574701	0.58870393	0.241015
0.0	0.21766855	0.123755425	0.23344474	0.14429921	0.16741994	0.7392232	0.57176954	0.065747	0.588704	0.24101491
0.0	0.9416304	0.94229144	0.97050136	0.9641013	0.9893745	0.9543272	0.93236685	0.94976526	0.9541821	0.95265883
0.0	0.9416304	0.94229144	0.97050136	0.9641013	0.9893745	0.9543272	0.93236685	0.94976526	0.9541821	0.95265883
0.0	0.9416304	0.94229144	0.97050136	0.9641013	0.9893745	0.9543272	0.93236685	0.94976526	0.9541821	0.95265883
0.0	0.49670538	0.83567613	0.9676069	0.16823314	0.73475987	0.8719277	0.80438423	0.6736494	0.6115527	0.5820224
0.0	0.87441766	0.9113447	0.8984819	0.9569289	0.9905477	0.764477	0.9580398	0.95050925	0.99899834	0.10648666
0.0	0.08087876	0.25071284	0.047451332	0.056953665	0.15609576	0.4436719	0.16211006	0.102071315	0.052725274	0.031642426
0.0	0.9416304	0.94229144	0.97050136	0.9641013	0.9893745	0.9543272	0.93236685	0.94976526	0.9541821	0.95265883
0.0	0.99930704	0.9986743	0.999703	0.995738	0.99586666	0.999892	0.9997428	0.99935156	0.9996049	0.9995653
0.0	0.99864215	0.99761295	0.99937695	0.9930989	0.9940837	0.9998586	0.9995516	0.99918956	0.99945015	0.9991265
0.0	0.9983443	0.9976527	0.99807066	0.99596715	0.9948737	0.9993709	0.99846566	0.9992625	0.99893767	0.998949
0.0	0.67794865	0.5362452	0.25874373	0.36383685	0.13219734	0.8636681	0.44225636	0.8331878	0.639951	0.27132362
0.0	0.95375705	0.97610134	0.9804247	0.6771497	0.87870526	0.98868424	0.9691218	0.9827953	0.99041957	0.9808641
0.0	0.9375678	0.93195957	0.99018466	0.7025935	0.7983275	0.99478924	0.993089	0.98330945	0.9910806	0.9486215
0.0	0.9988299	0.9983865	0.9991874	0.9905315	0.99315006	0.9998505	0.9997037	0.99878997	0.9993191	0.9997048
0.0	0.99542135	0.9956078	0.99929476	0.99605894	0.9858425	0.9995426	0.999476	0.9974381	0.9981067	0.99879766
0.0	0.9996437	0.9991899	0.9998031	0.9958916	0.99775	0.99988794	0.99985933	0.99986196	0.99986947	0.99988914
0.0	0.9990847	0.9963158	0.9990816	0.9882834	0.9937756	0.999607	0.99925524	0.9991967	0.99940324	0.99946564
0.0	0.9991321	0.99680483	0.9993507	0.99007636	0.9949079	0.9996394	0.9992817	0.99920624	0.99944	0.99950624
0.0	0.9983419	0.9981463	0.99971074	0.9976803	0.9971933	0.99972326	0.9997739	0.9992968	0.99950695	0.9993326
0.0	0.1879351	0.92863965	0.16291788	0.6235003	0.9036646	0.49154106	0.9297964	0.44249025	0.3392739	0.88380045
0.0	0.1879351	0.92863965	0.16291788	0.6235003	0.9036646	0.49154106	0.9297964	0.44249025	0.3392739	0.88380045
0.0	0.9979248	0.9965479	0.99890125	0.9901736	0.98475707	0.9995857	0.999421	0.99870086	0.9973552	0.9979913
0.0	0.9988299	0.9983865	0.9991874	0.9905315	0.99315006	0.9998505	0.9997037	0.99878997	0.9993191	0.9997048
0.0	0.99871874	0.9981153	0.9996282	0.9667983	0.9917714	0.99951947	0.9997553	0.99934727	0.9994837	0.99973685
0.0	0.94811535	0.7438802	0.54145753	0.63486314	0.30178246	0.95847833	0.88035953	0.8828266	0.8805227	0.7441004
0.0	0.9985189	0.98126614	0.99825555	0.99229854	0.9864476	0.9994325	0.9991872	0.9992217	0.99878484	0.9994553
0.0	0.99489105	0.9897434	0.99837744	0.99312854	0.9665373	0.99905366	0.99875176	0.99914885	0.9983662	0.99772996
0.0	0.9416304	0.94229144	0.97050136	0.9641013	0.9893745	0.9543272	0.93236685	0.94976526	0.9541821	0.95265883
0.0	0.9990557	0.9982956	0.99953496	0.9949905	0.99543864	0.9998815	0.9996557	0.99925774	0.9996136	0.9993963
0.0	0.99963284	0.99942017	0.999742	0.99914956	0.9991762	0.99991035	0.999894	0.99973994	0.9998167	0.99981207
0.0	0.9997422	0.99942434	0.9997733	0.998752	0.9987909	0.999897	0.99986136	0.9998087	0.9998826	0.9997358
0.0	0.9988715	0.99751747	0.99956185	0.9968522	0.9894888	0.99974316	0.999622	0.9996911	0.9995178	0.99888915
0.0	0.9416304	0.94229144	0.97050136	0.9641013	0.9893745	0.9543272	0.93236685	0.94976526	0.9541822	0.95265883
0.0	0.9981511	0.99725145	0.9996551	0.9982297	0.99283546	0.9998022	0.9997851	0.99906343	0.999464	0.99835974
0.0	0.99561274	0.9700988	0.9968035	0.9809234	0.9560382	0.9986381	0.998492	0.99851733	0.9962896	0.9942121
0.0	0.9968773	0.9943089	0.9983102	0.9950086	0.9940698	0.9973092	0.9925022	0.9882088	0.9972631	0.9960162
0.0	0.9993923	0.9991078	0.9985019	0.9647213	0.9663194	0.99913627	0.99381644	0.99873716	0.99649566	0.99739045
0.0	0.9993923	0.9991078	0.9985019	0.9647213	0.9663194	0.99913627	0.99381644	0.99873716	0.99649566	0.99739045
0.0	0.9416304	0.94229144	0.97050136	0.9641013	0.9893745	0.9543272	0.93236685	0.94976526	0.9541821	0.95265883
0.0	0.9430284	0.72441304	0.9814641	0.6544962	0.33941495	0.99328554	0.9628647	0.96724105	0.8283816	0.7176714
0.0	0.38123694	0.27084765	0.05412816	0.10755116	0.04373634	0.5972981	0.17709988	0.51713395	0.17589428	0.11424094
0.0	0.99572206	0.99929345	0.998882	0.9971258	0.9856098	0.99900633	0.9997619	0.9992681	0.99891484	0.9951153
0.0	0.00038725772	0.011910633	0.003318194	0.11961249	0.010319709	0.0011809664	0.0015953007	5.5214234e-05	0.0014449739	0.01627002
0.0	0.99864215	0.99761295	0.99937695	0.9930989	0.9940837	0.9998586	0.9995516	0.99918956	0.99945015	0.9991265
0.0	0.9994411	0.99924564	0.9998035	0.99705815	0.9975903	0.99990654	0.9998235	0.99954826	0.9997857	0.99975187
0.0	0.008489131	0.0039388346	0.0055419854	0.006326973	0.0007004023	0.11093152	0.02076087	0.012473031	0.009050118	0.0050073992
0.0	0.9416304	0.94229144	0.97050136	0.9641013	0.9893745	0.9543272	0.93236685	0.94976526	0.9541821	0.95265883
0.0	0.9416304	0.94229144	0.97050136	0.9641013	0.9893745	0.9543272	0.93236685	0.94976526	0.9541821	0.95265883
0.0	0.9416304	0.94229144	0.97050136	0.9641013	0.9893745	0.9543272	0.93236685	0.94976526	0.9541821	0.95265883
0.0	0.9416304	0.94229144	0.97050136	0.9641013	0.9893745	0.9543272	0.93236685	0.94976526	0.9541821	0.95265883
0.0	0.9416304	0.94229144	0.97050136	0.9641013	0.9893745	0.9543272	0.93236685	0.94976526	0.9541821	0.95265883
0.0	0.9416304	0.94229144	0.97050136	0.9641013	0.9893745	0.9543272	0.93236685	0.94976526	0.9541821	0.95265883
0.0	0.9416304	0.94229144	0.97050136	0.9641013	0.9893745	0.9543272	0.93236685	0.94976526	0.9541821	0.95265883
0.0	0.9416304	0.94229144	0.97050136	0.9641013	0.9893745	0.9543272	0.93236685	0.94976526	0.9541821	0.95265883
0.0	0.9416304	0.94229144	0.97050136	0.9641013	0.9893745	0.9543272	0.93236685	0.94976526	0.9541821	0.95265883
0.0	0.9005356	0.9893454	0.9734876	0.9318549	0.6968817	0.99072635	0.95563346	0.9478123	0.77023184	0.9468329
0.0	0.9416304	0.94229144	0.97050136	0.9641013	0.9893745	0.9543272	0.9323667	0.94976526	0.9541822	0.95265883
0.0	0.99578995	0.98548156	0.99740285	0.99247414	0.979424	0.9989372	0.9985624	0.99901235	0.9983498	0.99814785
0.0	0.99578995	0.98548156	0.99740285	0.99247414	0.979424	0.9989372	0.9985624	0.99901235	0.9983498	0.99814785
0.0	0.99476904	0.97913593	0.99752945	0.99020314	0.9728333	0.9989052	0.99868935	0.9989411	0.99796295	0.9979006
0.0	0.9416304	0.94229144	0.97050136	0.9641013	0.9893745	0.9543272	0.93236685	0.94976526	0.9541821	0.95265883
0.0	0.008489131	0.0039388365	0.0055419854	0.006326973	0.0007004023	0.11093148	0.020760866	0.012473031	0.009050118	0.0050073992
0.0	0.9416304	0.94229144	0.97050136	0.9641013	0.9893745	0.9543272	0.93236685	0.94976526	0.9541821	0.95265883
0.0	0.9416304	0.94229144	0.97050136	0.9641013	0.9893745	0.9543272	0.93236685	0.94976526	0.9541821	0.95265883
0.0	0.038807753	0.009694596	0.046996698	0.0149445655	0.0015985972	0.34071878	0.07254179	0.043417696	0.04076661	0.009809591
0.0	0.0066211736	0.0047126515	0.008327241	0.012367804	0.0012238327	0.11834607	0.036648013	0.017001495	0.015286409	0.0035503136
0.0	0.08424595	0.04279488	0.8491124	0.6522232	0.020409707	0.47277343	0.092799395	0.06648496	0.1870172	0.0483253
0.0	0.9416304	0.94229144	0.97050136	0.9641013	0.9893745	0.9543272	0.9323667	0.94976526	0.9541822	0.95265883
0.0	0.9416304	0.94229144	0.97050136	0.9641013	0.9893745	0.9543272	0.93236685	0.94976526	0.9541822	0.95265883
0.0	0.9999007	0.9997112	0.9998995	0.99910563	0.9952303	0.9998217	0.99998116	0.9999652	0.99991906	0.9999614
0.0	0.9999007	0.9997112	0.9998995	0.99910563	0.9952303	0.9998217	0.99998116	0.9999652	0.99991906	0.9999614
0.0	0.9416304	0.94229144	0.97050136	0.9641013	0.9893745	0.9543272	0.93236685	0.94976526	0.9541822	0.95265883
0.0	0.99609536	0.99090415	0.9987172	0.98848253	0.9767478	0.99810565	0.9976966	0.9979159	0.9976305	0.99778974
0.0	0.9969613	0.996783	0.9980519	0.9940753	0.993846	0.99728906	0.99841094	0.9984536	0.99706334	0.9974521
0.0	0.9416304	0.94229144	0.97050136	0.9641013	0.9893745	0.9543272	0.9323667	0.94976526	0.9541822	0.95265883
0.0	0.9416304	0.94229144	0.97050136	0.9641013	0.9893745	0.9543272	0.9323667	0.94976526	0.9541822	0.95265883
0.0	0.9947989	0.9918784	0.9983285	0.9916877	0.99324495	0.99820757	0.9979163	0.99843234	0.9986172	0.99539965
0.0	0.9416304	0.94229144	0.97050136	0.9641013	0.9893745	0.9543272	0.9323667	0.94976526	0.9541822	0.95265883
0.0	0.9416304	0.94229144	0.97050136	0.9641013	0.9893745	0.9543272	0.9323667	0.94976526	0.9541822	0.95265883
0.0	0.9929842	0.9939731	0.9941953	0.989599	0.9898717	0.99838233	0.9959122	0.9984206	0.99589276	0.99456304
0.0	0.9860131	0.98307216	0.9811515	0.9796552	0.9797943	0.9957319	0.9856257	0.995168	0.9920751	0.98313165
0.0	0.9416304	0.94229144	0.97050136	0.9641013	0.9893745	0.9543272	0.9323667	0.94976526	0.9541822	0.95265883
0.0	0.9416304	0.94229144	0.97050136	0.9641013	0.9893745	0.9543272	0.9323667	0.94976526	0.9541822	0.95265883
0.0	0.9936574	0.9951638	0.9969215	0.99370086	0.9921604	0.998154	0.9983935	0.9989316	0.99891865	0.99477214
0.0	0.98562497	0.98419225	0.9868181	0.98029065	0.97953165	0.99541914	0.9869326	0.99516934	0.9941631	0.9847543
0.0	0.9416304	0.94229144	0.97050136	0.9641013	0.9893745	0.9543272	0.9323667	0.94976526	0.9541822	0.95265883
0.0	0.9416304	0.94229144	0.97050136	0.9641013	0.9893745	0.9543272	0.9323667	0.94976526	0.9541822	0.95265883
0.0	0.9964066	0.9894001	0.997152	0.9897509	0.98451984	0.99866784	0.99613416	0.99855024	0.9980318	0.996433
0.0	0.9416304	0.94229144	0.97050136	0.9641013	0.9893745	0.9543272	0.9323667	0.94976526	0.9541822	0.95265883
0.0	0.9416304	0.94229144	0.97050136	0.9641013	0.9893745	0.9543272	0.9323667	0.94976526	0.9541822	0.95265883
0.0	0.97435874	0.992254	0.94734174	0.847179	0.97522414	0.9668433	0.987811	0.9983309	0.10601404	0.98586977
0.0	0.017243141	0.008243938	0.010073568	0.009742607	0.001176803	0.18572941	0.049298704	0.028133843	0.013793826	0.009854857
0.0	0.0052231993	0.00402649	0.00339571	0.0060764165	0.0006871717	0.079606205	0.018131252	0.009969258	0.0068473564	0.003816874
0.0	0.6335287	0.9265944	0.9319478	0.07017299	0.8534172	0.53216934	0.72686297	0.65801793	0.101873405	0.97442096
0.0	0.42669114	0.36639023	0.940423	0.15994433	0.2229114	0.92273104	0.8375387	0.79118705	0.9345693	0.46373653
0.0	0.90703225	0.9808412	0.99619836	0.80815965	0.844194	0.26223105	0.15853545	0.8789658	0.0075294613	0.4700046
0.0	0.9596722	0.9808412	0.999798	0.80815965	0.9069936	0.97605884	0.84345305	0.97697145	0.9894048	0.8794432
0.0	0.90703225	0.9808412	0.99619836	0.80815965	0.844194	0.26223105	0.15853545	0.8789658	0.0075294613	0.4700046
0.0	0.90703225	0.9808412	0.99619836	0.80815965	0.844194	0.26223105	0.15853545	0.8789658	0.0075294613	0.4700046
0.0	0.90703225	0.9808412	0.99619836	0.80815965	0.844194	0.26223105	0.15853545	0.8789658	0.0075294613	0.4700046
0.0	0.98704034	0.97762805	0.95857656	0.97429353	0.97678655	0.9950246	0.97908396	0.99370366	0.99004644	0.9741795
0.0	0.9998436	0.9994223	0.99982697	0.9943837	0.9971867	0.9998373	0.9998795	0.9995963	0.99957365	0.9998098
0.0	0.9823913	0.9773701	0.9943786	0.8765236	0.93388903	0.9952043	0.9974038	0.98893934	0.997894	0.9902734
0.0	0.5167904	0.3600876	0.5352985	0.23571377	0.23959643	0.9485413	0.73243636	0.79078317	0.53167856	0.6379604
0.0	0.9948703	0.85536325	0.98354393	0.89571255	0.8549523	0.99650276	0.997968	0.99147296	0.9593942	0.9919052
0.0	0.99941254	0.9978623	0.9997651	0.9989064	0.9957742	0.99990165	0.9998216	0.99974173	0.9996673	0.9995321
0.0	0.06754855	0.21025653	0.044019476	0.049224336	0.14649345	0.41847724	0.13388437	0.09700129	0.04906458	0.02489811
0.0	0.93237233	0.93167084	0.9611061	0.99162054	0.8870462	0.99373055	0.9972792	0.9969795	0.991343	0.95904636
0.0	0.9416304	0.94229144	0.97050136	0.9641013	0.9893745	0.9543272	0.9323667	0.94976526	0.9541821	0.95265883
0.0	0.9416304	0.94229144	0.97050136	0.9641013	0.9893745	0.9543272	0.93236685	0.94976526	0.9541822	0.95265883
0.0	0.9999007	0.9997112	0.9998995	0.99910563	0.9952303	0.9998217	0.99998116	0.9999652	0.99991906	0.9999614
0.0	0.049504578	0.0074380646	0.971545	0.008743805	0.005088139	0.4382601	0.47057146	0.11190532	0.0048982208	0.8897714
0.0	0.049504578	0.0074380646	0.971545	0.008743805	0.005088139	0.4382601	0.47057146	0.11190532	0.0048982208	0.8897714
0.0	0.049504578	0.0074380646	0.971545	0.008743805	0.005088139	0.4382601	0.47057146	0.11190532	0.0048982208	0.8897714
0.0	0.01655212	0.021904599	0.003594593	0.016368687	0.0077680415	0.07138369	0.04035371	0.11344367	0.0107379835	0.005890178
0.0	0.7861447	0.723348	0.78169876	0.54164267	0.22518808	0.9830741	0.95786005	0.9455885	0.8842836	0.6887684
0.0	0.99875903	0.9965928	0.99967325	0.99578357	0.9848341	0.99981433	0.9997247	0.9994692	0.9994967	0.9991196
0.0	0.98935586	0.9889944	0.9937086	0.8466245	0.8543701	0.9917664	0.99045604	0.9783669	0.9248779	0.97889894
0.0	0.9416304	0.94229144	0.97050136	0.9641013	0.9893745	0.9543272	0.9323667	0.94976526	0.9541822	0.95265883
0.0	0.9416304	0.94229144	0.97050136	0.9641013	0.9893745	0.9543272	0.9323667	0.94976526	0.9541822	0.95265883
0.0	0.9416304	0.94229144	0.97050136	0.9641013	0.9893745	0.9543272	0.9323667	0.94976526	0.9541822	0.95265883
0.0	0.9416304	0.94229144	0.97050136	0.9641013	0.9893745	0.9543272	0.9323667	0.94976526	0.9541822	0.95265883
0.0	0.9416304	0.94229144	0.97050136	0.9641013	0.9893745	0.9543272	0.9323667	0.94976526	0.9541822	0.95265883
0.0	0.9416304	0.94229144	0.97050136	0.9641013	0.9893745	0.9543272	0.9323667	0.94976526	0.9541822	0.95265883
0.0	0.9416304	0.94229144	0.97050136	0.9641013	0.9893745	0.9543272	0.93236685	0.94976526	0.9541821	0.95265883
0.0	0.008489131	0.0039388346	0.0055419854	0.006326973	0.0007004023	0.11093148	0.020760866	0.012473031	0.009050118	0.0050073992
0.0	0.0031623077	0.0023572855	0.002107972	0.004519655	0.0004885158	0.05009036	0.009906965	0.0064679133	0.004671674	0.0018393105
0.0	0.9416304	0.94229144	0.97050136	0.9641013	0.9893745	0.9543272	0.93236685	0.94976526	0.9541821	0.95265883
0.0	0.9416304	0.94229144	0.97050136	0.9641013	0.9893745	0.9543272	0.93236685	0.94976526	0.9541821	0.95265883
0.0	0.9416304	0.94229144	0.97050136	0.9641013	0.9893745	0.9543272	0.93236685	0.94976526	0.9541821	0.95265883
0.0	0.16859028	0.08586027	0.27264303	0.47258857	0.061867185	0.25485674	0.6729145	0.35601988	0.00027947273	0.84097207
0.0	0.99524766	0.9631195	0.9932835	0.8687971	0.78845	0.9988223	0.99166673	0.9924194	0.98174715	0.9447891
0.0	0.9416304	0.94229144	0.97050136	0.9641013	0.9893745	0.9543272	0.93236685	0.94976526	0.9541821	0.95265883
0.0	0.9416304	0.94229144	0.97050136	0.9641013	0.9893745	0.9543272	0.93236685	0.94976526	0.9541821	0.95265883
0.0	0.9416304	0.94229144	0.97050136	0.9641013	0.9893745	0.9543272	0.93236685	0.94976526	0.9541821	0.95265883
0.0	0.9416304	0.94229144	0.97050136	0.9641013	0.9893745	0.9543272	0.93236685	0.94976526	0.9541821	0.95265883
0.0	0.9416304	0.94229144	0.97050136	0.9641013	0.9893745	0.9543272	0.93236685	0.94976526	0.9541821	0.95265883
0.0	0.9416304	0.94229144	0.97050136	0.9641013	0.9893745	0.9543272	0.93236685	0.94976526	0.9541821	0.95265883
0.0	0.99864215	0.99761295	0.99937695	0.9930989	0.9940837	0.9998586	0.9995516	0.99918956	0.99945015	0.9991265
0.0	0.0011562874	0.0005786656	0.00041365606	0.0016222347	0.00023697168	0.012071106	0.0024638306	0.0009514014	0.002316317	0.00026611684
0.0	0.9748458	0.95269716	0.9831186	0.94401956	0.972443	0.99644655	0.9886817	0.99347174	0.99732566	0.9163061
0.0	0.97484595	0.9646081	0.984021	0.9434077	0.9756152	0.9963242	0.98757184	0.9943224	0.9966259	0.9383408
0.0	0.97746474	0.9667194	0.98221004	0.9445418	0.9771523	0.9960592	0.98654175	0.99564844	0.9964412	0.96199214
0.0	0.9416304	0.94229144	0.97050136	0.9641013	0.9893745	0.9543272	0.93236685	0.94976526	0.9541821	0.95265883
0.0	0.9416304	0.94229144	0.97050136	0.9641013	0.9893745	0.9543272	0.93236685	0.94976526	0.9541821	0.95265883
0.0	0.9416304	0.029264065	0.039265856	0.05156613	0.052533578	0.035439633	0.021186344	0.02826046	0.0010909755	0.0023832312
0.0	0.6436395	0.001307434	0.9360437	0.9437304	0.06768082	0.60512054	0.019428175	0.7272337	0.4970982	0.14669497
0.0	0.9982211	0.99870586	0.9878406	0.92416143	0.9374769	0.9958954	0.9935709	0.9973441	0.999882	0.9999814
0.0	0.990812	0.9973724	0.99895096	0.972559	0.97087586	0.9987325	0.9982003	0.9972306	0.99708384	0.9982274
0.0	0.9863819	0.999992	0.97245616	0.99785256	0.9992638	0.99444085	0.9822317	0.9901502	0.9986174	0.98062336
0.0	0.9112845	0.9644382	0.959075	0.60838884	0.7261191	0.70522296	0.8982726	0.6297845	0.9191615	0.7317546
0.0	0.99347717	0.99552	0.99315095	0.9807258	0.98949885	0.99877137	0.9980557	0.99881625	0.998357	0.99492997
0.0	0.7829136	0.9817926	0.9934093	0.7797726	0.9105286	0.8363124	0.97336584	0.99177307	0.945971	0.98461664
0.0	0.9416304	0.94229144	0.97050136	0.9641013	0.9893745	0.9543272	0.93236685	0.94976526	0.9541821	0.95265883
0.0	0.9416304	0.94229144	0.97050136	0.9641013	0.9893745	0.9543272	0.93236685	0.94976526	0.9541821	0.95265883
0.0	0.99914587	0.99836093	0.9996117	0.99573743	0.9958396	0.99988854	0.99971944	0.99939585	0.99960357	0.99948263
0.0	0.0049335873	0.0017694067	0.9347767	0.41362098	0.15867901	0.0600444	0.48035496	0.006057335	0.049869012	0.96268344
0.0	0.0049335873	0.0017694067	0.9347767	0.41362098	0.15867901	0.0600444	0.48035496	0.006057335	0.049869012	0.96268344
0.0	0.9416304	0.94229144	0.97050136	0.9641013	0.9893745	0.9543272	0.93236685	0.94976526	0.9541821	0.95265883
0.0	0.9416304	0.94229144	0.97050136	0.9641013	0.9893745	0.9543272	0.93236685	0.94976526	0.9541821	0.95265883
0.0	0.87541497	0.9445112	0.9334317	0.38885278	0.7390869	0.97092605	0.862573	0.96196806	0.97000396	0.9581943
0.0	0.8754151	0.94451106	0.9334317	0.3888527	0.7390869	0.97092605	0.862573	0.961968	0.97000396	0.9581943
0.0	0.8754151	0.94451106	0.9334317	0.38885278	0.7390869	0.97092605	0.862573	0.961968	0.97000396	0.9581943
0.0	0.9416304	0.94229144	0.97050136	0.9641013	0.9893745	0.9543272	0.93236685	0.94976526	0.9541821	0.95265883
0.0	0.001514033	0.0009869745	0.0013086736	0.0019904787	0.00076024455	0.01740159	0.0034203236	0.0025101881	0.004487901	0.0006018067
0.0	0.048511717	0.04099809	0.019358872	0.0906734	0.9050246	0.16164209	0.4375564	0.1250683	0.010794007	0.6860459
0.0	0.145597	0.14143535	0.0014499754	0.0862689	0.006152963	0.13853867	0.023548167	0.0027447974	0.0019702765	0.066695236
0.0	0.9375678	0.93195957	0.99018466	0.7025937	0.7983276	0.99478924	0.993089	0.98330945	0.9910807	0.9486215
0.0	0.9375678	0.93195957	0.99018466	0.7025937	0.7983277	0.99478924	0.993089	0.98330945	0.9910807	0.9486215
0.0	0.96557313	0.9491409	0.99271953	0.79237413	0.850141	0.9957386	0.9957724	0.98928064	0.9933182	0.9701536
0.0	0.0004632774	0.0008103491	0.00054209505	0.00019860813	0.0024130624	0.0066018663	0.0012280032	0.0021531763	0.009606893	0.0005133751
0.0	0.9416304	0.94229144	0.97050136	0.9641013	0.9893745	0.9543272	0.93236685	0.94976526	0.9541821	0.95265883
0.0	0.9416304	0.94229144	0.97050136	0.9641013	0.9893745	0.9543272	0.93236685	0.94976526	0.9541821	0.95265883
0.0	0.9416304	0.94229144	0.97050136	0.9641013	0.9893745	0.9543272	0.93236685	0.94976526	0.9541821	0.95265883
0.0	0.9987392	0.9994881	0.99972576	0.997926	0.99732685	0.9999064	0.9997732	0.9992211	0.9996495	0.9991079
0.0	0.9987392	0.9994881	0.99972576	0.997926	0.99732685	0.9999064	0.9997732	0.9992211	0.9996495	0.9991079
0.0	0.9416304	0.94229144	0.97050136	0.9641013	0.9893745	0.9543272	0.93236685	0.94976526	0.9541821	0.95265883
0.0	0.9416304	0.94229144	0.97050136	0.9641013	0.9893745	0.9543272	0.93236685	0.94976526	0.9541821	0.95265883
0.0	0.9416304	0.94229144	0.97050136	0.9641013	0.9893745	0.9543272	0.93236685	0.94976526	0.9541821	0.95265883
0.0	0.9416304	0.94229144	0.97050136	0.9641013	0.9893745	0.9543272	0.93236685	0.94976526	0.9541821	0.95265883
0.0	0.998539	0.9987675	0.99881846	0.9918617	0.9938776	0.99975115	0.99875534	0.99949396	0.9993606	0.99953425
0.0	0.9497857	0.85185647	0.9697365	0.7299656	0.8663077	0.99291056	0.97622687	0.98536855	0.9659579	0.9729163
0.0	0.9497858	0.85185647	0.9697365	0.7299656	0.8663077	0.99291056	0.97622675	0.98536855	0.9659579	0.9729163
0.0	0.9497858	0.85185647	0.9697365	0.7299656	0.8663077	0.99291056	0.97622675	0.98536855	0.9659579	0.9729163
0.0	0.99769896	0.9680571	0.9978459	0.9903611	0.97893983	0.9993149	0.9987919	0.998992	0.9982932	0.9992447
0.0	0.9416304	0.94229144	0.97050136	0.9641013	0.9893745	0.9543272	0.93236685	0.94976526	0.9541821	0.95265883
0.0	0.9416304	0.94229144	0.97050136	0.9641013	0.9893745	0.9543272	0.93236685	0.94976526	0.9541821	0.95265883
0.0	0.9416304	0.94229144	0.97050136	0.9641013	0.9893745	0.9543272	0.93236685	0.94976526	0.9541821	0.95265883
0.0	0.98810786	0.9653736	0.9937216	0.98081815	0.98767674	0.99756706	0.997421	0.99682	0.9977792	0.9981845
0.0	0.09673824	0.1318805	0.14141588	0.3681871	0.28905326	0.44937465	0.27088234	0.25311193	0.88314664	0.05805414
0.0	0.0001421472	0.0005027204	0.000833818	8.291627e-05	0.00032450174	0.001355714	0.001373142	0.00014375578	0.00017859523	6.43779e-05
0.0	0.98810786	0.9653736	0.9937216	0.98081815	0.98767674	0.99756706	0.997421	0.99682	0.9977792	0.9981845
0.0	0.98810786	0.9653736	0.9937216	0.98081815	0.98767674	0.99756706	0.997421	0.99682	0.9977792	0.9981845
0.0	0.09673827	0.13188052	0.14141588	0.36818713	0.2890533	0.44937465	0.27088228	0.25311184	0.88314664	0.05805414
0.0	0.07852013	0.053978518	0.15243465	0.14296576	0.09338175	0.45408478	0.2469354	0.07222416	0.66789836	0.07874459
0.0	0.97109073	0.9892602	0.9875207	0.6632518	0.9010085	0.99387723	0.98464495	0.99411976	0.9926097	0.99770975
0.0	0.9416304	0.94229144	0.97050136	0.9641013	0.9893745	0.9543272	0.93236685	0.94976526	0.9541821	0.95265883
0.0	0.9416304	0.94229144	0.97050136	0.9641013	0.9893745	0.9543272	0.93236685	0.94976526	0.9541821	0.95265883
0.0	0.3146987	0.15584032	0.2398035	0.112359315	0.11968177	0.69125944	0.7934161	0.08699665	0.689376	0.36310297
0.0	0.98281455	0.97778213	0.99120164	0.9806503	0.9893518	0.9984403	0.9946571	0.99783796	0.99816495	0.99813616
0.0	0.010339979	0.0056625875	0.0071143988	0.009690133	0.00090973923	0.1385308	0.0373896	0.016469836	0.012588279	0.008587486
0.0	0.9416304	0.94229144	0.97050136	0.9641013	0.9893745	0.9543272	0.93236685	0.94976526	0.9541821	0.95265883
0.0	0.9416304	0.94229144	0.97050136	0.9641013	0.9893745	0.9543272	0.9323667	0.94976526	0.9541822	0.95265883
0.0	0.9416304	0.94229144	0.97050136	0.9641013	0.9893745	0.9543272	0.93236685	0.94976526	0.9541821	0.95265883
0.0	0.9416304	0.94229144	0.97050136	0.9641013	0.9893745	0.9543272	0.93236685	0.94976526	0.9541821	0.95265883
0.0	0.9987392	0.9994881	0.99972576	0.997926	0.99732685	0.9999064	0.9997732	0.9992211	0.9996495	0.9991079
0.0	0.9987392	0.9994881	0.99972576	0.997926	0.99732685	0.9999064	0.9997732	0.9992211	0.9996495	0.9991079
0.0	0.9416304	0.94229144	0.97050136	0.9641013	0.9893745	0.9543272	0.93236685	0.94976526	0.9541821	0.95265883
0.0	0.9987392	0.9994881	0.99972576	0.997926	0.99732685	0.9999064	0.9997732	0.9992211	0.9996495	0.9991079
0.0	0.9987392	0.9994881	0.99972576	0.997926	0.99732685	0.9999064	0.9997732	0.9992211	0.9996495	0.9991079
0.0	0.0033926987	0.0013281032	0.0017382122	0.0027455455	0.0008499791	0.034399174	0.012791031	0.0026167885	0.003962464	0.0007635062
0.0	0.9416304	0.94229144	0.97050136	0.9641013	0.9893745	0.9543272	0.93236685	0.94976526	0.9541821	0.95265883
0.0	0.9416304	0.94229144	0.97050136	0.9641013	0.9893745	0.9543272	0.93236685	0.94976526	0.9541821	0.95265883
0.0	0.9987392	0.9994881	0.99972576	0.997926	0.99732685	0.9999064	0.9997732	0.9992211	0.9996495	0.9991079
0.0	0.9987392	0.9994881	0.99972576	0.997926	0.99732685	0.9999064	0.9997732	0.9992211	0.9996495	0.9991079
0.0	0.9416304	0.94229144	0.97050136	0.9641013	0.9893745	0.9543272	0.93236685	0.94976526	0.9541821	0.95265883
0.0	0.9416304	0.94229144	0.97050136	0.9641013	0.9893745	0.9543272	0.93236685	0.94976526	0.9541821	0.95265883
0.0	0.9416304	0.94229144	0.97050136	0.9641013	0.9893745	0.9543272	0.93236685	0.94976526	0.9541821	0.95265883
0.0	0.9416304	0.94229144	0.97050136	0.9641013	0.9893745	0.9543272	0.93236685	0.94976526	0.9541821	0.95265883
0.0	0.9416304	0.94229144	0.97050136	0.9641013	0.9893745	0.9543272	0.93236685	0.94976526	0.9541821	0.95265883
0.0	0.9416304	0.94229144	0.97050136	0.9641013	0.9893745	0.9543272	0.93236685	0.94976526	0.9541821	0.95265883
0.0	0.9416304	0.94229144	0.97050136	0.9641013	0.9893745	0.9543272	0.93236685	0.94976526	0.9541821	0.95265883
0.0	0.9416304	0.94229144	0.97050136	0.9641013	0.9893745	0.9543272	0.93236685	0.94976526	0.9541821	0.95265883
0.0	0.9416304	0.94229144	0.97050136	0.9641013	0.9893745	0.9543272	0.93236685	0.94976526	0.9541821	0.95265883
0.0	0.9416304	0.94229144	0.97050136	0.9641013	0.9893745	0.9543272	0.93236685	0.94976526	0.9541821	0.95265883
0.0	0.9416304	0.94229144	0.97050136	0.9641013	0.9893745	0.9543272	0.93236685	0.94976526	0.9541821	0.95265883
0.0	0.9416304	0.94229144	0.97050136	0.9641013	0.9893745	0.9543272	0.93236685	0.94976526	0.9541821	0.95265883
0.0	0.9416304	0.94229144	0.97050136	0.9641013	0.9893745	0.9543272	0.93236685	0.94976526	0.9541821	0.95265883
0.0	0.9416304	0.94229144	0.97050136	0.9641013	0.9893745	0.9543272	0.93236685	0.94976526	0.9541821	0.95265883
0.0	0.99236006	0.9761781	0.99628556	0.93778116	0.9279051	0.99761415	0.99696845	0.98861784	0.9576888	0.9956434
0.0	0.9961442	0.9824416	0.9969584	0.9394593	0.93722385	0.9981325	0.9974986	0.99193454	0.96944827	0.9944101
0.0	0.999729	0.99925274	0.99974114	0.9927492	0.99674904	0.99978787	0.9998293	0.999408	0.9992167	0.9996606
0.0	0.004464608	0.0031878233	0.004456263	0.005600343	0.00067400903	0.06581084	0.01662561	0.009257117	0.0059826574	0.0029953725
0.0	0.012101189	0.0065598944	0.011238254	0.008149728	0.0011979379	0.16951202	0.035865374	0.016601622	0.015488516	0.010727195
0.0	0.4961093	0.86457187	0.9946925	0.1373	0.9445215	0.98974013	0.98433924	0.9926151	0.04416532	0.9857065
0.0	0.25846696	0.98990333	0.99827814	0.9547549	0.991252	0.9777558	0.99928206	0.9898811	0.99793833	0.98968834
0.0	0.9416304	0.94229144	0.97050136	0.9641013	0.9893745	0.9543272	0.93236685	0.94976526	0.9541821	0.95265883
0.0	0.9416304	0.94229144	0.97050136	0.9641013	0.9893745	0.9543272	0.93236685	0.94976526	0.9541821	0.95265883
0.0	0.9416304	0.94229144	0.97050136	0.9641013	0.9893745	0.9543272	0.93236685	0.94976526	0.9541821	0.95265883
0.0	0.9545114	0.19542386	0.8480165	0.57201755	0.84264344	0.9351304	0.97906876	0.76856863	0.9781035	0.45829636
0.0	0.99212897	0.9928195	0.99873847	0.99288017	0.979506	0.998949	0.9991708	0.9957325	0.9971102	0.99731123
0.0	0.9944524	0.98226374	0.9971921	0.9497115	0.9336485	0.99780566	0.9978829	0.99165887	0.9701334	0.99635774
0.0	0.9967449	0.9933302	0.99908173	0.99492043	0.9887107	0.99947315	0.9991936	0.9994591	0.9992668	0.9991025
0.0	0.48791128	0.033782672	0.017299235	0.87983525	0.061272692	0.5826366	0.86431193	0.22048987	0.1645745	0.10323619
0.0	0.9416304	0.94229144	0.97050136	0.9641013	0.9893745	0.9543272	0.9323667	0.94976526	0.9541822	0.95265883
0.0	0.48791128	0.033782672	0.017299235	0.87983525	0.06127272	0.58263665	0.86431193	0.22048987	0.16457455	0.103236176
0.0	0.48791128	0.033782672	0.017299235	0.87983525	0.061272692	0.58263665	0.86431193	0.22048992	0.16457453	0.103236176
0.0	0.48791128	0.033782672	0.017299235	0.87983525	0.061272707	0.58263665	0.86431193	0.22048981	0.16457453	0.10323619
0.0	0.48791116	0.033782672	0.017299235	0.87983525	0.061272707	0.58263665	0.86431193	0.22048987	0.16457453	0.103236176
0.0	0.48791116	0.033782657	0.017299235	0.87983525	0.061272707	0.58263665	0.86431193	0.22048987	0.16457455	0.103236176
0.0	0.48791128	0.033782657	0.017299235	0.87983525	0.061272692	0.58263665	0.86431193	0.22048987	0.16457453	0.10323613
0.0	0.48791128	0.033782657	0.017299235	0.87983525	0.061272707	0.5826366	0.86431193	0.22048987	0.16457453	0.10323619
0.0	0.48791128	0.033782672	0.017299235	0.87983525	0.061272707	0.5826366	0.86431193	0.22048987	0.1645745	0.10323619
0.0	0.4879111	0.033782672	0.017299244	0.87983525	0.061272707	0.5826366	0.8643119	0.22048983	0.1645746	0.10323613
0.0	0.9416304	0.94229144	0.97050136	0.9641013	0.9893745	0.9543272	0.9323667	0.94976526	0.9541822	0.95265883
0.0	0.9841615	0.9951316	0.99733365	0.9975504	0.9769483	0.99959654	0.9996667	0.99914134	0.99911493	0.998928
0.0	8.449355e-05	8.380011e-05	0.00017542312	0.0002919373	0.0007609487	0.00399353	0.00019627207	0.0014959951	0.0010359436	0.00037446528
0.0	0.9981567	0.9966755	0.9993031	0.99628675	0.9906633	0.9989875	0.9992418	0.9994918	0.9990559	0.9993048
0.0	0.99828196	0.99746656	0.9985549	0.982602	0.9619963	0.99957436	0.99886274	0.9961337	0.9968081	0.99776995
0.0	0.48791122	0.033782672	0.017299252	0.87983525	0.061272647	0.5826366	0.8643119	0.22048979	0.16457456	0.10323611
0.0	0.48791122	0.033782672	0.017299252	0.87983525	0.061272647	0.5826366	0.8643119	0.22048986	0.16457453	0.10323615
0.0	0.48791128	0.033782657	0.017299235	0.87983525	0.06127272	0.58263665	0.86431193	0.22048987	0.16457455	0.103236176
0.0	0.8674751	0.31398565	0.3723981	0.991479	0.7315153	0.9957273	0.99147356	0.9766679	0.96865237	0.4949964
0.0	0.9539296	0.12658682	0.41276848	0.9599817	0.22905158	0.9986525	0.99760205	0.92848104	0.9678485	0.9184162
0.0	0.48791128	0.033782672	0.017299252	0.87983525	0.061272647	0.58263654	0.8643119	0.22048987	0.1645745	0.10323611
0.0	0.94320416	0.39603332	0.37637234	0.98935854	0.6371365	0.99747366	0.97816056	0.95075715	0.98468876	0.7693637
0.0	0.48791128	0.033782672	0.017299235	0.87983525	0.061272692	0.58263665	0.86431193	0.22048992	0.16457455	0.10323613
0.0	0.48791116	0.033782672	0.017299235	0.87983525	0.06127272	0.5826366	0.86431193	0.22048987	0.16457455	0.103236176
0.0	0.48791116	0.033782672	0.017299235	0.87983525	0.06127272	0.58263665	0.86431193	0.22048987	0.16457455	0.10323619
0.0	0.99712306	0.99536836	0.9990823	0.9956637	0.9896706	0.9993641	0.9991817	0.9994931	0.99916935	0.99914074
0.0	0.48791128	0.033782672	0.017299235	0.87983525	0.061272692	0.5826366	0.86431193	0.22048987	0.16457453	0.103236176
0.0	0.48791134	0.033782657	0.017299235	0.87983525	0.06127272	0.5826366	0.86431193	0.22048987	0.16457453	0.103236176
0.0	0.48791128	0.033782672	0.017299235	0.87983525	0.061272707	0.5826366	0.86431193	0.22048981	0.16457455	0.103236176
0.0	0.48791116	0.033782672	0.017299235	0.87983525	0.06127272	0.5826366	0.86431193	0.22048987	0.16457453	0.10323613
0.0	0.48791122	0.033782672	0.017299252	0.87983525	0.061272647	0.58263654	0.8643119	0.22048979	0.16457449	0.10323615
0.0	0.99731016	0.99494004	0.99898	0.9945574	0.98846346	0.9994325	0.9991504	0.9994336	0.99868506	0.9989925
0.0	0.99469864	0.9863768	0.9981026	0.99125355	0.97689646	0.9989905	0.9984549	0.998865	0.9977075	0.9974726
0.0	0.9977132	0.9951025	0.99894124	0.995921	0.98804235	0.99923944	0.99928635	0.9994524	0.9991405	0.9990767
0.0	0.9927523	0.9795193	0.99652326	0.9878613	0.9665372	0.99859935	0.998103	0.9986374	0.9974462	0.99662966
0.0	0.99831593	0.98853815	0.9988446	0.9966156	0.9921394	0.9994413	0.9992048	0.9994935	0.9991322	0.99896026
0.0	0.9980515	0.99641377	0.9992105	0.99383706	0.97842145	0.9992317	0.99922514	0.99897397	0.9990715	0.99913675
0.0	0.9416304	0.94229144	0.97050136	0.9641013	0.9893745	0.9543272	0.9323667	0.94976526	0.9541822	0.95265883
0.0	0.9416304	0.94229144	0.97050136	0.9641013	0.9893745	0.9543272	0.9323667	0.94976526	0.9541822	0.95265883
0.0	0.022785483	0.00064512243	0.026898382	0.0066685835	0.0022590894	0.11280561	0.068639666	0.03022511	0.21243042	0.008393191
0.0	0.00582535	0.00045650278	0.0052711004	0.0029271871	0.0016814483	0.050572112	0.011350434	0.023236735	0.061240498	0.0015671082
0.0	0.00582535	0.00045650254	0.0052711032	0.0029271871	0.0016814483	0.050572112	0.011350434	0.023236735	0.061240513	0.0015671089
0.0	0.00582535	0.00045650278	0.0052711004	0.0029271883	0.0016814483	0.050572112	0.011350434	0.023236735	0.061240498	0.0015671082
0.0	0.00582535	0.00045650278	0.0052711032	0.0029271883	0.0016814483	0.050572112	0.011350434	0.023236735	0.061240498	0.0015671089
0.0	0.005825345	0.00045650278	0.0052711004	0.0029271883	0.0016814483	0.05057213	0.011350434	0.023236746	0.061240498	0.0015671082
0.0	0.022785483	0.00064512243	0.026898382	0.0066685835	0.0022590894	0.11280561	0.068639666	0.030225115	0.2124304	0.008393191
0.0	0.00582535	0.00045650254	0.0052711004	0.0029271871	0.0016814483	0.050572112	0.011350434	0.02323674	0.061240498	0.0015671082
0.0	0.00582535	0.00045650254	0.0052711004	0.0029271883	0.0016814483	0.050572112	0.011350434	0.02323674	0.061240498	0.0015671082
0.0	0.00582535	0.00045650254	0.0052711004	0.0029271871	0.0016814483	0.050572112	0.011350434	0.02323674	0.061240513	0.0015671089
0.0	0.00582535	0.00045650278	0.0052711032	0.0029271871	0.0016814483	0.050572112	0.01135043	0.023236735	0.061240498	0.0015671089
0.0	0.005825345	0.00045650278	0.0052711004	0.0029271897	0.0016814483	0.050572112	0.011350434	0.023236735	0.061240498	0.0015671082
0.0	0.022785483	0.00064512243	0.026898408	0.0066685835	0.0022590894	0.11280561	0.068639666	0.030225115	0.21243042	0.008393191
0.0	0.00582535	0.00045650254	0.0052711004	0.0029271883	0.0016814483	0.050572112	0.01135043	0.02323674	0.061240498	0.0015671089
0.0	0.00582535	0.00045650254	0.0052711004	0.0029271871	0.0016814483	0.050572112	0.011350434	0.023236735	0.061240498	0.0015671089
0.0	0.00582535	0.00045650278	0.0052711004	0.0029271871	0.0016814483	0.050572112	0.011350434	0.02323674	0.061240498	0.0015671082
0.0	0.00582535	0.00045650278	0.0052711004	0.0029271883	0.0016814483	0.050572112	0.01135043	0.023236735	0.061240498	0.0015671089
0.0	0.0058253477	0.00045650278	0.0052711004	0.0029271883	0.0016814483	0.050572112	0.011350434	0.023236746	0.061240498	0.0015671082
0.0	0.022785483	0.00064512243	0.026898382	0.0066685835	0.0022590894	0.11280561	0.068639666	0.030225115	0.21243042	0.008393191
0.0	0.00582535	0.00045650278	0.0052711004	0.0029271883	0.0016814483	0.050572112	0.011350434	0.023236735	0.061240498	0.0015671082
0.0	0.00582535	0.00045650278	0.0052711032	0.0029271871	0.0016814483	0.050572112	0.01135043	0.023236735	0.061240498	0.0015671089
0.0	0.00582535	0.00045650278	0.0052711032	0.0029271883	0.0016814483	0.050572112	0.01135043	0.02323674	0.061240513	0.0015671082
0.0	0.00582535	0.00045650278	0.0052711032	0.0029271883	0.0016814483	0.050572112	0.011350434	0.02323674	0.061240513	0.0015671082
0.0	0.005825345	0.00045650278	0.0052711004	0.0029271897	0.0016814483	0.05057212	0.011350434	0.023236735	0.061240498	0.0015671082
0.0	0.022785483	0.00064512243	0.026898397	0.006668587	0.0022590894	0.11280561	0.068639666	0.03022511	0.21243049	0.008393191
0.0	0.00582535	0.00045650254	0.0052711032	0.0029271871	0.0016814483	0.050572112	0.011350434	0.02323674	0.061240498	0.0015671089
0.0	0.00582535	0.00045650278	0.0052711004	0.0029271871	0.0016814483	0.050572112	0.011350434	0.02323674	0.061240513	0.0015671089
0.0	0.00582535	0.00045650254	0.0052711004	0.0029271871	0.0016814483	0.050572112	0.011350434	0.023236735	0.061240513	0.0015671082
0.0	0.00582535	0.00045650254	0.0052711032	0.0029271883	0.0016814483	0.050572112	0.01135043	0.023236735	0.061240513	0.0015671082
0.0	0.0058253477	0.00045650278	0.0052711004	0.0029271897	0.0016814483	0.050572112	0.011350434	0.023236746	0.061240498	0.0015671082
0.0	0.022785483	0.0006451227	0.026898397	0.006668587	0.0022590894	0.11280561	0.068639666	0.03022511	0.2124304	0.008393191
0.0	0.00582535	0.00045650278	0.0052711004	0.0029271883	0.0016814483	0.050572112	0.011350434	0.023236735	0.061240498	0.0015671089
0.0	0.00582535	0.00045650278	0.0052711004	0.0029271883	0.0016814483	0.050572112	0.011350434	0.023236735	0.061240498	0.0015671082
0.0	0.00582535	0.00045650278	0.0052711032	0.0029271871	0.0016814483	0.050572112	0.011350434	0.023236735	0.061240498	0.0015671082
0.0	0.00582535	0.00045650278	0.0052711004	0.0029271883	0.0016814483	0.050572112	0.011350434	0.02323674	0.061240498	0.0015671082
0.0	0.005825345	0.00045650278	0.0052711032	0.0029271897	0.0016814483	0.05057213	0.011350434	0.023236746	0.061240487	0.0015671082
0.0	0.022785483	0.00064512243	0.026898397	0.0066685835	0.0022590894	0.11280561	0.068639666	0.030225115	0.21243042	0.008393191
0.0	0.00582535	0.00045650278	0.0052711004	0.0029271871	0.0016814483	0.050572112	0.011350434	0.02323674	0.061240498	0.0015671082
0.0	0.00582535	0.00045650278	0.0052711004	0.0029271883	0.0016814483	0.050572112	0.011350434	0.02323674	0.061240498	0.0015671082
0.0	0.00582535	0.00045650278	0.0052711032	0.0029271871	0.0016814483	0.050572112	0.01135043	0.02323674	0.061240513	0.0015671082
0.0	0.00582535	0.00045650254	0.0052711032	0.0029271871	0.0016814483	0.050572112	0.01135043	0.02323674	0.061240498	0.0015671082
0.0	0.005825345	0.00045650278	0.0052711032	0.0029271883	0.0016814483	0.05057213	0.011350434	0.023236746	0.061240487	0.0015671082
0.0	0.005825345	0.00045650278	0.0052711032	0.0029271883	0.0016814483	0.050572112	0.011350434	0.02323674	0.061240498	0.0015671082
0.0	0.005825345	0.00045650278	0.0052711004	0.0029271897	0.0016814483	0.050572112	0.011350434	0.023236746	0.061240498	0.0015671082
0.0	0.00582535	0.00045650254	0.0052711004	0.0029271871	0.0016814483	0.050572112	0.011350434	0.023236735	0.061240498	0.0015671082
0.0	0.0058253477	0.00045650278	0.0052711032	0.0029271883	0.0016814483	0.05057213	0.011350434	0.023236746	0.061240498	0.0015671082
0.0	0.0058253477	0.00045650278	0.0052711004	0.0029271897	0.0016814483	0.05057212	0.011350434	0.023236746	0.061240487	0.0015671082
0.0	0.00582535	0.00045650278	0.0052711032	0.0029271883	0.0016814483	0.050572112	0.011350434	0.023236735	0.061240513	0.0015671082
0.0	0.00582535	0.00045650278	0.0052711032	0.0029271871	0.0016814483	0.050572112	0.01135043	0.023236735	0.061240513	0.0015671089
0.0	0.00582535	0.00045650278	0.0052711004	0.0029271871	0.0016814483	0.050572112	0.011350434	0.023236735	0.061240498	0.0015671082
0.0	0.00582535	0.00045650278	0.0052711004	0.0029271871	0.0016814483	0.050572112	0.01135043	0.02323674	0.061240498	0.0015671082
0.0	0.00582535	0.00045650254	0.0052711004	0.0029271871	0.0016814483	0.050572112	0.011350434	0.023236735	0.061240513	0.0015671082
0.0	0.022785483	0.0006451227	0.026898382	0.006668587	0.0022590894	0.11280561	0.068639666	0.03022511	0.21243042	0.008393191
0.0	0.0058253477	0.00045650278	0.0052711004	0.0029271897	0.0016814483	0.05057213	0.011350434	0.023236735	0.061240487	0.0015671082
0.0	0.0073775807	0.0014294371	0.049670734	0.012932088	0.004209427	0.13863511	0.03852448	0.06929307	0.13163477	0.0066078356
0.0	0.022785483	0.00064512243	0.026898397	0.0066685835	0.0022590884	0.11280561	0.068639666	0.030225115	0.2124304	0.008393187
0.0	0.00582535	0.00045650254	0.0052711004	0.0029271883	0.0016814483	0.050572112	0.011350434	0.023236735	0.061240513	0.0015671082
0.0	0.0058253477	0.00045650278	0.0052711004	0.0029271883	0.0016814483	0.05057212	0.011350434	0.023236746	0.061240498	0.0015671082
0.0	0.0058253477	0.00045650278	0.0052711032	0.0029271897	0.0016814483	0.050572112	0.011350434	0.023236746	0.061240487	0.0015671082
0.0	0.00582535	0.00045650278	0.0052711004	0.0029271871	0.0016814483	0.050572112	0.011350434	0.023236735	0.061240513	0.0015671089
0.0	0.00582535	0.00045650278	0.0052711032	0.0029271871	0.0016814483	0.050572112	0.011350434	0.02323674	0.061240498	0.0015671082
0.0	0.0073775807	0.0014294378	0.049670734	0.012932088	0.004209427	0.13863511	0.03852448	0.06929307	0.13163477	0.0066078356
0.0	0.00582535	0.00045650278	0.0052711004	0.0029271883	0.0016814483	0.050572112	0.01135043	0.02323674	0.061240513	0.0015671089
0.0	0.00582535	0.00045650254	0.0052711004	0.0029271871	0.0016814483	0.050572112	0.011350434	0.02323674	0.061240498	0.0015671082
0.0	0.00582535	0.00045650254	0.0052711004	0.0029271883	0.0016814483	0.050572112	0.011350434	0.02323674	0.061240498	0.0015671082
0.0	0.009841712	0.0010348186	0.013258145	0.008912761	0.004195005	0.1973081	0.018245747	0.053465817	0.12488914	0.0036752701
0.0	0.022785487	0.00064512243	0.026898382	0.0066685835	0.0022590894	0.11280561	0.068639666	0.03022511	0.21243042	0.008393191
0.0	0.011422274	0.0011954911	0.012089698	0.008402625	0.002596864	0.078373514	0.025213907	0.03908985	0.064316496	0.004392274
0.0	0.014980112	0.0021594842	0.06458263	0.039418634	0.0065938965	0.21197264	0.09345505	0.09289224	0.1531894	0.014058273
0.0	0.01142228	0.0011954911	0.012089698	0.008402621	0.002596864	0.07837353	0.025213907	0.03908987	0.064316496	0.004392274
0.0	0.00582535	0.00045650278	0.0052711032	0.0029271883	0.0016814483	0.050572112	0.011350434	0.023236735	0.061240498	0.0015671082
0.0	0.0073775807	0.0014294371	0.049670734	0.012932088	0.004209427	0.13863508	0.03852448	0.06929307	0.13163477	0.0066078384
0.0	0.00582535	0.00045650278	0.0052711004	0.0029271883	0.0016814483	0.050572112	0.011350434	0.023236735	0.061240513	0.0015671082
0.0	0.022785487	0.00064512243	0.026898403	0.0066685835	0.0022590894	0.11280561	0.068639666	0.03022511	0.2124304	0.008393191
0.0	0.00582535	0.00045650278	0.0052711032	0.0029271883	0.0016814483	0.050572112	0.011350434	0.023236735	0.061240513	0.0015671082
0.0	0.00582535	0.00045650278	0.0052711004	0.0029271871	0.0016814483	0.050572112	0.011350434	0.023236735	0.061240498	0.0015671089
0.0	0.022785483	0.00064512243	0.026898397	0.0066685835	0.0022590894	0.11280561	0.068639666	0.03022511	0.21243049	0.008393191
0.0	0.0058253477	0.00045650278	0.0052711004	0.0029271897	0.0016814483	0.050572112	0.011350434	0.023236735	0.061240487	0.0015671082
0.0	0.00582535	0.00045650254	0.0052711032	0.0029271883	0.0016814483	0.050572112	0.01135043	0.02323674	0.061240513	0.0015671082
0.0	0.00582535	0.00045650254	0.0052711032	0.0029271883	0.0016814483	0.050572112	0.011350434	0.023236735	0.061240513	0.0015671082
0.0	0.0073775807	0.0014294371	0.04967072	0.012932082	0.0042094295	0.13863513	0.03852448	0.06929306	0.13163474	0.0066078356
0.0	0.0073775807	0.0014294371	0.049670734	0.012932082	0.0042094295	0.13863511	0.03852448	0.06929306	0.13163474	0.0066078384
0.0	0.005825345	0.00045650278	0.0052711004	0.0029271897	0.0016814483	0.050572112	0.011350434	0.02323674	0.061240498	0.0015671082
0.0	0.005825345	0.00045650278	0.0052711004	0.0029271883	0.0016814483	0.05057213	0.011350434	0.023236746	0.061240487	0.0015671082
0.0	0.00582535	0.00045650278	0.0052711004	0.0029271883	0.0016814483	0.050572112	0.011350434	0.023236735	0.061240513	0.0015671082
0.0	0.00582535	0.00045650278	0.0052711032	0.0029271883	0.0016814483	0.050572112	0.011350434	0.023236735	0.061240513	0.0015671082
0.0	0.0073775807	0.0014294384	0.049670734	0.012932088	0.004209423	0.13863511	0.03852448	0.06929306	0.13163474	0.0066078384
0.0	0.00582535	0.00045650254	0.0052711004	0.0029271883	0.0016814483	0.050572112	0.01135043	0.023236735	0.061240498	0.0015671082
0.0	0.00582535	0.00045650254	0.0052711004	0.0029271883	0.0016814483	0.050572112	0.011350434	0.023236735	0.061240498	0.0015671082
0.0	0.013290892	0.00057521666	0.0890018	0.005187645	0.0026329109	0.19184427	0.080065094	0.082763776	0.12612581	0.03837017
0.0	0.022785483	0.00064512243	0.026898397	0.0066685835	0.0022590894	0.11280561	0.068639666	0.03022511	0.2124304	0.008393191
0.0	0.0073775807	0.0014294371	0.049670734	0.012932082	0.004209423	0.13863511	0.03852448	0.06929306	0.13163473	0.0066078356
0.0	0.022785483	0.00064512243	0.026898403	0.0066685835	0.0022590894	0.11280561	0.068639666	0.030225115	0.21243046	0.008393191
0.0	0.018146925	0.0018818822	0.025986556	0.01872189	0.004129281	0.24270387	0.073498115	0.09403526	0.22306429	0.0074499557
0.0	0.0058253477	0.00045650278	0.0052711004	0.0029271897	0.0016814483	0.05057212	0.011350434	0.02323674	0.061240498	0.0015671082
0.0	0.00582535	0.00045650254	0.0052711004	0.0029271883	0.0016814483	0.050572112	0.011350434	0.02323674	0.061240498	0.0015671082
0.0	0.0073775807	0.0014294384	0.049670734	0.012932075	0.004209423	0.13863508	0.038524486	0.06929307	0.13163477	0.0066078356
0.0	0.009841712	0.0010348186	0.013258145	0.008912761	0.004195005	0.19730812	0.018245744	0.053465817	0.12488914	0.0036752685
0.0	0.0073775807	0.0014294371	0.049670734	0.012932088	0.004209423	0.13863511	0.03852448	0.06929307	0.13163477	0.0066078384
0.0	0.022785483	0.00064512243	0.026898382	0.006668587	0.0022590894	0.11280561	0.06863968	0.030225115	0.21243049	0.008393191
0.0	0.022785483	0.0006451227	0.026898382	0.0066685835	0.0022590894	0.11280561	0.06863968	0.03022511	0.21243042	0.008393191
0.0	0.0058253477	0.00045650278	0.0052711032	0.0029271897	0.0016814483	0.050572112	0.011350434	0.023236746	0.061240498	0.0015671082
0.0	0.0058253477	0.00045650278	0.0052711032	0.0029271897	0.0016814483	0.050572112	0.011350434	0.023236746	0.061240487	0.0015671082
0.0	0.00582535	0.00045650278	0.0052711032	0.0029271883	0.0016814483	0.050572112	0.01135043	0.02323674	0.061240498	0.0015671082
0.0	0.00582535	0.00045650278	0.0052711032	0.0029271871	0.0016814483	0.050572112	0.011350434	0.02323674	0.061240498	0.0015671082
0.0	0.00582535	0.00045650278	0.0052711004	0.0029271871	0.0016814483	0.050572112	0.011350434	0.02323674	0.061240498	0.0015671089
0.0	0.022785483	0.00064512243	0.026898397	0.0066685835	0.0022590894	0.11280561	0.06863968	0.03022511	0.2124304	0.008393191
0.0	0.00582535	0.00045650278	0.0052711004	0.0029271883	0.0016814483	0.050572112	0.011350434	0.023236735	0.061240498	0.0015671082
0.0	0.0073775775	0.0014294378	0.049670734	0.012932088	0.0042094295	0.13863511	0.03852448	0.06929306	0.13163473	0.0066078384
0.0	0.022785483	0.00064512243	0.026898408	0.006668587	0.0022590894	0.11280561	0.068639666	0.030225115	0.21243042	0.008393187
0.0	0.022785483	0.00064512243	0.026898408	0.0066685835	0.0022590884	0.11280561	0.068639666	0.030225115	0.21243042	0.008393187
0.0	0.010179468	0.00076063146	0.017526144	0.0039747325	0.005583567	0.061698828	0.02283655	0.038607277	0.08977626	0.005832192
0.0	0.010179468	0.00076063146	0.017526144	0.003974735	0.0055835727	0.061698828	0.02283655	0.03860725	0.08977625	0.005832192
0.0	0.04058897	0.0013385498	0.08120758	0.007778541	0.008261574	0.15486659	0.16091731	0.04929822	0.32269588	0.026653547
0.0	0.48791122	0.033782672	0.017299244	0.87983525	0.061272647	0.5826366	0.8643119	0.22048986	0.16457453	0.10323615
0.0	0.9416304	0.94229144	0.97050136	0.9641013	0.9893745	0.9543272	0.9323667	0.94976526	0.9541822	0.95265883
0.0	0.9416304	0.94229144	0.97050136	0.9641013	0.9893745	0.9543272	0.9323667	0.94976526	0.9541822	0.95265883
0.0	0.9416304	0.94229144	0.97050136	0.9641013	0.9893745	0.9543272	0.9323667	0.94976526	0.9541822	0.95265883
0.0	0.99828196	0.99746656	0.9985549	0.982602	0.9619963	0.99957436	0.99886274	0.9961337	0.9968081	0.99776995
0.0	0.9416304	0.94229144	0.97050136	0.9641013	0.9893745	0.9543272	0.9323667	0.94976526	0.9541822	0.95265883
0.0	0.99995065	0.9999894	0.9999697	0.9999502	0.9997936	0.9999894	0.9999932	0.99998784	0.99997556	0.9999838
0.0	0.9416304	0.94229144	0.97050136	0.9641013	0.9893745	0.9543272	0.93236685	0.94976526	0.9541821	0.95265883
0.0	0.99972826	0.9998142	0.99988866	0.9984309	0.9984535	0.99994314	0.9999461	0.99989927	0.99983597	0.9999112
0.0	0.9416304	0.94229144	0.97050136	0.9641013	0.9893745	0.9543272	0.9323667	0.94976526	0.9541822	0.95265883
0.0	0.9416304	0.94229144	0.97050136	0.9641013	0.9893745	0.9543272	0.9323667	0.94976526	0.9541822	0.95265883
0.0	0.9416304	0.94229144	0.97050136	0.9641013	0.9893745	0.9543272	0.9323667	0.94976526	0.9541822	0.95265883
0.0	0.9416304	0.94229144	0.97050136	0.9641013	0.9893745	0.9543272	0.9323667	0.94976526	0.9541822	0.95265883
0.0	0.9416304	0.94229144	0.97050136	0.9641013	0.9893745	0.9543272	0.93236685	0.94976526	0.9541821	0.95265883
0.0	0.9416304	0.94229144	0.97050136	0.9641013	0.9893745	0.9543272	0.93236685	0.94976526	0.9541821	0.95265883
0.0	0.9416304	0.94229144	0.97050136	0.9641013	0.9893745	0.9543272	0.93236685	0.94976526	0.9541821	0.95265883
0.0	0.9416304	0.94229144	0.97050136	0.9641013	0.9893745	0.9543272	0.93236685	0.94976526	0.9541821	0.95265883
0.0	0.90781045	0.9591861	0.9361851	0.42835093	0.7882219	0.97833335	0.9005377	0.9706546	0.9688834	0.96709234
0.0	0.99883205	0.99950564	0.9997409	0.99802846	0.99775773	0.99991214	0.9998165	0.9993467	0.99965453	0.99913234
0.0	0.13837206	0.002179961	0.00026923494	0.0019758756	0.0012403995	0.0033402788	0.03972084	0.044364437	0.012521869	0.0023327565
0.0	0.0044097155	0.94229144	0.97050136	0.9641013	0.0017233815	0.97924894	0.0023655412	0.0013423107	0.012521869	0.014639561
0.0	0.989287	0.9766481	0.9446153	0.99020666	0.9491729	0.9872327	0.9937052	0.99038273	0.9983853	0.99602914
0.0	0.23822899	0.5279347	0.1078054	0.110199235	0.090209745	0.1911781	0.19685158	0.19128653	0.2617644	0.4970319
0.0	0.9416304	0.94229144	0.97050136	0.9641013	0.9893745	0.9543272	0.93236685	0.94976526	0.9541821	0.95265883
0.0	0.15386617	0.94447553	0.14614451	0.0009363497	0.1510548	0.00068202754	0.00011495299	0.00023908955	0.13270254	0.022494024
0.0	0.9809089	0.98281485	0.9980015	0.999393	0.99922836	0.99955744	0.9998872	0.99724627	0.9994822	0.99996984
0.0	0.99957985	0.99948263	0.999368	0.9950982	0.99058026	0.9995011	0.99767	0.99945706	0.9983999	0.9998023
0.0	0.99939823	0.9991172	0.998047	0.96931255	0.97491395	0.999278	0.992272	0.9990103	0.99836105	0.9985385
0.0	0.9416304	0.94229144	0.97050136	0.9641013	0.9893745	0.9543272	0.93236685	0.94976526	0.9541821	0.95265883
0.0	0.92925584	0.04256921	0.00093430316	0.33046567	0.9029046	0.0040076887	0.37171835	0.9503871	0.09698976	0.003948725
0.0	0.9416304	0.94229144	0.97050136	0.9641013	0.9893745	0.9543272	0.93236685	0.94976526	0.9541821	0.95265883
0.0	0.9416304	0.94229144	0.97050136	0.9641013	0.9893745	0.9543272	0.93236685	0.94976526	0.9541822	0.95265883
0.0	0.68081933	0.71205515	0.9493127	0.37901714	0.94508827	0.65118057	0.4426903	0.77579826	0.9749296	0.33839282
0.0	0.9999889	0.9999877	0.99998724	0.99991	0.99991107	0.9999925	0.99999154	0.9999918	0.9999845	0.99998856
0.0	0.00044066232	0.062075567	0.00025785665	0.025235755	0.00087437226	0.0007442527	0.0056676962	0.00051678973	0.0014133179	0.0018453274
0.0	0.9835677	0.9533001	0.99028933	0.98435193	0.98615986	0.9970071	0.9707918	0.99643046	0.98635525	0.9816175
0.0	0.99945027	0.9985306	0.99963295	0.99521565	0.99726945	0.99978656	0.9996977	0.99967575	0.9997099	0.9998511
0.0	0.9143523	0.95215064	0.96815556	0.8854668	0.54901654	0.98575634	0.9967056	0.9556141	0.9595331	0.9456414
0.0	0.9416304	0.94229144	0.97050136	0.9641013	0.9893745	0.9543272	0.93236685	0.94976526	0.9541821	0.95265883
0.0	0.9416304	0.94229144	0.97050136	0.9641013	0.9893745	0.9543272	0.93236685	0.94976526	0.9541821	0.95265883
0.0	0.99782133	0.9951499	0.9990565	0.9844462	0.9900872	0.9995956	0.99932075	0.9967236	0.9988142	0.9989047
0.0	0.998162	0.9925619	0.9990496	0.98974353	0.9933207	0.9996505	0.99929106	0.99734783	0.99921143	0.9993079
0.0	0.9962521	0.9928727	0.99889	0.98575485	0.990054	0.99962103	0.99919885	0.9947626	0.9974412	0.9988696
0.0	0.99741423	0.9931126	0.9990701	0.9779755	0.99278367	0.9995602	0.99915445	0.9964851	0.99817777	0.99841905
0.0	0.99736184	0.9931646	0.9990563	0.98477167	0.9923769	0.9996271	0.9992747	0.99703985	0.99805117	0.9988574
0.0	0.9958358	0.98791736	0.99838877	0.9697757	0.98601913	0.999446	0.99887127	0.9931363	0.9970372	0.998204
0.0	0.99587953	0.98373204	0.99816364	0.97578907	0.9837286	0.9994373	0.9987317	0.99218905	0.9974341	0.99838173
0.0	0.6552798	0.37642923	0.56641495	0.41950032	0.13078283	0.96013945	0.8568192	0.85328054	0.7970375	0.33114398
0.0	0.9996111	0.9990871	0.9998658	0.99880207	0.99614257	0.99990296	0.99986935	0.99981934	0.99976677	0.9997689
0.0	0.9902057	0.83437556	0.99299276	0.90650284	0.41782594	0.9969529	0.994553	0.92757356	0.9841484	0.9936893
0.0	0.46762457	0.22219807	0.57005066	0.23276658	0.0730619	0.9281194	0.8192945	0.6664161	0.7074128	0.44714594
0.0	0.72041035	0.43269038	0.62941366	0.47432035	0.1578826	0.9694296	0.88673896	0.86240447	0.8368697	0.4145798
0.0	0.090883866	0.22808434	0.09957922	0.6333692	0.05466751	0.5239659	0.8479236	0.23638926	0.33588153	0.034889862
0.0	0.09088385	0.22808428	0.09957925	0.6333692	0.05466752	0.5239659	0.8479236	0.23638938	0.3358815	0.03488985
0.0	0.090883896	0.22808431	0.09957925	0.6333692	0.05466751	0.5239659	0.8479236	0.23638932	0.3358815	0.034889862
0.0	0.09088383	0.22808431	0.09957925	0.6333693	0.054667484	0.5239659	0.8479235	0.23638932	0.33588153	0.03488985
0.0	0.090883896	0.22808431	0.09957925	0.6333692	0.054667484	0.5239659	0.8479236	0.2363893	0.33588153	0.034889862
0.0	0.090883866	0.22808439	0.09957925	0.6333694	0.054667484	0.5239659	0.8479236	0.23638932	0.33588153	0.03488985
0.0	0.26697403	0.607654	0.29658344	0.90998656	0.37164453	0.64700806	0.9368619	0.59814984	0.74297684	0.063746236
0.0	0.26697412	0.60765386	0.2965834	0.90998656	0.37164453	0.64700806	0.9368619	0.59814984	0.74297684	0.063746236
0.0	0.26697415	0.60765386	0.29658344	0.90998656	0.37164462	0.6470081	0.9368619	0.5981498	0.74297684	0.06374621
0.0	0.99858344	0.9941605	0.99912804	0.993233	0.98393965	0.9996748	0.9994887	0.99737835	0.99862576	0.9982584
0.0	0.0008552383	0.0015902868	0.0030923223	0.07841272	0.030391175	0.0145656625	0.004286093	0.0028593047	0.00079956726	0.007653001
0.0	0.9416304	0.94229144	0.97050136	0.9641013	0.9893745	0.9543272	0.93236685	0.94976526	0.9541821	0.95265883
0.0	0.9416304	0.94229144	0.97050136	0.9641013	0.9893745	0.9543272	0.93236685	0.94976526	0.9541821	0.95265883
0.0	0.9416304	0.94229144	0.97050136	0.9641013	0.9893745	0.9543272	0.93236685	0.94976526	0.9541821	0.95265883
0.0	0.87021995	0.823324	0.9077571	0.6534521	0.24969618	0.93003327	0.8757568	0.90151936	0.5426196	0.9532573
0.0	0.9998348	0.9995995	0.9998946	0.9979253	0.99894565	0.9999081	0.9999248	0.99993336	0.99991643	0.9999429
0.0	0.9894512	0.9883995	0.99718577	0.9013244	0.9940606	0.99870896	0.99567896	0.9981199	0.99823856	0.9975889
0.0	0.008108409	0.008627289	0.22900853	0.002968199	0.0043786014	0.19208668	0.05204255	0.018865427	0.21467365	0.008400111
0.0	0.00803627	0.0062126103	0.0011306372	0.00084318046	0.022357965	0.048550215	0.025461936	0.011871548	0.030399915	0.20372064
0.0	0.014502197	0.01000049	0.381823	0.0039134608	0.0050743935	0.25399834	0.084097706	0.029278746	0.3061734	0.017209874
0.0	0.89512265	0.9610681	0.94965756	0.95873344	0.7570885	0.97874147	0.99745804	0.96622145	0.980914	0.5881791
0.0	0.9994056	0.9982266	0.999587	0.99265033	0.99647176	0.999777	0.99964356	0.999678	0.9997603	0.99973434
0.0	0.9994056	0.9982266	0.999587	0.99265033	0.99647176	0.999777	0.99964356	0.999678	0.9997603	0.99973434
0.0	0.9994056	0.9982266	0.999587	0.99265033	0.99647176	0.999777	0.99964356	0.999678	0.9997603	0.99973434
0.0	0.9994056	0.9982266	0.999587	0.99265033	0.99647176	0.999777	0.99964356	0.999678	0.9997603	0.99973434
0.0	0.9994056	0.9982266	0.999587	0.99265033	0.99647176	0.999777	0.99964356	0.999678	0.9997603	0.99973434
0.0	0.9994056	0.9982266	0.999587	0.99265033	0.99647176	0.999777	0.99964356	0.999678	0.9997603	0.99973434
0.0	0.9994056	0.9982266	0.999587	0.99265033	0.99647176	0.999777	0.99964356	0.999678	0.9997603	0.99973434
0.0	0.9994056	0.9982266	0.999587	0.99265033	0.99647176	0.999777	0.99964356	0.999678	0.9997603	0.99973434
0.0	0.9994056	0.9982266	0.999587	0.99265033	0.99647176	0.999777	0.99964356	0.999678	0.9997603	0.99973434
0.0	0.9994056	0.9982266	0.999587	0.99265033	0.99647176	0.999777	0.99964356	0.999678	0.9997603	0.99973434
0.0	0.9994056	0.9982266	0.999587	0.99265033	0.99647176	0.999777	0.99964356	0.999678	0.9997603	0.99973434
0.0	0.9994056	0.9982266	0.999587	0.99265033	0.99647176	0.999777	0.99964356	0.999678	0.9997603	0.99973434
0.0	0.9994056	0.9982266	0.999587	0.99265033	0.99647176	0.999777	0.99964356	0.999678	0.9997603	0.99973434
0.0	0.9994056	0.9982266	0.999587	0.9926502	0.99647176	0.999777	0.99964356	0.999678	0.9997603	0.99973434
0.0	0.9994056	0.9982266	0.999587	0.9926502	0.99647176	0.999777	0.99964356	0.999678	0.9997603	0.99973434
0.0	0.9994056	0.9982266	0.999587	0.99265033	0.99647176	0.999777	0.99964356	0.999678	0.9997603	0.99973434
0.0	0.9994056	0.9982266	0.999587	0.99265033	0.99647176	0.999777	0.99964356	0.999678	0.9997603	0.99973434
0.0	0.9994056	0.9982266	0.999587	0.9926502	0.99647176	0.999777	0.99964356	0.999678	0.9997603	0.99973434
0.0	0.9994056	0.9982266	0.999587	0.99265033	0.99647176	0.999777	0.99964356	0.999678	0.9997603	0.99973434
0.0	0.9994056	0.9982266	0.999587	0.99265033	0.99647176	0.999777	0.99964356	0.999678	0.9997603	0.99973434
0.0	0.9994056	0.9982266	0.999587	0.99265033	0.99647176	0.999777	0.99964356	0.999678	0.9997603	0.99973434
0.0	0.9994056	0.9982266	0.999587	0.9926502	0.99647176	0.999777	0.99964356	0.999678	0.9997603	0.99973434
0.0	0.9994056	0.9982266	0.999587	0.99265033	0.99647176	0.999777	0.99964356	0.999678	0.9997603	0.99973434
0.0	0.9994056	0.9982266	0.999587	0.99265033	0.99647176	0.999777	0.99964356	0.999678	0.9997603	0.99973434
0.0	0.9994056	0.9982266	0.999587	0.99265033	0.99647176	0.999777	0.99964356	0.999678	0.9997603	0.99973434
0.0	0.89512265	0.9610681	0.94965756	0.95873344	0.7570884	0.97874147	0.99745804	0.96622145	0.980914	0.5881791
0.0	0.99997056	0.9999851	0.99992347	0.99990666	0.99989736	0.9999888	0.9999933	0.9999856	0.99997365	0.999979
0.0	0.9416304	0.94229144	0.97050136	0.9641013	0.9893745	0.9543272	0.93236685	0.94976526	0.9541822	0.95265883
0.0	0.9927523	0.9795192	0.99652326	0.9878613	0.9665373	0.99859935	0.998103	0.9986374	0.9974462	0.99662966
0.0	0.9983443	0.9976527	0.99807066	0.99596715	0.9948737	0.9993709	0.99846566	0.9992625	0.99893767	0.998949
0.0	0.004225905	0.02120854	0.06850295	0.016944682	0.051021438	0.23885599	0.06656898	0.235984	0.012259374	0.1223119
0.0	0.99212897	0.9928195	0.99873847	0.99288017	0.979506	0.998949	0.9991708	0.9957325	0.9971102	0.99731123
0.0	0.99990225	0.9997644	0.99982774	0.9994849	0.9962603	0.9999262	0.99986696	0.9998523	0.9999418	0.999912
0.0	0.9416304	0.94229144	0.97050136	0.9641013	0.9893745	0.9543272	0.93236685	0.94976526	0.9541821	0.95265883
0.0	0.9416304	0.94229144	0.97050136	0.9641013	0.9893745	0.9543272	0.93236685	0.94976526	0.9541821	0.95265883
0.0	0.999158	0.9987827	0.99980885	0.9992318	0.9972589	0.99988234	0.99987066	0.9996025	0.9997305	0.99932194
0.0	0.9981463	0.99734503	0.9996463	0.9985745	0.995814	0.99978715	0.99975127	0.99918705	0.99950504	0.9983022
0.0	0.9987392	0.9994881	0.99972576	0.997926	0.99732685	0.9999064	0.9997732	0.9992211	0.9996495	0.9991079
0.0	0.9987392	0.9994881	0.99972576	0.997926	0.99732685	0.9999064	0.9997732	0.9992211	0.9996495	0.9991079
0.0	0.9416304	0.94229144	0.97050136	0.9641013	0.9893745	0.9543272	0.93236685	0.94976526	0.9541821	0.95265883
0.0	0.008489131	0.0039388346	0.0055419854	0.006326973	0.000700402	0.11093148	0.02076087	0.012473031	0.009050118	0.0050073992
0.0	0.9416304	0.94229144	0.97050136	0.9641013	0.9893745	0.9543272	0.93236685	0.94976526	0.9541821	0.95265883
0.0	0.9965417	0.9936202	0.9987099	0.989627	0.98361975	0.99793434	0.9993787	0.9973369	0.9968892	0.9986929
0.0	0.977402	0.9869638	0.9924435	0.9401518	0.94037354	0.99720937	0.99337405	0.99279046	0.9899256	0.992074
0.0	0.98704034	0.97762805	0.95857656	0.97429353	0.97678655	0.9950246	0.97908396	0.99370366	0.99004644	0.9741795
0.0	0.977402	0.9869638	0.9924435	0.9401517	0.94037354	0.99720937	0.99337405	0.99279046	0.9899256	0.992074
0.0	0.98704034	0.97762805	0.95857656	0.97429353	0.97678655	0.9950246	0.97908396	0.99370366	0.99004644	0.9741795
0.0	0.9416304	0.94229144	0.97050136	0.9641013	0.9893745	0.9543272	0.93236685	0.94976526	0.9541821	0.95265883
0.0	0.9416304	0.94229144	0.97050136	0.9641013	0.9893745	0.9543272	0.93236685	0.94976526	0.9541821	0.95265883
0.0	0.9416304	0.94229144	0.97050136	0.9641013	0.9893745	0.9543272	0.93236685	0.94976526	0.9541821	0.95265883
0.0	0.99969876	0.9997352	0.9998288	0.9988192	0.9982065	0.9999267	0.99991727	0.9997181	0.99974114	0.9996984
0.0	0.9997222	0.999881	0.99990475	0.9992488	0.99905306	0.9999535	0.9999523	0.9998192	0.99982256	0.9997892
0.0	0.9997222	0.999881	0.99990475	0.9992488	0.99905306	0.9999535	0.9999523	0.9998192	0.99982256	0.9997892
0.0	0.9416304	0.94229144	0.97050136	0.9641013	0.9893745	0.9543272	0.93236685	0.94976526	0.9541821	0.95265883
0.0	0.9996518	0.9997768	0.9998392	0.9988667	0.998425	0.9998479	0.9999471	0.9998241	0.9997675	0.99993324
0.0	0.11619178	0.2001276	0.368802	0.023692356	0.05782486	0.73771256	0.45522052	0.321397	0.39383787	0.46131402
0.0	0.27655032	0.46190685	0.6175331	0.039984997	0.11950428	0.9164475	0.7242002	0.543525	0.62916726	0.8189921
0.0	0.2765503	0.4619068	0.61753297	0.039984997	0.11950428	0.9164475	0.7242002	0.5435249	0.62916726	0.81899214
0.0	0.9996518	0.9997768	0.9998392	0.9988667	0.998425	0.9998479	0.9999471	0.9998241	0.9997675	0.99993324
0.0	0.87037885	0.94855994	0.6087957	0.25028664	0.9626763	0.8647146	0.85067004	0.79561275	0.0008684641	0.95460093
0.0	0.87037885	0.94855994	0.6087957	0.25028664	0.9626763	0.8647146	0.85067004	0.79561275	0.0008684641	0.95460093
0.0	0.9607227	0.9924825	0.8404432	0.42188272	0.96859044	0.9096803	0.9692202	0.8025006	0.014992233	0.97679865
0.0	0.9994429	0.9989988	0.99956626	0.9954335	0.9960855	0.9999157	0.99979764	0.9994843	0.99963784	0.9996263
0.0	0.9968773	0.9943089	0.9983102	0.9950086	0.9940698	0.9973091	0.9925022	0.9882088	0.9972631	0.9960162
0.0	0.7983907	0.18734568	0.0129995	0.10967487	0.004223867	0.008858606	0.2696475	0.05216256	0.097284906	0.09989934
0.0	0.99093586	0.99034077	0.9950178	0.9575703	0.9724939	0.9987276	0.99760497	0.9938021	0.9950466	0.9920825
0.0	0.90283585	0.930927	0.9617386	0.87258714	0.862093	0.9970697	0.9903943	0.9804213	0.9818178	0.9442435
0.0	0.2774144	0.20540252	0.28934827	0.12946431	0.13934293	0.858019	0.5548551	0.6015126	0.33376217	0.2967648
0.0	0.9053141	0.9297303	0.9584976	0.8661429	0.86267394	0.99698156	0.9897676	0.9756305	0.98203987	0.9441633
0.0	0.99093586	0.99034077	0.9950178	0.9575703	0.9724939	0.9987276	0.99760497	0.9938021	0.9950466	0.9920825
0.0	0.97605383	0.9223912	0.97781885	0.7089313	0.83155173	0.992675	0.9786687	0.9767903	0.95462036	0.9656776
0.0	0.99771726	0.97777766	0.9981154	0.9894103	0.98127055	0.9992592	0.99896204	0.99907947	0.99800926	0.99920815
0.0	0.9416304	0.94229144	0.97050136	0.9641013	0.9893745	0.9543272	0.9323667	0.94976526	0.9541822	0.95265883
0.0	0.45272693	0.9834691	0.005416049	0.7198226	0.9619015	0.91445094	0.8496809	0.96542484	0.79698014	0.5185558
0.0	0.06324787	0.07991491	0.31654415	0.028086001	0.031389367	0.6696703	0.4432374	0.22079147	0.21250522	0.21955499
0.0	0.45272693	0.9838554	0.0031773672	0.70223695	0.90573406	0.64535964	0.92679113	0.92281085	0.6129829	0.4279735
0.0	0.99212897	0.9928195	0.99873847	0.99288017	0.979506	0.998949	0.9991708	0.9957325	0.9971102	0.99731123
0.0	0.9416304	0.94229144	0.97050136	0.9641013	0.9893745	0.9543272	0.93236685	0.94976526	0.9541821	0.95265883
0.0	0.9998758	0.9996958	0.99990773	0.9995346	0.9991886	0.99991155	0.999889	0.9998895	0.9999374	0.9998938
0.0	0.9416304	0.94229144	0.97050136	0.9641013	0.9893745	0.9543272	0.93236685	0.94976526	0.9541822	0.95265883
0.0	0.9999931	0.9999844	0.99999213	0.999966	0.9999505	0.9999938	0.99999547	0.999992	0.9999851	0.9999945
0.0	0.9999708	0.9999713	0.99996245	0.9999453	0.9999131	0.9999883	0.9999908	0.9999739	0.9999671	0.9999814
0.0	0.9416304	0.94229144	0.97050136	0.9641013	0.9893745	0.9543272	0.9323667	0.94976526	0.9541822	0.95265883
0.0	0.9738287	0.8800121	0.9996791	0.92793024	0.73687255	0.9999341	0.99932337	0.9992816	0.87263185	0.9982516
0.0	0.9416304	0.94229144	0.97050136	0.9641013	0.9893745	0.9543272	0.93236685	0.94976526	0.9541821	0.95265883
0.0	0.9990183	0.99931824	0.9996972	0.9966587	0.99561214	0.9997018	0.9998449	0.9988514	0.9994961	0.99982184
0.0	0.82661915	0.9355623	0.9528257	0.4851733	0.64971435	0.98665375	0.9938891	0.8911783	0.9570828	0.916927
0.0	0.99066484	0.9784702	0.9494661	0.7059232	0.9571952	0.047962762	0.8155081	0.9609612	0.9309064	0.9131951
0.0	0.035178833	0.010979541	0.034353238	0.015432272	0.003170087	0.28916988	0.1298869	0.074558854	0.04915143	0.036622886
0.0	0.9992028	0.9984611	0.9997193	0.99689686	0.9962184	0.99941564	0.9998543	0.99949944	0.9993773	0.99984527
0.0	0.085628904	0.012329624	0.0409995	0.23672473	0.1215552	0.25491688	0.099243656	0.24804242	0.02718315	0.032479014
0.0	0.085628934	0.012329624	0.04099948	0.23672484	0.1215552	0.25491688	0.09924363	0.24804242	0.02718315	0.03247899
0.0	0.9387553	0.96840906	0.9494661	0.6275898	0.9002797	0.058608852	0.6330724	0.9246727	0.5865227	0.9131951
0.0	0.9387553	0.96840906	0.9494661	0.6275898	0.9002797	0.058608852	0.6330724	0.9246727	0.5865227	0.9131951
0.0	0.4067478	0.28783494	0.072840095	0.13664106	0.048952352	0.7281496	0.18217689	0.6000989	0.24195994	0.1472655
0.0	0.9053141	0.9297304	0.9584976	0.8661429	0.86267394	0.99698156	0.9897676	0.9756305	0.98203987	0.9441633
0.0	0.9901968	0.96546406	0.9944073	0.9882367	0.9889564	0.9984364	0.9782204	0.9981667	0.99141616	0.98897785
0.0	0.008664568	0.0040865866	0.003674242	0.0033757782	0.0012377794	0.060058046	0.017443832	0.00373825	0.00910604	0.0015126452
0.0	0.008921299	0.0043677	0.0037220165	0.0032491062	0.0011815948	0.0696606	0.018330874	0.0036052933	0.009179558	0.0018679625
0.0	0.0064306976	0.003271732	0.00269019	0.0028075273	0.0010012395	0.055214558	0.013287722	0.0031015319	0.0069724466	0.0013540436
0.0	0.023590764	0.010018379	0.009179731	0.004133709	0.0015848246	0.12215132	0.04231461	0.009047275	0.017975366	0.0042005144
0.0	0.9992054	0.9996551	0.9997955	0.9984163	0.9978678	0.9999317	0.9997793	0.999398	0.99973243	0.99935514
0.0	0.9994056	0.9982266	0.999587	0.99265033	0.99647176	0.999777	0.99964356	0.999678	0.9997603	0.99973434
0.0	0.9416304	0.94229144	0.97050136	0.9641013	0.9893745	0.9543272	0.93236685	0.94976526	0.9541821	0.95265883
0.0	0.9416304	0.94229144	0.97050136	0.9641013	0.9893745	0.9543272	0.93236685	0.94976526	0.9541821	0.95265883
0.0	0.9416304	0.94229144	0.97050136	0.9641013	0.9893745	0.9543272	0.9323667	0.94976526	0.9541822	0.95265883
0.0	0.9416304	0.94229144	0.97050136	0.9641013	0.9893745	0.9543272	0.93236685	0.94976526	0.9541821	0.95265883
0.0	0.8811927	0.954083	0.94030523	0.41162598	0.7655893	0.9774489	0.8825335	0.968434	0.97089165	0.9703414
0.0	0.9418455	0.9414919	0.99096674	0.7150876	0.8162923	0.9957917	0.9937302	0.9856124	0.99117106	0.96245325
0.0	0.9996824	0.99987185	0.99992573	0.99943537	0.999161	0.9999269	0.9999639	0.99985623	0.99984884	0.99983287
0.0	0.99936455	0.9995332	0.99979025	0.9973605	0.9977253	0.99985874	0.9999027	0.99946266	0.9997279	0.99943215
0.0	0.9927523	0.9795193	0.99652326	0.9878613	0.9665373	0.99859935	0.998103	0.9986374	0.9974462	0.99662966
0.0	0.9416304	0.94229144	0.97050136	0.9641013	0.9893745	0.9543272	0.93236685	0.94976526	0.9541821	0.95265883
0.0	0.999094	0.99901104	0.99942017	0.9774844	0.9962835	0.9996804	0.9997998	0.9974929	0.99914074	0.99718285
0.0	0.9416304	0.94229144	0.97050136	0.9641013	0.9893745	0.9543272	0.93236685	0.94976526	0.9541821	0.95265883
0.0	0.93968695	0.7546162	0.9838216	0.22479942	0.9101847	0.5354639	0.55249155	0.327109	0.030995382	0.041134715
0.0	0.9435645	0.7387383	0.9052595	0.7843242	0.7920735	0.9777685	0.91726935	0.96082383	0.9272978	0.7730331
0.0	0.94356436	0.7387383	0.9052595	0.7843242	0.7920735	0.9777685	0.91726935	0.96082383	0.9272978	0.77303314
0.0	0.9343253	0.79854983	0.9491737	0.41532615	0.7186728	0.9596013	0.89162827	0.80854565	0.66539055	0.6832261
0.0	0.9600239	0.99285215	0.9906289	0.9396412	0.9676205	0.75603485	0.91845053	0.9579694	0.95941144	0.98811334
0.0	0.9416304	0.94229144	0.97050136	0.9641013	0.9893745	0.9543272	0.93236685	0.94976526	0.9541821	0.95265883
0.0	0.014253693	0.00081168767	0.007882458	0.004916775	0.0030287132	0.15106082	0.22426449	0.09562035	0.086989254	0.0071541267
0.0	0.9416304	0.94229144	0.97050136	0.9641013	0.9893745	0.9543272	0.9323667	0.94976526	0.9541822	0.95265883
0.0	0.9416304	0.94229144	0.97050136	0.9641013	0.9893745	0.9543272	0.93236685	0.94976526	0.9541821	0.95265883
0.0	0.9987392	0.9994881	0.99972576	0.997926	0.99732685	0.9999064	0.9997732	0.9992211	0.9996495	0.9991079
0.0	0.9987392	0.9994881	0.99972576	0.997926	0.99732685	0.9999064	0.9997732	0.9992211	0.9996495	0.9991079
0.0	0.9416304	0.94229144	0.97050136	0.9641013	0.9893745	0.9543272	0.93236685	0.94976526	0.9541821	0.95265883
0.0	0.9416304	0.94229144	0.97050136	0.9641013	0.9893745	0.9543272	0.93236685	0.94976526	0.9541821	0.95265883
0.0	0.998642	0.99761295	0.99937695	0.9930989	0.9940837	0.9998586	0.9995516	0.99918956	0.99945015	0.9991265
0.0	0.03412085	0.018399127	0.41137218	0.0092746625	0.011400183	0.18218656	0.32303965	0.09686188	0.014209891	0.03163717
0.0	0.012019061	0.0017579509	0.0017276584	0.0025983762	0.002909857	0.039747804	0.054452777	0.010437184	0.0049763657	0.00029597688
0.0	0.9416304	0.94229144	0.97050136	0.9641013	0.9893745	0.9543272	0.93236685	0.94976526	0.9541821	0.95265883
0.0	0.13605784	0.044431977	0.2546275	0.47101152	0.7517113	0.32173792	0.27603602	0.3909939	0.9702535	0.00802741
0.0	0.13605782	0.04443196	0.2546276	0.47101164	0.75171137	0.32173803	0.27603602	0.3909938	0.9702535	0.00802741
0.0	0.9987392	0.9994881	0.99972576	0.997926	0.99732685	0.9999064	0.9997732	0.9992211	0.9996495	0.9991079
0.0	0.9987392	0.9994881	0.99972576	0.997926	0.99732685	0.9999064	0.9997732	0.9992211	0.9996495	0.9991079
0.0	0.9416304	0.94229144	0.97050136	0.9641013	0.9893745	0.9543272	0.93236685	0.94976526	0.9541821	0.95265883
0.0	0.99997663	0.99999106	0.99997354	0.999931	0.9999522	0.99999464	0.99999404	0.99998474	0.99997735	0.9999876
0.0	0.28076184	0.20688759	0.043525033	0.0976852	0.03436725	0.5972981	0.10545387	0.46365637	0.15555434	0.090748996
0.0	0.9416304	0.94229144	0.97050136	0.9641013	0.9893745	0.9543272	0.93236685	0.94976526	0.9541821	0.95265883
0.0	0.99850166	0.995529	0.9994803	0.99624085	0.99122566	0.999803	0.99952745	0.99937767	0.9992119	0.9979353
0.0	0.9416304	0.94229144	0.97050136	0.9641013	0.9893745	0.9543272	0.9323667	0.94976526	0.9541822	0.95265883
0.0	0.9416304	0.94229144	0.97050136	0.9641013	0.9893745	0.9543272	0.93236685	0.94976526	0.9541821	0.95265883
0.0	0.9416304	0.94229144	0.97050136	0.9641013	0.9893745	0.9543272	0.93236685	0.94976526	0.9541821	0.95265883
0.0	0.9416304	0.94229144	0.97050136	0.9641013	0.9893745	0.9543272	0.93236685	0.94976526	0.9541821	0.95265883
0.0	0.9416304	0.94229144	0.97050136	0.9641013	0.9893745	0.9543272	0.93236685	0.94976526	0.9541821	0.95265883
0.0	0.9416304	0.94229144	0.97050136	0.9641013	0.9893745	0.9543272	0.93236685	0.94976526	0.9541821	0.95265883
0.0	0.9416304	0.94229144	0.97050136	0.9641013	0.9893745	0.9543272	0.93236685	0.94976526	0.9541821	0.95265883
0.0	0.9416304	0.94229144	0.97050136	0.9641013	0.9893745	0.9543272	0.93236685	0.94976526	0.9541821	0.95265883
0.0	0.9416304	0.94229144	0.97050136	0.9641013	0.9893745	0.9543272	0.93236685	0.94976526	0.9541821	0.95265883
0.0	0.9416304	0.94229144	0.97050136	0.9641013	0.9893745	0.9543272	0.93236685	0.94976526	0.9541821	0.95265883
0.0	0.9416304	0.94229144	0.97050136	0.9641013	0.9893745	0.9543272	0.93236685	0.94976526	0.9541821	0.95265883
0.0	0.9416304	0.94229144	0.97050136	0.9641013	0.9893745	0.9543272	0.93236685	0.94976526	0.9541821	0.95265883
0.0	0.9416304	0.94229144	0.97050136	0.9641013	0.9893745	0.9543272	0.93236685	0.94976526	0.9541821	0.95265883
0.0	0.9416304	0.94229144	0.97050136	0.9641013	0.9893745	0.9543272	0.93236685	0.94976526	0.9541821	0.95265883
0.0	0.9416304	0.94229144	0.97050136	0.9641013	0.9893745	0.9543272	0.93236685	0.94976526	0.9541821	0.95265883
0.0	0.9416304	0.94229144	0.97050136	0.9641013	0.9893745	0.9543272	0.93236685	0.94976526	0.9541821	0.95265883
0.0	0.9416304	0.94229144	0.97050136	0.9641013	0.9893745	0.9543272	0.93236685	0.94976526	0.9541821	0.95265883
0.0	0.9416304	0.94229144	0.97050136	0.9641013	0.9893745	0.9543272	0.93236685	0.94976526	0.9541821	0.95265883
0.0	0.9416304	0.94229144	0.97050136	0.9641013	0.9893745	0.9543272	0.93236685	0.94976526	0.9541821	0.95265883
0.0	0.3942415	0.38189483	0.7245691	0.1730246	0.16369538	0.7703667	0.834972	0.09319223	0.76651156	0.5336959
0.0	0.87541497	0.94451106	0.9334317	0.3888527	0.7390869	0.97092605	0.862573	0.96196806	0.97000396	0.9581943
0.0	0.9416304	0.94229144	0.97050136	0.9641013	0.9893745	0.9543272	0.9323667	0.94976526	0.9541822	0.95265883
0.0	0.0006438169	0.0013027274	0.0019222798	0.00574166	0.013011534	0.0052109766	0.0022270393	0.004621847	0.0027127503	0.00067709264
0.0	0.99682474	0.978031	0.99564266	0.9030512	0.86517316	0.99916625	0.9957682	0.9957261	0.9908304	0.97091764
0.0	0.01539036	0.029012011	0.003535169	0.09429864	0.024412833	0.09796509	0.0027433152	0.02470619	0.0015436192	0.0026040482
0.0	0.85160214	0.61883813	0.85327214	0.826507	0.4967511	0.97884697	0.9625191	0.9292621	0.8582425	0.7588111
0.0	0.85160214	0.61883813	0.8532722	0.826507	0.4967511	0.97884697	0.9625191	0.9292621	0.8582425	0.7588111
0.0	0.99770725	0.99661225	0.9995414	0.99809414	0.9953388	0.99973375	0.9996991	0.99895513	0.999313	0.99746335
0.0	0.99770725	0.99661225	0.9995414	0.99809414	0.9953388	0.99973375	0.9996991	0.99895513	0.999313	0.99746335
0.0	0.85160214	0.6188382	0.85327214	0.826507	0.4967511	0.97884697	0.9625191	0.9292621	0.8582425	0.758811
0.0	0.85160214	0.61883813	0.85327214	0.826507	0.4967511	0.97884697	0.9625191	0.9292621	0.8582425	0.758811
0.0	0.9996439	0.99910575	0.99955136	0.9906983	0.99558747	0.9997582	0.99975723	0.9992606	0.9990324	0.9994831
0.0	0.9996439	0.99910575	0.99955136	0.9906983	0.99558747	0.9997582	0.99975723	0.9992606	0.9990324	0.9994831
0.0	0.99212897	0.9928195	0.99873847	0.99288017	0.979506	0.998949	0.9991708	0.9957325	0.9971102	0.99731123
0.0	0.99212897	0.9928195	0.99873847	0.99288017	0.979506	0.998949	0.9991708	0.9957325	0.9971102	0.99731123
0.0	0.5082569	0.32297733	0.42149034	0.30091634	0.09705236	0.9365714	0.81512535	0.7732703	0.6661231	0.21146102
0.0	0.5082569	0.32297736	0.4214904	0.3009164	0.09705236	0.9365714	0.81512535	0.7732703	0.66612303	0.21146111
0.0	0.99814475	0.9949733	0.9992969	0.9867612	0.9813006	0.99973863	0.9993813	0.99890864	0.99874926	0.9959065
0.0	4.575784e-05	0.00022656178	0.004546349	0.0801392	0.14694554	0.0028319438	0.00019568515	0.00885209	0.0020989797	0.0002979812
0.0	0.062245384	0.9946525	0.2446927	0.25917345	0.62540466	0.9997266	0.9191789	0.8666267	0.99640405	0.06626712
0.0	0.9416304	0.94229144	0.97050136	0.9641013	0.9893745	0.9543272	0.9323667	0.94976526	0.9541822	0.95265883
0.0	0.9989544	0.9996989	0.9997578	0.9983546	0.9979532	0.9999292	0.99982303	0.99939907	0.99973994	0.9992812
0.0	0.6753104	0.0073604966	0.051850613	0.02065311	0.20875028	0.50246066	0.5773051	0.29865384	0.0025410107	0.8766531
0.0	0.14016384	0.11362859	0.0034919025	0.041180436	0.010809864	0.5405746	0.17592165	0.015511766	0.029417867	0.001235725
0.0	0.005825345	0.00045650278	0.0052711032	0.0029271897	0.0016814483	0.050572112	0.011350434	0.023236746	0.061240487	0.0015671082
0.0	0.12397134	0.12044676	0.003429382	0.1601415	0.030263094	0.32572734	0.36411938	0.06755839	0.8439966	0.012503369
0.0	0.14016384	0.11362859	0.0034919025	0.041180436	0.010809864	0.5405746	0.17592165	0.015511766	0.029417887	0.001235725
0.0	0.14016384	0.11362859	0.0034919025	0.041180436	0.0108098695	0.5405746	0.1759216	0.015511759	0.029417887	0.0012357244
0.0	0.14016384	0.113628566	0.0034919025	0.041180436	0.0108098695	0.5405746	0.1759216	0.015511766	0.02941788	0.001235725
0.0	0.14016381	0.11362859	0.0034919025	0.041180436	0.010809864	0.5405746	0.1759216	0.015511759	0.029417867	0.0012357244
0.0	0.14016381	0.11362859	0.0034919025	0.041180436	0.0108098695	0.5405746	0.17592165	0.015511759	0.02941788	0.001235725
0.0	0.14016381	0.11362859	0.0034919025	0.041180436	0.010809864	0.5405746	0.1759216	0.015511766	0.029417887	0.001235725
0.0	0.14016384	0.113628566	0.0034919025	0.041180436	0.010809864	0.5405746	0.1759216	0.015511759	0.02941788	0.001235725
0.0	0.14458133	0.051059235	0.19031732	0.08321502	0.019536247	0.77514064	0.4584586	0.38145062	0.4552586	0.087936826
0.0	0.022785483	0.000645123	0.026898397	0.00666858	0.0022590894	0.11280561	0.068639666	0.030225115	0.21243042	0.008393191
0.0	0.022785492	0.000645123	0.026898403	0.00666858	0.0022590903	0.11280561	0.068639666	0.030225115	0.21243046	0.008393191
0.0	0.022785492	0.0006451227	0.026898403	0.00666858	0.0022590894	0.11280561	0.068639666	0.030225115	0.21243046	0.008393191
0.0	0.015743315	0.0044970885	0.024850924	0.01553976	0.008844487	0.28177214	0.048583362	0.17843045	0.13662322	0.0098683685
0.0	0.009841712	0.0010348186	0.013258145	0.008912761	0.004195005	0.19730811	0.018245744	0.053465817	0.12488914	0.0036752685
0.0	0.00582535	0.00045650278	0.0052711004	0.0029271871	0.0016814483	0.050572112	0.011350434	0.023236735	0.061240513	0.0015671082
0.0	0.009841712	0.0010348186	0.013258145	0.008912761	0.004195003	0.1973081	0.018245744	0.053465806	0.12488914	0.0036752701
0.0	0.00582535	0.00045650278	0.0052711004	0.0029271871	0.0016814483	0.050572112	0.011350434	0.02323674	0.061240498	0.0015671082
0.0	0.015743315	0.0044970885	0.024850931	0.01553976	0.008844479	0.28177214	0.048583377	0.17843045	0.13662322	0.0098683685
0.0	0.009841712	0.0010348186	0.013258145	0.008912761	0.004195003	0.1973081	0.018245744	0.053465817	0.12488914	0.0036752685
0.0	0.00582535	0.00045650278	0.0052711032	0.0029271871	0.0016814483	0.050572112	0.01135043	0.02323674	0.061240498	0.0015671082
0.0	0.005825345	0.00045650278	0.0052711004	0.0029271897	0.0016814483	0.05057212	0.011350434	0.023236746	0.061240498	0.0015671082
0.0	0.0058253477	0.00045650278	0.0052711032	0.0029271883	0.0016814483	0.050572112	0.011350434	0.023236735	0.061240487	0.0015671082
0.0	0.015743315	0.0044970885	0.024850937	0.01553976	0.008844483	0.28177214	0.048583362	0.17843044	0.13662322	0.0098683685
0.0	0.009841712	0.0010348186	0.013258145	0.008912761	0.004195003	0.1973081	0.018245747	0.053465817	0.12488914	0.0036752685
0.0	0.00582535	0.00045650254	0.0052711032	0.0029271883	0.0016814483	0.050572112	0.011350434	0.023236735	0.061240513	0.0015671082
0.0	0.015743315	0.0044970885	0.024850931	0.01553976	0.008844479	0.28177214	0.048583377	0.17843044	0.13662322	0.009868364
0.0	0.009841712	0.0010348186	0.013258145	0.008912761	0.004195005	0.19730811	0.018245744	0.053465817	0.12488914	0.0036752701
0.0	0.005825345	0.00045650278	0.0052711032	0.0029271897	0.0016814483	0.05057213	0.011350434	0.023236746	0.061240487	0.0015671082
0.0	0.005825345	0.00045650278	0.0052711032	0.0029271883	0.0016814483	0.050572112	0.011350434	0.02323674	0.061240487	0.0015671082
0.0	0.009841712	0.0010348186	0.013258145	0.008912761	0.004195005	0.1973081	0.018245744	0.053465806	0.12488914	0.0036752685
0.0	0.00582535	0.00045650278	0.0052711004	0.0029271871	0.0016814483	0.050572112	0.011350434	0.02323674	0.061240513	0.0015671082
0.0	0.009841712	0.0010348186	0.013258145	0.008912761	0.004195005	0.1973081	0.018245744	0.053465817	0.12488914	0.0036752685
0.0	0.00582535	0.00045650278	0.0052711004	0.0029271883	0.0016814483	0.050572112	0.011350434	0.02323674	0.061240498	0.0015671082
0.0	0.009841712	0.0010348186	0.013258145	0.008912761	0.004195005	0.1973081	0.018245747	0.053465817	0.12488914	0.0036752669
0.0	0.00582535	0.00045650254	0.0052711032	0.0029271883	0.0016814483	0.050572112	0.01135043	0.023236735	0.061240513	0.0015671089
0.0	0.005825345	0.00045650278	0.0052711032	0.0029271883	0.0016814483	0.050572112	0.011350434	0.023236746	0.061240487	0.0015671082
0.0	0.0058253477	0.00045650278	0.0052711004	0.0029271897	0.0016814483	0.05057212	0.011350434	0.023236746	0.061240498	0.0015671082
0.0	0.022785483	0.000645123	0.026898397	0.0066685835	0.0022590903	0.11280561	0.068639666	0.030225115	0.21243046	0.008393191
0.0	0.009841712	0.0010348186	0.013258145	0.008912761	0.004195005	0.1973081	0.018245747	0.053465806	0.12488914	0.0036752669
0.0	0.00582535	0.00045650254	0.0052711032	0.0029271871	0.0016814483	0.050572112	0.011350434	0.023236735	0.061240498	0.0015671082
0.0	0.00582535	0.00045650278	0.0052711032	0.0029271883	0.0016814483	0.050572112	0.011350434	0.023236735	0.061240498	0.0015671082
0.0	0.005825345	0.00045650278	0.0052711004	0.0029271897	0.0016814483	0.05057213	0.011350434	0.02323674	0.061240498	0.0015671082
0.0	0.0058253477	0.00045650278	0.0052711032	0.0029271897	0.0016814483	0.050572112	0.011350434	0.023236735	0.061240487	0.0015671082
0.0	0.0058253477	0.00045650278	0.0052711004	0.0029271897	0.0016814483	0.05057212	0.011350434	0.023236746	0.061240487	0.0015671082
0.0	0.0058253477	0.00045650278	0.0052711004	0.0029271897	0.0016814483	0.05057212	0.011350434	0.023236746	0.061240498	0.0015671082
0.0	0.00582535	0.00045650254	0.0052711032	0.0029271883	0.0016814483	0.050572112	0.011350434	0.02323674	0.061240513	0.0015671089
0.0	0.6596571	0.40767235	0.60053235	0.047345005	0.23902684	0.9725591	0.9126055	0.3231942	0.09385185	0.018131256
0.0	0.7571346	0.5987379	0.072366364	0.42521518	0.15417348	0.94159347	0.89135796	0.21981375	0.14659704	0.22028247
0.0	0.81341094	0.3928941	0.38620964	0.04347215	0.15601477	0.96541035	0.8493477	0.16221657	0.093851864	0.0035680227
0.0	0.004499804	0.00053119974	0.0058721933	0.023956018	0.0047072014	0.08225493	0.018731652	0.14353324	0.42419574	0.007400982
0.0	0.004499804	0.00053119997	0.0058721905	0.023956018	0.0047072014	0.08225493	0.018731652	0.14353324	0.42419574	0.0074009886
0.0	0.005987157	0.0010202277	0.0077131893	0.0034063188	0.009725623	0.101645455	0.012830747	0.055734906	0.11898084	0.0066105593
0.0	0.09787207	0.0016851262	0.059286293	0.005484682	0.0019971766	0.44186288	0.09696984	0.03022513	0.33657846	0.042400904
0.0	0.024344321	0.001101513	0.013420525	0.0028768089	0.0014228352	0.22965288	0.012398245	0.023236735	0.11472646	0.008390175
0.0	0.024344297	0.001101513	0.013420525	0.0028768089	0.0014228352	0.22965288	0.012398245	0.02323674	0.11472646	0.008390175
0.0	0.022785483	0.000645123	0.026898403	0.0066685835	0.0022590894	0.11280561	0.068639666	0.030225115	0.21243042	0.008393191
0.0	0.00582535	0.00045650278	0.0052711032	0.0029271883	0.0016814483	0.050572112	0.011350434	0.023236735	0.061240513	0.0015671082
0.0	0.00582535	0.00045650278	0.0052711032	0.0029271871	0.0016814483	0.050572112	0.011350434	0.02323674	0.061240498	0.0015671089
0.0	0.0058253477	0.00045650278	0.0052711004	0.0029271883	0.0016814483	0.05057213	0.011350434	0.02323674	0.061240498	0.0015671082
0.0	0.00582535	0.00045650254	0.0052711032	0.0029271871	0.0016814483	0.050572112	0.011350434	0.023236735	0.061240513	0.0015671082
0.0	0.0073775775	0.0014294371	0.04967072	0.012932082	0.004209427	0.13863507	0.03852448	0.06929306	0.13163473	0.0066078324
0.0	0.013290892	0.00057521666	0.0890018	0.005187645	0.0026329109	0.19184424	0.0800651	0.082763776	0.12612581	0.03837017
0.0	0.009841712	0.0010348186	0.013258145	0.008912761	0.004195005	0.1973081	0.018245744	0.053465817	0.12488914	0.0036752685
0.0	0.022785483	0.000645123	0.026898397	0.0066685835	0.0022590903	0.11280561	0.068639666	0.030225115	0.21243046	0.008393191
0.0	0.00582535	0.00045650254	0.0052711032	0.0029271883	0.0016814483	0.050572112	0.011350434	0.023236735	0.061240498	0.0015671082
0.0	0.0058253477	0.00045650278	0.0052711004	0.0029271897	0.0016814483	0.050572112	0.011350434	0.023236746	0.061240498	0.0015671082
0.0	0.00582535	0.00045650278	0.0052711004	0.0029271871	0.0016814483	0.050572112	0.011350434	0.023236735	0.061240513	0.0015671082
0.0	0.0073775775	0.0014294384	0.049670734	0.012932082	0.004209427	0.13863507	0.03852448	0.06929307	0.13163477	0.0066078384
0.0	0.013290892	0.00057521695	0.08900182	0.005187645	0.002632912	0.19184424	0.080065094	0.082763776	0.12612584	0.03837017
0.0	0.009841712	0.0010348186	0.013258145	0.008912761	0.004195005	0.1973081	0.018245744	0.053465817	0.12488914	0.0036752701
0.0	0.022785492	0.000645123	0.026898403	0.0066685835	0.0022590894	0.11280561	0.068639666	0.030225115	0.21243042	0.008393191
0.0	0.00582535	0.00045650254	0.0052711004	0.0029271883	0.0016814483	0.050572112	0.011350434	0.02323674	0.061240498	0.0015671089
0.0	0.0052068084	0.0005101675	0.012287851	0.0034236556	0.00252914	0.06302151	0.021584075	0.09929928	0.061240498	0.0056746444
0.0	0.0052068084	0.0005101675	0.012287845	0.003423657	0.0025291424	0.06302147	0.021584082	0.099299304	0.061240513	0.0056746444
0.0	0.07456301	0.08124569	0.3797675	0.15076074	0.022684239	0.6488117	0.5509065	0.63899827	0.4479333	0.105457984
0.0	0.012907884	0.00065866514	0.18013501	0.0062709986	0.0040983255	0.2702424	0.1148117	0.27356833	0.12612581	0.03530945
0.0	0.009974097	0.0012941831	0.02996952	0.01108104	0.0055266568	0.236568	0.02297906	0.17556949	0.12488914	0.013084608
0.0	0.022758875	0.00081138837	0.05185761	0.0060694967	0.003548155	0.1632525	0.13525802	0.10059489	0.21243042	0.02347046
0.0	0.0052068084	0.0005101677	0.012287851	0.003423657	0.0025291424	0.06302147	0.021584082	0.09929928	0.061240513	0.0056746444
0.0	0.005206811	0.0005101675	0.012287845	0.003423657	0.0025291424	0.06302149	0.021584082	0.09929928	0.061240498	0.0056746467
0.0	0.00582535	0.00045650278	0.0052711032	0.0029271871	0.0016814483	0.050572112	0.011350434	0.023236735	0.061240513	0.0015671082
0.0	0.0057145082	0.00033752396	0.0057767015	0.0048496583	0.002681613	0.045795877	0.021970836	0.029184066	0.1314554	0.0020540603
0.0	0.005714511	0.0003375241	0.0057767043	0.004849656	0.0026816144	0.045795877	0.021970825	0.029184066	0.1314554	0.0020540603
0.0	0.008124478	0.0010477628	0.021773756	0.019415554	0.007148215	0.13736384	0.059479363	0.07758228	0.25256294	0.0075313854
0.0	0.27542305	0.002382753	0.3927135	0.07508355	0.0800036	0.75948215	0.8049619	0.5166949	0.87522775	0.45166755
0.0	0.011428948	0.0008128874	0.015361143	0.015871303	0.0059619164	0.18048875	0.023058254	0.07077378	0.24193189	0.0045548338
0.0	0.02594854	0.00061553554	0.025384614	0.006627732	0.0035079177	0.11655079	0.15635432	0.036464117	0.42118055	0.01146638
0.0	0.0057145082	0.0003375241	0.0057767043	0.004849656	0.002681613	0.045795843	0.021970825	0.029184066	0.1314554	0.0020540592
0.0	0.005825345	0.00045650278	0.0052711004	0.0029271883	0.0016814483	0.05057213	0.011350434	0.023236746	0.061240498	0.0015671082
0.0	0.00582535	0.00045650278	0.0052711032	0.0029271883	0.0016814483	0.050572112	0.011350434	0.023236735	0.061240513	0.0015671082
0.0	0.0073775775	0.0014294371	0.049670734	0.012932088	0.0042094295	0.13863507	0.03852448	0.06929306	0.13163473	0.0066078384
0.0	0.013290885	0.00057521666	0.0890018	0.0051876428	0.0026329109	0.19184424	0.0800651	0.082763776	0.12612583	0.03837017
0.0	0.009841712	0.0010348186	0.013258145	0.008912761	0.004195005	0.19730811	0.018245744	0.053465817	0.12488914	0.0036752701
0.0	0.00582535	0.00045650278	0.0052711032	0.0029271871	0.0016814483	0.050572112	0.011350434	0.023236735	0.061240498	0.0015671089
0.0	0.004499804	0.00053119945	0.0058721905	0.023956025	0.0047072014	0.08225497	0.018731652	0.14353314	0.42419565	0.0074009886
0.0	0.0044998066	0.00053119974	0.0058721905	0.023956018	0.0047072014	0.08225495	0.018731652	0.14353324	0.42419574	0.0074009886
0.0	0.0065935715	0.0012701802	0.05083693	0.09371896	0.013317884	0.2184593	0.05879915	0.26704332	0.6329679	0.012435421
0.0	0.012635956	0.00068022497	0.104427524	0.042821992	0.007602764	0.29996902	0.12048083	0.32843107	0.67081815	0.030513523
0.0	0.008194425	0.0012650188	0.015567628	0.070962824	0.011516136	0.30494875	0.021056952	0.23811488	0.5803631	0.01859174
0.0	0.27788097	0.039550252	0.46124128	0.16495581	0.052933082	0.7668234	0.7263155	0.6709375	0.96236384	0.58265656
0.0	0.004499802	0.00053119997	0.0058721905	0.023956018	0.0047072014	0.08225492	0.018731656	0.14353324	0.42419574	0.007400982
0.0	0.005987157	0.0010202281	0.0077131856	0.0034063205	0.009725619	0.1016454	0.012830747	0.055734906	0.11898084	0.0066105593
0.0	0.0059871534	0.0010202277	0.0077131893	0.0034063188	0.009725623	0.101645455	0.012830747	0.055734877	0.11898084	0.0066105593
0.0	0.00813184	0.0012694938	0.037132405	0.015066017	0.021928854	0.24106109	0.038891785	0.1199069	0.2750622	0.012171959
0.0	0.0150615405	0.0013115734	0.12957594	0.006678278	0.017308585	0.33588815	0.08410954	0.14886892	0.26458466	0.043064177
0.0	0.012657307	0.00294294	0.01891091	0.010715891	0.021168621	0.30547634	0.01795837	0.104398675	0.24608283	0.014348638
0.0	0.024938745	0.0015273468	0.039721303	0.0053233257	0.013039997	0.2207938	0.08838233	0.053122796	0.3887554	0.030308776
0.0	0.027609244	0.025601363	0.2721114	0.040326077	0.0821384	0.5385404	0.22646408	0.34669593	0.7025561	0.19862972
0.0	0.00043477182	0.0001477911	0.00015255451	0.0012325171	0.005178946	0.0013159554	0.00069150527	0.0009845749	0.0014812133	0.0003977493
0.0	0.0004159049	0.00019259755	0.00011666042	0.0015297317	0.0075520677	0.0010781274	0.0006874668	0.0010464425	0.0011489876	0.00041304666
0.0	0.91495997	0.9729918	0.9943176	0.7040017	0.9394385	0.99323165	0.992421	0.95405656	0.9822563	0.9812245
0.0	0.9416304	0.94229144	0.97050136	0.9641013	0.9893745	0.9543272	0.93236685	0.94976526	0.9541822	0.95265883
0.0	0.9416304	0.94229144	0.97050136	0.9641013	0.9893745	0.9543272	0.93236685	0.94976526	0.9541821	0.95265883
0.0	0.9416304	0.94229144	0.97050136	0.9641013	0.9893745	0.9543272	0.93236685	0.94976526	0.9541821	0.95265883
0.0	0.8360817	0.61146885	0.9683574	0.8014972	0.99320155	0.9659858	0.9970409	0.98923254	0.88356084	0.95666283
0.0	0.9997718	0.99964035	0.99895406	0.99590707	0.99987745	0.99705076	0.9988341	0.9995332	0.9999082	0.9997819
0.0	0.9416304	0.94229144	0.97050136	0.9641013	0.9893745	0.9543272	0.9323667	0.94976526	0.9541822	0.95265883
0.0	0.9416304	0.94229144	0.97050136	0.9641013	0.9893745	0.9543272	0.9323667	0.94976526	0.9541822	0.95265883
0.0	0.9976568	0.9914586	0.99737144	0.9607899	0.97858685	0.99947745	0.9988588	0.99773383	0.9908414	0.9931484
0.0	0.9416304	0.00025294887	0.050609518	0.16827878	0.008025466	0.023938984	0.014692268	0.016687417	0.015190753	0.00056629896
0.0	0.9416304	0.00025294887	0.050609518	0.16827878	0.008025466	0.023938984	0.014692268	0.016687417	0.015190753	0.00056629896
0.0	0.99946386	0.9991177	0.9986731	0.96835494	0.9708072	0.9992525	0.99306595	0.9989907	0.99640405	0.99818087
0.0	0.7815779	0.024965413	0.041049056	0.8965277	0.9369224	0.05084659	0.09203576	0.9866905	0.002607009	0.004117032
0.0	0.9987392	0.9994881	0.99972576	0.997926	0.99732685	0.9999064	0.9997732	0.9992211	0.9996495	0.9991079
0.0	0.9416304	0.94229144	0.97050136	0.9641013	0.9893745	0.9543272	0.93236685	0.94976526	0.9541821	0.95265883
0.0	0.9987392	0.9994881	0.99972576	0.997926	0.99732685	0.9999064	0.9997732	0.9992211	0.9996495	0.9991079
0.0	0.9987392	0.9994881	0.99972576	0.997926	0.99732685	0.9999064	0.9997732	0.9992211	0.9996495	0.9991079
0.0	0.77364707	0.95363486	0.96892613	0.82185596	0.5912692	0.35773796	0.81501424	0.8754114	0.51957166	0.7201072
0.0	0.77364707	0.95363486	0.96892613	0.82185596	0.5912692	0.35773796	0.81501424	0.8754114	0.51957166	0.7201072
0.0	0.77364707	0.95363486	0.96892613	0.82185596	0.5912692	0.35773796	0.81501424	0.8754114	0.51957166	0.7201072
0.0	0.77364707	0.95363486	0.96892613	0.82185596	0.5912692	0.35773796	0.81501424	0.8754114	0.51957166	0.7201072
0.0	0.99937963	0.9988808	0.9971981	0.9866251	0.97049683	0.998629	0.9994325	0.9993794	0.9990791	0.9966983
0.0	0.9416304	0.94229144	0.97050136	0.9641013	0.9893745	0.9543272	0.9323667	0.94976526	0.9541822	0.95265883
0.0	0.99966776	0.99956006	0.99946254	0.9834062	0.98685247	0.999488	0.9976846	0.9992938	0.99892884	0.99873096
0.0	0.9416304	0.94229144	0.97050136	0.9641013	0.9893745	0.9543272	0.9323667	0.94976526	0.9541822	0.95265883
0.0	0.99968183	0.99926084	0.99982965	0.9992059	0.9984118	0.99980897	0.9997931	0.9997882	0.9998379	0.9997867
0.0	0.9991518	0.99852556	0.9995999	0.9950918	0.9955914	0.9998853	0.9996815	0.99935395	0.99945015	0.9994831
0.0	0.51953995	0.322865	0.5687791	0.3212472	0.26219377	0.9661148	0.8559158	0.73128927	0.7535639	0.53307354
0.0	0.86681765	0.76787686	0.07846394	0.88809407	0.3770563	0.48648208	0.66650116	0.27467445	0.26470998	0.12065312
0.0	0.9327055	0.8517294	0.92389905	0.8292754	0.764965	0.9903566	0.9718151	0.9653566	0.8663127	0.92848176
0.0	0.5871419	0.5766063	0.8402436	0.060302842	0.18900608	0.94519025	0.8093011	0.28295	0.8371813	0.11258653
0.0	0.07225887	0.047128335	0.53018355	0.0071470207	0.030256208	0.44241244	0.1746649	0.092237055	0.58011764	0.0326648
0.0	0.56534994	0.49110612	0.37601173	0.00576941	0.9849236	0.8650592	0.55214566	0.8769843	0.8741922	0.8066319
0.0	0.008036262	0.0062126103	0.0011306372	0.00084318046	0.022357965	0.048550226	0.025461936	0.011871548	0.030399915	0.2037206
0.0	0.58408713	0.4523978	0.98920536	0.06034555	0.5010283	0.68719834	0.916977	0.9326237	0.9568894	0.87107134
0.0	0.02223387	0.0045995754	0.92878634	0.0049063414	0.02157616	0.10300072	0.0855451	0.06129942	0.8242628	0.004675898
0.0	0.99932134	0.9989084	0.9977539	0.95637447	0.9610048	0.9990644	0.99068576	0.99862516	0.99569404	0.9967804
0.0	0.9988959	0.99808025	0.9995005	0.9940952	0.9940837	0.9998703	0.99960726	0.99923205	0.9995308	0.9993118
0.0	0.9987392	0.9994881	0.99972576	0.997926	0.99732685	0.9999064	0.9997732	0.9992211	0.9996495	0.9991079
0.0	0.9416304	0.94229144	0.97050136	0.9641013	0.9893745	0.9543272	0.93236685	0.94976526	0.9541821	0.95265883
0.0	0.9416304	0.94229144	0.97050136	0.9641013	0.9893745	0.9543272	0.93236685	0.94976526	0.9541821	0.95265883
0.0	0.99756455	0.99256694	0.9990785	0.98191285	0.9728147	0.9996865	0.99915624	0.9985594	0.9979411	0.9934093
0.0	0.97544676	0.9602682	0.9793353	0.66887975	0.8939403	0.9954269	0.9869017	0.9834041	0.9369948	0.9841298
0.0	0.94494474	0.9291987	0.9651909	0.5867741	0.7077653	0.4295033	0.0004033114	0.11343233	0.021532308	0.081229
0.0	0.91351765	0.40687615	0.995943	0.43232992	0.24587327	0.72102463	0.99340147	0.0825862	0.8365757	0.90405744
0.0	0.99871206	0.9997819	0.9997209	0.9986755	0.99842995	0.9999237	0.9996456	0.9994711	0.9997155	0.99943143
0.0	0.9728361	0.98052067	0.99148226	0.94900227	0.9419325	0.99938464	0.99648213	0.9915651	0.99271846	0.9903494
0.0	0.9987213	0.9892369	0.99902296	0.99428564	0.98887247	0.99963903	0.9993368	0.9992248	0.9986161	0.9996007
0.0	0.9986265	0.9997167	0.99965215	0.99835974	0.99815685	0.99989676	0.99956125	0.9993623	0.9996654	0.9992772
0.0	0.6199944	0.013201741	0.14025858	0.00425093	0.0013034845	0.050814386	0.48963642	0.0048932936	0.9959627	0.0011340216
0.0	0.999265	0.9987154	0.9996624	0.99567467	0.9957818	0.9998977	0.99970406	0.9992818	0.99960905	0.9995529
0.0	0.9416304	0.94229144	0.97050136	0.9641013	0.9893745	0.9543272	0.93236685	0.94976526	0.9541821	0.95265883
0.0	0.9416304	0.94229144	0.97050136	0.9641013	0.9893745	0.9543272	0.93236685	0.94976526	0.9541821	0.95265883
0.0	0.9987392	0.9994881	0.99972576	0.997926	0.99732685	0.9999064	0.9997732	0.9992211	0.9996495	0.9991079
0.0	0.9416304	0.94229144	0.97050136	0.9641013	0.9893745	0.9543272	0.93236685	0.94976526	0.9541821	0.95265883
0.0	0.9416304	0.94229144	0.97050136	0.9641013	0.9893745	0.9543272	0.93236685	0.94976526	0.9541821	0.95265883
0.0	0.9935556	0.99451977	0.9985037	0.9927642	0.9900663	0.9994179	0.998971	0.9982022	0.99820185	0.99726474
0.0	0.9976018	0.99727017	0.99949145	0.98461294	0.9860692	0.99913293	0.99915504	0.99851686	0.9986098	0.99926144
0.0	0.07625085	0.045185123	0.026336418	0.13753586	0.0022170236	0.3227636	0.061154965	0.05188919	0.012081197	0.1988058
0.0	0.9821962	0.89497465	0.98708224	0.9309028	0.95312625	0.99567324	0.9918652	0.97885394	0.9884524	0.98183054
0.0	0.39378914	0.020384774	0.2074057	0.01205478	0.007391082	0.108072974	0.25447816	0.05876731	0.4122849	0.033857994
[truncated: 17,827 more rows]
