# Supplementary material for: Teasing out missing reactions in genome-scale metabolic networks through hypergraph learning
Source: Nat Commun. 2023 Apr 25;14:2375. doi: 10.1038/s41467-023-38110-7 (PMC10130184; doi:10.1038/s41467-023-38110-7)
Supplement: Supplementary file 4 — Source Data [file 41467_2023_38110_MOESM4_ESM.zip › Source Data/Figure 2/j-m/iG2583_1286_cheshire.csv]

	0	0.1	0.1.1	0.1.1.1	0.1.1.1.1	0.1.1.1.1.1	0.1.1.1.1.1.1	0.1.1.1.1.1.1.1	0.1.1.1.1.1.1.1.1	0
1.0	0.83813137	0.99978906	0.00086599216	0.9997621	0.013983672	0.9994473	0.13524045	0.9308694	0.9997259	0.99980134
1.0	0.011616114	0.99958867	0.9955148	0.9748526	0.99973446	0.6379272	0.99969125	0.9999347	0.99234784	0.38728622
1.0	0.9998124	0.9990139	0.9955485	0.005822962	0.006879668	0.99876606	0.9916775	0.5806749	0.3002157	0.9676467
1.0	0.0097348355	0.99959975	0.994959	0.99941564	0.99964535	0.9509784	0.9995472	0.99990785	0.99870133	0.50357497
1.0	0.99060714	0.6478608	0.93602926	0.25333515	0.999156	0.99997234	0.9972785	0.1442317	0.9981375	0.9833679
1.0	0.9981065	0.9693187	0.999665	0.0024561023	0.99013734	0.996923	0.33400524	0.064004056	0.99832696	0.10944045
1.0	0.9971444	0.9999989	0.9976386	0.9993869	0.9970509	0.92736876	0.99845266	0.9759001	0.9998136	0.9998441
1.0	0.0038993114	0.999371	0.016886551	0.9992667	0.99874973	0.99236864	0.98367715	0.99440527	0.0026205136	0.9014227
1.0	0.99107146	0.9997999	0.9993144	0.9995091	0.9997156	0.8973692	0.99998033	0.9996196	0.9990741	0.99401855
1.0	0.99995935	0.9869735	0.99311185	0.99940443	0.9996126	0.9986601	0.3682698	0.9999652	0.9990815	0.99989057
1.0	0.99918824	0.99879056	0.9915535	0.48889402	0.9980247	0.9926682	0.9993693	0.0017581759	0.42069775	0.89939713
1.0	0.80743045	0.99938846	0.99947304	0.07687403	0.9943203	0.9749967	0.9966428	0.74181753	0.9999236	0.9310517
1.0	0.059018485	0.9989316	0.9993481	0.9999442	0.9991773	0.88390255	0.9969783	0.23650892	0.9996481	0.9905812
1.0	0.3744434	0.9532323	0.99859947	0.9963361	0.99990845	0.9959384	0.99416804	0.99989617	0.9864732	0.89510345
1.0	0.9984163	0.99975663	0.9969572	0.9989605	0.9753355	0.9839479	0.40490097	0.0002532428	0.74160236	0.99933136
1.0	0.43445832	0.33082774	0.0017958396	0.97818065	0.9988348	0.99897504	0.9999565	0.99838114	0.99972135	0.2640854
1.0	0.0028666067	0.99805814	0.9995596	0.9997278	0.9998895	0.8817601	0.03961504	0.5457834	0.998648	0.72564197
1.0	0.99979585	0.020625016	0.68766326	0.99850583	0.9848106	0.5374422	0.77838737	0.99133	0.5916179	0.9999093
1.0	0.99948114	0.40755537	0.99976104	0.0006267778	0.9928349	0.9967591	0.9835194	0.029598864	0.9989936	0.9972057
1.0	0.99937767	0.98678523	0.99943334	0.7913961	0.99983346	0.9986719	0.99987626	0.99714154	0.17452072	0.9747658
1.0	0.038726345	0.9943526	0.7384391	0.6534645	0.9976712	0.9943804	0.9882145	0.99979	0.2763606	0.9992539
1.0	0.52395713	0.9978483	0.988463	0.99951136	0.39641863	0.90729743	0.121736966	0.9871956	0.9516412	0.999984
1.0	0.9740821	0.8907067	0.7883198	0.9506585	0.99924916	0.99947816	0.9471749	0.5460747	0.8637628	0.99975497
1.0	0.9997421	0.9991652	0.102749	0.99649966	0.9988292	0.98008144	0.85962194	0.9999018	0.99979395	0.9999025
1.0	0.99997497	0.9998252	0.9699744	0.9999616	0.99910504	0.9787011	0.99937266	0.99269545	0.9989096	0.9995989
1.0	0.9999845	0.9997315	0.99627435	0.97632605	0.9996698	0.26162544	0.9961468	0.99616975	0.046089143	0.011223798
1.0	0.99785453	0.9987913	0.9939568	0.71260524	0.4049992	0.9839479	0.9911341	0.9999267	0.21363808	0.96979105
1.0	0.9987845	0.99709475	0.9680793	0.17669466	0.9981571	0.9939646	0.99873525	0.7513095	0.46604052	0.99782276
1.0	0.99922454	0.9993197	0.9997408	0.9861892	0.68385047	0.045967348	0.9976974	0.9998549	0.99996483	0.9993979
1.0	0.9997751	0.9893779	0.9932226	0.90726554	0.07630175	0.6543546	0.9999529	0.9759001	0.99848586	0.9833679
1.0	0.22722527	0.9957722	0.4427107	0.99779534	0.98110515	0.99903643	0.99422437	0.9999739	0.98323935	0.08452507
1.0	0.74548507	0.9981425	0.99721164	0.99228597	0.99452424	0.9423414	0.99821717	0.59292096	0.99991655	0.47509208
1.0	0.001756049	0.5797038	0.96443	0.99992895	0.9998883	0.18648204	0.9955723	0.9999691	0.82103145	0.9833679
1.0	0.99788624	0.9998611	0.9999654	0.77503675	0.9973328	0.121848494	0.997505	0.9993599	0.5188602	0.9995927
1.0	0.9965228	0.9991893	0.9993666	0.9843014	0.99988127	0.9707882	0.795238	0.0006056227	0.97135645	0.9999255
1.0	0.8131299	0.99996054	0.20724869	0.99843806	0.44109854	0.91339016	0.07055399	0.050862346	0.99683774	0.98758954
1.0	0.9985857	0.97274	0.99980086	0.26260188	0.9816259	0.9971179	0.98823404	0.9933128	0.989466	0.9999449
1.0	0.995073	0.9776422	0.99404526	0.0003935482	0.9958562	0.9967494	0.9881748	0.99981743	0.9994295	0.99763954
1.0	0.99671775	0.9880702	0.94658536	0.99927133	0.38745883	0.049839962	0.9968483	0.99994075	0.10273597	0.43801993
1.0	0.9997068	0.3446737	0.995479	0.99988866	0.715496	0.99929905	0.9963278	0.99944586	0.83568996	0.9998068
1.0	0.9714974	0.214382	0.95233136	0.9989644	0.9961785	0.09801179	0.98557496	0.99943835	0.9921807	0.9998859
1.0	0.9998306	0.9726881	0.56719995	0.97818065	0.9999771	0.92155975	0.9864827	0.99820995	0.9999889	0.12933736
1.0	0.6410378	0.6250876	0.9907417	0.9985128	0.9856558	0.86600024	0.00073970755	0.99969363	0.9965616	0.9962082
1.0	0.999485	0.9783676	0.95370054	0.999987	0.99898547	0.36555713	0.9987417	0.7406518	0.93971497	0.9993494
1.0	0.3299141	0.9974226	0.9996892	0.9925345	0.9992348	0.9839479	0.9965403	0.99992657	0.90414035	0.99955136
1.0	0.9997731	0.06258328	0.9988167	0.039190978	0.97206354	0.00053503085	0.99408734	0.9996631	0.9042057	0.86926615
1.0	0.0028373662	0.9993723	0.99949193	0.008030126	0.97928053	0.07302223	0.9932221	0.6125327	0.9776064	0.99995077
1.0	0.999498	0.0034400192	0.018536564	0.9987262	0.9952917	0.9753528	0.9062951	0.99779606	0.9996333	0.9968375
1.0	0.59771746	0.6450921	0.8359263	0.03452177	0.9971969	0.9629175	0.64843893	0.9995921	0.9987103	0.99892956
1.0	0.9991454	0.031331442	0.9964647	0.997682	0.012333893	0.995977	0.99809486	0.9413721	0.017612837	0.99981266
1.0	0.9992778	0.97878623	0.99918324	0.9791296	0.029654125	0.9991054	0.99955505	0.9759001	0.9322919	0.99999595
1.0	0.84791166	0.9991166	0.1672485	0.9992072	0.96280646	0.941152	0.95721936	0.9999931	0.99636793	0.9998173
1.0	0.99938107	0.08780765	0.75998276	0.9403388	0.9993793	0.9883498	0.9645131	0.99896157	0.0050796513	0.9964868
1.0	0.9938	0.99886465	0.99880624	0.99918085	0.99942696	0.9994935	0.99938333	0.9979538	0.99985087	0.01968918
1.0	0.99673635	0.90995383	0.43347332	0.99996793	0.99995947	0.9650768	0.9846369	0.99914765	0.34385374	0.9969453
1.0	0.9922186	0.999703	0.99932384	0.9975412	0.9998895	0.9971257	0.9729946	0.45526776	0.9997166	0.99976104
1.0	0.20304103	0.97221684	0.87969536	0.99693716	0.99676836	0.9999646	0.9996362	0.9951905	0.99683774	0.22943704
1.0	0.9989561	0.9970637	0.8159281	0.99898976	0.9999082	0.65615636	0.9992519	0.3341489	0.9989698	0.9982633
1.0	0.9984731	0.9957302	0.9954308	0.997264	0.829591	0.9999207	0.9997743	0.99990666	0.9997745	0.9996369
1.0	0.999908	0.99925095	0.9992716	0.99557614	0.12591861	0.32550195	0.9946142	0.9999945	0.9999105	0.9995542
1.0	0.9777245	0.9927086	0.99685365	0.94956326	0.15335526	0.99668187	0.9997297	0.9998832	0.96856266	0.2997632
1.0	0.99982953	0.99822575	0.9935893	0.9983145	0.9129334	0.9983854	0.011237024	0.68966496	0.9966382	0.9998074
1.0	0.99731135	0.32649904	0.99929225	0.9981797	0.99933237	0.002469486	0.99908674	0.998092	0.9977628	0.9999424
1.0	0.99988747	0.9977725	0.7413366	0.3001654	0.9999299	0.91031635	0.01002841	0.99990904	0.97152025	0.9997968
1.0	0.99644935	0.9999852	0.99969804	0.99678206	0.934567	0.97149146	0.8501178	0.9999807	0.98058426	0.10407581
1.0	0.43839702	0.9993063	0.99978787	0.73661375	0.07982726	0.011638105	0.97764516	0.99998116	0.99683774	0.6826794
1.0	0.9178979	0.9922312	0.9987224	0.95108956	0.99994683	0.99803156	0.96234626	0.9999565	0.024086345	0.9999269
1.0	0.999881	0.114206396	0.99941003	0.0150508415	0.9999416	0.0016748233	0.9733244	0.9999399	0.99991226	0.9124083
1.0	0.4636909	0.9866044	0.9992099	0.99780625	0.92137593	0.98084074	0.9346549	0.9998987	0.999899	0.99793196
1.0	0.99997234	0.8708517	0.9987056	0.99981314	0.99452424	0.99869317	0.048418317	0.9991806	0.9987184	0.74816775
1.0	0.99642545	0.9999523	0.9991208	0.99981993	0.34297916	0.92281675	0.0021953909	0.9999751	0.9988445	0.99509263
1.0	0.99966395	0.99549425	0.99260676	0.9990268	0.9998267	0.9708563	0.8671434	0.92077893	0.53369725	0.9522976
1.0	0.9979791	0.9988709	0.9994821	0.992249	0.04391559	0.36111963	0.99806494	0.99996114	0.00012896309	0.99976856
1.0	0.93782663	0.99637693	0.95435166	0.9817793	0.99977595	0.9986305	0.9888888	0.9594125	0.8774003	0.13614798
1.0	0.9996613	0.58557975	0.96854424	0.9983047	0.92765254	0.97794116	0.99469584	0.9999573	0.9991053	0.27470922
1.0	0.99894065	0.9999902	0.99839336	0.98858196	0.9998229	0.9985172	0.9998528	0.99994826	0.9995944	0.99970275
1.0	0.9998424	0.9944376	0.98857445	0.9986166	0.98751336	0.0430211	0.9908087	0.9967964	0.9997521	0.99991584
1.0	0.32467237	0.9628903	0.9995259	0.99722457	0.99994326	0.9999118	0.99999225	0.9997142	0.9996555	0.99974626
1.0	0.9930692	0.99741495	0.99988925	0.999877	0.9947495	0.98302954	0.998884	0.89783585	0.99671507	0.9053399
1.0	0.9990314	0.99979705	0.9954399	0.99898773	0.9979393	0.99789906	0.8541019	0.022612896	0.99859375	0.71908635
1.0	0.9999895	0.99928635	0.99950135	0.999493	0.9848305	0.994447	0.99339503	0.9854935	0.9998204	0.056728903
1.0	0.9975091	0.9818095	0.00057322363	0.99996626	0.9988023	0.006431033	0.016536262	0.99269813	0.98558885	0.9983474
1.0	0.05464775	0.9497758	0.5292548	0.13671279	0.9999764	0.0011585718	0.4746711	0.99970466	0.0009095455	0.99980444
1.0	0.99869776	0.9873332	0.9840551	0.9990507	0.9265038	0.9965237	0.9945516	0.071388	0.99951637	0.99960655
1.0	0.003834301	0.98216933	0.99998057	0.99765176	0.44284755	0.9917997	0.99018294	0.99995184	0.9961592	0.99840075
1.0	0.9978713	0.99911064	0.99818355	0.8259995	0.9997398	0.9979862	0.9943715	0.9751956	0.98986256	0.9991866
1.0	0.99060714	0.99888426	0.9972217	0.99960095	0.9998149	0.9954092	0.99299204	0.9999434	0.9940799	0.9998565
1.0	0.9965939	0.94329447	0.99974114	0.029385086	0.9999192	0.99848	0.9998541	0.9999924	0.008992327	0.9999206
1.0	0.9997389	0.99997807	0.9998406	0.9978562	0.07665614	0.72070384	0.9980253	0.9759001	0.99974793	0.97568727
1.0	0.99905914	0.9997316	0.023439435	0.99798155	0.99991214	0.88318	0.98875475	0.020646775	0.99683774	0.99998665
1.0	0.9979298	0.289642	0.9989064	0.7818124	0.99743783	0.99999166	0.7326275	0.99976486	0.99993956	0.00019662274
1.0	0.033381585	0.99782676	0.9998802	0.9965861	0.9998374	0.99958557	0.9992834	0.9998253	0.99963224	0.9998646
1.0	0.99978465	0.08965549	0.04383574	0.640066	0.8966384	0.99959785	0.76107043	0.6195234	0.9430796	0.994605
1.0	0.9998814	0.03530514	0.00010003949	0.99864715	0.99959844	0.22560826	0.99759525	0.9212244	0.9988224	0.5308465
1.0	0.99496365	0.9623079	0.98776245	0.99746716	0.9991781	0.9998838	0.9920683	0.049381915	0.9997526	0.99993753
1.0	0.995317	0.8011648	0.9991379	0.99943537	0.99986804	0.88749313	0.99981874	0.9999702	0.61576295	0.999806
1.0	0.99976116	0.9984309	0.99871135	0.98483443	0.9997255	0.99861133	0.99919194	0.9999181	0.9994593	0.8838854
1.0	0.9974717	0.68632114	0.6271156	0.99991155	0.9954007	0.9876152	0.001723745	0.9995096	0.2672008	0.9999809
1.0	0.99677366	0.9999615	0.92558426	0.9992291	0.5940088	0.997682	0.92758	0.9913079	0.9998896	0.99966526
1.0	0.9992447	0.99937326	0.9994048	0.9997366	0.99992406	0.9999362	0.96487314	0.996431	0.0044940556	0.04579691
1.0	0.9996927	0.004330784	0.944386	0.9999471	0.9086829	0.9999931	0.7625249	0.99996316	0.9988839	0.95161575
1.0	0.9999857	0.99509674	0.99941516	0.9985273	0.9998386	0.99953294	0.974281	0.99988544	0.99963	0.99894077
1.0	0.99189925	0.99974877	0.99072963	0.8804977	0.2930434	0.9974636	0.6297059	0.030208057	0.99953914	0.9996729
1.0	0.00096440053	0.00085247937	0.5774183	0.9978582	0.006625632	0.994304	0.999331	0.9999474	0.98911846	0.99990463
1.0	0.9999367	0.9966518	0.9960367	0.99667513	0.9998012	0.91856503	0.9992083	0.9993156	0.99908066	0.9992083
1.0	0.9305079	0.999943	0.9997882	0.99922955	0.9998099	0.99927074	0.023764867	0.6052133	0.020070273	0.9999231
1.0	0.046089675	0.9994723	0.75462455	0.9960337	0.9999285	0.25331905	0.0015853461	0.9968945	0.5707965	0.9997358
1.0	0.99998474	0.99988234	0.99916375	0.98189986	0.15617381	0.9994	0.99932456	0.9999864	0.032712243	0.928175
1.0	0.14120229	0.999992	0.9447914	0.99390984	0.60439765	0.99878603	0.9882145	0.95976543	0.19023722	0.9999403
1.0	0.9997534	0.07137956	0.9889783	0.97955006	0.12273984	0.9950094	0.9981705	0.99469393	0.98390627	0.9963391
1.0	0.9630701	0.99753845	0.99941814	0.99741435	0.017162362	0.9839479	0.99741936	0.87711835	0.0010701315	0.9066996
1.0	0.9818132	0.9816222	0.9935377	0.9959182	0.32079652	0.9984471	0.94395965	0.9999684	0.98793864	0.99867237
1.0	0.040889256	0.99858814	0.9912503	0.9994997	0.9995436	0.99874675	0.9981913	0.14254512	0.9989441	0.9939765
1.0	0.9978824	0.9845105	0.00026007163	0.999915	0.94059986	0.14897253	0.9968491	0.9827483	0.0033772478	0.99975735
1.0	0.9984068	0.80539346	0.96077794	0.9987734	0.99981517	0.91324717	0.9992042	0.99999535	0.9998235	0.9984492
1.0	0.0013072224	0.9777144	0.99512213	0.99763155	0.8012221	0.9452062	0.9569083	0.9995597	0.9977762	0.9944194
1.0	0.9985348	0.9957722	0.99966645	0.021770922	0.9998173	0.95151126	0.9973127	0.9999938	0.9231363	0.07531576
1.0	0.0249451	0.9810389	0.57589877	0.025698535	0.9456675	0.9997552	0.5546165	0.9881775	0.99995494	0.99989855
1.0	0.99060714	0.99956447	0.9990054	0.8134907	0.51229197	0.99966276	0.9009472	0.9999397	0.99769396	0.5424392
1.0	0.9974865	0.99960274	0.99873203	0.057728164	0.9998579	0.9990564	0.99121547	0.9959085	0.99597114	0.48141664
1.0	0.9952798	0.9978617	0.9990839	0.99987614	0.1770463	0.9996867	0.0014061192	0.9998753	0.93648976	0.7783422
1.0	0.9999728	0.99187917	0.005817703	0.9999273	0.40941298	0.98927873	0.346254	0.98704773	0.35779372	0.9991799
1.0	0.8767602	0.9273135	0.99688774	0.99218035	0.99985397	0.9217095	0.9984547	0.0010386221	0.99958783	0.99943024
1.0	0.9994437	0.9997981	0.053894777	0.99915886	0.10345357	0.99973506	0.98452073	0.6249546	0.99683774	0.9999484
1.0	0.042095207	0.988166	0.08581844	0.76515335	0.9723726	0.99658537	0.99904376	0.03987844	0.6519137	0.05423149
1.0	0.9958508	0.9293946	0.9996898	0.97818065	0.99984324	0.8797703	0.99050796	0.999959	0.9998012	0.99996734
1.0	0.9977847	0.0004715448	0.9941975	0.99863464	0.99407464	0.9839479	0.99915373	0.9982114	0.99588555	0.9999231
1.0	0.9975794	0.26041174	0.6933928	0.63845974	0.80448854	0.87645835	0.6990972	0.99997985	0.019509973	0.99990237
1.0	0.9962914	0.7770712	0.5611057	0.020361993	0.9997888	0.9995383	0.041886974	0.22107998	0.99927586	0.9999677
1.0	0.99375325	0.9775978	0.89098114	0.85149676	0.90932584	0.994618	0.99644417	0.9981786	0.9856213	0.9998994
1.0	0.8101325	0.9994068	0.989516	0.96130633	0.98439467	0.9991992	0.9911867	0.9996822	0.9996455	0.01761527
1.0	0.99060714	0.9895555	0.20613806	0.9992588	0.99982125	0.9987478	0.9997398	0.9964424	0.9996487	0.999964
1.0	0.99666107	0.999464	0.033635158	0.9964676	0.0077118534	0.99807286	0.15984203	0.99977034	0.22061077	0.99980503
1.0	0.99752456	0.99748164	0.7591048	0.9968232	0.9978815	0.9995415	0.99871206	0.9999939	0.9996748	0.99656564
1.0	0.99568874	0.9996898	0.99865985	0.6660185	0.66420585	0.97895616	0.98919034	0.9995634	0.8675593	0.9997421
1.0	0.9987588	0.809212	0.9994722	0.9995915	0.9994516	0.9842651	0.9393034	0.9999553	0.99633336	0.9998503
1.0	0.9738202	0.99838173	0.9027947	0.99987876	0.99452424	0.99947745	0.9975405	0.9814007	0.74429613	0.99994826
1.0	0.9998115	0.99898225	0.9605819	0.999796	0.03283639	0.9904047	0.9901362	0.07152846	0.99382126	0.9995555
1.0	0.005265166	0.3751051	4.821392e-05	0.88120496	0.37025204	0.97065735	0.9993056	0.7184218	0.9989299	0.9994881
1.0	0.8628502	0.9940553	0.22086252	0.99943656	0.9961086	0.9542087	0.9902436	0.88437283	0.999959	0.99946827
1.0	0.43237528	0.015665097	0.59586334	0.91653997	0.99976236	0.99470204	0.9986914	0.9979651	0.99980396	0.99162334
1.0	0.99620384	0.9988311	0.0456775	0.9985416	0.9691198	0.70533895	0.14981797	0.9998721	0.9910869	0.9998888
1.0	0.868313	0.9996847	0.998801	0.7765516	0.5128092	0.63904977	0.99980825	0.0016644789	0.99963844	0.3872431
1.0	0.99506503	0.9969132	0.99316823	0.9344823	0.9994252	0.5955528	0.99627554	0.9998952	0.86599934	0.99999404
1.0	0.22693862	0.9990477	0.999186	0.9995043	0.7596946	0.99879587	0.99939096	0.6490028	0.9990972	0.03258489
1.0	0.9910353	0.99605536	0.9987978	0.9564321	0.51681364	0.9019902	0.9882145	0.99827063	0.9999579	0.057024073
1.0	0.99857473	0.9842668	0.9993204	0.02276578	0.91687036	0.8543794	0.9885544	0.15749882	0.44114155	0.982959
1.0	0.9960872	0.9808538	0.9974197	0.9999515	0.886856	0.9929738	0.9994711	0.996627	0.9617674	0.99988115
1.0	0.9936792	0.99369276	0.75167394	0.97335356	0.9999243	0.9981294	0.8764502	0.9999696	0.99672854	0.9998921
1.0	0.9526787	0.9912627	0.9947419	0.99944	0.12370361	0.999933	0.99740535	0.9999019	0.9998865	0.9998926
1.0	0.9992618	0.99985504	0.9993882	0.0021897024	0.97235763	0.936185	0.99754673	0.9999145	0.9996126	0.9969066
1.0	0.99060714	0.9888531	0.0010437185	0.9880508	0.45397127	0.8088526	0.9993086	0.9999013	0.99755543	0.99722975
1.0	0.9998048	0.7053529	0.99950814	0.9967616	0.5779294	0.9918784	0.99856997	0.033230215	0.99969053	0.9973623
1.0	0.21120895	0.97768456	0.9012204	0.998958	0.4714818	0.9607717	0.9997521	0.9888792	0.7233625	0.99976915
1.0	0.99984336	0.99919444	0.48987204	0.9808193	0.9998677	0.9998318	0.9997117	0.8446187	0.9997944	0.99517006
1.0	0.99903667	0.5504496	0.00024524928	0.9913424	0.9989761	0.99528813	0.9999925	0.99950707	0.99995446	0.9913526
1.0	0.998777	0.9626741	0.9991351	0.9994573	0.9994281	0.99819833	0.9509268	0.99992025	0.9928536	0.99929273
1.0	0.999584	0.9989459	0.9958973	0.99964154	0.99737597	0.015047039	0.9882145	0.9987575	0.9997968	0.9997178
1.0	0.99641824	0.9881458	0.994534	0.9748479	0.45002782	0.99968576	0.9521727	0.99737227	0.48340428	0.99933785
1.0	0.99897015	0.0029928659	0.9809033	0.46808118	0.22287537	0.9587809	0.09690879	0.89394104	0.9986039	0.9792921
1.0	0.9963741	0.9887926	0.0026573655	0.9999753	0.9997887	0.99934286	0.9944344	0.996253	0.9995914	0.9996126
1.0	0.42051685	0.0032854227	0.99994075	0.99835914	0.99901223	0.98674715	0.99771726	0.99999523	0.9976439	0.9804472
1.0	0.21957375	0.9588521	0.99744153	0.99241817	0.99874324	0.6437721	0.98998135	0.9999926	0.9997607	0.9449243
1.0	0.99736017	0.6509962	0.99034107	0.45701832	0.99962187	0.9974361	0.9937231	0.2730056	0.9996182	0.9995448
1.0	0.999959	0.013786557	0.9986833	0.99406874	0.9998248	0.754674	0.999371	0.9998667	0.9554368	0.99984396
1.0	0.74320596	0.0039821453	0.99939895	0.73453367	0.9998462	0.8761944	0.99884415	0.056310758	0.0015229458	0.9996362
1.0	0.04992399	0.9985769	0.85798985	0.9983315	0.99930036	0.9989936	0.9960348	0.99996054	0.99683774	0.9997434
1.0	0.7633224	0.9999621	0.99938774	0.06816928	0.4707528	0.9938139	0.013770429	0.9992968	0.3547337	0.34382206
1.0	0.9961403	0.99931407	0.91158706	0.99938	0.5007378	0.9985378	0.9995128	7.8889694e-05	0.99958783	0.9975012
1.0	0.9931306	0.99722373	0.99570185	0.9986865	0.9937243	0.44432354	0.99988246	0.99991345	0.99666303	0.9999145
1.0	0.0011754648	0.9837562	0.998787	0.15360232	0.9998349	0.98480994	0.0041522807	0.8624854	0.9995491	0.9833679
1.0	0.001923854	0.9921755	0.9998621	0.014976026	0.7865253	0.50548005	0.9989735	0.5567502	0.013445018	0.97896075
1.0	0.99795365	0.9744796	0.9998629	0.10223352	0.99982494	0.9839479	0.9999727	0.9006049	0.9999496	0.9988005
1.0	0.942897	0.9908578	0.9994444	0.9865101	0.9998393	0.9986376	0.9923728	0.9996735	0.9997372	0.9996247
1.0	0.9932152	0.99875975	0.99769753	0.97818065	0.99851507	0.99847263	0.99339455	0.79615927	0.99996734	0.6057686
1.0	0.9983317	0.9894031	0.9742226	0.32425553	0.03349728	0.9992581	0.999003	0.9987159	0.99811137	0.9998945
1.0	0.99985695	0.98922473	0.46577507	0.99717927	0.8587869	0.00019654701	0.9963468	0.8361602	0.9981224	0.8373046
1.0	0.9957287	0.9675116	0.9995664	0.97818065	0.93283165	0.9981097	0.99723923	0.9759001	0.99788374	0.9999677
1.0	0.96300507	0.9998393	0.99170226	0.99189574	0.99912375	0.99872726	0.99904317	0.9992482	0.999974	0.9102837
1.0	0.9999393	0.99989736	0.999778	0.28524897	0.99745923	0.99902844	0.9686931	0.6086332	0.99971133	0.83300096
1.0	0.9997907	0.9963547	0.993739	0.99891603	0.99984896	0.34935218	0.9895754	0.7483585	0.9987974	0.99976426
1.0	0.99553406	0.5202446	0.992475	0.016413229	0.99784184	0.99717987	0.9932943	0.9999014	0.9865377	0.40081802
1.0	0.99492395	0.99782383	0.0068799937	0.98763704	0.9994584	0.99978024	0.9882145	0.97236764	0.99923444	0.99625266
1.0	0.34759524	0.99986947	0.99986684	0.7114078	0.9787476	0.0038085391	0.99951303	0.97999454	0.99967325	0.9583789
1.0	0.9997055	0.36804247	0.99957484	0.98767674	0.9960557	0.9957781	0.999424	0.00025649994	0.99947697	0.997494
1.0	0.8431282	0.999463	0.38848573	0.4223575	0.99974924	0.9809702	0.9992969	0.99999285	0.9926172	0.72262686
1.0	0.99370724	0.5414095	0.9966407	0.98763436	0.99094594	0.9839479	0.9882145	0.9998758	0.48964888	0.9999856
1.0	0.13901326	0.9931693	0.9961314	0.09293461	0.9998685	0.07034162	0.9994734	0.999233	0.99634475	0.99913824
1.0	0.6324503	0.99426395	0.99787474	0.99992216	0.5962907	0.63728833	0.99668944	0.5803654	0.99986696	0.99987006
1.0	0.055181723	0.90615326	0.9997291	0.57038563	0.99917823	0.995252	0.99911684	0.99688846	0.99683774	0.9999894
1.0	0.66344553	0.9993869	0.0068567866	0.9912469	0.06314869	0.0012293028	0.13828398	0.9991166	0.99957985	0.9833679
1.0	0.99755543	0.9984127	0.64961576	0.9995622	0.55464274	0.9987243	0.9995357	0.99991715	0.46579725	0.99848264
1.0	0.3908064	0.9957722	0.96853685	0.99742365	0.9797483	0.15033478	0.99807537	0.99997807	0.004073738	0.99986994
1.0	0.99958926	0.0014091925	0.9831889	0.99929154	0.05806897	0.9986664	0.71454096	0.99997985	0.9989305	0.9994061
1.0	0.22111727	0.9909156	0.99055535	0.9989028	0.7795326	0.0007466122	0.0021715052	0.9998597	0.9980732	0.9998708
1.0	0.99963534	0.026660182	0.9992046	0.9898634	0.9997979	0.13917762	0.9997898	0.7751163	0.9987282	0.9999962
1.0	0.99707675	0.023368647	0.9738496	0.9999018	0.79714996	0.9980135	0.996479	0.0017062129	0.99824667	0.9999901
1.0	0.9722295	0.9999683	0.9954495	0.99990284	0.99087584	0.99881965	0.999542	0.06576428	0.99683774	0.9998685
1.0	0.9459819	0.9858736	0.9994617	0.99627316	0.9704278	0.5415443	0.9263557	0.12626134	0.99492246	0.9465896
1.0	0.99973255	0.99704736	0.6596093	0.9997465	0.99956995	0.9779634	0.9925815	0.99988174	0.99663156	0.7137511
1.0	0.99980265	0.99993694	0.10847062	0.9616927	0.72419626	0.99887913	0.006906019	0.9998901	0.352848	0.9993912
1.0	0.977448	0.64671123	0.99882275	0.9998104	0.9960658	0.34059975	0.8007991	0.99431133	0.12623262	0.9999125
1.0	0.9988918	0.99999344	0.99786335	0.9977442	0.99144953	0.8234758	0.98146033	0.99122745	0.11151107	0.99396163
1.0	0.9943269	0.9987835	0.9772259	0.99845934	0.53427625	0.8581655	0.99869233	0.9954217	0.9949805	0.99981314
1.0	0.9993875	0.9992767	0.98602885	0.9865596	0.7443721	0.9855504	0.0037806272	0.9999411	0.9998142	0.99981564
1.0	0.9802955	0.8347832	0.75156415	0.00039343716	0.9992211	0.008138535	0.99936646	0.9999963	0.800941	0.9999217
1.0	0.42882204	0.8604148	0.9993631	0.7689574	0.9860081	0.05675451	0.9785967	0.9577705	0.9976278	0.999879
1.0	0.9971276	0.99234164	0.9725442	0.0098044	0.8717336	0.99806124	0.9931473	0.2550438	0.9997135	0.9999125
1.0	0.055605438	0.9991411	0.9980684	0.79972345	0.9937463	0.9945749	0.9984642	0.99738854	0.9867213	0.9998541
1.0	0.9997435	0.93643737	0.99936813	0.96734357	0.99452424	0.9554355	0.89430434	0.038953405	0.9953164	0.9997732
1.0	0.19701591	0.991735	0.9991912	0.99919146	0.3881941	0.9975025	0.9994337	0.8628779	0.005843021	0.9993581
1.0	0.9998	0.99892324	0.99359185	0.09845639	0.99658185	0.9980161	0.9990031	0.9998604	0.9698173	0.9990004
1.0	0.999199	0.9963404	0.8077967	0.9999789	0.22507721	0.99587446	0.99946016	0.6734796	0.99773717	0.7106939
1.0	0.99524987	0.0057620406	0.98952603	0.9998349	0.9480308	0.99750644	0.9965875	0.96003914	0.9119108	0.9975134
1.0	0.99759406	0.98984295	0.99981135	0.99393094	0.8737105	0.9741838	0.99004155	0.99787414	0.9786283	0.34102687
1.0	0.96078897	0.98553723	0.761496	0.9995659	0.9997285	0.99983656	0.99980944	0.9929188	0.0022662943	0.043163467
1.0	0.99648285	0.9943808	0.9990264	0.5514754	0.9993315	0.99938834	0.99985826	0.55282426	0.9954684	0.85799545
1.0	0.99998856	0.99990666	0.99490213	0.9993338	0.9995963	0.8679991	0.99943584	0.045416065	0.9997737	0.9924779
1.0	0.0028749998	0.7272588	0.9946091	0.99582666	0.96031976	0.9612388	0.2805184	0.998934	0.9408448	0.9980101
1.0	0.9972264	0.6582327	0.989045	0.99844944	0.9676403	0.06570788	0.9947744	0.99405175	0.47394952	0.11118074
1.0	0.11254317	0.9662234	0.9126036	0.97818065	0.9998266	0.98046714	0.7170999	0.9996815	0.0006123264	0.99386346
1.0	0.8578458	0.08793027	0.9910026	0.9998565	0.9999279	0.9959902	0.999864	0.99918133	0.7910541	0.99996936
1.0	0.009625926	0.99986684	0.9555054	0.5987504	0.9993119	0.93383294	0.02923083	0.98922765	0.9997009	0.9958973
1.0	0.99695766	0.99765825	0.55240214	0.99943346	0.99960405	0.9989666	0.9884729	0.99764425	0.99235326	0.0012273443
1.0	0.9986933	0.9994733	0.8610299	0.86348283	0.999405	0.9699472	0.30326888	0.9999101	0.9991177	0.997431
0.0	0.99060714	0.9957722	0.89098114	0.97818065	0.99452424	0.9839479	0.9882145	0.9759001	0.99683774	0.9833679
0.0	0.99060714	0.9957722	0.89098114	0.97818065	0.99452424	0.9839479	0.9882145	0.9759001	0.99683774	0.9833679
0.0	0.99060714	0.9957722	0.89098114	0.97818065	0.99452424	0.9839479	0.9882145	0.9759001	0.99683774	0.9833679
0.0	0.99060714	0.9957722	0.89098114	0.97818065	0.99452424	0.9839479	0.9882145	0.9759001	0.99683774	0.9833679
0.0	0.99060714	0.9957722	0.89098114	0.97818065	0.99452424	0.9839479	0.9882145	0.9759001	0.99683774	0.9833679
0.0	0.99060714	0.9957722	0.89098114	0.97818065	0.99452424	0.9839479	0.9882145	0.9759001	0.99683774	0.9833679
0.0	0.96641165	0.9848868	0.9879247	0.9777338	0.98176724	0.96599203	0.992297	0.99879444	0.99356174	0.9984131
0.0	0.49389586	0.98550975	0.3300848	0.95055175	0.9383692	0.64719033	0.9806908	0.8183616	0.6252215	0.40222
0.0	0.49389586	0.98550975	0.3300848	0.95055175	0.9383692	0.64719033	0.9806908	0.8183616	0.6252215	0.40222
0.0	0.49389586	0.98550975	0.3300848	0.95055175	0.9383692	0.64719033	0.9806908	0.8183616	0.6252215	0.40222
0.0	0.9947188	0.99905413	0.99461526	0.9954946	0.9888131	0.9979627	0.9961468	0.9982829	0.9975641	0.9993735
0.0	0.99772114	0.9976457	0.9975157	0.99776995	0.99911314	0.9960984	0.99636674	0.99981385	0.99866164	0.9997421
0.0	0.99609727	0.9968374	0.9971975	0.99544746	0.9987081	0.99380255	0.99525523	0.9997545	0.9982652	0.99968433
0.0	0.99052423	0.9794963	0.9592889	0.9890414	0.99414307	0.9489163	0.98583037	0.99932826	0.9972819	0.9983854
0.0	0.99609727	0.9968374	0.9971975	0.99544746	0.9987081	0.99380255	0.99525523	0.9997545	0.9982652	0.99968433
0.0	0.99609727	0.9968374	0.9971975	0.99544746	0.9987081	0.99380255	0.99525523	0.9997545	0.9982652	0.99968433
0.0	0.99052423	0.9794963	0.9592889	0.9890414	0.99414307	0.9489163	0.98583037	0.99932826	0.9972819	0.9983854
0.0	0.9997162	0.99919397	0.9987224	0.9982786	0.9998116	0.9983779	0.9990941	0.9998989	0.99958783	0.99987006
0.0	0.99060714	0.9957722	0.89098114	0.97818065	0.99452424	0.9839479	0.9882145	0.9759001	0.99683774	0.9833679
0.0	0.99060714	0.9957722	0.89098114	0.97818065	0.99452424	0.9839479	0.9882145	0.9759001	0.99683774	0.9833679
0.0	0.9997162	0.99919397	0.9987224	0.9982786	0.9998116	0.9983779	0.9990941	0.9998989	0.99958783	0.99987006
0.0	0.99060714	0.9957722	0.89098114	0.97818065	0.99452424	0.9839479	0.9882145	0.9759001	0.99683774	0.9833679
0.0	0.99060714	0.9957722	0.89098114	0.97818065	0.99452424	0.9839479	0.9882145	0.9759001	0.99683774	0.9833679
0.0	0.99609727	0.9968374	0.9971975	0.99544746	0.9987081	0.99380255	0.99525523	0.9997545	0.9982652	0.99968433
0.0	0.99052423	0.9794963	0.9592889	0.9890414	0.99414307	0.9489163	0.98583037	0.99932826	0.9972819	0.9983854
0.0	0.9947188	0.99905413	0.99461526	0.9954946	0.9888131	0.9979627	0.9961468	0.9982829	0.9975641	0.9993735
0.0	0.99609727	0.9968374	0.9971975	0.99544746	0.9987081	0.99380255	0.99525523	0.9997545	0.9982652	0.99968433
0.0	0.9997162	0.99919397	0.9987224	0.9982786	0.9998116	0.9983779	0.9990941	0.9998989	0.99958783	0.99987006
0.0	0.00032618627	0.00019469707	0.00060380984	2.7345213e-05	0.00078964926	8.78194e-05	0.00033311773	0.00031259557	0.0002732479	0.0050877985
0.0	0.0060628615	0.028722646	0.024599807	0.00074974896	0.30374438	0.005389892	0.9157244	0.0015362846	0.00013395197	0.00073579897
0.0	0.9997162	0.99919397	0.9987224	0.9982786	0.9998116	0.9983779	0.9990941	0.9998989	0.99958783	0.99987006
0.0	0.99060714	0.9957722	0.89098114	0.97818065	0.99452424	0.9839479	0.9882145	0.9759001	0.99683774	0.9833679
0.0	0.9997162	0.99919397	0.9987224	0.9982786	0.9998116	0.9983779	0.9990941	0.9998989	0.99958783	0.99987006
0.0	0.99060714	0.9957722	0.89098114	0.97818065	0.99452424	0.9839479	0.9882145	0.9759001	0.99683774	0.9833679
0.0	0.99060714	0.9957722	0.89098114	0.97818065	0.99452424	0.9839479	0.9882145	0.9759001	0.99683774	0.9833679
0.0	0.99060714	0.9957722	0.89098114	0.97818065	0.99452424	0.9839479	0.9882145	0.9759001	0.99683774	0.9833679
0.0	0.99060714	0.9957722	0.89098114	0.97818065	0.99452424	0.9839479	0.9882145	0.9759001	0.99683774	0.9833679
0.0	0.9997162	0.99919397	0.9987224	0.9982786	0.9998116	0.9983779	0.9990941	0.9998989	0.99958783	0.99987006
0.0	0.9947188	0.99905413	0.99461526	0.9954946	0.9888131	0.9979627	0.9961468	0.9982829	0.9975641	0.9993735
0.0	0.9947188	0.99905413	0.99461526	0.9954946	0.9888131	0.9979627	0.9961468	0.9982829	0.9975641	0.9993735
0.0	0.99609727	0.9968374	0.9971975	0.99544746	0.9987081	0.99380255	0.99525523	0.9997545	0.9982652	0.99968433
0.0	0.99609727	0.9968374	0.9971975	0.99544746	0.9987081	0.99380255	0.99525523	0.9997545	0.9982652	0.99968433
0.0	0.64328116	0.93943447	0.6780966	0.102230504	0.57516044	0.4390147	0.15822756	0.97372353	0.8293957	0.7552119
0.0	0.67072934	0.9425743	0.6754851	0.10998155	0.631523	0.46564594	0.18978807	0.9757844	0.8032649	0.7102132
0.0	0.61668074	0.94288516	0.7243772	0.08320665	0.5478489	0.40342957	0.1381586	0.9710141	0.85688996	0.71251965
0.0	0.6648164	0.9483534	0.7335173	0.09356718	0.5079004	0.40150636	0.15671034	0.9710452	0.8355859	0.71873194
0.0	0.51399964	0.9124386	0.67484576	0.06876321	0.4749434	0.35262707	0.121736936	0.95719117	0.75802815	0.64727575
0.0	0.51399964	0.9124386	0.6748458	0.06876324	0.47494352	0.35262698	0.121736884	0.95719117	0.75802815	0.64727575
0.0	0.51399976	0.9124386	0.67484576	0.06876324	0.4749434	0.3526271	0.121736936	0.95719117	0.7580281	0.64727575
0.0	0.51399976	0.9124386	0.6748458	0.068763256	0.47494352	0.3526271	0.121736936	0.95719117	0.7580281	0.64727575
0.0	0.51399964	0.9124386	0.6748458	0.06876321	0.47494352	0.35262707	0.121736936	0.95719117	0.7580281	0.64727575
0.0	0.99052423	0.9794963	0.9592889	0.9890414	0.99414307	0.9489163	0.98583037	0.99932826	0.9972819	0.9983854
0.0	0.99609727	0.9968374	0.9971975	0.99544746	0.9987081	0.99380255	0.99525523	0.9997545	0.9982652	0.99968433
0.0	0.9969463	0.999376	0.9960723	0.9984067	0.993722	0.9987863	0.99838424	0.9991172	0.9990239	0.99967444
0.0	0.9273462	0.9995702	0.9795059	0.997498	0.77922744	0.205133	0.7141607	0.8050197	0.9889972	0.0012273443
0.0	0.99957937	0.9989391	0.9988231	0.9996784	0.99918777	0.8088526	0.77838737	0.99993217	0.99360776	0.9999734
0.0	0.99957937	0.9989391	0.9988231	0.9996784	0.99918777	0.8088526	0.77838737	0.99993217	0.99360776	0.9999734
0.0	0.37212434	0.99861324	0.77032423	0.99946076	0.98136765	0.8088526	0.77838737	0.9782421	0.64403516	0.98774916
0.0	0.99609727	0.9968374	0.9971975	0.99544746	0.9987081	0.99380255	0.99525523	0.9997545	0.9982652	0.99968433
0.0	0.0017922327	0.02497392	0.57870054	0.01521602	0.36912292	0.0008214469	0.069468886	0.004189616	0.0008095842	0.015425958
0.0	0.99060714	0.9957722	0.89098114	0.97818065	0.99452424	0.9839479	0.9882145	0.9759001	0.99683774	0.9833679
0.0	0.99060714	0.9957722	0.89098114	0.97818065	0.99452424	0.9839479	0.9882145	0.9759001	0.99683774	0.9833679
0.0	0.9997162	0.99919397	0.9987224	0.9982786	0.9998116	0.9983779	0.9990941	0.9998989	0.99958783	0.99987006
0.0	0.99060714	0.9957722	0.89098114	0.97818065	0.99452424	0.9839479	0.9882145	0.9759001	0.99683774	0.9833679
0.0	0.99899775	0.999859	0.9990287	0.9992262	0.99898916	0.9993569	0.9992393	0.9997788	0.9997526	0.99990916
0.0	0.0014263265	0.0014131395	0.016607642	0.00019490121	0.0034223297	0.0059525105	0.04101958	0.0057990863	0.073174	0.0072844108
0.0	0.98569006	0.99083734	0.9777198	0.9864305	0.9972019	0.85096896	0.98583096	0.99742657	0.98636603	0.99695325
0.0	0.9997162	0.99919397	0.9987224	0.9982786	0.9998116	0.9983779	0.9990941	0.9998989	0.99958783	0.99987006
0.0	0.99060714	0.9957722	0.89098114	0.97818065	0.99452424	0.9839479	0.9882145	0.9759001	0.99683774	0.9833679
0.0	0.99060714	0.9957722	0.89098114	0.97818065	0.99452424	0.9839479	0.9882145	0.9759001	0.99683774	0.9833679
0.0	0.99060714	0.9957722	0.89098114	0.97818065	0.99452424	0.9839479	0.9882145	0.9759001	0.99683774	0.9833679
0.0	0.99060714	0.9957722	0.89098114	0.97818065	0.99452424	0.9839479	0.9882145	0.9759001	0.99683774	0.9833679
0.0	0.99060714	0.9957722	0.89098114	0.97818065	0.99452424	0.9839479	0.9882145	0.9759001	0.99683774	0.9833679
0.0	0.9997162	0.99919397	0.9987224	0.9982786	0.9998116	0.9983779	0.9990941	0.9998989	0.99958783	0.99987006
0.0	0.9707558	0.9945533	0.98787993	0.8604538	0.9715816	0.9833345	0.95121694	0.99826956	0.99502134	0.9700981
0.0	0.99858606	0.995861	0.99332124	0.9963498	0.99721104	0.99228877	0.99121886	0.99934906	0.99685967	0.9994172
0.0	0.9984963	0.9991867	0.999652	0.9971481	0.9995492	0.99063444	0.99872345	0.9998728	0.99789125	0.9987459
0.0	0.99060714	0.9957722	0.89098114	0.97818065	0.99452424	0.9839479	0.9882145	0.9759001	0.99683774	0.9833679
0.0	0.9947188	0.99905413	0.99461526	0.9954946	0.9888131	0.9979627	0.9961468	0.9982829	0.9975641	0.9993735
0.0	0.99609727	0.9968374	0.9971975	0.99544746	0.9987081	0.99380255	0.99525523	0.9997545	0.9982652	0.99968433
0.0	0.99052423	0.9794963	0.9592889	0.9890414	0.99414307	0.9489163	0.98583037	0.99932826	0.9972819	0.9983854
0.0	0.99609727	0.9968374	0.9971975	0.99544746	0.9987081	0.99380255	0.99525523	0.9997545	0.9982652	0.99968433
0.0	0.99858606	0.995861	0.99332124	0.9963498	0.99721104	0.99228877	0.99121886	0.99934906	0.99685967	0.9994172
0.0	0.99609727	0.9968374	0.9971975	0.99544746	0.9987081	0.99380255	0.99525523	0.9997545	0.9982652	0.99968433
0.0	0.99859935	0.9987703	0.9983267	0.9982786	0.99941695	0.9972904	0.9972211	0.99988484	0.9992879	0.9998467
0.0	0.99060714	0.9957722	0.89098114	0.97818065	0.99452424	0.9839479	0.9882145	0.9759001	0.99683774	0.9833679
0.0	0.99060714	0.9957722	0.89098114	0.97818065	0.99452424	0.9839479	0.9882145	0.9759001	0.99683774	0.9833679
0.0	0.99060714	0.9957722	0.89098114	0.97818065	0.99452424	0.9839479	0.9882145	0.9759001	0.99683774	0.9833679
0.0	0.70537317	0.0010850307	0.022375861	0.0028370128	0.002072261	0.00074228394	0.054822594	0.34544295	0.04276626	0.00012825927
0.0	0.70537317	0.0010850307	0.022375861	0.0028370128	0.002072261	0.00074228394	0.054822594	0.34544295	0.04276626	0.00012825927
0.0	0.99060714	0.9957722	0.89098114	0.97818065	0.99452424	0.9839479	0.9882145	0.9759001	0.99683774	0.9833679
0.0	0.99060714	0.9957722	0.89098114	0.97818065	0.99452424	0.9839479	0.9882145	0.9759001	0.99683774	0.9833679
0.0	0.99060714	0.9957722	0.89098114	0.97818065	0.99452424	0.9839479	0.9882145	0.9759001	0.99683774	0.9833679
0.0	0.9947188	0.99905413	0.99461526	0.9954946	0.9888131	0.9979627	0.9961468	0.9982829	0.9975641	0.9993735
0.0	0.9947188	0.99905413	0.99461526	0.9954946	0.9888131	0.9979627	0.9961468	0.9982829	0.9975641	0.9993735
0.0	0.99609727	0.9968374	0.9971975	0.99544746	0.9987081	0.99380255	0.99525523	0.9997545	0.9982652	0.99968433
0.0	0.99609727	0.9968374	0.9971975	0.99544746	0.9987081	0.99380255	0.99525523	0.9997545	0.9982652	0.99968433
0.0	0.99060714	0.9957722	0.89098114	0.97818065	0.99452424	0.9839479	0.9882145	0.9759001	0.99683774	0.9833679
0.0	0.99052423	0.9794963	0.9592889	0.9890414	0.99414307	0.9489163	0.98583037	0.99932826	0.9972819	0.9983854
0.0	0.99052423	0.9794963	0.9592889	0.9890414	0.99414307	0.9489163	0.98583037	0.99932826	0.9972819	0.9983854
0.0	0.99609727	0.9968374	0.9971975	0.99544746	0.9987081	0.99380255	0.99525523	0.9997545	0.9982652	0.99968433
0.0	0.99609727	0.9968374	0.9971975	0.99544746	0.9987081	0.99380255	0.99525523	0.9997545	0.9982652	0.99968433
0.0	0.99060714	0.9957722	0.89098114	0.97818065	0.99452424	0.9839479	0.9882145	0.9759001	0.99683774	0.9833679
0.0	0.99060714	0.9957722	0.89098114	0.97818065	0.99452424	0.9839479	0.9882145	0.9759001	0.99683774	0.9833679
0.0	0.99060714	0.9957722	0.89098114	0.97818065	0.99452424	0.9839479	0.9882145	0.9759001	0.99683774	0.9833679
0.0	0.99060714	0.9957722	0.89098114	0.97818065	0.99452424	0.9839479	0.9882145	0.9759001	0.99683774	0.9833679
0.0	0.9997162	0.99919397	0.9987224	0.9982786	0.9998116	0.9983779	0.9990941	0.9998989	0.99958783	0.99987006
0.0	0.99060714	0.9957722	0.89098114	0.97818065	0.99452424	0.9839479	0.9882145	0.9759001	0.99683774	0.9833679
0.0	0.99060714	0.9957722	0.89098114	0.97818065	0.99452424	0.9839479	0.9882145	0.9759001	0.99683774	0.9833679
0.0	0.9997162	0.99919397	0.9987224	0.9982786	0.9998116	0.9983779	0.9990941	0.9998989	0.99958783	0.99987006
0.0	0.99060714	0.9957722	0.89098114	0.97818065	0.99452424	0.9839479	0.9882145	0.9759001	0.99683774	0.9833679
0.0	0.99060714	0.9957722	0.89098114	0.97818065	0.99452424	0.9839479	0.9882145	0.9759001	0.99683774	0.9833679
0.0	0.99979025	0.9993067	0.9988105	0.998777	0.999856	0.9991091	0.99935955	0.9999362	0.99969137	0.9999032
0.0	0.99060714	0.9957722	0.89098114	0.97818065	0.99452424	0.9839479	0.9882145	0.9759001	0.99683774	0.9833679
0.0	0.99060714	0.9957722	0.89098114	0.97818065	0.99452424	0.9839479	0.9882145	0.9759001	0.99683774	0.9833679
0.0	0.99060714	0.9957722	0.89098114	0.97818065	0.99452424	0.9839479	0.9882145	0.9759001	0.99683774	0.9833679
0.0	0.9997162	0.99919397	0.9987224	0.9982786	0.9998116	0.9983779	0.9990941	0.9998989	0.99958783	0.99987006
0.0	0.9997162	0.99919397	0.9987224	0.9982786	0.9998116	0.9983779	0.9990941	0.9998989	0.99958783	0.99987006
0.0	0.99060714	0.9957722	0.89098114	0.97818065	0.99452424	0.9839479	0.9882145	0.9759001	0.99683774	0.9833679
0.0	0.99858606	0.995861	0.99332124	0.9963498	0.99721116	0.99228877	0.99121886	0.99934906	0.99685967	0.9994172
0.0	0.04276443	0.0011848763	0.06535268	3.291019e-05	0.25649896	0.0001384496	0.00072585815	0.00063635374	0.10072245	0.00022679714
0.0	0.9947188	0.99905413	0.99461526	0.9954946	0.9888131	0.9979627	0.9961468	0.9982829	0.9975641	0.9993735
0.0	0.99609727	0.9968374	0.9971975	0.99544746	0.9987081	0.99380255	0.99525523	0.9997545	0.9982652	0.99968433
0.0	0.99052423	0.9794963	0.9592889	0.9890414	0.99414307	0.9489163	0.98583037	0.99932826	0.9972819	0.9983854
0.0	0.99609727	0.9968374	0.9971975	0.99544746	0.9987081	0.99380255	0.99525523	0.9997545	0.9982652	0.99968433
0.0	0.9707558	0.9945533	0.98787993	0.8604538	0.9715816	0.9833345	0.95121694	0.99826956	0.99502134	0.9700981
0.0	0.9947188	0.99905413	0.99461526	0.9954946	0.9888131	0.9979627	0.9961468	0.9982829	0.9975641	0.9993735
0.0	0.9947188	0.99905413	0.99461526	0.9954946	0.9888131	0.9979627	0.9961468	0.9982829	0.9975641	0.9993735
0.0	0.99609727	0.9968374	0.9971975	0.99544746	0.9987081	0.99380255	0.99525523	0.9997545	0.9982652	0.99968433
0.0	0.99609727	0.9968374	0.9971975	0.99544746	0.9987081	0.99380255	0.99525523	0.9997545	0.9982652	0.99968433
0.0	0.99609727	0.9968374	0.9971975	0.99544746	0.9987081	0.99380255	0.99525523	0.9997545	0.9982652	0.99968433
0.0	0.99609727	0.9968374	0.9971975	0.99544746	0.9987081	0.99380255	0.99525523	0.9997545	0.9982652	0.99968433
0.0	0.9997162	0.99919397	0.9987224	0.9982786	0.9998116	0.9983779	0.9990941	0.9998989	0.99958783	0.99987006
0.0	0.9997162	0.99919397	0.9987224	0.9982786	0.9998116	0.9983779	0.9990941	0.9998989	0.99958783	0.99987006
0.0	0.9947188	0.99905413	0.99461526	0.9954946	0.9888131	0.9979627	0.9961468	0.9982829	0.9975641	0.9993735
0.0	0.99609727	0.9968374	0.9971975	0.99544746	0.9987081	0.99380255	0.99525523	0.9997545	0.9982652	0.99968433
0.0	0.99609727	0.9968374	0.9971975	0.99544746	0.9987081	0.99380255	0.99525523	0.9997545	0.9982652	0.99968433
0.0	0.9997162	0.99919397	0.9987224	0.9982786	0.9998116	0.9983779	0.9990941	0.9998989	0.99958783	0.99987006
0.0	0.99060714	0.9957722	0.89098114	0.97818065	0.99452424	0.9839479	0.9882145	0.9759001	0.99683774	0.9833679
0.0	0.99060714	0.9957722	0.89098114	0.97818065	0.99452424	0.9839479	0.9882145	0.9759001	0.99683774	0.9833679
0.0	0.99060714	0.9957722	0.89098114	0.97818065	0.99452424	0.9839479	0.9882145	0.9759001	0.99683774	0.9833679
0.0	0.99060714	0.9957722	0.89098114	0.97818065	0.99452424	0.9839479	0.9882145	0.9759001	0.99683774	0.9833679
0.0	0.0011478848	0.0029441938	0.017927894	0.00053692545	0.01928195	0.0032395767	0.0013516344	0.0033652752	0.0026610203	0.010026281
0.0	0.0011478848	0.0029441926	0.017927904	0.0005369257	0.01928195	0.0032395767	0.0013516344	0.0033652752	0.0026610203	0.010026275
0.0	0.0011478843	0.0029441926	0.017927894	0.000536926	0.01928195	0.003239575	0.0013516344	0.0033652752	0.0026610203	0.010026281
0.0	0.0011478848	0.0029441912	0.017927894	0.0005369257	0.01928195	0.003239578	0.001351635	0.0033652752	0.0026610203	0.010026275
0.0	0.0011478848	0.0029441938	0.017927894	0.00053692545	0.01928195	0.003239575	0.0013516344	0.0033652752	0.0026610203	0.010026281
0.0	0.0011478848	0.0029441926	0.017927894	0.0005369257	0.01928195	0.003239575	0.0013516344	0.0033652752	0.0026610203	0.010026281
0.0	0.0011478843	0.0029441926	0.017927894	0.00053692545	0.01928195	0.003239575	0.0013516337	0.0033652752	0.0026610203	0.010026281
0.0	0.0011478848	0.0029441912	0.017927904	0.0005369257	0.01928195	0.003239578	0.0013516344	0.0033652752	0.0026610203	0.010026275
0.0	0.0011478843	0.0029441938	0.017927904	0.0005369257	0.01928195	0.003239575	0.0013516344	0.0033652752	0.0026610203	0.010026275
0.0	0.0011478848	0.0029441938	0.017927904	0.00053692545	0.01928195	0.003239575	0.0013516344	0.0033652752	0.0026610203	0.010026281
0.0	0.0011478848	0.0029441926	0.017927904	0.00053692545	0.01928195	0.003239575	0.0013516344	0.0033652752	0.0026610203	0.010026281
0.0	0.0011478848	0.0029441912	0.017927904	0.0005369257	0.019281946	0.0032395767	0.0013516344	0.0033652752	0.0026610203	0.010026275
0.0	0.0011478843	0.0029441926	0.017927894	0.0005369257	0.01928195	0.003239575	0.0013516344	0.0033652752	0.0026610203	0.010026281
0.0	0.99060714	0.9957722	0.89098114	0.97818065	0.99452424	0.9839479	0.9882145	0.9759001	0.99683774	0.9833679
0.0	0.99060714	0.9957722	0.89098114	0.97818065	0.99452424	0.9839479	0.9882145	0.9759001	0.99683774	0.9833679
0.0	0.99060714	0.9957722	0.8909811	0.97818065	0.99452424	0.9839479	0.9882145	0.9759001	0.99683774	0.9833679
0.0	0.99060714	0.9957722	0.89098114	0.97818065	0.99452424	0.9839479	0.9882145	0.9759001	0.99683774	0.9833679
0.0	0.99060714	0.9957722	0.89098114	0.97818065	0.99452424	0.9839479	0.9882145	0.9759001	0.99683774	0.9833679
0.0	0.99060714	0.9957722	0.89098114	0.97818065	0.99452424	0.9839479	0.9882145	0.9759001	0.99683774	0.9833679
0.0	0.99060714	0.9957722	0.89098114	0.97818065	0.99452424	0.9839479	0.9882145	0.9759001	0.99683774	0.9833679
0.0	0.99060714	0.9957722	0.89098114	0.97818065	0.99452424	0.9839479	0.9882145	0.9759001	0.99683774	0.9833679
0.0	0.99060714	0.9957722	0.89098114	0.97818065	0.99452424	0.9839479	0.9882145	0.9759001	0.99683774	0.9833679
0.0	0.9997162	0.99919397	0.9987224	0.9982786	0.9998116	0.9983779	0.9990941	0.9998989	0.99958783	0.99987006
0.0	0.99060714	0.9957722	0.89098114	0.97818065	0.99452424	0.9839479	0.9882145	0.9759001	0.99683774	0.9833679
0.0	0.99060714	0.9957722	0.89098114	0.97818065	0.99452424	0.9839479	0.9882145	0.9759001	0.99683774	0.9833679
0.0	0.99060714	0.9957722	0.89098114	0.97818065	0.99452424	0.9839479	0.9882145	0.9759001	0.99683774	0.9833679
0.0	0.9984963	0.9991867	0.999652	0.9971481	0.9995492	0.99063444	0.99872345	0.9998728	0.99789125	0.9987459
0.0	0.99859744	0.9988912	0.99851257	0.99873775	0.9995659	0.9975292	0.9976483	0.9999095	0.9993687	0.99983
0.0	0.99609727	0.9968374	0.9971975	0.99544746	0.9987081	0.99380255	0.99525523	0.9997545	0.9982652	0.99968433
0.0	0.99060714	0.9957722	0.89098114	0.97818065	0.99452424	0.9839479	0.9882145	0.9759001	0.99683774	0.9833679
0.0	0.99858606	0.995861	0.99332124	0.9963498	0.99721104	0.99228877	0.99121886	0.99934906	0.99685967	0.9994172
0.0	0.8439025	0.5558225	0.5375652	0.5193808	0.7410521	0.32515472	0.3741451	0.9833086	0.042938765	0.9742793
0.0	0.99900776	0.9970477	0.9985832	0.99490994	0.99946624	0.98751915	0.998492	0.99980706	0.9983785	0.99957734
0.0	0.99060714	0.9957722	0.89098114	0.97818065	0.99452424	0.9839479	0.9882145	0.9759001	0.99683774	0.9833679
0.0	0.99060714	0.9957722	0.89098114	0.97818065	0.99452424	0.9839479	0.9882145	0.9759001	0.99683774	0.9833679
0.0	0.99060714	0.9957722	0.89098114	0.97818065	0.99452424	0.9839479	0.9882145	0.9759001	0.99683774	0.9833679
0.0	0.99060714	0.9957722	0.89098114	0.97818065	0.99452424	0.9839479	0.9882145	0.9759001	0.99683774	0.9833679
0.0	0.99060714	0.9957722	0.89098114	0.97818065	0.99452424	0.9839479	0.9882145	0.9759001	0.99683774	0.9833679
0.0	0.9997464	0.99860007	0.9985922	0.99818736	0.999718	0.99885166	0.9990539	0.9998747	0.99938273	0.99993944
0.0	0.9997162	0.99919397	0.9987224	0.9982786	0.9998116	0.9983779	0.9990941	0.9998989	0.99958783	0.99987006
0.0	0.99060714	0.9957722	0.89098114	0.97818065	0.99452424	0.9839479	0.9882145	0.9759001	0.99683774	0.9833679
0.0	0.9984963	0.9991867	0.999652	0.9971481	0.9995492	0.99063444	0.99872345	0.9998728	0.99789125	0.9987459
0.0	0.9984963	0.9991867	0.999652	0.9971481	0.9995492	0.99063444	0.99872345	0.9998728	0.99789125	0.9987459
0.0	0.9984963	0.9991867	0.999652	0.9971481	0.9995492	0.99063444	0.99872345	0.9998728	0.99789125	0.9987459
0.0	0.9984963	0.9991867	0.999652	0.9971481	0.9995492	0.99063444	0.99872345	0.9998728	0.99789125	0.9987459
0.0	0.9984963	0.9991867	0.999652	0.9971481	0.9995492	0.99063444	0.99872345	0.9998728	0.99789125	0.9987459
0.0	0.006199791	0.066698685	0.00047723003	0.0006352051	0.12190371	6.8599395e-05	0.692642	0.012305485	0.13132714	0.035583895
0.0	0.021463118	0.0010509138	0.9736776	0.00056650303	0.18829122	0.00026476593	0.00021207413	0.0046920306	0.0016944604	0.09935316
0.0	0.99060714	0.9957722	0.89098114	0.97818065	0.99452424	0.9839479	0.9882145	0.9759001	0.99683774	0.9833679
0.0	0.99060714	0.9957722	0.89098114	0.97818065	0.99452424	0.9839479	0.9882145	0.9759001	0.99683774	0.9833679
0.0	0.13270536	0.007083367	0.10454036	0.0022973937	0.24714297	0.1151101	0.38680616	0.010270803	0.026065812	0.033104435
0.0	0.9978387	0.9982127	0.9993893	0.99895406	0.99923563	0.99772674	0.9977139	0.9998733	0.99856573	0.99948823
0.0	0.99060714	0.9957722	0.89098114	0.97818065	0.99452424	0.9839479	0.9882145	0.9759001	0.99683774	0.9833679
0.0	0.99728	0.9978677	0.99769753	0.99704474	0.9989819	0.9950132	0.99576867	0.99977845	0.9983475	0.99973375
0.0	0.99060714	0.9957722	0.89098114	0.97818065	0.99452424	0.9839479	0.9882145	0.9759001	0.99683774	0.9833679
0.0	0.99060714	0.9957722	0.89098114	0.97818065	0.99452424	0.9839479	0.9882145	0.9759001	0.99683774	0.9833679
0.0	0.99060714	0.9957722	0.89098114	0.97818065	0.99452424	0.9839479	0.9882145	0.9759001	0.99683774	0.9833679
0.0	0.99060714	0.9957722	0.89098114	0.97818065	0.99452424	0.9839479	0.9882145	0.9759001	0.99683774	0.9833679
0.0	0.99060714	0.9957722	0.89098114	0.97818065	0.99452424	0.9839479	0.9882145	0.9759001	0.99683774	0.9833679
0.0	0.99060714	0.9957722	0.89098114	0.97818065	0.99452424	0.9839479	0.9882145	0.9759001	0.99683774	0.9833679
0.0	0.99060714	0.9957722	0.89098114	0.97818065	0.99452424	0.9839479	0.9882145	0.9759001	0.99683774	0.9833679
0.0	0.9983506	0.9983246	0.9992908	0.99907935	0.99930394	0.99776566	0.99798137	0.9999294	0.9990978	0.9994824
0.0	0.99060714	0.9957722	0.89098114	0.97818065	0.99452424	0.9839479	0.9882145	0.9759001	0.99683774	0.9833679
0.0	0.99060714	0.9957722	0.89098114	0.97818065	0.99452424	0.9839479	0.9882145	0.9759001	0.99683774	0.9833679
0.0	0.99060714	0.9957722	0.89098114	0.97818065	0.99452424	0.9839479	0.9882145	0.9759001	0.99683774	0.9833679
0.0	0.99060714	0.9957722	0.89098114	0.97818065	0.99452424	0.9839479	0.9882145	0.9759001	0.99683774	0.9833679
0.0	0.99060714	0.9957722	0.89098114	0.97818065	0.99452424	0.9839479	0.9882145	0.9759001	0.99683774	0.9833679
0.0	0.9997464	0.99860007	0.9985922	0.99818736	0.999718	0.99885166	0.9990539	0.9998747	0.99938273	0.99993944
0.0	0.99060714	0.9957722	0.89098114	0.97818065	0.99452424	0.9839479	0.9882145	0.9759001	0.99683774	0.9833679
0.0	0.99060714	0.9957722	0.89098114	0.97818065	0.99452424	0.9839479	0.9882145	0.9759001	0.99683774	0.9833679
0.0	0.99060714	0.9957722	0.89098114	0.97818065	0.99452424	0.9839479	0.9882145	0.9759001	0.99683774	0.9833679
0.0	0.99060714	0.9957722	0.89098114	0.97818065	0.99452424	0.9839479	0.9882145	0.9759001	0.99683774	0.9833679
0.0	0.99060714	0.9957722	0.89098114	0.97818065	0.99452424	0.9839479	0.9882145	0.9759001	0.99683774	0.9833679
0.0	0.99060714	0.9957722	0.89098114	0.97818065	0.99452424	0.9839479	0.9882145	0.9759001	0.99683774	0.9833679
0.0	0.99914277	0.9976809	0.9947331	0.9980883	0.9981839	0.99516726	0.99488705	0.9996419	0.99830663	0.9995407
0.0	0.9975158	0.9996295	0.99708754	0.9982913	0.9947082	0.99889046	0.99802446	0.9992995	0.9993129	0.999706
0.0	0.95864636	0.596776	0.85172635	0.9015342	0.11927971	0.23465458	0.7946003	0.90646124	0.9840269	0.49460644
0.0	0.94853175	0.97892857	0.9769031	0.7614451	0.80969614	0.9783653	0.97415394	0.992023	0.91825527	0.982679
0.0	0.8126755	0.6557961	0.61634165	0.9664248	0.5695727	0.98425436	0.64915085	0.97929376	0.70493156	0.8982679
0.0	0.82607466	0.3287577	0.20953567	0.98328835	0.22777236	0.93028647	0.7463744	0.90513974	0.84949857	0.84851015
0.0	0.48688722	0.28328952	0.95157087	0.7129418	0.3331515	0.37150216	0.9069286	0.98476195	0.9800095	0.3185166
0.0	0.93682265	0.9700608	0.9384026	0.7970812	0.72478783	0.71793795	0.9987985	0.96126544	0.96773714	0.9811933
0.0	0.9057503	0.21102317	0.16534139	0.6817466	0.74362594	0.76560336	0.75080115	0.92842215	0.55204517	0.56163156
0.0	0.9076202	0.73477125	0.29462022	0.7145629	0.47275606	0.46943343	0.95608264	0.70829374	0.94542056	0.7826457
0.0	0.022803009	0.144552	0.41859815	0.08491445	0.07241471	0.021319887	0.98329735	0.14008206	0.032105625	0.7274667
0.0	0.99985623	0.99985516	0.9993468	0.99960536	0.9997334	0.99971455	0.9994894	0.9999639	0.9999101	0.99997926
0.0	0.01538799	0.0018651037	0.009068812	0.0027187192	0.0024761565	0.0009923115	0.0050415043	0.00309341	0.00016490184	0.0010301728
0.0	0.01442907	0.00089616067	0.010895039	0.001678618	0.024435012	0.0014801705	0.013865962	0.0034507776	0.008248985	0.0050226534
0.0	0.31152046	0.30355173	0.28527623	0.08122678	0.43370834	0.0032216208	0.9088991	0.0009925507	0.034091372	0.00060825184
0.0	0.6370926	0.8809696	0.977494	0.23721035	0.4945322	0.6327993	0.91406673	0.48731232	0.930071	0.5738845
0.0	0.999438	0.9982815	0.9951149	0.998635	0.998755	0.99625885	0.9960206	0.9997409	0.99884975	0.9997217
0.0	0.9986701	0.9986638	0.997858	0.99842983	0.999332	0.99699616	0.99769884	0.9998852	0.9992454	0.9998294
0.0	0.9963251	0.9789135	0.9913263	0.99573684	0.9687178	0.96538216	0.99650085	0.9815325	0.9914014	0.9915697
0.0	0.99060714	0.9957722	0.89098114	0.97818065	0.99452424	0.9839479	0.9882145	0.9759001	0.99683774	0.9833679
0.0	0.9990814	0.9985702	0.99919456	0.99710184	0.9997285	0.9907417	0.99816823	0.9998883	0.9994887	0.9997938
0.0	0.9965939	0.99746704	0.99903774	0.9977442	0.99892503	0.994615	0.99644417	0.9998555	0.99803156	0.9991284
0.0	0.99060714	0.9957722	0.89098114	0.97818065	0.99452424	0.9839479	0.9882145	0.9759001	0.99683774	0.9833679
0.0	0.9947188	0.99905413	0.99461526	0.9954946	0.9888131	0.9979627	0.9961468	0.9982829	0.9975641	0.9993735
0.0	0.9999753	0.95268255	0.016412737	0.9978479	0.97493196	0.9997942	0.99964356	0.9996563	0.3288777	0.99672276
0.0	0.9975502	0.9993087	0.9990075	0.99761945	0.9987871	0.9987503	0.9978125	0.9998473	0.9986034	0.9997762
0.0	0.9990903	0.99961483	0.9993474	0.99871707	0.9992586	0.9992873	0.99893945	0.9999082	0.99939597	0.9998129
0.0	0.99931014	0.9987643	0.99493563	0.99910873	0.9987851	0.9959214	0.99579006	0.9997044	0.9988399	0.9996966
0.0	0.02494091	0.009708013	0.15600213	0.039580464	0.04722143	0.0013285966	0.033349313	0.050862346	0.1153092	0.05903204
0.0	0.9987276	0.9961079	0.99378186	0.99740845	0.9980268	0.99321824	0.9930924	0.9993937	0.99746644	0.99945456
0.0	0.02494091	0.009708013	0.15600212	0.039580464	0.04722143	0.0013285966	0.033349313	0.050862346	0.11530925	0.05903204
0.0	0.9987276	0.9961079	0.99378186	0.99740845	0.9980268	0.99321824	0.9930924	0.9993937	0.99746644	0.99945456
0.0	0.99060714	0.9957722	0.89098114	0.97818065	0.99452424	0.9839479	0.9882145	0.9759001	0.99683774	0.9833679
0.0	0.99060714	0.9957722	0.8909811	0.97818065	0.99452424	0.9839479	0.9882145	0.9759001	0.99683774	0.9833679
0.0	0.99060714	0.9957722	0.89098114	0.97818065	0.99452424	0.9839479	0.9882145	0.9759001	0.99683774	0.9833679
0.0	0.9997162	0.99919397	0.9987224	0.9982786	0.9998116	0.9983779	0.9990941	0.9998989	0.99958783	0.99987006
0.0	0.99060714	0.9957722	0.89098114	0.97818065	0.99452424	0.9839479	0.9882145	0.9759001	0.99683774	0.9833679
0.0	0.9984963	0.9991867	0.999652	0.9971481	0.9995492	0.99063444	0.99872345	0.9998728	0.99789125	0.9987459
0.0	0.99060714	0.9957722	0.89098114	0.97818065	0.99452424	0.9839479	0.9882145	0.9759001	0.99683774	0.9833679
0.0	0.9997162	0.99919397	0.9987224	0.9982786	0.9998116	0.9983779	0.9990941	0.9998989	0.99958783	0.99987006
0.0	0.99060714	0.9957722	0.89098114	0.97818065	0.99452424	0.9839479	0.9882145	0.9759001	0.99683774	0.9833679
0.0	0.00032618627	0.00019469726	0.00060380984	2.7345213e-05	0.00078964926	8.7819484e-05	0.00033311773	0.00031259557	0.00027324815	0.0050877985
0.0	0.99060714	0.9957722	0.89098114	0.97818065	0.99452424	0.9839479	0.9882145	0.9759001	0.99683774	0.9833679
0.0	0.99060714	0.9957722	0.89098114	0.97818065	0.99452424	0.9839479	0.9882145	0.9759001	0.99683774	0.9833679
0.0	0.9997162	0.99919397	0.9987224	0.9982786	0.9998116	0.9983779	0.9990941	0.9998989	0.99958783	0.99987006
0.0	0.99060714	0.9957722	0.89098114	0.97818065	0.99452424	0.9839479	0.9882145	0.9759001	0.99683774	0.9833679
0.0	0.99968517	0.9992867	0.99898595	0.9983065	0.99964845	0.9982108	0.99530303	0.9998301	0.9997408	0.99975497
0.0	0.9997162	0.99919397	0.9987224	0.9982786	0.9998116	0.9983779	0.9990941	0.9998989	0.99958783	0.99987006
0.0	0.99060714	0.9957722	0.89098114	0.97818065	0.99452424	0.9839479	0.9882145	0.9759001	0.99683774	0.9833679
0.0	0.00032618627	0.00019469726	0.00060380984	2.7345213e-05	0.00078964926	8.78194e-05	0.00033311773	0.00031259557	0.0002732479	0.0050877985
0.0	0.99918777	0.9984646	0.9970311	0.99817693	0.998197	0.99573094	0.9942977	0.999663	0.99805427	0.9995653
0.0	0.02494091	0.009708013	0.15600212	0.039580464	0.047221407	0.0013285966	0.033349313	0.050862346	0.11530925	0.05903204
0.0	0.17707698	0.16673103	0.20457652	0.015750721	0.49739054	0.016731825	0.8657654	0.061924487	0.0011762192	0.2419843
0.0	0.12975447	0.004470387	0.35727015	0.004471317	0.1125554	0.006734912	0.024016714	0.8670454	0.008233679	0.10993601
0.0	0.9947188	0.99905413	0.99461526	0.9954946	0.9888131	0.9979627	0.9961468	0.9982829	0.9975641	0.9993735
0.0	0.9947188	0.99905413	0.99461526	0.9954946	0.9888131	0.9979627	0.9961468	0.9982829	0.9975641	0.9993735
0.0	0.9947188	0.99905413	0.99461526	0.9954946	0.9888131	0.9979627	0.9961468	0.9982829	0.9975641	0.9993735
0.0	0.9947188	0.99905413	0.99461526	0.9954946	0.9888131	0.9979627	0.9961468	0.9982829	0.9975641	0.9993735
0.0	0.99060714	0.9957722	0.89098114	0.97818065	0.99452424	0.9839479	0.9882145	0.9759001	0.99683774	0.9833679
0.0	0.99060714	0.9957722	0.89098114	0.97818065	0.99452424	0.9839479	0.9882145	0.9759001	0.99683774	0.9833679
0.0	0.99060714	0.9957722	0.89098114	0.97818065	0.99452424	0.9839479	0.9882145	0.9759001	0.99683774	0.9833679
0.0	0.99060714	0.9957722	0.89098114	0.97818065	0.99452424	0.9839479	0.9882145	0.9759001	0.99683774	0.9833679
0.0	0.99060714	0.9957722	0.8909811	0.97818065	0.99452424	0.9839479	0.9882145	0.9759001	0.99683774	0.9833679
0.0	0.99060714	0.9957722	0.89098114	0.97818065	0.99452424	0.9839479	0.9882145	0.9759001	0.99683774	0.9833679
0.0	0.99060714	0.9957722	0.89098114	0.97818065	0.99452424	0.9839479	0.9882145	0.9759001	0.99683774	0.9833679
0.0	0.99931014	0.9987643	0.99493563	0.99910873	0.9987851	0.9959214	0.99579006	0.9997044	0.9988399	0.9996966
0.0	0.99060714	0.9957722	0.89098114	0.97818065	0.99452424	0.9839479	0.9882145	0.9759001	0.99683774	0.9833679
0.0	0.98147756	0.9900052	0.9979572	0.9415712	0.9972863	0.99404055	0.99534696	0.9909384	0.97552514	0.9972779
0.0	0.99888176	0.99688834	0.99396026	0.997505	0.99774265	0.9939826	0.99336606	0.9994997	0.9976572	0.9995627
0.0	0.024940914	0.009708013	0.15600213	0.039580464	0.047221407	0.0013285966	0.033349313	0.050862346	0.1153092	0.059032016
0.0	0.02494091	0.009708013	0.15600213	0.039580476	0.04722142	0.0013285966	0.033349313	0.050862346	0.11530923	0.05903204
0.0	0.0088584265	0.0008961598	0.013484961	0.0014767514	0.024434999	0.0010689802	0.0081214085	0.0034507758	0.0031639948	0.0044733738
0.0	0.99060714	0.9957722	0.89098114	0.97818065	0.99452424	0.9839479	0.9882145	0.9759001	0.99683774	0.9833679
0.0	0.024940914	0.009708013	0.15600212	0.039580464	0.047221407	0.0013285966	0.033349313	0.050862346	0.11530925	0.059032027
0.0	0.9947188	0.99905413	0.99461526	0.9954946	0.9888131	0.9979627	0.9961468	0.9982829	0.9975641	0.9993735
0.0	0.99060714	0.9957722	0.89098114	0.97818065	0.99452424	0.9839479	0.9882145	0.9759001	0.99683774	0.9833679
0.0	0.99060714	0.9957722	0.89098114	0.97818065	0.99452424	0.9839479	0.9882145	0.9759001	0.99683774	0.9833679
0.0	0.99060714	0.9957722	0.89098114	0.97818065	0.99452424	0.9839479	0.9882145	0.9759001	0.99683774	0.9833679
0.0	0.99858606	0.995861	0.99332124	0.9963498	0.99721104	0.99228877	0.99121886	0.99934906	0.99685967	0.9994172
0.0	0.99060714	0.9957722	0.89098114	0.97818065	0.99452424	0.9839479	0.9882145	0.9759001	0.99683774	0.9833679
0.0	0.99060714	0.9957722	0.89098114	0.97818065	0.99452424	0.9839479	0.9882145	0.9759001	0.99683774	0.9833679
0.0	0.99060714	0.9957722	0.89098114	0.97818065	0.99452424	0.9839479	0.9882145	0.9759001	0.99683774	0.9833679
0.0	0.99060714	0.9957722	0.8909811	0.97818065	0.99452424	0.9839479	0.9882145	0.9759001	0.99683774	0.9833679
0.0	0.37420335	0.7131881	0.9296044	0.693829	0.87360185	0.78235096	0.8600957	0.92854065	0.7120982	0.9778813
0.0	0.99060714	0.9957722	0.89098114	0.97818065	0.99452424	0.9839479	0.9882145	0.9759001	0.99683774	0.9833679
0.0	0.99060714	0.9957722	0.89098114	0.97818065	0.99452424	0.9839479	0.9882145	0.9759001	0.99683774	0.9833679
0.0	0.9998354	0.9993243	0.99871325	0.9990126	0.99967873	0.99860626	0.9989317	0.9998771	0.9995307	0.9999093
0.0	0.99060714	0.9957722	0.89098114	0.97818065	0.99452424	0.9839479	0.9882145	0.9759001	0.99683774	0.9833679
0.0	0.024940914	0.009708013	0.15600212	0.039580476	0.04722142	0.0013285966	0.033349313	0.050862357	0.11530925	0.05903204
0.0	0.99060714	0.9957722	0.89098114	0.97818065	0.99452424	0.9839479	0.9882145	0.9759001	0.99683774	0.9833679
0.0	0.80540293	0.9957722	0.8701805	0.91478086	0.9598267	0.20493048	0.9071465	0.9330819	0.0025106657	0.00093370915
0.0	0.99060714	0.9957722	0.89098114	0.97818065	0.99452424	0.9839479	0.9882145	0.9759001	0.99683774	0.9833679
0.0	0.024940914	0.009708013	0.15600213	0.039580464	0.04722142	0.0013285966	0.033349313	0.050862346	0.1153092	0.059032027
0.0	0.3742035	0.7131882	0.92960453	0.6938288	0.87360185	0.7823509	0.8600957	0.9285405	0.7120982	0.9778813
0.0	0.9947188	0.99905413	0.99461526	0.9954946	0.9888131	0.9979627	0.9961468	0.9982829	0.9975641	0.9993735
0.0	0.99060714	0.9957722	0.89098114	0.97818065	0.99452424	0.9839479	0.9882145	0.9759001	0.99683774	0.9833679
0.0	0.9947621	0.99912256	0.995424	0.99613404	0.990071	0.9982439	0.99608827	0.99845326	0.9978951	0.9994609
0.0	0.3095785	0.0019147779	0.0037847455	0.006112364	0.0006232365	0.00645631	0.46408853	0.051484477	0.09061948	0.0044128927
0.0	0.047032934	0.03879646	0.29247054	0.073097266	0.0708838	0.002241926	0.04890685	0.12360487	0.18554172	0.08398669
0.0	0.99812645	0.9982327	0.99944204	0.99878424	0.9991812	0.9971994	0.9972404	0.9999113	0.9987424	0.99934
0.0	0.99060714	0.9957722	0.89098114	0.97818065	0.99452424	0.9839479	0.9882145	0.9759001	0.99683774	0.9833679
0.0	0.9975502	0.9993087	0.9990075	0.99761945	0.9987871	0.9987503	0.9978125	0.9998473	0.9986034	0.9997762
0.0	0.99060714	0.9957722	0.89098114	0.97818065	0.99452424	0.9839479	0.9882145	0.9759001	0.99683774	0.9833679
0.0	0.01442907	0.00089616067	0.010895039	0.001678618	0.024435012	0.0014801705	0.013865962	0.0034507776	0.008248985	0.0050226534
0.0	0.0088584265	0.0008961598	0.013484961	0.0014767507	0.024434999	0.0010689802	0.0081214085	0.0034507758	0.0031639948	0.0044733738
0.0	0.99933475	0.99892837	0.9993061	0.99816966	0.99976784	0.9922339	0.99853337	0.99990916	0.9996544	0.99983263
0.0	0.028034728	0.01070372	0.15999897	0.048455622	0.05272905	0.0014499153	0.036053486	0.058128905	0.12610747	0.068720125
0.0	0.039773125	0.015585454	0.20513314	0.06432708	0.07086171	0.0014514842	0.044939954	0.080957055	0.20652403	0.099026114
0.0	0.8623279	0.96857595	0.73410213	0.8075671	0.9200554	0.8813508	0.6546543	0.97074115	0.92290294	0.9673669
0.0	0.0007758249	0.05048582	0.14847952	5.232477e-05	0.99481887	0.003018169	0.037948433	0.014488696	0.62427455	0.08314855
0.0	0.98147756	0.9900052	0.9979572	0.9415712	0.9972863	0.99404055	0.99534696	0.9909384	0.97552514	0.9972779
0.0	0.99060714	0.9957722	0.89098114	0.97818065	0.99452424	0.9839479	0.9882145	0.9759001	0.99683774	0.9833679
0.0	0.90870553	0.54941386	0.8967746	0.9077836	0.5945969	0.53681946	0.8102753	0.9812346	0.8644762	0.97908026
0.0	0.9947188	0.99905413	0.99461526	0.9954946	0.9888131	0.9979627	0.9961468	0.9982829	0.9975641	0.9993735
0.0	0.99024594	0.9900899	0.9787381	0.9852335	0.99512696	0.9479856	0.98157895	0.9967776	0.98041785	0.9962309
0.0	0.99060714	0.9957722	0.89098114	0.97818065	0.99452424	0.9839479	0.9882145	0.9759001	0.99683774	0.9833679
0.0	0.99060714	0.9957722	0.89098114	0.97818065	0.99452424	0.9839479	0.9882145	0.9759001	0.99683774	0.9833679
0.0	0.99060714	0.9957722	0.89098114	0.97818065	0.99452424	0.9839479	0.9882145	0.9759001	0.99683774	0.9833679
0.0	0.9997162	0.99919397	0.9987224	0.9982786	0.9998116	0.9983779	0.9990941	0.9998989	0.99958783	0.99987006
0.0	0.9998354	0.9993243	0.99871325	0.9990126	0.99967873	0.99860626	0.9989317	0.9998771	0.9995307	0.9999093
0.0	0.99060714	0.9957722	0.89098114	0.97818065	0.99452424	0.9839479	0.9882145	0.9759001	0.99683774	0.9833679
0.0	0.99060714	0.9957722	0.89098114	0.97818065	0.99452424	0.9839479	0.9882145	0.9759001	0.99683774	0.9833679
0.0	0.99060714	0.9957722	0.89098114	0.97818065	0.99452424	0.9839479	0.9882145	0.9759001	0.99683774	0.9833679
0.0	0.99858606	0.995861	0.99332124	0.9963498	0.99721116	0.99228877	0.99121886	0.99934906	0.99685967	0.9994172
0.0	0.99060714	0.9957722	0.89098114	0.97818065	0.99452424	0.9839479	0.9882145	0.9759001	0.99683774	0.9833679
0.0	0.98879457	0.9914454	0.99522555	0.9693644	0.9948742	0.9529182	0.9921151	0.99906737	0.9869463	0.98903054
0.0	0.99609727	0.9968374	0.9971975	0.99544746	0.9987081	0.99380255	0.99525523	0.9997545	0.9982652	0.99968433
0.0	0.99060714	0.9957722	0.89098114	0.97818065	0.99452424	0.9839479	0.9882145	0.9759001	0.99683774	0.9833679
0.0	0.9938949	0.9881458	0.99299216	0.97904825	0.99397886	0.9607717	0.9519731	0.9993267	0.9964508	0.9980844
0.0	0.99060714	0.9957722	0.89098114	0.97818065	0.99452424	0.9839479	0.9882145	0.9759001	0.99683774	0.9833679
0.0	0.00055500946	0.0028923755	0.6813901	0.97818065	0.0019073434	0.0033629506	0.9882145	0.19458203	0.007638208	0.60708284
0.0	0.00036206763	0.23852317	0.0508953	0.000102211896	0.12799373	0.12547682	0.075791866	0.0001295373	0.17916812	0.0003827879
0.0	0.99060714	0.9957722	0.89098114	0.97818065	0.99452424	0.9839479	0.9882145	0.9759001	0.99683774	0.9833679
0.0	0.99060714	0.9957722	0.89098114	0.97818065	0.99452424	0.9839479	0.9882145	0.9759001	0.99683774	0.9833679
0.0	0.9965939	0.99746704	0.99903774	0.9977442	0.99892503	0.994615	0.99644417	0.9998555	0.99803156	0.9991284
0.0	0.99973065	0.99895215	0.9989807	0.99878293	0.9997875	0.9991037	0.99919766	0.9999231	0.99956423	0.99995375
0.0	0.9998354	0.9993243	0.99871325	0.9990126	0.99967873	0.99860626	0.9989317	0.9998771	0.9995307	0.9999093
0.0	0.99973065	0.99895215	0.9989807	0.99878293	0.9997875	0.9991037	0.99919766	0.9999231	0.99956423	0.99995375
0.0	0.99060714	0.9957722	0.89098114	0.97818065	0.99452424	0.9839479	0.9882145	0.9759001	0.99683774	0.9833679
0.0	0.024940914	0.009708013	0.15600212	0.039580464	0.04722143	0.0013285966	0.033349313	0.050862346	0.11530925	0.059032016
0.0	0.004673595	0.0019396197	0.038184237	0.002378954	0.010704064	0.00040309248	0.0075908573	0.010934264	0.0018541481	0.006305712
0.0	0.9739975	0.7863553	0.4748993	0.4957124	0.97168374	0.8714975	0.9575961	0.994941	0.7578905	0.9471402
0.0	0.18655069	0.023734063	0.014926199	0.00023584916	0.0036560025	0.0022817878	0.2666616	0.5131742	0.0034254927	0.012702396
0.0	0.18655069	0.023734063	0.014926199	0.00023584916	0.0036560025	0.0022817878	0.2666616	0.5131742	0.0034254927	0.012702396
0.0	0.98147756	0.9900052	0.9979572	0.9415712	0.9972863	0.99404055	0.99534696	0.9909384	0.97552514	0.9972779
0.0	0.052986246	0.62567663	0.0948352	0.4228388	0.058242626	0.014279142	0.7672989	0.0013532161	0.021228965	0.6216455
0.0	0.99060714	0.9957722	0.89098114	0.97818065	0.99452424	0.9839479	0.9882145	0.9759001	0.99683774	0.9833679
0.0	0.99060714	0.9957722	0.89098114	0.97818065	0.99452424	0.9839479	0.9882145	0.9759001	0.99683774	0.9833679
0.0	0.99060714	0.9957722	0.89098114	0.97818065	0.99452424	0.9839479	0.9882145	0.9759001	0.99683774	0.9833679
0.0	0.00032618627	0.00019469707	0.00060380984	2.7345213e-05	0.00078964926	8.78194e-05	0.00033311773	0.00031259557	0.0002732479	0.0050877985
0.0	0.0060628615	0.028722651	0.024599807	0.00074974896	0.30374438	0.005389892	0.9157244	0.0015362846	0.00013395197	0.00073579897
0.0	0.99060714	0.9957722	0.89098114	0.97818065	0.99452424	0.9839479	0.9882145	0.9759001	0.99683774	0.9833679
0.0	0.99060714	0.9957722	0.89098114	0.97818065	0.99452424	0.9839479	0.9882145	0.9759001	0.99683774	0.9833679
0.0	0.9997162	0.99919397	0.9987224	0.9982786	0.9998116	0.9983779	0.9990941	0.9998989	0.99958783	0.99987006
0.0	0.98147756	0.9900052	0.9979572	0.9415712	0.9972863	0.99404055	0.99534696	0.9909384	0.97552514	0.9972779
0.0	0.9958417	0.9993826	0.99831116	0.9993623	0.99942124	0.99833626	0.9988417	0.9998747	0.998987	0.9997284
0.0	0.0060628615	0.028722651	0.024599807	0.00074974896	0.30374438	0.005389892	0.9157244	0.0015362846	0.00013395197	0.00073579856
0.0	0.58104956	0.76784277	0.9665698	0.14413977	0.29680312	0.049308915	0.35330302	0.39257976	0.71264946	0.80463284
0.0	0.99060714	0.9957722	0.8909811	0.97818065	0.99452424	0.9839479	0.9882145	0.9759001	0.99683774	0.9833679
0.0	0.99060714	0.9957722	0.89098114	0.97818065	0.99452424	0.9839479	0.9882145	0.9759001	0.99683774	0.9833679
0.0	0.99060714	0.9957722	0.89098114	0.97818065	0.99452424	0.9839479	0.9882145	0.9759001	0.99683774	0.9833679
0.0	0.02494091	0.009708013	0.15600213	0.039580476	0.04722142	0.0013285966	0.033349313	0.050862357	0.1153092	0.059032016
0.0	0.99060714	0.9957722	0.89098114	0.97818065	0.99452424	0.9839479	0.9882145	0.9759001	0.99683774	0.9833679
0.0	0.024940914	0.009708013	0.15600213	0.039580464	0.04722143	0.0013285966	0.033349313	0.050862357	0.115309276	0.059032027
0.0	0.025923789	0.0096759405	0.15640548	0.03838907	0.050398733	0.0013285966	0.03364022	0.05478215	0.12722632	0.06335836
0.0	0.99060714	0.9957722	0.89098114	0.97818065	0.99452424	0.9839479	0.9882145	0.9759001	0.99683774	0.9833679
0.0	0.0007574716	0.022528527	0.032202885	0.09745235	0.94609714	0.54509866	0.4985527	0.19093853	0.024506714	0.0034436584
0.0	0.025064386	0.012344964	0.1549167	0.03544617	0.048449773	0.0014618789	0.032331657	0.060463924	0.14137855	0.05903204
0.0	0.9997464	0.99860007	0.9985922	0.99818736	0.999718	0.99885166	0.9990539	0.9998747	0.99938273	0.99993944
0.0	0.9997464	0.99860007	0.9985922	0.99818736	0.999718	0.99885166	0.9990539	0.9998747	0.99938273	0.99993944
0.0	0.9997162	0.99919397	0.9987224	0.9982786	0.9998116	0.9983779	0.9990941	0.9998989	0.99958783	0.99987006
0.0	0.00032618627	0.00019469726	0.00060380984	2.7345213e-05	0.00078964926	8.78194e-05	0.00033311773	0.00031259557	0.0002732479	0.0050877985
0.0	0.0060628643	0.028722651	0.024599807	0.00074974896	0.3037444	0.005389892	0.9157244	0.0015362836	0.00013395197	0.00073579926
0.0	0.9997162	0.99919397	0.9987224	0.9982786	0.9998116	0.9983779	0.9990941	0.9998989	0.99958783	0.99987006
0.0	0.00032618627	0.00019469726	0.00060380984	2.7345213e-05	0.00078964926	8.78194e-05	0.00033311773	0.00031259557	0.0002732479	0.0050877985
0.0	0.0060628643	0.028722651	0.024599807	0.00074974896	0.30374438	0.005389892	0.9157244	0.0015362846	0.00013395197	0.00073579856
0.0	0.9997464	0.99860007	0.9985922	0.99818736	0.999718	0.99885166	0.9990539	0.9998747	0.99938273	0.99993944
0.0	0.9997162	0.99919397	0.9987224	0.9982786	0.9998116	0.9983779	0.9990941	0.9998989	0.99958783	0.99987006
0.0	0.00032618627	0.00019469707	0.00060380984	2.7345213e-05	0.00078964926	8.78194e-05	0.00033311773	0.00031259557	0.0002732479	0.0050877985
0.0	0.0060628615	0.028722651	0.024599807	0.00074974896	0.30374438	0.005389892	0.9157244	0.0015362846	0.00013395197	0.00073579897
0.0	0.9997464	0.99860007	0.9985922	0.99818736	0.999718	0.99885166	0.9990539	0.9998747	0.99938273	0.99993944
0.0	0.9997162	0.99919397	0.9987224	0.9982786	0.9998116	0.9983779	0.9990941	0.9998989	0.99958783	0.99987006
0.0	0.00032618627	0.00019469707	0.00060380984	2.7345213e-05	0.00078964926	8.78194e-05	0.00033311773	0.00031259557	0.00027324815	0.0050877985
0.0	0.0060628643	0.028722646	0.024599807	0.0007497486	0.3037444	0.005389892	0.9157244	0.0015362846	0.00013395197	0.00073579897
0.0	0.9947188	0.99905413	0.99461526	0.9954946	0.9888131	0.9979627	0.9961468	0.9982829	0.9975641	0.9993735
0.0	0.99060714	0.9957722	0.89098114	0.97818065	0.99452424	0.9839479	0.9882145	0.9759001	0.99683774	0.9833679
0.0	0.99060714	0.9957722	0.89098114	0.97818065	0.99452424	0.9839479	0.9882145	0.9759001	0.99683774	0.9833679
0.0	0.99609727	0.9968374	0.9971975	0.99544746	0.9987081	0.99380255	0.99525523	0.9997545	0.9982652	0.99968433
0.0	0.024867645	0.009682956	0.15765105	0.0434574	0.04722143	0.0015113358	0.034117557	0.0581478	0.1153092	0.05903204
0.0	0.0007385024	0.096702985	3.3408513e-05	0.029926447	0.99452424	0.35420915	0.06987857	0.064172074	0.99683774	0.9833679
0.0	0.9995271	0.9990055	0.99958116	0.99815685	0.99982184	0.9956802	0.99926287	0.9998155	0.9989347	0.9997191
0.0	0.99060714	0.9957722	0.89098114	0.97818065	0.99452424	0.9839479	0.9882145	0.9759001	0.99683774	0.9833679
0.0	0.46635464	0.8029931	0.9425127	0.81852776	0.910947	0.84419703	0.91818076	0.967911	0.7717511	0.9859577
0.0	0.45861882	0.7976044	0.9405545	0.79697764	0.90580434	0.85951036	0.8806687	0.9628977	0.80198467	0.9778813
0.0	0.46438834	0.7837944	0.9479318	0.80679584	0.90979654	0.8485954	0.9042817	0.9625102	0.79017437	0.98661417
0.0	0.5689507	0.904918	0.94652903	0.9132658	0.95588773	0.8805173	0.9449046	0.98334783	0.8661603	0.99473286
0.0	0.4958187	0.82313657	0.94162565	0.78088367	0.91310906	0.86168146	0.90872985	0.9557437	0.7862221	0.98737353
0.0	0.43121436	0.7968254	0.92914444	0.80931115	0.9184914	0.8606481	0.91668165	0.96097076	0.80729914	0.984574
0.0	0.40058702	0.8206368	0.9388553	0.80619675	0.911643	0.85988206	0.91530526	0.960667	0.78482205	0.9860173
0.0	0.9971942	0.9994136	0.9943745	0.99745387	0.9914095	0.99870527	0.9976478	0.9990088	0.9988393	0.9995074
0.0	0.99060714	0.9957722	0.8909811	0.97818065	0.99452424	0.9839479	0.9882145	0.9759001	0.99683774	0.9833679
0.0	0.99060714	0.9957722	0.8909811	0.97818065	0.99452424	0.9839479	0.9882145	0.9759001	0.99683774	0.9833679
0.0	0.99060714	0.9957722	0.8909811	0.97818065	0.99452424	0.9839479	0.9882145	0.9759001	0.99683774	0.9833679
0.0	0.99060714	0.9957722	0.8909811	0.97818065	0.99452424	0.9839479	0.9882145	0.9759001	0.99683774	0.9833679
0.0	0.9967957	0.9993994	0.99617356	0.99730396	0.9923718	0.99885404	0.99785775	0.9990308	0.9991762	0.9995654
0.0	0.9947188	0.99905413	0.99461526	0.9954946	0.9888131	0.9979627	0.9961468	0.9982829	0.9975641	0.9993735
0.0	0.9947188	0.99905413	0.99461526	0.9954946	0.9888131	0.9979627	0.9961468	0.9982829	0.9975641	0.9993735
0.0	0.9947188	0.99905413	0.99461526	0.9954946	0.9888131	0.9979627	0.9961468	0.9982829	0.9975641	0.9993735
0.0	0.9947188	0.99905413	0.99461526	0.9954946	0.9888131	0.9979627	0.9961468	0.9982829	0.9975641	0.9993735
0.0	0.9971942	0.9994136	0.9943745	0.99745387	0.9914095	0.99870527	0.9976478	0.9990088	0.9988393	0.9995074
0.0	0.99060714	0.9957722	0.8909811	0.97818065	0.99452424	0.9839479	0.9882145	0.9759001	0.99683774	0.9833679
0.0	0.99060714	0.9957722	0.8909811	0.97818065	0.99452424	0.9839479	0.9882145	0.9759001	0.99683774	0.9833679
0.0	0.99060714	0.9957722	0.8909811	0.97818065	0.99452424	0.9839479	0.9882145	0.9759001	0.99683774	0.9833679
0.0	0.9972168	0.99932325	0.9953517	0.99733305	0.99217117	0.9988979	0.9976841	0.9988171	0.99855787	0.9996234
0.0	0.99060714	0.9957722	0.89098114	0.97818065	0.99452424	0.9839479	0.9882145	0.9759001	0.99683774	0.9833679
0.0	0.99060714	0.9957722	0.89098114	0.97818065	0.99452424	0.9839479	0.9882145	0.9759001	0.99683774	0.9833679
0.0	0.99060714	0.9957722	0.89098114	0.97818065	0.99452424	0.9839479	0.9882145	0.9759001	0.99683774	0.9833679
0.0	0.99060714	0.9957722	0.89098114	0.97818065	0.99452424	0.9839479	0.9882145	0.9759001	0.99683774	0.9833679
0.0	0.98879457	0.9914454	0.99522555	0.9693644	0.9948742	0.9529182	0.9921151	0.99906737	0.9869463	0.98903054
0.0	0.99609727	0.9968374	0.9971975	0.99544746	0.9987081	0.99380255	0.99525523	0.9997545	0.9982652	0.99968433
0.0	0.99060714	0.9957722	0.8909811	0.97818065	0.99452424	0.9839479	0.9882145	0.9759001	0.99683774	0.9833679
0.0	0.9995271	0.9990055	0.99958116	0.99815685	0.99982184	0.9956802	0.99926287	0.9998155	0.9989347	0.9997191
0.0	0.99060714	0.9957722	0.89098114	0.97818065	0.99452424	0.9839479	0.9882145	0.9759001	0.99683774	0.9833679
0.0	0.99060714	0.9957722	0.89098114	0.97818065	0.99452424	0.9839479	0.9882145	0.9759001	0.99683774	0.9833679
0.0	0.98147756	0.9900052	0.9979572	0.9415712	0.9972863	0.99404055	0.99534696	0.9909384	0.97552514	0.9972779
0.0	0.17707695	0.16673104	0.20457657	0.015750721	0.49739054	0.016731817	0.8657654	0.061924487	0.0011762192	0.2419843
0.0	0.99060714	0.9957722	0.8909811	0.97818065	0.99452424	0.9839479	0.9882145	0.9759001	0.99683774	0.9833679
0.0	0.99060714	0.9957722	0.89098114	0.97818065	0.99452424	0.9839479	0.9882145	0.9759001	0.99683774	0.9833679
0.0	0.99060714	0.9957722	0.89098114	0.97818065	0.99452424	0.9839479	0.9882145	0.9759001	0.99683774	0.9833679
0.0	0.99060714	0.9957722	0.89098114	0.97818065	0.99452424	0.9839479	0.9882145	0.9759001	0.99683774	0.9833679
0.0	0.99060714	0.9957722	0.89098114	0.97818065	0.99452424	0.9839479	0.9882145	0.9759001	0.99683774	0.9833679
0.0	0.99060714	0.9957722	0.8909811	0.97818065	0.99452424	0.9839479	0.9882145	0.9759001	0.99683774	0.9833679
0.0	0.99060714	0.9957722	0.89098114	0.97818065	0.99452424	0.9839479	0.9882145	0.9759001	0.99683774	0.9833679
0.0	0.99060714	0.9957722	0.89098114	0.97818065	0.99452424	0.9839479	0.9882145	0.9759001	0.99683774	0.9833679
0.0	0.99060714	0.9957722	0.89098114	0.97818065	0.99452424	0.9839479	0.9882145	0.9759001	0.99683774	0.9833679
0.0	0.99060714	0.9957722	0.89098114	0.97818065	0.99452424	0.9839479	0.9882145	0.9759001	0.99683774	0.9833679
0.0	0.99060714	0.9957722	0.89098114	0.97818065	0.99452424	0.9839479	0.9882145	0.9759001	0.99683774	0.9833679
0.0	0.9718602	0.9959092	0.9954893	0.9921773	0.9975368	0.9665155	0.99424946	0.9989625	0.9871516	0.99716645
0.0	0.99060714	0.9957722	0.8909811	0.97818065	0.99452424	0.9839479	0.9882145	0.9759001	0.99683774	0.9833679
0.0	0.9984963	0.9991867	0.999652	0.9971481	0.9995492	0.99063444	0.99872345	0.9998728	0.99789125	0.9987459
0.0	0.9997162	0.99919397	0.9987224	0.9982786	0.9998116	0.9983779	0.9990941	0.9998989	0.99958783	0.99987006
0.0	0.99060714	0.9957722	0.89098114	0.97818065	0.99452424	0.9839479	0.9882145	0.9759001	0.99683774	0.9833679
0.0	0.99671954	0.99283504	0.99433255	0.9955369	0.9990922	0.97727215	0.9965552	0.99945337	0.99716955	0.9973586
0.0	0.99060714	0.9957722	0.89098114	0.97818065	0.99452424	0.9839479	0.9882145	0.9759001	0.99683774	0.9833679
0.0	0.99060714	0.9957722	0.89098114	0.97818065	0.99452424	0.9839479	0.9882145	0.9759001	0.99683774	0.9833679
0.0	0.99858606	0.995861	0.99332124	0.9963498	0.99721104	0.99228877	0.99121886	0.99934906	0.99685967	0.9994172
0.0	0.9967501	0.99744886	0.9990877	0.9976292	0.99896646	0.9947601	0.9965418	0.9998623	0.99795145	0.9991284
0.0	0.998242	0.9984498	0.9979557	0.9981993	0.9991623	0.99685705	0.99769884	0.99984634	0.99889827	0.9998122
0.0	0.99985766	0.9994955	0.9988238	0.99927825	0.9997485	0.9988348	0.99921525	0.99989283	0.9996693	0.9999236
0.0	0.99975973	0.9990088	0.998374	0.9983475	0.9995371	0.99803585	0.9986946	0.9998423	0.99945194	0.999879
0.0	0.04598137	0.017773995	0.0012084944	0.007978203	0.0016376677	0.0022101726	0.0016887023	0.00090268493	0.012380887	0.9833679
0.0	0.99960095	0.99926955	0.999607	0.9987606	0.9998565	0.9964104	0.9993942	0.99985635	0.99928385	0.99976784
0.0	0.9990695	0.9981325	0.994334	0.9988776	0.9986462	0.9950047	0.9965579	0.9995541	0.99874324	0.99969923
0.0	0.99060714	0.9957722	0.89098114	0.97818065	0.99452424	0.9839479	0.9882145	0.9759001	0.99683774	0.9833679
0.0	0.06552081	0.08031211	0.29188073	0.007763904	0.096596	0.017634407	0.02415896	0.34082714	0.09991443	0.1316302
0.0	0.99980646	0.99895453	0.9987841	0.9988041	0.9997757	0.9991013	0.9992581	0.99989486	0.9995765	0.9999436
0.0	0.99782395	0.97437966	0.097004004	0.94250315	0.98680645	0.99882203	0.99441975	0.0020640495	0.39782208	0.9919151
0.0	0.9933236	0.66901666	0.2402971	0.4523091	0.7859356	0.9965095	0.99100083	0.0061828033	0.03118739	0.039908383
0.0	0.99609727	0.9968374	0.9971975	0.99544746	0.9987081	0.99380255	0.99525523	0.9997545	0.9982652	0.99968433
0.0	0.9998024	0.99870026	0.99900657	0.9979772	0.9996394	0.9984705	0.99819094	0.9995945	0.999795	0.99983954
0.0	0.99060714	0.9957722	0.89098114	0.97818065	0.99452424	0.9839479	0.9882145	0.9759001	0.99683774	0.9833679
0.0	0.99060714	0.9957722	0.89098114	0.97818065	0.99452424	0.9839479	0.9882145	0.9759001	0.99683774	0.9833679
0.0	0.99060714	0.9957722	0.89098114	0.97818065	0.99452424	0.9839479	0.9882145	0.9759001	0.99683774	0.9833679
0.0	0.99060714	0.9957722	0.89098114	0.97818065	0.99452424	0.9839479	0.9882145	0.9759001	0.99683774	0.9833679
0.0	0.99060714	0.9957722	0.89098114	0.97818065	0.99452424	0.9839479	0.9882145	0.9759001	0.99683774	0.9833679
0.0	0.99060714	0.9957722	0.89098114	0.97818065	0.99452424	0.9839479	0.9882145	0.9759001	0.99683774	0.9833679
0.0	0.9995271	0.9990055	0.99958116	0.99815685	0.99982184	0.9956802	0.99926287	0.9998155	0.9989347	0.9997191
0.0	0.9997162	0.99919397	0.9987224	0.9982786	0.9998116	0.9983779	0.9990941	0.9998989	0.99958783	0.99987006
0.0	0.99060714	0.9957722	0.89098114	0.97818065	0.99452424	0.9839479	0.9882145	0.9759001	0.99683774	0.9833679
0.0	0.99060714	0.9957722	0.89098114	0.97818065	0.99452424	0.9839479	0.9882145	0.9759001	0.99683774	0.9833679
0.0	0.99060714	0.9957722	0.89098114	0.97818065	0.99452424	0.9839479	0.9882145	0.9759001	0.99683774	0.9833679
0.0	0.9997162	0.99919397	0.9987224	0.9982786	0.9998116	0.9983779	0.9990941	0.9998989	0.99958783	0.99987006
0.0	0.99060714	0.9957722	0.89098114	0.97818065	0.99452424	0.9839479	0.9882145	0.9759001	0.99683774	0.9833679
0.0	0.00032618627	0.00019469707	0.00060380984	2.7345213e-05	0.00078964926	8.78194e-05	0.00033311773	0.00031259557	0.0002732479	0.0050877985
0.0	0.99060714	0.9957722	0.89098114	0.97818065	0.99452424	0.9839479	0.9882145	0.9759001	0.99683774	0.9833679
0.0	0.9984963	0.9991867	0.999652	0.9971481	0.9995492	0.99063444	0.99872345	0.9998728	0.99789125	0.9987459
0.0	0.9997162	0.99919397	0.9987224	0.9982786	0.9998116	0.9983779	0.9990941	0.9998989	0.99958783	0.99987006
0.0	0.99060714	0.9957722	0.89098114	0.97818065	0.99452424	0.9839479	0.9882145	0.9759001	0.99683774	0.9833679
0.0	0.99060714	0.9957722	0.89098114	0.97818065	0.99452424	0.9839479	0.9882145	0.9759001	0.99683774	0.9833679
0.0	0.99671954	0.99283504	0.99433255	0.9955369	0.9990922	0.97727215	0.9965552	0.99945337	0.99716955	0.9973586
0.0	0.8900599	0.88517034	0.4156293	0.96736676	0.99033546	0.056246214	0.95513695	0.9939272	0.8265567	0.9684636
0.0	0.9945596	0.9978796	0.9351986	0.20493264	0.9939739	0.32410878	0.37810767	0.9934836	0.9863458	0.98233
0.0	0.99060714	0.9957722	0.89098114	0.97818065	0.99452424	0.9839479	0.9882145	0.9759001	0.99683774	0.9833679
0.0	0.99060714	0.9957722	0.89098114	0.97818065	0.99452424	0.9839479	0.9882145	0.9759001	0.99683774	0.9833679
0.0	0.9997162	0.99919397	0.9987224	0.9982786	0.9998116	0.9983779	0.9990941	0.9998989	0.99958783	0.99987006
0.0	0.99060714	0.9957722	0.89098114	0.97818065	0.99452424	0.9839479	0.9882145	0.9759001	0.99683774	0.9833679
0.0	0.00032618627	0.00019469707	0.00060380984	2.7345213e-05	0.00078964926	8.78194e-05	0.00033311802	0.00031259557	0.00027324815	0.0050877985
0.0	0.0060628615	0.028722651	0.024599807	0.00074974896	0.3037444	0.005389892	0.9157244	0.0015362846	0.00013395197	0.00073579897
0.0	0.9992291	0.9990068	0.9992643	0.99824595	0.9997546	0.99280244	0.9986939	0.9999262	0.99959546	0.99983156
0.0	0.6979881	0.36188054	0.7097929	0.49219266	0.9261897	0.22620149	0.48569345	0.9403849	0.49044645	0.8409157
0.0	0.55569434	0.14393942	0.6743926	0.2162405	0.88587815	0.15397593	0.41065162	0.8475349	0.29059204	0.70088387
0.0	0.9998354	0.9993243	0.99871325	0.9990126	0.99967873	0.99860626	0.9989317	0.9998771	0.9995307	0.9999093
0.0	0.99060714	0.9957722	0.89098114	0.97818065	0.99452424	0.9839479	0.9882145	0.9759001	0.99683774	0.9833679
0.0	0.99060714	0.9957722	0.89098114	0.97818065	0.99452424	0.9839479	0.9882145	0.9759001	0.99683774	0.9833679
0.0	0.024940914	0.009708013	0.15600212	0.039580476	0.047221407	0.0013285966	0.033349313	0.050862346	0.115309276	0.059032027
0.0	0.37420353	0.7131882	0.92960453	0.6938288	0.87360185	0.7823509	0.8600957	0.9285405	0.71209824	0.9778813
0.0	0.99858606	0.995861	0.99332124	0.9963498	0.99721104	0.99228877	0.99121886	0.99934906	0.99685967	0.9994172
0.0	0.9998354	0.9993243	0.99871325	0.9990126	0.99967873	0.99860626	0.9989317	0.9998771	0.9995307	0.9999093
0.0	0.9965939	0.99746704	0.99903774	0.9977442	0.99892503	0.994615	0.99644417	0.9998555	0.99803156	0.9991284
0.0	0.13270536	0.0070833704	0.10454036	0.0022973937	0.24714297	0.11511006	0.38680616	0.010270803	0.026065798	0.03310445
0.0	0.99060714	0.9957722	0.89098114	0.97818065	0.99452424	0.9839479	0.9882145	0.9759001	0.99683774	0.9833679
0.0	0.98879457	0.9914454	0.99522555	0.9693644	0.9948742	0.9529182	0.9921151	0.99906737	0.9869463	0.98903054
0.0	0.9938949	0.9881458	0.99299216	0.97904825	0.99397886	0.9607717	0.951973	0.9993267	0.9964508	0.9980844
0.0	0.99060714	0.9957722	0.89098114	0.97818065	0.99452424	0.9839479	0.9882145	0.9759001	0.99683774	0.9833679
0.0	0.99052423	0.9794963	0.9592889	0.9890414	0.99414307	0.9489163	0.98583037	0.99932826	0.9972819	0.9983854
0.0	0.99060714	0.9957722	0.89098114	0.97818065	0.99452424	0.9839479	0.9882145	0.9759001	0.99683774	0.9833679
0.0	0.99060714	0.9957722	0.89098114	0.97818065	0.99452424	0.9839479	0.9882145	0.9759001	0.99683774	0.9833679
0.0	0.99060714	0.9957722	0.89098114	0.97818065	0.99452424	0.9839479	0.9882145	0.9759001	0.99683774	0.9833679
0.0	0.99609727	0.9968374	0.9971975	0.99544746	0.9987081	0.99380255	0.99525523	0.9997545	0.9982652	0.99968433
0.0	0.99060714	0.9957722	0.89098114	0.97818065	0.99452424	0.9839479	0.9882145	0.9759001	0.99683774	0.9833679
0.0	0.9966324	0.99356574	0.9943598	0.9920775	0.99612623	0.9823475	0.9764481	0.9996716	0.9982576	0.99869764
0.0	0.0060628643	0.028722646	0.024599807	0.0007497493	0.30374438	0.005389892	0.9157244	0.0015362846	0.00013395197	0.00073579856
0.0	0.00036206763	0.23852311	0.05089532	0.000102211896	0.12799372	0.12547682	0.075791866	0.0001295373	0.17916812	0.00038278752
0.0	0.16572759	0.0003960312	0.0014978175	0.00036136984	0.11609764	0.00025357574	0.0009090356	0.0033370832	0.0023246317	0.0005485362
0.0	0.99060714	0.9957722	0.89098114	0.97818065	0.99452424	0.9839479	0.9882145	0.9759001	0.99683774	0.9833679
0.0	0.99858606	0.995861	0.99332124	0.9963498	0.99721116	0.99228877	0.99121886	0.99934906	0.99685967	0.9994172
0.0	0.99819046	0.99737704	0.995765	0.9986539	0.9996418	0.9916864	0.998002	0.9997539	0.99911207	0.9983449
0.0	0.009549333	0.006122422	0.046630047	0.009512465	0.027349032	0.00086817535	0.014178989	0.027705314	0.005298282	0.013894197
0.0	0.0006884873	0.29557034	0.014314003	0.021727612	0.89377236	0.8704663	0.91268593	0.28108975	0.4398826	0.00046365583
0.0	0.99699855	0.99316734	0.994703	0.996527	0.99929655	0.98165625	0.9971155	0.9994894	0.99769884	0.9974057
0.0	0.99819046	0.99737704	0.995765	0.9986539	0.9996418	0.9916864	0.998002	0.9997539	0.99911207	0.9983449
0.0	0.028222669	0.015168755	0.22745219	0.0010060895	0.016424032	0.03258801	0.61689943	0.0077181873	0.025152141	0.065096825
0.0	0.00533472	0.0019398079	0.040327176	0.003546689	0.015964957	0.0004612096	0.011056669	0.011930403	0.0023592454	0.006905476
0.0	0.99060714	0.9957722	0.89098114	0.97818065	0.99452424	0.9839479	0.9882145	0.9759001	0.99683774	0.9833679
0.0	0.9998354	0.9993243	0.99871325	0.9990126	0.99967873	0.99860626	0.9989317	0.9998771	0.9995307	0.9999093
0.0	0.99973065	0.99895215	0.9989807	0.99878293	0.9997875	0.9991037	0.99919766	0.9999231	0.99956423	0.99995375
0.0	0.9997162	0.99919397	0.9987224	0.9982786	0.9998116	0.9983779	0.9990941	0.9998989	0.99958783	0.99987006
0.0	0.98569006	0.99083734	0.9777198	0.9864305	0.9972019	0.8509691	0.98583096	0.99742657	0.98636603	0.99695325
0.0	0.99060714	0.9957722	0.89098114	0.97818065	0.99452424	0.9839479	0.9882145	0.9759001	0.99683774	0.9833679
0.0	0.99060714	0.9957722	0.89098114	0.97818065	0.99452424	0.9839479	0.9882145	0.9759001	0.99683774	0.9833679
0.0	0.91102934	0.7880668	0.8934862	0.7428434	0.95774907	0.812658	0.5383185	0.9563849	0.8426949	0.9725356
0.0	0.99060714	0.9957722	0.8909811	0.97818065	0.99452424	0.9839479	0.9882145	0.9759001	0.99683774	0.9833679
0.0	0.984736	0.03615297	0.20570934	0.054774605	0.08178479	0.036146365	0.07254101	0.06402046	0.015187009	0.048767254
0.0	0.99898964	0.99975497	0.9994091	0.99933165	0.9995783	0.9995604	0.9990527	0.99993	0.9996074	0.9998822
0.0	0.99881124	0.9997626	0.99935776	0.99909186	0.99949706	0.9995159	0.99919814	0.9998876	0.99966383	0.9998728
0.0	0.99900264	0.9996996	0.999328	0.9991566	0.9995635	0.9994962	0.99904543	0.99990845	0.9995907	0.999874
0.0	0.9983564	0.99968266	0.9993618	0.99890995	0.9994691	0.9993369	0.9989071	0.99991596	0.9993079	0.99984145
0.0	0.9979679	0.99811375	0.99775773	0.9956274	0.99911314	0.995142	0.99753845	0.9998779	0.99918514	0.99980456
0.0	0.22599989	0.01150528	0.44394654	0.02481982	0.17344224	0.23708905	0.23631011	0.115847036	0.027816834	0.1379003
0.0	0.51396656	0.031492725	0.45648885	0.011842715	0.066645496	0.8064313	0.05885376	0.8457839	0.92929167	0.22291073
0.0	0.99060714	0.9957722	0.89098114	0.97818065	0.99452424	0.9839479	0.9882145	0.9759001	0.99683774	0.9833679
0.0	0.99060714	0.9957722	0.89098114	0.97818065	0.99452424	0.9839479	0.9882145	0.9759001	0.99683774	0.9833679
0.0	0.9970299	0.9976699	0.99752945	0.9970964	0.9989644	0.995327	0.99577725	0.99982184	0.99874383	0.99968433
0.0	0.99060714	0.9957722	0.89098114	0.97818065	0.99452424	0.9839479	0.9882145	0.9759001	0.99683774	0.9833679
0.0	0.99060714	0.9957722	0.89098114	0.97818065	0.99452424	0.9839479	0.9882145	0.9759001	0.99683774	0.9833679
0.0	0.99609727	0.9968374	0.9971975	0.99544746	0.9987081	0.99380255	0.99525523	0.9997545	0.9982652	0.99968433
0.0	0.99609727	0.9968374	0.9971975	0.99544746	0.9987081	0.99380255	0.99525523	0.9997545	0.9982652	0.99968433
0.0	0.99609727	0.9968374	0.9971975	0.99544746	0.9987081	0.99380255	0.99525523	0.9997545	0.9982652	0.99968433
0.0	0.99609727	0.9968374	0.9971975	0.99544746	0.9987081	0.99380255	0.99525523	0.9997545	0.9982652	0.99968433
0.0	0.99609727	0.9968374	0.9971975	0.99544746	0.9987081	0.99380255	0.99525523	0.9997545	0.9982652	0.99968433
0.0	0.998242	0.9984498	0.9979557	0.9981993	0.9991623	0.99685705	0.99769884	0.99984634	0.99889827	0.9998122
0.0	0.99060714	0.9957722	0.89098114	0.97818065	0.99452424	0.9839479	0.9882145	0.9759001	0.99683774	0.9833679
0.0	0.99060714	0.9957722	0.89098114	0.97818065	0.99452424	0.9839479	0.9882145	0.9759001	0.99683774	0.9833679
0.0	0.99060714	0.9957722	0.89098114	0.97818065	0.99452424	0.9839479	0.9882145	0.9759001	0.99683774	0.9833679
0.0	0.99609727	0.9968374	0.9971975	0.99544746	0.9987081	0.99380255	0.99525523	0.9997545	0.9982652	0.99968433
0.0	0.99060714	0.9957722	0.89098114	0.97818065	0.99452424	0.9839479	0.9882145	0.9759001	0.99683774	0.9833679
0.0	0.9957974	0.9865709	0.97173	0.9951637	0.9972247	0.97695816	0.9936293	0.9995652	0.99858874	0.9991315
0.0	0.99060714	0.9957722	0.89098114	0.97818065	0.99452424	0.9839479	0.9882145	0.9759001	0.99683774	0.9833679
0.0	0.99060714	0.9957722	0.89098114	0.97818065	0.99452424	0.9839479	0.9882145	0.9759001	0.99683774	0.9833679
0.0	0.9968219	0.99415636	0.98501706	0.99739766	0.9986106	0.9836631	0.9976566	0.9997892	0.9994374	0.99944645
0.0	0.99060714	0.9957722	0.89098114	0.97818065	0.99452424	0.9839479	0.9882145	0.9759001	0.99683774	0.9833679
0.0	0.99052423	0.9794963	0.9592889	0.9890414	0.99414307	0.9489163	0.98583037	0.99932826	0.9972819	0.9983854
0.0	0.9197822	0.53326106	0.95900327	0.77205014	0.9775407	0.8216551	0.8558028	0.91136134	0.8096116	0.97505844
0.0	0.9197822	0.5332611	0.95900327	0.77205014	0.9775407	0.82165504	0.8558028	0.91136134	0.80961156	0.97505844
0.0	0.9197822	0.5332612	0.95900327	0.77205014	0.9775407	0.82165504	0.8558028	0.91136134	0.80961156	0.97505844
0.0	0.99060714	0.9957722	0.89098114	0.97818065	0.99452424	0.9839479	0.9882145	0.9759001	0.99683774	0.9833679
0.0	0.99060714	0.9957722	0.89098114	0.97818065	0.99452424	0.9839479	0.9882145	0.9759001	0.99683774	0.9833679
0.0	0.9936792	0.9899333	0.96922797	0.99532866	0.99646676	0.96586144	0.9929717	0.99963033	0.9986345	0.9990363
0.0	0.99060714	0.9957722	0.89098114	0.97818065	0.99452424	0.9839479	0.9882145	0.9759001	0.99683774	0.9833679
0.0	0.99060714	0.9957722	0.89098114	0.97818065	0.99452424	0.9839479	0.9882145	0.9759001	0.99683774	0.9833679
0.0	0.99060714	0.9957722	0.89098114	0.97818065	0.99452424	0.9839479	0.9882145	0.9759001	0.99683774	0.9833679
0.0	0.9997162	0.99919397	0.9987224	0.9982786	0.9998116	0.9983779	0.9990941	0.9998989	0.99958783	0.99987006
0.0	0.0088584265	0.0008961598	0.013484961	0.0014767514	0.024434999	0.0010689802	0.0081214085	0.0034507758	0.0031639948	0.0044733738
0.0	0.99060714	0.9957722	0.89098114	0.97818065	0.99452424	0.9839479	0.9882145	0.9759001	0.99683774	0.9833679
0.0	0.99060714	0.9957722	0.89098114	0.97818065	0.99452424	0.9839479	0.9882145	0.9759001	0.99683774	0.9833679
0.0	0.99060714	0.9957722	0.89098114	0.97818065	0.99452424	0.9839479	0.9882145	0.9759001	0.99683774	0.9833679
0.0	0.99060714	0.9957722	0.89098114	0.97818065	0.99452424	0.9839479	0.9882145	0.9759001	0.99683774	0.9833679
0.0	0.99060714	0.9957722	0.89098114	0.97818065	0.99452424	0.9839479	0.9882145	0.9759001	0.99683774	0.9833679
0.0	0.99060714	0.9957722	0.89098114	0.97818065	0.99452424	0.9839479	0.9882145	0.9759001	0.99683774	0.9833679
0.0	0.99060714	0.9957722	0.89098114	0.97818065	0.99452424	0.9839479	0.9882145	0.9759001	0.99683774	0.9833679
0.0	0.99060714	0.9957722	0.89098114	0.97818065	0.99452424	0.9839479	0.9882145	0.9759001	0.99683774	0.9833679
0.0	0.99060714	0.9957722	0.89098114	0.97818065	0.99452424	0.9839479	0.9882145	0.9759001	0.99683774	0.9833679
0.0	0.99060714	0.9957722	0.89098114	0.97818065	0.99452424	0.9839479	0.9882145	0.9759001	0.99683774	0.9833679
0.0	0.99060714	0.9957722	0.89098114	0.97818065	0.99452424	0.9839479	0.9882145	0.9759001	0.99683774	0.9833679
0.0	0.8439025	0.5558225	0.5375652	0.5193808	0.7410521	0.32515472	0.3741451	0.9833086	0.042938765	0.9742793
0.0	0.99052423	0.9794963	0.9592889	0.9890414	0.99414307	0.9489163	0.98583037	0.99932826	0.9972819	0.9983854
0.0	0.99060714	0.9957722	0.89098114	0.97818065	0.99452424	0.9839479	0.9882145	0.9759001	0.99683774	0.9833679
0.0	0.9965939	0.99746704	0.99903774	0.9977442	0.99892503	0.994615	0.99644417	0.9998555	0.99803156	0.9991284
0.0	0.999405	0.9998797	0.99955016	0.9997311	0.9996923	0.99968624	0.9994961	0.9999627	0.9998456	0.9999428
0.0	0.035208028	0.022138292	0.20654657	0.07367892	0.0776841	0.0025242236	0.03599663	0.086397216	0.19028011	0.09698773
0.0	0.8778064	0.97636175	0.73488843	0.8230559	0.9231661	0.889278	0.66141945	0.97235686	0.91566235	0.96556574
0.0	0.9587227	0.021243615	0.002622446	0.00026391886	0.52892447	0.002580326	0.002033847	0.102115005	0.06790055	0.0031100933
0.0	0.07665094	0.0033292545	0.027713973	0.029120672	0.11866745	0.012970166	0.00591591	0.45747298	0.0036421905	0.13977462
0.0	0.98147756	0.9900052	0.9979572	0.9415712	0.9972863	0.99404055	0.99534696	0.9909384	0.97552514	0.9972779
0.0	0.99060714	0.9957722	0.89098114	0.97818065	0.99452424	0.9839479	0.9882145	0.9759001	0.99683774	0.9833679
0.0	0.002658115	0.00023353162	0.00222562	4.0459927e-05	0.0023605747	0.00011897218	0.00029006958	0.0014525868	8.1690836e-05	3.06586e-05
0.0	0.9975132	0.99559695	0.9955161	0.9968256	0.99933237	0.97727215	0.9973277	0.99963427	0.9980591	0.9977081
0.0	0.9975132	0.99559695	0.9955161	0.9968256	0.99933237	0.97727215	0.9973277	0.99963427	0.9980591	0.9977081
0.0	0.9917686	0.99474204	0.9960218	0.9814942	0.99627763	0.9529182	0.9942334	0.99929094	0.9920745	0.9911436
0.0	0.7049909	0.941652	0.9468438	0.92101043	0.95950866	0.26243648	0.89834154	0.8858553	0.70064986	0.8449244
0.0	0.99060714	0.9957722	0.89098114	0.97818065	0.99452424	0.9839479	0.9882145	0.9759001	0.99683774	0.9833679
0.0	0.99858606	0.995861	0.99332124	0.9963498	0.99721116	0.99228877	0.99121886	0.99934906	0.99685967	0.9994172
0.0	0.99965703	0.9996778	0.9996749	0.9994203	0.99962664	0.997769	0.99873465	0.99996436	0.99966395	0.999859
0.0	0.99060714	0.9957722	0.89098114	0.97818065	0.99452424	0.9839479	0.9882145	0.9759001	0.99683774	0.9833679
0.0	0.99060714	0.9957722	0.89098114	0.97818065	0.99452424	0.9839479	0.9882145	0.9759001	0.99683774	0.9833679
0.0	0.028190337	0.010106765	0.15500923	0.04050781	0.048469625	0.0013285966	0.03332273	0.0724279	0.14625174	0.07033998
0.0	0.9965939	0.99746704	0.99903774	0.9977442	0.99892503	0.994615	0.99644417	0.9998555	0.99803156	0.9991284
0.0	0.99060714	0.9957722	0.89098114	0.97818065	0.99452424	0.9839479	0.9882145	0.9759001	0.99683774	0.9833679
0.0	0.99060714	0.9957722	0.89098114	0.97818065	0.99452424	0.9839479	0.9882145	0.9759001	0.99683774	0.9833679
0.0	0.594576	0.7214015	0.715144	0.79208374	0.9308911	0.08585174	0.50289303	0.92959255	0.41925272	0.87190694
0.0	0.98569006	0.99083734	0.9777198	0.9864305	0.9972019	0.8509691	0.98583096	0.99742657	0.98636603	0.99695325
0.0	0.99876046	0.99697506	0.9963329	0.99853384	0.99964833	0.98878515	0.9982126	0.99969125	0.9990896	0.9996966
0.0	0.98569006	0.99083734	0.9777198	0.9864305	0.9972019	0.8509691	0.98583096	0.99742657	0.98636603	0.99695325
0.0	0.98377544	0.031744007	0.21006843	0.05352105	0.08593496	0.03515852	0.07002674	0.06251988	0.0135221975	0.04936294
0.0	0.9997464	0.99860007	0.9985922	0.99818736	0.999718	0.99885166	0.9990539	0.9998747	0.99938273	0.99993944
0.0	0.99060714	0.9957722	0.89098114	0.97818065	0.99452424	0.9839479	0.9882145	0.9759001	0.99683774	0.9833679
0.0	0.9998958	0.99965656	0.9994802	0.9995739	0.9999051	0.99954057	0.99960417	0.99993694	0.99983525	0.9999707
0.0	0.9998173	0.9995115	0.9990408	0.99894065	0.999861	0.9991948	0.9993512	0.99994755	0.99974674	0.9999043
0.0	0.94795924	0.005180804	0.14121646	0.2074622	0.948922	0.17011961	0.9562108	0.0968582	0.5390157	0.4020124
0.0	0.94795924	0.005180804	0.14121646	0.2074622	0.948922	0.17011961	0.9562108	0.0968582	0.5390157	0.4020124
0.0	0.90559745	0.9939818	0.961582	0.89601606	0.97507405	0.9383481	0.91015786	0.9969602	0.97669107	0.9823262
0.0	0.99060714	0.9957722	0.89098114	0.97818065	0.99452424	0.9839479	0.9882145	0.9759001	0.99683774	0.9833679
0.0	0.9965939	0.99746704	0.99903774	0.9977442	0.99892503	0.994615	0.99644417	0.9998555	0.99803156	0.9991284
0.0	0.099360116	0.091488585	0.70543903	0.00037639795	0.11816126	0.0016871579	0.100459784	0.5225092	0.00016346533	0.0032576618
0.0	0.035696305	0.014459522	0.17938967	0.05496734	0.066767	0.0018683384	0.04301329	0.08449041	0.15660624	0.080528855
0.0	0.3744181	0.034645326	0.07509918	0.012240561	0.11969242	8.736335e-05	0.0011440935	0.0074820295	0.006518178	0.19792563
0.0	0.9997162	0.99919397	0.9987224	0.9982786	0.9998116	0.9983779	0.9990941	0.9998989	0.99958783	0.99987006
0.0	0.99060714	0.9957722	0.89098114	0.97818065	0.99452424	0.9839479	0.9882145	0.9759001	0.99683774	0.9833679
0.0	0.99060714	0.9957722	0.89098114	0.97818065	0.99452424	0.9839479	0.9882145	0.9759001	0.99683774	0.9833679
0.0	0.99060714	0.9957722	0.89098114	0.97818065	0.99452424	0.9839479	0.9882145	0.9759001	0.99683774	0.9833679
0.0	0.9998024	0.99870026	0.99900657	0.9979772	0.9996394	0.9984705	0.99819094	0.9995945	0.999795	0.99983954
0.0	0.99671954	0.99283504	0.99433255	0.9955369	0.9990922	0.97727215	0.9965552	0.99945337	0.99716955	0.9973586
0.0	0.9997162	0.99919397	0.9987224	0.9982786	0.9998116	0.9983779	0.9990941	0.9998989	0.99958783	0.99987006
0.0	0.5738333	0.6684896	0.9080686	0.4396948	0.4138654	0.64333856	0.8647243	0.27557224	0.9119401	0.78947824
0.0	0.9998354	0.9993243	0.99871325	0.9990126	0.99967873	0.99860626	0.9989317	0.9998771	0.9995307	0.9999093
0.0	0.99060714	0.9957722	0.89098114	0.97818065	0.99452424	0.9839479	0.9882145	0.9759001	0.99683774	0.9833679
0.0	0.9907787	0.9895139	0.974586	0.9705474	0.97494024	0.97488743	0.99102813	0.9976985	0.9822177	0.9967828
0.0	0.98778695	0.9844376	0.9710442	0.957766	0.97494024	0.9631136	0.9873575	0.9963291	0.9822177	0.99484706
0.0	0.99985373	0.9994276	0.99880373	0.99917895	0.99967873	0.9988355	0.99909973	0.99989164	0.9995307	0.9999199
0.0	0.9998354	0.9993243	0.99871325	0.9990126	0.99967873	0.99860626	0.9989317	0.9998771	0.9995307	0.9999093
0.0	0.99060714	0.9957722	0.89098114	0.97818065	0.99452424	0.9839479	0.9882145	0.9759001	0.99683774	0.9833679
0.0	0.9984963	0.9991867	0.999652	0.9971481	0.9995492	0.99063444	0.99872345	0.9998728	0.99789125	0.9987459
0.0	0.99060714	0.9957722	0.89098114	0.97818065	0.99452424	0.9839479	0.9882145	0.9759001	0.99683774	0.9833679
0.0	0.9997162	0.99919397	0.9987224	0.9982786	0.9998116	0.9983779	0.9990941	0.9998989	0.99958783	0.99987006
0.0	0.99060714	0.9957722	0.89098114	0.97818065	0.99452424	0.9839479	0.9882145	0.9759001	0.99683774	0.9833679
0.0	0.00032618627	0.00019469726	0.00060380984	2.7345213e-05	0.00078964926	8.7819484e-05	0.00033311802	0.00031259557	0.0002732479	0.0050877985
0.0	0.99060714	0.9957722	0.89098114	0.97818065	0.99452424	0.9839479	0.9882145	0.9759001	0.99683774	0.9833679
0.0	0.99968517	0.9992867	0.99898595	0.9983065	0.99964845	0.9982108	0.99530303	0.9998301	0.9997408	0.99975497
0.0	0.99060714	0.9957722	0.89098114	0.97818065	0.99452424	0.9839479	0.9882145	0.9759001	0.99683774	0.9833679
0.0	0.9997162	0.99919397	0.9987224	0.9982786	0.9998116	0.9983779	0.9990941	0.9998989	0.99958783	0.99987006
0.0	0.99060714	0.9957722	0.89098114	0.97818065	0.99452424	0.9839479	0.9882145	0.9759001	0.99683774	0.9833679
0.0	0.00032618627	0.00019469707	0.00060380984	2.7345213e-05	0.00078964926	8.78194e-05	0.00033311802	0.00031259557	0.0002732479	0.0050877985
0.0	0.99905115	0.99768233	0.9945898	0.99770075	0.9981844	0.9948667	0.9941334	0.99953353	0.99799	0.99959356
0.0	0.9965939	0.99746704	0.99903774	0.9977442	0.99892503	0.994615	0.99644417	0.9998555	0.99803156	0.9991284
0.0	0.99060714	0.9957722	0.89098114	0.97818065	0.99452424	0.9839479	0.9882145	0.9759001	0.99683774	0.9833679
0.0	0.8902003	0.9901266	0.4419521	0.44824192	0.87121654	0.5512229	0.92645234	0.65388745	0.18250658	0.7165641
0.0	0.99060714	0.9957722	0.89098114	0.97818065	0.99452424	0.9839479	0.9882145	0.9759001	0.99683774	0.9833679
0.0	0.9947188	0.99905413	0.99461526	0.9954946	0.9888131	0.9979627	0.9961468	0.9982829	0.9975641	0.9993735
0.0	0.99977535	0.9988067	0.99865854	0.99847823	0.999731	0.99892586	0.9990989	0.9998808	0.9994734	0.9999442
0.0	0.99060714	0.9957722	0.89098114	0.97818065	0.99452424	0.9839479	0.9882145	0.9759001	0.99683774	0.9833679
0.0	0.99060714	0.9957722	0.89098114	0.97818065	0.99452424	0.9839479	0.9882145	0.9759001	0.99683774	0.9833679
0.0	0.03804374	0.013923444	0.44530466	0.011282306	0.17491153	0.0034100083	0.02802155	0.21743684	0.0090144165	0.10115866
0.0	0.9972525	0.9978739	0.99913967	0.9981818	0.9990062	0.99515426	0.9966484	0.99987316	0.9983987	0.9992331
0.0	0.001326585	0.046098094	0.06358089	0.01464049	0.00035789202	0.06960621	0.86735666	0.0014002175	0.0008561474	0.0027371517
0.0	0.99060714	0.9957722	0.89098114	0.97818065	0.99452424	0.9839479	0.9882145	0.9759001	0.99683774	0.9833679
0.0	0.001326585	0.046098094	0.06358089	0.01464049	0.00035789202	0.06960621	0.86735666	0.0014002175	0.0008561474	0.0027371517
0.0	0.99060714	0.9957722	0.89098114	0.97818065	0.99452424	0.9839479	0.9882145	0.9759001	0.99683774	0.9833679
0.0	0.00055413175	0.0002300588	0.0034622254	0.00036157333	0.002441537	0.00010282416	0.0006387189	0.0018332378	0.00040441868	0.0011392268
0.0	0.9998354	0.9993243	0.99871325	0.9990126	0.99967873	0.99860626	0.9989317	0.9998771	0.9995307	0.9999093
0.0	0.99060714	0.9957722	0.89098114	0.97818065	0.99452424	0.9839479	0.9882145	0.9759001	0.99683774	0.9833679
0.0	0.99060714	0.9957722	0.89098114	0.97818065	0.99452424	0.9839479	0.9882145	0.9759001	0.99683774	0.9833679
0.0	0.99060714	0.9957722	0.89098114	0.97818065	0.99452424	0.9839479	0.9882145	0.9759001	0.99683774	0.9833679
0.0	0.99060714	0.9957722	0.89098114	0.97818065	0.99452424	0.9839479	0.9882145	0.9759001	0.99683774	0.9833679
0.0	0.9997664	0.99912435	0.9990415	0.9990344	0.9997875	0.99921834	0.9993074	0.99992967	0.99956423	0.9999589
0.0	0.0023523208	0.0058498913	0.00030254648	0.26956818	0.005284456	0.9839479	0.0028486985	0.00179244	0.0031941466	0.0007263352
0.0	0.9914876	0.9388935	0.984389	0.94223756	0.9931251	0.9572286	0.9813076	0.9992286	0.9635669	0.99877757
0.0	0.98976374	0.9227697	0.9829752	0.92450064	0.9931251	0.94451904	0.97581303	0.99908924	0.9635669	0.9984515
0.0	0.99975973	0.9990088	0.998374	0.9983475	0.9995371	0.99803585	0.9986946	0.9998423	0.99945194	0.999879
0.0	0.9965939	0.99746704	0.99903774	0.9977442	0.99892503	0.994615	0.99644417	0.9998555	0.99803156	0.9991284
0.0	0.99975973	0.9990088	0.998374	0.9983475	0.9995371	0.99803585	0.9986946	0.9998423	0.99945194	0.999879
0.0	0.99060714	0.9957722	0.89098114	0.97818065	0.99452424	0.9839479	0.9882145	0.9759001	0.99683774	0.9833679
0.0	0.9997162	0.99919397	0.9987224	0.9982786	0.9998116	0.9983779	0.9990941	0.9998989	0.99958783	0.99987006
0.0	0.99060714	0.9957722	0.89098114	0.97818065	0.99452424	0.9839479	0.9882145	0.9759001	0.99683774	0.9833679
0.0	0.99060714	0.9957722	0.89098114	0.97818065	0.99452424	0.9839479	0.9882145	0.9759001	0.99683774	0.9833679
0.0	0.010713071	0.013127187	0.11399482	0.012477227	0.010372038	0.0002898031	0.14773414	0.0040473794	0.119565494	0.0017065988
0.0	0.9997162	0.99919397	0.9987224	0.9982786	0.9998116	0.9983779	0.9990941	0.9998989	0.99958783	0.99987006
0.0	0.99060714	0.9957722	0.89098114	0.97818065	0.99452424	0.9839479	0.9882145	0.9759001	0.99683774	0.9833679
0.0	0.99060714	0.9957722	0.89098114	0.97818065	0.99452424	0.9839479	0.9882145	0.9759001	0.99683774	0.9833679
0.0	0.99060714	0.9957722	0.89098114	0.97818065	0.99452424	0.9839479	0.9882145	0.9759001	0.99683774	0.9833679
0.0	0.9990814	0.9985702	0.99919456	0.99710184	0.9997285	0.9907417	0.99816823	0.9998883	0.9994887	0.9997938
0.0	0.9998024	0.99870026	0.99900657	0.9979772	0.9996394	0.9984705	0.99819094	0.9995945	0.999795	0.99983954
0.0	0.99060714	0.9957722	0.89098114	0.97818065	0.99452424	0.9839479	0.9882145	0.9759001	0.99683774	0.9833679
0.0	0.13270536	0.007083367	0.10454036	0.0022973937	0.24714297	0.11511001	0.38680616	0.010270803	0.026065798	0.033104457
0.0	0.9947188	0.99905413	0.99461526	0.9954946	0.9888131	0.9979627	0.9961468	0.9982829	0.9975641	0.9993735
0.0	0.69054353	0.99549305	0.45693505	0.892805	0.09870223	0.05949996	0.35256213	0.2412457	0.33834547	0.56239814
0.0	0.9997756	0.9997956	0.99980193	0.9997521	0.999923	0.9994356	0.99975747	0.99998295	0.99982256	0.9999318
0.0	0.9947188	0.99905413	0.99461526	0.9954946	0.9888131	0.9979627	0.9961468	0.9982829	0.9975641	0.9993735
0.0	0.9948329	0.99912757	0.9945909	0.9959757	0.98922217	0.99822754	0.9961468	0.99838305	0.99783605	0.9994468
0.0	0.9398733	0.9212502	0.9645654	0.96863973	0.8294465	0.9340131	0.91825736	0.98551244	0.7573117	0.99336785
0.0	0.58817047	0.17371675	0.6832609	0.20475389	0.86487603	0.16540396	0.39543703	0.8737434	0.2887268	0.75593776
0.0	0.9947188	0.99905413	0.99461526	0.9954946	0.9888131	0.9979627	0.9961468	0.9982829	0.9975641	0.9993735
0.0	0.99052423	0.9794963	0.9592889	0.9890414	0.99414307	0.9489163	0.98583037	0.99932826	0.9972819	0.9983854
0.0	0.99609727	0.9968374	0.9971975	0.99544746	0.9987081	0.99380255	0.99525523	0.9997545	0.9982652	0.99968433
0.0	0.99609727	0.9968374	0.9971975	0.99544746	0.9987081	0.99380255	0.99525523	0.9997545	0.9982652	0.99968433
0.0	0.99858606	0.995861	0.99332124	0.9963498	0.99721104	0.99228877	0.99121886	0.99934906	0.99685967	0.9994172
0.0	0.9998354	0.9993243	0.99871325	0.9990126	0.99967873	0.99860626	0.9989317	0.9998771	0.9995307	0.9999093
0.0	0.98879457	0.9914454	0.99522555	0.9693644	0.9948742	0.9529182	0.9921151	0.99906737	0.9869463	0.98903054
0.0	0.99052423	0.9794963	0.9592889	0.9890414	0.99414307	0.9489163	0.98583037	0.99932826	0.9972819	0.9983854
0.0	0.99052423	0.9794963	0.9592889	0.9890414	0.99414307	0.9489163	0.98583037	0.99932826	0.9972819	0.9983854
0.0	0.997456	0.99468946	0.99503833	0.99681973	0.999257	0.98461217	0.997311	0.99960345	0.9980128	0.99783736
0.0	0.006352837	0.0025306984	0.041822817	0.0033624186	0.013284396	0.00053818204	0.009653303	0.015159883	0.0024041634	0.0086856205
0.0	0.021658696	0.0075279647	0.004773709	0.0020360549	0.0019796009	0.007625683	0.00039384415	0.0031457325	0.010552441	0.00022623282
0.0	0.99060714	0.9957722	0.89098114	0.97818065	0.99452424	0.9839479	0.9882145	0.9759001	0.99683774	0.9833679
0.0	0.99060714	0.9957722	0.89098114	0.97818065	0.99452424	0.9839479	0.9882145	0.9759001	0.99683774	0.9833679
0.0	0.99060714	0.9957722	0.89098114	0.97818065	0.99452424	0.9839479	0.9882145	0.9759001	0.99683774	0.9833679
0.0	0.99609727	0.9968374	0.9971975	0.99544746	0.9987081	0.99380255	0.99525523	0.9997545	0.9982652	0.99968433
0.0	0.99060714	0.9957722	0.89098114	0.97818065	0.99452424	0.9839479	0.9882145	0.9759001	0.99683774	0.9833679
0.0	0.99609727	0.9968374	0.9971975	0.99544746	0.9987081	0.99380255	0.99525523	0.9997545	0.9982652	0.99968433
0.0	0.97930396	0.9046203	0.974895	0.94358015	0.98711944	0.9526001	0.9741669	0.99754435	0.9425225	0.9902236
0.0	0.99865204	0.984097	0.9936614	0.9888061	0.99783295	0.9898149	0.9957022	0.9993635	0.9964903	0.9996511
0.0	0.9997464	0.99860007	0.9985922	0.99818736	0.999718	0.99885166	0.9990539	0.9998747	0.99938273	0.99993944
0.0	0.9975502	0.9993087	0.9990075	0.99761945	0.9987871	0.9987503	0.9978125	0.9998473	0.9986034	0.9997762
0.0	0.99060714	0.9957722	0.89098114	0.97818065	0.99452424	0.9839479	0.9882145	0.9759001	0.99683774	0.9833679
0.0	0.0038319011	0.0011378537	0.011329831	0.0028264269	0.014253727	0.0012288633	0.0035783348	0.012858856	0.0027396975	0.007966587
0.0	0.99060714	0.9957722	0.89098114	0.97818065	0.99452424	0.9839479	0.9882145	0.9759001	0.99683774	0.9833679
0.0	0.9982424	0.996689	0.9953994	0.9979468	0.99950814	0.9918719	0.99790335	0.9996557	0.998792	0.99831843
0.0	0.99671954	0.99283504	0.99433255	0.9955369	0.9990922	0.97727215	0.9965552	0.99945337	0.99716955	0.9973586
0.0	0.9982424	0.996689	0.9953994	0.9979468	0.99950814	0.9918719	0.99790335	0.9996557	0.998792	0.99831843
0.0	0.99060714	0.9957722	0.89098114	0.97818065	0.99452424	0.9839479	0.9882145	0.9759001	0.99683774	0.9833679
0.0	0.99060714	0.9957722	0.89098114	0.97818065	0.99452424	0.9839479	0.9882145	0.9759001	0.99683774	0.9833679
0.0	0.99060714	0.9957722	0.89098114	0.97818065	0.99452424	0.9839479	0.9882145	0.9759001	0.99683774	0.9833679
0.0	0.99060714	0.9957722	0.89098114	0.97818065	0.99452424	0.9839479	0.9882145	0.9759001	0.99683774	0.9833679
0.0	0.99060714	0.9957722	0.89098114	0.97818065	0.99452424	0.9839479	0.9882145	0.9759001	0.99683774	0.9833679
0.0	0.99060714	0.9957722	0.89098114	0.97818065	0.99452424	0.9839479	0.9882145	0.9759001	0.99683774	0.9833679
0.0	0.0045510707	0.0024932448	0.0135889305	0.0031923905	0.39792377	0.0013540289	0.7761119	0.0034562324	9.036764e-05	0.00030434364
0.0	0.99060714	0.9957722	0.89098114	0.97818065	0.99452424	0.9839479	0.9882145	0.9759001	0.99683774	0.9833679
0.0	0.99060714	0.9957722	0.89098114	0.97818065	0.99452424	0.9839479	0.9882145	0.9759001	0.99683774	0.9833679
0.0	0.99858606	0.995861	0.99332124	0.9963498	0.99721104	0.99228877	0.99121886	0.99934906	0.99685967	0.9994172
0.0	0.99609727	0.9968374	0.9971975	0.99544746	0.9987081	0.99380255	0.99525523	0.9997545	0.9982652	0.99968433
0.0	0.99060714	0.9957722	0.89098114	0.97818065	0.99452424	0.9839479	0.9882145	0.9759001	0.99683774	0.9833679
0.0	0.13270536	0.0070833704	0.10454036	0.0022973937	0.24714297	0.11511006	0.38680616	0.010270803	0.026065812	0.03310445
0.0	0.99858606	0.995861	0.99332124	0.9963498	0.99721104	0.99228877	0.99121886	0.99934906	0.99685967	0.9994172
0.0	0.9861028	0.9929301	0.99819785	0.9603791	0.9972863	0.99534047	0.99640214	0.9941554	0.975525	0.9979165
0.0	0.98147756	0.9900052	0.9979572	0.9415712	0.9972863	0.99404055	0.99534696	0.9909384	0.975525	0.9972779
0.0	0.9398733	0.9212502	0.9645654	0.96863973	0.8294465	0.9340131	0.91825736	0.98551244	0.7573117	0.99336785
0.0	0.99060714	0.9957722	0.89098114	0.97818065	0.99452424	0.9839479	0.9882145	0.9759001	0.99683774	0.9833679
0.0	0.9947188	0.99905413	0.99461526	0.9954946	0.9888131	0.9979627	0.9961468	0.9982829	0.9975641	0.9993735
0.0	0.9997162	0.99919397	0.9987224	0.9982786	0.9998116	0.9983779	0.9990941	0.9998989	0.99958783	0.99987006
0.0	0.0060628615	0.028722651	0.024599807	0.0007497493	0.3037444	0.005389892	0.9157244	0.0015362846	0.00013395197	0.00073579897
0.0	0.02494091	0.009708013	0.15600213	0.039580476	0.04722142	0.0013285966	0.033349313	0.050862346	0.1153092	0.05903204
0.0	0.99060714	0.9957722	0.89098114	0.97818065	0.99452424	0.9839479	0.9882145	0.9759001	0.99683774	0.9833679
0.0	0.9984963	0.9991867	0.999652	0.9971481	0.9995492	0.99063444	0.99872345	0.9998728	0.99789125	0.9987459
0.0	0.99060714	0.9957722	0.89098114	0.97818065	0.99452424	0.9839479	0.9882145	0.9759001	0.99683774	0.9833679
0.0	0.99060714	0.9957722	0.89098114	0.97818065	0.99452424	0.9839479	0.9882145	0.9759001	0.99683774	0.9833679
0.0	0.9997162	0.99919397	0.9987224	0.9982786	0.9998116	0.9983779	0.9990941	0.9998989	0.99958783	0.99987006
0.0	0.99060714	0.9957722	0.89098114	0.97818065	0.99452424	0.9839479	0.9882145	0.9759001	0.99683774	0.9833679
0.0	0.0060628643	0.028722651	0.024599807	0.00074974896	0.3037444	0.005389892	0.9157244	0.0015362846	0.00013395197	0.00073579856
0.0	0.99060714	0.9957722	0.89098114	0.97818065	0.99452424	0.9839479	0.9882145	0.9759001	0.99683774	0.9833679
0.0	0.0060628615	0.12456358	0.055109967	0.001730494	0.57045007	0.005389892	0.95322514	0.0077148066	0.00018760897	0.0040403605
0.0	0.99060714	0.96164155	0.10948993	0.16868414	0.011330899	0.9839479	0.46239147	0.16343951	0.35654566	0.57002217
0.0	0.99060714	0.9957722	0.89098114	0.97818065	0.99452424	0.9839479	0.9882145	0.9759001	0.99683774	0.9833679
0.0	0.99060714	0.9957722	0.89098114	0.97818065	0.99452424	0.9839479	0.9882145	0.9759001	0.99683774	0.9833679
0.0	0.9997162	0.99919397	0.9987224	0.9982786	0.9998116	0.9983779	0.9990941	0.9998989	0.99958783	0.99987006
0.0	0.99060714	0.9957722	0.89098114	0.97818065	0.99452424	0.9839479	0.9882145	0.9759001	0.99683774	0.9833679
0.0	0.99060714	0.9957722	0.89098114	0.97818065	0.99452424	0.9839479	0.9882145	0.9759001	0.99683774	0.9833679
0.0	0.99060714	0.9957722	0.89098114	0.97818065	0.99452424	0.9839479	0.9882145	0.9759001	0.99683774	0.9833679
0.0	0.9997162	0.99919397	0.9987224	0.9982786	0.9998116	0.9983779	0.9990941	0.9998989	0.99958783	0.99987006
0.0	0.99060714	0.9957722	0.89098114	0.97818065	0.99452424	0.9839479	0.9882145	0.9759001	0.99683774	0.9833679
0.0	0.0038319011	0.0011378537	0.011329831	0.0028264269	0.014253713	0.0012288633	0.0035783348	0.012858851	0.0027396989	0.007966587
0.0	0.99060714	0.9957722	0.89098114	0.97818065	0.99452424	0.9839479	0.9882145	0.9759001	0.99683774	0.9833679
0.0	0.99060714	0.9957722	0.89098114	0.97818065	0.99452424	0.9839479	0.9882145	0.9759001	0.99683774	0.9833679
0.0	0.99060714	0.9957722	0.89098114	0.97818065	0.99452424	0.9839479	0.9882145	0.9759001	0.99683774	0.9833679
0.0	0.032208648	0.01407409	0.16888696	0.061763152	0.061017346	0.0016965654	0.041689556	0.07222306	0.1814359	0.08082131
0.0	0.032208655	0.01407409	0.16888696	0.061763152	0.06101733	0.0016965654	0.041689567	0.07222306	0.1814359	0.08082131
0.0	5.3578016e-05	0.0013238171	0.00016031804	0.014312226	0.2648976	0.012626833	0.0004947777	0.0003644707	0.037750266	0.028767928
0.0	5.3578016e-05	0.0013238171	0.00016031804	0.014312226	0.2648976	0.012626833	0.0004947777	0.0003644707	0.037750266	0.028767928
0.0	0.9997323	0.9992448	0.9987011	0.99840194	0.9998196	0.99854493	0.9991473	0.99990404	0.99961674	0.99987555
0.0	0.99060714	0.9957722	0.89098114	0.97818065	0.99452424	0.9839479	0.9882145	0.9759001	0.99683774	0.9833679
0.0	0.99060714	0.9957722	0.89098114	0.97818065	0.99452424	0.9839479	0.9882145	0.9759001	0.99683774	0.9833679
0.0	0.9992878	0.9990276	0.9982797	0.99918824	0.9994419	0.9978696	0.998879	0.99993396	0.999498	0.99988663
0.0	0.44329247	0.9971724	0.76909226	0.007861726	0.9121324	0.26823628	0.9850418	0.96497047	0.0035417762	0.96280664
0.0	0.9997924	0.9995472	0.99959105	0.9993154	0.9999374	0.99680257	0.99946326	0.99996483	0.99974245	0.9999095
0.0	0.99060714	0.9957722	0.89098114	0.97818065	0.99452424	0.9839479	0.9882145	0.9759001	0.99683774	0.9833679
0.0	0.9996872	0.9987238	0.9961726	0.9993406	0.9988881	0.9976599	0.9978504	0.99986076	0.9992465	0.99982244
0.0	0.99060714	0.9957722	0.89098114	0.97818065	0.99452424	0.9839479	0.9882145	0.9759001	0.99683774	0.9833679
0.0	0.9997162	0.99919397	0.9987224	0.9982786	0.9998116	0.9983779	0.9990941	0.9998989	0.99958783	0.99987006
0.0	0.0046735927	0.0019396197	0.038184237	0.0023789553	0.010704064	0.00040309233	0.0075908536	0.010934264	0.0018541462	0.006305712
0.0	0.047581855	0.19647734	0.5601244	0.30123264	0.093932636	0.1621368	0.14479111	0.5863053	0.03142333	0.031780325
0.0	0.98814267	0.9670906	0.9958681	0.95628375	0.9906337	0.88516015	0.8742069	0.9972748	0.9373495	0.9662662
0.0	0.99060714	0.9957722	0.89098114	0.97818065	0.99452424	0.9839479	0.9882145	0.9759001	0.99683774	0.9833679
0.0	0.03756751	0.013540204	0.15600213	0.059665818	0.062330097	0.0018042525	0.052227188	0.082039684	0.17733876	0.08232906
0.0	0.019113816	0.0010957797	0.8909811	0.00039480024	0.05750922	0.0007508637	0.0077083693	0.002571635	0.0021958766	0.0011320054
0.0	0.243529	0.2887614	0.27088538	0.14605364	0.37001252	0.30040908	0.17325655	0.46112534	0.34900364	0.667486
0.0	0.99060714	0.9957722	0.89098114	0.97818065	0.99452424	0.9839479	0.9882145	0.9759001	0.99683774	0.9833679
0.0	0.99060714	0.9957722	0.89098114	0.97818065	0.99452424	0.9839479	0.9882145	0.9759001	0.99683774	0.9833679
0.0	0.9995503	0.99565	0.9954188	0.9956494	0.9991111	0.99883205	0.998109	0.9997658	0.99823207	0.99991393
0.0	0.0031321815	0.0833151	0.6240002	0.0035403378	0.3111705	0.0039560106	0.7931789	0.88514054	0.015250476	0.012405411
0.0	0.45742798	0.19507551	0.3814121	0.41518378	0.22900243	0.2591196	0.45402953	0.87936854	0.7173926	0.60208905
0.0	0.99671954	0.99283504	0.99433255	0.9955369	0.9990922	0.97727203	0.9965552	0.99945337	0.99716955	0.9973586
0.0	0.99060714	0.9957722	0.89098114	0.97818065	0.99452424	0.9839479	0.9882145	0.9759001	0.99683774	0.9833679
0.0	0.99744236	0.99591017	0.9978644	0.99502397	0.99945754	0.9076319	0.9967789	0.9996892	0.9967849	0.99880826
0.0	0.9998354	0.9993243	0.99871325	0.9990126	0.99967873	0.99860626	0.9989317	0.9998771	0.9995307	0.9999093
0.0	0.99060714	0.9957722	0.89098114	0.97818065	0.99452424	0.9839479	0.9882145	0.9759001	0.99683774	0.9833679
0.0	0.0003028322	0.09075565	0.0034324115	0.005738136	0.006318959	5.0096787e-05	6.897546e-05	0.8651567	0.00016031499	6.9344525e-05
0.0	0.98569006	0.99083734	0.9777198	0.9864305	0.9972019	0.8509691	0.98583096	0.99742657	0.98636603	0.99695325
0.0	0.99876046	0.99697506	0.9963329	0.99853384	0.99964833	0.98878515	0.9982126	0.99969125	0.9990896	0.9996966
0.0	0.9997162	0.99919397	0.9987224	0.9982786	0.9998116	0.9983779	0.9990941	0.9998989	0.99958783	0.99987006
0.0	0.99060714	0.9957722	0.89098114	0.97818065	0.99452424	0.9839479	0.9882145	0.9759001	0.99683774	0.9833679
0.0	0.9978796	0.99677426	0.9959628	0.99773335	0.9994961	0.9914141	0.9981603	0.9996314	0.99879044	0.9982822
0.0	0.8439025	0.5558225	0.5375652	0.5193808	0.7410521	0.32515472	0.3741451	0.9833086	0.042938765	0.9742793
0.0	0.9997162	0.99919397	0.9987224	0.9982786	0.9998116	0.9983779	0.9990941	0.9998989	0.99958783	0.99987006
0.0	0.9997162	0.99919397	0.9987224	0.9982786	0.9998116	0.9983779	0.9990941	0.9998989	0.99958783	0.99987006
0.0	0.99671954	0.99283504	0.99433255	0.9955369	0.9990922	0.97727215	0.9965552	0.99945337	0.99716955	0.9973586
0.0	0.89006	0.88517034	0.4156293	0.96736676	0.9903356	0.056246232	0.95513695	0.9939272	0.82655674	0.9684636
0.0	0.9947188	0.99905413	0.99461526	0.9954946	0.9888131	0.9979627	0.9961468	0.9982829	0.9975641	0.9993735
0.0	0.99609727	0.9968374	0.9971975	0.99544746	0.9987081	0.99380255	0.99525523	0.9997545	0.9982652	0.99968433
0.0	0.99052423	0.9794963	0.9592889	0.9890414	0.99414307	0.9489163	0.98583037	0.99932826	0.9972819	0.9983854
0.0	0.2900476	0.7913048	0.78405946	0.034053866	0.76158637	0.019018957	0.95839554	0.32405382	0.00040235327	0.4809792
0.0	0.99609727	0.9968374	0.9971975	0.99544746	0.9987081	0.99380255	0.99525523	0.9997545	0.9982652	0.99968433
0.0	0.48580018	0.97589785	0.00080207136	0.5211959	0.79973507	0.38594604	0.016286802	0.29747847	0.26510927	0.12734337
0.0	0.00015528088	0.00015098132	0.002856678	1.0580406e-05	0.00048576828	2.292204e-05	0.045378815	0.000105890926	0.00011280942	5.209177e-05
0.0	0.29878792	0.37705114	0.3467902	0.18365027	0.4407903	0.39059168	0.18012165	0.6169664	0.42393667	0.7400093
0.0	0.050465025	0.022398258	0.15847889	0.106858045	0.08093596	0.0021519125	0.06793399	0.1083936	0.2545323	0.07649121
0.0	0.99060714	0.9957722	0.89098114	0.97818065	0.99452424	0.9839479	0.9882145	0.9759001	0.99683774	0.9833679
0.0	0.99060714	0.9957722	0.89098114	0.97818065	0.99452424	0.9839479	0.9882145	0.9759001	0.99683774	0.9833679
0.0	0.99060714	0.9957722	0.89098114	0.97818065	0.99452424	0.9839479	0.9882145	0.9759001	0.99683774	0.9833679
0.0	0.99060714	0.9957722	0.89098114	0.97818065	0.99452424	0.9839479	0.9882145	0.9759001	0.99683774	0.9833679
0.0	0.99060714	0.9957722	0.89098114	0.97818065	0.99452424	0.9839479	0.9882145	0.9759001	0.99683774	0.9833679
0.0	0.9997162	0.99919397	0.9987224	0.9982786	0.9998116	0.9983779	0.9990941	0.9998989	0.99958783	0.99987006
0.0	0.9997464	0.99860007	0.9985922	0.99818736	0.999718	0.99885166	0.9990539	0.9998747	0.99938273	0.99993944
0.0	0.99060714	0.9957722	0.89098114	0.97818065	0.99452424	0.9839479	0.9882145	0.9759001	0.99683774	0.9833679
0.0	0.9997162	0.99919397	0.9987224	0.9982786	0.9998116	0.9983779	0.9990941	0.9998989	0.99958783	0.99987006
0.0	0.0060628643	0.028722651	0.024599807	0.00074974896	0.30374438	0.005389892	0.9157244	0.0015362846	0.00013395197	0.00073579856
0.0	0.99060714	0.9957722	0.89098114	0.97818065	0.99452424	0.9839479	0.9882145	0.9759001	0.99683774	0.9833679
0.0	0.99060714	0.9957722	0.89098114	0.97818065	0.99452424	0.9839479	0.9882145	0.9759001	0.99683774	0.9833679
0.0	0.99060714	0.9957722	0.89098114	0.97818065	0.99452424	0.9839479	0.9882145	0.9759001	0.99683774	0.9833679
0.0	0.9997162	0.99919397	0.9987224	0.9982786	0.9998116	0.9983779	0.9990941	0.9998989	0.99958783	0.99987006
0.0	0.99060714	0.9957722	0.89098114	0.97818065	0.99452424	0.9839479	0.9882145	0.9759001	0.99683774	0.9833679
0.0	0.99060714	0.9957722	0.89098114	0.97818065	0.99452424	0.9839479	0.9882145	0.9759001	0.99683774	0.9833679
0.0	0.99060714	0.9957722	0.89098114	0.97818065	0.99452424	0.9839479	0.9882145	0.9759001	0.99683774	0.9833679
0.0	0.99060714	0.9957722	0.89098114	0.97818065	0.99452424	0.9839479	0.9882145	0.9759001	0.99683774	0.9833679
0.0	0.9997162	0.99919397	0.9987224	0.9982786	0.9998116	0.9983779	0.9990941	0.9998989	0.99958783	0.99987006
0.0	0.9997162	0.99919397	0.9987224	0.9982786	0.9998116	0.9983779	0.9990941	0.9998989	0.99958783	0.99987006
0.0	0.99060714	0.9957722	0.89098114	0.97818065	0.99452424	0.9839479	0.9882145	0.9759001	0.99683774	0.9833679
0.0	0.99060714	0.9957722	0.89098114	0.97818065	0.99452424	0.9839479	0.9882145	0.9759001	0.99683774	0.9833679
0.0	0.99060714	0.9957722	0.89098114	0.97818065	0.99452424	0.9839479	0.9882145	0.9759001	0.99683774	0.9833679
0.0	0.99060714	0.9957722	0.89098114	0.97818065	0.99452424	0.9839479	0.9882145	0.9759001	0.99683774	0.9833679
0.0	0.99060714	0.9957722	0.89098114	0.97818065	0.99452424	0.9839479	0.9882145	0.9759001	0.99683774	0.9833679
0.0	0.99060714	0.9957722	0.89098114	0.97818065	0.99452424	0.9839479	0.9882145	0.9759001	0.99683774	0.9833679
0.0	0.9984963	0.9991867	0.999652	0.9971481	0.9995492	0.99063444	0.99872345	0.9998728	0.99789125	0.9987459
0.0	0.9997162	0.99919397	0.9987224	0.9982786	0.9998116	0.9983779	0.9990941	0.9998989	0.99958783	0.99987006
0.0	0.99060714	0.9957722	0.89098114	0.97818065	0.99452424	0.9839479	0.9882145	0.9759001	0.99683774	0.9833679
0.0	0.99060714	0.9957722	0.89098114	0.97818065	0.99452424	0.9839479	0.9882145	0.9759001	0.99683774	0.9833679
0.0	0.52364504	0.32333624	0.8896863	0.207597	0.8359378	0.059594367	0.3622857	0.97509277	0.2346014	0.86848897
0.0	0.9990814	0.9985702	0.99919456	0.99710184	0.9997285	0.9907417	0.99816823	0.9998883	0.9994887	0.9997938
0.0	0.00030766826	0.0021051823	0.00022927181	0.0015465844	0.0043847673	0.0006846436	0.0009918021	0.003933213	0.00036593084	0.00075938646
0.0	0.99060714	0.9957722	0.89098114	0.97818065	0.99452424	0.9839479	0.9882145	0.9759001	0.99683774	0.9833679
0.0	0.99060714	0.9957722	0.89098114	0.97818065	0.99452424	0.9839479	0.9882145	0.9759001	0.99683774	0.9833679
0.0	0.9997162	0.99919397	0.9987224	0.9982786	0.9998116	0.9983779	0.9990941	0.9998989	0.99958783	0.99987006
0.0	0.99060714	0.9957722	0.89098114	0.97818065	0.99452424	0.9839479	0.9882145	0.9759001	0.99683774	0.9833679
0.0	0.99060714	0.9957722	0.89098114	0.97818065	0.99452424	0.9839479	0.9882145	0.9759001	0.99683774	0.9833679
0.0	0.00032618627	0.00019469707	0.00060380984	2.7345213e-05	0.00078964926	8.78194e-05	0.00033311773	0.00031259557	0.0002732479	0.0050877985
0.0	0.99060714	0.9957722	0.89098114	0.97818065	0.99452424	0.9839479	0.9882145	0.9759001	0.99683774	0.9833679
0.0	0.9984963	0.9991867	0.999652	0.9971481	0.9995492	0.99063444	0.99872345	0.9998728	0.99789125	0.9987459
0.0	0.99060714	0.9957722	0.89098114	0.97818065	0.99452424	0.9839479	0.9882145	0.9759001	0.99683774	0.9833679
0.0	0.99060714	0.9957722	0.89098114	0.97818065	0.99452424	0.9839479	0.9882145	0.9759001	0.99683774	0.9833679
0.0	0.9984963	0.9991867	0.999652	0.9971481	0.9995492	0.99063444	0.99872345	0.9998728	0.99789125	0.9987459
0.0	0.9997162	0.99919397	0.9987224	0.9982786	0.9998116	0.9983779	0.9990941	0.9998989	0.99958783	0.99987006
0.0	0.99060714	0.9957722	0.89098114	0.97818065	0.99452424	0.9839479	0.9882145	0.9759001	0.99683774	0.9833679
0.0	0.99060714	0.9957722	0.89098114	0.97818065	0.99452424	0.9839479	0.9882145	0.9759001	0.99683774	0.9833679
0.0	0.9997454	0.99881387	0.9987606	0.99854785	0.9996189	0.9974854	0.9986957	0.9998516	0.9996755	0.99989617
0.0	0.9965939	0.99746704	0.99903774	0.9977442	0.99892503	0.994615	0.99644417	0.9998555	0.99803156	0.9991284
0.0	0.99060714	0.9957722	0.89098114	0.97818065	0.99452424	0.9839479	0.9882145	0.9759001	0.99683774	0.9833679
0.0	0.99060714	0.9957722	0.89098114	0.97818065	0.99452424	0.9839479	0.9882145	0.9759001	0.99683774	0.9833679
0.0	0.9984963	0.9991867	0.999652	0.9971481	0.9995492	0.99063444	0.99872345	0.9998728	0.99789125	0.9987459
0.0	0.9997162	0.99919397	0.9987224	0.9982786	0.9998116	0.9983779	0.9990941	0.9998989	0.99958783	0.99987006
0.0	0.99060714	0.9957722	0.89098114	0.97818065	0.99452424	0.9839479	0.9882145	0.9759001	0.99683774	0.9833679
0.0	0.99060714	0.9957722	0.89098114	0.97818065	0.99452424	0.9839479	0.9882145	0.9759001	0.99683774	0.9833679
0.0	0.99060714	0.9957722	0.89098114	0.97818065	0.99452424	0.9839479	0.9882145	0.9759001	0.99683774	0.9833679
0.0	0.99060714	0.9957722	0.89098114	0.97818065	0.99452424	0.9839479	0.9882145	0.9759001	0.99683774	0.9833679
0.0	0.9947188	0.99905413	0.99461526	0.9954946	0.9888131	0.9979627	0.9961468	0.9982829	0.9975641	0.9993735
0.0	0.9947188	0.99905413	0.99461526	0.9954946	0.9888131	0.9979627	0.9961468	0.9982829	0.9975641	0.9993735
0.0	0.99609727	0.9968374	0.9971975	0.99544746	0.9987081	0.99380255	0.99525523	0.9997545	0.9982652	0.99968433
0.0	0.99609727	0.9968374	0.9971975	0.99544746	0.9987081	0.99380255	0.99525523	0.9997545	0.9982652	0.99968433
0.0	0.9984963	0.9991867	0.999652	0.9971481	0.9995492	0.99063444	0.99872345	0.9998728	0.99789125	0.9987459
0.0	0.99060714	0.9957722	0.89098114	0.97818065	0.99452424	0.9839479	0.9882145	0.9759001	0.99683774	0.9833679
0.0	0.9997162	0.99919397	0.9987224	0.9982786	0.9998116	0.9983779	0.9990941	0.9998989	0.99958783	0.99987006
0.0	0.99060714	0.9957722	0.89098114	0.97818065	0.99452424	0.9839479	0.9882145	0.9759001	0.99683774	0.9833679
0.0	0.99060714	0.9957722	0.89098114	0.97818065	0.99452424	0.9839479	0.9882145	0.9759001	0.99683774	0.9833679
0.0	0.99052423	0.9794963	0.9592889	0.9890414	0.99414307	0.9489163	0.98583037	0.99932826	0.9972819	0.9983854
0.0	0.99052423	0.9794963	0.9592889	0.9890414	0.99414307	0.9489163	0.98583037	0.99932826	0.9972819	0.9983854
0.0	0.8580777	0.8318156	0.8262265	0.29237202	0.4625076	0.68399775	0.05609559	0.8929703	0.48428732	0.46144694
0.0	0.99060714	0.9957722	0.89098114	0.97818065	0.99452424	0.9839479	0.9882145	0.9759001	0.99683774	0.9833679
0.0	0.99060714	0.9957722	0.89098114	0.97818065	0.99452424	0.9839479	0.9882145	0.9759001	0.99683774	0.9833679
0.0	0.99609727	0.9968374	0.9971975	0.99544746	0.9987081	0.99380255	0.99525523	0.9997545	0.9982652	0.99968433
0.0	0.99609727	0.9968374	0.9971975	0.99544746	0.9987081	0.99380255	0.99525523	0.9997545	0.9982652	0.99968433
0.0	0.99060714	0.9957722	0.89098114	0.97818065	0.99452424	0.9839479	0.9882145	0.9759001	0.99683774	0.9833679
0.0	0.99060714	0.9957722	0.89098114	0.97818065	0.99452424	0.9839479	0.9882145	0.9759001	0.99683774	0.9833679
0.0	0.99060714	0.9957722	0.89098114	0.97818065	0.99452424	0.9839479	0.9882145	0.9759001	0.99683774	0.9833679
0.0	0.99060714	0.9957722	0.89098114	0.97818065	0.99452424	0.9839479	0.9882145	0.9759001	0.99683774	0.9833679
0.0	0.99060714	0.9957722	0.89098114	0.97818065	0.99452424	0.9839479	0.9882145	0.9759001	0.99683774	0.9833679
0.0	0.9997162	0.99919397	0.9987224	0.9982786	0.9998116	0.9983779	0.9990941	0.9998989	0.99958783	0.99987006
0.0	0.90789074	0.9087966	0.8753201	0.4103357	0.8199429	0.7035829	0.8822328	0.9825806	0.9154745	0.9953336
0.0	0.12211729	0.14248668	0.23117897	0.05596683	0.18972407	0.09210758	0.074985586	0.22109367	0.108172216	0.3505145
0.0	0.052298196	0.017161783	0.20749414	0.07214324	0.081965834	0.0028144203	0.04368378	0.13522178	0.2586338	0.12261709
0.0	0.5763453	0.8719459	0.484575	0.2615868	0.44171584	0.5879032	0.40825552	0.7479545	0.7158512	0.7781059
0.0	0.12211729	0.14248668	0.23117897	0.05596682	0.18972407	0.09210758	0.074985586	0.22109373	0.10817219	0.35051453
0.0	0.9976221	0.9954426	0.99842703	0.9858148	0.9986052	0.9672704	0.99700123	0.99980086	0.9986047	0.9990995
0.0	0.99060714	0.9957722	0.89098114	0.97818065	0.99452424	0.9839479	0.9882145	0.9759001	0.99683774	0.9833679
0.0	0.99060714	0.9957722	0.89098114	0.97818065	0.99452424	0.9839479	0.9882145	0.9759001	0.99683774	0.9833679
0.0	0.9998354	0.9993243	0.99871325	0.9990126	0.99967873	0.99860626	0.9989317	0.9998771	0.9995307	0.9999093
0.0	0.99866426	0.99799097	0.9967271	0.9954921	0.9993832	0.9956079	0.99632555	0.9994129	0.99907434	0.99943525
0.0	0.9997162	0.99919397	0.9987224	0.9982786	0.9998116	0.9983779	0.9990941	0.9998989	0.99958783	0.99987006
0.0	0.99060714	0.9957722	0.89098114	0.97818065	0.99452424	0.9839479	0.9882145	0.9759001	0.99683774	0.9833679
0.0	0.99060714	0.9957722	0.89098114	0.97818065	0.99452424	0.9839479	0.9882145	0.9759001	0.99683774	0.9833679
0.0	0.99060714	0.9957722	0.89098114	0.97818065	0.99452424	0.9839479	0.9882145	0.9759001	0.99683774	0.9833679
0.0	0.9997162	0.99919397	0.9987224	0.9982786	0.9998116	0.9983779	0.9990941	0.9998989	0.99958783	0.99987006
0.0	0.9997162	0.99919397	0.9987224	0.9982786	0.9998116	0.9983779	0.9990941	0.9998989	0.99958783	0.99987006
0.0	0.99060714	0.9957722	0.89098114	0.97818065	0.99452424	0.9839479	0.9882145	0.9759001	0.99683774	0.9833679
0.0	0.99060714	0.9957722	0.89098114	0.97818065	0.99452424	0.9839479	0.9882145	0.9759001	0.99683774	0.9833679
0.0	0.99060714	0.9957722	0.89098114	0.97818065	0.99452424	0.9839479	0.9882145	0.9759001	0.99683774	0.9833679
0.0	0.99060714	0.9957722	0.89098114	0.97818065	0.99452424	0.9839479	0.9882145	0.9759001	0.99683774	0.9833679
0.0	0.99060714	0.9957722	0.89098114	0.97818065	0.99452424	0.9839479	0.9882145	0.9759001	0.99683774	0.9833679
0.0	0.99060714	0.9957722	0.89098114	0.97818065	0.99452424	0.9839479	0.9882145	0.9759001	0.99683774	0.9833679
0.0	0.9997162	0.99919397	0.9987224	0.9982786	0.9998116	0.9983779	0.9990941	0.9998989	0.99958783	0.99987006
0.0	0.00032618627	0.00019469707	0.00060380984	2.7345213e-05	0.00078964926	8.78194e-05	0.00033311773	0.00031259557	0.0002732479	0.0050877985
0.0	0.0060628615	0.028722651	0.024599807	0.0007497493	0.3037444	0.005389892	0.9157244	0.0015362836	0.00013395197	0.00073579856
0.0	0.9997162	0.99919397	0.9987224	0.9982786	0.9998116	0.9983779	0.9990941	0.9998989	0.99958783	0.99987006
0.0	0.00032618627	0.00019469726	0.00060380984	2.7345213e-05	0.00078964926	8.7819484e-05	0.00033311773	0.00031259557	0.0002732479	0.0050877985
0.0	0.0060628615	0.028722651	0.024599807	0.00074974896	0.3037444	0.005389892	0.9157244	0.0015362846	0.00013395197	0.00073579856
0.0	0.9997162	0.99919397	0.9987224	0.9982786	0.9998116	0.9983779	0.9990941	0.9998989	0.99958783	0.99987006
0.0	0.99060714	0.9957722	0.89098114	0.97818065	0.99452424	0.9839479	0.9882145	0.9759001	0.99683774	0.9833679
0.0	0.99060714	0.9957722	0.89098114	0.97818065	0.99452424	0.9839479	0.9882145	0.9759001	0.99683774	0.9833679
0.0	0.99060714	0.9957722	0.89098114	0.97818065	0.99452424	0.9839479	0.9882145	0.9759001	0.99683774	0.9833679
0.0	0.99060714	0.9957722	0.89098114	0.97818065	0.99452424	0.9839479	0.9882145	0.9759001	0.99683774	0.9833679
0.0	0.99060714	0.9957722	0.89098114	0.97818065	0.99452424	0.9839479	0.9882145	0.9759001	0.99683774	0.9833679
0.0	0.99060714	0.9957722	0.89098114	0.97818065	0.99452424	0.9839479	0.9882145	0.9759001	0.99683774	0.9833679
0.0	0.9997162	0.99919397	0.9987224	0.9982786	0.9998116	0.9983779	0.9990941	0.9998989	0.99958783	0.99987006
0.0	0.99060714	0.9957722	0.89098114	0.97818065	0.99452424	0.9839479	0.9882145	0.9759001	0.99683774	0.9833679
0.0	0.9997162	0.99919397	0.9987224	0.9982786	0.9998116	0.9983779	0.9990941	0.9998989	0.99958783	0.99987006
0.0	0.0060628643	0.028722651	0.024599807	0.00074974896	0.30374438	0.005389892	0.9157244	0.0015362846	0.00013395197	0.00073579856
0.0	0.9997464	0.99860007	0.9985922	0.99818736	0.999718	0.99885166	0.9990539	0.9998747	0.99938273	0.99993944
0.0	0.9947188	0.99905413	0.99461526	0.9954946	0.9888131	0.9979627	0.9961468	0.9982829	0.9975641	0.9993735
0.0	0.99609727	0.9968374	0.9971975	0.99544746	0.9987081	0.99380255	0.99525523	0.9997545	0.9982652	0.99968433
0.0	0.9545168	0.7747548	0.79484034	0.8917764	0.89282215	0.71737474	0.85488963	0.9893156	0.9233482	0.9681234
0.0	0.9839251	0.93101543	0.9872709	0.9417906	0.9948619	0.9326343	0.9764776	0.9970306	0.9667077	0.9983323
0.0	0.99052423	0.9794963	0.9592889	0.9890414	0.99414307	0.9489163	0.98583037	0.99932826	0.9972819	0.9983854
0.0	0.99609727	0.9968374	0.9971975	0.99544746	0.9987081	0.99380255	0.99525523	0.9997545	0.9982652	0.99968433
0.0	0.99978215	0.99897206	0.99879336	0.99850476	0.99975854	0.9991078	0.9991602	0.9998956	0.9995814	0.9999467
0.0	0.99060714	0.9957722	0.89098114	0.97818065	0.99452424	0.9839479	0.9882145	0.9759001	0.99683774	0.9833679
0.0	0.99060714	0.9957722	0.89098114	0.97818065	0.99452424	0.9839479	0.9882145	0.9759001	0.99683774	0.9833679
0.0	0.99060714	0.9957722	0.89098114	0.97818065	0.99452424	0.9839479	0.9882145	0.9759001	0.99683774	0.9833679
0.0	0.033268858	0.012943256	0.23255086	0.05217004	0.06890574	0.0022513426	0.037498068	0.05279909	0.1523066	0.07292832
0.0	0.9947188	0.99905413	0.99461526	0.9954946	0.9888131	0.9979627	0.9961468	0.9982829	0.9975641	0.9993735
0.0	0.9947188	0.99905413	0.99461526	0.9954946	0.9888131	0.9979627	0.9961468	0.9982829	0.9975641	0.9993735
0.0	0.99609727	0.9968374	0.9971975	0.99544746	0.9987081	0.99380255	0.99525523	0.9997545	0.9982652	0.99968433
0.0	0.99609727	0.9968374	0.9971975	0.99544746	0.9987081	0.99380255	0.99525523	0.9997545	0.9982652	0.99968433
0.0	0.99374336	0.9838976	0.9629321	0.9938028	0.9957313	0.96624774	0.9892028	0.9994598	0.9978568	0.9986872
0.0	0.99609727	0.9968374	0.9971975	0.99544746	0.9987081	0.99380255	0.99525523	0.9997545	0.9982652	0.99968433
0.0	0.99052423	0.9794963	0.9592889	0.9890414	0.99414307	0.9489163	0.98583037	0.99932826	0.9972819	0.9983854
0.0	0.99609727	0.9968374	0.9971975	0.99544746	0.9987081	0.99380255	0.99525523	0.9997545	0.9982652	0.99968433
0.0	0.9947188	0.99905413	0.99461526	0.9954946	0.9888131	0.9979627	0.9961468	0.9982829	0.9975641	0.9993735
0.0	0.99609727	0.9968374	0.9971975	0.99544746	0.9987081	0.99380255	0.99525523	0.9997545	0.9982652	0.99968433
0.0	0.99609727	0.9968374	0.9971975	0.99544746	0.9987081	0.99380255	0.99525523	0.9997545	0.9982652	0.99968433
0.0	0.99052423	0.9794963	0.9592889	0.9890414	0.99414307	0.9489163	0.98583037	0.99932826	0.9972819	0.9983854
0.0	0.99060714	0.9957722	0.89098114	0.97818065	0.99452424	0.9839479	0.9882145	0.9759001	0.99683774	0.9833679
0.0	0.9428207	0.9933124	0.98867166	0.992943	0.9918391	0.99834466	0.9929571	0.99918264	0.9974235	0.9975942
0.0	0.0003357569	0.000101133606	0.001425727	4.835353e-05	0.0005473507	0.00021172421	0.0004113272	0.00039705503	4.6458932e-05	7.284343e-05
0.0	0.9998288	0.99417734	0.8985256	0.9570481	0.9922052	0.94409627	0.39382604	0.9575623	0.9942264	0.9967528
0.0	0.08458446	0.06692456	0.45639402	0.00742652	0.1909502	0.02744516	0.029354205	0.40273064	0.16825822	0.15794589
0.0	0.08458446	0.06692456	0.45639402	0.00742652	0.1909502	0.02744516	0.029354189	0.40273064	0.16825822	0.15794589
0.0	0.99060714	0.9957722	0.89098114	0.97818065	0.99452424	0.9839479	0.9882145	0.9759001	0.99683774	0.9833679
0.0	0.99060714	0.9957722	0.89098114	0.97818065	0.99452424	0.9839479	0.9882145	0.9759001	0.99683774	0.9833679
0.0	0.99060714	0.9957722	0.89098114	0.97818065	0.99452424	0.9839479	0.9882145	0.9759001	0.99683774	0.9833679
0.0	0.99060714	0.9957722	0.89098114	0.97818065	0.99452424	0.9839479	0.9882145	0.9759001	0.99683774	0.9833679
0.0	0.6143617	0.12751514	0.4655373	0.7294815	0.5362609	0.33102873	0.55251634	0.8273824	0.70221907	0.7157809
0.0	0.9879265	0.99745876	0.99562055	0.86004764	0.8992758	0.59198695	0.83518684	0.93475604	0.9983053	0.9871169
0.0	0.15740399	0.018705817	0.18231411	0.2647292	0.1369418	0.020002825	0.1967598	0.459889	0.099262886	0.2651313
0.0	0.99060714	0.9957722	0.89098114	0.97818065	0.99452424	0.9839479	0.9882145	0.9759001	0.99683774	0.9833679
0.0	0.9995926	0.99924266	0.9993926	0.998841	0.9997998	0.99671704	0.9989593	0.9999459	0.9997371	0.9998555
0.0	0.9990814	0.9985702	0.99919456	0.99710184	0.9997285	0.9907417	0.99816823	0.9998883	0.9994887	0.9997938
0.0	0.9997429	0.99850345	0.99664515	0.9992525	0.9992237	0.998594	0.9991597	0.99973184	0.99929726	0.9998092
0.0	0.642626	0.643657	0.41818738	0.26356313	0.4946505	0.3039923	0.3363793	0.6051415	0.46108866	0.75002205
0.0	0.9208876	0.9530669	0.8011286	0.7814455	0.8776052	0.9450271	0.8488475	0.9051547	0.96503866	0.96171457
0.0	0.9522087	0.90840524	0.991388	0.8280596	0.98548776	0.74461955	0.93696225	0.9950683	0.93558943	0.97701776
0.0	0.9997776	0.99974924	0.9898497	0.9979837	0.9981085	0.9992724	0.9992306	0.99928564	0.99983025	0.9990042
0.0	0.9971993	0.99748874	0.99744403	0.9971228	0.9989881	0.9950282	0.9965276	0.9998043	0.9987198	0.99975365
0.0	0.99985003	0.99914134	0.99913436	0.9988965	0.99971944	0.9987816	0.9988086	0.99975556	0.99985254	0.999876
0.0	0.999052	0.9986634	0.9978963	0.9967976	0.9991744	0.99629575	0.9952342	0.99979156	0.9995598	0.99979717
0.0	0.9991737	0.9988256	0.998063	0.99727005	0.99922585	0.9966186	0.99541014	0.9998037	0.99960583	0.9998042
0.0	0.99962056	0.9991761	0.9995623	0.99956316	0.99983037	0.99830997	0.9991518	0.9998429	0.999498	0.9996636
0.0	0.5463523	0.8962644	0.6844716	0.062244583	0.8483194	0.13171436	0.9774444	0.61261576	0.22578402	0.5012395
0.0	0.5463523	0.8962644	0.6844716	0.062244583	0.8483194	0.13171436	0.9774444	0.61261576	0.22578402	0.5012395
0.0	0.9984963	0.9991867	0.999652	0.9971481	0.9995492	0.99063444	0.99872345	0.9998728	0.99789125	0.9987459
0.0	0.9997776	0.99974924	0.9898497	0.9979837	0.9981085	0.9992724	0.9992306	0.99928564	0.99983025	0.9990042
0.0	0.9981529	0.99863976	0.9945174	0.99488574	0.9992694	0.99413514	0.9827626	0.9992318	0.9929051	0.99885476
0.0	0.3675743	0.7047353	0.46963117	0.23844717	0.6142681	0.8440571	0.5932107	0.9816258	0.8976959	0.9460009
0.0	0.9982047	0.99672514	0.99719656	0.9981768	0.9994454	0.99164784	0.9979274	0.9997609	0.9986777	0.99827325
0.0	0.9988746	0.9972318	0.9939819	0.99728847	0.99792933	0.99434364	0.9933258	0.9995272	0.9975569	0.9995358
0.0	0.99060714	0.9957722	0.89098114	0.97818065	0.99452424	0.9839479	0.9882145	0.9759001	0.99683774	0.9833679
0.0	0.9993136	0.9990802	0.9992379	0.9981384	0.9997708	0.9945133	0.9986972	0.99992406	0.9996289	0.99982506
0.0	0.9999168	0.9995982	0.99945956	0.99952435	0.99986434	0.99954337	0.99938536	0.9999298	0.9999287	0.99996245
0.0	0.9999087	0.99963045	0.99940324	0.99930155	0.99983597	0.9996061	0.9993913	0.9999331	0.99992275	0.9999393
0.0	0.9998354	0.9993243	0.99871325	0.9990126	0.99967873	0.99860626	0.9989317	0.9998771	0.9995307	0.9999093
0.0	0.99060714	0.9957722	0.89098114	0.97818065	0.99452424	0.9839479	0.9882145	0.9759001	0.99683774	0.9833679
0.0	0.99973065	0.99895215	0.9989807	0.99878293	0.9997875	0.9991037	0.99919766	0.9999231	0.99956423	0.99995375
0.0	0.99868125	0.9975055	0.9927763	0.99438137	0.9987777	0.9912487	0.99367493	0.99947673	0.99658245	0.99941754
0.0	0.9718602	0.9959092	0.9954893	0.9921773	0.9975368	0.9665155	0.99424946	0.9989625	0.9871516	0.99716645
0.0	0.9952428	0.99921954	0.9950375	0.99673516	0.99059206	0.99866974	0.99701047	0.9987342	0.9980063	0.99952435
0.0	0.9952428	0.99921954	0.9950375	0.99673516	0.99059206	0.99866974	0.99701047	0.9987342	0.9980063	0.99952435
0.0	0.99060714	0.9957722	0.89098114	0.97818065	0.99452424	0.9839479	0.9882145	0.9759001	0.99683774	0.9833679
0.0	0.91152364	0.80788815	0.92262936	0.9291981	0.94425315	0.5051982	0.9636492	0.9894148	0.83870673	0.9423868
0.0	0.14421743	0.21452503	0.25586	0.08824823	0.19266084	0.18460943	0.119642176	0.32441533	0.19709094	0.47798973
0.0	0.9992418	0.9994031	0.99920267	0.999479	0.9994659	0.9992448	0.9977543	0.9999423	0.9995447	0.9996112
0.0	0.0026549755	0.00018344056	0.015109767	0.00017956256	0.0025597333	0.027140189	0.0031850107	0.0040937406	0.005106229	0.004019243
0.0	0.9990814	0.9985702	0.99919456	0.99710184	0.9997285	0.9907417	0.99816823	0.9998883	0.9994887	0.9997938
0.0	0.9996865	0.99957067	0.9995059	0.9994123	0.99985313	0.9991904	0.99955577	0.9999535	0.99981254	0.9998771
0.0	0.02494091	0.009708013	0.15600212	0.039580476	0.04722143	0.0013285966	0.033349313	0.050862346	0.1153092	0.059032027
0.0	0.99060714	0.9957722	0.89098114	0.97818065	0.99452424	0.9839479	0.9882145	0.9759001	0.99683774	0.9833679
0.0	0.99060714	0.9957722	0.89098114	0.97818065	0.99452424	0.9839479	0.9882145	0.9759001	0.99683774	0.9833679
0.0	0.99060714	0.9957722	0.89098114	0.97818065	0.99452424	0.9839479	0.9882145	0.9759001	0.99683774	0.9833679
0.0	0.99060714	0.9957722	0.89098114	0.97818065	0.99452424	0.9839479	0.9882145	0.9759001	0.99683774	0.9833679
0.0	0.99060714	0.9957722	0.89098114	0.97818065	0.99452424	0.9839479	0.9882145	0.9759001	0.99683774	0.9833679
0.0	0.99060714	0.9957722	0.89098114	0.97818065	0.99452424	0.9839479	0.9882145	0.9759001	0.99683774	0.9833679
0.0	0.99060714	0.9957722	0.89098114	0.97818065	0.99452424	0.9839479	0.9882145	0.9759001	0.99683774	0.9833679
0.0	0.99060714	0.9957722	0.89098114	0.97818065	0.99452424	0.9839479	0.9882145	0.9759001	0.99683774	0.9833679
0.0	0.99060714	0.9957722	0.89098114	0.97818065	0.99452424	0.9839479	0.9882145	0.9759001	0.99683774	0.9833679
0.0	0.99060714	0.9957722	0.89098114	0.97818065	0.99452424	0.9839479	0.9882145	0.9759001	0.99683774	0.9833679
0.0	0.99060714	0.9957722	0.89098114	0.97818065	0.99452424	0.9839479	0.9882145	0.9759001	0.99683774	0.9833679
0.0	0.99060714	0.9957722	0.89098114	0.97818065	0.99452424	0.9839479	0.9882145	0.9759001	0.99683774	0.9833679
0.0	0.99060714	0.9957722	0.89098114	0.97818065	0.99452424	0.9839479	0.9882145	0.9759001	0.99683774	0.9833679
0.0	0.99060714	0.9957722	0.89098114	0.97818065	0.99452424	0.9839479	0.9882145	0.9759001	0.99683774	0.9833679
0.0	0.99060714	0.9957722	0.89098114	0.97818065	0.99452424	0.9839479	0.9882145	0.9759001	0.99683774	0.9833679
0.0	0.99060714	0.9957722	0.89098114	0.97818065	0.99452424	0.9839479	0.9882145	0.9759001	0.99683774	0.9833679
0.0	0.99060714	0.9957722	0.89098114	0.97818065	0.99452424	0.9839479	0.9882145	0.9759001	0.99683774	0.9833679
0.0	0.99060714	0.9957722	0.89098114	0.97818065	0.99452424	0.9839479	0.9882145	0.9759001	0.99683774	0.9833679
0.0	0.99060714	0.9957722	0.89098114	0.97818065	0.99452424	0.9839479	0.9882145	0.9759001	0.99683774	0.9833679
0.0	0.9726857	0.9511302	0.8836793	0.8932283	0.97221696	0.9748286	0.98425335	0.99910045	0.9241981	0.9833435
0.0	0.99060714	0.9957722	0.8909811	0.97818065	0.99452424	0.9839479	0.9882145	0.9759001	0.99683774	0.9833679
0.0	0.9991697	0.9977076	0.9947035	0.99815196	0.99805605	0.99564326	0.99486285	0.99956137	0.99825066	0.99958426
0.0	0.99936277	0.99864537	0.9958146	0.99888045	0.9983342	0.99661875	0.995561	0.9996904	0.998579	0.99968827
0.0	0.100069135	0.44863805	0.0016750188	0.12047884	0.014670133	0.0010762069	0.0010843312	0.000405677	0.0014405326	0.0005393064
0.0	0.99060714	0.9957722	0.89098114	0.97818065	0.99452424	0.9839479	0.9882145	0.9759001	0.99683774	0.9833679
0.0	0.99060714	0.9957722	0.89098114	0.97818065	0.99452424	0.9839479	0.9882145	0.9759001	0.99683774	0.9833679
0.0	0.99060714	0.9957722	0.89098114	0.97818065	0.99452424	0.9839479	0.9882145	0.9759001	0.99683774	0.9833679
0.0	0.15198617	0.032101486	0.28626922	0.12526931	0.26176628	0.0027614501	0.12212321	0.26349676	0.40694907	0.21374637
0.0	0.032010995	0.0054710363	0.07351047	0.0074044857	0.035402663	0.0007915512	0.021850463	0.022122385	0.0050891167	0.01540876
0.0	0.50648904	0.005062481	0.13367702	0.01819022	0.8544729	0.01999569	0.9162121	0.08377644	0.016279653	0.120222315
0.0	0.27554274	0.22474594	0.01689465	0.21391582	0.18125674	0.07769551	0.5926709	0.048460204	0.14306463	0.7191616
0.0	0.9714974	0.9935502	0.9960145	0.99041826	0.983761	0.99231285	0.9923728	0.9964424	0.98843235	0.99608827
0.0	0.99060714	0.9957722	0.8909811	0.97818065	0.99452424	0.9839479	0.9882145	0.9759001	0.99683774	0.9833679
0.0	0.94539636	0.97448695	0.98612493	0.99161726	0.9810626	0.989971	0.9879986	0.9951218	0.97996485	0.9934496
0.0	0.9748173	0.991156	0.9942649	0.99593425	0.9841255	0.9863283	0.9943145	0.9981369	0.99290717	0.9965372
0.0	0.9532983	0.99426395	0.9932987	0.993491	0.9880328	0.9949892	0.99714005	0.99755967	0.9949216	0.9931966
0.0	0.99060714	0.9957722	0.8909811	0.97818065	0.99452424	0.9839479	0.9882145	0.9759001	0.99683774	0.9833679
0.0	0.99901116	0.999537	0.9997793	0.9992593	0.9998534	0.9998318	0.99956375	0.99995434	0.9999285	0.999819
0.0	0.99901116	0.999537	0.9997793	0.9992593	0.9998534	0.9998318	0.99956375	0.99995434	0.9999285	0.999819
0.0	0.99060714	0.9957722	0.8909811	0.97818065	0.99452424	0.9839479	0.9882145	0.9759001	0.99683774	0.9833679
0.0	0.99060714	0.9957722	0.8909811	0.97818065	0.99452424	0.9839479	0.9882145	0.9759001	0.99683774	0.9833679
0.0	0.99060714	0.9957722	0.8909811	0.97818065	0.99452424	0.9839479	0.9882145	0.9759001	0.99683774	0.9833679
0.0	0.99060714	0.9957722	0.8909811	0.97818065	0.99452424	0.9839479	0.9882145	0.9759001	0.99683774	0.9833679
0.0	0.99060714	0.9957722	0.8909811	0.97818065	0.99452424	0.9839479	0.9882145	0.9759001	0.99683774	0.9833679
0.0	0.92637956	0.971611	0.98244435	0.9781582	0.96573776	0.97813123	0.98756135	0.9900946	0.96172845	0.98710966
0.0	0.99060714	0.9957722	0.8909811	0.97818065	0.99452424	0.9839479	0.9882145	0.9759001	0.99683774	0.9833679
0.0	0.99060714	0.9957722	0.8909811	0.97818065	0.99452424	0.9839479	0.9882145	0.9759001	0.99683774	0.9833679
0.0	0.9321865	0.97431844	0.9786485	0.98524195	0.96142983	0.98205745	0.9871951	0.99019355	0.928922	0.9869059
0.0	0.99060714	0.9957722	0.8909811	0.97818065	0.99452424	0.9839479	0.9882145	0.9759001	0.99683774	0.9833679
0.0	0.99060714	0.9957722	0.8909811	0.97818065	0.99452424	0.9839479	0.9882145	0.9759001	0.99683774	0.9833679
0.0	0.96300507	0.99121803	0.9912503	0.9909895	0.9930621	0.994073	0.99229723	0.9981427	0.9903088	0.99320567
0.0	0.99060714	0.9957722	0.8909811	0.97818065	0.99452424	0.9839479	0.9882145	0.9759001	0.99683774	0.9833679
0.0	0.97944504	0.994942	0.99636936	0.99246997	0.9603198	0.9858407	0.99611026	0.9958443	0.9907511	0.99517006
0.0	0.97944504	0.994942	0.99636936	0.99246997	0.9603198	0.9858407	0.99611026	0.9958443	0.9907511	0.99517006
0.0	0.9630701	0.9944772	0.9903334	0.9950494	0.97928053	0.99427843	0.9943715	0.99737537	0.9872707	0.99573296
0.0	0.99060714	0.9957722	0.8909811	0.97818065	0.99452424	0.9839479	0.9882145	0.9759001	0.99683774	0.9833679
0.0	0.99060714	0.9957722	0.8909811	0.97818065	0.99452424	0.9839479	0.9882145	0.9759001	0.99683774	0.9833679
0.0	0.99994195	0.994985	0.98352355	0.9576859	0.99947923	0.9968765	0.9925137	0.99822193	0.9950524	0.9999845
0.0	0.04186942	0.015043809	0.17212395	0.054249886	0.08071254	0.002125234	0.05446759	0.092687	0.17515694	0.11728575
0.0	0.0061411383	0.0031268396	0.044695415	0.003478854	0.014740278	0.00055535074	0.0109195765	0.019307634	0.002635914	0.008683687
0.0	0.99511576	0.999173	0.9990357	0.99247205	0.98784316	0.9956742	0.9956423	0.9975891	0.9949275	0.996372
0.0	0.69899786	0.3545319	0.90399325	0.1875297	0.859408	0.14279252	0.3323923	0.93817747	0.43474782	0.8357139
0.0	0.2513925	0.95773804	0.37247455	0.98428136	0.933958	0.81307983	0.29158106	0.7006202	0.885346	0.87840253
0.0	0.6788843	0.9726881	0.8409428	0.9936098	0.97158796	0.8797703	0.96804124	0.79615927	0.9482502	0.9715325
0.0	0.2513925	0.95773804	0.37247455	0.98428136	0.933958	0.81307983	0.29158106	0.7006202	0.885346	0.87840253
0.0	0.2513925	0.95773804	0.37247455	0.98428136	0.933958	0.81307983	0.29158106	0.7006202	0.885346	0.87840253
0.0	0.2513925	0.95773804	0.37247455	0.98428136	0.933958	0.81307983	0.29158106	0.7006202	0.885346	0.87840253
0.0	0.90740746	0.96673435	0.9716726	0.9788007	0.9532283	0.9726323	0.98371017	0.9842731	0.9190135	0.9813486
0.0	0.9980507	0.99972445	0.9993237	0.9990246	0.9994808	0.999456	0.99880755	0.9999243	0.99956125	0.9998499
0.0	0.9987342	0.996795	0.99696916	0.9969296	0.99906105	0.99295866	0.990573	0.999559	0.9939765	0.99879456
0.0	0.4870468	0.27770755	0.83215	0.19547418	0.48595208	0.37624514	0.4912841	0.915219	0.21522072	0.96241486
0.0	0.99522936	0.99250364	0.9828315	0.96537405	0.9963973	0.9872743	0.99520516	0.99908197	0.92505246	0.99778867
0.0	0.9997632	0.99944586	0.9995565	0.9990803	0.99992466	0.99644154	0.99944633	0.9999597	0.9997048	0.9998964
0.0	0.16277307	0.017881978	0.19675194	0.32325292	0.15533373	0.024322692	0.19696282	0.43641207	0.110518835	0.29512417
0.0	0.9962281	0.16597761	0.17716856	0.9800956	0.98627454	0.8762083	0.9941051	0.99970657	0.90208954	0.99758804
0.0	0.99060714	0.9957722	0.89098114	0.97818065	0.99452424	0.9839479	0.9882145	0.9759001	0.99683774	0.9833679
0.0	0.99060714	0.9957722	0.89098114	0.97818065	0.99452424	0.9839479	0.9882145	0.9759001	0.99683774	0.9833679
0.0	0.99060714	0.9957722	0.89098114	0.97818065	0.99452424	0.9839479	0.9882145	0.9759001	0.99683774	0.9833679
0.0	0.99901116	0.999537	0.9997793	0.9992593	0.9998534	0.9998318	0.99956375	0.99995434	0.9999285	0.999819
0.0	0.16434611	0.03003904	0.637843	0.08406954	0.7729314	0.17238188	0.905071	0.006531398	0.12908453	0.7099917
0.0	0.16434611	0.03003904	0.637843	0.08406954	0.7729314	0.17238188	0.905071	0.006531398	0.12908453	0.7099917
0.0	0.16434611	0.03003904	0.637843	0.08406954	0.7729314	0.17238188	0.905071	0.006531398	0.12908453	0.7099917
0.0	0.16434611	0.03003904	0.637843	0.08406954	0.7729314	0.17238188	0.905071	0.006531398	0.12908453	0.7099917
0.0	0.051056392	0.006349379	0.22790867	0.0043276045	0.09689632	0.006847363	0.008948043	0.0999865	0.0013181996	0.06320082
0.0	0.88342047	0.7025759	0.980453	0.66143197	0.96143734	0.28263307	0.9008508	0.9914621	0.76141167	0.96649086
0.0	0.9995271	0.9990055	0.99958116	0.99815685	0.99982184	0.9956802	0.99926287	0.9998155	0.9989347	0.9997191
0.0	0.9603527	0.8309251	0.95784783	0.9096093	0.9421167	0.71651065	0.9338381	0.995557	0.9906816	0.94827217
0.0	0.99060714	0.9957722	0.8909811	0.97818065	0.99452424	0.9839479	0.9882145	0.9759001	0.99683774	0.9833679
0.0	0.99060714	0.9957722	0.8909811	0.97818065	0.99452424	0.9839479	0.9882145	0.9759001	0.99683774	0.9833679
0.0	0.99060714	0.9957722	0.8909811	0.97818065	0.99452424	0.9839479	0.9882145	0.9759001	0.99683774	0.9833679
0.0	0.99060714	0.9957722	0.8909811	0.97818065	0.99452424	0.9839479	0.9882145	0.9759001	0.99683774	0.9833679
0.0	0.99060714	0.9957722	0.8909811	0.97818065	0.99452424	0.9839479	0.9882145	0.9759001	0.99683774	0.9833679
0.0	0.99060714	0.9957722	0.8909811	0.97818065	0.99452424	0.9839479	0.9882145	0.9759001	0.99683774	0.9833679
0.0	0.99060714	0.9957722	0.89098114	0.97818065	0.99452424	0.9839479	0.9882145	0.9759001	0.99683774	0.9833679
0.0	0.024940914	0.009708013	0.15600212	0.039580464	0.04722143	0.0013285966	0.033349313	0.050862346	0.11530925	0.05903204
0.0	0.0046735927	0.0019396197	0.038184248	0.002378954	0.010704064	0.00040309233	0.0075908573	0.010934264	0.0018541462	0.006305712
0.0	0.99060714	0.9957722	0.89098114	0.97818065	0.99452424	0.9839479	0.9882145	0.9759001	0.99683774	0.9833679
0.0	0.99060714	0.9957722	0.89098114	0.97818065	0.99452424	0.9839479	0.9882145	0.9759001	0.99683774	0.9833679
0.0	0.99060714	0.9957722	0.89098114	0.97818065	0.99452424	0.9839479	0.9882145	0.9759001	0.99683774	0.9833679
0.0	0.99060714	0.9957722	0.89098114	0.97818065	0.99452424	0.9839479	0.9882145	0.9759001	0.99683774	0.9833679
0.0	0.99060714	0.9957722	0.89098114	0.97818065	0.99452424	0.9839479	0.9882145	0.9759001	0.99683774	0.9833679
0.0	0.7539577	0.67646825	0.987405	0.814665	0.8525325	0.0015655004	0.58416164	0.9371576	0.0015249874	0.04658896
0.0	0.98938006	0.9857119	0.97375137	0.96007407	0.982947	0.97243327	0.9879859	0.9970324	0.98108655	0.99538606
0.0	0.99060714	0.9957722	0.89098114	0.97818065	0.99452424	0.9839479	0.9882145	0.9759001	0.99683774	0.9833679
0.0	0.99060714	0.9957722	0.89098114	0.97818065	0.99452424	0.9839479	0.9882145	0.9759001	0.99683774	0.9833679
0.0	0.99060714	0.9957722	0.89098114	0.97818065	0.99452424	0.9839479	0.9882145	0.9759001	0.99683774	0.9833679
0.0	0.99060714	0.9957722	0.89098114	0.97818065	0.99452424	0.9839479	0.9882145	0.9759001	0.99683774	0.9833679
0.0	0.99060714	0.9957722	0.89098114	0.97818065	0.99452424	0.9839479	0.9882145	0.9759001	0.99683774	0.9833679
0.0	0.99060714	0.9957722	0.89098114	0.97818065	0.99452424	0.9839479	0.9882145	0.9759001	0.99683774	0.9833679
0.0	0.99060714	0.9957722	0.89098114	0.97818065	0.99452424	0.9839479	0.9882145	0.9759001	0.99683774	0.9833679
0.0	0.99060714	0.9957722	0.89098114	0.97818065	0.99452424	0.9839479	0.9882145	0.9759001	0.99683774	0.9833679
0.0	0.9990814	0.9985702	0.99919456	0.99710184	0.9997285	0.9907417	0.99816823	0.9998883	0.9994887	0.9997938
0.0	0.0015103589	0.00057134184	0.0062297503	0.0010146594	0.0055840756	0.00024750386	0.0011405874	0.0050953664	0.0006348753	0.0037394313
0.0	0.9961333	0.98128086	0.98947984	0.9948638	0.96216017	0.9743328	0.99566084	0.97443616	0.99365246	0.9893873
0.0	0.9959351	0.9843503	0.9916786	0.9954568	0.96456146	0.9746054	0.9953322	0.9821827	0.99680835	0.99113935
0.0	0.99060714	0.9957722	0.89098114	0.97818065	0.99452424	0.9839479	0.9882145	0.9759001	0.99683774	0.9833679
0.0	0.99060714	0.9957722	0.89098114	0.97818065	0.99452424	0.9839479	0.9882145	0.9759001	0.99683774	0.9833679
0.0	0.0010721347	0.06830794	0.1585478	0.4216861	0.005394928	0.0017455841	0.072501644	0.80045384	0.00020604924	0.033419747
0.0	0.06329545	0.5688114	0.12388154	0.02361355	0.98658204	0.6083994	0.11555318	0.6602281	0.75328106	0.83866495
0.0	0.9994155	0.99884075	0.8902831	0.9244211	0.33005258	0.95620614	0.99816376	0.99928373	0.99555236	0.67853653
0.0	0.9944232	0.9846364	0.99827445	0.9991273	0.9993443	0.99758804	0.9952153	0.99939764	0.99832314	0.9993168
0.0	0.9882279	0.574835	0.9959074	0.9999933	0.9997693	0.83674836	0.9998815	0.9999281	0.99965286	0.99999154
0.0	0.8742141	0.95154816	0.7919233	0.93297106	0.038145833	0.32982314	0.9572889	0.09377167	0.68788975	0.3935011
0.0	0.99661875	0.99423814	0.99777836	0.9969572	0.97930485	0.9987851	0.99836653	0.99614596	0.9991666	0.9992791
0.0	0.9612071	0.97488755	0.8787891	0.9192689	0.56688416	0.7790966	0.9894518	0.9935681	0.8676266	0.8068616
0.0	0.99060714	0.9957722	0.89098114	0.97818065	0.99452424	0.9839479	0.9882145	0.9759001	0.99683774	0.9833679
0.0	0.99060714	0.9957722	0.89098114	0.97818065	0.99452424	0.9839479	0.9882145	0.9759001	0.99683774	0.9833679
0.0	0.99060714	0.9957722	0.89098114	0.97818065	0.99452424	0.9839479	0.9882145	0.9759001	0.99683774	0.9833679
0.0	0.99060714	0.9957722	0.89098114	0.97818065	0.99452424	0.9839479	0.9882145	0.9759001	0.99683774	0.9833679
0.0	0.9994418	0.9991021	0.99924445	0.99846363	0.9997688	0.9937569	0.99883443	0.9999392	0.99964416	0.9998394
0.0	0.08729921	0.2659885	0.00505893	0.22386375	0.13042805	0.28799024	0.058359757	0.3135921	0.0928511	0.010329629
0.0	0.08729921	0.2659885	0.00505893	0.22386375	0.13042805	0.28799024	0.058359757	0.3135921	0.0928511	0.010329629
0.0	0.99060714	0.9957722	0.89098114	0.97818065	0.99452424	0.9839479	0.9882145	0.9759001	0.99683774	0.9833679
0.0	0.99060714	0.9957722	0.89098114	0.97818065	0.99452424	0.9839479	0.9882145	0.9759001	0.99683774	0.9833679
0.0	0.6829112	0.8259998	0.69320804	0.5592394	0.71911	0.8885279	0.67076594	0.81250995	0.89065725	0.9153169
0.0	0.6829111	0.8259998	0.69320804	0.5592394	0.71911	0.8885279	0.67076594	0.81250995	0.8906573	0.9153169
0.0	0.6829112	0.8259998	0.6932081	0.5592393	0.71911	0.8885279	0.67076594	0.81250995	0.89065725	0.9153169
0.0	0.99967086	0.9997893	0.99943334	0.9998399	0.99985147	0.99932015	0.99948263	0.99994457	0.9998462	0.99978465
0.0	0.99967086	0.9997893	0.99943334	0.9998399	0.99985147	0.99932015	0.99948263	0.99994457	0.9998462	0.99978465
0.0	0.99060714	0.9957722	0.89098114	0.97818065	0.99452424	0.9839479	0.9882145	0.9759001	0.99683774	0.9833679
0.0	0.002297338	0.0015862951	0.0122678885	0.0014958597	0.006442826	0.00033815845	0.0015847945	0.012574122	0.0008438025	0.0028167325
0.0	0.7200179	0.66771066	0.4984879	0.33661094	0.115793064	0.15629937	0.014326246	0.9932974	0.003838215	0.06396766
0.0	0.54663056	0.034018755	0.035642255	0.63221794	0.37411255	0.5364291	0.006909401	0.1752902	0.30552763	0.013081332
0.0	0.9522087	0.90840524	0.991388	0.8280597	0.98548776	0.74461955	0.93696225	0.9950683	0.93558943	0.97701776
0.0	0.9522087	0.9084051	0.991388	0.8280597	0.98548776	0.74461955	0.93696225	0.9950683	0.93558943	0.97701776
0.0	0.9606072	0.92965704	0.99317473	0.8569064	0.9885457	0.8115678	0.9453452	0.9963427	0.9564752	0.98065454
0.0	0.00028037935	5.137358e-05	0.00029690444	0.0013398239	0.0007832462	7.528273e-05	0.003473403	6.873645e-05	0.00089627213	0.0051959422
0.0	0.99060714	0.9957722	0.89098114	0.97818065	0.99452424	0.9839479	0.9882145	0.9759001	0.99683774	0.9833679
0.0	0.99060714	0.9957722	0.89098114	0.97818065	0.99452424	0.9839479	0.9882145	0.9759001	0.99683774	0.9833679
0.0	0.99060714	0.9957722	0.89098114	0.97818065	0.99452424	0.9839479	0.9882145	0.9759001	0.99683774	0.9833679
0.0	0.9997162	0.99919397	0.9987224	0.9982786	0.9998116	0.9983779	0.9990941	0.9998989	0.99958783	0.99987006
0.0	0.9997162	0.99919397	0.9987224	0.9982786	0.9998116	0.9983779	0.9990941	0.9998989	0.99958783	0.99987006
0.0	0.99060714	0.9957722	0.89098114	0.97818065	0.99452424	0.9839479	0.9882145	0.9759001	0.99683774	0.9833679
0.0	0.99060714	0.9957722	0.89098114	0.97818065	0.99452424	0.9839479	0.9882145	0.9759001	0.99683774	0.9833679
0.0	0.99060714	0.9957722	0.89098114	0.97818065	0.99452424	0.9839479	0.9882145	0.9759001	0.99683774	0.9833679
0.0	0.99060714	0.9957722	0.89098114	0.97818065	0.99452424	0.9839479	0.9882145	0.9759001	0.99683774	0.9833679
0.0	0.9992741	0.9979651	0.9939644	0.9982444	0.9976121	0.99911505	0.9988188	0.9997451	0.99873155	0.9996381
0.0	0.95121145	0.92240363	0.95711386	0.89356655	0.94215405	0.43153203	0.94402486	0.9932267	0.930543	0.9955124
0.0	0.95121145	0.9224035	0.957114	0.89356667	0.94215393	0.43153203	0.94402486	0.9932267	0.9305429	0.9955124
0.0	0.95121145	0.9224035	0.957114	0.89356667	0.94215393	0.43153203	0.94402486	0.9932267	0.9305429	0.9955124
0.0	0.99736434	0.9958075	0.9950033	0.99758744	0.99939895	0.9886103	0.9978884	0.99968255	0.9984849	0.9981371
0.0	0.99060714	0.9957722	0.89098114	0.97818065	0.99452424	0.9839479	0.9882145	0.9759001	0.99683774	0.9833679
0.0	0.99060714	0.9957722	0.89098114	0.97818065	0.99452424	0.9839479	0.9882145	0.9759001	0.99683774	0.9833679
0.0	0.99060714	0.9957722	0.89098114	0.97818065	0.99452424	0.9839479	0.9882145	0.9759001	0.99683774	0.9833679
0.0	0.996307	0.99459404	0.9916632	0.98393273	0.9980229	0.9748386	0.9663786	0.99950826	0.9924817	0.9989002
0.0	0.023964763	0.0377118	0.7726674	0.25215366	0.35235074	0.040741183	0.5767814	0.45847836	0.15748712	0.19513519
0.0	0.00035668488	0.00031060784	0.0044686263	8.283131e-05	0.0010562958	0.00016099913	0.0003737258	0.0016498907	0.00032731675	0.00028423354
0.0	0.996307	0.99459404	0.9916632	0.98393273	0.9980229	0.9748386	0.9663786	0.99950826	0.99248177	0.9989002
0.0	0.996307	0.99459404	0.9916632	0.98393273	0.9980229	0.9748386	0.9663786	0.99950826	0.9924817	0.9989002
0.0	0.023964757	0.0377118	0.77266747	0.25215366	0.35235065	0.04074117	0.57678145	0.45847845	0.1574871	0.19513527
0.0	0.07017349	0.13604935	0.5549161	0.1258976	0.4368043	0.0302011	0.033854388	0.7933813	0.05229015	0.28270972
0.0	0.9108777	0.96097505	0.8545903	0.89805937	0.894695	0.9793717	0.9507433	0.98336387	0.99124813	0.9900226
0.0	0.99060714	0.9957722	0.89098114	0.97818065	0.99452424	0.9839479	0.9882145	0.9759001	0.99683774	0.9833679
0.0	0.99060714	0.9957722	0.89098114	0.97818065	0.99452424	0.9839479	0.9882145	0.9759001	0.99683774	0.9833679
0.0	0.084487185	0.113010496	0.34623614	0.010902986	0.10780899	0.023363609	0.03397087	0.42822266	0.17545265	0.23875844
0.0	0.99793774	0.9910847	0.99391925	0.9964676	0.9814683	0.990298	0.99495643	0.99172837	0.99808145	0.99564844
0.0	0.03833788	0.019963669	0.17208223	0.039531898	0.06189143	0.002252426	0.040192574	0.08142131	0.22629349	0.088677414
0.0	0.99060714	0.9957722	0.89098114	0.97818065	0.99452424	0.9839479	0.9882145	0.9759001	0.99683774	0.9833679
0.0	0.99060714	0.9957722	0.8909811	0.97818065	0.99452424	0.9839479	0.9882145	0.9759001	0.99683774	0.9833679
0.0	0.99060714	0.9957722	0.89098114	0.97818065	0.99452424	0.9839479	0.9882145	0.9759001	0.99683774	0.9833679
0.0	0.99060714	0.9957722	0.89098114	0.97818065	0.99452424	0.9839479	0.9882145	0.9759001	0.99683774	0.9833679
0.0	0.9997162	0.99919397	0.9987224	0.9982786	0.9998116	0.9983779	0.9990941	0.9998989	0.99958783	0.99987006
0.0	0.9997162	0.99919397	0.9987224	0.9982786	0.9998116	0.9983779	0.9990941	0.9998989	0.99958783	0.99987006
0.0	0.99060714	0.9957722	0.89098114	0.97818065	0.99452424	0.9839479	0.9882145	0.9759001	0.99683774	0.9833679
0.0	0.9997162	0.99919397	0.9987224	0.9982786	0.9998116	0.9983779	0.9990941	0.9998989	0.99958783	0.99987006
0.0	0.9997162	0.99919397	0.9987224	0.9982786	0.9998116	0.9983779	0.9990941	0.9998989	0.99958783	0.99987006
0.0	0.0038319028	0.0011378531	0.011329831	0.0028264297	0.014253707	0.0012288638	0.0035783332	0.012858862	0.0027397	0.007966591
0.0	0.99060714	0.9957722	0.89098114	0.97818065	0.99452424	0.9839479	0.9882145	0.9759001	0.99683774	0.9833679
0.0	0.99060714	0.9957722	0.89098114	0.97818065	0.99452424	0.9839479	0.9882145	0.9759001	0.99683774	0.9833679
0.0	0.9997162	0.99919397	0.9987224	0.9982786	0.9998116	0.9983779	0.9990941	0.9998989	0.99958783	0.99987006
0.0	0.9997162	0.99919397	0.9987224	0.9982786	0.9998116	0.9983779	0.9990941	0.9998989	0.99958783	0.99987006
0.0	0.99060714	0.9957722	0.89098114	0.97818065	0.99452424	0.9839479	0.9882145	0.9759001	0.99683774	0.9833679
0.0	0.99060714	0.9957722	0.89098114	0.97818065	0.99452424	0.9839479	0.9882145	0.9759001	0.99683774	0.9833679
0.0	0.99060714	0.9957722	0.89098114	0.97818065	0.99452424	0.9839479	0.9882145	0.9759001	0.99683774	0.9833679
0.0	0.99060714	0.9957722	0.89098114	0.97818065	0.99452424	0.9839479	0.9882145	0.9759001	0.99683774	0.9833679
0.0	0.99060714	0.9957722	0.89098114	0.97818065	0.99452424	0.9839479	0.9882145	0.9759001	0.99683774	0.9833679
0.0	0.99060714	0.9957722	0.89098114	0.97818065	0.99452424	0.9839479	0.9882145	0.9759001	0.99683774	0.9833679
0.0	0.99060714	0.9957722	0.89098114	0.97818065	0.99452424	0.9839479	0.9882145	0.9759001	0.99683774	0.9833679
0.0	0.99060714	0.9957722	0.89098114	0.97818065	0.99452424	0.9839479	0.9882145	0.9759001	0.99683774	0.9833679
0.0	0.99060714	0.9957722	0.89098114	0.97818065	0.99452424	0.9839479	0.9882145	0.9759001	0.99683774	0.9833679
0.0	0.99060714	0.9957722	0.89098114	0.97818065	0.99452424	0.9839479	0.9882145	0.9759001	0.99683774	0.9833679
0.0	0.99060714	0.9957722	0.89098114	0.97818065	0.99452424	0.9839479	0.9882145	0.9759001	0.99683774	0.9833679
0.0	0.99060714	0.9957722	0.89098114	0.97818065	0.99452424	0.9839479	0.9882145	0.9759001	0.99683774	0.9833679
0.0	0.99060714	0.9957722	0.89098114	0.97818065	0.99452424	0.9839479	0.9882145	0.9759001	0.99683774	0.9833679
0.0	0.99060714	0.9957722	0.89098114	0.97818065	0.99452424	0.9839479	0.9882145	0.9759001	0.99683774	0.9833679
0.0	0.99060714	0.9957722	0.89098114	0.97818065	0.99452424	0.9839479	0.9882145	0.9759001	0.99683774	0.9833679
0.0	0.99060714	0.9957722	0.89098114	0.97818065	0.99452424	0.9839479	0.9882145	0.9759001	0.99683774	0.9833679
0.0	0.99060714	0.9957722	0.89098114	0.97818065	0.99452424	0.9839479	0.9882145	0.9759001	0.99683774	0.9833679
0.0	0.99060714	0.9957722	0.89098114	0.97818065	0.99452424	0.9839479	0.9882145	0.9759001	0.99683774	0.9833679
0.0	0.9842917	0.9957086	0.9875009	0.9783504	0.9801339	0.9891578	0.9793698	0.99774677	0.9960116	0.9958301
0.0	0.9803608	0.99545246	0.9893254	0.9840141	0.9792418	0.98837554	0.98696357	0.9981949	0.9948908	0.9962767
0.0	0.9979634	0.9994624	0.99906915	0.9983714	0.9991726	0.9989926	0.9984528	0.99988306	0.9991099	0.99981564
0.0	0.0068122367	0.0025119043	0.043763548	0.00383082	0.01632513	0.00059376674	0.011330776	0.01748884	0.0029125717	0.008810555
0.0	0.0471254	0.0140907075	0.17980962	0.061296947	0.07479495	0.0021653622	0.047099307	0.079019494	0.18643185	0.10540287
0.0	0.2748681	0.89131033	0.98493075	0.91607314	0.99193794	0.89004374	0.9968059	0.05060881	0.9987251	0.9865307
0.0	0.9969104	0.87608385	0.8422311	0.91607314	0.9788542	0.9828712	0.98923993	0.294912	0.99953735	0.9994641
0.0	0.99060714	0.9957722	0.89098114	0.97818065	0.99452424	0.9839479	0.9882145	0.9759001	0.99683774	0.9833679
0.0	0.99060714	0.9957722	0.89098114	0.97818065	0.99452424	0.9839479	0.9882145	0.9759001	0.99683774	0.9833679
0.0	0.99060714	0.9957722	0.89098114	0.97818065	0.99452424	0.9839479	0.9882145	0.9759001	0.99683774	0.9833679
0.0	0.99060714	0.9957722	0.89098114	0.97818065	0.99452424	0.9839479	0.9882145	0.9759001	0.99683774	0.9833679
0.0	0.8569003	0.78277093	0.23209712	0.8236853	0.98219085	0.40543154	0.4371914	0.9569171	0.87355775	0.97736037
0.0	0.99609727	0.9968374	0.9971975	0.99544746	0.9987081	0.99380255	0.99525523	0.9997545	0.9982652	0.99968433
0.0	0.9864292	0.9960121	0.9890736	0.98101336	0.98402447	0.9915657	0.98374754	0.9986903	0.9962141	0.9966487
0.0	0.99060714	0.9957722	0.8909811	0.97818065	0.99452424	0.9839479	0.9882145	0.9759001	0.99683774	0.9833679
0.0	0.99060714	0.9957722	0.8909811	0.97818065	0.99452424	0.9839479	0.9882145	0.9759001	0.99683774	0.9833679
0.0	0.9993011	0.99599445	0.99400616	0.99830097	0.9985721	0.9964051	0.99529284	0.9996026	0.998519	0.9996506
0.0	0.9379382	0.15986139	0.11948427	0.7419885	0.62680376	0.4139664	0.9671805	0.9989876	0.2932591	0.9883227
0.0	0.99060714	0.9957722	0.8909811	0.97818065	0.99452424	0.9839479	0.9882145	0.9759001	0.99683774	0.9833679
0.0	0.9379382	0.15986139	0.11948427	0.74198854	0.62680376	0.41396645	0.9671805	0.9989876	0.2932591	0.9883227
0.0	0.9379382	0.15986137	0.11948424	0.74198854	0.6268037	0.41396645	0.9671805	0.9989876	0.2932591	0.9883227
0.0	0.9379382	0.15986137	0.11948424	0.7419885	0.6268037	0.41396645	0.9671805	0.9989876	0.29325917	0.9883227
0.0	0.9379382	0.15986139	0.11948424	0.7419885	0.6268037	0.4139664	0.9671805	0.9989876	0.29325917	0.9883227
0.0	0.9379382	0.15986139	0.11948427	0.7419885	0.6268037	0.41396645	0.9671805	0.9989876	0.29325917	0.9883227
0.0	0.9379382	0.1598614	0.11948427	0.7419885	0.6268038	0.41396645	0.9671805	0.9989876	0.2932591	0.9883227
0.0	0.9379382	0.15986137	0.11948427	0.7419885	0.6268037	0.41396645	0.9671805	0.9989876	0.2932591	0.9883227
0.0	0.9379382	0.15986139	0.11948424	0.7419885	0.6268037	0.4139664	0.9671805	0.9989876	0.29325917	0.9883227
0.0	0.9379382	0.15986124	0.11948427	0.74198854	0.62680364	0.41396624	0.9671805	0.9989876	0.29325908	0.9883227
0.0	0.99060714	0.9957722	0.8909811	0.97818065	0.99452424	0.9839479	0.9882145	0.9759001	0.99683774	0.9833679
0.0	0.998531	0.28964204	0.20724872	0.99578565	0.99851805	0.9786264	0.99854773	0.9998596	0.9860735	0.9984445
0.0	0.0007422362	0.00018689586	0.00071224064	0.00011765783	0.00094613543	0.0002822151	0.0008890976	0.0003402499	6.589443e-05	0.0002441469
0.0	0.9995147	0.99875414	0.9967219	0.9983047	0.99922395	0.9975612	0.9965681	0.9997564	0.9991611	0.99970454
0.0	0.9950656	0.9983901	0.9965643	0.9801995	0.9973846	0.9963431	0.9976921	0.9997942	0.9907766	0.999383
0.0	0.9379382	0.15986119	0.11948424	0.7419885	0.6268038	0.41396645	0.9671805	0.9989876	0.29325897	0.9883227
0.0	0.9379382	0.15986122	0.11948427	0.7419885	0.62680376	0.41396645	0.9671805	0.9989876	0.29325908	0.9883227
0.0	0.9379382	0.1598614	0.11948427	0.7419885	0.62680376	0.4139664	0.9671805	0.9989876	0.2932591	0.9883227
0.0	0.98341066	0.8577264	0.38473034	0.9848296	0.94719523	0.8787136	0.98318416	0.99970406	0.8242073	0.9972699
0.0	0.9843353	0.72633255	0.37222314	0.97917306	0.93496	0.7681078	0.99617803	0.9996401	0.8142969	0.9983296
0.0	0.9379382	0.15986122	0.11948427	0.7419885	0.6268038	0.41396645	0.9671805	0.9989876	0.29325908	0.9883227
0.0	0.9848918	0.5240988	0.9382668	0.9726924	0.9094719	0.6877357	0.99087244	0.9998344	0.9423906	0.99559456
0.0	0.9379382	0.15986137	0.11948427	0.7419885	0.6268037	0.4139664	0.9671805	0.9989876	0.29325917	0.9883227
0.0	0.9379382	0.15986139	0.11948424	0.7419885	0.6268038	0.41396645	0.9671805	0.9989876	0.2932591	0.9883227
0.0	0.9379382	0.15986137	0.11948424	0.7419885	0.6268038	0.4139664	0.9671805	0.9989876	0.2932591	0.9883227
0.0	0.99908483	0.9987074	0.9971439	0.9985966	0.9990791	0.996997	0.9967886	0.99973303	0.99923134	0.9996904
0.0	0.9379382	0.15986137	0.11948427	0.7419885	0.6268038	0.41396645	0.9671805	0.9989876	0.2932591	0.9883227
0.0	0.9379382	0.15986137	0.11948427	0.7419885	0.6268037	0.41396645	0.9671805	0.9989876	0.2932591	0.9883227
0.0	0.9379382	0.15986139	0.11948424	0.74198854	0.6268037	0.4139664	0.9671805	0.9989876	0.29325908	0.9883227
0.0	0.9379382	0.15986137	0.11948427	0.74198854	0.6268038	0.4139664	0.9671805	0.9989876	0.29325917	0.9883227
0.0	0.9379382	0.15986118	0.11948427	0.7419885	0.6268037	0.41396645	0.9671805	0.9989876	0.2932591	0.9883227
0.0	0.9995252	0.99887174	0.99734443	0.998865	0.998728	0.9969469	0.9939686	0.99967325	0.9984909	0.9997454
0.0	0.9990533	0.9975955	0.99492353	0.99740064	0.997821	0.9935854	0.99213713	0.99941146	0.9970471	0.9995291
0.0	0.99945277	0.9989371	0.9952192	0.99881566	0.9982936	0.9969644	0.99592113	0.9997137	0.9991014	0.99975413
0.0	0.99858606	0.995861	0.99332124	0.9963498	0.99721116	0.99228877	0.99121886	0.99934906	0.99685967	0.9994172
0.0	0.99948347	0.99899226	0.9972894	0.9990264	0.9991435	0.99716645	0.9961014	0.99977237	0.9992501	0.9997596
0.0	0.99953747	0.9991393	0.99763453	0.9989248	0.99857163	0.9959978	0.99720025	0.9996828	0.9990978	0.99971443
0.0	0.99060714	0.9957722	0.8909811	0.97818065	0.99452424	0.9839479	0.9882145	0.9759001	0.99683774	0.9833679
0.0	0.99060714	0.9957722	0.8909811	0.97818065	0.99452424	0.9839479	0.9882145	0.9759001	0.99683774	0.9833679
0.0	0.0056000515	0.011455166	0.14596556	0.0016614294	0.019909346	0.0057730465	0.00636024	0.003108258	0.014220721	0.033982906
0.0	0.0011478848	0.0029441926	0.017927904	0.00053692545	0.01928195	0.003239575	0.0013516344	0.0033652752	0.0026610203	0.010026281
0.0	0.0011478848	0.0029441926	0.017927904	0.00053692545	0.01928195	0.003239575	0.0013516344	0.0033652752	0.0026610203	0.010026281
0.0	0.0011478843	0.0029441926	0.017927904	0.000536926	0.01928195	0.003239575	0.0013516344	0.0033652752	0.0026610203	0.010026275
0.0	0.0011478848	0.0029441926	0.017927894	0.000536926	0.01928195	0.003239575	0.0013516344	0.0033652752	0.0026610203	0.010026275
0.0	0.0011478848	0.0029441912	0.017927904	0.0005369257	0.019281946	0.0032395767	0.0013516344	0.0033652752	0.0026610203	0.010026275
0.0	0.0056000515	0.011455166	0.14596555	0.0016614302	0.019909346	0.0057730465	0.00636024	0.003108258	0.014220721	0.033982906
0.0	0.0011478843	0.0029441926	0.017927904	0.00053692545	0.01928195	0.0032395767	0.0013516344	0.0033652752	0.0026610203	0.010026281
0.0	0.0011478848	0.0029441926	0.017927904	0.0005369257	0.01928195	0.003239575	0.0013516344	0.0033652752	0.0026610203	0.010026281
0.0	0.0011478843	0.0029441926	0.017927904	0.000536926	0.01928195	0.0032395767	0.0013516344	0.0033652752	0.0026610203	0.010026281
0.0	0.0011478848	0.0029441926	0.017927904	0.00053692545	0.01928195	0.003239575	0.0013516344	0.0033652752	0.0026610203	0.010026275
0.0	0.0011478848	0.0029441912	0.017927904	0.0005369257	0.019281946	0.003239578	0.001351635	0.0033652752	0.0026610203	0.010026275
0.0	0.0056000515	0.011455166	0.14596556	0.0016614294	0.019909346	0.0057730465	0.00636024	0.003108258	0.014220721	0.033982906
0.0	0.0011478843	0.0029441938	0.017927904	0.00053692545	0.01928195	0.003239575	0.0013516344	0.0033652752	0.0026610203	0.010026281
0.0	0.0011478848	0.0029441926	0.017927904	0.00053692545	0.01928195	0.003239575	0.0013516344	0.0033652752	0.0026610203	0.010026275
0.0	0.0011478843	0.0029441926	0.017927894	0.00053692545	0.01928195	0.003239575	0.0013516344	0.0033652752	0.0026610203	0.010026275
0.0	0.0011478848	0.0029441938	0.017927904	0.000536926	0.01928195	0.003239575	0.0013516344	0.0033652752	0.0026610203	0.010026281
0.0	0.0011478848	0.0029441912	0.017927904	0.0005369257	0.019281946	0.003239578	0.0013516344	0.0033652752	0.0026610203	0.010026275
0.0	0.0056000515	0.011455171	0.14596556	0.0016614302	0.019909346	0.005773044	0.00636024	0.003108258	0.014220721	0.033982906
0.0	0.0011478848	0.0029441926	0.017927894	0.00053692545	0.01928195	0.003239575	0.0013516337	0.0033652752	0.0026610203	0.010026281
0.0	0.0011478848	0.0029441938	0.017927894	0.00053692545	0.01928195	0.0032395767	0.0013516337	0.0033652752	0.0026610203	0.010026281
0.0	0.0011478843	0.0029441926	0.017927904	0.000536926	0.01928195	0.003239575	0.0013516344	0.0033652752	0.0026610203	0.010026281
0.0	0.0011478843	0.0029441926	0.017927894	0.000536926	0.01928195	0.003239575	0.0013516344	0.0033652752	0.0026610203	0.010026281
0.0	0.0011478843	0.0029441912	0.017927894	0.0005369257	0.019281946	0.003239578	0.0013516344	0.0033652752	0.0026610203	0.010026275
0.0	0.0056000515	0.011455171	0.14596559	0.0016614302	0.019909343	0.0057730465	0.00636024	0.003108258	0.014220721	0.03398289
0.0	0.0011478843	0.0029441926	0.017927894	0.0005369257	0.01928195	0.003239575	0.0013516344	0.0033652752	0.0026610203	0.010026281
0.0	0.0011478843	0.0029441938	0.017927904	0.0005369257	0.01928195	0.003239575	0.0013516344	0.0033652752	0.0026610203	0.010026281
0.0	0.0011478848	0.0029441926	0.017927904	0.0005369257	0.01928195	0.003239575	0.0013516344	0.0033652752	0.0026610203	0.010026281
0.0	0.0011478848	0.0029441938	0.017927904	0.00053692545	0.01928195	0.003239575	0.0013516344	0.0033652752	0.0026610203	0.010026281
0.0	0.0011478848	0.0029441912	0.017927894	0.0005369257	0.019281946	0.003239578	0.0013516344	0.0033652752	0.0026610203	0.010026275
0.0	0.0056000515	0.01145516	0.14596556	0.0016614294	0.019909346	0.0057730465	0.00636024	0.003108258	0.014220721	0.033982906
0.0	0.0011478848	0.0029441926	0.017927904	0.0005369257	0.01928195	0.003239575	0.0013516344	0.0033652752	0.0026610203	0.010026281
0.0	0.0011478848	0.0029441926	0.017927904	0.000536926	0.01928195	0.003239575	0.0013516344	0.0033652752	0.0026610203	0.010026281
0.0	0.0011478848	0.0029441938	0.017927894	0.0005369257	0.01928195	0.003239575	0.0013516344	0.0033652752	0.0026610203	0.010026281
0.0	0.0011478848	0.0029441926	0.017927904	0.0005369257	0.01928195	0.003239575	0.0013516344	0.0033652752	0.0026610203	0.010026281
0.0	0.0011478848	0.0029441912	0.017927904	0.0005369257	0.01928195	0.003239578	0.0013516344	0.0033652752	0.0026610203	0.010026275
0.0	0.0056000515	0.011455171	0.14596559	0.0016614302	0.019909346	0.0057730465	0.00636024	0.003108258	0.014220721	0.033982906
0.0	0.0011478843	0.0029441926	0.017927894	0.0005369257	0.01928195	0.0032395767	0.0013516344	0.0033652752	0.0026610203	0.010026281
0.0	0.0011478848	0.0029441938	0.017927894	0.0005369257	0.01928195	0.003239575	0.0013516337	0.0033652752	0.0026610203	0.010026281
0.0	0.0011478848	0.0029441926	0.017927894	0.000536926	0.01928195	0.003239575	0.0013516344	0.0033652752	0.0026610203	0.010026281
0.0	0.0011478843	0.0029441926	0.017927894	0.0005369257	0.01928195	0.003239575	0.0013516344	0.0033652752	0.0026610203	0.010026281
0.0	0.0011478848	0.0029441912	0.017927904	0.0005369257	0.01928195	0.003239578	0.0013516344	0.0033652752	0.0026610203	0.010026275
0.0	0.0011478848	0.0029441912	0.017927894	0.0005369257	0.019281946	0.0032395767	0.0013516344	0.0033652752	0.0026610203	0.010026275
0.0	0.0011478848	0.0029441912	0.017927904	0.0005369257	0.019281946	0.003239578	0.0013516344	0.0033652752	0.0026610203	0.010026275
0.0	0.0011478848	0.0029441926	0.017927904	0.00053692545	0.01928195	0.0032395767	0.0013516344	0.0033652752	0.0026610203	0.010026281
0.0	0.0011478848	0.0029441912	0.017927894	0.0005369257	0.019281946	0.003239578	0.0013516344	0.0033652752	0.0026610203	0.010026275
0.0	0.0011478843	0.0029441912	0.017927894	0.0005369257	0.019281946	0.003239578	0.0013516344	0.0033652752	0.0026610203	0.010026275
0.0	0.0011478843	0.0029441926	0.017927894	0.00053692545	0.01928195	0.003239575	0.0013516344	0.0033652752	0.0026610203	0.010026275
0.0	0.0011478848	0.0029441926	0.017927894	0.000536926	0.01928195	0.003239575	0.0013516344	0.0033652752	0.0026610203	0.010026275
0.0	0.0011478848	0.0029441938	0.017927904	0.000536926	0.01928195	0.0032395767	0.0013516344	0.0033652752	0.0026610203	0.010026275
0.0	0.0011478848	0.0029441938	0.017927894	0.00053692545	0.01928195	0.003239575	0.0013516344	0.0033652752	0.0026610203	0.010026281
0.0	0.0011478848	0.0029441926	0.017927904	0.00053692545	0.01928195	0.003239575	0.0013516344	0.0033652752	0.0026610203	0.010026281
0.0	0.0056000515	0.011455171	0.14596555	0.0016614294	0.019909346	0.0057730465	0.00636024	0.003108258	0.014220721	0.03398289
0.0	0.0011478848	0.0029441912	0.017927894	0.0005369257	0.019281946	0.003239578	0.0013516344	0.0033652752	0.0026610203	0.010026275
0.0	0.0022205284	0.008104207	0.020314386	0.0007511918	0.041046564	0.0057846466	0.0020536664	0.004720127	0.004022618	0.019126635
0.0	0.0056000515	0.011455171	0.14596559	0.0016614302	0.019909346	0.005773044	0.00636024	0.003108258	0.014220721	0.03398289
0.0	0.0011478848	0.0029441926	0.017927904	0.000536926	0.01928195	0.003239575	0.0013516344	0.0033652752	0.0026610203	0.010026281
0.0	0.0011478848	0.0029441912	0.017927904	0.0005369257	0.01928195	0.0032395767	0.001351635	0.0033652752	0.0026610203	0.010026275
0.0	0.0011478848	0.0029441912	0.017927904	0.0005369257	0.019281946	0.003239578	0.0013516344	0.0033652752	0.0026610203	0.010026275
0.0	0.0011478843	0.0029441926	0.017927894	0.00053692545	0.01928195	0.003239575	0.0013516344	0.0033652752	0.0026610203	0.010026275
0.0	0.0011478843	0.0029441926	0.017927904	0.00053692545	0.01928195	0.003239575	0.0013516344	0.0033652752	0.0026610203	0.010026281
0.0	0.0022205284	0.008104207	0.02031439	0.0007511918	0.041046564	0.0057846466	0.0020536664	0.004720127	0.0040226197	0.019126622
0.0	0.0011478848	0.0029441938	0.017927894	0.000536926	0.01928195	0.003239575	0.0013516337	0.0033652752	0.0026610203	0.010026275
0.0	0.0011478843	0.0029441926	0.017927894	0.00053692545	0.01928195	0.003239575	0.0013516337	0.0033652752	0.0026610203	0.010026281
0.0	0.0011478843	0.0029441926	0.017927904	0.00053692545	0.01928195	0.003239575	0.0013516337	0.0033652752	0.0026610203	0.010026281
0.0	0.0019112026	0.0074464483	0.040486306	0.0022704233	0.021349398	0.005111534	0.0023098807	0.012910958	0.011697695	0.010680836
0.0	0.0056000515	0.011455166	0.14596556	0.0016614302	0.019909346	0.0057730465	0.00636024	0.003108258	0.014220721	0.03398289
0.0	0.005308989	0.0049647223	0.016633937	0.0017385705	0.043475345	0.0066178623	0.004025341	0.008517739	0.0040616533	0.009908583
0.0	0.010557654	0.013498676	0.018127376	0.00231005	0.0567774	0.013450977	0.004141354	0.015478886	0.0068686907	0.023254452
0.0	0.005308991	0.0049647205	0.016633937	0.0017385705	0.043475352	0.0066178655	0.004025339	0.008517739	0.0040616533	0.009908583
0.0	0.0011478848	0.0029441938	0.017927894	0.000536926	0.01928195	0.003239575	0.0013516337	0.0033652752	0.0026610203	0.010026281
0.0	0.0022205294	0.008104211	0.020314386	0.00075119216	0.041046564	0.0057846466	0.0020536664	0.004720127	0.004022618	0.019126635
0.0	0.0011478843	0.0029441926	0.017927894	0.00053692545	0.01928195	0.003239575	0.0013516344	0.0033652752	0.0026610203	0.010026275
0.0	0.0056000515	0.011455171	0.14596559	0.0016614302	0.019909346	0.0057730465	0.00636024	0.003108258	0.014220721	0.03398289
0.0	0.0011478843	0.0029441926	0.017927904	0.0005369257	0.01928195	0.003239575	0.0013516337	0.0033652752	0.0026610203	0.010026281
0.0	0.0011478848	0.0029441926	0.017927904	0.00053692545	0.01928195	0.0032395767	0.0013516344	0.0033652752	0.0026610203	0.010026275
0.0	0.0056000515	0.01145516	0.14596556	0.0016614294	0.019909346	0.0057730465	0.00636024	0.003108258	0.014220721	0.03398289
0.0	0.0011478848	0.0029441912	0.017927894	0.0005369257	0.019281946	0.0032395767	0.0013516344	0.0033652752	0.0026610203	0.010026275
0.0	0.0011478843	0.0029441926	0.017927904	0.00053692545	0.01928195	0.0032395767	0.0013516337	0.0033652752	0.0026610203	0.010026281
0.0	0.0011478848	0.0029441938	0.017927904	0.0005369257	0.01928195	0.003239575	0.0013516344	0.0033652752	0.0026610203	0.010026281
0.0	0.0022205294	0.008104207	0.020314386	0.0007511918	0.04104658	0.0057846466	0.0020536664	0.004720127	0.0040226197	0.019126622
0.0	0.0022205284	0.008104207	0.02031439	0.0007511918	0.041046564	0.0057846466	0.0020536655	0.004720127	0.004022618	0.019126635
0.0	0.0011478848	0.0029441912	0.017927904	0.0005369257	0.019281946	0.0032395767	0.0013516344	0.0033652752	0.0026610203	0.010026275
0.0	0.0011478848	0.0029441912	0.017927904	0.0005369257	0.019281946	0.003239578	0.0013516344	0.0033652752	0.0026610203	0.010026275
0.0	0.0011478843	0.0029441938	0.017927904	0.0005369257	0.01928195	0.003239575	0.0013516337	0.0033652752	0.0026610203	0.010026281
0.0	0.0011478848	0.0029441938	0.017927894	0.0005369257	0.01928195	0.0032395767	0.0013516337	0.0033652752	0.0026610203	0.010026281
0.0	0.0022205284	0.008104207	0.02031439	0.0007511925	0.04104658	0.0057846466	0.0020536664	0.004720127	0.0040226197	0.019126622
0.0	0.0011478848	0.0029441926	0.017927904	0.000536926	0.01928195	0.0032395767	0.0013516344	0.0033652752	0.0026610203	0.010026281
0.0	0.0011478848	0.0029441926	0.017927894	0.000536926	0.01928195	0.003239575	0.0013516344	0.0033652752	0.0026610203	0.010026281
0.0	0.003075801	0.0133172	0.057016764	0.0016181206	0.015678242	0.0037339458	0.0023279751	0.0074853264	0.009230344	0.045638356
0.0	0.0056000515	0.011455166	0.14596556	0.0016614302	0.019909346	0.0057730465	0.00636024	0.003108258	0.014220721	0.03398289
0.0	0.0022205294	0.008104211	0.020314386	0.0007511925	0.04104657	0.0057846466	0.0020536664	0.004720127	0.004022618	0.019126622
0.0	0.0056000515	0.011455171	0.14596555	0.0016614302	0.019909346	0.005773044	0.00636024	0.003108258	0.014220721	0.033982906
0.0	0.0031644187	0.01670349	0.034908578	0.0010502362	0.027910793	0.0092726555	0.0032350714	0.0072179018	0.010441164	0.023934025
0.0	0.0011478848	0.0029441912	0.017927894	0.0005369257	0.01928195	0.003239578	0.0013516344	0.0033652752	0.0026610203	0.010026275
0.0	0.0011478848	0.0029441926	0.017927894	0.00053692545	0.01928195	0.003239575	0.0013516344	0.0033652752	0.0026610203	0.010026281
0.0	0.0022205294	0.008104211	0.020314386	0.0007511918	0.04104658	0.0057846466	0.0020536643	0.004720127	0.004022618	0.019126631
0.0	0.0019112026	0.0074464483	0.0404863	0.0022704233	0.021349393	0.005111534	0.0023098807	0.012910958	0.011697695	0.010680846
0.0	0.0022205294	0.008104211	0.020314386	0.00075119216	0.041046564	0.0057846433	0.0020536664	0.004720127	0.0040226197	0.019126622
0.0	0.0056000515	0.01145516	0.14596555	0.0016614302	0.019909346	0.0057730465	0.00636024	0.003108258	0.014220721	0.03398289
0.0	0.0056000515	0.011455166	0.14596559	0.0016614302	0.019909346	0.0057730465	0.00636024	0.003108258	0.014220721	0.03398289
0.0	0.0011478848	0.0029441912	0.017927904	0.0005369257	0.019281946	0.003239578	0.0013516344	0.0033652752	0.0026610203	0.010026275
0.0	0.0011478848	0.0029441912	0.017927904	0.0005369257	0.019281946	0.003239578	0.0013516344	0.0033652752	0.0026610203	0.010026275
0.0	0.0011478843	0.0029441938	0.017927894	0.00053692545	0.01928195	0.0032395767	0.0013516337	0.0033652752	0.0026610203	0.010026281
0.0	0.0011478843	0.0029441938	0.017927904	0.0005369257	0.01928195	0.003239575	0.0013516344	0.0033652752	0.0026610203	0.010026281
0.0	0.0011478848	0.0029441926	0.017927904	0.0005369257	0.01928195	0.003239575	0.0013516337	0.0033652752	0.0026610203	0.010026281
0.0	0.0056000515	0.011455166	0.14596556	0.0016614302	0.019909346	0.0057730465	0.00636024	0.003108258	0.014220721	0.03398289
0.0	0.0011478843	0.0029441926	0.017927894	0.00053692545	0.01928195	0.003239575	0.0013516344	0.0033652752	0.0026610203	0.010026281
0.0	0.0022205294	0.008104207	0.020314386	0.0007511925	0.04104658	0.0057846433	0.0020536664	0.004720127	0.004022618	0.019126631
0.0	0.0056000515	0.011455171	0.14596556	0.0016614302	0.019909343	0.0057730465	0.00636024	0.003108258	0.014220721	0.03398289
0.0	0.0056000515	0.011455171	0.14596556	0.0016614302	0.019909346	0.0057730465	0.00636024	0.003108258	0.014220721	0.03398289
0.0	0.0043618456	0.005441961	0.018428458	0.0009431662	0.033685498	0.0037780616	0.0016913562	0.0050113304	0.0036522143	0.02619843
0.0	0.0043618456	0.005441961	0.018428458	0.0009431662	0.033685498	0.0037780616	0.0016913562	0.0050113304	0.0036522124	0.026198417
0.0	0.021004222	0.021179281	0.14001128	0.0030402537	0.037024576	0.0069777346	0.00967839	0.006705254	0.0120185735	0.09767774
0.0	0.9379382	0.15986122	0.11948427	0.7419885	0.62680376	0.41396645	0.9671805	0.9989876	0.2932591	0.9883227
0.0	0.99060714	0.9957722	0.8909811	0.97818065	0.99452424	0.9839479	0.9882145	0.9759001	0.99683774	0.9833679
0.0	0.99060714	0.9957722	0.8909811	0.97818065	0.99452424	0.9839479	0.9882145	0.9759001	0.99683774	0.9833679
0.0	0.99060714	0.9957722	0.8909811	0.97818065	0.99452424	0.9839479	0.9882145	0.9759001	0.99683774	0.9833679
0.0	0.9950656	0.9983901	0.9965643	0.9801995	0.9973846	0.9963431	0.9976921	0.9997942	0.9907766	0.999383
0.0	0.99060714	0.9957722	0.8909811	0.97818065	0.99452424	0.9839479	0.9882145	0.9759001	0.99683774	0.9833679
0.0	0.99998415	0.9999882	0.9999697	0.9999734	0.9999881	0.9999684	0.9999528	0.9999964	0.99998856	0.9999877
0.0	0.99060714	0.9957722	0.89098114	0.97818065	0.99452424	0.9839479	0.9882145	0.9759001	0.99683774	0.9833679
0.0	0.9998636	0.99972004	0.99976486	0.9995509	0.9999324	0.99961156	0.99893016	0.9999635	0.99981755	0.9998983
0.0	0.99060714	0.9957722	0.8909811	0.97818065	0.99452424	0.9839479	0.9882145	0.9759001	0.99683774	0.9833679
0.0	0.99060714	0.9957722	0.8909811	0.97818065	0.99452424	0.9839479	0.9882145	0.9759001	0.99683774	0.9833679
0.0	0.99060714	0.9957722	0.8909811	0.97818065	0.99452424	0.9839479	0.9882145	0.9759001	0.99683774	0.9833679
0.0	0.99060714	0.9957722	0.8909811	0.97818065	0.99452424	0.9839479	0.9882145	0.9759001	0.99683774	0.9833679
0.0	0.99060714	0.9957722	0.89098114	0.97818065	0.99452424	0.9839479	0.9882145	0.9759001	0.99683774	0.9833679
0.0	0.99060714	0.9957722	0.89098114	0.97818065	0.99452424	0.9839479	0.9882145	0.9759001	0.99683774	0.9833679
0.0	0.99060714	0.9957722	0.89098114	0.97818065	0.99452424	0.9839479	0.9882145	0.9759001	0.99683774	0.9833679
0.0	0.99060714	0.9957722	0.89098114	0.97818065	0.99452424	0.9839479	0.9882145	0.9759001	0.99683774	0.9833679
0.0	0.99060714	0.9957722	0.8909811	0.97818065	0.99452424	0.9839479	0.9882145	0.9759001	0.99683774	0.9833679
0.0	0.7540752	0.8717402	0.7251019	0.6626932	0.75156385	0.9206219	0.7407121	0.8439723	0.92574984	0.9412222
0.0	0.31197885	0.064736545	0.00073160796	0.0019908529	0.657068	0.001994258	0.9977545	0.0101232175	0.29663163	0.0002211788
0.0	0.9885466	0.23881783	0.11231534	0.3014699	0.97887796	0.0007422843	0.99429375	0.345443	0.49664053	0.24046461
0.0	0.9998753	0.9877842	0.556524	0.99010485	0.90205723	0.07971694	0.9998462	0.006704962	0.8988748	0.96212655
0.0	0.9934116	0.99788135	0.95505226	0.625744	0.9951749	0.8419637	0.40490097	0.98993903	0.9871884	0.9907905
0.0	0.35335112	0.023287091	0.39326352	0.016127763	0.62406796	0.33164626	0.5196966	0.028300976	0.08524532	0.16983993
0.0	0.021120686	0.0019374718	0.43435267	0.08230212	0.23434867	0.014284089	0.5229579	0.06997623	0.0013397232	0.109759115
0.0	0.11911121	0.99920636	0.98458904	0.99995637	0.99480057	0.999329	0.9975504	0.9937616	0.99241555	0.99752635
0.0	0.9975562	0.99963856	0.99614763	0.99797314	0.99473614	0.99904865	0.99800843	0.9991373	0.9992674	0.99967587
0.0	0.99490297	0.9993192	0.9959714	0.99664164	0.9917005	0.998602	0.99649554	0.99877185	0.99801326	0.9994868
0.0	0.99060714	0.9957722	0.89098114	0.97818065	0.99452424	0.9839479	0.9882145	0.9759001	0.99683774	0.9833679
0.0	0.0021374708	0.95677835	0.021902867	0.008840266	0.08996724	0.0049833455	0.0277281	0.03760614	0.15490168	0.003938848
0.0	0.99060714	0.9957722	0.89098114	0.97818065	0.99452424	0.9839479	0.9882145	0.9759001	0.99683774	0.9833679
0.0	0.99060714	0.9957722	0.89098114	0.97818065	0.99452424	0.9839479	0.9882145	0.9759001	0.99683774	0.9833679
0.0	0.75240797	0.21603869	0.4641185	0.515275	0.8027296	0.23405077	0.8955625	0.18586746	0.6799779	0.98207766
0.0	0.99998856	0.99999607	0.9999536	0.9999913	0.99996626	0.9999914	0.99998605	0.99999666	0.9999888	0.9999975
0.0	0.030869419	0.002448931	0.08035587	0.0024516936	0.063843496	0.54739374	0.027423918	0.22274	0.81994385	0.001709229
0.0	0.9987531	0.99711263	0.9882665	0.98553294	0.997101	0.99731845	0.9887251	0.9972247	0.9956654	0.9958087
0.0	0.99947745	0.9994018	0.99868625	0.9986719	0.9996505	0.9988381	0.9977458	0.99991715	0.9998167	0.99989355
0.0	0.99199945	0.99502987	0.9865839	0.9871711	0.99097973	0.9449186	0.94520867	0.9993019	0.988628	0.9927551
0.0	0.99060714	0.9957722	0.89098114	0.97818065	0.99452424	0.9839479	0.9882145	0.9759001	0.99683774	0.9833679
0.0	0.99060714	0.9957722	0.89098114	0.97818065	0.99452424	0.9839479	0.9882145	0.9759001	0.99683774	0.9833679
0.0	0.7184116	0.5361644	0.9621337	0.32117665	0.9052819	0.14597571	0.7014003	0.95158875	0.4049856	0.90188295
0.0	0.9997917	0.9996755	0.999747	0.9994159	0.99991107	0.9989692	0.99970204	0.99994385	0.9997534	0.9998895
0.0	0.7309454	0.9395454	0.9729028	0.92548573	0.9575969	0.97106284	0.9723141	0.9897473	0.9238714	0.9952443
0.0	0.99060714	0.9957722	0.89098114	0.97818065	0.99452424	0.9839479	0.9882145	0.9759001	0.99683774	0.9833679
0.0	0.3569934	0.17509586	0.8522163	0.33236414	0.7807954	0.18153925	0.4550815	0.71734923	0.40379187	0.8315117
0.0	0.7184115	0.5361642	0.9669989	0.39659193	0.92088646	0.18233582	0.761512	0.9648416	0.4773607	0.924735
0.0	0.5524384	0.30212066	0.52277535	0.3115858	0.6421383	0.4592206	0.32334584	0.901462	0.3707811	0.744737
0.0	0.5524384	0.30212063	0.52277535	0.31158584	0.64213836	0.4592206	0.32334587	0.901462	0.37078115	0.7447369
0.0	0.5524385	0.3021206	0.5227754	0.31158584	0.64213836	0.4592206	0.323346	0.901462	0.3707811	0.744737
0.0	0.55243826	0.3021206	0.5227754	0.31158584	0.6421383	0.4592206	0.32334587	0.901462	0.3707811	0.744737
0.0	0.5524383	0.30212057	0.5227754	0.3115858	0.64213836	0.4592206	0.3233459	0.901462	0.3707811	0.744737
0.0	0.5524384	0.3021206	0.5227754	0.3115859	0.64213836	0.45922047	0.32334587	0.901462	0.3707811	0.74473715
0.0	0.85943127	0.53818375	0.83669543	0.7179838	0.92330843	0.82996744	0.6545693	0.9783614	0.8756547	0.96303415
0.0	0.8594314	0.5381838	0.83669543	0.7179837	0.9233083	0.82996744	0.6545694	0.9783614	0.8756547	0.96303415
0.0	0.85943127	0.53818387	0.83669543	0.7179837	0.92330843	0.82996744	0.6545694	0.9783614	0.8756547	0.96303415
0.0	0.99797267	0.9984297	0.99930453	0.9979001	0.9994092	0.9911165	0.99901795	0.9999292	0.9994523	0.9997893
0.0	0.0060628643	0.028722651	0.024599807	0.00074974896	0.3037444	0.005389892	0.9157244	0.0015362846	0.00013395197	0.00073579856
0.0	0.99060714	0.9957722	0.89098114	0.97818065	0.99452424	0.9839479	0.9882145	0.9759001	0.99683774	0.9833679
0.0	0.99060714	0.9957722	0.89098114	0.97818065	0.99452424	0.9839479	0.9882145	0.9759001	0.99683774	0.9833679
0.0	0.99060714	0.9957722	0.89098114	0.97818065	0.99452424	0.9839479	0.9882145	0.9759001	0.99683774	0.9833679
0.0	0.5060033	0.8391349	0.8384683	0.78495383	0.72229093	0.11243203	0.9012619	0.7458018	0.31744975	0.33989426
0.0	0.9999366	0.99971634	0.99950695	0.9996669	0.99978477	0.999471	0.9994997	0.99993134	0.9999362	0.9999372
0.0	0.99859935	0.9932568	0.98836714	0.9997502	0.99741143	0.9996518	0.999046	0.9996617	0.999159	0.998604
0.0	0.014358927	0.015026375	0.03758368	0.011820944	0.039005667	0.005819198	0.0098939575	0.025948154	0.0127901705	0.017027646
0.0	0.66362536	0.78344965	0.014370113	0.29036248	0.7117686	0.2153361	0.38176787	0.0120054055	0.2911746	0.08149127
0.0	0.04983478	0.052356046	0.092006825	0.066894844	0.05861533	0.024493892	0.030828472	0.14883608	0.0357861	0.051190346
0.0	0.9938949	0.9881458	0.99299216	0.97904825	0.99397886	0.9607717	0.951973	0.9993267	0.9964508	0.9980844
0.0	0.9998024	0.99870026	0.99900657	0.9979772	0.9996394	0.9984705	0.99819094	0.9995945	0.999795	0.99983954
0.0	0.9998024	0.99870026	0.99900657	0.9979772	0.9996394	0.9984705	0.99819094	0.9995945	0.999795	0.99983954
0.0	0.9998024	0.99870026	0.99900657	0.9979772	0.9996394	0.9984705	0.99819094	0.9995945	0.999795	0.99983954
0.0	0.9998024	0.99870026	0.99900657	0.9979772	0.9996394	0.9984705	0.99819094	0.9995945	0.999795	0.99983954
0.0	0.9998024	0.99870026	0.99900657	0.9979772	0.9996394	0.9984705	0.99819094	0.9995945	0.999795	0.99983954
0.0	0.9998024	0.99870026	0.99900657	0.9979772	0.9996394	0.9984705	0.99819094	0.9995945	0.999795	0.99983954
0.0	0.9998024	0.99870026	0.99900657	0.9979772	0.9996394	0.9984705	0.99819094	0.9995945	0.999795	0.99983954
0.0	0.9998024	0.99870026	0.99900657	0.9979772	0.9996394	0.9984705	0.99819094	0.9995945	0.999795	0.99983954
0.0	0.9998024	0.99870026	0.99900657	0.9979772	0.9996394	0.9984705	0.99819094	0.9995945	0.999795	0.99983954
0.0	0.9998024	0.99870026	0.99900657	0.9979772	0.9996394	0.9984705	0.99819094	0.9995945	0.999795	0.99983954
0.0	0.9998024	0.99870026	0.99900657	0.9979772	0.9996394	0.9984705	0.99819094	0.9995945	0.999795	0.99983954
0.0	0.9998024	0.99870026	0.99900657	0.9979772	0.9996394	0.9984705	0.99819094	0.9995945	0.999795	0.99983954
0.0	0.9998024	0.99870026	0.99900657	0.9979772	0.9996394	0.9984705	0.99819094	0.9995945	0.999795	0.99983954
0.0	0.9998024	0.99870026	0.99900657	0.9979772	0.9996394	0.9984705	0.99819094	0.9995945	0.999795	0.99983954
0.0	0.9998024	0.99870026	0.99900657	0.9979772	0.9996394	0.9984705	0.99819094	0.9995945	0.999795	0.99983954
0.0	0.9998024	0.99870026	0.99900657	0.9979772	0.9996394	0.9984705	0.99819094	0.9995945	0.999795	0.99983954
0.0	0.9998024	0.99870026	0.99900657	0.9979772	0.9996394	0.9984705	0.99819094	0.9995945	0.999795	0.99983954
0.0	0.9998024	0.99870026	0.99900657	0.9979772	0.9996394	0.9984705	0.99819094	0.9995945	0.999795	0.99983954
0.0	0.9998024	0.99870026	0.99900657	0.9979772	0.9996394	0.9984705	0.99819094	0.9995945	0.999795	0.99983954
0.0	0.9998024	0.99870026	0.99900657	0.9979772	0.9996394	0.9984705	0.99819094	0.9995945	0.999795	0.99983954
0.0	0.9998024	0.99870026	0.99900657	0.9979772	0.9996394	0.9984705	0.99819094	0.9995945	0.999795	0.99983954
0.0	0.9998024	0.99870026	0.99900657	0.9979772	0.9996394	0.9984705	0.99819094	0.9995945	0.999795	0.99983954
0.0	0.9998024	0.99870026	0.99900657	0.9979772	0.9996394	0.9984705	0.99819094	0.9995945	0.999795	0.99983954
0.0	0.9998024	0.99870026	0.99900657	0.9979772	0.9996394	0.9984705	0.99819094	0.9995945	0.999795	0.99983954
0.0	0.9998024	0.99870026	0.99900657	0.9979772	0.9996394	0.9984705	0.99819094	0.9995945	0.999795	0.99983954
0.0	0.9938949	0.9881458	0.99299216	0.97904825	0.99397886	0.9607717	0.9519731	0.9993267	0.9964508	0.9980844
0.0	0.999985	0.99997485	0.9999075	0.99995613	0.99997663	0.99996436	0.9999021	0.99999535	0.9999863	0.9999752
0.0	0.99060714	0.9957722	0.89098114	0.97818065	0.99452424	0.9839479	0.9882145	0.9759001	0.99683774	0.9833679
0.0	0.99858606	0.995861	0.99332124	0.9963498	0.99721116	0.99228877	0.99121886	0.99934906	0.99685967	0.9994172
0.0	0.9997429	0.99850345	0.99664515	0.9992525	0.9992237	0.998594	0.9991597	0.99973184	0.99929726	0.9998092
0.0	0.09038062	0.07427692	0.036755454	0.11884805	0.0743467	0.091008075	0.10266953	0.13754143	0.0057182186	0.07297574
0.0	0.99609727	0.9968374	0.9971975	0.99544746	0.9987081	0.99380255	0.99525523	0.9997545	0.9982652	0.99968433
0.0	0.99962056	0.99935526	0.99976295	0.99985015	0.9996866	0.9998692	0.9998778	0.9999211	0.999647	0.99994636
0.0	0.99060714	0.9957722	0.89098114	0.97818065	0.99452424	0.9839479	0.9882145	0.9759001	0.99683774	0.9833679
0.0	0.99060714	0.9957722	0.89098114	0.97818065	0.99452424	0.9839479	0.9882145	0.9759001	0.99683774	0.9833679
0.0	0.9999198	0.99956447	0.99937755	0.9994573	0.99986374	0.99927837	0.9995943	0.99994946	0.9998229	0.9999651
0.0	0.9998053	0.99897456	0.9987998	0.99881005	0.99977404	0.99885166	0.99917233	0.9998956	0.9995758	0.99994886
0.0	0.9997162	0.99919397	0.9987224	0.9982786	0.9998116	0.9983779	0.9990941	0.9998989	0.99958783	0.99987006
0.0	0.9997162	0.99919397	0.9987224	0.9982786	0.9998116	0.9983779	0.9990941	0.9998989	0.99958783	0.99987006
0.0	0.99060714	0.9957722	0.89098114	0.97818065	0.99452424	0.9839479	0.9882145	0.9759001	0.99683774	0.9833679
0.0	0.024940914	0.009708013	0.15600212	0.039580476	0.04722142	0.0013285966	0.033349313	0.050862357	0.11530925	0.05903204
0.0	0.99060714	0.9957722	0.89098114	0.97818065	0.99452424	0.9839479	0.9882145	0.9759001	0.99683774	0.9833679
0.0	0.9965939	0.99746704	0.99903774	0.9977442	0.99892503	0.994615	0.99644417	0.9998555	0.99803156	0.9991284
0.0	0.9893714	0.9346348	0.9931338	0.99469876	0.99420255	0.9780341	0.98979986	0.996914	0.99178314	0.9965313
0.0	0.90740746	0.96673435	0.9716726	0.9788007	0.9532283	0.9726323	0.98371017	0.9842731	0.9190135	0.9813486
0.0	0.9893714	0.9346348	0.9931338	0.99469876	0.99420255	0.9780341	0.98979986	0.996914	0.99178314	0.9965313
0.0	0.90740746	0.96673435	0.9716726	0.9788007	0.9532283	0.97263217	0.98371017	0.9842731	0.9190135	0.9813486
0.0	0.99060714	0.9957722	0.89098114	0.97818065	0.99452424	0.9839479	0.9882145	0.9759001	0.99683774	0.9833679
0.0	0.99060714	0.9957722	0.89098114	0.97818065	0.99452424	0.9839479	0.9882145	0.9759001	0.99683774	0.9833679
0.0	0.99060714	0.9957722	0.89098114	0.97818065	0.99452424	0.9839479	0.9882145	0.9759001	0.99683774	0.9833679
0.0	0.99975437	0.9996948	0.9997787	0.9996183	0.99991953	0.9993587	0.9996569	0.999974	0.9997805	0.9999119
0.0	0.99987125	0.99977773	0.9998492	0.9997546	0.9999379	0.9996511	0.9996557	0.99998045	0.9998572	0.99992454
0.0	0.99987125	0.99977773	0.9998492	0.9997546	0.9999379	0.9996511	0.9996557	0.99998045	0.9998572	0.99992454
0.0	0.99060714	0.9957722	0.89098114	0.97818065	0.99452424	0.9839479	0.9882145	0.9759001	0.99683774	0.9833679
0.0	0.999584	0.9996178	0.9998123	0.9998104	0.99986136	0.9998468	0.99908674	0.9999826	0.9998136	0.99976426
0.0	0.09415623	0.07736107	0.26343563	0.077256255	0.17205629	0.032193672	0.16455805	0.23054694	0.16192552	0.12550624
0.0	0.36534095	0.4216052	0.65473163	0.7256405	0.5276739	0.1687326	0.5216984	0.73050886	0.9069442	0.6098643
0.0	0.36534095	0.4216052	0.6547317	0.72564054	0.5276739	0.16873263	0.5216984	0.7305088	0.9069442	0.6098645
0.0	0.999584	0.9996178	0.9998123	0.9998104	0.99986136	0.9998468	0.99908674	0.9999826	0.9998136	0.99976426
0.0	0.87964463	0.9897141	0.6232217	0.97805816	0.909941	0.84230304	0.99260324	0.7076621	0.880007	0.94438154
0.0	0.87964463	0.9897141	0.6232217	0.97805816	0.909941	0.84230304	0.99260324	0.7076621	0.880007	0.94438154
0.0	0.87964463	0.993979	0.82005066	0.9978891	0.93642884	0.9546988	0.99003124	0.80682826	0.880007	0.9927464
0.0	0.9995963	0.9995259	0.9994281	0.9982224	0.99982184	0.99736303	0.99922943	0.999959	0.9997447	0.99987316
0.0	0.9718602	0.9959092	0.9954893	0.9921773	0.9975368	0.9665155	0.99424946	0.9989625	0.9871516	0.99716645
0.0	0.8138902	0.0016663442	0.0043538576	0.28491688	0.29873887	0.43797678	0.015156323	0.381849	0.67579806	0.006293226
0.0	0.9931399	0.9919391	0.990827	0.98268455	0.997624	0.9665417	0.99196225	0.99845326	0.9892532	0.9991811
0.0	0.96824485	0.90089965	0.9821952	0.89934	0.9909751	0.8363177	0.92839956	0.99629515	0.95326674	0.99791116
0.0	0.28563574	0.124332465	0.7076168	0.08266373	0.3015709	0.13343702	0.25161734	0.74625593	0.12935857	0.89849526
0.0	0.969516	0.87803733	0.9823736	0.8844022	0.98968875	0.8468388	0.91132766	0.9955355	0.9502501	0.99764675
0.0	0.9931399	0.9919391	0.990827	0.98268455	0.997624	0.9665417	0.99196225	0.99845326	0.9892532	0.9991811
0.0	0.95119494	0.96883273	0.9505812	0.8826051	0.9497272	0.91887033	0.97192365	0.9882328	0.9197111	0.99717915
0.0	0.99737215	0.9951201	0.99509734	0.99672025	0.999316	0.98485667	0.99741936	0.999634	0.9979686	0.99775606
0.0	0.99060714	0.9957722	0.8909811	0.97818065	0.99452424	0.9839479	0.9882145	0.9759001	0.99683774	0.9833679
0.0	0.25969446	0.97882813	0.7727402	0.75542635	0.70091474	0.626546	0.9862104	0.8503873	0.5750994	0.8039795
0.0	0.22166067	0.14657928	0.62115073	0.71720254	0.5093083	0.02144703	0.2947997	0.7689404	0.7399938	0.5569563
0.0	0.12831831	0.98913455	0.7640228	0.8162168	0.7086181	0.4742206	0.9726768	0.81893176	0.43949828	0.7702312
0.0	0.99609727	0.9968374	0.9971975	0.99544746	0.9987081	0.99380255	0.99525523	0.9997545	0.9982652	0.99968433
0.0	0.99060714	0.9957722	0.89098114	0.97818065	0.99452424	0.9839479	0.9882145	0.9759001	0.99683774	0.9833679
0.0	0.99060714	0.9957722	0.89098114	0.97818065	0.99452424	0.9839479	0.9882145	0.9759001	0.99683774	0.9833679
0.0	0.9999602	0.9998765	0.9996151	0.9998677	0.9998951	0.99975735	0.99981064	0.99996376	0.9999502	0.9999701
0.0	0.99060714	0.9957722	0.8909811	0.97818065	0.99452424	0.9839479	0.9882145	0.9759001	0.99683774	0.9833679
0.0	0.9999926	0.99999523	0.9999472	0.99999154	0.9999852	0.99998176	0.99998784	0.9999981	0.99999094	0.9999908
0.0	0.9999869	0.99997246	0.99992824	0.9999703	0.99997175	0.9999757	0.9999552	0.999997	0.9999913	0.99998164
0.0	0.99060714	0.9957722	0.8909811	0.97818065	0.99452424	0.9839479	0.9882145	0.9759001	0.99683774	0.9833679
0.0	0.95929533	0.9997446	0.45515043	0.7849478	0.999166	0.93410975	0.99934906	0.99483633	0.8396059	0.9990338
0.0	0.99060714	0.9957722	0.89098114	0.97818065	0.99452424	0.9839479	0.9882145	0.9759001	0.99683774	0.9833679
0.0	0.99060714	0.9957722	0.89098114	0.97818065	0.99452424	0.9839479	0.9882145	0.9759001	0.99683774	0.9833679
0.0	0.9997174	0.999907	0.9985098	0.999666	0.9995479	0.99960023	0.999419	0.9999509	0.99991226	0.99987733
0.0	0.87477076	0.98760706	0.8737428	0.75453126	0.9312315	0.57758886	0.8900259	0.9486345	0.9464873	0.9412947
0.0	0.8095317	0.95765626	0.85002595	0.3971601	0.6507087	0.90521955	0.6003431	0.8826853	0.85950875	0.65940934
0.0	0.09362085	0.04627684	0.3327624	0.21741085	0.16703947	0.010312835	0.08605533	0.2967284	0.52474445	0.24234311
0.0	0.9991559	0.9992884	0.9996309	0.99967146	0.9996996	0.9993191	0.99845266	0.99997175	0.9995378	0.9997136
0.0	0.9991559	0.9992884	0.9996309	0.99967146	0.9996996	0.9993191	0.99845266	0.99997175	0.9995378	0.9997136
0.0	0.05098044	0.102482095	0.36434335	0.008097035	0.19928457	0.15906185	0.65896547	0.04306834	0.1186393	0.0061044986
0.0	0.050980415	0.102482066	0.36434335	0.008097035	0.19928458	0.1590619	0.65896547	0.04306834	0.1186393	0.0061044986
0.0	0.6382282	0.9753205	0.8265091	0.5334431	0.34588483	0.564497	0.82663846	0.8768047	0.7572449	0.4805346
0.0	0.6382282	0.9753205	0.8265091	0.5334431	0.34588483	0.564497	0.82663846	0.8768047	0.7572449	0.4805346
0.0	0.17896473	0.29347947	0.2741723	0.10816361	0.29268155	0.13164416	0.13682556	0.38408902	0.17419034	0.52987593
0.0	0.969516	0.87803733	0.9823736	0.8844022	0.98968875	0.8468389	0.91132766	0.9955355	0.9502501	0.99764675
0.0	0.017332772	0.004475334	0.021703823	0.018939076	0.04890755	0.0039700028	0.006198819	0.102434844	0.0062523475	0.03808835
0.0	0.012363733	0.0033410597	0.019246941	0.0141044995	0.039501674	0.0030411081	0.005621414	0.07005261	0.005144399	0.034576856
0.0	0.02641074	0.013223618	0.03513514	0.08737831	0.13452964	0.010080822	0.014770016	0.24366997	0.019411491	0.09220171
0.0	0.9997389	0.99945253	0.9986803	0.99888915	0.99984825	0.99908555	0.9993382	0.9999337	0.9997181	0.9998976
0.0	0.9998024	0.99870026	0.99900657	0.9979772	0.9996394	0.9984705	0.99819094	0.9995945	0.999795	0.99983954
0.0	0.99060714	0.9957722	0.89098114	0.97818065	0.99452424	0.9839479	0.9882145	0.9759001	0.99683774	0.9833679
0.0	0.99060714	0.9957722	0.89098114	0.97818065	0.99452424	0.9839479	0.9882145	0.9759001	0.99683774	0.9833679
0.0	0.99060714	0.9957722	0.8909811	0.97818065	0.99452424	0.9839479	0.9882145	0.9759001	0.99683774	0.9833679
0.0	0.99060714	0.9957722	0.89098114	0.97818065	0.99452424	0.9839479	0.9882145	0.9759001	0.99683774	0.9833679
0.0	0.6968687	0.850246	0.676598	0.6576227	0.7908261	0.9420087	0.69568187	0.85748506	0.89745367	0.92964447
0.0	0.95549864	0.9345198	0.99141836	0.8804693	0.99008626	0.8428627	0.94399905	0.9961784	0.94099295	0.98029846
0.0	0.99985194	0.999915	0.9997689	0.9997757	0.999943	0.9998807	0.9996557	0.9999788	0.9999715	0.9999461
0.0	0.9996308	0.9997354	0.9994485	0.999201	0.99986744	0.99936575	0.9992267	0.99993384	0.9998704	0.99980634
0.0	0.99858606	0.995861	0.99332124	0.9963498	0.99721104	0.99228877	0.991219	0.99934906	0.99685967	0.9994172
0.0	0.99060714	0.9957722	0.89098114	0.97818065	0.99452424	0.9839479	0.9882145	0.9759001	0.99683774	0.9833679
0.0	0.9971523	0.9999182	0.99282634	0.9988788	0.99918	0.99926406	0.9987274	0.99979097	0.9991812	0.99931514
0.0	0.99060714	0.9957722	0.89098114	0.97818065	0.99452424	0.9839479	0.9882145	0.9759001	0.99683774	0.9833679
0.0	0.2842291	0.9755626	0.955411	0.46084496	0.21022934	0.018645497	0.8488025	0.764274	0.06915698	0.062214036
0.0	0.90978765	0.91460997	0.85363936	0.54278374	0.6391781	0.8141644	0.16455945	0.92270935	0.7998903	0.7088955
0.0	0.90978765	0.91460997	0.85363936	0.54278374	0.63917816	0.8141645	0.16455945	0.92270935	0.79989046	0.70889544
0.0	0.6396657	0.91581607	0.9378344	0.8963524	0.9490855	0.2624365	0.8771516	0.83282524	0.6479587	0.80588734
0.0	0.9629928	0.9927845	0.94002664	0.997865	0.95153975	0.93025357	0.9816155	0.93933195	0.9126084	0.9784469
0.0	0.9629928	0.9927845	0.94002664	0.997865	0.95153975	0.93025357	0.9816155	0.93933195	0.9126084	0.9784469
0.0	0.99060714	0.9957722	0.89098114	0.97818065	0.99452424	0.9839479	0.9882145	0.9759001	0.99683774	0.9833679
0.0	0.0047211647	0.0077549824	0.034806777	0.0011981576	0.03196956	0.013507467	0.0042651594	0.021641409	0.007000417	0.018600803
0.0	0.99060714	0.9957722	0.8909811	0.97818065	0.99452424	0.9839479	0.9882145	0.9759001	0.99683774	0.9833679
0.0	0.99060714	0.9957722	0.89098114	0.97818065	0.99452424	0.9839479	0.9882145	0.9759001	0.99683774	0.9833679
0.0	0.9997162	0.99919397	0.9987224	0.9982786	0.9998116	0.9983779	0.9990941	0.9998989	0.99958783	0.99987006
0.0	0.9997162	0.99919397	0.9987224	0.9982786	0.9998116	0.9983779	0.9990941	0.9998989	0.99958783	0.99987006
0.0	0.99060714	0.9957722	0.89098114	0.97818065	0.99452424	0.9839479	0.9882145	0.9759001	0.99683774	0.9833679
0.0	0.99060714	0.9957722	0.89098114	0.97818065	0.99452424	0.9839479	0.9882145	0.9759001	0.99683774	0.9833679
0.0	0.9990814	0.9985702	0.99919456	0.99710184	0.9997285	0.9907417	0.99816823	0.9998883	0.9994887	0.9997938
0.0	0.13474543	0.013722835	0.30907124	0.035785016	0.15340365	0.024800248	0.045788947	0.17031123	0.060500275	0.19009535
0.0	0.007859197	0.0029047427	0.014219812	0.0040127053	0.031428773	0.0129155535	0.02134236	0.011519248	0.0124855125	0.012330948
0.0	0.99060714	0.9957722	0.89098114	0.97818065	0.99452424	0.9839479	0.9882145	0.9759001	0.99683774	0.9833679
0.0	0.99060714	0.9957722	0.89098114	0.97818065	0.99452424	0.9839479	0.9882145	0.9759001	0.99683774	0.9833679
0.0	0.58104956	0.7678429	0.9665698	0.1441397	0.29680318	0.049308915	0.3533029	0.39257976	0.7126495	0.80463284
0.0	0.5810495	0.76784277	0.9665698	0.14413974	0.29680306	0.049308915	0.35330302	0.39257976	0.7126495	0.80463284
0.0	0.9997162	0.99919397	0.9987224	0.9982786	0.9998116	0.9983779	0.9990941	0.9998989	0.99958783	0.99987006
0.0	0.9997025	0.99916756	0.9987224	0.99817073	0.9998099	0.9982886	0.9990096	0.9998983	0.99958116	0.9998697
0.0	0.99997747	0.9999956	0.99996316	0.9999896	0.99999046	0.9999646	0.9999627	0.999998	0.9999857	0.9999944
0.0	0.122117236	0.14248669	0.23117894	0.05596682	0.18972403	0.09210754	0.074985586	0.22109367	0.10817219	0.35051444
0.0	0.99060714	0.9957722	0.89098114	0.97818065	0.99452424	0.9839479	0.9882145	0.9759001	0.99683774	0.9833679
0.0	0.9995499	0.9972996	0.9980406	0.9975635	0.999772	0.99432486	0.99874794	0.99987924	0.999376	0.9998708
0.0	0.99060714	0.9957722	0.8909811	0.97818065	0.99452424	0.9839479	0.9882145	0.9759001	0.99683774	0.9833679
0.0	0.99060714	0.9957722	0.89098114	0.97818065	0.99452424	0.9839479	0.9882145	0.9759001	0.99683774	0.9833679
0.0	0.99060714	0.9957722	0.89098114	0.97818065	0.99452424	0.9839479	0.9882145	0.9759001	0.99683774	0.9833679
0.0	0.99060714	0.9957722	0.89098114	0.97818065	0.99452424	0.9839479	0.9882145	0.9759001	0.99683774	0.9833679
0.0	0.99060714	0.9957722	0.89098114	0.97818065	0.99452424	0.9839479	0.9882145	0.9759001	0.99683774	0.9833679
0.0	0.99060714	0.9957722	0.89098114	0.97818065	0.99452424	0.9839479	0.9882145	0.9759001	0.99683774	0.9833679
0.0	0.99060714	0.9957722	0.89098114	0.97818065	0.99452424	0.9839479	0.9882145	0.9759001	0.99683774	0.9833679
0.0	0.99060714	0.9957722	0.89098114	0.97818065	0.99452424	0.9839479	0.9882145	0.9759001	0.99683774	0.9833679
0.0	0.99060714	0.9957722	0.89098114	0.97818065	0.99452424	0.9839479	0.9882145	0.9759001	0.99683774	0.9833679
0.0	0.99060714	0.9957722	0.89098114	0.97818065	0.99452424	0.9839479	0.9882145	0.9759001	0.99683774	0.9833679
0.0	0.99060714	0.9957722	0.89098114	0.97818065	0.99452424	0.9839479	0.9882145	0.9759001	0.99683774	0.9833679
0.0	0.99060714	0.9957722	0.89098114	0.97818065	0.99452424	0.9839479	0.9882145	0.9759001	0.99683774	0.9833679
0.0	0.99060714	0.9957722	0.89098114	0.97818065	0.99452424	0.9839479	0.9882145	0.9759001	0.99683774	0.9833679
0.0	0.99060714	0.9957722	0.89098114	0.97818065	0.99452424	0.9839479	0.9882145	0.9759001	0.99683774	0.9833679
0.0	0.99060714	0.9957722	0.89098114	0.97818065	0.99452424	0.9839479	0.9882145	0.9759001	0.99683774	0.9833679
0.0	0.99060714	0.9957722	0.89098114	0.97818065	0.99452424	0.9839479	0.9882145	0.9759001	0.99683774	0.9833679
0.0	0.99060714	0.9957722	0.89098114	0.97818065	0.99452424	0.9839479	0.9882145	0.9759001	0.99683774	0.9833679
0.0	0.99060714	0.9957722	0.89098114	0.97818065	0.99452424	0.9839479	0.9882145	0.9759001	0.99683774	0.9833679
0.0	0.99060714	0.9957722	0.89098114	0.97818065	0.99452424	0.9839479	0.9882145	0.9759001	0.99683774	0.9833679
0.0	0.27511215	0.4986064	0.65719956	0.023252686	0.43133277	0.061470825	0.034382787	0.76804763	0.30559134	0.30991602
0.0	0.6829111	0.8259998	0.69320804	0.5592394	0.71911	0.8885279	0.67076594	0.81250995	0.8906573	0.9153169
0.0	0.99060714	0.9957722	0.89098114	0.97818065	0.99452424	0.9839479	0.9882145	0.9759001	0.99683774	0.9833679
0.0	0.0008602893	0.002003767	0.0066309976	0.0005086353	0.0022376943	5.8420093e-05	0.00033171	0.0005066883	0.0039938046	0.0020318213
0.0	0.9925488	0.99031913	0.98100513	0.97304046	0.98589104	0.9836537	0.99341923	0.9979511	0.9939984	0.9979861
0.0	0.0064780973	0.015649239	0.002915783	0.0016823554	0.0064273872	0.0032984742	0.00064113556	0.006004996	0.020707369	0.030968944
0.0	0.9310436	0.7141632	0.9862715	0.62288845	0.9687986	0.41909888	0.8345095	0.9921002	0.707389	0.97477597
0.0	0.9310436	0.7141632	0.9862715	0.6228883	0.9687986	0.41909885	0.8345095	0.9921002	0.707389	0.97477597
0.0	0.9997464	0.99860007	0.9985922	0.99818736	0.999718	0.99885166	0.9990539	0.9998747	0.99938273	0.99993944
0.0	0.9997464	0.99860007	0.9985922	0.99818736	0.999718	0.99885166	0.9990539	0.9998747	0.99938273	0.99993944
0.0	0.9310436	0.7141632	0.9862715	0.62288845	0.9687986	0.41909885	0.8345095	0.9921002	0.707389	0.97477597
0.0	0.93104374	0.7141632	0.9862715	0.6228883	0.9687986	0.4190988	0.8345095	0.9921002	0.707389	0.97477597
0.0	0.9975502	0.9993087	0.9990075	0.99761945	0.9987871	0.9987503	0.9978125	0.9998473	0.9986034	0.9997762
0.0	0.9975502	0.9993087	0.9990075	0.99761945	0.9987871	0.9987503	0.9978125	0.9998473	0.9986034	0.9997762
0.0	0.99609727	0.9968374	0.9971975	0.99544746	0.9987081	0.99380255	0.99525523	0.9997545	0.9982652	0.99968433
0.0	0.99609727	0.9968374	0.9971975	0.99544746	0.9987081	0.99380255	0.99525523	0.9997545	0.9982652	0.99968433
0.0	0.65662205	0.39442095	0.95415103	0.24902688	0.88053983	0.09364208	0.59172255	0.93500555	0.27615583	0.8379495
0.0	0.6566222	0.39442095	0.95415103	0.24902682	0.88053983	0.09364206	0.5917226	0.93500555	0.27615583	0.8379495
0.0	0.99924904	0.9978688	0.9989329	0.99670416	0.9996176	0.99347454	0.99893504	0.9998549	0.9992348	0.9997062
0.0	0.0032321145	0.00085579784	0.0006502678	0.0012960654	0.0023756542	0.05246979	0.00028942397	0.0005970075	0.0013974153	0.0012297537
0.0	0.99060714	0.9957722	0.8909811	0.97818065	0.99452424	0.9839479	0.9882145	0.9759001	0.99683774	0.9833679
0.0	0.99975055	0.9994356	0.9990575	0.9988397	0.9998554	0.999003	0.99937576	0.99992764	0.9997526	0.99990654
0.0	0.27825588	0.04184025	0.93332493	0.00019823883	0.14792049	0.024065701	0.9769629	0.16397141	0.0054587414	0.7814336
0.0	0.03884538	0.002677091	0.044729326	0.022759838	0.024742512	0.010908304	0.014004601	0.04534649	0.02574103	0.090293095
0.0	0.0011478848	0.0029441912	0.017927894	0.0005369257	0.019281946	0.003239578	0.0013516344	0.0033652752	0.0026610203	0.010026275
0.0	0.13140935	0.045907747	0.077536054	0.044683028	0.14805861	0.011645719	0.044993386	0.056311797	0.06685165	0.4680238
0.0	0.03884538	0.002677091	0.044729326	0.022759838	0.024742512	0.010908304	0.014004601	0.04534649	0.02574103	0.090293095
0.0	0.03884538	0.0026770923	0.044729337	0.022759838	0.024742512	0.010908304	0.014004601	0.04534649	0.025741035	0.090293095
0.0	0.038845405	0.002677091	0.044729326	0.022759838	0.024742508	0.010908304	0.014004601	0.04534649	0.02574103	0.090293095
0.0	0.038845405	0.002677091	0.044729326	0.022759838	0.024742512	0.010908304	0.014004601	0.04534649	0.025741035	0.090293095
0.0	0.038845405	0.0026770923	0.044729326	0.022759838	0.024742508	0.010908304	0.014004601	0.04534649	0.02574103	0.090293095
0.0	0.03884538	0.0026770923	0.044729337	0.022759838	0.024742512	0.010908304	0.014004601	0.04534649	0.025741035	0.090293095
0.0	0.03884538	0.0026770923	0.044729337	0.022759838	0.024742508	0.010908304	0.014004601	0.04534649	0.02574103	0.090293095
0.0	0.15689334	0.075978965	0.71721107	0.09359298	0.48705903	0.033103414	0.15659012	0.34921345	0.11405296	0.5123324
0.0	0.0056000515	0.011455171	0.14596556	0.0016614294	0.019909333	0.005773044	0.00636024	0.003108258	0.014220721	0.033982906
0.0	0.0056000515	0.011455171	0.14596564	0.0016614294	0.019909343	0.005773044	0.00636024	0.003108258	0.014220735	0.033982906
0.0	0.0056000515	0.011455171	0.14596556	0.0016614294	0.019909346	0.005773044	0.00636024	0.003108258	0.014220729	0.033982906
0.0	0.014102059	0.009393602	0.035461288	0.0036186911	0.11027333	0.009739723	0.0061630895	0.004090771	0.0059744087	0.028202841
0.0	0.0019112026	0.0074464483	0.040486306	0.0022704233	0.021349393	0.005111534	0.0023098807	0.012910958	0.011697695	0.010680846
0.0	0.0011478843	0.0029441926	0.017927894	0.000536926	0.01928195	0.0032395767	0.0013516344	0.0033652752	0.0026610203	0.010026281
0.0	0.0019112026	0.0074464483	0.040486306	0.0022704233	0.021349393	0.005111534	0.0023098807	0.012910958	0.011697699	0.010680846
0.0	0.0011478848	0.0029441926	0.017927904	0.00053692545	0.01928195	0.003239575	0.0013516344	0.0033652752	0.0026610203	0.010026281
0.0	0.014102047	0.009393606	0.035461288	0.0036186927	0.11027333	0.009739723	0.0061630863	0.004090769	0.0059744087	0.028202841
0.0	0.0019112026	0.0074464483	0.040486306	0.0022704233	0.021349398	0.005111534	0.0023098807	0.012910958	0.011697699	0.010680836
0.0	0.0011478843	0.0029441926	0.017927894	0.000536926	0.01928195	0.003239575	0.0013516344	0.0033652752	0.0026610203	0.010026281
0.0	0.0011478843	0.0029441912	0.017927894	0.0005369257	0.019281946	0.0032395767	0.0013516344	0.0033652752	0.0026610203	0.010026275
0.0	0.0011478843	0.0029441912	0.017927904	0.0005369257	0.019281946	0.0032395767	0.0013516344	0.0033652752	0.0026610203	0.010026275
0.0	0.014102047	0.009393602	0.035461288	0.0036186927	0.110273354	0.009739728	0.0061630863	0.004090771	0.0059744087	0.028202835
0.0	0.0019112026	0.0074464483	0.040486306	0.0022704233	0.021349398	0.005111534	0.0023098807	0.012910958	0.011697695	0.010680831
0.0	0.0011478848	0.0029441926	0.017927894	0.00053692545	0.01928195	0.003239575	0.0013516344	0.0033652752	0.0026610203	0.010026275
0.0	0.014102059	0.009393602	0.03546128	0.0036186927	0.110273354	0.009739728	0.0061630895	0.004090769	0.0059744087	0.028202841
0.0	0.0019112026	0.0074464483	0.040486306	0.0022704233	0.021349398	0.005111529	0.0023098807	0.012910958	0.011697695	0.010680846
0.0	0.0011478848	0.0029441912	0.017927904	0.0005369257	0.019281946	0.0032395767	0.0013516344	0.0033652752	0.0026610203	0.010026275
0.0	0.0011478848	0.0029441912	0.017927904	0.0005369257	0.01928195	0.003239578	0.0013516344	0.0033652752	0.0026610203	0.010026275
0.0	0.0019112026	0.0074464483	0.040486306	0.0022704233	0.021349393	0.005111534	0.0023098807	0.012910958	0.011697699	0.010680846
0.0	0.0011478848	0.0029441926	0.017927904	0.0005369257	0.01928195	0.0032395767	0.0013516344	0.0033652752	0.0026610203	0.010026281
0.0	0.0019112026	0.0074464483	0.040486306	0.0022704233	0.021349393	0.005111529	0.0023098818	0.012910958	0.011697699	0.010680846
0.0	0.0011478843	0.0029441926	0.017927894	0.00053692545	0.01928195	0.003239575	0.0013516344	0.0033652752	0.0026610203	0.010026281
0.0	0.0019112026	0.0074464483	0.040486306	0.0022704233	0.021349393	0.005111534	0.0023098807	0.012910958	0.011697699	0.010680846
0.0	0.0011478843	0.0029441926	0.017927894	0.0005369257	0.01928195	0.0032395767	0.0013516344	0.0033652752	0.0026610203	0.010026281
0.0	0.0011478848	0.0029441912	0.017927904	0.0005369257	0.019281946	0.003239578	0.0013516344	0.0033652752	0.0026610203	0.010026275
0.0	0.0011478848	0.0029441912	0.017927904	0.0005369257	0.019281946	0.003239578	0.0013516344	0.0033652752	0.0026610203	0.010026275
0.0	0.0056000515	0.011455171	0.14596559	0.0016614294	0.019909337	0.005773044	0.00636024	0.003108258	0.014220721	0.03398289
0.0	0.0019112026	0.0074464483	0.040486306	0.0022704233	0.021349393	0.005111529	0.0023098818	0.012910958	0.011697695	0.010680846
0.0	0.0011478843	0.0029441938	0.017927894	0.00053692545	0.01928195	0.003239575	0.0013516344	0.0033652752	0.0026610203	0.010026275
0.0	0.0011478843	0.0029441926	0.017927894	0.0005369257	0.01928195	0.003239575	0.0013516344	0.0033652752	0.0026610203	0.010026281
0.0	0.0011478843	0.0029441912	0.017927904	0.0005369257	0.019281946	0.003239578	0.0013516344	0.0033652752	0.0026610203	0.010026275
0.0	0.0011478848	0.0029441912	0.017927904	0.0005369257	0.019281946	0.003239578	0.0013516344	0.0033652752	0.0026610203	0.010026275
0.0	0.0011478843	0.0029441912	0.017927894	0.0005369257	0.01928195	0.003239578	0.0013516344	0.0033652752	0.0026610203	0.010026275
0.0	0.0011478843	0.0029441912	0.017927904	0.0005369257	0.019281946	0.0032395767	0.0013516344	0.0033652752	0.0026610203	0.010026275
0.0	0.0011478848	0.0029441938	0.017927894	0.000536926	0.01928195	0.003239575	0.0013516344	0.0033652752	0.0026610203	0.010026275
0.0	0.66131955	0.040556505	0.82492864	0.15223067	0.63827384	0.18085621	0.45646387	0.16228375	0.86960095	0.11835228
0.0	0.3141911	0.16517542	0.66673017	0.29605818	0.38499856	0.21928981	0.8845091	0.73178995	0.34237358	0.83059573
0.0	0.17871824	0.015026042	0.5925524	0.12759808	0.031612314	0.04184328	0.46249932	0.12062528	0.7255865	0.08351326
0.0	0.005848114	0.019833023	0.03163479	0.0007922556	0.04053742	0.0030146083	0.0022951378	0.003457331	0.005557201	0.06359923
0.0	0.005848111	0.019833012	0.031634793	0.0007922552	0.04053742	0.0030146083	0.0022951378	0.003457331	0.005557201	0.06359923
0.0	0.0024180757	0.007670465	0.023918185	0.0027391373	0.052796155	0.006369691	0.00463505	0.007813973	0.041907802	0.022911191
0.0	0.0072850552	0.023408022	0.29886127	0.0034260708	0.38249826	0.00943461	0.012215006	0.01762113	0.032566864	0.15829942
0.0	0.0014145694	0.0061150733	0.04630107	0.0013646914	0.35815343	0.0048225946	0.0023310126	0.015915545	0.026592273	0.043115463
0.0	0.0014145694	0.0061150733	0.04630106	0.0013646914	0.35815343	0.0048225946	0.0023310126	0.015915545	0.026592273	0.04311547
0.0	0.0056000515	0.011455171	0.14596559	0.0016614294	0.019909346	0.005773044	0.00636024	0.003108258	0.014220729	0.033982906
0.0	0.0011478843	0.0029441938	0.017927904	0.00053692545	0.01928195	0.003239575	0.0013516344	0.0033652752	0.0026610203	0.010026281
0.0	0.0011478848	0.0029441938	0.017927904	0.00053692545	0.01928195	0.003239575	0.0013516344	0.0033652752	0.0026610203	0.010026281
0.0	0.0011478848	0.0029441912	0.017927904	0.0005369257	0.019281946	0.003239578	0.0013516344	0.0033652752	0.0026610203	0.010026275
0.0	0.0011478843	0.0029441938	0.017927904	0.00053692545	0.01928195	0.003239575	0.0013516337	0.0033652752	0.0026610203	0.010026281
0.0	0.0022205284	0.008104207	0.020314386	0.0007511918	0.04104658	0.0057846466	0.0020536664	0.004720127	0.0040226197	0.019126622
0.0	0.003075801	0.0133172	0.057016764	0.0016181206	0.015678242	0.0037339458	0.0023279763	0.0074853227	0.009230344	0.045638356
0.0	0.0019112026	0.0074464483	0.040486306	0.0022704233	0.021349393	0.005111529	0.0023098807	0.012910958	0.011697695	0.010680846
0.0	0.0056000515	0.011455171	0.14596556	0.0016614294	0.019909346	0.005773044	0.00636024	0.003108258	0.014220729	0.033982906
0.0	0.0011478843	0.0029441926	0.017927904	0.0005369257	0.01928195	0.003239575	0.0013516337	0.0033652752	0.0026610203	0.010026281
0.0	0.0011478848	0.0029441912	0.017927904	0.0005369257	0.01928195	0.003239578	0.0013516344	0.0033652752	0.0026610203	0.010026275
0.0	0.0011478843	0.0029441926	0.017927894	0.00053692545	0.01928195	0.003239575	0.0013516337	0.0033652752	0.0026610203	0.010026281
0.0	0.0022205294	0.008104211	0.020314386	0.0007511925	0.04104657	0.0057846466	0.0020536664	0.004720127	0.0040226197	0.019126622
0.0	0.003075801	0.0133172	0.05701675	0.0016181206	0.015678234	0.0037339476	0.0023279751	0.0074853264	0.009230344	0.045638356
0.0	0.0019112026	0.0074464483	0.0404863	0.0022704233	0.021349393	0.005111534	0.0023098818	0.012910958	0.011697695	0.010680831
0.0	0.0056000515	0.011455171	0.14596556	0.0016614294	0.019909343	0.005773044	0.00636024	0.003108258	0.014220729	0.03398289
0.0	0.0011478843	0.0029441926	0.017927894	0.00053692545	0.01928195	0.003239575	0.0013516344	0.0033652752	0.0026610203	0.010026281
0.0	0.00873028	0.004490198	0.03588283	0.0009131313	0.12390848	0.004251128	0.0014411769	0.0030786244	0.0039512953	0.013802593
0.0	0.00873028	0.0044902004	0.03588285	0.0009131317	0.123908535	0.004251128	0.0014411783	0.0030786244	0.0039512953	0.013802593
0.0	0.33190387	0.22899218	0.18729779	0.004488495	0.2802239	0.1566404	0.016915992	0.14930327	0.09737848	0.16719924
0.0	0.027416753	0.022071248	0.10069761	0.0026799238	0.17702793	0.009175352	0.0025720554	0.009188358	0.018200643	0.069761686
0.0	0.0117889205	0.009822215	0.07232113	0.003713103	0.10932813	0.009780056	0.0027991121	0.015780767	0.019348057	0.016597653
0.0	0.034877434	0.018780958	0.2462254	0.002685513	0.14573169	0.008637161	0.0072274795	0.00382187	0.016813891	0.05148147
0.0	0.00873028	0.0044902004	0.03588285	0.0009131317	0.123908535	0.004251128	0.0014411783	0.0030786244	0.0039512953	0.013802593
0.0	0.00873028	0.0044902004	0.03588285	0.0009131317	0.123908535	0.004251128	0.0014411783	0.0030786244	0.0039512934	0.013802593
0.0	0.0011478843	0.0029441926	0.017927894	0.00053692545	0.01928195	0.003239575	0.0013516337	0.0033652752	0.0026610203	0.010026275
0.0	0.0050947596	0.0093906075	0.023348987	0.001569366	0.031532936	0.0035909144	0.0019347058	0.0042518564	0.0030199743	0.015768517
0.0	0.0050947573	0.009390603	0.023348987	0.0015693667	0.03153295	0.0035909144	0.0019347058	0.0042518545	0.003019973	0.015768524
0.0	0.00758335	0.023711843	0.02731117	0.0019982355	0.060627975	0.007208764	0.0032058004	0.0082008885	0.005521394	0.035893638
0.0	0.10773694	0.40481746	0.25063643	0.12761629	0.03184202	0.015666252	0.01806906	0.050150804	0.09629061	0.35832992
0.0	0.007327379	0.014894989	0.052450236	0.0045277206	0.036488265	0.0065092267	0.0037911353	0.024388388	0.015278939	0.01805383
0.0	0.020453297	0.03842696	0.18816645	0.0038214005	0.03424323	0.0067179278	0.009770567	0.0052737137	0.015673136	0.06202507
0.0	0.0050947573	0.009390603	0.02334899	0.0015693667	0.03153295	0.0035909144	0.0019347058	0.0042518564	0.003019973	0.015768524
0.0	0.0011478848	0.0029441912	0.017927894	0.0005369257	0.019281946	0.003239578	0.0013516344	0.0033652752	0.0026610203	0.010026275
0.0	0.0011478848	0.0029441926	0.017927894	0.000536926	0.01928195	0.003239575	0.0013516344	0.0033652752	0.0026610203	0.010026275
0.0	0.0022205294	0.008104207	0.020314386	0.00075119216	0.04104658	0.0057846466	0.0020536664	0.004720127	0.004022618	0.019126631
0.0	0.003075801	0.013317207	0.057016775	0.0016181206	0.015678234	0.0037339458	0.0023279751	0.0074853227	0.009230344	0.04563835
0.0	0.0019112026	0.0074464483	0.040486306	0.0022704233	0.021349393	0.005111534	0.0023098818	0.012910958	0.011697695	0.010680846
0.0	0.0011478843	0.0029441926	0.017927904	0.0005369257	0.01928195	0.0032395767	0.0013516344	0.0033652752	0.0026610203	0.010026275
0.0	0.005848111	0.019833012	0.03163479	0.0007922552	0.040537402	0.003014607	0.0022951378	0.003457331	0.005557201	0.06359923
0.0	0.005848111	0.019833012	0.03163479	0.0007922556	0.04053742	0.0030146083	0.0022951378	0.003457333	0.005557201	0.06359925
0.0	0.008178559	0.052408874	0.03499152	0.0010750433	0.046277292	0.0054601547	0.00316117	0.0063078967	0.008257368	0.14330663
0.0	0.01694983	0.100836806	0.093372755	0.002563458	0.081296995	0.0045447247	0.003888429	0.010892202	0.019830825	0.26347506
0.0	0.007853287	0.028928377	0.067107454	0.0033886943	0.0374068	0.0051531903	0.0036261603	0.016632197	0.024049507	0.06053302
0.0	0.54574585	0.5751838	0.55522203	0.02815329	0.5483366	0.015840625	0.24925561	0.2166045	0.1610432	0.66320187
0.0	0.005848111	0.019833015	0.03163479	0.0007922556	0.04053742	0.0030146083	0.0022951378	0.003457333	0.005557201	0.06359926
0.0	0.0024180757	0.007670461	0.023918174	0.0027391373	0.052796133	0.006369694	0.0046350476	0.00781397	0.04190778	0.022911191
0.0	0.0024180745	0.007670465	0.023918178	0.0027391373	0.052796155	0.006369691	0.00463505	0.007813973	0.041907802	0.022911197
0.0	0.0050904737	0.020024765	0.025633028	0.00379696	0.05402648	0.013125835	0.003955522	0.014219191	0.072951935	0.04938935
0.0	0.007426552	0.040441282	0.0725258	0.008404259	0.06388961	0.010433033	0.0072756265	0.023759264	0.16803709	0.10949182
0.0	0.004180671	0.0134419575	0.051472053	0.009418562	0.049893405	0.011788203	0.0043230318	0.044978626	0.15498783	0.022525553
[truncated: 18,872 more rows]
