# Supplementary material for: Teasing out missing reactions in genome-scale metabolic networks through hypergraph learning
Source: Nat Commun. 2023 Apr 25;14:2375. doi: 10.1038/s41467-023-38110-7 (PMC10130184; doi:10.1038/s41467-023-38110-7)
Supplement: Supplementary file 4 — Source Data [file 41467_2023_38110_MOESM4_ESM.zip › Source Data/Figure 2/j-m/iECDH1ME8569_1439_node2vec.csv]

	0	0.1	0.1.1	0.1.1.1	0.1.1.1.1	0.1.1.1.1.1	0.1.1.1.1.1.1	0.1.1.1.1.1.1.1	0.1.1.1.1.1.1.1.1	0
1.0	0.05114811	0.5380768	0.53608876	0.5304699	0.15748292	0.08685552	0.523491	0.5436736	0.54116666	0.04427078
1.0	0.5355555	0.5397442	0.0006992119	0.16498159	0.53027827	0.5427144	0.5251868	0.54484844	0.54192734	0.54602236
1.0	0.5351643	0.53887314	0.0022221261	0.5299285	0.5360185	0.5428383	0.526748	0.54452527	0.5414613	0.54615957
1.0	0.5368324	0.53774494	0.5395692	0.5295393	0.5330054	0.5429649	0.5257045	0.5444865	0.5405145	0.54442424
1.0	0.1432132	6.7903835e-05	0.5390068	0.52737194	0.5328298	0.54298925	0.5251337	0.5433112	0.11152452	0.1324842
1.0	0.5367207	0.029556122	0.53817874	0.00011530616	0.5321125	0.056912497	0.027943047	0.54189396	0.54198456	0.5448714
1.0	0.5341705	0.53872937	0.5385235	0.0001452113	0.53363425	0.542615	0.5260336	0.543469	0.5413049	0.5450146
1.0	0.5354949	0.22280958	0.15026303	0.00868599	0.53253245	0.54192984	0.5263259	0.5453201	0.5416577	0.030430574
1.0	0.5355453	0.5373083	0.537846	0.119056	0.5315062	0.5424093	0.52570087	0.5430275	0.5415584	0.5449542
1.0	0.535093	0.53752893	0.5390104	0.5291311	0.53380346	0.54279536	0.5254088	0.5451512	0.5415506	0.5450049
1.0	0.5359664	0.5392204	0.53835577	0.52895445	0.026726859	0.543443	0.5255734	0.5426465	0.5427172	0.5451311
1.0	0.5357163	0.5391522	0.5380963	0.07197809	0.0001826891	0.54254574	0.526492	0.54341626	0.5417196	0.54546684
1.0	0.00013410981	0.5399197	0.538173	0.00011827529	0.5337576	0.08434726	0.52308625	0.0001204988	0.00017033254	0.5463244
1.0	0.013906249	0.011518574	0.5421109	0.5293607	0.5345729	0.54245913	0.09637382	0.5445598	0.5412293	0.543664
1.0	0.5351955	0.5403345	0.16574734	0.5295036	0.5327106	0.54224354	0.5254228	0.029407013	0.541131	0.54506254
1.0	0.5351054	0.5399646	0.009014791	0.5302185	0.5335715	0.5418823	0.5256698	5.337953e-05	0.1543667	0.10701816
1.0	0.5340552	0.5395558	0.5377455	0.5302903	0.5330315	0.54376274	0.5241542	0.10337655	0.03069566	0.10985704
1.0	0.536045	0.53803366	0.14747557	0.5290253	0.5326609	0.541707	0.5250423	0.03532813	0.17999364	0.54456836
1.0	0.5347632	0.5378408	0.17304392	0.5291759	0.009702578	0.54137576	0.5249685	0.54465973	0.5414726	0.5460018
1.0	0.53637576	0.1594759	0.53956825	0.5300882	0.5322834	0.5431382	0.5255618	0.0356882	0.5414235	0.54552156
1.0	0.53541845	0.5392763	0.5406877	0.52955854	0.531511	0.0035586637	0.5250518	0.5441123	0.54238373	0.544834
1.0	0.11820191	0.21316262	0.53798556	0.5307756	0.5312858	0.5410772	0.010313195	0.09967803	0.5408803	0.0046076383
1.0	0.5348286	0.5386905	0.5388128	0.5293311	0.53382045	0.54097617	0.52514523	0.54432017	0.5414047	0.16566189
1.0	0.5349596	0.5372113	0.5419402	0.52993035	0.1403538	0.54283893	0.2810007	0.5435771	0.5404952	0.54355496
1.0	0.00091440155	0.5395168	0.119527794	0.00012018002	0.53446585	0.0057845255	0.14557633	0.54358244	0.5413521	0.54627633
1.0	0.5346019	0.5394409	0.027639164	0.52917975	0.53329796	0.14285944	0.5230656	0.12132061	0.5400379	0.54448754
1.0	0.5351851	0.0022822472	0.54074246	0.10214917	0.5324077	0.54079556	0.5259243	0.5430795	0.008571113	0.5451833
1.0	0.5335867	0.53973085	0.14421032	0.15785576	0.098918684	0.5425401	0.5250958	0.54380375	0.5414804	0.5467454
1.0	0.5352224	0.14422818	0.53971916	0.528736	0.53308415	0.5425908	0.5231929	0.074909166	0.5391597	0.5411402
1.0	0.11541874	0.53728825	0.142224	0.5292312	0.018098446	0.54191	0.5254077	0.027516665	0.5417403	0.5449111
1.0	0.5341748	0.5391249	0.5399366	0.5299601	0.017074294	0.54338485	0.52529514	0.5438643	0.0013706471	0.54490906
1.0	0.07160672	0.53778195	0.16666597	0.53029776	0.53231925	0.541972	0.52350503	0.10820607	9.307516e-05	0.5459925
1.0	0.53443575	0.5391482	0.53791225	0.18158635	0.5327169	0.15200734	0.52498424	0.121309526	0.16518529	0.544753
1.0	0.100693054	0.5377074	0.050304063	0.16264807	0.5325399	0.102517314	0.5260768	0.5442558	0.045093965	0.10259116
1.0	0.53650934	0.53909665	0.5408403	0.023136195	0.08698094	0.5424205	0.5247722	0.016047794	0.541996	0.54553014
1.0	0.11283743	0.022979125	0.045973193	0.5278861	0.5342283	0.54359585	0.5250742	0.54251367	0.54131025	0.11080579
1.0	4.6846122e-05	0.539475	0.5398935	0.5293781	0.5339133	0.5414456	0.05149702	0.12141501	0.5409769	0.5466236
1.0	0.53526855	0.53862137	0.5407906	0.00016281044	0.10227128	0.5387264	0.52457184	0.5445181	0.21977833	0.5450152
1.0	0.5364894	0.5391686	0.04783317	0.52868026	0.5321044	0.5420799	0.52505255	0.03562286	0.5417118	0.54558164
1.0	0.5364688	0.53923774	0.53970855	8.221139e-05	0.5341415	0.11019222	0.09727444	0.54217935	0.5415206	0.0022962706
1.0	0.1530716	0.5400759	0.53925264	0.5286536	0.53356034	0.5420673	0.5265334	0.54376626	0.16221696	0.21693327
1.0	0.0046503954	8.267089e-05	0.5383633	0.5301094	0.53254175	0.5420875	0.5273232	0.5435533	0.5417728	0.049408805
1.0	0.5357697	4.681602e-05	0.5391244	0.5293545	0.53291225	0.5421905	0.52285683	0.54314536	0.54019856	0.54575735
1.0	0.026676564	0.540953	0.013362627	0.5287342	0.53303814	0.19876884	0.5253195	0.03150721	0.5410572	0.072990306
1.0	0.5332938	0.5397032	0.5378861	0.52915424	0.09941099	0.5418053	0.5245928	0.54391485	0.00020079825	0.54483885
1.0	0.5352433	0.53737247	0.5406449	0.015691934	0.5328328	0.0014016044	0.52376586	0.15262406	0.5416914	0.5466717
1.0	0.10830401	0.5381361	0.53822285	0.017961264	0.5328603	0.54205155	0.5264146	0.54331154	0.5411373	0.54543793
1.0	0.0004822265	0.53953385	0.5393212	0.5295407	0.5342388	0.5409537	0.5248986	0.074227884	0.5420167	0.5449038
1.0	0.53421974	0.53952944	0.5391585	0.14950493	0.53268766	0.0007711628	0.5248028	0.021724349	0.5416029	0.014882996
1.0	0.5351849	0.53861964	0.54062647	0.027467232	0.15456015	0.112061664	0.027826462	0.54483277	0.54029554	0.54516363
1.0	0.53449684	0.5379676	0.5388093	0.5285845	0.5331576	0.543596	0.52539515	0.0064921435	0.54229647	0.54605305
1.0	0.5356896	0.5379295	0.5396917	0.52971184	0.53329825	0.54146874	0.5254232	0.5424953	0.5405975	0.54594034
1.0	0.53494745	0.53701943	0.022153184	0.5283103	0.5313987	0.14207195	0.5264741	0.54340416	0.54126424	0.011528471
1.0	0.53864825	0.5392995	0.539607	0.5274867	0.5322626	0.5426349	0.152914	0.5440233	0.54024327	0.54324263
1.0	0.53619564	0.53905517	0.119600765	0.5279271	0.53338015	0.5416651	0.52428573	0.54390264	0.5414502	0.5449144
1.0	0.53639174	0.5395872	0.012467043	0.530215	0.056326963	0.5415178	0.52704996	0.017321346	0.19289371	0.5461878
1.0	0.5356924	0.53812003	0.5406023	0.5297696	0.53274596	0.5399308	0.52599645	0.023364948	0.54053146	0.11540987
1.0	0.53671306	0.5399981	0.5416151	0.16336094	0.5329601	0.5408002	0.5255905	0.5445777	5.893702e-05	0.5444173
1.0	0.535225	0.0009592871	0.5390791	0.15201953	0.53446436	0.008296791	0.5258223	0.5443693	0.53877115	0.5457868
1.0	0.5347944	0.54135156	0.53983074	7.900112e-05	0.53260356	0.5408526	0.5253104	0.54250425	0.54138523	0.5451334
1.0	0.028980268	0.54028046	0.5381056	0.5312421	0.10922043	0.541915	0.5249558	0.5434326	0.5415015	0.5452702
1.0	0.5349268	0.53947467	0.21959919	0.52876145	0.532458	0.5421771	0.5243581	0.5430735	0.54118824	0.5459431
1.0	8.525402e-05	0.53871727	0.14202653	0.15319224	0.5321804	0.5412927	0.059200123	0.1490975	0.108208925	0.04719742
1.0	0.53497905	0.538321	0.5385143	0.5285017	0.53359056	0.5421514	0.5265186	0.5421503	0.10069584	0.54377985
1.0	0.53545976	0.035312608	0.53816503	0.5279364	0.5340742	0.54177725	0.00013328993	0.5438954	0.5402869	0.54519296
1.0	0.5348147	0.5364925	0.0014990123	0.52780163	0.07801567	0.54246813	0.5253002	0.5440277	0.54169595	0.5467978
1.0	0.53578466	0.53767455	0.5396279	0.1456834	0.53238904	0.0031220648	0.5246431	0.54477173	0.54082584	0.5453047
1.0	0.53322506	0.1474456	0.54046047	0.5274307	0.53327835	0.5414818	0.017487807	0.54383075	0.5409528	0.115900405
1.0	0.53306043	0.53956604	0.0117949825	0.5297984	8.302474e-05	0.5414683	0.5250708	0.542208	0.116657026	0.10993055
1.0	0.5354587	0.058882255	0.53781945	0.5287269	0.013012784	0.5410368	0.52680105	0.5432468	0.5411658	0.11998238
1.0	0.5365268	0.5388663	0.0020565698	0.530065	0.5330734	0.5417339	0.16182967	0.54381305	0.045678873	0.5457387
1.0	0.053129885	0.5396108	0.54025745	0.5294284	0.53362167	0.54289883	0.14470911	0.5431395	0.54017836	0.5457269
1.0	0.53644496	0.5386437	0.53797716	0.530029	0.15909636	0.540779	0.52424884	0.5427039	0.019639414	0.54432404
1.0	0.5351582	0.5390031	0.14693955	0.52896893	0.14163911	5.8505895e-05	0.5246873	0.11188496	0.5396221	0.5455786
1.0	0.5365752	0.53958195	0.53825057	0.5292861	0.5345132	0.17417435	0.5235009	0.54294485	0.54162836	0.5449853
1.0	0.0004721597	0.5376552	0.53978306	0.000103684506	0.5321036	0.54173005	0.5259089	5.5274835e-10	0.5417505	0.0001108608
1.0	0.53694344	0.5398901	0.5391114	0.01411792	0.13665095	0.5412215	0.52552843	0.5435932	0.5408136	0.026590219
1.0	0.53632236	0.5376581	0.5380943	0.5304637	0.10793661	0.008805214	0.525602	0.012258942	0.5417577	0.16260777
1.0	0.535705	0.1464405	0.5386855	0.5273616	0.10812049	0.5426391	0.52218574	0.5457352	0.53969723	0.54638255
1.0	0.05922591	0.53916156	0.5393915	0.53100437	0.5321966	0.54010236	0.5244345	0.54305565	0.5400933	0.16810425
1.0	0.5351153	0.17632577	0.53728426	0.5261715	0.53307337	0.54215276	0.0076499376	0.543252	0.5406193	0.54705805
1.0	0.53479993	0.5402245	0.028214926	0.5287266	0.00068944925	0.54097706	0.5247459	0.54420084	0.5407253	0.54508495
1.0	0.539139	0.5382181	0.53913325	0.5299949	0.05476443	0.5426052	0.52565247	0.5443666	0.539668	0.54552954
1.0	0.5349171	0.53885365	0.0007829615	0.5288924	0.15750492	0.54196995	0.52511036	0.54528	0.5409165	0.20034206
1.0	0.53450227	0.06041557	0.5388996	0.53102905	0.5335523	0.54182744	0.5272042	0.5426714	0.541274	0.00017331907
1.0	0.15781601	0.12710406	0.5382031	0.5299198	0.00013347944	0.5416995	0.52417135	0.5435357	0.5408786	0.5457397
1.0	0.15894462	0.53859043	0.5397237	0.5297907	0.5327002	0.54246104	0.10173438	0.04386784	0.541516	0.5437292
1.0	0.5325279	0.53800035	0.5385111	0.05694748	0.12169803	0.5404568	0.5255617	0.053556737	0.5387993	0.5454633
1.0	0.53555393	0.01617547	0.5395611	0.10490666	0.53258324	0.54301083	0.5259587	0.54322886	0.5394253	0.5463531
1.0	0.5358332	0.08045192	0.53986835	0.03229412	0.53526306	0.5427717	9.013588e-05	0.5440007	0.54124606	0.16121756
1.0	0.5346779	0.53696275	0.53909385	0.5293596	0.5328714	0.5422753	0.5250252	0.10110556	0.16105847	0.54730415
1.0	0.01151269	0.53875995	0.5389661	0.024526771	0.5336752	0.54232883	0.52405304	0.5438892	0.5408164	0.54329467
1.0	0.5358651	0.54024506	0.5387719	0.52915114	0.5316123	0.008910445	0.5254283	7.285211e-05	0.54181254	0.17720287
1.0	0.5330062	0.114224724	0.53880394	0.5266083	0.5319992	0.023013188	0.5258135	0.5443168	0.540971	0.54385227
1.0	0.19653897	0.08873572	0.538378	0.1624447	0.53230476	0.15435348	0.5237197	0.54436123	0.014179164	0.54602593
1.0	0.5369336	0.53897554	0.5390495	0.5292738	0.0001320455	0.5426317	0.2156749	0.5390568	0.5407672	0.09340226
1.0	0.14265172	0.5388943	0.53676903	0.53075236	0.532673	0.5418926	0.5265257	0.5450083	0.54174215	0.5448224
1.0	0.53496116	0.04643556	0.117399506	0.52891845	0.029660888	0.542576	0.5241527	0.545061	0.54258704	0.00018482139
1.0	0.10946063	0.53851074	0.5378987	0.5289868	0.53318816	0.54234743	0.52476925	0.5430991	0.5414502	0.5442624
1.0	0.53469944	7.083104e-05	0.5395232	0.5299185	0.5338901	0.54206866	0.5255991	0.54405975	0.5414693	1.7222371e-09
1.0	0.53586113	0.0016202489	0.53951997	0.52920884	0.5325422	0.54219824	0.52590084	0.5429354	0.54010206	0.5444222
1.0	0.14274353	0.09184182	0.5381712	0.52954566	0.100233376	0.09264158	0.52391344	0.05479464	0.5397011	0.54571426
1.0	0.5368658	0.53979224	0.21880993	0.02908174	0.53251433	0.5419515	0.14894247	0.074301004	0.023840506	0.54562604
1.0	0.5365836	0.1547607	0.1581036	0.044148114	0.1401876	0.5427146	0.5261741	0.5440649	0.541476	0.5457993
1.0	0.53655624	0.53913355	0.00047072722	0.5286412	0.53367364	0.5428342	0.5236604	0.54452676	0.5423045	0.54326576
1.0	0.5368214	0.09464076	0.5398474	0.53117853	0.53382856	0.5419329	0.0015773998	0.5430169	0.54038304	0.54311395
1.0	0.04966551	0.53936934	0.00017726717	0.5273481	0.53269726	0.5432265	0.15513821	0.1098307	0.5414289	0.54550284
1.0	0.53491884	0.01061951	0.53832537	0.5305522	0.53063154	0.1500228	0.18303315	0.5437709	0.5416676	0.5456508
1.0	0.5359565	0.5377987	0.5407458	0.52826154	0.5326344	0.54301167	0.52552855	0.5433743	0.090074815	0.5449768
1.0	0.53684527	0.5378755	0.5392952	0.5300725	0.53312635	0.54244715	0.5250632	0.54420745	0.5409914	0.16159138
1.0	0.025907425	0.09580126	0.53696096	0.5266223	0.057264168	0.001952189	0.52485853	0.5428081	0.13877904	0.54300475
1.0	0.034094512	0.5385272	0.5398072	0.5286419	2.1517837e-05	0.54158515	0.52553666	0.5428853	0.5423821	0.00010140583
1.0	0.06501931	0.5371714	0.54026437	0.1594876	0.5308984	0.5417088	0.00020946645	0.543745	0.5423792	0.54537976
1.0	0.53579396	0.53842825	0.54138076	0.53012735	0.5361705	0.54398435	0.0507308	0.543662	0.54107535	0.54599315
1.0	0.5392948	0.5400233	0.5400347	0.52953184	9.4156756e-05	0.5415632	0.12706661	0.5460514	0.0023903116	0.545868
1.0	0.14229274	0.53935254	0.5409278	0.5267309	0.5330969	0.54238886	0.52530944	0.54271823	0.5396796	0.54529047
1.0	0.5355913	0.15179522	0.54051304	0.52686834	0.53209656	0.5437488	0.19052252	0.54366755	0.15551664	0.54627347
1.0	0.15103403	0.09215758	0.012825144	0.53008455	0.23837899	0.5426164	0.52604055	0.14673449	0.023138884	0.15516415
1.0	0.5357625	0.009477316	0.54055476	0.5292363	0.5323782	0.54189944	0.52545655	0.54285187	0.5418223	0.025336226
1.0	0.53733003	0.5394478	0.54106104	0.03169659	0.5339087	0.0010313729	0.5254831	0.5442327	0.5406656	0.54721415
1.0	0.53484845	0.2287151	0.5405646	0.527741	0.53421503	0.5421955	0.5256331	0.54360837	0.03058289	0.16876064
1.0	0.046006467	0.02820126	0.53807	0.5297202	0.53322285	9.033223e-05	0.19807936	0.5435438	0.13984029	0.5452169
1.0	0.5363107	0.54064035	0.5390608	0.52953964	0.5327378	0.5423359	0.013582853	0.54373574	0.18723446	0.54508954
1.0	0.11416048	0.53978866	0.539098	0.5293418	0.0001133745	0.14652757	0.023269447	0.54501176	0.54131377	0.54450506
1.0	0.53478366	0.2213876	0.5375852	0.5274364	0.53247607	0.54180306	0.5253721	0.54415184	0.5419837	0.54454845
1.0	0.53498286	0.008260348	0.23856111	0.5280512	0.53178036	0.5413078	0.107205726	0.5415973	0.542178	0.54601395
1.0	0.07706592	0.539812	0.5393616	0.015466239	0.0629248	0.5419854	0.096017085	0.5423748	0.54214585	0.54362774
1.0	0.02400922	0.5398402	0.53850377	0.10122257	0.53322643	0.5416771	0.5252366	0.09953126	0.54194516	0.5454672
1.0	0.53641886	0.030750938	0.53921366	0.5296797	0.53298384	0.09009446	0.5264165	0.14428648	0.54075104	0.5455372
1.0	0.012280387	0.061507057	0.5376849	0.52944267	0.53126484	0.542079	0.5240908	0.5435803	0.5396744	0.5457937
1.0	0.53485006	0.5371916	0.050812278	0.5246178	0.5327474	0.5425087	0.5259597	0.54351455	7.2510833e-09	0.54409486
1.0	0.5353264	0.5400565	0.538915	0.007432934	0.5342112	0.06168206	0.52436894	0.5449726	0.5406007	0.14826201
1.0	0.53584576	0.029210905	0.5379801	0.5273592	0.5338406	0.5404133	0.52630615	0.54426074	0.026093861	0.54580456
1.0	0.5353406	0.54064506	0.5378047	0.53059894	0.5337463	0.15411344	0.52652174	6.199821e-05	0.16504627	0.5459022
1.0	0.53622127	0.17721929	0.05712518	0.5266864	0.5331901	0.54273725	0.524661	0.5453423	0.54053307	0.00012679602
1.0	0.53625876	0.5394569	0.54101324	0.015855761	0.5325199	0.54111636	0.52400845	0.5435087	0.5419028	0.54483026
1.0	0.53486794	0.17603208	0.5373293	0.5295515	0.5356677	0.54163444	0.15695679	0.049322654	0.5425252	0.5457347
1.0	0.048539653	0.5385044	0.07610265	0.002016544	0.53216946	0.54046947	0.525125	0.17196725	0.542007	0.5460787
1.0	0.53453755	0.53992134	0.5398649	0.5287398	0.53403074	0.5414289	0.52533096	0.0007239566	0.5401864	0.5441329
1.0	0.5351718	0.54013586	0.54072946	0.5291938	0.53279126	0.5420531	0.5256587	0.5452606	0.15607658	0.54455715
1.0	0.53642607	0.53959984	0.5397904	0.5287428	0.30664065	0.0045892936	0.52541345	0.09260073	0.5412637	0.5453376
1.0	0.53435254	0.538496	0.54199064	0.5301244	0.53256977	0.5405238	0.52518654	0.5460927	0.5400374	0.5449068
1.0	6.004822e-05	0.0020041524	0.53905326	0.53013736	0.53194815	0.54000556	0.524592	0.5433523	0.17156534	0.54502594
1.0	0.5342505	0.5397507	0.2119169	0.046182115	0.53206366	0.5426136	0.52559507	0.025824266	0.54230416	0.5462453
1.0	0.5363051	0.53796446	0.53599674	0.52945226	0.53313667	0.5422181	0.52592456	0.5437842	0.54027635	0.5441781
1.0	0.53610414	0.5381744	0.5421454	0.5289854	0.53237957	0.5428792	0.5264711	0.5441561	0.028834438	0.5451454
1.0	0.13074924	0.53913605	0.53961295	0.52878916	0.5345143	0.5429937	0.52629805	0.5432668	0.0090009235	0.5453452
1.0	0.53454095	0.5384897	0.20814161	0.5281206	0.5333574	0.5394822	0.5249729	0.5432399	0.0094964355	0.5445635
1.0	0.53582245	0.5383918	0.53892666	0.52901053	7.360012e-05	0.5429019	0.5256333	0.5441951	0.5402325	0.053383246
1.0	0.5357589	0.5390714	0.5407385	0.5275305	0.5327229	0.089127176	0.5266627	0.5437795	0.53854	0.54560256
1.0	0.5349223	0.53926766	0.53702074	0.529436	0.0014988062	0.5418449	0.52488214	0.5436792	0.5397173	0.54477227
1.0	0.5349721	0.53877544	0.5400588	0.031615365	0.5313285	0.10232155	0.5243294	0.54281926	0.5414679	0.54607934
1.0	0.09789951	0.53770113	0.53935504	0.5293339	0.5341125	0.5420361	0.5232399	0.5443902	0.5403501	0.5461626
1.0	0.5365484	0.5354096	0.54034585	0.013714229	0.5330066	0.54294497	0.5255306	0.12401555	0.54187644	0.54587924
1.0	0.5361664	0.5390671	0.05267804	0.52900606	0.092794165	0.0374003	0.22683547	0.11425272	0.1958153	0.54671854
1.0	0.5349129	0.5401249	0.5400446	0.5285884	0.014368338	0.0063674403	0.5222882	0.5437144	0.14484708	0.5464598
1.0	0.5350433	0.5383983	0.02678706	0.03329144	0.04864005	0.0010267397	0.52534467	0.5434973	0.5407215	0.13148127
1.0	0.5350522	0.54020405	0.53798974	0.52940893	0.15932646	0.5417765	0.5249055	0.54381835	0.09136007	0.5445872
1.0	0.53485686	0.5390926	0.53838205	0.5294452	0.53134245	0.5383378	0.52518964	0.54431283	0.5414205	0.5449676
1.0	0.5358423	0.54083514	0.13035063	0.52835774	0.19454576	0.014883624	0.021639911	0.11008361	0.5399267	0.54685915
1.0	0.53618777	0.53889096	0.5409955	0.16836193	0.14279096	0.043108623	0.1543743	0.5440958	0.5415554	0.5467194
1.0	0.5360558	0.15498275	0.5402154	0.012831146	0.16439705	0.15099202	0.52594894	0.053791296	0.00011040179	0.54324865
1.0	0.53543866	0.5410098	0.53937227	0.529778	0.5323872	0.12946387	0.52459174	0.07468435	0.541014	0.54531366
1.0	0.53606206	0.5400908	0.16536154	0.52977395	0.1629856	0.54190844	0.5263145	0.5442732	0.5412742	0.54286724
1.0	0.14747415	0.53515893	0.5384356	0.5255445	0.53411317	0.5434454	0.5261887	0.5443549	5.4903565e-05	0.54510766
1.0	0.1590899	0.5389775	0.54075146	0.52822006	0.5337309	0.5389683	0.5261521	0.14847048	0.00023941073	0.54326683
1.0	0.535017	0.5392694	0.53813463	0.5309873	0.5330178	0.54232955	0.5258556	0.5442055	0.5416554	0.16453059
1.0	0.53533876	0.23876353	0.53912145	0.52841884	0.031531885	0.1337906	0.15047133	0.5438197	0.5410565	0.5455353
1.0	0.535065	0.5388928	0.5397437	0.5289759	0.5332054	0.54113114	0.52543455	0.008182908	0.54110557	0.20677681
1.0	0.0016275126	0.53948396	0.5393266	0.52811563	0.53352785	0.54085773	0.10417007	0.028962465	0.53926134	0.54738027
1.0	0.5339522	0.53707635	0.5400516	0.119971156	0.53426254	0.54102075	0.52548003	0.5438317	0.54181814	0.54605293
1.0	0.5364548	0.53925514	0.0008840696	0.53007203	0.17342964	0.5428302	0.52553415	0.54232496	0.54128796	0.5462493
1.0	0.53485954	0.53927547	0.53872526	0.5273253	0.5336766	0.54223746	0.5244959	0.5433338	0.5397754	0.54851973
1.0	0.5361701	0.53965175	0.53840417	0.09984702	0.5337276	0.5420823	0.52689916	0.5433563	0.5416242	0.028896386
1.0	0.15055409	0.53760433	0.53892475	0.52867246	0.5329079	0.5427648	0.52451867	0.5457573	0.5413586	8.593638e-05
1.0	0.53743476	0.54114115	0.5385422	0.53065115	0.53388375	0.13667397	0.5263767	0.5439437	0.044472065	0.028934358
1.0	0.0031630052	0.54084194	0.1466912	0.044302043	0.5332712	0.10645044	0.5273484	0.5449841	0.54258436	0.5453789
1.0	0.53493196	0.15763268	0.5389766	0.52891517	0.53233063	0.54185045	0.5265861	0.5413914	0.5418242	9.82892e-05
1.0	0.5352097	0.53924686	0.028938264	8.173459e-09	0.5338767	0.5412968	0.52562183	0.54532325	0.17934678	0.54585576
1.0	0.53567684	0.5393292	0.54030037	0.5265956	0.5335218	0.5406103	0.5251663	0.54340124	0.5415921	0.54487973
1.0	0.5359455	0.19626127	0.53967714	0.5303846	0.5332721	0.53998405	0.5254637	0.54237103	0.5421432	0.5441192
1.0	0.53699344	0.53806394	0.5389341	0.52849007	0.01129868	0.03010338	0.18391973	0.54241073	0.5418393	0.5449339
1.0	0.046410598	0.000112701804	0.5407872	0.52950597	0.53270316	0.542361	0.5238774	0.5429285	0.5411153	0.5462604
1.0	0.53435993	0.538664	0.5387138	0.033759397	0.016961997	0.5394984	0.52425134	0.5455009	0.019844946	0.5466162
1.0	0.53585994	0.09328602	0.21774451	0.52655774	0.53232735	0.108274974	0.5230694	0.5429392	0.15482777	0.17095564
1.0	0.53569764	0.53820276	0.53907514	0.5278675	0.5330864	0.5421028	0.52481115	0.5438405	0.5422783	0.54432017
1.0	0.5357873	0.013672754	0.5368663	0.52847326	0.5327254	0.5424472	0.5248774	0.543968	0.0001393493	0.5450584
1.0	0.028284403	0.53951395	0.14586286	0.5287117	0.53240967	0.5410645	0.525952	0.5430359	0.5407096	0.17359182
1.0	0.14836591	0.53893995	0.539404	0.5311513	0.15048748	0.5412409	0.5257869	0.5452244	0.54181147	0.54608387
1.0	0.53431857	0.5382806	0.5391663	0.054496743	0.5329882	0.54156953	0.13928857	0.5436942	0.54191506	0.54567647
1.0	0.53595763	0.011744772	0.54114544	0.52982134	0.5330728	0.54179466	0.5257315	0.54239047	0.5406529	0.54535055
1.0	0.53647965	0.5374464	0.5390784	0.52800274	0.13861948	0.541822	0.5248103	0.54475594	0.10062451	0.15994988
1.0	0.53548306	0.16235821	0.5411438	0.15838362	0.53177667	0.5428817	0.52564746	0.09803802	0.16332205	0.5460924
1.0	0.5357226	0.5391173	0.53949684	0.52814925	0.53314996	0.5417072	0.5225927	0.54308534	0.5416759	0.544805
1.0	0.5345016	0.5392153	0.020162584	0.5308762	0.5346895	0.54194	0.5258432	0.5437459	0.541395	0.54663056
1.0	0.53644246	0.11090098	0.5400349	0.00016702758	0.08578092	0.54229665	0.05446205	0.5440413	0.541451	0.5441761
1.0	0.53671	0.012687496	0.050048485	0.52818775	0.5324916	0.5413634	0.10273656	0.54369336	0.015571428	0.54553455
1.0	0.09429046	0.5388957	0.54051465	0.52912235	0.53346866	0.5421555	0.5252445	0.033871815	0.54185545	0.54642606
1.0	0.53451025	0.17314576	0.5405013	0.52952546	0.14554828	0.54243445	0.52341473	0.5420947	0.54067796	0.54614335
1.0	0.5351804	0.5391933	0.5381277	0.52957404	0.531929	0.026874837	0.0028526373	0.54399645	0.5414106	0.54590976
1.0	0.535309	0.5380469	0.5369401	0.07668873	0.00012651064	0.54167503	0.20170869	0.5433939	0.54195255	0.5456576
1.0	0.5347879	0.5378893	0.14855897	0.5299787	0.5326252	0.54252577	0.52589506	0.5428352	0.5422433	0.545166
1.0	0.5356848	0.5397505	0.53973347	0.5294776	0.5319319	0.5398141	0.061544314	0.5441055	0.5407584	0.5451707
1.0	0.5353077	0.53936213	0.538505	0.5281617	0.53197646	0.5416979	0.5250437	0.54237175	0.016994946	0.546096
1.0	0.53498787	0.1017415	0.5388537	0.016908476	0.5336306	0.5401025	0.52634937	0.54340464	0.5398069	0.5453143
1.0	0.12861486	0.5392141	0.5384501	8.9702175e-05	0.0037826085	0.54247713	0.52454674	0.54188555	0.04163877	0.5450766
1.0	0.53532314	0.53853136	0.539608	0.5300382	0.5326293	0.54151374	0.15750071	0.545639	0.5418076	0.54667175
1.0	0.5364933	0.5402316	0.21273856	0.52798945	0.5318537	0.5419589	0.52557236	0.5447398	0.5395711	0.15753119
1.0	0.5366393	0.53798574	1.7174367e-05	0.5293092	0.53269154	0.5428382	0.5258438	0.07937157	0.54251176	0.0191169
1.0	0.13159631	0.050226875	6.495807e-05	0.5283376	0.53317726	0.030985666	0.5250105	0.5419788	0.16948181	0.54497534
1.0	0.53789276	0.090682335	0.5385637	0.52903414	0.024114316	0.102461785	0.5241424	0.031110965	0.54222673	0.10030399
1.0	0.53459674	0.5401603	0.5370433	0.52974534	0.5329385	0.54145986	0.52160674	0.5421799	0.5421463	0.5454606
1.0	0.53434366	0.5406656	0.54027945	0.030952109	0.5336748	0.54135525	0.52598655	0.54351866	0.14266886	0.54362404
1.0	0.5360582	0.53784215	0.5390292	0.15794258	0.53371364	0.0001207796	0.5243076	0.5435195	0.0027715256	0.5457777
1.0	0.5356506	0.53830045	0.027293775	0.53043437	0.5330396	0.5410563	0.5253282	0.5434056	0.5413957	0.00010689857
1.0	0.53581524	0.15131949	0.10036337	0.19203658	0.06479467	0.54181117	0.008148113	0.5430299	0.54235715	0.544797
1.0	0.053577963	0.53872037	0.54052573	0.1556809	0.5328806	0.5406541	0.5251587	0.5430836	0.5417825	0.5453782
1.0	0.2033865	0.14311299	0.16101913	0.002900604	0.5320075	0.541811	0.52461153	0.016314872	0.5407503	0.5454351
1.0	0.53497195	0.15224883	0.539152	0.5297459	0.20346056	0.53950846	0.5259474	0.5440083	0.10022731	0.5449405
1.0	0.5355945	0.5388717	0.026179902	0.5309776	0.5317465	0.5409771	0.5232916	0.544671	0.5398083	0.54483247
1.0	0.5375176	0.5413424	0.5401635	0.5294427	0.15623693	0.18820539	0.5258041	0.15866412	0.00013710967	0.54513097
1.0	0.53248703	0.54038197	0.539944	0.5269309	0.5324247	0.542087	0.526517	0.5427756	0.018741978	0.00019504137
1.0	0.535454	0.5411992	0.5397379	0.5259996	0.5299704	0.08522975	0.23361468	0.5430404	0.5408147	0.5448977
1.0	0.53649706	0.54121095	0.15102902	0.5249955	0.5330707	0.5415657	0.52428186	0.5424575	6.6411965e-05	0.54669565
1.0	0.028278157	0.0242197	0.5394354	0.5277148	0.53228724	0.54104453	0.52559465	0.5430578	0.5401369	0.54582924
1.0	0.5348863	0.5379558	0.5379986	0.53029	0.53559023	0.0571133	0.5241897	0.5450826	0.54145294	0.54472107
1.0	0.53505695	0.53889555	0.5397225	0.52853966	0.53423107	0.17097451	0.52511114	0.54386276	0.54125124	0.09874299
1.0	0.5351682	0.53920305	0.54022104	0.13341914	0.53312886	0.5420019	0.52561194	0.54390377	0.541589	0.15172666
1.0	0.5348972	0.53885627	0.1526729	0.5276055	0.5326087	0.5414333	0.5260234	0.09184677	0.011654148	0.5478614
1.0	0.029606465	0.5405324	0.5377548	0.021898316	0.53469014	0.5407379	0.22646458	0.026918024	0.000104457584	0.5467356
0.0	0.016425528	0.013076402	0.011883704	0.012888221	0.014694946	0.014950435	0.012914709	0.011950982	0.013746613	0.013202101
0.0	0.016390905	0.013017959	0.011838106	0.012915378	0.014724137	0.014932981	0.012894907	0.012014571	0.013801918	0.013175881
0.0	0.011224994	0.0085541075	0.011001065	0.012414855	0.0126585895	0.0103689	0.013539286	0.008162149	0.010429159	0.013101595
0.0	0.011261682	0.008528854	0.0108949	0.012443968	0.012588031	0.010352761	0.013514585	0.008175281	0.010426374	0.013168244
0.0	0.0091144815	0.012343899	0.009011452	0.010292517	0.009618124	0.013023665	0.009958617	0.007627939	0.011235753	0.012037879
0.0	0.009133001	0.012336606	0.009039754	0.01034859	0.009707088	0.013069972	0.010002142	0.007605636	0.011174785	0.0120898
0.0	0.048393756	0.04138124	0.04999709	0.04778727	0.05080556	0.045226306	0.051747013	0.044821307	0.045029998	0.047711752
0.0	0.008948398	0.008096725	0.011891803	0.009959308	0.014146874	0.0109586725	0.012815313	0.008924318	0.011093588	0.013162725
0.0	0.009038758	0.008133991	0.011855572	0.009927276	0.014149566	0.0108588245	0.012793975	0.008898477	0.011000744	0.013072003
0.0	0.009012445	0.00815486	0.011918851	0.009866407	0.014191873	0.010979567	0.012803296	0.008852496	0.011064363	0.013101761
0.0	0.0016119413	0.0018101534	0.0019665528	0.0023231858	0.0019160523	0.0018822701	0.0038723643	0.001982482	0.00166939	0.0023989894
0.0	0.031405207	0.02797147	0.021288618	0.03774176	0.030210402	0.034854468	0.031575993	0.022339225	0.026023427	0.024772469
0.0	0.024275862	0.023764592	0.026375953	0.027930265	0.025708893	0.022291033	0.031613093	0.024494486	0.023108833	0.025791697
0.0	0.00947306	0.010993613	0.011583432	0.011141891	0.013058082	0.010468849	0.014249782	0.007700448	0.0125268	0.009754773
0.0	0.025268491	0.02339934	0.0289075	0.022275575	0.02927037	0.024488498	0.034771744	0.027502213	0.027674036	0.02528781
0.0	0.017305382	0.021534916	0.023917818	0.02507871	0.02076391	0.02495028	0.030662915	0.026800854	0.022975609	0.029699694
0.0	0.009033361	0.009464214	0.0114249885	0.012149161	0.01158401	0.010227439	0.012346156	0.008142204	0.013913123	0.011460675
0.0	0.06463558	0.064842336	0.06840135	0.07452114	0.06636787	0.080235206	0.083239585	0.06599957	0.07089523	0.07369855
0.0	0.009848685	0.00951438	0.009546667	0.009272152	0.00631123	0.012891995	0.014724663	0.007920039	0.0093476605	0.010461264
0.0	0.009894788	0.009601056	0.009515589	0.009264284	0.0063273925	0.012881713	0.014812988	0.007987572	0.009315595	0.010463856
0.0	0.054412194	0.06541323	0.067353874	0.060513772	0.059438016	0.066922426	0.07238197	0.06465163	0.06489354	0.07791366
0.0	0.006787067	0.007546195	0.009832641	0.0073351255	0.007569607	0.00799843	0.013310455	0.0088632	0.00927943	0.012431323
0.0	0.0068060937	0.007537547	0.00980928	0.0073388866	0.0075503024	0.008024327	0.0134256715	0.008765111	0.009205898	0.012346127
0.0	0.020895865	0.022660242	0.023028556	0.024740556	0.020562068	0.020116307	0.030933168	0.024147771	0.025057623	0.027947279
0.0	0.010692501	0.01044513	0.011928165	0.011537303	0.011768412	0.010003818	0.014848854	0.008283678	0.01258681	0.010927093
0.0	0.0010234221	0.0016400222	0.0016894644	0.0021521328	0.0014860986	0.001734682	0.0027856855	0.0021537952	0.0017148497	0.0018240155
0.0	0.01754849	0.020412749	0.023180135	0.024402283	0.019528376	0.025865054	0.02830665	0.025551539	0.023358025	0.02155494
0.0	0.016198	0.07024858	0.07236296	0.0734645	0.064125486	0.074419975	0.056687996	0.07545758	0.073811896	0.08493135
0.0	0.0006829733	0.0095884865	0.0101655405	0.010712894	0.0082369	0.010574508	0.0067230244	0.010854944	0.0103762625	0.013365186
0.0	0.00068056147	0.009544053	0.010092315	0.010661888	0.008206137	0.010566191	0.0066861436	0.010864189	0.010377878	0.013353501
0.0	0.07170841	0.06719376	0.067156166	0.06631643	0.07491907	0.071316324	0.06934075	0.06350913	0.077949084	0.08703798
0.0	0.22682811	0.2208903	0.23145166	0.23356177	0.23344316	0.230157	0.22746734	0.22067747	0.237116	0.26780954
0.0	0.06217592	0.062510446	0.058839757	0.06802149	0.07034174	0.07244563	0.07082835	0.06667466	0.07028283	0.06759117
0.0	5.2862422e-05	5.162818e-05	4.117559e-05	7.798637e-05	8.553226e-05	8.688878e-05	9.497266e-05	6.291589e-05	7.785091e-05	6.456363e-05
0.0	0.5358181	0.5385441	0.5377456	0.52901113	0.532862	0.5407605	0.5243276	0.5419702	0.5411291	0.5443124
0.0	0.013442368	0.006823958	0.008008955	0.010690762	0.012033173	0.013728277	0.009989213	0.01092278	0.0051350147	0.014177158
0.0	0.000120621335	6.173567e-05	6.993516e-05	0.00015477606	0.00012940359	0.000113072	9.453551e-05	9.930763e-05	5.5184442e-05	0.00019678703
0.0	0.07742407	0.065572046	0.06780298	0.08153865	0.07848284	0.07766874	0.07074166	0.075263605	0.0641232	0.0906408
0.0	0.0021601163	0.0025268001	0.0024096076	0.001528668	0.0014924364	0.002475385	0.0020610755	0.0020945002	0.0026606862	0.002639006
0.0	0.0021371546	0.002038111	0.0028270264	0.0028735292	0.0022054971	0.0014399799	0.0016496786	0.0018591037	0.0022784567	0.002250817
0.0	0.024466971	0.01986232	0.028169438	0.027532658	0.02322572	0.021185532	0.021501483	0.025817225	0.031480867	0.025655301
0.0	0.022480616	0.02449882	0.024269052	0.02471312	0.018950744	0.024673127	0.023672262	0.021111343	0.026323497	0.024823288
0.0	0.025749924	0.023981337	0.02724855	0.02380569	0.024972307	0.028865486	0.0276524	0.024294712	0.028234478	0.027985072
0.0	0.022973355	0.024263512	0.021183562	0.029519064	0.02742867	0.022912284	0.027793033	0.024254754	0.025971208	0.02677491
0.0	0.025420126	0.021704322	0.01814247	0.026723305	0.02403584	0.023331454	0.020139145	0.023852825	0.030709432	0.032924555
0.0	0.019866563	0.024893947	0.02881561	0.020035215	0.028278248	0.026318915	0.027754828	0.028417991	0.03062015	0.024389982
0.0	0.022085147	0.023867829	0.03224198	0.024255175	0.03201119	0.019653859	0.027854132	0.028199274	0.025372708	0.029372992
0.0	0.027536258	0.027634878	0.028284388	0.024898741	0.02300381	0.03277466	0.035616074	0.023142446	0.024712337	0.029574871
0.0	0.026330624	0.024162674	0.025850512	0.024539743	0.021895053	0.026812194	0.02701647	0.02724793	0.027400304	0.03070193
0.0	0.023126706	0.02026001	0.02993024	0.023920022	0.028807145	0.026562832	0.029496983	0.029837074	0.02910251	0.031710885
0.0	0.021977322	0.025237521	0.02768422	0.02701321	0.02491167	0.02782145	0.029298734	0.023526601	0.026908427	0.02304121
0.0	0.010453937	0.013023672	0.011308683	0.01056983	0.013146351	0.011442839	0.016181853	0.009466834	0.014549656	0.011637067
0.0	0.02829648	0.027716137	0.02850556	0.025213022	0.028159142	0.02942785	0.02908795	0.026016705	0.028171685	0.028664231
0.0	0.047739036	0.054637242	0.047969177	0.05534881	0.052939214	0.060041785	0.054420564	0.046616465	0.05299576	0.06245422
0.0	7.813539e-05	8.364299e-05	0.00011841115	5.4036842e-05	8.395712e-05	0.00014472597	0.00012536405	7.225896e-05	0.000107461296	0.00016090827
0.0	9.5022755e-05	0.00011314026	0.00010100889	0.00012222353	0.00011326267	7.974089e-05	0.000115666706	4.56501e-05	0.00013277263	0.00013369255
0.0	9.5022755e-05	0.00011314026	0.00010100889	0.00012222353	0.00011326267	7.974089e-05	0.000115666706	4.56501e-05	0.00013277263	0.00013369255
0.0	9.580842e-05	9.679847e-05	9.179812e-05	0.00012229884	0.00010485687	0.00010822806	0.00011370298	7.978135e-05	0.00016482639	0.000105037514
0.0	0.026999872	0.029221289	0.028126417	0.023347976	0.030508481	0.030763086	0.025044354	0.031752422	0.030535912	0.02953292
0.0	9.9945755e-05	6.452898e-05	8.2460116e-05	2.0149168e-05	1.8028646e-05	6.579157e-05	0.0001388576	0.000100456185	1.8530794e-05	0.00012741804
0.0	0.53445184	0.53889143	0.53958964	0.5274736	0.53254265	0.54051536	0.5252868	0.54365844	0.5410379	0.54531205
0.0	0.5336034	0.5378886	0.53921837	0.5273976	0.5321997	0.5405097	0.52458036	0.54275393	0.54039896	0.5445394
0.0	0.07079576	0.07985583	0.06757676	0.06540881	0.08103035	0.0869367	0.0841419	0.059466723	0.08344265	0.07173182
0.0	8.600352e-05	0.00012986107	6.9063324e-05	6.7333756e-05	0.0001461176	0.0001737912	0.00018252248	4.1036743e-05	0.00014920665	8.0746424e-05
0.0	0.052969396	0.046480957	0.04584122	0.05651792	0.041003875	0.028859679	0.055446245	0.051100444	0.04746899	0.052574188
0.0	0.04501255	0.042464186	0.053289548	0.04173622	0.05894393	0.04789719	0.05198168	0.04997779	0.047631916	0.048841603
0.0	0.2021705	0.17399786	0.18931058	0.20130195	0.19541124	0.19530457	0.19906081	0.20390056	0.21133754	0.18210025
0.0	0.07434148	0.06679782	0.067561194	0.07589613	0.07102852	0.07086373	0.076095924	0.076088265	0.07622055	0.068634056
0.0	9.8589495e-05	4.9146856e-05	7.4386495e-05	0.00013639872	8.25199e-05	0.00010345538	0.00011967946	0.0001091589	0.00012321222	0.000117414296
0.0	8.180403e-05	8.2269966e-05	6.906965e-05	0.00011100594	6.711752e-05	9.492757e-05	0.00010717293	9.5128016e-05	8.268153e-05	0.00016320881
0.0	0.5351959	0.5388148	0.53860086	0.5270633	0.5330355	0.5406871	0.52537864	0.5430386	0.5415076	0.5453089
0.0	0.009324555	0.0102697555	0.014057816	0.011238837	0.00820306	0.011418608	0.012173834	0.0124678705	0.011007687	0.013441964
0.0	6.2040795e-05	3.970934e-05	0.0001296192	0.00012814644	9.088478e-05	0.000108322216	0.0001388441	0.00015430922	0.00010046739	0.0001405191
0.0	0.06489735	0.05825691	0.079832435	0.077588335	0.07148439	0.07679487	0.078311145	0.08451135	0.07519636	0.08301464
0.0	0.10612324	0.09724568	0.09706206	0.111618415	0.08886051	0.06996329	0.109237805	0.10422383	0.09881523	0.10663053
0.0	0.021534199	0.028211953	0.028337272	0.028802335	0.027764354	0.027637549	0.029304415	0.033178158	0.026876999	0.022624021
0.0	0.008785821	0.011931943	0.007662321	0.012620427	0.011939332	0.009854066	0.011874413	0.009237136	0.011992686	0.009516965
0.0	0.01190289	0.010755727	0.009875177	0.005133227	0.012479676	0.013417115	0.012459952	0.0049142772	0.012649486	0.011166295
0.0	0.0026321497	0.001633669	0.0028981145	0.0025200478	0.0027763823	0.0026044014	0.0029009474	0.0024494054	0.0018710928	0.0026066182
0.0	0.027585858	0.021183338	0.030911786	0.029189216	0.028280543	0.024932567	0.033037838	0.027056364	0.025988402	0.030420754
0.0	0.012145602	0.013211913	0.012262407	0.013327932	0.013668312	0.011834765	0.0126582375	0.007908893	0.014390836	0.011850144
0.0	0.02969047	0.025750592	0.027538814	0.025635213	0.02641406	0.031995617	0.026232209	0.029738238	0.024742104	0.03389082
0.0	0.02740057	0.02254894	0.026970174	0.022605946	0.029515289	0.023195028	0.034969535	0.026251532	0.034688506	0.034071065
0.0	0.027406933	0.022483762	0.027082454	0.022575956	0.02946737	0.023288691	0.035062816	0.026194155	0.034811247	0.034284435
0.0	0.1451175	0.14992993	0.15467328	0.13727589	0.15737504	0.16046715	0.15970553	0.13002105	0.16702762	0.17289451
0.0	9.5933756e-05	0.00013571153	0.00013727437	0.00010033469	0.0001487091	0.00010366573	0.00016020954	0.0001112276	9.2649054e-05	9.954267e-05
0.0	8.511941e-05	0.000114424874	0.000105937586	6.7141205e-05	0.00016208815	0.000108909895	0.00018531071	6.392551e-05	0.00014452352	0.00016340688
0.0	9.109727e-05	0.00010822878	4.4714834e-05	9.550913e-05	0.0001242295	5.348312e-05	0.00013522067	7.013873e-05	0.00010601115	7.68469e-05
0.0	0.0016259142	0.001877889	0.002124844	0.0020820333	0.0027576499	0.0023940576	0.0021412342	0.0022240088	0.0018234331	0.002142605
0.0	0.0019308885	0.0021981166	0.002437333	0.0027823031	0.0031376877	0.0030546526	0.0021801	0.0019750108	0.002103335	0.0022925066
0.0	0.53579	0.5399212	0.5385176	0.52867275	0.53240097	0.54085004	0.5248276	0.5427457	0.5410368	0.54478145
0.0	0.5357985	0.5400828	0.53836495	0.5288296	0.5321176	0.54099524	0.52484524	0.5427522	0.54090464	0.5444282
0.0	0.011717131	0.0137345735	0.010763994	0.010629058	0.012192652	0.014623639	0.011561794	0.012860986	0.007877914	0.009282798
0.0	0.0026381137	0.002422764	0.002750324	0.0022652617	0.0025730112	0.0023489345	0.0030522153	0.002513103	0.0019561436	0.0022043702
0.0	0.0017597416	0.0025261885	0.0022030943	0.002514796	0.0026279718	0.0028071215	0.002820866	0.0034126216	0.0027512333	0.0022426643
0.0	0.026163058	0.026124569	0.033294324	0.027663702	0.027756311	0.030908443	0.028012557	0.02695288	0.02290748	0.028426247
0.0	0.022901336	0.028592786	0.023908734	0.027008148	0.027568666	0.030874876	0.029671444	0.031432237	0.031071404	0.031036915
0.0	8.7955756e-05	0.00012496197	0.00012421755	7.9091194e-05	0.00012644335	0.00012275264	5.4723387e-05	8.245815e-05	7.8143814e-05	8.700369e-05
0.0	0.013355054	0.012162932	0.012407578	0.013826461	0.012330083	0.010783672	0.013880876	0.006879212	0.014105169	0.0023490163
0.0	0.002071411	0.011749289	0.012547833	0.0104280375	0.014315599	0.010887102	0.011569916	0.0073423884	0.012110467	0.009967206
0.0	0.028862847	0.027787382	0.026995702	0.028292947	0.026156	0.026564801	0.029150674	0.027306959	0.027956221	0.004076471
0.0	0.022919929	0.027370637	0.028539894	0.024967737	0.026978804	0.025343599	0.026821172	0.027615767	0.024879904	0.02667344
0.0	0.53505796	0.53991646	0.54004973	0.5270937	0.5330458	0.54100066	0.52564174	0.54412967	0.5418554	0.5455441
0.0	0.53463626	0.5404795	0.5396973	0.52745605	0.5329875	0.5416316	0.5255472	0.5436046	0.54188526	0.54509526
0.0	0.008667521	0.009456685	0.009482372	0.008214365	0.010878346	0.01149231	0.009532119	2.6971282e-05	0.010661792	0.010407292
0.0	5.0123214e-07	6.781732e-05	0.00012667083	9.359476e-05	9.588712e-05	0.00012487096	7.8413665e-05	3.3161544e-07	0.00010758434	0.00010505454
0.0	0.017215569	0.06723629	0.079350755	0.07140162	0.07250729	0.07972502	0.06730904	0.01570906	0.07656778	0.07690305
0.0	0.5344673	0.54020107	0.53875935	0.52833706	0.5329441	0.5420883	0.5248289	0.54309154	0.5419249	0.5444796
0.0	0.007550942	8.859906e-05	0.00921135	0.011016278	0.011324992	0.010112916	0.012308308	0.008365955	0.0128510995	0.015235396
0.0	0.075078	0.020455526	0.06675237	0.020106304	0.08091595	0.020164318	0.0773414	0.073120244	0.08020801	0.08867071
0.0	0.00010734895	8.875863e-07	6.595515e-05	9.188573e-07	0.00014533363	8.1592873e-07	0.00013243174	8.903337e-05	0.00012833513	0.00018084695
0.0	0.53404063	0.5386354	0.5387406	0.52789885	0.5326595	0.5414519	0.524217	0.5427122	0.5412562	0.5441559
0.0	0.063030876	0.07655709	0.07281445	0.06731374	0.07480546	0.07691427	0.068110846	0.07394388	0.07430072	0.08258882
0.0	0.53477424	0.539378	0.5382483	0.52742565	0.53297716	0.54131806	0.52528405	0.54251325	0.54153746	0.54485995
0.0	0.012207126	0.009968472	0.011384216	0.006522852	0.012003374	0.011130318	0.011511649	0.009629404	0.0113904	8.614988e-05
0.0	0.00013280542	0.000117170464	9.133117e-05	4.473697e-05	0.00016234987	6.677903e-05	0.00010264078	0.00011474415	0.00010950043	1.1239385e-06
0.0	0.07941116	0.07772311	0.0727855	0.058619715	0.08330035	0.06755099	0.07230247	0.07818783	0.07692516	0.022276672
0.0	0.06938936	0.07462812	0.019992964	0.072517455	0.07842225	0.020303247	0.07288493	0.07849315	0.023667099	0.091020554
0.0	7.974811e-05	0.00010045369	8.1733594e-07	9.923086e-05	0.00012902472	8.361888e-07	0.000105796054	0.000116454474	1.4536729e-06	0.00019997933
0.0	0.1584404	0.14626162	0.13411668	0.026343718	0.1498423	0.16056103	0.17617638	0.14904435	0.1401365	0.16454388
0.0	0.008348405	0.010366762	0.008918934	0.0011096272	0.010282496	0.011560013	0.016695777	0.009968259	0.00969368	0.010697694
0.0	0.0018830202	0.0020897286	0.0027562235	0.0028064116	0.0027881346	0.0022714648	0.00011733482	0.002150145	0.001895312	0.0034372902
0.0	0.02962062	0.029342147	0.03002986	0.035844557	0.027468603	0.027773628	0.004246736	0.022221046	0.028550228	0.030167893
0.0	0.011146572	0.013689781	0.012836348	0.014141047	0.0143110845	0.012274495	0.01301617	0.008169993	0.014368155	0.011842028
0.0	0.025196554	0.026741704	0.027938895	0.029899228	0.028686019	0.030538484	0.023733923	0.02794467	0.023401886	0.031337153
0.0	0.10628145	0.107905	0.094704986	0.12486926	0.12386934	0.11916755	0.09335473	0.094819725	0.1181546	0.11517678
0.0	0.0022371016	0.0017072205	0.0025623133	0.0025595205	0.003201925	0.0022909825	0.0022242407	0.0020335412	0.0020817164	0.0026276293
0.0	0.0029485729	0.003180232	0.002398283	0.0030157536	0.0024659107	0.0021633222	0.0018923655	0.0027235989	0.0027956686	0.002572632
0.0	0.030542605	0.025513254	0.026701326	0.027488453	0.025807219	0.026485551	0.026021983	0.019399391	0.027243303	0.031615082
0.0	0.0042578042	0.027469723	0.027250724	0.026053559	0.028716035	0.028801007	0.02190415	0.027129848	0.025484107	0.024893692
0.0	0.027660748	0.021537418	0.029849257	0.02368254	0.031590667	0.027024148	0.028650958	0.027370129	0.021149665	0.02848031
0.0	0.028033782	0.033833716	0.024485104	0.028971018	0.029885042	0.024725702	0.024013413	0.025267277	0.027772881	0.03019763
0.0	0.067831755	0.075945556	0.07837259	0.07119847	0.080898374	0.078138664	0.072480455	0.06798367	0.081652455	0.07668135
0.0	0.066467114	0.08412351	0.075677365	0.07746864	0.07693579	0.06882568	0.06735998	0.084776275	0.07699493	0.07900319
0.0	0.0028393	0.0018825129	0.00238261	0.0023966625	0.0022654363	0.0018765489	0.003971772	0.0022622407	0.0020237486	0.002983762
0.0	0.026937272	0.029373344	0.027991327	0.027011055	0.02929173	0.026377123	0.036872413	0.024110857	0.02942503	0.034271687
0.0	0.031344432	0.023755273	0.028238947	0.029749162	0.028455393	0.028226024	0.02978395	0.026847048	0.025432047	0.02736528
0.0	0.06896398	0.078983225	0.07513711	0.07635292	0.08528619	0.08354788	0.07115002	0.073768176	0.082168445	0.07580859
0.0	0.22433886	0.24308859	0.2366681	0.23404779	0.24811378	0.25301212	0.2286817	0.23566233	0.258044	0.23966339
0.0	5.6631117e-05	0.00010759532	0.00013356755	0.0001522142	0.0001314751	0.00012344129	0.00011396471	8.37378e-05	0.00010498243	0.0001219688
0.0	8.4634354e-05	0.00010734997	0.00017011278	0.000110644294	0.00014159633	9.271781e-05	0.00020293993	0.00011219857	8.398875e-05	0.00013298815
0.0	0.008703301	0.010379578	0.012732685	0.014137385	0.012748333	0.010770283	0.013445378	0.012524223	0.008387518	0.019496588
0.0	0.10359279	0.099244274	0.10373344	0.091110155	0.10505736	0.113026924	0.10256304	0.113862604	0.116308756	0.095522605
0.0	0.10303678	0.098527096	0.10372251	0.090516225	0.10453397	0.11277201	0.101878226	0.114307344	0.116276115	0.095928475
0.0	0.10347697	0.09881754	0.10368717	0.09076849	0.10499262	0.112586215	0.10191677	0.114422634	0.11610708	0.09550373
0.0	0.103228845	0.09888188	0.10395019	0.09094042	0.105108745	0.11286938	0.10210479	0.11409528	0.116512924	0.09556434
0.0	0.08861701	0.09210975	0.08746751	0.094629645	0.11214894	0.100332975	0.10987325	0.10956109	0.09936077	0.112615705
0.0	0.08813124	0.09137074	0.08746429	0.09421531	0.1118378	0.100418925	0.10950195	0.110556096	0.0993749	0.11256842
0.0	0.08877588	0.09137755	0.087417595	0.0947146	0.11183601	0.100018084	0.10965169	0.10976471	0.098945245	0.112230875
0.0	0.08818333	0.09182045	0.08743807	0.09449961	0.11196125	0.10076895	0.10963929	0.110013746	0.099665225	0.112732336
0.0	0.09845622	0.09428275	0.08997335	0.09817067	0.104979284	0.08741585	0.098903485	0.08662965	0.11688523	0.113754794
0.0	0.09828236	0.09396561	0.08944291	0.097712375	0.10467902	0.08747129	0.0984322	0.086548835	0.11746183	0.113687605
0.0	0.098429054	0.0941715	0.08969089	0.09829671	0.10487552	0.08701635	0.09795161	0.08663046	0.11656634	0.11357026
0.0	0.09817339	0.09417542	0.08959291	0.09847514	0.10513867	0.08747631	0.09828952	0.08644903	0.11713245	0.11364009
0.0	0.11564161	0.09364157	0.097960345	0.11539634	0.0983208	0.096582584	0.10151705	0.104998805	0.087013245	0.11264747
0.0	5.7691686e-05	8.1873244e-05	1.09809264e-07	1.016767e-08	4.5391095e-09	4.886145e-10	0.00011864522	9.7433945e-09	0.00010833007	3.3600206e-10
0.0	0.006664504	0.010210129	0.0087707015	0.0001072854	7.143938e-05	2.7961594e-05	0.012575347	0.00011745247	0.012064665	2.0077776e-05
0.0	0.53568894	0.53777933	0.5377666	0.52806807	0.5336402	0.54204506	0.52448297	0.54367816	0.54014754	0.54602844
0.0	0.008151186	0.009045796	0.010071291	0.00013015115	1.9864638e-05	1.883108e-05	0.01691466	0.010242581	0.010822736	0.012535532
0.0	6.126789e-05	7.372979e-05	0.00010541017	7.4036377e-09	3.4638767e-10	4.3471865e-10	0.00014733367	0.000116815034	0.00011080775	9.164366e-05
0.0	0.53387904	0.5394355	0.5379955	0.52916676	0.5335807	0.54235214	0.52490526	0.54476017	0.54042846	0.5449252
0.0	0.00869744	0.0074280426	1.7043545e-05	6.613749e-05	0.000111490524	1.9327046e-05	0.0062122806	0.00016105025	0.0074316114	0.000101588754
0.0	1.7314015e-07	5.6867117e-07	9.689238e-10	1.2467786e-09	5.104752e-09	1.2648386e-09	6.6463785e-05	9.668585e-09	5.392915e-07	9.026304e-09
0.0	1.1019459e-09	1.6195932e-09	9.929025e-10	8.576502e-09	6.174466e-09	2.306226e-09	9.1368335e-09	3.401173e-09	1.24149215e-08	6.537311e-10
0.0	0.003039118	0.0034338161	0.002987789	0.005368256	0.004936683	0.0038330809	0.005396238	0.0042940816	0.0061780172	0.0027044215
0.0	0.5354936	0.5405059	0.53834665	0.52911955	0.5317795	0.5413309	0.524782	0.54279447	0.54085994	0.5441693
0.0	1.6057782e-05	9.854241e-05	5.365036e-05	7.7170684e-05	4.4965112e-05	2.042283e-05	2.7621007e-05	8.130211e-05	0.00016023703	2.1221447e-05
0.0	3.1053543e-10	1.5950922e-09	4.2167603e-09	8.834449e-09	7.060892e-10	3.6535272e-10	5.293322e-09	1.03773505e-08	6.1988565e-09	3.874389e-10
0.0	0.00035459825	0.0010101892	0.00047503173	0.0005183356	0.00063202274	0.00031682148	0.0011575012	0.0011200124	0.00063261006	0.00051083777
0.0	0.014480024	0.026501771	0.013294176	0.015970388	0.021142485	0.014098851	0.031589154	0.02756558	0.019802077	0.014795483
0.0	0.01499862	0.013751623	0.02282021	0.015108447	0.020753399	0.013869269	0.015894417	0.029078888	0.017384509	0.014081503
0.0	0.5351114	0.5383393	0.53839254	0.5274803	0.53193563	0.5400702	0.52508324	0.54089993	0.5395954	0.54512614
0.0	0.0149951065	0.013791829	0.022725184	0.015128676	0.020787453	0.013812949	0.015851296	0.029142411	0.017322127	0.013992043
0.0	7.5672695e-05	3.0103296e-05	3.180504e-05	9.7965356e-05	5.2057454e-05	2.9485445e-05	0.0001230584	6.565564e-05	9.481891e-05	4.9444283e-05
0.0	0.004029382	0.0036823153	0.0040486194	0.0027352257	0.003787913	0.0027625863	0.0004768519	0.004633851	0.004590773	0.0024876334
0.0	0.008360651	0.011151814	0.012940447	0.011298286	0.012479564	0.009719954	0.012005213	0.009959073	0.015553049	0.012762251
0.0	0.5348998	0.5389159	0.53793854	0.52856565	0.532766	0.5408582	0.52541447	0.5438668	0.5405411	0.54416746
0.0	0.53486943	0.5390537	0.5380787	0.5282195	0.5322652	0.54149026	0.525819	0.5433234	0.5404435	0.54504347
0.0	0.5345053	0.53918135	0.53800905	0.5293966	0.5330394	0.5407567	0.52579844	0.5430438	0.5404974	0.54456484
0.0	0.5343919	0.53862673	0.5376212	0.5284258	0.53232557	0.54213285	0.52521706	0.54329294	0.54007894	0.54482937
0.0	0.072446704	0.076699674	0.046086587	0.06984339	0.073894605	0.070040144	0.074378304	0.07875592	0.09044093	0.05249187
0.0	0.004984873	0.003716135	0.0029622174	0.0038398562	0.00516932	0.0053037913	0.0056194584	0.0060660234	0.00827582	0.0031422654
0.0	6.270515e-09	2.1376472e-09	9.633899e-10	2.6403417e-09	7.2602027e-09	7.2240813e-09	1.0537755e-08	1.1467109e-08	3.4795402e-08	1.1070249e-09
0.0	0.00507287	0.010251915	0.009360655	0.009705414	0.009583982	0.011253742	0.0062380573	0.01290036	0.005811435	0.0054516867
0.0	0.0005118884	0.0010743134	0.0008042905	0.000828946	0.0008537227	0.0009504108	0.0007710015	0.0012442481	0.0005076634	0.00058064185
0.0	0.00067849754	0.00038850456	0.00036364415	0.00043045427	0.0010608424	0.00046214386	0.00061061035	0.0010817596	0.0012798206	0.00046199854
0.0	0.0012805675	0.001027453	0.00082730304	0.00059266645	0.0006273061	0.0009326813	0.00058425276	0.0004660082	0.0010811199	0.00042169346
0.0	0.0004620124	0.0011252353	0.0004261386	0.0009856932	0.00042609434	0.0005149949	0.0007128776	0.01063334	0.0008024632	0.00053521397
0.0	0.5344407	0.538447	0.5380154	0.52584845	0.53174305	0.5415656	0.52468854	0.5434572	0.54093677	0.54548895
0.0	0.5384066	0.54013354	0.5384652	0.5292601	0.5347117	0.54189205	0.526171	0.5439132	0.5434071	0.54521173
0.0	0.53569335	0.53816557	0.5385516	0.5286713	0.5325188	0.5407472	0.52397513	0.54142714	0.53930247	0.5467043
0.0	0.535234	0.5380994	0.5397766	0.5290486	0.53353375	0.5425207	0.52321714	0.5462442	0.5410322	0.5464286
0.0	2.9657494e-05	0.00010837253	2.1713648e-05	0.00012509715	8.561501e-05	0.010237638	0.000118055454	5.4351374e-05	2.7964637e-05	3.6710855e-05
0.0	9.241902e-05	2.167039e-05	3.2368294e-05	9.461479e-05	2.2323753e-05	0.00012367175	0.00012283074	5.797445e-05	7.066898e-05	4.9612427e-05
0.0	7.1526896e-09	4.0084536e-10	1.0091177e-09	1.6805198e-09	4.77537e-10	7.004264e-09	1.3625064e-08	1.0810554e-08	2.1954807e-09	1.6212933e-09
0.0	0.53526783	0.5377884	0.5395198	0.5298068	0.53311825	0.5420174	0.52596384	0.5426808	0.5411966	0.54493004
0.0	2.6238736e-10	0.00013816815	2.1269626e-07	0.00018238556	0.00012078778	5.4431817e-05	3.6416186e-09	6.5091386e-05	0.00010554837	0.00014496974
0.0	4.421249e-10	6.612556e-05	3.0455238e-10	6.41137e-10	4.0779913e-09	0.00017090277	3.4219825e-09	2.7994311e-09	1.742648e-09	3.9231932e-10
0.0	2.2926304e-05	0.0069649527	1.8891897e-05	2.4907706e-05	4.0797317e-05	0.01321751	3.4315322e-05	3.5201727e-05	4.935252e-05	2.489911e-05
0.0	1.4265326e-09	8.97281e-05	9.505674e-10	0.00017842196	4.602035e-07	4.3982516e-05	5.0408366e-09	8.375178e-05	7.6296514e-10	1.3695639e-09
0.0	8.7181834e-05	0.011176024	7.3457704e-05	0.012777099	4.2268613e-05	0.0063974042	3.695427e-05	0.0097635705	3.138757e-05	7.6158816e-05
0.0	0.535203	0.538333	0.5376394	0.52830166	0.5322727	0.5406827	0.52504146	0.5437455	0.539848	0.54471135
0.0	0.53517556	0.5389732	0.5377675	0.5279555	0.53216887	0.5413517	0.5255507	0.5434657	0.5401539	0.54492575
0.0	0.010507969	0.009023772	0.011491833	0.013361482	0.011720362	0.010145963	0.00014460858	0.008288509	0.012617556	0.010379377
0.0	1.4302867e-07	6.104092e-05	0.00015624688	0.00013494592	0.00013280947	8.737551e-05	4.5426862e-09	6.653653e-05	0.000111476904	8.7537795e-05
0.0	6.333402e-05	8.475703e-05	0.00011024683	0.000112655376	1.2759816e-06	8.76265e-05	4.8976307e-07	7.2840725e-05	0.00012384499	0.00019431558
0.0	6.333402e-05	8.475703e-05	0.00011024683	0.000112655376	1.2759816e-06	8.76265e-05	4.8976307e-07	7.2840725e-05	0.00012384499	0.00019431558
0.0	0.0062562153	0.008262942	0.010586709	0.01182788	0.015849436	0.007079552	4.8498998e-05	0.009632587	0.0137396585	0.013442096
0.0	0.0062562153	0.008262942	0.010586709	0.01182788	0.015849436	0.007079552	4.8498998e-05	0.009632587	0.0137396585	0.013442096
0.0	0.06974907	0.073836945	0.079244725	0.07342506	0.08387586	0.074219085	0.076433465	0.07055072	0.08682335	0.081143886
0.0	0.00010750035	9.830252e-05	0.00010166076	0.00013529252	0.00016004113	9.044773e-05	0.00012173698	9.470009e-05	0.00014076532	0.00011879352
0.0	0.00010750035	9.830252e-05	0.00010166076	0.00013529252	0.00016004113	9.044773e-05	0.00012173698	9.470009e-05	0.00014076532	0.00011879352
0.0	0.010821128	0.009949463	0.01096301	0.010078729	0.014780769	0.011234456	0.011214842	0.00916633	0.012603106	0.011893092
0.0	0.010821128	0.009949463	0.01096301	0.010078729	0.014780769	0.011234456	0.011214842	0.00916633	0.012603106	0.011893092
0.0	0.5348086	0.5385984	0.5377099	0.52913266	0.5325461	0.5405811	0.52542543	0.5429224	0.5398044	0.5451086
0.0	0.534698	0.5385462	0.53731	0.5281618	0.5322292	0.5419943	0.52494866	0.5434352	0.5397894	0.54471165
0.0	0.019187028	0.015796278	0.013688938	0.015519392	0.02670164	0.029094435	0.017411832	0.031518254	0.015458638	0.016405055
0.0	0.53576326	0.5382888	0.53892523	0.52813804	0.5321869	0.5406705	0.5241759	0.5449568	0.54124326	0.54470664
0.0	0.012236623	0.01228174	0.014384532	0.01400131	0.016960606	0.011168116	0.01565142	0.0071271225	0.0134419445	0.012026372
0.0	0.011239711	0.013861425	0.012515797	0.014614792	0.015448366	0.00977675	0.014971812	0.0071212337	0.014975758	0.012987771
0.0	0.010860951	0.013609956	0.013921892	0.013629711	0.01400788	0.012631829	0.01619686	0.007859063	0.01258713	0.0091572795
0.0	0.010749462	0.0139757125	0.016150812	0.016048156	0.018009137	0.011081405	0.017369958	0.009003118	0.017503127	0.012510942
0.0	0.011202413	0.012952128	0.012489623	0.021458898	0.014656325	0.010518857	0.015992856	0.0074695754	0.014229013	0.011385536
0.0	0.011752268	0.011005627	0.011989058	0.015247771	0.016625812	0.009949383	0.016630108	0.007428584	0.015351106	0.01249687
0.0	0.011357836	0.012120255	0.010076617	0.014855252	0.014060256	0.00986835	0.01781364	0.007888084	0.015616578	0.010508539
0.0	0.011576354	0.01294905	0.015018656	0.012114873	0.012517607	0.011414443	0.016620114	0.0070655043	0.016634468	0.010920406
0.0	0.014679902	0.011127064	0.010239503	0.00968698	0.00021444337	0.007960421	0.011592165	0.008155755	0.010561048	0.012277352
0.0	0.10658606	0.092693515	0.097826235	0.09764536	0.086407855	0.091505095	0.10943234	0.10539678	0.11348971	0.12973239
0.0	0.20248479	0.18624602	0.19302507	0.1914346	0.17852558	0.18562347	0.20366828	0.20263156	0.21133615	0.22964747
0.0	0.5359979	0.540544	0.5396773	0.5292259	0.5347896	0.54250103	0.52598	0.5440525	0.54081994	0.54474354
0.0	0.011426404	0.009535407	0.013774691	0.007896063	0.01576885	0.010980054	0.0115049165	0.011538234	0.0096185785	0.0129621485
0.0	0.037426636	0.04806276	0.04317106	0.0465868	0.046603113	0.060727626	0.0517366	0.060735133	0.044902984	0.059571955
0.0	0.15615395	0.1549002	0.14611632	0.1494918	0.16435365	0.14557831	0.16058056	0.15439181	0.15666823	0.15533844
0.0	0.15618537	0.15451294	0.14664987	0.14931911	0.16412383	0.14609225	0.16095304	0.1540986	0.15715222	0.15618843
0.0	0.011339395	0.010598782	0.009456279	0.0132506	0.011552649	0.0099877	0.01010832	0.009530486	0.010933186	0.013841032
0.0	0.00010836737	0.00012743735	6.376441e-05	8.949387e-05	6.666933e-05	0.00021378335	8.943765e-05	8.4838866e-05	7.973419e-05	0.00016270413
0.0	0.022976194	0.017521841	0.019102568	0.022828426	0.025764987	0.025035279	0.021196244	0.023888608	0.029015923	0.031876598
0.0	0.009692197	0.009254214	0.009031155	0.011539207	0.011266944	0.009353491	0.012512917	0.007841285	0.013097349	0.011813315
0.0	7.096538e-05	5.791223e-05	7.357815e-05	0.00011600681	0.0001031568	5.3439984e-05	0.0001021658	5.2159718e-05	0.00022466837	0.00013250273
0.0	0.0019169305	0.0018202135	0.002469767	0.0017473864	0.0033080364	0.0026826933	0.0027858804	0.002247412	0.002541984	0.0027223288
0.0	0.0030598538	0.0027390395	0.0030503527	0.0028861894	0.0018872082	0.0027455192	0.0035666414	0.001809863	0.003126724	0.0018300498
0.0	0.011299953	0.009413283	0.0131567735	0.015166077	0.013075486	0.009738873	0.010441642	0.009559964	0.010638358	0.013588981
0.0	0.109879844	0.094851196	0.10660507	0.10111618	0.106749594	0.08538965	0.10015561	0.11197536	0.11529906	0.10769651
0.0	0.031409185	0.025169656	0.028844763	0.032187678	0.019664014	0.0291605	0.0357099	0.024155105	0.03137122	0.02729032
0.0	0.009548561	0.010538137	0.008565985	0.011991895	0.009426044	0.008878855	0.010966739	0.011239409	0.013297766	0.010834023
0.0	0.027889071	0.023550877	0.031466324	0.02653998	0.027614838	0.022667985	0.020138515	0.022645831	0.02905484	0.02589362
0.0	0.009577059	0.009760731	0.012663668	0.011611466	0.0103045935	0.013441711	0.008782449	0.011214578	0.010849323	0.013719125
0.0	0.029674312	0.026107712	0.025023574	0.023782564	0.031282216	0.01996893	0.027265927	0.028174255	0.027020825	0.023505386
0.0	6.648217e-05	0.0001022745	6.867644e-05	0.00011754871	7.885472e-05	8.505069e-05	0.00013648499	0.000114770955	7.78879e-05	0.00013132488
0.0	0.5362851	0.5387895	0.5385489	0.529034	0.5347316	0.54221535	0.52704614	0.54377276	0.53942215	0.5455801
0.0	0.010597778	0.009994251	0.008549762	0.010866833	0.009192868	0.009027383	0.012131211	0.016319707	0.009215455	0.006880231
0.0	0.07719479	0.066095285	0.062679455	0.07424051	0.07450623	0.07186612	0.07851516	0.08304159	0.07291057	0.06943633
0.0	0.5359665	0.5399285	0.5388085	0.5292422	0.5327837	0.54194033	0.525602	0.5430244	0.540862	0.54440004
0.0	0.007759284	0.0116191255	0.010987616	0.012209035	0.012901744	0.008073844	0.013239824	0.014789882	0.011566541	0.010957892
0.0	0.007803285	0.010375047	0.011559315	0.009866058	0.0123109585	0.0067560966	0.0114906095	0.017070917	0.009579022	0.011370229
0.0	0.076952845	0.076001376	0.07903685	0.07897037	0.08044954	0.06850484	0.076331295	0.080163516	0.06988735	0.078403525
0.0	0.00011786075	0.00010763072	0.00012477693	0.00013703099	0.00014217052	7.038946e-05	0.00012599333	0.00012615888	7.62149e-05	0.00011304612
0.0	0.011546198	0.011107663	0.011991251	0.012265387	0.012577533	0.009060203	0.011681658	0.012159398	0.00937011	0.011497717
0.0	0.5348107	0.5387142	0.53952706	0.52938753	0.5344368	0.542136	0.5257031	0.54463875	0.54081345	0.54541093
0.0	0.011192629	0.013283009	0.014237683	0.013677386	0.014800183	0.008933681	0.013199119	0.007823377	0.012202832	0.0115771005
0.0	0.07577327	0.07785051	0.08336001	0.08146868	0.07897001	0.07026788	0.0803754	0.07180823	0.07919111	0.07729301
0.0	0.53592926	0.53968406	0.53966534	0.5289466	0.53295606	0.54186124	0.5251859	0.5432543	0.54082894	0.54490286
0.0	0.02073058	0.028629651	0.027325183	0.029510748	0.030867878	0.021502266	0.03126514	0.034698017	0.028537747	0.0275669
0.0	0.062407862	0.07149931	0.073410444	0.08092185	0.08111703	0.07450003	0.084961414	0.074491024	0.08128475	0.07977574
0.0	5.3602238e-05	8.54553e-05	9.4327326e-05	0.00015036367	0.0001467139	9.6568074e-05	0.00018941177	9.550622e-05	0.00013501826	0.00012075116
0.0	0.0078157	0.009909346	0.0104421545	0.01284082	0.012774405	0.010595794	0.014285707	0.010596168	0.01243336	0.011878559
0.0	0.026593318	0.029157335	0.02179629	0.028891128	0.039054513	0.029997028	0.026857331	0.003047092	0.031136716	0.027763607
0.0	0.009325375	0.010549877	0.0069831316	0.009619328	0.011213959	0.012025493	0.010827469	0.0007419678	0.010699106	0.011700098
0.0	0.53563356	0.53845036	0.5395492	0.5282391	0.5320053	0.5426655	0.5243921	0.5458371	0.540015	0.54453933
0.0	0.5364275	0.5388111	0.5383874	0.5282151	0.530496	0.54112965	0.5240048	0.5431527	0.5417339	0.5452719
0.0	0.0012891336	9.507007e-05	0.0025509123	0.0021817011	0.0010143415	0.0026171259	0.002790968	0.0018724824	0.0019841525	0.0037518688
0.0	0.0030221057	0.00010841357	7.881556e-05	0.0028545952	0.0024899773	0.0023373787	5.818014e-05	0.002097506	6.460354e-05	0.0026135636
0.0	0.0030221057	0.00010841357	7.881556e-05	0.0028545952	0.0024899773	0.0023373787	5.818014e-05	0.002097506	6.460354e-05	0.0026135636
0.0	0.0030221057	0.00010841357	7.881556e-05	0.0028545952	0.0024899773	0.0023373787	5.818014e-05	0.002097506	6.460354e-05	0.0026135636
0.0	0.018524548	0.009614268	0.012299061	0.012694876	0.010033074	0.011896185	0.014871736	0.0118538635	0.014357341	0.010821893
0.0	0.00018963007	0.00013283252	0.00012304784	0.00014331247	0.00014506682	0.00011384143	0.00016116071	9.774905e-05	0.00011037991	0.00012544189
0.0	0.006213529	0.008779848	0.012811297	0.009100138	0.011396092	0.010216766	0.016886368	0.010492992	0.009995775	0.01183616
0.0	8.771787e-05	8.6217515e-05	9.45384e-05	1.4590603e-06	0.0001491701	0.00011228805	2.8734821e-06	0.00010519819	0.00012312226	0.00012567129
0.0	0.5355274	0.5376709	0.53847337	0.52900946	0.53490126	0.54145354	0.525938	0.5434638	0.5407181	0.5462409
0.0	0.00012104086	0.015716657	0.009659427	0.0072638853	0.009892079	0.011985936	0.011268682	0.008151193	0.0109785525	0.01082247
0.0	9.0800245e-07	9.553555e-05	8.302308e-05	3.417258e-05	0.00013641565	0.00011699886	0.00012105909	0.00011674822	0.00013287368	9.5889496e-05
0.0	0.038332798	0.02736061	0.026745161	0.03301262	0.021136327	0.032051224	0.03897021	0.022870118	0.025556544	0.023897393
0.0	0.00012760614	0.00014935256	0.0001226299	0.0001736827	0.00013219353	0.0001094113	0.00021331524	6.643033e-05	0.00011953757	7.4987394e-05
0.0	0.013654016	0.01128593	0.012354805	0.011417822	0.011375622	0.0012579053	0.012971004	0.015645001	0.010938994	0.013363803
0.0	0.022258991	0.028865747	0.020751154	0.024730561	0.02463772	0.021155667	0.02706118	0.024909932	0.033561166	0.033154707
0.0	0.007886278	0.009643999	0.009754317	0.0116075985	0.011945189	0.010898338	0.01322355	0.012163465	0.014702176	0.015996736
0.0	0.009980371	0.011187311	0.008302212	0.007291735	0.010164696	0.010894211	0.014104685	0.008598987	0.0110740615	0.0014816448
0.0	0.010379828	0.00937645	0.008973836	0.01221118	0.0141084585	0.012867993	0.015017365	0.010973329	0.013008889	0.013475894
0.0	9.4480005e-05	7.697114e-05	7.03798e-05	0.00013613612	0.00017929908	0.00014297779	0.00020896176	0.00010250716	0.00014933021	0.00015653932
0.0	0.01241855	0.01462067	0.013077916	0.0111795915	0.011189294	0.008588782	0.012036672	0.009799679	0.0103445025	0.011789981
0.0	0.050068926	0.04735375	0.00274559	0.05355909	0.056873493	0.045528904	0.051323075	0.050456308	0.044944793	0.06679247
0.0	0.535248	0.54134023	0.5381081	0.5284282	0.5330453	0.54183793	0.5246259	0.543826	0.5403879	0.54537624
0.0	9.221935e-05	0.000101849	8.1584105e-05	0.0001955833	0.00010141434	4.850279e-05	0.00011334673	8.653471e-05	7.1885486e-05	0.00013384779
0.0	0.010668201	0.008500264	0.009730001	0.01573206	0.014018052	0.0084714545	0.010747121	0.008370181	0.0103960335	0.014177711
0.0	0.025708972	0.024440968	0.027193042	0.027875045	0.028164659	0.026555715	0.031216118	0.02795663	0.022777548	0.023928056
0.0	8.463581e-05	8.302878e-05	7.039584e-05	8.957498e-05	9.069353e-05	9.743014e-05	0.00023554037	6.384022e-05	0.0001011148	0.0001695646
0.0	0.5351132	0.5409227	0.53761005	0.52685934	0.5318001	0.5419802	0.52620846	0.5435202	0.5393914	0.5459336
0.0	0.010913574	0.008541091	0.010519463	0.011685672	0.0117213335	0.012169792	0.012581342	0.011710948	0.007871805	0.007857532
0.0	0.5355077	0.5420518	0.53965515	0.5287341	0.5326053	0.5420007	0.5269903	0.545517	0.5394021	0.5450033
0.0	0.0012171338	0.0012687076	0.0013373151	0.0011576992	0.001878876	0.00082057464	0.0012715396	0.0007343552	0.0014508235	0.001225093
0.0	0.005704655	0.015350546	0.012076724	0.008554475	0.010639723	0.0069451267	0.010755493	0.00987068	0.00024683672	0.014403447
0.0	0.000105743406	0.00012140174	1.3847794e-06	0.0001300038	0.00013598369	0.000136838	0.00025340123	0.0001347605	2.6497805e-06	0.00011304503
0.0	0.046428718	0.04751958	0.052905157	0.05617689	0.047560204	0.053668246	0.056226525	0.046153747	0.057922315	0.06265094
0.0	9.2081915e-05	8.826832e-05	0.00011965379	9.844219e-05	0.00011160115	0.00015209132	0.00016198927	1.730401e-06	0.000115890725	0.00014177711
0.0	0.011715012	0.011064337	0.011480864	0.014564247	0.008324961	0.008926507	0.013594274	0.00985227	0.01814681	0.01530141
0.0	9.263447e-05	9.30749e-05	8.388294e-05	0.0001395119	8.4122614e-05	9.699214e-05	4.9738534e-05	8.087064e-05	9.407069e-05	0.0002045073
0.0	6.149014e-05	6.2080086e-05	0.00012216852	8.5540254e-05	0.000121261626	0.00015821504	1.5986145e-06	7.1889255e-05	0.00016789943	0.00019654755
0.0	0.010054262	0.009020185	0.011714983	0.008818929	0.013208911	0.01201474	0.011888089	0.009650591	0.010956828	0.01061034
0.0	0.010044769	0.012044658	0.009343533	0.01391455	0.012780503	0.0014744862	0.013409121	0.013949046	0.01321399	0.013298905
0.0	0.10787223	0.122812495	0.11937517	0.11906871	0.1403843	0.10220444	0.13126028	0.074629866	0.13760144	0.10257546
0.0	0.0025529866	0.0019540696	0.0021645206	0.0029828842	0.0030460174	0.002673924	0.0031355363	0.0014224498	0.0026956776	0.0018764749
0.0	8.907804e-05	0.00010409008	6.712968e-05	0.00014581293	0.0001943771	7.393291e-05	0.000107924854	0.00014341965	0.00010665248	0.00014271327
0.0	0.00208599	0.0025093022	0.0014611878	0.0033968398	0.0016746034	0.0020897125	0.001281466	0.0019903583	0.004091078	0.0031835078
0.0	0.00013027682	0.00011933019	9.6336014e-05	9.630094e-05	0.00013511846	2.6548724e-07	0.00014554526	8.990118e-05	0.00014619007	0.000119879565
0.0	0.012109869	0.011630932	0.010538618	0.010351583	0.0123066455	0.00056092406	0.012583012	0.010222381	0.013010506	0.011873333
0.0	0.0094006155	0.010161256	0.011078888	0.0138939945	0.0123631805	0.009713677	0.012204447	0.012027471	0.0119252885	0.0105001535
0.0	7.195456e-05	6.066332e-05	0.00012048536	0.00010284093	6.203233e-05	2.5427923e-07	0.00012870424	0.000123296	8.152492e-05	0.00011455293
0.0	0.5344791	0.5379511	0.53888524	0.5290926	0.5323521	0.5424331	0.52478534	0.54379714	0.54194766	0.5459879
0.0	0.5351291	0.5402226	0.537432	0.5259017	0.53125674	0.54124355	0.52455723	0.5439946	0.5409447	0.54454505
0.0	0.08075585	0.102355756	0.11006927	0.09990455	0.121733546	0.09910791	0.0934545	0.08586115	0.10985082	0.1202857
0.0	0.007797167	0.009890725	0.011409144	0.011082561	0.011625261	0.011217989	0.009415782	0.009641581	0.010766736	0.012665302
0.0	0.0028531025	0.004417208	0.00203934	0.00050807075	0.0024240585	0.02595764	0.0026501075	0.0025429463	0.002677487	0.0038115107
0.0	0.01103293	0.014554709	0.012318637	0.013981344	0.01252325	0.008489532	0.013385586	0.010892794	0.011672089	0.013535033
0.0	0.007701727	0.012825445	0.012896146	0.0017935947	0.013967658	0.010983611	0.007845947	0.010062566	0.011702359	0.011960332
0.0	0.007754953	0.012028434	0.009017509	0.0017458535	0.013138565	0.009856811	0.009616258	0.0127022285	0.008847296	0.009194772
0.0	5.2231346e-05	0.00014544689	0.00014494114	2.842021e-06	0.00017463339	0.0001039409	5.6053315e-05	8.7084285e-05	0.000117960924	0.00012166399
0.0	0.00012072192	7.327273e-05	0.00013257831	0.00011185674	1.8922013e-06	0.00015416363	0.00012352949	6.478504e-05	0.000100978745	9.598601e-05
0.0	0.15219948	0.16093571	0.1594814	0.1520191	0.139149	0.13708183	0.16114713	0.15151244	0.16966256	0.16090977
0.0	0.0015988674	0.0022754883	0.0027685936	0.0017798719	0.003085776	0.0018647593	0.0031744645	0.0019502967	0.0029533557	0.002980225
0.0	0.19501688	0.19202055	0.21600665	0.17795886	0.194169	0.21602699	0.19208689	0.18380067	0.19647045	0.22136754
0.0	0.53434765	0.5378119	0.5382295	0.5269873	0.5326926	0.5406814	0.5246722	0.5421339	0.54086876	0.54453623
0.0	0.008388811	0.00889835	0.011583268	0.007388648	0.016795944	0.0141388485	0.019736916	0.010726653	0.00032589753	0.011148913
0.0	5.922328e-05	9.152585e-05	0.00013866971	0.00010265507	0.00018735048	0.00015195187	0.00023590111	9.829773e-05	3.2146281e-06	0.00015993968
0.0	0.064096086	0.07281212	0.08126073	0.07317216	0.08647957	0.08393843	0.08996647	0.07506057	0.02951294	0.08587439
0.0	8.963838e-05	0.00010140515	0.00013062	5.4627395e-05	0.00012914816	7.785448e-05	0.00014357358	1.4135617e-06	7.374533e-05	0.000112562506
0.0	0.00015235519	8.0854756e-05	8.855674e-05	0.00015733333	0.00011651267	5.8464902e-05	0.00014623384	7.525789e-05	5.656127e-05	0.00015907244
0.0	0.000120883415	0.00014511691	0.000116942756	7.01855e-05	7.3916344e-05	6.666908e-05	0.00021745192	9.697096e-05	7.629242e-05	0.0002934786
0.0	0.027936785	0.026598822	0.027512373	0.03131351	0.028282313	0.02371958	0.035496388	0.025078017	0.0031942998	0.0050108647
0.0	8.132987e-05	0.00013640459	0.00016394517	0.0001518709	0.00014146867	0.00011900372	0.0001891279	9.6004405e-05	3.6992995e-07	1.7083015e-06
0.0	0.009303506	0.008649066	0.0076675285	0.012821317	0.013818557	0.00778375	0.0120386	0.009405319	0.0109811	0.010496398
0.0	0.023851078	0.022676267	0.019426918	0.03170214	0.033089228	0.028211959	0.030383468	0.025396451	0.023693172	0.027502442
0.0	6.738148e-05	4.332032e-05	6.7349814e-05	0.00014350486	0.0001483839	0.00012126417	0.00019139827	0.00011311221	8.541823e-05	0.0001618551
0.0	0.17241451	0.15449752	0.16724922	0.16859616	0.1477382	0.1509797	0.13382486	0.16045216	0.14920337	0.1619985
0.0	9.996263e-05	9.372972e-05	0.00014196367	8.476496e-05	9.851591e-05	9.152131e-05	6.13766e-05	0.00014342745	0.00010181064	0.00015323593
0.0	9.999132e-05	0.0001380703	4.8166952e-05	0.00019357128	8.8936715e-05	0.00010489338	0.00018773404	7.10852e-05	9.284548e-05	0.000119838885
0.0	0.01166002	0.01322131	0.0076044877	0.009858143	0.010082898	0.012789622	0.014567696	0.007749837	0.010001845	0.013557098
0.0	0.000120316356	0.00015241114	4.98217e-05	8.8607e-05	9.186546e-05	0.00014007202	0.00019769615	5.1499443e-05	8.685713e-05	0.00015578733
0.0	0.00013368591	9.0838075e-05	5.177792e-05	9.356772e-05	0.00013915637	0.00012979782	0.00015599486	0.00012532604	9.909082e-05	0.00013723079
0.0	0.0106606195	0.011002108	0.011884359	0.009172027	0.011969182	0.010120127	0.014870479	0.010411821	0.00919531	0.015674084
0.0	0.054613173	0.04926759	0.046130523	0.06267045	0.051725324	0.05030118	0.04782999	0.0479054	0.041850917	0.053330243
0.0	0.05411323	0.0517029	0.049969524	0.05247073	0.04676127	0.046161983	0.056790043	0.049011815	0.044756617	0.060526606
0.0	0.054123398	0.05158205	0.05013872	0.052414455	0.04669913	0.04631361	0.05691338	0.048924588	0.044887137	0.060833637
0.0	0.53389716	0.53983825	0.53743094	0.52561873	0.531276	0.5398875	0.52489287	0.5428975	0.5392882	0.5462831
0.0	0.00991844	0.006777123	0.011011213	0.010579404	0.011968539	0.011013711	0.01304848	0.011844831	0.009821172	0.011120256
0.0	0.09477138	0.08929386	0.11213472	0.098128095	0.11944179	0.116167285	0.11704801	0.10445768	0.09975233	0.11177428
0.0	0.12750791	0.08280304	0.086554505	0.112271994	0.10016633	0.10896014	0.01311113	0.11447255	0.09540901	0.114256576
0.0	0.00022601656	7.035074e-05	6.173173e-05	0.00016292754	0.00011293417	0.00011823323	1.8597361e-06	0.00010017742	0.00013507479	0.00013655398
0.0	0.00017991113	5.4514836e-05	8.288347e-05	0.00018693025	8.3962324e-05	0.00013505496	1.1607502e-06	0.0001390618	8.518527e-05	0.00019498523
0.0	0.0061321263	0.007819706	0.0059308102	0.014862105	0.013096997	0.014526198	0.011062129	0.01020706	0.009589542	0.010435731
0.0	0.5354328	0.5401109	0.5381373	0.5287904	0.5329108	0.5414221	0.52502716	0.5422727	0.54147595	0.54509455
0.0	0.011296725	0.010851396	0.009425074	0.01203281	0.011329398	0.007721339	0.015502127	0.012562943	0.017094154	0.0115880305
0.0	0.00014517932	9.622584e-05	0.00010205023	0.00012531111	0.00013426207	4.596865e-05	0.00028412868	0.00010812789	0.0001785806	9.125316e-05
0.0	0.012798584	0.010508976	0.010856705	0.011735378	0.012226996	0.0073344167	0.017441504	0.0112670455	0.014272807	0.010342141
0.0	0.010586095	0.0117645245	0.0128232185	0.012539233	0.011823322	0.009512677	0.014288439	0.008808278	0.009518475	0.014938585
0.0	0.5355073	0.539322	0.5381896	0.5284939	0.5318353	0.5413724	0.52453387	0.54266924	0.54101115	0.54451597
0.0	0.0043475637	0.009716916	0.008855596	0.010761619	0.009135305	0.0059441337	0.0144310035	0.0101278825	0.013231124	0.011235229
0.0	0.064772	0.07201314	0.063273594	0.07474	0.071968555	0.06354648	0.09026477	0.079975754	0.088211425	0.07646333
0.0	0.53651845	0.5392984	0.5385823	0.52947396	0.53221756	0.54203564	0.5240389	0.54362524	0.5397457	0.542338
0.0	0.0069562485	0.00947742	0.0111522665	0.012808094	0.00972167	0.009777839	0.01416787	0.011056377	0.010959226	0.010321867
0.0	0.09300928	0.09139632	0.11256311	0.11188876	0.10839491	0.10344404	0.10238917	0.10259493	0.09879094	0.09263011
0.0	0.53562	0.54083294	0.53917646	0.52785134	0.5324684	0.5424442	0.52601445	0.5440265	0.5407947	0.5446356
0.0	0.013546274	0.010630482	0.009387467	0.014767512	0.011253799	0.0058548045	0.012831866	0.007782591	0.009588844	0.011735549
0.0	4.268987e-05	7.8836456e-05	0.0001093312	0.00015103834	8.509312e-05	8.2230275e-05	0.00018832964	0.00010389918	0.00010455764	9.1053415e-05
0.0	0.0069679315	0.009474166	0.01121929	0.012930457	0.009790919	0.009781169	0.014289044	0.0109810885	0.011024946	0.0103634605
0.0	0.009048194	0.00863656	0.013593014	0.01386666	0.012907532	0.011179033	0.011629858	0.010847522	0.010069827	0.008609922
0.0	0.008171257	0.005203927	0.012729573	0.008671877	0.010645407	0.012444278	0.011394712	0.0080463225	0.008624064	0.013543452
0.0	0.011210042	0.010827439	0.008871481	0.010901869	0.012834891	0.00862384	0.01650761	0.010689581	0.009861746	0.014639155
0.0	8.76784e-05	0.00014188612	0.000115261646	6.140804e-05	8.972254e-05	9.062118e-05	0.00012601749	8.9043555e-05	0.00011996167	8.451015e-05
0.0	0.00010989385	8.993274e-05	8.7372086e-05	0.00012572583	0.0001157328	8.59186e-05	9.081789e-05	9.4968396e-05	7.3657124e-05	9.240747e-05
0.0	0.010015022	0.010775314	0.009887336	0.00734194	0.013498734	0.010366308	0.011063011	0.009927168	0.012150708	0.010466606
0.0	0.23089966	0.23107256	0.21237326	0.24334392	0.24768534	0.2184208	0.23522855	0.20029631	0.248673	0.26391074
0.0	0.06809137	0.075675465	0.062026635	0.049616266	0.07416483	0.076231696	0.07142442	0.08568464	0.080846466	0.08199346
0.0	0.073570944	0.07502393	0.07010663	0.06699009	0.06820714	0.07703124	0.062541224	0.08254625	0.0816401	0.092914015
0.0	0.010614791	0.010841717	0.009582194	0.009020684	0.009237328	0.011279972	0.008061042	0.012848177	0.012535827	0.015842194
0.0	0.010577678	0.010791529	0.009513135	0.008977666	0.009202859	0.0112711	0.008016884	0.012859104	0.012537788	0.015828386
0.0	0.077226266	0.07090643	0.05990176	0.079046234	0.088081844	0.0677123	0.07286757	0.06893302	0.091069	0.09084223
0.0	0.0116232	0.009756598	0.007156044	0.01228751	0.014920487	0.008866103	0.010710064	0.0091683315	0.015409844	0.015178738
0.0	0.011582597	0.009711397	0.007104342	0.012229104	0.014865129	0.008859121	0.010651551	0.009176154	0.015412232	0.015165499
0.0	0.22982417	0.24858971	0.23869748	0.25335002	0.2455865	0.24625486	0.22179036	0.24113624	0.24388267	0.25663316
0.0	0.065275796	0.07061432	0.07696942	0.0800659	0.083242916	0.07486945	0.078287505	0.08350319	0.07092157	0.089495495
0.0	0.008494672	0.0096817715	0.011409617	0.012586798	0.013411651	0.010694313	0.012248952	0.013130171	0.009630323	0.014755223
0.0	0.008464907	0.009636915	0.011327535	0.012526989	0.013361809	0.010685906	0.01218213	0.013141329	0.009631832	0.014742356
0.0	0.24002855	0.22388463	0.24316415	0.22211508	0.24201567	0.242593	0.2381502	0.2295045	0.2520367	0.26270503
0.0	0.07388584	0.06764262	0.07972673	0.07064606	0.07690068	0.08638576	0.07255335	0.07226749	0.08634666	0.086278155
0.0	0.010699868	0.008936734	0.012188563	0.009958585	0.011556558	0.01399467	0.010624	0.010012654	0.013932907	0.013768105
0.0	0.010662461	0.008895289	0.012100944	0.009911143	0.011513531	0.013983704	0.010565946	0.010021194	0.013935082	0.013756074
0.0	0.003119734	0.0018704729	0.0017067256	0.0013509253	0.0027590469	0.002360278	0.0023069563	0.0011154722	0.0026844174	0.0038440097
0.0	0.5346608	0.5392643	0.5384343	0.52668726	0.5313711	0.5403694	0.52491486	0.54336244	0.54016495	0.5455529
0.0	0.5350083	0.5390151	0.53816175	0.52805305	0.5314004	0.54110384	0.5256906	0.5430649	0.54016924	0.5455086
0.0	0.14756627	0.09427635	0.14585522	0.17054632	0.14267513	0.13338608	0.15538086	0.14301969	0.1310264	0.18598996
0.0	0.008513955	0.0121884765	0.012244943	0.012134692	0.007242268	0.012445017	0.01375513	0.009756598	0.011249195	0.01335357
0.0	6.393282e-05	0.00013119132	0.00013050235	0.00013280807	4.6321307e-05	0.00013383145	0.0001743321	8.181885e-05	0.000108903245	0.00015208378
0.0	0.14794418	0.13485734	0.14500804	0.1499709	0.13665971	0.1748475	0.17443271	0.15747565	0.13980857	0.14535703
0.0	0.00013648043	6.149641e-05	9.9834026e-05	9.18166e-05	5.5742228e-05	0.00011040537	0.00019572732	9.592443e-05	0.00011274888	7.895743e-05
0.0	0.011168101	0.014898811	0.009876791	0.015206976	0.013686968	0.011116083	0.017499495	0.007404121	0.015078746	0.011506169
0.0	0.009070586	0.013836606	0.0129645765	0.013372702	0.014327754	0.012782863	0.015421765	0.009818297	0.014289764	0.012545258
0.0	0.011457764	0.013025068	0.01610669	0.012033944	0.015663266	0.011968195	0.0154592125	0.008082395	0.014190191	0.010113852
0.0	0.012339366	0.010386226	0.014812898	0.013623617	0.015410105	0.008927937	0.014512941	0.008684299	0.016765984	0.012439446
0.0	0.01201923	0.013259724	0.010391585	0.014911218	0.015062154	0.012019384	0.018463552	0.006889961	0.013418846	0.0113262525
0.0	0.00972173	0.0118815815	0.013570688	0.0142844925	0.01712569	0.011635603	0.016461087	0.008894016	0.01785046	0.01168967
0.0	0.01068329	0.013336487	0.012638688	0.014395353	0.015748288	0.01135962	0.008247358	0.00829618	0.015635442	0.010886107
0.0	0.53538364	0.5399844	0.53798574	0.52770716	0.5330646	0.5425287	0.5245552	0.5448419	0.54148686	0.5447355
0.0	0.53757787	0.53899527	0.53958124	0.5291515	0.5332739	0.54129046	0.5258111	0.5439233	0.54365516	0.5478907
0.0	0.5355043	0.54012954	0.5404194	0.5275771	0.53229433	0.5421818	0.52537835	0.5443353	0.5417916	0.5459343
0.0	0.53384644	0.5363149	0.5395396	0.5275651	0.5322012	0.5398386	0.523385	0.54181284	0.54216784	0.54576504
0.0	0.53500277	0.5383884	0.5407282	0.52743757	0.5319664	0.542075	0.5264952	0.5422397	0.5428828	0.54493517
0.0	0.048019927	0.03836505	0.04154481	0.04189211	0.05014774	0.053743094	0.06443327	0.03805811	0.06223041	0.06429627
0.0	0.061046056	0.045379117	0.054478295	0.04140907	0.050361592	0.048980493	0.03843903	0.04221963	0.06392118	0.039480448
0.0	0.05075917	0.049477696	0.045188878	0.06037049	0.054493815	0.05946853	0.050071944	0.053912483	0.04872461	0.0657151
0.0	0.048799712	0.04465737	0.03886403	0.04767731	0.04583352	0.05748354	0.04853512	0.046087563	0.043182667	0.05969539
0.0	0.049455903	0.05068102	0.025002059	0.028593475	0.04766947	0.057421602	0.05058406	0.049617726	0.05603936	0.05167761
0.0	0.04643479	0.06036418	0.045692645	0.053919923	0.03814772	0.05854118	0.05130643	0.060941964	0.062257335	0.042028654
0.0	0.5378975	0.53724605	0.54114825	0.527261	0.53293276	0.54086286	0.526648	0.54399115	0.5409328	0.54632777
0.0	0.5346975	0.53862745	0.5397314	0.5284294	0.53201896	0.5416905	0.5263728	0.5434189	0.54085535	0.5454061
0.0	0.53573364	0.5360735	0.53888786	0.52748567	0.53281903	0.5385086	0.52579045	0.5429358	0.54118246	0.5453272
0.0	0.034608882	0.03888774	0.047756065	0.04825375	0.034170993	0.044081185	0.048961267	0.03372245	0.06024648	0.033617593
0.0	0.53525853	0.53941244	0.5392229	0.5297882	0.53293794	0.54061955	0.525971	0.5444137	0.5435483	0.54522717
0.0	0.000151782	6.8702306e-05	7.048215e-06	8.1839215e-05	0.00010134637	0.00010850706	7.2853574e-05	0.00010256221	0.0001031327	0.00012570221
0.0	0.011675643	0.0071491227	0.009401495	0.010115595	0.009173838	0.009107137	0.0061345384	0.014957803	0.009755101	0.010373408
0.0	0.53468364	0.5394809	0.5377114	0.5285968	0.53251326	0.54159516	0.5255667	0.5420953	0.540906	0.5461086
0.0	0.08996887	0.11972867	0.10241474	0.080312215	0.113904014	0.10513115	0.112341665	0.10506075	0.101969525	0.10675835
0.0	0.021076173	0.023516776	0.026154628	0.029802075	0.021923456	0.016924836	0.029811375	0.029827826	0.027272655	0.028127454
0.0	0.53453594	0.5396237	0.53859717	0.5278319	0.5327802	0.5412222	0.524449	0.54347235	0.5414841	0.5436496
0.0	0.023140699	0.023889763	0.018778434	0.028972398	0.018407272	0.029263563	0.025180215	0.026509523	0.03354127	0.024547841
0.0	0.5350514	0.5404263	0.5387954	0.52858055	0.533023	0.5418836	0.52560955	0.54547364	0.540267	0.54604834
0.0	0.01389962	0.0102527095	0.0141744055	0.012384082	0.009684017	0.012914333	0.011509093	0.0066062678	0.011962902	0.009012776
0.0	0.010017499	0.012557195	0.010346338	0.008727532	0.0114537515	0.0075685037	0.012760942	0.010653425	0.012207822	0.017716315
0.0	0.53563356	0.53845036	0.5395492	0.5282391	0.5320053	0.5426655	0.5243921	0.5458371	0.540015	0.54453933
0.0	0.536151	0.5388068	0.54063725	0.529663	0.53323364	0.54240674	0.5249124	0.5446497	0.5418168	0.5448125
0.0	0.012545145	0.009384067	0.011798479	0.012334346	0.007597714	0.012846962	0.0024038616	0.009688102	0.008045923	0.011045637
0.0	0.00015686714	0.00011242949	0.00010688043	0.00018404516	8.503577e-05	0.000101549624	3.5911435e-05	9.3352224e-05	7.4356714e-05	7.121078e-05
0.0	0.01418289	0.007175465	0.012571091	0.013056528	0.01752666	0.0045837834	0.009270185	0.01132291	0.013024191	0.00663013
0.0	0.000114645925	8.705357e-05	8.85266e-05	0.00011787895	0.00030173015	2.7612949e-05	0.00012264242	4.6596168e-05	0.00013083416	6.855787e-05
0.0	0.5344102	0.5384177	0.53802574	0.5281931	0.5341236	0.53975785	0.5266475	0.54360193	0.5389979	0.5455007
0.0	0.009993015	0.012791392	0.01146531	0.01228571	0.017141277	0.015809612	0.012003691	0.0145416595	0.011067306	0.008667931
0.0	0.00012431198	0.00020063673	0.00010052326	0.00013830274	0.00020169032	0.00020310776	0.00015399834	0.00012099342	0.00011674767	0.00012848855
0.0	0.5336865	0.540465	0.53772986	0.52758145	0.5319775	0.541786	0.5255375	0.54368037	0.53928846	0.5461776
0.0	8.327547e-05	6.703948e-05	8.168094e-05	7.844627e-05	0.00010133942	0.00015601642	0.00010810294	0.00012376189	0.00015632616	7.645607e-05
0.0	0.0118550025	0.010632042	0.0051533733	0.009366808	0.009060508	0.010556952	0.012018425	0.010785484	0.013578018	0.0092361225
0.0	0.10716544	0.09202362	0.093149886	0.0975285	0.08696293	0.084983416	0.0981893	0.09542159	0.07691216	0.114897884
0.0	0.5357987	0.5399622	0.53971034	0.5304997	0.5334554	0.5421692	0.5253666	0.54434556	0.5407697	0.54602784
0.0	0.011442532	0.011837961	0.009857998	0.015447032	0.014545869	0.01327189	0.008939184	0.0102240695	0.013636232	0.013711965
0.0	0.077521615	0.077727824	0.06984147	0.07460812	0.0697929	0.08035562	0.07431622	0.07042144	0.08295527	0.08490757
0.0	0.011330114	0.010828894	0.011214002	0.02066501	0.016500615	0.01459393	0.0087481085	0.012098368	0.014108352	0.014988621
0.0	0.09814637	0.11465724	0.10544633	0.09125612	0.095681764	0.10101029	0.12069003	0.082000084	0.09197874	0.1245453
0.0	4.093352e-05	0.00011523923	6.86136e-05	8.841026e-05	4.0189432e-05	0.00018169697	4.3420616e-05	0.00010321092	0.0001391029	0.0001132129
0.0	0.0056953477	0.010490818	0.006362802	0.01081855	0.004387135	0.015710233	0.0063085123	0.008678365	0.014765153	0.009445538
0.0	0.019829143	0.021424506	0.025579663	0.026342047	0.027442507	0.02625641	0.029332113	0.02713013	0.02907678	0.022084435
0.0	0.011934861	0.010573596	0.01113668	0.012047557	0.014616213	0.008013688	0.011404825	0.010807076	0.0084726475	0.016619412
0.0	0.5344768	0.53815037	0.5394457	0.5292315	0.53333896	0.54322016	0.52526957	0.5429835	0.5410883	0.54522634
0.0	0.03812726	0.039532933	0.047443476	0.03983438	0.057119798	0.047403205	0.048033684	0.0577471	0.058327753	0.055421956
0.0	0.082896724	0.0747375	0.0883562	0.07840177	0.08057431	0.057223637	0.062242176	0.079407066	0.06938181	0.08832666
0.0	0.00012656217	9.718155e-05	0.00010712225	0.00013079686	0.0001915509	5.4894823e-05	0.00011965642	0.00010003119	6.181768e-05	0.00023790167
0.0	0.020530032	0.021397742	0.026145775	0.021032564	0.021452226	0.03398128	0.018845294	0.028627617	0.033070706	0.027503679
0.0	0.10817731	0.13909844	0.14832449	0.1288567	0.17184602	0.17498924	0.12452015	0.15776291	0.16051903	0.15853402
0.0	0.00016617928	0.00011247077	5.140975e-05	6.429808e-05	9.302619e-05	3.5789893e-05	0.00014380719	8.44822e-05	9.94862e-05	9.101782e-05
0.0	0.030646173	0.026946917	0.013847646	0.014044651	0.032091767	0.01978236	0.023855003	0.021385452	0.023284782	0.02413885
0.0	0.07450742	0.076006755	0.05566374	0.06895472	0.069322646	0.093065046	0.07095481	0.07464561	0.06761783	0.0736107
0.0	3.233485e-05	8.8632776e-05	0.000108553424	0.0001123686	0.00012704109	0.00010781768	5.0387083e-05	0.0001381725	0.000111033354	0.00010979571
0.0	0.0041278694	0.008183021	0.009941336	0.0069645112	0.01577369	0.015673181	0.006517378	0.011542895	0.012407754	0.011851909
0.0	0.022348173	0.022832373	0.02234318	0.021441603	0.019235028	0.032173295	0.033548225	0.029576259	0.027062811	0.026995206
0.0	0.050715268	0.04829829	0.044484172	0.04562267	0.050647315	0.03498676	0.05831041	0.050535925	0.040355798	0.033213347
0.0	0.01286935	0.0069970866	0.006317639	0.008972102	0.011607073	0.003964256	0.015268247	0.0108938515	0.008234657	0.007090068
0.0	0.012895824	0.0070027006	0.006296979	0.008994524	0.011615074	0.00394808	0.015142464	0.010894489	0.008277487	0.0071007973
0.0	0.53537214	0.53934485	0.5394801	0.52733606	0.5314788	0.54143703	0.5256194	0.5446209	0.54032224	0.54526234
0.0	0.5354872	0.53940845	0.5386504	0.5293041	0.53333306	0.5407446	0.525621	0.5414563	0.5418878	0.54501
0.0	0.009331597	0.0039240145	0.012449636	0.010410731	0.006978805	0.016318437	0.015691986	0.011598445	0.010447324	0.010253827
0.0	0.0092255	0.0039654085	0.012389047	0.0103992615	0.007033632	0.016194414	0.0155652175	0.011480767	0.010498806	0.010256726
0.0	0.026088087	0.016261335	0.032146778	0.02354074	0.025787098	0.025608422	0.03330118	0.033768084	0.0253951	0.029839862
0.0	0.072370395	0.06680963	0.06556397	0.066572845	0.08152806	0.055994604	0.059940077	0.08611184	0.050463	0.06937189
0.0	9.3439325e-05	6.6217064e-05	6.166101e-05	7.1934795e-05	0.00014956591	3.3168963e-05	5.0838757e-05	0.00016579214	2.268072e-05	7.118987e-05
0.0	0.53586525	0.53994465	0.53793305	0.5290418	0.5324021	0.541555	0.5246842	0.5418117	0.5412403	0.54511875
0.0	0.010063336	0.015759831	0.0135564795	0.010614956	0.011218168	0.010086619	0.013786888	0.011274256	0.0075303125	0.004725953
0.0	0.06676174	0.077517994	0.07912587	0.07742484	0.08365119	0.07199894	0.08541384	0.07763983	0.06476669	0.050441388
0.0	6.898598e-05	0.00011600139	0.00012531171	0.00012712495	0.00016497607	8.4884916e-05	0.00019329885	0.000111721565	5.7284695e-05	2.1749149e-05
0.0	0.00885735	0.011526666	0.01201662	0.011819017	0.013535821	0.009940693	0.0144294705	0.011450652	0.008133583	0.0050757173
0.0	0.00010721984	5.3906886e-05	6.181426e-05	0.00011305205	0.00015709228	6.7950474e-05	0.00017290805	7.224621e-05	0.0001108498	8.388958e-05
0.0	0.012279543	0.010148976	0.011683139	0.012729413	0.013116079	0.009652742	0.01299766	0.009849117	0.011793426	0.011726991
0.0	0.07417837	0.07221022	0.07305876	0.060431417	0.07591842	0.062851906	0.06974167	0.07920716	0.08250614	0.06347227
0.0	0.5359569	0.5399214	0.53921515	0.53171736	0.5333791	0.543647	0.52400875	0.54299855	0.5413751	0.5453188
0.0	0.011908977	0.0112768235	0.008215683	0.01182583	0.012337274	0.011518189	0.015717719	0.007852166	0.010348047	0.012677782
0.0	0.10146879	0.091770455	0.11195633	0.11129164	0.10224747	0.102485694	0.10661763	0.112643614	0.10184914	0.09996559
0.0	0.023064883	0.02733535	0.030669637	0.028520744	0.023746716	0.024584172	0.025801448	0.035965495	0.031545024	0.021306494
0.0	0.008878884	0.0075277616	0.013479634	0.006751286	0.0073360624	0.011876618	0.014039798	0.008119038	0.0061647105	0.013541751
0.0	0.013361753	0.010845691	0.011003733	0.0069537153	0.010923631	0.012018002	0.007742378	0.008408849	0.008039638	0.010060733
0.0	0.013246131	0.0108603565	0.011001902	0.00698424	0.010922153	0.01204825	0.007705981	0.008509347	0.008049631	0.009990143
0.0	0.07228424	0.07350469	0.0835239	0.052464444	0.07585917	0.07217707	0.06323908	0.07637616	0.062867135	0.08017215
0.0	9.302024e-05	9.485672e-05	0.00015398528	2.9658004e-05	0.000113749185	8.567977e-05	6.208293e-05	0.000104982144	5.1251784e-05	0.00012304925
0.0	0.010270648	0.010434726	0.013303511	0.0057435143	0.011265118	0.009986662	0.00822844	0.011103761	0.00769674	0.011989725
0.0	0.01236513	0.0130285015	0.008401537	0.006983578	0.0076957564	0.010893343	0.010690988	0.00807779	0.008579173	0.010688482
0.0	0.029690657	0.02869619	0.024776714	0.02872365	0.020254921	0.02956397	0.031740993	0.028675	0.023852674	0.025339277
0.0	0.030745333	0.023308558	0.028362582	0.0275852	0.029888663	0.0040551852	0.02780293	0.022891184	0.031484045	0.02294239
0.0	0.2032764	0.21375664	0.20841494	0.19827099	0.14093441	0.21969825	0.204811	0.16915704	0.20984244	0.20073435
0.0	3.149008e-05	8.2846556e-05	0.00013499522	0.00012547743	9.347729e-05	8.096378e-05	9.5649855e-05	0.00010553025	4.4437846e-05	7.341345e-05
0.0	8.775184e-05	4.3679895e-05	0.00014914891	6.919966e-05	8.435485e-05	9.5742114e-05	6.52462e-05	0.00011577959	8.235607e-05	8.0583966e-05
0.0	0.005330286	0.008120495	0.012169213	0.0125206895	0.0096974345	0.009626976	0.01209377	0.0072705173	0.0093445	0.011643871
0.0	0.10804391	0.12291413	0.11917386	0.11880677	0.14021634	0.10235186	0.1318094	0.0742813	0.13716224	0.10216207
0.0	0.014841909	0.02619483	0.03490426	0.02369582	0.027984584	0.02946639	0.031405985	0.027893437	0.027434655	0.028816784
0.0	0.16187385	0.19776984	0.21557431	0.1770619	0.19648097	0.20313747	0.20035982	0.20023325	0.19819213	0.20543312
0.0	0.010747226	0.011666209	0.014094736	0.014788764	0.007348644	0.008815908	0.011145521	0.012533774	0.010157137	0.013388049
0.0	0.010732362	0.0116234245	0.013980285	0.014675344	0.007307422	0.0087867305	0.011077116	0.0125948	0.010130058	0.01342026
0.0	0.00010817627	0.00012750093	0.00011128033	0.00012771339	8.00061e-05	8.890365e-05	7.159488e-05	4.418595e-05	8.796137e-05	0.00010276065
0.0	0.09890245	0.08053931	0.10347985	0.0963409	0.1202587	0.10025925	0.103373684	0.087875634	0.12175099	0.11634264
0.0	0.024672627	0.025746658	0.020428855	0.02501168	0.031243892	0.027137049	0.031695034	0.027869696	0.028203107	0.03483363
0.0	0.0075287553	0.0093474705	0.0089861415	0.009879515	0.012395332	0.010007219	0.012581187	0.010250992	0.011620658	0.015800452
0.0	0.042680398	0.061342303	0.052458104	0.05378962	0.060032476	0.04597034	0.06048841	0.03938991	0.04759375	0.04357913
0.0	0.53403866	0.5401055	0.5385561	0.52755684	0.5318905	0.5417873	0.52652407	0.54318917	0.54024756	0.54519606
0.0	7.4519055e-05	4.1740786e-05	7.7548015e-05	0.00015840752	0.00011411466	0.00011438866	0.00015664996	0.00012352172	0.00013430342	0.00011040506
0.0	0.0088531645	0.007590897	0.013328978	0.012647949	0.009704077	0.010973427	0.0090599805	0.008203359	0.015318089	0.016057119
0.0	0.022604119	0.02012215	0.023714138	0.03337893	0.02539174	0.0264615	0.028554032	0.025634862	0.034689363	0.033084895
0.0	0.000102428996	8.1455764e-05	0.00010381708	0.00022274467	7.100058e-05	0.000115169256	0.00018478703	0.0001389033	0.00016770039	0.00016965889
0.0	0.11571238	0.14656432	0.14663473	0.15231629	0.11834035	0.14574158	0.16369587	0.15150414	0.1415644	0.15360847
0.0	0.0073630265	0.006807657	0.011087981	0.012507579	0.0072695473	0.011293866	0.013554063	0.00862762	0.00778276	0.008779333
0.0	0.0073861056	0.0068555917	0.011159589	0.012531419	0.0072591244	0.011352254	0.013607151	0.0085618235	0.0077855885	0.008843651
0.0	0.007360061	0.006823751	0.011064848	0.012535366	0.007285197	0.011274697	0.0135605605	0.008558561	0.007815645	0.008785294
0.0	8.852119e-05	0.00010405286	6.7218214e-05	0.00017954886	6.293917e-05	7.3582705e-05	7.420796e-05	6.3595835e-05	0.00014376578	0.00012923786
0.0	0.1544848	0.17128667	0.13609122	0.15603441	0.14739838	0.16315746	0.17199472	0.15397981	0.15294541	0.16840535
0.0	0.011203173	0.011630712	0.010683985	0.013113481	0.009064485	0.012646789	0.013547848	0.010350147	0.012613293	0.011195305
0.0	0.11513473	0.10135207	0.10727719	0.10622811	0.07234482	0.12357309	0.12720905	0.091142364	0.108590215	0.09871488
0.0	0.00015639236	0.00011059905	9.0013215e-05	0.00012758156	3.4867957e-05	0.00014783494	0.0001706266	3.9018643e-05	0.00012540494	8.258366e-05
0.0	0.012553198	0.009093773	0.011630455	0.011092023	0.014795094	0.009187954	0.010542379	0.009778057	0.012327691	0.010866469
0.0	0.012937931	0.010268408	0.01200644	0.012415358	0.008562543	0.016807988	0.0151476	0.009573061	0.0122199375	0.011888284
0.0	0.000126909	6.561251e-05	6.252211e-05	0.000167765	0.00021327985	4.7333844e-05	5.215554e-05	8.183781e-05	0.00012288532	6.326816e-05
0.0	0.112117946	0.090815514	0.103896394	0.095911324	0.11923455	0.071365096	0.09184385	0.09333443	0.109398305	0.09035916
0.0	6.205055e-05	9.57465e-05	8.5101885e-05	0.00012184278	9.863651e-05	0.0001226636	0.00010315473	0.00010432688	0.00017258489	7.061994e-05
0.0	0.04388961	0.055863213	0.04989099	0.04507083	0.050606783	0.056824017	0.046564274	0.043698333	0.062322956	0.04185741
0.0	0.043897953	0.05573321	0.050059933	0.04502211	0.05053978	0.057008572	0.04666649	0.04362013	0.06250138	0.042073965
0.0	0.07093191	0.078562886	0.074808136	0.07326595	0.07858282	0.078897394	0.06749463	0.06892137	0.07670462	0.08532421
0.0	0.046946846	0.06014825	0.052679308	0.049118407	0.033511773	0.058235433	0.04742762	0.0404751	0.05453983	0.058140513
0.0	8.662825e-05	0.00012204953	0.00010129749	0.000103152764	0.0001300307	0.00012001476	7.922813e-05	7.125201e-05	0.000108314984	0.00015605362
0.0	0.000119277865	7.814687e-05	0.00015787537	8.623897e-05	8.4468666e-05	6.683063e-05	0.00017429619	7.5518496e-05	0.00017299266	7.267081e-05
0.0	0.046964712	0.048024725	0.028071264	0.056846194	0.052071273	0.05235673	0.0496915	0.047300205	0.04849619	0.056851156
0.0	0.5363906	0.5374239	0.53993815	0.5299134	0.53327245	0.54333246	0.5253222	0.5446517	0.54143065	0.5455594
0.0	0.1036069	0.108150035	0.09037971	0.08648215	0.09110889	0.0897377	0.11943372	0.101622134	0.09291248	0.112423375
0.0	0.085700296	0.083289556	0.08277531	0.08371046	0.10277245	0.080787525	0.10155507	0.092254624	0.096133515	0.098027185
0.0	0.12630267	0.09963179	0.09313291	0.05909717	0.11244551	0.09468745	0.09704319	0.0891587	0.11857489	0.09625944
0.0	0.09862549	0.09619466	0.10759183	0.11814781	0.07363178	0.10149168	0.117731825	0.100131914	0.1067867	0.1198743
0.0	0.025891967	0.022912726	0.029185323	0.0290434	0.028861616	0.027985768	0.019871958	0.033958543	0.021313705	0.031925503
0.0	0.15402098	0.1379097	0.1644268	0.14804228	0.14329752	0.15955877	0.15126058	0.16208412	0.14217323	0.16854753
0.0	0.099985175	0.090348944	0.083407916	0.09107775	0.12514932	0.09133886	0.106583096	0.11308072	0.08650532	0.119389445
0.0	0.5373198	0.5396352	0.5396322	0.52812195	0.5321889	0.5424175	0.5241762	0.5432969	0.5413343	0.5455629
0.0	0.5354561	0.54075384	0.5399628	0.528136	0.531855	0.5422366	0.52519125	0.5435038	0.53987527	0.54514205
0.0	0.019386007	0.025629973	0.028109739	0.028380526	0.024529632	0.034083806	0.028942317	0.03136505	0.025646979	0.0238084
0.0	0.5339349	0.53855443	0.53799695	0.52748436	0.5309985	0.54041773	0.5241295	0.5427114	0.5388855	0.5445129
0.0	0.5355711	0.5396319	0.5393736	0.52783805	0.5313991	0.54224396	0.52467775	0.54368556	0.53992355	0.54392874
0.0	0.020581797	0.022046724	0.02441084	0.025095794	0.029508637	0.02164634	0.036388617	0.02473324	0.028830966	0.029226547
0.0	0.031517714	0.026212867	0.01931873	0.024032013	0.027253352	0.030542754	0.025073225	0.022343136	0.030940091	0.024439193
0.0	0.030767664	0.024930475	0.029500466	0.03642066	0.03109742	0.028099671	0.030374153	0.024724156	0.028873522	0.031011933
0.0	0.02201653	0.023333898	0.024787843	0.024567762	0.027754258	0.02772493	0.029050212	0.027043633	0.02313307	0.030828357
0.0	0.03110724	0.023395747	0.01706663	0.015783213	0.026973492	0.023064792	0.03276692	0.029483063	0.028475145	0.028680647
0.0	0.14676131	0.16933785	0.1472092	0.15863734	0.13211872	0.16859427	0.1534003	0.1712883	0.1733036	0.14159176
0.0	0.5355489	0.5400453	0.5404946	0.52798	0.5315554	0.54150796	0.5242698	0.54421324	0.5403455	0.545667
0.0	0.5350665	0.5399922	0.5404855	0.52918774	0.53275585	0.5423569	0.5248677	0.5437104	0.5402316	0.5444437
0.0	0.53536946	0.5386825	0.53969294	0.52862537	0.5314715	0.5398562	0.5238913	0.5428425	0.53942126	0.54458964
0.0	0.020327423	0.023372175	0.02816278	0.02944706	0.021344595	0.028714651	0.030526528	0.023688132	0.026345255	0.021210415
0.0	0.53549665	0.53891176	0.54034805	0.52723324	0.5317929	0.54194957	0.52495825	0.54365015	0.54193366	0.5457272
0.0	0.04607751	0.05295687	0.057531826	0.057047974	0.061182525	0.053647637	0.06135172	0.038056724	0.060715873	0.04037631
0.0	0.5362634	0.5389817	0.5403815	0.5276401	0.5326011	0.5421595	0.5264055	0.54368645	0.5414825	0.5449372
0.0	0.53453714	0.53885645	0.53877825	0.5273542	0.53219515	0.5405031	0.52555007	0.54300636	0.53996056	0.5445945
0.0	0.04172103	0.05425045	0.05559446	0.05607144	0.06593837	0.039561667	0.06577754	0.042025324	0.057451278	0.046083555
0.0	0.5348632	0.5385204	0.5401388	0.52699983	0.5315075	0.5413956	0.52540964	0.5434016	0.5408077	0.5440401
0.0	0.05242884	0.05737067	0.040234078	0.05447921	0.061806284	0.05484383	0.062867105	0.036915593	0.060227904	0.051115848
0.0	0.21226437	0.18673758	0.21713936	0.21666844	0.20514889	0.18758866	0.20586547	0.18021654	0.2080603	0.19402908
0.0	0.17095028	0.18651274	0.20609875	0.18263488	0.20420699	0.18911296	0.20271985	0.20517962	0.18828207	0.20155427
0.0	0.21586844	0.17645529	0.1912078	0.16715664	0.19719508	0.16636863	0.21599388	0.21078357	0.19517598	0.20357181
0.0	0.5350867	0.5393651	0.54075235	0.5270173	0.53203076	0.54216254	0.52484185	0.5437248	0.5417543	0.54536605
0.0	0.5349604	0.5386987	0.54065216	0.5285791	0.53292817	0.5417443	0.52550864	0.5436121	0.54148424	0.5443516
0.0	0.048583973	0.056328215	0.058317594	0.05937616	0.06127819	0.054825433	0.06509408	0.04320707	0.05433292	0.04915122
0.0	0.5350776	0.53835315	0.53982717	0.52792656	0.5319422	0.54094905	0.5248885	0.5426973	0.5412515	0.5441511
0.0	0.5357635	0.54059327	0.53839535	0.52810955	0.5323196	0.54180086	0.52527356	0.5424725	0.54090077	0.54485893
0.0	0.012301702	0.011011784	0.006365528	0.00970031	0.013591544	0.011482801	0.014110894	0.012107022	0.011152992	0.013745539
0.0	0.075083494	0.0755346	0.06871361	0.07865897	0.077831715	0.07927951	0.08504549	0.06412593	0.07252202	0.08310296
0.0	0.011097763	0.008326375	0.008169197	0.010053252	0.011729684	0.009693214	0.012189538	0.009056848	0.0054886267	0.011424697
0.0	0.534988	0.5404508	0.5390895	0.528948	0.5327149	0.5425949	0.5253813	0.54436153	0.5411312	0.54650044
0.0	0.00010815697	6.0568924e-05	5.823054e-05	9.187457e-05	0.00012334564	8.0615864e-05	0.00013689739	6.956077e-05	2.6185122e-05	0.0001120505
0.0	0.010360145	0.009037784	0.009651165	0.009523844	0.015643364	0.010673829	0.014132575	0.008481016	0.010670104	0.00880643
0.0	0.00012016283	8.4363855e-05	0.00016033149	0.00017645214	9.0167254e-05	5.9624035e-05	5.481489e-05	9.2163886e-05	0.00015082088	0.000100885
0.0	0.009059916	0.010527362	0.012509075	0.011258735	0.010214211	0.0077329874	0.01306683	0.007904001	0.012926496	0.011541099
0.0	0.5342382	0.5391791	0.5378009	0.52902746	0.53307325	0.5407627	0.52564216	0.5418539	0.5404964	0.5456489
0.0	0.53461736	0.5393614	0.53871095	0.5300459	0.5330927	0.54047436	0.5260462	0.54392016	0.5423456	0.5451501
0.0	0.00012083708	9.212144e-05	9.09387e-05	0.00014258867	0.00010947288	0.00019499676	0.00021558137	3.5167803e-05	9.4997384e-05	0.00010116206
0.0	0.011588068	0.0105205	0.010039234	0.013063689	0.012521392	0.015813775	0.016032668	0.0056677014	0.009769049	0.010193214
0.0	0.53398615	0.5390874	0.53791445	0.52908057	0.53285617	0.5416148	0.52618927	0.5421575	0.54013157	0.5458442
0.0	0.53499067	0.538951	0.53881645	0.52968454	0.53259176	0.54057986	0.52660227	0.5431589	0.5412494	0.54543525
0.0	0.0014156246	0.001813325	0.0023911109	0.0022408436	0.0023255444	0.002677329	0.0024543304	0.002336286	0.0013333141	0.0032792916
0.0	0.0459469	0.057652768	0.052528735	0.05805418	0.059442546	0.04775519	0.06583649	0.04232411	0.05739794	0.051257715
0.0	5.0197643e-05	9.9585195e-05	5.5466393e-05	0.00013936087	7.783035e-05	4.5669127e-05	0.00014088376	4.0388764e-05	6.7726774e-05	4.385904e-05
0.0	0.009273668	0.008970105	0.005895924	0.009198003	0.011518873	0.0077437116	0.01253591	0.008198659	0.009012687	0.009687658
0.0	0.08889094	0.10760296	0.09188444	0.10205396	0.11373641	0.08685914	0.09321314	0.08701225	0.1134299	0.09691706
0.0	0.009142567	0.013919255	0.009750035	0.012579132	0.01612501	0.009967761	0.01183519	0.008436256	0.011455209	0.01202669
0.0	0.010244428	0.0110999085	0.006615662	0.012275651	0.01043543	0.0104624145	0.009806932	0.008233403	0.010661822	0.0078774
0.0	7.381491e-05	0.00017168953	8.2327955e-05	0.00014284151	0.00023375305	8.542948e-05	0.00012856699	6.1010887e-05	0.000112975205	0.00012303423
0.0	5.6462384e-05	0.00010177405	0.00013439322	5.9716785e-05	0.000124216	1.16619885e-05	0.00013508897	6.0616592e-05	0.0001839734	0.00016637302
0.0	0.09594922	0.10292745	0.10340437	0.06603623	0.12328507	0.09961222	0.094024315	0.10945807	0.098668836	0.113596156
0.0	0.096158296	0.10277237	0.104218334	0.06666973	0.12408338	0.09969303	0.094622605	0.10899413	0.09926297	0.11323607
0.0	0.096158296	0.10277237	0.104218334	0.06666973	0.12408338	0.09969303	0.094622605	0.10899413	0.09926297	0.11323607
0.0	0.09635518	0.10263263	0.10411617	0.066737294	0.12371007	0.09970155	0.094631486	0.10939097	0.09958528	0.11370853
0.0	0.028390449	0.026078554	0.024941739	0.020553768	0.032941632	0.02674793	0.028434202	0.029344581	0.028629182	0.032727826
0.0	0.5363124	0.5416915	0.5386135	0.5267963	0.5308539	0.5420674	0.525629	0.54310596	0.54019296	0.5450622
0.0	0.5352177	0.53924406	0.53859717	0.528752	0.5332859	0.54221785	0.5249606	0.54332334	0.53990114	0.5442025
0.0	0.16451377	0.14681299	0.14009997	0.15932238	0.15292831	0.15440597	0.16249867	0.1572535	0.16545217	0.16823402
0.0	0.5355765	0.5378054	0.5394379	0.52740157	0.53185	0.54095495	0.52416015	0.54277205	0.5406449	0.54519194
0.0	7.077088e-05	7.5832555e-05	9.015608e-05	0.00012897083	0.00015827827	8.3044775e-05	6.600983e-05	3.3319902e-05	8.603297e-05	7.077311e-05
0.0	0.0029164045	0.006340712	0.009871109	0.008892465	0.010749858	0.0070421863	0.01209769	0.010478085	0.009113366	0.008702458
0.0	0.012355003	0.009703069	0.011084739	0.011123361	0.011574159	0.010480543	0.013967808	0.011893001	0.010132688	0.012320818
0.0	0.00012294181	6.563072e-05	0.00016267311	0.0001939933	7.4616044e-05	0.00015019358	0.00017258029	0.000110063644	0.00017027912	0.00013889786
0.0	0.00013275148	7.9543424e-05	2.1962807e-05	6.856271e-05	7.016422e-05	0.00015958368	0.0001300617	0.000113463306	8.942537e-05	0.00010022109
0.0	0.20105739	0.17912242	0.19315231	0.20207553	0.19961576	0.19227903	0.20595917	0.20257789	0.19338375	0.20345947
0.0	0.20205334	0.1799467	0.19377252	0.20274395	0.20084573	0.19345479	0.20733489	0.20317885	0.19370556	0.20382293
0.0	0.27000198	0.25026375	0.26365483	0.26994988	0.26871124	0.26355806	0.27304417	0.27273905	0.26347798	0.27362928
0.0	0.19515143	0.19645296	0.1738769	0.21764253	0.20813644	0.20508195	0.20669615	0.18894345	0.17641133	0.2056093
0.0	0.06126237	0.07736145	0.051050074	0.055613633	0.07710277	0.05963747	0.0695125	0.057864957	0.07957667	0.06788757
0.0	2.5953916e-05	7.97218e-05	4.0865885e-05	3.480427e-05	6.771482e-05	1.4930065e-05	3.8636113e-05	0.00010410953	6.204133e-05	2.8214294e-05
0.0	0.038398594	0.04453216	0.03095718	0.03644891	0.05593514	0.041507524	0.054434266	0.04923491	0.043865692	0.051462196
0.0	0.06580711	0.07326004	0.05416204	0.06017969	0.07152222	0.0678383	0.0764251	0.06977029	0.075322	0.07569968
0.0	0.005538126	0.009511967	0.005703846	0.007768302	0.010792485	0.008201987	0.013029091	0.010294527	0.010713682	0.012618103
0.0	0.0055402904	0.00953077	0.0057485756	0.007821959	0.010824906	0.008238509	0.012946113	0.010360694	0.010841241	0.012703042
0.0	0.009032939	0.010073587	0.0058891643	0.00716558	0.0068703922	0.0071152747	0.011026022	0.009976795	0.013470467	0.008414458
0.0	3.7456844e-05	5.1255844e-05	3.4930858e-05	4.6796515e-05	3.1669748e-05	3.0467025e-05	9.114272e-05	4.7752455e-05	0.00017210274	2.3651586e-05
0.0	0.008853203	0.008727817	0.007202723	0.0059238765	0.008995068	0.0075992933	0.008470997	0.008615312	0.012517201	0.0075202766
0.0	4.41921e-05	6.893673e-05	3.2299133e-05	9.0764304e-05	3.707877e-05	3.2823962e-05	0.00010622466	7.278628e-05	0.00013304231	0.000115821116
0.0	0.0070886146	0.008864771	0.0061291773	0.010052616	0.0064844904	0.0062019243	0.010769282	0.009207369	0.012419024	0.011672968
0.0	8.6970176e-05	7.947177e-05	0.00012422606	4.4457258e-05	5.785046e-05	5.0000664e-05	0.000101805104	3.944665e-05	0.00010154537	7.5141606e-06
0.0	0.07506443	0.067741744	0.06459893	0.065700896	0.05288498	0.05897346	0.05385397	0.06765029	0.077821314	0.07568722
0.0	0.5359409	0.54038537	0.53795606	0.5292718	0.5322414	0.5418293	0.5249892	0.5431044	0.54057866	0.54454875
0.0	0.011423313	0.0092588095	0.009078793	0.009787443	0.004017415	0.006708376	0.013089393	0.008133348	0.010675844	0.008064524
0.0	0.00010727558	6.9750604e-05	5.8331578e-05	6.84668e-05	2.9532075e-05	4.020868e-05	3.4169974e-05	6.644015e-05	0.000114418224	9.8899094e-05
0.0	0.5360622	0.539425	0.5383327	0.5287737	0.53321815	0.54206914	0.525989	0.5431519	0.5409797	0.5451372
0.0	0.009867003	0.011936559	0.008545825	0.011017265	0.008347572	0.008813383	0.009584004	0.007229864	0.0070614107	0.013025437
0.0	0.06642955	0.060969394	0.054480776	0.06917522	0.07122001	0.06202136	0.08002011	0.059271574	0.07235059	0.07132307
0.0	0.022113115	0.036990833	0.04989109	0.034681834	0.02203826	0.051236104	0.04239765	0.04283918	0.04274017	0.05837012
0.0	8.4304185e-05	4.2594627e-05	0.00010380075	6.034673e-05	0.00013153403	0.0001168791	0.00019921086	3.9281105e-05	6.683904e-05	5.8961414e-05
0.0	0.010524065	0.0060764593	0.006537363	0.01585437	0.011138298	0.0090256175	0.009943744	0.006456521	0.010939179	0.0068956236
0.0	0.008084582	0.008303719	0.00803313	0.011240814	0.010898744	0.008515675	0.012865897	0.008533613	0.01144763	0.008480246
0.0	0.0385713	0.03134627	0.04260113	0.04768157	0.044797733	0.036826465	0.04903303	0.052537907	0.048351943	0.04755106
0.0	0.53520066	0.53981036	0.53863204	0.52875984	0.5325325	0.54141194	0.52527165	0.5431528	0.5408529	0.54400516
0.0	0.0082304245	0.01111991	0.0076317945	0.00849713	0.0074466243	0.00875931	0.010272131	0.008881633	0.007964677	0.012786697
0.0	0.0078068753	0.013567343	0.007199004	0.0095539205	0.0071859625	0.008044035	0.009992194	0.007876114	0.008497359	0.009424877
0.0	0.06599183	0.07373206	0.050504107	0.05925772	0.06809633	0.05652766	0.06968786	0.06331504	0.066917755	0.07734685
0.0	6.6050634e-05	9.596999e-05	2.339054e-05	4.6574758e-05	7.571016e-05	3.435517e-05	8.934321e-05	5.1846055e-05	6.4743974e-05	0.00010737199
0.0	0.008668505	0.010495151	0.0052270736	0.0071871164	0.009209427	0.0063468795	0.009854973	0.007828786	0.008642519	0.0112086935
0.0	0.5359619	0.53999996	0.5389976	0.52911854	0.5328245	0.541981	0.5251473	0.5428529	0.54059124	0.5450181
0.0	0.021717945	0.027657777	0.0205022	0.022182832	0.020020507	0.022929884	0.025607595	0.02323678	0.021269865	0.03112184
0.0	0.008632128	0.009116083	0.008026477	0.0074921274	0.0077056093	0.009514393	0.010579629	0.009932676	0.0073336256	0.017271988
0.0	0.066438995	0.0612394	0.067080796	0.05849921	0.06049709	0.06567839	0.070825666	0.06179795	0.06853684	0.081184015
0.0	6.7743764e-05	4.7819303e-05	6.71804e-05	4.4396038e-05	4.8636135e-05	6.0098115e-05	9.495917e-05	4.7357953e-05	7.082334e-05	0.00012906655
0.0	0.008777939	0.0074311295	0.0088266395	0.0070181866	0.0073947534	0.008377446	0.010156913	0.0074848416	0.009035628	0.012275865
0.0	0.0255397	0.022943962	0.025406243	0.02455548	0.029035205	0.025357137	0.022355529	0.022409143	0.02214207	0.024115387
0.0	0.007512127	0.0067577064	0.0105779525	0.007861261	0.011108464	0.010626761	0.008538254	0.011177061	0.010606596	0.008210187
0.0	5.1906758e-05	4.798764e-05	8.245988e-05	6.0704526e-05	4.868458e-05	0.00013660842	7.928852e-05	8.984771e-05	0.00010217546	0.000101971935
0.0	6.699123e-05	8.1306294e-05	9.610782e-05	8.4163126e-05	0.0001235156	8.516431e-05	8.2654646e-05	5.4074168e-05	4.9549682e-05	0.00010271637
0.0	4.6330184e-05	8.1538295e-05	6.300253e-05	0.000102424216	9.438914e-05	5.7687066e-05	9.391572e-05	4.8834307e-05	4.0739735e-05	0.00011409464
0.0	0.036982223	0.04516282	0.04577978	0.042687334	0.04475266	0.038103115	0.061177902	0.037064675	0.043990355	0.044150993
0.0	0.0799088	0.06418116	0.070174105	0.07289703	0.07930691	0.071263775	0.08107037	0.071405135	0.07137336	0.074972406
0.0	0.53419656	0.53914285	0.5380838	0.52653897	0.53087586	0.5402985	0.52435875	0.54303527	0.5401763	0.54498386
0.0	0.53434044	0.53961444	0.53834367	0.52790034	0.5324807	0.542221	0.5255109	0.54346645	0.54053605	0.54487175
0.0	0.15986073	0.16092642	0.19714439	0.1548775	0.1864597	0.1890333	0.17040505	0.19418162	0.19099712	0.20737736
0.0	0.009661047	0.008525229	0.009229528	0.012347864	0.011880826	0.009954702	0.013410136	0.007116969	0.012630111	0.009907554
0.0	7.6483484e-05	8.9781846e-05	6.444737e-05	9.282406e-05	0.00011758998	7.405809e-05	0.000119895456	4.4521024e-05	0.00012205803	0.000111013345
0.0	5.3395055e-05	0.00015698027	5.960328e-05	8.2820494e-05	0.00014057767	0.00010099819	9.046835e-05	3.5474255e-05	0.000122037665	0.0001322876
0.0	0.011520995	0.00645431	0.009532678	0.01302578	0.010857791	0.008534641	0.015369844	0.007945244	0.012651166	0.009043001
0.0	9.940399e-05	2.399594e-05	8.240266e-05	7.198805e-05	2.5394691e-05	2.9231953e-05	0.00014656917	4.7886977e-05	0.00010994207	8.4756066e-05
0.0	0.0037556512	0.0036270942	0.0031479418	0.0023720735	0.004260953	0.002965739	0.003144885	0.0034622122	0.0054445965	0.003140348
0.0	0.17405957	0.18790792	0.18912354	0.19644387	0.19235913	0.18415058	0.18368208	0.19954799	0.22668603	0.20986295
0.0	0.53461784	0.53900135	0.53776574	0.5259266	0.53156203	0.5406023	0.52484214	0.54268855	0.5399977	0.54528475
0.0	0.0095653925	0.008484758	0.00879657	0.010163189	0.010202229	0.008667939	0.0051961546	0.0063553294	0.016910886	0.008250115
0.0	8.29169e-05	0.00010696148	2.017526e-05	0.00014108016	9.902781e-05	6.8307934e-05	4.382693e-05	1.5921703e-05	0.00015765199	0.000112808775
0.0	0.53507274	0.53953236	0.5380364	0.52897567	0.5347532	0.54166144	0.52541065	0.54435813	0.5410908	0.54540014
0.0	0.045726694	0.02550705	0.037429582	0.05935069	0.04536861	0.03836595	0.04163	0.04387816	0.04709849	0.041854024
0.0	7.0501446e-05	2.8019547e-05	9.282946e-05	0.00015649798	0.00013663956	4.5617155e-05	9.560855e-05	6.817713e-05	6.968578e-05	6.659194e-05
0.0	0.054130863	0.037591476	0.045026306	0.060077947	0.04263587	0.042421307	0.03974609	0.04987307	0.048576225	0.044347245
0.0	0.038003117	0.047397036	0.048169356	0.042323433	0.049698867	0.03543297	0.053995978	0.05977573	0.050411705	0.050138235
0.0	0.060241427	0.07249708	0.07325562	0.06564206	0.07522974	0.057029396	0.08029	0.08820293	0.07632503	0.07590089
0.0	0.007038676	0.0068628807	0.00847236	0.0077535487	0.008581351	0.008331176	0.012463226	0.009933145	0.011592159	0.008758796
0.0	0.07032782	0.07065506	0.07728738	0.07320104	0.06541837	0.06425579	0.07142888	0.087910265	0.0758196	0.07651368
0.0	4.3590717e-05	4.063726e-05	6.1667946e-05	5.3711534e-05	6.52345e-05	5.9368376e-05	0.00014319895	8.4359264e-05	0.00011644369	6.504516e-05
0.0	0.06482998	0.059266213	0.06486412	0.07044404	0.08152374	0.07240869	0.080427535	0.049726356	0.07644018	0.0849214
0.0	7.550115e-05	4.7004713e-05	6.123396e-05	0.00010464531	0.000103286526	6.436237e-05	0.00012367235	2.7022026e-05	9.8339835e-05	0.00015091036
0.0	8.017099e-05	0.00010218374	4.7793044e-05	3.8327013e-05	7.6447825e-05	9.793593e-05	0.00018338459	3.5285986e-05	0.00011289078	0.00011905321
0.0	0.036222253	0.045895897	0.045806315	0.03554471	0.041406743	0.04385339	0.041325174	0.036965746	0.053084515	0.04538428
0.0	0.077729605	0.07058257	0.065426625	0.054720476	0.06304768	0.067894764	0.07392726	0.059454974	0.06354639	0.07265168
0.0	5.7799618e-05	4.613342e-05	0.00012844494	7.360882e-05	0.00013211754	6.575143e-05	3.9708735e-05	3.5940935e-05	9.582633e-05	0.000105419414
0.0	4.033357e-05	8.313828e-05	8.114464e-05	3.9732826e-05	6.201264e-05	6.860195e-05	6.6153574e-05	3.937205e-05	0.00012644057	7.469899e-05
0.0	0.0046812072	0.007386578	0.013853742	0.009633712	0.012632827	0.008704371	0.0050624716	0.0063760867	0.016084338	0.010445875
0.0	0.016857048	0.028680712	0.024731223	0.022477318	0.026534367	0.023154952	0.024871934	0.024301706	0.028181735	0.022255478
0.0	0.03783349	0.040810235	0.04959299	0.03826355	0.0455364	0.04066614	0.03996396	0.04210934	0.032854836	0.048904777
0.0	6.1653074e-05	8.854179e-05	9.071489e-05	0.00011833168	5.9284648e-05	0.00012611666	0.00012725157	0.00012051247	9.9436504e-05	4.169726e-05
0.0	0.00801685	0.006385156	0.012845789	0.009125845	0.007920013	0.010553138	0.012309769	0.010268423	0.0059857857	0.0073727914
0.0	0.045471642	0.046698097	0.058600735	0.03286228	0.056030005	0.036670234	0.050493795	0.05301188	0.045747694	0.066757016
0.0	0.056660604	0.0433745	0.046258956	0.05041374	0.04228183	0.05750289	0.024131455	0.01787616	0.05317821	0.053526133
0.0	0.16370952	0.14241734	0.14838344	0.15294607	0.13955876	0.16681793	0.10181036	0.088315055	0.16029882	0.16138147
0.0	0.001949263	0.00198297	0.0017247201	0.0019444107	0.0024999352	0.0019965607	0.0022978801	0.0021661392	0.001775776	0.0021516085
0.0	0.040458467	0.043591674	0.03199806	0.04168913	0.049472883	0.043989655	0.032547172	0.049467653	0.061011218	0.05015505
0.0	0.055330154	0.055784814	0.041514315	0.05010291	0.057445843	0.041501738	0.041210238	0.053183753	0.044149823	0.035866477
0.0	0.02223388	0.023876451	0.017985588	0.03034237	0.018212542	0.02137029	0.02684894	0.023652561	0.023846982	0.030328354
0.0	0.0022566188	0.0011286734	0.0020959158	0.0022692494	0.0013316541	0.0015014933	0.0022135738	0.0013140949	0.0027175792	0.0025853883
0.0	0.012860303	0.010429056	0.010152963	0.0137132555	0.014487994	0.0077215726	0.012759103	0.009044565	0.014387414	0.010164495
0.0	0.026628902	0.025150528	0.03124969	0.026629595	0.02406387	0.026067844	0.031339943	0.021124048	0.029973112	0.03113616
0.0	0.028071504	0.022653306	0.01934386	0.02765716	0.028591435	0.018682824	0.029400581	0.023366379	0.030667843	0.022971222
0.0	0.026536016	0.023003945	0.023557879	0.022676844	0.02493903	0.028823039	0.033502765	0.02189846	0.027417656	0.030686537
0.0	0.18582165	0.19348142	0.18292794	0.16969803	0.1889521	0.20088653	0.20772092	0.19441302	0.20380463	0.21679465
0.0	0.11152243	0.09697391	0.09470957	0.103357665	0.09254752	0.12492194	0.08636286	0.08246049	0.10492737	0.09938832
0.0	0.010675517	0.010339178	0.008733656	0.013351008	0.011459443	0.010358738	0.012140403	0.0066057043	0.015873121	0.009491997
0.0	0.009772357	0.011140856	0.013153411	0.010825825	0.013478379	0.010002992	0.0117418	0.0072625643	0.015824657	0.0116886245
0.0	0.009370655	0.010615353	0.009286851	0.010476597	0.008258524	0.0068554776	0.010291064	0.009081947	0.009415231	0.009198504
0.0	0.084028244	0.104341544	0.078600466	0.09496464	0.0836277	0.07587214	0.096833244	0.08398168	0.10385415	0.120800205
0.0	2.9756964e-05	7.750802e-05	5.548766e-05	0.00010525579	9.135869e-05	4.9350354e-05	8.022069e-05	5.268527e-05	0.00012748683	9.464394e-05
0.0	0.00010594718	4.261401e-05	7.5972835e-05	3.643706e-05	0.00016272538	4.4568427e-05	0.00015123938	5.2219988e-05	6.429188e-05	8.772641e-05
0.0	0.008262715	0.007889293	0.008873695	0.0031956574	0.011927445	0.0068656895	0.0120741995	0.0072042574	0.009509955	0.00921293
0.0	0.008284959	0.007946628	0.008923015	0.0031868767	0.011931323	0.006880505	0.0120978495	0.0071814735	0.009530063	0.009186911
0.0	0.023995614	0.025828961	0.027243271	0.028205888	0.028225113	0.023249812	0.025431355	0.027001733	0.022010118	0.02922333
0.0	4.2031657e-05	1.4764022e-05	8.281283e-05	0.00013568965	7.9530306e-05	1.5647158e-05	5.302874e-05	6.2443454e-05	0.00012750068	5.3609652e-05
0.0	0.02691276	0.017964467	0.019850826	0.02934644	0.022768877	0.022460712	0.02244858	0.016832402	0.03204622	0.024680955
0.0	0.02501711	0.02019168	0.02254316	0.018560814	0.03243052	0.020193025	0.042833697	0.0218626	0.026206983	0.018762954
0.0	0.25194177	0.26680595	0.25005174	0.2105926	0.23987491	0.27399033	0.24379025	0.2582553	0.29572922	0.2680807
0.0	0.06994336	0.06424398	0.06442086	0.053169515	0.06596105	0.07693117	0.07897285	0.072603785	0.08304401	0.0658506
0.0	0.008021099	0.01060547	0.009028398	0.013071357	0.009056831	0.0032130878	0.012599326	0.007950918	0.008217081	0.013348866
0.0	3.830436e-05	7.7868215e-05	5.346563e-05	5.5358432e-05	7.066966e-05	0.00012451128	7.140288e-05	7.3014584e-05	9.5679236e-05	0.00011267934
0.0	0.019468294	0.025044048	0.017726308	0.025255205	0.018502321	0.029914971	0.028471485	0.020155195	0.029477533	0.03570421
0.0	4.7753816e-05	6.397161e-05	3.877342e-05	0.00015890144	6.7771995e-05	6.963809e-05	0.00016905107	6.7738656e-05	0.0001401995	0.00016406058
0.0	0.5369768	0.53951585	0.5403666	0.5272949	0.5326287	0.5438392	0.52684265	0.5429327	0.5415631	0.54492784
0.0	0.010738399	0.010239387	0.012066125	0.009723048	0.015652081	0.008378488	0.012682683	0.014529569	0.011526682	0.011646477
0.0	0.01230099	0.10023301	0.1180782	0.10813898	0.10980979	0.10647864	0.094318114	0.10362711	0.10075748	0.101477996
0.0	0.5355309	0.53916323	0.5380258	0.5268677	0.53163964	0.5402782	0.52382195	0.5424999	0.5402459	0.5446575
0.0	6.840858e-05	8.896394e-05	8.1034996e-05	0.000103097795	8.617247e-05	3.053858e-05	0.00013380568	6.327474e-05	0.00012509311	0.0001308142
0.0	0.010090577	0.012378165	0.007675878	0.011807961	0.010235149	0.004342885	0.009451425	0.011162936	0.011098098	0.012001853
0.0	0.53548515	0.54034424	0.5384993	0.52896273	0.5320629	0.54118574	0.52476436	0.54278797	0.54099214	0.5445226
0.0	0.009011644	0.008914918	0.0072551733	0.008560252	0.011233147	0.008540494	0.009657083	0.0127532305	0.0099632675	0.010305396
0.0	9.903688e-05	7.836208e-05	6.502364e-05	8.260619e-05	7.4122734e-05	7.8718665e-05	6.247794e-05	0.000109646506	0.00016061703	8.6219974e-05
0.0	0.03631069	0.04597175	0.04586017	0.035458036	0.04155359	0.04382755	0.041398436	0.036948666	0.053105507	0.045409758
0.0	0.00013361493	0.010565946	0.014920409	0.012841823	0.013193575	0.011895827	0.009699761	0.011240718	0.010479782	0.0105008865
0.0	0.011546666	0.008677619	0.009568758	0.013083444	0.016212208	0.0088188	0.015523034	0.012661605	0.01237638	0.013298879
0.0	0.019848473	0.026022304	0.020950235	0.02300433	0.031611856	0.023696918	0.027101994	0.030823134	0.028958207	0.026522815
0.0	0.019853113	0.025947353	0.02103799	0.022973794	0.031560645	0.023792569	0.027174877	0.030756054	0.029061256	0.026690211
0.0	9.816697e-05	9.486902e-05	6.807513e-05	3.5416386e-05	4.1475374e-05	9.659155e-05	7.756998e-05	0.00010491028	0.00010625465	8.03487e-05
0.0	0.011221887	0.010595644	0.008699295	0.0068518817	0.009102512	0.0053161876	0.007726035	0.011181162	0.012535898	0.011096612
0.0	0.021655917	0.024796257	0.024611983	0.029267585	0.004698343	0.031797707	0.027955243	0.030080115	0.03334105	0.0045502787
0.0	0.07677793	0.090526536	0.09450131	0.083664134	0.0840725	0.08026039	0.10938386	0.12621796	0.10725948	0.099481575
0.0	0.0011194987	0.0018890739	0.0018565481	0.0019577623	0.0024361543	0.0016814746	0.0035394682	0.001717338	0.0027626415	0.0023599637
0.0	6.967967e-05	6.041317e-05	6.8065914e-05	7.567335e-05	0.0001223525	5.2796877e-05	0.000213115	0.00010013006	0.00015683948	0.00016674688
0.0	0.0017614185	0.001515611	0.0019009735	0.0018146727	0.0015560604	0.0024848236	0.0030665144	0.002274064	0.002992159	0.0026132453
0.0	0.07353228	0.07340384	0.07485602	0.07240106	0.07230044	0.04954696	0.048169445	0.06314028	0.076231696	0.075054064
0.0	0.008975266	0.009717296	0.010265332	0.006613497	0.007895592	0.0099496795	0.0118160155	0.008645682	0.008514805	0.0121374475
0.0	0.008990313	0.0097139515	0.01032708	0.0066770767	0.00795193	0.009953067	0.011917318	0.008586667	0.008565985	0.012186261
0.0	6.0555354e-05	3.0367442e-05	7.7534045e-05	7.728586e-05	0.000120422876	0.00010269638	0.000116496114	1.5597636e-05	9.51958e-05	2.7899161e-05
0.0	0.0918261	0.07606571	0.098908305	0.12441637	0.09020515	0.07677067	0.09519494	0.11171744	0.105914615	0.08335635
0.0	0.5355199	0.5400145	0.53906846	0.5286341	0.53160584	0.54184	0.52454394	0.543415	0.54079944	0.54486406
0.0	0.008957511	0.012509087	0.007926497	0.0095818	0.01107322	0.013548148	0.01432494	0.012403845	0.009689982	0.013515876
0.0	0.06422227	0.07389208	0.061533075	0.065949276	0.07724662	0.08024164	0.082397684	0.08199206	0.06560105	0.088673644
0.0	5.9660546e-05	9.675934e-05	4.8643513e-05	6.9441536e-05	0.00012183674	0.00012797695	0.00016849603	0.00013747401	6.00968e-05	0.0001808704
0.0	0.012975613	0.009380123	0.007847966	0.009107318	0.006895382	0.011046277	0.014102696	0.0055752415	0.007563807	0.011805819
0.0	0.00015033672	7.721102e-05	5.3784624e-05	7.580212e-05	4.2566935e-05	0.00010521585	0.00018657661	2.6130443e-05	4.9467864e-05	0.0001194708
0.0	0.011302121	0.009237336	0.008785638	0.011845845	0.008704022	0.008258633	0.011518237	0.010128403	0.011180931	0.008843041
0.0	0.0001136774	7.4856864e-05	6.7531495e-05	0.00012894747	6.807182e-05	5.848453e-05	0.00012381641	8.702842e-05	0.00010887905	6.663393e-05
0.0	0.5352991	0.53961116	0.5381941	0.5284541	0.532053	0.5416071	0.5245161	0.54311544	0.54107773	0.5439459
0.0	0.013802989	0.009762109	0.0045509823	0.009210693	0.0106571	0.005061105	0.0135095185	0.010525431	0.0108657	0.009291344
0.0	0.06878127	0.064931676	0.061594	0.06846038	0.07472317	0.05562737	0.066322885	0.07407526	0.08230417	0.07390764
0.0	7.715228e-05	5.950838e-05	4.882336e-05	7.989319e-05	0.000107436	3.2369746e-05	7.4191186e-05	9.350654e-05	0.00014158661	9.0387206e-05
0.0	5.966692e-05	6.057794e-05	5.3281627e-05	0.00010469003	6.1069564e-05	4.3924632e-05	0.00010235148	6.477355e-05	9.7846874e-05	0.000101944126
0.0	0.005938268	0.01031635	0.013317664	0.009459798	0.007010976	0.005177632	0.008058339	0.011674783	0.008703663	0.012187518
0.0	0.063851275	0.074544	0.075415134	0.08440475	0.06274507	0.06629722	0.07804838	0.05509188	0.07318013	0.07879717
0.0	0.009465516	0.009580393	0.010673316	0.01387266	0.01160797	0.009538267	0.012962624	0.006435123	0.011375612	0.012135634
0.0	0.024027681	0.023188034	0.014472622	0.028204998	0.024083262	0.01844118	0.027858755	0.023069708	0.022494376	0.028595539
0.0	5.58813e-05	6.18382e-05	5.3385076e-05	0.00012165378	8.5698324e-05	6.642349e-05	8.497408e-05	5.1670242e-05	4.961716e-05	7.631963e-05
0.0	5.8673402e-05	5.653286e-05	3.0461155e-05	7.454784e-05	6.614663e-05	2.7503016e-05	0.00010147393	7.2576004e-05	9.2391965e-05	0.00013493885
0.0	0.008407824	0.006400518	0.0045905486	0.012794348	0.010687333	0.0072097573	0.013339205	0.009315288	0.009715402	0.011652764
0.0	0.00988028	0.009186742	0.008165979	0.011895289	0.007653095	0.010405844	0.007508118	0.008522472	0.009638003	0.014081464
0.0	0.00988028	0.009186742	0.008165979	0.011895289	0.007653095	0.010405844	0.007508118	0.008522472	0.009638003	0.014081464
0.0	0.009938638	0.007355134	0.0091386335	0.0104728015	0.0050860173	0.008775068	0.005126474	0.01017347	0.0090098	0.014076936
0.0	0.010002653	0.0073409844	0.009132056	0.01047671	0.005162091	0.008802289	0.005173549	0.010209724	0.0090181315	0.013978367
0.0	0.058681976	0.07991583	0.06613674	0.07671218	0.06771309	0.08428764	0.07739571	0.067485526	0.08138895	0.072136685
0.0	4.972008e-05	9.452587e-05	2.3036915e-05	0.00014439956	5.8763773e-05	0.00012996724	0.00012272946	4.3147196e-05	0.00015025532	8.556628e-05
0.0	0.00010903864	4.4658453e-05	0.00010475783	7.343277e-05	5.641212e-05	3.7522375e-05	0.0001230232	5.6674064e-05	5.5200657e-05	0.00015337391
0.0	5.9441456e-05	4.3160697e-05	2.4815288e-05	4.139149e-05	7.520495e-05	3.9188202e-05	0.00013952973	0.00010627006	6.500591e-05	0.00014247138
0.0	0.019424843	0.023797728	0.027634947	0.035255432	0.025201974	0.029326485	0.0044148476	0.02289816	0.023943769	0.018909216
0.0	0.0036926742	0.004451276	0.011944706	0.009522499	0.0061985156	0.0115525285	0.010900635	0.0070886575	0.008029773	0.0056379857
0.0	0.1578167	0.15688291	0.11718683	0.119671084	0.15096208	0.13331316	0.15764073	0.15896437	0.15592954	0.15166211
0.0	0.5345717	0.5408298	0.5378513	0.52831924	0.532591	0.5430118	0.5251274	0.54340506	0.54070497	0.5454529
0.0	0.06698492	0.072105475	0.06831048	0.0824988	0.08101274	0.07009257	0.07197112	0.066312745	0.08078437	0.051202066
0.0	0.08394644	0.09582522	0.097651705	0.10949321	0.1100862	0.10040445	0.09026134	0.08545961	0.10394768	0.07465094
0.0	0.008981952	0.008521888	0.010179483	0.0113470685	0.010234338	0.007317501	0.011039196	0.012018964	0.011696868	0.0078227995
0.0	0.022842355	0.025744487	0.023946239	0.02145184	0.023040086	0.023412948	0.03261977	0.021855634	0.02881593	0.024408143
0.0	4.138032e-05	0.00016747236	6.639962e-05	5.5430643e-05	6.148644e-05	6.0865495e-05	0.00012952012	6.4923515e-05	0.00014292885	3.5094265e-05
0.0	0.010489928	0.007942607	0.01163743	0.0059301667	0.008548137	0.0053018094	0.009312991	0.0058336104	0.00992409	0.008191718
0.0	0.010508604	0.007980023	0.011558945	0.005893605	0.008514684	0.0052854787	0.0092895925	0.0058412896	0.009875081	0.008170009
0.0	0.010535088	0.007996951	0.011593941	0.005894549	0.008476967	0.0052938564	0.009265487	0.0058667506	0.009918366	0.008142504
0.0	8.153052e-05	4.8939433e-05	6.714537e-05	6.346104e-05	9.207191e-05	0.00010709814	5.2009418e-05	6.754727e-05	0.0001477656	4.7808815e-05
0.0	0.007932318	0.008526893	0.008561839	0.008984138	0.011757957	0.011248898	0.0063623767	0.008391135	0.0120289335	0.010579798
0.0	0.24931936	0.24793139	0.23533058	0.23119655	0.2627128	0.26827675	0.24826452	0.2748623	0.23989226	0.29314467
0.0	0.04028498	0.038425937	0.03234722	0.032062322	0.04835689	0.048924576	0.041966878	0.053092178	0.033880997	0.06564182
0.0	0.13578379	0.13350362	0.121590905	0.11954678	0.14990349	0.15303716	0.13733108	0.1593599	0.12547463	0.18004882
0.0	0.10051373	0.09811195	0.07901098	0.09891466	0.1162809	0.10743938	0.08287324	0.08792511	0.11613461	0.09596938
0.0	0.00012447733	3.9578266e-05	4.9035574e-05	0.00012142987	9.737097e-05	2.679459e-05	0.00011958786	5.014999e-05	0.00010712908	0.00010025799
0.0	0.037137844	0.04677019	0.031200606	0.043319326	0.04640142	0.03765775	0.044170115	0.05963558	0.04456444	0.06157927
0.0	0.036914203	0.04683903	0.031017365	0.043346845	0.04651627	0.037587326	0.044042755	0.059616182	0.04429638	0.06128349
0.0	0.5349036	0.53891563	0.53779143	0.5269784	0.5322484	0.53988653	0.5239271	0.5425886	0.54051083	0.54521114
0.0	0.0062886835	0.0064453324	0.0075547704	0.011218782	0.010534562	0.0062629157	0.009461944	0.010988762	0.012966858	0.015532714
0.0	0.19196007	0.20535651	0.1649744	0.1735909	0.17593521	0.18510576	0.17959015	0.21308182	0.17721386	0.21648142
0.0	0.26067305	0.27397767	0.23612341	0.24264285	0.24536109	0.25571355	0.24735335	0.2817701	0.24789116	0.28514615
0.0	0.066940755	0.06863904	0.05235006	0.0700823	0.0756478	0.055401	0.050544415	0.069491155	0.06344338	0.06368121
0.0	6.968226e-05	7.328454e-05	2.6703194e-05	8.7246204e-05	0.000112553804	3.188433e-05	2.7035456e-05	7.3492105e-05	5.3028885e-05	5.1648418e-05
0.0	0.10452494	0.08983175	0.100513	0.10215668	0.071697906	0.05553773	0.113192655	0.075591266	0.12090236	0.10404398
0.0	0.0022610873	0.0016759359	0.0009903928	0.002747268	0.0027780938	0.0026329684	0.002212362	0.0012920309	0.0029471025	0.0021939916
0.0	0.07231	0.07876333	0.057640143	0.0717172	0.08695933	0.079705365	0.056359164	0.06368966	0.08293068	0.06672242
0.0	0.07231	0.07876333	0.057640143	0.0717172	0.08695933	0.079705365	0.056359164	0.06368966	0.08293068	0.06672242
0.0	0.010693662	0.009351331	0.008298404	0.0061986716	0.0056798905	0.008142235	0.007253408	0.008269138	0.0065372577	0.009866478
0.0	0.023533745	0.023935948	0.02393958	0.021998322	0.02093621	0.026814744	0.020737419	0.019962238	0.023616128	0.02718475
0.0	0.0020303135	0.0023085491	0.0017260809	0.0022967313	0.001771775	0.0019061174	0.0015321013	0.0022461016	0.0018855231	0.0023557586
0.0	0.020636532	0.029307742	0.023292234	0.024488647	0.027373346	0.023203121	0.026071144	0.030825349	0.01965702	0.022597125
0.0	0.012049119	0.012319437	0.010513717	0.01023385	0.011097888	0.009103368	0.015143062	0.008890331	0.012858312	0.009866817
0.0	4.5508357e-05	4.1115316e-05	6.415017e-05	3.149248e-05	0.00013431495	9.0448164e-05	5.563559e-05	4.6430232e-05	8.8784866e-05	7.715104e-05
0.0	0.024825608	0.026729092	0.02383989	0.028226564	0.016982317	0.023541389	0.024248678	0.025723152	0.020939324	0.030113634
0.0	6.190298e-05	4.0198403e-05	6.182894e-05	4.431499e-05	5.128777e-05	3.564765e-05	5.4916076e-05	5.8128233e-05	0.00011567234	5.9665956e-05
0.0	0.008393794	0.0068154573	0.008403126	0.0070019816	0.007587934	0.0064416234	0.0077470173	0.008247007	0.011532454	0.008383387
0.0	0.008414987	0.006829933	0.008428649	0.0070031085	0.0075542913	0.0064518154	0.0077268905	0.008282867	0.011582908	0.0083551705
0.0	0.008578609	0.0077852686	0.0088465735	0.010093831	0.0069888183	0.010741287	0.0069514015	0.007471838	0.010701791	0.00961846
0.0	0.53402555	0.5392728	0.539032	0.5288054	0.5345533	0.54251367	0.5257228	0.5434665	0.54087514	0.54641324
0.0	0.0103601795	0.01392698	0.008284144	0.012706056	0.011966909	0.008770743	0.010102954	0.012161363	0.0070381793	0.01252805
0.0	3.8313712e-05	0.00012839657	6.683076e-05	0.00011189589	0.00011515805	3.749634e-05	6.0895683e-05	0.00010442363	7.554897e-05	0.00012831579
0.0	0.5358928	0.5400212	0.53886956	0.5294288	0.5328753	0.5420891	0.5242397	0.54269195	0.5415553	0.544258
0.0	0.01258044	0.01015003	0.0062746494	0.0067459294	0.0072419047	0.010451062	0.007936556	0.0063100876	0.012770184	0.011194054
0.0	0.06280709	0.07543999	0.05731663	0.061025463	0.07040285	0.0629822	0.058735285	0.06691142	0.0696432	0.0700672
0.0	0.20923279	0.24699627	0.22844128	0.20858525	0.2038731	0.2234825	0.22698885	0.22033893	0.23913792	0.25706023
0.0	3.4968787e-05	6.221201e-05	7.9521735e-05	4.7909773e-05	4.895003e-05	0.00012861702	0.00011338186	8.996379e-05	0.00011333538	0.00018059398
0.0	0.06580978	0.05758425	0.07687297	0.063187525	0.06616233	0.062801234	0.06108634	0.079873644	0.06455458	0.067475155
0.0	0.006857936	0.007780721	0.010087043	0.010736176	0.005923685	0.0070111747	0.007176284	0.009486502	0.008747944	0.012329015
0.0	7.6555145e-05	3.5335554e-05	6.375827e-05	7.270013e-05	6.4253516e-05	3.5263416e-05	8.90489e-05	8.9391695e-05	6.313882e-05	5.756732e-05
0.0	0.011155295	0.008615357	0.004041888	0.012610977	0.0066969763	0.0065000746	0.008401191	0.00727604	0.0076681743	0.012464677
0.0	0.011022259	0.008610552	0.0040509393	0.012630252	0.0066938302	0.0064645372	0.008393798	0.007284073	0.007635357	0.012480775
0.0	0.065759316	0.07341095	0.073042996	0.0705824	0.07049355	0.07184505	0.06875298	0.0666647	0.07256747	0.07404299
0.0	0.5358277	0.5397646	0.53885406	0.5292927	0.53272617	0.54179573	0.52522844	0.5431974	0.5409816	0.54441196
0.0	0.0071612326	0.009767024	0.010681763	0.011130067	0.011275745	0.007482242	0.013973845	0.009942256	0.01011157	0.007445871
0.0	6.518301e-05	9.4400486e-05	9.255687e-05	8.9613255e-05	8.622927e-05	8.420279e-05	8.4919484e-05	6.288075e-05	8.782609e-05	9.101435e-05
0.0	9.126699e-05	0.00013174994	4.033649e-05	8.120053e-05	8.74161e-05	0.00010027558	9.05247e-05	7.5879e-05	4.276855e-05	7.3291034e-05
0.0	0.06910413	0.06289578	0.0689658	0.081974834	0.058281325	0.06617857	0.085483074	0.06509296	0.06797863	0.07695948
0.0	0.053959347	0.07557216	0.06871413	0.074913315	0.074765265	0.06925375	0.062560946	0.06341794	0.066423014	0.06678929
0.0	0.5345439	0.5379622	0.53770596	0.5281662	0.5331084	0.5411924	0.52455086	0.5438338	0.5396064	0.54480153
0.0	0.005546857	0.015021103	0.008942006	0.009128665	0.0074771405	0.008480647	0.0082911635	0.009119663	0.010331038	0.010645412
0.0	3.122147e-05	0.00010534737	7.3531155e-05	0.00011219686	0.0001076649	7.3325566e-05	5.963296e-05	5.2161555e-05	6.2967214e-05	6.1736435e-05
0.0	0.53588927	0.5395465	0.5383322	0.52860457	0.5323467	0.5416506	0.52440524	0.54298973	0.5407041	0.54484785
0.0	0.007195344	0.007363894	0.008347572	0.016783688	0.010202301	0.005464468	0.015614225	0.007647422	0.006284093	0.01057909
0.0	7.852239e-05	5.2826643e-05	7.454841e-05	0.00015795503	4.23315e-05	6.1831e-05	0.00019389935	5.750373e-05	6.868076e-05	0.00010534706
0.0	0.014895621	0.0102545675	0.008712604	0.008380065	0.0049936343	0.013449041	0.009867315	0.006606283	0.013001459	0.01104597
0.0	0.08492713	0.0739169	0.06176755	0.07672781	0.06091669	0.0798094	0.07638874	0.07349881	0.07435389	0.07313146
0.0	0.5355694	0.5399519	0.5379552	0.529153	0.53334534	0.54093206	0.52430737	0.5425058	0.5404673	0.5447353
0.0	0.013643501	0.0120567335	0.009555202	0.006462565	0.006000973	0.013659392	0.009602045	0.003428258	0.015890174	0.01288451
0.0	0.19308813	0.19912602	0.17823471	0.16846178	0.1985495	0.17818247	0.1547854	0.20409146	0.2240424	0.19830775
0.0	0.53604126	0.5391911	0.5402437	0.5300065	0.5333866	0.5428218	0.5257664	0.54392844	0.54309416	0.5463801
0.0	0.53692293	0.538006	0.53858197	0.5277072	0.53145444	0.54051435	0.522932	0.5430815	0.5396959	0.54494137
0.0	0.012377616	0.005284719	0.0073797074	0.006935176	0.013661403	0.011166916	0.011963087	0.0099649	0.01056624	0.0074803685
0.0	0.012335885	0.0052439384	0.007396888	0.00699434	0.013699474	0.011156443	0.011875402	0.009870643	0.010655869	0.00749901
0.0	0.052683942	0.058135226	0.050080854	0.057767887	0.07951194	0.07396979	0.07587098	0.071241096	0.06661171	0.061451834
0.0	0.004244597	0.006958663	0.0059006712	0.0056695505	0.012936568	0.008013115	0.011309717	0.008105349	0.00779996	0.008655626
0.0	2.8579007e-05	3.9402057e-05	2.2676222e-05	4.2368454e-05	0.00013597046	9.399555e-05	0.00012313963	8.0705475e-05	6.3640546e-05	4.5214463e-05
0.0	0.0057188855	0.0067500737	0.0051470553	0.0068571568	0.012303596	0.010455175	0.0115501275	0.009748847	0.008569193	0.007302094
0.0	0.013948068	0.009423012	0.010911324	0.0066868626	0.009072241	0.0103381155	0.007941288	0.008144446	0.012908535	0.010181228
0.0	0.012009755	0.010006827	0.010518247	0.008461287	0.008216296	0.01007968	0.009118366	0.008236043	0.012123379	0.012476726
0.0	0.0103248535	0.010520987	0.0099436315	0.01049273	0.007374582	0.009801793	0.010386888	0.008288639	0.011218327	0.015173407
0.0	6.652371e-05	7.680756e-05	9.457222e-05	0.00012522929	6.4884276e-05	4.260442e-05	0.00011786141	9.013244e-05	0.00013065687	0.000117960924
0.0	0.014741636	0.0096445	0.009977248	0.010706538	0.00876879	0.009179692	0.009455086	0.009840648	0.012691852	0.011329676
0.0	0.07561388	0.06347904	0.06726569	0.06851042	0.0689101	0.07090786	0.07237107	0.068907306	0.066793434	0.06769039
0.0	0.5348867	0.54056513	0.5381344	0.52904314	0.53260064	0.54108	0.5240095	0.5431823	0.5407522	0.544866
0.0	0.014566587	0.009182299	0.011290171	0.0125343045	0.0063903914	0.010481868	0.008402772	0.009467711	0.013954674	0.012103327
0.0	0.2471159	0.26481268	0.2708231	0.2595163	0.27511415	0.2700657	0.23052548	0.2501391	0.27984068	0.2889914
0.0	0.010351037	0.009385521	0.01172655	0.011129625	0.010914428	0.007240451	0.0070271944	0.0080627315	0.010586839	0.012478588
0.0	0.00011098413	4.822454e-05	6.2387684e-05	0.000108906046	7.4053496e-05	3.5660094e-05	6.5576605e-05	0.00011160774	4.8766688e-05	0.000121488476
0.0	6.9116824e-05	3.9539937e-05	6.984812e-05	4.4938533e-05	0.00012717988	0.000115819246	9.128771e-05	5.36232e-05	0.00013103755	4.5889592e-05
0.0	0.0077740927	0.00987786	0.0074457964	0.0094214855	0.011292869	0.009505025	0.014195822	0.013494403	0.0096385665	0.0131599065
0.0	0.061943393	0.07558369	0.06346871	0.049649533	0.05825852	0.06720122	0.077080496	0.076767966	0.074062675	0.08374917
0.0	0.5355981	0.5392352	0.53816277	0.52940756	0.532452	0.5416204	0.52424777	0.54316527	0.5413867	0.5447913
0.0	0.01187	0.009116906	0.010274957	0.013518292	0.012763375	0.009182312	0.015393668	0.014859369	0.010774469	0.009900139
0.0	0.00013128367	0.00010702259	4.189296e-05	9.6304975e-05	7.9061785e-05	7.245816e-05	0.00015926428	0.00012439724	6.976624e-05	9.03935e-05
0.0	0.011954174	0.011181605	0.005159645	0.008604278	0.009415685	0.009518592	0.022619678	0.011306886	0.010599243	0.0114556085
0.0	0.0015484521	0.0018780018	0.001479606	0.002269895	0.0017869965	0.0018231311	0.0016033213	0.0015487788	0.0013973714	0.0028433586
0.0	0.0019540128	0.0013288883	0.0022426737	0.0014526995	0.0011953908	0.0010103105	0.0020597207	0.0023477962	0.0012644834	0.0018037347
0.0	0.02318258	0.0275035	0.016875962	0.02844063	0.01957805	0.02278156	0.022874372	0.020817287	0.02377922	0.026811695
0.0	0.022495346	0.017634308	0.031230217	0.018868955	0.02333695	0.024186252	0.021824688	0.022845607	0.026432274	0.02289945
0.0	0.010783687	0.010173205	0.005924862	0.011572071	0.010837212	0.006304105	0.01008922	0.010431995	0.010014535	0.019120496
0.0	0.014986046	0.01266492	0.0040886523	0.011470656	0.012388235	0.008815625	0.011852562	0.008308083	0.012197637	0.01939813
0.0	0.0885603	0.067658424	0.051306643	0.07515307	0.07775003	0.070250526	0.07157363	0.0714582	0.08039924	0.08137263
0.0	0.007717851	0.008042617	0.00841745	0.011508588	0.009475051	0.004463142	0.008490681	0.012762816	0.008035289	0.018675514
0.0	7.2443654e-05	7.2764284e-05	5.6927725e-05	0.0001198038	0.00013125803	2.863843e-05	0.000108751214	0.00012085436	7.5625874e-05	0.00011196922
0.0	0.011585229	0.012055875	0.011052806	0.012904191	0.014277947	0.011157074	0.012058306	0.006700759	0.014046131	0.011978044
0.0	0.0099206455	0.013641794	0.009394582	0.0128972875	0.014146606	0.009615635	0.012853398	0.008060303	0.015691832	0.010284408
0.0	0.011260397	0.009314245	0.008408766	0.006545869	0.010128843	0.009579212	0.009929061	0.011065563	0.009106462	0.007730258
0.0	0.000106673026	5.2310254e-05	7.264233e-05	8.957874e-05	3.6108067e-05	7.673743e-05	0.00012086416	5.4378437e-05	5.080071e-05	9.220203e-05
0.0	0.53539246	0.5398095	0.5380033	0.5290707	0.53216046	0.54141325	0.524146	0.54316515	0.5413323	0.54456276
0.0	0.02233466	0.021340482	0.022748515	0.027460856	0.026665961	0.0303503	0.022725591	0.022604777	0.029079447	0.032196656
0.0	0.024278875	0.030607386	0.020849878	0.02432177	0.016797172	0.017669028	0.030189006	0.029655483	0.02360997	0.0283935
0.0	0.5346797	0.538986	0.5388182	0.52890164	0.53415245	0.54206383	0.5248783	0.54396445	0.5412088	0.54484487
0.0	0.004789052	0.011573937	0.008754595	0.010863287	0.012461279	0.005443688	0.0048540146	0.012499295	0.008339343	0.009650745
0.0	3.2881766e-05	4.554374e-05	5.815257e-05	6.675566e-05	6.312491e-05	4.8401598e-05	6.5070286e-05	0.00013247202	7.337866e-05	0.00013102581
0.0	0.53588957	0.5405767	0.5385931	0.52968913	0.53295016	0.5418695	0.5243165	0.542302	0.54175234	0.544205
0.0	0.0076969764	0.010202152	0.006115563	0.009777808	0.009452201	0.007889801	0.0068624974	0.008869184	0.008659957	0.009403449
0.0	0.06953523	0.07401303	0.059115563	0.084790416	0.0688168	0.06215308	0.050861716	0.071426034	0.07495863	0.066490345
0.0	0.53458506	0.5382433	0.53900516	0.52830327	0.5327819	0.54175514	0.5239075	0.54420567	0.54235417	0.5461089
0.0	0.5348366	0.5381452	0.5394806	0.5284291	0.5328086	0.5424294	0.5239007	0.5441947	0.5413549	0.5453595
0.0	0.011490463	0.013231803	0.0066986233	0.011554217	0.011839484	0.007581664	0.011512158	0.010836865	0.010546816	0.01495238
0.0	0.10347094	0.11698606	0.10400809	0.09174162	0.10882451	0.12715386	0.09922268	0.111859255	0.13136347	0.1121822
0.0	0.103410415	0.11685931	0.103890084	0.09172293	0.108947545	0.1262845	0.09921254	0.11173843	0.13112848	0.11233931
0.0	0.53632236	0.5400495	0.5395936	0.528535	0.533056	0.54289055	0.5256549	0.5446155	0.5419754	0.54526466
0.0	0.00993557	0.010507899	0.0046363524	0.0070799473	0.009308786	0.013614969	0.014405837	0.005976425	0.00788973	0.014586458
0.0	0.00984088	0.010553008	0.0046190466	0.007057901	0.00927044	0.013602615	0.014347215	0.005954026	0.007832102	0.014570326
0.0	0.048032247	0.052668594	0.037299182	0.042566612	0.044615917	0.046615668	0.0537386	0.05607013	0.049834747	0.048104033
0.0	0.12879536	0.11731726	0.11930711	0.12502353	0.09573385	0.12575674	0.12594494	0.1326696	0.1427851	0.14224789
0.0	0.06796627	0.057711206	0.0696644	0.06326609	0.060573027	0.08182088	0.08826043	0.07227529	0.08585608	0.08169165
0.0	0.53546476	0.53951186	0.53870517	0.5290418	0.5322976	0.5420311	0.5247945	0.54363704	0.54110307	0.5446661
0.0	0.010017576	0.005615431	0.009473553	0.008452211	0.009004165	0.014857123	0.019935118	0.010129666	0.013746044	0.008594095
0.0	7.3773816e-05	3.834493e-05	7.742801e-05	5.9446673e-05	4.8864025e-05	0.00013783656	0.00021917398	8.521215e-05	0.00016639047	0.00013216858
0.0	0.07364918	0.072029404	0.072052725	0.08014608	0.08152195	0.06836041	0.074350804	0.080946624	0.086689375	0.074164174
0.0	0.06834212	0.059837386	0.0686507	0.07104429	0.06942168	0.07790725	0.06724052	0.064841054	0.08826599	0.059573382
0.0	0.5346156	0.539346	0.5380452	0.5287798	0.5334228	0.5420693	0.5248391	0.5439354	0.54024076	0.5451886
0.0	0.008647598	0.008205334	0.01012826	0.009601187	0.014643413	0.013747996	0.0054130834	0.00811203	0.01451007	0.010190347
0.0	7.531763e-05	4.386636e-05	7.327643e-05	9.18419e-05	8.13983e-05	0.00011439521	7.8114455e-05	5.6675253e-05	0.00018501659	4.0276493e-05
0.0	0.53588915	0.5393316	0.5382928	0.5292204	0.53242	0.5419129	0.52469444	0.54319924	0.54075205	0.5444239
0.0	0.009626035	0.010375728	0.012492059	0.015778799	0.011338705	0.008609359	0.007930499	0.0109703895	0.013209626	0.009450974
0.0	9.982688e-05	8.7868735e-05	8.791014e-05	0.00014495081	0.00014952327	6.9833535e-05	0.000114061346	0.0001309144	0.00017266077	9.1578666e-05
0.0	0.07895208	0.06638061	0.059523217	0.06380775	0.07520192	0.07748899	0.08117734	0.08194264	0.06964219	0.07700541
0.0	0.012115181	0.008629222	0.007072707	0.008241439	0.011083114	0.011405971	0.013111592	0.012671887	0.009308953	0.011116093
0.0	0.012072885	0.008589192	0.0070216064	0.008202107	0.011041835	0.011397017	0.013040125	0.012682653	0.009310404	0.011106359
0.0	0.06649681	0.06873157	0.060204294	0.069926195	0.06552025	0.07315044	0.06870766	0.065130495	0.072551206	0.057978828
0.0	0.008792143	0.009206325	0.0072229956	0.009770295	0.008572439	0.010239716	0.0095984535	0.008250304	0.010047502	0.0065576914
0.0	0.008761342	0.009163646	0.0071708164	0.009723737	0.008540429	0.010231667	0.0095459595	0.008257353	0.010049076	0.006551922
0.0	0.07618068	0.073071234	0.07127919	0.07787082	0.06557233	0.06611706	0.06428346	0.071669616	0.08456015	0.06809357
0.0	0.00011344124	9.2761504e-05	8.440481e-05	0.00012992597	6.5710876e-05	6.161599e-05	6.600309e-05	8.255051e-05	0.00015698565	6.6383785e-05
0.0	0.013918514	0.012035384	0.008410345	0.012869108	0.004864425	0.0065607675	0.011445272	0.008906386	0.014730579	0.0108107
0.0	0.008167945	0.008259794	0.012134755	0.008652779	0.008757955	0.004441629	0.0120314	0.010425715	0.010879392	0.006240585
0.0	0.008223562	0.008323698	0.012108876	0.008711261	0.008775587	0.0044745505	0.012078704	0.010466913	0.010959009	0.0061566145
0.0	0.5354119	0.5400365	0.538739	0.5288482	0.53180397	0.5420062	0.5245744	0.54337186	0.54090136	0.54396224
0.0	0.008272271	0.004424098	0.010576729	0.0136865545	0.012794987	0.013044208	0.010452279	0.012932331	0.014260268	0.006411438
0.0	0.06557864	0.057153154	0.06953571	0.07976168	0.06550955	0.06781258	0.06654688	0.07853016	0.08147281	0.06097241
0.0	6.451464e-05	3.6986068e-05	7.6891476e-05	0.00014232406	6.5475506e-05	6.775494e-05	7.5134776e-05	0.000116663425	0.00013621221	4.3913362e-05
0.0	0.05105606	0.08431208	0.071309626	0.07799977	0.07266072	0.07272105	0.07405357	0.055431016	0.071245834	0.079736136
0.0	0.005379759	0.013436868	0.009819818	0.01192712	0.010354545	0.010119731	0.010977729	0.006128753	0.009714154	0.011857086
0.0	0.055747945	0.08094253	0.069692545	0.05216641	0.07996612	0.07309394	0.07379934	0.06641498	0.07067563	0.07083144
0.0	0.00092907995	0.001087891	0.0023442127	0.0032965622	0.0012410602	0.0016350012	0.0023390518	0.0018366466	0.0029688666	0.00262643
0.0	0.024554236	0.024921585	0.02338849	0.026431855	0.020106852	0.021232577	0.02727358	0.02318366	0.030319348	0.026763892
0.0	0.05980892	0.068066746	0.07950689	0.065685704	0.0761338	0.07019775	0.07022289	0.07738277	0.070388466	0.0740802
0.0	0.06495988	0.06593166	0.08440339	0.059139196	0.07298149	0.07538714	0.06923171	0.07293249	0.075337544	0.07034982
0.0	0.012505695	0.011652483	0.013885283	0.01469139	0.014906049	0.009515378	0.013361482	0.008866913	0.015636455	0.009075388
0.0	0.024089757	0.019145265	0.029488012	0.029509751	0.027726099	0.025742866	0.030310683	0.025196562	0.03339709	0.024649082
0.0	0.20522305	0.20668356	0.24258274	0.23879243	0.24472249	0.1979014	0.21843512	0.22873087	0.22893143	0.2566288
0.0	3.4528297e-05	8.602206e-05	0.00016930708	7.969026e-05	0.00016189492	5.1824947e-05	6.313334e-05	6.7543406e-05	0.00010637692	0.0001498897
0.0	0.008990768	0.0066894502	0.01390708	0.011279376	0.008743177	0.013202431	0.007019379	0.008918179	0.006062798	0.014913942
0.0	0.008956563	0.006701955	0.01407646	0.011287047	0.008708325	0.013253294	0.0070518316	0.00903825	0.006097181	0.014906512
0.0	0.010453473	0.009243003	0.007328053	0.010750684	0.013150373	0.011522744	0.010571341	0.0073035145	0.00663025	0.013352534
0.0	0.001728458	0.0032590122	0.0012216409	0.002148068	0.002050322	0.002774577	0.0023993442	0.001674004	0.0016663712	0.001838541
0.0	0.0023938117	0.0014008597	0.0005575553	0.0024396915	0.0012723476	0.0030922133	0.0020106272	0.0017915445	0.0013872993	0.0033658145
0.0	0.023461357	0.02686087	0.0173144	0.029557655	0.026978968	0.025887871	0.02613102	0.025612522	0.033115942	0.024070432
0.0	0.03010031	0.021048516	0.02592692	0.025024073	0.023641013	0.026748458	0.024569973	0.022228101	0.023309497	0.030407831
0.0	0.012025573	0.010001491	0.0097621735	0.012644889	0.0151066305	0.011029491	0.015379307	0.009418856	0.0130230645	0.011661202
0.0	0.027202385	0.025265392	0.013677681	0.021274783	0.019341191	0.037106216	0.02349329	0.02635939	0.023694908	0.026910955
0.0	0.011191104	0.011440288	0.013241599	0.009237546	0.012159988	0.011819523	0.012601712	0.008979402	0.014044347	0.008727714
0.0	0.024434472	0.023241118	0.022977129	0.023078345	0.032024473	0.030329164	0.02716048	0.022128617	0.023213176	0.029282471
0.0	0.0029236972	0.0025406277	0.0020358795	0.0029426618	0.0013041495	0.0016482585	0.0021397858	0.0024646055	0.002067967	0.0033604456
0.0	0.02512506	0.025674315	0.029162735	0.031933684	0.022257175	0.017892074	0.025730347	0.035378106	0.024956882	0.024776848
0.0	0.031832013	0.027979976	0.023128701	0.032449458	0.023032226	0.027856847	0.028146349	0.024431352	0.035127964	0.034375638
0.0	0.011278707	0.010942901	0.010907259	0.01292537	0.012230585	0.008912235	0.015910057	0.008204989	0.01550073	0.012053041
0.0	0.5330198	0.53805053	0.53686357	0.52927196	0.53259385	0.54080826	0.5248611	0.5446861	0.53997487	0.5438169
0.0	0.53685945	0.53787225	0.5375409	0.5287641	0.53289104	0.5412426	0.5242037	0.54201317	0.53953344	0.54618615
0.0	0.53630227	0.5379753	0.5381323	0.52915	0.5321551	0.5416756	0.5252709	0.5409059	0.5422863	0.54529804
0.0	0.07391998	0.0956465	0.07571618	0.0855038	0.099848755	0.08979227	0.1068554	0.099984914	0.101601765	0.109913796
0.0	0.5354923	0.53864956	0.53912145	0.5307663	0.5336741	0.54316705	0.5262451	0.54384923	0.54053926	0.5462324
0.0	0.5362225	0.5392839	0.54005075	0.5303532	0.53391	0.5436617	0.52646166	0.54455715	0.5401002	0.54598004
0.0	0.53498375	0.5393242	0.5391622	0.52814347	0.5322051	0.54014045	0.5246728	0.54380083	0.53978455	0.5450078
0.0	0.53523725	0.5395663	0.5404219	0.5279815	0.5321968	0.54125905	0.52479184	0.54511714	0.539841	0.5459405
0.0	0.5348115	0.540389	0.5389364	0.5284684	0.5321959	0.5415828	0.5262793	0.54463786	0.5392569	0.5464702
0.0	0.53555703	0.53916055	0.54013324	0.529433	0.533327	0.54328823	0.5265648	0.5451609	0.54076165	0.5472647
0.0	0.12951915	0.14547297	0.14733027	0.14010745	0.14413735	0.13325268	0.16771692	0.13112055	0.14421129	0.14564851
0.0	0.073718436	0.09559621	0.07563441	0.08594178	0.10016951	0.08985309	0.10694572	0.09991169	0.10166306	0.11003053
0.0	0.5350381	0.53842515	0.53955704	0.5289394	0.5332398	0.54095805	0.523806	0.54364705	0.5400596	0.54565674
0.0	0.53737915	0.5399644	0.5387588	0.5278398	0.53189135	0.54034793	0.52598	0.54413444	0.5398666	0.5448812
0.0	0.53513587	0.5399619	0.5394789	0.530175	0.53352976	0.5429521	0.5247718	0.5435675	0.5428284	0.5455572
0.0	0.534942	0.54023755	0.5393469	0.5300381	0.533548	0.5421856	0.5250837	0.5429277	0.54231626	0.54640526
0.0	0.5365105	0.5393084	0.53803015	0.5297305	0.53358257	0.5423683	0.5252462	0.54330283	0.5402067	0.5447142
0.0	0.07428399	0.095547	0.07574616	0.08574103	0.099887334	0.09006471	0.10689892	0.10076163	0.10271245	0.10942022
0.0	0.006506618	0.0095456755	0.007735231	0.009036641	0.009039929	0.007387557	0.0069489824	0.0129985465	0.010025064	0.0113991555
0.0	0.025032682	0.1500536	0.020786153	0.16526318	0.16490859	0.1571198	0.03237724	0.1456917	0.028132303	0.015082598
0.0	0.53612494	0.53779733	0.5382836	0.5290635	0.5328845	0.5406187	0.52364105	0.54324865	0.54056054	0.54662323
0.0	0.16541384	0.14916721	0.16790242	0.15739357	0.14524266	0.16405763	0.15258935	0.13009176	0.15919788	0.1458016
0.0	0.5354265	0.53839445	0.537846	0.52883637	0.53230816	0.54185975	0.52501106	0.5436879	0.5409331	0.5458576
0.0	0.20330827	0.22055686	0.21828589	0.21485263	0.23745546	0.1986049	0.22596824	0.16456108	0.2371542	0.20034985
0.0	0.010252395	0.010057172	0.010813071	0.0142127285	0.013130247	0.008911552	0.015663935	0.0072441194	0.013258307	0.009958425
0.0	0.5364676	0.5381007	0.53858674	0.52968407	0.53365135	0.54172873	0.5250891	0.5441595	0.54070807	0.5452385
0.0	0.53575623	0.5403668	0.5394471	0.52854073	0.53480136	0.5415877	0.5267239	0.5412301	0.5399712	0.54725444
0.0	0.5335009	0.54126024	0.540396	0.5261693	0.5318774	0.54078364	0.527676	0.5422016	0.5407278	0.5468379
0.0	0.53572905	0.53912264	0.5401303	0.5302938	0.53360367	0.54208076	0.5255238	0.5451547	0.5422795	0.5466957
0.0	0.5348861	0.53849465	0.5377171	0.52880967	0.5324136	0.5396898	0.5228568	0.541876	0.53992057	0.54621214
0.0	0.5333468	0.5390799	0.53930444	0.52992946	0.5323867	0.5417165	0.5239854	0.54354906	0.5426305	0.544675
0.0	0.53474885	0.5388199	0.5379589	0.5272197	0.5314282	0.5422086	0.5239975	0.5431964	0.54150593	0.54575753
0.0	0.100406945	0.11305585	0.09626973	0.1016237	0.114937745	0.087381884	0.11150709	0.10606709	0.11190077	0.11203008
0.0	0.5348926	0.5389068	0.5379683	0.5294459	0.53336847	0.54243463	0.5251854	0.5443591	0.54007894	0.5437865
0.0	0.53766173	0.54132503	0.539333	0.52893615	0.53379136	0.5416898	0.52832156	0.54235554	0.5414011	0.5455653
0.0	0.13131663	0.13070072	0.13130388	0.1546901	0.15882689	0.13989179	0.16268311	0.097310156	0.1633016	0.15753837
0.0	0.5352598	0.5390433	0.5393279	0.52970606	0.5332962	0.54207265	0.5256783	0.54372656	0.5421026	0.546498
0.0	0.5352227	0.5395032	0.5386648	0.52991766	0.5335567	0.54143244	0.5252481	0.5440751	0.5415349	0.5454966
0.0	0.53564185	0.5398849	0.53836083	0.52974296	0.5340034	0.54146945	0.52563214	0.54439145	0.5417653	0.54481095
0.0	0.53471226	0.5391557	0.5385294	0.5264519	0.5320808	0.5418441	0.52390856	0.5426542	0.54056084	0.545157
0.0	0.5356913	0.5392719	0.53924507	0.52946085	0.5336561	0.54232293	0.5262057	0.5439269	0.5425221	0.54614645
0.0	0.5363243	0.5398879	0.5384544	0.530002	0.5332735	0.5422431	0.5252641	0.5440526	0.54116315	0.54455066
0.0	0.080904916	0.10252774	0.109810024	0.10021829	0.12207088	0.0988299	0.09342766	0.08577649	0.109705955	0.12013877
0.0	0.53541166	0.5374601	0.537259	0.52841514	0.53104854	0.541381	0.52513874	0.5438289	0.5402528	0.54217184
0.0	0.5353558	0.5392959	0.5380802	0.5270969	0.5315619	0.54154027	0.52460533	0.54372627	0.5396119	0.5421231
0.0	0.5362908	0.5388317	0.54016596	0.53203064	0.53405666	0.54482645	0.5239279	0.5462862	0.54286605	0.5460319
0.0	0.5362681	0.53809464	0.53983635	0.5292595	0.5336706	0.5415856	0.52594	0.54245645	0.54148436	0.5462843
0.0	0.53588945	0.5393927	0.5376459	0.5294804	0.5330405	0.5412148	0.52406245	0.54256904	0.54293764	0.546373
0.0	0.14885359	0.16001911	0.12920609	0.1616427	0.1579483	0.16774316	0.17672287	0.14756894	0.16718777	0.1546957
0.0	0.5370704	0.5382418	0.53816384	0.5278835	0.52987355	0.5416189	0.5256695	0.54293716	0.54094315	0.5445327
0.0	0.53513414	0.5385314	0.5392687	0.5307512	0.53404444	0.5428934	0.5255747	0.5429976	0.54046535	0.54576826
0.0	0.53550047	0.53877556	0.54033935	0.5299908	0.534067	0.54319394	0.52594817	0.54341626	0.54167783	0.5460383
0.0	0.53487444	0.5379557	0.540207	0.53021806	0.53390384	0.54200625	0.5268837	0.54278404	0.5428076	0.5440272
0.0	0.53490555	0.5390002	0.53936046	0.5286506	0.5334088	0.5409316	0.52650034	0.5450878	0.539658	0.54577976
0.0	0.534644	0.5393621	0.5388861	0.5282131	0.5322886	0.5408876	0.52538383	0.54492176	0.5384861	0.54573745
0.0	0.5356278	0.53911495	0.5391383	0.5280778	0.53256136	0.5409447	0.52559966	0.54414093	0.5405498	0.5462516
0.0	0.5357243	0.53893584	0.54033136	0.5288225	0.53182137	0.5413636	0.5250686	0.5448533	0.53949535	0.5454809
0.0	0.53452784	0.5399841	0.53939354	0.5286109	0.53245205	0.54117423	0.5251231	0.5447943	0.5407489	0.5443809
0.0	0.5350788	0.5396592	0.54009676	0.52756894	0.53110677	0.5406532	0.5254021	0.5444149	0.53957933	0.54621696
0.0	0.534156	0.53965646	0.53931713	0.5293926	0.5338562	0.54232556	0.526574	0.5457299	0.54036	0.54571754
0.0	0.5354356	0.53989255	0.5395684	0.52851164	0.53195137	0.54080665	0.525622	0.5454135	0.5392232	0.5459058
0.0	0.5356153	0.5396839	0.539542	0.5281035	0.5319992	0.54124707	0.5261735	0.54485744	0.53992075	0.54465985
0.0	0.5356138	0.5391573	0.53859633	0.52901125	0.532449	0.54179955	0.5257646	0.54530084	0.5393907	0.5448698
0.0	0.53541636	0.53898746	0.53895	0.52915615	0.5330041	0.54167604	0.5261296	0.5450163	0.53942335	0.54562676
0.0	0.5341015	0.540235	0.53958684	0.5279685	0.532339	0.5414117	0.52565217	0.5457327	0.5393479	0.54499924
0.0	0.5353937	0.5398801	0.5382858	0.5278517	0.532269	0.54100966	0.52564645	0.5453583	0.5391134	0.544545
0.0	0.5358443	0.5398408	0.5392128	0.5272882	0.53226113	0.5414519	0.5265324	0.5457096	0.5387315	0.5459951
0.0	0.5356917	0.53913563	0.53973055	0.52839804	0.5325997	0.54133433	0.52540046	0.54465586	0.5403526	0.5457723
0.0	0.5346961	0.5393238	0.5405141	0.52844685	0.53214407	0.5407187	0.52482253	0.5445231	0.5402454	0.5457067
0.0	0.535546	0.53908646	0.5398307	0.527293	0.5317813	0.541312	0.5244598	0.5453266	0.5401075	0.54493684
0.0	0.53612834	0.54084873	0.54057354	0.52801543	0.53190285	0.5417124	0.52637655	0.5446194	0.5404389	0.5441782
0.0	0.53532284	0.53846776	0.53767884	0.5277853	0.5315107	0.5410796	0.52444214	0.5428572	0.541051	0.5457646
0.0	0.53580695	0.53852457	0.5403047	0.5297331	0.53299034	0.5431033	0.52591836	0.54296696	0.54290515	0.54509366
0.0	0.53644586	0.53965867	0.54000515	0.52881676	0.5332427	0.541889	0.5256818	0.54425997	0.5411617	0.5451745
0.0	0.5361311	0.5392962	0.5381063	0.5304784	0.5341828	0.5416117	0.5260021	0.544165	0.5407272	0.54366374
0.0	0.53582615	0.539692	0.5382616	0.5299775	0.5337274	0.54165065	0.5265262	0.5437645	0.5411633	0.54327047
0.0	0.53502905	0.53898364	0.53818536	0.5293078	0.53298426	0.54140073	0.5259817	0.54347295	0.541341	0.54450536
0.0	0.53512883	0.5407018	0.5390802	0.52851355	0.5331204	0.5407746	0.5275758	0.5431558	0.54008037	0.54725826
0.0	0.5353614	0.53890747	0.539913	0.5301751	0.5338772	0.5417069	0.5274477	0.5428895	0.54156846	0.54679644
0.0	0.5379846	0.5375266	0.5389322	0.5274839	0.5319608	0.53971416	0.5250726	0.5452965	0.54248303	0.5464897
0.0	0.5348781	0.53804517	0.5403694	0.5273314	0.53117234	0.5410218	0.5232877	0.54526967	0.5411126	0.5453862
0.0	0.5349175	0.53875846	0.5379969	0.5261918	0.53147656	0.5402227	0.5235369	0.5432045	0.541046	0.5458163
0.0	0.0065822373	0.008716842	0.007680634	0.0077100145	0.010819163	0.007556136	0.012534412	0.00938385	0.010518669	0.011517341
0.0	0.07419321	0.09619777	0.07612639	0.08618677	0.10043566	0.09083328	0.10807302	0.099874236	0.10222797	0.10992024
0.0	0.0065711965	0.008719842	0.007634584	0.007636679	0.01074273	0.0075535513	0.012427922	0.009448295	0.010455945	0.01147117
0.0	0.088943414	0.11956397	0.08431372	0.11416048	0.09988116	0.10393775	0.09887007	0.096078075	0.10086615	0.10174298
0.0	0.53472674	0.5412536	0.5405005	0.52896994	0.5321679	0.54148614	0.5267226	0.54452354	0.53986377	0.54515
0.0	0.110021055	0.10899739	0.08841018	0.09935766	0.12130686	0.10027273	0.110969596	0.10647718	0.1027258	0.10305299
0.0	0.06777741	0.10677516	0.09795949	0.10673536	0.09633442	0.092792355	0.111429915	0.10930891	0.09950864	0.09893804
0.0	0.10865139	0.08045192	0.1121085	0.10027396	0.10383549	0.089127176	0.103637524	0.09803802	0.108995855	0.092248015
0.0	0.53541714	0.54036486	0.5403492	0.52928436	0.5309249	0.54111946	0.52555144	0.5459874	0.5402157	0.54548556
0.0	0.5366307	0.5384554	0.5372268	0.5291361	0.53247	0.54066014	0.52435124	0.5433078	0.5399712	0.5453501
0.0	0.5366307	0.5384554	0.5372268	0.5291361	0.53247	0.54066014	0.52435124	0.5433078	0.5399712	0.5453501
0.0	0.5368374	0.5383187	0.53912574	0.53003794	0.53424025	0.5430565	0.52646756	0.5412726	0.5424908	0.54551196
0.0	0.5361018	0.5399574	0.53816605	0.52805746	0.5313675	0.5411098	0.52536476	0.5430559	0.54029787	0.544514
0.0	0.5376075	0.5381173	0.5393966	0.52838653	0.5339343	0.5415812	0.52604717	0.54120904	0.54052734	0.5458427
0.0	0.535611	0.5397728	0.5382313	0.5291045	0.5313002	0.5411018	0.5257836	0.5449222	0.54047567	0.5448704
0.0	0.53720075	0.5390217	0.5393397	0.5277945	0.53283066	0.5421228	0.5261327	0.54098094	0.54079044	0.5447054
0.0	0.08932549	0.11947782	0.08446028	0.114104316	0.09978704	0.10427433	0.098656304	0.09586856	0.101075195	0.10141941
0.0	0.5346856	0.5409335	0.540311	0.52676195	0.53092057	0.5421912	0.52578443	0.54502857	0.54027957	0.5456691
0.0	0.5367684	0.53789926	0.5392909	0.5293948	0.53359157	0.5427555	0.52656734	0.5413924	0.5411934	0.5453193
0.0	0.09173777	0.10643396	0.10143861	0.09868071	0.10769704	0.11746321	0.11458789	0.11563848	0.09493683	0.10351833
0.0	0.53548944	0.5407875	0.53988874	0.5291257	0.53221047	0.54157364	0.5247843	0.54600066	0.54078287	0.54554206
0.0	0.5363353	0.5400532	0.53774524	0.52994835	0.5338215	0.5432156	0.52668166	0.54085946	0.5409481	0.54440355
0.0	0.093213946	0.090705045	0.06243907	0.06427825	0.105892725	0.10302639	0.107205726	0.10110556	0.09474375	0.09874299
0.0	0.5375124	0.5388897	0.5394322	0.52998084	0.53438866	0.543342	0.52710676	0.54146093	0.54295105	0.5445608
0.0	0.103062265	0.088483445	0.11174718	0.09875574	0.09398143	0.106995486	0.10100147	0.1098307	0.09199484	0.11517047
0.0	0.103062265	0.088483445	0.11174718	0.09875574	0.09398143	0.106995486	0.10100147	0.1098307	0.09199484	0.11517047
0.0	0.09159585	0.106381	0.1009681	0.098743156	0.1075965	0.117203355	0.11481168	0.115790695	0.09505429	0.10370334
0.0	0.5362153	0.53947663	0.53833437	0.5297619	0.53342324	0.5429383	0.5260683	0.54147136	0.54151917	0.54572934
0.0	0.5358294	0.538628	0.53833365	0.52879614	0.5326944	0.5420653	0.5253032	0.54214525	0.5406801	0.5455917
0.0	0.53606236	0.53860456	0.54179764	0.52961165	0.53420055	0.54450566	0.5263921	0.54637545	0.5408708	0.54729396
0.0	0.5358281	0.5378584	0.5412717	0.5307239	0.53441715	0.5435725	0.5268559	0.54449993	0.5419635	0.54681426
0.0	0.5349658	0.5389738	0.5393788	0.5289265	0.5327176	0.54213476	0.52581304	0.54291165	0.5407267	0.54666257
0.0	0.5358593	0.5379722	0.5390723	0.52667177	0.5313593	0.5397017	0.5261786	0.54122335	0.5401383	0.5466291
0.0	0.5354974	0.538907	0.53916264	0.52894914	0.53194124	0.5422669	0.5244087	0.54420716	0.5416488	0.54378724
0.0	0.53762263	0.53901094	0.539618	0.52999306	0.5340602	0.5450289	0.52612627	0.5438702	0.53890663	0.5463177
0.0	0.5365338	0.5378417	0.5402543	0.5292532	0.5340088	0.5442788	0.5255258	0.5452901	0.5405975	0.54597074
0.0	0.5380758	0.54044235	0.5383067	0.5306965	0.5335936	0.545493	0.52631986	0.5427966	0.54078513	0.5461834
0.0	0.5367749	0.53806806	0.5398381	0.5295816	0.5346133	0.54411554	0.5261008	0.54278606	0.5402585	0.5446379
0.0	0.53772926	0.5396245	0.5405399	0.5293014	0.5338785	0.5442587	0.52593625	0.5441666	0.543015	0.54692936
0.0	0.537184	0.53920233	0.53789854	0.5284902	0.53280544	0.53979826	0.52429944	0.5425183	0.53974646	0.5448495
0.0	0.5359716	0.54031366	0.539311	0.52891463	0.533678	0.5432188	0.52580816	0.54582334	0.5425363	0.5457125
0.0	0.53623915	0.53885025	0.5409394	0.5311144	0.533043	0.5426195	0.5257442	0.5440405	0.5419364	0.54596066
0.0	0.536134	0.5397016	0.53925025	0.5287249	0.531892	0.54233205	0.52523327	0.542903	0.54170454	0.54567534
0.0	0.5374948	0.5405028	0.53958195	0.52745503	0.53244907	0.5437685	0.5268987	0.54331756	0.54162455	0.5451461
0.0	0.53717446	0.5401431	0.540579	0.5287485	0.5330417	0.54381967	0.5272905	0.54358083	0.5419447	0.5454296
0.0	0.5363407	0.54017144	0.54116464	0.5288704	0.53201735	0.5417313	0.5244772	0.54326546	0.5399227	0.5461223
0.0	0.07468895	0.09858585	0.10022478	0.11011838	0.11275869	0.11074559	0.10732783	0.091169916	0.10427222	0.09324458
0.0	0.5352632	0.5393517	0.5408364	0.52883154	0.5330444	0.54275125	0.52562886	0.5448314	0.54223657	0.54574025
0.0	0.5357774	0.5386468	0.5382086	0.5286361	0.53171	0.5414512	0.52435184	0.543046	0.5401893	0.5454803
0.0	0.535148	0.5404416	0.5384769	0.5283628	0.53216064	0.5417249	0.52503127	0.5443434	0.54020697	0.5443888
0.0	0.5366307	0.5384554	0.5372268	0.5291361	0.53247	0.54066014	0.52435124	0.5433078	0.5399712	0.5453501
0.0	0.53440017	0.5390233	0.5394589	0.5280431	0.5326734	0.53997093	0.5235614	0.54298747	0.5396597	0.5464348
0.0	0.53537846	0.53976625	0.5405924	0.52958465	0.5310394	0.53970844	0.5224924	0.5440187	0.539668	0.54624754
0.0	0.53455645	0.53946155	0.54076374	0.52931803	0.53184116	0.53951895	0.5211916	0.5454724	0.5401685	0.54712397
0.0	0.5361607	0.5394217	0.5396609	0.53001297	0.5335691	0.5433229	0.5247538	0.54352576	0.539095	0.5465396
0.0	0.26199183	0.2637314	0.2652499	0.26696885	0.275738	0.2630382	0.2698665	0.26360252	0.26096076	0.27511308
0.0	0.536847	0.5388663	0.5411986	0.5304765	0.53453326	0.5436659	0.5274716	0.54402524	0.5426516	0.54507726
0.0	0.5380891	0.5391582	0.53900677	0.52923983	0.53307927	0.5419045	0.5269562	0.54376256	0.5410046	0.54563695
0.0	0.16501717	0.14194083	0.14703603	0.14394523	0.16115843	0.14020891	0.1454019	0.15010825	0.17143519	0.17017853
0.0	0.5351447	0.5393953	0.5392644	0.52859443	0.533304	0.5415084	0.5257515	0.54375905	0.54206634	0.54489815
0.0	0.5366813	0.54125667	0.5396386	0.5284022	0.5328795	0.5413227	0.52637446	0.54441893	0.53995425	0.5461242
0.0	0.53482723	0.5379522	0.5381933	0.5292208	0.5333918	0.5399553	0.5250494	0.54352796	0.5405484	0.54528505
0.0	0.5349707	0.5369079	0.53741246	0.52970487	0.5335997	0.5397284	0.52425814	0.5437513	0.5401512	0.54558563
0.0	0.533641	0.5376984	0.5369481	0.52927166	0.53430825	0.54019815	0.5238266	0.54412127	0.54109955	0.5465013
0.0	0.5355404	0.53984874	0.53760874	0.528742	0.5317855	0.5408965	0.5249984	0.5433051	0.5407436	0.54445416
0.0	0.53392345	0.5375695	0.53535306	0.5268325	0.5307543	0.54157954	0.5226699	0.5432683	0.5404257	0.54660636
0.0	0.5369728	0.53774107	0.5407541	0.53024673	0.5342816	0.54169226	0.52724904	0.54366064	0.54172057	0.54409635
0.0	0.5349416	0.538394	0.54097205	0.52886474	0.5328712	0.5421485	0.5263006	0.54291385	0.54057825	0.5451734
0.0	0.5383512	0.53836995	0.54076254	0.52865684	0.53392935	0.54074526	0.52717847	0.54469776	0.54038477	0.54185635
0.0	0.5351191	0.5371564	0.5401071	0.52905667	0.5340551	0.5395163	0.52599597	0.54353535	0.54019463	0.54910034
0.0	0.5341792	0.54086465	0.5385501	0.5298176	0.5324317	0.5406068	0.5234954	0.54440296	0.5414666	0.54468566
0.0	0.5365188	0.5376932	0.5390624	0.5275311	0.5315837	0.5393198	0.5243511	0.54245704	0.5399323	0.54661286
0.0	0.5357292	0.5404115	0.5381811	0.5287939	0.533736	0.5408552	0.52359784	0.54472876	0.5411204	0.54648703
0.0	0.5361274	0.5391989	0.54179615	0.52985334	0.5358674	0.54518	0.52654195	0.5449834	0.5442958	0.5461831
0.0	0.5329338	0.53801644	0.53897595	0.523577	0.52763295	0.54059196	0.5232169	0.5435334	0.54041845	0.54288685
0.0	0.5357367	0.54031473	0.5408846	0.5295518	0.5329296	0.54203373	0.52586865	0.5450397	0.54314667	0.54446083
0.0	0.53317934	0.53779966	0.5364863	0.52468044	0.5286225	0.5399339	0.5238609	0.5412877	0.5404715	0.54356414
0.0	0.53503484	0.5371164	0.53812134	0.52889615	0.5336171	0.5394434	0.52344584	0.54462636	0.54050833	0.54598016
0.0	0.5371284	0.5415129	0.54127413	0.52970845	0.53267866	0.5437591	0.52540755	0.54509836	0.5388822	0.5469065
0.0	0.5348195	0.53781545	0.5373931	0.5265896	0.5328317	0.53991467	0.52369326	0.5422122	0.53923786	0.54315585
0.0	0.53820527	0.5389335	0.53920674	0.5276688	0.53085196	0.54334384	0.5258492	0.5450762	0.5403454	0.5466655
0.0	0.5344612	0.53834885	0.5403167	0.53013784	0.53353715	0.5416577	0.5262877	0.5446587	0.5414341	0.54542834
0.0	0.5344384	0.53780293	0.5400991	0.5295961	0.5327776	0.54074645	0.52658296	0.5455666	0.54112923	0.5447957
0.0	0.5342942	0.5383067	0.53637725	0.52739036	0.5323875	0.5396997	0.5254309	0.542979	0.54029983	0.5445182
0.0	0.53560007	0.53777224	0.5380725	0.52818274	0.5324036	0.5401238	0.5266951	0.5435648	0.54014564	0.54412276
0.0	0.5349631	0.53924847	0.5375614	0.5286511	0.53265285	0.5403144	0.52708775	0.5434005	0.5403567	0.5444146
0.0	0.53417045	0.5366196	0.5376858	0.52784073	0.5330781	0.5400967	0.52462566	0.5414982	0.54056275	0.54320025
0.0	0.53425556	0.5385172	0.53847796	0.5280232	0.53294045	0.5400685	0.5268452	0.5435152	0.5384617	0.5449197
0.0	0.5362807	0.53739727	0.538553	0.52724594	0.5319058	0.53877574	0.526991	0.54324734	0.538289	0.54280883
0.0	0.53616166	0.5397288	0.5396095	0.52724993	0.5332718	0.5401778	0.52656966	0.54482806	0.5417189	0.54281074
0.0	0.53418577	0.5355898	0.5400662	0.5278006	0.53205657	0.5414501	0.52168983	0.5417738	0.54280275	0.54649454
0.0	0.53588307	0.53829634	0.5386199	0.5297983	0.533796	0.54168767	0.52486235	0.5428386	0.5410743	0.54536885
0.0	0.53638357	0.5389989	0.5385228	0.5271468	0.5339731	0.54063714	0.5259071	0.54401827	0.5426285	0.54345196
0.0	0.5390607	0.5394061	0.54124045	0.52915865	0.5327697	0.54219776	0.5245319	0.5435555	0.54245627	0.5450718
0.0	0.53414756	0.5385848	0.53754234	0.5284359	0.5329789	0.5408034	0.52492255	0.54275	0.54080003	0.54497224
0.0	0.5354433	0.5384116	0.5404574	0.53041786	0.5342263	0.54253334	0.5248674	0.5416159	0.54322404	0.54654056
0.0	0.5357013	0.5378469	0.5383354	0.5282915	0.532842	0.54118454	0.5247006	0.54245186	0.5397215	0.5446411
0.0	0.5357533	0.53832066	0.5384179	0.5284218	0.5321378	0.5407514	0.52406734	0.5418564	0.5381498	0.5460247
0.0	0.5354345	0.53808874	0.53579694	0.5257897	0.52776295	0.53867584	0.5232914	0.54205996	0.54030305	0.54525065
0.0	0.53631	0.53943425	0.5371789	0.5285379	0.5317613	0.5382357	0.52437925	0.54281753	0.53963375	0.54693365
0.0	0.53558534	0.53956264	0.5398938	0.5302463	0.53300005	0.54239357	0.5248874	0.5428873	0.5415499	0.54513323
0.0	0.5370232	0.5421681	0.5392439	0.53046125	0.53157115	0.54191965	0.5245766	0.5419551	0.54228497	0.5417838
0.0	0.5369596	0.54124033	0.5387598	0.5300706	0.53163046	0.5425311	0.52350724	0.54214936	0.5417995	0.5440388
0.0	0.5346358	0.5391637	0.53809565	0.530364	0.53182876	0.54094726	0.52742827	0.54220396	0.5403998	0.5460702
0.0	0.5337189	0.5389157	0.5382518	0.529509	0.5330151	0.5406992	0.5277536	0.5408501	0.5409498	0.5464949
0.0	0.53508735	0.5391079	0.539401	0.52936494	0.53262866	0.5431989	0.5256829	0.54546595	0.5432411	0.54388535
0.0	0.53597283	0.5394939	0.5381195	0.52825284	0.5316241	0.5418023	0.52437025	0.5446634	0.5420766	0.5443661
0.0	0.53365976	0.5389419	0.5385733	0.528861	0.5329922	0.54166657	0.5241853	0.5439044	0.54273313	0.5440484
0.0	0.53698975	0.53979224	0.5390399	0.53036886	0.5326822	0.5418264	0.5248522	0.5420946	0.54059184	0.5447526
0.0	0.53698975	0.53979224	0.5390399	0.53036886	0.5326822	0.5418264	0.5248522	0.5420946	0.54059184	0.5447526
0.0	0.53482306	0.54117095	0.5385532	0.5285446	0.5317021	0.5423644	0.5254235	0.54504967	0.5408973	0.54638875
0.0	0.0034867642	0.004646594	0.0031781346	0.0046751723	0.0052604578	0.0051423013	0.006073275	0.004132404	0.005017135	0.00473321
0.0	0.0012626547	0.0011439633	0.0008648212	0.0012156791	0.0013733729	0.0010733973	0.0014010458	0.00094142806	0.0014872454	0.0010354705
0.0	0.53618234	0.53907025	0.53911227	0.52927655	0.5329697	0.54175043	0.52479017	0.5447073	0.5404308	0.5447272
0.0	0.5354489	0.5399715	0.53987664	0.5307313	0.53319144	0.5415536	0.5256636	0.5445798	0.54182416	0.54375327
0.0	0.53595865	0.5403396	0.5403721	0.52976024	0.5331473	0.5427198	0.52671313	0.5448924	0.5413135	0.5443607
0.0	0.5343269	0.53932804	0.5396594	0.5295412	0.5322019	0.54258156	0.52472043	0.5435629	0.54318774	0.54441124
0.0	0.5338438	0.5400155	0.53914267	0.52893984	0.53261876	0.5416651	0.5248374	0.5438837	0.54109	0.5451313
0.0	0.5339263	0.5396198	0.5381201	0.5280925	0.532073	0.54131836	0.52541095	0.5437382	0.5403965	0.54476917
0.0	0.536447	0.5391976	0.53998536	0.5285606	0.53270906	0.5409907	0.5237676	0.5418806	0.5422685	0.545609
0.0	0.53462243	0.53973424	0.54076385	0.5278454	0.5354826	0.542466	0.52812076	0.5439759	0.5424914	0.5469375
0.0	0.53475916	0.5391473	0.5395388	0.5290397	0.53238463	0.54238117	0.5242103	0.54415977	0.5415896	0.5453634
0.0	0.53475916	0.5391473	0.5395388	0.5290397	0.53238463	0.54238117	0.5242103	0.54415977	0.5415896	0.5453634
0.0	0.53497344	0.5379766	0.5394328	0.5282392	0.53262115	0.54163104	0.52378505	0.54528207	0.53979003	0.5445121
0.0	0.5343134	0.5409074	0.53907055	0.52859	0.531904	0.54189575	0.52562684	0.54472023	0.54098386	0.5447072
0.0	0.53634703	0.5403479	0.5390942	0.5288616	0.5330902	0.5426959	0.52492094	0.54252416	0.5419175	0.5452286
0.0	0.5336784	0.5409644	0.53877103	0.52955353	0.5334804	0.54227823	0.52543294	0.5452298	0.5408042	0.5462855
0.0	0.5348438	0.5385256	0.5384607	0.52890706	0.53347903	0.5418838	0.5241162	0.5427999	0.54112345	0.5460023
0.0	0.0080858255	0.009801923	0.011343962	0.0016460245	0.007311584	0.008417896	0.016527573	0.009950056	0.013686156	0.01477425
0.0	0.07999663	0.082138054	0.093055114	0.108573765	0.0915307	0.10186397	0.10646119	0.10884408	0.07846843	0.111154705
0.0	0.08811745	0.10903808	0.0938688	0.1251205	0.108628444	0.012326065	0.10020373	0.12683913	0.10590307	0.10981154
0.0	0.535792	0.53761894	0.5394162	0.52967227	0.5332432	0.5422154	0.5248832	0.5422313	0.54036826	0.5459078
0.0	0.5349057	0.53951395	0.5383593	0.5281883	0.53191257	0.5422824	0.52572316	0.5442807	0.5404862	0.5465441
0.0	0.538065	0.53966004	0.53643	0.52634704	0.53274393	0.54155564	0.52483654	0.5436031	0.5407257	0.5445995
0.0	0.5361402	0.53730476	0.53721476	0.526577	0.53346854	0.543136	0.5255629	0.5454539	0.54092073	0.5450303
0.0	0.5353734	0.5384583	0.5392647	0.52829516	0.5326132	0.5419966	0.52558905	0.54248124	0.54132456	0.5450116
0.0	0.53461087	0.5379122	0.53750783	0.52832025	0.532785	0.5416887	0.52426076	0.5429512	0.5403625	0.54637784
0.0	0.535784	0.54029256	0.53949004	0.5297529	0.533836	0.54165065	0.52579945	0.5435523	0.5411205	0.5456062
0.0	0.17877644	0.14574958	0.15047912	0.16080958	0.16020977	0.15059558	0.16264139	0.14773558	0.1666927	0.13947712
0.0	0.13353124	0.14821965	0.13317491	0.1582633	0.16029716	0.1734079	0.18178885	0.15455765	0.15106013	0.15343437
0.0	0.1251738	0.095250346	0.09885833	0.1097306	0.10882451	0.09923462	0.11112324	0.0969764	0.11336136	0.08995598
0.0	0.13329603	0.14802283	0.13301502	0.1588766	0.16067454	0.17349993	0.18154527	0.1549828	0.15085913	0.15417106
0.0	0.53547645	0.5392958	0.5405104	0.529939	0.53356165	0.5430371	0.52579176	0.54450023	0.5428446	0.544321
0.0	0.53745943	0.53893864	0.54041725	0.5285466	0.53304005	0.5431777	0.5258893	0.54349214	0.5418257	0.5441738
0.0	0.53833354	0.54119766	0.5406617	0.52928543	0.53373694	0.54393256	0.5258956	0.54355687	0.5409514	0.544067
0.0	0.5372929	0.538861	0.53945065	0.531441	0.5348911	0.54334694	0.52621555	0.5427904	0.54066914	0.5454927
0.0	0.53487635	0.5390094	0.5367751	0.52735	0.53140014	0.54025567	0.5251004	0.5406582	0.53971773	0.54577917
0.0	0.53492993	0.5379926	0.5392686	0.529284	0.5330525	0.54249495	0.52556396	0.54169345	0.5429847	0.546662
0.0	0.5357131	0.5388787	0.5372241	0.5277072	0.53240144	0.5414868	0.5259218	0.5438789	0.5401043	0.5445652
0.0	0.53517336	0.5395327	0.53966105	0.5289402	0.53435034	0.5415357	0.5274619	0.5435276	0.5414187	0.5467038
0.0	0.5364449	0.53898257	0.54143214	0.5274969	0.5322188	0.5418305	0.52627057	0.54309875	0.53984934	0.5464615
0.0	0.53575444	0.5388658	0.54090846	0.52799463	0.5334658	0.54327655	0.52735156	0.5445865	0.5405166	0.5477287
0.0	0.5353851	0.5392113	0.5399644	0.5290955	0.53284574	0.542363	0.525541	0.54347706	0.5414858	0.5462354
0.0	0.5353851	0.5392113	0.5399644	0.5290955	0.53284574	0.542363	0.525541	0.54347706	0.5414858	0.5462354
0.0	0.5375687	0.5393108	0.53775483	0.5291494	0.53057593	0.5410213	0.52520454	0.5440594	0.54026145	0.5433127
0.0	0.53481585	0.5390767	0.5390148	0.529271	0.53296524	0.542353	0.52548695	0.5432072	0.5420103	0.5455972
0.0	0.53481585	0.5390767	0.5390148	0.529271	0.53296524	0.542353	0.52548695	0.5432072	0.5420103	0.5455972
0.0	0.5353299	0.5394635	0.53965265	0.5299444	0.5334315	0.5408258	0.5255897	0.54398847	0.54112756	0.5456831
0.0	0.53369266	0.5402572	0.5390593	0.52845687	0.531873	0.5421623	0.5255039	0.5445706	0.54092735	0.546227
0.0	0.5351381	0.54126316	0.53919286	0.5269352	0.53089565	0.5431016	0.52670085	0.5437502	0.53966993	0.54497916
0.0	0.53459865	0.5395755	0.5392863	0.52936965	0.532747	0.5424578	0.5253219	0.5438976	0.54179364	0.5461684
0.0	0.53459865	0.5395755	0.5392863	0.52936965	0.532747	0.5424578	0.5253219	0.5438976	0.54179364	0.5461684
0.0	0.5356265	0.5420619	0.5404753	0.5284287	0.5335431	0.54151845	0.52506196	0.5427853	0.54198235	0.546431
0.0	0.5379194	0.5424862	0.5401567	0.5287072	0.53204066	0.54266614	0.52694464	0.54310435	0.5423742	0.54502326
0.0	0.53427696	0.53824025	0.53758544	0.52801144	0.53340936	0.540805	0.5238863	0.5441302	0.5420937	0.5452152
0.0	0.53527945	0.54051507	0.5389256	0.52757096	0.5318305	0.54121137	0.52412105	0.5417038	0.5402614	0.54761875
0.0	0.53280836	0.53807664	0.53732175	0.5281693	0.53228486	0.54084605	0.52324456	0.5407944	0.5403996	0.5455531
0.0	0.53573364	0.5404757	0.5369907	0.5277182	0.5307506	0.5396679	0.52411246	0.5425738	0.5402947	0.54578507
0.0	0.53622013	0.5377077	0.5364862	0.5289672	0.5339864	0.5409043	0.52377105	0.5395644	0.5419511	0.5439349
0.0	0.5358534	0.5390879	0.5401584	0.52996486	0.53434634	0.5429619	0.5251054	0.5426747	0.5428339	0.54349875
0.0	0.53543395	0.53848225	0.5374067	0.528958	0.53342736	0.5401143	0.5232516	0.54023916	0.53995	0.54438907
0.0	0.53659725	0.5411718	0.54016393	0.5308434	0.53303874	0.5405381	0.5244628	0.5429896	0.54007244	0.54411495
0.0	0.53557724	0.5368868	0.5382658	0.53045106	0.53404087	0.5411536	0.52524835	0.5426063	0.5409481	0.54816973
0.0	0.5328433	0.5388305	0.5384844	0.5278344	0.5307513	0.5425823	0.523147	0.545361	0.54169333	0.5465225
0.0	0.53572834	0.5386749	0.53803754	0.52993506	0.53298646	0.54193926	0.5252778	0.5433094	0.5406075	0.54577726
0.0	0.5345961	0.5378509	0.5363754	0.5274497	0.5315032	0.5421448	0.5230766	0.5437756	0.54075795	0.54517823
0.0	0.5342619	0.5393952	0.53939867	0.5283613	0.5310266	0.54086304	0.52611166	0.54473907	0.54051346	0.54766214
0.0	0.53820336	0.54035383	0.5432934	0.52992415	0.5334973	0.5442148	0.5288237	0.54447633	0.5403849	0.5463914
0.0	0.53560245	0.53936225	0.5404123	0.5273383	0.53104365	0.53904164	0.52827686	0.54535896	0.540737	0.54531085
0.0	0.53756756	0.5425441	0.5409298	0.530145	0.53397316	0.54453427	0.52876997	0.5450868	0.540699	0.5469811
0.0	0.5354089	0.5395518	0.53809845	0.52846897	0.5321297	0.5403689	0.52470803	0.54156935	0.54066217	0.54577994
0.0	0.5345372	0.53795344	0.5380098	0.5277393	0.5322167	0.5414818	0.52487415	0.54265815	0.54036456	0.5461944
0.0	0.5370769	0.5402141	0.5381019	0.52812237	0.5315997	0.5412533	0.5249717	0.5429933	0.5416058	0.5455294
0.0	0.5374685	0.5392315	0.53957164	0.52867377	0.5325332	0.5419018	0.5268174	0.542363	0.5414535	0.5437837
0.0	0.5364453	0.5379849	0.53932923	0.5296778	0.5323731	0.54131407	0.52600485	0.54317594	0.54252934	0.54509866
0.0	0.536191	0.53875154	0.5377933	0.52870244	0.5313963	0.53999734	0.52388644	0.5430676	0.5414262	0.5444267
0.0	0.53729653	0.5388575	0.5379122	0.52751845	0.530111	0.53998864	0.52468985	0.54372853	0.54200274	0.5438622
0.0	0.5375399	0.5386637	0.54208857	0.53160703	0.53615594	0.5425196	0.5277788	0.54327106	0.542191	0.5461187
0.0	0.53495395	0.5402427	0.5382668	0.52898294	0.5337351	0.54218864	0.5255222	0.54422593	0.5442158	0.54782856
0.0	0.53605705	0.5389783	0.54160297	0.5310314	0.5361857	0.5408122	0.52594244	0.54390687	0.5400093	0.54700714
0.0	0.533698	0.53995806	0.54044396	0.52844197	0.5334089	0.54279673	0.5263021	0.54461324	0.5447076	0.5481891
0.0	0.5371285	0.5394034	0.5387771	0.52993816	0.53135145	0.54174596	0.5246973	0.54378605	0.541902	0.5449153
0.0	0.5354169	0.5381639	0.5405015	0.5303932	0.53332704	0.5429791	0.5260446	0.5441572	0.5414144	0.5461824
0.0	0.5348472	0.5375699	0.5377996	0.5279882	0.5316688	0.54044896	0.5240074	0.54283535	0.5410121	0.5455252
0.0	0.5361693	0.53869045	0.53948814	0.5283725	0.5329129	0.540568	0.5256939	0.5436083	0.5405579	0.54343647
0.0	0.5371932	0.5404991	0.5382586	0.5285216	0.53167486	0.5401808	0.5252927	0.54247797	0.53962827	0.5436489
0.0	0.53521866	0.5392169	0.53943634	0.52926195	0.53274995	0.54246414	0.52609926	0.5438139	0.5412142	0.54367137
0.0	0.534773	0.5379533	0.53944904	0.52965313	0.5326124	0.5406477	0.5244263	0.5448139	0.54126614	0.54577017
0.0	0.5343487	0.53888386	0.5383635	0.52810204	0.5324733	0.54032177	0.5256307	0.5440438	0.542054	0.54552543
0.0	0.53344387	0.53862983	0.5389289	0.52874	0.5329434	0.5403832	0.52536136	0.54326576	0.5395839	0.5450392
0.0	0.53443044	0.5378363	0.5395956	0.52933383	0.5347831	0.54112506	0.52496886	0.5435823	0.53982836	0.5459923
0.0	0.53499573	0.53811795	0.5373884	0.5276861	0.5323093	0.5397342	0.52447236	0.54293346	0.53893405	0.54469556
0.0	0.53460616	0.53877264	0.5401666	0.53051317	0.53376096	0.54071766	0.5255243	0.54352707	0.5420438	0.5453514
0.0	0.5343362	0.5390205	0.54072917	0.5299879	0.5329519	0.5421673	0.52547497	0.54303265	0.5407146	0.544315
0.0	0.5359078	0.53726333	0.5398559	0.52927953	0.53308743	0.54119194	0.5253974	0.5441552	0.5400293	0.5441092
0.0	0.53282535	0.5370975	0.54030526	0.5292738	0.5334555	0.5398847	0.52522784	0.5424667	0.53996843	0.545241
0.0	0.53582436	0.53917074	0.5400285	0.529811	0.5333162	0.5414704	0.5237908	0.5430803	0.5410697	0.5451816
0.0	0.5336139	0.5386299	0.54017174	0.52968097	0.5339799	0.5413032	0.5258387	0.5443134	0.54138565	0.5456828
0.0	0.5351189	0.5385501	0.53946894	0.528407	0.53263706	0.5426194	0.52590525	0.5441575	0.542838	0.54460186
0.0	0.5342166	0.538969	0.5406877	0.5287428	0.53209	0.5414913	0.5256855	0.5433818	0.5414573	0.5450152
0.0	0.5350939	0.5388365	0.5374482	0.52698606	0.5308818	0.54091555	0.52380615	0.54352087	0.5403658	0.54245025
0.0	0.53553176	0.538666	0.53754497	0.53014344	0.53365606	0.541184	0.52543235	0.542984	0.5408503	0.5447477
0.0	0.007974419	0.013054359	0.012821636	0.00889949	0.01198977	0.008104421	0.0116271945	0.0092934035	0.0015891653	0.013400678
0.0	0.01190827	0.01041706	0.009464831	0.00857434	0.008273488	0.0069204825	0.008983098	0.010941693	0.008202102	0.01313608
0.0	0.011696454	0.008953457	0.013303373	0.0067653824	0.0062323813	0.0074864286	0.007911617	0.008522545	0.011112897	0.011853071
0.0	0.535103	0.54069316	0.54060316	0.52945834	0.5334798	0.54170704	0.5253039	0.54345757	0.5409246	0.5462133
0.0	0.53360504	0.5400503	0.54017586	0.5288163	0.53309125	0.54110473	0.5267667	0.54301775	0.541278	0.5458981
0.0	0.533758	0.5392353	0.5388454	0.52935165	0.5320087	0.5409659	0.52478534	0.54420495	0.5402884	0.54533774
0.0	0.53404635	0.53992724	0.5394447	0.529922	0.5334735	0.54142505	0.52574635	0.5440281	0.54137766	0.546104
0.0	0.53417796	0.5384786	0.5383539	0.52926964	0.5329295	0.5402121	0.52381206	0.54228103	0.5415074	0.5454204
0.0	0.533295	0.5378335	0.5402433	0.5302143	0.5334735	0.5401081	0.5244536	0.5437438	0.5418403	0.5454254
0.0	0.534639	0.5397266	0.5395647	0.5295513	0.53317183	0.5414937	0.52621347	0.5427768	0.5406911	0.545586
0.0	0.53358454	0.5394763	0.53963625	0.52892536	0.5338074	0.5413503	0.52568305	0.54294586	0.5423105	0.5457875
0.0	0.5351571	0.53874105	0.5390843	0.5291522	0.53443956	0.54242754	0.52623534	0.5435859	0.5412266	0.544031
0.0	0.53455853	0.5391675	0.5404725	0.5296535	0.5329363	0.5412508	0.5262473	0.54322284	0.54152185	0.5445171
0.0	0.53388786	0.5377195	0.5394214	0.5291119	0.5327427	0.54066026	0.5248498	0.5429546	0.5406796	0.5454212
0.0	0.53406507	0.5382751	0.53935516	0.52940214	0.5329316	0.5401147	0.52379596	0.5451473	0.54120284	0.5466169
0.0	0.5335533	0.5388727	0.5393433	0.52986044	0.53410065	0.5401826	0.5251301	0.54268396	0.5403908	0.54488945
0.0	0.53461355	0.53840226	0.5397103	0.52978593	0.53351235	0.5400226	0.5253425	0.5424367	0.5391497	0.5442295
0.0	0.5347838	0.5384887	0.5383275	0.5296434	0.5333637	0.54085743	0.5252291	0.5439516	0.5403494	0.54435587
0.0	0.5357203	0.5383259	0.5387047	0.5295326	0.5331551	0.54157424	0.52474993	0.54347235	0.540807	0.54365224
0.0	0.5361663	0.53977966	0.5391886	0.53079414	0.5340486	0.54171276	0.52702796	0.54505736	0.54127896	0.54494125
0.0	0.5358645	0.53979224	0.53930116	0.5301046	0.53340757	0.54313326	0.52565646	0.5442956	0.5406576	0.5444378
0.0	0.53472525	0.5383652	0.5385442	0.53006744	0.533565	0.5423704	0.5249134	0.543865	0.54100764	0.5445897
0.0	0.53588474	0.53757423	0.5393497	0.5297621	0.5336573	0.5421863	0.5254753	0.5436967	0.5402694	0.5447626
0.0	0.5364754	0.53917253	0.53921425	0.5268664	0.53256553	0.5428882	0.52589566	0.5445798	0.54159236	0.54643476
0.0	0.53446865	0.53892577	0.53901416	0.5284205	0.53140634	0.54091203	0.52447605	0.54327285	0.5409107	0.5459704
0.0	0.08950845	0.10404887	0.09145028	0.076477066	0.091369845	0.082181245	0.08767622	0.09204102	0.10371258	0.10542175
0.0	0.08952495	0.1045598	0.091280624	0.07648515	0.0914124	0.081934385	0.087959945	0.09250144	0.10289204	0.105437264
0.0	0.08994066	0.10488958	0.09176103	0.076417886	0.09162111	0.082245104	0.08820861	0.09272042	0.10331155	0.1057054
0.0	0.08972802	0.10488271	0.09116717	0.07684904	0.091720805	0.08209432	0.087940745	0.09238575	0.103848144	0.10489618
0.0	0.089832805	0.10463605	0.09123477	0.076517925	0.09131156	0.08189067	0.087632515	0.09241598	0.10327213	0.10557137
0.0	0.089544445	0.10462955	0.09135401	0.07665403	0.091473386	0.082282625	0.08813603	0.09241787	0.10352615	0.10527278
0.0	0.08956645	0.09686307	0.07854895	0.09050449	0.09614632	0.09466109	0.09688785	0.09479368	0.09740426	0.08350582
0.0	0.089443624	0.097307935	0.07875694	0.09037201	0.09595099	0.09500768	0.09689026	0.09548895	0.09691868	0.083622925
0.0	0.08961845	0.09791349	0.079209715	0.09043879	0.09625681	0.0951878	0.09741593	0.09547783	0.09708634	0.08380832
0.0	0.08967776	0.09759447	0.078518845	0.09089727	0.09642473	0.09491803	0.097077355	0.095110245	0.09711519	0.083414264
0.0	0.08936116	0.09698912	0.078704305	0.09095351	0.096442804	0.09429679	0.09644357	0.09561175	0.09684645	0.08344825
0.0	0.089482434	0.097320415	0.07887216	0.09085835	0.09645917	0.095146775	0.09711746	0.09542462	0.09722196	0.0832917
0.0	0.1100457	0.08980345	0.09720933	0.07887576	0.09063296	0.08662111	0.08431849	0.09488013	0.10668158	0.108574644
0.0	0.10958558	0.09018748	0.09717297	0.07901069	0.090137586	0.08626631	0.08438736	0.09501924	0.10588986	0.10838521
0.0	0.110349424	0.09055201	0.097707875	0.07918916	0.09054793	0.086872295	0.08458464	0.09515056	0.10652367	0.108807825
0.0	0.11044419	0.09037389	0.097122125	0.07934767	0.09047237	0.086598545	0.08463454	0.094859324	0.10663278	0.10818891
0.0	0.11030775	0.08990962	0.097712435	0.07944803	0.090702154	0.08652721	0.08428302	0.09501605	0.106104076	0.10821546
0.0	0.1098396	0.09019303	0.097041816	0.07940963	0.09062198	0.08670803	0.084337175	0.094673835	0.10652258	0.10855159
0.0	0.096309066	0.09605459	0.10403221	0.096657194	0.11124712	0.0954436	0.10048642	0.094487086	0.09415261	0.108673215
0.0	0.09617717	0.09605487	0.10368965	0.096404	0.11040859	0.09459565	0.09997994	0.09465404	0.0933928	0.108066775
0.0	0.09631182	0.09631351	0.104584016	0.09635032	0.11149459	0.09562035	0.100636676	0.0951679	0.094020195	0.10909621
0.0	0.09644667	0.09670517	0.104080856	0.09664754	0.11081877	0.09519301	0.10034537	0.09458451	0.09396229	0.10830329
0.0	0.09632259	0.09579855	0.103619225	0.096719146	0.110954374	0.0947524	0.09986965	0.094638065	0.093829826	0.10815581
0.0	0.09586769	0.0960943	0.10388212	0.09677858	0.11151602	0.09561796	0.10017089	0.09490104	0.09411809	0.10879284
0.0	0.09313496	0.093532115	0.08631404	0.10202871	0.09570595	0.08734702	0.09577461	0.09687867	0.10655412	0.106814094
0.0	0.093181424	0.093968116	0.08610152	0.10173174	0.09520237	0.087388046	0.095802166	0.09661274	0.10594858	0.10614787
0.0	0.09324561	0.09436134	0.08705693	0.1018982	0.095872514	0.08756163	0.0964418	0.097082116	0.10587846	0.107028
0.0	0.09326497	0.093873985	0.08624974	0.10233002	0.09581677	0.08729851	0.09597782	0.09662483	0.1064014	0.10637059
0.0	0.09301768	0.0940789	0.08647137	0.10239465	0.09596679	0.0875089	0.09576405	0.096740246	0.10626504	0.10654487
0.0	0.09318925	0.09389646	0.08606584	0.102116995	0.09585065	0.08757252	0.09616801	0.09641137	0.106619336	0.10649454
0.0	0.08510148	0.096526496	0.09332121	0.10377914	0.101282164	0.08998542	0.10116547	0.10438171	0.11019364	0.11058305
0.0	0.08468656	0.09717798	0.09312491	0.10315625	0.10060497	0.08994021	0.10110219	0.10446304	0.10944472	0.109618574
0.0	0.084963046	0.097818494	0.09318906	0.103946015	0.101398446	0.09014517	0.101782665	0.10468067	0.110093564	0.11078042
0.0	0.08475029	0.097672924	0.09316183	0.10408353	0.10118561	0.090265825	0.10168782	0.10439725	0.11020217	0.11032733
0.0	0.084790416	0.09733207	0.09336938	0.10404852	0.10112379	0.08985527	0.10100005	0.104621336	0.11023767	0.11007513
0.0	0.084611505	0.09722351	0.09332924	0.10401487	0.10120381	0.09024628	0.10121403	0.10462343	0.11056657	0.11038272
0.0	0.10552738	0.104944944	0.10380284	0.10419065	0.106514595	0.09589461	0.10666872	0.0896869	0.111731954	0.11307166
0.0	0.10512286	0.10467172	0.10368837	0.10376869	0.106057845	0.09533067	0.10637312	0.089753024	0.11146994	0.11266623
0.0	0.10573871	0.10526597	0.10394994	0.10402887	0.106751345	0.09593331	0.106931224	0.08963753	0.11115362	0.11351758
0.0	0.1060068	0.10550299	0.10390813	0.104493156	0.10680759	0.09636188	0.10712115	0.08978496	0.11192909	0.113195404
0.0	0.10578237	0.10470681	0.10366201	0.10415312	0.10653245	0.095617875	0.10636056	0.08980411	0.11137184	0.11281783
0.0	0.10583439	0.105496645	0.10403265	0.104886204	0.1070672	0.09619303	0.10672875	0.08993196	0.11227943	0.11323233
0.0	0.0916139	0.004209951	0.09947141	0.1051225	0.095693275	0.08786837	0.07230549	0.09970052	0.09919257	0.0880742
0.0	0.09172466	0.004215712	0.100183286	0.105331264	0.09592725	0.087858416	0.07276722	0.09994349	0.0994223	0.088203825
0.0	0.091535695	0.004197075	0.099477455	0.104672365	0.095253035	0.08804223	0.07191943	0.09962837	0.099571235	0.08793401
0.0	0.09979351	0.102762096	0.096426845	0.08536321	0.104069345	0.09769249	0.0867051	0.102062225	0.10153256	0.11156512
0.0	0.10014149	0.10287686	0.09687573	0.08556232	0.10420805	0.09768532	0.08662714	0.10214454	0.10160818	0.111191906
0.0	0.09982286	0.10293904	0.096973814	0.08523227	0.10445798	0.09801895	0.0869524	0.10261996	0.1014552	0.11174011
0.0	0.09997792	0.10341879	0.09687347	0.08531868	0.10414204	0.097746685	0.08674245	0.1023185	0.10100377	0.11153313
0.0	0.09989863	0.102774754	0.09667687	0.08570444	0.1044042	0.09765738	0.086557694	0.10238386	0.10158368	0.110810556
0.0	0.09960599	0.102525935	0.09669028	0.08527669	0.10397695	0.097724564	0.08626305	0.10221436	0.10122873	0.111093596
0.0	0.099946946	0.10269125	0.09680933	0.085075304	0.10352509	0.09762534	0.0865822	0.102416344	0.101566754	0.11117689
0.0	0.09990103	0.10233027	0.0971951	0.08551467	0.10424549	0.09794261	0.0864884	0.102632366	0.10165568	0.11113693
0.0	0.08619674	0.08929082	0.08450819	0.08958412	0.10374351	0.10579791	0.10117289	0.090839714	0.09246266	0.0988347
0.0	0.086512685	0.08997943	0.08497218	0.08956129	0.10368713	0.10627418	0.10147423	0.090933405	0.09184518	0.09860405
0.0	0.08661549	0.08925114	0.08518861	0.08915647	0.10349623	0.106665894	0.10139008	0.09095071	0.09205532	0.09873624
0.0	0.1148362	0.08856825	0.095752135	0.107846424	0.09446518	0.07924763	0.10951957	0.100264475	0.1002229	0.09635715
0.0	0.092091136	0.090344675	0.09562727	0.10587083	0.100495666	0.09890629	0.10979688	0.094797604	0.095857345	0.10024516
0.0	0.092441194	0.090103626	0.095751725	0.106011	0.100533076	0.098862424	0.11009096	0.0952499	0.095765516	0.100164466
0.0	0.092580065	0.09037807	0.09568847	0.10549312	0.100732684	0.09896523	0.11024253	0.095144	0.095505364	0.10035775
0.0	0.092576504	0.09075079	0.0961007	0.1059505	0.10079801	0.09853453	0.10979606	0.094862066	0.095504664	0.1000179
0.0	0.09202174	0.090914726	0.095853664	0.106063336	0.100400336	0.0986636	0.11031685	0.09545778	0.095670536	0.100279115
0.0	0.0921731	0.09043247	0.09595169	0.10579739	0.100827746	0.098937556	0.11024068	0.09508061	0.095308974	0.09988328
0.0	0.09203655	0.09033874	0.0953408	0.105588324	0.100371934	0.09894035	0.10944528	0.09466552	0.09578843	0.09999442
0.0	0.09203356	0.09003379	0.09538531	0.10538681	0.10025109	0.09843919	0.10960456	0.09533836	0.09532637	0.100118674
0.0	0.092141815	0.09026402	0.09540882	0.105527475	0.100211985	0.09848494	0.10955805	0.095185004	0.095582895	0.09988689
0.0	0.092485674	0.09001813	0.09589542	0.10573234	0.1005615	0.09866493	0.10999729	0.09491285	0.0957317	0.100258596
0.0	0.08616929	0.09006196	0.080977134	0.10202755	0.09959006	0.08642807	0.10890256	0.08724192	0.103579156	0.09313345
0.0	0.085842885	0.08974364	0.080478296	0.10186234	0.09929841	0.08682542	0.10864947	0.0870948	0.103554964	0.09304394
0.0	0.08576817	0.0893514	0.08085768	0.10158087	0.09927039	0.08671279	0.10851268	0.08703512	0.103765406	0.09293614
0.0	0.083563134	0.1003903	0.08248181	0.1023854	0.09164389	0.08254795	0.10124508	0.0955946	0.10075035	0.11041025
0.0	0.08340697	0.10090124	0.082121596	0.10211712	0.09128345	0.082767345	0.10165823	0.09616037	0.10108003	0.11024312
0.0	0.08379691	0.10026772	0.08231278	0.10243121	0.09181503	0.08273211	0.10137657	0.09609327	0.10111343	0.110909745
0.0	0.08376946	0.099748135	0.082514085	0.10234207	0.09141316	0.08259596	0.10124227	0.09587985	0.10129374	0.11079447
0.0	0.08705733	0.0960007	0.09038062	0.10312939	0.09601752	0.087476425	0.10447554	0.10368334	0.08684505	0.10231456
0.0	0.08703342	0.09557879	0.090588816	0.10322596	0.09524161	0.08723354	0.104133114	0.10385855	0.0870919	0.1022792
0.0	0.08708799	0.095252365	0.09065367	0.1032428	0.09564361	0.08703594	0.10371841	0.103109784	0.08705373	0.10215915
0.0	0.08099431	0.110261075	0.067798756	0.115168296	0.09204818	0.09466092	0.11044834	0.095909655	0.10359672	0.10429497
0.0	0.08094625	0.110739626	0.06803218	0.11516293	0.0924653	0.094495796	0.110697255	0.09624158	0.103294484	0.1041456
0.0	0.08094038	0.1102779	0.067976125	0.11476785	0.09212722	0.09487364	0.11032163	0.09665442	0.103568025	0.10509309
0.0	0.08776993	0.09695079	0.09826765	0.0997059	0.09757262	0.097319745	0.11430095	0.08766043	0.10635861	0.109967664
0.0	0.095049836	0.10744378	0.101880774	0.09648555	0.09161845	0.09198635	0.11045648	0.09018894	0.08325132	0.09553867
0.0	0.08303622	0.09509213	0.08085405	0.07859436	0.0801868	0.09962794	0.10361728	0.09648368	0.08364454	0.105514914
0.0	0.08349308	0.0948527	0.08096209	0.07854083	0.08003543	0.099235006	0.10352093	0.09675956	0.08320038	0.104965955
0.0	0.083191365	0.09518457	0.08115589	0.078469075	0.08037743	0.09977475	0.10376179	0.09699962	0.08361253	0.105263114
0.0	0.08325792	0.0954481	0.08116523	0.07864926	0.08014541	0.09932387	0.10354303	0.097079486	0.083284914	0.10490795
0.0	0.08321738	0.095305465	0.08106751	0.0784672	0.080035254	0.09965606	0.10361768	0.097151235	0.08346851	0.105123036
0.0	0.08348374	0.09480427	0.08096993	0.07837775	0.07995489	0.09949154	0.103246	0.09681025	0.083423086	0.10509287
0.0	0.0831616	0.0947333	0.08111364	0.07831183	0.08019667	0.09928574	0.10314838	0.09724201	0.08375115	0.105073586
0.0	0.08318738	0.09520963	0.08107933	0.07874606	0.080415875	0.09956559	0.10368956	0.09682172	0.08357557	0.10473753
0.0	0.08343364	0.094665356	0.08123664	0.07883816	0.080415875	0.099508986	0.10322197	0.09663085	0.08363636	0.105205484
0.0	0.09023413	0.096808665	0.090663284	0.09709704	0.09527446	0.09532041	0.08609642	0.10496795	0.09900233	0.12233486
0.0	0.09077125	0.09585282	0.09093175	0.09696105	0.09501654	0.09530322	0.08577552	0.10445545	0.09921216	0.12288005
0.0	0.087283105	0.09144409	0.10489665	0.09055076	0.10282035	0.11006221	0.094802044	0.10597921	0.09014333	0.119333506
0.0	0.09372423	0.09869869	0.083741754	0.08402748	0.094573475	0.11447721	0.09229442	0.11943437	0.09417538	0.105453484
0.0	0.09345775	0.09925502	0.08392614	0.08393603	0.09492799	0.11494475	0.09270459	0.12011232	0.09434806	0.10608373
0.0	0.09798856	0.09890098	0.09488338	0.09601332	0.0972728	0.08705998	0.113421425	0.07962874	0.09157689	0.102729544
0.0	0.09780107	0.098434	0.09484993	0.09595283	0.097181626	0.08679014	0.11275201	0.07933336	0.09160894	0.102216914
0.0	0.08836328	0.09425964	0.10109525	0.0949589	0.09580043	0.092854746	0.106695235	0.09387328	0.11592942	0.110997684
0.0	0.08880644	0.09358224	0.101424515	0.095274836	0.09611269	0.09262534	0.10647997	0.093830295	0.11618584	0.1106515
0.0	0.08572398	0.083823346	0.08205004	0.08448457	0.08235603	0.10412791	0.090040505	0.10766543	0.09000362	0.11216687
0.0	0.093968436	0.09712069	0.1071564	0.0981216	0.09773337	0.102602236	0.100224994	0.08857474	0.08356433	0.09422234
0.0	0.09472141	0.09717453	0.107664034	0.098228596	0.09759231	0.10238529	0.10104847	0.08865517	0.083551615	0.09409829
0.0	0.094419345	0.09727724	0.10757695	0.09823384	0.09816116	0.102751836	0.100962274	0.089110166	0.0838549	0.094518796
0.0	0.09429009	0.0973009	0.107654616	0.098366186	0.097862706	0.102005646	0.100331575	0.08887022	0.08351364	0.0939641
0.0	0.09412154	0.09706454	0.10756259	0.09771382	0.09737302	0.10225009	0.10041903	0.089148134	0.083688065	0.09434345
0.0	0.09454405	0.09657654	0.1079404	0.09843937	0.09771086	0.102424294	0.10009401	0.088816956	0.08353533	0.09396933
0.0	0.10386046	0.09248847	0.10794791	0.09535629	0.09580887	0.10191084	0.10193757	0.09208539	0.09509625	0.10787657
0.0	0.103473425	0.09255261	0.107550405	0.09552458	0.09587069	0.10207828	0.10207883	0.09226335	0.0955267	0.1079623
0.0	0.10365879	0.09157903	0.107480146	0.094995506	0.095459506	0.102050595	0.10162611	0.09158508	0.09509588	0.10793168
0.0	0.10114924	0.09271593	0.10986933	0.10997012	0.094682835	0.07585032	0.108162396	0.091594145	0.096540555	0.0931268
0.0	0.087263785	0.092320934	0.0996763	0.09050237	0.08705138	0.107351705	0.09781656	0.10716167	0.099480376	0.1014543
0.0	0.08734381	0.09195629	0.1000197	0.09026357	0.08677245	0.107839726	0.0978674	0.10775608	0.099949814	0.101626575
0.0	0.08739521	0.091514096	0.1000326	0.09070827	0.0870705	0.10769448	0.09764288	0.10748971	0.09966667	0.101462916
0.0	0.007888024	0.013036353	0.0128218485	0.008925925	0.012038639	0.008069057	0.011648361	0.009272822	0.0015744339	0.013432286
0.0	0.5353603	0.5386863	0.5378293	0.5287527	0.5325721	0.54108405	0.52488375	0.54430634	0.5418717	0.54506415
0.0	0.5347708	0.5380195	0.54027504	0.52776355	0.5321088	0.54201156	0.5259936	0.5458875	0.542123	0.5462164
0.0	0.53533864	0.5394475	0.54019266	0.52783227	0.5325858	0.54180986	0.5265229	0.54469955	0.5417255	0.5460048
0.0	0.09964209	0.1086178	0.093901925	0.10040102	0.11121328	0.09823561	0.11594047	0.09902015	0.093388595	0.11149495
0.0	0.5365886	0.5390409	0.53948766	0.5287128	0.5321655	0.5415512	0.52588826	0.5443082	0.5410067	0.54591703
0.0	0.5358331	0.5388621	0.5392673	0.53021574	0.5330852	0.5417468	0.5251168	0.5440942	0.5417809	0.54472435
0.0	0.53409785	0.5396196	0.53837013	0.52833325	0.5313364	0.54101914	0.525481	0.54422975	0.53999335	0.5459784
0.0	0.53484756	0.53844696	0.5408099	0.5309306	0.53336847	0.5429208	0.5255874	0.54486346	0.5432609	0.5453818
0.0	0.53425527	0.53707296	0.5388003	0.52854216	0.53233904	0.54031056	0.5250919	0.542669	0.5423561	0.5441996
0.0	0.5354333	0.53795505	0.5390265	0.5304457	0.5339304	0.540401	0.5256198	0.54428184	0.5432404	0.54576963
0.0	0.5351838	0.53819567	0.5381541	0.5290696	0.53242004	0.54079795	0.52547354	0.5438259	0.54370433	0.54489523
0.0	0.5344434	0.5391224	0.53787667	0.5290563	0.5321248	0.5413483	0.525529	0.5450435	0.54233897	0.5444118
0.0	0.5359689	0.53919625	0.53743535	0.5284278	0.5310494	0.5411851	0.5258172	0.5422642	0.5398317	0.5455331
0.0	0.534986	0.53891253	0.5361079	0.52845967	0.53137475	0.54081136	0.52501357	0.5422628	0.54052407	0.5448508
0.0	0.5345145	0.5383791	0.5380656	0.5276683	0.53100395	0.5415535	0.5259014	0.5435286	0.54072523	0.5457727
0.0	0.5349688	0.53952146	0.53799975	0.52772325	0.5313857	0.5413921	0.52632487	0.5425775	0.540407	0.54560333
0.0	0.53524166	0.53852266	0.5412659	0.5288184	0.5326859	0.5412252	0.52496684	0.54249126	0.54268503	0.5449612
0.0	0.5343367	0.538336	0.538642	0.52866644	0.53264	0.54138803	0.52420986	0.5446304	0.54298687	0.5447554
0.0	0.5363841	0.5398327	0.5394029	0.5293268	0.53323716	0.54217905	0.52747333	0.54327697	0.5400801	0.5457079
0.0	0.53605825	0.5384692	0.53927195	0.5285655	0.5323107	0.5402808	0.52570766	0.54212916	0.5407126	0.5470593
0.0	0.5362916	0.5387758	0.53988427	0.52855045	0.53209084	0.54121923	0.52488554	0.54398996	0.5386288	0.5461313
0.0	0.53629845	0.5397434	0.5386723	0.529065	0.5345786	0.5432521	0.5268797	0.5449571	0.54023486	0.5451455
0.0	0.5349142	0.539336	0.5386244	0.52849495	0.5329679	0.54128784	0.5244492	0.54570055	0.54075927	0.54658645
0.0	0.53506416	0.5402805	0.5392541	0.5288792	0.53421974	0.5411132	0.52546114	0.5449384	0.5413405	0.5464508
0.0	0.53589594	0.5374559	0.5391014	0.5279827	0.53298026	0.5407943	0.52477616	0.5441577	0.54189944	0.5450156
0.0	0.53516555	0.5397371	0.5402072	0.5283765	0.5329535	0.5426073	0.5248117	0.5442661	0.542477	0.5457178
0.0	0.5365865	0.53937626	0.5394992	0.52750933	0.53190184	0.5419501	0.52671623	0.54405665	0.54193944	0.5455745
0.0	0.5386328	0.5382496	0.538297	0.52925944	0.53268784	0.54186714	0.5252393	0.542884	0.53945833	0.54348356
0.0	0.5350392	0.53640753	0.53843385	0.52865595	0.5322714	0.5423614	0.5234593	0.5419917	0.5411582	0.5453265
0.0	0.5354177	0.5394239	0.53962404	0.5303842	0.53343326	0.54175764	0.52652735	0.54363817	0.5428242	0.54647124
0.0	0.5351457	0.54002464	0.53908885	0.5287141	0.53311086	0.54048747	0.526451	0.5427051	0.5416848	0.5446031
0.0	0.5355985	0.5399481	0.53950256	0.5297922	0.5334619	0.5414379	0.5248583	0.54330635	0.54155964	0.5453941
0.0	0.5348072	0.53976136	0.53910905	0.5278804	0.53263843	0.54069626	0.5259672	0.54395527	0.54094744	0.54622346
0.0	0.53666234	0.5398575	0.5377649	0.5288553	0.53010726	0.540478	0.5244034	0.54451287	0.5405674	0.5454418
0.0	0.5360523	0.53911245	0.5398635	0.52845097	0.53303915	0.5427378	0.525171	0.5433191	0.5412546	0.5453331
0.0	0.20316622	0.22082402	0.21830529	0.21486957	0.23709264	0.19915469	0.22576745	0.16524948	0.23756564	0.20049462
0.0	0.0075510927	0.008846289	0.009412977	0.010942771	0.013970817	0.009926563	0.011446157	0.007486343	0.0105137965	0.01155083
0.0	0.535892	0.53713256	0.5361546	0.53046536	0.53488517	0.54048955	0.52517134	0.5424759	0.5403204	0.5452876
0.0	0.53696764	0.5373637	0.5407499	0.5298137	0.5336545	0.5416205	0.5268579	0.54435176	0.54068565	0.5449509
0.0	0.5356716	0.53898287	0.53997463	0.5291676	0.5327296	0.54163575	0.5242147	0.54507023	0.54122865	0.5449226
0.0	0.5360986	0.5370532	0.53785694	0.5290615	0.5330269	0.54074925	0.52470666	0.5443191	0.54121065	0.544008
0.0	0.1076025	0.12246166	0.11920922	0.11826964	0.13995732	0.101451784	0.13090591	0.07423337	0.13722585	0.102221824
0.0	0.5349749	0.53927946	0.5398425	0.52781063	0.5319451	0.54169405	0.52554315	0.54260725	0.5413022	0.545043
0.0	0.534974	0.5378246	0.5381562	0.5281598	0.532571	0.5401536	0.525246	0.54301715	0.5403581	0.5445149
0.0	0.123230994	0.15159668	0.13867773	0.16369154	0.15955554	0.16533186	0.15475394	0.15160283	0.12171599	0.12904088
0.0	0.018819997	0.024322437	0.022515731	0.020533234	0.027367685	0.02188442	0.023025934	0.01937035	0.028614786	0.028185647
0.0	0.0187712	0.02289072	0.019815223	0.023711914	0.028624434	0.024862686	0.024916545	0.019960577	0.027079858	0.023035964
0.0	0.019915516	0.022552118	0.025156545	0.025020147	0.032422394	0.024916302	0.025749743	0.019852566	0.026336644	0.02892517
0.0	0.019465793	0.02221775	0.021439161	0.026249997	0.028476743	0.02319019	0.024777822	0.020248266	0.029424643	0.028388487
0.0	0.017875457	0.022840243	0.022962136	0.02664928	0.029862018	0.023755522	0.025964126	0.021617582	0.030285204	0.02925042
0.0	0.021662274	0.02442433	0.025247172	0.026809786	0.03131142	0.025072597	0.027064292	0.018933248	0.030605428	0.029986855
0.0	0.039390236	0.04464594	0.04424229	0.04225227	0.05456504	0.047212087	0.042280506	0.040700365	0.050879266	0.05311933
0.0	0.041575443	0.03738925	0.046519965	0.04013406	0.053634	0.05511894	0.0526821	0.039039027	0.052901085	0.04944017
0.0	0.038194492	0.043405946	0.045777094	0.052986674	0.052465454	0.04631796	0.0464743	0.035154212	0.049875077	0.056035083
0.0	0.15905598	0.17623428	0.17380771	0.17089945	0.1935458	0.1540699	0.18340509	0.121911734	0.19298573	0.15439935
0.0	0.5354206	0.53888744	0.5397791	0.5274526	0.53227407	0.5432473	0.52505016	0.54528844	0.54029715	0.5454958
0.0	0.5359305	0.54045975	0.5419454	0.52794766	0.53171515	0.5433561	0.5245434	0.54281545	0.53927207	0.5457566
0.0	0.5358949	0.5398584	0.54004925	0.52869844	0.533237	0.54259753	0.5256514	0.54433835	0.5423909	0.5466414
0.0	0.5360882	0.54048944	0.54182255	0.5278683	0.5334821	0.54402614	0.5270887	0.5445262	0.54054016	0.5466715
0.0	0.5354537	0.5383009	0.54137325	0.5306726	0.5341597	0.543022	0.525098	0.5457075	0.54176325	0.54647344
0.0	0.53526986	0.5379411	0.53795207	0.52874094	0.53241736	0.5408591	0.52489316	0.54367095	0.5407766	0.54535913
0.0	0.53486145	0.53752357	0.538095	0.5281769	0.53211784	0.5414676	0.5255106	0.54355305	0.5412509	0.5445654
0.0	0.53498036	0.5389107	0.5391139	0.5306038	0.5329347	0.5421257	0.5251185	0.54345644	0.54032534	0.546014
0.0	0.5347522	0.5389624	0.5377499	0.52977467	0.53231525	0.54165083	0.52418333	0.54316205	0.5396	0.54587674
0.0	0.53552544	0.5386591	0.53896064	0.5291141	0.5326735	0.54182225	0.5261233	0.5439897	0.54055226	0.5447531
0.0	0.021015085	0.020134084	0.01575932	0.02132949	0.027050389	0.018345239	0.022295777	0.026215712	0.027298437	0.026436102
0.0	0.5354626	0.53756714	0.53745234	0.5282216	0.5322519	0.5409556	0.52434736	0.5432762	0.54140735	0.545713
0.0	0.5357009	0.53847283	0.53810686	0.52925557	0.5328666	0.54124683	0.5252621	0.5433421	0.5405552	0.5459393
0.0	0.535194	0.5392349	0.53793603	0.52972895	0.53316975	0.54172707	0.5249708	0.5436556	0.5406675	0.54650235
0.0	0.5355642	0.5375903	0.53832257	0.5286188	0.5320592	0.5414247	0.52449316	0.54368526	0.5416629	0.54611444
0.0	0.5361406	0.5390347	0.53899646	0.52953184	0.53311753	0.5423658	0.5247212	0.54368335	0.54214954	0.54462284
0.0	0.5360979	0.5385309	0.5389854	0.5287572	0.53199345	0.5419846	0.5250592	0.5440225	0.5409225	0.5457343
0.0	0.53533566	0.5387876	0.53810066	0.5294636	0.5325616	0.54245704	0.5253264	0.5430035	0.54114854	0.54573655
0.0	0.5359945	0.53877866	0.5383063	0.52866685	0.53207517	0.5410723	0.52454615	0.5437084	0.54097766	0.546271
0.0	0.53521556	0.5384961	0.5376826	0.5292546	0.53288436	0.54152644	0.5243054	0.54388285	0.5412196	0.54585236
0.0	0.53574884	0.5386612	0.5383456	0.52856994	0.5327481	0.54189384	0.5253359	0.5439109	0.5403946	0.5454105
0.0	0.2097144	0.19401342	0.21193106	0.20063485	0.18882017	0.20842837	0.19564529	0.1744413	0.20398478	0.19116904
0.0	0.5357386	0.5385989	0.5389884	0.52827996	0.5334152	0.5418867	0.5254616	0.5436853	0.5411976	0.5453252
0.0	0.5359072	0.5376489	0.5384858	0.5299503	0.5319658	0.54114217	0.52447116	0.5432794	0.54122114	0.54499865
0.0	0.53567594	0.5386572	0.53779155	0.52948606	0.53250057	0.5415887	0.5251173	0.543105	0.54171145	0.5462697
0.0	0.5356301	0.538637	0.53750163	0.5287743	0.53227216	0.54128397	0.52446586	0.54335874	0.5409951	0.5453042
0.0	0.5358298	0.5378322	0.5378995	0.5290452	0.53336334	0.5416462	0.5248316	0.543244	0.540525	0.5461583
0.0	0.5351038	0.53768647	0.5367897	0.52877396	0.5322089	0.5409513	0.523969	0.54277796	0.54073125	0.54473555
0.0	0.535518	0.538057	0.53877926	0.5290779	0.5328458	0.54172164	0.5254334	0.54410106	0.54200196	0.5459844
0.0	0.5359166	0.5382598	0.53779066	0.52878094	0.53255457	0.5413278	0.52525073	0.54355526	0.54158205	0.54526883
0.0	0.5354677	0.5373117	0.5382299	0.52861047	0.5321689	0.54083765	0.5242366	0.54327464	0.5413637	0.5451169
0.0	0.53475726	0.5382667	0.5385493	0.5288243	0.5324607	0.5412087	0.5249615	0.543276	0.5414605	0.54617417
0.0	0.53625005	0.5384605	0.5379783	0.5283071	0.5321357	0.54120415	0.52531964	0.5434562	0.54022753	0.54568636
0.0	0.5351153	0.5379205	0.5372343	0.529477	0.5328404	0.541601	0.5249057	0.5429303	0.54148895	0.54593045
0.0	0.5350626	0.53898054	0.5391506	0.52919996	0.53290457	0.5419913	0.52564126	0.5442695	0.54150057	0.5458113
0.0	0.5354585	0.5384102	0.5375488	0.52844685	0.53276914	0.54060256	0.5253024	0.54271454	0.5408745	0.5448456
0.0	0.53602046	0.5396404	0.539627	0.5295146	0.53461283	0.54324585	0.52765745	0.5444829	0.54018736	0.5461993
0.0	0.5352994	0.538718	0.53935564	0.53028023	0.532837	0.54162526	0.5248251	0.5438175	0.54151314	0.5455327
0.0	0.53433526	0.5403694	0.53843516	0.52898574	0.5312034	0.54080147	0.5252353	0.5442329	0.54073703	0.5456368
0.0	0.53563523	0.53915894	0.5384418	0.53024435	0.53323406	0.54172	0.52627397	0.54342186	0.54074335	0.54353315
0.0	0.5365091	0.53883886	0.5383658	0.5301255	0.5338312	0.5424	0.5254783	0.5436503	0.53969485	0.54474795
0.0	0.5355708	0.5392728	0.5369093	0.52932525	0.5326895	0.5411436	0.5256279	0.54311883	0.5401226	0.5427751
0.0	0.53569454	0.53842306	0.5395027	0.52990586	0.53281724	0.5427441	0.5269622	0.5428642	0.5416518	0.5451364
0.0	0.5364465	0.5389843	0.5363037	0.5290308	0.53404707	0.5413741	0.5244471	0.54413056	0.5407872	0.5456598
0.0	0.53763777	0.54025126	0.53625906	0.52739066	0.5301937	0.5409449	0.52344847	0.5415002	0.5410721	0.5450533
0.0	0.5357042	0.5393156	0.53649926	0.52731633	0.5317965	0.5397538	0.52374566	0.5411487	0.54217887	0.5460147
0.0	0.5364324	0.53909445	0.54019284	0.5292733	0.53266084	0.542448	0.52599096	0.5434365	0.5430649	0.5454586
0.0	0.53700125	0.5392156	0.54056	0.52970177	0.5332155	0.54271394	0.5265013	0.54365814	0.54322857	0.54479927
0.0	0.53556	0.5389087	0.5392939	0.5294443	0.53307366	0.5423657	0.525	0.54385	0.5412213	0.54621416
0.0	0.53556	0.5389087	0.5392939	0.5294443	0.53307366	0.5423657	0.525	0.54385	0.5412213	0.54621416
0.0	0.53705704	0.5379234	0.539086	0.52871805	0.5330166	0.54183984	0.52437687	0.5444041	0.53892314	0.5463873
0.0	0.5363256	0.5375178	0.5399159	0.5302774	0.5338253	0.5422394	0.52584845	0.5435138	0.5409902	0.5463609
0.0	0.53592014	0.53589267	0.53746605	0.52975655	0.5330662	0.54263806	0.52472836	0.543541	0.53884375	0.5445738
0.0	0.53587884	0.5383048	0.5395745	0.5308301	0.53359777	0.5430432	0.5258403	0.54362327	0.5395683	0.5445766
0.0	0.5350059	0.5385294	0.53774893	0.5286328	0.53223616	0.5396142	0.5242701	0.54293245	0.540567	0.5446793
0.0	0.5359183	0.53815013	0.5367223	0.5283421	0.532124	0.5401867	0.52359456	0.5431336	0.5405845	0.5443886
0.0	0.5367483	0.538707	0.5388229	0.53065336	0.533655	0.5411566	0.52554655	0.5426144	0.5404644	0.5455167
0.0	0.53783554	0.53906465	0.5386991	0.52932066	0.53270185	0.5406121	0.52556765	0.543719	0.5395946	0.54530007
0.0	0.534189	0.53940713	0.5389736	0.52780974	0.53194386	0.54137	0.5251526	0.5443676	0.5400425	0.5452852
0.0	0.5374299	0.54185843	0.53900456	0.5264538	0.5317771	0.5424294	0.5263244	0.543823	0.53968096	0.544987
0.0	0.538941	0.54031223	0.5393171	0.527338	0.5282741	0.54307455	0.5250031	0.5448716	0.53921354	0.54231834
0.0	0.028544787	0.025649033	0.02356591	0.026762674	0.028371125	0.023098622	0.026128542	0.023489429	0.027416136	0.029122276
0.0	0.5351821	0.5391411	0.5400584	0.52947396	0.5324904	0.5417448	0.5256076	0.5437649	0.5420665	0.54516834
0.0	0.5351821	0.5391411	0.5400584	0.52947396	0.5324904	0.5417448	0.5256076	0.5437649	0.5420665	0.54516834
0.0	0.5356155	0.5395288	0.5381531	0.5286136	0.5337633	0.54299355	0.5264883	0.543479	0.5403206	0.5440534
0.0	0.5355757	0.5392563	0.5411408	0.5311513	0.53361124	0.5423534	0.5259491	0.54341245	0.54213876	0.54371655
0.0	0.5334185	0.5382345	0.5395205	0.5302845	0.5325581	0.5418192	0.5262102	0.5438387	0.5416981	0.5457
0.0	0.53451985	0.53800154	0.53949195	0.5310071	0.53372836	0.542118	0.52589756	0.5435609	0.5421503	0.54537636
0.0	0.53451985	0.53800154	0.53949195	0.5310071	0.53372836	0.542118	0.52589756	0.5435609	0.5421503	0.54537636
0.0	0.5355757	0.5392563	0.5411408	0.5311513	0.53361124	0.5423534	0.5259491	0.54341245	0.54213876	0.54371655
0.0	0.53423643	0.5402851	0.53916365	0.5312167	0.5305952	0.54028064	0.52587074	0.54450995	0.54214424	0.5449346
0.0	0.5352912	0.5378456	0.53896916	0.531674	0.5341216	0.5412094	0.5243004	0.54342514	0.5418683	0.5429311
0.0	0.5334455	0.5388908	0.53823787	0.53017807	0.5328227	0.541597	0.52447516	0.5444983	0.5412445	0.54441774
0.0	0.5358404	0.5395852	0.54038435	0.53111315	0.53463495	0.5433277	0.5255135	0.5437413	0.5427668	0.5464452
0.0	0.53607345	0.5387532	0.5377014	0.52904916	0.53211385	0.54107106	0.5235272	0.542761	0.5407614	0.5435384
0.0	0.53622204	0.5377727	0.5382126	0.5294417	0.53116393	0.5399944	0.5244502	0.5431119	0.5414312	0.54376674
0.0	0.535969	0.53900975	0.53881407	0.52931356	0.53274643	0.54201025	0.52528983	0.5436316	0.5416522	0.5454844
0.0	0.5352189	0.5390378	0.5396438	0.5293319	0.5320726	0.54212946	0.525212	0.5430796	0.54056174	0.5460381
0.0	0.53577167	0.5386077	0.5394939	0.52898973	0.53225106	0.5422401	0.5243987	0.5429664	0.54138625	0.54651684
0.0	0.53533584	0.5382508	0.5391024	0.52951175	0.53260976	0.5421246	0.5256574	0.54332054	0.54123867	0.54588646
0.0	0.5355797	0.53955877	0.5390717	0.5299165	0.5329266	0.54237294	0.5250714	0.54387814	0.54157543	0.54610306
0.0	0.5352361	0.5390929	0.53805965	0.5290255	0.53226304	0.5410697	0.5241541	0.5435274	0.5413016	0.5464129
0.0	0.53638446	0.53867686	0.54081666	0.52922094	0.5335908	0.5424496	0.5264297	0.54275614	0.5414359	0.5445409
0.0	0.53464085	0.5388631	0.53805774	0.526411	0.5301856	0.5403888	0.5240135	0.54118365	0.5396072	0.54535013
0.0	0.5336965	0.5377174	0.5391033	0.5285953	0.5336196	0.54001355	0.522114	0.54279065	0.53882176	0.5448008
0.0	0.5346453	0.5374147	0.53992456	0.530216	0.53412676	0.5413265	0.52471745	0.5427069	0.5409395	0.5455678
0.0	0.5327541	0.53901523	0.5387181	0.5286518	0.5334842	0.5410984	0.52456194	0.5451869	0.53965163	0.5439065
0.0	0.02539652	0.027333582	0.02869271	0.030734131	0.026461605	0.024971617	0.03798729	0.026104502	0.028298132	0.031706378
0.0	0.5350875	0.53855526	0.537737	0.52837014	0.5327411	0.54027617	0.52421236	0.5424587	0.5420975	0.54805845
0.0	0.53632605	0.53729296	0.53630656	0.52811927	0.532783	0.5403293	0.5256076	0.5423093	0.54206717	0.54282326
0.0	0.53565526	0.53911495	0.538274	0.5298725	0.5334357	0.5414067	0.5248063	0.5433075	0.54086584	0.5442351
0.0	0.53520924	0.5392722	0.53716356	0.5286382	0.5314387	0.5411467	0.52331954	0.5423718	0.54036725	0.5449031
0.0	0.53573227	0.53937465	0.53882146	0.52853054	0.5316364	0.5405557	0.5235199	0.5432811	0.5409479	0.5461163
0.0	0.5357644	0.5392405	0.5399709	0.5296087	0.5323917	0.54124975	0.52458787	0.5435517	0.5414035	0.54620564
0.0	0.53686464	0.5396337	0.53704953	0.526237	0.53141433	0.5415856	0.5247775	0.5428214	0.5398331	0.5439254
0.0	0.53680116	0.53736085	0.53776926	0.52787864	0.53170365	0.54221386	0.5246667	0.54342514	0.540622	0.54435563
0.0	0.53554976	0.5392613	0.5372697	0.52857673	0.53199416	0.5414838	0.52382576	0.5427135	0.54058486	0.54551154
0.0	0.53561074	0.53911215	0.5383098	0.5285918	0.5331201	0.5423772	0.5255341	0.543497	0.541589	0.54598933
0.0	0.5355087	0.5392736	0.5406131	0.52917284	0.5312169	0.5417952	0.5243272	0.5431296	0.54017764	0.5450646
0.0	0.5345867	0.53938013	0.5398398	0.5278739	0.53111744	0.54052323	0.5245333	0.5428045	0.5406065	0.5464006
0.0	0.5356778	0.5377713	0.53897506	0.52726895	0.5304923	0.539051	0.5249537	0.5427502	0.5397623	0.5421911
0.0	0.5356358	0.5374417	0.5398605	0.52955306	0.5325636	0.5408455	0.52613676	0.5426867	0.54140955	0.5442636
0.0	0.53504854	0.53981495	0.5402154	0.5296308	0.5327574	0.5419589	0.5261163	0.54409164	0.5404952	0.54385173
0.0	0.5352154	0.5375279	0.53835475	0.5271529	0.530779	0.54076004	0.52398235	0.5444008	0.53990823	0.54325557
0.0	0.5352154	0.5375279	0.53835475	0.5271529	0.530779	0.54076004	0.52398235	0.5444008	0.53990823	0.54325557
0.0	0.53526497	0.53921515	0.5387357	0.5270632	0.5287543	0.54150623	0.524439	0.542205	0.5394762	0.5443911
0.0	0.5371242	0.5391729	0.5383593	0.52805233	0.5310237	0.53972304	0.5227603	0.54315805	0.5398202	0.5435447
0.0	0.5362741	0.5393493	0.539473	0.52823365	0.53076094	0.542007	0.5249813	0.5439217	0.5401565	0.54490566
0.0	0.53564656	0.5386531	0.5394686	0.5295282	0.5330213	0.54235274	0.52597564	0.5433776	0.54175705	0.54568636
0.0	0.53589636	0.53822637	0.53954345	0.531459	0.5348367	0.54264194	0.5266827	0.54360235	0.5419303	0.545795
0.0	0.53486925	0.5383269	0.5389229	0.5307768	0.53179544	0.5412703	0.52548367	0.5425798	0.54123366	0.5455591
0.0	0.16427432	0.15817657	0.14865221	0.12935382	0.15978324	0.16016269	0.16362442	0.15158384	0.14142118	0.1566994
0.0	0.5350502	0.53981304	0.53901786	0.52891654	0.53265226	0.54268706	0.5256793	0.5438271	0.5420126	0.5457189
0.0	0.536057	0.53766143	0.5385775	0.528789	0.5322413	0.5410663	0.5252473	0.5432153	0.5409025	0.5450183
0.0	0.53602725	0.5381706	0.5394478	0.5295577	0.53304064	0.542209	0.5261693	0.5427892	0.5432102	0.54517543
0.0	0.53531486	0.5368612	0.5378108	0.5254664	0.5308485	0.5410646	0.52532196	0.5420448	0.5401624	0.5446269
0.0	0.5362923	0.54179287	0.54030854	0.5301913	0.5337238	0.5442948	0.52711546	0.5437713	0.5426048	0.5452574
0.0	0.5356117	0.5400878	0.539033	0.5301571	0.53335667	0.54250425	0.52623564	0.5421926	0.54225004	0.545345
0.0	0.009084608	0.011218978	0.0069168685	0.011124059	0.010313657	0.013212411	0.010052929	0.009380783	0.015050092	0.013520524
0.0	0.13932222	0.15796055	0.15219818	0.16204372	0.13760148	0.16748412	0.14915913	0.15060219	0.17568515	0.16087756
0.0	0.53565514	0.53880924	0.53962505	0.52983797	0.532277	0.54105395	0.52430767	0.54382515	0.54238135	0.5449017
0.0	0.53590727	0.53947574	0.5409418	0.5302904	0.5334313	0.5426457	0.52598214	0.54503345	0.54210806	0.54559845
0.0	0.12809958	0.15356672	0.16223334	0.15076442	0.17501077	0.15014252	0.14232588	0.13486876	0.16245703	0.17401958
0.0	0.53515196	0.5371858	0.54181176	0.52819365	0.5324517	0.54178804	0.5231872	0.5418291	0.5415082	0.5467345
0.0	0.53651774	0.5393595	0.5401504	0.5287317	0.5323223	0.54237574	0.52511543	0.5435616	0.54237676	0.54571223
0.0	0.53298956	0.5395559	0.5389852	0.526485	0.5313144	0.542095	0.525012	0.54283196	0.5405841	0.5462238
0.0	0.53692746	0.537102	0.5389036	0.5294517	0.53294575	0.5422572	0.5251221	0.5422411	0.5422101	0.5463396
0.0	0.08722863	0.10316076	0.07684654	0.06409486	0.1095585	0.09922026	0.09294868	0.09033831	0.10914483	0.11528532
0.0	0.09404585	0.057463575	0.07173228	0.078759626	0.100563385	0.08174737	0.11421524	0.10413957	0.09257446	0.09801746
0.0	0.535814	0.5386131	0.5390342	0.52924335	0.53263086	0.5420159	0.52493596	0.54341954	0.5411326	0.54558426
0.0	0.53549254	0.5403019	0.53676474	0.5275133	0.53162605	0.5403811	0.52455866	0.5430806	0.5414502	0.5467235
0.0	0.5364372	0.53888464	0.5383164	0.5295642	0.5313412	0.5396497	0.5240439	0.54301393	0.5416809	0.54631144
0.0	0.5383214	0.54050803	0.54059017	0.53024626	0.5328353	0.53927714	0.5251699	0.5438323	0.54249626	0.54656744
0.0	0.5393089	0.538431	0.5367619	0.5284718	0.5321778	0.54055196	0.5244756	0.54317766	0.5413646	0.54439807
0.0	0.5358818	0.53953457	0.53891855	0.525977	0.5304366	0.5412683	0.5252919	0.5464723	0.5406621	0.54595786
0.0	0.536008	0.53550303	0.53919345	0.5261546	0.5311631	0.5408619	0.5248429	0.5463101	0.5426144	0.543409
0.0	0.53439945	0.53917664	0.5393546	0.52896005	0.53213143	0.5417782	0.5246108	0.5434342	0.5424047	0.5455616
0.0	0.53439945	0.53917664	0.5393546	0.52896005	0.53213143	0.5417782	0.5246108	0.5434342	0.5424047	0.5455616
0.0	0.532995	0.5388613	0.5392986	0.5270227	0.5297177	0.5397829	0.5230146	0.5429488	0.54306614	0.54410285
0.0	0.5339259	0.5361483	0.5375912	0.52786875	0.53209776	0.5423317	0.5249612	0.5434028	0.54243135	0.5461528
0.0	0.16704671	0.14236386	0.16353852	0.15402853	0.16414224	0.17058232	0.15059389	0.16178605	0.1024703	0.14274986
0.0	0.2111033	0.18626736	0.20826484	0.1973939	0.20793109	0.21499826	0.1945212	0.20701697	0.14374916	0.18779017
0.0	0.21141458	0.18647823	0.20858805	0.19704714	0.20774752	0.21534702	0.19340342	0.20698336	0.14427312	0.18767725
0.0	0.53538275	0.538647	0.5385863	0.52885085	0.5333548	0.54154044	0.52433246	0.54443836	0.541673	0.5453317
0.0	0.5358051	0.5390834	0.5382568	0.5303558	0.5341511	0.5413221	0.5246889	0.5438957	0.54014385	0.545365
0.0	0.09937964	0.08726421	0.082177736	0.09148327	0.10628646	0.100833	0.1021708	0.10862133	0.09029498	0.12203918
0.0	0.0990937	0.08713841	0.08204055	0.09118969	0.10601098	0.100370154	0.102202594	0.108520776	0.089978896	0.122199096
0.0	0.08395069	0.06849738	0.068249576	0.08126039	0.08206594	0.0790679	0.07498507	0.08422298	0.07179281	0.07009913
0.0	0.077535644	0.063186444	0.067799	0.06851441	0.081326894	0.07121802	0.07594889	0.07781835	0.07865717	0.08764125
0.0	0.5350365	0.5385109	0.5408878	0.53064483	0.5340353	0.54208755	0.52689916	0.54507697	0.542307	0.54613656
0.0	0.5361197	0.5379062	0.5396744	0.5288789	0.53323346	0.54356545	0.52610123	0.54290575	0.54298043	0.544667
0.0	0.5360057	0.539804	0.53762686	0.53045756	0.53327847	0.54186076	0.5258043	0.54076904	0.5413095	0.54615027
0.0	0.5357004	0.53914344	0.54048246	0.5289454	0.5331223	0.5426551	0.5264769	0.5423995	0.5423007	0.54535156
0.0	0.53603953	0.5383422	0.53887516	0.5289731	0.53395116	0.54040456	0.52458376	0.54152894	0.54192686	0.54616624
0.0	0.5346983	0.539604	0.54022527	0.52938557	0.53354216	0.5417786	0.5264709	0.5449714	0.53982836	0.5470528
0.0	0.53581643	0.5402225	0.5409408	0.52883375	0.53324467	0.5427895	0.5266619	0.54559743	0.5406655	0.5464533
0.0	0.5354933	0.53982633	0.5399517	0.5283634	0.5345615	0.54243785	0.5269065	0.54408807	0.5401522	0.5470035
0.0	0.53407186	0.53929174	0.53894544	0.5280535	0.5334836	0.54073596	0.5258259	0.5449519	0.53988326	0.54647917
0.0	0.5350249	0.53933555	0.5382727	0.52870476	0.53292614	0.54107374	0.5259223	0.5440829	0.53913105	0.54670733
0.0	0.5350111	0.5387071	0.53902507	0.5289528	0.53284794	0.5422882	0.52583	0.54531	0.5425477	0.5464301
0.0	0.53619266	0.5396138	0.5404573	0.52888787	0.53301007	0.5419814	0.5268856	0.5448853	0.54077315	0.5473004
0.0	0.5359186	0.54037815	0.54000473	0.5290946	0.5335252	0.5420638	0.52713466	0.54435617	0.5403567	0.54711056
0.0	0.5353494	0.5398246	0.54049426	0.5290556	0.53314406	0.542005	0.5267194	0.54566383	0.53982395	0.5457038
0.0	0.53571147	0.5396877	0.5403974	0.52881724	0.5331091	0.5411247	0.52684975	0.54467267	0.54116076	0.5464297
0.0	0.5346082	0.5388269	0.5401091	0.5297107	0.5332437	0.54202026	0.52689165	0.544287	0.5413562	0.546907
0.0	0.5355078	0.53955466	0.5384337	0.52822536	0.5335112	0.541985	0.5272658	0.545019	0.53898174	0.5468293
0.0	0.53601396	0.5386916	0.539786	0.52873343	0.533858	0.542208	0.52650756	0.54530203	0.54071987	0.5463306
0.0	0.5349938	0.53966343	0.54020387	0.52890116	0.5338496	0.541682	0.526162	0.54552025	0.5410987	0.5482694
0.0	0.5354442	0.5384323	0.5392075	0.5287552	0.53312117	0.54144627	0.5257039	0.54437053	0.5407917	0.54790646
0.0	0.53595906	0.5392078	0.54041415	0.5287465	0.5336291	0.54211324	0.5263627	0.54499537	0.53910595	0.5470627
0.0	0.5362856	0.540023	0.5395506	0.52796805	0.53326094	0.54135185	0.5271879	0.54370445	0.5393525	0.5467362
0.0	0.5353033	0.5395774	0.5390345	0.5269987	0.5324159	0.54127246	0.5265293	0.544078	0.5399305	0.547063
0.0	0.5353291	0.53907424	0.5400609	0.5292	0.5329819	0.54305875	0.52543926	0.54384834	0.53986007	0.54521626
0.0	0.5342937	0.5389378	0.5388209	0.52860206	0.5322364	0.54224783	0.52442497	0.5441967	0.5417866	0.54424715
0.0	0.06492392	0.059224248	0.07285406	0.065381095	0.06151781	0.06737575	0.06431084	0.06330301	0.069201574	0.07441351
0.0	0.32914746	0.32533374	0.33779746	0.33298475	0.32694715	0.32744712	0.34571043	0.33670965	0.33881247	0.35327518
0.0	0.5361171	0.54019845	0.5393545	0.5276787	0.5335971	0.54278326	0.5253927	0.544151	0.5420692	0.5463709
0.0	0.37739196	0.38868016	0.3873067	0.3797808	0.39512724	0.37682664	0.38414443	0.35676265	0.4003323	0.38017297
0.0	0.5372845	0.53939706	0.5391374	0.5287758	0.5328376	0.5412	0.5260686	0.5431853	0.5415593	0.5459637
0.0	0.5378989	0.53968096	0.5396949	0.5286163	0.53216815	0.5419791	0.526588	0.5441001	0.54143953	0.5453731
0.0	0.5366146	0.53838575	0.54018	0.5296078	0.532663	0.54263824	0.5256148	0.543687	0.54307216	0.5449218
0.0	0.5367885	0.53852403	0.5402298	0.52989095	0.53235346	0.54234767	0.52589595	0.54340404	0.54287887	0.5451699
0.0	0.5371767	0.5390867	0.5403487	0.5292873	0.53327554	0.54203176	0.5261536	0.54327863	0.541567	0.5461617
0.0	0.5369191	0.5393229	0.5403852	0.52906126	0.53266156	0.54250926	0.52644384	0.54383326	0.54161125	0.5449938
0.0	0.5354847	0.5391478	0.538655	0.5289728	0.5331129	0.54117554	0.52453226	0.5424493	0.5407092	0.5454156
0.0	0.5354324	0.53896916	0.5390406	0.5285821	0.5320642	0.54187655	0.52491605	0.5434483	0.54247516	0.5447439
0.0	0.5351804	0.5370194	0.5413367	0.5295963	0.5331157	0.54286265	0.5271247	0.5441157	0.54131323	0.54562753
0.0	0.53470975	0.53762925	0.53990185	0.5290859	0.533125	0.5432982	0.5261662	0.5435948	0.54168063	0.5465347
0.0	0.5359905	0.5390131	0.540538	0.52980655	0.5332785	0.5421147	0.5262901	0.5443303	0.54114395	0.5453178
0.0	0.535996	0.5390586	0.5402516	0.52933645	0.53312325	0.54232055	0.52590543	0.54438806	0.5420915	0.54541826
0.0	0.53607225	0.5398995	0.5403971	0.52892745	0.5339601	0.54303145	0.5260859	0.5442475	0.54230034	0.54640937
0.0	0.09301841	0.1037906	0.10718919	0.09596706	0.09631488	0.10228205	0.09860619	0.10401399	0.09560712	0.11820332
0.0	0.53488374	0.5378031	0.53887236	0.52829266	0.5321958	0.54031634	0.5245803	0.5436051	0.5407712	0.5448371
0.0	0.5350118	0.5397825	0.5395132	0.5291522	0.53259957	0.5425294	0.5252271	0.5436993	0.54124635	0.5457799
0.0	0.5341878	0.5387913	0.5379017	0.52748966	0.53072304	0.5428748	0.52433276	0.5421588	0.53997093	0.5456845
0.0	0.0116168475	0.012393224	0.012580216	0.01532626	0.01806892	0.011059772	0.013097822	0.007033665	0.015194527	0.011078438
0.0	0.5352295	0.5382044	0.5361228	0.5280859	0.53117234	0.5410249	0.52407426	0.54216975	0.539644	0.5451509
0.0	0.010482585	0.011709138	0.012345086	0.0097884275	0.0015725745	0.0005163242	0.015705986	0.00812361	0.01567362	0.012152355
0.0	0.0005219183	0.0005986394	0.0005188591	0.00066243665	0.001046311	0.0008957146	0.0015806262	0.0007811175	0.0008512443	0.00047615494
0.0	0.0004734252	0.0006286998	0.0010817791	0.00056335365	0.0007183662	0.0009304256	0.0008446613	0.00090430543	0.0019141911	0.0010306146
0.0	0.00054928934	0.0014075293	0.000529176	0.0011717717	0.0016407805	0.0005475432	0.00079784263	0.00036878348	0.00089108554	0.0007133061
0.0	0.0005087427	0.0014148146	0.0010846055	0.0011297861	0.0008541852	0.00054564606	0.00072567415	0.0008064305	0.0020527977	0.000707163
0.0	0.00050902454	0.0014216488	0.0010802128	0.0011335851	0.00085417746	0.0005433808	0.00072001416	0.0008073413	0.0020621163	0.00070797757
0.0	0.0005522783	0.00059892534	0.0010407675	0.0011621292	0.0012386705	0.0010029376	0.00071069406	0.0003362042	0.0008897129	0.0010849786
0.0	0.00050652487	0.00079628406	0.00055267644	0.00056555	0.0014780669	0.0010134595	0.0018853508	0.0007662008	0.0015439918	0.000971509
0.0	0.53536224	0.5383042	0.5378128	0.52925307	0.53202057	0.541625	0.5250313	0.5426627	0.5403605	0.5454334
0.0	0.536266	0.5370415	0.53841674	0.527629	0.5311391	0.54046506	0.52444845	0.54252774	0.5411589	0.54544777
0.0	0.53589207	0.5363611	0.53779024	0.5279161	0.5318491	0.5400076	0.52455574	0.54208016	0.54030776	0.5450528
0.0	0.53753406	0.537306	0.53882354	0.5278994	0.5328388	0.5408772	0.5252505	0.5423522	0.5405634	0.5453559
0.0	0.53655535	0.53894126	0.5384932	0.5275495	0.53234243	0.5404192	0.52502596	0.54404825	0.5409127	0.54459965
0.0	0.5365515	0.5382336	0.5370312	0.52619517	0.5318723	0.5402542	0.52426773	0.54373366	0.5404885	0.54462785
0.0	0.53578436	0.53819954	0.53812534	0.52846736	0.53213763	0.5416697	0.52475977	0.54355454	0.5415675	0.5457746
0.0	0.5361776	0.5375534	0.53640443	0.5264824	0.5325822	0.53979665	0.52437496	0.54328626	0.5396371	0.5442327
0.0	0.5354104	0.5375194	0.53749883	0.5287544	0.5328475	0.5412124	0.524867	0.5431071	0.54071647	0.54537964
0.0	0.5359999	0.5374595	0.53787553	0.5281936	0.53251135	0.5408489	0.52469814	0.54439855	0.54127574	0.5453956
0.0	0.5358135	0.5374783	0.5367691	0.52675945	0.531865	0.53999496	0.52494645	0.54240113	0.53980273	0.54582095
0.0	0.53583324	0.5379243	0.53643024	0.52736163	0.53233594	0.5417739	0.5245914	0.5433013	0.54182094	0.54571575
0.0	0.5357767	0.5396262	0.53605896	0.5280093	0.5315547	0.5402054	0.52506065	0.5423517	0.5419057	0.5449126
0.0	0.5358641	0.5385542	0.53579056	0.5285343	0.5324706	0.5414413	0.5248711	0.54112273	0.541912	0.5459663
0.0	0.53657514	0.5377522	0.53772026	0.5283897	0.53283733	0.5422999	0.5249507	0.54285884	0.54045004	0.54510164
0.0	0.53657037	0.5379474	0.53716797	0.52882636	0.53323287	0.5421154	0.52475196	0.5422218	0.5392989	0.5461775
0.0	0.53574455	0.53792363	0.5367533	0.5286404	0.53154796	0.5420095	0.52435666	0.54269814	0.5403736	0.5452108
0.0	0.5373669	0.5380891	0.53841025	0.5289718	0.5332965	0.5411012	0.5257572	0.5434115	0.5415718	0.54491055
0.0	0.5364102	0.53720397	0.53716624	0.52749157	0.532424	0.54085207	0.52478886	0.54345125	0.54124516	0.5447892
0.0	0.5359841	0.53845155	0.5356982	0.52848405	0.53197336	0.54177994	0.5239351	0.54178774	0.54065055	0.54488033
0.0	0.5358943	0.537396	0.5359128	0.52855617	0.5329488	0.54103655	0.5245682	0.54092175	0.5404658	0.54663044
0.0	0.5356311	0.5371525	0.53635794	0.5277561	0.5320674	0.54054487	0.5235487	0.5426422	0.5399971	0.54296833
0.0	0.536066	0.5369726	0.53837955	0.52831584	0.5332119	0.5413086	0.52532315	0.543939	0.54060775	0.54403317
0.0	0.5369687	0.53693455	0.53597987	0.52746916	0.53192174	0.5419117	0.52474195	0.54295015	0.54156166	0.54450876
0.0	0.5374034	0.53675455	0.53800166	0.5280289	0.5330663	0.5426751	0.52651596	0.5442469	0.542172	0.545573
0.0	0.5351119	0.5369808	0.53667533	0.5280654	0.5330104	0.5405409	0.52484924	0.5424111	0.5401413	0.54545116
0.0	0.5366821	0.5366144	0.5388276	0.5284861	0.5334219	0.54205805	0.5264888	0.54333866	0.54045475	0.5449647
0.0	0.53446686	0.538584	0.5367091	0.528417	0.533186	0.5404669	0.525618	0.5415214	0.54077154	0.5441519
0.0	0.5362106	0.53676313	0.5372484	0.52956754	0.53284657	0.5415974	0.52566427	0.541559	0.54065615	0.54520875
0.0	0.5373788	0.5359586	0.5375773	0.52814305	0.53273714	0.54078674	0.5241717	0.54255	0.5411017	0.5446673
0.0	0.53712374	0.5374779	0.5363704	0.5274017	0.53279793	0.5405482	0.52465326	0.5434709	0.5402359	0.5442735
0.0	0.53591657	0.5371044	0.5364799	0.52650076	0.53156054	0.5417937	0.5255558	0.54221636	0.54084444	0.54529274
0.0	0.53565294	0.5370581	0.5367217	0.5282028	0.53280705	0.5414257	0.52494055	0.542202	0.5412443	0.545665
0.0	0.5349921	0.53676957	0.53439635	0.52783394	0.5325757	0.5405269	0.5239049	0.54246485	0.54039955	0.54455745
0.0	0.5373271	0.53799784	0.53689504	0.52856153	0.5330547	0.54195756	0.52547187	0.5417999	0.5411858	0.54505575
0.0	0.5354754	0.53747576	0.5360684	0.5270075	0.53133726	0.5399178	0.52493316	0.54091424	0.5415372	0.54493344
0.0	0.53456414	0.5396338	0.53568	0.5276212	0.53216827	0.5407222	0.5249628	0.5415634	0.5405481	0.5459051
0.0	0.5350041	0.5370435	0.536644	0.5279032	0.53128463	0.54105055	0.5236697	0.5428052	0.54002875	0.5446543
0.0	0.014112824	0.012678552	0.012531413	0.015748901	0.00068589393	0.012055489	0.013587045	0.0064955833	0.015171255	0.011550994
0.0	0.00051866646	0.0005978582	0.00052055647	0.000668237	0.001050665	0.0009044028	0.0015730642	0.00078167365	0.0008512297	0.00047751894
0.0	0.00052114803	0.0006006042	0.00052260625	0.00066267594	0.0010469741	0.0009044718	0.0015748274	0.00078285893	0.0008519722	0.000477016
0.0	0.09231036	0.089639455	0.09707967	0.07606323	0.010916955	0.005337987	0.10533567	0.10795156	0.10497552	0.11464968
0.0	0.09259703	0.08979737	0.09665752	0.07620433	0.010903453	0.0053359317	0.10537268	0.10765205	0.105576724	0.11461736
0.0	0.0045515075	0.010665771	0.0074618086	0.0055720354	0.005253025	0.010457641	0.011501988	0.010516068	0.006220402	0.010831734
0.0	0.009286096	0.010728131	0.008293253	0.006494897	0.010362185	0.010557734	0.0061586634	0.0049582655	0.009998634	0.010259133
0.0	0.009282995	0.010851591	0.008331081	0.006519945	0.01040095	0.010557809	0.0062187784	0.00497481	0.0099676335	0.0103185745
0.0	0.009272861	0.010750107	0.008284136	0.0065587414	0.010408402	0.010526861	0.0062001287	0.004970309	0.009986333	0.010244951
0.0	0.0049702735	0.0049380767	0.004412706	0.0054887407	0.007275902	0.009276576	0.011466602	0.011367688	0.0062489714	0.00498471
0.0	0.004965752	0.0049807145	0.0044347337	0.0054916204	0.007288698	0.009239589	0.011510845	0.011399736	0.0062563843	0.005002104
0.0	0.004974992	0.0049712425	0.00440816	0.00552076	0.0073028984	0.009288733	0.011485622	0.011378089	0.006260447	0.0049824044
0.0	0.06735629	0.111179136	0.10929895	0.107201345	0.005476022	0.10473612	0.09714299	0.11219079	0.08574499	0.088701315
0.0	0.06749367	0.11158693	0.10952704	0.107039645	0.0055329287	0.104641035	0.09738449	0.11220018	0.08544474	0.0884668
0.0	0.06730266	0.111745715	0.10957518	0.10706203	0.005490274	0.10464845	0.09691345	0.112257645	0.08542279	0.088541865
0.0	0.06734437	0.111462645	0.10994681	0.10728355	0.0055097966	0.10472915	0.09714592	0.11267812	0.08582769	0.088447616
0.0	0.06710359	0.11147337	0.10965648	0.10686409	0.005489985	0.10402289	0.09644423	0.11197607	0.08515057	0.088022895
0.0	0.06742927	0.11089443	0.10972527	0.10696167	0.0054960363	0.10465143	0.09705591	0.111890465	0.085523225	0.088660926
0.0	0.0671857	0.1111344	0.10965416	0.106836945	0.0054777157	0.10447523	0.096916355	0.112142175	0.08528218	0.088576235
0.0	0.100825824	0.070972174	0.10545672	0.091419086	0.012386649	0.1037538	0.075224884	0.09370339	0.09771584	0.099206455
0.0	0.10080054	0.070982456	0.10518187	0.09137854	0.01243688	0.10353467	0.07536687	0.093684845	0.09826649	0.09980863
0.0	0.10060462	0.07173852	0.10509569	0.09119121	0.012359669	0.10373034	0.075180545	0.09374237	0.097783335	0.0993622
0.0	0.10047995	0.07118252	0.105553836	0.09129711	0.012407316	0.10392645	0.07496226	0.09403284	0.097949125	0.09923893
0.0	0.100301966	0.07115412	0.10529799	0.09098967	0.012372231	0.10341645	0.07496181	0.0940304	0.098016344	0.099619724
0.0	0.10067652	0.0704575	0.1054919	0.09154734	0.012384624	0.10339346	0.07474272	0.09366596	0.09756978	0.09966223
0.0	0.10041446	0.07111476	0.10479677	0.09086681	0.012299142	0.103120595	0.07468063	0.09365754	0.097156845	0.09918754
0.0	0.120551296	0.0962599	0.096858	0.11802291	0.004783433	0.1120716	0.09158462	0.08729144	0.101917334	0.10908909
0.0	0.12045649	0.0964891	0.09658388	0.11715931	0.00479796	0.11211836	0.09200722	0.08736651	0.10185109	0.10951804
0.0	0.12053602	0.09704361	0.09655667	0.11754556	0.004784852	0.11245693	0.09210517	0.08791744	0.10201307	0.10902919
0.0	0.12025198	0.09671542	0.09700543	0.11780453	0.004803049	0.11282068	0.09189291	0.087377496	0.10249742	0.109556064
0.0	0.12014951	0.096393816	0.09689271	0.11776811	0.004790798	0.11256487	0.0913654	0.08793265	0.10217948	0.10901951
0.0	0.12059575	0.09587354	0.09712449	0.11752277	0.004776868	0.11206752	0.091978885	0.08755272	0.102015324	0.10926554
0.0	0.12025902	0.096569985	0.09662329	0.11695401	0.004755902	0.11200471	0.09174029	0.08747835	0.10131501	0.10904405
0.0	0.11994204	0.09610652	0.09679874	0.11740211	0.004770217	0.11185787	0.0914466	0.08780033	0.10195702	0.10916123
0.0	0.004528591	0.0051729674	0.009138892	0.004643741	0.0049887486	0.009575408	0.00618297	0.013210174	0.013893118	0.010682908
0.0	0.008713872	0.0054400954	0.00473195	0.011560117	0.011361623	0.005292669	0.015033441	0.0060574845	0.0070459014	0.00999972
0.0	0.008699266	0.005432856	0.004742424	0.011498113	0.011401961	0.005323444	0.015095417	0.0060808877	0.007037506	0.010024836
0.0	0.008674145	0.0054917117	0.0047228634	0.011548739	0.011324267	0.005312593	0.015066513	0.0060742972	0.0070445198	0.009985682
0.0	0.008716203	0.00544549	0.004722655	0.011534487	0.011385349	0.00530095	0.015036506	0.006077171	0.007045381	0.010034226
0.0	0.00869631	0.0054205926	0.0047168243	0.011483667	0.011328142	0.005289845	0.014943197	0.0060785133	0.007044847	0.009947119
0.0	0.008708856	0.005420086	0.0047470196	0.0115416	0.011352767	0.005295868	0.014996993	0.006057077	0.0070663407	0.0100094965
0.0	0.008686019	0.0054206904	0.004739969	0.011504451	0.011288388	0.005282256	0.014982125	0.006059914	0.0070331157	0.009980941
0.0	0.0049599973	0.0049592485	0.004399856	0.0055023083	0.007270393	0.009266516	0.011477342	0.011365501	0.0062437854	0.0049804924
0.0	0.0049856817	0.0049840147	0.00440381	0.0054848325	0.0072839833	0.009245881	0.011512028	0.011411015	0.0062353294	0.0049922178
0.0	0.0049421014	0.0049781627	0.004389885	0.005498093	0.007276112	0.009267095	0.011474562	0.011407923	0.006239621	0.0049805115
0.0	0.004942439	0.0049554007	0.004403517	0.005481642	0.007265535	0.009277879	0.011437581	0.011368459	0.0062275752	0.0049847597
0.0	0.0049699475	0.004962747	0.0043904455	0.0054629985	0.007267324	0.009215132	0.011458389	0.011377086	0.006230462	0.0049686744
0.0	0.0049600727	0.004962664	0.004421383	0.005468958	0.0072501646	0.009256374	0.011507759	0.011406692	0.00619619	0.0049543404
0.0	0.0926354	0.089498036	0.096277736	0.075942546	0.010884325	0.005319938	0.10543804	0.107676074	0.10522118	0.114351146
0.0	0.09259659	0.0900004	0.09660908	0.076063365	0.010919953	0.005348951	0.10549877	0.10729748	0.105979	0.11479921
0.0	0.0919485	0.090077676	0.09636243	0.076293886	0.010879711	0.0053471876	0.105334446	0.108194426	0.10565396	0.11476177
0.0	0.09193026	0.08985631	0.09653113	0.07605194	0.0108860135	0.0053392407	0.10538466	0.1078281	0.10523287	0.114922844
0.0	0.09233991	0.0895107	0.09652829	0.07583051	0.010871401	0.00532169	0.104914434	0.10782794	0.10537969	0.11458106
0.0	0.09237861	0.08923331	0.09681052	0.07590998	0.0108688995	0.0053410237	0.10511455	0.10759687	0.10556895	0.114659406
0.0	0.09209779	0.08943019	0.09638838	0.07588035	0.01082487	0.00531406	0.10498034	0.107749775	0.10487248	0.11419966
0.0	0.0045460835	0.010613219	0.007461583	0.0055451295	0.005242667	0.010407004	0.01146484	0.010527596	0.0062119425	0.010857724
0.0	0.0045408905	0.010646738	0.007460022	0.0055624447	0.005270398	0.01045113	0.011542841	0.010526489	0.0061962428	0.010865711
0.0	0.00453734	0.010719987	0.0074366466	0.005556479	0.005246354	0.010404591	0.011515278	0.010541965	0.0062031704	0.010807259
0.0	0.004521408	0.0106674675	0.00744184	0.005578084	0.0052531124	0.010402849	0.011479938	0.010539763	0.00619052	0.010838879
0.0	0.004537641	0.010628772	0.007450844	0.005542624	0.0052374927	0.010429878	0.01144674	0.010535124	0.006207505	0.010827898
0.0	0.0045451517	0.010626696	0.0074877925	0.005572987	0.0052491743	0.010435072	0.011486287	0.01052255	0.0062206555	0.010831831
0.0	0.00451813	0.010653904	0.007459888	0.005540204	0.0052282237	0.010390825	0.011436778	0.0105227	0.0061607966	0.010816234
0.0	0.30145177	0.31397477	0.3145408	0.32084307	0.30417174	0.31056023	0.32482475	0.3140858	0.32293582	0.32946408
0.0	0.18328744	0.18679963	0.2013479	0.17664866	0.18850462	0.20383976	0.19727398	0.19410512	0.19397569	0.20370588
0.0	0.5343	0.5385453	0.53902537	0.52762866	0.53171504	0.5407271	0.5254961	0.5433404	0.5404297	0.5463547
0.0	0.53569216	0.5388158	0.5386075	0.52854455	0.5311773	0.54241645	0.52516514	0.5419964	0.5414243	0.5453909
0.0	0.5347646	0.5388508	0.5391701	0.527484	0.53238344	0.5394865	0.5252941	0.5426654	0.5405524	0.5439841
0.0	0.535365	0.53896165	0.5396759	0.52747416	0.53193665	0.5407996	0.5260878	0.54323834	0.5396043	0.5437956
0.0	0.53523254	0.5381304	0.54227024	0.5281776	0.53358305	0.5403737	0.52522296	0.54607815	0.54094267	0.5433743
[truncated: 18,821 more rows]
