# Supplementary material for: Teasing out missing reactions in genome-scale metabolic networks through hypergraph learning
Source: Nat Commun. 2023 Apr 25;14:2375. doi: 10.1038/s41467-023-38110-7 (PMC10130184; doi:10.1038/s41467-023-38110-7)
Supplement: Supplementary file 4 — Source Data [file 41467_2023_38110_MOESM4_ESM.zip › Source Data/Figure 2/j-m/iYO844_nhp.csv]

	0	0.1	0.1.1	0.1.1.1	0.1.1.1.1	0.1.1.1.1.1	0.1.1.1.1.1.1	0.1.1.1.1.1.1.1	0.1.1.1.1.1.1.1.1	0
1.0	0.61600626	0.58222914	0.6035487	0.5990791	0.580231	0.5666166	0.5751521	0.61367595	0.5916577	0.5729243
1.0	0.61566746	0.59385437	0.6093627	0.5900497	0.57826936	0.5862977	0.6111755	0.60906684	0.5493511	0.5697966
1.0	0.578893	0.5806705	0.6174638	0.5697174	0.60800654	0.018436002	0.57766205	0.61431724	0.6557573	0.5967044
1.0	0.5780799	0.5809393	0.6109738	0.5910256	0.60759205	0.8594019	0.6111886	0.61043364	0.60271025	0.606022
1.0	0.60533404	0.57832927	0.61684686	0.5595147	0.6120992	0.59547925	0.3118155	0.04137534	0.59325457	0.5733279
1.0	0.5742697	0.58021855	0.61684424	0.5616407	0.6084046	0.11728172	0.5760875	0.583386	0.556274	0.59894514
1.0	0.6008551	0.61073047	0.5617036	0.5661927	0.6069532	0.5608556	0.01876827	0.5858121	0.59241164	0.0114481645
1.0	0.5997454	0.6066426	0.5740411	0.55998546	0.57778656	0.5599477	0.60862803	0.6159221	0.59814113	0.12748021
1.0	0.61548287	0.6025963	0.9980388	0.5895154	0.60512745	0.5862914	0.579562	0.9367664	0.5873203	0.5688556
1.0	0.5773074	0.58237946	0.62108016	0.5962476	0.6067446	0.56435674	0.60823464	0.8680545	0.59926164	0.606425
1.0	0.10957365	0.60815144	0.6168398	0.3740786	0.57745135	0.5951361	0.58472764	0.60836035	0.98321354	0.0009558622
1.0	0.6167561	0.6766071	0.61338377	0.60001695	0.5796888	0.5865347	0.61309046	0.58366585	0.58642536	0.3013081
1.0	0.615394	0.6075582	0.57707316	0.59776294	0.60305816	0.58655465	0.57788086	0.6102558	0.59226644	0.59857786
1.0	0.014541264	0.60593003	0.61920005	0.591009	0.6107849	0.58330846	0.5758659	0.61084574	0.58716345	0.5978528
1.0	0.59921163	0.5887267	0.603528	0.53506535	0.6122436	0.5883431	0.6135227	0.58343035	0.59384525	0.59546643
1.0	0.8949307	0.5717427	0.5778441	0.59348583	0.6053345	0.9697389	0.9614629	0.58133966	0.5936362	0.60436124
1.0	0.60312736	0.544347	0.57582563	0.72836554	0.057447575	0.5575182	0.5893809	0.5921166	0.5627814	0.60319597
1.0	0.5752431	0.6193553	0.02816883	0.5905945	0.5803594	0.5885882	0.58413017	0.5989836	0.5858037	0.6047792
1.0	0.6098034	0.5737461	0.60474557	0.4480699	0.61366934	0.9380886	0.60825855	0.60529274	0.6040804	0.57146895
1.0	0.5764357	0.5984626	0.61836714	0.6006959	0.037367158	0.56016475	0.5875805	0.5834429	0.59208196	0.5917941
1.0	0.61323416	0.6051245	0.609275	0.56031144	0.5831187	0.56538475	0.57893705	0.57994217	0.3052423	0.6000585
1.0	0.02776555	0.5922215	0.56416327	0.6000468	0.60333675	0.5989238	0.5815665	0.60508716	0.5575046	0.6075174
1.0	0.6054799	0.8318745	0.6126651	0.19632909	0.6058153	0.58536977	0.57772183	0.58833855	0.5976154	0.56989825
1.0	0.61202115	0.60735327	0.579491	0.55927753	0.604654	0.6757742	0.62196124	0.6062662	0.6033732	0.5680088
1.0	0.6012655	0.6034044	0.6087659	0.5606787	0.60648113	0.5575036	0.2781375	0.58302987	0.55712706	0.6062563
1.0	0.60593325	0.61422265	0.5802793	0.59357	0.60380507	0.5876198	0.57484484	0.6041498	0.59664744	0.62783635
1.0	0.6028764	0.045256454	0.6213513	0.5905349	0.57669187	0.0663735	0.57726973	0.58439404	0.58469856	0.60286504
1.0	0.60102624	0.6006217	0.5755833	0.5893462	0.071890004	0.052099314	0.621262	0.051217727	0.591546	0.6064584
1.0	0.6050756	0.5810079	0.5799478	0.59288466	0.57489395	0.58836937	0.6129879	0.6006251	0.6018367	0.0035243493
1.0	0.60567486	0.610267	0.61240745	0.5620472	0.4748922	0.56673986	0.61165667	0.6118734	0.59289736	0.5767238
1.0	0.57910305	0.6077277	0.6151301	0.59162414	0.57565784	0.023863269	0.6129275	0.60418856	0.56166387	0.60020804
1.0	0.5833572	0.59089977	0.6098796	0.26976332	0.6092061	0.5684989	0.015950475	0.60397553	0.5648785	0.57730687
1.0	0.5661923	0.609723	0.5745829	0.5586022	0.6132276	0.58452094	0.4819888	0.5807962	0.6025893	0.0020139597
1.0	0.5761148	0.6019379	0.6098061	0.5699511	0.58063453	0.5872562	0.6135818	0.59189796	0.5580586	0.566757
1.0	0.57503074	0.60625315	0.9901308	0.22125107	0.57784504	0.56075335	0.914797	0.58448863	0.34301725	0.59972024
1.0	0.60280395	0.61901915	0.6188884	0.56037986	0.60459965	0.59613794	0.6199709	0.83697844	0.589041	0.6004586
1.0	0.6111945	0.60611105	0.5707755	0.59994704	0.5827617	0.5968341	0.57471174	0.8386135	0.5919142	0.6037861
1.0	0.57253706	0.6031555	0.80252594	0.5694407	0.6110416	0.58472604	0.5857352	0.60458785	0.016659243	0.57097024
1.0	0.86447716	0.60995156	0.57816094	0.60023093	0.5784722	0.600003	0.6106128	0.5837765	0.004513669	0.5790712
1.0	0.60233605	0.60375714	0.5832591	0.58792716	0.5807363	0.5968216	0.0068105687	0.61242294	0.58607024	0.5717283
1.0	0.6070913	0.60455745	0.007105438	0.5964538	0.16150242	0.066093564	0.6058731	0.6057035	0.59310806	0.5734938
1.0	0.015412036	0.60574657	0.61693686	0.591443	0.60510087	0.5878023	0.6222839	0.6138441	0.5521994	0.6081808
1.0	0.61554056	0.588635	0.98015743	0.5642605	0.60823035	0.067651555	0.5751122	0.60189503	0.59001964	0.5996055
1.0	0.6026222	0.6149242	0.5642279	0.56639767	0.60853255	0.59620774	0.6101882	0.60340697	0.5902613	0.59970444
1.0	0.5810127	0.61548185	0.0009880959	0.591748	0.60833025	0.7275455	0.62176734	0.578425	0.5919911	0.6053453
1.0	0.007542428	0.18472402	0.61387444	0.66747373	0.55929667	0.5866285	0.62020385	0.60938317	0.56140226	0.095932394
1.0	0.5997199	0.18472452	0.6108703	0.5916531	0.5826425	0.58946425	0.61059755	0.60241735	0.56211716	0.57069916
1.0	0.6162313	0.38149655	0.57788783	0.58343333	0.5745054	0.5951014	0.018939374	0.073231325	0.554164	0.60042423
1.0	0.5734452	0.58731335	0.5676687	0.59335756	0.5798226	0.58784276	0.6098195	0.61442226	0.59250855	0.6086448
1.0	0.60472834	0.5165057	0.98914474	0.59849244	0.6083192	0.5608485	0.61148983	0.60533124	0.59134763	0.57252973
1.0	0.7776865	0.39107546	0.61936057	0.59179753	0.60774004	0.5858092	0.6196193	0.6055278	0.56534845	0.5987756
1.0	0.6183065	0.6194207	0.5705107	0.591569	0.60450095	0.06785996	0.040159423	0.6049384	0.5647081	0.5980554
1.0	0.6033662	0.60269135	0.5822457	0.12762935	0.61161816	0.5951031	0.62188816	0.60528266	0.55794764	0.5728125
1.0	0.73381156	0.6044346	0.60842144	0.5917563	0.74708	0.56048346	0.5779166	0.5841164	0.588761	0.97045016
1.0	0.6168762	0.5965559	0.58480656	0.4120981	0.6043234	0.56243736	0.028602488	0.6138875	0.59366643	0.06596102
1.0	0.5753596	0.96654373	0.6110666	0.8391802	0.6048291	0.58760834	0.57696086	0.60466456	0.9685499	0.57049334
1.0	0.5988202	0.58377415	0.6081837	0.5932911	0.5760569	0.55856144	0.6105647	0.58365893	0.59439397	0.59865665
1.0	0.5748993	0.7460822	0.6096082	0.5918969	0.5773715	0.597469	0.57853514	0.6098686	0.58718705	0.5749799
1.0	0.57226586	0.60353726	0.60654384	0.5905712	0.7766975	0.5886279	0.0075691235	0.6108004	0.5888053	0.012557083
1.0	0.613779	0.5896333	0.61452186	0.5596064	0.5753683	0.5556327	0.6134133	0.5822647	0.5555801	0.000886384
1.0	0.6040253	0.797402	0.62112534	0.58989924	0.6074754	0.58936554	0.5730056	0.6061366	0.8655868	0.5699835
1.0	0.60289496	0.60610193	0.011822058	0.36827132	0.6126344	0.55327606	0.7349405	0.57641035	0.58611655	0.57020396
1.0	0.7980378	0.57812625	0.611555	0.5593193	0.6048262	0.8062236	0.6113816	0.6084574	0.56315887	0.60093004
1.0	0.5717466	0.60791224	0.9264375	0.5999406	0.60771656	0.55944896	0.60970145	0.60145944	0.560952	0.5979864
1.0	0.6149714	0.60424834	0.57170194	0.5689667	0.6051822	0.5917303	0.6114266	0.60277444	0.96995115	0.57123077
1.0	0.56711334	0.5970995	0.61073524	0.25795612	0.6048418	0.5598533	0.5772734	0.5828974	0.5928756	0.039187565
1.0	0.6021792	0.57657874	0.60942346	0.17896986	0.6135388	0.5546587	0.006916439	0.5805511	0.5876389	0.87383443
1.0	0.5811384	0.60822344	0.5759048	0.5904653	0.80529684	0.5541947	0.575591	0.5846035	0.5595566	0.009444954
1.0	0.6035616	0.60143185	0.60489935	0.5885373	0.60555184	0.0553041	0.07626316	0.61098415	0.59079903	0.57347065
1.0	0.7558702	0.5830725	0.6356165	0.32918218	0.6133887	0.5628988	0.6065502	0.5894346	0.59108037	0.5955996
1.0	0.60425305	0.60487616	0.6102414	0.5613282	0.055560682	0.58364606	0.6097797	0.6058761	0.58615834	0.56893694
1.0	0.5673786	0.61788183	0.56795645	0.5658466	0.60566866	0.5635906	0.6215515	0.586265	0.958238	0.5694376
1.0	0.5764486	0.602469	0.6119891	0.58907205	0.5800396	0.5968746	0.57351536	0.6083008	0.58309233	0.6073893
1.0	0.36449105	0.6038868	0.57997185	0.59010464	0.60253954	0.5560439	0.45694992	0.6110562	0.046020776	0.57666594
1.0	0.5751303	0.6035234	0.58382344	0.34546322	0.57681376	0.58702004	0.6123393	0.6163759	0.58999187	0.0048106727
1.0	0.6167615	0.5811923	0.6080671	0.17093156	0.57875866	0.58729005	0.58667177	0.5793464	0.55632734	0.6058215
1.0	0.17345455	0.58684087	0.6085558	0.30306262	0.60821915	0.56912774	0.6094157	0.58249897	0.058574434	0.5987185
1.0	0.18019944	0.05049428	0.5756421	0.17162293	0.60792613	0.5856918	0.060808234	0.6058293	0.5576105	0.19170326
1.0	0.59911984	0.5988225	0.9848296	0.29984608	0.037015293	0.5872079	0.62227124	0.60673356	0.5641152	0.6024108
1.0	0.7188349	0.5858573	0.57611144	0.5606612	0.5776256	0.5651719	0.61797386	0.60126513	0.55314827	0.6082131
1.0	0.6031675	0.59183115	0.01922504	0.60062736	0.6120215	0.5960505	0.049465854	0.6044175	0.5852708	0.5701622
1.0	0.5711936	0.12474178	0.6049465	0.59070426	0.578038	0.58663833	0.58101	0.5884721	0.56697696	0.60762906
1.0	0.60416806	0.61759716	0.57340676	0.2018454	0.60850906	0.58613646	0.5777323	0.6079964	0.55805504	0.5702239
1.0	0.60145676	0.75899965	0.96973026	0.60054183	0.61347705	0.5592155	0.6193645	0.60502404	0.58317506	0.5668635
1.0	0.103166364	0.6116144	0.571207	0.56499183	0.70728225	0.5626889	0.61225754	0.037470765	0.5905616	0.9848193
1.0	0.6023061	0.6077137	0.5819893	0.59003645	0.60644305	0.59357625	0.62202716	0.6123957	0.58095926	0.6003272
1.0	0.6123479	0.61627233	0.61231196	0.5636781	0.761798	0.5839126	0.612858	0.6129765	0.597636	0.57383513
1.0	0.5759911	0.6091015	0.57905656	0.558815	0.6076863	0.5964145	0.019174231	0.57779133	0.59910643	0.5980286
1.0	0.618317	0.5988323	0.6120206	0.5991238	0.612951	0.5906461	0.62123454	0.6042697	0.58736795	0.57570755
1.0	0.6169209	0.6041665	0.5759087	0.591463	0.574624	0.5940131	0.028035372	0.58512735	0.6013909	0.004816806
1.0	0.59854543	0.6094043	0.57297754	0.2380945	0.7594919	0.5658921	0.2749607	0.5830851	0.5570653	0.57687455
1.0	0.5723614	0.6040127	0.5734287	0.5023918	0.582661	0.5616878	0.6092127	0.5858075	0.5642233	0.6064349
1.0	0.6138036	0.62077224	0.6126601	0.5800074	0.6076271	0.5902407	0.57757753	0.013078488	0.5544288	0.57319045
1.0	0.60179085	0.7200885	0.6091088	0.56171244	0.6103021	0.5845435	0.6074294	0.60289836	0.564765	0.57152903
1.0	0.5749816	0.5798071	0.6238235	0.20714666	0.6061533	0.55712086	0.6222905	0.60689664	0.57672334	0.57171863
1.0	0.5788026	0.583236	0.607569	0.5924603	0.6075211	0.59847814	0.62203604	0.6067648	0.5898144	0.59999
1.0	0.5987773	0.58846587	0.62150663	0.59046054	0.08022723	0.5562541	0.60383135	0.016983343	0.9743396	0.03631874
1.0	0.5778671	0.5815934	0.4413933	0.6932204	0.038497463	0.5981033	0.6202691	0.6009124	0.56807464	0.5716855
1.0	0.57396275	0.57896364	0.57875776	0.56442285	0.60735685	0.5923806	0.5865779	0.6089376	0.58669436	0.59986025
1.0	0.608618	0.5904357	0.6110564	0.15987296	0.5798406	0.5667289	0.5739131	0.5796705	0.56291723	0.28178498
1.0	0.023134077	0.57834065	0.06403653	0.568545	0.60615426	0.58744955	0.57440746	0.60724324	0.59274346	0.60019416
0.0	0.05621748	0.0798911	0.37461132	0.22190471	0.04404944	0.023480605	0.096300334	0.056468677	0.08949576	0.0044918675
0.0	0.05643327	0.077950425	0.36473072	0.22108848	0.043771174	0.023088494	0.09561907	0.05601389	0.09099784	0.004598792
0.0	0.006736886	0.05463631	0.83836776	0.2835159	0.013157119	0.11236454	0.023411771	0.03486499	0.2192819	0.00723514
0.0	0.006673617	0.054045126	0.83999085	0.2837143	0.013149581	0.11098296	0.023500813	0.035042096	0.2257856	0.0072384635
0.0	0.014387441	0.08331912	0.9160539	0.24536456	0.014673786	0.12507181	0.009298734	0.123067334	0.13501297	0.0055821748
0.0	0.014430244	0.083870396	0.9161581	0.24372362	0.014804661	0.12702553	0.009358088	0.12264261	0.13345842	0.005653683
0.0	0.34830916	0.35234922	0.80880314	0.62078404	0.7645357	0.24798815	0.56217164	0.09578614	0.9853011	0.9248729
0.0	0.56121624	0.57479244	0.5705079	0.55818814	0.576629	0.55383116	0.5736467	0.5791583	0.55088705	0.5676672
0.0	0.72237825	0.79292643	0.9678342	0.30045286	0.111791015	0.40415487	0.0067102867	0.60121423	0.94913596	0.11922085
0.0	0.72059315	0.79554313	0.9671956	0.29819873	0.112346984	0.40121984	0.0067503713	0.5999115	0.94925743	0.119476505
0.0	0.7173614	0.796063	0.9670916	0.29763427	0.11204759	0.40236878	0.0067165187	0.60681796	0.94979054	0.118497975
0.0	0.71702206	0.79281867	0.96732926	0.296955	0.11253901	0.40022948	0.0066693607	0.6017517	0.9492127	0.11815768
0.0	0.2364438	0.045381717	0.75170505	0.366475	0.7163777	0.7981114	0.8582466	0.11044635	0.6824314	0.966241
0.0	0.012070883	0.02588173	0.025682684	0.12513071	0.08025177	0.17772134	0.0046015647	0.0036177505	0.070507795	0.002079629
0.0	0.32297483	0.11755828	0.5473959	0.35056078	0.6681567	0.9429526	0.74571437	0.111383654	0.73312217	0.94164294
0.0	0.2870868	0.17277187	0.7783127	0.4128203	0.27552244	0.7472558	0.8622369	0.4307124	0.7280751	0.5911133
0.0	0.37030256	0.06914724	0.6573668	0.49876282	0.33836412	0.34481233	0.86256754	0.5405845	0.5507959	0.13675809
0.0	0.55627877	0.043853633	0.83147925	0.67553014	0.66491777	0.9101077	0.87081367	0.110463165	0.25017622	0.9333264
0.0	0.92085826	0.034744013	0.850919	0.64421856	0.11169244	0.023404457	0.08138292	1.34995325e-05	0.00047379243	0.010183529
0.0	0.9602259	0.039778993	0.6846854	0.17314437	0.7881408	0.4745677	0.5903269	0.29622048	0.4120823	0.8376009
0.0	0.4901985	0.46130115	0.11683672	0.020139443	0.056649573	0.11180207	0.0039377855	0.5860452	0.03756789	0.0343106
0.0	0.48632848	0.4571041	0.11674827	0.019977247	0.056259673	0.110909864	0.003930104	0.5830656	0.03675985	0.034154166
0.0	0.32830235	0.012687478	0.9231269	0.5813484	0.41946572	0.98477846	0.75595206	0.84553444	0.21356973	0.9124897
0.0	0.008202017	0.003211092	0.16979244	0.08041479	0.019879209	0.72287977	0.024783699	0.045242414	0.0059344633	0.035105843
0.0	0.008180343	0.0031830932	0.16307616	0.08007731	0.020067958	0.72380394	0.024676684	0.04520353	0.0059465743	0.035196356
0.0	0.8438808	0.8629991	0.95896536	0.4300135	0.3273136	0.7664864	0.58084166	0.53092414	0.2684901	0.8991182
0.0	0.10527443	0.9187874	0.93910456	0.42500785	0.16517185	0.449357	0.658714	0.19909358	0.8095631	0.5961454
0.0	0.62628996	0.10704322	0.82946986	0.44391802	0.44005272	0.88817364	0.7520377	0.27611604	0.3455895	0.8485776
0.0	0.19193138	0.03165425	0.59989923	0.46854237	0.39131543	0.78917897	0.866204	0.17410484	0.76186115	0.744464
0.0	0.23030518	0.6881024	0.5277748	0.5414053	0.4842142	0.34333217	0.64191234	0.34434605	0.2921841	0.2839857
0.0	0.09923624	0.01991077	0.33236393	0.6759892	0.5546439	0.42466474	0.6300123	0.4144546	0.16579852	0.17134981
0.0	0.08765976	0.54928327	0.2727331	0.32159108	0.38117796	0.5954666	0.6523921	0.6351395	0.48108137	0.34712633
0.0	0.30300316	0.22843081	0.62094545	0.5364597	0.8130243	0.6207567	0.82752323	0.6004041	0.7098572	0.47897604
0.0	0.5949057	0.56917274	0.25053442	0.6615317	0.65190756	0.46186072	0.7836929	0.24103484	0.6896135	0.6715264
0.0	0.35769075	0.30520615	0.4135187	0.50219524	0.6100247	0.73220736	0.7874915	0.044332527	0.13970655	0.67792636
0.0	0.0616194	0.57845795	0.06256314	0.7738343	0.50111514	0.47207636	0.70773596	0.4222088	0.45719337	0.29303154
0.0	0.15752786	0.0018458308	0.06764939	0.0017714562	0.042673424	0.032064192	0.021750465	0.030040653	0.05330904	0.013708748
0.0	0.15192868	0.0018453231	0.066126004	0.0017676868	0.04232491	0.031752538	0.021643046	0.03000226	0.05265859	0.013807475
0.0	0.72418565	0.026474664	0.0035148785	0.03800976	0.7889132	0.7532322	0.7241583	0.82063305	0.3598092	0.5632284
0.0	0.70154727	0.023834618	0.003054786	0.0351775	0.7814852	0.73242027	0.7001274	0.8092529	0.33674523	0.53752
0.0	0.70544344	0.023706032	0.0030367696	0.035027474	0.7815856	0.7331085	0.698637	0.8092545	0.33902603	0.53645205
0.0	0.65182376	0.013178136	0.0016364371	0.67198545	0.15202631	0.55410844	0.0023853602	0.056055922	0.00017147962	0.41231248
0.0	0.00092609046	7.058042e-05	1.0810146e-07	0.21363872	0.12506488	0.0001379203	0.009508963	1.1190081e-06	8.1320894e-07	0.004114481
0.0	0.31815186	0.017748432	0.69214946	0.30480772	0.47763395	0.66406393	0.76300204	0.49852237	0.8698479	0.9476031
0.0	0.6813293	0.5699073	0.758589	0.50775445	0.34783423	0.5892811	0.694077	0.49971056	0.5705058	0.54229236
0.0	0.56879354	0.57761556	0.56406623	0.5616751	0.57550395	0.55773634	0.5681238	0.5778084	0.5536142	0.5676255
0.0	9.0477755e-05	7.191689e-05	0.50163937	0.15129866	0.0019422993	0.000105065665	6.982894e-05	7.229707e-07	1.1252223e-06	0.010083011
0.0	0.14203744	0.20125608	7.9056133e-07	0.714608	0.58163106	0.5442295	0.4038442	0.5856805	0.803898	0.0038653407
0.0	0.21513794	0.006526567	3.395328e-05	0.69409	0.7742353	0.71460015	0.86158687	0.045519624	0.00024951238	0.034033198
0.0	0.02255038	0.01746103	3.5459034e-05	0.5224771	0.35614824	0.0060225483	0.9125888	1.4086903e-05	0.001597615	0.9365509
0.0	0.27411643	0.46501458	0.96589357	0.40444335	0.47761896	0.75383085	0.055495914	0.00023555993	0.000107604654	0.0050043166
0.0	0.93463737	0.046133775	0.57338065	0.6914864	0.7374051	0.014375733	0.9323453	0.024679007	0.0002272229	0.85326743
0.0	0.14409935	0.020195456	2.9148026e-05	0.683507	0.30901834	0.004790643	0.041965246	2.672087e-05	0.00033698717	0.010013703
0.0	0.6607883	0.38233298	0.7298546	0.5376127	0.46384752	0.92436635	0.026669767	0.58989877	0.0010837647	0.0030097382
0.0	0.04703803	0.2541877	0.44846883	0.6458698	0.4899017	0.7657417	0.86904085	0.8522855	0.0006601605	0.51167476
0.0	0.84589213	0.13294698	0.9015502	0.5616855	0.6092443	0.65124696	0.8630488	0.014610019	0.8109	0.8138085
0.0	0.8265238	0.4713353	0.9857282	0.5805434	0.58306485	0.6697417	0.76434803	0.2897652	0.20573412	0.85210955
0.0	0.09585042	0.3090138	0.3921612	0.36650756	0.7608215	0.77798337	0.7945391	0.28700426	0.42830107	0.32672435
0.0	0.51569706	0.124655515	0.63607806	0.7602203	0.35122395	0.46086806	0.80295336	0.10641932	0.48941395	0.96576256
0.0	0.3693392	0.10794839	0.92114586	0.42139623	0.5202188	0.7191265	0.4875934	0.7272341	0.33627865	0.44402587
0.0	0.115901254	0.24106938	0.19194536	0.7318242	0.6093729	0.55557394	0.46644488	0.26115084	0.7052006	0.77983165
0.0	0.1705175	0.6051835	0.6375888	0.38519213	0.27285844	0.41711748	0.66772616	0.9428383	0.74111366	0.20822564
0.0	0.17489816	0.31752744	0.6556537	0.5282677	0.54201555	0.90143985	0.77922064	0.7465069	0.9205836	0.9275017
0.0	0.101461306	0.76251334	0.7137807	0.34370995	0.72312355	0.9059052	0.5555674	0.90785074	0.701529	0.8649584
0.0	0.052060824	0.64242744	0.117177136	0.21195965	0.017856263	0.069191016	0.0151246395	0.006510916	0.011206179	0.0031557174
0.0	0.08898257	0.5568244	0.36638063	0.45019376	0.5515361	0.5300562	0.6410572	0.76315254	0.44597766	0.4638351
0.0	0.17503294	0.5601794	0.28850007	0.5787074	0.6765099	0.46623728	0.62722534	0.61234474	0.74793494	0.4405762
0.0	0.44842148	0.7696462	0.4970948	0.34745768	0.5321965	0.43103278	0.6208668	0.68416303	0.3582485	0.4229705
0.0	0.62672347	0.33701947	0.0588741	0.20365104	0.50285035	0.21570937	0.6486397	0.122923784	0.18924694	0.5790066
0.0	0.04908131	0.18608427	0.38316825	0.70005524	0.6591119	0.5829267	0.6319775	0.08290347	0.14696673	0.47031552
0.0	0.04908131	0.18608427	0.38316825	0.70005524	0.6591119	0.5829267	0.6319775	0.08290347	0.14696673	0.47031552
0.0	0.04908131	0.18608427	0.38316825	0.70005524	0.6591119	0.5829267	0.6319775	0.08290347	0.14696673	0.47031552
0.0	0.06440416	0.054959785	0.02679879	0.26790014	0.37410098	0.1959675	0.66002125	0.77354157	0.5286738	0.57871914
0.0	0.012072931	0.10058012	0.84448516	0.33459243	0.70430726	0.7925634	0.78661484	1.5516112e-05	0.00075345946	0.91246665
0.0	0.5747784	0.72899485	0.8125279	0.6456228	0.7482084	0.91046566	0.98004216	0.6823603	0.2497644	0.9415656
0.0	0.5627548	0.5698636	0.56999344	0.56168413	0.5783722	0.5542808	0.5704952	0.57953906	0.5539678	0.5686667
0.0	0.562937	0.5707175	0.57094103	0.56215143	0.5786183	0.55418426	0.5735746	0.5814508	0.55497843	0.5686197
0.0	0.87251085	0.07566846	0.8019631	0.6530382	0.64504254	0.49568146	0.60164666	0.46740514	0.83411276	0.9607124
0.0	0.41302615	0.08583602	0.4260385	0.7363245	0.6281676	0.21406633	0.31637847	0.17287844	0.42330092	0.7341654
0.0	0.022719191	0.010230436	0.8860134	0.18601705	0.10070349	0.054869857	0.033720803	0.1919218	0.61108065	0.05931088
0.0	0.0067212633	0.11022217	0.21932352	0.11846986	0.020027244	0.038529664	0.015382369	0.011153881	0.053273275	0.023159932
0.0	0.071757466	0.045328174	0.009935105	0.12883009	0.028301215	0.026071839	0.116215326	0.13611922	0.32368353	0.005536632
0.0	0.50635654	0.8793132	0.12948346	0.40868866	0.5989559	0.59169406	0.8738685	0.89042336	0.85804003	0.36054337
0.0	0.32025686	0.4455899	0.018290982	0.48227078	0.5061233	0.5726954	0.5680082	0.74342495	0.5101359	0.16878152
0.0	0.22368863	0.69684607	0.007041012	0.38009974	0.40274325	0.5621674	0.59896684	0.6604757	0.22316115	0.43825445
0.0	0.56738096	0.5734076	0.5702093	0.56072134	0.5766527	0.5548097	0.57158476	0.58173263	0.55577755	0.5680262
0.0	0.0062377052	0.0140095735	0.0320596	0.054165777	0.022715507	0.19512978	0.05506076	0.033990547	0.6784295	0.025318053
0.0	0.47109947	0.4460544	0.06806227	0.45313856	0.6001576	0.39814168	0.6392493	0.3257998	0.3376354	0.62900746
0.0	0.17615795	0.14692034	0.043922085	0.39098963	0.58429873	0.7143523	0.8951923	0.17168914	0.7085479	0.47839725
0.0	0.701087	0.05386906	0.0004811358	0.18780829	0.06531717	0.96318686	0.2069729	0.12317835	0.01245007	0.0043711183
0.0	0.023204722	0.0105250385	0.89253044	0.19390075	0.1032109	0.056291252	0.03682812	0.19553708	0.62017065	0.0640169
0.0	0.18338707	0.0063283853	0.9384896	0.6161315	0.47269484	0.25720882	0.84599954	0.16731054	0.3242499	0.4946329
0.0	0.20099919	0.31551355	0.8592594	0.51873547	0.433383	0.6390373	0.8055541	0.542922	0.3561002	0.51029223
0.0	0.16899668	0.0014921011	0.10399057	0.17536268	0.0969987	0.13523544	0.024481224	0.09564186	0.08597582	0.28296673
0.0	0.24169837	0.7760938	0.19841565	0.45509502	0.36314052	0.6012928	0.80052114	0.786477	0.8016575	0.66093695
0.0	0.4371297	0.952836	0.48281664	0.5021179	0.21334223	0.48513517	0.67160726	0.8767202	0.5554348	0.8607356
0.0	0.38063487	0.7397217	0.82677686	0.2856319	0.72754735	0.5142266	0.8134001	0.61897874	0.69901645	0.63067716
0.0	0.17015107	0.88204235	0.47269797	0.32163247	0.54202235	0.58219635	0.7651766	0.6854515	0.78500813	0.50783
0.0	0.7798658	0.0487202	0.53714526	0.797854	0.5414743	0.7495267	0.68400383	0.6005509	0.89647645	0.28087452
0.0	0.7818328	0.04771513	0.53744775	0.7971733	0.5406362	0.747062	0.68268913	0.5967594	0.8955215	0.27994856
0.0	0.15041645	0.003960714	0.0019911807	0.36887127	0.03659735	0.17248724	0.005883288	0.024883185	0.25320882	0.0046875766
0.0	0.3274308	0.19331679	0.80677444	0.5371355	0.5313167	0.44987506	0.68134165	0.62655896	0.69374156	0.8824248
0.0	0.4289615	0.62083197	0.11732276	0.52632296	0.6530359	0.5993115	0.44722733	0.33439887	0.6788307	0.83563673
0.0	0.46656728	0.6192766	0.44982237	0.5955615	0.4801282	0.23775283	0.8071393	0.12148864	0.2449065	0.46260127
0.0	0.2173458	0.015346559	0.8673304	0.62843	0.7439332	0.8723971	0.8664811	0.3002299	0.85916513	0.4838356
0.0	0.24309364	0.023941714	0.97665614	0.6405339	0.7338968	0.8467689	0.47760975	0.14939809	0.8763372	0.5186277
0.0	0.8262526	0.14209856	0.9339992	0.48143864	0.6768527	0.5714218	0.966286	0.13270831	0.78167766	0.09894516
0.0	0.060762174	0.62820715	0.20345533	0.44602183	0.62643754	0.45449787	0.77077883	0.34930462	0.48056835	0.23464501
0.0	0.56960595	0.57425797	0.56361455	0.5612142	0.5763084	0.55390435	0.571982	0.5769023	0.5501163	0.56983787
0.0	0.5689227	0.57769865	0.5630849	0.56098086	0.5759701	0.5537179	0.5695652	0.5771181	0.5512632	0.5699573
0.0	0.0147293	0.009288689	0.43789294	0.14757144	0.01627714	0.06752009	0.34550896	0.04018096	0.030227235	0.03918882
0.0	0.8373147	0.445702	0.13792592	0.4296622	0.5098419	0.31986088	0.9063601	0.8028973	0.17582525	0.27357742
0.0	0.34426987	0.5463008	0.9967746	0.7385273	0.33810216	0.516681	0.8454309	0.30011368	0.7038874	0.57550544
0.0	0.8927334	0.021268554	0.14211497	0.65143853	0.36077112	0.26924816	0.6977358	0.7334367	0.6979851	0.61668605
0.0	0.46660522	0.34823442	0.98279446	0.62161916	0.2988941	0.59137267	0.8933975	0.5860186	0.9634332	0.8375204
0.0	0.7495295	0.47097436	0.30883768	0.71572655	0.8500336	0.3449783	0.82448906	0.61957645	0.3488605	0.67934376
0.0	0.5932763	0.33865413	0.9771196	0.23191462	0.6149253	0.886955	0.9591051	0.8063724	0.7553547	0.9463613
0.0	0.20864001	0.634933	0.89767563	0.52550983	0.68298936	0.50039893	0.87426364	0.80610776	0.5923428	0.61982465
0.0	0.40379667	0.5575377	0.987222	0.3004225	0.5911289	0.7707352	0.8811974	0.82050306	0.1799901	0.8180282
0.0	0.03193205	0.7748978	0.9974795	0.57558733	0.66661674	0.3464162	0.8686159	0.77418494	0.4910351	0.25439754
0.0	0.5674745	0.57327944	0.570141	0.55913854	0.57542014	0.55374223	0.5687581	0.57901406	0.5515057	0.5669349
0.0	0.5698305	0.5717252	0.5701206	0.55811375	0.5756246	0.554987	0.5712261	0.5799481	0.552673	0.56800485
0.0	0.30183664	0.0194089	0.33308744	0.079228066	0.033742677	0.1795782	0.05470679	0.0048625255	0.008340155	0.0133121265
0.0	0.03133519	0.3051666	0.20881388	0.55776834	0.60577464	0.2766954	0.5486509	0.32041642	0.29321748	0.76546323
0.0	0.094741255	0.018689247	0.64794284	0.4032876	0.6302784	0.6404938	0.79272866	0.09718988	0.38460588	0.68722856
0.0	0.5667502	0.57270473	0.5709038	0.55823016	0.5766218	0.5559242	0.5714488	0.58155936	0.55541176	0.56802857
0.0	0.12266959	0.0025713488	0.9890348	0.15767223	0.051959045	0.69007397	0.022081412	0.010770938	0.18377493	0.004789943
0.0	0.14774908	0.08127325	0.98728675	0.5072509	0.5765993	0.5410314	0.9526328	0.24869256	0.237312	0.14714663
0.0	0.14307989	0.6890504	0.32139775	0.62299883	0.79230714	0.1704958	0.9524728	0.012417076	0.29208624	0.35257745
0.0	0.5642157	0.5761663	0.5714889	0.5582846	0.57655615	0.5542825	0.5716194	0.58269525	0.55444187	0.5669046
0.0	0.77309287	0.006906301	0.73410934	0.48849216	0.3338828	0.9637131	0.8698489	0.9612841	0.9158004	0.5751893
0.0	0.5689279	0.57239354	0.57019347	0.56066453	0.57699376	0.5562641	0.5743119	0.58241165	0.5577923	0.5691395
0.0	0.11885893	0.0066818916	0.44428056	0.28204712	0.07867547	0.09775154	0.018978734	0.0005919808	0.01733953	0.036496542
0.0	0.06632359	0.39774495	0.82796067	0.5566964	0.54027474	0.40653378	0.76938254	0.12617533	0.49829635	0.44821253
0.0	0.055437345	0.12887914	0.962976	0.6654783	0.5450448	0.702411	0.9329251	0.07159237	0.22146301	0.6123255
0.0	0.037182722	0.8601144	0.9686383	0.51519096	0.38103336	0.45598346	0.9220579	0.8374301	0.89887285	0.6762687
0.0	0.063945524	0.5568566	0.40815368	0.45062858	0.73406523	0.34034973	0.67151356	0.49408215	0.63768476	0.6094492
0.0	0.04745633	0.043134734	0.64916587	0.2971158	0.044858538	0.021467745	0.019223707	0.015650302	0.04734923	0.0014252111
0.0	0.34790716	0.17932448	0.98228353	0.64507884	0.5792577	0.4130593	0.7319966	0.8597757	0.49691322	0.055925883
0.0	0.06331767	0.043456707	0.65481365	0.4092087	0.49205646	0.70464426	0.84423035	0.033971082	0.78395236	0.66313976
0.0	0.16469991	0.008097471	0.70749855	0.35076076	0.62446564	0.45727298	0.7147474	0.08552651	0.8087333	0.6633148
0.0	0.59080434	0.4941481	0.8061698	0.5539476	0.73214555	0.88757807	0.9422748	0.9172197	0.46061045	0.82987106
0.0	0.26808122	0.39390188	0.829009	0.54773027	0.63300824	0.86635315	0.9570157	0.58066076	0.4988193	0.17593825
0.0	0.095547795	0.025882034	0.38091385	0.17816827	0.040130287	0.42096126	0.009517827	0.06422868	0.020247586	0.011072239
0.0	0.43014452	0.061179	0.97552603	0.3971388	0.35404882	0.5688201	0.81933385	0.89397156	0.4882099	0.979411
0.0	0.083874516	0.72957414	0.8959417	0.49212152	0.7152899	0.7686472	0.9377157	0.2981197	0.47819337	0.9000158
0.0	0.45943436	0.05552388	0.97448945	0.35839942	0.6195387	0.56426686	0.98586255	0.8307964	0.7797424	0.9617893
0.0	0.68692446	0.82729685	0.8467397	0.639025	0.73883915	0.86448073	0.9634527	0.82830715	0.5355748	0.92647904
0.0	0.5699288	0.10982114	0.97178054	0.38776407	0.48362032	0.68878543	0.6919398	0.62396044	0.7974101	0.5718919
0.0	0.06704042	0.09438392	0.8814945	0.31902033	0.6026793	0.45846003	0.48194048	0.43498477	0.35170218	0.71089125
0.0	0.065940455	0.9550415	0.33146328	0.467638	0.5707677	0.8705763	0.9031532	0.9680789	0.8548864	0.93292356
0.0	0.23107685	0.3163109	0.9893657	0.56905913	0.7330193	0.7144122	0.72082675	0.2543246	0.57765853	0.9371159
0.0	0.014201576	0.7173382	0.9362226	0.45113212	0.5630537	0.5985747	0.90003985	0.8442865	0.51383585	0.46426713
0.0	0.05103102	0.5158125	0.8867416	0.6827014	0.53087443	0.79073966	0.9459566	0.8843029	0.28582403	0.9380731
0.0	0.013625866	0.93179053	0.98677325	0.42945784	0.4249872	0.37215972	0.83454496	0.9353105	0.8676557	0.5093447
0.0	0.058461234	0.007563574	0.93125665	0.62177926	0.37012056	0.9129549	0.8614754	0.10181025	0.18260086	0.96095777
0.0	0.1121299	0.00019051576	0.059183616	0.085734375	0.016763516	0.06473461	0.008383212	0.0061899796	0.031156523	0.09092629
0.0	0.23784472	0.70267564	0.088554524	0.4971878	0.6054881	0.3358166	0.7664522	0.32494235	0.76194793	0.59164065
0.0	0.4948334	0.20177099	0.04193837	0.5887183	0.5772366	0.5569112	0.54717094	0.24381524	0.21478723	0.73549676
0.0	0.036588565	0.2320286	0.87544	0.29282534	0.06915251	0.46341026	0.0030180754	0.1458172	0.2099788	0.020375002
0.0	0.05649142	0.00044142455	0.3362692	0.1186166	0.07014741	0.44480717	0.059433367	0.01054026	0.6731881	0.017062424
0.0	0.05925186	0.0004491857	0.34010726	0.11877546	0.07061118	0.443751	0.059107244	0.010573875	0.6760904	0.016829586
0.0	0.020734573	0.5663597	0.0003814897	0.19621943	0.013222684	0.003379454	0.14279348	0.14385103	0.18832625	0.06766429
0.0	0.020858223	0.5664792	0.0003787585	0.19570233	0.013114715	0.0033687106	0.14152265	0.1452847	0.1858028	0.06826671
0.0	0.020704038	0.5652983	0.0003719456	0.19504379	0.013128696	0.003348367	0.14167061	0.14366432	0.18712674	0.06701892
0.0	0.02040447	0.5626585	0.00037448097	0.1952859	0.013156327	0.0033399975	0.14040795	0.14354211	0.18400124	0.06658989
0.0	0.006179505	0.018075459	0.45381555	0.3888545	0.012080725	0.078573845	0.04610277	0.037299644	0.3573607	0.021055155
0.0	0.006069034	0.018172082	0.45674074	0.3886504	0.011979686	0.07872081	0.04593735	0.03728642	0.35558316	0.021053845
0.0	0.006172212	0.01815634	0.44977066	0.38703802	0.011896724	0.077712394	0.045334045	0.03671525	0.3542915	0.020815678
0.0	0.006100594	0.0181931	0.4503521	0.38798726	0.011972882	0.07749935	0.045748994	0.03629115	0.35522822	0.021036193
0.0	0.18052873	0.53088427	0.0022161324	0.19941564	0.014238299	0.017802754	0.008503773	0.0144482665	0.4478258	0.03551164
0.0	0.17725976	0.53055954	0.0022254188	0.1989724	0.014251664	0.017793328	0.008551932	0.014735078	0.4504743	0.035708316
0.0	0.18065542	0.533854	0.002212021	0.19854136	0.014213799	0.017505277	0.008505812	0.01453489	0.44731823	0.03530343
0.0	0.17762262	0.5322966	0.0022127673	0.19898506	0.014182043	0.017703258	0.008497825	0.014425877	0.44630626	0.035189558
0.0	0.0648706	0.114987545	0.924558	0.16293229	0.11201749	0.020441625	0.011143325	0.0016344782	0.042538457	0.010276287
0.0	0.66593874	0.5121128	0.39291844	0.6044679	0.6912486	0.3311049	0.7619575	0.34123087	0.5397286	0.6497242
0.0	0.019025587	0.17177567	0.19190666	0.18682592	0.12221265	0.23030631	0.0025971914	0.011347952	0.024519054	0.050287675
0.0	0.56702036	0.5735211	0.5739922	0.5598398	0.5773734	0.5502759	0.5692847	0.5746373	0.5501243	0.5661217
0.0	0.009446118	0.11558461	0.9349752	0.22092535	0.031663213	0.75151527	0.00799537	0.044302538	0.04843254	0.06454749
0.0	0.24659881	0.60149944	0.7170821	0.62273604	0.5680556	0.46763888	0.7559233	0.16500455	0.2977247	0.26590216
0.0	0.56671405	0.5753008	0.5699434	0.5614276	0.57591605	0.55246395	0.57119083	0.5743904	0.5538474	0.5658382
0.0	0.09028215	0.25767213	0.86418265	0.21076722	0.048536517	0.026051736	0.005267836	0.073388584	0.007576685	0.0019642743
0.0	0.43767926	0.43176636	0.6135527	0.7382689	0.5282004	0.35632926	0.6171975	0.3688264	0.23215836	0.65716773
0.0	0.48943302	0.63049364	0.08794997	0.7543861	0.6835262	0.52125514	0.5364206	0.4079223	0.50519997	0.44183165
0.0	0.12761793	0.5452504	0.80349296	0.6599956	0.7665703	0.6316826	0.83681726	0.22085072	0.95493877	0.75331765
0.0	0.5693561	0.5775733	0.56492925	0.560863	0.5765103	0.5571999	0.56914294	0.5769634	0.5527423	0.569717
0.0	0.13925129	0.017086718	0.9782388	0.20309897	0.04013205	0.05549259	0.017061552	0.0554579	0.04157222	0.025677763
0.0	0.17074133	0.5171473	0.57806534	0.6662032	0.62388414	0.30757272	0.8515132	0.19952561	0.37381363	0.42987323
0.0	0.010505014	0.67685425	0.66542184	0.06220456	0.093319945	0.43300414	0.01821341	0.020504946	0.4469378	0.04875311
0.0	0.010487384	0.6685705	0.659506	0.061645504	0.09324033	0.42723843	0.018288178	0.02009138	0.44655904	0.048708275
0.0	0.7172944	0.017669184	0.29232615	0.17067462	0.04650167	0.68992406	0.050827987	0.16079324	0.008182878	0.045916874
0.0	0.56734	0.57685846	0.57438856	0.561897	0.57598656	0.55734265	0.5761529	0.57734704	0.5525931	0.57000875
0.0	0.7145971	0.017835995	0.29309702	0.17096028	0.04672025	0.6909036	0.051022362	0.16351356	0.0081389705	0.045944028
0.0	0.029053986	0.807104	0.9546158	0.44631773	0.7513235	0.48953837	0.5558748	0.24284637	0.9367204	0.6530848
0.0	0.72945917	0.64642465	0.9901906	0.466941	0.7310488	0.6922297	0.6050536	0.8496177	0.08198517	0.98600835
0.0	0.4258122	0.011745419	0.43771973	0.1529556	0.011954067	0.017922472	0.05544671	0.11190686	0.5271731	0.047604233
0.0	0.5672165	0.5803981	0.56216276	0.5639991	0.57892764	0.55520356	0.57721925	0.57683414	0.555267	0.570446
0.0	0.56571174	0.5798441	0.562786	0.5626891	0.57673556	0.55661577	0.5758111	0.5789424	0.5563503	0.57029104
0.0	0.5660937	0.5788125	0.56224173	0.5637446	0.5783897	0.55770445	0.5768535	0.5752758	0.55493516	0.5675124
0.0	0.56584024	0.579168	0.5636728	0.56347483	0.57757187	0.55776256	0.57728165	0.58014977	0.5559506	0.5710353
0.0	0.45151123	0.0435573	0.2182197	0.18617462	0.038314126	0.13010864	0.004412859	0.08356901	0.6886646	0.01753057
0.0	0.9780552	0.12529859	0.94049513	0.573189	0.49877018	0.8285734	0.7003376	0.80678374	0.9185403	0.83360875
0.0	0.5198216	0.47314727	0.46722323	0.55877054	0.5699282	0.6478404	0.61219287	0.5591055	0.59633815	0.6161453
0.0	0.1682057	0.42101607	0.35291585	0.6189562	0.8694925	0.34197018	0.75255704	0.0673441	0.33117217	0.6528381
0.0	0.51131094	0.1114596	0.9437295	0.2022512	0.049009603	0.9680617	0.035904735	0.19124317	0.13652469	0.052403394
0.0	0.19813588	0.41270489	0.27518484	0.4503677	0.64105636	0.5328795	0.58645475	0.6022788	0.7243512	0.5254582
0.0	0.041826773	0.14749713	0.22065125	0.31055465	0.5939801	0.46712545	0.53800327	0.43474633	0.81353396	0.63923156
0.0	0.5741842	0.58097655	0.57351255	0.55895185	0.5764778	0.5584382	0.5761538	0.5829504	0.5550858	0.572291
0.0	0.57393634	0.5801113	0.5800184	0.55953336	0.57766354	0.5561687	0.57037884	0.5831922	0.5499515	0.57249135
0.0	0.5743448	0.5831459	0.5754002	0.5565957	0.5797447	0.5602065	0.57276374	0.58219326	0.55028903	0.5703381
0.0	0.5283504	0.5680435	0.47609773	0.45661837	0.47122803	0.5836426	0.6437104	0.38279626	0.44236243	0.8331653
0.0	0.8046421	0.08161485	0.6843053	0.5599488	0.6587556	0.78514904	0.89223945	0.04262861	0.24133465	0.6813745
0.0	0.02753454	0.43206272	0.70135796	0.60455537	0.49099004	0.5340658	0.7940956	0.053324286	0.119063064	0.54541856
0.0	0.793485	0.7893218	0.73817813	0.15937299	0.024719752	0.011407391	0.02562898	0.1604467	0.48148727	0.0078057703
0.0	0.79660136	0.7856699	0.74057144	0.15909624	0.024793098	0.011510954	0.025482165	0.16009834	0.48198152	0.007812081
0.0	0.06932246	0.0875791	0.992818	0.47860327	0.065547206	0.046934042	0.0059232786	0.047993843	0.6774504	0.3171953
0.0	0.5708654	0.5823582	0.5764688	0.56095976	0.5796334	0.56204176	0.57806736	0.5852668	0.5600595	0.56712747
0.0	0.4558008	0.30972046	0.9840226	0.5803484	0.44513744	0.7982517	0.8639169	0.8657604	0.77854455	0.5200549
0.0	0.10751043	0.050808128	0.3137249	0.24958476	0.10634954	0.35974553	0.018182067	0.16988	0.011931021	0.039314326
0.0	0.15466726	0.6635756	0.9212862	0.19637294	0.7123627	0.22474599	0.73273754	0.93474907	0.5821668	0.8186995
0.0	0.7398759	0.49365845	0.8196809	0.6123758	0.91742784	0.15641582	0.90198153	0.14150183	0.26612145	0.8901917
0.0	0.4281153	0.22191554	0.657359	0.32009408	0.57267016	0.8235274	0.92425716	0.9019964	0.066937536	0.08079112
0.0	0.22245559	0.32484972	0.9805382	0.5685247	0.8693447	0.8093399	0.9306754	0.469906	0.40537927	0.9655048
0.0	0.1270679	0.39766228	0.50498545	0.6462962	0.25615704	0.5979562	0.7427775	0.57873684	0.5341154	0.85267603
0.0	0.6040325	0.60305506	0.59834695	0.5884927	0.6037506	0.58669454	0.6097901	0.60171425	0.5878079	0.59887
0.0	0.072775476	0.6545034	0.30517715	0.48431417	0.74324197	0.40998444	0.6622733	0.4562272	0.46305412	0.6355045
0.0	0.3040438	0.673079	0.18714562	0.73609746	0.5564699	0.40328294	0.6377595	0.012284002	0.5586398	0.500613
0.0	0.08356329	0.05424591	0.6596491	0.24174869	0.03784193	0.02512367	0.022103036	0.0053898133	0.035351567	0.0008032845
0.0	0.41317803	0.5772769	0.6246059	0.79561317	0.6316951	0.50959134	0.7628026	0.28059122	0.4857193	0.3937884
0.0	0.6070276	0.45465615	0.8683974	0.16849221	0.01979928	0.02064584	0.011647102	0.050859123	0.14670941	0.025676092
0.0	0.56752104	0.5776879	0.56191534	0.5637595	0.57908666	0.5554753	0.57594764	0.57883465	0.5553562	0.57088405
0.0	0.56654304	0.5796366	0.56248176	0.5626348	0.5773537	0.5562739	0.5754621	0.57717526	0.55432767	0.57055837
0.0	0.6547798	0.16686113	0.467909	0.70956045	0.4488478	0.93209106	0.75442785	0.31866956	0.8086171	0.7819839
0.0	0.20407154	0.35277474	0.368189	0.6575263	0.59941655	0.36162943	0.7854943	0.26864728	0.6047767	0.8635041
0.0	0.24495238	0.35048985	0.28040576	0.6287563	0.54286516	0.6213476	0.7314089	0.1221151	0.41680282	0.08187895
0.0	0.24495238	0.35048985	0.28040576	0.6287563	0.54286516	0.6213476	0.7314089	0.1221151	0.41680282	0.08187895
0.0	0.002679354	0.023566935	0.32681563	0.1320556	0.067636795	0.030063268	0.028227795	0.25381103	0.14104263	0.0008358613
0.0	0.002679354	0.023566935	0.32681563	0.1320556	0.067636795	0.030063268	0.028227795	0.25381103	0.14104263	0.0008358613
0.0	0.80123246	0.61715454	0.94532585	0.68983823	0.41184682	0.7280041	0.8238175	0.78938997	0.94427836	0.7288681
0.0	0.5032402	0.7297637	0.55323046	0.60797656	0.5688272	0.45806843	0.6534962	0.37314644	0.5934781	0.56252253
0.0	0.5032402	0.7297637	0.55323046	0.60797656	0.5688272	0.45806843	0.6534962	0.37314644	0.5934781	0.56252253
0.0	0.056783352	0.3245855	0.28374928	0.32517806	0.04743924	0.5420235	0.010851212	0.03217855	0.5418255	0.012829715
0.0	0.056783352	0.3245855	0.28374928	0.32517806	0.04743924	0.5420235	0.010851212	0.03217855	0.5418255	0.012829715
0.0	0.5664483	0.57575536	0.561828	0.56345856	0.578658	0.55784434	0.5753014	0.57729256	0.5545328	0.5680655
0.0	0.56669456	0.5792618	0.56304735	0.5634375	0.57819194	0.55750144	0.57631713	0.5782687	0.55378634	0.5712143
0.0	0.3228272	0.64588386	0.6056819	0.23293094	0.5841494	0.44041047	0.6639541	0.42013732	0.6105387	0.61099553
0.0	0.5743994	0.58799887	0.58282954	0.56229633	0.5792784	0.564081	0.57745284	0.5841948	0.5630721	0.57022226
0.0	0.012962922	0.36147794	0.2542014	0.32874596	0.10309242	0.039506026	0.04508675	0.014283981	0.35353678	0.033717368
0.0	0.0051758564	0.03995692	0.10789435	0.27410805	0.12372739	0.028269192	0.01762378	0.055433277	0.2404966	0.010170498
0.0	0.06367922	0.9617697	0.033526123	0.1397717	0.10927263	0.13446935	0.04042514	0.038398463	0.6743681	0.032789316
0.0	0.0397968	0.24584696	0.6249118	0.14667776	0.041290324	0.03682467	0.02103157	0.1413912	0.3748787	0.0044188774
0.0	0.055348173	0.9025369	0.90531754	0.28960845	0.12082813	0.18235198	0.01778972	0.009849555	0.069321044	0.001882347
0.0	0.3711911	0.019620735	0.953666	0.14738958	0.11183729	0.04531365	0.007901716	0.3348718	0.0024683387	0.040007662
0.0	0.0049206656	0.2026214	0.003225267	0.2904665	0.057891607	0.037943996	0.017794685	0.13633813	0.68841875	0.01831682
0.0	0.05846564	0.26052636	0.80772185	0.43700746	0.01835424	0.06619447	0.0065716878	0.51557654	0.3548625	0.007276384
0.0	0.15987691	0.3533241	0.9625012	0.13779904	0.042628933	0.008717398	0.0058400384	0.2829989	0.54758155	0.025514571
0.0	0.3647346	0.37496153	0.5432611	0.621377	0.5631057	0.55428106	0.6044838	0.5149798	0.8251569	0.4958418
0.0	0.4498162	0.5961151	0.5995783	0.46551886	0.52466255	0.53713673	0.5455625	0.054005574	0.42182186	0.5407759
0.0	0.14475687	0.11324882	0.43807167	0.19735655	0.6691767	0.28932667	0.6779635	0.10626003	0.03044131	0.3578796
0.0	0.5443316	0.033290986	0.19155811	0.482109	0.5101776	0.6390804	0.7013752	0.05575733	0.32439813	0.580507
0.0	0.040994447	0.53696656	0.13917823	0.5474323	0.5912696	0.33480138	0.80304605	0.60340494	0.32085964	0.61420774
0.0	0.057055593	0.16709277	0.69922185	0.37510312	0.50758034	0.6765451	0.6411057	0.005144673	0.82122433	0.42711106
0.0	0.29801255	0.4666456	0.38069937	0.65913665	0.55946064	0.42219654	0.92172164	0.3111645	0.1640947	0.58750963
0.0	0.5409151	0.5189136	0.3550068	0.46428826	0.4588356	0.22316815	0.8287819	0.1420025	0.4600736	0.40557185
0.0	0.55226976	0.38204786	0.18389955	0.5011433	0.8436773	0.5805045	0.5995848	0.41384327	0.9088596	0.73371685
0.0	0.19407794	0.29060295	0.19631355	0.53963536	0.5423823	0.39671564	0.3242151	0.025892466	0.3060181	0.20391214
0.0	0.5765903	0.43144742	0.010611471	0.88557076	0.6786971	0.44607812	0.65051955	0.29202855	0.36771542	0.3645675
0.0	0.15839492	0.541858	0.28185803	0.8051049	0.5451966	0.38007534	0.43582237	0.37441814	0.47295713	0.6705982
0.0	0.35127068	0.6692111	0.54114234	0.38315946	0.6857705	0.5796215	0.666914	0.4140632	0.040155288	0.5036646
0.0	0.25957572	0.4969253	0.45395535	0.38762778	0.65922004	0.49427524	0.93538684	0.43414897	0.52925605	0.6029399
0.0	0.0073996508	0.15864174	0.091806546	0.21106337	0.025395984	0.07484979	0.050620645	0.6832279	0.5311093	0.033124007
0.0	0.014557049	0.053123616	0.73827004	0.25681964	0.03107139	0.09873181	0.027508244	0.01644695	0.4001459	0.0079063075
0.0	0.054166354	0.41712552	0.012608549	0.16988836	0.035568967	0.1840007	0.0042365994	0.098238885	0.03072403	0.014316601
0.0	0.054821357	0.90272564	0.90741193	0.29054117	0.12279716	0.18626423	0.018142452	0.010051866	0.07013353	0.0019367925
0.0	0.37193727	0.019844782	0.9543472	0.15063414	0.11350355	0.046772715	0.008144233	0.3350872	0.0024696789	0.04121116
0.0	0.0050092572	0.20593955	0.0033321686	0.29499495	0.05865925	0.038804702	0.018160136	0.13681301	0.68990594	0.0190489
0.0	0.058657132	0.26185966	0.81464857	0.44259307	0.0187279	0.06765268	0.006725139	0.5195393	0.3581481	0.007596697
0.0	0.3539766	0.67207956	0.56143695	0.65079063	0.5939764	0.50148416	0.44785964	0.56201255	0.5035436	0.6846395
0.0	0.4008811	0.47245955	0.19305712	0.62213075	0.54989135	0.5250135	0.7329076	0.3686558	0.58943015	0.48009023
0.0	0.44075194	0.57391924	0.16705427	0.5167694	0.557675	0.029776378	0.6222487	0.59675545	0.73559	0.4447403
0.0	0.25844544	0.32674137	0.29446027	0.6480503	0.5880932	0.56916195	0.7304137	0.608829	0.3549938	0.6989533
0.0	0.04112692	0.59760165	0.16191506	0.7189792	0.73997414	0.5529829	0.75905335	0.3916032	0.5534282	0.44361383
0.0	0.42694536	0.10794535	0.17243321	0.5322468	0.7485444	0.32741717	0.6081988	0.59759563	0.5256978	0.5825694
0.0	0.50939924	0.6304558	0.63487273	0.6625247	0.54014516	0.16596922	0.64769226	0.28440568	0.34688798	0.6020475
0.0	0.039765317	0.14894563	0.6519975	0.21023396	0.046994895	0.09490362	0.0148165785	0.04708361	0.03393347	0.014383572
0.0	0.11701645	0.019460678	0.8994592	0.21354204	0.020761544	0.028959509	0.046010435	0.102292776	0.9547226	0.008605965
0.0	0.2843999	0.26772347	0.053763524	0.17131288	0.112703934	0.0010570579	0.0062907427	0.30255866	0.35526037	0.073251925
0.0	0.01290342	0.36313835	0.260354	0.332535	0.105016276	0.04076687	0.04630091	0.014522013	0.35631746	0.03486106
0.0	0.0051782387	0.04031152	0.10972809	0.27718815	0.12544425	0.029197715	0.0180642	0.055321507	0.24028827	0.010444515
0.0	0.06446046	0.9621592	0.03435902	0.14198005	0.11062341	0.13682161	0.040918972	0.038520984	0.67648375	0.033845276
0.0	0.0396868	0.24793527	0.6358967	0.14926554	0.042074323	0.037798986	0.02168525	0.1431294	0.37802082	0.004614708
0.0	0.0034942827	0.0264242	0.5213516	0.1580275	0.0677689	0.15847078	0.03434315	0.21934175	0.4601821	0.007588437
0.0	0.0033733917	0.025353596	0.5092126	0.15484963	0.0677572	0.15284063	0.03363202	0.21461447	0.45174205	0.0073838686
0.0	0.56644136	0.5803575	0.5684701	0.5587742	0.5765765	0.55890995	0.57197106	0.5788502	0.5483552	0.5693724
0.0	0.01455155	0.7605324	0.9457609	0.41366458	0.02512886	0.850175	0.00831452	0.022223122	0.05795192	0.0104398
0.0	0.04551177	0.5653269	0.8515322	0.26749825	0.12824214	0.048642106	0.066261955	0.046033602	0.3335366	0.0019501621
0.0	0.015778273	0.28435892	0.39579308	0.14059024	0.059426174	0.023802018	0.09785429	0.022471337	0.39251414	0.010340481
0.0	0.05768677	0.82139504	0.27964583	0.18137503	0.026276747	0.5890914	0.03396175	0.01653154	0.26745245	0.012789207
0.0	0.058963507	0.81949884	0.27881256	0.18125124	0.02619449	0.58872545	0.033786386	0.016139707	0.26962143	0.012813051
0.0	0.1648163	0.35411102	0.9534546	0.7187546	0.37756756	0.53173167	0.76351273	0.8730072	0.98737735	0.7882188
0.0	0.18315846	0.65049213	0.6492005	0.74144685	0.548277	0.5680511	0.76846355	0.41093692	0.7038835	0.683262
0.0	0.02046334	0.16602089	0.9767328	0.31688884	0.043669928	0.08459642	0.034701362	0.029577957	0.0025314726	0.014419065
0.0	0.020932345	0.16451778	0.9765936	0.3161711	0.043469306	0.08432948	0.034512375	0.028882608	0.0025600914	0.014434225
0.0	0.020535512	0.16632736	0.97696483	0.31683338	0.043811057	0.085189246	0.034757413	0.029624322	0.0025411376	0.014665061
0.0	0.020994872	0.16524231	0.97678864	0.315264	0.043609835	0.08495179	0.03470828	0.028997857	0.0025602388	0.014625974
0.0	0.058931224	0.821528	0.28351486	0.1827921	0.026746383	0.59611344	0.034434866	0.016737945	0.27075747	0.013096109
0.0	0.7406965	0.93290854	0.92559487	0.5705576	0.56704396	0.8854689	0.8959213	0.8173953	0.93543535	0.61108553
0.0	0.1642113	0.642075	0.07515499	0.5833629	0.5540484	0.45930234	0.6548947	0.6411813	0.53565556	0.48548013
0.0	0.29414886	0.88517714	0.9382838	0.65282756	0.5540967	0.71898955	0.7458088	0.9145978	0.82359594	0.4025975
0.0	0.67040277	0.37465167	0.95674217	0.19162153	0.028817724	0.9381076	0.93943775	0.7585458	0.08516515	0.9918962
0.0	0.6757237	0.3740487	0.9565676	0.18863945	0.028679099	0.938621	0.017286522	0.3315003	0.08486447	0.008559225
0.0	0.671837	0.37237522	0.95665944	0.18877712	0.028754747	0.9378747	0.017357804	0.33212435	0.08336942	0.008524044
0.0	0.15203609	0.84678596	0.94956446	0.49532697	0.348696	0.68893105	0.84485835	0.93296754	0.5567303	0.26234424
0.0	0.37202764	0.74993587	0.8716994	0.5382422	0.08642505	0.06722177	0.31565338	0.6992289	0.95945776	0.19113265
0.0	0.0050106077	0.005480675	0.10463945	0.37205866	0.05722021	0.36765817	0.8765281	0.012206195	0.8775654	0.9955503
0.0	0.50247264	0.17312121	0.79696304	0.5754624	0.66927797	0.78696936	0.8891454	0.11548601	0.4929269	0.77875954
0.0	0.015527312	0.056718897	0.46324915	0.3635806	0.17678447	0.056466565	0.114654206	0.15737313	0.02962975	0.70178115
0.0	0.22357306	0.558006	0.9608485	0.6939485	0.67592597	0.81834066	0.9218902	0.8753676	0.4258823	0.6712289
0.0	0.06152732	0.26382777	0.10827298	0.10413387	0.108301654	0.12942053	0.027198866	0.19649327	0.041420486	0.6905007
0.0	0.10217163	0.29535	0.20854385	0.30983862	0.6897257	0.41353187	0.4255164	0.66865945	0.67342794	0.5120989
0.0	0.5673453	0.5734325	0.5730219	0.55857146	0.5775599	0.55131644	0.5703664	0.57576275	0.5503906	0.5660922
0.0	0.015766665	0.05190478	0.77777106	0.12657335	0.0380669	0.03737854	0.047115788	0.08617864	0.26315555	0.014236692
0.0	0.2790754	0.7087556	0.986102	0.7146272	0.5255428	0.8132508	0.94839525	0.92860204	0.8208978	0.38826326
0.0	0.5670606	0.57895637	0.5637741	0.56041765	0.5741913	0.5547272	0.57138395	0.57684135	0.5514771	0.56896913
0.0	0.50472975	0.53203183	0.969799	0.47613168	0.48460704	0.83348936	0.5380647	0.9191023	0.21310273	0.7544484
0.0	0.049585324	0.011493139	0.97034484	0.1466652	0.024254404	0.11745185	0.010632344	0.2672247	0.13975431	0.007915724
0.0	0.25185353	0.17544968	0.97056156	0.60747576	0.5131574	0.84436685	0.6328668	0.857198	0.5906576	0.42264375
0.0	0.23918644	0.2282181	0.19105974	0.5811239	0.6081035	0.5641501	0.49085397	0.26449886	0.48885688	0.55135095
0.0	0.23040985	0.16342244	0.9668856	0.58862615	0.50294256	0.8303279	0.6026458	0.8474554	0.56551415	0.39232278
0.0	0.567217	0.5741435	0.56945795	0.5618218	0.57811373	0.55271256	0.5732371	0.5754871	0.5534249	0.5668045
0.0	0.03088999	0.022515327	0.14143302	0.16075985	0.049171437	0.28939006	0.01795488	0.037098244	0.060827453	0.008570457
0.0	0.25814164	0.16519739	0.9594205	0.6920235	0.39199373	0.92736745	0.61498314	0.85893023	0.41081354	0.6529816
0.0	0.5691772	0.57430816	0.56376135	0.5614926	0.5764815	0.55610085	0.57049656	0.57680106	0.5511686	0.56890905
0.0	0.49064037	0.5197864	0.96638274	0.4694287	0.48242924	0.82565755	0.53185576	0.9174399	0.20273584	0.7482365
0.0	0.3221809	0.57890517	0.9782058	0.6775997	0.54034865	0.32719314	0.80279624	0.8468079	0.69479483	0.88036376
0.0	0.31099704	0.36360967	0.2810085	0.70496887	0.58796656	0.3569446	0.62554526	0.22593683	0.86863726	0.6219791
0.0	0.2975677	0.55817527	0.97502655	0.66514087	0.5270073	0.30252525	0.7903537	0.83647794	0.6739284	0.86804354
0.0	0.45787826	0.884214	0.9946209	0.7745778	0.81860274	0.963504	0.96820474	0.91462743	0.8963785	0.9157307
0.0	0.04471036	0.27706543	0.97529805	0.63334787	0.59068966	0.9173486	0.78659177	0.9599548	0.6111155	0.64987916
0.0	0.5684019	0.58208114	0.5689804	0.5635053	0.57828057	0.55870336	0.57326925	0.5831881	0.5563157	0.5709405
0.0	0.5708618	0.57700104	0.57175696	0.5565939	0.5778772	0.5574383	0.5701585	0.57909906	0.5550428	0.5702544
0.0	0.0004883582	0.14023669	0.9031498	0.23968542	0.029619195	0.23436695	0.019314846	0.029203225	0.17854533	0.011938134
0.0	0.016133621	0.6771796	0.9852211	0.7080013	0.5516393	0.8689998	0.88114536	0.46627542	0.46248218	0.5594832
0.0	0.016133621	0.6771796	0.9852211	0.7080013	0.5516393	0.8689998	0.88114536	0.46627542	0.46248218	0.5594832
0.0	0.016133621	0.6771796	0.9852211	0.7080013	0.5516393	0.8689998	0.88114536	0.46627542	0.46248218	0.5594832
0.0	0.041091923	0.4099393	0.98098594	0.22395627	0.03629607	0.07531226	0.05044142	0.12879376	0.7937108	0.03424254
0.0	0.38235086	0.5384435	0.33519137	0.7044318	0.65358967	0.6550924	0.776004	0.12098339	0.17474629	0.52780217
0.0	0.029553723	0.22335275	0.95354325	0.141975	0.07045142	0.071613945	0.18773067	0.13056114	0.23483709	0.27221838
0.0	0.48625788	0.12557945	0.56095773	0.4200153	0.49041468	0.5734108	0.41870445	0.6297352	0.4300845	0.66692007
0.0	0.56245387	0.5747964	0.5736668	0.55932015	0.5787899	0.55114526	0.5688033	0.5685161	0.55163556	0.5650956
0.0	0.01211218	0.008608338	0.58576345	0.0801407	0.013325285	0.023659851	0.024722734	0.033132322	0.19516209	0.043653723
0.0	0.2333138	0.75469875	0.57414234	0.60704154	0.54501486	0.5703987	0.5707072	0.10994329	0.4950599	0.5592333
0.0	0.06175966	0.023148019	0.43663305	0.2359986	0.020043405	0.13187295	0.92997426	0.43269482	0.3888126	0.99423486
0.0	0.51433533	0.48803222	0.4522379	0.54701453	0.7604646	0.45717224	0.7047292	0.23800613	0.7030631	0.5356467
0.0	0.5716341	0.5744452	0.5713753	0.5612087	0.57694423	0.55642915	0.57378757	0.57485145	0.5523389	0.5698782
0.0	0.5640437	0.57986665	0.56517553	0.55929714	0.5783776	0.5592564	0.57494944	0.58310044	0.555239	0.5708956
0.0	0.57287234	0.57745236	0.57419676	0.55973744	0.5779341	0.5552627	0.57268476	0.57481563	0.5531208	0.5704487
0.0	0.563715	0.5795832	0.56749934	0.55905044	0.57819724	0.55717266	0.574875	0.5821393	0.55494237	0.56884
0.0	0.72635657	0.19969775	0.38065898	0.5136759	0.3934799	0.8593901	0.7978499	0.37368667	0.72669715	0.5314516
0.0	0.027130501	0.16057633	0.98586744	0.2784829	0.10646607	0.1999418	0.016636051	0.0052565574	0.1720176	0.07997445
0.0	0.3940752	0.8515143	0.99759954	0.44274	0.7087596	0.8901958	0.82120615	0.6958128	0.40570524	0.60461545
0.0	0.39407527	0.8515143	0.99759954	0.44274005	0.7087596	0.8901958	0.82120615	0.6958129	0.40570524	0.60461545
0.0	0.3940752	0.8515143	0.99759954	0.44274	0.70875967	0.8901957	0.82120615	0.6958128	0.40570524	0.60461545
0.0	0.3788303	0.38381827	0.97236305	0.60128444	0.50222725	0.29143396	0.84202254	0.7644079	0.44545555	0.7548631
0.0	0.6317156	0.40421978	0.629239	0.7628531	0.6581367	0.45310748	0.63630795	0.6227528	0.26023763	0.54303586
0.0	0.24326596	0.07609182	0.92198545	0.6585234	0.5329948	0.6198706	0.8949816	0.80055106	0.91829836	0.30108792
0.0	0.29710594	0.66941786	0.9821393	0.16413389	0.09825453	0.13252436	0.0064615454	0.05822816	0.8868604	0.0658492
0.0	0.5692805	0.5769509	0.57285804	0.5619918	0.5774365	0.5573665	0.5753401	0.57835305	0.5490788	0.5710144
0.0	0.22657956	0.5733831	0.06613201	0.6481565	0.7504928	0.43155286	0.49042684	0.43144622	0.43743858	0.6079132
0.0	0.1646738	0.09199117	0.054839112	0.10936906	0.2055061	0.040399805	0.012767924	0.042082097	0.095993824	0.005071561
0.0	0.3432735	0.47590134	0.97860867	0.40558046	0.6835913	0.7697867	0.7260554	0.2034026	0.7920981	0.66984075
0.0	0.4068995	0.43275824	0.6514183	0.46932426	0.5134415	0.31394118	0.59285337	0.617337	0.060632296	0.53901
0.0	0.5653195	0.5743553	0.5725714	0.5629264	0.5784826	0.55945307	0.57417756	0.57798284	0.5514028	0.5673358
0.0	0.018011574	0.1770094	0.8898256	0.17102896	0.051334955	0.12710074	0.006776872	0.006788993	0.14668141	0.074383646
0.0	0.5714648	0.575243	0.57335	0.56229424	0.5793435	0.5602968	0.5764094	0.5830177	0.555097	0.5711045
0.0	0.77525836	0.95823973	0.9268683	0.6775325	0.5484811	0.41488013	0.9921015	0.7747547	0.8316277	0.61708856
0.0	0.8255197	0.77678484	0.90056807	0.30541834	0.038911786	0.5406832	0.04187453	0.69502914	0.36011198	0.005209924
0.0	0.017014418	0.74810046	0.4359148	0.38665536	0.14926824	0.51270086	0.028687268	0.28004825	0.50064856	0.13441943
0.0	0.35309553	0.6636998	0.5666796	0.69085896	0.635297	0.2992981	0.48922732	0.45787442	0.52343863	0.5761537
0.0	0.5587124	0.7499389	0.8965544	0.5275749	0.46579996	0.85582197	0.8188616	0.9650921	0.09345703	0.8026694
0.0	0.16289091	0.38635784	0.16446425	0.54480016	0.43487403	0.5967376	0.72583187	0.53440446	0.15139808	0.69411725
0.0	0.038990874	0.14868356	0.17342669	0.16120434	0.031397007	0.04451507	0.054742508	0.21845934	0.004106131	0.04580458
0.0	0.6931978	0.74324924	0.94205946	0.7122253	0.6663158	0.82967335	0.9018393	0.9207305	0.8335448	0.14858276
0.0	0.4279731	0.4190278	0.077322744	0.68262	0.75295323	0.2881038	0.76996756	0.15956017	0.24556974	0.7272499
0.0	0.42146176	0.1982167	0.8572244	0.029072022	0.14054348	0.09550339	0.038332317	0.024498895	0.053006157	0.0025766727
0.0	0.33944002	0.5590629	0.6260411	0.7740543	0.67442334	0.39289597	0.65448004	0.063828334	0.34173593	0.42171007
0.0	0.1508818	0.3247164	0.9714794	0.21681812	0.045406144	0.11369109	0.021720534	0.7403639	0.92269146	0.006290576
0.0	0.018597422	0.108671635	0.937776	0.12616558	0.053771205	0.20808688	0.007872858	0.19928333	0.6181145	0.0007057636
0.0	0.29655015	0.86411595	0.42959422	0.6355189	0.77114034	0.5210788	0.93136615	0.8434171	0.92822266	0.6067308
0.0	0.5700152	0.5818675	0.5764708	0.56048787	0.57615215	0.55720234	0.574901	0.58303803	0.5558026	0.57055926
0.0	0.12887348	0.050223507	0.24900009	0.40076777	0.5116186	0.39831057	0.6351851	0.29811263	0.521912	0.02971855
0.0	0.3734711	0.23796843	0.039155602	0.77835363	0.65504587	0.46297586	0.69492966	0.28317013	0.45624265	0.7744358
0.0	0.6612335	0.1331877	0.001042525	0.1153714	0.16800863	0.038200457	0.00905422	0.32428038	0.7198236	0.013184401
0.0	0.15412536	0.20199378	0.88678	0.1715067	0.022228371	0.023390044	0.102857284	0.555916	0.96721494	0.01243418
0.0	0.07285063	0.4990902	0.474366	0.70051056	0.8087185	0.54194194	0.8326856	0.6810543	0.6979843	0.55109316
0.0	0.36912906	0.9354429	0.99793917	0.74250925	0.9140502	0.93939453	0.9746054	0.9486408	0.9186121	0.86229956
0.0	0.40971586	0.41464835	0.92772746	0.7796611	0.7788386	0.93504524	0.98167646	0.8709431	0.9640547	0.88809896
0.0	0.59818196	0.59959126	0.9834938	0.4817347	0.29162812	0.8931158	0.44683403	0.20632073	0.5397875	0.034805257
0.0	0.28250995	0.5818461	0.41711375	0.55144256	0.39014623	0.37860984	0.5092522	0.32316792	0.4235164	0.36193722
0.0	0.59844095	0.5967159	0.983528	0.48079792	0.28967002	0.8923589	0.4496587	0.20531876	0.5400129	0.03480188
0.0	0.57655096	0.58919835	0.58244514	0.56529653	0.58155876	0.5675783	0.57706136	0.5854954	0.5690349	0.5721329
0.0	0.006192905	0.55913407	0.06317019	0.19321102	0.061663117	0.11778406	0.36209628	0.019103726	0.013437025	0.027580108
0.0	0.57167053	0.58075094	0.57559854	0.5571136	0.5794372	0.5550028	0.57403255	0.5832667	0.5555471	0.5669686
0.0	0.56830215	0.58240074	0.569932	0.5588552	0.5762895	0.5535959	0.5723467	0.5814845	0.555013	0.5668883
0.0	0.5687683	0.57307786	0.57039404	0.55856663	0.574938	0.5573213	0.5701008	0.57735443	0.5464879	0.5656965
0.0	0.012452063	0.47488964	0.7228096	0.27940774	0.056549292	0.0046128705	0.0054587205	0.18112628	0.021035286	0.019090582
0.0	0.080425486	0.7875555	0.990519	0.41104034	0.52604586	0.44112018	0.61988676	0.6402467	0.7406442	0.7594497
0.0	0.012197499	0.47566202	0.72463906	0.27855846	0.056747336	0.0046013836	0.0054578586	0.18171443	0.021001052	0.018905248
0.0	0.97894204	0.8922001	0.7395074	0.61391914	0.6175251	0.90841436	0.8800691	0.4081882	0.9279652	0.75978917
0.0	0.5037552	0.3232364	0.75671744	0.40722623	0.1494141	0.005857203	0.044693165	0.39510727	0.4505917	0.057195503
0.0	0.5027051	0.31657934	0.7543512	0.40531975	0.15004314	0.0057654376	0.044536024	0.39768386	0.45501226	0.057612445
0.0	0.50622004	0.317824	0.7551582	0.40459776	0.1503915	0.0058110603	0.04380058	0.39658612	0.45941055	0.057387173
0.0	0.9849576	0.8430474	0.8197894	0.60067207	0.63444215	0.8338042	0.49732774	0.4196684	0.8850325	0.9830778
0.0	0.36186075	0.51461023	0.52604735	0.54821366	0.6496722	0.6950325	0.35910413	0.039536525	0.6498667	0.7583537
0.0	0.78205365	0.27685925	0.027242023	0.113278046	0.049815267	0.22743751	0.060291015	0.43655568	0.3034133	0.1311492
0.0	0.7823549	0.27465186	0.027705777	0.1130357	0.050031167	0.22505417	0.060128473	0.43732312	0.30713683	0.13063218
0.0	0.7889565	0.4579963	0.65546453	0.62600666	0.5796472	0.81121075	0.5243678	0.5704775	0.840201	0.7553623
0.0	0.06902797	0.8812083	0.87128806	0.65947306	0.6782393	0.5666922	0.8011608	0.76523995	0.5282433	0.37761644
0.0	0.28759274	0.22377427	0.18333255	0.6576675	0.5995997	0.8926067	0.5630862	0.04577498	0.5228654	0.6000525
0.0	0.31261167	0.13624531	0.05193616	0.1320811	0.17305574	0.14118227	0.07069253	0.016433625	0.48605505	0.07045369
0.0	0.0009798048	0.81382847	0.35135478	0.15105338	0.02556472	0.05648649	0.007972016	0.023580415	0.40109122	0.004199108
0.0	0.53465253	0.8269716	0.19175622	0.19983582	0.12710863	0.03238147	0.0057099937	0.035870682	0.8687992	0.014101071
0.0	0.5657722	0.5742937	0.5711352	0.56070596	0.57691085	0.55455416	0.57444793	0.58330864	0.5570682	0.5680189
0.0	0.00011809643	0.7435824	0.06542384	0.13904287	0.09584823	0.30739447	0.013351819	0.07389234	0.5019342	0.09083028
0.0	0.00022060172	0.3641509	0.4230196	0.54252505	0.27444315	0.6373107	0.61415434	0.028432172	0.6132336	0.56381994
0.0	0.0010481317	0.8091713	0.62288177	0.40895447	0.42993355	0.929241	0.67822427	0.08746232	0.9636839	0.94519174
0.0	0.14474826	0.07400173	0.5019063	0.61433506	0.84467906	0.44609576	0.92889875	0.51389724	0.6603062	0.88566256
0.0	0.4105134	0.3723432	0.0036986754	0.4975173	0.570526	0.22265291	0.7180847	0.2776733	0.43035787	0.82025206
0.0	0.033505518	0.3604514	0.29661807	0.6437431	0.545467	0.32062438	0.41785812	0.561256	0.5541889	0.5845806
0.0	0.17897554	0.8748348	0.52916914	0.4394027	0.7485613	0.49430454	0.56548905	0.16392201	0.1968628	0.6389116
0.0	0.43640935	0.9222732	0.72415197	0.34151474	0.7646013	0.5355944	0.6601533	0.43526676	0.109280795	0.83533686
0.0	0.26784912	0.6677197	0.0077719125	0.6472181	0.68267363	0.19445083	0.37583074	0.010350079	0.14523436	0.6486799
0.0	0.38858962	0.9623668	0.8928317	0.13303076	0.023701899	0.14602695	0.01588672	0.12364895	0.13415956	0.012083173
0.0	0.848172	0.12651531	0.8672548	0.69908094	0.8092664	0.70520633	0.71314776	0.82900953	0.5119185	0.9877652
0.0	0.23299432	0.66377795	0.16789971	0.8068835	0.58367485	0.6557386	0.5491038	0.20161918	0.58955264	0.50335824
0.0	0.0035503018	0.38234898	0.03278407	0.28909057	0.16706623	0.014644486	0.024900077	0.010354251	0.35754806	0.0048926272
0.0	0.15308663	0.5268173	0.060970016	0.5084259	0.5348159	0.45674193	0.8773717	0.3230597	0.18675692	0.3438682
0.0	0.059880633	0.5414915	0.5096959	0.57562214	0.51714	0.34147415	0.6596408	0.018809672	0.28094095	0.5115071
0.0	0.5410433	0.0142313875	0.7481617	0.5364049	0.890531	0.49124053	0.8801491	0.8802675	0.61709255	0.853588
0.0	0.32632694	0.6259491	0.09341632	0.5206618	0.7284861	0.26262748	0.7231858	0.42514926	0.40519717	0.31837898
0.0	0.34656313	0.27629304	0.30218124	0.45736733	0.6812783	0.34679914	0.873181	0.020339612	0.25985467	0.59861314
0.0	0.55948997	0.15652381	0.81324273	0.57526344	0.8322448	0.5164412	0.9403761	0.46824777	0.87903756	0.8940701
0.0	0.14667076	0.07297699	0.5026408	0.6137892	0.84421057	0.4435526	0.92862874	0.50944185	0.6593363	0.8852348
0.0	0.45653448	0.95206124	0.5736176	0.44056377	0.6336136	0.691041	0.7498319	0.9540281	0.61922616	0.71448946
0.0	0.4604435	0.9512946	0.57431513	0.43918672	0.6327428	0.6886185	0.74883556	0.9533346	0.6180588	0.71391803
0.0	0.57123095	0.5717312	0.5662116	0.55914336	0.5775326	0.5577244	0.57001823	0.5762608	0.55284	0.5707717
0.0	0.2814717	0.0011346543	0.7482955	0.6209702	0.5456528	0.78362966	0.9516703	0.32775998	0.8528991	0.48179168
0.0	0.007550306	0.0016187007	0.038467832	0.22201924	0.07254764	0.09276165	0.01760199	0.0057606534	0.32284576	0.026530568
0.0	0.95143896	0.38644022	0.98472625	0.17878687	0.031738568	0.02095987	0.027501034	0.6714576	0.22067992	0.025384557
0.0	0.03293706	0.7571921	0.57955617	0.7234773	0.51816255	0.32930684	0.65516037	0.17214273	0.4017918	0.71618545
0.0	0.9542084	0.3998766	0.98575425	0.18494803	0.03286293	0.022717392	0.030423433	0.6819158	0.2312096	0.027758686
0.0	0.9531361	0.40085003	0.9859141	0.18435718	0.033046912	0.02259863	0.030532602	0.679632	0.23217066	0.027599636
0.0	0.05797654	0.014489818	0.78167117	0.5119883	0.36852777	0.5093283	0.6143167	0.51791775	0.26337093	0.5659714
0.0	0.2661521	0.22601144	0.2802843	0.39084595	0.845028	0.6806512	0.7537155	0.94868493	0.18118617	0.9081214
0.0	0.009769025	0.41447264	0.5925919	0.305124	0.69135475	0.16558842	0.8343572	0.008749953	0.36795497	0.45225596
0.0	0.29798794	0.00058740104	0.44557667	0.0908619	0.028608503	0.0028905538	0.10566767	0.003312887	0.022597246	0.009054451
0.0	0.5697202	0.5769982	0.5649277	0.56164145	0.5785469	0.55844045	0.572505	0.579015	0.5537219	0.56961673
0.0	0.11447859	0.00020279274	0.060477838	0.2962516	0.09868538	0.10399374	0.018549329	0.0037068338	0.019578302	0.0028035985
0.0	0.5724795	0.019206079	0.06295806	0.69126314	0.48161224	0.5314563	0.91627467	0.20249675	0.63813925	0.21785648
0.0	0.4908236	0.0006812662	0.93186915	0.72929245	0.6313296	0.8447122	0.97536814	0.08923495	0.374281	0.17697352
0.0	0.013443488	0.869776	0.97412235	0.570641	0.70797	0.65026337	0.8183115	0.8506313	0.91879475	0.42015398
0.0	0.5690365	0.57878333	0.5628068	0.56055313	0.57482934	0.55693036	0.56904113	0.57985365	0.5534134	0.57090276
0.0	0.005067066	0.02085043	0.915878	0.25104925	0.07257573	0.05357061	0.0077704825	0.34105983	0.77984655	0.013489466
0.0	0.11621568	0.60848826	0.8712305	0.61954355	0.6233118	0.9199648	0.382467	0.21789068	0.96690434	0.54532385
0.0	0.34432232	0.8206767	0.99323374	0.72439045	0.55724734	0.84804314	0.9696191	0.6706129	0.6074875	0.72798574
0.0	0.5722595	0.5800803	0.5689291	0.55824286	0.5801861	0.56046593	0.5765929	0.5833732	0.55646884	0.5699653
0.0	0.5558568	0.515021	0.97119886	0.34578207	0.56361896	0.34051985	0.6515624	0.11893688	0.5348551	0.28276002
0.0	0.596482	0.12404897	0.086103775	0.07799617	0.19347431	0.018515678	0.016465163	0.02775279	0.30554894	0.010987383
0.0	0.56947315	0.57908946	0.5738838	0.5575656	0.5762925	0.55190367	0.5727546	0.5806318	0.5540646	0.567545
0.0	0.033589426	0.22896007	0.11905238	0.09395652	0.037691418	0.42467108	0.016107718	0.17477651	0.75901926	0.0031143185
0.0	0.1981071	0.7039276	0.69849956	0.5103429	0.4371151	0.60884964	0.73970646	0.08186492	0.4818921	0.66603833
0.0	0.5704621	0.5276705	0.974802	0.3577953	0.5699464	0.3584701	0.6623963	0.12409554	0.54908913	0.2975297
0.0	0.59512687	0.12657471	0.0853276	0.07822609	0.19537462	0.018909184	0.016334558	0.027613891	0.3051025	0.010804017
0.0	0.36564282	0.52866507	0.88850784	0.28176865	0.10101376	0.15850937	0.028229363	0.01459537	0.12087654	0.0020786705
0.0	0.13227424	0.24797036	0.55503786	0.50487095	0.59575075	0.016665766	0.5734346	0.39360768	0.30364242	0.617441
0.0	0.37014621	0.4464842	0.72409046	0.5707841	0.5233484	0.19866093	0.48151922	0.7200375	0.6059521	0.02190921
0.0	0.5887147	0.36549285	0.44595492	0.70535105	0.6566526	0.36496252	0.83561134	0.5161318	0.470129	0.60577625
0.0	0.014529925	0.8675393	0.36506256	0.22296697	0.057833284	0.019574791	0.058427803	0.076880224	0.73763955	0.108611494
0.0	0.014408132	0.86624944	0.36713496	0.22327082	0.057755925	0.019630088	0.058177233	0.07618163	0.7382524	0.10813102
0.0	0.0110290125	0.827499	0.97713727	0.16842677	0.0346636	0.14749046	0.9384363	0.4150866	0.40003008	0.045086335
0.0	0.011139422	0.8311447	0.9766227	0.16707915	0.034247108	0.1471842	0.93817484	0.41715732	0.4011734	0.044796675
0.0	0.046016462	0.5838587	0.5299366	0.1335282	0.6001735	0.47213385	0.69368905	0.45104796	0.74388015	0.67964
0.0	0.5722861	0.5746668	0.57300603	0.5609012	0.57844585	0.55652356	0.5749108	0.57544667	0.55581933	0.56791353
0.0	0.42484832	0.023958188	0.013032678	0.10595061	0.18820006	0.75547373	0.025378097	0.0017892827	0.32457557	0.010630066
0.0	0.74782383	0.027789097	0.23761576	0.26840067	0.044146474	0.057176866	0.008645004	0.008278916	0.03981294	0.40435526
0.0	0.2657366	0.18420553	0.023922822	0.061692625	0.051229153	0.050190955	0.0025742436	0.009045744	0.0010156846	0.030248458
0.0	0.08003431	0.95565003	0.40056923	0.2849943	0.70950234	0.37309012	0.8127663	0.28382507	0.037407383	0.68745476
0.0	0.072088905	0.9516493	0.36697814	0.26972052	0.69908553	0.3490483	0.7978893	0.26848033	0.033523798	0.66112465
0.0	0.073381096	0.9513002	0.36577123	0.27079198	0.6998208	0.34887585	0.7974171	0.2684342	0.03385613	0.65951556
0.0	0.03339101	0.21729803	0.5189141	0.5236993	0.7490729	0.6997441	0.8551434	0.63280314	0.18300965	0.9687669
0.0	0.030109901	0.20309398	0.4821303	0.50618786	0.740016	0.67640495	0.8424181	0.6130836	0.16830882	0.9652748
0.0	0.030565232	0.20241728	0.48023415	0.50773835	0.74042773	0.6772068	0.8418808	0.6129172	0.169776	0.96519566
0.0	0.48613104	0.16243157	0.48464093	0.18815896	0.14361653	0.32127872	0.03765782	0.117402606	0.088341355	0.008055222
0.0	0.98085576	0.7868841	0.83006537	0.56018704	0.92047113	0.82815194	0.6909734	0.77541393	0.41553733	0.6791644
0.0	0.9783799	0.77131283	0.8096789	0.5441042	0.917929	0.81051755	0.66460663	0.76133734	0.39081788	0.65338206
0.0	0.9787861	0.7704317	0.8088872	0.54491746	0.9181199	0.8099985	0.6637322	0.76135993	0.39318043	0.6518544
0.0	0.009644458	0.36702824	0.19488089	0.05214603	0.22499739	0.20489036	0.060774367	0.0057169227	0.076409064	0.0028694756
0.0	0.2067712	0.9288742	0.7047798	0.21839605	0.8480163	0.2349272	0.7755804	0.21745113	0.7389468	0.23787622
0.0	0.18874034	0.92230314	0.67493606	0.20164067	0.84263563	0.21763729	0.75727725	0.20348525	0.71826607	0.2180163
0.0	0.19148931	0.9218654	0.6740303	0.20115986	0.8431583	0.21803433	0.756528	0.20347029	0.7201858	0.21651495
0.0	0.6132023	0.7064032	0.95657045	0.3482109	0.8861739	0.47624457	0.8676477	0.82843983	0.0250328	0.9538607
0.0	0.56425446	0.573748	0.56584704	0.5623775	0.5765372	0.5560734	0.57127	0.5787783	0.552305	0.5693419
0.0	0.5661206	0.57682085	0.5629074	0.5633537	0.5782388	0.5552189	0.57717484	0.5777761	0.55518925	0.5702231
0.0	0.092462435	0.05847077	0.089157864	0.21244094	0.16352704	0.09342423	0.012657201	0.019860853	0.0053371596	0.0017774065
0.0	0.569624	0.57971907	0.5656094	0.5609309	0.5752915	0.55498624	0.5726969	0.58155954	0.5539015	0.5681478
0.0	0.19800492	0.78368205	0.19916645	0.6252636	0.50571597	0.3995887	0.66447514	0.5050979	0.10450119	0.53413415
0.0	0.5749953	0.9255621	0.47375172	0.68293965	0.7933219	0.92099494	0.7068328	0.6723108	0.85824853	0.782091
0.0	0.07062894	0.020482576	0.2600062	0.093344726	0.04815267	0.78551596	0.007979984	0.008337797	0.32548654	0.017464276
0.0	0.6953937	0.7003577	0.07750628	0.6050982	0.5108399	0.65769964	0.5820475	0.36875466	0.49337277	0.041008096
0.0	0.11956938	0.0011851302	0.1509544	0.0816094	0.04729503	0.02872283	0.014029274	0.25571764	0.94667315	0.00051459717
0.0	0.038441923	0.2963786	0.007966486	0.38578466	0.025205992	0.13432641	0.01991609	0.02398598	0.0124713695	0.012193248
0.0	0.020775469	0.04373647	0.15555002	0.19720992	0.03134579	0.038471516	0.029237662	0.017506605	0.15002137	0.014815584
0.0	0.0119106155	0.6364963	0.010293376	0.26969904	0.018135345	0.017135646	0.14732766	0.30633777	0.7071007	0.0062082876
0.0	0.021092484	0.4965886	0.14129247	0.140511	0.06955881	0.08758718	0.060902663	0.020380327	0.16207518	0.005026813
0.0	0.004905625	0.8703176	0.36693212	0.16110893	0.032495894	0.017619256	0.11474051	0.06667783	0.009849638	0.5988472
0.0	0.006461209	0.10691758	0.028516017	0.064259835	0.06522057	0.024129407	0.013981317	0.55896467	0.07770665	0.15487508
0.0	0.57401973	0.58942103	0.57930315	0.56372243	0.57731295	0.56280684	0.57309484	0.5875137	0.5619587	0.57334816
0.0	0.12200081	0.0012145963	0.15141474	0.08209112	0.047514886	0.029433645	0.014051968	0.25569153	0.94813937	0.0005209091
0.0	0.5720255	0.5802865	0.5742946	0.55845916	0.5772921	0.5577882	0.56886744	0.58024836	0.5589931	0.5697608
0.0	0.5693517	0.579675	0.5683613	0.55850226	0.57709074	0.5565441	0.5730156	0.5804291	0.55337864	0.56952184
0.0	0.03964208	0.3054305	0.0082045775	0.39004996	0.025578743	0.13806318	0.020103058	0.024615893	0.013146116	0.012560761
0.0	0.5730024	0.5758711	0.5746924	0.55911124	0.576817	0.5557954	0.5753347	0.58083165	0.54971534	0.56808984
0.0	0.021260848	0.045165163	0.15895277	0.19899969	0.03152414	0.03983384	0.029668704	0.017976586	0.15506364	0.014962694
0.0	0.57398444	0.58417517	0.5729754	0.56163853	0.57850176	0.55640894	0.5755738	0.5844196	0.55395436	0.56961876
0.0	0.0123423645	0.6397604	0.010352775	0.2695368	0.018277917	0.017481368	0.14801186	0.3102407	0.7141221	0.006363209
0.0	0.5727937	0.5738373	0.5759243	0.5600592	0.57675344	0.55388045	0.5695153	0.5801933	0.5567668	0.5670455
0.0	0.022016207	0.5091903	0.14123514	0.1415684	0.07019445	0.08935641	0.060973067	0.020696174	0.16671498	0.004964812
0.0	0.5688093	0.56801724	0.56664413	0.5629938	0.57677907	0.5488347	0.5697883	0.57660353	0.55390966	0.5695582
0.0	0.0021627664	0.05887299	0.0012950931	0.1096145	0.03273161	0.04859129	0.019096475	0.10299169	0.034337882	0.10704175
0.0	0.56315637	0.5710231	0.5680508	0.5584784	0.57661456	0.5562211	0.57678205	0.579798	0.55829436	0.56609476
0.0	0.024879094	0.015329146	0.021622725	0.12255905	0.043552686	0.11192645	0.16739574	0.4969173	0.056372836	0.003385554
0.0	0.16480415	0.89993006	0.30214435	0.08719872	0.046559326	0.08750583	0.01682385	0.25423092	0.07256202	0.00096815213
0.0	0.5700437	0.5815017	0.5692321	0.55984414	0.5773953	0.5561255	0.5708845	0.57938284	0.55660784	0.5699449
0.0	0.019480009	0.36752698	0.14560737	0.056582768	0.062314585	0.12479102	0.0048491657	0.013942442	0.07295439	0.0051506874
0.0	0.56922275	0.5760456	0.5766014	0.5615401	0.5786673	0.5598786	0.57415974	0.58213025	0.5545732	0.5720475
0.0	0.045066938	0.2102569	0.077512205	0.122955956	0.06906743	0.030433577	0.025677232	0.006242472	0.11581538	0.006786531
0.0	0.573504	0.57683605	0.5753372	0.56016123	0.57630664	0.55739564	0.57275903	0.5812806	0.55549115	0.56800157
0.0	0.5727594	0.57666606	0.5751013	0.55785483	0.57477176	0.5575882	0.5694292	0.58047366	0.5582187	0.5694217
0.0	0.27234873	0.5706691	0.074417286	0.1323739	0.016292173	0.005308291	0.28907952	0.014614104	0.11448841	0.0016477352
0.0	0.11437145	0.018652702	0.023778435	0.10146261	0.030805055	0.013466122	0.034812104	0.013535281	0.0049105105	0.0015275338
0.0	0.0015497812	0.251075	0.063522205	0.2542808	0.10834182	0.15620768	0.107508644	0.035228286	0.15964293	0.0046784417
0.0	0.65270233	0.14997764	0.8876164	0.10958926	0.10672038	0.020768631	0.026245737	0.005903209	0.003085509	0.013372249
0.0	0.46308556	0.095475726	0.0026852346	0.12231255	0.061274882	0.0126597155	0.05207551	0.080525324	0.015082952	0.043902475
0.0	0.57288206	0.5807069	0.57144415	0.5577338	0.5771507	0.5563383	0.57019985	0.5803901	0.5566288	0.56689703
0.0	0.07188267	0.446942	0.8363586	0.0067849555	0.08532177	0.048948925	0.021433515	0.009981157	0.011999954	0.0022154103
0.0	0.5717183	0.57823515	0.57121605	0.55881804	0.5776233	0.5560996	0.57243717	0.57920057	0.55686903	0.5679609
0.0	0.56990784	0.5855606	0.57513124	0.5649841	0.5823298	0.5598598	0.5770082	0.5839613	0.5514302	0.5726564
0.0	0.0049721105	0.8745982	0.36856982	0.16142225	0.03279858	0.018433448	0.114907525	0.0689953	0.010344249	0.598381
0.0	0.5667385	0.5770924	0.5727244	0.5589831	0.5778556	0.5548474	0.57358474	0.58106375	0.55517435	0.56915855
0.0	0.56696564	0.58201575	0.5754957	0.56375855	0.5779753	0.5567023	0.5744571	0.57986903	0.55778086	0.5707062
0.0	0.006626482	0.10859675	0.028975181	0.064276114	0.06484703	0.024787033	0.013908551	0.56172174	0.08058421	0.15508337
0.0	0.5667907	0.5799575	0.5731812	0.5579962	0.57654643	0.5563146	0.568131	0.58274806	0.55771536	0.56627023
0.0	0.43268326	0.38903812	0.006312253	0.16936035	0.037354354	0.013135159	0.21859619	0.04171153	0.05753139	0.026661532
0.0	0.5761491	0.57839	0.5771615	0.5644186	0.58070266	0.55839753	0.577767	0.5844632	0.5538186	0.56985396
0.0	0.56841594	0.577068	0.57012767	0.5603503	0.57744867	0.55495334	0.5678826	0.5762022	0.5463558	0.56543756
0.0	0.5343393	0.45067197	0.27391148	0.5770792	0.4320595	0.69892746	0.47448596	0.028964344	0.21924582	0.5112357
0.0	0.0072659072	0.012368415	0.3386792	0.235236	0.034193356	0.033110645	0.004890065	0.00023570123	0.5268064	0.00163721
0.0	0.5670819	0.5796052	0.56482345	0.5600488	0.57677037	0.5528339	0.5717158	0.5790965	0.5501962	0.56635284
0.0	0.025457382	0.018585846	0.47608843	0.14224221	0.0914594	0.013469029	0.02953266	0.013874885	0.63770765	0.0027375005
0.0	0.1504608	0.40143457	0.014801058	0.23401895	0.018080236	0.048953272	0.16707283	0.013008376	0.006801837	0.006866925
0.0	0.5714078	0.5808863	0.5697395	0.56213826	0.5798641	0.5546366	0.57426137	0.5837338	0.55451846	0.5717848
0.0	0.46660313	0.21275304	0.8637879	0.6532574	0.7937922	0.17381258	0.9611702	0.5839822	0.60199773	0.98798835
0.0	0.5735591	0.57942355	0.5713173	0.56344026	0.5791876	0.56178766	0.578623	0.58355504	0.5528983	0.5730677
0.0	0.00022685576	0.09656353	0.74523157	0.060786564	0.03533058	0.025862055	0.017617729	0.011422253	0.032394104	0.0010190906
0.0	0.17650257	0.93394756	0.9097996	0.61439043	0.33762187	0.52326673	0.9494455	0.5501829	0.1946383	0.043968834
0.0	0.0009412617	0.0053535854	0.1411702	0.27808842	0.057804	0.045835566	0.04895505	0.0052010594	0.12022031	0.0053710626
0.0	0.5684019	0.58208114	0.5689804	0.5635053	0.57828057	0.55870336	0.57326925	0.5831881	0.5563157	0.5709405
0.0	0.5716855	0.5820183	0.5635257	0.5603411	0.57610846	0.5556364	0.57076436	0.58271503	0.54658246	0.57100177
0.0	0.043713182	0.8256156	0.12132482	0.29668495	0.02627203	0.0016803097	0.08426525	0.009511038	0.114983834	0.013949976
0.0	0.15786868	0.6538176	0.089614406	0.87114245	0.46125737	0.029630568	0.769428	0.47834647	0.5006292	0.027338088
0.0	0.011457423	0.15743998	0.0741809	0.13327025	0.009523304	0.47992712	0.029579444	0.0726547	0.0022680438	0.0039122473
0.0	0.30936703	0.58826494	0.18023314	0.64428383	0.55617225	0.17105651	0.7000833	0.13268968	0.10393939	0.6835608
0.0	0.5666184	0.5739138	0.5736982	0.56105775	0.57631093	0.55102986	0.57097334	0.57517666	0.54571724	0.5646494
0.0	0.04690705	0.5656706	0.13032833	0.23948479	0.07524809	0.034762207	0.004239123	0.12518343	0.31364077	0.21528381
0.0	0.30242473	0.4644923	0.77892643	0.675422	0.5582507	0.41342473	0.5416868	0.554216	0.46034634	0.6543548
0.0	0.5674231	0.5777303	0.571578	0.5624131	0.5784784	0.55461264	0.5748591	0.5783736	0.5510051	0.5688929
0.0	0.3861798	0.20240478	0.5233491	0.7141743	0.67846805	0.3320574	0.7491643	0.4592909	0.69213605	0.31193954
0.0	0.0021802275	0.0061117127	0.12669884	0.18237188	0.018350495	0.045394063	0.27470806	0.022067286	0.41154256	0.0037886023
0.0	0.5707942	0.58051926	0.5702121	0.5585416	0.5798648	0.55990475	0.57451755	0.58099216	0.556709	0.5701105
0.0	0.5674865	0.57675195	0.57556295	0.55830175	0.57589847	0.5549624	0.57330054	0.5775779	0.5539864	0.56730384
0.0	0.86073	0.29989088	0.31516725	0.63276947	0.53688693	0.056424487	0.9277492	0.008079574	0.097927466	0.8672489
0.0	0.7682315	0.4428915	0.14320572	0.6043681	0.5670404	0.6909946	0.86246455	0.19783162	0.6271761	0.80585617
0.0	0.05352868	0.029791541	0.34611833	0.26938316	0.027969226	0.0007468776	0.05889296	0.0047139553	0.0030135035	0.047063276
0.0	0.021403551	0.001045362	0.6681482	0.1952499	0.15431112	0.11152946	0.022411443	0.22857651	0.18691261	0.031606104
0.0	0.80062777	0.5376835	0.46710038	0.84409356	0.57104206	0.7584982	0.5855688	0.34546894	0.53830063	0.9267378
0.0	0.05784211	0.005072107	0.3754787	0.45643574	0.1625192	0.011743792	0.0664793	0.05247005	0.037873823	0.49071878
0.0	0.0014651596	0.23671654	0.15441993	0.18453525	0.12709072	0.68844146	0.0321956	0.016668845	0.022372106	0.028157964
0.0	0.551469	0.9580607	0.8222463	0.3971739	0.67547065	0.3450087	0.92628753	0.721409	0.6582917	0.25413233
0.0	0.60174733	0.60433525	0.599463	0.5894699	0.60321194	0.58464485	0.6090355	0.6058869	0.5891646	0.59651023
0.0	0.95129764	0.15058486	0.9936341	0.6043689	0.50104815	0.2709409	0.9334308	0.154207	0.69556606	0.17745522
0.0	0.26517212	0.82667583	0.7841872	0.59824085	0.7435215	0.3385419	0.8703644	0.6918453	0.7455998	0.31774393
0.0	0.2962194	0.5101348	0.62342465	0.4852217	0.84125787	0.47980428	0.7547148	0.33664542	0.6855275	0.62721866
0.0	0.9945368	0.5431109	0.98336834	0.5724151	0.39409283	0.07449457	0.97495836	0.11031007	0.56662166	0.7452182
0.0	0.5753316	0.5851923	0.5802715	0.56039995	0.5805551	0.55967194	0.57941896	0.5799559	0.5521005	0.5743733
0.0	0.8760606	0.63252944	0.45286644	0.17556162	0.025631087	0.018737104	0.16972211	0.3199587	0.047938574	0.00960917
0.0	0.10815057	0.5269372	0.20840243	0.41297087	0.5784929	0.38593936	0.7226834	0.4395393	0.5058138	0.55920386
0.0	0.03983954	0.57353806	0.59720623	0.09505396	0.069266476	0.08058408	0.022599356	0.010171813	0.12985022	0.0017793687
0.0	0.61230105	0.14670487	0.44788355	0.35575327	0.61902034	0.40992457	0.89403033	0.02857057	0.8285451	0.3318647
0.0	0.42884365	0.43387228	0.70221335	0.4344657	0.6553517	0.8245684	0.80004436	0.00032670354	0.7517263	0.040770844
0.0	0.091679916	0.17635033	0.5219006	0.55220336	0.5488495	0.5299279	0.6580528	0.01550929	0.39224243	0.2603273
0.0	0.25275576	0.62492454	0.5807629	0.6982277	0.4557838	0.5622392	0.33313322	0.5254478	0.32293546	0.47126153
0.0	0.873042	0.61574733	0.42953703	0.16747925	0.024248526	0.017507704	0.1522387	0.3072448	0.044909477	0.0088734515
0.0	0.29108983	0.77944875	0.8674001	0.6299936	0.47371796	0.37449694	0.78370404	0.13366947	0.14068095	0.09559116
0.0	0.00089741626	0.11489688	0.0076680006	0.114534885	0.08604046	0.07175623	0.021231834	0.0045635356	0.0029501896	0.0017998
0.0	0.048856374	0.3929873	0.46858814	0.33341533	0.2504443	0.1883531	0.7855176	0.047539473	0.26851466	0.5138625
0.0	0.001525278	0.014932334	0.0025084836	0.094726615	0.016296683	0.015401121	0.0053077852	0.005691838	0.008200175	0.045497958
0.0	0.0015422984	0.014839746	0.0024955145	0.09488469	0.016386177	0.015455388	0.005363235	0.0057433317	0.008151162	0.045680545
0.0	0.5645249	0.5736198	0.56589323	0.56177866	0.5768741	0.55563563	0.5710958	0.5765278	0.5524628	0.56882066
0.0	0.5644658	0.57029194	0.5691496	0.56006205	0.5759823	0.55283326	0.5708956	0.57654077	0.54948914	0.5666427
0.0	0.0111312205	0.2587074	0.0021936002	0.06480745	0.04529117	0.027356228	0.008755178	0.028170083	0.011369338	0.00190505
0.0	0.011183909	0.26845616	0.0021741767	0.064743645	0.0457183	0.02727921	0.008665817	0.02839634	0.011122212	0.0019297483
0.0	0.30304527	0.82862425	0.8327856	0.44228345	0.30109134	0.97930866	0.9008175	0.63492006	0.6934113	0.024571607
0.0	0.32832307	0.40068322	0.9342823	0.6737712	0.28178167	0.70040464	0.96765465	0.5912482	0.90818256	0.102529034
0.0	0.4627405	0.3912	0.6997314	0.7058441	0.41589633	0.124231726	0.72063255	0.50542325	0.5814399	0.7997622
0.0	0.5661559	0.56809425	0.56506705	0.55937105	0.57673603	0.5575591	0.5718607	0.57719725	0.55233103	0.5679013
0.0	0.032625146	0.66442347	0.24271584	0.12359708	0.010428628	0.024252072	0.046826363	0.02608876	0.04454762	0.0014676221
0.0	0.51269406	0.39551675	0.85064065	0.3925718	0.5327634	0.3322896	0.94796485	0.22251791	0.65092164	0.067679785
0.0	0.47635135	0.10306815	0.5746662	0.5057821	0.59839886	0.27289802	0.6912969	0.3916074	0.41968188	0.16003011
0.0	0.4801901	0.3750314	0.8321997	0.3740654	0.5199742	0.3063857	0.94161725	0.21053466	0.6265055	0.060161922
0.0	0.025821159	0.096258126	0.006619405	0.13613537	0.040539466	0.023178624	0.039354037	0.37989002	0.020440858	0.001563584
0.0	0.5123009	0.43240115	0.20729856	0.6264994	0.5568721	0.70919853	0.49768156	0.34130275	0.16127218	0.24243036
0.0	0.25330532	0.47197127	0.6670524	0.6634674	0.42701578	0.4011829	0.77358526	0.2312592	0.011440391	0.39195785
0.0	0.5764482	0.5858588	0.5806116	0.56310284	0.5827549	0.5631044	0.57882184	0.588473	0.56000894	0.5729355
0.0	0.06614145	0.3002166	0.0026817305	0.3215519	0.042839095	0.3201636	0.0025338733	0.013267287	0.24073109	0.0108150765
0.0	0.18473913	0.19837804	0.9799351	0.104267314	0.18793105	0.008184708	0.13215232	0.011051081	0.0144418385	0.10442315
0.0	0.18287243	0.19086711	0.97855526	0.099237055	0.18365383	0.007955324	0.12183442	0.010575971	0.013602128	0.100971416
0.0	0.5532974	0.8837723	0.8078951	0.3254244	0.860413	0.9642045	0.97453564	0.7583636	0.9810616	0.37436548
0.0	0.021559741	0.0054771756	0.00791736	0.33665836	0.03989238	0.9093685	0.0677987	0.009079099	0.09589458	0.006822465
0.0	0.021516042	0.0054607326	0.007868371	0.3327515	0.03987553	0.9097498	0.067069836	0.009140162	0.096455455	0.006868528
0.0	0.18211873	0.14736186	0.10007751	0.7285087	0.34570938	0.93917125	0.9362551	0.5131752	0.11693964	0.5678394
0.0	0.2963059	0.28446573	0.0049827755	0.7043981	0.5736929	0.2822431	0.66759425	0.15893519	0.3110293	0.45020366
0.0	0.16501483	0.13823159	0.088068135	0.71320015	0.33603418	0.93335235	0.9287289	0.4939211	0.10702126	0.5407674
0.0	0.75634027	0.012825059	0.8855272	0.49290118	0.8005133	0.08102566	0.90558237	0.7558417	0.35041034	0.74084455
0.0	0.19451082	0.003580488	0.92552143	0.45574242	0.63851947	0.54700214	0.6345202	0.7540026	0.35734048	0.9182655
0.0	0.19451089	0.0035804897	0.9255213	0.45574236	0.63851947	0.54700214	0.63452023	0.7540026	0.35734046	0.9182655
0.0	0.19451089	0.003580488	0.9255213	0.45574242	0.63851947	0.54700214	0.6345202	0.7540026	0.35734048	0.9182655
0.0	0.21643825	0.090298526	0.23702131	0.20726143	0.09628804	0.009692151	0.93611753	0.48380864	0.8707032	0.99584335
0.0	0.0077123353	0.0030981647	0.3514337	0.1444371	0.08494486	0.32032883	0.027802384	0.08814054	0.0033952873	0.47875416
0.0	0.6076472	0.61141795	0.6117854	0.5926763	0.60415435	0.5875944	0.61079943	0.023272451	0.59211344	0.107339315
0.0	0.14434469	0.6727213	0.28512955	0.84675246	0.69858646	0.7660883	0.7636501	0.26170403	0.5047472	0.76134175
0.0	0.5607346	0.011090852	0.25671363	0.10884452	0.15261309	0.0843477	0.018858006	0.10168839	0.0063768206	0.02318171
0.0	0.42383793	0.5379258	0.5220715	0.71791875	0.5996671	0.64256746	0.52379507	0.29935074	0.2822797	0.30837622
0.0	0.01435421	0.36969185	0.04576888	0.43630308	0.4994394	0.14138162	0.9769033	0.93644583	0.5451494	0.9681017
0.0	0.56676406	0.5787261	0.57901186	0.56335837	0.57839316	0.56174594	0.57733727	0.5845084	0.5569407	0.57238585
0.0	0.5736624	0.58367753	0.57441205	0.5580552	0.5773275	0.55628407	0.5766123	0.57459307	0.5473217	0.5678409
0.0	0.863422	0.12903702	0.019495986	0.42753956	0.61775476	0.3920731	0.8777271	0.95049554	0.21319677	0.9768535
0.0	0.47181597	0.049057495	0.11457512	0.1506692	0.055143498	0.0032360554	0.011663753	0.5305558	0.1312872	0.09759785
0.0	0.15840872	0.9871819	0.08113635	0.36456004	0.5286481	0.18699214	0.8817156	0.36920142	0.2077349	0.9839324
0.0	0.14803307	0.9863229	0.073914826	0.3475586	0.52234834	0.17979991	0.8797805	0.36067212	0.19737741	0.9826325
0.0	0.18510199	0.63919914	0.22735418	0.60170066	0.6968408	0.25612944	0.54051244	0.061999295	0.44410995	0.70327646
0.0	0.044954248	0.0058417576	0.008032143	0.5917741	0.049854867	0.34203798	0.010961226	0.15973635	0.018452667	0.03512892
0.0	0.111754246	0.6007876	0.4841986	0.5919877	0.018900083	0.026173972	0.010411679	0.13723992	0.067584425	0.030285155
0.0	0.10755805	0.57590634	0.46512303	0.5562069	0.017357258	0.024386369	0.009391269	0.12942052	0.062822215	0.026918005
0.0	0.60213846	0.6054649	0.61546916	0.59536284	0.60839206	0.589806	0.6134399	0.609184	0.59001553	0.5997098
0.0	0.0034152449	0.578298	0.017703474	0.5607054	0.06530711	0.031989105	0.006004859	0.00032967402	0.0017719149	0.041205727
0.0	0.5751105	0.5786677	0.57088333	0.56246877	0.57829696	0.55881596	0.5751499	0.5760945	0.55186194	0.5709507
0.0	0.51475567	0.58161753	0.0025170948	0.5594867	0.55954856	0.42329618	0.79666823	0.3112635	0.013089448	0.19007103
0.0	0.08272138	0.580492	0.98900455	0.5586124	0.07956478	0.002490854	0.11702849	0.0005928597	0.17400064	0.030816196
0.0	0.6092625	0.6040601	0.6186852	0.5895243	0.76082206	0.07284309	0.8410786	0.47760823	0.37528223	0.51356965
0.0	0.20868641	0.5815944	0.027953824	0.55974543	0.57313085	0.09667079	0.46152818	0.2502289	0.67047256	0.2603399
0.0	0.04259551	0.6012658	0.13137384	0.5906988	0.60517293	0.7738433	0.007913698	0.00928514	0.58723396	0.0035659892
0.0	0.040579826	0.5745349	0.24646349	0.5618135	0.5790624	0.9694462	0.65958047	0.4759791	0.55835277	0.85174686
0.0	0.04058279	0.57246125	0.24132732	0.5581634	0.5771144	0.9694865	0.65989834	0.47413483	0.5557426	0.8511738
0.0	0.040112898	0.5701983	0.24646293	0.5581052	0.5764987	0.9695199	0.659823	0.47487575	0.5547638	0.8498602
0.0	0.5681567	0.5782366	0.029038312	0.5583629	0.57664204	0.38414153	0.76523715	0.15552473	0.5541839	0.13127273
0.0	0.03608036	0.002907299	0.71607316	0.26133212	0.012266739	0.04018223	0.016793534	0.046233054	0.5428994	0.0008517591
0.0	0.6761373	0.13876374	0.0011177523	0.124751985	0.17195192	0.04086174	0.8865264	0.44047216	0.7325677	0.99436957
0.0	0.6012796	0.600016	0.6095	0.59053147	0.604389	0.58589894	0.02918943	0.0024790838	0.58610064	0.8819468
0.0	0.57053345	0.57897204	0.57274634	0.5593999	0.5767744	0.5540846	0.026277581	0.450268	0.5539946	0.86938137
0.0	0.5713309	0.5814417	0.57469696	0.55913174	0.5763115	0.55408806	0.026060225	0.002341256	0.55621547	0.872318
0.0	0.5716644	0.5821692	0.5774456	0.55845815	0.5767958	0.5576505	0.026260793	0.0023445296	0.5559987	0.87346303
0.0	0.03971044	0.15672962	0.18570863	0.16897412	0.032696757	0.047673345	0.05986194	0.43648642	0.0044197	0.86391264
0.0	0.040219117	0.15721205	0.18539643	0.16921183	0.032682348	0.0482864	0.871887	0.5736259	0.0044375197	0.9958263
0.0	0.5715714	0.5806605	0.57174313	0.55637	0.576658	0.55613375	0.5732136	0.40921026	0.5555425	0.42601845
0.0	0.6013117	0.59554	0.6053158	0.5892478	0.60247344	0.58184755	0.6091811	0.0015212311	0.5859085	0.013499241
0.0	0.5702954	0.57662606	0.5747903	0.55842257	0.5770209	0.5580083	0.5737102	0.0014216994	0.5568312	0.012297573
0.0	0.5736113	0.5807069	0.5730399	0.5580092	0.57667124	0.5576658	0.57486004	0.0014197193	0.55700326	0.01230916
0.0	0.57213	0.5787333	0.57119673	0.55788195	0.57670784	0.55701005	0.5725971	0.35553023	0.5492683	0.8120489
0.0	0.6736321	0.56783956	0.20167556	0.13494533	0.03921693	0.05962473	0.013137699	0.3824494	0.007821275	0.049263667
0.0	0.67747355	0.56620926	0.20120889	0.13493766	0.039023567	0.05937059	0.01310305	0.37812623	0.007881948	0.04921824
0.0	0.615214	0.6160864	0.6209787	0.59932816	0.6120132	0.59696925	0.62081414	0.02746199	0.60231483	0.6044556
0.0	0.5751209	0.5890521	0.57906044	0.56591606	0.5799478	0.5639256	0.57648325	0.030962989	0.5655998	0.09963301
0.0	0.5735171	0.58137035	0.5749019	0.5598868	0.57820135	0.5580071	0.5744143	0.42927906	0.5566401	0.5714632
0.0	0.5654643	0.57816756	0.5757552	0.559835	0.5758417	0.5571376	0.56707305	0.333706	0.553165	0.5703992
0.0	0.5640664	0.5721516	0.565087	0.56223434	0.5763847	0.5559025	0.57120585	0.57856333	0.5519281	0.56776315
0.0	0.56627256	0.57663095	0.56162244	0.56379586	0.57790875	0.5555231	0.57741433	0.577675	0.5556396	0.5703096
0.0	0.57290846	0.5750056	0.5683632	0.56315935	0.58039737	0.5591762	0.5773059	0.5827755	0.54904354	0.5689776
0.0	0.19587864	0.0035638686	0.9233625	0.4557262	0.6377856	0.54702157	0.63312846	0.7501843	0.35710788	0.9171656
0.0	0.0050407606	0.22657438	0.68088615	0.041851502	0.050874017	0.0034231527	0.01210103	0.06413061	0.053215038	0.07226968
0.0	0.570283	0.5790609	0.5721062	0.559012	0.5782003	0.5536678	0.5702222	0.58178794	0.55121595	0.5677472
0.0	0.27998197	0.68219733	0.0428977	0.17680709	0.19112627	0.0018073149	0.015773306	0.0011910667	0.42752346	0.008155176
0.0	0.010813449	0.43561253	0.06630098	0.25577888	0.025008941	0.029601144	0.10278371	0.019757953	0.004622564	0.00032993846
0.0	0.5629277	0.57897466	0.57867336	0.56442785	0.5815113	0.56135964	0.5767699	0.5786015	0.5500394	0.5688643
0.0	0.022575397	0.0074946987	0.5064767	0.19868964	0.111003615	0.05911657	0.009867796	0.02662811	0.21563122	0.027964314
0.0	0.56946313	0.5835512	0.5734268	0.56108147	0.57575226	0.5603839	0.57695925	0.5802416	0.55768454	0.56713283
0.0	0.571157	0.5795841	0.57071716	0.56094575	0.5810372	0.5576005	0.5746625	0.57772106	0.5516073	0.565743
0.0	0.1242318	0.0012766959	0.15765351	0.08879492	0.049249846	0.029805515	0.015354734	0.26582813	0.9508501	0.00054605264
0.0	0.57229245	0.58320045	0.576236	0.5622158	0.578734	0.55890507	0.5781125	0.5817429	0.5528332	0.5724267
0.0	0.5706593	0.5779284	0.56737286	0.56395817	0.5787211	0.5576646	0.57821375	0.5751198	0.55726707	0.57117105
0.0	0.041844495	0.3113367	0.008853512	0.4052324	0.026290292	0.14298396	0.022288686	0.025531463	0.013764609	0.013817127
0.0	0.5662114	0.5771969	0.5780011	0.5645896	0.5799309	0.55982614	0.57770336	0.5806853	0.55062056	0.56984806
0.0	0.040928375	0.31042877	0.008673148	0.4039832	0.026256582	0.14169163	0.022224618	0.0254292	0.013770152	0.013581025
0.0	0.5671029	0.57754874	0.56712866	0.5641	0.5791527	0.55540204	0.5771132	0.57659894	0.5555353	0.57088655
0.0	0.022435723	0.046893407	0.16655047	0.20630814	0.032815117	0.0408931	0.032401204	0.01883164	0.16346732	0.016043361
0.0	0.012871937	0.65058625	0.011150253	0.28661498	0.019354047	0.01833692	0.16018343	0.32002562	0.7240961	0.006640594
0.0	0.57396996	0.57450145	0.57821596	0.5627524	0.5789413	0.5603443	0.57978016	0.5817092	0.55520135	0.5732001
0.0	0.57034165	0.5681374	0.56522614	0.5636173	0.5764627	0.5533322	0.5760792	0.5728036	0.5554728	0.57001
0.0	0.022954188	0.51243496	0.15089908	0.15328878	0.07192186	0.09238101	0.06586317	0.021590952	0.17351714	0.00539214
0.0	0.002261456	0.06130278	0.0013863833	0.11497206	0.03409269	0.05040511	0.020799056	0.10518064	0.03609973	0.11358076
0.0	0.5695075	0.57305944	0.5722058	0.56258965	0.5776467	0.5583076	0.5775651	0.5784761	0.5542023	0.56845754
0.0	0.025754636	0.016082715	0.02365565	0.1336486	0.045593463	0.116409265	0.18243633	0.50882125	0.05928606	0.0036128587
0.0	0.56767756	0.57868844	0.56616396	0.56399786	0.57697636	0.5573737	0.5759526	0.5752844	0.556612	0.5706099
0.0	0.1693359	0.9019538	0.31723726	0.08949677	0.04859134	0.091371275	0.018727401	0.26447415	0.0766013	0.001072878
0.0	0.020119691	0.3789897	0.15549429	0.061456386	0.0640218	0.13010758	0.005352948	0.014727984	0.07738022	0.0056543318
0.0	0.56782424	0.58207256	0.5785288	0.5643191	0.57945627	0.5587896	0.5800796	0.58170116	0.5536961	0.57305217
0.0	0.04658933	0.21484119	0.08177901	0.1328234	0.07086923	0.031835765	0.028166747	0.0064167683	0.121398866	0.0075206286
0.0	0.5756736	0.5810416	0.5774567	0.5600991	0.57827896	0.55794525	0.57829624	0.57934713	0.5545357	0.56951773
0.0	0.57555217	0.5810753	0.5780012	0.5625138	0.57856685	0.55834186	0.5797083	0.5805929	0.55554193	0.5703293
0.0	0.28247717	0.5789539	0.07867825	0.13754156	0.016728578	0.0055297683	0.31332842	0.015668537	0.11969252	0.0018505615
0.0	0.12171478	0.019700242	0.025421679	0.11024337	0.032000802	0.014175311	0.03845919	0.014286104	0.005241981	0.0016794453
0.0	0.0015961257	0.2530704	0.06854332	0.27214578	0.11075508	0.16059984	0.11617497	0.03754327	0.16702421	0.0050977184
0.0	0.6627513	0.15319523	0.89394534	0.11515049	0.10872516	0.022345418	0.02889917	0.006118573	0.003202363	0.014673696
0.0	0.47771654	0.09997459	0.0028281785	0.12958418	0.06345939	0.013111377	0.056968994	0.08496286	0.015883194	0.04716023
0.0	0.5751481	0.5839116	0.57228273	0.56268036	0.5791795	0.558997	0.57616824	0.57968175	0.5532182	0.571054
0.0	0.0751496	0.4539246	0.84300214	0.00730983	0.0882293	0.05139345	0.023585284	0.010582949	0.012652036	0.0023944632
0.0	0.5704204	0.5795776	0.56726813	0.5661659	0.5804542	0.55849963	0.5789301	0.5771982	0.55403405	0.57274395
0.0	0.5753526	0.58245647	0.5720107	0.5626452	0.57926095	0.5585582	0.57714707	0.57754874	0.5532589	0.5724513
0.0	0.0052455603	0.8764632	0.38680157	0.17328623	0.03339034	0.018976133	0.12582809	0.07098339	0.010822696	0.6184251
0.0	0.5747249	0.58042866	0.5751805	0.562079	0.5766062	0.55769545	0.5780985	0.5786218	0.5536007	0.56712604
0.0	0.5667075	0.57948136	0.5662257	0.5629451	0.57864124	0.5547644	0.5742871	0.5740705	0.55421984	0.5697327
0.0	0.0071004145	0.1117316	0.030702526	0.067060955	0.06700596	0.02564537	0.015159818	0.5707806	0.08518386	0.16679789
0.0	0.57265735	0.58286595	0.57623017	0.5620047	0.57941246	0.5538784	0.5773572	0.58123106	0.5544434	0.57223576
0.0	0.44600394	0.4007712	0.006769433	0.18276848	0.039008323	0.013783361	0.23349638	0.044200707	0.060846444	0.028747443
0.0	0.5721815	0.5725169	0.56718826	0.5645538	0.5803223	0.5569137	0.57802224	0.57528025	0.5569613	0.56807953
0.0	0.59409094	0.60093904	0.6021877	0.58809096	0.6030073	0.5841063	0.60648173	0.60424656	0.58433765	0.5942134
0.0	0.5667743	0.57680804	0.5706581	0.55818045	0.5783293	0.5511829	0.5745405	0.5762498	0.5469784	0.5686079
0.0	0.56935364	0.5792336	0.57421315	0.563236	0.5806255	0.55388284	0.57743376	0.5784506	0.550341	0.572023
0.0	0.5657247	0.5690022	0.5655589	0.5589374	0.57649034	0.5544581	0.5723359	0.57072824	0.55438185	0.5685667
0.0	0.6047592	0.60005033	0.6125578	0.5921721	0.60409665	0.5862396	0.609619	0.60670274	0.5858121	0.5996924
0.0	0.5595475	0.5794791	0.5762802	0.56483924	0.57931906	0.55592376	0.57736516	0.57799065	0.5553551	0.56976414
0.0	0.60261977	0.60198045	0.6095082	0.5924263	0.6046032	0.58635324	0.6092446	0.60534894	0.5845416	0.5981085
0.0	0.55986166	0.5791401	0.57634836	0.5649188	0.57932496	0.5559471	0.5776577	0.57841736	0.55585647	0.5698398
0.0	0.5605967	0.56864345	0.5706346	0.55847394	0.57770425	0.5531134	0.5721663	0.5742412	0.5543217	0.5672289
0.0	0.59548664	0.59374076	0.6074536	0.58968836	0.60209304	0.58374625	0.60647917	0.6036013	0.5845916	0.59306026
0.0	0.5981504	0.6012068	0.6090111	0.5894593	0.6048916	0.58325166	0.6048795	0.59975815	0.5820552	0.59772444
0.0	0.5681758	0.56887114	0.57175094	0.559007	0.5747914	0.55104625	0.57549053	0.5758599	0.54985034	0.5690284
0.0	0.5705437	0.57058966	0.5742471	0.5638646	0.5777362	0.553718	0.578109	0.57768977	0.5529475	0.57209283
0.0	0.5658279	0.5700114	0.5630897	0.5569125	0.5758825	0.5566232	0.57168156	0.57335216	0.5542891	0.57025975
0.0	0.60225385	0.5994022	0.60912275	0.58703923	0.60409325	0.5853077	0.60692227	0.6027455	0.5833544	0.59376675
0.0	0.59849006	0.60252815	0.60866123	0.58923537	0.6038857	0.5852606	0.60813004	0.59714586	0.58646476	0.59721154
0.0	0.56975317	0.57372904	0.57355565	0.5610827	0.5756053	0.552796	0.57719064	0.5773353	0.549023	0.5693006
0.0	0.59742457	0.6014676	0.60806966	0.5880249	0.603806	0.5847904	0.6057529	0.60314655	0.5799416	0.5972918
0.0	0.5710168	0.57525796	0.5760432	0.5636005	0.5774945	0.5541041	0.5786067	0.57824993	0.5514393	0.57139987
0.0	0.5634052	0.5689258	0.5705654	0.5588766	0.5744042	0.5557274	0.5717064	0.57412565	0.55429053	0.56705946
0.0	0.60174155	0.6021638	0.6099756	0.58867073	0.6028899	0.58396906	0.60737	0.60471916	0.5835949	0.59345335
0.0	0.5998979	0.598375	0.6108412	0.5889885	0.6054644	0.5812677	0.6076972	0.6048697	0.5831738	0.5977043
0.0	0.5672566	0.57983536	0.5757893	0.5609047	0.57814735	0.5525683	0.57562256	0.5789146	0.5513759	0.5711126
0.0	0.5679613	0.5801626	0.5767701	0.56260294	0.57906795	0.5536013	0.5773382	0.57950675	0.55337614	0.57210255
0.0	0.60145587	0.6005347	0.6094304	0.5892073	0.60224336	0.5838308	0.60510117	0.6042069	0.58540916	0.59667677
0.0	0.5692516	0.57603157	0.57498395	0.56352776	0.5774667	0.5543191	0.57875425	0.57931805	0.55502963	0.5712229
0.0	0.60177433	0.5961251	0.60997045	0.59040153	0.6031852	0.58344954	0.607376	0.6024561	0.57953775	0.597439
0.0	0.60243857	0.6025101	0.60704446	0.59067106	0.60267407	0.58548063	0.6115153	0.6026052	0.588399	0.5971935
0.0	0.60161	0.6069843	0.6072369	0.5914715	0.6035121	0.5869154	0.6092762	0.60450506	0.58831286	0.5974687
0.0	0.60107183	0.6024797	0.6071432	0.5889359	0.6039563	0.5868929	0.6100236	0.60395205	0.5853868	0.5981041
0.0	0.5708264	0.5783572	0.56980914	0.5635471	0.5779486	0.554222	0.5785191	0.57760525	0.54858017	0.569749
0.0	0.5656428	0.5682104	0.56980133	0.5596462	0.57673246	0.5556263	0.57316965	0.57341063	0.5537119	0.56899005
0.0	0.60168225	0.6001745	0.608364	0.58926946	0.603851	0.5837372	0.6068873	0.6039461	0.58353746	0.59567225
0.0	0.5710551	0.5808113	0.5768918	0.5630317	0.57834	0.55374163	0.577615	0.5771368	0.55485964	0.5681921
0.0	0.5712554	0.58093745	0.5762746	0.56328565	0.57849514	0.55434066	0.57832015	0.5776013	0.555934	0.5687129
0.0	0.56667703	0.5696824	0.5717013	0.5598513	0.57805276	0.55482095	0.57205814	0.5740973	0.5557395	0.5683708
0.0	0.59985393	0.5957793	0.61072206	0.58739483	0.6032358	0.5828732	0.6068626	0.6053095	0.5783816	0.59778994
0.0	0.5658886	0.57592565	0.57309693	0.55922353	0.576395	0.5485433	0.5746769	0.57287866	0.55264753	0.56708175
0.0	0.5999912	0.5962517	0.61147875	0.5882276	0.6042263	0.5844166	0.6068172	0.601277	0.5850974	0.5980452
0.0	0.567762	0.5777671	0.57543457	0.56228316	0.5787999	0.5498946	0.5769369	0.5740778	0.5554026	0.5693289
0.0	0.5659687	0.56846637	0.5727518	0.55904007	0.5762826	0.5561993	0.57363427	0.57223654	0.5520897	0.5686328
0.0	0.5695958	0.57757074	0.5637933	0.56123275	0.57697475	0.5563355	0.57212925	0.5746409	0.551449	0.56874263
0.0	0.5690893	0.5748221	0.57321674	0.5578536	0.5763233	0.5577545	0.571044	0.5786383	0.5533487	0.5656621
0.0	0.6129064	0.6161444	0.6209336	0.60012645	0.61352444	0.5965999	0.62123424	0.61233765	0.6019378	0.6013596
0.0	0.56746763	0.58043575	0.57026833	0.56032676	0.57353115	0.5553652	0.5734823	0.5800802	0.5555236	0.56937337
0.0	0.57127845	0.5768115	0.57011896	0.5620193	0.5784521	0.55792916	0.5750618	0.577514	0.54960203	0.5705153
0.0	0.5671685	0.58244574	0.57569194	0.5584057	0.5748835	0.5542337	0.57113755	0.5802403	0.55587083	0.5700918
0.0	0.5755268	0.58357805	0.5747812	0.56024903	0.5796748	0.5570248	0.5753898	0.58183867	0.55737376	0.5715055
0.0	0.57018316	0.5781588	0.5747024	0.55884105	0.5770664	0.5574656	0.5721841	0.58155954	0.5543182	0.5674952
0.0	0.5636178	0.5822212	0.5796202	0.55881554	0.5780225	0.5585395	0.5714936	0.57976365	0.55595154	0.5729169
0.0	0.56194544	0.57941324	0.566374	0.55916154	0.57601583	0.552908	0.5710629	0.5769067	0.5474625	0.56913143
0.0	0.56279635	0.5791919	0.5724411	0.5592085	0.5761665	0.55497175	0.56787807	0.5739459	0.5473917	0.56587464
0.0	0.5687198	0.58005476	0.5654441	0.55806094	0.5755881	0.55671555	0.57151705	0.5815346	0.5563718	0.5705675
0.0	0.56863683	0.583519	0.5725781	0.5620699	0.57714754	0.56024283	0.5746872	0.5809919	0.55775344	0.5712792
0.0	0.5663103	0.5804861	0.5715925	0.56311554	0.57755554	0.55508494	0.5747137	0.57881284	0.55236274	0.5714651
0.0	0.57326317	0.57873964	0.57376647	0.5619918	0.57808924	0.5573606	0.57147825	0.5761815	0.5505067	0.5682984
0.0	0.42215753	0.024263846	0.013015583	0.105041824	0.18843096	0.7531854	0.025442982	0.001782686	0.3247912	0.010548234
0.0	0.5643015	0.58029616	0.5756751	0.5565901	0.57710177	0.55431646	0.5732013	0.5816105	0.5522049	0.57204527
0.0	0.5701245	0.5804862	0.5695445	0.5588655	0.5781724	0.5572612	0.57689893	0.57540995	0.55114263	0.56458557
0.0	0.6001807	0.6013358	0.61114097	0.5893167	0.60192645	0.5824885	0.60657287	0.60566604	0.58307046	0.5968129
0.0	0.5754187	0.58070934	0.5763497	0.5563603	0.5771891	0.552566	0.5741495	0.5791555	0.5567992	0.5719703
0.0	0.60075134	0.60402656	0.60314804	0.58582556	0.60256505	0.58471066	0.60524446	0.60503864	0.58429575	0.59595966
0.0	0.61548567	0.6208605	0.62037796	0.59971267	0.61145663	0.59812135	0.62182194	0.61338973	0.60308886	0.60821795
0.0	0.57230467	0.5844355	0.57087255	0.56126946	0.5762331	0.5597653	0.57486373	0.58191204	0.5580148	0.57093257
0.0	0.5790067	0.5887434	0.5792244	0.564252	0.5810838	0.56535935	0.5750136	0.58467096	0.56939244	0.57725066
0.0	0.57369787	0.57877445	0.57081157	0.5605818	0.5773144	0.55728644	0.5695782	0.580766	0.5610842	0.5690783
0.0	0.5742647	0.58002	0.5777836	0.5599155	0.57675505	0.5572772	0.5708818	0.57643974	0.56190455	0.5718586
0.0	0.57581407	0.579709	0.57353634	0.556361	0.5741193	0.555033	0.57064116	0.58335626	0.55614454	0.57183814
0.0	0.57199794	0.5738771	0.5743371	0.5588638	0.57653743	0.556564	0.5730494	0.5791616	0.5573109	0.5703616
0.0	0.5709342	0.576041	0.5728524	0.5577399	0.5752938	0.5552522	0.5702372	0.5832747	0.5564546	0.5719953
0.0	0.5759776	0.5785115	0.57533115	0.5579265	0.5768809	0.5517806	0.5733448	0.5832568	0.5584539	0.5686838
0.0	0.04471417	0.476521	0.49938095	0.067870945	0.115505524	0.06173412	0.11323303	0.030285044	0.0034269649	0.0040164306
0.0	0.83059955	0.6741074	0.9203485	0.4581296	0.69881797	0.33319193	0.71673876	0.8822476	0.046959005	0.96798205
0.0	0.57227874	0.5812146	0.56543905	0.5584373	0.5753517	0.5576511	0.5703341	0.5814305	0.55570954	0.5674766
0.0	0.56974536	0.57614917	0.5764661	0.563575	0.5807089	0.5615433	0.5776291	0.58240664	0.56094676	0.5745831
0.0	0.6018767	0.60304075	0.6058546	0.5881273	0.6029447	0.58156633	0.60823077	0.6041236	0.5844226	0.5983527
0.0	0.6018767	0.60304075	0.6058546	0.5881273	0.6029447	0.58156633	0.60823077	0.6041236	0.5844226	0.5983527
0.0	0.5976538	0.6012186	0.6048165	0.58610255	0.6031482	0.5834667	0.608339	0.60214806	0.5836292	0.59691083
0.0	0.601231	0.60344213	0.60412395	0.5873944	0.6038974	0.5836645	0.6061513	0.601507	0.5854949	0.5969332
0.0	0.57598484	0.58049166	0.5761192	0.56541747	0.58274764	0.56298935	0.57698256	0.58168143	0.5610215	0.5742641
0.0	0.60580313	0.6076251	0.609635	0.591356	0.6046504	0.5872257	0.6104259	0.6046182	0.58867145	0.6005386
0.0	0.6043562	0.6090248	0.6091115	0.5914741	0.60473895	0.58784586	0.60819244	0.606164	0.5907016	0.6006532
0.0	0.57520336	0.5774775	0.57139325	0.56165016	0.5783098	0.55644935	0.57315004	0.57895654	0.5511164	0.566155
0.0	0.5699953	0.5783081	0.5714619	0.5616433	0.5774049	0.5562463	0.5712359	0.5762388	0.5524258	0.5709623
0.0	0.5688819	0.5814295	0.5721141	0.5595659	0.5763765	0.5555654	0.56936604	0.57969874	0.55075395	0.57017
0.0	0.574112	0.58144414	0.57588637	0.55999285	0.57809263	0.5580283	0.5712352	0.58177847	0.5550377	0.56748897
0.0	0.5717994	0.580551	0.57518274	0.55682147	0.5764563	0.55314285	0.5714812	0.5808209	0.54909337	0.5652617
0.0	0.8318037	0.77021325	0.8227339	0.7383857	0.6340312	0.790629	0.91487324	0.9443287	0.100540906	0.8161315
0.0	0.13075267	0.47418383	0.5956761	0.63994426	0.38446963	0.52285147	0.7177604	0.45494717	0.31798095	0.58842134
0.0	0.28007022	0.4486309	0.49789408	0.58698636	0.83599424	0.38764036	0.7213453	0.6655299	0.46939585	0.9214006
0.0	0.56245196	0.58216083	0.5687121	0.558575	0.5766949	0.5538437	0.5739267	0.58347464	0.55627126	0.57306385
0.0	0.73831564	0.7796552	0.06283485	0.06119898	0.13764018	0.12160124	0.00945932	0.056346294	0.10376288	0.012885491
0.0	0.7384289	0.7788884	0.061993785	0.06082823	0.13569725	0.123394616	0.009532304	0.056866627	0.105001874	0.0129187945
0.0	0.7472436	0.78723866	0.06622908	0.06365898	0.13781911	0.13046071	0.0105097545	0.059849914	0.11047743	0.013638054
0.0	0.031368393	0.0029538907	0.19947782	0.21358219	0.11219432	0.10400853	0.0378744	0.47204468	0.031321358	0.515226
0.0	0.22481504	0.0123175	0.1320749	0.21317503	0.08132566	0.020485574	0.009075097	0.0027605626	0.49478215	0.0056102066
0.0	0.6023718	0.6082403	0.611507	0.5905598	0.6051609	0.5880522	0.61115503	0.6085984	0.5899906	0.6018415
0.0	0.5686885	0.578762	0.5764596	0.5601966	0.5792512	0.56033754	0.57683223	0.58400285	0.55549294	0.5729763
0.0	0.6041147	0.6095221	0.6121636	0.591732	0.6053942	0.58731514	0.61070186	0.6054173	0.5939236	0.60289806
0.0	0.57302445	0.5800519	0.5777477	0.55953	0.576931	0.5581712	0.5723082	0.57769644	0.5521249	0.5730575
0.0	0.61641306	0.61883837	0.62323624	0.59850055	0.6137176	0.5953513	0.6217891	0.61339444	0.60071456	0.6091546
0.0	0.5663861	0.5825823	0.5700397	0.55836326	0.57691365	0.5542501	0.57471186	0.58279073	0.5524058	0.5704447
0.0	0.5704162	0.58484924	0.5721081	0.55838305	0.578024	0.5554145	0.5679362	0.5819946	0.5563291	0.5705527
0.0	0.6004488	0.60456955	0.6060412	0.5861774	0.60234994	0.5812241	0.6039986	0.6030971	0.58290714	0.5961909
0.0	0.5697924	0.58217466	0.57562333	0.5575173	0.57731044	0.5526416	0.569399	0.5805618	0.5551203	0.5700498
0.0	0.6007281	0.6004009	0.6087869	0.5891089	0.6034931	0.58040893	0.60646087	0.6003818	0.58584446	0.59582436
0.0	0.5781167	0.5884297	0.577636	0.56163687	0.5798553	0.5622264	0.5757616	0.58647823	0.5627779	0.5717404
0.0	0.5695504	0.5834543	0.5730801	0.55939037	0.5763147	0.55832255	0.57294995	0.58210915	0.55680156	0.57010275
0.0	0.60315615	0.60347277	0.6025956	0.58468837	0.6029421	0.58464223	0.60769403	0.6034013	0.5839646	0.59592545
0.0	0.56766546	0.5806448	0.5763208	0.55810404	0.5784354	0.55765206	0.56857187	0.58076406	0.55496526	0.56911767
0.0	0.6016848	0.60605085	0.60858977	0.590583	0.6083447	0.58721524	0.6102499	0.6052761	0.5892492	0.59938365
0.0	0.57401824	0.5820142	0.5778488	0.55886865	0.58048606	0.555284	0.5757738	0.58510435	0.5559203	0.5683752
0.0	0.571824	0.5836025	0.5779537	0.5608236	0.57604563	0.55347544	0.5712606	0.58265907	0.5571914	0.56691754
0.0	0.61831653	0.61587906	0.6221109	0.5978276	0.6123018	0.5984074	0.6216115	0.6134868	0.6038104	0.60542333
0.0	0.5682906	0.5759317	0.5633908	0.55990964	0.5768323	0.55443597	0.5711223	0.57621056	0.5518475	0.5696232
0.0	0.575107	0.57324374	0.57387805	0.5599901	0.5797207	0.5608241	0.57791483	0.58202195	0.55994785	0.5728391
0.0	0.5746633	0.5793088	0.5742633	0.5585515	0.57780874	0.55915743	0.5753128	0.5808109	0.55896306	0.5672582
0.0	0.58061796	0.5905416	0.5838069	0.5690917	0.58253586	0.5652455	0.5822327	0.5868531	0.5608542	0.57515454
0.0	0.5975418	0.6061085	0.60692817	0.5893264	0.60102385	0.5806318	0.605659	0.60299	0.585613	0.595885
0.0	0.6167042	0.61989903	0.6126219	0.599809	0.61340773	0.5970785	0.6216788	0.6153543	0.5998799	0.60862935
0.0	0.5742156	0.5811611	0.57730436	0.5597244	0.578847	0.5567387	0.57576275	0.58111596	0.5572255	0.5696092
0.0	0.5765334	0.5819841	0.5764388	0.5645955	0.581861	0.5600691	0.57734144	0.586921	0.55126566	0.57419366
0.0	0.5754509	0.5811259	0.57217145	0.5599359	0.5813538	0.56054646	0.5717591	0.58671016	0.5498814	0.5722086
0.0	0.60749245	0.6113314	0.61512697	0.59295905	0.6071812	0.5892767	0.6128513	0.6092744	0.59294385	0.60263675
0.0	0.5693571	0.58287394	0.57918483	0.56109715	0.57977253	0.56081325	0.5784099	0.58246595	0.55577725	0.57331616
0.0	0.5780002	0.5891205	0.581168	0.56351393	0.580058	0.5654636	0.57739484	0.58400106	0.56190383	0.57471323
0.0	0.5767065	0.5904922	0.5788322	0.5627868	0.58012897	0.56555	0.5773026	0.58605695	0.563602	0.57508945
0.0	0.60869515	0.6107938	0.6137061	0.5930646	0.60546315	0.5911899	0.61025286	0.608335	0.5907729	0.601939
0.0	0.60636747	0.61128306	0.611085	0.59174484	0.6058404	0.58991283	0.6093651	0.60662246	0.59064025	0.60224897
0.0	0.56688243	0.5779022	0.5638709	0.5610762	0.5737925	0.55626667	0.5712509	0.5772193	0.5512157	0.56930125
0.0	0.60480666	0.61012524	0.610637	0.58929914	0.60378784	0.58956105	0.6097297	0.60847825	0.5890893	0.6011683
0.0	0.5689447	0.5771289	0.57208437	0.55759215	0.5773879	0.5576827	0.57135457	0.58260685	0.5553003	0.5743011
0.0	0.6087337	0.6179136	0.6218681	0.59808797	0.61261857	0.59729904	0.62166196	0.6148145	0.5998442	0.6065751
0.0	0.5607558	0.5798534	0.5741308	0.55431336	0.576442	0.5569079	0.5711571	0.5815314	0.5557103	0.5684012
0.0	0.56243235	0.57813865	0.5682099	0.5561513	0.5772008	0.55622876	0.569875	0.58094126	0.5559829	0.5683968
0.0	0.56908214	0.5744756	0.56353384	0.56137764	0.57619774	0.5578635	0.5697571	0.5794453	0.5509415	0.5689056
0.0	0.58005637	0.58921343	0.5804745	0.5679279	0.5818817	0.5642964	0.5835109	0.58908373	0.5583764	0.5769669
0.0	0.57470065	0.58237356	0.57223433	0.5586569	0.5759238	0.5560286	0.56980926	0.5829872	0.55294406	0.5700782
0.0	0.6084649	0.6157099	0.6225292	0.6002301	0.6128217	0.59576434	0.62170535	0.61325085	0.5999596	0.60906714
0.0	0.5640524	0.5781959	0.5745113	0.5581949	0.57666326	0.55516714	0.57096845	0.5794317	0.5519509	0.5717037
0.0	0.56536067	0.5780959	0.5683828	0.5587351	0.5769843	0.5559226	0.5708889	0.5800193	0.5542261	0.5709198
0.0	0.6017395	0.60658675	0.6082157	0.59117496	0.60520566	0.5878382	0.6105197	0.60389674	0.5865574	0.5994843
0.0	0.6052762	0.604954	0.606597	0.58979774	0.60446876	0.5867072	0.60852224	0.6025714	0.5876614	0.59803355
0.0	0.5759156	0.5812564	0.57769126	0.5602049	0.5799152	0.5572634	0.57000166	0.5836892	0.55856514	0.57081527
0.0	0.5720212	0.58199084	0.56995684	0.5563563	0.577738	0.55876803	0.57370424	0.5846031	0.5568764	0.5698098
0.0	0.5679899	0.58303976	0.57440335	0.55762506	0.5777332	0.55413276	0.57230675	0.5824495	0.5540067	0.5697453
0.0	0.57222205	0.5845099	0.57489747	0.56194973	0.57905835	0.5578107	0.57432777	0.5852059	0.56293625	0.5725662
0.0	0.26051584	0.86674064	0.96433085	0.28329283	0.11710163	0.24055818	0.04129541	0.16240351	0.11726	0.047136866
0.0	0.56918645	0.5741384	0.5692055	0.5619048	0.57673544	0.5568602	0.5718742	0.57802653	0.55207163	0.56727386
0.0	0.5685587	0.57148504	0.5700158	0.5621967	0.5785771	0.55494344	0.5747906	0.5766662	0.5517815	0.56784034
0.0	0.59982735	0.60581845	0.61086446	0.5894573	0.60411364	0.5855104	0.60976094	0.60114473	0.5879894	0.5990397
0.0	0.6006288	0.6002533	0.6050864	0.58507705	0.60145605	0.5833749	0.60663927	0.6052477	0.5830941	0.59570307
0.0	0.57556164	0.5755691	0.56633806	0.55758005	0.5770307	0.55559385	0.5687024	0.5797767	0.55214083	0.5659267
0.0	0.576266	0.5845608	0.5713162	0.56126803	0.57347834	0.5610918	0.57611436	0.579953	0.5558327	0.57079595
0.0	0.5718813	0.57916576	0.57127553	0.5605067	0.57743126	0.55405897	0.5742724	0.5823111	0.55347335	0.5702467
0.0	0.5703473	0.58084476	0.5688724	0.5578378	0.5772695	0.55604595	0.5709207	0.5819593	0.5566375	0.5690508
0.0	0.054090917	0.42451498	0.51676816	0.08904085	0.065702885	0.062012292	0.02327638	0.045725767	0.0038243746	0.06607174
0.0	0.6044601	0.61127394	0.61413753	0.592696	0.6064693	0.59050566	0.6123591	0.60558736	0.5936468	0.60023797
0.0	0.5754492	0.5748028	0.56960946	0.56126827	0.57810557	0.55591285	0.5698117	0.5792384	0.5507811	0.57004005
0.0	0.573187	0.582521	0.57402295	0.5584335	0.57606757	0.55444324	0.57098186	0.576517	0.5547892	0.5677829
0.0	0.5718263	0.57620203	0.56864285	0.5577974	0.5746208	0.5529974	0.5729465	0.5780739	0.55299294	0.5670269
0.0	0.5663197	0.572212	0.5705157	0.56133884	0.5777027	0.5515184	0.5703106	0.5725772	0.5539702	0.56643355
0.0	0.6055149	0.6097853	0.61113673	0.5912633	0.6050813	0.59056544	0.609599	0.60704726	0.59016865	0.6017602
0.0	0.575743	0.5785822	0.5629481	0.55815786	0.5767765	0.5588987	0.57186055	0.5820552	0.5549512	0.5703736
0.0	0.5742559	0.58181053	0.5642508	0.5606353	0.57659644	0.5567344	0.57503843	0.5776275	0.55503184	0.56856954
0.0	0.0034913784	0.37220132	0.031248823	0.26926845	0.16286764	0.014171845	0.022584153	0.009973391	0.34735686	0.004449005
0.0	0.38264525	0.9610672	0.8889595	0.12643157	0.023163622	0.1408374	0.014485945	0.12076356	0.12908928	0.011243013
0.0	0.39417654	0.96352285	0.8953087	0.13411525	0.024211084	0.15014362	0.016102163	0.12810494	0.1374385	0.012248392
0.0	0.6004137	0.6048705	0.6065065	0.5864794	0.6038346	0.58633894	0.6084254	0.60076964	0.5843304	0.5931891
0.0	0.60068834	0.60172844	0.60589796	0.5855184	0.60121244	0.5847961	0.6071561	0.6028266	0.5852299	0.5965792
0.0	0.0036701404	0.3915597	0.033192705	0.29023945	0.16933577	0.014881632	0.02491526	0.010860024	0.3616872	0.004883408
0.0	0.5734505	0.5817571	0.57345825	0.55624413	0.5745271	0.5570785	0.5711299	0.5798931	0.55650795	0.5696993
0.0	0.61661077	0.62040436	0.62239105	0.6002938	0.6134974	0.5972266	0.6221604	0.6165096	0.6000349	0.6089424
0.0	0.56856287	0.5811078	0.5705722	0.5588454	0.5780078	0.55917114	0.5714001	0.5845606	0.5541822	0.5704729
0.0	0.57580507	0.58109885	0.5769107	0.56104416	0.5785629	0.5578671	0.57076365	0.58637726	0.5536153	0.57227886
0.0	0.5688735	0.5748956	0.57375145	0.56344044	0.5766882	0.5572262	0.5753454	0.5784978	0.5488222	0.5714303
0.0	0.6172157	0.61764777	0.62120247	0.60045844	0.6131711	0.59743786	0.62103	0.615272	0.60083324	0.6095321
0.0	0.5690246	0.57104504	0.57435524	0.5606497	0.5767096	0.5565741	0.57346976	0.5804882	0.5517162	0.56973106
0.0	0.57320994	0.5719298	0.57872766	0.5600683	0.5784526	0.55902576	0.5737005	0.5813703	0.5462336	0.5718377
0.0	0.5743331	0.5818462	0.5748522	0.55599266	0.5750222	0.5570018	0.5730259	0.5782768	0.5445223	0.5698453
0.0	0.57233006	0.5717474	0.57641774	0.561032	0.5757611	0.5599812	0.5753139	0.5872789	0.55680764	0.5721824
0.0	0.5721946	0.57555616	0.57430893	0.55816007	0.5756062	0.55687875	0.57144964	0.5833294	0.55495435	0.56987065
0.0	0.60805345	0.6158912	0.61565524	0.5987003	0.6111929	0.59337354	0.62119865	0.61324763	0.5905701	0.60722244
0.0	0.5795776	0.59073514	0.58349144	0.5700624	0.5830112	0.5645029	0.5861202	0.58891904	0.5612846	0.5775997
0.0	0.5665275	0.5824206	0.57541233	0.5595067	0.57793474	0.5596193	0.5727553	0.58446443	0.55189437	0.5728008
0.0	0.568058	0.58101594	0.5740729	0.55930877	0.57594967	0.55736387	0.5751515	0.57859045	0.5523157	0.5677672
0.0	0.5703745	0.5905058	0.5786424	0.5650294	0.57864517	0.56397957	0.57178724	0.57995266	0.560031	0.5752951
0.0	0.57169986	0.5828596	0.57381916	0.5599986	0.5776022	0.55900085	0.5733748	0.581929	0.55419374	0.5664575
0.0	0.6105385	0.61430126	0.6191862	0.59831893	0.6101593	0.59501547	0.6202524	0.61247313	0.5938702	0.60135627
0.0	0.5797509	0.59070253	0.5830834	0.5667402	0.5815046	0.56753945	0.57772225	0.58520186	0.5696636	0.5715283
0.0	0.6096235	0.6119258	0.6178538	0.594259	0.6076698	0.5922742	0.61237216	0.60901606	0.59756	0.5981956
0.0	0.56994414	0.5777977	0.57613087	0.5589898	0.5768531	0.5573006	0.569361	0.5796402	0.5548345	0.56647295
0.0	0.60163146	0.6034145	0.6093143	0.58938396	0.6045894	0.5862278	0.60902834	0.6049622	0.5873762	0.59435785
0.0	0.5754297	0.58793885	0.5752507	0.56156796	0.57822245	0.56260526	0.5751019	0.58569777	0.5616922	0.5718099
0.0	0.57828474	0.58807707	0.57749856	0.5649382	0.5809913	0.56304836	0.5759829	0.5866999	0.56366676	0.57373184
0.0	0.57791984	0.57999074	0.57751375	0.56164175	0.5796289	0.55894685	0.57655805	0.5783811	0.5629761	0.5741404
0.0	0.018804615	0.907497	0.010883109	0.036227256	0.018783407	0.007950809	0.0077978685	0.001265367	0.1479864	0.003002955
0.0	0.5784993	0.58700687	0.5777148	0.56173474	0.5794339	0.55928135	0.57374597	0.5853981	0.55510676	0.5703408
0.0	0.00592448	0.3614249	0.23887827	0.118037716	0.024990782	0.013820311	0.011696382	0.029974572	0.4396608	0.009409469
0.0	0.60278845	0.60330373	0.6053747	0.58938086	0.60432005	0.5830337	0.6092102	0.60329527	0.5827929	0.5974826
0.0	0.60225046	0.6041466	0.59967446	0.5894189	0.6042857	0.5878358	0.60894346	0.6062346	0.58778673	0.59788615
0.0	0.6034448	0.5968144	0.61025244	0.5911665	0.6034249	0.58576435	0.60556763	0.6020393	0.5824308	0.59909755
0.0	0.6070743	0.6096974	0.61179227	0.5922022	0.60419965	0.5908315	0.610278	0.6067575	0.5918129	0.6000597
0.0	0.59870476	0.60520554	0.60612863	0.5905384	0.60251236	0.5842577	0.6095061	0.6004382	0.58578014	0.5941049
0.0	0.6012247	0.59582096	0.6084856	0.5876062	0.6039215	0.5832513	0.60684574	0.60255975	0.58067304	0.5967555
0.0	0.602809	0.5996814	0.6043253	0.58818597	0.6023057	0.58402616	0.6069363	0.6050599	0.58540124	0.5972718
0.0	0.57216865	0.012128605	0.2692181	0.1145779	0.15575589	0.09079427	0.0199431	0.11002553	0.0068599763	0.025275609
0.0	0.5980559	0.60318816	0.6076322	0.5892762	0.60283107	0.583469	0.6050699	0.5998481	0.5844294	0.5961636
0.0	0.5650413	0.58225507	0.57174265	0.56005585	0.57757956	0.55760366	0.57382697	0.58332783	0.55349874	0.5666538
0.0	0.5711007	0.5814301	0.5722842	0.5582049	0.57738984	0.5604752	0.5755177	0.5786399	0.55844295	0.57364184
0.0	0.57260334	0.58260185	0.5740632	0.5611197	0.5767383	0.56029415	0.5729356	0.5827506	0.55760723	0.5691929
0.0	0.572473	0.5799016	0.5770301	0.5592602	0.5772164	0.5563592	0.5724568	0.58411163	0.5584715	0.56839705
0.0	0.5722371	0.5785619	0.5751161	0.5564328	0.5740963	0.5513278	0.5649892	0.5830536	0.55385095	0.56274873
0.0	0.570166	0.5759825	0.5720518	0.5587429	0.5757779	0.55768883	0.57199025	0.5786513	0.5534423	0.5700351
0.0	0.60188645	0.60298675	0.59891754	0.5879424	0.6033806	0.5856039	0.60989285	0.6036214	0.5876143	0.59881604
0.0	0.5726094	0.58314925	0.5635794	0.5585412	0.5765256	0.55433327	0.5733571	0.5849043	0.5542363	0.5665074
0.0	0.6021809	0.5978121	0.6045439	0.5886654	0.60427064	0.5842563	0.60929763	0.6025463	0.5868159	0.599842
0.0	0.5719873	0.57919294	0.57338464	0.5599677	0.57708025	0.55520386	0.5768368	0.5831719	0.55811995	0.5686303
0.0	0.6020698	0.6102302	0.6094252	0.59257793	0.6057246	0.5873083	0.61120075	0.600135	0.58470386	0.6018005
0.0	0.6027192	0.6096183	0.6100162	0.59300065	0.60657066	0.58620024	0.6119663	0.6039387	0.58931386	0.5997029
0.0	0.57931525	0.59089565	0.5740051	0.566766	0.5834271	0.56743383	0.5759728	0.58717066	0.5700977	0.5772564
0.0	0.56536204	0.57975614	0.5715831	0.55950564	0.5761356	0.55801624	0.57067794	0.5817808	0.5498411	0.56769013
0.0	0.6004469	0.60226846	0.6028739	0.5882099	0.60368544	0.58478713	0.60775244	0.6029585	0.5852782	0.5958892
0.0	0.57328457	0.58187526	0.574583	0.5642468	0.58199584	0.55979246	0.57608664	0.5850121	0.56080663	0.570791
0.0	0.5966958	0.602833	0.608659	0.58872235	0.60292715	0.58262223	0.60734797	0.6032229	0.5867775	0.5974941
0.0	0.22771129	0.016334902	0.9953524	0.70865506	0.78784084	0.48848465	0.7270854	0.6383216	0.04080015	0.6504935
0.0	0.06373753	0.024092078	0.3860691	0.12688848	0.03872085	0.05186307	0.5214573	0.10302414	0.1454365	0.005664188
0.0	0.5708809	0.5718377	0.5630569	0.5589919	0.57630444	0.55641323	0.5670995	0.5739311	0.55036396	0.5678391
0.0	0.57062465	0.5800154	0.5756695	0.5590479	0.57893807	0.55785835	0.5689592	0.5823747	0.5549023	0.57080495
0.0	0.57408446	0.58159775	0.574662	0.5582201	0.5768682	0.5559702	0.5697771	0.58283657	0.55464727	0.5693036
0.0	0.56954384	0.5739937	0.56533206	0.5609057	0.57682383	0.55751634	0.5713636	0.57663125	0.5516894	0.56915975
0.0	0.57523674	0.5794432	0.5787663	0.5589545	0.5805376	0.5568462	0.57237995	0.57475126	0.5555877	0.57089293
0.0	0.57454103	0.5806855	0.57877946	0.5582133	0.58008087	0.55898625	0.5749376	0.5804626	0.55176634	0.5697128
0.0	0.5690757	0.57469046	0.5752694	0.5626457	0.5759342	0.55762684	0.5740927	0.5754158	0.5496766	0.56740516
0.0	0.06150387	0.022610508	0.3637867	0.1209226	0.03771235	0.048362818	0.49667358	0.09539073	0.13597293	0.0053109755
0.0	0.95961225	0.0014041695	0.7479277	0.15000409	0.18151881	0.0067250878	0.003495859	0.009260052	0.001548632	0.01212066
0.0	0.5991769	0.6050643	0.6092056	0.5922527	0.60506225	0.5848371	0.60999566	0.60358244	0.58480644	0.5982767
0.0	0.5990983	0.6044335	0.6048665	0.58970475	0.6044183	0.5842921	0.60901445	0.60268676	0.58456093	0.59757954
0.0	0.56472486	0.5790663	0.57392275	0.5583209	0.5767051	0.55558664	0.5698846	0.57604545	0.5574049	0.56935585
0.0	0.5697612	0.58305234	0.5764747	0.5602875	0.5772791	0.5575308	0.57622826	0.5801304	0.55799294	0.5695746
0.0	0.5758765	0.5897125	0.579571	0.5630159	0.58030015	0.5632484	0.579674	0.5807742	0.5609275	0.5753399
0.0	0.57631266	0.58106124	0.57561755	0.56776744	0.5835383	0.5631938	0.5808459	0.58499616	0.5573611	0.57606083
0.0	0.76237285	0.0020183309	0.0017517537	0.2653642	0.27813175	0.1654686	0.032972034	0.15580729	0.70304346	0.027422188
0.0	0.6172293	0.6203565	0.622734	0.59950864	0.6136261	0.59723496	0.6226643	0.6129352	0.6010664	0.60899836
0.0	0.5727388	0.58083326	0.5745719	0.5568487	0.5756889	0.55545354	0.5749507	0.58156884	0.55591345	0.57056695
0.0	0.56750125	0.587274	0.5805519	0.56462514	0.57955223	0.5658047	0.5772387	0.5848662	0.5596399	0.5703258
0.0	0.57004476	0.58974636	0.57956797	0.5643344	0.58084273	0.5662858	0.5769375	0.58513063	0.5610572	0.5717567
0.0	0.5779445	0.5826747	0.57624626	0.5602758	0.5794653	0.55967426	0.57486737	0.5792692	0.55934536	0.5720213
0.0	0.19393837	0.06356623	0.66659725	0.110616684	0.022313347	0.047852874	0.029539255	0.059170697	0.04732234	0.016917204
0.0	0.0059060217	0.32403788	0.30914128	0.41997787	0.5207343	0.42182854	0.83120036	0.4835801	0.06998744	0.18985794
0.0	0.6175929	0.61416864	0.62035036	0.59965295	0.61320543	0.59774387	0.62275195	0.61208457	0.6034497	0.6089868
0.0	0.5667271	0.5798259	0.57385397	0.5613809	0.57720804	0.55351156	0.57418644	0.5801149	0.55547756	0.56857157
0.0	0.60460705	0.60321796	0.6134843	0.5927818	0.6070488	0.58551896	0.61268604	0.60469717	0.59121114	0.6013288
0.0	0.5715428	0.5810833	0.57583004	0.56033957	0.5780387	0.55764335	0.5727021	0.5839293	0.55618465	0.5709511
0.0	0.60531324	0.6102082	0.6132878	0.5937257	0.6050506	0.5899536	0.6063615	0.61040014	0.5934637	0.59777695
0.0	0.5689072	0.57860947	0.56340015	0.56146175	0.57664853	0.55719364	0.57199365	0.57147133	0.5521455	0.5639123
0.0	0.57395744	0.58303815	0.5710075	0.55697083	0.5794346	0.5587184	0.5693537	0.5758746	0.55765796	0.56642836
0.0	0.6140814	0.6192391	0.6205979	0.59896713	0.6124875	0.5976244	0.6209653	0.61449325	0.60390705	0.6092242
0.0	0.5683684	0.58114374	0.5699193	0.55879414	0.5776022	0.55803126	0.5705386	0.58050185	0.5561758	0.5693298
0.0	0.56693935	0.5816711	0.57675624	0.56346005	0.57869864	0.55977184	0.5782675	0.578861	0.559209	0.56885034
0.0	0.5675895	0.5813058	0.57741094	0.55888885	0.5777859	0.55909216	0.57456887	0.5774685	0.5585777	0.5707218
0.0	0.57098013	0.5754304	0.57432115	0.5633224	0.5758503	0.55731845	0.5738513	0.5818869	0.5559959	0.5694932
0.0	0.5729638	0.57329744	0.5762389	0.5595986	0.5757076	0.55738646	0.5711784	0.5834844	0.55720115	0.5676988
0.0	0.5697553	0.57924813	0.5631299	0.5617337	0.5768181	0.5578444	0.57319707	0.57878894	0.55285877	0.56860906
0.0	0.5703584	0.5792072	0.5687974	0.5590284	0.57577723	0.55649716	0.5731384	0.5829334	0.5519103	0.5680874
0.0	0.61512756	0.618781	0.62271965	0.599887	0.6128915	0.5986275	0.62158066	0.6143166	0.6021319	0.6089165
0.0	0.5719599	0.578585	0.5729928	0.557852	0.576441	0.5578299	0.5701608	0.58008325	0.5554494	0.5702682
0.0	0.57377374	0.5842746	0.5793478	0.5635647	0.5810193	0.55788857	0.57747966	0.58640593	0.5541574	0.5716872
0.0	0.5727311	0.58216655	0.5746607	0.56220746	0.57857627	0.55835634	0.57122046	0.5821389	0.55789465	0.5716025
0.0	0.6165886	0.6152717	0.621891	0.60038	0.6133089	0.5979871	0.62202585	0.6126198	0.602597	0.6084254
0.0	0.575982	0.57711685	0.57792556	0.5616841	0.5804979	0.5596493	0.57836556	0.58295274	0.558754	0.57047045
0.0	0.5950447	0.59908265	0.60338485	0.58786035	0.6026214	0.5826534	0.6059537	0.60321033	0.58200115	0.59714824
0.0	0.5679374	0.5796643	0.5748705	0.558887	0.5764855	0.5547381	0.5713705	0.58039916	0.553952	0.5716618
0.0	0.55751914	0.57923514	0.5733123	0.559349	0.575409	0.55663127	0.57028955	0.58187765	0.55331886	0.56951565
0.0	0.5631483	0.5790914	0.5707198	0.5573685	0.57572067	0.55910796	0.56896585	0.5786189	0.5551972	0.5702856
0.0	0.60447425	0.6060872	0.6061228	0.58806473	0.607846	0.58843946	0.61197436	0.6046405	0.5908507	0.6002065
0.0	0.60447425	0.6060872	0.6061228	0.58806473	0.607846	0.58843946	0.61197436	0.6046405	0.5908507	0.6002065
0.0	0.5734688	0.581524	0.57411945	0.5549849	0.57566375	0.55788994	0.5725004	0.5792763	0.55713147	0.56974864
0.0	0.57318366	0.5815696	0.5767882	0.5582763	0.5754481	0.5571646	0.5688729	0.5849107	0.55602074	0.571002
0.0	0.6171843	0.6172289	0.62065685	0.59981686	0.6114379	0.59812343	0.62267834	0.6138177	0.60035026	0.60896015
0.0	0.5744122	0.5785608	0.57509863	0.5602405	0.57743293	0.5585474	0.57449627	0.584798	0.54872376	0.5702662
0.0	0.5733919	0.574272	0.5696367	0.5584105	0.57560796	0.557588	0.57284844	0.58501524	0.5567512	0.56974924
0.0	0.6040409	0.60099393	0.6075665	0.59069407	0.6048987	0.5858216	0.6091845	0.6045707	0.58388627	0.59919876
0.0	0.5716244	0.5750262	0.57474667	0.55826133	0.5760899	0.5572098	0.5708544	0.5812587	0.54871744	0.5677624
0.0	0.6019659	0.6027223	0.60681146	0.5867863	0.6021526	0.5849306	0.60691255	0.6024597	0.5841622	0.59607077
0.0	0.5734417	0.57423574	0.5729307	0.55760175	0.57618356	0.5582849	0.57393473	0.58162963	0.5512015	0.5680104
0.0	0.8042737	0.06037756	0.9269557	0.12220459	0.092398316	0.056284588	0.007909746	0.20665844	0.009727952	0.62961704
0.0	0.56595176	0.5828352	0.5721833	0.5601343	0.57964754	0.5549949	0.5716684	0.5840891	0.55673623	0.5709886
0.0	0.6051987	0.60484195	0.61072737	0.5915964	0.6052098	0.5865336	0.6103818	0.6054189	0.5837913	0.5995111
0.0	0.5694943	0.58483344	0.5806334	0.56314903	0.579563	0.56358606	0.57785094	0.5849261	0.5619381	0.5739268
0.0	0.56745553	0.57892245	0.5657394	0.5610814	0.576588	0.55630404	0.57398266	0.5778646	0.55183226	0.5669559
0.0	0.6174268	0.61098284	0.6209983	0.6002978	0.6132484	0.59670204	0.6229911	0.6148044	0.6005961	0.6089873
0.0	0.5983487	0.60185367	0.6024129	0.589772	0.6042282	0.5839543	0.610242	0.59933716	0.5847521	0.5965871
0.0	0.5693348	0.5812989	0.5704901	0.5594729	0.57781655	0.55824375	0.5720657	0.5800488	0.55705106	0.56677395
0.0	0.59991264	0.6068976	0.6050646	0.59135634	0.6045402	0.5865907	0.6097882	0.60391426	0.5862572	0.5961129
0.0	0.57078445	0.5772516	0.5767361	0.55787224	0.57682395	0.55627406	0.5724398	0.5798254	0.55601704	0.5664991
0.0	0.60120064	0.6061165	0.6119827	0.59181786	0.60761774	0.58823436	0.61321425	0.6074109	0.58992624	0.60031766
0.0	0.56549925	0.58065647	0.5750515	0.5589163	0.5775756	0.55619735	0.5748406	0.58160216	0.55323964	0.570003
0.0	0.570086	0.58937746	0.57731414	0.5640465	0.58003885	0.5625657	0.57849634	0.58390254	0.56485885	0.5751378
0.0	0.6018527	0.5997483	0.6082091	0.5902652	0.6037357	0.58525974	0.6079542	0.60162556	0.5819182	0.5966253
0.0	0.57201755	0.5833032	0.5731564	0.5603771	0.57591313	0.5571154	0.5708503	0.58049166	0.55447155	0.5695608
0.0	0.5730124	0.5785347	0.57503575	0.55858344	0.57799894	0.55986035	0.57546324	0.58467674	0.5525857	0.5667622
0.0	0.6036097	0.6104118	0.6098448	0.5924725	0.60519654	0.5895996	0.6117087	0.60852355	0.59343994	0.600061
0.0	0.5717645	0.58127886	0.56925064	0.5590058	0.5768406	0.5556959	0.5714517	0.58165747	0.55568683	0.5703315
0.0	0.5746261	0.5844514	0.5795704	0.56274456	0.57951236	0.55985653	0.5761775	0.5836424	0.56194437	0.5733712
0.0	0.6024465	0.6022405	0.6050374	0.5885696	0.60166854	0.5844426	0.6070124	0.6006319	0.5847791	0.5954264
0.0	0.5733241	0.5675604	0.57332593	0.55687195	0.57346284	0.5573316	0.57309055	0.58234024	0.55119747	0.567052
0.0	0.6054035	0.6096687	0.6146892	0.59145427	0.6040524	0.5875672	0.60928756	0.60615927	0.58313894	0.5988657
0.0	0.60930794	0.61095834	0.6156351	0.59341484	0.6053653	0.5898581	0.61177903	0.6099314	0.5867965	0.6020464
0.0	0.5694381	0.57280767	0.5660084	0.56147385	0.57758766	0.5576271	0.5694263	0.57736456	0.5520539	0.5711594
0.0	0.5697332	0.5793361	0.5780909	0.5613272	0.57875586	0.55764437	0.5746797	0.58442235	0.5518656	0.56629103
0.0	0.57382464	0.5887279	0.5812977	0.56222236	0.57887673	0.5638514	0.5749261	0.58490914	0.55722946	0.5751568
0.0	0.60325	0.60851073	0.61250806	0.5883236	0.60338324	0.58827496	0.60820854	0.6058673	0.58372337	0.5992395
0.0	0.61738914	0.61290735	0.62312573	0.6004539	0.6125982	0.5986713	0.62092566	0.6118585	0.5995601	0.60870916
0.0	0.5713851	0.5747344	0.5766139	0.5593166	0.57519954	0.5577459	0.5729284	0.57960105	0.55049336	0.56935847
0.0	0.6076609	0.607443	0.6135671	0.5925311	0.60680175	0.5887144	0.6120882	0.60830086	0.5899972	0.60066557
0.0	0.57232755	0.5777624	0.57152265	0.5586175	0.576176	0.55480874	0.5733976	0.5780142	0.5549783	0.5699782
0.0	0.61831784	0.619947	0.6201834	0.5995268	0.61373746	0.5969994	0.619836	0.6121559	0.6020946	0.6074722
0.0	0.61831784	0.619947	0.6201834	0.5995268	0.61373746	0.5969994	0.619836	0.6121559	0.6020946	0.6074722
0.0	0.59834456	0.6033507	0.6064571	0.59114355	0.6041992	0.58204323	0.6084185	0.60493916	0.5894061	0.59441566
0.0	0.5719632	0.58263725	0.57174784	0.55991524	0.57799524	0.55632925	0.57374823	0.57947063	0.55747706	0.5682488
0.0	0.5745392	0.5878197	0.57993543	0.56087697	0.5797896	0.5617846	0.57405066	0.58461136	0.56289506	0.57433736
0.0	0.6035806	0.60868394	0.61388457	0.5953855	0.6097681	0.5902303	0.6144088	0.6088579	0.5913982	0.60131055
0.0	0.096087754	0.60170466	0.21442188	0.5886288	0.04704798	0.05354975	0.027261129	0.13252613	0.0002774677	0.19592734
0.0	0.5630658	0.5821554	0.5636683	0.5609288	0.57353514	0.5586469	0.5744055	0.5767803	0.55522186	0.56512874
0.0	0.5725649	0.5811738	0.56511456	0.56031996	0.57641995	0.55857754	0.57291454	0.5829847	0.5590268	0.57122
0.0	0.5688371	0.58085835	0.57385397	0.56018335	0.5774158	0.5577436	0.5732656	0.5827551	0.5574206	0.57069486
0.0	0.09776491	0.6037074	0.21480496	0.58909225	0.0476068	0.054187655	0.027507301	0.1327902	0.00028105994	0.20051593
0.0	0.5663545	0.5807011	0.5707347	0.5580763	0.57593226	0.55662054	0.574076	0.5829713	0.5563993	0.5702448
0.0	0.56663	0.5814258	0.57199466	0.55974513	0.5771563	0.55681425	0.5747341	0.57999533	0.5521369	0.57105917
0.0	0.5691399	0.58836037	0.5748602	0.5601562	0.57884896	0.56127477	0.5776276	0.58397293	0.5631143	0.57358193
0.0	0.5711991	0.5809338	0.5739637	0.55600655	0.5772295	0.55729115	0.57136464	0.5822353	0.5435394	0.5677708
0.0	0.5679196	0.58113796	0.56455874	0.558851	0.5778608	0.5581749	0.57446706	0.584156	0.55532557	0.57065856
0.0	0.56993556	0.58005655	0.5757868	0.55702347	0.5755386	0.55817205	0.5741925	0.58041847	0.5556403	0.57046866
0.0	0.601546	0.6039186	0.6046562	0.5863931	0.60143226	0.58295023	0.60744685	0.59614885	0.58515954	0.5953739
0.0	0.5669638	0.57394576	0.5664202	0.5612505	0.5767216	0.55122507	0.5688637	0.57451385	0.55335015	0.56515133
0.0	0.5691085	0.5804138	0.5744122	0.5608007	0.5754979	0.55638367	0.5736525	0.5810897	0.55634767	0.5688708
0.0	0.5725433	0.58129287	0.57099265	0.558569	0.5788027	0.55890584	0.57341176	0.5830707	0.5554103	0.5712651
0.0	0.5698995	0.57743007	0.5634838	0.5611739	0.5738271	0.55727637	0.5677286	0.57896525	0.5524034	0.56879747
0.0	0.57903314	0.5860236	0.58202916	0.5643289	0.58345973	0.5646966	0.5804002	0.58917516	0.55338204	0.5754316
0.0	0.6181424	0.61659706	0.62348855	0.5994861	0.61205375	0.59787303	0.6203189	0.61616015	0.5978854	0.6077846
0.0	0.6025298	0.60602367	0.6069576	0.5899987	0.6047961	0.5895869	0.60944957	0.607646	0.5914889	0.60102767
0.0	0.57005346	0.5824099	0.5702089	0.55868846	0.5771676	0.55654705	0.57336825	0.5814961	0.5535007	0.5683765
0.0	0.61478025	0.6176642	0.62273175	0.5997371	0.61229295	0.5977636	0.62301743	0.61412513	0.6015451	0.60915387
0.0	0.56894976	0.58434075	0.57231885	0.5642177	0.57914865	0.55772066	0.57672673	0.5814799	0.55115414	0.56647533
0.0	0.57285064	0.5779839	0.574589	0.5601652	0.5762602	0.5553713	0.57123315	0.5861635	0.552788	0.5669608
0.0	0.5731186	0.5837296	0.57550627	0.55723107	0.5769517	0.5565323	0.573969	0.583272	0.55228126	0.5695579
0.0	0.5762666	0.5828499	0.5784602	0.55767214	0.57737607	0.55844635	0.5725218	0.5827217	0.5465623	0.56946653
0.0	0.6163075	0.61887455	0.6214594	0.59846354	0.61215746	0.59613246	0.62168545	0.61173683	0.60310346	0.6060546
0.0	0.5681995	0.57474196	0.5637682	0.559868	0.57709354	0.554482	0.5695136	0.57662094	0.55101985	0.5700273
0.0	0.5686741	0.5812438	0.57898825	0.5636576	0.5802335	0.55772346	0.5768922	0.58682257	0.55596805	0.5737152
0.0	0.57231736	0.5810736	0.57319266	0.5594593	0.57823783	0.5587777	0.5727322	0.57918155	0.55596906	0.5696951
0.0	0.5721547	0.58038247	0.57751894	0.5608887	0.577685	0.5578172	0.5713266	0.57678384	0.5558633	0.5703411
0.0	0.5723311	0.5767244	0.57729053	0.5597162	0.5757562	0.55991876	0.5736628	0.5794578	0.55702585	0.5711294
0.0	0.61074066	0.6186367	0.62213176	0.6003018	0.61388683	0.5975051	0.62260866	0.6146036	0.6013268	0.60911995
0.0	0.61826015	0.6189678	0.6187408	0.59949887	0.6135556	0.595625	0.621175	0.61238515	0.600531	0.6092442
0.0	0.56220216	0.57242984	0.5726049	0.56179416	0.5766956	0.55304116	0.57137144	0.57641554	0.5545822	0.566506
0.0	0.56919235	0.576052	0.5755119	0.5583881	0.576569	0.5519824	0.57138085	0.57882917	0.5537208	0.5692513
0.0	0.57524514	0.57898545	0.5741877	0.55829424	0.5764711	0.55607414	0.5721608	0.5825799	0.5555782	0.57059556
0.0	0.5656891	0.57520527	0.5636065	0.56051314	0.57651466	0.55443907	0.56991494	0.5771369	0.5513558	0.5693914
0.0	0.5744644	0.5830804	0.5730155	0.55929846	0.5778172	0.55980754	0.57588255	0.583132	0.5563338	0.57092917
0.0	0.5635268	0.5801413	0.5766084	0.55970806	0.5778776	0.5573219	0.5721091	0.58283323	0.554058	0.5709947
0.0	0.6059945	0.6075431	0.61617315	0.59381235	0.606335	0.5908586	0.6112165	0.60931563	0.59283984	0.6016837
0.0	0.61616623	0.6182076	0.6238448	0.59946185	0.6122748	0.59581536	0.6203199	0.6134589	0.6023379	0.6073199
0.0	0.5733657	0.57629687	0.5699946	0.55888027	0.57769376	0.55761456	0.57205105	0.57762265	0.5512723	0.5687111
0.0	0.57381165	0.5772234	0.5735052	0.5602123	0.5763666	0.556554	0.57257205	0.58166015	0.55312973	0.5696532
0.0	0.6038885	0.6085897	0.6141855	0.58823866	0.6016632	0.5886349	0.6069168	0.60718954	0.5857546	0.5929519
0.0	0.6126579	0.6165414	0.6169389	0.5979488	0.6098552	0.5957443	0.62068594	0.61185396	0.5922405	0.60594255
0.0	0.57361484	0.5802003	0.57031065	0.5581681	0.5761792	0.55893314	0.5726398	0.58047354	0.5503739	0.5694438
0.0	0.57446814	0.58322227	0.57682276	0.56136715	0.5804492	0.5601895	0.5755692	0.5851464	0.5599141	0.57304096
0.0	0.5678662	0.58252615	0.5757445	0.559043	0.5769365	0.5562761	0.5729892	0.58063036	0.5557126	0.5682149
0.0	0.61679536	0.617027	0.62224555	0.5981821	0.6134279	0.5978818	0.61941606	0.61346084	0.5976888	0.60900635
0.0	0.56985366	0.58301336	0.5759327	0.5592252	0.578728	0.55782986	0.56877816	0.58120245	0.55508435	0.5704476
0.0	0.5704436	0.5778593	0.5788031	0.5568038	0.57692105	0.5573347	0.5684697	0.57944816	0.55038315	0.57001036
0.0	0.5678736	0.5760768	0.5705081	0.55592644	0.5774704	0.558814	0.56941813	0.58013713	0.5518129	0.5695484
0.0	0.5701638	0.58201087	0.5708188	0.5589706	0.57624495	0.55775344	0.5727317	0.5826713	0.55097675	0.5697394
0.0	0.60298854	0.60773855	0.6082154	0.588913	0.60438037	0.5862283	0.60855263	0.6031939	0.58762395	0.5991798
0.0	0.5694287	0.5753855	0.5657182	0.55684024	0.579032	0.55663586	0.56850517	0.571311	0.55181056	0.5711831
0.0	0.5720831	0.5793868	0.57195926	0.55863965	0.5783842	0.55539453	0.5723544	0.57756805	0.55594325	0.5707944
0.0	0.60510683	0.60719293	0.614265	0.59154767	0.604741	0.5882099	0.6073427	0.6063853	0.58952266	0.6004796
0.0	0.61705667	0.6184284	0.6233492	0.59980226	0.61202484	0.59745485	0.6217318	0.6134977	0.5985426	0.6089686
0.0	0.56846434	0.5758157	0.5664711	0.5603035	0.5761827	0.5578038	0.57150733	0.57959497	0.55275595	0.56818604
0.0	0.57371676	0.5789989	0.57336473	0.56158787	0.5763818	0.5577903	0.565298	0.5838998	0.55387926	0.5694707
0.0	0.60804075	0.60531753	0.6131104	0.5931498	0.60501724	0.58841914	0.6124657	0.60824084	0.5920289	0.6020734
0.0	0.6007212	0.5986327	0.60588723	0.58600473	0.60154045	0.58437437	0.6069531	0.6043055	0.58296746	0.59613144
0.0	0.57523763	0.5831229	0.57506305	0.55943304	0.57562435	0.5590994	0.57221454	0.58345145	0.55037326	0.57157284
0.0	0.5716728	0.5774116	0.57406455	0.5564611	0.57690364	0.55044585	0.57111514	0.578498	0.54839534	0.5697115
0.0	0.6006514	0.6087008	0.61068755	0.59204787	0.60587513	0.585013	0.60903704	0.6089003	0.589797	0.5992415
0.0	0.6138427	0.62063694	0.61994517	0.6003386	0.61300695	0.59731174	0.6222871	0.6134937	0.6019926	0.60658944
0.0	0.5733058	0.5808431	0.56784296	0.5640698	0.58025134	0.56035674	0.57365584	0.5821988	0.5559923	0.56780106
0.0	0.5761066	0.5881121	0.5818716	0.56540775	0.58307153	0.5604263	0.5813698	0.5876233	0.56189615	0.5729306
0.0	0.57548195	0.57733196	0.5811809	0.5599764	0.5780167	0.5603917	0.57555026	0.58345914	0.55732816	0.57351315
0.0	0.56799406	0.58113545	0.5778055	0.5594435	0.57621926	0.55752325	0.574507	0.5845305	0.55229753	0.5722917
0.0	0.5688641	0.5855426	0.5740694	0.56445646	0.5788385	0.5642228	0.5723071	0.5824065	0.5624249	0.570612
0.0	0.57466197	0.5857894	0.5765305	0.5612225	0.57749534	0.5609071	0.5753569	0.58363277	0.5572014	0.5709232
0.0	0.5959678	0.60590047	0.6067031	0.5898473	0.603908	0.5868126	0.6071802	0.60405016	0.5828673	0.59616685
0.0	0.60313493	0.6003878	0.6000631	0.58794516	0.6027723	0.5843476	0.6097011	0.6056014	0.5877463	0.5992804
0.0	0.6006811	0.6056003	0.6096731	0.5909729	0.6045577	0.58368355	0.60748005	0.60806787	0.58565116	0.59845906
0.0	0.56383866	0.574042	0.5742195	0.56068397	0.5768627	0.55615884	0.5734812	0.5780594	0.5565884	0.5699368
0.0	0.6111247	0.6145827	0.62276	0.59919363	0.612766	0.5950906	0.622017	0.61344445	0.60069263	0.607397
0.0	0.5743008	0.5760928	0.5761101	0.5596298	0.5778085	0.555029	0.5738965	0.5812027	0.54779303	0.57046455
0.0	0.56606364	0.58321995	0.57565445	0.55982435	0.5786252	0.557187	0.57293785	0.5774993	0.55488753	0.56802565
0.0	0.6025226	0.5960973	0.6081751	0.5886334	0.60374254	0.5846177	0.6060097	0.60495585	0.5844533	0.5970373
0.0	0.59320045	0.6016182	0.611305	0.59103763	0.6032302	0.58486223	0.60780084	0.60167325	0.5798944	0.59896046
0.0	0.56619185	0.5779062	0.5724159	0.56175977	0.57842267	0.5578318	0.57561255	0.581308	0.5537135	0.57043535
0.0	0.5691046	0.57705283	0.57184464	0.5588095	0.57710564	0.5568864	0.57327306	0.58151466	0.55618507	0.5692732
0.0	0.5695712	0.57850945	0.56498706	0.56007785	0.57649094	0.55735594	0.5695579	0.57979065	0.5527183	0.56957495
0.0	0.6041415	0.6013972	0.608483	0.5913351	0.6062483	0.58863384	0.61016846	0.60627	0.5886342	0.6003675
0.0	0.6032232	0.60300136	0.6076265	0.58978766	0.60411185	0.585281	0.6108452	0.6026654	0.5838336	0.59848166
0.0	0.56268245	0.57495046	0.5711966	0.56163645	0.5760099	0.5513747	0.568858	0.57626575	0.5538099	0.5666802
0.0	0.56785536	0.5814138	0.57512075	0.5571359	0.5775572	0.5593403	0.5727753	0.57876796	0.55680287	0.56904775
0.0	0.57184976	0.5818832	0.5748533	0.5580244	0.5752938	0.5567264	0.5726796	0.5847285	0.55865747	0.5678243
0.0	0.5698608	0.57716364	0.5635435	0.56081015	0.5743315	0.557548	0.57182294	0.5786005	0.5519039	0.5685534
0.0	0.5723531	0.5783303	0.5743344	0.5603167	0.5765629	0.55800897	0.57319283	0.57731545	0.5548017	0.56985986
0.0	0.6140243	0.62061125	0.62054896	0.59889495	0.61325586	0.5948441	0.621796	0.6139478	0.6039824	0.6085216
0.0	0.57320505	0.5843053	0.5718318	0.5628623	0.57895225	0.5636126	0.5724347	0.5821617	0.5612209	0.5739153
0.0	0.5723039	0.5865301	0.5729301	0.5624058	0.5790919	0.5639227	0.5689681	0.58213717	0.5620209	0.5738494
0.0	0.5732756	0.57682943	0.5695023	0.55879635	0.57578135	0.554997	0.5734109	0.5836129	0.5544127	0.5705334
0.0	0.5665117	0.58445996	0.5723384	0.5618243	0.5770841	0.5579538	0.57225555	0.58143795	0.5566676	0.56964386
0.0	0.5736244	0.57911885	0.5748599	0.5652995	0.5789908	0.55895895	0.5759126	0.57935476	0.55825734	0.57185316
0.0	0.5760674	0.5799221	0.5751212	0.56422216	0.58089846	0.55955744	0.576317	0.57705283	0.5521829	0.57284766
0.0	0.030442668	0.18056728	0.012911737	0.13251296	0.075487345	0.152826	0.034191024	0.04729663	0.006473643	0.019318657
0.0	0.029960852	0.17840895	0.0128238695	0.13227102	0.07533403	0.15234023	0.03390285	0.046984836	0.006467423	0.01939398
0.0	0.60233426	0.6109201	0.6136063	0.5908084	0.6052884	0.58719504	0.6104342	0.60695374	0.5881517	0.598763
0.0	0.5749288	0.57915306	0.5766838	0.5600178	0.58037704	0.55910003	0.5746355	0.5850904	0.55358547	0.570194
0.0	0.5764837	0.5812391	0.576728	0.5609824	0.57998306	0.5613661	0.576652	0.5824607	0.5592141	0.57172817
0.0	0.6043015	0.6097277	0.6123329	0.5937233	0.60538393	0.5900945	0.6128508	0.6022446	0.59305906	0.60233945
0.0	0.61012185	0.61349696	0.6158893	0.5981482	0.6092091	0.59227103	0.618805	0.6093456	0.5954722	0.60542434
0.0	0.61564285	0.6159294	0.6226146	0.5999859	0.61282384	0.5976281	0.62063164	0.6128353	0.600066	0.6083078
0.0	0.5677791	0.5752044	0.5633268	0.56020635	0.57670766	0.55367965	0.5700628	0.57764983	0.5516688	0.57010543
0.0	0.5723017	0.58066607	0.5754061	0.5583742	0.57732093	0.5583439	0.5728266	0.58206147	0.55780613	0.5682471
0.0	0.57144207	0.5766221	0.57597893	0.5602827	0.576468	0.5567638	0.56995153	0.5787559	0.5574382	0.5712172
0.0	0.61551374	0.61919826	0.6237419	0.6003361	0.61337346	0.598569	0.62312526	0.6129121	0.603766	0.6086009
0.0	0.6153621	0.61759543	0.6222691	0.59999794	0.61369014	0.5966158	0.62162757	0.61392945	0.6024728	0.60859764
0.0	0.56729984	0.57513475	0.5719138	0.5613	0.5774599	0.5536285	0.57271194	0.5765584	0.5536187	0.5668274
0.0	0.5696198	0.5831792	0.5752026	0.559442	0.576723	0.559183	0.5717022	0.5810645	0.5537722	0.5719793
0.0	0.5724647	0.5807185	0.5754039	0.559443	0.5772596	0.5581276	0.57297546	0.5811707	0.5549449	0.56916994
0.0	0.56913954	0.5763745	0.5657058	0.5602663	0.5780798	0.55473185	0.57118005	0.5774396	0.55304366	0.56908894
0.0	0.57215756	0.5831011	0.57480705	0.55888903	0.5775739	0.5586714	0.5735395	0.5802517	0.5559434	0.5671595
0.0	0.57092077	0.5800714	0.57619387	0.56121343	0.5772868	0.55849093	0.57327145	0.5779381	0.5567066	0.57006854
0.0	0.6153586	0.6169743	0.618896	0.59927803	0.61236274	0.59820056	0.62091625	0.6140577	0.6003379	0.60911036
0.0	0.572045	0.57862175	0.5668639	0.55748045	0.5775367	0.55818355	0.5714019	0.5808321	0.5519215	0.57113045
0.0	0.5703381	0.5825179	0.57225037	0.5623641	0.5781994	0.5593281	0.57650286	0.5803977	0.5554018	0.5722031
0.0	0.61818516	0.61847806	0.6205532	0.59902585	0.61266106	0.59724104	0.62242407	0.6156624	0.59863997	0.6085041
0.0	0.5732376	0.57838976	0.5701237	0.55999035	0.5789608	0.5586657	0.5735741	0.58415633	0.55330205	0.57190853
0.0	0.5752783	0.5828477	0.5755247	0.5655662	0.57939905	0.5606392	0.5788972	0.5837398	0.5551801	0.5733894
0.0	0.6167022	0.6177492	0.62297815	0.6005713	0.6127942	0.59862673	0.6186984	0.61543185	0.6011437	0.6067635
0.0	0.57092106	0.57934767	0.57743365	0.5585808	0.57776123	0.5583011	0.566151	0.5841259	0.5569042	0.5659185
0.0	0.5703944	0.58372205	0.580528	0.56041914	0.57875824	0.5596726	0.57336956	0.58538395	0.5570686	0.57193375
0.0	0.5747378	0.5828586	0.5730975	0.5584275	0.5778027	0.55788875	0.5775987	0.58376545	0.5590518	0.57351357
0.0	0.5709881	0.58053416	0.5758886	0.557324	0.5786246	0.55406237	0.57167107	0.5801638	0.5510493	0.5714543
0.0	0.5681928	0.5786595	0.56420743	0.56226677	0.5777961	0.5587131	0.5705789	0.5793273	0.55173516	0.56917304
0.0	0.5703206	0.582555	0.5724594	0.5582543	0.5771867	0.55515385	0.5723978	0.5842591	0.5491136	0.5690559
0.0	0.6175102	0.6087402	0.6206433	0.5994262	0.6130637	0.5971054	0.62315375	0.61254585	0.6014529	0.607052
0.0	0.5741049	0.5676335	0.571945	0.557411	0.578055	0.55696076	0.5742372	0.57810676	0.55556077	0.56892765
0.0	0.6151678	0.6194717	0.61488515	0.6003417	0.6132765	0.5985932	0.6226166	0.6122247	0.59902614	0.6056814
0.0	0.5714159	0.58379894	0.56608564	0.5628925	0.57756394	0.5588222	0.57636327	0.5777119	0.5532262	0.56856114
0.0	0.605884	0.6094251	0.60621035	0.5908066	0.6057149	0.5885163	0.60837895	0.6054756	0.59075314	0.60190666
0.0	0.5758555	0.5916988	0.58449316	0.565097	0.57879615	0.5595191	0.5771997	0.5791332	0.5616807	0.5718508
0.0	0.5983402	0.6033729	0.6037337	0.5900767	0.6017739	0.5833592	0.6065578	0.60267574	0.58645546	0.6001022
0.0	0.6012232	0.6004914	0.6089172	0.58933777	0.6037521	0.58366776	0.6070561	0.60287774	0.5874151	0.5940238
0.0	0.61544627	0.612475	0.6152237	0.59956074	0.61202854	0.5936666	0.62050444	0.6129708	0.5912501	0.6059533
0.0	0.6014504	0.60196656	0.6053547	0.5883827	0.6038696	0.5835612	0.60695064	0.6048165	0.5832757	0.5972497
0.0	0.6000416	0.6053696	0.6000758	0.5894981	0.60399806	0.58544624	0.6085628	0.5987623	0.58670974	0.5969329
0.0	0.6013623	0.6101426	0.6091338	0.59163684	0.6049505	0.58810556	0.611976	0.60884404	0.5928679	0.6007972
0.0	0.56624967	0.5813958	0.57099175	0.5591957	0.5774171	0.55647576	0.5722178	0.5794683	0.5545842	0.57026577
0.0	0.5712235	0.57883984	0.57003915	0.56038845	0.5749789	0.5543025	0.5686897	0.5804176	0.553648	0.5687119
0.0	0.57035893	0.5808155	0.57656455	0.5588401	0.577587	0.55635643	0.5703418	0.5840361	0.5566903	0.57091415
0.0	0.6044601	0.60086745	0.61160743	0.59011024	0.6084688	0.5880829	0.6113434	0.6062508	0.5903932	0.59896207
0.0	0.56944793	0.5876393	0.5792195	0.56387675	0.5793343	0.5630871	0.5759581	0.5850936	0.5615609	0.5758564
0.0	0.57318676	0.588736	0.5745013	0.56429595	0.5791099	0.5633832	0.5755789	0.58255386	0.5595121	0.5736155
0.0	0.5921749	0.60439986	0.60247755	0.59047174	0.6041419	0.58531934	0.61041576	0.60366255	0.57979554	0.6004508
0.0	0.601353	0.601431	0.6046576	0.58954656	0.604122	0.5855312	0.60929865	0.603313	0.58649856	0.5990821
0.0	0.60124177	0.5993007	0.61234665	0.5899961	0.60375464	0.58470464	0.60742754	0.605973	0.5845052	0.5998181
0.0	0.60157806	0.6032529	0.604105	0.5902983	0.60429066	0.58512974	0.6098963	0.6044828	0.5873953	0.59948814
0.0	0.030275438	0.023068214	0.0123898685	0.10733306	0.057098437	0.1562305	0.006985364	0.2784301	0.18499509	0.017087584
0.0	0.6001536	0.6050683	0.6088005	0.5900386	0.60395485	0.58683604	0.6083489	0.6036842	0.58699304	0.6001879
0.0	0.57137966	0.5889472	0.5738295	0.56185466	0.57939816	0.5641242	0.5713401	0.58155566	0.55618	0.57306087
0.0	0.6019777	0.60468477	0.6070386	0.58906347	0.6043306	0.5849005	0.6090265	0.6013265	0.5853801	0.60000366
0.0	0.60188615	0.60602564	0.60344714	0.58870435	0.6046795	0.58742166	0.6087367	0.60444885	0.589092	0.59948707
0.0	0.3995042	0.2194416	0.119806245	0.17413242	0.01703749	0.026385244	0.022181442	0.021014133	0.028135564	0.07090866
0.0	0.576006	0.58359414	0.57422715	0.56181425	0.57753813	0.55949247	0.57477146	0.5719448	0.5573996	0.5699845
0.0	0.5749784	0.583217	0.5739602	0.561395	0.5755677	0.55772865	0.573954	0.5807291	0.55363554	0.56726
0.0	0.56937736	0.5836186	0.57186687	0.5619566	0.58176684	0.56052214	0.5806507	0.576419	0.55881757	0.57040644
0.0	0.5710573	0.5806911	0.57466793	0.56113094	0.57829195	0.55599576	0.57210666	0.58202016	0.554302	0.57115984
0.0	0.5683974	0.5726231	0.56982505	0.55809563	0.57584757	0.55282706	0.57366884	0.57480985	0.5520696	0.5646901
0.0	0.56820446	0.5735191	0.56670684	0.55883956	0.5739361	0.5539357	0.5717599	0.57848734	0.5558154	0.56432706
0.0	0.5700337	0.57964903	0.5657064	0.5572459	0.5750515	0.5543042	0.570402	0.5791206	0.5559491	0.56384975
0.0	0.56293136	0.5782495	0.566161	0.55995566	0.57668424	0.55359447	0.5696717	0.5737062	0.55198663	0.5646135
0.0	0.56838506	0.5804256	0.5650692	0.557644	0.57576823	0.5533378	0.5713119	0.5800172	0.5539818	0.5647891
0.0	0.5665806	0.5778144	0.5654554	0.5580463	0.57612026	0.55464107	0.56983685	0.5782401	0.55581677	0.56611526
0.0	0.569324	0.5743567	0.5655445	0.5571799	0.5735753	0.55429256	0.5691397	0.58254665	0.5563691	0.5640062
0.0	0.5721028	0.57429934	0.570329	0.5595818	0.5773467	0.5557365	0.5730587	0.5794219	0.5576306	0.5675102
0.0	0.5687866	0.57333297	0.5664383	0.55966896	0.57288235	0.5544698	0.57168543	0.580442	0.5549339	0.5646731
0.0	0.5688886	0.5760591	0.5665777	0.5583725	0.5742626	0.5540318	0.5717391	0.577513	0.5549038	0.564182
0.0	0.57022077	0.5758802	0.5679971	0.55773413	0.57656175	0.5541475	0.5724934	0.5784838	0.55761915	0.56532675
0.0	0.56914973	0.57651347	0.5755291	0.5582369	0.5805732	0.5562939	0.57184297	0.57420844	0.55197936	0.5716447
0.0	0.56893885	0.5809664	0.5738115	0.5592782	0.577578	0.5547473	0.57400256	0.57986236	0.5545599	0.56762636
0.0	0.56778675	0.5802919	0.57081956	0.5597224	0.5770074	0.55527467	0.5715405	0.58009005	0.55364615	0.5664499
0.0	0.59379065	0.60280526	0.60576254	0.58785737	0.60347855	0.5838187	0.60700786	0.6038613	0.58085454	0.59581214
0.0	0.59453535	0.6037477	0.6036643	0.5879684	0.6020476	0.5849263	0.608208	0.6006968	0.5772763	0.5964423
0.0	0.5697503	0.58127254	0.5668776	0.5606414	0.57751125	0.5530623	0.570777	0.5741629	0.55487347	0.5650635
0.0	0.5669265	0.5821315	0.5661044	0.5582646	0.57805043	0.55299085	0.56936395	0.5740575	0.5556593	0.5647323
0.0	0.5693849	0.5775271	0.5671107	0.55976295	0.5781999	0.55373704	0.57013077	0.5742974	0.55312926	0.56927013
0.0	0.564512	0.5818153	0.5664372	0.5580041	0.5784553	0.55549073	0.5696066	0.575242	0.55380213	0.56710255
0.0	0.60105103	0.6018597	0.60809237	0.5927354	0.60430694	0.58515394	0.6119959	0.6040676	0.5872283	0.59736377
0.0	0.56807023	0.57724017	0.57394254	0.55904937	0.57841676	0.5561854	0.5736271	0.5807697	0.55642515	0.57162935
0.0	0.59436387	0.5984964	0.6044112	0.58645976	0.60380447	0.58641255	0.6060602	0.60299504	0.5828044	0.59163356
0.0	0.57193357	0.58019704	0.57254153	0.5591612	0.5740758	0.5566878	0.57237273	0.58131933	0.55157423	0.56829894
0.0	0.564332	0.57432216	0.5698573	0.55807966	0.57698154	0.5603895	0.5734082	0.578548	0.5510024	0.56997555
0.0	0.6103958	0.61608386	0.6137497	0.5980547	0.61061573	0.5950909	0.6197812	0.6124964	0.5932342	0.60518193
0.0	0.6064609	0.6134288	0.61604345	0.59782887	0.60996234	0.5931051	0.62024575	0.61363244	0.59250283	0.607202
0.0	0.5992754	0.6068391	0.61025137	0.5907	0.60386944	0.5868373	0.6104352	0.6047731	0.5864859	0.5951435
0.0	0.5765409	0.5894038	0.58202124	0.5633364	0.5806548	0.5599276	0.575499	0.58577037	0.560901	0.570948
0.0	0.57231325	0.58119154	0.5809113	0.56499785	0.5785886	0.56047994	0.5772539	0.5868142	0.5601602	0.57432234
0.0	0.07496604	0.0073284446	0.2472025	0.1631128	0.045748547	0.24557482	0.046610728	0.110470496	0.12103653	0.0047229533
0.0	0.57323223	0.5820151	0.5787532	0.5612849	0.5762635	0.55972075	0.5742508	0.5787264	0.55200434	0.5697911
0.0	0.00023935734	0.10312598	0.75559485	0.06544651	0.037736792	0.027923785	0.019776732	0.0122433165	0.03545186	0.0011158389
0.0	0.58456194	0.58850676	0.5821491	0.5688184	0.5844157	0.567481	0.5857395	0.5916431	0.5635731	0.5758548
0.0	0.5721393	0.58116966	0.5666093	0.5634487	0.5777767	0.5574662	0.5769058	0.5817792	0.55395794	0.56954074
0.0	0.5718754	0.5799399	0.5776454	0.56179994	0.5788911	0.56014675	0.5764726	0.5810267	0.54876363	0.5710582
0.0	0.56932783	0.5804119	0.57223964	0.55925	0.5773742	0.55819076	0.57073075	0.58013946	0.5516356	0.56963885
0.0	0.5720562	0.5791404	0.5765656	0.5590892	0.57734895	0.5568924	0.571012	0.57908696	0.5494928	0.5704598
0.0	0.5670665	0.5737828	0.573267	0.5611536	0.5769179	0.55728173	0.57281274	0.57902294	0.55428797	0.57000464
0.0	0.5669829	0.57717544	0.57525265	0.5596676	0.5768697	0.5570924	0.571135	0.58000183	0.54988617	0.5701311
0.0	0.56769186	0.57652056	0.57516235	0.561193	0.5735579	0.558741	0.57432145	0.57935	0.5483959	0.5683025
0.0	0.56787986	0.5809654	0.5712219	0.5606058	0.5752371	0.5574564	0.57361996	0.5786519	0.55037534	0.56848055
0.0	0.5714346	0.57822794	0.5707823	0.5609949	0.5779184	0.55956227	0.5787924	0.58064896	0.5493578	0.57310814
0.0	0.56943846	0.5772691	0.56759626	0.5583156	0.5775214	0.5558314	0.5723515	0.5815254	0.5480286	0.5711899
0.0	0.5762553	0.5903014	0.58455056	0.5694737	0.58238447	0.56570107	0.583535	0.5876654	0.5587654	0.5750161
0.0	0.577995	0.589233	0.57808775	0.5689791	0.5809826	0.5620186	0.58480155	0.58848727	0.5559868	0.57544726
0.0	0.5839777	0.58599895	0.5839394	0.56876427	0.5810705	0.56422627	0.5843938	0.59109914	0.5584049	0.5753573
0.0	0.57196647	0.5808543	0.5696645	0.56314564	0.5783131	0.5572479	0.5765196	0.5799909	0.552956	0.57065564
0.0	0.5792491	0.58861727	0.58410513	0.5682926	0.5805757	0.56044495	0.5842101	0.5871924	0.5583141	0.57310104
0.0	0.58181256	0.5900151	0.5819019	0.5687119	0.5826399	0.5642644	0.5841284	0.5870806	0.5580074	0.57460415
0.0	0.57090545	0.5801748	0.56858927	0.56138515	0.57646143	0.55547553	0.5724727	0.58040965	0.5526992	0.57002866
0.0	0.57832617	0.5862066	0.5827052	0.57005686	0.5795768	0.5661769	0.5847235	0.58993834	0.55870485	0.5757079
0.0	0.5696212	0.57910025	0.5689226	0.5624375	0.5758551	0.5568224	0.5749638	0.5786346	0.5542239	0.57064295
0.0	0.58108634	0.5881119	0.57215756	0.56854326	0.5814616	0.56337	0.5840093	0.58693063	0.556945	0.57551646
0.0	0.56928134	0.5801946	0.56586534	0.56329566	0.5777154	0.55609787	0.5745872	0.5816884	0.55290174	0.5696285
0.0	0.5806543	0.587029	0.5799652	0.5685413	0.581466	0.56470597	0.5811134	0.58780015	0.5558834	0.5760799
0.0	0.5727252	0.580252	0.56857175	0.56385976	0.5769202	0.55851537	0.57765085	0.58061177	0.55479693	0.5709232
0.0	0.5825313	0.59013146	0.58201903	0.5688184	0.5818804	0.563519	0.58388495	0.5816164	0.5552718	0.5763484
0.0	0.5770426	0.5826706	0.57957274	0.56851447	0.5814667	0.56526786	0.581758	0.5888631	0.557403	0.57547545
0.0	0.5782471	0.59088093	0.5860824	0.56937164	0.58229023	0.5654169	0.5827831	0.58940595	0.5584691	0.5742469
0.0	0.6052708	0.61193657	0.610149	0.59213734	0.6069233	0.591279	0.612799	0.60720664	0.59393257	0.5996597
0.0	0.57548803	0.5878389	0.5748354	0.5625231	0.57942307	0.5640578	0.5739808	0.58109367	0.5651175	0.5745391
0.0	0.57502174	0.5793838	0.56253135	0.5578848	0.57792515	0.55670965	0.57215	0.58334345	0.5565982	0.5697623
0.0	0.57556826	0.5830961	0.5723229	0.5591385	0.58063674	0.56084764	0.575243	0.58472157	0.557558	0.5711895
0.0	0.6021589	0.60396504	0.6088945	0.5922213	0.6053453	0.5856979	0.60816145	0.6032045	0.586225	0.597813
0.0	0.607513	0.6053428	0.61379766	0.5896129	0.6039864	0.5851297	0.60854876	0.6060706	0.588732	0.60016555
0.0	0.573542	0.5857635	0.5788024	0.56226194	0.5793977	0.56172776	0.5783691	0.5828079	0.55711263	0.5707708
0.0	0.583016	0.58799505	0.58658326	0.56973743	0.5839585	0.56645805	0.5867602	0.59126675	0.5611102	0.5758168
0.0	0.5763207	0.5890935	0.57470614	0.56351864	0.57999337	0.56515306	0.57657933	0.58030605	0.5624126	0.57441086
0.0	0.15732479	0.26113734	0.9612919	0.16564351	0.018338935	0.17243315	0.018262563	0.21963708	0.33685434	0.013912378
0.0	0.60644823	0.60288465	0.61150247	0.59198326	0.6041778	0.5867871	0.6106617	0.6006466	0.5888693	0.6010912
0.0	0.16895226	0.012912721	0.15863642	0.2726075	0.051342208	0.06401443	0.054131612	0.0011361532	0.25156924	0.003933832
0.0	0.0873578	0.017509352	0.80727625	0.08029669	0.06283488	0.03755018	0.1512733	0.0144328615	0.27572036	0.0019730849
0.0	0.61329865	0.6061266	0.61694276	0.5979852	0.6096252	0.59548604	0.6209977	0.6136722	0.5940595	0.6070088
0.0	0.6114632	0.61097735	0.61375654	0.5972427	0.60899717	0.5914087	0.61939806	0.6116172	0.59225184	0.6044665
0.0	0.6135084	0.61137897	0.6174738	0.59747666	0.60927844	0.5915518	0.6192426	0.6120971	0.592176	0.6043708
0.0	0.6091328	0.611392	0.6160821	0.5928532	0.606705	0.58866435	0.6125863	0.6088293	0.59214586	0.6019518
0.0	0.5692456	0.5733436	0.56468457	0.5615384	0.5789415	0.5568981	0.57255137	0.5792046	0.549872	0.5701112
0.0	0.6066313	0.61113274	0.61182237	0.59093344	0.60620743	0.5879408	0.61195195	0.60850257	0.5925625	0.60190547
0.0	0.5730073	0.5826838	0.5712587	0.5636963	0.57973677	0.55776364	0.57644	0.5842059	0.554521	0.5715215
0.0	0.557809	0.57814425	0.5756764	0.55937797	0.57680213	0.5553489	0.5739294	0.57579446	0.55237365	0.566964
0.0	0.605188	0.61007136	0.61485034	0.5915071	0.6064691	0.58849293	0.6103301	0.60703844	0.5905665	0.60108924
0.0	0.01247514	0.47905427	0.7241662	0.2802615	0.056886025	0.0046394253	0.005497538	0.18240215	0.021320209	0.019195676
0.0	0.5643873	0.5776306	0.5734444	0.5572882	0.57730865	0.55862135	0.5703748	0.5791622	0.55602336	0.57068795
0.0	0.57050294	0.5796134	0.5744369	0.5565237	0.576185	0.5593731	0.5712698	0.5798305	0.55536824	0.5698626
0.0	0.57681566	0.5809052	0.5784238	0.56587046	0.58315736	0.5653957	0.5769646	0.58493793	0.5614231	0.5743822
0.0	0.567461	0.5842031	0.5753473	0.563931	0.5769162	0.56317973	0.5751467	0.5854641	0.56350803	0.57631624
0.0	0.5681379	0.58439827	0.5728102	0.5634279	0.57803464	0.5634113	0.57470936	0.5738699	0.5616277	0.5755408
0.0	0.5677564	0.57824874	0.57694626	0.5575897	0.5757419	0.55863523	0.57198215	0.58248293	0.5583071	0.5678431
0.0	0.59797263	0.60008806	0.6011785	0.585413	0.60222995	0.58523756	0.6032887	0.6027742	0.5810775	0.5923915
0.0	0.5723025	0.5877531	0.58051234	0.56437117	0.57912445	0.5574976	0.5769882	0.5799223	0.5602846	0.57429254
0.0	0.28656575	0.09804567	0.9807828	0.30900863	0.035152107	0.65210736	0.069134176	0.09713011	0.039067335	0.11289553
0.0	0.56528616	0.57784706	0.57022166	0.5578536	0.578334	0.5560406	0.5712684	0.58092046	0.5577901	0.57041854
0.0	0.6015754	0.6089077	0.6170026	0.59716284	0.6100231	0.5938578	0.61838204	0.61111605	0.5925048	0.60612786
0.0	0.60987175	0.6058515	0.6182457	0.5982443	0.61129403	0.5925613	0.61946964	0.6113953	0.59208953	0.60568774
0.0	0.57361424	0.580627	0.57328635	0.5645173	0.5789293	0.55837893	0.57542735	0.58604914	0.557322	0.57079744
0.0	0.60311747	0.6011407	0.6096119	0.5899915	0.6075306	0.58741295	0.6120961	0.60496116	0.58975285	0.59999573
0.0	0.56857264	0.5784289	0.5646603	0.56043535	0.5762994	0.5588048	0.5709459	0.5789072	0.54782283	0.56881094
0.0	0.5734536	0.5794897	0.5671217	0.55719113	0.57896817	0.55607486	0.5724236	0.57516307	0.5548877	0.56970084
0.0	0.5686546	0.5795924	0.56627715	0.5618542	0.57858604	0.55585074	0.573672	0.57662225	0.5566516	0.5682141
0.0	0.5666327	0.5769988	0.5646187	0.5605427	0.5769122	0.552349	0.5685734	0.5739372	0.55551803	0.56459284
0.0	0.5667048	0.5787827	0.56368417	0.55884904	0.5767067	0.55234885	0.57227784	0.5747362	0.55336034	0.56517345
0.0	0.56979	0.5821773	0.5644921	0.5562923	0.5770638	0.55037296	0.56873447	0.57144976	0.5552857	0.5648513
0.0	0.56848806	0.576831	0.5636616	0.5566128	0.5767191	0.5511615	0.56858945	0.5728132	0.55441976	0.56432205
0.0	0.5707485	0.5766746	0.5667393	0.55784976	0.5775681	0.55466527	0.56956977	0.5750167	0.5538714	0.5670309
0.0	0.57110095	0.5782916	0.5670764	0.55926144	0.5788356	0.5525555	0.5714179	0.57578427	0.5549618	0.5693812
0.0	0.56925464	0.5786723	0.5678815	0.5574391	0.5776565	0.5535816	0.5716175	0.5748569	0.55091596	0.5674068
0.0	0.57194185	0.5787849	0.5674192	0.560688	0.5777258	0.55660415	0.57197076	0.5761815	0.55126965	0.5678642
0.0	0.5698519	0.57775337	0.56776494	0.5592952	0.57517225	0.55579644	0.5732111	0.5759464	0.552429	0.56769705
0.0	0.5707088	0.5785625	0.5668912	0.55747736	0.5778028	0.55575174	0.56847215	0.57471645	0.55116767	0.5666727
0.0	0.5716458	0.5789271	0.56736964	0.55756414	0.5777901	0.55314934	0.57111806	0.5747727	0.5482249	0.5674457
0.0	0.57083356	0.57447183	0.5672361	0.5585511	0.57632244	0.5547852	0.5700628	0.5748519	0.55435616	0.56713146
0.0	0.5688489	0.58181053	0.5647237	0.55745584	0.57836646	0.55234706	0.5681876	0.5739641	0.54937226	0.5648841
0.0	0.5707099	0.57788724	0.5651058	0.55884236	0.57654154	0.5530435	0.5700543	0.5745707	0.5512816	0.5645422
0.0	0.5711548	0.57337695	0.5670509	0.55884475	0.5768719	0.5519731	0.5718251	0.57573014	0.5540918	0.5668806
0.0	0.56623334	0.58182245	0.56575036	0.5583898	0.5778003	0.5546936	0.57270324	0.57451826	0.5535242	0.56659013
0.0	0.5704951	0.5785783	0.5674774	0.5639772	0.5787718	0.55658734	0.5769595	0.5774296	0.5540409	0.57130694
0.0	0.5662592	0.5816262	0.56861454	0.5576454	0.5776422	0.5580921	0.5754577	0.579936	0.5508473	0.5710702
0.0	0.57138145	0.5784455	0.57312804	0.5607044	0.57889384	0.5582483	0.57677156	0.58274406	0.55745476	0.5728437
0.0	0.56802183	0.5775336	0.56777495	0.55800134	0.57579076	0.5580345	0.57085013	0.57905865	0.5555614	0.565835
0.0	0.6024458	0.6061602	0.60647887	0.59197646	0.6032577	0.58493185	0.6100783	0.6055332	0.5877659	0.59830064
0.0	0.60192204	0.59956545	0.6071241	0.59150064	0.6036576	0.5846649	0.61028063	0.6057947	0.5878455	0.6003282
0.0	0.6034218	0.60061014	0.6084813	0.5919129	0.6050665	0.5852044	0.6087214	0.6045543	0.5842119	0.59959793
0.0	0.5672716	0.57484233	0.56779665	0.5594067	0.5770588	0.55369735	0.5683023	0.5819103	0.5528203	0.56948936
0.0	0.6019075	0.60031855	0.6064991	0.59030646	0.6084233	0.58531636	0.61026824	0.6059809	0.58817726	0.5998781
0.0	0.5685473	0.5789149	0.5755	0.5592971	0.5749537	0.5576527	0.5693645	0.58337915	0.55818725	0.571209
0.0	0.57049805	0.57266426	0.5703069	0.5623161	0.57703584	0.55685157	0.5698436	0.5782976	0.5519556	0.56918716
0.0	0.6023256	0.6036949	0.61005944	0.5871218	0.6044871	0.5841835	0.6091705	0.6034797	0.58435786	0.59868205
0.0	0.5987879	0.60302925	0.6073936	0.5870391	0.6028194	0.5817003	0.60628474	0.6038878	0.5829993	0.5972994
0.0	0.56806934	0.58265454	0.5719685	0.563289	0.5765526	0.5535465	0.57255244	0.5780569	0.55680144	0.56982327
0.0	0.5727565	0.5831017	0.57625914	0.55744237	0.5769939	0.55859286	0.56966966	0.57450044	0.55287397	0.5710964
0.0	0.57331717	0.5817532	0.5753759	0.5622506	0.5793499	0.56058645	0.5770004	0.5837698	0.5589846	0.57042426
0.0	0.57097197	0.5836999	0.57785755	0.56002307	0.57747406	0.55923176	0.57405347	0.5810983	0.55704963	0.571226
0.0	0.57022256	0.5764978	0.56803656	0.55894685	0.5768536	0.55536884	0.5726454	0.58183634	0.553186	0.5679467
0.0	0.57092524	0.5826522	0.57771754	0.55942434	0.57491744	0.5596716	0.5724006	0.5777997	0.55580825	0.56912106
0.0	0.5722529	0.58386743	0.57762593	0.5595757	0.5764819	0.5599548	0.5767198	0.5789753	0.55873567	0.56856716
0.0	0.57344836	0.5833912	0.5802793	0.5611422	0.5775979	0.5593945	0.5726886	0.5794787	0.5592907	0.56792766
0.0	0.57223904	0.5806423	0.5678013	0.55972505	0.57792884	0.55776364	0.57640684	0.5816818	0.5545622	0.5699602
0.0	0.574394	0.58495224	0.574461	0.56133324	0.5803475	0.5608337	0.57788086	0.5828813	0.5611862	0.5705898
0.0	0.574394	0.58495224	0.574461	0.56133324	0.5803475	0.5608337	0.57788086	0.5828813	0.5611862	0.5705898
0.0	0.5691082	0.5731389	0.5604563	0.5576261	0.5735347	0.55018723	0.5682742	0.57593316	0.55327326	0.5652905
0.0	0.571762	0.57700557	0.5690802	0.5617548	0.5783043	0.5543506	0.5705707	0.5799217	0.55652195	0.5695047
0.0	0.5641096	0.57955897	0.567189	0.55933714	0.57635874	0.5550257	0.5724211	0.5832574	0.55210245	0.56798875
0.0	0.5686031	0.57273006	0.5663167	0.5599408	0.57610476	0.5522972	0.5723815	0.57615316	0.55418926	0.5663738
0.0	0.56788903	0.58168805	0.5684511	0.56049424	0.57708347	0.5570215	0.57582873	0.5753265	0.55150926	0.570252
0.0	0.57364804	0.5778307	0.5650836	0.5585963	0.5763052	0.5550034	0.57154757	0.58078015	0.5511283	0.5676421
0.0	0.57420754	0.57613426	0.56770253	0.55914783	0.57702166	0.552807	0.5717016	0.57494533	0.5534144	0.5718429
0.0	0.57303065	0.5836243	0.5700362	0.56225383	0.5778027	0.55828035	0.5782969	0.58417636	0.5549167	0.571248
0.0	0.57480764	0.5741902	0.56826	0.56388956	0.5808674	0.5550029	0.57844144	0.57519025	0.5598628	0.5702292
0.0	0.57097197	0.5836999	0.57785755	0.56002307	0.57747406	0.55923176	0.57405347	0.5810983	0.55704963	0.571226
0.0	0.56924075	0.58306336	0.56662726	0.5608043	0.57659173	0.55630773	0.5738633	0.5816216	0.5526777	0.56767076
0.0	0.56409955	0.5757242	0.5640984	0.55798703	0.57731473	0.5529726	0.5735105	0.575383	0.55323744	0.5700191
0.0	0.56479686	0.5812029	0.5743875	0.56096125	0.5778707	0.557467	0.5739062	0.5786151	0.5582691	0.5701658
0.0	0.5737024	0.5761907	0.57022285	0.5585328	0.57666606	0.55805117	0.57725084	0.58215386	0.5506709	0.57030916
0.0	0.57502097	0.5773126	0.5684122	0.5627749	0.5775412	0.55307007	0.5765486	0.5792569	0.55581874	0.56708544
0.0	0.57133114	0.58021855	0.5784376	0.56377196	0.5796839	0.56075335	0.5778953	0.5820755	0.55738014	0.5728125
0.0	0.5669232	0.575004	0.56816643	0.55825025	0.5735575	0.5516954	0.5697447	0.57701904	0.5534206	0.56551963
0.0	0.5686007	0.58333087	0.57345754	0.56109685	0.5760693	0.5596032	0.5767304	0.5785479	0.5580334	0.56882745
0.0	0.5686007	0.58333087	0.57345754	0.56109685	0.5760693	0.5596032	0.5767304	0.5785479	0.5580334	0.56882745
0.0	0.5686007	0.58333087	0.57345754	0.56109685	0.5760693	0.5596032	0.5767304	0.5785479	0.5580334	0.56882745
0.0	0.56479686	0.5812029	0.5743875	0.56096125	0.5778707	0.557467	0.5739062	0.5786151	0.5582691	0.5701658
0.0	0.56791306	0.5753195	0.5665682	0.5591318	0.57532644	0.5499492	0.5726175	0.5718544	0.55548495	0.5702834
0.0	0.57465136	0.5758813	0.56150186	0.55902565	0.5759456	0.552906	0.57178766	0.57312036	0.5550201	0.5687263
0.0	0.5707934	0.5771973	0.5706036	0.5607174	0.5759749	0.55899894	0.57418424	0.58211374	0.5548657	0.57219267
0.0	0.5977352	0.60039467	0.6077694	0.58847535	0.6018874	0.58528996	0.6055127	0.60098857	0.5801782	0.59393895
0.0	0.59681743	0.60293216	0.5990968	0.5866903	0.600758	0.5857025	0.6040611	0.60625917	0.58517605	0.59544873
0.0	0.57496524	0.57648385	0.5775706	0.5615582	0.578232	0.5581023	0.57129544	0.5816841	0.55888885	0.573055
0.0	0.5743779	0.5774028	0.57670724	0.55668175	0.57442826	0.5577532	0.57189554	0.58338594	0.5539236	0.56593454
0.0	0.57409716	0.57558453	0.5752694	0.5579975	0.5753295	0.5597297	0.5702043	0.5817021	0.5563152	0.5684007
0.0	0.60210985	0.6057066	0.6126054	0.5900897	0.60369503	0.5887589	0.60876685	0.60557085	0.5866357	0.59653115
0.0	0.60590845	0.60742164	0.61211675	0.59076214	0.6043005	0.58769846	0.61049503	0.60644436	0.5869106	0.59590375
0.0	0.57207435	0.57814676	0.57430327	0.56002265	0.5758306	0.55800045	0.56981975	0.5830391	0.5521762	0.5692392
0.0	0.5748368	0.5800861	0.57632583	0.5617821	0.5805952	0.5583478	0.5735648	0.5756238	0.5582929	0.57204527
0.0	0.57065886	0.58121586	0.57512575	0.55507714	0.5757238	0.5565059	0.5689501	0.58109045	0.5502891	0.5604558
0.0	0.57418066	0.5804867	0.57775956	0.5576835	0.5771495	0.5572473	0.5734154	0.5815269	0.5514221	0.56555676
0.0	0.5720355	0.57910585	0.5783383	0.5561906	0.57625645	0.5552973	0.5706887	0.58454484	0.5542072	0.56652766
0.0	0.57286376	0.5786918	0.57248324	0.5591062	0.5775928	0.55870706	0.57337594	0.5836784	0.55727667	0.56905204
0.0	0.57096326	0.5727766	0.5732822	0.55874175	0.57669	0.5570122	0.5699083	0.5835037	0.55153614	0.56959516
0.0	0.5743765	0.58206224	0.57740533	0.5599537	0.5782714	0.55872524	0.57566607	0.5812202	0.55931145	0.56657493
0.0	0.57309145	0.5832623	0.56898445	0.5616498	0.580425	0.5584792	0.5752487	0.58218366	0.55553925	0.57113194
0.0	0.5736289	0.5837217	0.57909656	0.5658786	0.58001655	0.5612557	0.5808585	0.58379537	0.5621728	0.5717835
0.0	0.57958484	0.5856789	0.5737424	0.5640282	0.58050644	0.5624646	0.5724833	0.5872523	0.56114376	0.57610863
0.0	0.57675475	0.5906092	0.5837515	0.5648022	0.58057153	0.566149	0.5777431	0.5811817	0.5698502	0.57293916
0.0	0.57071656	0.5770317	0.57634896	0.55865735	0.57789624	0.55173707	0.57500976	0.5784493	0.5487367	0.57256275
0.0	0.59913707	0.6059164	0.61049813	0.59164536	0.6045128	0.58538204	0.6082556	0.6030615	0.5857557	0.5989599
0.0	0.59933877	0.60552335	0.6037656	0.59266603	0.6042412	0.58685994	0.6086914	0.60344404	0.58104813	0.5984656
0.0	0.58458185	0.59436554	0.5865749	0.5693503	0.58863467	0.57012683	0.5896986	0.5931519	0.57043874	0.5802556
0.0	0.5677815	0.5769582	0.57812154	0.5601605	0.5767555	0.55783874	0.5745286	0.57967246	0.553001	0.570819
0.0	0.5706919	0.5772652	0.5714678	0.5620991	0.57732356	0.55496764	0.5724179	0.5825435	0.5540279	0.5672936
0.0	0.578526	0.5851547	0.58047646	0.563322	0.57877976	0.56374305	0.57265997	0.58089435	0.5612017	0.57211167
0.0	0.607786	0.60706395	0.6134624	0.590287	0.60480976	0.58821934	0.60658956	0.60270655	0.5890241	0.59838974
0.0	0.5987703	0.6004135	0.6054345	0.5861296	0.6031309	0.5844526	0.6066827	0.6023623	0.5854208	0.5946506
0.0	0.08538227	0.045371287	0.46794352	0.040109124	0.14730813	0.020347761	0.009229367	0.024942758	0.0016797003	0.57619387
0.0	0.5737815	0.58024454	0.57907075	0.56355286	0.58037436	0.5550397	0.5762018	0.57958704	0.55423903	0.5698874
0.0	0.57571703	0.57983124	0.5716815	0.5638314	0.57857823	0.55823225	0.5771301	0.5775933	0.55240667	0.5708055
0.0	0.5616745	0.5725118	0.5698844	0.5606743	0.57596433	0.55468863	0.57309705	0.5742548	0.548748	0.5672123
0.0	0.58554024	0.5942714	0.5892999	0.5710124	0.5885734	0.56956786	0.58973503	0.5918883	0.5695643	0.5814612
0.0	0.5601608	0.57226515	0.56858236	0.5590829	0.5757315	0.55786186	0.5708349	0.5804283	0.54968715	0.5669273
0.0	0.574394	0.58495224	0.574461	0.56133324	0.5803475	0.5608337	0.57788086	0.5828813	0.5611862	0.5705898
0.0	0.5725757	0.5815407	0.5751212	0.55658805	0.5765855	0.5586007	0.57179534	0.5822162	0.5575538	0.5713213
0.0	0.574596	0.5785053	0.5696145	0.5614387	0.5769389	0.55741334	0.57490414	0.5755375	0.5503611	0.56954575
0.0	0.5713956	0.57918465	0.57563233	0.56069225	0.57491255	0.5523622	0.57282484	0.5793463	0.5544523	0.57091135
0.0	0.5754187	0.5822024	0.5760829	0.5592289	0.5767203	0.5580356	0.5749826	0.581467	0.55717826	0.5702539
0.0	0.57255775	0.5832419	0.5702483	0.5605581	0.5772563	0.5580691	0.5770322	0.58198994	0.55481434	0.57115775
0.0	0.5728196	0.5815791	0.5696243	0.5591749	0.57726055	0.5566195	0.57372785	0.5818715	0.5561544	0.5711381
0.0	0.5708586	0.5810529	0.5736402	0.5587736	0.57759726	0.5586327	0.57131386	0.58221495	0.5582989	0.56871355
0.0	0.5748251	0.5818338	0.5807565	0.55931133	0.5794097	0.5610523	0.5768919	0.5837287	0.557016	0.5705925
0.0	0.5681997	0.57763785	0.572558	0.5603633	0.57794315	0.55776596	0.5699802	0.5829416	0.556682	0.57077175
0.0	0.5710434	0.57519245	0.5687807	0.55964714	0.5760459	0.55380726	0.57436866	0.5767116	0.556676	0.5703759
0.0	0.059038162	0.00046352742	0.3426598	0.12031563	0.07126251	0.45999154	0.062140003	0.011248994	0.69065344	0.018048221
0.0	0.6026168	0.6065056	0.6124983	0.59127355	0.6030307	0.58669287	0.608925	0.60740155	0.5851368	0.5972746
0.0	0.5739924	0.57613474	0.575545	0.56481874	0.5803121	0.55610585	0.5762754	0.58333975	0.5566313	0.569829
0.0	0.57146853	0.5794778	0.5726031	0.5648567	0.580302	0.55836403	0.575404	0.5820794	0.55398095	0.5702414
0.0	0.56240445	0.57832557	0.5752457	0.56163615	0.5772653	0.55803525	0.5760325	0.5800642	0.5525208	0.570462
0.0	0.60547835	0.6100078	0.61149156	0.59042436	0.602015	0.58987385	0.60708636	0.6040672	0.59097975	0.5974624
0.0	0.56785667	0.57180285	0.5679524	0.5594273	0.57590723	0.55628353	0.57015395	0.57764775	0.5513991	0.5661704
0.0	0.057458587	0.2110055	0.9063554	0.27476782	0.037547752	0.13566954	0.21398452	0.03348117	0.09880719	0.0014440975
0.0	0.5630775	0.5820571	0.56595284	0.55899346	0.5764671	0.55746365	0.5742199	0.57874125	0.5512038	0.5683731
0.0	0.5722559	0.5810847	0.571102	0.56032336	0.57732266	0.5582543	0.5723556	0.5779129	0.5560635	0.56910264
0.0	0.56976277	0.5798967	0.5696725	0.5582296	0.57891554	0.55895627	0.5754148	0.5762311	0.5574442	0.567469
0.0	0.5657593	0.5806117	0.5752432	0.55692804	0.5785282	0.5573442	0.5740968	0.57485163	0.5545532	0.5660062
0.0	0.5738386	0.57967335	0.57559806	0.5581512	0.5789588	0.5589612	0.5755267	0.5771131	0.55587286	0.5649257
0.0	0.56680197	0.58083016	0.5670823	0.5590793	0.5738037	0.5580521	0.5714989	0.57649	0.5539173	0.56996185
0.0	0.57311815	0.57537925	0.57207084	0.55893403	0.574707	0.55591404	0.5733969	0.5825579	0.5529755	0.56962985
0.0	0.60415286	0.6070955	0.61203927	0.5905176	0.60762393	0.58724487	0.6128694	0.60768896	0.5879802	0.6000114
0.0	0.6018397	0.59918296	0.60869515	0.5905089	0.60289615	0.58534503	0.6082522	0.59993047	0.58448166	0.59657305
0.0	0.57447004	0.5822229	0.57877576	0.5600132	0.5778099	0.5610352	0.57522213	0.5831173	0.55355567	0.5705918
0.0	0.5733703	0.5768294	0.5747183	0.5562758	0.57872564	0.553678	0.57691514	0.5761414	0.5586403	0.56704813
0.0	0.56204706	0.5824314	0.57211286	0.55616665	0.57557225	0.55663425	0.5702336	0.5829795	0.5543317	0.56671184
0.0	0.5708783	0.58327234	0.58016527	0.55982184	0.5805787	0.5606695	0.57540995	0.5840652	0.557975	0.5717846
0.0	0.57281566	0.5829212	0.57596266	0.5578017	0.5781569	0.55811477	0.5740716	0.58339953	0.5577586	0.5710149
0.0	0.5729566	0.57594013	0.5712444	0.56200975	0.5786013	0.55362165	0.5738677	0.5781413	0.5546815	0.5665524
0.0	0.5624957	0.5813879	0.5710651	0.56122357	0.5800564	0.5523812	0.57154834	0.58522016	0.5598272	0.56895965
0.0	0.57388467	0.5796564	0.5760864	0.5588997	0.5767338	0.5574622	0.5693568	0.5809183	0.55552685	0.5684193
0.0	0.57742167	0.59192246	0.57756543	0.5628957	0.57942253	0.5655167	0.5758077	0.5873091	0.56210303	0.5765939
0.0	0.5731109	0.580503	0.5737382	0.5594573	0.5759089	0.5581948	0.57127887	0.5810388	0.5493346	0.56911385
0.0	0.57346493	0.5814223	0.57438505	0.560339	0.57938945	0.5592797	0.5740437	0.58088565	0.55648535	0.57134736
0.0	0.57298845	0.5798328	0.57124174	0.5581796	0.5779689	0.5548415	0.5671692	0.5784678	0.546439	0.5705599
0.0	0.5728488	0.58443433	0.5736859	0.55887467	0.58082396	0.5615594	0.5748094	0.57943285	0.5587766	0.5697486
0.0	0.571405	0.5780729	0.5746473	0.55706835	0.5766754	0.55738324	0.5723794	0.5809714	0.5553593	0.57109207
0.0	0.57165164	0.583867	0.5776666	0.5559971	0.57697195	0.55722743	0.57131165	0.5751796	0.54505074	0.5654149
0.0	0.56968063	0.58107495	0.5752364	0.5584452	0.5763642	0.55133307	0.5725515	0.58100927	0.5513962	0.5701586
0.0	0.5726782	0.58416146	0.56929815	0.5589805	0.577621	0.5586234	0.57342553	0.57618886	0.551584	0.567524
0.0	0.61030465	0.6145265	0.6184883	0.59735274	0.61024815	0.5899243	0.62068075	0.6087932	0.5940474	0.60669494
0.0	0.5998986	0.5991089	0.60191625	0.58893096	0.60117537	0.57776976	0.6042388	0.59789324	0.5823805	0.59767616
0.0	0.57384354	0.5758653	0.573297	0.56096774	0.5773678	0.5600608	0.5736648	0.5827914	0.55178666	0.57206315
0.0	0.5723532	0.578671	0.5752711	0.56002194	0.5798116	0.5598415	0.57461035	0.5810736	0.5552669	0.57133144
0.0	0.572405	0.57871354	0.57241243	0.5578683	0.57876015	0.55801386	0.5735916	0.58172333	0.55492824	0.5675068
0.0	0.5644473	0.5821892	0.57599604	0.5571547	0.57840115	0.555535	0.5695681	0.5799408	0.55129665	0.56467247
0.0	0.5745516	0.5814609	0.57657427	0.56207544	0.5747874	0.55141675	0.573722	0.5826984	0.5589508	0.57141703
0.0	0.57176244	0.5792956	0.57517344	0.5607212	0.5756869	0.5510576	0.56888103	0.5794133	0.556614	0.5722863
0.0	0.5688918	0.5813589	0.5772031	0.5602598	0.5754613	0.55047464	0.5679794	0.5769071	0.55243474	0.5725253
0.0	0.5719951	0.5833646	0.5726761	0.5624568	0.5793651	0.5575792	0.5731099	0.58292985	0.5533359	0.56898946
0.0	0.5735574	0.5790846	0.5743985	0.5555807	0.57582873	0.55805266	0.57163846	0.5813986	0.5483961	0.5685413
0.0	0.57391447	0.58000684	0.5736698	0.5573862	0.5749293	0.55818415	0.57286453	0.5834071	0.5554804	0.56655055
0.0	0.5656477	0.57871354	0.5752665	0.5572135	0.5737972	0.5589501	0.573635	0.5746936	0.5563641	0.5709769
0.0	0.59583867	0.6051844	0.6091921	0.5899154	0.60385835	0.5858235	0.61049736	0.60308945	0.5824959	0.59685683
0.0	0.6046913	0.61381006	0.6179382	0.59760267	0.6103293	0.5937663	0.6198386	0.60899335	0.5937486	0.60652
0.0	0.5654845	0.5741628	0.57629097	0.5576061	0.5778228	0.5572	0.57331276	0.5815856	0.5532053	0.5696822
0.0	0.57351655	0.57997054	0.5790779	0.5620375	0.5772516	0.5597597	0.5708931	0.57827127	0.56035346	0.57123643
0.0	0.5743364	0.57114047	0.5714364	0.55689687	0.5759215	0.5579902	0.57611495	0.5789411	0.55688304	0.56924415
0.0	0.5707932	0.5814583	0.573108	0.5583183	0.5776901	0.5579438	0.5722558	0.5807206	0.5562437	0.564664
0.0	0.5743331	0.58146983	0.57247925	0.5605416	0.57804376	0.5565457	0.5685583	0.5832646	0.55318993	0.5712868
0.0	0.5718275	0.5812521	0.5727197	0.5618843	0.5779052	0.556457	0.5721918	0.57769954	0.5544587	0.5688326
0.0	0.5688235	0.5837534	0.57166994	0.5573551	0.5773791	0.55956537	0.57654685	0.5821006	0.55526626	0.5707905
0.0	0.57210654	0.5806318	0.5721382	0.5597822	0.57815427	0.557382	0.5732509	0.58266836	0.5570631	0.5713977
0.0	0.56546813	0.5800846	0.5745463	0.5615948	0.5772059	0.5604511	0.57455295	0.58435816	0.55642885	0.5723916
0.0	0.565473	0.58212537	0.5700897	0.5600374	0.5756907	0.55230176	0.57150066	0.58259916	0.55326253	0.5685025
0.0	0.61249644	0.6144778	0.6099259	0.5980518	0.61069316	0.5948002	0.6198611	0.6128075	0.5921903	0.6071118
0.0	0.56518656	0.5795772	0.57972723	0.5639034	0.5798227	0.559644	0.5776238	0.5809852	0.5558399	0.5743567
0.0	0.5705853	0.57626647	0.5741927	0.5590578	0.57720095	0.55294746	0.5721878	0.5833953	0.5548691	0.5672006
0.0	0.57284904	0.5840154	0.57471603	0.5615658	0.5797166	0.5611825	0.5762701	0.58244157	0.5594708	0.5716104
0.0	0.57509476	0.58052725	0.57428956	0.55963683	0.58033663	0.5573393	0.5713622	0.5793283	0.557421	0.5723287
0.0	0.57381076	0.57953453	0.5769643	0.5612742	0.57600945	0.5571018	0.57352036	0.5809675	0.55570567	0.56760114
0.0	0.57409585	0.5867869	0.57364637	0.5665735	0.5812046	0.5617081	0.5775654	0.58140886	0.5541942	0.5743381
0.0	0.57687515	0.5887286	0.5748443	0.5668906	0.5790044	0.5599676	0.5799221	0.5858729	0.56315905	0.5720996
0.0	0.5761037	0.591539	0.57340914	0.56549966	0.5786018	0.56329304	0.5764432	0.58190614	0.56008536	0.5716526
0.0	0.6046678	0.6041158	0.6086942	0.590774	0.6048753	0.58613646	0.61046183	0.60391635	0.58878607	0.5983357
0.0	0.6046678	0.6041158	0.6086942	0.590774	0.6048753	0.58613646	0.61046183	0.60391635	0.58878607	0.5983357
0.0	0.5700001	0.58204466	0.57103574	0.5610875	0.5792287	0.55834144	0.5779132	0.5803071	0.55177265	0.56953436
0.0	0.9199531	0.91269934	0.8990009	0.7589284	0.8600587	0.9836749	0.9905944	0.9656822	0.93978983	0.97601545
0.0	0.8445893	0.91563356	0.89510435	0.8301349	0.853255	0.98496103	0.9892264	0.9652313	0.954846	0.9714319
0.0	0.56453115	0.56784075	0.5741142	0.5597834	0.5785307	0.5568347	0.5741217	0.5729389	0.5512786	0.5718893
0.0	0.57176167	0.57946163	0.5747697	0.5594901	0.57876015	0.5586903	0.57815754	0.58132637	0.5584244	0.57106215
0.0	0.5994434	0.6093238	0.60899645	0.5944649	0.6064434	0.58764005	0.60819316	0.6016954	0.5884464	0.6008169
0.0	0.6064918	0.61152005	0.6143339	0.59382945	0.60675037	0.5930858	0.6146441	0.6086092	0.5883324	0.5996942
0.0	0.6071385	0.60698265	0.6108147	0.5940617	0.60494554	0.59032184	0.6109745	0.60826576	0.5919561	0.5997954
0.0	0.5697351	0.57508653	0.5788258	0.56284565	0.57762563	0.5614994	0.5788838	0.5829797	0.55501354	0.5699078
0.0	0.571764	0.5755539	0.57663125	0.56315464	0.5794988	0.55922276	0.5763564	0.5735737	0.5569748	0.56941926
0.0	0.5639415	0.5758419	0.5705363	0.5605274	0.5766889	0.551293	0.57295007	0.5779272	0.5522186	0.5709551
0.0	0.5687193	0.5800277	0.5751381	0.5580541	0.5760942	0.5537464	0.56962645	0.57877374	0.5497717	0.5646834
0.0	0.57203835	0.5792227	0.5696063	0.56214684	0.5781952	0.557333	0.57595354	0.58034176	0.55244285	0.56403834
0.0	0.5700157	0.585067	0.576081	0.56064	0.57922053	0.55492175	0.5643982	0.583464	0.55692047	0.56381875
0.0	0.5662293	0.58445996	0.5754842	0.55798304	0.57601064	0.5555715	0.56229997	0.579676	0.5588084	0.5623582
0.0	0.61621684	0.61959726	0.62289554	0.60010904	0.61284	0.5946285	0.6192367	0.6135765	0.6019359	0.6065591
0.0	0.61621684	0.61959726	0.62289554	0.60010904	0.61284	0.5946285	0.6192367	0.6135765	0.6019359	0.6065591
0.0	0.57354504	0.5828774	0.5754068	0.55899316	0.5757837	0.5564361	0.5731492	0.58446985	0.55426985	0.5663014
0.0	0.5673175	0.5786126	0.5688941	0.55903167	0.5763292	0.55585366	0.57296306	0.5748813	0.5510772	0.56790704
0.0	0.5710742	0.5793077	0.5734865	0.5585287	0.57778853	0.55631006	0.5717481	0.5838076	0.5497452	0.569621
0.0	0.55982924	0.582564	0.57102066	0.5584321	0.5797625	0.5582107	0.5723733	0.5838843	0.5518122	0.56988245
0.0	0.5843574	0.5929046	0.5829206	0.57013625	0.5868545	0.56614727	0.5881047	0.590811	0.5717027	0.57716924
0.0	0.4463378	0.6497684	0.9375237	0.833438	0.65397215	0.46146882	0.73193353	0.95590246	0.72708625	0.8000624
0.0	0.00025334832	0.37626937	0.0005224108	0.08931079	0.015252618	0.0035554676	0.5595682	0.016138768	0.10698182	0.50871354
0.0	0.030310998	0.12755777	0.002460398	0.2313311	0.23157272	0.14074972	0.062036153	0.113593906	0.21727881	0.009341693
0.0	0.5719042	0.5775445	0.56946385	0.5624899	0.58030826	0.5610168	0.5774983	0.5785332	0.5546346	0.5729527
0.0	0.5621135	0.5819727	0.5750969	0.56214166	0.57754415	0.55596584	0.57579845	0.5756932	0.5546296	0.5712146
0.0	0.57351804	0.57658154	0.57207716	0.56151146	0.5777228	0.55712676	0.5773694	0.5775192	0.55323786	0.5691707
0.0	0.55965286	0.57564265	0.5760369	0.5586332	0.5785815	0.55643785	0.5711067	0.5813304	0.5525445	0.5688096
0.0	0.57610846	0.58408964	0.58043706	0.5610142	0.5795763	0.56121963	0.5770016	0.5851982	0.55985004	0.57449937
0.0	0.60132504	0.5996751	0.6054147	0.58943295	0.6024831	0.58381146	0.6070296	0.5997548	0.5850381	0.5960135
0.0	0.57452714	0.57459414	0.57546735	0.5609983	0.57697284	0.55717176	0.57610863	0.57716626	0.55831957	0.57109874
0.0	0.5765441	0.57382697	0.57611483	0.56309724	0.581566	0.55862087	0.57699704	0.577405	0.55891365	0.57040405
0.0	0.13255617	0.692501	0.98354983	0.19495663	0.012708604	0.09647422	0.042766593	0.1435921	0.25572288	0.030955736
0.0	0.10219149	0.40093854	0.012396709	0.11644929	0.013186275	0.14576085	0.009698772	0.04062949	0.13153328	0.013827053
0.0	0.12897712	0.6786528	0.98259866	0.18271844	0.011898943	0.09070923	0.038885143	0.13367492	0.24225935	0.02925964
0.0	0.10322962	0.40082452	0.0126112625	0.11690358	0.013280446	0.14723267	0.009679372	0.03987537	0.13060062	0.0140781
0.0	0.5671179	0.5764627	0.575628	0.5596368	0.5795597	0.55790466	0.57491684	0.57278335	0.55319804	0.5720223
0.0	0.56667227	0.5870157	0.5779294	0.56676763	0.5804036	0.5629486	0.57931554	0.58556354	0.56362987	0.57498634
0.0	0.5708744	0.5828865	0.56360966	0.5604079	0.57754093	0.5566086	0.5723311	0.5789616	0.55621946	0.5709349
0.0	0.5592576	0.582571	0.57565284	0.55802155	0.57836884	0.5522813	0.57275677	0.5788598	0.5574121	0.5673651
0.0	0.55427647	0.5851404	0.57729423	0.56204176	0.5780947	0.55988914	0.5753935	0.5848186	0.5565965	0.57015467
0.0	0.6034855	0.60120994	0.61023223	0.5923119	0.60513055	0.58556896	0.61081225	0.60605067	0.5833034	0.5979183
0.0	0.6024131	0.6035356	0.6056127	0.59191066	0.60243815	0.5845014	0.6066021	0.60396	0.5874039	0.5954824
0.0	0.5693422	0.57981807	0.57400763	0.5596253	0.5760793	0.5539873	0.5707421	0.58041996	0.5564408	0.5669427
0.0	0.5687264	0.57813835	0.57330215	0.5606346	0.57424265	0.55684847	0.57326937	0.5812613	0.5560226	0.5678516
0.0	0.57033867	0.5757627	0.5756667	0.5578947	0.57515234	0.5507366	0.57073987	0.58037835	0.55597013	0.5715103
0.0	0.57002395	0.57363766	0.570328	0.56251514	0.5774864	0.55224925	0.56952155	0.57787865	0.55273163	0.56656307
0.0	0.56973237	0.57909775	0.57249296	0.55843335	0.5766447	0.55322194	0.5726636	0.57454705	0.5539668	0.56126624
0.0	0.56035465	0.5775241	0.57317424	0.5598237	0.577244	0.55439144	0.5671236	0.58291316	0.55437225	0.56784904
0.0	0.5654438	0.5813168	0.5703601	0.5592843	0.5753256	0.5585185	0.5722297	0.5811076	0.55765665	0.5676855
0.0	0.6075644	0.615098	0.6186528	0.5991571	0.6139151	0.59603494	0.61945873	0.6146038	0.6031079	0.6074331
0.0	0.6075644	0.615098	0.6186528	0.5991571	0.6139151	0.59603494	0.61945873	0.6146038	0.6031079	0.6074331
0.0	0.5730977	0.57687783	0.57485527	0.5602674	0.575939	0.5549335	0.5719053	0.5830254	0.5553188	0.56861335
0.0	0.61638385	0.6185722	0.6212981	0.59839654	0.6131717	0.59592646	0.62239254	0.6118551	0.60170346	0.6082618
0.0	0.61638385	0.6185722	0.6212981	0.59839654	0.6131717	0.59592646	0.62239254	0.6118551	0.60170346	0.6082618
0.0	0.60357004	0.6004455	0.5990891	0.5888577	0.60329187	0.586722	0.60990226	0.60240495	0.58034456	0.5979456
0.0	0.5703171	0.5742877	0.5644122	0.5583445	0.5765552	0.5565715	0.57284975	0.5800966	0.5500683	0.5696568
0.0	0.57713073	0.58246684	0.5776799	0.5605248	0.5768504	0.5563515	0.57117194	0.5837861	0.55147433	0.56805795
0.0	0.6122745	0.6133921	0.61381143	0.5999339	0.6134478	0.5982153	0.6227018	0.6139682	0.59678745	0.6084985
0.0	0.6122745	0.6133921	0.61381143	0.5999339	0.6134478	0.5982153	0.6227018	0.6139682	0.59678745	0.6084985
0.0	0.5768776	0.58057326	0.5746211	0.55778444	0.5785923	0.55986804	0.5758653	0.5850133	0.5600971	0.5632974
0.0	0.57136506	0.5837262	0.5775428	0.5602464	0.5782314	0.5592031	0.57199454	0.58407646	0.55199194	0.5706269
0.0	0.55542654	0.5796601	0.57015675	0.56090784	0.5792852	0.55596083	0.5730088	0.5788246	0.55437607	0.5668177
0.0	0.57227665	0.5831533	0.5693376	0.5605289	0.5785686	0.555332	0.57241875	0.58398384	0.54761475	0.5684634
0.0	0.57713985	0.5770197	0.5784678	0.55719525	0.57849634	0.5592405	0.57479525	0.5849207	0.55745447	0.57309455
0.0	0.57494766	0.5789659	0.56905305	0.55817205	0.5761003	0.55646384	0.5706474	0.58132195	0.55056924	0.5691375
0.0	0.5753343	0.58121824	0.5723337	0.5574803	0.5767761	0.55839473	0.57289004	0.58512366	0.5536853	0.5700441
0.0	0.57619184	0.584486	0.5779448	0.5599479	0.5785005	0.56119204	0.57753736	0.5852903	0.5573619	0.57299656
0.0	0.5722937	0.5809093	0.57239133	0.5570955	0.576006	0.55835634	0.57218665	0.5831709	0.54828537	0.5682881
0.0	0.57715094	0.58059084	0.5798032	0.5616501	0.57892233	0.5607622	0.5741127	0.58700585	0.55619925	0.5725931
0.0	0.5762852	0.58122426	0.57299423	0.5585794	0.5784226	0.5603768	0.5761663	0.58124393	0.5528676	0.5718322
0.0	0.5758676	0.5847516	0.5762086	0.56117177	0.5794587	0.558898	0.5708845	0.5827114	0.5582346	0.57095903
0.0	0.56925887	0.5805961	0.5757162	0.5600488	0.5775549	0.5566716	0.57574165	0.582399	0.5572149	0.57160676
0.0	0.57095796	0.5808198	0.57210505	0.5589321	0.5769015	0.55654305	0.5720521	0.5814299	0.5565227	0.5704068
0.0	0.57077616	0.5827408	0.5774599	0.55995494	0.5766961	0.5580238	0.57334906	0.5848384	0.5529182	0.5657515
0.0	0.57168674	0.5806246	0.5758845	0.5584103	0.57686746	0.55842495	0.5680154	0.5793892	0.553994	0.5698471
0.0	0.57226896	0.57814604	0.5736916	0.5578206	0.57433385	0.5520774	0.5731628	0.57815915	0.55424386	0.5664138
0.0	0.5687818	0.57253134	0.5760367	0.5573139	0.57680714	0.5590533	0.57388353	0.5829358	0.55655205	0.5707027
0.0	0.56987715	0.57519263	0.5710233	0.5583326	0.5752688	0.5586855	0.57125485	0.5827698	0.5561408	0.5676848
0.0	0.5706448	0.5766631	0.5782906	0.55752915	0.5743714	0.5568477	0.5735183	0.58317417	0.55293244	0.5670512
0.0	0.5756662	0.58859545	0.5793006	0.56583774	0.5815312	0.5657248	0.57734346	0.5855456	0.56577736	0.57408285
0.0	0.56887174	0.5858864	0.5798268	0.56522053	0.58181655	0.56668085	0.5752092	0.58276975	0.56861687	0.5759959
0.0	0.57839626	0.589907	0.5798336	0.5658905	0.5823605	0.5672029	0.5777475	0.5858298	0.5670532	0.5759263
0.0	0.60011125	0.6027203	0.60408837	0.588957	0.60277605	0.585464	0.60773987	0.6048999	0.58417404	0.5961601
0.0	0.6010621	0.5974188	0.60718167	0.5915646	0.6038119	0.58635706	0.6094373	0.6064819	0.5866169	0.597941
0.0	0.57259375	0.57628465	0.57317895	0.5567244	0.5757608	0.5580869	0.5746415	0.5816202	0.55678	0.5677551
0.0	0.5712153	0.5808809	0.57152015	0.56095296	0.5796921	0.55780494	0.57382774	0.5846171	0.557264	0.5716862
0.0	0.5731678	0.57987714	0.5688225	0.5594319	0.5811666	0.56005317	0.5758048	0.5836281	0.5553683	0.5711325
0.0	0.56664133	0.580895	0.5643397	0.55641955	0.5744922	0.55387986	0.57297605	0.58351606	0.54915273	0.57037836
0.0	0.5728978	0.58119375	0.57295406	0.5585398	0.5768169	0.55699825	0.5734224	0.58008343	0.5558935	0.56884795
0.0	0.57377994	0.5821006	0.5704761	0.5582388	0.5769091	0.5586247	0.5723485	0.58309704	0.5547225	0.5707954
0.0	0.5741371	0.58187515	0.5671135	0.55802494	0.57659405	0.5581902	0.57004666	0.58317715	0.5547742	0.5698472
0.0	0.56477463	0.5828955	0.56789815	0.5623786	0.5809805	0.56073684	0.5754633	0.58420515	0.5551634	0.5705505
0.0	0.56358826	0.57290244	0.5747055	0.55984265	0.57467127	0.55721486	0.5750278	0.57920355	0.55473286	0.5686795
0.0	0.59988266	0.60077393	0.6010433	0.5877362	0.6029946	0.58620524	0.60889745	0.6049019	0.5865307	0.59870213
0.0	0.5673501	0.5826565	0.56974125	0.5630722	0.5785224	0.5592566	0.57310164	0.5827978	0.55229765	0.5686061
0.0	0.56997997	0.5813646	0.56961274	0.56239575	0.57870406	0.55529624	0.57333815	0.58155566	0.5538677	0.56793904
0.0	0.5740868	0.5803031	0.5778514	0.564879	0.5821336	0.55733585	0.57858646	0.5798986	0.5622013	0.57087576
0.0	0.5671781	0.5765524	0.568606	0.56157416	0.57893384	0.5567507	0.57468045	0.57828933	0.5539975	0.56837493
0.0	0.5743912	0.58103675	0.57221603	0.56373966	0.57964224	0.55743253	0.5753946	0.58345085	0.5597875	0.5719484
0.0	0.5718863	0.57783777	0.5747013	0.5610725	0.5780556	0.55661225	0.5742703	0.5830009	0.5506612	0.5695184
0.0	0.57099587	0.5813101	0.57394254	0.5628879	0.57880664	0.5581302	0.57545155	0.5860922	0.5592007	0.57019156
0.0	0.56464136	0.5724126	0.5734678	0.56053823	0.5785999	0.5576806	0.5732317	0.58346653	0.55625385	0.5693337
0.0	0.57232267	0.5801347	0.5729884	0.5610161	0.5786788	0.5551839	0.57501036	0.5805901	0.55405754	0.5695604
0.0	0.5670356	0.5717531	0.5762591	0.5587307	0.5791306	0.55614144	0.5745849	0.58276755	0.5567802	0.5711633
0.0	0.56941676	0.5787471	0.57063055	0.55868053	0.57577163	0.5544052	0.57277364	0.58106637	0.55641747	0.56754506
0.0	0.5669018	0.5771482	0.5794224	0.5628139	0.5779699	0.55897117	0.5737606	0.5820095	0.5569658	0.5666294
0.0	0.5651053	0.57974565	0.5732592	0.5614093	0.5787192	0.5574176	0.57273746	0.5837339	0.5569154	0.5685855
0.0	0.56990737	0.5752599	0.5802351	0.56248736	0.5762226	0.5601001	0.5704522	0.5837003	0.547157	0.568353
0.0	0.56590223	0.57764804	0.57281524	0.5598123	0.57768667	0.55732214	0.5721652	0.58332	0.5542736	0.57105356
0.0	0.5674459	0.5767724	0.57335025	0.55770284	0.57657176	0.5559781	0.5681647	0.57704765	0.5496943	0.5681184
0.0	0.5703879	0.5769885	0.5739431	0.55736065	0.5746017	0.5600275	0.5722034	0.57891893	0.55404985	0.5689317
0.0	0.568871	0.57524383	0.57916194	0.5648609	0.57879204	0.5612224	0.57314444	0.5853329	0.5591522	0.56846106
0.0	0.56919533	0.57886285	0.57728744	0.5596625	0.5784472	0.5603997	0.5739424	0.58262557	0.55961066	0.5716879
0.0	0.5688397	0.57874376	0.5711659	0.5623773	0.57848334	0.55980325	0.57057977	0.58407354	0.5574314	0.569625
0.0	0.56672966	0.576337	0.57237107	0.558315	0.57539266	0.558989	0.5699293	0.5799033	0.55344844	0.5693419
0.0	0.5713435	0.578937	0.56969243	0.5581975	0.5761146	0.5539211	0.57132125	0.580468	0.5557936	0.56925994
0.0	0.56672966	0.576337	0.57237107	0.558315	0.57539266	0.558989	0.5699293	0.5799033	0.55344844	0.5693419
0.0	0.5641387	0.57654625	0.5734888	0.55812097	0.5758017	0.5582072	0.56943524	0.5780909	0.5548022	0.56878626
0.0	0.56847894	0.5782786	0.5749712	0.56011164	0.5762389	0.5598657	0.5723417	0.5831886	0.55806583	0.57102925
0.0	0.5668332	0.57547677	0.575583	0.55816936	0.57542396	0.5552745	0.57180303	0.575534	0.5540801	0.56628895
0.0	0.56628644	0.5726656	0.57090735	0.55714846	0.57472724	0.5557693	0.56983465	0.5790481	0.5527714	0.5657036
0.0	0.567403	0.5779292	0.5758297	0.5581186	0.5746755	0.55725634	0.57101136	0.5799397	0.55693823	0.56732106
0.0	0.5709709	0.5802086	0.58079135	0.5624125	0.57926416	0.5603226	0.5732453	0.5855278	0.5583528	0.56952107
0.0	0.56842524	0.5785882	0.57845354	0.5613457	0.57929325	0.55884343	0.5729736	0.581431	0.5576145	0.57113564
0.0	0.56555176	0.5760905	0.5736025	0.5584755	0.5764925	0.55634296	0.57122254	0.5802915	0.5549733	0.56929654
0.0	0.56877893	0.5757615	0.5760648	0.56053513	0.57735753	0.5581741	0.57120365	0.58497745	0.55585486	0.57020414
0.0	0.5622244	0.57680804	0.57300323	0.55739343	0.57592696	0.55817986	0.56928414	0.5783708	0.55031127	0.5681228
0.0	0.566962	0.5740981	0.5743278	0.5580679	0.5773176	0.56052047	0.56784844	0.5759279	0.5543943	0.56930685
0.0	0.5685179	0.57271254	0.57771105	0.5600701	0.577656	0.5593061	0.57289714	0.58213556	0.5540439	0.5671848
0.0	0.5675933	0.5760731	0.57286876	0.5585754	0.57587683	0.55882686	0.568307	0.58356065	0.5545636	0.5699814
0.0	0.5584195	0.5779266	0.5765296	0.5612676	0.57887363	0.5608448	0.57440567	0.5832694	0.55757123	0.5708757
0.0	0.56468046	0.577678	0.5771627	0.55847925	0.5769206	0.55654734	0.56728077	0.5841021	0.5545126	0.5661912
0.0	0.56990415	0.5782269	0.5761276	0.5615469	0.57908314	0.5588992	0.5678637	0.58366376	0.5534088	0.56959707
0.0	0.56817305	0.5785351	0.5766816	0.56029254	0.57539654	0.55765253	0.5710067	0.5803402	0.55598027	0.5687973
0.0	0.5699497	0.5780963	0.57817006	0.5616455	0.5764184	0.5606064	0.5734007	0.5805179	0.5555378	0.5691736
0.0	0.6040812	0.6011257	0.60229117	0.5913595	0.60448116	0.58655524	0.6092948	0.6044512	0.58860487	0.5986467
0.0	0.56872374	0.5773915	0.5675062	0.5587955	0.57694024	0.55824083	0.56974137	0.58086604	0.5560848	0.56876326
0.0	0.5981812	0.60050267	0.6083601	0.59081054	0.6034046	0.58302736	0.6074979	0.6051561	0.58879054	0.598013
0.0	0.56183	0.57309693	0.57450664	0.558304	0.57574224	0.5539869	0.57160455	0.5802203	0.55664545	0.5693742
0.0	0.5674472	0.57815033	0.5757095	0.5589186	0.57818884	0.5577005	0.5737856	0.5784822	0.5539641	0.566912
0.0	0.56762236	0.5767673	0.5702448	0.5593234	0.576529	0.5584546	0.57183623	0.5820784	0.5558777	0.5715817
0.0	0.5676665	0.5763025	0.5665079	0.55871224	0.5749051	0.55668277	0.57184976	0.58080643	0.54867214	0.56742054
0.0	0.5718099	0.5818621	0.5706837	0.5601263	0.575039	0.5513147	0.5758049	0.5797418	0.5492177	0.56883276
0.0	0.5731489	0.58085835	0.57087475	0.55969673	0.5759885	0.55193114	0.57250124	0.5778333	0.5561203	0.5698399
0.0	0.066239536	0.017560825	0.27998847	0.14886838	0.0138596725	0.02535703	0.013405961	0.14317901	0.061637	0.06243022
0.0	0.06663988	0.017519198	0.28049225	0.14881362	0.013906819	0.025064345	0.013430308	0.14010733	0.060401585	0.06271855
0.0	0.06641349	0.017702147	0.2824228	0.14926304	0.013978997	0.025392963	0.013686446	0.14347528	0.061786175	0.062387608
0.0	0.06642423	0.01742498	0.28193516	0.14884764	0.013959779	0.025449757	0.01353465	0.14200291	0.06174721	0.06263658
0.0	0.06544928	0.017564116	0.27758366	0.14830181	0.013817647	0.02523928	0.013364356	0.14008984	0.061319467	0.062239353
0.0	0.06611786	0.017642818	0.27736926	0.14929245	0.014018646	0.02522661	0.013575355	0.14231224	0.06051769	0.062554434
0.0	0.0777488	0.0048087738	0.068724945	0.12797523	0.022717413	0.040444084	0.012160068	0.0016584947	0.06551202	0.026230484
0.0	0.078680634	0.004786096	0.068199515	0.12816167	0.022692973	0.040415645	0.012148738	0.0016689355	0.06484523	0.02590269
0.0	0.079490796	0.0048711905	0.06827525	0.12868465	0.023021542	0.041024465	0.01230846	0.0016717567	0.06539994	0.025793903
0.0	0.07915906	0.0047233095	0.06897712	0.12779668	0.022960884	0.040335216	0.012374335	0.0016948509	0.066247895	0.026268994
0.0	0.07966638	0.004799661	0.06719131	0.12744625	0.022480508	0.040010408	0.012205075	0.0016784158	0.06494818	0.025480738
0.0	0.07818624	0.0048034457	0.06719238	0.12866144	0.022653684	0.040121466	0.012166216	0.0016602608	0.064212404	0.025432063
0.0	0.0017664067	0.0022400056	0.009368136	0.13779102	0.019337982	0.09528845	0.006465719	0.18145569	0.03148661	0.0038865122
0.0	0.0017701859	0.0022291595	0.0094952695	0.13711616	0.019296538	0.09489919	0.0064384774	0.17914924	0.031375423	0.0038523485
0.0	0.0017872371	0.0022408767	0.009606721	0.13771409	0.019510536	0.09542836	0.0064549274	0.18139169	0.031482417	0.0038573034
0.0	0.0017877376	0.002215888	0.009392688	0.1380608	0.019457908	0.0962337	0.006497134	0.18144897	0.03186513	0.003899454
0.0	0.0017637754	0.0022340412	0.009497656	0.1370692	0.019300545	0.094279245	0.0064197364	0.17885824	0.0315529	0.0038002387
0.0	0.0017526795	0.0022443144	0.009562226	0.13801698	0.019411799	0.0949913	0.006455735	0.18226627	0.031046333	0.003856902
0.0	0.0075836624	0.0043824594	0.0025183966	0.1941552	0.08781326	0.01907572	0.0396468	0.023429511	0.2546534	0.011566531
0.0	0.007467264	0.0043710936	0.002485268	0.19234821	0.08737527	0.018985696	0.039054547	0.023135785	0.25036114	0.011359096
0.0	0.0075076814	0.0043321354	0.0025101353	0.19361049	0.08830386	0.019083198	0.0398797	0.023471005	0.25383982	0.011379848
0.0	0.0075857514	0.0043901475	0.0024991706	0.19350179	0.08801233	0.018994862	0.03909769	0.023489723	0.25080186	0.01150823
0.0	0.007545327	0.004403486	0.0024607494	0.19244246	0.08743179	0.018939089	0.039170574	0.023340126	0.2497429	0.011393515
0.0	0.0074561746	0.0043800944	0.0024533407	0.19315372	0.087666355	0.01885888	0.039117582	0.023062069	0.24763191	0.011286147
0.0	0.028862344	0.004948352	0.010366176	0.10742365	0.053228706	0.038072385	0.011065203	0.011958692	0.047228146	0.09488191
0.0	0.029007532	0.0049194936	0.010449445	0.107874095	0.053205628	0.0379714	0.01107156	0.0117751295	0.0463273	0.09536238
0.0	0.029525671	0.004978742	0.010405064	0.107500985	0.053482965	0.038703345	0.011268023	0.01212463	0.046704214	0.09539089
0.0	0.029104503	0.0048602144	0.010054817	0.10750745	0.053413108	0.038534097	0.011181906	0.012058039	0.04727606	0.09491341
0.0	0.029092306	0.0049551306	0.010155105	0.10646535	0.052907486	0.03791757	0.011014309	0.011812057	0.045850303	0.09407496
0.0	0.028483214	0.0049197483	0.010143713	0.10701595	0.052959036	0.037868503	0.01109624	0.011861613	0.046130575	0.094299726
0.0	0.00027722973	0.003801472	0.113286205	0.15870959	0.034654085	0.032965884	0.003931951	0.010547423	0.06788723	0.079471365
0.0	0.00027814443	0.0037355071	0.11152836	0.15872394	0.034552455	0.033234935	0.003888063	0.010431168	0.06644218	0.07745499
0.0	0.00028674307	0.0037888885	0.11265446	0.15859318	0.03467837	0.033118114	0.0039456636	0.010526916	0.06662914	0.077711605
0.0	0.00028073616	0.003750862	0.112875834	0.15845518	0.034648925	0.032870464	0.003963727	0.01049366	0.0674544	0.07881356
0.0	0.00027820675	0.0037696536	0.11203843	0.15766208	0.034312397	0.032610573	0.003935856	0.010406938	0.06656181	0.078202456
0.0	0.0002743184	0.0037898638	0.1112126	0.15780956	0.0345534	0.033349734	0.00395726	0.010491676	0.06610068	0.077224836
0.0	0.0037898335	0.004799793	0.008103892	0.26751843	0.09510122	0.07631775	0.0036696433	0.18383084	0.17670113	0.0061329775
0.0	0.0037877583	0.0048208353	0.0080362735	0.26793367	0.09548255	0.07765872	0.0036417143	0.18434057	0.17655423	0.006099776
0.0	0.003758312	0.0048214826	0.008012463	0.26714414	0.09500143	0.07603277	0.003650268	0.18251511	0.17480157	0.006040135
0.0	0.0038024292	0.004795256	0.008100382	0.26816964	0.09553136	0.078501515	0.0037006913	0.18572924	0.17706557	0.006203194
0.0	0.0037883574	0.0047847247	0.007897833	0.26588315	0.09401426	0.07609584	0.0036490527	0.1841035	0.17530827	0.006001001
0.0	0.0036998438	0.004797102	0.007961761	0.2669949	0.094840355	0.076195456	0.0036423616	0.18398923	0.17378546	0.0059869383
0.0	0.12552297	0.04865409	0.020254407	0.2726705	0.07565417	0.010165934	0.04820109	0.09849159	0.3322002	0.008542021
0.0	0.12592763	0.049462225	0.02019188	0.27461618	0.07567164	0.010061826	0.048681352	0.0972794	0.33197558	0.008667586
0.0	0.12365204	0.04884898	0.020244341	0.2729144	0.07547939	0.010021354	0.047984965	0.09641704	0.33024913	0.008520607
0.0	0.0006183877	0.010720877	0.0054751392	0.11385013	0.057019427	0.021965975	0.010310529	0.04863201	0.21301602	0.027399397
0.0	0.00061866594	0.010551316	0.0054618823	0.1142778	0.05710696	0.021578602	0.010260541	0.04820343	0.2140983	0.027129516
0.0	0.00062366616	0.010535104	0.0055265594	0.11381127	0.057286862	0.02163065	0.010284485	0.048490293	0.21363968	0.027600829
0.0	0.0006111134	0.0106688915	0.005455188	0.11310434	0.056571327	0.021783482	0.010190819	0.04862679	0.20920587	0.02717402
0.0	0.00061180023	0.010607041	0.00544852	0.112825714	0.056862276	0.021767048	0.010294396	0.04835079	0.21057072	0.027252253
0.0	0.0006036012	0.010598228	0.005533548	0.113348365	0.05701911	0.021536147	0.010201483	0.048098713	0.21223322	0.027287466
0.0	0.00061513524	0.010746086	0.005402271	0.11428811	0.056973644	0.022031283	0.010341394	0.048732035	0.20970124	0.02737113
0.0	0.0006125543	0.010692471	0.00541849	0.11469725	0.057026107	0.02203154	0.010307148	0.04816247	0.21300909	0.027928036
0.0	0.02929948	0.028480824	0.05154609	0.15531489	0.047558263	0.005963926	0.021938149	0.24551894	0.0059853774	0.025565043
0.0	0.02888551	0.027909854	0.049780134	0.15483513	0.047399405	0.005967644	0.0219216	0.24706233	0.006045055	0.025537662
0.0	0.029022902	0.0276634	0.050477225	0.15476169	0.047300883	0.005933029	0.021609178	0.24458134	0.006013085	0.025430528
0.0	0.04482731	0.0018733658	0.85444826	0.12512048	0.033954944	0.06456849	0.051926747	0.018645013	0.20596044	0.07744232
0.0	0.097506694	4.2105676e-05	0.60748094	0.16606407	0.050384767	0.04663414	0.006490932	0.03282492	0.22695315	0.0031996244
0.0	0.09743746	4.125101e-05	0.6050942	0.16608192	0.050652727	0.045984916	0.0065880236	0.0324736	0.22957379	0.0032526786
0.0	0.095771834	4.1613046e-05	0.6111996	0.16529904	0.05064555	0.045673687	0.0065138005	0.032623015	0.22947825	0.003229949
0.0	0.09450732	4.1072406e-05	0.60726976	0.16496043	0.050266124	0.045589898	0.0064342455	0.032546025	0.22710651	0.0031886916
0.0	0.094711855	4.0525534e-05	0.6003361	0.16488186	0.04976372	0.0459196	0.006478953	0.032035813	0.22508432	0.0031811392
0.0	0.096194774	4.099477e-05	0.60986984	0.1642823	0.05046533	0.04650775	0.0064962017	0.03273258	0.22783154	0.003147439
0.0	0.094989195	4.066963e-05	0.6077943	0.16490877	0.05050044	0.04624259	0.0064673186	0.032132413	0.2270165	0.003182508
0.0	0.09487595	4.175667e-05	0.6069892	0.16532232	0.05028689	0.04649145	0.0065192436	0.03268807	0.22916092	0.0032062195
0.0	0.09514165	4.1140498e-05	0.60327053	0.16456822	0.050334223	0.04613201	0.006422325	0.0322406	0.22707622	0.0031741308
0.0	0.09532049	4.0951596e-05	0.6064704	0.1646791	0.05020404	0.046411708	0.006399809	0.032394942	0.22747156	0.0031772526
0.0	0.00087884255	0.005976394	0.47783864	0.2567467	0.07455066	0.16030437	0.02254376	0.18496306	0.86449593	0.00913329
0.0	0.0008791717	0.005945748	0.47822753	0.25690573	0.07388136	0.1606372	0.022673616	0.18674847	0.86382127	0.009064391
0.0	0.0008701891	0.0059897453	0.47143656	0.2570952	0.07457402	0.16122268	0.022867076	0.18385063	0.8635024	0.009093859
0.0	0.16105442	0.03374831	0.71161497	0.15850388	0.083347335	0.030546263	0.015703531	0.007643899	0.017501341	0.020827938
0.0	0.15898158	0.033369925	0.7099453	0.15781537	0.08252076	0.030068371	0.015476954	0.0075555244	0.017403245	0.020496465
0.0	0.15908767	0.03432001	0.7091196	0.15878455	0.08341841	0.030633911	0.015926953	0.007658152	0.017520914	0.021002969
0.0	0.16192712	0.03374445	0.70877886	0.15877399	0.08335998	0.030266682	0.01573751	0.007531335	0.017607788	0.020939039
0.0	0.2109789	0.035443366	0.055582806	0.03948696	0.020387739	0.009025703	0.024656609	0.027361715	0.19617279	0.0070168464
0.0	0.20529836	0.03575311	0.054638155	0.039400987	0.02031005	0.008999639	0.024556713	0.027060144	0.19343635	0.0069223274
0.0	0.21105519	0.035513476	0.056765232	0.039218117	0.020314833	0.008969961	0.024412962	0.027420599	0.19742359	0.0070579546
0.0	0.81792504	0.00043187928	0.9403917	0.15591463	0.05854047	0.018424917	0.010981943	0.03944008	0.06531103	0.041669704
0.0	0.8146947	0.00043021265	0.94024676	0.15532655	0.058263842	0.01798621	0.010898477	0.03888914	0.065022066	0.041501872
0.0	0.81391364	0.00043683793	0.9404234	0.15547265	0.05840551	0.018346932	0.011079436	0.039418645	0.06553484	0.04137445
0.0	0.06405873	0.012262643	0.22399469	0.14209189	0.013074758	0.0042033275	0.22333807	0.04310237	0.23392397	0.016904276
0.0	0.7915684	0.0026519988	0.03657896	0.09655777	0.025433363	0.016221786	0.07163561	0.01777954	0.09999817	0.24991843
0.0	0.3207348	0.00012470508	0.004849817	0.124789886	0.033979893	0.41251278	0.013444619	0.06989236	0.1089782	0.026449176
0.0	0.31573984	0.00012287713	0.0047787814	0.12386592	0.033791754	0.40694508	0.013487403	0.06914051	0.10766188	0.026116664
0.0	0.31605056	0.00012476764	0.004913326	0.12361831	0.034027476	0.40768912	0.01359689	0.07026101	0.109687984	0.026594607
0.0	0.3135468	0.00012340717	0.0048291055	0.123486996	0.033993803	0.404081	0.013373716	0.06990311	0.10758697	0.026422698
0.0	0.31156734	0.00012288064	0.0048278794	0.12331743	0.033457205	0.40562683	0.013322559	0.06869817	0.10694978	0.026064547
0.0	0.3115129	0.0001228551	0.004881494	0.124046266	0.033757668	0.40448278	0.013553789	0.07026525	0.10778576	0.026093226
0.0	0.311449	0.00012479062	0.0048628324	0.12382496	0.033620894	0.40867415	0.013437689	0.07027621	0.10853744	0.026469914
0.0	0.31748	0.0001236201	0.0049301097	0.124343984	0.033808596	0.4071187	0.0133625325	0.06854617	0.108088285	0.025981491
0.0	0.31302008	0.0001248	0.0048590587	0.12364885	0.033743884	0.40753332	0.013297785	0.069642395	0.10693796	0.026753714
0.0	0.857691	0.0021189032	0.001269876	0.106072515	0.025935382	0.39396283	0.054267004	0.01463463	0.020480538	0.03891274
0.0	0.85482126	0.0021264935	0.0012670646	0.107117236	0.026250461	0.397117	0.05482451	0.014831781	0.020598741	0.039769687
0.0	0.25557095	0.00091207697	0.06413128	0.2083007	0.049357936	0.013680312	0.012098327	0.032912433	0.00823713	0.053632945
0.0	0.014983109	0.0051339893	0.0482467	0.2094407	0.039491933	0.14429203	0.009553388	0.23776802	0.20718788	0.026825367
0.0	0.015025994	0.0050670514	0.048989903	0.20891194	0.039762195	0.14550392	0.009633511	0.24035482	0.20796287	0.026761767
0.0	0.01689078	0.004250912	0.003133017	0.20313422	0.07165723	0.06595544	0.0036775041	0.089482	0.40834203	0.006518475
0.0	0.01690311	0.004274286	0.0030541734	0.20281267	0.07207158	0.06490718	0.003639886	0.08763196	0.40720552	0.006511675
0.0	0.004474283	0.11475102	0.10076739	0.023193683	0.092557594	0.16755264	0.0057182866	0.03284688	0.094908185	0.080503955
0.0	0.0045284554	0.1139701	0.098963715	0.023273446	0.09345115	0.16899912	0.0057956506	0.032708492	0.09521433	0.08157153
0.0	0.04861131	0.006136318	0.021880185	0.10425697	0.094002545	0.10400121	0.01970124	0.10772	0.047859326	0.08645512
0.0	0.062630266	0.004076492	0.021169443	0.09595318	0.01766926	0.75583285	0.021224732	0.07576474	0.012334799	0.00825234
0.0	0.06168033	0.004055214	0.020862153	0.09548692	0.017691487	0.7542778	0.021297215	0.076508	0.012319246	0.008296697
0.0	0.06223393	0.0040472145	0.020930737	0.09547653	0.017666826	0.7538131	0.021194816	0.078293696	0.012320156	0.008201761
0.0	0.061151013	0.004088786	0.021189895	0.095652185	0.017628156	0.75445276	0.021128668	0.076595984	0.012312332	0.008390235
0.0	0.060847353	0.0041196737	0.021407934	0.09606964	0.017677935	0.7578702	0.021511553	0.07824225	0.012396283	0.008297976
0.0	0.06182495	0.004043806	0.021168424	0.09576444	0.017607506	0.75560665	0.021116087	0.07672061	0.012256887	0.008228666
0.0	0.0020978076	0.022744557	0.9379575	0.18589005	0.017980063	0.04226938	0.009311865	0.11127461	0.68896264	0.010977175
0.0	0.0021272697	0.022274157	0.93754184	0.1855919	0.017901761	0.042563867	0.00934717	0.11134562	0.6883347	0.010889511
0.0	0.0021617417	0.022584	0.93774235	0.1866331	0.017933395	0.043147784	0.00933878	0.11181901	0.6906576	0.011119915
0.0	0.2354134	0.014019258	0.08993344	0.16686723	0.023637302	0.017067814	0.018941801	0.0028670358	0.0097046625	0.012042496
0.0	0.23501322	0.6939468	0.01673191	0.23175418	0.057003845	0.588313	0.106404185	0.108426444	0.05763563	0.10332545
0.0	0.23310754	0.69442993	0.016622663	0.23231174	0.057230238	0.5928449	0.107898645	0.10834737	0.058144808	0.10240074
0.0	0.2330964	0.69296396	0.016809106	0.23233761	0.056792047	0.5881404	0.10631257	0.10745841	0.057995535	0.10342776
0.0	0.8925389	0.97680855	0.9737742	0.7917221	0.8728706	0.9350193	0.99358726	0.9736039	0.9517311	0.9630343
0.0	0.5738197	0.58336127	0.5716558	0.5618539	0.5789108	0.5548687	0.5785882	0.5796197	0.5557551	0.5690478
0.0	0.5716307	0.5806165	0.57056063	0.55787057	0.57584596	0.5531273	0.5706763	0.5807323	0.55382663	0.56842023
0.0	0.56868917	0.579897	0.5705852	0.558082	0.57648325	0.55664426	0.5739116	0.576671	0.5540762	0.567508
0.0	0.5712342	0.58069265	0.56887895	0.5591805	0.57817405	0.5534159	0.5698275	0.5803888	0.551642	0.5700451
0.0	0.57167524	0.57843643	0.5715422	0.55964065	0.57592624	0.55520934	0.5756362	0.5774789	0.55394304	0.56798005
0.0	0.57398623	0.57994545	0.5682457	0.55888826	0.576145	0.55529594	0.57249254	0.57854587	0.5553046	0.56719685
0.0	0.5714526	0.57863116	0.5706631	0.55933875	0.57523847	0.5551739	0.57369393	0.57953113	0.55710125	0.57007015
0.0	0.5740578	0.5698677	0.5705853	0.5583764	0.57516056	0.55457616	0.57180214	0.5777944	0.55780846	0.5688491
0.0	0.5661564	0.58168435	0.56906253	0.56009495	0.57654727	0.55461186	0.5705235	0.576725	0.5520045	0.5701589
0.0	0.572091	0.5800161	0.5714538	0.55905694	0.5772616	0.55446166	0.57360697	0.5807596	0.5550015	0.56868166
0.0	0.57374984	0.58122444	0.5709231	0.5574137	0.5769617	0.5545471	0.57521355	0.5817728	0.55117285	0.5692088
0.0	0.5731921	0.5825051	0.573507	0.55775774	0.5775058	0.55262053	0.5728046	0.5718283	0.55432117	0.565867
0.0	0.56555796	0.5791247	0.5690089	0.5596085	0.5758557	0.5524882	0.56963253	0.57712734	0.55607814	0.5692474
0.0	0.5722151	0.58207375	0.5704055	0.5593334	0.5764238	0.55467814	0.5733149	0.57926196	0.5565387	0.5695853
0.0	0.57085186	0.5801823	0.5708019	0.5582611	0.57621235	0.55463415	0.5724382	0.5800108	0.55245715	0.56752574
0.0	0.57231134	0.5800401	0.57123	0.55697125	0.57585144	0.5549594	0.5739929	0.5787411	0.5540704	0.56857294
0.0	0.55862075	0.5746057	0.57180053	0.5580302	0.5756607	0.5509956	0.57433885	0.57589626	0.55331874	0.5679217
0.0	0.57071424	0.58185613	0.5702596	0.5578685	0.5762189	0.55521655	0.5730201	0.58058584	0.55145067	0.56815356
0.0	0.570319	0.57498324	0.5709233	0.5607471	0.5749666	0.5539583	0.5733937	0.5806649	0.5527657	0.56841207
0.0	0.5645316	0.57870406	0.57212716	0.55925333	0.5773739	0.5563516	0.57626873	0.5804425	0.55702364	0.57116205
0.0	0.5701854	0.5790388	0.5702121	0.55914325	0.5749394	0.55317575	0.5739209	0.5783453	0.550878	0.5678853
0.0	0.5713661	0.58011097	0.5717781	0.55929154	0.5776601	0.5543647	0.57285225	0.5799784	0.5514586	0.56825554
0.0	0.57293165	0.5796932	0.5714624	0.56159884	0.57673234	0.55380887	0.57356733	0.5754018	0.554384	0.5694306
0.0	0.5702574	0.5799112	0.57072175	0.55705434	0.57831955	0.5541857	0.57643104	0.5803368	0.55517	0.5699035
0.0	0.56594	0.5775589	0.57012016	0.55760425	0.57640576	0.5536399	0.57170045	0.5767546	0.55018187	0.5684601
0.0	0.57328093	0.5784409	0.57099766	0.5612865	0.5761838	0.5545625	0.57411504	0.57878	0.5490801	0.56762075
0.0	0.56815404	0.58157074	0.5707442	0.5586241	0.5760702	0.55442053	0.57387215	0.57979214	0.5558816	0.5702114
0.0	0.57067215	0.58093894	0.5708055	0.5583303	0.5780849	0.5514201	0.5733608	0.5784249	0.5548088	0.5681157
0.0	0.5718347	0.58212644	0.5706901	0.56050944	0.5791274	0.5545395	0.57477725	0.58044094	0.557889	0.5710054
0.0	0.5716446	0.5808943	0.5723838	0.5598629	0.57533044	0.55497545	0.57100964	0.576393	0.5585203	0.5702495
0.0	0.57344574	0.5794077	0.5707242	0.55834347	0.57685596	0.554361	0.5765088	0.57873595	0.55395246	0.56989366
0.0	0.57255244	0.57971644	0.56902367	0.5579349	0.57580966	0.55461895	0.57249975	0.57816756	0.55477893	0.5690451
0.0	0.57301503	0.5801803	0.57012296	0.5596117	0.57647073	0.5541653	0.57083076	0.58053607	0.5523812	0.5690577
0.0	0.56993806	0.58080506	0.570668	0.5595347	0.5745532	0.5520505	0.5722752	0.5758577	0.55292463	0.5671443
0.0	0.57656455	0.57969105	0.5735018	0.5646265	0.5788384	0.55815864	0.5798198	0.5815895	0.55576736	0.5700955
0.0	0.60665506	0.6123355	0.6143061	0.59420073	0.6070818	0.5912902	0.6146018	0.6089194	0.59335667	0.6014994
0.0	0.57398295	0.57992643	0.57118905	0.5638004	0.57851046	0.5562221	0.57754993	0.57556146	0.55267954	0.57055867
0.0	0.61144924	0.60795784	0.6156216	0.59819585	0.6077382	0.590899	0.6171292	0.6073811	0.5887641	0.6045823
0.0	0.5756519	0.5816606	0.5758565	0.5634312	0.58173186	0.55768955	0.57366854	0.5743094	0.55441684	0.5685516
0.0	0.567189	0.57897145	0.56967247	0.560074	0.5773469	0.556779	0.56911886	0.5746071	0.54586315	0.5648598
0.0	0.57032645	0.5789152	0.5731724	0.56205827	0.5780548	0.5581258	0.5688268	0.5772448	0.5500748	0.5662477
0.0	0.5679363	0.58040345	0.57292026	0.5592783	0.5761039	0.55589414	0.5687323	0.5751307	0.547306	0.5659361
0.0	0.5669747	0.5778745	0.56920564	0.55957156	0.5776257	0.5577098	0.56996083	0.56894857	0.5482186	0.5659022
0.0	0.5688611	0.57953084	0.5720205	0.55792695	0.5750846	0.5556664	0.5702516	0.5728622	0.5510345	0.5652338
0.0	0.5677293	0.5826481	0.57335234	0.5611194	0.57856786	0.55890566	0.5748381	0.58366615	0.55734235	0.5689122
0.0	0.566964	0.5799519	0.5729387	0.56134677	0.5785095	0.55671155	0.5748584	0.5811772	0.5576445	0.56786543
0.0	0.5753344	0.58171743	0.5787287	0.5637312	0.5795227	0.55958575	0.5767786	0.58431983	0.5593932	0.57324386
0.0	0.57379526	0.57498145	0.57173175	0.5621577	0.5790948	0.55713034	0.5745784	0.5796713	0.5561406	0.5708665
0.0	0.57461274	0.57837576	0.5760862	0.56222886	0.5812378	0.55808526	0.5751372	0.58527297	0.56166	0.57121736
0.0	0.57209116	0.5797772	0.57061785	0.5613107	0.57854074	0.55815464	0.57547694	0.5807915	0.5552064	0.5665734
0.0	0.56838316	0.57689387	0.56806856	0.56248343	0.57929313	0.55779797	0.57773536	0.5776506	0.5591185	0.57204455
0.0	0.5760792	0.58045	0.569606	0.56352127	0.57928437	0.5571377	0.575053	0.5827704	0.5615339	0.57179254
0.0	0.5729598	0.5756062	0.573457	0.56168324	0.5802326	0.5553609	0.575522	0.58280236	0.55733705	0.56765187
0.0	0.56922567	0.5804504	0.56787705	0.5605927	0.5794096	0.55612046	0.5748871	0.5806788	0.55363464	0.56967556
0.0	0.5702396	0.5794314	0.57311094	0.56312627	0.57751703	0.5578287	0.5773753	0.58493286	0.5602436	0.5716255
0.0	0.568474	0.5751188	0.5666296	0.56029046	0.57831895	0.5550132	0.572909	0.58082026	0.5549474	0.5624704
0.0	0.5737285	0.57892764	0.56739676	0.5600769	0.5785426	0.55772156	0.5716828	0.5797651	0.5580135	0.5677515
0.0	0.5708251	0.5786271	0.56756204	0.5635726	0.57778925	0.55710113	0.57456964	0.5744541	0.55833435	0.5712428
0.0	0.5701763	0.5783349	0.5649341	0.5637759	0.5775195	0.55692714	0.5760955	0.5759898	0.55735475	0.5702723
0.0	0.57184476	0.58071244	0.56689805	0.56614685	0.5787762	0.5580941	0.5805022	0.5765446	0.55686903	0.5707076
0.0	0.5704998	0.57996714	0.5642446	0.5645676	0.57961136	0.55689555	0.5731714	0.57701045	0.55541563	0.5713738
0.0	0.5716321	0.57152367	0.56641954	0.5633829	0.5758998	0.55712044	0.5751875	0.5759502	0.55620337	0.5697134
0.0	0.5703382	0.5791966	0.56654733	0.5630705	0.57841843	0.55725753	0.5764248	0.57630205	0.5559169	0.56996226
0.0	0.5716418	0.5829586	0.5723781	0.55966306	0.57758206	0.5592317	0.57631624	0.5800837	0.5523887	0.56872904
0.0	0.5734436	0.5796638	0.57500213	0.55793464	0.57594424	0.55656916	0.574232	0.58024347	0.54504913	0.56550956
0.0	0.56940806	0.57612807	0.5681296	0.5597951	0.5762037	0.5565687	0.5728411	0.58076704	0.5482412	0.5699792
0.0	0.5637243	0.5770228	0.57148796	0.5564931	0.57526284	0.55853474	0.5709203	0.580936	0.5575345	0.56850696
0.0	0.5759577	0.5899053	0.58278185	0.56548184	0.5778673	0.56085217	0.57649076	0.58376396	0.5629621	0.57458484
0.0	0.60941523	0.61655456	0.61907357	0.5993649	0.6125087	0.59616303	0.6178579	0.61280066	0.5979948	0.6076253
0.0	0.5747708	0.5805954	0.5710449	0.56236887	0.57605106	0.5564269	0.57234496	0.5779207	0.5524103	0.5713867
0.0	0.5659796	0.5799036	0.57528365	0.5622197	0.57600653	0.55933625	0.56895363	0.58225137	0.557265	0.5723071
0.0	0.5620395	0.57802534	0.56861365	0.5590632	0.57653004	0.5557266	0.5659268	0.5790497	0.5491563	0.56744444
0.0	0.57183343	0.5827054	0.5744091	0.56157917	0.57591414	0.5588119	0.57403064	0.5810318	0.556111	0.57088214
0.0	0.56877714	0.5801463	0.5755716	0.56061274	0.57758296	0.5565368	0.5750944	0.57996666	0.55702174	0.56916714
0.0	0.5719536	0.58237606	0.57177055	0.558559	0.5771346	0.5542946	0.5722455	0.5818517	0.5547135	0.5679068
0.0	0.5688971	0.5796313	0.5756977	0.55965596	0.57552576	0.5561576	0.57217944	0.58162755	0.5563704	0.57151717
0.0	0.569577	0.58451295	0.5781076	0.5590984	0.57784677	0.55976206	0.56791615	0.58279914	0.5540037	0.5717253
0.0	0.56397974	0.5822279	0.5664474	0.56203675	0.5790726	0.5582674	0.57397914	0.57995945	0.55509245	0.57132566
0.0	0.5694009	0.5825105	0.56975394	0.5595016	0.57815564	0.55824316	0.57435226	0.57609004	0.5553614	0.57060844
0.0	0.5715701	0.5891325	0.5751067	0.564973	0.57885	0.5627936	0.57618034	0.58699596	0.5652686	0.5736
0.0	0.5712101	0.58782727	0.57418257	0.56292593	0.5782176	0.5566281	0.57198876	0.58654606	0.56021327	0.57104033
0.0	0.5701563	0.5860432	0.5787235	0.5640885	0.5793417	0.5652809	0.5767353	0.5867015	0.56285506	0.5744283
0.0	0.5704918	0.58576083	0.5712109	0.56207573	0.57937634	0.55971974	0.57163024	0.5861424	0.5606745	0.57110566
0.0	0.5697841	0.58275765	0.5780836	0.56133026	0.57717913	0.5556697	0.5762665	0.58585566	0.55857027	0.5720737
0.0	0.5725964	0.5723681	0.57280076	0.56071514	0.57677203	0.5544861	0.5718434	0.5814773	0.55655706	0.56704885
0.0	0.5701807	0.5824622	0.57569546	0.5571477	0.5771888	0.5576654	0.57258934	0.57707524	0.5531539	0.5701508
0.0	0.5690742	0.57782036	0.5668455	0.5569354	0.5766676	0.5570594	0.5735224	0.57948214	0.55450755	0.57024753
0.0	0.571571	0.57786816	0.5690232	0.56133425	0.58044255	0.5564301	0.5718338	0.5768427	0.5571882	0.57015175
0.0	0.5657068	0.57763404	0.571832	0.56244516	0.5788367	0.555123	0.5744162	0.5793642	0.5561245	0.5694502
0.0	0.5708469	0.5838604	0.5760124	0.5616172	0.58075	0.56045866	0.57651204	0.5806782	0.5574218	0.56920564
0.0	0.56931263	0.5771014	0.5782004	0.5605391	0.57916003	0.5597058	0.5762891	0.5791016	0.5517377	0.5707348
0.0	0.5679042	0.5765641	0.5775045	0.5619949	0.57909685	0.5593204	0.57492983	0.5792924	0.5496525	0.57000774
0.0	0.5711103	0.57782465	0.57255024	0.56051403	0.57984275	0.56042683	0.5782335	0.57702214	0.55130804	0.56765145
0.0	0.5674802	0.57701975	0.5734396	0.56245387	0.5799503	0.559833	0.5765204	0.5792333	0.5495625	0.5675122
0.0	0.5824103	0.5913832	0.5839541	0.5661958	0.5814402	0.5671191	0.57795084	0.5844141	0.56864387	0.5762298
0.0	0.56739044	0.57814795	0.57207435	0.5584023	0.57629734	0.5534683	0.57359445	0.57215106	0.5541349	0.5683783
0.0	0.5703687	0.5818781	0.5725724	0.56237495	0.57919323	0.5559812	0.5750186	0.578481	0.5494358	0.57053703
0.0	0.5825945	0.58986306	0.57989097	0.56935656	0.5851507	0.5663214	0.5864314	0.58708084	0.5597699	0.5778897
0.0	0.060676552	0.00048279448	0.3522609	0.12520824	0.07327314	0.46489602	0.06497423	0.011199735	0.68942195	0.018566811
0.0	0.5702374	0.58177054	0.5771579	0.55854756	0.5756877	0.5555341	0.56965	0.5757877	0.5555188	0.56292516
0.0	0.5708709	0.5769789	0.5746425	0.55835617	0.5743843	0.5581309	0.5735415	0.58018404	0.55532444	0.5713712
0.0	0.6061521	0.60630935	0.61428154	0.5917628	0.60607105	0.58480716	0.60996526	0.59801763	0.5860473	0.60164905
0.0	0.60205775	0.6069633	0.610138	0.5914765	0.60618556	0.5884881	0.6111505	0.60444915	0.5883625	0.59959656
0.0	0.60639083	0.6059258	0.6121611	0.59263086	0.6053315	0.5858302	0.6121971	0.6059793	0.5899121	0.5975907
0.0	0.6075184	0.607401	0.61356086	0.5915023	0.6074401	0.5883336	0.61073554	0.60085505	0.58997375	0.59992486
0.0	0.6018418	0.60270065	0.61249965	0.5904784	0.60451216	0.5869503	0.61055493	0.6032616	0.5889548	0.5994808
0.0	0.6044747	0.60239327	0.61044455	0.5920132	0.60722005	0.58847916	0.60992885	0.60139996	0.5914219	0.6002961
0.0	0.60904074	0.60594344	0.6091019	0.59123063	0.60636884	0.5873655	0.6101809	0.6039019	0.5912343	0.600579
0.0	0.59968436	0.60398483	0.6083398	0.5910578	0.6040732	0.5870749	0.6079655	0.60823834	0.58703756	0.598906
0.0	0.60530674	0.6101244	0.61507136	0.5925076	0.6061956	0.59021544	0.61114115	0.6096773	0.5883973	0.6010541
0.0	0.5744401	0.5835491	0.57987624	0.5606868	0.578968	0.5602005	0.5766993	0.5834789	0.5545708	0.5722448
0.0	0.57403827	0.582102	0.5778923	0.56192434	0.5791394	0.5545884	0.57504225	0.5817041	0.55458087	0.57181394
0.0	0.5730727	0.5820262	0.57510805	0.5594025	0.5774733	0.5538315	0.57341045	0.5815417	0.55249816	0.5710667
0.0	0.6021775	0.6039691	0.60450613	0.5906053	0.6030997	0.58611697	0.6104121	0.6044574	0.58329916	0.5976998
0.0	0.60505784	0.6049991	0.61294997	0.5917578	0.60443467	0.5896305	0.6097542	0.60861343	0.58891904	0.6003029
0.0	0.56157976	0.577412	0.57020265	0.5622814	0.5781654	0.5550605	0.57478064	0.57811105	0.5507026	0.56967646
0.0	0.06970293	0.018987006	0.2906435	0.1568304	0.014504165	0.027076745	0.01485431	0.14825608	0.064928174	0.068995476
0.0	0.08249141	0.0051298407	0.071766205	0.13852707	0.02429868	0.0430359	0.013402934	0.0017949058	0.06893756	0.027817285
0.0	0.008023815	0.0046094847	0.0026637476	0.19817734	0.09040057	0.019853666	0.042912837	0.024181312	0.26208022	0.012482745
0.0	0.030640977	0.0052472674	0.011026604	0.11040002	0.05518532	0.040369853	0.0122824935	0.012566824	0.048737727	0.10255426
0.0	0.00030188006	0.0040794103	0.118234776	0.16243817	0.035900164	0.035461344	0.0041995947	0.0110276295	0.070331745	0.084240675
0.0	0.003941541	0.005158583	0.00856805	0.27408928	0.097711265	0.07987658	0.0039731245	0.19302584	0.18562841	0.006661187
0.0	0.00064611767	0.0112983445	0.0057435716	0.121462874	0.05858185	0.023216927	0.01097601	0.049873598	0.22383195	0.030172244
0.0	0.10430553	0.0069286404	0.95890164	0.21807057	0.0195553	0.054464966	0.0107251555	0.0047709323	0.48771244	0.03486018
0.0	0.022749841	0.0065880017	0.40574554	0.2286284	0.031174418	0.073417775	0.12903927	0.0048349225	0.03543292	0.27390164
0.0	0.56910616	0.58073026	0.57544136	0.5586636	0.57694167	0.55742764	0.57030094	0.58481723	0.5564423	0.570213
0.0	0.5685608	0.57825315	0.57203346	0.5616703	0.57726365	0.5567736	0.5722051	0.57812595	0.5551702	0.567817
0.0	0.5665142	0.58384794	0.57654244	0.56270313	0.57577926	0.5567955	0.5721782	0.57977843	0.55615723	0.56714463
0.0	0.56445694	0.57982016	0.5763878	0.5585337	0.5772534	0.556949	0.56654066	0.5828334	0.5576207	0.56629366
0.0	0.5621274	0.57467467	0.5752098	0.5584038	0.5742859	0.554473	0.5702177	0.5825962	0.5496567	0.56573546
0.0	0.5743136	0.5824018	0.57489437	0.55811274	0.5768401	0.5572573	0.56712323	0.5814419	0.55621034	0.56788236
0.0	0.5999207	0.60321075	0.60774404	0.58760875	0.6044079	0.58581513	0.6094037	0.6052681	0.58778113	0.5944007
0.0	0.56938106	0.5804988	0.5726767	0.56365097	0.57930356	0.5586614	0.5770083	0.5810126	0.5564592	0.57059705
0.0	0.60052824	0.5983491	0.61116105	0.59160876	0.6040528	0.58377266	0.6110686	0.60413146	0.58444893	0.59822595
0.0	0.56904197	0.5753216	0.58063823	0.5618517	0.57851267	0.5559831	0.57776266	0.58189195	0.55491745	0.5715318
0.0	0.5713149	0.57834834	0.57155347	0.5615862	0.57901776	0.5574658	0.5732482	0.58189	0.5503732	0.5689918
0.0	0.57265145	0.5753912	0.5781817	0.56337917	0.57730925	0.55838025	0.5776055	0.5805313	0.55592036	0.56952435
0.0	0.57145286	0.5785224	0.57189226	0.5630861	0.5793299	0.55735546	0.57281625	0.5815514	0.55135065	0.5692358
0.0	0.5717916	0.57497674	0.57612544	0.5628555	0.5773454	0.5574216	0.57709116	0.5735561	0.55636334	0.5688117
[truncated: 22,645 more rows]
