# Supplementary material for: Teasing out missing reactions in genome-scale metabolic networks through hypergraph learning
Source: Nat Commun. 2023 Apr 25;14:2375. doi: 10.1038/s41467-023-38110-7 (PMC10130184; doi:10.1038/s41467-023-38110-7)
Supplement: Supplementary file 4 — Source Data [file 41467_2023_38110_MOESM4_ESM.zip › Source Data/Figure 2/j-m/iLB1027_lipid_node2vec.csv]

	0	0.1	0.1.1	0.1.1.1	0.1.1.1.1	0.1.1.1.1.1	0.1.1.1.1.1.1	0.1.1.1.1.1.1.1	0.1.1.1.1.1.1.1.1	0
1.0	0.33020112	0.5937861	0.43035337	0.43448514	0.56257445	0.43521142	0.61437976	0.61523384	0.42963827	0.7715605
1.0	0.38425943	0.42454824	0.42956364	0.6114174	0.4389243	0.47817522	0.44273725	0.69464743	0.43006068	0.6567712
1.0	0.4293888	0.42627484	0.42829192	0.5883887	0.44053724	0.5573282	0.560953	0.5738717	0.41474992	0.42669865
1.0	0.59850675	0.42611185	0.7720779	0.43333012	0.65661323	0.43525884	0.44375882	0.62782156	0.42931047	0.42780763
1.0	0.6128042	0.4490609	0.77575386	0.43577886	0.44048515	0.43509433	0.57892716	0.47650665	0.43048477	0.43026164
1.0	0.42965305	0.42502126	0.27666858	0.20790716	0.43903166	0.43535826	0.44040662	0.43151066	0.48227233	0.77268356
1.0	0.7870195	0.76013315	0.62645674	0.43365246	0.30148003	0.56086427	0.44224194	0.6045483	0.62593156	0.8316486
1.0	0.42917112	0.24235298	0.5385091	0.43448982	0.44119674	0.43581975	0.44163656	0.4307421	0.5102112	0.42934754
1.0	0.4292819	0.8049814	0.5856095	0.4350759	0.43899304	0.26597068	0.5961866	0.43010446	0.42890227	0.20012616
1.0	0.34008422	0.6054754	0.6668889	0.2025197	0.56519866	0.43531165	0.4425598	0.43134132	0.43021256	0.5941915
1.0	0.8238917	0.42362508	0.42771512	0.435234	0.43889147	0.43559164	0.5742325	0.43263784	0.43094403	0.6364985
1.0	0.42749563	0.79335487	0.43020922	0.6133692	0.6075058	0.5735318	0.44128713	0.317919	0.42957595	0.586993
1.0	0.43105084	0.6079559	0.6575835	0.79814565	0.43924934	0.43415952	0.66213614	0.51902735	0.42897505	0.4272059
1.0	0.4307475	0.580115	0.42972162	0.4346419	0.4396253	0.61923337	0.4419748	0.43031856	0.45632693	0.42731774
1.0	0.77604806	0.42592975	0.121523745	0.5213129	0.58008516	0.5920621	0.4409909	0.74223787	0.6263906	0.47605193
1.0	0.3412942	0.63116944	0.668614	0.4359947	0.4389715	0.43392587	0.443436	0.6596448	0.41641513	0.42660946
1.0	0.6127964	0.4251407	0.5595199	0.43597224	0.14588402	0.4351615	0.44318596	0.7876638	0.43054757	0.8050358
1.0	0.80923295	0.5020281	0.6534392	0.43422794	0.58385694	0.43649337	0.43988287	0.43207583	0.42920706	0.3923475
1.0	0.43006548	0.51484746	0.5334387	0.36865252	0.7208707	0.8215055	0.7074165	0.8087601	0.42907414	0.42759418
1.0	0.6066338	0.42522362	0.7601864	0.24737255	0.4388852	0.4362856	0.44142103	0.6766297	0.43076813	0.58692
1.0	0.42932734	0.41124594	0.27474573	0.48232734	0.601772	0.5303292	0.6175528	0.43123642	0.54761565	0.42844716
1.0	0.8140565	0.42590296	0.69339204	0.28734356	0.5831091	0.4344863	0.66327125	0.43135846	0.59084064	0.42802995
1.0	0.65497124	0.81350553	0.4280193	0.43528134	0.47061315	0.4354491	0.4422954	0.82133025	0.53124213	0.4269511
1.0	0.79866374	0.6860847	0.35443467	0.43464452	0.59395105	0.4366896	0.4418494	0.43106064	0.62982184	0.7912193
1.0	0.42875245	0.6281034	0.42828813	0.434794	0.43856013	0.4349162	0.5597768	0.43114078	0.43002042	0.7688544
1.0	0.37823442	0.43673956	0.59398764	0.7587369	0.5167678	0.8194496	0.4421499	0.4313523	0.42902687	0.6139056
1.0	0.43077555	0.42491272	0.44065508	0.43573236	0.4398362	0.6350978	0.44162896	0.5295398	0.43087646	0.5762519
1.0	0.3521475	0.4268083	0.43036917	0.6428712	0.43945915	0.43573472	0.122877315	0.4321975	0.3644814	0.4271765
1.0	0.60544705	0.6187182	0.43003374	0.82686085	0.1834932	0.6558418	0.44006354	0.43122682	0.43008617	0.80384415
1.0	0.42895702	0.646387	0.32151923	0.24631749	0.6121498	0.43617085	0.22646554	0.43038732	0.43119514	0.42733777
1.0	0.5821202	0.61898005	0.5353602	0.84708285	0.47421664	0.30612466	0.75559497	0.6378223	0.42994383	0.6265597
1.0	0.3291255	0.6641961	0.42731017	0.6449523	0.77771497	0.4138352	0.4393408	0.4314175	0.6507565	0.42662865
1.0	0.80008864	0.42398223	0.4302856	0.81959075	0.6262909	0.6164033	0.5969521	0.4323348	0.43021083	0.594
1.0	0.42861086	0.56966597	0.42976937	0.4350725	0.057660542	0.59047633	0.44051874	0.5800104	0.43075007	0.36319384
1.0	0.42974022	0.42504293	0.5871513	0.431217	0.54781806	0.43715957	0.44305864	0.42860642	0.58809793	0.42744455
1.0	0.4307408	0.5155704	0.4268593	0.4354631	0.60140204	0.43451574	0.4427313	0.4621796	0.7346021	0.42744038
1.0	0.6342896	0.269495	0.42715925	0.4033521	0.44021896	0.43434665	0.44111523	0.7257816	0.4307515	0.510326
1.0	0.42827392	0.4242631	0.43108627	0.43336704	0.4388954	0.64303446	0.7565696	0.43123087	0.4286545	0.61910444
1.0	0.7722088	0.63138473	0.57570076	0.2803778	0.63964486	0.43530846	0.43949682	0.8221975	0.6252423	0.5773401
1.0	0.42962718	0.5801745	0.42933583	0.322043	0.4394453	0.43495548	0.4434236	0.43120846	0.56574064	0.34479657
1.0	0.43191922	0.42453957	0.4282053	0.43567643	0.4400527	0.43592674	0.4687893	0.45055154	0.43005314	0.42576623
1.0	0.6454033	0.41603956	0.63643306	0.43623033	0.43990257	0.4545511	0.46684203	0.7958031	0.625699	0.739879
1.0	0.58765686	0.5811167	0.78675896	0.5893282	0.43951952	0.5775421	0.4410698	0.43084642	0.4300088	0.6011222
1.0	0.5832628	0.4241035	0.6412606	0.43473354	0.43791607	0.4355519	0.47420833	0.5869437	0.5953857	0.4274362
1.0	0.36693788	0.6361094	0.4297877	0.43467823	0.4378857	0.4339342	0.44114748	0.431885	0.5529798	0.42938808
1.0	0.6474898	0.4243928	0.6916236	0.4659789	0.4387396	0.43619168	0.44783506	0.432459	0.42999402	0.42702964
1.0	0.429289	0.30740696	0.42767262	0.4344576	0.60378385	0.43365937	0.43863866	0.4305285	0.45710638	0.42613453
1.0	0.5963596	0.63015246	0.32045546	0.43611857	0.6573037	0.81681705	0.44006005	0.43069082	0.564885	0.42724097
1.0	0.33572343	0.5698576	0.4944088	0.6235914	0.589611	0.436768	0.7546011	0.430034	0.43038455	0.2643436
1.0	0.65937257	0.42556518	0.42987242	0.4357627	0.7896436	0.58347094	0.441639	0.8218338	0.8133035	0.42006648
1.0	0.42954177	0.42534146	0.4289241	0.4357924	0.82378066	0.6339342	0.4394339	0.26036608	0.62246734	0.42677802
1.0	0.5682367	0.6575885	0.37693197	0.8049009	0.43866447	0.61229825	0.6828642	0.43238515	0.43134475	0.42715743
1.0	0.5291733	0.7164436	0.62599444	0.27161315	0.44090068	0.43506318	0.44122243	0.43108281	0.6022066	0.7693709
1.0	0.42867315	0.42592284	0.5687464	0.54336816	0.48825616	0.5789471	0.44026184	0.43220624	0.5995032	0.42878082
1.0	0.4302893	0.42546704	0.75394297	0.43460363	0.4412148	0.43533123	0.58647734	0.42957693	0.5476517	0.42886218
1.0	0.62593293	0.39693904	0.42672163	0.5079265	0.7142115	0.43609998	0.44208154	0.5980193	0.35163426	0.42583877
1.0	0.3138785	0.42394036	0.40611732	0.4338791	0.43927315	0.43643823	0.5188904	0.4292362	0.57488877	0.8058515
1.0	0.42864516	0.4251028	0.6001971	0.8270383	0.4397107	0.4356651	0.442153	0.47390845	0.42948148	0.4265928
1.0	0.42897707	0.42507938	0.4305518	0.43390083	0.44008934	0.5667703	0.44272837	0.6320337	0.4302966	0.6739754
1.0	0.42885742	0.42454153	0.43001345	0.5074642	0.52332145	0.4364502	0.74515057	0.43027377	0.4030481	0.7599061
1.0	0.43010473	0.4234622	0.4651951	0.48777807	0.4174153	0.35150295	0.4416379	0.75319076	0.43035403	0.4281031
1.0	0.75875866	0.42495123	0.6663193	0.4220513	0.64229274	0.4351399	0.44163087	0.4326195	0.15188129	0.42714503
1.0	0.7438205	0.3804488	0.42922637	0.49522078	0.60931474	0.43428242	0.5027825	0.68085825	0.4298079	0.4269057
1.0	0.4801388	0.66735053	0.42990813	0.8175593	0.7652258	0.79440206	0.38011757	0.524569	0.8349951	0.42951378
1.0	0.37824214	0.42432	0.42757782	0.31499654	0.64862776	0.820013	0.44190043	0.42982522	0.5725338	0.42752656
1.0	0.81544507	0.42522296	0.43007228	0.64307237	0.7897363	0.56343687	0.44182408	0.42935345	0.4301365	0.46827683
1.0	0.43074405	0.42495102	0.42919677	0.42573753	0.76538366	0.43533388	0.65983003	0.76083547	0.43137118	0.4272525
1.0	0.57751566	0.6294036	0.5042065	0.5233208	0.38991	0.63628626	0.43995336	0.43184918	0.7036026	0.4269443
1.0	0.52732	0.42466593	0.38713288	0.43623427	0.4388661	0.43464363	0.546669	0.42974848	0.42879072	0.3837388
1.0	0.62423736	0.4233486	0.4284284	0.43427423	0.645788	0.43467307	0.6558969	0.5771879	0.42939937	0.42587155
1.0	0.5600826	0.48257184	0.4288372	0.43383798	0.4389109	0.43585923	0.4416284	0.4311204	0.55369484	0.42857516
1.0	0.42822084	0.5532444	0.4299699	0.23566076	0.5846971	0.4360678	0.665299	0.430874	0.6080443	0.79281354
1.0	0.43034887	0.42427558	0.553833	0.5945266	0.43932074	0.647013	0.44158348	0.38857657	0.43016252	0.42706186
1.0	0.42940667	0.5001217	0.4290529	0.36969417	0.43798205	0.4361787	0.4413167	0.6694972	0.4308345	0.5210669
1.0	0.7866881	0.424696	0.46339235	0.43376288	0.55496836	0.43529034	0.7797481	0.43222415	0.42873657	0.42726713
1.0	0.5833478	0.423756	0.5710305	0.43293932	0.7772302	0.598446	0.41385078	0.65573716	0.42916813	0.56361204
1.0	0.42927504	0.4272092	0.4278415	0.43308604	0.6475173	0.6459538	0.44150513	0.25280643	0.4297691	0.42843953
1.0	0.42981467	0.6472364	0.78368384	0.17705731	0.43767095	0.645343	0.573268	0.43118507	0.6840566	0.42773935
1.0	0.57874584	0.64869887	0.6951554	0.6198157	0.44059595	0.6375294	0.46600592	0.43137145	0.4309621	0.42833585
1.0	0.42865312	0.35601574	0.42681792	0.31313232	0.4396076	0.57062083	0.7549257	0.8400273	0.61033547	0.6362878
1.0	0.6254233	0.5506494	0.42877766	0.529168	0.6395534	0.29384637	0.5642952	0.5551948	0.6094658	0.42633653
1.0	0.42958465	0.42400575	0.6264181	0.2391481	0.5141319	0.43431607	0.44158813	0.43037444	0.67274296	0.4270335
1.0	0.4287568	0.5951066	0.42819762	0.61947894	0.35825077	0.43668005	0.17683573	0.76430255	0.6076926	0.42831773
1.0	0.63926256	0.42435667	0.42967695	0.43547973	0.5063662	0.8112023	0.43292412	0.43128332	0.6201318	0.61676943
1.0	0.42924508	0.42349297	0.4286994	0.64041704	0.6329519	0.576153	0.4415398	0.8072247	0.5119428	0.55954856
1.0	0.4295376	0.42396924	0.42769405	0.2566956	0.44038868	0.4358424	0.51021403	0.42924464	0.42898235	0.48513168
1.0	0.4285799	0.42409652	0.42994907	0.43509188	0.43849173	0.621164	0.4406181	0.37149388	0.4292826	0.3640867
1.0	0.4295278	0.4240944	0.42921734	0.6258767	0.5833785	0.64420635	0.4395196	0.39581344	0.43003207	0.42673838
1.0	0.75496936	0.5934944	0.37016693	0.4354102	0.4390213	0.45086735	0.34161276	0.7817151	0.5319252	0.42755157
1.0	0.6895015	0.68916446	0.6208729	0.4351095	0.43934807	0.4356231	0.6846536	0.4304624	0.43215227	0.42645735
1.0	0.5860787	0.6331535	0.42779613	0.43305063	0.5335278	0.43548173	0.60671806	0.6720255	0.7522277	0.42710757
1.0	0.42822298	0.587294	0.72489876	0.8350757	0.41129997	0.43617833	0.44024476	0.4314399	0.4565073	0.5736735
1.0	0.42928272	0.4247979	0.692181	0.43565834	0.81165546	0.43551964	0.44009802	0.42360768	0.42892772	0.42739028
1.0	0.42786482	0.4240164	0.56228924	0.5682105	0.72553474	0.43589076	0.44138756	0.43214855	0.5992899	0.5556631
1.0	0.36208966	0.57202005	0.59325	0.38694867	0.44028646	0.5750794	0.76576126	0.43200424	0.5165426	0.40398672
1.0	0.4295676	0.28867948	0.32347205	0.4351095	0.4401988	0.43659663	0.36807168	0.43094596	0.42969188	0.67599493
1.0	0.428335	0.42430443	0.42658934	0.5463363	0.4401127	0.43517965	0.44183385	0.43034798	0.5832504	0.42640033
1.0	0.42974567	0.80380607	0.4927989	0.5665314	0.61525226	0.38208038	0.4426408	0.43159863	0.48291364	0.62895256
1.0	0.42829823	0.42383635	0.40574592	0.43575004	0.43862346	0.4349053	0.44150648	0.6436315	0.43958333	0.7729142
1.0	0.4563545	0.5919749	0.42954093	0.25470677	0.43791267	0.4724556	0.7595179	0.43161452	0.43037227	0.7504629
1.0	0.4293675	0.44971728	0.62654877	0.6437186	0.4394512	0.79411376	0.82175803	0.43169174	0.61624765	0.42596042
1.0	0.43006867	0.42424017	0.42854193	0.43498954	0.440841	0.79751426	0.4385792	0.43181467	0.42994228	0.26105726
1.0	0.56874996	0.42481518	0.78521967	0.43372548	0.5325441	0.42246157	0.466753	0.4298275	0.42382374	0.42790222
1.0	0.61970973	0.39070562	0.53746194	0.5542744	0.4759872	0.6171137	0.43931317	0.606086	0.42986354	0.6424894
1.0	0.32027656	0.4247424	0.43057135	0.43508494	0.602058	0.5378983	0.38033387	0.5860384	0.65533	0.20525251
1.0	0.42936134	0.8013288	0.4278294	0.83502406	0.43893814	0.43383843	0.76506084	0.62157476	0.7923771	0.70957553
1.0	0.42863244	0.42648086	0.4271476	0.05372243	0.6087986	0.6260641	0.44156584	0.78974885	0.66932166	0.426146
1.0	0.42945307	0.683127	0.51920295	0.4359799	0.43983293	0.3816176	0.4415691	0.39088574	0.80000055	0.5602106
1.0	0.6346437	0.55535656	0.42909557	0.43624556	0.4395976	0.43703622	0.77186126	0.46786553	0.4960911	0.5651974
1.0	0.8023768	0.4253883	0.55971587	0.43494833	0.4711035	0.43453297	0.44194642	0.39986864	0.42944065	0.42781088
1.0	0.43036565	0.59768915	0.42958388	0.82818	0.3290479	0.4356477	0.70593554	0.4319696	0.34333172	0.68484235
1.0	0.60674775	0.59756666	0.43036228	0.4338737	0.4398988	0.43685916	0.44161856	0.43149775	0.42960635	0.42482886
1.0	0.43032938	0.42543224	0.5720501	0.81081265	0.43987358	0.43677986	0.50334936	0.6032058	0.43039978	0.42762527
1.0	0.449981	0.4245105	0.42971924	0.4340925	0.43900833	0.58048373	0.60193115	0.43202388	0.41552547	0.42617443
1.0	0.4322881	0.569509	0.5212885	0.6433257	0.44043094	0.43517557	0.44095138	0.659154	0.42936853	0.2907896
1.0	0.5074829	0.54018617	0.6576815	0.43430948	0.43936312	0.43284112	0.75576925	0.48898318	0.80619323	0.42494226
1.0	0.43072134	0.42559308	0.43087938	0.81552756	0.43881202	0.43566802	0.6832267	0.43089172	0.4301473	0.6354679
1.0	0.43005738	0.42677504	0.64044356	0.43397495	0.78189695	0.4356748	0.37823763	0.43014947	0.42875454	0.42838308
1.0	0.43030453	0.5166961	0.42995334	0.4328001	0.44062102	0.8324445	0.44172302	0.43023413	0.8166919	0.34394524
1.0	0.58800834	0.42541888	0.64055043	0.6154527	0.43951395	0.43580717	0.4428881	0.4314584	0.42915243	0.42677215
1.0	0.4286421	0.64745986	0.42861852	0.57263905	0.43941426	0.43465573	0.4410521	0.431544	0.43120435	0.56424046
1.0	0.42976192	0.42536613	0.43099588	0.49006125	0.21497078	0.43720916	0.4416687	0.4309534	0.3924235	0.37166116
1.0	0.43125907	0.4257432	0.42952308	0.43499243	0.4398762	0.76704013	0.21407953	0.54625237	0.43067393	0.42736617
1.0	0.42858207	0.76263297	0.6009285	0.3491535	0.84568053	0.43551168	0.7739969	0.7556324	0.42962784	0.42694145
1.0	0.436395	0.42239475	0.4297641	0.436029	0.4411505	0.43264118	0.4413493	0.43181455	0.43019024	0.42713785
1.0	0.43095642	0.42465404	0.75769454	0.4349006	0.4399145	0.6002739	0.44064054	0.4319492	0.42914426	0.4274913
1.0	0.38735977	0.51722395	0.31971657	0.60165995	0.43835625	0.4363502	0.44229436	0.70830643	0.43102062	0.5865466
1.0	0.43066674	0.42405668	0.45248038	0.4338729	0.44000408	0.82005054	0.44126722	0.5550194	0.49453935	0.6615635
1.0	0.4278522	0.42446584	0.4315226	0.43475354	0.5739896	0.6103585	0.44614044	0.5972643	0.43033996	0.7948158
1.0	0.43111262	0.42532706	0.60312426	0.43223253	0.44008666	0.58048296	0.44206423	0.42946967	0.651007	0.42768458
1.0	0.43001866	0.4243134	0.4290052	0.43462053	0.18416466	0.43769133	0.51297295	0.5575184	0.42962858	0.42555955
1.0	0.320631	0.6345843	0.75380796	0.58614004	0.68617976	0.43588015	0.44175464	0.6931651	0.6225073	0.42701247
1.0	0.429744	0.42443705	0.61246914	0.80310404	0.43985748	0.6667865	0.5577707	0.7613465	0.61940527	0.78106755
1.0	0.42907393	0.42691165	0.5735068	0.43619046	0.43817464	0.8200507	0.4403002	0.7615594	0.42957702	0.5864785
1.0	0.806532	0.4246975	0.42817283	0.6187172	0.3764802	0.435736	0.44140857	0.43152305	0.67014503	0.4277654
1.0	0.5554111	0.4256487	0.426996	0.4348006	0.43934134	0.82837105	0.44124076	0.2123613	0.42259666	0.7918411
1.0	0.59844834	0.6408737	0.6521676	0.43449852	0.79008514	0.39001986	0.57951504	0.4320103	0.5939552	0.53432447
1.0	0.43054986	0.43324605	0.40684018	0.43426457	0.44050482	0.4340233	0.59798974	0.7566887	0.60054195	0.42709205
1.0	0.43022373	0.42372057	0.42775804	0.35544977	0.62005585	0.27919868	0.44065893	0.59075195	0.43044847	0.51714724
1.0	0.58205783	0.3775593	0.64009583	0.5466299	0.43916664	0.39328602	0.593599	0.6364773	0.43068263	0.42695096
1.0	0.4301017	0.42482826	0.4295155	0.43339115	0.64929336	0.5993842	0.4413837	0.58726853	0.69459087	0.42794552
1.0	0.435451	0.39593697	0.4291771	0.43537825	0.7898198	0.434281	0.44035783	0.17027801	0.42973202	0.42764753
1.0	0.6100282	0.4242988	0.42975086	0.43339628	0.7706173	0.43596035	0.684696	0.43148062	0.4394208	0.7185635
1.0	0.36795896	0.4261091	0.43039104	0.49096206	0.43851575	0.4368393	0.4422443	0.61444503	0.43049428	0.42649686
1.0	0.75156355	0.5385286	0.35912395	0.7955045	0.61124825	0.58407414	0.44347832	0.4305149	0.5826927	0.26924655
1.0	0.42808673	0.6117111	0.4300706	0.6381475	0.44042915	0.5773762	0.60231316	0.43235758	0.4288602	0.34776622
1.0	0.42861712	0.4256076	0.7130116	0.81111735	0.43893924	0.434587	0.44073555	0.7222759	0.4293052	0.42681944
1.0	0.42853308	0.42445767	0.80272645	0.56865144	0.2726502	0.56921434	0.44162893	0.5853248	0.42961988	0.42823595
1.0	0.4308044	0.66023594	0.4291457	0.43548498	0.78491545	0.65477103	0.60593337	0.4314231	0.6545447	0.59546
1.0	0.43057498	0.42398217	0.7879005	0.7936597	0.43889257	0.43469566	0.44158494	0.6488696	0.43036062	0.42603564
1.0	0.5983198	0.4252978	0.4291453	0.5842643	0.44035187	0.3973474	0.44034067	0.8083902	0.43045813	0.48229328
1.0	0.4309002	0.59774613	0.42960182	0.43322918	0.7879474	0.56113285	0.61107105	0.6589713	0.58256847	0.5601669
1.0	0.5767284	0.80504185	0.597837	0.4343206	0.43790153	0.35673317	0.44126755	0.59824646	0.42867026	0.6121274
1.0	0.4296387	0.790065	0.42899457	0.54270124	0.8244593	0.2871066	0.81336725	0.43266693	0.37124503	0.42679623
1.0	0.4296977	0.42228413	0.42760763	0.285617	0.515121	0.60716796	0.77142924	0.5999037	0.62431085	0.75115657
1.0	0.18215425	0.58691484	0.3068879	0.6239727	0.43870023	0.32658526	0.5945143	0.43247774	0.61650866	0.54948133
1.0	0.5952635	0.8108351	0.4307747	0.32772323	0.4394746	0.63677436	0.4420702	0.43021727	0.43083945	0.42491528
1.0	0.44424543	0.3958721	0.43014026	0.33392647	0.4385151	0.4338564	0.4395326	0.56083906	0.58175945	0.62513006
1.0	0.43029737	0.42462027	0.42740518	0.649609	0.6666758	0.5621652	0.37881863	0.4312328	0.49981982	0.5710237
1.0	0.54434896	0.25591063	0.4698241	0.60459274	0.44028965	0.61876976	0.386538	0.43217874	0.4308029	0.42687213
1.0	0.6128966	0.42456174	0.4276644	0.8064125	0.4398195	0.4499524	0.44162098	0.4310433	0.429203	0.7883294
1.0	0.5329127	0.5416183	0.43030128	0.43414873	0.43865567	0.43560317	0.34246346	0.43140024	0.63055384	0.42790964
1.0	0.4292109	0.42495292	0.74627614	0.43381757	0.75744015	0.38557285	0.4412173	0.43038467	0.43176204	0.59975064
1.0	0.641987	0.81107485	0.61464983	0.4359503	0.56962836	0.33823898	0.43970633	0.6581379	0.62196624	0.6140533
1.0	0.62837476	0.4235235	0.7383018	0.43520054	0.43719485	0.43496647	0.78118145	0.4294828	0.65205693	0.55030113
1.0	0.42839828	0.31008807	0.56040376	0.77124727	0.6690333	0.810779	0.4420038	0.4318072	0.67810863	0.42813814
1.0	0.6345587	0.4242015	0.42879653	0.39100102	0.2475692	0.435923	0.43041378	0.43165046	0.76845115	0.339413
1.0	0.44927165	0.6014521	0.49313575	0.8325097	0.43936744	0.8013346	0.44236508	0.43265578	0.63902783	0.42657992
1.0	0.4303043	0.42582572	0.59101623	0.8206428	0.43977603	0.4353633	0.6850104	0.80874383	0.42984322	0.42901817
1.0	0.38283622	0.42440236	0.63114786	0.43544212	0.2616471	0.43488228	0.44129944	0.56624055	0.43076593	0.42593992
1.0	0.81665045	0.59739214	0.31198403	0.7885926	0.439703	0.6171144	0.44173712	0.27548513	0.5299026	0.7181667
1.0	0.28762013	0.61046547	0.61418027	0.61883646	0.4390352	0.43684345	0.26361915	0.67742306	0.6693645	0.3809804
1.0	0.30539685	0.6396775	0.4279406	0.33407772	0.5391785	0.43578896	0.44175175	0.6147727	0.2898723	0.7941335
1.0	0.806702	0.66406333	0.80459756	0.4347677	0.44046512	0.43524328	0.49732643	0.4317527	0.42987224	0.33651322
1.0	0.4298475	0.30221707	0.51979655	0.13929644	0.44043946	0.7874078	0.4420052	0.43043357	0.6072974	0.42704362
1.0	0.30784178	0.42445457	0.4282398	0.48213682	0.6016992	0.43506223	0.44173333	0.3648123	0.43006584	0.4271587
1.0	0.34036455	0.42455986	0.5763641	0.43560648	0.34762132	0.5675019	0.5104702	0.4305481	0.617696	0.64405733
1.0	0.34193227	0.42562184	0.8067952	0.30024707	0.68735546	0.33145663	0.49726358	0.6440764	0.40259457	0.42684695
1.0	0.6133668	0.42664775	0.42693844	0.43433332	0.44001594	0.4351698	0.44095147	0.43180126	0.43034065	0.42441455
1.0	0.42909244	0.65200865	0.428818	0.602955	0.43929765	0.57675743	0.44539255	0.58039296	0.81404144	0.4266995
1.0	0.42922905	0.42506024	0.39600924	0.43478024	0.43887988	0.610137	0.6253411	0.827188	0.40441114	0.4255811
1.0	0.42918175	0.63136876	0.4303863	0.8017545	0.48228624	0.5756652	0.53643715	0.43282035	0.43034285	0.31877542
1.0	0.8014479	0.4014375	0.42729893	0.43471512	0.43874308	0.4364226	0.6335193	0.4598365	0.48222387	0.8206231
1.0	0.430386	0.42395407	0.5452796	0.43583262	0.439407	0.43564865	0.4408879	0.4295493	0.51048267	0.42778215
1.0	0.4289502	0.81076646	0.8063772	0.43554997	0.79130286	0.43537867	0.6045153	0.43130198	0.4745535	0.6637452
1.0	0.42869344	0.5978808	0.43100482	0.43550906	0.80725664	0.30959672	0.44006136	0.29860044	0.62663114	0.65431225
1.0	0.42967695	0.4257477	0.42929804	0.8351374	0.607288	0.43416917	0.56019336	0.7814481	0.4292131	0.4268287
1.0	0.4296994	0.4238086	0.43035558	0.43544796	0.5964831	0.435717	0.44074094	0.698763	0.43071204	0.38294843
1.0	0.7502926	0.42423624	0.42701036	0.4353238	0.43900245	0.61490834	0.686938	0.43106183	0.41491756	0.4267211
1.0	0.43013394	0.4260269	0.43059707	0.2880703	0.4392887	0.38467085	0.59443575	0.4319303	0.395924	0.8079637
1.0	0.57442623	0.3590423	0.43051362	0.43485552	0.44050175	0.5926675	0.44081208	0.6411135	0.42940822	0.42639834
1.0	0.4294986	0.42421013	0.42877328	0.43430123	0.5327057	0.5754143	0.8015264	0.5390078	0.6202479	0.81731665
1.0	0.42813927	0.42647585	0.4692129	0.5985835	0.43884656	0.82163113	0.4396427	0.8272885	0.6593576	0.42749047
1.0	0.3754513	0.42563143	0.688258	0.43343222	0.44015732	0.59731925	0.44203472	0.43138245	0.4315894	0.42853364
1.0	0.801327	0.66394186	0.42885584	0.43425077	0.43912885	0.4358939	0.32130685	0.4311131	0.42946595	0.5932346
1.0	0.43107945	0.42467126	0.4296557	0.526152	0.81765234	0.43455487	0.47888952	0.51400214	0.61567795	0.5281177
1.0	0.43141055	0.57468164	0.4307191	0.25292686	0.438714	0.43480945	0.44110867	0.3254605	0.4286217	0.7060912
1.0	0.30387038	0.42408156	0.7378966	0.22562253	0.43943056	0.4341387	0.28617668	0.43069735	0.42795572	0.8148267
1.0	0.5694184	0.42651108	0.42813578	0.4354387	0.8082934	0.79529405	0.5441849	0.4305925	0.11610556	0.4266235
1.0	0.43031007	0.42390293	0.42823985	0.4347624	0.5176705	0.62030816	0.4406899	0.43049765	0.4298996	0.5347443
1.0	0.4283375	0.58272403	0.42847016	0.4359961	0.4252701	0.43541873	0.47653183	0.43098494	0.43633807	0.5482701
1.0	0.42705056	0.42400783	0.43041	0.43582302	0.50710297	0.43584678	0.5849354	0.43116152	0.62592816	0.36575943
1.0	0.4142696	0.7976496	0.49559656	0.43461156	0.4535421	0.8104452	0.74796176	0.43134564	0.53208995	0.4268684
1.0	0.7725345	0.63026696	0.6019051	0.4342684	0.38951376	0.41358447	0.6331767	0.3484495	0.40922567	0.42762804
1.0	0.54929495	0.42584378	0.4297248	0.3706744	0.6899966	0.4188927	0.4971652	0.43074372	0.5725152	0.42772675
1.0	0.42955774	0.2706432	0.43912718	0.3528366	0.43770972	0.43388933	0.4410332	0.35950422	0.42952916	0.7339646
1.0	0.42985252	0.5589705	0.5934462	0.4352215	0.4399904	0.33354795	0.4409056	0.43139276	0.42494404	0.42715937
1.0	0.45762566	0.4284383	0.42725185	0.43273264	0.5961198	0.4340462	0.43959	0.43118104	0.43040615	0.69301856
1.0	0.43031356	0.48247904	0.43191904	0.4356758	0.43813023	0.43464318	0.77408487	0.7886412	0.43031725	0.42833844
1.0	0.42853576	0.22912863	0.56046486	0.7564534	0.7887047	0.41337594	0.5109142	0.6041352	0.38235417	0.42593428
1.0	0.43067428	0.42500144	0.42781994	0.43411073	0.23814613	0.43531752	0.44176832	0.43225282	0.42925063	0.42763698
1.0	0.42966825	0.81973684	0.6209038	0.39845622	0.45792904	0.43594587	0.4401782	0.6038366	0.61646765	0.55180043
1.0	0.80646384	0.80252826	0.8130227	0.43444246	0.4417358	0.6126569	0.44086128	0.4309124	0.4306609	0.5642881
1.0	0.4302711	0.59800243	0.43065456	0.43414882	0.4393744	0.5866756	0.2950996	0.45490938	0.42994946	0.2509983
1.0	0.62404984	0.42721573	0.5648388	0.2800562	0.60783035	0.4340029	0.440653	0.43298778	0.74391496	0.51071674
1.0	0.4299699	0.42381468	0.5663147	0.4352126	0.64305866	0.3710739	0.4405504	0.56561923	0.5850213	0.42655638
1.0	0.4314249	0.59107643	0.51693034	0.48597866	0.43887436	0.413752	0.4409815	0.6416322	0.42979226	0.4262801
1.0	0.79985934	0.4237018	0.42927065	0.43470037	0.43886873	0.4352884	0.5852377	0.43019086	0.44723606	0.42670965
1.0	0.80498886	0.6018676	0.4826311	0.43526378	0.43951133	0.43601337	0.44143236	0.4313663	0.677964	0.4275686
1.0	0.82687205	0.4240601	0.4280275	0.43333894	0.72389126	0.4373005	0.71662235	0.3232854	0.4295996	0.42655584
1.0	0.42859504	0.3950153	0.5861282	0.4349029	0.4398767	0.4367784	0.7120022	0.4316834	0.42924675	0.79465055
1.0	0.42938372	0.38916555	0.5897156	0.46364355	0.44002908	0.4352984	0.55782676	0.7068106	0.42938587	0.70064217
1.0	0.4294447	0.42466122	0.43881524	0.43444458	0.4386596	0.5969793	0.5932114	0.43145666	0.42995432	0.61294335
1.0	0.4286426	0.4245608	0.4282005	0.6472937	0.43984115	0.78890157	0.44130018	0.43058005	0.54230106	0.581888
1.0	0.42986706	0.61823684	0.56071866	0.61987746	0.44035196	0.43455222	0.44067824	0.6146604	0.5651278	0.42692336
1.0	0.5865332	0.3474343	0.6743215	0.5669539	0.43978083	0.37528825	0.44061142	0.59824425	0.57232493	0.42628247
1.0	0.8012506	0.5502629	0.43126315	0.43540877	0.46626806	0.59111696	0.45569605	0.38765225	0.8126164	0.46599138
1.0	0.42989403	0.55119723	0.42857316	0.43404692	0.44138947	0.28098506	0.442128	0.4297101	0.53234076	0.51005435
1.0	0.60609025	0.5847389	0.49375957	0.80994105	0.44145837	0.4349676	0.5379903	0.4299953	0.42890036	0.620322
1.0	0.42860556	0.6314269	0.27868372	0.43567064	0.43999067	0.39643106	0.44160423	0.42989534	0.36069784	0.57456386
1.0	0.42798305	0.59066826	0.41623646	0.43386912	0.44093224	0.5883288	0.63093084	0.6481346	0.42999482	0.80423117
1.0	0.7371721	0.4240537	0.42980954	0.43518466	0.7287243	0.43535462	0.44246092	0.70344543	0.49078736	0.8277514
1.0	0.76764476	0.12951188	0.43932933	0.43527272	0.43833217	0.33925253	0.583903	0.4767116	0.42970377	0.42540684
1.0	0.43144533	0.42421168	0.42975095	0.6584258	0.4395403	0.34135076	0.6337884	0.42971283	0.42991322	0.61925364
1.0	0.43022695	0.59309965	0.641966	0.43465564	0.45280612	0.43505397	0.58798593	0.8228011	0.43195388	0.4266104
1.0	0.8154824	0.63827246	0.4295389	0.43555373	0.8495327	0.59331936	0.6633539	0.45822892	0.38209534	0.42800602
1.0	0.80420285	0.42526132	0.5611858	0.68414205	0.43934882	0.43508127	0.6249997	0.43072036	0.4319214	0.42507643
1.0	0.43069834	0.42472506	0.43045428	0.4360098	0.68623286	0.5669327	0.4419604	0.4319592	0.42936355	0.56076634
1.0	0.5956285	0.38090214	0.42870027	0.612925	0.43951732	0.6369101	0.2736384	0.69727653	0.43071446	0.42696643
1.0	0.4297924	0.42456913	0.636478	0.43417364	0.68703127	0.43748635	0.29038116	0.64475703	0.42798933	0.42711806
1.0	0.80466163	0.4252242	0.42814752	0.43394122	0.644578	0.5924008	0.44024122	0.7963166	0.42967364	0.46083596
1.0	0.43039912	0.7201775	0.42388913	0.59997416	0.43839198	0.43604252	0.44129875	0.4304027	0.4302166	0.42726228
1.0	0.43020427	0.42368683	0.42910272	0.43413967	0.43939433	0.43557328	0.66617316	0.43049523	0.5308723	0.49352267
1.0	0.78678	0.42486864	0.5393546	0.4344557	0.6912986	0.4342979	0.48523393	0.5660664	0.43160698	0.6251372
1.0	0.32135546	0.5633323	0.43062666	0.43461385	0.43963644	0.4359982	0.33089614	0.41736332	0.43045232	0.5529287
1.0	0.4305891	0.82011944	0.43022978	0.43672943	0.439023	0.59820217	0.4419157	0.64325374	0.42875654	0.42677477
1.0	0.58415467	0.56908906	0.42902318	0.43438664	0.4400644	0.5827779	0.55557597	0.4313065	0.8285515	0.42645964
1.0	0.42903942	0.64070255	0.43017977	0.43434197	0.50481397	0.7699173	0.5945882	0.43278822	0.40257958	0.5536289
1.0	0.6008294	0.4240929	0.57218146	0.19773002	0.43858132	0.7961156	0.44243014	0.57039636	0.42991576	0.42842633
1.0	0.42995554	0.42591825	0.4289516	0.7859503	0.57214296	0.3923443	0.44344983	0.37513328	0.4303079	0.42654648
1.0	0.42984688	0.71020097	0.51762855	0.6486812	0.5954262	0.4359513	0.44146782	0.355966	0.33168152	0.73490584
1.0	0.31117094	0.42385677	0.42229372	0.32043284	0.43685615	0.43528613	0.7552699	0.36127096	0.6988277	0.494178
1.0	0.4305755	0.5966114	0.58218926	0.6048917	0.55498475	0.4358003	0.6019855	0.43108964	0.40237778	0.42900944
1.0	0.55065817	0.4246635	0.42967066	0.7620607	0.4394965	0.43438384	0.44172227	0.76164454	0.6261531	0.18504144
1.0	0.42931873	0.66549265	0.6882035	0.62066615	0.6496039	0.43663722	0.4412991	0.61022586	0.70086694	0.28720516
1.0	0.43053496	0.5490247	0.42839605	0.43527368	0.43916884	0.4339602	0.44276464	0.51810277	0.42917168	0.6889942
1.0	0.60539836	0.42506152	0.5654884	0.43231204	0.54820794	0.43450648	0.7674288	0.43008682	0.451683	0.65647256
1.0	0.6399625	0.24742657	0.4297142	0.43564737	0.43987116	0.56213593	0.44091666	0.4318558	0.42891553	0.51003754
1.0	0.59547853	0.46884435	0.31315506	0.43538785	0.37757677	0.43602055	0.57327914	0.3712011	0.41759464	0.31847605
1.0	0.6455866	0.59086347	0.51921535	0.80097586	0.526738	0.4360337	0.44072908	0.4309165	0.62637866	0.41957843
1.0	0.42896333	0.67045236	0.34011945	0.43405133	0.440899	0.56804913	0.44197246	0.36030647	0.6596568	0.47603393
1.0	0.42978293	0.64728093	0.6064208	0.43438867	0.7361132	0.5756618	0.37094325	0.43109515	0.4297291	0.427593
1.0	0.42906076	0.3534474	0.27311742	0.4330267	0.4756369	0.6443735	0.4406949	0.42953476	0.42994153	0.76723295
1.0	0.43121463	0.42402965	0.5722249	0.43600118	0.55459076	0.43421084	0.44141945	0.798583	0.4281888	0.42747113
1.0	0.60085565	0.41624728	0.43026164	0.43273407	0.43927848	0.43546134	0.44011676	0.43109408	0.42944655	0.42603487
1.0	0.4298433	0.819479	0.6629965	0.43214956	0.6242083	0.43463823	0.44095168	0.430302	0.42994195	0.4280787
1.0	0.4294052	0.47833812	0.4295683	0.81876045	0.44032553	0.82065594	0.6313478	0.4317623	0.33438072	0.42728415
1.0	0.43005094	0.62197196	0.42983806	0.43439698	0.31692305	0.80050546	0.5685353	0.4311711	0.4304606	0.6260419
1.0	0.5741334	0.65907586	0.43008587	0.6084021	0.6444552	0.5482666	0.65829045	0.7561026	0.42914566	0.4272959
1.0	0.51922816	0.5928676	0.43074593	0.6087652	0.44045877	0.5954807	0.656632	0.43115407	0.42928475	0.4269958
1.0	0.60347754	0.42545018	0.7592681	0.6225499	0.43929845	0.80629694	0.63443977	0.5722359	0.4298863	0.42664015
1.0	0.42834687	0.5550923	0.42804384	0.2874294	0.28137252	0.26492065	0.71045524	0.7044586	0.43047246	0.7552464
1.0	0.48973316	0.58986133	0.43049988	0.511665	0.6239068	0.43525493	0.44075742	0.7929684	0.42974955	0.5607445
1.0	0.62660563	0.4259288	0.43057692	0.4346904	0.44001934	0.5755627	0.2906327	0.4313682	0.42846605	0.820898
1.0	0.5792216	0.370599	0.42872548	0.30795446	0.65035784	0.76385486	0.5564041	0.4305024	0.4310707	0.4277953
1.0	0.44434696	0.4248905	0.4316574	0.8325614	0.6003841	0.43645298	0.44068405	0.43010277	0.36057907	0.4272347
1.0	0.43056622	0.4239551	0.42791358	0.6053367	0.43929505	0.43489543	0.29043427	0.82743484	0.6522889	0.6587534
1.0	0.8143742	0.6017566	0.68375003	0.77374905	0.49398893	0.34423622	0.622699	0.69779086	0.4280656	0.21508482
1.0	0.41004345	0.4822101	0.42859352	0.8280456	0.30255473	0.33718392	0.44305536	0.4315212	0.43022493	0.3152876
1.0	0.4293457	0.42611185	0.51969886	0.5671673	0.5951597	0.63600546	0.43990582	0.6721307	0.42934713	0.42802286
1.0	0.42766118	0.5007624	0.4289837	0.63895285	0.43977165	0.5574027	0.6213257	0.79800993	0.43062273	0.43029827
1.0	0.46344712	0.42597282	0.4304419	0.43436447	0.4400875	0.4352638	0.73303646	0.43055445	0.6281424	0.4270893
1.0	0.43070358	0.5917027	0.6300808	0.4322818	0.6023706	0.77684534	0.44162273	0.50961274	0.43000835	0.4263297
1.0	0.43059438	0.46902728	0.42810482	0.7985237	0.8203153	0.4357919	0.7808487	0.43025202	0.43279982	0.55311453
1.0	0.42916727	0.54133373	0.57948214	0.43541583	0.44026285	0.43544105	0.44143707	0.43093002	0.4302559	0.4286363
1.0	0.42976046	0.77080095	0.4267799	0.43494362	0.45986605	0.43628895	0.3782384	0.6042089	0.56824577	0.55417645
1.0	0.29156762	0.31300256	0.42896646	0.6388002	0.44212642	0.5762092	0.44329172	0.4299213	0.41328835	0.5287873
1.0	0.56928784	0.4252189	0.6058273	0.48876208	0.30233204	0.78155565	0.441321	0.4330222	0.42958003	0.4274369
1.0	0.4300263	0.39802313	0.36721385	0.56797147	0.6029499	0.38225454	0.5699329	0.4309216	0.5072238	0.39811498
1.0	0.42970535	0.4251751	0.4295822	0.7181981	0.5918783	0.43392596	0.44107983	0.43008798	0.6191064	0.6956237
1.0	0.26959693	0.42527685	0.42945957	0.43409878	0.4397657	0.7922102	0.7024643	0.43137172	0.5803502	0.53177595
1.0	0.42977536	0.42394704	0.4293318	0.4347624	0.44062382	0.5916252	0.4479512	0.615926	0.6272069	0.42763257
1.0	0.55784297	0.6545999	0.49569505	0.80649805	0.43853664	0.32259604	0.44164106	0.6796765	0.58286875	0.25440678
1.0	0.42985916	0.425292	0.42857587	0.43691176	0.69397986	0.4366714	0.56060976	0.8073009	0.4297447	0.42820758
1.0	0.58458924	0.83200365	0.4281226	0.43514293	0.43961054	0.43679374	0.36299175	0.5679828	0.60125124	0.42678928
1.0	0.59864855	0.42454523	0.31638035	0.62072563	0.7922686	0.60022354	0.4402161	0.57327944	0.53305125	0.42707545
1.0	0.8178364	0.8095012	0.42829496	0.4343197	0.43978584	0.43461397	0.5111663	0.43246034	0.6067118	0.4283583
1.0	0.42765492	0.2467859	0.42950606	0.60811216	0.43850553	0.43457657	0.73966354	0.50005484	0.51653457	0.69599515
1.0	0.4736551	0.4248918	0.5249812	0.6085019	0.43960953	0.435261	0.44207814	0.60419697	0.430806	0.3712157
1.0	0.4287148	0.42509866	0.46224186	0.43423972	0.43972844	0.43620938	0.55779916	0.43027177	0.5462396	0.42690977
1.0	0.4351505	0.4247313	0.42879692	0.43617317	0.6673378	0.43664476	0.44198844	0.4311537	0.3527718	0.5939502
1.0	0.42815518	0.4253406	0.42863658	0.4350066	0.43964252	0.57557976	0.8157941	0.431206	0.5919927	0.42606863
1.0	0.42975518	0.75587773	0.4301861	0.6477013	0.7926172	0.4352554	0.40722552	0.6873324	0.43021512	0.76951206
1.0	0.42985368	0.42492285	0.3994586	0.43509406	0.4394184	0.61920154	0.2908412	0.52220166	0.4288279	0.4254355
1.0	0.7514629	0.42293867	0.38061967	0.43518353	0.71879524	0.69282675	0.48687264	0.43206367	0.60226274	0.42774796
1.0	0.43011492	0.42455125	0.4306384	0.43443334	0.43980476	0.43468142	0.66770315	0.4974734	0.43088958	0.42466962
1.0	0.5992538	0.29897687	0.4948647	0.43585983	0.4584072	0.43661505	0.5781897	0.43104312	0.4299204	0.42615092
1.0	0.42967048	0.42472035	0.78320867	0.4354744	0.43895453	0.4371685	0.44046184	0.42923164	0.4312521	0.42576143
1.0	0.43524346	0.42406225	0.43074423	0.52442646	0.4407413	0.43439832	0.44151044	0.28430843	0.4285059	0.42753127
1.0	0.54151076	0.6015614	0.428864	0.4343069	0.5823808	0.40180776	0.65417135	0.4304573	0.4314736	0.42702052
1.0	0.4287812	0.6272092	0.5216139	0.43514243	0.43985438	0.79393655	0.44355613	0.43081653	0.4297504	0.42863858
1.0	0.60630333	0.42454618	0.7748588	0.74865055	0.3663495	0.5743106	0.44994852	0.5732974	0.5397767	0.42702225
1.0	0.42894894	0.370601	0.78248197	0.5962962	0.8310017	0.43569678	0.44136652	0.43080035	0.5958033	0.31704363
1.0	0.4347762	0.42483893	0.74127966	0.64357966	0.6121721	0.43474117	0.77190965	0.4304797	0.41689402	0.42642587
1.0	0.42924693	0.4249182	0.42788196	0.43550643	0.6244635	0.43543878	0.4406022	0.61646277	0.42968175	0.33618847
1.0	0.43244687	0.42305773	0.42989895	0.84060395	0.44135508	0.4362125	0.5886964	0.4318126	0.42915753	0.8087611
1.0	0.4273687	0.6733444	0.42862886	0.523017	0.39533585	0.78982824	0.44186494	0.48780233	0.77716285	0.42724344
1.0	0.4176081	0.47583142	0.65776044	0.4338269	0.437808	0.4349348	0.4420901	0.5473289	0.42911702	0.42673555
1.0	0.7938455	0.6114711	0.56859195	0.4348135	0.69601834	0.43524376	0.80222756	0.4303985	0.6182047	0.7718188
1.0	0.5947773	0.42439145	0.38743562	0.4360586	0.7441162	0.4363062	0.44207737	0.4322182	0.43082193	0.4280652
1.0	0.5067472	0.48317906	0.4287164	0.4360939	0.43826246	0.43473557	0.50224185	0.43078002	0.42912558	0.42747566
1.0	0.4294535	0.4246736	0.42764312	0.43543163	0.44048315	0.43541104	0.6627552	0.4303787	0.42896628	0.4256779
1.0	0.80120504	0.4266271	0.7879009	0.32245022	0.43955603	0.4350281	0.441491	0.47419262	0.5998175	0.4276214
1.0	0.5850462	0.5965341	0.6359259	0.6190184	0.44055983	0.58297944	0.43990952	0.6063337	0.43014947	0.42558768
1.0	0.6447627	0.79481316	0.46888962	0.4345733	0.43797246	0.4345812	0.44233057	0.76227814	0.5827063	0.4270168
1.0	0.5685908	0.6467133	0.57540566	0.4344575	0.8034651	0.33695588	0.441696	0.55284214	0.43215325	0.24757919
1.0	0.5079363	0.42410207	0.66192704	0.4358281	0.454341	0.524011	0.7654888	0.43091312	0.42909196	0.429481
1.0	0.43181574	0.42453697	0.65442866	0.43486413	0.62921983	0.43587264	0.7621899	0.7713855	0.49595532	0.42742944
1.0	0.43044117	0.4257484	0.6151642	0.8321917	0.4393595	0.4360958	0.5573499	0.43284255	0.4297192	0.79522884
1.0	0.43027726	0.46797088	0.48455766	0.6034676	0.43926913	0.6250765	0.71029514	0.43259308	0.42979807	0.4281238
1.0	0.81743455	0.29802924	0.36019114	0.58380264	0.43784967	0.66948956	0.4410453	0.23215821	0.8000931	0.4271773
1.0	0.43002835	0.4240987	0.47841167	0.43453807	0.43933076	0.5217528	0.13294376	0.5356874	0.4306006	0.4265644
1.0	0.42907128	0.42289236	0.6617306	0.64241064	0.30075362	0.43453076	0.44106674	0.43178123	0.42921808	0.507526
1.0	0.42961058	0.4250879	0.42871627	0.20191321	0.66803396	0.3272738	0.81661063	0.43063086	0.42875198	0.4271796
1.0	0.42931122	0.42608863	0.5727982	0.48982707	0.66907954	0.27354407	0.7114499	0.4872067	0.4304194	0.42660418
1.0	0.5437805	0.63931596	0.43184957	0.5895472	0.45502865	0.6354726	0.10589796	0.5408553	0.610234	0.4659999
1.0	0.522044	0.42450705	0.80114836	0.23746304	0.44129568	0.27100322	0.44301018	0.45261016	0.6101234	0.4269097
1.0	0.5527841	0.42328435	0.42697227	0.81928426	0.60950214	0.57212555	0.21343555	0.49345773	0.48283425	0.42779332
1.0	0.61930436	0.42538568	0.5900724	0.38461456	0.5330469	0.58281976	0.4436727	0.77797997	0.4293049	0.42471245
1.0	0.43044806	0.38407055	0.42994532	0.579244	0.35175452	0.4359031	0.57886344	0.43163788	0.43022162	0.5556793
1.0	0.6199519	0.6352213	0.34174845	0.43389946	0.053075258	0.4348245	0.43980932	0.5705337	0.4307845	0.6560321
1.0	0.6162475	0.42301401	0.598832	0.43378612	0.72776765	0.434937	0.43989554	0.42669237	0.66041446	0.42749336
1.0	0.61602455	0.3093862	0.4289614	0.5256486	0.43842784	0.4358877	0.44002655	0.43174347	0.5218202	0.5908833
1.0	0.4298712	0.6470904	0.42988476	0.5295755	0.44063452	0.15254156	0.6403356	0.43075582	0.43032458	0.42775092
1.0	0.34073815	0.6567166	0.42833087	0.8241534	0.45118392	0.43423718	0.5706346	0.5782889	0.43038017	0.71160066
1.0	0.57228005	0.42511973	0.4297878	0.28768185	0.43756324	0.43482673	0.7949925	0.44856277	0.6106086	0.25090152
1.0	0.28210902	0.42582086	0.43107945	0.4358721	0.43990964	0.82148767	0.43931118	0.62791723	0.5886191	0.6225862
1.0	0.42898116	0.42463094	0.42959425	0.8242652	0.7605329	0.43399686	0.6873191	0.64306116	0.42948797	0.42779812
1.0	0.43063995	0.42453012	0.34294778	0.3618047	0.6236009	0.4366309	0.44191766	0.67185503	0.42998824	0.42673317
1.0	0.42867056	0.8373727	0.6337423	0.7889412	0.23776393	0.53941536	0.44232532	0.4315639	0.6217437	0.42663458
1.0	0.3968553	0.37122622	0.42973432	0.33733195	0.4400079	0.43535554	0.4403345	0.4248713	0.3602004	0.42685816
1.0	0.3287371	0.4231335	0.7589795	0.43462312	0.4390653	0.6373135	0.4415706	0.6029913	0.4306608	0.42641014
1.0	0.6049188	0.6717899	0.42773154	0.43434548	0.6787603	0.5615781	0.4410366	0.43063453	0.77035356	0.6419328
1.0	0.42891404	0.42322204	0.42915976	0.29254487	0.43734547	0.58659303	0.44175994	0.43078265	0.6100825	0.4257308
1.0	0.5045713	0.42424405	0.42955676	0.43420044	0.53018916	0.43348217	0.44334158	0.2979025	0.42954358	0.4263216
1.0	0.5863013	0.42605773	0.6012365	0.5957142	0.5141989	0.5028498	0.58494556	0.43131325	0.37098554	0.36337265
1.0	0.42771232	0.8322765	0.42808414	0.43365055	0.4398799	0.38512045	0.4422534	0.48529705	0.42942813	0.61586416
1.0	0.42909688	0.71001005	0.45117512	0.43416992	0.4264143	0.80012876	0.4409574	0.43232393	0.4697899	0.4941802
1.0	0.73705894	0.48066038	0.60499233	0.43401405	0.5829966	0.43576658	0.48652193	0.43133464	0.35912457	0.42583945
1.0	0.4288084	0.42530093	0.4316434	0.68939734	0.47710136	0.4352276	0.7589985	0.5017982	0.46522966	0.4292545
1.0	0.80213416	0.42744723	0.30599818	0.4200751	0.44005388	0.43483627	0.44276935	0.43172765	0.42943054	0.56212085
1.0	0.43100238	0.4253439	0.4308796	0.43460238	0.43895447	0.42085853	0.6013314	0.43214363	0.42850068	0.4255118
1.0	0.39398623	0.42594057	0.43000016	0.4346243	0.6681756	0.6144405	0.5143447	0.5627083	0.4301366	0.59124094
1.0	0.43121025	0.4246175	0.42884842	0.4323365	0.43903166	0.43515274	0.79550326	0.43048128	0.4384287	0.23516326
1.0	0.4305978	0.6416761	0.42970556	0.6359539	0.5709786	0.8147738	0.4404388	0.46647355	0.38430578	0.42774692
1.0	0.72007245	0.42556664	0.42911476	0.43445534	0.788828	0.34853056	0.44156513	0.60702634	0.5801353	0.42793432
1.0	0.6369206	0.42413062	0.43043366	0.23852642	0.43974742	0.63630515	0.7954601	0.4873797	0.76736885	0.28241166
1.0	0.5761498	0.4241535	0.42846265	0.4322908	0.7139501	0.6232073	0.4435694	0.43122792	0.75168705	0.6018531
1.0	0.61102694	0.42490318	0.42304823	0.6040276	0.43839887	0.31404358	0.78200513	0.5404607	0.4287351	0.427272
1.0	0.42986247	0.42662302	0.427873	0.30583057	0.42347464	0.5536227	0.6127956	0.43208683	0.42953345	0.4261272
1.0	0.42977747	0.42503035	0.429329	0.43553618	0.43951225	0.43585607	0.6538533	0.4322964	0.42932466	0.42910904
1.0	0.4305725	0.36053354	0.4307529	0.61237216	0.44003007	0.43364638	0.4768038	0.603088	0.42985868	0.69956064
1.0	0.25135255	0.4243726	0.60508716	0.63797516	0.43889567	0.63902485	0.44106397	0.59332514	0.50602627	0.42763862
1.0	0.8145064	0.42242938	0.42883325	0.43571964	0.4389745	0.5910066	0.7002567	0.61614865	0.42888153	0.42542818
1.0	0.78888816	0.42522106	0.6534909	0.43409038	0.6184753	0.4343116	0.44213933	0.60489213	0.60968417	0.82172793
1.0	0.4290224	0.4250765	0.42896464	0.43491706	0.6573026	0.43674377	0.44167644	0.5934658	0.4302242	0.4267289
1.0	0.8159477	0.4244567	0.80310494	0.48223516	0.43963784	0.43400502	0.7531678	0.42736077	0.4290705	0.4277519
1.0	0.42881712	0.4249791	0.57499236	0.5901528	0.43817976	0.6125218	0.44215196	0.51149094	0.36709103	0.749069
1.0	0.42793638	0.42449608	0.6055566	0.7896793	0.51714563	0.61534137	0.43989727	0.3235511	0.43024513	0.426277
1.0	0.42979088	0.6989933	0.42898396	0.23610854	0.27147168	0.43346423	0.7858878	0.37137663	0.39633965	0.52862406
1.0	0.43075308	0.42567876	0.42855266	0.43428952	0.624715	0.37587452	0.44380972	0.70545715	0.56535107	0.42855424
1.0	0.69133085	0.44231826	0.42988008	0.5200612	0.46965754	0.4354171	0.44052705	0.65790695	0.60166174	0.42901096
1.0	0.775424	0.422005	0.42926344	0.57875377	0.6229828	0.81413084	0.44037282	0.43131605	0.5896697	0.36320233
1.0	0.43075252	0.4240272	0.6138657	0.6457019	0.5145749	0.5849249	0.65805584	0.46304753	0.4282292	0.55899745
1.0	0.63430303	0.6426744	0.42879003	0.34825358	0.63361114	0.43619734	0.4404622	0.5664853	0.43053344	0.56093186
1.0	0.39845952	0.42543328	0.42912933	0.6943268	0.60691917	0.43590763	0.63222986	0.6908632	0.60649717	0.4350454
1.0	0.59433746	0.7200929	0.5954608	0.4344053	0.5851795	0.4368913	0.5861456	0.43069655	0.39521614	0.42728907
1.0	0.5533619	0.4336834	0.5475943	0.6182943	0.43955958	0.50187796	0.5355886	0.43225846	0.42954084	0.42651534
1.0	0.42859912	0.42523935	0.53661585	0.62904274	0.6813216	0.5310439	0.78754586	0.42856964	0.59961855	0.42760962
1.0	0.80373293	0.4248387	0.46872163	0.43334636	0.48567253	0.78909475	0.6118181	0.43031824	0.42967945	0.49821848
1.0	0.35612375	0.42663285	0.7315502	0.20494899	0.438909	0.43504792	0.45646426	0.6761436	0.431281	0.24198468
1.0	0.6556123	0.58719426	0.42980102	0.3864421	0.56518364	0.43555704	0.442157	0.3706839	0.47400278	0.42675185
1.0	0.42994145	0.42430842	0.3645161	0.43443474	0.47801626	0.3837611	0.7113301	0.4318416	0.4302288	0.4260336
1.0	0.4280969	0.42564818	0.4625828	0.43347758	0.5712275	0.43472585	0.6306852	0.538121	0.62331766	0.6129723
1.0	0.42897624	0.4263836	0.6299863	0.23863608	0.81988937	0.6118505	0.720526	0.51281625	0.60141385	0.60239375
1.0	0.43094712	0.6113645	0.42943037	0.43507004	0.44072	0.6039998	0.44099686	0.43090868	0.42933407	0.42703238
1.0	0.43048826	0.42447874	0.43109262	0.810163	0.43886158	0.4350824	0.44109142	0.51323575	0.68133676	0.42672223
1.0	0.58551455	0.7593427	0.42757982	0.4356191	0.43737024	0.43457022	0.55502325	0.5970621	0.5476395	0.42685425
1.0	0.59578454	0.4244899	0.53092206	0.45342728	0.781387	0.63694954	0.48595208	0.43089634	0.65258455	0.4275031
1.0	0.4297077	0.8111472	0.6418696	0.4340525	0.43877962	0.43668732	0.7844931	0.41144636	0.4311627	0.38851315
1.0	0.43119106	0.79153776	0.5834187	0.6024412	0.8289915	0.43280253	0.6346029	0.579089	0.4305626	0.42766413
1.0	0.4296175	0.81834954	0.42894772	0.60340726	0.44021064	0.4353013	0.44203117	0.58013666	0.62471414	0.42746198
1.0	0.42833728	0.42602175	0.43008035	0.5236507	0.67729396	0.66208726	0.49577662	0.84005773	0.6395275	0.47682014
1.0	0.3138264	0.6488531	0.763913	0.43460408	0.42700747	0.43644536	0.75051856	0.42968246	0.42969704	0.6424911
1.0	0.8060028	0.4245533	0.430661	0.43380478	0.12507942	0.43400562	0.5892778	0.47525242	0.42944717	0.7181772
1.0	0.4298385	0.42556036	0.554401	0.43502992	0.6015904	0.43277913	0.5338079	0.31646878	0.4293015	0.6941022
1.0	0.6557401	0.55708665	0.41197315	0.43751094	0.60395443	0.6232129	0.44029585	0.43049154	0.3930494	0.42648628
1.0	0.8091452	0.8187424	0.4288279	0.4330107	0.82150364	0.59795123	0.74674356	0.43070373	0.61546075	0.4981089
1.0	0.8084218	0.6076981	0.61700296	0.53802615	0.4378654	0.4362246	0.4415834	0.6217651	0.35274073	0.5356555
1.0	0.6269483	0.42529538	0.52489966	0.43536827	0.5518949	0.59331095	0.61702925	0.51697403	0.269584	0.6350586
1.0	0.80449116	0.4244704	0.65870845	0.62631816	0.2705365	0.4358934	0.6345944	0.48918507	0.42943108	0.5260374
1.0	0.42831498	0.42554766	0.4297281	0.43297464	0.27185676	0.4354742	0.6500068	0.54631054	0.4301785	0.5936259
1.0	0.43005598	0.42577565	0.4280774	0.8275022	0.44004816	0.3730204	0.44258997	0.4333565	0.44774947	0.4281451
1.0	0.42711768	0.6100593	0.5679792	0.5092241	0.6431129	0.43530014	0.58628124	0.70150393	0.6228333	0.23949398
1.0	0.42707157	0.42250505	0.4286189	0.43485636	0.80765975	0.58236116	0.4411019	0.43198594	0.6293281	0.42693523
1.0	0.645513	0.42552307	0.7482258	0.4350694	0.8150621	0.50615233	0.6298897	0.3593108	0.43020386	0.4267761
1.0	0.4298205	0.42405248	0.505432	0.2755852	0.43912095	0.3347386	0.44035757	0.43112856	0.42935196	0.4257692
1.0	0.42914927	0.42533162	0.4288694	0.5403748	0.60752666	0.7894352	0.740559	0.43111873	0.4288458	0.42811114
1.0	0.4285286	0.4250636	0.42999178	0.4342023	0.43880522	0.43495852	0.44180194	0.43099564	0.3835317	0.5830466
1.0	0.43009734	0.6217572	0.317156	0.43530184	0.46228036	0.5296562	0.4416507	0.36651975	0.42835465	0.42694214
1.0	0.5200248	0.57076365	0.4288244	0.43300247	0.80752164	0.4344381	0.7825747	0.4296695	0.4282754	0.42571574
1.0	0.8122914	0.4257937	0.5237354	0.43458435	0.4392491	0.5893083	0.6000269	0.43209934	0.7255266	0.64077264
1.0	0.429932	0.33877248	0.42946115	0.43510786	0.57043236	0.51169676	0.24915002	0.6274105	0.6145062	0.42601725
1.0	0.4297661	0.42505404	0.38740137	0.52227867	0.42278188	0.5982995	0.6353549	0.44480965	0.62500197	0.5992246
1.0	0.58566666	0.5916214	0.6363724	0.43599516	0.6158997	0.3057454	0.44154936	0.76905274	0.4295456	0.5871485
1.0	0.4301456	0.42352903	0.74125826	0.4319029	0.4405713	0.636306	0.75552636	0.43133995	0.59713537	0.6706688
1.0	0.81095207	0.5834338	0.4306267	0.43536666	0.75232095	0.5731527	0.44192496	0.43044055	0.6043393	0.4270999
1.0	0.6080045	0.57267016	0.42893338	0.4348638	0.69424117	0.43550515	0.4381122	0.4312038	0.4202105	0.7482239
1.0	0.43065557	0.570335	0.42782143	0.59395677	0.8150905	0.59769356	0.75969297	0.46505815	0.43186402	0.530058
1.0	0.31568542	0.4226527	0.43126726	0.43475157	0.5736252	0.7817653	0.8229349	0.58647656	0.5639999	0.42749587
1.0	0.4298609	0.42407435	0.42753485	0.16529174	0.44001767	0.5948851	0.44101736	0.2684822	0.42901942	0.8001771
1.0	0.4299121	0.42500693	0.3189189	0.43415827	0.4401512	0.43627313	0.4416483	0.43177947	0.38844952	0.6334646
1.0	0.50569576	0.7382036	0.4292891	0.43536597	0.3902884	0.4359223	0.51120424	0.61597013	0.78716516	0.52046114
1.0	0.6349057	0.6277496	0.37459543	0.6744246	0.4392806	0.43449005	0.4426381	0.39649168	0.6264822	0.42698756
1.0	0.43278486	0.61783147	0.6389638	0.43413857	0.78578687	0.43453032	0.32370794	0.38457575	0.493496	0.24984239
1.0	0.6135182	0.5698431	0.42998517	0.43378276	0.78006804	0.56722623	0.44113705	0.82253295	0.3925392	0.34519985
1.0	0.4292639	0.42458728	0.45737267	0.434572	0.43918002	0.3546271	0.64226335	0.6871571	0.33564705	0.5906683
1.0	0.42942342	0.4241982	0.36089635	0.43432406	0.4392115	0.45635787	0.44108433	0.43025553	0.4287503	0.7074145
1.0	0.54852396	0.42469865	0.6316452	0.8098534	0.43901816	0.5313801	0.44089803	0.46302104	0.5728998	0.8167864
1.0	0.3231485	0.8222087	0.63685936	0.43555146	0.44049436	0.43503952	0.44174302	0.35136956	0.47429827	0.5760316
0.0	0.41800767	0.42202994	0.35009032	0.41194883	0.5054763	0.3771104	0.34219652	0.47703597	0.48243967	0.3031709
0.0	0.41539845	0.41968668	0.3478873	0.40911633	0.5040846	0.37812495	0.3421056	0.4759993	0.481468	0.30126202
0.0	0.3036589	0.2777998	0.25092933	0.41107932	0.3520045	0.2673734	0.19078192	0.2589206	0.4752635	0.26471528
0.0	0.3032854	0.27821633	0.24960168	0.4115885	0.35129592	0.2677536	0.19004314	0.25623018	0.47519362	0.2657379
0.0	0.19178611	0.3392104	0.2601577	0.18692197	0.4010069	0.2895962	0.23884343	0.41685376	0.35601383	0.30354354
0.0	0.19188695	0.33994672	0.26044497	0.18804364	0.40161693	0.29192394	0.23942436	0.41887856	0.35488522	0.30372703
0.0	0.22798333	0.3599836	0.3247232	0.30510974	0.1232762	0.21690029	0.23946477	0.26231453	0.41561797	0.23429978
0.0	0.12867036	0.14165966	0.12779015	0.34271142	0.053191256	0.11953093	0.079028726	0.13135163	0.45385465	0.060189944
0.0	0.12861301	0.1404966	0.12793614	0.3418806	0.05267534	0.11812644	0.07834597	0.13091688	0.45145956	0.060001712
0.0	0.12873687	0.1403678	0.12733166	0.34268224	0.05263267	0.11895919	0.078733474	0.13091668	0.45327705	0.05999799
0.0	0.2774543	0.1968009	0.1117667	0.23535906	0.10050208	0.26477155	0.15387604	0.042140484	0.38775903	0.21179174
0.0	0.4036032	0.44867873	0.18568051	0.44619107	0.42429763	0.2681315	0.1829653	0.5610429	0.4171659	0.35530728
0.0	0.34068972	0.24392548	0.31822196	0.2879564	0.46294817	0.33789003	0.25506487	0.2930735	0.36980578	0.29958954
0.0	0.15819083	0.29600027	0.19987544	0.33796453	0.2167767	0.17743957	0.34818938	0.55854464	0.32073727	0.22447333
0.0	0.23739025	0.25590232	0.2623765	0.27115217	0.2274859	0.2499131	0.18487729	0.22572227	0.345441	0.18136992
0.0	0.19007622	0.22809334	0.22327006	0.16321218	0.10095717	0.19009359	0.13936152	0.1500983	0.22752257	0.10499615
0.0	0.27202022	0.47901815	0.35688555	0.13822187	0.12106912	0.15148178	0.41328427	0.2751461	0.395736	0.22249569
0.0	0.5837544	0.5819128	0.56943697	0.59960943	0.62966704	0.48703992	0.55581087	0.5221404	0.51653177	0.41786125
0.0	0.57123905	0.76237243	0.5725677	0.76956165	0.74337965	0.7366071	0.7335771	0.6211889	0.6633574	0.40216082
0.0	0.570512	0.76165515	0.5724819	0.7704316	0.7428626	0.7364936	0.7346493	0.6211091	0.66249263	0.40190795
0.0	0.60893303	0.56580734	0.49289218	0.56223434	0.50785905	0.4855111	0.46159446	0.5462414	0.5154747	0.5034938
0.0	0.7755358	0.78180534	0.53723854	0.7916017	0.5742495	0.5367261	0.7405376	0.71594113	0.48655054	0.657865
0.0	0.77563286	0.7814113	0.53666544	0.79271823	0.572889	0.5359466	0.74120826	0.71651113	0.48665813	0.65835017
0.0	0.60173297	0.47788566	0.35471997	0.62967074	0.5455096	0.56034666	0.5223676	0.55492556	0.590168	0.4230238
0.0	0.36822626	0.7033098	0.32289857	0.49735373	0.5412727	0.5242043	0.52996653	0.4985433	0.5283138	0.631834
0.0	0.41444033	0.7039953	0.12471326	0.38192806	0.7049366	0.6571773	0.22056265	0.23689671	0.57580745	0.1614426
0.0	0.49147883	0.6508104	0.42116088	0.31671947	0.57232594	0.6236909	0.3750789	0.22455178	0.5269343	0.35974017
0.0	0.95218974	0.9586865	0.7488752	0.95785886	0.9543583	0.9525064	0.9515263	0.9382035	0.95658046	0.9610547
0.0	0.0762112	0.9490491	0.7363295	0.67348343	0.96183604	0.5106239	0.91713303	0.7310023	0.61560065	0.7464056
0.0	0.9592413	0.9447732	0.5471805	0.52212775	0.11788442	0.4788123	0.94824237	0.9336569	0.66160524	0.62453234
0.0	0.7961192	0.829271	0.7025486	0.2111358	0.93994427	0.7645888	0.07497925	0.45851654	0.80947256	0.43376037
0.0	0.7613224	0.87095463	0.8973735	0.94030327	0.7036679	0.060314275	0.7634197	0.4990808	0.8735216	0.93538016
0.0	0.5429316	0.75394464	0.7599911	0.8686793	0.20675164	0.5242536	0.6905083	0.38316262	0.30754608	0.57520294
0.0	0.71231645	0.5774713	0.78593	0.19901127	0.7427876	0.39848325	0.08833649	0.29756737	0.9069531	0.73222566
0.0	0.19388658	0.42276007	0.50966954	0.74392015	0.48839414	0.5219128	0.6911706	0.6070545	0.7572945	0.1279766
0.0	0.19177416	0.4226518	0.506307	0.7435268	0.48850483	0.5206511	0.6912737	0.6057134	0.7566079	0.12834704
0.0	0.2920892	0.5341238	0.6599025	0.2997977	0.6443544	0.6584671	0.36825582	0.41548118	0.5827703	0.47044456
0.0	0.20726864	0.61490077	0.79690087	0.21512756	0.7730319	0.79234475	0.31632984	0.40367174	0.68811816	0.5026976
0.0	0.2077738	0.61428994	0.7980392	0.21539854	0.7736937	0.79329175	0.3164185	0.4054483	0.68851763	0.5033827
0.0	0.50273633	0.6178916	0.5926281	0.4000437	0.32682884	0.6143233	0.44032997	0.36257088	0.48740762	0.30539587
0.0	0.53202844	0.50545925	0.53554845	0.32537022	0.3633648	0.53192985	0.554229	0.45982823	0.5103253	0.44616032
0.0	0.4395033	0.4125611	0.6211372	0.39901587	0.13152383	0.24359678	0.20920435	0.3951421	0.24781789	0.194263
0.0	0.46331227	0.38171768	0.91947776	0.3136417	0.0024867828	0.034861565	0.016849715	0.3105532	0.039644994	0.014040532
0.0	0.42936963	0.42461714	0.42887044	0.4348062	0.4389934	0.4351603	0.44155115	0.43117377	0.4295523	0.42717516
0.0	0.68884623	0.77798474	0.7592048	0.1149683	0.26778987	0.78166366	0.7671432	0.76709926	0.7865538	0.08429627
0.0	0.9269683	0.93647933	0.4777448	0.43269765	0.49144492	0.9387705	0.93729	0.9226382	0.9309721	0.25123757
0.0	0.6282773	0.6348756	0.44352564	0.4345779	0.45396075	0.6446828	0.646757	0.6248842	0.63268024	0.3729016
0.0	0.67396003	0.65752596	0.7823304	0.27192456	0.8825932	0.53144777	0.8187668	0.08534077	0.54189456	0.8576602
0.0	0.5182617	0.19694212	0.47263354	0.87328774	0.87510896	0.8743727	0.7581268	0.57369924	0.6309706	0.8431708
0.0	0.4825806	0.5632861	0.42715928	0.41895485	0.36540714	0.4441359	0.64011914	0.39461777	0.5422802	0.5730863
0.0	0.41355473	0.41490573	0.34816638	0.4152341	0.3353245	0.4199578	0.58353275	0.48079857	0.23283756	0.47915655
0.0	0.5459386	0.60151464	0.54516214	0.5227315	0.64112765	0.3531843	0.42992637	0.6901326	0.57125014	0.3901887
0.0	0.7521312	0.63324517	0.7037287	0.4985027	0.76862603	0.5066176	0.43213516	0.645512	0.64622927	0.68221265
0.0	0.70775527	0.5715773	0.6702856	0.6582207	0.20354573	0.3525173	0.53413194	0.59345627	0.5748553	0.66717666
0.0	0.717681	0.6646798	0.59895426	0.23006831	0.7050358	0.44452614	0.5617123	0.45995188	0.7508175	0.7291307
0.0	0.2928718	0.70494425	0.34565106	0.6593932	0.53855765	0.27039543	0.70604473	0.5925049	0.5853423	0.65951943
0.0	0.6556635	0.5048226	0.46425286	0.3533647	0.6835794	0.45900288	0.6382384	0.52420807	0.72355527	0.63064635
0.0	0.442139	0.5266751	0.37270036	0.6869578	0.64465004	0.5485892	0.3110972	0.38008678	0.25499976	0.1922616
0.0	0.5189796	0.3703969	0.5985725	0.48241898	0.24059516	0.62246364	0.6433771	0.5946577	0.36522233	0.3212666
0.0	0.65578836	0.5191215	0.42482352	0.68385905	0.5201982	0.7096709	0.5266821	0.36603522	0.3488348	0.49732444
0.0	0.47639164	0.6076351	0.3495523	0.6244497	0.6600743	0.56533635	0.6472197	0.5014698	0.6716379	0.54872507
0.0	0.6403586	0.40609002	0.6705402	0.7632775	0.729158	0.72575915	0.75368947	0.51795465	0.74641985	0.6030724
0.0	0.681849	0.63109887	0.6537793	0.61031	0.5588962	0.7111338	0.70259225	0.60532707	0.46110123	0.68616676
0.0	0.67347777	0.88535327	0.9241364	0.93294144	0.87769234	0.9514267	0.94749886	0.85152274	0.7892885	0.9267093
0.0	0.0709673	0.80725354	0.8971475	0.58668333	0.94695	0.9468437	0.95156157	0.76272523	0.809518	0.9324008
0.0	0.39008284	0.83409494	0.8963693	0.3986453	0.8926433	0.95826983	0.9586834	0.7812173	0.5545789	0.95428514
0.0	0.5550974	0.9470323	0.90501845	0.5717879	0.76455826	0.43509537	0.9373684	0.91946024	0.92399544	0.9520012
0.0	0.54860836	0.91966003	0.9112465	0.53020424	0.9546247	0.9145821	0.8644132	0.94695	0.9082838	0.95354086
0.0	0.54860836	0.91966003	0.9112465	0.53020424	0.9546247	0.9145821	0.8644132	0.94695	0.9082838	0.95354086
0.0	0.54860836	0.91966003	0.9112465	0.53020424	0.9546247	0.9145821	0.8644132	0.94695	0.9082838	0.95354086
0.0	0.96082187	0.9246954	0.9141335	0.9595239	0.74149984	0.46940377	0.7683165	0.88152754	0.8991281	0.93860096
0.0	0.5811765	0.42268822	0.6519484	0.2688934	0.7436673	0.4016126	0.61295193	0.37483898	0.7451709	0.5010562
0.0	0.27457845	0.7620119	0.8514964	0.87439615	0.6193445	0.36054918	0.5775665	0.15064056	0.6373201	0.67073864
0.0	0.429874	0.4252427	0.42840752	0.43505812	0.44045606	0.43661654	0.4427552	0.43026128	0.43121815	0.42723647
0.0	0.43006903	0.42540082	0.42863262	0.43523347	0.43981725	0.43587795	0.4425869	0.4302913	0.4311836	0.42736372
0.0	0.668485	0.6302227	0.6187204	0.4470917	0.6622513	0.36527193	0.39730006	0.608089	0.6153504	0.6468253
0.0	0.9592541	0.9321818	0.91677934	0.47672632	0.95114714	0.21600233	0.29506168	0.902919	0.9123892	0.94506663
0.0	0.71700794	0.6056282	0.6567897	0.7029064	0.710196	0.62289953	0.67358935	0.7360892	0.6753711	0.34959108
0.0	0.7167073	0.5983522	0.6356068	0.2512534	0.6801209	0.22527288	0.65854096	0.64598143	0.6928328	0.65758234
0.0	0.5231989	0.56937605	0.5594106	0.5866864	0.5985607	0.5397454	0.57159996	0.5095799	0.55901784	0.53074247
0.0	0.6050246	0.58133465	0.6073279	0.6041783	0.58688116	0.6387816	0.6667651	0.5405483	0.6558512	0.62091744
0.0	0.90649974	0.95913804	0.95418495	0.95937765	0.96655196	0.4513021	0.92923236	0.87652034	0.9497017	0.8495118
0.0	0.92251056	0.8667033	0.9187879	0.8690964	0.83357847	0.55410254	0.9370568	0.8337683	0.9561122	0.8807286
0.0	0.42883027	0.4243433	0.42818263	0.4343873	0.43965977	0.43605256	0.44190517	0.430001	0.43070135	0.42655686
0.0	0.30101946	0.2974191	0.75663257	0.13782403	0.77806556	0.740311	0.78765434	0.66522014	0.75669837	0.06005374
0.0	0.658346	0.66606355	0.7472033	0.42478618	0.9433566	0.91241384	0.9425832	0.8560845	0.95116085	0.13185875
0.0	0.4965589	0.4954173	0.52703094	0.43231148	0.6521987	0.61900514	0.6528564	0.57727295	0.6567204	0.32163978
0.0	0.6300286	0.28055608	0.6677404	0.7766421	0.7246356	0.7494185	0.49855912	0.7260344	0.8096494	0.765317
0.0	0.65283	0.56238043	0.6045486	0.64053893	0.6502121	0.5785971	0.6190674	0.6683882	0.61848146	0.36990827
0.0	0.5652702	0.7070119	0.25893384	0.7215649	0.53807384	0.69477	0.7299871	0.64399576	0.6020718	0.698258
0.0	0.8163303	0.7508033	0.49309516	0.81372285	0.6403044	0.43165073	0.78245723	0.6966311	0.6262196	0.73893297
0.0	0.81239045	0.75617576	0.7604976	0.7996696	0.8214508	0.2237191	0.5117908	0.7427403	0.6326428	0.7558836
0.0	0.8589683	0.8892936	0.8347176	0.33553773	0.8134176	0.53644115	0.8554468	0.5890753	0.8624451	0.8708812
0.0	0.5480978	0.7650938	0.47954223	0.72336525	0.7236773	0.46190557	0.61929816	0.7238538	0.675575	0.75833833
0.0	0.57666504	0.4438515	0.5843216	0.58598924	0.6589788	0.5666191	0.42913285	0.6466258	0.49513087	0.63262457
0.0	0.7307992	0.44627354	0.71361256	0.36358324	0.6800049	0.7478566	0.47404096	0.42822206	0.6083526	0.74332434
0.0	0.43539014	0.49852034	0.54038334	0.51532876	0.5923491	0.4047354	0.57865584	0.39415106	0.61960596	0.52056843
0.0	0.43481457	0.49913472	0.5384804	0.5149887	0.5928181	0.404516	0.57745206	0.39324805	0.6192742	0.5203391
0.0	0.5659804	0.5781095	0.5649548	0.58408767	0.60081905	0.5994811	0.5930143	0.42907664	0.60011744	0.602957
0.0	0.93830794	0.70464176	0.711124	0.9440005	0.92838484	0.9524639	0.7552991	0.9213651	0.93572617	0.96053755
0.0	0.92330253	0.7785631	0.7338715	0.9455137	0.94466114	0.94848305	0.932014	0.75494456	0.9503113	0.95287216
0.0	0.5259534	0.50937134	0.8972488	0.9506938	0.9096494	0.9309557	0.93743366	0.91647756	0.9374945	0.9399135
0.0	0.59341264	0.7492377	0.7692157	0.6461697	0.8644988	0.54527473	0.87104887	0.7950707	0.8399223	0.6941383
0.0	0.82074803	0.78634185	0.7809832	0.6603494	0.8969855	0.5347773	0.7534836	0.7634529	0.835755	0.7117
0.0	0.49942476	0.5359241	0.6160058	0.63801795	0.6540612	0.6380096	0.57287616	0.587027	0.62882787	0.6237561
0.0	0.72706807	0.7093782	0.63956034	0.9761336	0.96205777	0.61368465	0.83530873	0.869547	0.9296562	0.95310426
0.0	0.42987692	0.42453325	0.42937884	0.4355157	0.43879133	0.43542415	0.44130063	0.43088603	0.42887044	0.42616755
0.0	0.43029723	0.4249424	0.42973357	0.43520588	0.43919045	0.4351228	0.44144297	0.4311368	0.4294359	0.42733273
0.0	0.790452	0.75698084	0.69686174	0.79291195	0.7442234	0.78018045	0.7713532	0.7203168	0.81784844	0.7087415
0.0	0.8555178	0.32966763	0.84628034	0.8993957	0.8650866	0.83924156	0.4141984	0.6245918	0.79257023	0.8820132
0.0	0.8479696	0.82994133	0.7681041	0.87925375	0.860989	0.83714867	0.5207689	0.22693847	0.5125706	0.8594873
0.0	0.73673195	0.381336	0.68326974	0.6269788	0.34336886	0.7358828	0.7142552	0.59118444	0.5071824	0.70873076
0.0	0.69082826	0.63410157	0.41381648	0.72064656	0.7282623	0.719173	0.71451384	0.33376384	0.52335453	0.7450944
0.0	0.9492565	0.94060534	0.8867684	0.5391062	0.6745899	0.9487694	0.37065265	0.94583535	0.9508164	0.91563624
0.0	0.43944252	0.65596247	0.5172084	0.6039163	0.43409446	0.5751609	0.6196952	0.6615862	0.5954619	0.50002104
0.0	0.5574113	0.6980373	0.59475476	0.58010644	0.30890727	0.3718134	0.6346367	0.63809896	0.5814702	0.32074156
0.0	0.7444387	0.48800576	0.6830014	0.74652374	0.72221446	0.71516746	0.39867	0.6256437	0.6834452	0.71896887
0.0	0.7161947	0.6924805	0.7088493	0.7741932	0.639205	0.504962	0.4977567	0.47991505	0.64558566	0.5334739
0.0	0.42990777	0.42509505	0.42843163	0.43475634	0.4405422	0.43689275	0.44234815	0.42943266	0.43128195	0.42694923
0.0	0.42978337	0.42541394	0.42869973	0.43410352	0.44029456	0.43628433	0.44161034	0.4290203	0.43057355	0.4272333
0.0	0.76192886	0.7885849	0.71552235	0.2432985	0.8343447	0.788139	0.77637094	0.63703585	0.7536003	0.714521
0.0	0.605377	0.9494312	0.89842564	0.11429393	0.9488082	0.9500325	0.916907	0.81025606	0.8118498	0.88781124
0.0	0.48028255	0.6507339	0.6038184	0.31629688	0.659098	0.65863746	0.6267084	0.55400926	0.55431473	0.5946542
0.0	0.42901096	0.42545968	0.4288815	0.43395868	0.43991965	0.43566185	0.44156295	0.42916796	0.4300204	0.42680985
0.0	0.7051527	0.71761966	0.75160503	0.24494389	0.72567016	0.16359426	0.81046957	0.6692811	0.5205554	0.6583333
0.0	0.61870563	0.54409826	0.59781265	0.49743876	0.45668325	0.4582893	0.64780986	0.55187166	0.43992648	0.413287
0.0	0.9166985	0.79795766	0.89014345	0.6489619	0.5010495	0.5148741	0.93823195	0.8055592	0.4634514	0.37774318
0.0	0.4293302	0.4252989	0.42883843	0.43478677	0.43952855	0.43553153	0.4421325	0.42961037	0.43069398	0.42665303
0.0	0.43255833	0.6119742	0.62835276	0.6686349	0.63240033	0.66844505	0.6275975	0.6049883	0.63271636	0.64263463
0.0	0.42870587	0.42466202	0.4284507	0.43373463	0.43941224	0.43544447	0.4411675	0.4295885	0.42999318	0.42684087
0.0	0.7722747	0.46351698	0.736446	0.7714322	0.7880873	0.12006158	0.45134196	0.7741824	0.7678565	0.81087685
0.0	0.92680985	0.80688375	0.42350152	0.93739647	0.9496839	0.38838482	0.8014333	0.77732086	0.8519088	0.9596662
0.0	0.62812126	0.54808617	0.4281182	0.6427714	0.660264	0.42214352	0.5574351	0.5397401	0.57451206	0.6676908
0.0	0.5184814	0.32475376	0.61398333	0.6519202	0.6218031	0.6131628	0.61778617	0.61364484	0.6515145	0.53549564
0.0	0.7237151	0.14094763	0.91127115	0.9451403	0.91312367	0.9052541	0.9062079	0.90985715	0.94728076	0.7729449
0.0	0.54450196	0.40868604	0.36205208	0.57730055	0.594653	0.39447466	0.5710061	0.54559666	0.5787386	0.22030203
0.0	0.46240553	0.37239978	0.4746206	0.78842854	0.7288137	0.567979	0.7727419	0.6257203	0.63595337	0.31013662
0.0	0.87017304	0.83982086	0.7775275	0.6322462	0.6282409	0.7911433	0.83294654	0.7143701	0.8242109	0.57027835
0.0	0.7488599	0.6959454	0.66191816	0.5691231	0.5705598	0.67578477	0.7250447	0.6672463	0.7050874	0.5185651
0.0	0.30613297	0.707401	0.46404848	0.599253	0.6380137	0.16388302	0.61569023	0.70227265	0.6347439	0.6136722
0.0	0.69565403	0.73729765	0.5832937	0.73830163	0.7320423	0.4923739	0.68408316	0.6926605	0.7154437	0.7054438
0.0	0.63818	0.6136404	0.5251919	0.6356792	0.6286105	0.64674443	0.6479585	0.5852621	0.61039805	0.31048527
0.0	0.64783037	0.49612367	0.74132174	0.5160236	0.87584007	0.8475314	0.8778903	0.5735238	0.8681077	0.80191267
0.0	0.48262852	0.61926234	0.62390506	0.8695091	0.5346897	0.8276551	0.81851393	0.89425933	0.72218776	0.82982206
0.0	0.43348008	0.4371591	0.64292634	0.7586647	0.5057319	0.7340018	0.73840064	0.47465068	0.72237974	0.5971399
0.0	0.7305172	0.7409385	0.69833875	0.7322176	0.24185519	0.7141086	0.7059371	0.7883108	0.73621297	0.55669796
0.0	0.7034576	0.7251687	0.59335333	0.2177019	0.7385594	0.54555595	0.77292776	0.43677172	0.7261791	0.6833966
0.0	0.29835764	0.4995824	0.45229444	0.7044092	0.6828936	0.7214316	0.6998702	0.7191618	0.5718645	0.72353595
0.0	0.3312536	0.3442949	0.6001378	0.6571486	0.5140083	0.44906434	0.5492346	0.63039374	0.6555809	0.45745897
0.0	0.6302111	0.6248952	0.42400515	0.6460759	0.6247391	0.62177396	0.6000817	0.4445248	0.59903604	0.58407
0.0	0.8503306	0.7826446	0.7742634	0.5222226	0.87384117	0.86410165	0.870025	0.21348058	0.83806723	0.81025416
0.0	0.47464404	0.6873186	0.64727485	0.7252278	0.715455	0.402965	0.72573733	0.45857978	0.69963735	0.6673502
0.0	0.71949315	0.6565352	0.5917352	0.49373826	0.7374696	0.54485005	0.70592606	0.56040305	0.68505573	0.60686266
0.0	0.6514355	0.61705166	0.6477899	0.6397074	0.61038584	0.6166206	0.64444137	0.6234942	0.49024606	0.38451943
0.0	0.5263724	0.51518506	0.5235321	0.5432153	0.53327674	0.53627735	0.5357161	0.54847914	0.55578303	0.35622177
0.0	0.9196962	0.9205645	0.90387946	0.112518564	0.91260326	0.93761426	0.9012196	0.91253585	0.9148244	0.32640153
0.0	0.9436823	0.9177718	0.9258663	0.9307778	0.9512138	0.051145203	0.8037134	0.3299378	0.90909505	0.89429873
0.0	0.80667144	0.7616969	0.72238356	0.7723273	0.7869462	0.24116348	0.40251055	0.63078636	0.72209144	0.62460184
0.0	0.3067397	0.620805	0.63972193	0.61354595	0.595168	0.6365511	0.6120251	0.6440384	0.5991845	0.64284563
0.0	0.30706587	0.62011784	0.6394884	0.61354274	0.5939128	0.6358578	0.6108523	0.6446958	0.59743786	0.64252204
0.0	0.30748925	0.61988384	0.6402489	0.61210376	0.5943103	0.636668	0.61019456	0.64409894	0.59758186	0.64227515
0.0	0.30693272	0.6202407	0.63941044	0.61379117	0.59323275	0.6368212	0.6112411	0.6447646	0.5972157	0.6415922
0.0	0.6073101	0.5969805	0.5785996	0.5845434	0.6006712	0.3422375	0.6136187	0.381686	0.4663866	0.52708924
0.0	0.6078128	0.5968513	0.57885134	0.5854385	0.6011047	0.34258786	0.614902	0.38187957	0.4666321	0.5277161
0.0	0.6082561	0.59590846	0.5785214	0.5856118	0.5995664	0.3426691	0.6143646	0.3813496	0.4655524	0.5277567
0.0	0.60771537	0.5973695	0.57800967	0.5863349	0.60075927	0.34329802	0.6154645	0.3812099	0.4664627	0.5276419
0.0	0.3454264	0.6331695	0.54685855	0.23841557	0.45998433	0.61411834	0.5836211	0.46543625	0.3734865	0.30006692
0.0	0.34574786	0.6340141	0.5459537	0.23901309	0.45947915	0.614	0.58272535	0.4648823	0.37338713	0.2997279
0.0	0.3459749	0.6335039	0.54678077	0.23857489	0.46006277	0.6144502	0.58257896	0.4664094	0.37282822	0.3001548
0.0	0.3456146	0.6330805	0.5458454	0.2386873	0.459071	0.6142264	0.58247805	0.46469027	0.37244457	0.29937777
0.0	0.39848727	0.33800277	0.6016667	0.6150639	0.5925825	0.278338	0.62930745	0.6094983	0.60090697	0.5440041
0.0	0.44197464	0.73129433	0.41324756	0.9052683	0.87638724	0.5884307	0.9331059	0.92323285	0.74765635	0.6120866
0.0	0.7515082	0.40719128	0.18235987	0.7496696	0.7120429	0.7147333	0.81779164	0.73660946	0.75092673	0.60760766
0.0	0.4300654	0.4256233	0.42873278	0.43487254	0.44007096	0.43506417	0.44297114	0.43160546	0.43117678	0.42698514
0.0	0.76676995	0.71855444	0.47626826	0.7925623	0.5343947	0.7226131	0.73073643	0.66329175	0.33364618	0.60754746
0.0	0.91196305	0.4471612	0.7016527	0.89842397	0.803191	0.4864603	0.7837185	0.9405525	0.31798032	0.2439359
0.0	0.42982513	0.4245192	0.42875007	0.43470696	0.43936095	0.4362465	0.44228008	0.43072975	0.4306118	0.42747173
0.0	0.57659703	0.37805656	0.46908638	0.8764927	0.27486506	0.14725198	0.6477733	0.70826536	0.4886499	0.43561882
0.0	0.81193805	0.75639665	0.6229856	0.72633356	0.18303218	0.043095175	0.46615508	0.8620368	0.6034821	0.72108513
0.0	0.66461426	0.9327544	0.8724014	0.9349518	0.9296065	0.16235347	0.9379744	0.86485004	0.9322282	0.80598086
0.0	0.4985584	0.63082796	0.58609164	0.64008266	0.6370145	0.34230453	0.64752066	0.5823563	0.6339881	0.5496123
0.0	0.43071842	0.42504215	0.42920446	0.43545976	0.43976322	0.43517917	0.4414646	0.43148687	0.42993915	0.42834783
0.0	0.598466	0.7932979	0.61956406	0.29296115	0.66179544	0.7684091	0.7473371	0.71838534	0.6436417	0.7395281
0.0	0.38858816	0.9444671	0.8032819	0.096475616	0.85289925	0.9073554	0.6077289	0.89851445	0.864268	0.88530755
0.0	0.32474884	0.36752677	0.1999248	0.14743854	0.17156625	0.5100232	0.28019133	0.29331127	0.4897605	0.42810214
0.0	0.5216943	0.44190493	0.32249773	0.34139317	0.45403436	0.6065481	0.4856152	0.42702836	0.5479751	0.49133962
0.0	0.5827594	0.588182	0.32440013	0.5626069	0.43762824	0.41027856	0.5741128	0.44969323	0.5761772	0.53026664
0.0	0.43093592	0.42459565	0.4288695	0.43510187	0.4388317	0.43457025	0.4394267	0.43187904	0.4295452	0.42570123
0.0	0.58332866	0.5875865	0.32608104	0.5629419	0.4371503	0.41049892	0.5753191	0.45062956	0.5765208	0.5304955
0.0	0.6509883	0.66366786	0.33945343	0.60814726	0.7103766	0.313104	0.24683197	0.508161	0.48165005	0.69319123
0.0	0.64963317	0.33229223	0.36585677	0.6410213	0.35998654	0.68612117	0.6759981	0.42328525	0.55465907	0.57248133
0.0	0.774672	0.80449635	0.77492595	0.25411552	0.8035345	0.7711555	0.7380079	0.704673	0.75169235	0.7277522
0.0	0.4295535	0.42481768	0.42907172	0.43594763	0.4403595	0.436023	0.44157982	0.43137816	0.42979375	0.42777658
0.0	0.43068033	0.42532846	0.42892772	0.4360566	0.4400485	0.4358804	0.44266164	0.432753	0.4303098	0.428095
0.0	0.42945978	0.4249538	0.42840332	0.4349714	0.44066453	0.43603873	0.44101888	0.4312517	0.42945147	0.42778054
0.0	0.43078628	0.42575896	0.4287353	0.4362218	0.44018716	0.43607336	0.44216776	0.43197495	0.43049967	0.42789647
0.0	0.3263204	0.38808748	0.4019192	0.34597197	0.35658276	0.51942873	0.54933196	0.50480783	0.5167076	0.49795744
0.0	0.24734545	0.43145868	0.44131976	0.34267595	0.44759342	0.5906587	0.40620503	0.5376356	0.6134358	0.5460783
0.0	0.03951483	0.44742894	0.46994212	0.16389419	0.4689798	0.873054	0.3227318	0.77214813	0.9101018	0.7980531
0.0	0.4287103	0.53069437	0.7305589	0.68461233	0.091833785	0.9184182	0.4484158	0.84928656	0.3886335	0.873411
0.0	0.32048115	0.20406623	0.54626364	0.56364536	0.56848776	0.2457374	0.42448834	0.5270557	0.5016408	0.43609744
0.0	0.4187579	0.8188457	0.7730685	0.49650118	0.6206479	0.8275586	0.47653654	0.94173276	0.90880835	0.025170252
0.0	0.12443374	0.8699106	0.3466986	0.8136648	0.71121097	0.8659529	0.8130212	0.73272	0.5622903	0.43924496
0.0	0.32995784	0.23391028	0.467871	0.4647525	0.5261381	0.32177198	0.27078682	0.5134768	0.42213112	0.4926597
0.0	0.16356085	0.5687356	0.307767	0.5047027	0.30736908	0.5595966	0.20869258	0.27002108	0.4616839	0.53408104
0.0	0.5237756	0.49378994	0.4963544	0.21428995	0.47881445	0.16425924	0.38479	0.4465743	0.42273432	0.29093778
0.0	0.23079978	0.41538858	0.51931787	0.25736052	0.55517787	0.43549865	0.3087406	0.529714	0.46090907	0.45042935
0.0	0.42895517	0.42418817	0.4271199	0.4317139	0.4383143	0.43184838	0.4389221	0.4297254	0.42867604	0.42552227
0.0	0.43160024	0.42518434	0.42953777	0.4373259	0.4405864	0.43606633	0.44410694	0.4316442	0.42918086	0.4282745
0.0	0.42934048	0.424255	0.43012136	0.43383333	0.44139138	0.43521193	0.4380644	0.4294062	0.429917	0.42730382
0.0	0.2264338	0.13647905	0.45432207	0.26726395	0.91051257	0.27034727	0.4416423	0.31213793	0.24558379	0.3995275
0.0	0.31152964	0.46888	0.30178237	0.42426783	0.33715162	0.5398189	0.6738275	0.51897484	0.461641	0.6608918
0.0	0.18858376	0.85739994	0.12330612	0.5587446	0.5146204	0.40729696	0.3845783	0.2942369	0.6904317	0.45858327
0.0	0.4324356	0.42625552	0.43050417	0.43517485	0.4415548	0.43669468	0.44419983	0.43258905	0.43189168	0.42964453
0.0	0.41530848	0.4291199	0.628586	0.5442666	0.5763212	0.49275738	0.70656395	0.3984391	0.47613153	0.32906562
0.0	0.11874932	0.22603546	0.2937707	0.3756174	0.36697045	0.10601468	0.5176463	0.1878599	0.2999857	0.39381027
0.0	0.4194623	0.5143546	0.5326184	0.70202065	0.44501457	0.42694944	0.43952572	0.69987637	0.5017861	0.24668929
0.0	0.23757485	0.42145354	0.46704072	0.47986513	0.19489987	0.51093525	0.6729407	0.37520033	0.18422733	0.5828276
0.0	0.46102783	0.4631137	0.2161978	0.5406101	0.46474358	0.561467	0.5767789	0.36401716	0.45767236	0.15824255
0.0	0.50365674	0.1511738	0.59473175	0.69242835	0.6865885	0.38558328	0.28582996	0.50221115	0.6304211	0.5822083
0.0	0.13824987	0.39067483	0.6193263	0.7885263	0.5074064	0.39110276	0.0857141	0.24477701	0.67081857	0.79716486
0.0	0.4302422	0.42610806	0.42932373	0.43344837	0.4397763	0.43480843	0.44120687	0.42946973	0.43063757	0.4267201
0.0	0.7091765	0.2924294	0.74127716	0.77314204	0.46910086	0.46220905	0.72730094	0.38896632	0.8687369	0.070211016
0.0	0.5401673	0.7344804	0.49896443	0.048555974	0.06333465	0.4774209	0.012154175	0.35456824	0.54682845	0.14922354
0.0	0.26116753	0.4440904	0.69692624	0.15062502	0.5046322	0.26194897	0.12043931	0.4491381	0.64243746	0.6946777
0.0	0.7886843	0.8791119	0.8767017	0.05004489	0.8979868	0.25242978	0.31974334	0.41332778	0.5028099	0.18091404
0.0	0.7052892	0.68717337	0.6254064	0.26388142	0.75727624	0.3814272	0.285009	0.6797712	0.64649403	0.63874966
0.0	0.42966336	0.4249004	0.4291605	0.43525958	0.44005832	0.43563008	0.44235426	0.43159476	0.42981878	0.4277873
0.0	0.43020004	0.42537937	0.42955884	0.43577224	0.43998247	0.4361827	0.44212756	0.43250626	0.42998612	0.42791948
0.0	0.48713982	0.26100862	0.43204436	0.5980258	0.3318312	0.4025026	0.7028341	0.3432082	0.60093737	0.48474926
0.0	0.18998785	0.5855106	0.49516577	0.45896074	0.9156034	0.536883	0.32456785	0.509317	0.8517225	0.8598991
0.0	0.36971477	0.36184058	0.112764	0.02450645	0.71735	0.13233203	0.33302978	0.20629415	0.89153045	0.7383542
0.0	0.36971477	0.36184058	0.112764	0.02450645	0.71735	0.13233203	0.33302978	0.20629415	0.89153045	0.7383542
0.0	0.1670621	0.34866676	0.35614213	0.07177508	0.43148878	0.23731256	0.13398872	0.1513226	0.5915742	0.46847567
0.0	0.1670621	0.34866676	0.35614213	0.07177508	0.43148878	0.23731256	0.13398872	0.1513226	0.5915742	0.46847567
0.0	0.43706018	0.48426193	0.5887743	0.29386726	0.55715835	0.48491296	0.5425941	0.553751	0.58296627	0.47774506
0.0	0.35723323	0.16234288	0.8333014	0.45519117	0.53360003	0.3190883	0.24315786	0.67911416	0.83822507	0.49039978
0.0	0.35723323	0.16234288	0.8333014	0.45519117	0.53360003	0.3190883	0.24315786	0.67911416	0.83822507	0.49039978
0.0	0.15513605	0.23402204	0.608063	0.16857821	0.4398037	0.25826415	0.477855	0.57482046	0.61755764	0.2962629
0.0	0.15513605	0.23402204	0.608063	0.16857821	0.4398037	0.25826415	0.477855	0.57482046	0.61755764	0.2962629
0.0	0.42956963	0.42503655	0.428492	0.43428376	0.44036335	0.43564585	0.4417931	0.43146834	0.4294765	0.42779133
0.0	0.43030596	0.4258099	0.42936638	0.43593743	0.44012114	0.43637574	0.4416339	0.4317283	0.43017593	0.42772096
0.0	0.79195476	0.41497695	0.6591434	0.6033736	0.60654676	0.35677445	0.6592122	0.44730002	0.45686674	0.017867139
0.0	0.5728698	0.4226033	0.5045821	0.35470018	0.5637935	0.5490061	0.57073927	0.4997323	0.5824052	0.27204317
0.0	0.4300318	0.42572516	0.42909306	0.43485704	0.43936437	0.43498605	0.4413798	0.43060976	0.42867792	0.42688483
0.0	0.15877983	0.6017525	0.1728027	0.24698673	0.5267265	0.34863776	0.3477418	0.6052549	0.35603327	0.39948446
0.0	0.19154105	0.5620739	0.17033127	0.1701547	0.35275817	0.1699224	0.48356226	0.24202587	0.3213737	0.22877418
0.0	0.16538212	0.43274233	0.26547107	0.116944805	0.46338978	0.32518855	0.24050245	0.3867601	0.33065194	0.34631723
0.0	0.37538606	0.4988684	0.3263	0.33094776	0.29246223	0.42326638	0.34544903	0.49282476	0.41865563	0.27455917
0.0	0.29708645	0.59418565	0.21536186	0.11419906	0.4035216	0.13500407	0.19998321	0.5417687	0.47107956	0.4385724
0.0	0.14731368	0.6272218	0.426185	0.3710096	0.1602785	0.40941033	0.5067119	0.45138037	0.36904758	0.40408596
0.0	0.25179848	0.36616063	0.16265425	0.3432836	0.27153018	0.37556675	0.30840877	0.3823696	0.37770218	0.4532552
0.0	0.32371926	0.48498753	0.25749862	0.1688955	0.16514575	0.34978458	0.3252728	0.32912588	0.20912676	0.24735318
0.0	0.514749	0.13689798	0.20254858	0.4931957	0.18248874	0.477032	0.3926378	0.20354283	0.6569708	0.46732795
0.0	0.42414677	0.20264778	0.37108722	0.23559074	0.56191474	0.3771449	0.030384256	0.017715335	0.5915997	0.17343725
0.0	0.19701503	0.39015496	0.3638016	0.7931661	0.68949133	0.34573305	0.0051507484	0.31745714	0.31845224	0.17105319
0.0	0.269763	0.4108806	0.23297384	0.39826912	0.09767103	0.30012938	0.050332595	0.08457532	0.65535927	0.2019535
0.0	0.19128281	0.07612219	0.35211945	0.20485754	0.3321775	0.6352727	0.6462702	0.75056505	0.6205692	0.08189587
0.0	0.7987938	0.76543826	0.14030078	0.39668983	0.056370653	0.07445638	0.021745985	0.119015545	0.12131682	0.21548046
0.0	0.6803343	0.46819654	0.15806605	0.11861312	0.60235053	0.27984017	0.34644955	0.32587138	0.12820494	0.45093372
0.0	0.12236187	0.3543912	0.4447146	0.5286255	0.6089463	0.6447497	0.3700151	0.4103158	0.4685005	0.36721352
0.0	0.86676013	0.80164206	0.4993017	0.06601099	0.27033535	0.39860094	0.017898124	0.78440636	0.24394548	0.54772425
0.0	0.25512046	0.8938278	0.9003654	0.26477414	0.6583843	0.40062916	0.8845588	0.2485627	0.17039447	0.35876688
0.0	0.11239919	0.82572776	0.7285597	0.10410356	0.8320357	0.13721134	0.31743658	0.7720074	0.6109486	0.08877814
0.0	0.43407252	0.7480005	0.22239213	0.1626793	0.07415172	0.04313321	0.028759602	0.838439	0.60533756	0.21738614
0.0	0.37418967	0.9030709	0.65818435	0.222183	0.12191357	0.8828442	0.46447366	0.13522893	0.69686604	0.54612744
0.0	0.28461698	0.10412882	0.2876532	0.82859313	0.29972664	0.17778534	0.15566026	0.38394412	0.19671816	0.6902501
0.0	0.8087529	0.6605724	0.13425973	0.3664212	0.09975079	0.83091706	0.13800688	0.091580175	0.3082077	0.42619532
0.0	0.51887834	0.47304183	0.39899117	0.31943685	0.40530908	0.49590006	0.30106533	0.4839425	0.44195005	0.5576122
0.0	0.5003659	0.53209054	0.51741296	0.42027685	0.40889326	0.33430216	0.52904695	0.40829024	0.36422673	0.36636838
0.0	0.36224663	0.47794545	0.48018262	0.3212312	0.51872045	0.37892625	0.5340469	0.50660914	0.45703048	0.3276449
0.0	0.47497275	0.5131676	0.34749076	0.26834285	0.4427561	0.3041672	0.30244556	0.49191847	0.5065153	0.4919093
0.0	0.33265275	0.5367546	0.507972	0.50224257	0.2541912	0.5416712	0.5255345	0.43236414	0.4371367	0.46833727
0.0	0.4366553	0.36303458	0.29753056	0.48244995	0.348966	0.5182746	0.38972428	0.38698313	0.44386932	0.50267595
0.0	0.49453318	0.44016019	0.38343933	0.3304836	0.25914153	0.49860203	0.40131703	0.34967324	0.31365275	0.3519715
0.0	0.07223456	0.6099891	0.7993784	0.40865913	0.8288442	0.61189294	0.5641513	0.26977402	0.36322206	0.28840223
0.0	0.75211316	0.42775938	0.1702988	0.10266182	0.2880715	0.18922274	0.18164279	0.66901606	0.5159129	0.005261122
0.0	0.3308807	0.05832867	0.18377572	0.86212546	0.24307986	0.27621895	0.25109723	0.7457224	0.70251447	0.5574234
0.0	0.24771626	0.6132338	0.0755642	0.5234974	0.47639316	0.7853546	0.6863247	0.90308565	0.26789543	0.09527161
0.0	0.08499471	0.274008	0.034477495	0.094286755	0.1803774	0.43814057	0.84300417	0.022413606	0.1941746	0.32652214
0.0	0.085445434	0.57520217	0.5613687	0.26597145	0.6985595	0.74308866	0.029149534	0.23738928	0.37936887	0.42804357
0.0	0.90788937	0.7974271	0.40781617	0.35029358	0.61722106	0.38987696	0.04572602	0.4007687	0.6475201	0.15690018
0.0	0.32816896	0.43272233	0.50854987	0.53121006	0.48382732	0.5555962	0.54633677	0.49439666	0.36558193	0.2969536
0.0	0.43234652	0.524205	0.44785398	0.3009315	0.24865049	0.483781	0.30899936	0.5369873	0.52431226	0.2590356
0.0	0.2947187	0.31678078	0.3622466	0.5562345	0.2929109	0.42737806	0.5302233	0.52670306	0.5223647	0.400769
0.0	0.34578732	0.5184084	0.3074473	0.40600324	0.52545214	0.49851495	0.41806224	0.5351836	0.4275604	0.46518898
0.0	0.38091218	0.49169958	0.30463105	0.33281997	0.40687418	0.34386665	0.510118	0.28838956	0.40285942	0.3367066
0.0	0.35254702	0.40688705	0.39051202	0.27179074	0.48413673	0.48135477	0.33699605	0.389921	0.41029245	0.42854512
0.0	0.53241295	0.4493038	0.4372623	0.47179258	0.36375117	0.5502003	0.41590163	0.45888054	0.4712413	0.37372395
0.0	0.3091313	0.35905668	0.44036657	0.23636012	0.38623178	0.31303886	0.64898497	0.46395034	0.35908535	0.55387074
0.0	0.3482197	0.3817933	0.43534	0.2949829	0.40515953	0.35278863	0.5811918	0.45255488	0.3823197	0.5122244
0.0	0.42977315	0.42338768	0.42896837	0.4354197	0.4388277	0.4350006	0.44047275	0.42886224	0.42924905	0.42686328
0.0	0.67172056	0.3283796	0.13065594	0.20327969	0.23326296	0.6120688	0.35225022	0.13297899	0.25953436	0.065049075
0.0	0.6433833	0.21682058	0.645936	0.38495153	0.6304538	0.21705334	0.43915603	0.3019733	0.29587474	0.27745578
0.0	0.5632845	0.46147004	0.3987403	0.4933816	0.5175591	0.48058647	0.32188708	0.53827786	0.51936936	0.3404662
0.0	0.5627084	0.4620809	0.39690542	0.49304128	0.518044	0.48035917	0.3208107	0.5373375	0.5190181	0.34025988
0.0	0.40706632	0.47930467	0.5250167	0.2933751	0.11752525	0.18010749	0.33166334	0.21197815	0.5304717	0.15263645
0.0	0.4018364	0.42262068	0.69428307	0.30496165	0.091291144	0.27879873	0.2627651	0.08548285	0.60584897	0.07316723
0.0	0.46257934	0.32212007	0.3717913	0.37353206	0.5021534	0.26852882	0.5382215	0.54895073	0.5537049	0.46533278
0.0	0.4619972	0.322657	0.37000415	0.3732135	0.50263894	0.26835003	0.5369946	0.5480138	0.5533571	0.46510407
0.0	0.46191666	0.32118824	0.37105304	0.37297428	0.5016255	0.2688745	0.5381634	0.5491679	0.5526479	0.4651406
0.0	0.46133462	0.32172433	0.3692673	0.37265593	0.5021111	0.26869553	0.53693646	0.5482311	0.5523	0.46491194
0.0	0.4028965	0.2999301	0.24174735	0.48771667	0.30981877	0.3369773	0.25994578	0.33367798	0.5056257	0.30402803
0.0	0.53006583	0.39855996	0.39112398	0.58378714	0.6089585	0.43014002	0.4321438	0.4496188	0.5467554	0.2785068
0.0	0.15008281	0.5637152	0.25435904	0.5104174	0.6241729	0.13887171	0.7755123	0.10323657	0.62205726	0.38220295
0.0	0.32445094	0.34172088	0.49104625	0.33382607	0.33363956	0.4158557	0.2922534	0.15700282	0.22147967	0.1783522
0.0	0.36000386	0.34180278	0.35112235	0.18156533	0.050772358	0.3481076	0.16228096	0.5650767	0.37411514	0.44640073
0.0	0.2535129	0.3127863	0.26841906	0.09603199	0.12936509	0.35427707	0.18900898	0.34378326	0.6209848	0.16183172
0.0	0.36266783	0.41048133	0.3488668	0.20827667	0.30274615	0.25057137	0.35299867	0.48118186	0.35275945	0.38817337
0.0	0.51502925	0.26127547	0.552141	0.456105	0.1664665	0.38241962	0.23445685	0.5346245	0.19892712	0.26307625
0.0	0.34086153	0.32844728	0.4493725	0.51594776	0.33460087	0.42247882	0.26091826	0.4174561	0.28339455	0.31577653
0.0	0.18924639	0.3737658	0.44614357	0.33366203	0.41370472	0.4229379	0.2575276	0.36573276	0.41170055	0.16903383
0.0	0.21974286	0.4689947	0.40969503	0.5137062	0.60621274	0.38582888	0.23793331	0.4255544	0.5277042	0.15364927
0.0	0.27865592	0.46260908	0.37802237	0.18790554	0.28748977	0.28981075	0.27537736	0.3395173	0.33136508	0.36127025
0.0	0.24962237	0.43171206	0.24678436	0.03832521	0.21415032	0.1892714	0.064086094	0.40324295	0.20644349	0.14532168
0.0	0.4299425	0.42582676	0.42791003	0.43441418	0.43951243	0.4350739	0.4422852	0.43171173	0.4303676	0.4275492
0.0	0.50436527	0.20787187	0.32334793	0.1613657	0.05753586	0.55483824	0.18780816	0.2914608	0.33616292	0.18331091
0.0	0.35332	0.3769205	0.34699264	0.30624288	0.24802123	0.40959695	0.24565537	0.3134658	0.34419364	0.2809041
0.0	0.43038446	0.42522088	0.42933613	0.43535244	0.4387517	0.4358091	0.4416264	0.43129572	0.42946926	0.4278773
0.0	0.521039	0.4317937	0.2879051	0.2291988	0.5491101	0.2349911	0.47069892	0.2821328	0.5729783	0.278307
0.0	0.26913372	0.32824	0.40761527	0.24630262	0.5387171	0.26989815	0.6370336	0.32443786	0.6498967	0.5782631
0.0	0.31486028	0.35682032	0.39223826	0.28685898	0.39841402	0.32397333	0.5129596	0.43317464	0.4168761	0.49017134
0.0	0.11741712	0.21289253	0.3041214	0.07329977	0.30362064	0.12678649	0.6833252	0.43816757	0.38320166	0.6432778
0.0	0.23996349	0.30952013	0.36370543	0.19725539	0.36919415	0.2503106	0.5657505	0.43452394	0.40594476	0.53720874
0.0	0.42911667	0.42492363	0.42857274	0.43417466	0.4391303	0.43645775	0.44199187	0.42942333	0.43099555	0.42627203
0.0	0.6339381	0.358155	0.65961826	0.41932574	0.25875396	0.18988588	0.5096445	0.13067153	0.34460485	0.06391579
0.0	0.39686716	0.46532792	0.48996273	0.2822121	0.33842188	0.30126968	0.4453345	0.24676377	0.34824196	0.14888282
0.0	0.42997727	0.42535985	0.42921364	0.434492	0.4388459	0.4356795	0.44125652	0.4304166	0.42958176	0.42688984
0.0	0.5038211	0.4302513	0.3122075	0.26462042	0.52699786	0.26960096	0.4642354	0.3089312	0.5442796	0.30561668
0.0	0.41230267	0.39947206	0.27815822	0.29396278	0.5310476	0.36161903	0.42948252	0.45378384	0.4911899	0.3260106
0.0	0.36900637	0.3379966	0.06706294	0.08192953	0.74027205	0.20679064	0.39981192	0.51092464	0.63998544	0.14006422
0.0	0.3982982	0.3811446	0.18819275	0.20698294	0.599426	0.3091046	0.41991112	0.47071773	0.53615814	0.25863457
0.0	0.24228594	0.23619811	0.3805649	0.40744153	0.3148614	0.5773333	0.26518473	0.44938496	0.4345571	0.23973934
0.0	0.20811422	0.34530833	0.51031715	0.41681537	0.5885847	0.48979452	0.404345	0.5459455	0.24006246	0.24628943
0.0	0.4290892	0.42562366	0.429513	0.43330035	0.44091246	0.43573934	0.44038054	0.4326968	0.4295548	0.42833236
0.0	0.43064633	0.42721954	0.42976585	0.43534297	0.4396975	0.43759516	0.44136706	0.43053055	0.4306924	0.42790675
0.0	0.443036	0.22060566	0.42420053	0.11778478	0.13600153	0.15636708	0.17974003	0.25938886	0.13467045	0.33108914
0.0	0.46217197	0.545993	0.45913944	0.22983788	0.6714176	0.34431955	0.26528046	0.547767	0.4529898	0.16267817
0.0	0.46217197	0.545993	0.45913944	0.22983788	0.6714176	0.34431955	0.26528046	0.547767	0.4529898	0.16267817
0.0	0.46217197	0.545993	0.45913944	0.22983788	0.6714176	0.34431955	0.26528046	0.547767	0.4529898	0.16267817
0.0	0.5177759	0.34098163	0.35788473	0.606164	0.13491085	0.13665205	0.49607012	0.46940997	0.58018905	0.086215936
0.0	0.6315488	0.19317688	0.18495037	0.281472	0.31197926	0.21385512	0.11114995	0.40502286	0.1831672	0.042076252
0.0	0.15963751	0.39726162	0.42508936	0.36379418	0.28445327	0.1274888	0.18611456	0.29108214	0.16195598	0.22587317
0.0	0.4898439	0.45085093	0.38389295	0.46189174	0.23512642	0.4081658	0.062036138	0.16806112	0.06978199	0.116432585
0.0	0.42896986	0.42436805	0.4273591	0.43350187	0.43881908	0.43495598	0.4419415	0.42935818	0.4303546	0.42561096
0.0	0.3645215	0.29163948	0.19222192	0.10871867	0.3843469	0.11169811	0.56913555	0.22974788	0.6310797	0.066863224
0.0	0.23256752	0.20371264	0.09599528	0.17468384	0.5692385	0.020773418	0.70989275	0.111623146	0.5559995	0.043882005
0.0	0.33341506	0.2932014	0.55786926	0.2166611	0.09153865	0.2484244	0.369143	0.5090426	0.22176334	0.42645836
0.0	0.033503488	0.09052661	0.4583227	0.012465105	0.037153345	0.032710817	0.7522645	0.7926361	0.072235934	0.6390843
0.0	0.3731567	0.34694943	0.49535376	0.57255375	0.4709342	0.3949632	0.598487	0.22573702	0.30409753	0.19524275
0.0	0.17080888	0.3215123	0.30254167	0.21510461	0.23397718	0.33617657	0.6313167	0.4910876	0.33128917	0.13678789
0.0	0.31496432	0.33557445	0.43651235	0.2404494	0.13688672	0.59779674	0.6418573	0.36145386	0.26371843	0.18445373
0.0	0.5866073	0.35894263	0.20179218	0.13229598	0.5133985	0.26952496	0.103398316	0.15422238	0.41806197	0.14832845
0.0	0.2628329	0.46581763	0.41128418	0.36228526	0.0850751	0.30167404	0.29381764	0.389452	0.1954474	0.38497272
0.0	0.14424206	0.50878257	0.39575008	0.2954853	0.010972274	0.1963431	0.1791309	0.35079345	0.07299047	0.34468246
0.0	0.18820098	0.34373263	0.27443758	0.66397464	0.3861649	0.44172218	0.12558872	0.11945774	0.34988013	0.3284204
0.0	0.3235009	0.24161239	0.19619462	0.32240427	0.53681666	0.270839	0.4322611	0.4627308	0.48534906	0.25886422
0.0	0.42851385	0.4253142	0.42832035	0.43506274	0.44067058	0.43495256	0.4410843	0.43157193	0.42917168	0.42648637
0.0	0.51507056	0.49085143	0.38713247	0.38836566	0.16937865	0.1876025	0.33571476	0.21865413	0.06903477	0.44719866
0.0	0.6043153	0.53247195	0.74137366	0.64624375	0.292902	0.1308665	0.24937613	0.1390932	0.39465818	0.4134664
0.0	0.43286577	0.28947008	0.42314476	0.32785502	0.45622483	0.19354168	0.32594752	0.44476667	0.40935943	0.42999777
0.0	0.3935313	0.09687418	0.1265201	0.028588267	0.4981791	0.08648718	0.0869068	0.18760039	0.22426613	0.22341372
0.0	0.42878467	0.4253931	0.4286887	0.43519175	0.4400819	0.43550673	0.44068664	0.43066958	0.42922068	0.42648542
0.0	0.31538227	0.28507164	0.5133272	0.4265043	0.61046976	0.12901163	0.21849068	0.259217	0.3868893	0.63244206
0.0	0.42881334	0.42487198	0.4294864	0.43341872	0.44034716	0.43601492	0.44026732	0.4300187	0.42991292	0.42543352
0.0	0.17305867	0.46022123	0.30994102	0.16859145	0.20927043	0.41306475	0.16774309	0.29017308	0.4314415	0.19366129
0.0	0.28914455	0.24445015	0.4011605	0.24882124	0.3281738	0.44532177	0.44134077	0.22679809	0.36686707	0.24941741
0.0	0.19539078	0.31277943	0.39055997	0.13446663	0.51252913	0.24302025	0.57152355	0.19565378	0.1122354	0.14825425
0.0	0.15357707	0.7384935	0.08733579	0.5502227	0.73879325	0.4197463	0.1858226	0.18292582	0.23922527	0.8593369
0.0	0.38156357	0.4616091	0.39696306	0.30174595	0.5023904	0.26329342	0.27846444	0.4436646	0.42199898	0.3518493
0.0	0.6394606	0.6091147	0.5173732	0.258516	0.7898647	0.15720512	0.09202989	0.21001782	0.6612804	0.21485439
0.0	0.16052195	0.46149868	0.21061653	0.1341971	0.31601462	0.40080205	0.28303364	0.29420108	0.39525554	0.1792866
0.0	0.2553564	0.23075944	0.04736714	0.20275308	0.3367259	0.080869764	0.48774448	0.21107231	0.36100078	0.07390071
0.0	0.09261468	0.15992308	0.20117207	0.57074153	0.565503	0.40489858	0.42625916	0.07755296	0.42735645	0.59971637
0.0	0.42335626	0.50416666	0.18938392	0.16030072	0.2020832	0.55411524	0.5699694	0.090139754	0.5450995	0.17020297
0.0	0.28471622	0.16560778	0.5338426	0.20714644	0.13919161	0.2836508	0.38521117	0.42363608	0.55337256	0.31134915
0.0	0.24505048	0.45939058	0.31313643	0.28160352	0.3979164	0.26732662	0.37940994	0.44667566	0.3583477	0.34560618
0.0	0.13322538	0.15186262	0.115884624	0.24141857	0.12614839	0.19926679	0.043893557	0.2368142	0.16713654	0.11802488
0.0	0.40003535	0.09963229	0.20224972	0.21936576	0.042373598	0.6116865	0.5297261	0.388894	0.35163254	0.44689342
0.0	0.17219073	0.28085268	0.13431317	0.06235938	0.06115924	0.53991216	0.54286003	0.37675974	0.09329042	0.23079225
0.0	0.08420171	0.04273895	0.21125287	0.25466195	0.21689801	0.19100732	0.17344189	0.5051181	0.67206895	0.046874274
0.0	0.20810142	0.15347177	0.31055322	0.33852696	0.31817052	0.29911348	0.2893616	0.46698132	0.5544912	0.16054481
0.0	0.22000515	0.28464305	0.3266999	0.35467097	0.3613003	0.49232885	0.3421973	0.43228215	0.5849505	0.27984726
0.0	0.15609828	0.13422342	0.35664475	0.4460066	0.37602326	0.20474382	0.54928553	0.6682706	0.61162686	0.12193432
0.0	0.43036604	0.42489824	0.43001765	0.4356746	0.43991795	0.43631384	0.44217855	0.43202746	0.43208054	0.42895615
0.0	0.43800193	0.34885398	0.41647997	0.43981624	0.41902608	0.42486286	0.51837033	0.40191707	0.4615915	0.4404574
0.0	0.31179583	0.32077828	0.48690954	0.5385797	0.18163522	0.20973727	0.50112045	0.40780422	0.476109	0.28234714
0.0	0.5295019	0.27213266	0.5187887	0.2099921	0.59431875	0.54511005	0.21178724	0.5632806	0.34457105	0.5733322
0.0	0.31591257	0.26327673	0.42987427	0.3816871	0.22016077	0.32490033	0.4331883	0.3790722	0.48985612	0.18128023
0.0	0.5419556	0.17641367	0.384529	0.31937775	0.46882412	0.6525851	0.4731663	0.22536962	0.43615294	0.058819648
0.0	0.3486562	0.39614496	0.43647093	0.15795943	0.6194559	0.47052172	0.31455645	0.41022158	0.39699924	0.5089853
0.0	0.3676141	0.36088687	0.487856	0.3477645	0.56723523	0.5024004	0.29418904	0.3820636	0.23100847	0.41356596
0.0	0.36158374	0.60578305	0.30922526	0.109770335	0.75688946	0.5488457	0.5484961	0.243734	0.29459295	0.4573945
0.0	0.2761444	0.36892775	0.44193423	0.04389155	0.77118737	0.5058666	0.21044259	0.39148092	0.36445528	0.5909688
0.0	0.3771057	0.41579172	0.61551297	0.6014414	0.4840116	0.37230462	0.27478355	0.11165663	0.29114386	0.39237547
0.0	0.3325669	0.6169513	0.12639193	0.4021229	0.2784362	0.21816382	0.5714221	0.0652869	0.6390406	0.45236617
0.0	0.5129424	0.34612176	0.49182314	0.5199414	0.4416284	0.45347464	0.39573163	0.41912884	0.5587177	0.24545315
0.0	0.41491756	0.47847813	0.27590653	0.3591657	0.15516694	0.35851246	0.20192179	0.4025626	0.34516433	0.29251736
0.0	0.4014427	0.4337478	0.35425183	0.48462024	0.46066418	0.30526128	0.4727252	0.29859924	0.47948667	0.42957366
0.0	0.4290251	0.42450133	0.42840767	0.43456262	0.4390212	0.43531418	0.44173697	0.430031	0.43066674	0.42668402
0.0	0.27540907	0.40627018	0.24875353	0.27215675	0.56376415	0.393072	0.12665346	0.49530685	0.28568837	0.41556433
0.0	0.32522914	0.42836437	0.15924944	0.51089215	0.7223051	0.56586814	0.021173108	0.12443111	0.39793837	0.23302989
0.0	0.39898396	0.426038	0.3369776	0.4567681	0.5245351	0.4728972	0.22042137	0.31965792	0.42118287	0.3662941
0.0	0.25605744	0.5717447	0.52963465	0.4672617	0.46596843	0.48974442	0.44383952	0.30491173	0.4211606	0.38305226
0.0	0.07066662	0.52969223	0.29216775	0.11720802	0.5824479	0.2715375	0.4574902	0.42720607	0.18488456	0.539483
0.0	0.1286596	0.20825446	0.2199493	0.29954842	0.15944664	0.31672913	0.46017292	0.43095097	0.8400653	0.22800742
0.0	0.57340175	0.50737643	0.2496631	0.71047777	0.6194631	0.21409066	0.13931614	0.38008192	0.7272111	0.073566824
0.0	0.25436202	0.41688275	0.37754965	0.3089874	0.43276447	0.5857916	0.3052409	0.4405521	0.5614575	0.2138816
0.0	0.04068352	0.24982238	0.11218297	0.24531616	0.502577	0.72656965	0.14993766	0.4617329	0.5636442	0.21633875
0.0	0.13398015	0.3672089	0.46251297	0.26075497	0.17595504	0.34724683	0.30826026	0.21017863	0.38232073	0.3437631
0.0	0.41774315	0.5766817	0.5643084	0.49322948	0.511785	0.47449327	0.44755885	0.21339552	0.40530923	0.21681276
0.0	0.4019832	0.6832914	0.18176082	0.60727984	0.13218938	0.6650656	0.41147092	0.08763113	0.44687742	0.009018549
0.0	0.31016064	0.5094727	0.42893645	0.4394005	0.43920243	0.49999583	0.4963098	0.33214533	0.3478118	0.3952136
0.0	0.055396825	0.78236425	0.19066894	0.17336808	0.5747589	0.5675775	0.480528	0.23067199	0.39580286	0.13792488
0.0	0.07533778	0.6515282	0.7020454	0.5495864	0.6180645	0.3188429	0.08464907	0.28515816	0.6544504	0.28231928
0.0	0.2499615	0.30528903	0.18680818	0.35323936	0.46691832	0.31678027	0.31293812	0.13804798	0.54093295	0.30547723
0.0	0.12789312	0.20796204	0.06576851	0.27942148	0.49489087	0.21997732	0.20801426	0.032659333	0.6484273	0.20651074
0.0	0.3942078	0.5959725	0.037840813	0.7361456	0.11534714	0.3017763	0.45992485	0.066385776	0.28415397	0.0730377
0.0	0.41162887	0.24194258	0.15687883	0.38582578	0.19095697	0.44228074	0.4522662	0.20303251	0.3767331	0.12845652
0.0	0.25568587	0.5722461	0.5280442	0.46697927	0.46637118	0.48955482	0.44282454	0.30424398	0.42087474	0.38287127
0.0	0.42765224	0.43752742	0.38583672	0.29976192	0.51809585	0.5250949	0.20114414	0.4490921	0.5045973	0.18332854
0.0	0.42717466	0.4380315	0.38432533	0.2995238	0.5184999	0.5249057	0.20048407	0.44831225	0.5043041	0.18321392
0.0	0.2889116	0.34539053	0.27565235	0.49882007	0.4985105	0.32630745	0.47108582	0.36734074	0.45413807	0.38746887
0.0	0.48111048	0.3602868	0.26530296	0.513114	0.47272515	0.43801063	0.38365883	0.4604534	0.43465146	0.4301376
0.0	0.088385716	0.42619833	0.2182301	0.55897313	0.041586924	0.24791783	0.39111277	0.12712982	0.3178858	0.036412995
0.0	0.112429306	0.47311068	0.35946897	0.44461405	0.35020533	0.30430093	0.1335237	0.20501786	0.21006411	0.25098076
0.0	0.17528678	0.56907237	0.48262393	0.33353198	0.55885947	0.42271233	0.30460206	0.2622487	0.47720036	0.2953978
0.0	0.23258393	0.44576693	0.33996958	0.19765909	0.58666605	0.14076874	0.11354837	0.51559466	0.32788652	0.124313705
0.0	0.5395156	0.30046764	0.24636465	0.40077826	0.1974706	0.45393392	0.081552625	0.4485335	0.30458882	0.1742396
0.0	0.4311088	0.4254053	0.4301653	0.43642852	0.43977234	0.4364197	0.44216073	0.43100107	0.4302363	0.42787302
0.0	0.39617038	0.27192906	0.28201342	0.5179187	0.6078851	0.20801951	0.5100413	0.63440484	0.52827954	0.25290245
0.0	0.31118613	0.32230422	0.29433218	0.16900927	0.33536118	0.05747124	0.5684824	0.6224501	0.68679106	0.2806028
0.0	0.36781317	0.37281093	0.35832053	0.28265423	0.38636082	0.17788257	0.5044542	0.52768785	0.5621309	0.35059243
0.0	0.2687143	0.4542173	0.45611992	0.51174974	0.07630289	0.30628538	0.12825233	0.3346444	0.35603598	0.07325873
0.0	0.43015194	0.4247595	0.42946187	0.4352115	0.43937218	0.4356595	0.44185898	0.4313833	0.4294532	0.4272931
0.0	0.21395554	0.42484134	0.54864526	0.47296032	0.56668425	0.12203344	0.14186338	0.13505012	0.26045108	0.2733534
0.0	0.31922647	0.41728178	0.47562692	0.40553656	0.4933578	0.32495323	0.2751707	0.21692738	0.36254147	0.31755823
0.0	0.2895573	0.39651012	0.59203887	0.34873894	0.064527705	0.39120665	0.15655985	0.41479653	0.35380346	0.22643429
0.0	0.42958996	0.4248739	0.4297785	0.43461215	0.43787637	0.43527758	0.44149625	0.4304939	0.42880878	0.42651057
0.0	0.45917484	0.21054901	0.25776273	0.3173789	0.34644777	0.24610032	0.4339749	0.42043296	0.264924	0.35791942
0.0	0.48019797	0.35532296	0.28600535	0.4297588	0.2866117	0.20810422	0.40225345	0.40578914	0.33559617	0.34919307
0.0	0.4289196	0.42396304	0.42956468	0.4355082	0.4376375	0.43635654	0.44037828	0.4303687	0.4287816	0.42448783
0.0	0.6146396	0.67305624	0.13783938	0.18094172	0.26549533	0.19712667	0.3769602	0.29603928	0.14377877	0.5005974
0.0	0.4887934	0.087789394	0.1372325	0.22013277	0.26198116	0.12064539	0.42749095	0.40648618	0.14688356	0.29257846
0.0	0.45871073	0.2102184	0.25767776	0.31748337	0.345671	0.24546444	0.43442476	0.4178127	0.2651107	0.35675243
0.0	0.5301855	0.29186612	0.17453176	0.42717773	0.17091492	0.08287104	0.36354503	0.38071948	0.25422207	0.2765236
0.0	0.40998814	0.3921112	0.40918335	0.28297842	0.5350979	0.42410344	0.3410121	0.3978091	0.3886094	0.27601305
0.0	0.28049353	0.26198325	0.45580867	0.31441984	0.35902202	0.41153324	0.44237432	0.5875813	0.3948986	0.33976734
0.0	0.3852571	0.422443	0.33968472	0.18746863	0.51165503	0.40324578	0.16648956	0.46881032	0.37134123	0.2792545
0.0	0.14368555	0.14027494	0.31910133	0.2596218	0.6603848	0.12718265	0.23434411	0.14025703	0.1755398	0.12625173
0.0	0.7220262	0.7678182	0.17577368	0.032675393	0.46767542	0.1759441	0.45691708	0.77173966	0.3977364	0.04242899
0.0	0.7620192	0.26561737	0.092858784	0.07235164	0.7483437	0.10157249	0.1707756	0.2249826	0.49435133	0.5445321
0.0	0.28513142	0.24857238	0.33916104	0.23427358	0.57324857	0.24790525	0.33793563	0.3464654	0.14696448	0.1321105
0.0	0.4060798	0.19346319	0.5080096	0.4698119	0.5377319	0.12577984	0.23354527	0.41177073	0.086712584	0.27336344
0.0	0.40391707	0.40604705	0.48686156	0.2639465	0.47080776	0.39906856	0.37152722	0.43736225	0.36240909	0.28883526
0.0	0.29449838	0.46340477	0.2844357	0.43997133	0.34605938	0.44270527	0.2654122	0.24760465	0.3001104	0.26395154
0.0	0.28374708	0.47855163	0.4551041	0.42503035	0.56832796	0.36077267	0.3577779	0.39884838	0.28820404	0.24265403
0.0	0.19581188	0.51961267	0.4730042	0.41614795	0.6607789	0.3077354	0.29943463	0.3750085	0.20170823	0.14505787
0.0	0.19629605	0.5189689	0.47476137	0.4165377	0.6616248	0.30896488	0.2995206	0.3767386	0.20200825	0.14539805
0.0	0.46328422	0.47379848	0.42326596	0.18021268	0.5259394	0.3471883	0.35279897	0.29340306	0.38820872	0.29157084
0.0	0.48756763	0.51128376	0.41717425	0.07864363	0.59078205	0.28604028	0.29151624	0.20900697	0.3567677	0.20822266
0.0	0.48833513	0.51063937	0.4188889	0.07875994	0.5916946	0.28721902	0.2916009	0.21022879	0.35719514	0.20867483
0.0	0.34544468	0.35714382	0.3919648	0.4264841	0.5099693	0.3542791	0.4178217	0.34576777	0.47001442	0.42022276
0.0	0.35710225	0.28596124	0.33294883	0.4083889	0.33543235	0.330323	0.44628677	0.33054814	0.44485247	0.34841216
0.0	0.30550855	0.20218882	0.2671747	0.3873573	0.26677576	0.25990272	0.4492621	0.2635087	0.45486152	0.29367006
0.0	0.3061607	0.20177317	0.2685569	0.38773805	0.26751494	0.26101315	0.4493636	0.26494247	0.45532325	0.29423884
0.0	0.34748167	0.35659477	0.43463174	0.29766572	0.44899368	0.36351085	0.49397174	0.33983302	0.4456008	0.4255218
0.0	0.27756596	0.43342412	0.4345795	0.33456656	0.49982405	0.38354874	0.46617684	0.36802804	0.4567654	0.3076528
0.0	0.18751192	0.4402633	0.43694928	0.2663663	0.5459274	0.34522316	0.48417333	0.32321754	0.4758096	0.23120272
0.0	0.18798035	0.4396279	0.43868408	0.26667988	0.5468632	0.34652746	0.4842757	0.3248329	0.47627404	0.23169018
0.0	0.14513205	0.24921581	0.1429927	0.5235629	0.4245178	0.09959291	0.16021839	0.17663953	0.28272787	0.427339
0.0	0.42945975	0.42557123	0.42897168	0.43637902	0.43946978	0.43532598	0.44139418	0.43061775	0.42945993	0.4271214
0.0	0.43028504	0.42568126	0.4294461	0.43632334	0.44004807	0.43650198	0.4419646	0.4317832	0.4303176	0.42861283
0.0	0.42926222	0.42453745	0.42937675	0.43492052	0.438483	0.4352355	0.4412096	0.43023285	0.42937833	0.42682853
0.0	0.3706281	0.40466818	0.35914615	0.41374385	0.40020075	0.14652897	0.3893361	0.25703385	0.3497093	0.1964454
0.0	0.83480614	0.18258613	0.08998458	0.54785657	0.21620366	0.09417	0.39789218	0.03439097	0.3171583	0.02133264
0.0	0.31587112	0.38560736	0.2930813	0.39384237	0.3615349	0.036805462	0.3396932	0.13730247	0.27672905	0.07438256
0.0	0.35837892	0.530044	0.30539176	0.45852977	0.4481595	0.37925494	0.42266357	0.42643267	0.3610731	0.413869
0.0	0.16301611	0.51003706	0.14963943	0.5099071	0.27931947	0.19424365	0.31602868	0.47779942	0.13997604	0.2585459
0.0	0.24458346	0.3324866	0.22551529	0.34326193	0.17345741	0.25401822	0.39144495	0.54212683	0.4240272	0.3465917
0.0	0.23285048	0.39306045	0.294636	0.26354262	0.5199659	0.10911043	0.2030415	0.3687551	0.2103147	0.15961802
0.0	0.27885172	0.43362036	0.28499645	0.24590136	0.4079805	0.15194437	0.36774096	0.33332202	0.2344598	0.254129
0.0	0.21048862	0.41660073	0.18518364	0.28716925	0.5628719	0.13983138	0.26182398	0.48022825	0.37873837	0.43468505
0.0	0.16523895	0.30937296	0.25932464	0.1630148	0.16999702	0.36100742	0.35525188	0.3059015	0.4049327	0.23812547
0.0	0.13501549	0.2606098	0.42358223	0.20576173	0.5046439	0.24330445	0.29062927	0.28832933	0.22981234	0.3275257
0.0	0.14392638	0.39173332	0.455477	0.1159723	0.38082626	0.26016828	0.4172462	0.4621039	0.34587097	0.1464095
0.0	0.42897078	0.42478138	0.42891696	0.43525398	0.43745148	0.43623382	0.4432476	0.4312378	0.42872113	0.4283436
0.0	0.4283622	0.26646325	0.29252982	0.5288695	0.14461622	0.41336256	0.4569595	0.5559975	0.5210833	0.42802826
0.0	0.40729663	0.33919317	0.3993	0.4039899	0.6010534	0.15195386	0.19584307	0.3286975	0.21910338	0.16003965
0.0	0.48631415	0.3910269	0.38579813	0.37419727	0.4512127	0.22987078	0.42309764	0.28406766	0.25242987	0.29244417
0.0	0.36665413	0.36842588	0.22811316	0.44230482	0.65455	0.20782088	0.2747544	0.47329998	0.45812595	0.5510407
0.0	0.28045684	0.23902442	0.34608316	0.23253971	0.14057417	0.5802666	0.40598938	0.25145775	0.4945038	0.2706678
0.0	0.25702322	0.6297015	0.45997962	0.5826773	0.44019648	0.3870213	0.40002576	0.4989491	0.5446835	0.45219198
0.0	0.2318907	0.24474853	0.4101696	0.2549436	0.42588454	0.3205849	0.22721456	0.25225168	0.49644402	0.45418805
0.0	0.49746057	0.36384305	0.20372868	0.19076885	0.4845523	0.55672014	0.63866717	0.5019399	0.47560236	0.28227925
0.0	0.46324474	0.3049239	0.40657207	0.45267758	0.13826066	0.3277908	0.43663767	0.20674086	0.53748196	0.335416
0.0	0.38155234	0.2863405	0.19242217	0.45584494	0.55578697	0.38219798	0.5266273	0.40075314	0.38923523	0.35014075
0.0	0.17011142	0.48053697	0.6397742	0.39431334	0.11475813	0.20970228	0.44238925	0.16033939	0.51081735	0.27297077
0.0	0.4339563	0.62938416	0.379153	0.5408682	0.47967443	0.417753	0.27467617	0.52936757	0.31334087	0.43567327
0.0	0.24410316	0.17644127	0.37271702	0.26011485	0.5560867	0.17423822	0.37900767	0.19382504	0.5370997	0.33446884
0.0	0.42835438	0.42674932	0.4300458	0.43426967	0.440557	0.43562555	0.44245338	0.43166947	0.43239722	0.42750892
0.0	0.22219259	0.18606661	0.5871815	0.30531865	0.5829918	0.395987	0.3156104	0.2316629	0.24703148	0.40108436
0.0	0.23745358	0.337561	0.62756336	0.15036957	0.41573057	0.42307562	0.4926704	0.44806373	0.4112852	0.14321154
0.0	0.48068672	0.26854217	0.2316655	0.399992	0.4838606	0.3437687	0.3657442	0.15658298	0.519392	0.24466918
0.0	0.42980978	0.42568266	0.42931086	0.43543178	0.4401891	0.43551412	0.44246	0.431133	0.43109956	0.42848462
0.0	0.15020443	0.6105666	0.3174165	0.46956444	0.55080277	0.13388495	0.44493213	0.35400087	0.32730883	0.45760396
0.0	0.4132201	0.741355	0.40626973	0.47505692	0.39388043	0.22154017	0.34857872	0.26602864	0.5390861	0.38463056
0.0	0.4296703	0.42634815	0.42809346	0.43401787	0.4405761	0.4357101	0.44126916	0.43134364	0.42984053	0.42707896
0.0	0.47351792	0.5992824	0.38150123	0.22672512	0.4995211	0.37363824	0.38599795	0.51497877	0.3861086	0.18493453
0.0	0.33746576	0.22452702	0.40675083	0.2765099	0.16959141	0.24867065	0.3457893	0.43678468	0.53536105	0.4118323
0.0	0.4301141	0.42594108	0.4298236	0.43445882	0.43802643	0.43339285	0.44151387	0.42936197	0.43062788	0.4261598
0.0	0.3337015	0.35023016	0.26927823	0.4303146	0.55566275	0.37917218	0.2415716	0.3822799	0.47918704	0.4745807
0.0	0.59495896	0.18985744	0.4266257	0.45729965	0.054428734	0.173534	0.14448579	0.16575293	0.4647137	0.45730054
0.0	0.170292	0.10914119	0.35804924	0.57170814	0.43128243	0.3550418	0.08833363	0.23609771	0.24832167	0.23626734
0.0	0.47266597	0.44602	0.42219022	0.4648258	0.40129575	0.4340121	0.44117838	0.35025015	0.33539927	0.46886793
0.0	0.4290892	0.42562366	0.429513	0.43330035	0.44091246	0.43573934	0.44038054	0.4326968	0.4295548	0.42833236
0.0	0.43017232	0.42542252	0.42914188	0.43525416	0.43906137	0.4343623	0.44063434	0.42918503	0.4298224	0.4254829
0.0	0.48089007	0.31959033	0.4315727	0.39918432	0.5475768	0.14146367	0.56483805	0.43541387	0.58527404	0.37629017
0.0	0.21599285	0.14426862	0.4379391	0.3522639	0.6989914	0.02391321	0.21550602	0.53268486	0.53156495	0.37470028
0.0	0.21256036	0.4522711	0.43058708	0.56577957	0.101325534	0.11339472	0.09515534	0.31277204	0.25979707	0.22294621
0.0	0.059396267	0.57989126	0.3834727	0.5918511	0.056586053	0.040262062	0.080184534	0.3918844	0.31200963	0.16461214
0.0	0.43004784	0.4260265	0.43052998	0.43515706	0.43961653	0.43547323	0.4423368	0.43199968	0.43063006	0.4270806
0.0	0.12535577	0.40515876	0.3322306	0.4657231	0.52096564	0.58171964	0.15619999	0.086683415	0.3874085	0.49044967
0.0	0.18872848	0.3908034	0.101621345	0.45530042	0.35114053	0.43101364	0.2258919	0.021044787	0.63140106	0.13642462
0.0	0.42880416	0.42441884	0.42925194	0.4350846	0.44002157	0.4357628	0.44044527	0.4299432	0.42972437	0.42614517
0.0	0.06815556	0.22746015	0.5679771	0.11830036	0.5898396	0.14669321	0.2587063	0.7115253	0.75335747	0.3285069
0.0	0.22138269	0.14135335	0.5007496	0.55932534	0.3312022	0.23592192	0.5370655	0.50463396	0.59899694	0.24110866
0.0	0.26705277	0.32386434	0.35054418	0.42698652	0.43514362	0.40003166	0.37374926	0.25616807	0.31936598	0.23845829
0.0	0.43065658	0.4249486	0.4302303	0.4348152	0.4383071	0.43647468	0.44109163	0.4307276	0.42940184	0.42636168
0.0	0.2905163	0.42201203	0.3112462	0.45690244	0.5156951	0.3871373	0.3513735	0.27722567	0.22564453	0.42183003
0.0	0.4147857	0.3590302	0.32796028	0.38300726	0.48736873	0.37358317	0.47482318	0.38724256	0.382792	0.36402208
0.0	0.1827194	0.4470387	0.23591158	0.3296183	0.5400275	0.48614144	0.22587678	0.3473413	0.34158474	0.23719749
0.0	0.3335878	0.23965967	0.30272514	0.29718134	0.41657576	0.41267443	0.37570983	0.26694283	0.4978796	0.30782497
0.0	0.3586159	0.12060497	0.3000921	0.30551434	0.7167907	0.21347366	0.5029462	0.34832853	0.527013	0.4707135
0.0	0.18317935	0.36163536	0.31325948	0.5339195	0.54420817	0.23898263	0.2928408	0.31706092	0.56713116	0.53717566
0.0	0.32465968	0.4474696	0.5253629	0.3994989	0.46504653	0.21616757	0.18553855	0.37905738	0.25435448	0.39748108
0.0	0.33751178	0.44604206	0.49897	0.34576473	0.28581667	0.344863	0.3177758	0.39722723	0.34973824	0.352759
0.0	0.43040514	0.42478207	0.42993486	0.4345385	0.43940777	0.43587404	0.44132173	0.4301238	0.4294039	0.42613336
0.0	0.22214939	0.28368273	0.33255643	0.26394996	0.40094605	0.24678166	0.39083037	0.27230787	0.40937835	0.3799833
0.0	0.30735394	0.46840703	0.43021926	0.46505746	0.37854818	0.4336608	0.4270749	0.3393367	0.31344676	0.38790965
0.0	0.2566793	0.46736327	0.5688648	0.26651525	0.16969213	0.2651349	0.21588938	0.36394343	0.27793947	0.28495863
0.0	0.17396082	0.37030423	0.3360064	0.15609804	0.17609447	0.23235895	0.24190684	0.15828365	0.43534938	0.40784568
0.0	0.2855267	0.32578763	0.3387452	0.2894086	0.40132895	0.37797835	0.39668182	0.27438903	0.38591433	0.45145005
0.0	0.15485074	0.16669402	0.3322758	0.10355635	0.041232865	0.018040698	0.15844429	0.12757637	0.1070998	0.40980777
0.0	0.44679984	0.3703936	0.38613328	0.31444818	0.44019505	0.3369495	0.43726477	0.37307552	0.35513029	0.32459033
0.0	0.24862814	0.50252074	0.32830775	0.3516792	0.22510348	0.29858488	0.46212125	0.43142202	0.28051353	0.46151635
0.0	0.41003352	0.41062644	0.27316383	0.2639799	0.28297412	0.3470222	0.4396721	0.3462959	0.27645618	0.33481193
0.0	0.1354255	0.08208532	0.17243885	0.12824804	0.19342338	0.47237772	0.41825044	0.057967655	0.3686127	0.3826323
0.0	0.43817422	0.26947758	0.29845327	0.39856127	0.03040665	0.49846372	0.7439821	0.07994506	0.6634443	0.23412341
0.0	0.13355416	0.20221758	0.21895213	0.13524877	0.34833816	0.29551792	0.33087602	0.1169716	0.3209385	0.48934612
0.0	0.25474265	0.34100375	0.28617287	0.24962589	0.16151859	0.30757532	0.49801102	0.13611934	0.46520406	0.40234607
0.0	0.32134405	0.47983128	0.2946516	0.31014532	0.20506777	0.22278823	0.26160726	0.2749941	0.3140749	0.20927848
0.0	0.32164577	0.39703688	0.48213306	0.17462958	0.4545173	0.361187	0.43520853	0.4098789	0.32163674	0.35992786
0.0	0.18169808	0.2722243	0.38572428	0.06632581	0.57612324	0.46575826	0.29477343	0.37890917	0.19555052	0.42494857
0.0	0.18207574	0.2718276	0.38541836	0.06626884	0.57472754	0.46706626	0.29352117	0.37808335	0.19470601	0.42658237
0.0	0.42871106	0.42492235	0.42840943	0.43520737	0.4399443	0.43513602	0.4403845	0.43019843	0.42878726	0.42622027
0.0	0.42964107	0.42549974	0.4286261	0.4354462	0.43983418	0.4349373	0.44090956	0.4317121	0.4304236	0.42770547
0.0	0.3565591	0.4126471	0.54173136	0.1026641	0.4586565	0.55787057	0.14245264	0.5919959	0.5672811	0.23605067
0.0	0.3557146	0.4133041	0.5435383	0.10295714	0.45865318	0.557338	0.14347287	0.5938449	0.57003295	0.23612098
0.0	0.42507342	0.36572558	0.43077114	0.13537598	0.5342523	0.39707372	0.22955851	0.29865262	0.4125275	0.28876463
0.0	0.3745719	0.3952326	0.38363495	0.25197062	0.5316219	0.36298484	0.24595878	0.22949375	0.33424675	0.39518633
0.0	0.25158513	0.32427397	0.2779671	0.04077264	0.7418208	0.21020515	0.034443967	0.02801725	0.1527772	0.3181619
0.0	0.43059725	0.42549628	0.42926332	0.4354658	0.43911707	0.43599796	0.4413916	0.43062666	0.4297477	0.42767495
0.0	0.38674554	0.51416683	0.6343171	0.14808209	0.35326293	0.21220644	0.5805079	0.42466125	0.36842155	0.24474044
0.0	0.40368974	0.47625506	0.46802568	0.2215833	0.35517594	0.41516122	0.44989988	0.36621445	0.34966975	0.35565823
0.0	0.34044936	0.6039414	0.5638245	0.023038402	0.18616591	0.3648167	0.47099677	0.22668296	0.1864774	0.20543458
0.0	0.3834415	0.5155905	0.4957266	0.118298404	0.29772043	0.39906126	0.45559597	0.32023674	0.29332352	0.3053322
0.0	0.11195155	0.27038413	0.22886737	0.31896362	0.5753459	0.15147234	0.06341096	0.40659484	0.37596133	0.05676669
0.0	0.27470124	0.3832806	0.59415084	0.2636507	0.6021251	0.18506446	0.2813407	0.44005692	0.2417905	0.5385629
0.0	0.32635763	0.3471498	0.47240898	0.28862447	0.28537294	0.35726288	0.21435504	0.40072826	0.3312998	0.45105076
0.0	0.43190113	0.4263451	0.42874423	0.4342175	0.4388357	0.4354076	0.44151285	0.43097493	0.4295184	0.42603046
0.0	0.4564744	0.28356344	0.45809364	0.5754413	0.67243683	0.16068307	0.5410018	0.47252545	0.31638825	0.5008239
0.0	0.28256872	0.27135223	0.36116323	0.49520674	0.34975207	0.4370398	0.4729628	0.4640467	0.35142878	0.24238081
0.0	0.2262114	0.29732367	0.2578602	0.30539715	0.3290587	0.33918995	0.37736514	0.5136499	0.26881272	0.29856205
0.0	0.16020925	0.48172528	0.2715375	0.15624192	0.26387006	0.30797407	0.2635736	0.25282755	0.49909243	0.23895508
0.0	0.45559865	0.46555683	0.3254462	0.3720117	0.55228406	0.17012079	0.17448997	0.55366516	0.4757014	0.23754747
0.0	0.4557155	0.46407804	0.32555646	0.3719277	0.55240273	0.170838	0.17526671	0.55377674	0.47578338	0.23648316
0.0	0.4604801	0.36747018	0.3479299	0.47625047	0.30877286	0.26504672	0.23579477	0.46847725	0.3570134	0.30411148
0.0	0.5373485	0.24118306	0.18338515	0.5787376	0.099002056	0.05093976	0.0285276	0.56234354	0.20414749	0.10247295
0.0	0.48263615	0.3270237	0.29064924	0.5059486	0.22709304	0.16874707	0.1319319	0.49655598	0.3051165	0.22605515
0.0	0.3094642	0.35972157	0.19281541	0.4728019	0.15317181	0.3658641	0.3167483	0.24903297	0.3946189	0.16159928
0.0	0.361092	0.5699105	0.23444077	0.40622547	0.41848436	0.43490294	0.21137935	0.2726437	0.38388795	0.37428054
0.0	0.5129417	0.44793588	0.545621	0.2603425	0.07975951	0.44538423	0.2452141	0.5371969	0.33735824	0.3067385
0.0	0.19334722	0.35127097	0.30599603	0.29722577	0.34000915	0.3424148	0.34389955	0.29362193	0.4513386	0.265974
0.0	0.30493987	0.390605	0.4326878	0.27012357	0.45174965	0.2928576	0.4585115	0.44510853	0.37682256	0.37402543
0.0	0.03744277	0.06487887	0.25689593	0.38328606	0.19013017	0.0665643	0.18885197	0.14667939	0.6011687	0.07405597
0.0	0.20104459	0.4646559	0.23839849	0.4269151	0.38507667	0.08129675	0.19325814	0.21532416	0.43813065	0.24627066
0.0	0.3942013	0.19610992	0.5216472	0.10530094	0.49897322	0.32408231	0.21721397	0.49893036	0.42646173	0.4074335
0.0	0.24488506	0.45863393	0.31367123	0.28197998	0.39888185	0.2663457	0.38106328	0.44740024	0.3581182	0.34605584
0.0	0.42834705	0.42484257	0.42861843	0.4331724	0.43959123	0.43566528	0.44127807	0.43136284	0.4290806	0.42700955
0.0	0.18589105	0.27901092	0.33323404	0.2691726	0.4249147	0.1556769	0.27154085	0.489958	0.30048725	0.46432137
0.0	0.31023118	0.37350523	0.38802597	0.44321293	0.4411039	0.290098	0.38106188	0.45451707	0.3474465	0.46761933
0.0	0.25364405	0.35601646	0.30975187	0.19961947	0.3376379	0.26561216	0.19833852	0.46052527	0.5389883	0.40601686
0.0	0.25322154	0.35646966	0.30983475	0.19898568	0.33768746	0.26661775	0.1981731	0.46121228	0.5395578	0.4056004
0.0	0.026733615	0.22733355	0.20171876	0.21575734	0.017962953	0.29926354	0.45984542	0.6980305	0.5050673	0.10884078
0.0	0.2853691	0.3623979	0.35567212	0.27671596	0.44960028	0.46280015	0.39501268	0.33682215	0.37682208	0.34860936
0.0	0.2203019	0.27582014	0.30287614	0.45433688	0.452248	0.3120255	0.40530542	0.25445598	0.42425236	0.1720906
0.0	0.14577077	0.17467214	0.15510632	0.43798018	0.3475066	0.32420582	0.27144125	0.36450565	0.5382731	0.056880478
0.0	0.23201998	0.40515533	0.24494489	0.330954	0.44420645	0.217425	0.28890085	0.5269159	0.31527194	0.24447095
0.0	0.13905181	0.40934488	0.36297828	0.49077895	0.07696375	0.101832375	0.23451875	0.3419165	0.2652678	0.31859267
0.0	0.42882088	0.42447335	0.4286697	0.43435752	0.44005576	0.435207	0.4414833	0.43076977	0.42903572	0.42586273
0.0	0.23598064	0.22332068	0.27063653	0.020487396	0.40355194	0.06828602	0.3343164	0.116551	0.14954995	0.28826395
0.0	0.34739953	0.39399067	0.6487545	0.117851615	0.24139081	0.12605242	0.33616772	0.37195784	0.3603214	0.30223408
0.0	0.2604075	0.50256205	0.5010804	0.19323952	0.33543852	0.18190312	0.4034627	0.4752138	0.3374927	0.20547804
0.0	0.034860153	0.6461478	0.6504156	0.319597	0.62251955	0.103316106	0.3964827	0.44323963	0.097480476	0.04099497
0.0	0.42306742	0.29222608	0.3965992	0.28934813	0.5201814	0.33172637	0.47273856	0.43660197	0.3561508	0.33838037
0.0	0.26449868	0.21504587	0.282119	0.34369218	0.48623163	0.3333794	0.3499148	0.47252724	0.27542362	0.36840537
0.0	0.26494426	0.21463162	0.28096646	0.34419608	0.48486787	0.33130354	0.35029104	0.47111988	0.27521124	0.36716214
0.0	0.26422977	0.21474633	0.28177565	0.34395063	0.48517132	0.33099252	0.34919468	0.4697459	0.2742794	0.36748978
0.0	0.21850982	0.22561094	0.12793621	0.1085118	0.2539258	0.13054952	0.2172815	0.08953715	0.37293905	0.5432464
0.0	0.50608826	0.42654023	0.49381503	0.49486652	0.33852208	0.29021424	0.27947265	0.31299222	0.42649895	0.39513117
0.0	0.3691987	0.31869146	0.58050996	0.43403992	0.06707347	0.3823594	0.26457387	0.43013754	0.20381397	0.30462104
0.0	0.47127578	0.42793736	0.5252026	0.35743895	0.16996454	0.38255662	0.2820657	0.45038453	0.28738257	0.34896883
0.0	0.22841954	0.29492444	0.5615047	0.34281054	0.0033254703	0.108617514	0.064086705	0.505	0.100218825	0.01868431
0.0	0.28383702	0.29385558	0.48372784	0.16115157	0.48161444	0.21787864	0.1391314	0.40902683	0.42465037	0.18652217
0.0	0.4968084	0.36765322	0.60994965	0.25732005	0.23954973	0.2542664	0.12808399	0.53765947	0.3488338	0.27069008
0.0	0.04520038	0.40041	0.2283253	0.12745272	0.43785417	0.12540203	0.06691211	0.16590717	0.28638938	0.016143518
0.0	0.26386547	0.34956577	0.39812613	0.23574924	0.37702227	0.3361204	0.3021107	0.3276172	0.3581599	0.2488813
0.0	0.05207239	0.17442773	0.29654485	0.09524234	0.2898898	0.15010901	0.40129852	0.1320954	0.04253094	0.0955447
0.0	0.28959203	0.34194085	0.30060983	0.30893925	0.5942317	0.3962169	0.3907924	0.31372586	0.27136028	0.22337079
0.0	0.28919074	0.34240186	0.2992696	0.30869704	0.59462196	0.3960354	0.38981363	0.31304753	0.27112845	0.22323798
0.0	0.31662422	0.4204034	0.41279444	0.49620268	0.378146	0.41191825	0.38390118	0.3345393	0.4657466	0.36474314
0.0	0.24523298	0.44793037	0.53080064	0.30583933	0.39966226	0.26201627	0.4021909	0.43171543	0.41753095	0.29816157
0.0	0.120410964	0.40870577	0.37085783	0.6450096	0.24437691	0.35404173	0.25579175	0.15258679	0.55437315	0.22887272
0.0	0.027507264	0.070084676	0.10293378	0.39838	0.014301448	0.20998572	0.43863308	0.5096435	0.14584841	0.6644701
0.0	0.23535332	0.38573995	0.38465896	0.22343284	0.22223522	0.22875977	0.48479694	0.24601366	0.36063066	0.30798683
0.0	0.30138406	0.48740298	0.29603413	0.31765693	0.3231076	0.33500558	0.3189725	0.2605886	0.3734785	0.34405008
0.0	0.5214955	0.42201516	0.42116788	0.56243193	0.50408196	0.26049227	0.2997156	0.5128547	0.36258277	0.5449299
0.0	0.42903423	0.42458555	0.4292979	0.43499622	0.4395333	0.4364762	0.44128796	0.4301196	0.43011189	0.4273572
0.0	0.30840865	0.29420534	0.38905218	0.53694487	0.43933648	0.3583571	0.49540585	0.22166981	0.2702614	0.44227478
0.0	0.57204676	0.3516986	0.27607563	0.37792918	0.3399995	0.38902265	0.42056352	0.24405688	0.39137667	0.22781563
0.0	0.26068094	0.31554234	0.32421935	0.34168065	0.35316205	0.3441774	0.31229725	0.35870415	0.36057624	0.31157085
0.0	0.43939465	0.46700484	0.35349575	0.3412842	0.39816517	0.52915204	0.28386068	0.4178089	0.35392177	0.48288384
0.0	0.2757082	0.44966343	0.2642035	0.30681634	0.17782924	0.42691848	0.35718128	0.23463987	0.36893994	0.38521698
0.0	0.37700298	0.36422673	0.2960779	0.32384527	0.5882224	0.25880486	0.30722022	0.43483126	0.26853076	0.25594354
0.0	0.28662732	0.47521493	0.43793207	0.30802554	0.42333853	0.27838024	0.38892898	0.40441468	0.3678919	0.36050665
0.0	0.5032918	0.58003527	0.35554647	0.45352742	0.35203445	0.2728729	0.3370099	0.40454945	0.27783415	0.1574391
0.0	0.4259934	0.5781197	0.28492302	0.41833478	0.43217525	0.26056713	0.427349	0.44777653	0.3347226	0.26291162
0.0	0.25853586	0.3506592	0.2712904	0.25196797	0.57590616	0.22552544	0.23282051	0.24044515	0.45243177	0.32624757
0.0	0.3739238	0.28325143	0.2529987	0.3449713	0.20088662	0.2651402	0.4161688	0.3314876	0.5425977	0.18743438
0.0	0.47461024	0.45737392	0.27263752	0.37822792	0.5324662	0.14535522	0.2102699	0.42964908	0.34766603	0.23600471
0.0	0.27885032	0.35367858	0.35606626	0.2634122	0.2884246	0.16099067	0.22064856	0.38171443	0.18205701	0.18321593
0.0	0.56918925	0.27451357	0.48829538	0.2055394	0.4943744	0.39574978	0.28344285	0.34304482	0.24761933	0.39350155
0.0	0.24366449	0.40214908	0.2696566	0.39493963	0.56195307	0.2907807	0.18973182	0.38834316	0.50674194	0.28484115
0.0	0.4336705	0.36758682	0.3288372	0.20682827	0.19366202	0.4063926	0.2600002	0.21531339	0.3514039	0.38680118
0.0	0.22725329	0.3829126	0.53201085	0.41562542	0.36613274	0.32659462	0.28681552	0.41577473	0.48405173	0.42431924
0.0	0.38785672	0.3555889	0.3129579	0.30696276	0.39434463	0.27313918	0.24540034	0.33498707	0.42546278	0.44334534
0.0	0.3115457	0.52827895	0.18120228	0.24823196	0.22779799	0.59194535	0.5164182	0.45224985	0.32436278	0.14436617
0.0	0.44133416	0.36708403	0.36770412	0.5113676	0.19578108	0.25115922	0.52787524	0.26123825	0.43439326	0.20695537
0.0	0.33579978	0.29007864	0.19365983	0.34726086	0.529143	0.38554537	0.5352186	0.27246907	0.29156274	0.21802524
0.0	0.17105071	0.35093397	0.47310096	0.40205958	0.15280011	0.2720036	0.40371406	0.14863054	0.39861894	0.21934444
0.0	0.43339714	0.54896206	0.39981377	0.49780336	0.464692	0.42476314	0.33589995	0.48882657	0.3582957	0.430522
0.0	0.31286564	0.26006022	0.3958706	0.32424903	0.51062787	0.26161775	0.4024513	0.27478656	0.4942908	0.36881536
0.0	0.42908433	0.4241059	0.42898777	0.43228564	0.43908465	0.43476415	0.44134188	0.43067157	0.42918113	0.4261333
0.0	0.2061442	0.22523148	0.46571958	0.34308168	0.5884056	0.31673968	0.362951	0.26470682	0.29895288	0.38381127
0.0	0.24445412	0.31720537	0.5336152	0.25394252	0.21561095	0.29564142	0.3521725	0.3362014	0.3117008	0.11335023
0.0	0.30601668	0.2976414	0.26980636	0.46102703	0.37716934	0.2991432	0.34720448	0.14451438	0.45671746	0.20443103
0.0	0.26099664	0.40754247	0.27295142	0.22895287	0.3692226	0.20599963	0.37340787	0.30270135	0.42807055	0.18174179
0.0	0.34247956	0.521261	0.24359135	0.30174756	0.407393	0.21580042	0.32735294	0.49665627	0.43111026	0.35975763
0.0	0.204343	0.4317056	0.30808502	0.21726386	0.22519137	0.2332975	0.33871907	0.4553185	0.26796842	0.30088598
0.0	0.37811756	0.3331634	0.4199991	0.18359844	0.45058057	0.3947961	0.2806662	0.44626296	0.31577006	0.4147028
0.0	0.19337353	0.45715302	0.32294926	0.29745534	0.40224683	0.3198764	0.25968316	0.3867131	0.42904255	0.21480511
0.0	0.37551948	0.50530195	0.31166157	0.24167424	0.36334938	0.240198	0.2687309	0.33889163	0.29103205	0.42233306
0.0	0.22402498	0.31611377	0.41817454	0.25493664	0.3507231	0.25975055	0.29354084	0.39794654	0.36967126	0.35755178
0.0	0.36943322	0.48984903	0.27071986	0.31777298	0.38062045	0.2470788	0.34392074	0.45988965	0.34659207	0.3715731
0.0	0.19572845	0.5656695	0.25057697	0.3049917	0.21996126	0.3824988	0.36485758	0.42514253	0.27813128	0.1912638
0.0	0.2937236	0.46324232	0.31459826	0.3812219	0.36812723	0.2268203	0.47554958	0.41922766	0.33560678	0.23176618
0.0	0.25287718	0.40176973	0.27158827	0.25750908	0.42806736	0.30559602	0.43708178	0.32050076	0.28848752	0.23554796
0.0	0.2177637	0.35885334	0.29069316	0.32411712	0.33591613	0.30444354	0.37124646	0.31842512	0.31989712	0.26977968
0.0	0.2230094	0.40192157	0.3094098	0.32086864	0.46382463	0.24932677	0.40168115	0.40554234	0.36792335	0.3504646
0.0	0.246483	0.39962026	0.3390805	0.34179625	0.23515412	0.2233052	0.30654866	0.35417274	0.2949973	0.22374915
0.0	0.19715768	0.4207453	0.32105428	0.3657488	0.3409423	0.256479	0.36033478	0.3147346	0.36034808	0.27032474
0.0	0.42976227	0.42509648	0.42936963	0.4352714	0.4392771	0.4354123	0.4421056	0.4309884	0.42972505	0.42730206
0.0	0.22272491	0.3318561	0.44075325	0.4837588	0.57025456	0.24853076	0.5397074	0.12160386	0.31694755	0.2779864
0.0	0.37224743	0.34306806	0.34328145	0.341271	0.4838213	0.28218812	0.3553085	0.20563933	0.38468608	0.38141984
0.0	0.23501942	0.16714486	0.4273693	0.52063954	0.22784431	0.32483175	0.15751444	0.33545572	0.22788687	0.42013076
0.0	0.42894825	0.42528462	0.42908287	0.43479654	0.439206	0.43527675	0.4402608	0.4312429	0.42906445	0.42628932
0.0	0.111227155	0.052006595	0.4277416	0.60521406	0.10049077	0.23255503	0.04220494	0.25283593	0.10412507	0.41338688
0.0	0.12033386	0.104166836	0.33571568	0.43852353	0.4834155	0.35919178	0.08812056	0.10982158	0.20614158	0.3897529
0.0	0.3134178	0.14102182	0.22734112	0.090475425	0.12877549	0.1277511	0.08765569	0.10981172	0.3241325	0.6160136
0.0	0.28328347	0.32216814	0.2598396	0.12891036	0.13233463	0.28753904	0.31581527	0.39310735	0.21831498	0.49432564
0.0	0.4297441	0.42566347	0.4280477	0.43449944	0.439832	0.43503493	0.44116473	0.43218103	0.4305406	0.4268844
0.0	0.42982256	0.42497566	0.428228	0.4353533	0.44036263	0.43514162	0.4421436	0.43250608	0.43090293	0.42767808
0.0	0.774679	0.09762625	0.27514848	0.29520226	0.028485008	0.13534416	0.13760488	0.070561156	0.1849656	0.49740937
0.0	0.6635643	0.14344567	0.3300239	0.18033004	0.07162477	0.35068944	0.4955438	0.27524596	0.20799716	0.5570341
0.0	0.4292864	0.42511168	0.42856562	0.43447194	0.4405103	0.4350695	0.44070977	0.4312966	0.4296475	0.42696452
0.0	0.4299362	0.42458257	0.4288251	0.4347263	0.44012532	0.43513024	0.441154	0.4310059	0.4300579	0.42681277
0.0	0.14559254	0.2294149	0.19216824	0.14396283	0.1753327	0.16714008	0.34174326	0.47419858	0.34079117	0.2434304
0.0	0.4287456	0.42319635	0.42719197	0.43339583	0.43876338	0.43385676	0.44084358	0.42991847	0.42939457	0.42724115
0.0	0.23794726	0.31868753	0.4506943	0.29110673	0.22684799	0.19931243	0.33835012	0.42847613	0.43684104	0.32547522
0.0	0.19848898	0.13768646	0.34791487	0.27155867	0.4883726	0.06132839	0.12383438	0.06448536	0.6287609	0.23723519
0.0	0.18651478	0.2297574	0.2637054	0.2689622	0.5411554	0.1343104	0.10856974	0.11453448	0.49241704	0.18927561
0.0	0.42995295	0.42500356	0.42969134	0.43526715	0.43876085	0.43551284	0.44208467	0.43140823	0.43014222	0.42796078
0.0	0.42954007	0.4253317	0.4289191	0.43350345	0.43967953	0.43412378	0.44157243	0.431346	0.42848963	0.42900616
0.0	0.28321955	0.3003713	0.35889095	0.577747	0.55807304	0.2378862	0.4829801	0.41652414	0.45052862	0.20611511
0.0	0.37712267	0.3176491	0.3460097	0.43485662	0.58651865	0.28842193	0.23113734	0.37245953	0.28434125	0.154422
0.0	0.2241214	0.19516927	0.1694065	0.3249604	0.6686527	0.13681068	0.2498799	0.56817496	0.30925003	0.13990495
0.0	0.17283842	0.20019189	0.2941388	0.7089385	0.67294455	0.112093195	0.5256748	0.40135983	0.4688349	0.08301603
0.0	0.4852629	0.21596448	0.08150879	0.029394059	0.71398216	0.25113055	0.010289559	0.6425801	0.050536405	0.12685831
0.0	0.3279826	0.22742565	0.26981273	0.4357826	0.71904576	0.17558457	0.10263763	0.31900415	0.17276342	0.0429187
0.0	0.17221954	0.2005725	0.2959432	0.7091595	0.669634	0.112058334	0.5243963	0.4010418	0.46808162	0.082483076
0.0	0.32280573	0.3551152	0.26387948	0.49962512	0.35504565	0.2738421	0.38593012	0.40102267	0.36583978	0.4690571
0.0	0.22691183	0.32590395	0.3353857	0.4822336	0.4070719	0.2065912	0.18923026	0.2194849	0.27708986	0.35774443
0.0	0.18382928	0.091689646	0.20390356	0.102902845	0.047008283	0.10054826	0.023298373	0.1923812	0.14949623	0.11358659
0.0	0.3648793	0.36145586	0.41798317	0.22419582	0.39049911	0.26756725	0.35370833	0.28891596	0.36396065	0.3599926
0.0	0.36517474	0.36082995	0.41893724	0.22418927	0.39064196	0.26654425	0.3535852	0.28891668	0.36414325	0.36035958
0.0	0.36517474	0.36082995	0.41893724	0.22418927	0.39064196	0.26654425	0.3535852	0.28891668	0.36414325	0.36035958
0.0	0.36479583	0.3608486	0.41834962	0.22451073	0.3904107	0.2666696	0.35318354	0.2893566	0.3632298	0.36178914
0.0	0.40474364	0.339433	0.36896542	0.14557903	0.39583343	0.15769933	0.30076775	0.31045744	0.29767802	0.29552636
0.0	0.42926928	0.42525366	0.42962277	0.43564788	0.43842307	0.4369884	0.44205895	0.43129796	0.4290951	0.42682713
0.0	0.43006548	0.42543525	0.43163553	0.43526283	0.43917647	0.43532214	0.44263163	0.43138373	0.4315624	0.42662796
0.0	0.45800704	0.38968188	0.3775344	0.2712981	0.43453768	0.25391653	0.36654595	0.4255119	0.34682545	0.34390506
0.0	0.42950487	0.42457396	0.42870247	0.4354349	0.43986112	0.43510488	0.44159523	0.4307524	0.43014383	0.42653573
0.0	0.061499134	0.2783111	0.11293676	0.5691053	0.16206022	0.05722967	0.15793934	0.09703633	0.33460984	0.042488627
0.0	0.2926762	0.3033379	0.19602428	0.29043502	0.14343418	0.27602938	0.1899284	0.16803768	0.19584334	0.33544284
0.0	0.12724909	0.13129838	0.19189683	0.085539974	0.058312893	0.028997594	0.164906	0.05749275	0.06827322	0.14702107
0.0	0.4937968	0.3234527	0.38790232	0.5156363	0.56178594	0.22833675	0.33640432	0.26965812	0.2718692	0.4346521
0.0	0.39347976	0.57251364	0.107440636	0.17104568	0.34018642	0.5650028	0.37213707	0.79802424	0.2493546	0.61260253
0.0	0.31849903	0.47278297	0.27434492	0.11160127	0.3940549	0.3523857	0.28598186	0.35312355	0.5129434	0.47857845
0.0	0.043034386	0.050308384	0.5999278	0.07930306	0.10947003	0.07356159	0.14388093	0.20870084	0.23505253	0.32400805
0.0	0.41484576	0.44791248	0.4183573	0.28025526	0.4522454	0.48979104	0.32071277	0.41808996	0.47207412	0.32628912
0.0	0.41441858	0.44816518	0.4184689	0.28038248	0.4529237	0.48999864	0.32158798	0.4181457	0.4718861	0.3266059
0.0	0.41807696	0.44232792	0.42112383	0.31589872	0.44952494	0.47601977	0.34991267	0.4214714	0.46111637	0.35065755
0.0	0.34467208	0.50207096	0.5273994	0.46230116	0.46734118	0.43648872	0.39834794	0.38330266	0.49151984	0.40952784
0.0	0.33795908	0.42429975	0.42516303	0.4450612	0.4727338	0.3948299	0.31551388	0.42720473	0.44445413	0.39450124
0.0	0.28385878	0.23696952	0.27890804	0.3461742	0.24802059	0.4235441	0.28736633	0.26498237	0.2869774	0.27880996
0.0	0.26125672	0.23062186	0.12825435	0.13501807	0.019132089	0.14174522	0.04254844	0.38274428	0.10752792	0.26133564
0.0	0.3213791	0.26587424	0.27829826	0.44794852	0.38325736	0.28426638	0.32758307	0.18333642	0.3131399	0.3341667
0.0	0.3051801	0.29953143	0.315302	0.43278778	0.49326333	0.32843438	0.38926047	0.19271709	0.3645471	0.3206194
0.0	0.14554133	0.23304076	0.19026263	0.60221064	0.4719997	0.4231695	0.29975584	0.097325034	0.47530997	0.25881156
0.0	0.14493993	0.23236178	0.18910275	0.6033343	0.46912616	0.42109627	0.29878616	0.097189486	0.47418207	0.25776723
0.0	0.2021854	0.40800706	0.1580651	0.09039855	0.05724945	0.13151312	0.17600873	0.22266528	0.20164756	0.15087645
0.0	0.02359511	0.1143042	0.041645344	0.07438714	0.054883223	0.09191673	0.18436725	0.082071096	0.27931434	0.27991888
0.0	0.13471602	0.35999224	0.15331857	0.09901279	0.05779246	0.12731798	0.14774355	0.180283	0.32554045	0.24100801
0.0	0.1892151	0.1051041	0.041582134	0.012507862	0.010806734	0.30497682	0.21729648	0.09534599	0.23824829	0.31564254
0.0	0.2951136	0.22722939	0.1534693	0.08969862	0.084816486	0.36780652	0.318968	0.21968143	0.32715118	0.3693571
0.0	0.12360758	0.07728875	0.20943046	0.016250903	0.03549641	0.40332142	0.021082405	0.20500976	0.42087534	0.065551616
0.0	0.20959565	0.28807357	0.31906796	0.32134753	0.49457914	0.2495663	0.44315937	0.2216684	0.3288322	0.14672345
0.0	0.4304635	0.42475107	0.42964455	0.43511608	0.43897966	0.43511236	0.44158918	0.43106493	0.42963415	0.42767757
0.0	0.11212865	0.270446	0.33483163	0.5024057	0.58688486	0.1454675	0.6833447	0.21022847	0.26487067	0.052550208
0.0	0.019046016	0.08225756	0.12474378	0.122796126	0.6309422	0.038850132	0.44729573	0.024049172	0.14203432	0.004343889
0.0	0.43016997	0.42372733	0.42707568	0.43491575	0.4392428	0.43563336	0.44136593	0.4297264	0.43040726	0.42686355
0.0	0.3522687	0.4487288	0.28335935	0.36775276	0.10943518	0.24118735	0.09257909	0.335119	0.19475861	0.20503761
0.0	0.25899667	0.32426393	0.37812048	0.24054185	0.43615276	0.29747346	0.31145447	0.3944962	0.26550236	0.44235525
0.0	0.36076117	0.2592826	0.34470922	0.35285315	0.121551976	0.37739542	0.23857751	0.32709572	0.2467337	0.29804775
0.0	0.2506139	0.42069146	0.36792448	0.2729902	0.19307765	0.21360882	0.17845772	0.40117535	0.43780947	0.22030856
0.0	0.03841425	0.29173717	0.056897976	0.4055224	0.133295	0.16596265	0.07366301	0.5293277	0.12933679	0.14814349
0.0	0.23029916	0.38372627	0.29516405	0.09163307	0.22889133	0.10943169	0.22581334	0.16771188	0.55342495	0.07118351
0.0	0.2396508	0.27175882	0.40741348	0.24126855	0.13217059	0.16014531	0.22340539	0.30260673	0.40896547	0.07586112
0.0	0.25407124	0.36045843	0.23450437	0.2797745	0.2751538	0.27810818	0.3765748	0.31077638	0.37031847	0.19581756
0.0	0.26070067	0.2860434	0.2989005	0.4550794	0.19568118	0.34053215	0.3744134	0.42919213	0.28508848	0.20312956
0.0	0.43015122	0.4243019	0.4295142	0.4355864	0.4384965	0.4358342	0.4417425	0.43079162	0.42913362	0.42713392
0.0	0.41095567	0.3317391	0.17456801	0.1684372	0.35401085	0.29305026	0.16154313	0.1438139	0.2375549	0.15474115
0.0	0.18006472	0.22962965	0.15560228	0.37648842	0.29302534	0.46697614	0.11427769	0.111287974	0.15268527	0.045238007
0.0	0.36304173	0.35905287	0.32573065	0.29453444	0.22366148	0.30729795	0.2326326	0.24847755	0.28106794	0.24049616
0.0	0.2203645	0.21864551	0.13687326	0.082657196	0.023125177	0.09975824	0.026866334	0.03988565	0.06988606	0.035652738
0.0	0.3151628	0.313165	0.25612715	0.20777479	0.12000996	0.22581838	0.12843835	0.15063442	0.19201262	0.14252041
0.0	0.43014196	0.42481467	0.42929938	0.43523368	0.43974587	0.4356603	0.4416433	0.43088666	0.42946002	0.427104
0.0	0.41578695	0.34944934	0.21278337	0.20928961	0.37034708	0.31932652	0.2031268	0.18464789	0.27080697	0.19517887
0.0	0.69025207	0.45101517	0.193715	0.06365605	0.42171448	0.16412772	0.22375908	0.18381934	0.34914342	0.41336223
0.0	0.47364137	0.4305923	0.30413303	0.17806251	0.3850171	0.3599284	0.26382157	0.23226708	0.3841728	0.34845036
0.0	0.5829134	0.444374	0.10047327	0.008986393	0.26368228	0.20261371	0.047241986	0.029544882	0.2783013	0.18796876
0.0	0.5057629	0.43529245	0.22418687	0.076809354	0.34658685	0.30637163	0.16492194	0.13181068	0.34995964	0.2937312
0.0	0.49721867	0.22917265	0.23040755	0.28437468	0.23849924	0.26848316	0.27264202	0.49314097	0.45490706	0.27371603
0.0	0.25088376	0.4055766	0.32377726	0.07964329	0.19932148	0.18619211	0.21601146	0.3180986	0.4405161	0.2989123
0.0	0.07575662	0.5719669	0.29515725	0.057413876	0.021886371	0.04123575	0.12197079	0.024250887	0.10278138	0.08171575
0.0	0.3338175	0.098607704	0.099206686	0.15391973	0.028737394	0.22541374	0.5775011	0.2618091	0.17152396	0.011816673
0.0	0.051255766	0.26781604	0.15282893	0.066333406	0.2783631	0.110288516	0.32872465	0.064676605	0.04599407	0.07241675
0.0	0.40802568	0.3537195	0.17454742	0.16814017	0.4331116	0.18606916	0.29235095	0.15177701	0.22390127	0.14450637
0.0	0.3350146	0.265705	0.40954408	0.33399707	0.42504334	0.21398444	0.33434623	0.2484318	0.41076112	0.23074345
0.0	0.41445938	0.44490895	0.40036234	0.3995783	0.37968236	0.39140853	0.3131874	0.3019585	0.41122457	0.34157294
0.0	0.26646957	0.22012597	0.22459185	0.21666314	0.14430793	0.14852719	0.3058937	0.31316882	0.3081306	0.13706125
0.0	0.029762683	0.12693398	0.10162336	0.07288442	0.40442666	0.027425045	0.035434045	0.10430533	0.057938658	0.008229324
0.0	0.19359669	0.15683988	0.16224135	0.39696515	0.13319287	0.04431353	0.04553608	0.19238728	0.06170664	0.057010934
0.0	0.11499791	0.20015255	0.18191715	0.087471835	0.26306668	0.120346785	0.27927417	0.24165788	0.30141416	0.055649392
0.0	0.022733675	0.03513037	0.17921433	0.01390967	0.029905112	0.10359213	0.06288151	0.104744196	0.06605962	0.09494778
0.0	0.34797263	0.25533047	0.19789144	0.4278511	0.21482985	0.5432363	0.59593004	0.36678663	0.4840031	0.54706895
0.0	0.40044174	0.33987552	0.30511832	0.3539913	0.47506303	0.3719881	0.35732016	0.39447704	0.43200397	0.36973283
0.0	0.4280752	0.42465794	0.4285607	0.43458292	0.43909946	0.43463078	0.44126147	0.43084928	0.4293842	0.42608622
0.0	0.2374051	0.3939714	0.15271568	0.22787224	0.20376989	0.08347223	0.09356187	0.5166638	0.4587821	0.049394846
0.0	0.23470473	0.24182259	0.06326767	0.18036243	0.10699253	0.025818806	0.031782378	0.20540631	0.4529747	0.008739058
0.0	0.42837474	0.4246802	0.42779604	0.4347822	0.44008029	0.4364704	0.44212168	0.42976993	0.43005905	0.426213
0.0	0.25370157	0.3609307	0.2333605	0.2795459	0.27547672	0.27795586	0.37560973	0.31010157	0.37004507	0.19569698
0.0	0.20878531	0.23953381	0.2341632	0.4767481	0.18465306	0.029819561	0.102721855	0.19175297	0.20024073	0.04491235
0.0	0.07072435	0.23476908	0.16209388	0.33977827	0.027024474	0.14313118	0.13533168	0.41983932	0.15587701	0.10592643
0.0	0.24829915	0.4477731	0.34134477	0.291007	0.48881733	0.3168916	0.47327754	0.23799852	0.3962342	0.23091571
0.0	0.2502322	0.30449796	0.4972109	0.48645687	0.36637512	0.36669165	0.37994948	0.3675024	0.33082452	0.23463593
0.0	0.27330038	0.3205951	0.48920935	0.47937337	0.37646696	0.3764413	0.38912213	0.37697604	0.34500146	0.25786287
0.0	0.15258554	0.279843	0.18892924	0.110366374	0.30280435	0.10235108	0.28994933	0.13993827	0.34967038	0.07189698
0.0	0.19773456	0.19924748	0.27977782	0.49249268	0.12829149	0.20726629	0.38619745	0.37558186	0.25875542	0.16277735
0.0	0.27746606	0.373945	0.4222075	0.46423	0.38824356	0.39088812	0.46734285	0.35522056	0.32491338	0.2619789
0.0	0.074777074	0.07731572	0.16719106	0.55057114	0.026895482	0.08173382	0.3343873	0.32280445	0.13952744	0.04826671
0.0	0.21495657	0.32750824	0.23473032	0.20668976	0.27456644	0.36528283	0.3675045	0.22647855	0.40307474	0.34778222
0.0	0.025466615	0.2283363	0.023988614	0.0059728767	0.046733305	0.14615957	0.036247663	0.064116545	0.25096127	0.023616489
0.0	0.028541598	0.17797728	0.072331995	0.06305994	0.0039559463	0.2152591	0.1700117	0.023412654	0.32613242	0.34096584
0.0	0.18494093	0.44180918	0.30351788	0.22606918	0.22120415	0.27567476	0.25023714	0.30547875	0.40780327	0.22319318
0.0	0.23621878	0.3173925	0.3009526	0.33084497	0.25062326	0.32312635	0.22038677	0.25700504	0.33143845	0.35732192
0.0	0.021110691	0.21845229	0.12085654	0.054861486	0.29926157	0.053519174	0.038744487	0.24826682	0.3776283	0.049243666
0.0	0.020377165	0.47667235	0.12743837	0.041183006	0.035706945	0.0839334	0.05625768	0.12841716	0.3650882	0.04090234
0.0	0.0914425	0.5314346	0.273377	0.09835523	0.3576825	0.14292507	0.22833988	0.46488357	0.55157226	0.07283467
0.0	0.21794099	0.29150033	0.29195452	0.42770618	0.3450074	0.38706014	0.16388245	0.329418	0.3769924	0.27976006
0.0	0.3048265	0.31060466	0.25413576	0.26797473	0.34828973	0.26143512	0.16567492	0.38510886	0.32541123	0.26979646
0.0	0.21089028	0.28066546	0.25437394	0.20627259	0.058824982	0.06591429	0.15230393	0.08237751	0.21662399	0.051164635
0.0	0.20431292	0.2749215	0.25193992	0.17929992	0.41380414	0.12321217	0.12915313	0.21002044	0.18789034	0.11464412
0.0	0.25519273	0.3668928	0.319267	0.42249662	0.10079756	0.20038801	0.18215333	0.1694152	0.1608117	0.24988154
0.0	0.27676088	0.26748434	0.16861856	0.1616912	0.10275476	0.41096124	0.17216305	0.49572718	0.5744799	0.30599672
0.0	0.3353304	0.32742408	0.25571647	0.25195944	0.19827227	0.42036933	0.26134473	0.47067353	0.5173905	0.35322544
0.0	0.31178796	0.3038746	0.2202274	0.21533021	0.1564492	0.41672873	0.22453582	0.48030227	0.54041046	0.3355906
0.0	0.33420825	0.3264793	0.25640866	0.25216314	0.1985119	0.4202965	0.2614752	0.4703014	0.5184946	0.35304993
0.0	0.095011495	0.067122914	0.08109288	0.013404693	0.59291023	0.10806613	0.048044004	0.53771955	0.015973859	0.11533953
0.0	0.17586094	0.1824909	0.099696435	0.099487305	0.14846882	0.4141754	0.08283976	0.46594846	0.3171683	0.20148773
0.0	0.4899074	0.22061472	0.11725401	0.12224713	0.12694402	0.0868352	0.41872	0.26274455	0.22053504	0.048606083
0.0	0.2544427	0.29245687	0.41273952	0.269384	0.11379514	0.2068629	0.15258954	0.4115976	0.49741408	0.3053555
0.0	0.19909781	0.41372922	0.51421946	0.1729619	0.342721	0.18868817	0.38854742	0.42336696	0.3288483	0.121760316
0.0	0.17846452	0.2685957	0.2561278	0.3394981	0.24772294	0.27556422	0.51220685	0.37912828	0.33803856	0.25458035
0.0	0.08870548	0.42596194	0.18768552	0.19584109	0.21000168	0.1174093	0.5475005	0.19796629	0.30526984	0.23429106
0.0	0.2529166	0.39632586	0.29128447	0.35663965	0.3361083	0.26674974	0.25644514	0.2580457	0.43678436	0.29399878
0.0	0.29301855	0.3892447	0.30767837	0.36414626	0.39936852	0.16614872	0.41999832	0.14147827	0.3098367	0.31907466
0.0	0.29440823	0.21843627	0.28002042	0.39941147	0.24310431	0.19410807	0.38152122	0.3142171	0.45530328	0.2312072
0.0	0.31866145	0.47681758	0.3015605	0.2212999	0.36848027	0.17347263	0.19589229	0.3529707	0.37172836	0.28102154
0.0	0.41377693	0.46555328	0.32595778	0.37800503	0.40439904	0.30680567	0.2849118	0.41568077	0.3805998	0.283932
0.0	0.2893265	0.49366754	0.2695853	0.41232148	0.5181311	0.23464528	0.32475758	0.2826125	0.4634161	0.29490623
0.0	0.1374218	0.24821043	0.22547442	0.14643323	0.21860991	0.1767871	0.24149105	0.21858872	0.24005772	0.1837953
0.0	0.20899871	0.2915028	0.26173592	0.2195003	0.16421188	0.20012927	0.28291687	0.31074694	0.41174072	0.25861385
0.0	0.15085334	0.1260523	0.33453473	0.4062014	0.61150837	0.21281196	0.5136004	0.4313819	0.51277745	0.17886618
0.0	0.29105988	0.24855848	0.27925345	0.42136887	0.47755843	0.24794081	0.54689664	0.41592696	0.46028477	0.26754197
0.0	0.031799812	0.032159843	0.0993231	0.1649174	0.07111823	0.036878306	0.17043811	0.34847724	0.33637494	0.024275862
0.0	0.02315983	0.15680563	0.121617556	0.13856506	0.034406096	0.056512274	0.0139555335	0.22659601	0.12368912	0.012073425
0.0	0.085615724	0.40354618	0.21881762	0.54451543	0.059305895	0.15056966	0.08603977	0.2894094	0.22524856	0.05372979
0.0	0.08627159	0.40447825	0.2195829	0.5450818	0.05943345	0.15169716	0.0863334	0.28953654	0.22668996	0.05410725
0.0	0.37351382	0.36868498	0.19431251	0.16799378	0.20155801	0.19101438	0.29417956	0.3057811	0.31277323	0.19333267
0.0	0.30729297	0.22028148	0.2475673	0.061875377	0.0033651313	0.03458167	0.236791	0.2910409	0.1936555	0.005278997
0.0	0.17063302	0.28524515	0.24763726	0.23554137	0.14020605	0.18597591	0.30995074	0.28377464	0.29249448	0.28014183
0.0	0.21700428	0.25079718	0.32438537	0.1912632	0.08067996	0.44196105	0.2874637	0.24667704	0.4075402	0.22867163
0.0	0.3462478	0.4114834	0.35237062	0.4392556	0.40684474	0.328697	0.4377684	0.32744986	0.43985605	0.381296
0.0	0.27723062	0.37147188	0.33402395	0.33199888	0.23537219	0.31244725	0.37549055	0.23204893	0.48866484	0.2533974
0.0	0.3743322	0.26011112	0.326366	0.13408782	0.1970731	0.2612644	0.09699028	0.17128769	0.16344807	0.40938362
0.0	0.15162092	0.26747778	0.1399425	0.20245951	0.19739667	0.22481379	0.08064325	0.46733728	0.1933667	0.04293269
0.0	0.26986057	0.16785157	0.2801123	0.15192261	0.13908035	0.24081556	0.18846181	0.38140798	0.3521326	0.2335304
0.0	0.26613286	0.08850441	0.49556038	0.008802896	0.09354969	0.23153828	0.086611755	0.03528799	0.22938547	0.43516546
0.0	0.4290927	0.42437145	0.43027368	0.4341805	0.4391717	0.43533424	0.4414646	0.43063143	0.42999706	0.42740023
0.0	0.50672746	0.31936038	0.43178493	0.485658	0.41270548	0.15072598	0.4787628	0.3569183	0.26198658	0.41377607
0.0	0.42910466	0.33386117	0.54939187	0.35374522	0.47899792	0.27710208	0.24650806	0.5204276	0.4374202	0.3403669
0.0	0.42896053	0.4252315	0.42796993	0.43581125	0.44008708	0.43634868	0.44136882	0.43046758	0.4294826	0.42717004
0.0	0.1810827	0.03138526	0.26088682	0.036913507	0.39215493	0.142992	0.056850836	0.03826879	0.2679708	0.20444362
0.0	0.40301213	0.095215544	0.45637098	0.20135583	0.44654626	0.48122084	0.08543231	0.07359676	0.39351934	0.30705586
0.0	0.430298	0.42463297	0.42884988	0.43576968	0.43936396	0.43548056	0.44132227	0.4312361	0.42937356	0.42718196
0.0	0.09773277	0.19064482	0.30834827	0.08139984	0.33822745	0.10479982	0.32106215	0.41844788	0.32597923	0.20957197
0.0	0.031144004	0.07048617	0.115077175	0.107060455	0.3324432	0.019393777	0.11631098	0.07825893	0.514317	0.18631516
0.0	0.18534291	0.44213352	0.30345428	0.22641967	0.22115068	0.27545908	0.24956302	0.30631074	0.40770125	0.22363473
0.0	0.42988935	0.2541524	0.664052	0.2822323	0.5203651	0.16233352	0.11928039	0.6091152	0.44811496	0.26498654
0.0	0.4450356	0.5646838	0.6221839	0.6292525	0.36012828	0.15103038	0.4249784	0.3264912	0.2676788	0.27310482
0.0	0.30390063	0.30223557	0.21802442	0.26476204	0.32526845	0.29258907	0.12724635	0.2268234	0.26602688	0.20478524
0.0	0.30340546	0.30275416	0.21672142	0.26449707	0.32569483	0.29240063	0.12669922	0.22616065	0.2657522	0.20463558
0.0	0.20980643	0.10527614	0.08317709	0.04552942	0.0049294946	0.052239556	0.1998141	0.2420359	0.13936783	0.08209917
0.0	0.28156978	0.37163922	0.31690502	0.09990048	0.13724391	0.18173738	0.20664427	0.42445597	0.32162362	0.22728585
0.0	0.42877793	0.42283028	0.42903522	0.4348619	0.43810672	0.4343801	0.44083115	0.43062404	0.42838335	0.4247902
0.0	0.42931816	0.42586488	0.42831424	0.4355552	0.4396226	0.43488595	0.44367877	0.43147516	0.42921802	0.42866856
0.0	0.24879934	0.23004007	0.311249	0.18572305	0.22554998	0.26277915	0.1652672	0.2773703	0.36470264	0.40082914
0.0	0.42968103	0.4247136	0.42914852	0.43534684	0.43930233	0.43548635	0.44084868	0.43085912	0.42944133	0.4271262
0.0	0.42986465	0.4246582	0.42672336	0.4349079	0.43745252	0.435517	0.44012925	0.430249	0.42545873	0.4266079
0.0	0.2936278	0.35614857	0.29918247	0.22532327	0.5139279	0.20576172	0.4209096	0.25189644	0.48385927	0.18227917
0.0	0.3045336	0.24897704	0.4120667	0.47831586	0.35169572	0.28674355	0.41754332	0.42030838	0.34358737	0.19274223
0.0	0.05832418	0.18154354	0.36708367	0.3069802	0.13424976	0.24000636	0.07464087	0.5336308	0.25372925	0.21159087
0.0	0.04078863	0.105797045	0.47401494	0.09277567	0.120810255	0.30177572	0.07175713	0.6481945	0.38373134	0.10299698
0.0	0.25920978	0.4080974	0.26007012	0.4006613	0.18485071	0.28817207	0.359112	0.22322476	0.6105432	0.22689292
0.0	0.31386492	0.3254461	0.3094278	0.21359603	0.29772463	0.2286439	0.2696334	0.32893533	0.34128824	0.23742643
0.0	0.3172008	0.19180088	0.3705057	0.13018891	0.41643986	0.19221292	0.3389565	0.25803864	0.14503863	0.15490612
0.0	0.31679618	0.19149256	0.37040207	0.1302435	0.4156059	0.19168085	0.33936694	0.25598344	0.1451575	0.15424204
0.0	0.06683475	0.048482668	0.058790326	0.16486937	0.0051395916	0.048573524	0.22173937	0.1828632	0.072340384	0.18701616
0.0	0.23739918	0.29642004	0.33272845	0.19512352	0.32091478	0.388705	0.1822127	0.19984463	0.34283152	0.32423356
0.0	0.43027568	0.42452848	0.4288265	0.4344298	0.43842408	0.43499216	0.4412301	0.4303019	0.42933384	0.42742303
0.0	0.15545951	0.3248304	0.111455	0.4095848	0.037076294	0.20918772	0.20621881	0.26729658	0.51573104	0.09408458
0.0	0.3519749	0.30245572	0.28956252	0.289768	0.14906228	0.27069956	0.347024	0.40506557	0.34623414	0.17226861
0.0	0.19275838	0.102466434	0.08044367	0.07674257	0.0041324017	0.05604399	0.16453134	0.3423534	0.17857048	0.0084384745
0.0	0.18086475	0.4188554	0.2775819	0.20103702	0.16627847	0.14752105	0.093350165	0.20358986	0.27696666	0.26852778
0.0	0.060739283	0.41274256	0.16298476	0.07636049	0.047843814	0.03712446	0.013287047	0.078382336	0.1628314	0.1520913
0.0	0.22622609	0.23648775	0.12684283	0.119668625	0.122114405	0.104621686	0.29824275	0.18730018	0.43801302	0.15387157
0.0	0.101835616	0.114887916	0.02707901	0.02356031	0.023859316	0.017274747	0.18661585	0.06465702	0.44604728	0.04216083
0.0	0.42960384	0.4249183	0.4289628	0.4352247	0.43893978	0.43559533	0.44150373	0.43056515	0.42978972	0.42660564
0.0	0.30378392	0.1571001	0.12871441	0.47425535	0.21307363	0.40116563	0.09316254	0.07037256	0.3531094	0.14993747
0.0	0.3848428	0.3065342	0.24853604	0.3085764	0.3539557	0.3183351	0.287401	0.24959137	0.30169928	0.25627044
0.0	0.2813971	0.10883368	0.040404353	0.102164395	0.18335488	0.11709897	0.06975098	0.040691577	0.09633638	0.0473439
0.0	0.012173324	0.09422791	0.117744446	0.029678443	0.0033946838	0.038182024	0.012825795	0.026204374	0.11035189	0.17514575
0.0	0.11060786	0.28033978	0.20754914	0.094147585	0.045354184	0.19999394	0.109140426	0.19170348	0.27142245	0.28170577
0.0	0.35262644	0.36637735	0.37752908	0.18964024	0.23549096	0.2706095	0.309223	0.42739612	0.2654605	0.27452204
0.0	0.1603647	0.29526168	0.27258837	0.080254845	0.30710948	0.12703402	0.17005557	0.5088983	0.12827386	0.085142896
0.0	0.22371821	0.18122949	0.30998895	0.34077537	0.22553019	0.32437932	0.16166896	0.15757437	0.5261811	0.0867302
0.0	0.121501	0.09289488	0.058391917	0.33527133	0.0357033	0.09279304	0.11804526	0.098244965	0.16772297	0.005393488
0.0	0.05123847	0.041245744	0.1537443	0.25929075	0.27151507	0.0578345	0.004632312	0.020126216	0.73616207	0.03230437
0.0	0.19782354	0.15507333	0.32799044	0.25871116	0.43804225	0.35971326	0.05305106	0.100225575	0.57978714	0.05313124
0.0	0.1818677	0.32368487	0.26215982	0.14532463	0.34794414	0.1608065	0.18704674	0.2482729	0.3551749	0.14084493
0.0	0.1818677	0.32368487	0.26215982	0.14532463	0.34794414	0.1608065	0.18704674	0.2482729	0.3551749	0.14084493
0.0	0.10411748	0.520479	0.325584	0.17919606	0.4771242	0.15466852	0.13548456	0.43464944	0.37975517	0.30242178
0.0	0.103615284	0.5212635	0.3270846	0.17836551	0.47778898	0.15603143	0.13578391	0.43733087	0.37892216	0.30264825
0.0	0.25051075	0.2673998	0.23483478	0.294983	0.2591968	0.24013738	0.29584268	0.24150212	0.25139737	0.2728905
0.0	0.025630249	0.047070038	0.125787	0.18034181	0.0043086326	0.016695794	0.07830344	0.11436617	0.023593219	0.09869722
0.0	0.027147273	0.20549567	0.044524167	0.036018554	0.029854884	0.034825716	0.047177706	0.07802064	0.20361292	0.0233555
0.0	0.25603133	0.30947208	0.44082996	0.24973278	0.22192489	0.32866898	0.29171887	0.39547327	0.31806612	0.40785515
0.0	0.06600711	0.15978397	0.4831092	0.013489104	0.052544955	0.06066442	0.0727133	0.4835102	0.05628929	0.30139884
0.0	0.11297591	0.20391564	0.22920077	0.091254026	0.13610727	0.1441759	0.08914786	0.27363417	0.16113427	0.3311833
0.0	0.09365242	0.21997547	0.10519936	0.015008608	0.26350272	0.029325068	0.030093726	0.3222205	0.041840833	0.2185362
0.0	0.45677665	0.31860867	0.35520387	0.2861191	0.14429569	0.43014222	0.48364606	0.17230383	0.34575552	0.24889758
0.0	0.16386278	0.4440461	0.48455632	0.41508725	0.25438458	0.312726	0.42415556	0.10047504	0.35104573	0.4318537
0.0	0.25647765	0.30894712	0.44271883	0.24998793	0.2215897	0.32886994	0.29273966	0.396378	0.31837144	0.40807712
0.0	0.42873174	0.42447802	0.42782152	0.4344805	0.43950975	0.43506435	0.4400821	0.43153358	0.42900828	0.42653918
0.0	0.23438166	0.2868712	0.2720003	0.18138278	0.27380922	0.26606825	0.40052757	0.3694271	0.36936873	0.30647114
0.0	0.25922015	0.2966799	0.2697073	0.19269526	0.15261899	0.29253244	0.41930556	0.3626436	0.4615644	0.33040693
0.0	0.12522697	0.19936395	0.20896755	0.07684879	0.116755106	0.2735503	0.07499731	0.08693144	0.34435982	0.2633276
0.0	0.28308973	0.22654364	0.2668123	0.23214552	0.17236026	0.2620467	0.23413433	0.25752828	0.30215657	0.3357082
0.0	0.059468266	0.03893202	0.053088218	0.07800379	0.040251978	0.10888773	0.009772366	0.02748446	0.44790104	0.23963705
0.0	0.21209157	0.1553562	0.24091898	0.13439195	0.39025214	0.162313	0.31028965	0.19025467	0.27564847	0.14184651
0.0	0.21226087	0.15532276	0.23978943	0.13444573	0.38937336	0.16184077	0.30914134	0.19081372	0.2760454	0.14179936
0.0	0.21238828	0.155441	0.24055414	0.13448417	0.38921672	0.16227221	0.31078002	0.19087864	0.2760811	0.14213006
0.0	0.15786026	0.10567491	0.041862976	0.29076195	0.22428939	0.04321269	0.026941473	0.57460016	0.36230752	0.035443865
0.0	0.1735376	0.35197	0.16031903	0.37665355	0.2798708	0.18051866	0.08210757	0.6089711	0.4268964	0.07399805
0.0	0.34182727	0.42005363	0.39030433	0.34917557	0.37821952	0.330789	0.38360164	0.39391318	0.31022674	0.33018282
0.0	0.21899416	0.41240963	0.33247197	0.22930533	0.28569978	0.19054186	0.29647538	0.33757627	0.1608378	0.19877012
0.0	0.29292974	0.41750994	0.3699587	0.30261734	0.34402993	0.27429405	0.35123083	0.37346494	0.24914028	0.27791935
0.0	0.4497342	0.41162825	0.30838522	0.2287437	0.53687125	0.43517518	0.37262133	0.41450086	0.38146687	0.16681977
0.0	0.069303624	0.217414	0.048174977	0.031648595	0.042576957	0.040177494	0.015794432	0.07093472	0.3282887	0.011078015
0.0	0.19572921	0.2697716	0.21480797	0.15830487	0.24751441	0.3165325	0.18949184	0.1876948	0.27952135	0.24591148
0.0	0.19590686	0.2692354	0.21523729	0.15811862	0.2467866	0.31638557	0.18959764	0.18753468	0.2796208	0.24518698
0.0	0.42893133	0.425915	0.4285048	0.43585745	0.44017193	0.4345053	0.44126716	0.43065986	0.42990327	0.42687222
0.0	0.1491107	0.12687595	0.13892777	0.2274561	0.053955294	0.2130662	0.09945689	0.11164769	0.24753293	0.15671025
0.0	0.29957205	0.37059626	0.32419395	0.27369738	0.41437915	0.406436	0.30882394	0.2888675	0.30255225	0.2978476
0.0	0.3299572	0.38393024	0.34926116	0.31051382	0.42058796	0.41337624	0.3398915	0.3219965	0.33230045	0.3281324
0.0	0.20493385	0.38397267	0.21539444	0.24613298	0.23959346	0.38806894	0.44350734	0.39710706	0.41302827	0.33366394
0.0	0.017276593	0.2890658	0.02146703	0.036707837	0.03137011	0.27904493	0.4485162	0.31674215	0.3701772	0.15530694
0.0	0.15109807	0.35113907	0.277275	0.0607297	0.23351154	0.3487713	0.21395116	0.34368998	0.19103307	0.05970751
0.0	0.42255467	0.33933696	0.2501019	0.26759642	0.31593812	0.44113448	0.35556242	0.31543767	0.30375764	0.20521076
0.0	0.42255467	0.33933696	0.2501019	0.26759642	0.31593812	0.44113448	0.35556242	0.31543767	0.30375764	0.20521076
0.0	0.2091671	0.14015034	0.2475131	0.406822	0.22999178	0.31742972	0.22534311	0.2162617	0.3581917	0.16196781
0.0	0.2430242	0.22130279	0.23618785	0.3175582	0.43831852	0.46670273	0.16904198	0.314295	0.26728693	0.24032435
0.0	0.12424081	0.44102097	0.105702065	0.27400443	0.46321884	0.118751235	0.17947806	0.12806226	0.09431068	0.26204282
0.0	0.25281817	0.38606858	0.1778197	0.434356	0.49921474	0.15081173	0.22934087	0.3328907	0.2052293	0.23736027
0.0	0.2852449	0.3762334	0.3727577	0.22116867	0.5735942	0.2048729	0.3225762	0.25536242	0.27205884	0.19755092
0.0	0.19336393	0.036281686	0.02040762	0.37374148	0.2646563	0.13016793	0.0782398	0.13800542	0.06891936	0.004356525
0.0	0.30559254	0.39156368	0.30856243	0.23625213	0.5483184	0.39730352	0.34941944	0.28432447	0.24728099	0.215411
0.0	0.04787203	0.26436812	0.29078782	0.01463267	0.03445363	0.14259101	0.029563865	0.25907436	0.14893156	0.027827617
0.0	0.16284798	0.33959654	0.35644984	0.09644787	0.14301032	0.26303986	0.13368753	0.33978072	0.2670855	0.12728503
0.0	0.16295189	0.3397986	0.35741168	0.09647665	0.14292961	0.26365617	0.1345773	0.33987504	0.26712045	0.1275869
0.0	0.26035157	0.1823408	0.2794889	0.082381204	0.13286628	0.19526608	0.121005856	0.32290146	0.12995094	0.18468055
0.0	0.03913701	0.10517463	0.20552282	0.05964759	0.03739456	0.031132627	0.065001786	0.084418185	0.037920006	0.07608329
0.0	0.18329303	0.32961363	0.40023717	0.19452609	0.042066876	0.226296	0.16746897	0.22106995	0.10317864	0.3502691
0.0	0.42893532	0.4243892	0.42892483	0.4353934	0.43884233	0.43543074	0.44208366	0.43019077	0.43067843	0.42665997
0.0	0.058499105	0.17984977	0.3508597	0.06044208	0.045758218	0.11348429	0.3281649	0.534796	0.44320077	0.18803762
0.0	0.024852822	0.04669344	0.07715213	0.036387064	0.037292548	0.026825454	0.09598034	0.44581544	0.4347872	0.021926312
0.0	0.4303751	0.4243699	0.42913276	0.43516716	0.43920353	0.4348436	0.44163352	0.43020046	0.4293391	0.42720166
0.0	0.23482089	0.31246036	0.09975875	0.08218601	0.42852017	0.29184866	0.4651534	0.37710863	0.22853316	0.19905123
0.0	0.27911285	0.29760477	0.24958293	0.1756163	0.2678395	0.32996646	0.40617764	0.32296818	0.3319194	0.21813376
0.0	0.3365253	0.32230443	0.36243188	0.32897297	0.4238354	0.49078012	0.33041054	0.3549993	0.4375816	0.2822186
0.0	0.063275725	0.030590435	0.056208562	0.017129544	0.3571811	0.27584064	0.017367532	0.19776864	0.5343379	0.05580727
0.0	0.35947236	0.3203184	0.3692106	0.26925305	0.31147802	0.2507516	0.2347274	0.34923792	0.36616656	0.31357288
0.0	0.47433028	0.27171838	0.16660632	0.13291624	0.28685272	0.11567252	0.08718574	0.12511656	0.27159837	0.32423875
0.0	0.19113782	0.24971716	0.23337862	0.026333226	0.47037345	0.030688465	0.034632158	0.18743946	0.445609	0.115013875
0.0	0.20921852	0.28219178	0.42278698	0.065554984	0.041839916	0.40475044	0.07641031	0.12496202	0.26311114	0.056730006
0.0	0.20935139	0.2847469	0.423288	0.06574599	0.041812513	0.40617448	0.07603284	0.1252586	0.26355585	0.056968085
0.0	0.3171894	0.2955439	0.36790276	0.3479534	0.3890109	0.28168	0.25577742	0.3025789	0.40087807	0.36368492
0.0	0.43023255	0.42498636	0.42903823	0.43529168	0.439028	0.4350618	0.44183686	0.43153232	0.42916498	0.42805493
0.0	0.15631169	0.45839667	0.2718699	0.20836993	0.24503233	0.21015653	0.09639579	0.24648555	0.45490578	0.48071602
0.0	0.121382125	0.09232797	0.2333777	0.17540002	0.27528042	0.06712729	0.04107184	0.097081475	0.3301135	0.22606198
0.0	0.14201933	0.20371006	0.022899313	0.059766337	0.38786933	0.29310286	0.10750396	0.19037585	0.032788675	0.17469499
0.0	0.13973688	0.21103773	0.20760435	0.115118265	0.44369286	0.34516215	0.08093181	0.09288942	0.33527958	0.006605138
0.0	0.39937901	0.297717	0.33634844	0.3937815	0.3136387	0.41663924	0.26020166	0.29189414	0.35872772	0.4569317
0.0	0.4078101	0.30050018	0.35961315	0.36438507	0.41183108	0.27103546	0.2982768	0.2944619	0.47296375	0.18534788
0.0	0.42919838	0.4241605	0.42779595	0.43413976	0.43932974	0.4359971	0.44334468	0.4303286	0.43029964	0.42560577
0.0	0.25980046	0.16327582	0.27600652	0.29112715	0.36217478	0.18366386	0.33629137	0.07674391	0.5369734	0.13237981
0.0	0.3540047	0.09951582	0.21170096	0.21467057	0.34632182	0.056359734	0.08266406	0.085821554	0.57927024	0.011491329
0.0	0.4303834	0.42489785	0.4290953	0.43522972	0.43930382	0.43523228	0.441837	0.43120328	0.42981455	0.4275996
0.0	0.42807347	0.11231102	0.28880435	0.3334092	0.06323174	0.23102346	0.12021298	0.22402121	0.34121522	0.5129018
0.0	0.32649562	0.09542869	0.1579336	0.29739836	0.10631833	0.36976537	0.04437872	0.08247954	0.2084224	0.5306575
0.0	0.40282363	0.15407799	0.16857876	0.15889235	0.08689276	0.21987565	0.20933145	0.21785496	0.27452892	0.3204555
0.0	0.32235086	0.22003086	0.2689791	0.30619773	0.20935266	0.2546161	0.24785943	0.19428274	0.28539553	0.36235273
0.0	0.43027955	0.42539686	0.42953125	0.43524557	0.4400491	0.4352651	0.44155023	0.43150055	0.4288172	0.42810112
0.0	0.35408872	0.20629127	0.24748068	0.18211223	0.18932031	0.39574552	0.13401145	0.5220357	0.4086576	0.30559185
0.0	0.30586016	0.3706452	0.30227986	0.28382945	0.4668546	0.41519812	0.2959004	0.27759957	0.44371277	0.24427275
0.0	0.43025827	0.4254655	0.42940345	0.43487152	0.43907928	0.4360981	0.4413632	0.4320895	0.4292651	0.42787787
0.0	0.42804438	0.42355984	0.4273895	0.4356104	0.43850988	0.4356738	0.4417577	0.4332188	0.42905566	0.42640668
0.0	0.3128611	0.3294655	0.23881337	0.082363226	0.040466297	0.43387184	0.08717606	0.29476458	0.27895632	0.4827488
0.0	0.3128608	0.32973364	0.23844019	0.082004406	0.040448796	0.43388152	0.08737654	0.29433894	0.28164044	0.48171228
0.0	0.32764506	0.3591896	0.39005816	0.4691014	0.43660885	0.29104716	0.220099	0.28779456	0.27429405	0.3532037
0.0	0.20348692	0.33329427	0.39309183	0.35471457	0.4955854	0.29242486	0.13346362	0.3710328	0.29160547	0.49430773
0.0	0.14041035	0.21900107	0.2973837	0.55408883	0.43042415	0.07789922	0.021037381	0.07735532	0.06258212	0.19937356
0.0	0.25917462	0.31338874	0.36000624	0.49340075	0.43519703	0.20298554	0.1150555	0.2012447	0.18300946	0.30136496
0.0	0.1673206	0.1989529	0.14992654	0.10503254	0.048580807	0.16885577	0.09796373	0.32044926	0.15624633	0.2470398
0.0	0.14739656	0.25298244	0.18793686	0.12259444	0.115128845	0.14762226	0.08693598	0.30510393	0.13163292	0.16231996
0.0	0.13012391	0.3181368	0.23211053	0.14279026	0.24960324	0.12936457	0.07710428	0.29153508	0.110975035	0.10379131
0.0	0.08380753	0.17966348	0.20577624	0.016546534	0.49076024	0.034196384	0.06455126	0.038011704	0.21576868	0.005989135
0.0	0.45018762	0.3330815	0.29251075	0.20361862	0.14933918	0.16734397	0.15830576	0.25134945	0.36183107	0.2439601
0.0	0.32009816	0.45470002	0.29603398	0.3036314	0.17826127	0.22654529	0.21331628	0.24225031	0.3939405	0.36982158
0.0	0.42999768	0.42529196	0.42939195	0.4353042	0.43960732	0.4358011	0.44152752	0.43098563	0.42973167	0.4278997
0.0	0.55020505	0.26398417	0.35859627	0.1013734	0.28327134	0.23896837	0.20015359	0.32867783	0.44182017	0.1735226
0.0	0.39446485	0.42156106	0.30963224	0.40060496	0.38199788	0.33108515	0.38032702	0.4443749	0.43381223	0.39687863
0.0	0.28964388	0.28747076	0.09557879	0.31145608	0.20715551	0.1372957	0.17993945	0.38108966	0.34265274	0.25260895
0.0	0.1404073	0.18222395	0.11705078	0.08405423	0.1773359	0.078684576	0.03414458	0.07700022	0.10614865	0.118859254
0.0	0.067912996	0.13556379	0.16554767	0.52860755	0.3514993	0.08953229	0.055962138	0.13177046	0.037885543	0.048882116
0.0	0.2903853	0.2952856	0.32671613	0.38616273	0.10375282	0.2393467	0.095975496	0.27158004	0.22282147	0.17498738
0.0	0.31135103	0.35215634	0.27934527	0.37204394	0.14012598	0.28419855	0.22498126	0.31263798	0.3194871	0.15736906
0.0	0.43035698	0.424848	0.42938632	0.4349393	0.43916175	0.43514585	0.44151014	0.43066728	0.429579	0.42660546
0.0	0.1966038	0.28940168	0.40861169	0.40693063	0.14959009	0.22834326	0.07686831	0.25727174	0.332589	0.3170563
0.0	0.0893716	0.21118726	0.1649548	0.029374408	0.0063054613	0.2754123	0.44268632	0.03483831	0.039652284	0.061976943
0.0	0.18806076	0.36604434	0.3315925	0.15072632	0.06973005	0.20226525	0.38950244	0.16783221	0.17877333	0.296858
0.0	0.13879566	0.08702249	0.16760084	0.29470012	0.019892577	0.2548468	0.12297601	0.20637149	0.3710767	0.19324256
0.0	0.21223213	0.38063273	0.2467823	0.18453814	0.39979252	0.16088365	0.11559202	0.04341145	0.5195259	0.5019245
0.0	0.2160261	0.17650096	0.19387664	0.18517138	0.19907984	0.35207966	0.29625872	0.26037	0.35163388	0.28190073
0.0	0.40655488	0.24853627	0.43235028	0.26812258	0.323228	0.32949388	0.20704605	0.13074683	0.4783904	0.33706814
0.0	0.14380907	0.24519306	0.5209942	0.2618872	0.1657178	0.31721324	0.305797	0.16772455	0.24972999	0.26891345
0.0	0.2263645	0.3041166	0.45075798	0.1260676	0.05735971	0.5353791	0.3039376	0.06768322	0.26322842	0.093020424
0.0	0.32199684	0.40660083	0.3726947	0.21247904	0.25080743	0.32465398	0.2673906	0.23071466	0.31153995	0.25212336
0.0	0.08835971	0.19507344	0.5898785	0.4656688	0.39426264	0.15760814	0.3068676	0.36116585	0.23540655	0.5668375
0.0	0.070258826	0.037686344	0.27456057	0.41315123	0.27853948	0.04926574	0.27707705	0.19630358	0.24613003	0.42488998
0.0	0.19947666	0.41630825	0.19553673	0.20711844	0.39359882	0.2286505	0.15813227	0.2941813	0.32238862	0.17883037
0.0	0.26747826	0.28995785	0.2326099	0.22562632	0.3750223	0.21422993	0.17808405	0.27779517	0.2667801	0.26856902
0.0	0.17103969	0.20120855	0.34078243	0.1527831	0.16533078	0.26510167	0.49560803	0.38825327	0.29296684	0.14821094
0.0	0.076473966	0.14864361	0.29647234	0.118964344	0.45246458	0.025349224	0.13915496	0.3145895	0.1756427	0.039365795
0.0	0.4299678	0.42473617	0.4294441	0.43517703	0.43899432	0.4354527	0.44150916	0.4309782	0.42951262	0.42706627
0.0	0.24477392	0.25010678	0.30804086	0.30920914	0.233539	0.2989558	0.13049369	0.17768668	0.42271417	0.10080813
0.0	0.3105857	0.315245	0.2935729	0.30116317	0.3887666	0.2760336	0.31912693	0.1750903	0.38069406	0.33764175
0.0	0.4295069	0.42378864	0.42834333	0.43514335	0.43800312	0.43529359	0.44159785	0.42922118	0.4303707	0.42598727
0.0	0.1059706	0.27607805	0.35414052	0.068947636	0.47035423	0.24211235	0.27440307	0.43920195	0.31467992	0.15380144
0.0	0.06479325	0.3140334	0.34143674	0.015444936	0.35585624	0.4130195	0.06820938	0.13989463	0.2348668	0.08486524
0.0	0.43003446	0.42492944	0.4292661	0.43458778	0.43950507	0.43520492	0.44125286	0.4299164	0.42902994	0.42684978
0.0	0.306436	0.23564665	0.20054695	0.14193353	0.23715053	0.3736079	0.26283038	0.3378003	0.19307308	0.26346144
0.0	0.34773976	0.3296452	0.29913148	0.31359276	0.2324797	0.29406714	0.3206082	0.31395194	0.27561072	0.31662026
0.0	0.42909363	0.42235538	0.42800003	0.43499488	0.4381179	0.43418676	0.44194233	0.42959434	0.4300288	0.42561272
0.0	0.42905772	0.4230397	0.42912704	0.43440378	0.43789753	0.4355596	0.44130704	0.42925826	0.43089104	0.42529353
0.0	0.124700665	0.15619723	0.23142132	0.45562983	0.09424783	0.256365	0.278977	0.16058701	0.5010211	0.29835147
0.0	0.26493052	0.32367507	0.2734287	0.54379326	0.53416836	0.3910573	0.22056657	0.5332853	0.48908398	0.30218607
0.0	0.264287	0.3231633	0.27266788	0.54352975	0.5340027	0.39056128	0.22049621	0.53373224	0.48866016	0.3022021
0.0	0.42952105	0.42372477	0.4296656	0.43446326	0.4385559	0.4344756	0.4416175	0.43034357	0.42975423	0.42675072
0.0	0.16280715	0.3021866	0.16003644	0.40088287	0.36855695	0.23221883	0.15159847	0.32857156	0.2733803	0.13853459
0.0	0.16191429	0.30225027	0.16003907	0.400771	0.36747038	0.23284823	0.15094598	0.32811633	0.27307022	0.13863882
0.0	0.23665984	0.31863588	0.38010317	0.16196977	0.1150029	0.3090743	0.24379466	0.37280813	0.49457142	0.43204233
0.0	0.302133	0.3684462	0.3575269	0.3618968	0.31332254	0.32642207	0.21940266	0.4083937	0.4081582	0.4526828
0.0	0.27895314	0.35975918	0.3783528	0.40426037	0.24737847	0.30777463	0.3161144	0.23287809	0.35070252	0.3270283
0.0	0.43084356	0.42528424	0.42946464	0.4353675	0.43970114	0.43522894	0.44199318	0.4311432	0.42981604	0.42749152
0.0	0.16795716	0.3671506	0.28831688	0.43531135	0.28090602	0.1807458	0.17821921	0.093777336	0.3069558	0.3060085
0.0	0.06788112	0.22048558	0.26251057	0.33031324	0.036190588	0.100464076	0.10781259	0.029890344	0.1888992	0.14202654
0.0	0.32876745	0.34607536	0.26374662	0.30063802	0.37171525	0.23095213	0.40867966	0.2845946	0.40215972	0.34884205
0.0	0.3096877	0.494682	0.2707118	0.42598173	0.41419858	0.3719183	0.30338678	0.37906915	0.28270718	0.2454097
0.0	0.42867512	0.42372957	0.4270115	0.43429416	0.43910328	0.43500236	0.44212177	0.43008488	0.4300669	0.4271758
0.0	0.28334576	0.48123592	0.095911145	0.43266135	0.40031725	0.29827252	0.15291037	0.34261927	0.08338941	0.06948661
0.0	0.10895884	0.6637698	0.059323158	0.40285355	0.35409966	0.23340881	0.08934527	0.26217976	0.07175102	0.039010897
0.0	0.4300244	0.4248386	0.42898318	0.4353829	0.43943396	0.43469983	0.4418561	0.43096262	0.42968842	0.42796242
0.0	0.21373147	0.158687	0.18814917	0.09490376	0.21221101	0.09340756	0.54431415	0.16045377	0.39475408	0.30202508
0.0	0.14257456	0.18655074	0.052744985	0.090744495	0.2270801	0.02750558	0.33062252	0.07353197	0.33425474	0.18889189
0.0	0.35101447	0.3357934	0.2314116	0.35428903	0.30395487	0.27248633	0.19211918	0.22591949	0.23899283	0.35519707
0.0	0.29571518	0.2758886	0.13083518	0.29728693	0.22020432	0.17824487	0.08788584	0.12477771	0.1393975	0.3045855
0.0	0.2963553	0.2753737	0.13163878	0.29762214	0.22085336	0.17909084	0.08791872	0.12558536	0.13962102	0.30516624
0.0	0.22623716	0.3947081	0.35970247	0.30823055	0.3379532	0.3168854	0.29720765	0.464407	0.40231144	0.14834483
0.0	0.12518625	0.3729654	0.30957308	0.2271384	0.27065736	0.23977366	0.20877804	0.4894023	0.38079792	0.055176873
0.0	0.12552303	0.37236252	0.31108153	0.22742008	0.27140334	0.24082607	0.20884578	0.4912453	0.3812371	0.055319905
0.0	0.32497686	0.37227044	0.3038641	0.2546165	0.3080533	0.38199645	0.28733492	0.28860262	0.46035346	0.24450469
0.0	0.13536093	0.25462088	0.10007195	0.042731225	0.097953804	0.26134956	0.06967773	0.078345075	0.53554904	0.03837389
0.0	0.22843865	0.2948515	0.3395877	0.07856923	0.1060743	0.47712883	0.16131304	0.106838025	0.48718598	0.21940252
0.0	0.27498296	0.19934613	0.26377016	0.19152106	0.16519359	0.2645301	0.2665528	0.3660581	0.13296624	0.28854755
0.0	0.2752774	0.19875503	0.2639847	0.19160803	0.16432573	0.2645108	0.26633492	0.3671917	0.13213421	0.28785467
0.0	0.43022466	0.42478603	0.4294251	0.43559316	0.4393869	0.43534392	0.44214436	0.4308044	0.430022	0.42741707
0.0	0.1860053	0.37436277	0.07762913	0.061419915	0.16945916	0.13914017	0.08071477	0.12387254	0.24224883	0.37043175
0.0	0.33511865	0.44558945	0.21721685	0.17051896	0.28916025	0.27432498	0.29842705	0.1878545	0.2861374	0.37303984
0.0	0.15527344	0.49745443	0.02227183	0.0074912445	0.0733744	0.059527922	0.08285469	0.011757258	0.075780526	0.25162697
0.0	0.2411668	0.3359355	0.4279827	0.2570565	0.19301082	0.36298066	0.31713024	0.3872561	0.31970423	0.30634505
0.0	0.14243549	0.27559617	0.42712963	0.15901895	0.0899496	0.31254885	0.23721147	0.35698932	0.24730179	0.22978078
0.0	0.24448304	0.4083454	0.29456082	0.32843387	0.1772455	0.385789	0.29119292	0.29567298	0.31145975	0.2805519
0.0	0.11430018	0.21897857	0.21882603	0.13592952	0.3192204	0.29153717	0.12820628	0.34293094	0.30819497	0.24081191
0.0	0.22132371	0.33885872	0.36990553	0.26909396	0.45500284	0.22460999	0.20133217	0.26821578	0.36663267	0.2724289
0.0	0.22238524	0.31902215	0.2941911	0.36948517	0.41161385	0.25832418	0.29900086	0.39768392	0.33447063	0.36528865
0.0	0.3024928	0.29170942	0.37176993	0.36752295	0.43335003	0.25541967	0.4305297	0.36437422	0.36423463	0.34581053
0.0	0.14390187	0.26014084	0.1898273	0.1896528	0.36035088	0.16767392	0.27290785	0.2976443	0.3038708	0.2055482
0.0	0.2569905	0.25752452	0.3174773	0.23024924	0.35987577	0.29658738	0.31464612	0.3916483	0.3695599	0.2257767
0.0	0.33529148	0.35266313	0.4278826	0.3999624	0.4318312	0.35085702	0.4273422	0.41866767	0.43392453	0.4135837
0.0	0.09861792	0.034118216	0.4031901	0.073343575	0.470389	0.033121303	0.20621848	0.4165321	0.4061295	0.079563454
0.0	0.27639744	0.25238565	0.44219717	0.2183366	0.21034704	0.19374862	0.30009985	0.34415367	0.49615562	0.18893167
0.0	0.27848607	0.2528804	0.4456104	0.21869116	0.2104496	0.19358684	0.3001532	0.34367624	0.4957885	0.18919432
0.0	0.15767635	0.3599039	0.15710513	0.23865113	0.42651358	0.27280825	0.109509625	0.29423314	0.28613767	0.3076122
0.0	0.4307275	0.3502192	0.284477	0.12085214	0.051303767	0.16871177	0.38315228	0.19949386	0.42401126	0.08533743
0.0	0.33830866	0.27666005	0.19368409	0.38047418	0.17990457	0.283107	0.26658726	0.23406065	0.34579304	0.2348507
0.0	0.29268214	0.33411315	0.28480446	0.2823535	0.19224036	0.24938254	0.189011	0.29681325	0.3601002	0.25187272
0.0	0.3273042	0.41948786	0.27121657	0.4020821	0.37363142	0.34783873	0.24739192	0.31719923	0.2908939	0.3156145
0.0	0.32543707	0.49544504	0.21680103	0.2057879	0.40954098	0.18294229	0.26435557	0.44570905	0.29822004	0.25033206
0.0	0.32015216	0.3141082	0.17570838	0.26540455	0.27751744	0.3842058	0.27443784	0.36263376	0.39953613	0.29286042
0.0	0.15456949	0.278573	0.2506948	0.11519838	0.46925843	0.21797805	0.17286831	0.44884765	0.26647276	0.17888686
0.0	0.5026458	0.36286235	0.32319188	0.19208315	0.35007975	0.28880882	0.38806412	0.26044008	0.27837047	0.1896582
0.0	0.20337822	0.49550352	0.16610451	0.25251332	0.4994438	0.49577826	0.20473897	0.31938612	0.3418636	0.09750936
0.0	0.21359111	0.2816224	0.1704085	0.31929177	0.47636604	0.38996866	0.2797531	0.23474175	0.3028507	0.17834496
0.0	0.48742622	0.4065929	0.4335241	0.1752672	0.40483746	0.28970462	0.39807367	0.35954693	0.37618965	0.31018156
0.0	0.46428907	0.38553628	0.46534103	0.20293073	0.43481934	0.28621954	0.47293526	0.43075505	0.44850668	0.3123303
0.0	0.42803293	0.4248389	0.43100584	0.43497798	0.43974805	0.43380967	0.4400634	0.43139875	0.42807713	0.42650533
0.0	0.43050045	0.42559937	0.42994028	0.434604	0.441864	0.43499252	0.44166058	0.43366435	0.43012294	0.42686573
0.0	0.4302205	0.4225675	0.42919633	0.43350714	0.4369058	0.4346602	0.4418992	0.42917395	0.4294161	0.42567858
0.0	0.43046755	0.4234983	0.4289501	0.4344532	0.43906248	0.4336662	0.44131616	0.43138734	0.43013817	0.42607617
0.0	0.2624315	0.32083204	0.296466	0.5196698	0.45431045	0.42957366	0.36773103	0.22162051	0.45187122	0.3362945
0.0	0.43026498	0.42332876	0.43061194	0.43550366	0.43923682	0.43574324	0.4415783	0.43076807	0.43014526	0.42680869
0.0	0.42987454	0.4236396	0.43021098	0.43544996	0.43914637	0.43578023	0.44152275	0.43069914	0.43057737	0.42672378
0.0	0.42913827	0.42482197	0.42916322	0.43444383	0.4389262	0.4351055	0.44079193	0.42977595	0.4284185	0.42622954
0.0	0.4297678	0.42457274	0.42941323	0.43402377	0.43897772	0.4360872	0.4411394	0.43048385	0.42973846	0.42589593
0.0	0.42926076	0.42395946	0.42808107	0.43450043	0.43876356	0.43460768	0.44019848	0.43029884	0.4302033	0.4256271
0.0	0.429278	0.42351344	0.4283622	0.43589503	0.438918	0.4370231	0.44091865	0.4307396	0.43053472	0.42629686
0.0	0.41854778	0.3815431	0.26029542	0.25574952	0.43550354	0.27154535	0.3490375	0.24154398	0.29801446	0.23368669
0.0	0.26361418	0.3207734	0.2963377	0.5182331	0.45337746	0.42853066	0.36737177	0.22139964	0.45155755	0.3368635
0.0	0.4308562	0.42490074	0.43057147	0.4344839	0.43989798	0.43496433	0.44207135	0.4311425	0.43143705	0.4271356
0.0	0.4312807	0.42404896	0.427214	0.43361786	0.43680447	0.43386537	0.43884528	0.4303132	0.4281745	0.4248101
0.0	0.42907313	0.42651257	0.42707822	0.4373418	0.43819007	0.43477708	0.44094887	0.4316777	0.43001565	0.42922035
0.0	0.4313728	0.42423168	0.43043405	0.43554324	0.43932006	0.4362232	0.44181222	0.4315284	0.4300385	0.4268625
0.0	0.43138146	0.42421556	0.42983046	0.43490717	0.4386916	0.43577704	0.44136167	0.43122143	0.43023145	0.42746478
0.0	0.43053165	0.42362016	0.43026984	0.43422922	0.43812457	0.43531156	0.4428011	0.4308716	0.4307587	0.42671564
0.0	0.26315004	0.32147935	0.2962188	0.5197893	0.4544526	0.4279855	0.36849567	0.22189863	0.4525503	0.33808553
0.0	0.26875862	0.31888613	0.29762733	0.32723033	0.1706589	0.25138977	0.28773093	0.24304526	0.39677796	0.30808017
0.0	0.5365665	0.30623594	0.53356254	0.54902947	0.3654409	0.5134205	0.47960642	0.5248758	0.54280764	0.27281764
0.0	0.42994955	0.42258734	0.42870492	0.43432605	0.43888766	0.43435457	0.44179195	0.42910925	0.43015048	0.42685655
0.0	0.4954214	0.31768283	0.42831686	0.4441454	0.21648441	0.3148679	0.29823887	0.30768198	0.44428006	0.43883985
0.0	0.4297307	0.42318657	0.42692724	0.43449995	0.4391131	0.4347544	0.44060487	0.42959154	0.42972356	0.4264247
0.0	0.30045265	0.4473762	0.349528	0.32984683	0.41106054	0.31811413	0.39964837	0.44252217	0.381711	0.3719725
0.0	0.3011211	0.44795913	0.35036632	0.33004183	0.41303688	0.31799507	0.40000245	0.44156322	0.38208613	0.37270346
0.0	0.12084843	0.34898564	0.21064207	0.20969997	0.37838235	0.12800577	0.21717486	0.38623184	0.2412551	0.09378575
0.0	0.3003113	0.44684926	0.34942085	0.3297741	0.41131377	0.3183777	0.39961365	0.44131652	0.3814553	0.37227175
0.0	0.30064714	0.44798324	0.34966707	0.33122948	0.41088298	0.31835654	0.40120372	0.44288945	0.38168135	0.37281317
0.0	0.3008405	0.44772348	0.35021642	0.330127	0.41214353	0.31926125	0.40106043	0.4425331	0.38283914	0.37229395
0.0	0.30054265	0.4481072	0.34962007	0.33010003	0.41149005	0.31851304	0.40038374	0.4416326	0.38161495	0.37233707
0.0	0.30042082	0.44786218	0.35013744	0.33018565	0.41164076	0.31852657	0.40046272	0.4417693	0.38128644	0.37147057
0.0	0.30038592	0.44750234	0.35011885	0.33074197	0.4111873	0.3182523	0.40028647	0.44229475	0.38267004	0.37229812
0.0	0.3003538	0.44821724	0.34973985	0.33048174	0.41133854	0.3191519	0.4003511	0.44174293	0.38224018	0.3717377
0.0	0.301145	0.44798696	0.35026768	0.3299935	0.41293272	0.31944948	0.40048346	0.44179207	0.38274768	0.3721862
0.0	0.43018502	0.42320788	0.42989647	0.43442905	0.4383634	0.43471858	0.44190615	0.4292017	0.4304441	0.4269227
0.0	0.42903244	0.42425218	0.42949286	0.43484294	0.44047007	0.43612936	0.44213527	0.43223467	0.43060184	0.4283264
0.0	0.43073425	0.42556527	0.42923498	0.4340677	0.4412714	0.4341091	0.44234997	0.4339907	0.43059713	0.4283219
0.0	0.43205228	0.42325535	0.42950433	0.43462092	0.43940386	0.43421057	0.4429645	0.43233976	0.42814815	0.42730713
0.0	0.42879003	0.424532	0.42806926	0.4349811	0.43913713	0.43513304	0.44080514	0.43038234	0.42901927	0.42792907
0.0	0.4294509	0.42403123	0.4299235	0.43511304	0.44012776	0.43552545	0.44310656	0.4305914	0.4309588	0.42750582
0.0	0.4299262	0.42310703	0.42892542	0.43543434	0.43873152	0.4345685	0.44171706	0.42942435	0.43140474	0.4262949
0.0	0.4300214	0.42478988	0.42787853	0.43538594	0.43888223	0.43576062	0.4413378	0.43173742	0.4296371	0.4270117
0.0	0.42806053	0.4234047	0.42951462	0.43509063	0.43796262	0.43528703	0.44109747	0.4295276	0.429171	0.42575464
0.0	0.3008762	0.3835539	0.56745815	0.30764335	0.3313099	0.36139667	0.4564863	0.36650163	0.3900707	0.52585167
0.0	0.43196633	0.42468512	0.43205455	0.4348792	0.43999374	0.43676946	0.44321424	0.43281415	0.4311845	0.42683008
0.0	0.24309766	0.7456282	0.69957113	0.6685951	0.76991296	0.75924665	0.515589	0.6833016	0.79974693	0.70976853
0.0	0.4287079	0.42432028	0.43030906	0.43514934	0.4362274	0.43472254	0.44255644	0.4324998	0.42994633	0.4282315
0.0	0.82343644	0.4699177	0.7714937	0.841841	0.8006689	0.7701569	0.78911185	0.7062182	0.7054434	0.7863054
0.0	0.34680712	0.38384336	0.4047672	0.41801533	0.35437763	0.29343095	0.46263966	0.49237484	0.4233547	0.38132432
0.0	0.4300729	0.42428726	0.42825902	0.43440872	0.43963423	0.43526372	0.44063884	0.4294105	0.4300618	0.42674
0.0	0.43043166	0.42391208	0.42943153	0.43461782	0.43933523	0.43540362	0.44139928	0.42998993	0.43027738	0.42688048
0.0	0.4282803	0.42426017	0.42795518	0.434979	0.43908986	0.43438092	0.44038373	0.4305565	0.42897445	0.42566547
0.0	0.42840183	0.4242134	0.4307347	0.43603143	0.43857434	0.4353889	0.44136316	0.43111393	0.4297149	0.42563403
0.0	0.4276888	0.4242293	0.43051726	0.4360346	0.43928954	0.4345152	0.44242275	0.43277556	0.42989287	0.42651013
0.0	0.42836052	0.4248924	0.42719492	0.43399653	0.4410177	0.43649158	0.44215205	0.42983058	0.42999187	0.42532605
0.0	0.42862526	0.4250118	0.4308771	0.43441567	0.43988386	0.43562648	0.44228652	0.43199307	0.43015784	0.42720416
0.0	0.42847198	0.42490005	0.42909428	0.43430823	0.43959996	0.4351217	0.44068813	0.4300547	0.42977738	0.426344
0.0	0.42766234	0.42432868	0.42815548	0.43404737	0.439436	0.43460956	0.44058722	0.4304949	0.4293618	0.42636263
0.0	0.4907738	0.42006898	0.46359223	0.47844988	0.45846993	0.36833867	0.31029812	0.5081967	0.3630957	0.28267443
0.0	0.43150574	0.42253655	0.42882687	0.4346713	0.43858352	0.4345306	0.44078618	0.43135285	0.43003377	0.42611045
0.0	0.4310868	0.4251723	0.42894852	0.43545792	0.43924776	0.4347449	0.44123262	0.4314093	0.43063402	0.4275107
0.0	0.43083593	0.42568585	0.4289819	0.4344759	0.4383779	0.43560648	0.4412178	0.43107608	0.430291	0.42710426
0.0	0.4296284	0.42544612	0.43046653	0.43414482	0.4410267	0.43674752	0.4416935	0.43093312	0.42978945	0.42679143
0.0	0.4324623	0.4254823	0.4292704	0.434793	0.4396004	0.43633825	0.44014078	0.43152007	0.4306456	0.4273625
0.0	0.4319286	0.4250239	0.4302589	0.4348208	0.43967202	0.4367047	0.44194037	0.43153015	0.43167076	0.42715317
0.0	0.43067485	0.42528185	0.4301283	0.4343272	0.4397856	0.43594795	0.44046322	0.43121427	0.4297759	0.4271742
0.0	0.43005598	0.42457378	0.42981094	0.43413436	0.4394913	0.43645054	0.440681	0.43029857	0.42993492	0.42684078
0.0	0.43083748	0.42574713	0.430102	0.43545392	0.4403295	0.4361471	0.4422842	0.43085355	0.43055615	0.4271141
0.0	0.43035972	0.42507595	0.42991257	0.43449408	0.439128	0.43499097	0.4403344	0.43143705	0.43031746	0.42758942
0.0	0.4310153	0.42519587	0.4300315	0.4353491	0.44008896	0.43642133	0.44175228	0.43225	0.42954955	0.4268944
0.0	0.43227595	0.4252498	0.4297351	0.43467417	0.4388876	0.4369277	0.4412282	0.4323195	0.43047413	0.42690656
0.0	0.43141663	0.42513466	0.42969856	0.43584377	0.43998474	0.43686935	0.44183478	0.431906	0.43150237	0.4272613
0.0	0.43195805	0.42546743	0.43112236	0.4354774	0.43872166	0.43670487	0.44217932	0.43167093	0.43144765	0.4266819
0.0	0.43069425	0.4240638	0.42951727	0.43459824	0.43864378	0.43576854	0.44049245	0.4311596	0.43058735	0.42631012
0.0	0.43201682	0.42401478	0.42947787	0.43489113	0.43818828	0.43716678	0.44127122	0.43111482	0.43074468	0.42552766
0.0	0.43088725	0.4244216	0.42915308	0.43463093	0.438659	0.4363615	0.4409574	0.4315493	0.43070135	0.42620078
0.0	0.4317556	0.42543247	0.43046477	0.43575627	0.43986592	0.43643686	0.4422125	0.43175703	0.43073398	0.4271723
0.0	0.42914373	0.42440468	0.4284799	0.43364465	0.4387527	0.43523806	0.44005424	0.42983755	0.42930624	0.42653394
0.0	0.43061775	0.42509073	0.42983964	0.43430832	0.4392049	0.4359028	0.4411723	0.43058062	0.42966554	0.42672744
0.0	0.43033925	0.42446682	0.42913625	0.4336633	0.43866366	0.43567362	0.44022512	0.43008137	0.4291911	0.42703217
0.0	0.4295887	0.42495233	0.42922768	0.43423477	0.43968493	0.43610206	0.44039246	0.43069938	0.42910513	0.42654768
0.0	0.4296292	0.42515856	0.42814022	0.43433037	0.44025332	0.43595648	0.4412791	0.43184063	0.42922276	0.427828
0.0	0.42946965	0.42522803	0.4293909	0.43425345	0.44001544	0.43622383	0.44108224	0.4313735	0.4305566	0.4272922
0.0	0.26382473	0.32033864	0.29629406	0.5193949	0.45370853	0.42879537	0.36705768	0.22106051	0.45162368	0.33691126
0.0	0.43060902	0.4247293	0.43134218	0.43474832	0.43968529	0.4361914	0.44182658	0.43103242	0.43037704	0.42674696
0.0	0.43077627	0.42385527	0.43156675	0.43455312	0.43901008	0.43725106	0.44110906	0.43073454	0.43021092	0.42651686
0.0	0.43073618	0.4242939	0.4320389	0.4349249	0.43955398	0.43694052	0.44184855	0.43146655	0.43062183	0.4275379
0.0	0.42883834	0.42568776	0.42698714	0.4331194	0.43993303	0.43818355	0.44092238	0.43083087	0.42986777	0.42715544
0.0	0.42888218	0.4248541	0.42900386	0.4335252	0.44004205	0.43682632	0.44115332	0.43002853	0.4301743	0.42683548
0.0	0.4293004	0.42609254	0.4288044	0.43352476	0.43959036	0.43534884	0.44096074	0.43073043	0.42911825	0.42703164
0.0	0.4293976	0.4246091	0.4292784	0.43479022	0.43849772	0.43254682	0.44171095	0.43281263	0.43021613	0.42547104
0.0	0.32180482	0.26547465	0.27958202	0.44822907	0.38287482	0.2844208	0.3284897	0.18380888	0.31339216	0.33433712
0.0	0.4286668	0.42503017	0.42758715	0.43439513	0.43957856	0.4345849	0.4406139	0.43048102	0.42822275	0.4260889
0.0	0.22609189	0.22085513	0.24098487	0.43052667	0.53420526	0.2570627	0.3512502	0.09125685	0.31735516	0.25022027
0.0	0.21322033	0.22624232	0.24511117	0.42094195	0.5707266	0.2503926	0.3303176	0.10882283	0.472646	0.27377427
0.0	0.2637577	0.32160825	0.29621705	0.5191917	0.45451957	0.42851046	0.36748332	0.22157097	0.45260176	0.33808517
0.0	0.213534	0.22659087	0.24519335	0.42082447	0.57156736	0.25103697	0.32991266	0.109871	0.47240713	0.27478582
0.0	0.22391643	0.09187744	0.2020447	0.14522044	0.78967243	0.0315197	0.33125588	0.016918086	0.21828839	0.14880402
0.0	0.4290576	0.4242065	0.42756787	0.435015	0.43919381	0.43487245	0.4415423	0.43107858	0.43021524	0.42635682
0.0	0.28798178	0.39317113	0.27759773	0.43963382	0.18502861	0.36894372	0.25901625	0.24157609	0.4199831	0.27968344
0.0	0.26581287	0.2547721	0.3101785	0.37761754	0.50015885	0.35765982	0.35172337	0.2857648	0.49893203	0.36012125
0.0	0.4417486	0.34882432	0.36932385	0.30405405	0.1947135	0.34239635	0.35966718	0.3899879	0.27500203	0.38099563
0.0	0.44887874	0.27091902	0.28467056	0.51469094	0.536386	0.28914103	0.3485915	0.52005315	0.31585753	0.19358358
0.0	0.42864612	0.42279747	0.42776263	0.43379956	0.43823627	0.43409896	0.44138637	0.42921934	0.4304474	0.4262136
0.0	0.42864612	0.42279747	0.42776263	0.43379956	0.43823627	0.43409896	0.44138637	0.42921934	0.4304474	0.4262136
0.0	0.42864612	0.42279747	0.42776263	0.43379956	0.43823627	0.43409896	0.44138637	0.42921934	0.4304474	0.4262136
0.0	0.42932963	0.4249572	0.42730215	0.4348703	0.44019133	0.43523824	0.4401889	0.43145373	0.42824256	0.42726123
0.0	0.26581287	0.2547721	0.3101785	0.37761754	0.50015885	0.35765982	0.35172337	0.2857648	0.49893203	0.36012125
0.0	0.3846351	0.33362776	0.43389228	0.45509517	0.3581568	0.34473172	0.33305752	0.31790513	0.27493384	0.40548378
0.0	0.44887874	0.27091902	0.28467056	0.51469094	0.536386	0.28914103	0.3485915	0.52005315	0.31585753	0.19358358
0.0	0.28798178	0.39317113	0.27759773	0.43963382	0.18502861	0.36894372	0.25901625	0.24157609	0.4199831	0.27968344
0.0	0.2881847	0.3929678	0.27789503	0.44038257	0.18597098	0.36958426	0.26044336	0.24185388	0.42090034	0.28106812
0.0	0.27344644	0.4732374	0.36546203	0.2278044	0.2766338	0.48116922	0.3263594	0.37994775	0.358019	0.48538956
0.0	0.27376655	0.47449744	0.36571556	0.22746088	0.27746385	0.4812612	0.32560727	0.37966222	0.35894796	0.48624694
0.0	0.4417486	0.34882432	0.36932385	0.30405405	0.1947135	0.34239635	0.35966718	0.3899879	0.27500203	0.38099563
0.0	0.3846351	0.33362776	0.43389228	0.45509517	0.3581568	0.34473172	0.33305752	0.31790513	0.27493384	0.40548378
0.0	0.42520645	0.6152459	0.25408447	0.41402313	0.42991027	0.22508343	0.424077	0.45189556	0.3128254	0.22883932
0.0	0.42520645	0.6152459	0.25408447	0.41402313	0.42991027	0.22508343	0.424077	0.45189556	0.3128254	0.22883932
0.0	0.42520645	0.6152459	0.25408447	0.41402313	0.42991027	0.22508343	0.424077	0.45189556	0.3128254	0.22883932
0.0	0.27344644	0.4732374	0.36546203	0.2278044	0.2766338	0.48116922	0.3263594	0.37994775	0.358019	0.48538956
0.0	0.4283122	0.42451242	0.42800558	0.43420726	0.4394242	0.43448064	0.44020024	0.43096995	0.42846116	0.42723835
0.0	0.42837504	0.42524037	0.42777485	0.4352305	0.43941978	0.43531197	0.4410238	0.43175074	0.42921484	0.42808303
0.0	0.43068218	0.42459452	0.42538905	0.43501037	0.43907794	0.43593475	0.44116023	0.43182197	0.428781	0.42627218
0.0	0.42980388	0.4243077	0.4282037	0.43447065	0.43961442	0.43570235	0.4412723	0.43052378	0.4296308	0.42639393
0.0	0.4304895	0.42451885	0.42987385	0.43566963	0.44050393	0.43590498	0.4413041	0.43137062	0.43005085	0.42701587
0.0	0.4306511	0.4241597	0.4293668	0.4345131	0.44008812	0.4356133	0.4409154	0.43198675	0.42992258	0.42694935
0.0	0.43224508	0.42421496	0.42866838	0.43571725	0.43884173	0.43761742	0.44227114	0.43382126	0.4297558	0.42842135
0.0	0.4300684	0.4230916	0.42714107	0.43376207	0.44056916	0.43427086	0.44073024	0.4319779	0.42955256	0.42584282
0.0	0.43022284	0.42483917	0.42982125	0.43555772	0.43906438	0.43527088	0.4418832	0.4310527	0.43005297	0.42735586
0.0	0.43034127	0.42409447	0.43034446	0.43416554	0.4381514	0.43539983	0.44229573	0.43051752	0.4308388	0.42615807
0.0	0.42925033	0.42568824	0.42934218	0.43262053	0.43636566	0.4348969	0.442446	0.43184116	0.4305969	0.4257276
0.0	0.42818648	0.4241265	0.42799425	0.43601197	0.43642497	0.43540525	0.44341573	0.43262616	0.43126953	0.42609608
0.0	0.4302958	0.42375836	0.42878863	0.43677026	0.43943954	0.43563488	0.4424618	0.43142864	0.43280914	0.42832097
0.0	0.43020242	0.42600408	0.4281934	0.4350078	0.4373449	0.4346784	0.4418169	0.43165228	0.4307895	0.42648524
0.0	0.4291826	0.42483917	0.426198	0.43314204	0.43445355	0.43449685	0.44142604	0.43092427	0.42842537	0.42436484
0.0	0.42865402	0.4255056	0.4294003	0.43374315	0.43830833	0.43434477	0.4405518	0.43227577	0.43140438	0.4274252
0.0	0.4303993	0.42358184	0.4274754	0.43528906	0.43894383	0.43396366	0.44302428	0.43047488	0.43152413	0.42712423
0.0	0.42973256	0.4231948	0.42853332	0.43518144	0.43817994	0.4348313	0.44109717	0.4284774	0.43070528	0.42633334
0.0	0.42791614	0.42386308	0.4293231	0.4343498	0.4385511	0.43487456	0.4401999	0.43059385	0.4289532	0.42623067
0.0	0.43069568	0.42500347	0.4300103	0.43420878	0.43951693	0.434621	0.44107112	0.43129098	0.43059605	0.42686406
0.0	0.43078712	0.42458633	0.43018195	0.4352235	0.43927932	0.43560788	0.44140375	0.4312526	0.43069038	0.4268987
0.0	0.4302479	0.4259033	0.42950717	0.4343291	0.43984598	0.435129	0.44065666	0.4317255	0.42914292	0.42787468
0.0	0.4288643	0.42413953	0.4294236	0.43427452	0.43913934	0.43397096	0.44172943	0.43139488	0.4300198	0.4272468
0.0	0.42923263	0.42417377	0.43030462	0.43433595	0.43944013	0.43410623	0.44174302	0.43123865	0.4302086	0.4270912
0.0	0.43030897	0.42366225	0.42917377	0.4338148	0.4389236	0.43402752	0.4411388	0.42972514	0.4305513	0.42672423
0.0	0.46533474	0.40028593	0.31758457	0.41751933	0.41891423	0.45502934	0.50401586	0.28052858	0.32055736	0.3623894
0.0	0.4299819	0.42490935	0.42858884	0.43471512	0.4396333	0.4357963	0.44106412	0.43110785	0.4300915	0.42764294
0.0	0.42957002	0.4248826	0.42945495	0.43369457	0.4395545	0.43674847	0.4397157	0.43058756	0.42859724	0.4267795
0.0	0.42864612	0.42279747	0.42776263	0.43379956	0.43823627	0.43409896	0.44138637	0.42921934	0.4304474	0.4262136
0.0	0.4294656	0.4244186	0.42911166	0.43240353	0.43913123	0.43356913	0.44225883	0.43087152	0.4298437	0.42666206
0.0	0.43053198	0.4256525	0.43043694	0.43687108	0.44036806	0.43703678	0.44261038	0.43034703	0.43176472	0.42818263
0.0	0.43205523	0.42371926	0.42953	0.43344754	0.43829337	0.43527827	0.44334036	0.43113166	0.43031305	0.42640337
0.0	0.43083	0.42572397	0.42977518	0.43632436	0.4395794	0.434848	0.44291368	0.42915803	0.43232122	0.42920765
0.0	0.4296747	0.42306444	0.42983645	0.43318993	0.4392696	0.43425986	0.44070393	0.42944092	0.42971075	0.42661554
0.0	0.3399503	0.28867948	0.31034237	0.25327373	0.507067	0.43660933	0.48257077	0.44239017	0.4878421	0.5554117
0.0	0.42862532	0.42473593	0.42898116	0.4347559	0.43887368	0.43556368	0.43998638	0.43037868	0.42884466	0.4267343
0.0	0.42957455	0.4257721	0.43096483	0.4343305	0.4392049	0.43656632	0.44105163	0.43184397	0.42847395	0.42777517
0.0	0.4304431	0.42496055	0.42772782	0.43460706	0.437333	0.43489698	0.4418886	0.42983508	0.43092743	0.42743978
0.0	0.4302422	0.42559472	0.42697105	0.43572024	0.4389339	0.43540955	0.44045314	0.43070886	0.43069312	0.4257158
0.0	0.43103495	0.42567962	0.42790616	0.4348253	0.43874225	0.43548653	0.4406165	0.4298153	0.4311532	0.42714712
0.0	0.4300199	0.42515036	0.43017998	0.4345386	0.43825814	0.43549657	0.4410995	0.43225944	0.42883006	0.42807713
0.0	0.43179885	0.42621654	0.42796314	0.43486398	0.43873355	0.43634352	0.44224438	0.43178654	0.43118727	0.42703408
0.0	0.42856887	0.4252722	0.429172	0.43460745	0.43986157	0.43665606	0.4417421	0.42986152	0.4293942	0.42680272
0.0	0.4294866	0.42625058	0.4299894	0.43641308	0.4413507	0.43735093	0.442785	0.43169782	0.4296621	0.42741817
0.0	0.42821175	0.42652443	0.42732304	0.43528405	0.43957213	0.43784288	0.44209987	0.43049666	0.4283081	0.42708993
0.0	0.43014356	0.42484075	0.42683652	0.43570095	0.43843034	0.43394908	0.44032326	0.43150267	0.4323896	0.42642617
0.0	0.4261517	0.4250286	0.42653623	0.43419638	0.4399141	0.43465543	0.44162953	0.4290264	0.42918298	0.42505696
0.0	0.4302548	0.42445028	0.4265896	0.43536177	0.43693125	0.4336956	0.4405869	0.4311734	0.4285781	0.42653412
0.0	0.4275165	0.42409897	0.42646962	0.43407473	0.43873537	0.4343228	0.44233298	0.4301749	0.4307242	0.42665398
0.0	0.43033394	0.42482406	0.4314445	0.43520123	0.44107965	0.43521255	0.4428083	0.4316473	0.4312102	0.4286927
0.0	0.42918843	0.42260206	0.42987478	0.43436116	0.44017833	0.43415546	0.43962234	0.43140197	0.429596	0.42675295
0.0	0.42958546	0.42738202	0.42995423	0.4362933	0.4403211	0.4373753	0.44234526	0.43239057	0.4308123	0.42631865
0.0	0.42768538	0.42491314	0.4284504	0.43514135	0.4395653	0.43572748	0.4417821	0.43064722	0.42979965	0.4260085
0.0	0.42940944	0.42701644	0.42772946	0.4351292	0.44157386	0.43572372	0.44159764	0.43039912	0.43018723	0.42769143
0.0	0.4291851	0.42403877	0.42836353	0.4328774	0.43798336	0.4334981	0.43840143	0.43119472	0.4292752	0.4247763
0.0	0.42868432	0.42724487	0.42902073	0.43617734	0.44277257	0.43770355	0.442271	0.43219405	0.4312297	0.42972717
0.0	0.43030423	0.42582372	0.4315736	0.43420994	0.4400644	0.43299073	0.44033182	0.43196926	0.4318104	0.42557624
0.0	0.43173334	0.4236002	0.4289193	0.43490717	0.4381091	0.43583432	0.44390017	0.4333573	0.43153128	0.42675322
0.0	0.42952034	0.42403868	0.42799804	0.43375006	0.44152242	0.43613607	0.4417184	0.4300855	0.42860723	0.42735204
0.0	0.43153673	0.42388895	0.42850757	0.43355554	0.4400185	0.435005	0.443075	0.432289	0.4305072	0.4282161
0.0	0.42870873	0.42603448	0.42791042	0.43496355	0.44070148	0.43392265	0.44271854	0.4296108	0.42833498	0.4290698
0.0	0.430794	0.42567435	0.42921302	0.43567196	0.4391454	0.4355859	0.44132656	0.43143588	0.42899606	0.4282569
0.0	0.4307888	0.42535448	0.4299365	0.4352348	0.4396381	0.4351092	0.44095713	0.43192354	0.42914847	0.42802677
0.0	0.4305268	0.4246188	0.43024093	0.43574578	0.43932256	0.43573526	0.44167757	0.4316438	0.4305245	0.42677423
0.0	0.42947972	0.4253902	0.42932168	0.43526843	0.43826017	0.436168	0.44166404	0.4312849	0.42975748	0.42703897
0.0	0.4303584	0.42588425	0.43060985	0.4361159	0.43995702	0.4355727	0.44191626	0.43090704	0.4311907	0.42777863
0.0	0.429481	0.4268685	0.4312336	0.43553722	0.43908307	0.4371493	0.44320437	0.43271965	0.43048534	0.42866924
0.0	0.42978615	0.4243948	0.42977694	0.4351902	0.43967775	0.4354832	0.44073611	0.43079194	0.4275397	0.42695656
0.0	0.42997724	0.42508385	0.4287802	0.43757918	0.44097328	0.4346012	0.4430385	0.43008137	0.43020815	0.42807513
0.0	0.4299029	0.42493534	0.42842266	0.43564847	0.4378248	0.43653747	0.4423313	0.43223923	0.42789224	0.42837486
0.0	0.42980367	0.4253399	0.43110034	0.4357464	0.44086644	0.43555662	0.44281566	0.4307829	0.4296954	0.42937595
0.0	0.43020478	0.42392492	0.42936873	0.43486127	0.43871903	0.4366275	0.44346777	0.4295044	0.429316	0.4288173
0.0	0.4296885	0.42614985	0.4304517	0.4358614	0.44146135	0.4374534	0.44306812	0.42923433	0.4295398	0.4298546
0.0	0.430047	0.42484295	0.43149972	0.43680266	0.44050902	0.43730238	0.4424614	0.43302533	0.43089435	0.4273639
0.0	0.43006945	0.4256579	0.43024588	0.43578792	0.4392082	0.43615812	0.44237134	0.431257	0.42960438	0.42794332
0.0	0.43143734	0.42518786	0.4283712	0.43304306	0.43966815	0.4358394	0.44167063	0.4302814	0.42963272	0.42797017
0.0	0.42844155	0.4252146	0.42909244	0.43673378	0.43951538	0.43737164	0.44227543	0.43456113	0.4294333	0.42886582
0.0	0.4287144	0.4244485	0.42853382	0.4347275	0.43833563	0.43417028	0.44100115	0.4297646	0.42930624	0.4271249
0.0	0.42918563	0.42488864	0.42984176	0.43606588	0.43927896	0.43474752	0.44160122	0.43046555	0.4297821	0.4283276
0.0	0.42906857	0.42451653	0.42926276	0.4356308	0.43865535	0.4319178	0.43964335	0.43089452	0.42908886	0.42858866
0.0	0.4288039	0.42435265	0.42944366	0.43564022	0.43838942	0.4335587	0.44134793	0.43148297	0.42917413	0.42770872
0.0	0.43063658	0.42418656	0.42996815	0.43629014	0.4393941	0.4352753	0.44106224	0.43132585	0.42949018	0.42795932
0.0	0.42941508	0.42485926	0.42677703	0.43284228	0.43964484	0.43550557	0.4389345	0.42862123	0.4284863	0.42641017
0.0	0.43226972	0.4243552	0.4292231	0.43580344	0.440179	0.4362502	0.44184962	0.43169886	0.43215054	0.4273337
0.0	0.4295106	0.4247295	0.42630067	0.43291605	0.44151893	0.43432093	0.43848518	0.42922822	0.42863452	0.42540345
0.0	0.43074733	0.42521572	0.42872968	0.43571126	0.43838874	0.43555576	0.44168496	0.43088523	0.42936972	0.42870325
0.0	0.4307392	0.42503464	0.4297492	0.43548536	0.43883952	0.43537405	0.44170746	0.43083104	0.42968842	0.4282562
0.0	0.42981148	0.42465708	0.43059996	0.43562946	0.44037303	0.4355174	0.44266865	0.4291223	0.43050286	0.42734736
0.0	0.42996788	0.42487952	0.43009222	0.43566537	0.43767378	0.43475896	0.44194955	0.43038163	0.42924404	0.4286541
0.0	0.4309179	0.42363206	0.42963862	0.43267858	0.43927646	0.43354425	0.4396993	0.4309194	0.4272266	0.42534173
0.0	0.43100327	0.42418236	0.4282933	0.43410325	0.43920922	0.43695572	0.44373295	0.4320449	0.42887083	0.4257937
0.0	0.429156	0.4251253	0.42884246	0.43640435	0.44003236	0.4361338	0.44229195	0.4325504	0.4306915	0.4278701
0.0	0.4276194	0.4250261	0.42815354	0.43561578	0.43919456	0.43568438	0.44002944	0.4299008	0.42921847	0.42691377
0.0	0.4293013	0.42428792	0.42831957	0.43568775	0.43988532	0.435261	0.44168943	0.43132633	0.43006584	0.4283009
0.0	0.43022448	0.42352894	0.4304059	0.43428496	0.43935275	0.4348969	0.44149694	0.42911926	0.42991248	0.42722777
0.0	0.43022448	0.42352894	0.4304059	0.43428496	0.43935275	0.4348969	0.44149694	0.42911926	0.42991248	0.42722777
0.0	0.43022448	0.42352894	0.4304059	0.43428496	0.43935275	0.4348969	0.44149694	0.42911926	0.42991248	0.42722777
0.0	0.23794013	0.41200143	0.43498522	0.40648326	0.19186993	0.3989427	0.16499324	0.50943553	0.6151174	0.15637642
0.0	0.21740842	0.34835747	0.4409958	0.4810414	0.07215895	0.2597566	0.17615542	0.524651	0.5072867	0.18714789
0.0	0.13953885	0.45798096	0.57271516	0.46149847	0.22452284	0.34122992	0.23126106	0.4881315	0.5138551	0.15214008
0.0	0.43017492	0.4243244	0.42917886	0.43445885	0.43950596	0.43560904	0.44108504	0.4302524	0.431102	0.42709234
0.0	0.42887428	0.4239642	0.42930606	0.43477744	0.43841353	0.4357809	0.44120705	0.4300505	0.4288321	0.42608136
0.0	0.4301493	0.42538434	0.43029386	0.4365147	0.44021785	0.43635768	0.4421007	0.43109077	0.42986017	0.4284321
0.0	0.4298059	0.4245222	0.42955643	0.43502608	0.43867093	0.43533367	0.44288486	0.43142992	0.43037128	0.42649832
0.0	0.4304797	0.4260802	0.42914253	0.43614882	0.44014716	0.43702686	0.440819	0.43225136	0.43015444	0.4276659
0.0	0.4292855	0.4257601	0.42799369	0.43533072	0.4404865	0.4372014	0.4403509	0.4310961	0.42985442	0.42704886
0.0	0.42672148	0.4244856	0.42866102	0.4353173	0.4406205	0.43395102	0.4421268	0.4328261	0.42993298	0.42896798
0.0	0.42843667	0.4239801	0.42804837	0.43414128	0.43901044	0.43695337	0.44093692	0.4317814	0.43044916	0.42787743
0.0	0.4298749	0.42564258	0.42970982	0.4355682	0.4396936	0.4362855	0.4412174	0.4314446	0.43068674	0.4281237
0.0	0.4298749	0.42564258	0.42970982	0.4355682	0.4396936	0.4362855	0.4412174	0.4314446	0.43068674	0.4281237
0.0	0.43064085	0.42714602	0.429394	0.4337279	0.4400776	0.43595862	0.44231904	0.43094358	0.42871982	0.42781568
0.0	0.42895904	0.42501965	0.4287702	0.4347852	0.4401406	0.43584648	0.43947273	0.43059552	0.4291591	0.4271035
0.0	0.4274045	0.42179677	0.42795968	0.43665522	0.44023418	0.4346903	0.44069758	0.4315815	0.4281977	0.42684644
0.0	0.42962322	0.42389914	0.42834622	0.4340693	0.44070286	0.43508944	0.43947265	0.4315862	0.4290809	0.42816737
0.0	0.22082397	0.4130781	0.22521503	0.24081662	0.3927423	0.21644086	0.4044556	0.4542827	0.37004057	0.3553579
0.0	0.47287607	0.3064279	0.49969178	0.1715058	0.53190726	0.5002837	0.36483896	0.4670496	0.46021008	0.38015994
0.0	0.27351102	0.23889716	0.5207602	0.4313447	0.18530133	0.30103952	0.4472338	0.43807003	0.4610403	0.33932176
0.0	0.43107688	0.42468962	0.43089354	0.433768	0.43985996	0.43483517	0.4422756	0.4318442	0.43083826	0.42672467
0.0	0.42790243	0.424471	0.42958787	0.43615094	0.44026092	0.4367208	0.44051734	0.43099582	0.42854205	0.42690152
0.0	0.42922235	0.4262354	0.42694774	0.43538383	0.44068906	0.43531513	0.440045	0.43038923	0.42941296	0.42798227
0.0	0.42927706	0.42361426	0.43009424	0.43405268	0.44108105	0.43556073	0.44091004	0.43001515	0.43017995	0.42816487
0.0	0.43108717	0.42434022	0.43053925	0.43461034	0.4395393	0.43416312	0.44226077	0.43198332	0.43025395	0.42683935
0.0	0.43030193	0.42412612	0.43007448	0.43448913	0.43884256	0.43373695	0.44230977	0.431926	0.42933595	0.42639983
0.0	0.43098098	0.4241554	0.42851502	0.43571877	0.43873927	0.43442717	0.4423362	0.43297485	0.4293241	0.42705843
0.0	0.43007115	0.4246838	0.42841512	0.43432996	0.4381015	0.43414953	0.44141948	0.43197376	0.4290445	0.42711687
0.0	0.34806156	0.46358195	0.5410265	0.48377812	0.5380437	0.39220193	0.5943492	0.39934397	0.31805068	0.48888958
0.0	0.4019588	0.35976171	0.43690065	0.50882524	0.20388152	0.28772432	0.4618484	0.44629306	0.3268736	0.48013204
0.0	0.32925886	0.4735674	0.56699866	0.49743864	0.56257826	0.38269678	0.63077044	0.39234242	0.2926933	0.5053172
0.0	0.40257093	0.35981864	0.43640164	0.50984424	0.20406446	0.28833723	0.46176654	0.44687352	0.32715738	0.48068374
0.0	0.42848173	0.42376253	0.42929703	0.43523768	0.4391989	0.43500096	0.44147447	0.42968193	0.42942396	0.42690542
0.0	0.42944366	0.42386153	0.4323293	0.43597168	0.44061375	0.43454844	0.4408702	0.43024883	0.4291597	0.42868108
0.0	0.42825672	0.4221681	0.42991543	0.4342566	0.4384346	0.43334082	0.43893868	0.42919713	0.4284748	0.42592567
0.0	0.42976135	0.4241105	0.42922235	0.43496743	0.43936524	0.4362677	0.44296327	0.43092304	0.43084502	0.42795342
0.0	0.43050563	0.42426026	0.42954534	0.43553337	0.4398267	0.43504304	0.44343403	0.4308281	0.43050805	0.42740014
0.0	0.4303048	0.4244046	0.42940655	0.4353666	0.43949723	0.4357282	0.4431987	0.43104947	0.43059045	0.4277474
0.0	0.42942625	0.42501825	0.42925984	0.43487427	0.43890762	0.43546027	0.4422974	0.43166286	0.43062422	0.42740405
0.0	0.43051425	0.42542	0.4291043	0.435102	0.43825585	0.43397796	0.4423914	0.4309589	0.43029633	0.42814234
0.0	0.42884067	0.42393667	0.4302574	0.43425226	0.44003162	0.43667504	0.4412038	0.43109953	0.43054345	0.42585632
0.0	0.42907348	0.42389095	0.42791772	0.43432447	0.4375141	0.43454605	0.4415656	0.4319648	0.42897943	0.4263745
0.0	0.42879328	0.42484397	0.42853066	0.43415958	0.4392441	0.43626428	0.4425813	0.43042165	0.43080795	0.42651233
0.0	0.42978424	0.42633566	0.42894527	0.433179	0.43957305	0.4339916	0.4408398	0.4312897	0.43039674	0.4279944
0.0	0.43225935	0.42565286	0.4316898	0.4354744	0.44061652	0.43700245	0.4466104	0.43466163	0.4316643	0.43059584
0.0	0.4315977	0.42501226	0.4285169	0.4339334	0.43807733	0.43431178	0.44286934	0.43205974	0.43102568	0.42883638
0.0	0.43068162	0.4252639	0.43046007	0.4353716	0.43952486	0.43619543	0.44296387	0.43217495	0.43089372	0.42858738
0.0	0.43068162	0.4252639	0.43046007	0.4353716	0.43952486	0.43619543	0.44296387	0.43217495	0.43089372	0.42858738
0.0	0.43135613	0.42783085	0.43129978	0.43559897	0.44130418	0.43757397	0.44263875	0.43326083	0.43318248	0.43007687
0.0	0.43028596	0.42552754	0.43059355	0.43621236	0.439281	0.43600246	0.4421778	0.43147	0.43136844	0.42822844
0.0	0.43028596	0.42552754	0.43059355	0.43621236	0.439281	0.43600246	0.4421778	0.43147	0.43136844	0.42822844
0.0	0.42964944	0.42465192	0.4304198	0.43465286	0.44119257	0.43450287	0.4418964	0.43118414	0.43096513	0.42763823
0.0	0.42937717	0.42278114	0.43033925	0.43656242	0.43948323	0.43420407	0.44226956	0.43199435	0.4297641	0.42835855
0.0	0.42776304	0.42289495	0.4300391	0.43578008	0.4377954	0.4326576	0.4428088	0.43069762	0.43033108	0.42551368
0.0	0.42985842	0.42444307	0.4300744	0.43568245	0.4392012	0.4353958	0.44172484	0.4314135	0.43035084	0.42794862
0.0	0.42985842	0.42444307	0.4300744	0.43568245	0.4392012	0.4353958	0.44172484	0.4314135	0.43035084	0.42794862
0.0	0.43081707	0.42360383	0.43109593	0.43418851	0.44030324	0.43514407	0.43943742	0.43076795	0.42768732	0.42714864
0.0	0.428577	0.42427644	0.42956588	0.43576378	0.43886667	0.43564922	0.4375034	0.43032548	0.42687353	0.4268334
0.0	0.43007404	0.42506972	0.4290457	0.43493116	0.43869317	0.43519056	0.4420267	0.43067056	0.43082407	0.42722774
0.0	0.42928305	0.4259378	0.42985114	0.43585092	0.4404058	0.43529192	0.44298875	0.43066782	0.43104935	0.4261744
0.0	0.43061715	0.42535284	0.43087885	0.43384975	0.4398608	0.43753454	0.4416926	0.43074948	0.43087837	0.42635292
0.0	0.4293093	0.42571005	0.42997766	0.4368628	0.43887758	0.43607652	0.44205284	0.43154135	0.42841643	0.42836148
0.0	0.42926195	0.4240546	0.4280379	0.4320621	0.4385379	0.43442035	0.4415035	0.4314269	0.429763	0.42442045
0.0	0.42701077	0.42760894	0.42699102	0.4380969	0.44011295	0.43667263	0.44095793	0.4306836	0.42935643	0.42936686
0.0	0.4301601	0.42744142	0.43003476	0.4358355	0.4425644	0.4361769	0.44312927	0.43252897	0.43162924	0.42891008
0.0	0.4298489	0.4242087	0.42843428	0.4327068	0.43885913	0.43473896	0.43969986	0.42967463	0.42809296	0.42799282
0.0	0.4306149	0.42662683	0.42696166	0.43364283	0.43857306	0.43615773	0.44257504	0.43342903	0.42916954	0.42784578
0.0	0.4291431	0.4257118	0.42764565	0.4353236	0.43893573	0.43511742	0.4400536	0.42897162	0.4305072	0.42810938
0.0	0.43052873	0.42469963	0.42736092	0.43551627	0.43870494	0.43604955	0.4432537	0.43015838	0.43051815	0.42598858
0.0	0.429127	0.42627266	0.43035963	0.43354833	0.43907604	0.43709493	0.43998528	0.43076885	0.43208113	0.4255756
0.0	0.43129346	0.42509738	0.4303967	0.43656954	0.43834224	0.43621764	0.44343194	0.43189964	0.4308977	0.42525858
0.0	0.43036732	0.4250623	0.4309437	0.43386832	0.43998915	0.43553066	0.43950552	0.43061236	0.4318362	0.4254113
0.0	0.4280477	0.42516917	0.42947915	0.4348354	0.43937615	0.435293	0.44214308	0.43228313	0.42912778	0.42773122
0.0	0.43034217	0.4250935	0.4269042	0.43356946	0.43701327	0.4359443	0.44124845	0.429484	0.43000385	0.42632073
0.0	0.4276688	0.42556605	0.42643186	0.4336973	0.43822867	0.43324184	0.44167393	0.43254685	0.42799607	0.42695513
0.0	0.42943045	0.42431444	0.42788824	0.43220633	0.43923524	0.43475035	0.44026792	0.43090427	0.429756	0.42909017
0.0	0.42979535	0.42590082	0.43063703	0.43573382	0.43986225	0.43609163	0.44281876	0.43142998	0.43201655	0.42910543
0.0	0.42915118	0.42436394	0.42999017	0.43577355	0.44011694	0.43559822	0.4415426	0.43069357	0.430545	0.4279061
0.0	0.4289873	0.425055	0.43007156	0.43550438	0.4398772	0.43525904	0.44260207	0.43127716	0.43192366	0.42834613
0.0	0.42902052	0.42436796	0.42893797	0.4340727	0.43931678	0.43374386	0.4408733	0.42972973	0.42928815	0.42615283
0.0	0.42900229	0.424419	0.4298223	0.43494803	0.4404871	0.4346303	0.4419781	0.43043968	0.43075016	0.42710018
0.0	0.42929026	0.42450127	0.42850372	0.43517873	0.4393501	0.43388686	0.44172135	0.4315758	0.42932913	0.4270481
0.0	0.43122518	0.4248052	0.43047032	0.4370898	0.44027144	0.43491665	0.44323045	0.4334681	0.42974475	0.4298001
0.0	0.42821375	0.4255548	0.4270267	0.4347805	0.44118538	0.43483374	0.44196486	0.43027177	0.43126935	0.42783907
0.0	0.42907852	0.42481717	0.42862245	0.43596554	0.4408232	0.43379104	0.44257206	0.43165362	0.43101948	0.4276849
0.0	0.4291658	0.4251851	0.42907003	0.43624052	0.4414494	0.43725765	0.44304273	0.43002096	0.4309054	0.4280863
0.0	0.43047854	0.42485076	0.4292443	0.43525296	0.4419147	0.43501446	0.4421893	0.43275648	0.4292949	0.4264195
0.0	0.43064588	0.4233519	0.42853463	0.43635613	0.43901983	0.43777594	0.44200724	0.4285924	0.42918113	0.42647755
0.0	0.43039373	0.4248394	0.43207106	0.4346949	0.44267452	0.43775085	0.44368985	0.43283084	0.43025413	0.42880422
0.0	0.42869318	0.42423117	0.42788514	0.4340594	0.44010282	0.43409428	0.44185472	0.43122837	0.43144226	0.42770594
0.0	0.4294638	0.4241068	0.42889008	0.43475166	0.43933934	0.43438524	0.44159856	0.43127078	0.43068418	0.42602476
0.0	0.42992434	0.42441285	0.4300424	0.4350954	0.4400328	0.43597442	0.44203296	0.43106866	0.43104026	0.4265425
0.0	0.4287228	0.4243175	0.42905438	0.43550646	0.43995366	0.43573874	0.44123334	0.43073875	0.43140978	0.42670503
0.0	0.43079478	0.4246657	0.43264455	0.43411586	0.44019935	0.43593326	0.44161847	0.43244746	0.43103763	0.42834032
0.0	0.4295838	0.42467573	0.42944124	0.43394837	0.43885836	0.43595076	0.4422878	0.43072566	0.43027267	0.42765427
0.0	0.42942834	0.42534336	0.42915496	0.4351012	0.4399497	0.43636087	0.4414411	0.43072495	0.42993256	0.42823368
0.0	0.4295075	0.42613435	0.42926165	0.4349152	0.4401897	0.43677744	0.44085416	0.43090948	0.42970765	0.42796898
0.0	0.42977148	0.42541927	0.42919204	0.43433836	0.43902054	0.43613857	0.44126183	0.43068576	0.4293438	0.4278278
0.0	0.4288936	0.42372388	0.429627	0.43310094	0.43884206	0.43513155	0.4416657	0.43033677	0.4297602	0.42684227
0.0	0.42878297	0.4240687	0.42802802	0.43345404	0.43982482	0.4344692	0.44138664	0.4306182	0.42948267	0.42781067
0.0	0.43061313	0.42515633	0.42970234	0.43423283	0.4383819	0.43808722	0.44278663	0.4294209	0.42987075	0.42664978
0.0	0.42853191	0.42278755	0.42854503	0.4340462	0.43922964	0.43498892	0.44048533	0.43008	0.43034577	0.42676204
0.0	0.42855352	0.42269495	0.42851028	0.43352854	0.43778923	0.43387157	0.4402955	0.4295447	0.42879695	0.42602137
0.0	0.4289415	0.42491654	0.42853925	0.43450674	0.43915433	0.4347577	0.44039014	0.43033296	0.42879453	0.42705077
0.0	0.42973685	0.42453137	0.43044743	0.43335938	0.44049814	0.43571597	0.4406233	0.43166658	0.43000928	0.42939454
0.0	0.42973685	0.42453137	0.43044743	0.43335938	0.44049814	0.43571597	0.4406233	0.43166658	0.43000928	0.42939454
0.0	0.43165654	0.42493957	0.4319787	0.43457606	0.44035372	0.43594223	0.44148836	0.43210027	0.43096757	0.4287682
0.0	0.43087283	0.42427117	0.43084654	0.434006	0.43827015	0.43576884	0.44182855	0.43130633	0.42979234	0.42667162
0.0	0.18801554	0.2998895	0.4586539	0.13848586	0.4011342	0.44001842	0.37960052	0.24605235	0.269488	0.17088011
0.0	0.2090182	0.34036183	0.269913	0.18526483	0.45216554	0.19063185	0.18578355	0.16985404	0.31131205	0.18436803
0.0	0.39562833	0.2423528	0.4389497	0.32533544	0.05358617	0.5628595	0.23886386	0.25448638	0.31029546	0.39456296
0.0	0.42970613	0.42395526	0.42882308	0.43375105	0.43935883	0.43627957	0.4406708	0.4298037	0.42982978	0.42737347
0.0	0.4297344	0.4252026	0.42848337	0.4331485	0.43944037	0.4345138	0.4405802	0.43016922	0.42978752	0.42713946
0.0	0.43011114	0.42467523	0.4299679	0.433765	0.440272	0.43640563	0.44122127	0.43119362	0.42977566	0.4279321
0.0	0.4298308	0.42557907	0.42983416	0.43505433	0.43908516	0.435695	0.4418853	0.4313701	0.42944425	0.42718875
0.0	0.4299478	0.4249443	0.42851102	0.43458635	0.43960106	0.43628773	0.4411472	0.4313177	0.43013227	0.42759857
0.0	0.42985168	0.42481157	0.42982844	0.43462124	0.44028962	0.43748373	0.44158053	0.43019563	0.4304017	0.4274562
0.0	0.43030706	0.42573917	0.42895833	0.4346875	0.44062775	0.43696702	0.4414588	0.43068302	0.43002087	0.42860135
0.0	0.42985544	0.4245002	0.42890728	0.43293685	0.43901712	0.4349892	0.4407968	0.43047863	0.4300871	0.42816174
0.0	0.42983446	0.42403835	0.42820305	0.4332222	0.43808657	0.4355105	0.44088584	0.43024093	0.4284537	0.42730764
0.0	0.43036646	0.42421865	0.4309525	0.43377063	0.43857756	0.43568155	0.44183442	0.43232858	0.43072337	0.42601448
0.0	0.4296799	0.4254596	0.42901984	0.43460733	0.43987462	0.4351538	0.44160756	0.43209973	0.42968756	0.42757547
0.0	0.42967868	0.42503935	0.4283969	0.434891	0.43944257	0.43557847	0.44179335	0.43185914	0.42962644	0.4275107
0.0	0.42936566	0.42375842	0.42827854	0.4327084	0.43947044	0.4349971	0.44164225	0.42932484	0.42884457	0.42656898
0.0	0.42964178	0.42429107	0.42785233	0.43340838	0.4399882	0.43531662	0.44055426	0.43005443	0.42892808	0.4263094
0.0	0.42867205	0.42467892	0.4280282	0.4333599	0.43870652	0.4354944	0.4417843	0.42832834	0.42955887	0.42728937
0.0	0.42920187	0.42397264	0.42833522	0.43292806	0.4384708	0.43540135	0.44089317	0.43151808	0.4296167	0.42648593
0.0	0.4301345	0.42551908	0.43120542	0.43365714	0.43910414	0.43464872	0.44085503	0.43076628	0.4304149	0.4257887
0.0	0.43032855	0.42535242	0.43149623	0.4342543	0.44033346	0.4351894	0.44231927	0.4310636	0.4311533	0.42713153
0.0	0.4289121	0.4255981	0.42865098	0.43278626	0.43912908	0.43411064	0.43966952	0.42956626	0.4292313	0.42620358
0.0	0.43065867	0.4240279	0.43155453	0.43600297	0.43942916	0.43616056	0.4429071	0.43193775	0.43080243	0.4272992
0.0	0.43052202	0.42475986	0.43162814	0.43516645	0.43952188	0.43567598	0.44133395	0.43147388	0.43142653	0.4276181
0.0	0.42956686	0.42373428	0.42908674	0.4357177	0.43953535	0.43600005	0.4422335	0.43102977	0.42971542	0.42809242
0.0	0.4305435	0.42482182	0.4315237	0.4343891	0.4390907	0.43559888	0.44186866	0.4315044	0.43141857	0.42742094
0.0	0.42942297	0.42472652	0.4290483	0.4337008	0.4391122	0.43529806	0.440936	0.4304884	0.43048513	0.42824465
0.0	0.43006733	0.42319924	0.43147108	0.43473342	0.43885148	0.43553048	0.4412728	0.4314134	0.43023974	0.42687598
0.0	0.42882818	0.4226987	0.42898256	0.4341311	0.43881318	0.4352126	0.44019142	0.43037465	0.42901248	0.42756316
0.0	0.43059716	0.42421195	0.42889276	0.43388215	0.4395924	0.4341251	0.44099808	0.43095562	0.4298526	0.42782536
0.0	0.58707404	0.3690614	0.25598106	0.33205843	0.57448155	0.6118001	0.2802719	0.5696121	0.51888245	0.5349612
0.0	0.5871884	0.36926416	0.25577912	0.33216208	0.5753594	0.6116551	0.28138053	0.57029843	0.5198459	0.5361247
0.0	0.5864447	0.37032336	0.25572258	0.33137724	0.57654554	0.6114872	0.28170916	0.570499	0.52037597	0.5356394
0.0	0.5869456	0.3699882	0.25525904	0.33202043	0.575833	0.61197436	0.28128612	0.5700185	0.51971847	0.5359749
0.0	0.5865827	0.36905363	0.25531858	0.33135366	0.57411706	0.61201596	0.2808622	0.5703946	0.5198955	0.53423786
0.0	0.5867285	0.36957672	0.2559956	0.33341366	0.5749826	0.6126761	0.2813998	0.5711469	0.5195263	0.5349798
0.0	0.6478344	0.32196692	0.6178104	0.53477806	0.18390432	0.58398426	0.29308274	0.25828493	0.3395606	0.30739862
0.0	0.6479903	0.32232568	0.6167573	0.5336904	0.18349344	0.5834623	0.2930459	0.2589193	0.33933258	0.3061216
0.0	0.648451	0.3235471	0.616785	0.53570306	0.18388328	0.5831132	0.2937367	0.25882724	0.33959123	0.30734253
0.0	0.6481288	0.3233948	0.615995	0.5339973	0.18399131	0.5836329	0.2934777	0.25855368	0.33983797	0.3066276
0.0	0.6480297	0.3227763	0.6164513	0.5338648	0.18347298	0.5842858	0.29396853	0.25901234	0.34028187	0.30662698
0.0	0.64843404	0.3226566	0.6166809	0.5358831	0.1837052	0.5845326	0.2952472	0.2596178	0.3405993	0.3074989
0.0	0.6298954	0.5856363	0.5735833	0.22825171	0.35244283	0.34917873	0.26988292	0.53215134	0.5848352	0.51591206
0.0	0.6300134	0.5878136	0.57310915	0.2280655	0.3533668	0.34881428	0.2708167	0.5326764	0.5849506	0.5165902
0.0	0.6303205	0.5870153	0.5727182	0.22851928	0.35437515	0.34976497	0.271007	0.5338428	0.58497965	0.51677674
0.0	0.62973917	0.58744985	0.57382417	0.22826643	0.35405636	0.3502076	0.27128553	0.5333231	0.5861505	0.51719654
0.0	0.63090986	0.5866338	0.5744789	0.22853127	0.35398805	0.35100764	0.27085802	0.53342265	0.5859022	0.51650375
0.0	0.63049114	0.5863728	0.57334316	0.22941174	0.3539441	0.35025173	0.271282	0.5347053	0.5857017	0.5173273
0.0	0.5385064	0.25352266	0.61031777	0.2679197	0.47277224	0.53718054	0.29515553	0.38601822	0.5691396	0.5538073
0.0	0.53777945	0.25403866	0.61002105	0.2677749	0.47328225	0.5374542	0.29524708	0.38684925	0.5690008	0.553985
0.0	0.5384883	0.2542414	0.60960054	0.26844913	0.47314456	0.5375176	0.29561105	0.3876563	0.57050425	0.5536866
0.0	0.538152	0.25420314	0.61010927	0.26918367	0.47310433	0.5380057	0.2953292	0.38756296	0.56956947	0.5533063
0.0	0.5388734	0.2538488	0.6107048	0.2690478	0.47268993	0.538912	0.2961409	0.38769293	0.5697245	0.5534606
0.0	0.5386826	0.25366527	0.6093485	0.2691863	0.47304797	0.53849745	0.29585272	0.3880566	0.5694444	0.5534213
0.0	0.5495783	0.5938395	0.33597183	0.31661868	0.35477954	0.5561068	0.21605566	0.5222448	0.5220421	0.56358683
0.0	0.5504175	0.59457445	0.33576596	0.31639916	0.35429528	0.5562208	0.21648508	0.5228816	0.52258694	0.56440926
0.0	0.54951966	0.59493566	0.33459225	0.31629226	0.35482565	0.55608606	0.2166302	0.52275574	0.5237983	0.5634068
0.0	0.54877543	0.5940866	0.33527893	0.31677088	0.3549246	0.55688643	0.21653341	0.5228017	0.52336246	0.56456625
0.0	0.54919505	0.5942974	0.33649924	0.31693983	0.35502824	0.55654967	0.21669096	0.52391183	0.52266234	0.564085
0.0	0.54963934	0.59424514	0.33490056	0.31735072	0.3549585	0.55785334	0.21673518	0.52352715	0.52294207	0.5637113
0.0	0.3016546	0.53741103	0.29100084	0.32558963	0.17274292	0.5146159	0.35767704	0.53374493	0.3411642	0.41865346
0.0	0.30241987	0.5384207	0.28978047	0.324949	0.17256828	0.51467556	0.3581815	0.53416765	0.34085643	0.41918108
0.0	0.30168015	0.5388515	0.28983766	0.32555017	0.17295083	0.5136552	0.3573061	0.5339631	0.34136227	0.4191375
0.0	0.3010117	0.5377462	0.28946897	0.32597494	0.17312267	0.5147603	0.35903054	0.5334335	0.3412395	0.41855803
0.0	0.30116564	0.53788286	0.28936455	0.32526937	0.17316487	0.5154041	0.3583216	0.534045	0.34075627	0.41900054
0.0	0.30025277	0.5367686	0.2893179	0.32582012	0.17213713	0.51427823	0.3567557	0.5336295	0.33996692	0.41744512
0.0	0.3748629	0.567266	0.45371315	0.64223105	0.466457	0.3226216	0.23889531	0.54746985	0.5418174	0.41920826
0.0	0.3756952	0.56784475	0.45275274	0.6422652	0.46617964	0.32263148	0.23883219	0.54813296	0.5431863	0.4199398
0.0	0.37520787	0.56787455	0.4522615	0.64246297	0.46656293	0.32219064	0.23859423	0.5480701	0.5426061	0.4193202
0.0	0.37487647	0.5683646	0.45311084	0.64273024	0.4673887	0.32235137	0.23921503	0.5490145	0.54420865	0.42094487
0.0	0.3767473	0.56707877	0.45401677	0.642511	0.46666607	0.32231092	0.23942633	0.5478757	0.5435517	0.42020917
0.0	0.3759042	0.5675255	0.45340887	0.6432953	0.46669623	0.32349628	0.23972076	0.54867	0.5436687	0.41993976
0.0	0.18800187	0.2997105	0.45763072	0.13796087	0.4012617	0.4400855	0.37921593	0.24535508	0.26890028	0.17024669
0.0	0.48085144	0.3263255	0.34481663	0.5416412	0.48853922	0.26852787	0.41510624	0.45125797	0.29704237	0.46539
0.0	0.4293886	0.42331713	0.42890185	0.43480042	0.43900248	0.43497303	0.44176573	0.42948166	0.43010545	0.42704353
0.0	0.42907077	0.425114	0.42843166	0.43540424	0.44037244	0.43588215	0.44097072	0.4306457	0.42950338	0.42705026
0.0	0.4301771	0.42427787	0.42889145	0.4343385	0.4393593	0.43536675	0.4414896	0.4312603	0.42889982	0.4273526
0.0	0.4292001	0.42444178	0.4296731	0.43533945	0.44022477	0.4356682	0.44311288	0.43164748	0.4311927	0.4284932
0.0	0.4305146	0.4244962	0.42868462	0.4343929	0.43966815	0.43576604	0.4418559	0.43069834	0.4308283	0.4271742
0.0	0.43023935	0.42481136	0.4279687	0.43542117	0.4399045	0.43446055	0.4425806	0.4307105	0.43121624	0.42827627
0.0	0.42898932	0.4241605	0.42809713	0.4353447	0.43964007	0.43428674	0.44240203	0.43117023	0.4305754	0.42676252
0.0	0.42979568	0.42524925	0.43027475	0.43564248	0.4424571	0.43692124	0.44176084	0.43243274	0.4304265	0.4286437
0.0	0.42947745	0.42506653	0.42937875	0.4353843	0.44048023	0.43781453	0.44171473	0.43287608	0.4293655	0.42891654
0.0	0.4301276	0.42512134	0.4299611	0.43494958	0.44050545	0.4368367	0.44153687	0.43179306	0.4293482	0.4280137
0.0	0.4295822	0.42560172	0.42971957	0.43470147	0.44047487	0.43785915	0.4417222	0.43253955	0.43084034	0.42784935
0.0	0.24454096	0.45804852	0.31368697	0.28253138	0.39752737	0.26670435	0.38077042	0.447971	0.35873127	0.34519663
0.0	0.4294554	0.4242958	0.43018976	0.4356566	0.43908206	0.4360345	0.44304067	0.43204045	0.42975676	0.42902464
0.0	0.42935783	0.42463538	0.4283253	0.43498653	0.4394272	0.43605083	0.44218162	0.43197098	0.429097	0.42755222
0.0	0.42989534	0.4253625	0.42949113	0.43587157	0.43942714	0.4361543	0.44137406	0.43117595	0.43018097	0.4278253
0.0	0.4302122	0.42561287	0.42944744	0.43653294	0.4389963	0.43723586	0.44296682	0.4298794	0.42978433	0.42719388
0.0	0.43000475	0.4258995	0.42945525	0.43668687	0.4394442	0.43688363	0.44291538	0.4308603	0.43049082	0.42576823
0.0	0.42950654	0.42599818	0.4282984	0.43722475	0.4402744	0.43685842	0.4410418	0.43116277	0.4291697	0.42792693
0.0	0.42900133	0.4243845	0.4270653	0.43260106	0.43898985	0.43514356	0.44020057	0.4301406	0.42916352	0.42709225
0.0	0.4288131	0.4256893	0.42976788	0.4336728	0.43982837	0.4368975	0.44050348	0.43250218	0.43012154	0.42644992
0.0	0.42803895	0.42571735	0.4290614	0.43868896	0.44214937	0.43796462	0.44473013	0.431649	0.42970547	0.4290864
0.0	0.42961565	0.42549512	0.43023053	0.43468064	0.44018948	0.43686926	0.44080004	0.43215734	0.43005648	0.42668837
0.0	0.4286671	0.42316943	0.42827198	0.43260556	0.4390746	0.43426344	0.43822262	0.43079618	0.4291432	0.4243024
0.0	0.42855898	0.42424494	0.4262389	0.4320602	0.4398014	0.43487066	0.43979713	0.42938668	0.4282596	0.42515817
0.0	0.43014753	0.42786533	0.43015397	0.4332767	0.43829083	0.43431228	0.44062924	0.4308592	0.43182373	0.4291337
0.0	0.4281865	0.4248571	0.429391	0.43497506	0.4384446	0.43515915	0.44021627	0.4311132	0.431248	0.4267744
0.0	0.42826945	0.42564288	0.42978	0.43603292	0.4400728	0.43540606	0.4417766	0.4308566	0.43152297	0.42803037
0.0	0.42925107	0.42486528	0.42993343	0.43340448	0.4375558	0.43433437	0.43997523	0.43101412	0.43114442	0.42711002
0.0	0.4293341	0.42565104	0.43032256	0.43446147	0.43918332	0.4345812	0.44153544	0.43075752	0.43141937	0.42836624
0.0	0.4317232	0.427405	0.4281773	0.43581906	0.44122496	0.4363247	0.44409463	0.43412444	0.4306754	0.43018723
0.0	0.42998785	0.4243788	0.4310581	0.4342603	0.43945038	0.43358526	0.43856993	0.4314399	0.430352	0.4278681
0.0	0.42971563	0.42341432	0.42880195	0.43352276	0.43826702	0.4348791	0.44061768	0.43037966	0.42875692	0.42724898
0.0	0.42951542	0.42349425	0.42825887	0.43461606	0.43767744	0.43286514	0.44102204	0.43096986	0.42976004	0.42675793
0.0	0.42908093	0.4246189	0.4287299	0.4349666	0.43932238	0.4338348	0.44054753	0.4307305	0.42999473	0.4278965
0.0	0.43034622	0.42494348	0.4291263	0.43516582	0.4390123	0.43510777	0.44201562	0.4305535	0.43067494	0.42738593
0.0	0.42943636	0.42383462	0.43004486	0.4344274	0.43863535	0.43550363	0.44164544	0.43255252	0.4316317	0.4272931
0.0	0.42942774	0.42378792	0.42881835	0.43226886	0.4366393	0.43295667	0.4398795	0.43003225	0.42932427	0.42569563
0.0	0.43132576	0.42554554	0.43108827	0.43457705	0.43902776	0.43617883	0.4423716	0.43127635	0.43131697	0.42820868
0.0	0.30053917	0.4468704	0.35003024	0.32958218	0.41044495	0.31778136	0.40047354	0.44166437	0.3816214	0.3711821
0.0	0.4317045	0.4253944	0.42905584	0.4343688	0.43910366	0.43652633	0.4415123	0.43071187	0.42978162	0.42695558
0.0	0.4333547	0.42696983	0.4340608	0.43506777	0.44062665	0.43794054	0.44215542	0.43257362	0.43072984	0.4294826
0.0	0.2770444	0.4525126	0.33700266	0.31130385	0.40498194	0.29695022	0.3928369	0.4449174	0.37323466	0.36151627
0.0	0.27762496	0.45206618	0.33697724	0.31052878	0.4056779	0.29688758	0.39218062	0.44471022	0.3729456	0.36099002
0.0	0.2768382	0.4517245	0.33653194	0.31045717	0.4062137	0.2978061	0.39243463	0.44459453	0.3730553	0.36122444
0.0	0.27692723	0.45336327	0.33723453	0.31091106	0.40695977	0.29729816	0.39322686	0.44598925	0.3729214	0.36191434
0.0	0.27672103	0.45338038	0.33811206	0.31039333	0.40781352	0.29818654	0.39330825	0.44524074	0.37364334	0.36140832
0.0	0.27778572	0.45277306	0.33740517	0.31036094	0.4064811	0.29732352	0.39229786	0.4444939	0.3729542	0.36077404
0.0	0.27789435	0.4532771	0.3369869	0.31141335	0.40723374	0.29845226	0.39331993	0.4456858	0.37373975	0.3619779
0.0	0.42851028	0.424234	0.4301323	0.43550223	0.4392216	0.4358964	0.44216856	0.4316499	0.43049896	0.42765313
0.0	0.429803	0.4238826	0.4294053	0.4342274	0.43981993	0.4350703	0.4418854	0.42994303	0.43042955	0.4280175
0.0	0.27726373	0.45205083	0.3355382	0.31031784	0.40690348	0.2967116	0.3924511	0.44334927	0.3727812	0.3616772
0.0	0.24455775	0.4590397	0.31270683	0.28241846	0.3985911	0.2663874	0.38041	0.4465454	0.35872555	0.34614068
0.0	0.4298539	0.42359236	0.4289725	0.43457612	0.43986174	0.43433532	0.44112074	0.43054554	0.42932725	0.4264311
0.0	0.43002412	0.4238859	0.42918563	0.4346156	0.43937385	0.43502104	0.44155607	0.4290525	0.4297372	0.42664808
0.0	0.33047202	0.39187887	0.3615704	0.40513936	0.34203404	0.40418005	0.33836803	0.38920924	0.32122335	0.21764994
0.0	0.5437532	0.2301101	0.1704054	0.27234513	0.5850576	0.54610634	0.22715344	0.477596	0.3616689	0.2783711
0.0	0.59384626	0.2021899	0.41329333	0.42228922	0.2506491	0.52236557	0.23601438	0.23888692	0.23755725	0.1517818
0.0	0.50389856	0.16266431	0.4079434	0.22777607	0.50446737	0.48622295	0.2378647	0.33586422	0.3998182	0.29087773
0.0	0.5126242	0.38329336	0.21815668	0.26166874	0.40670705	0.50035375	0.18208909	0.43871114	0.36402133	0.2973571
0.0	0.31445348	0.34180865	0.1904785	0.26801032	0.24059802	0.46672994	0.28097263	0.44871026	0.23952511	0.20937575
0.0	0.3741467	0.3626273	0.29287544	0.51134217	0.4991358	0.31505057	0.19763327	0.45945367	0.37868387	0.20978048
0.0	0.12203732	0.4967865	0.21836914	0.16816941	0.35940883	0.14714058	0.3238872	0.46713108	0.29382682	0.27247444
0.0	0.276575	0.45298833	0.33646396	0.31106514	0.40571144	0.29711908	0.3929527	0.44468814	0.37298992	0.36116526
0.0	0.42938888	0.42535815	0.43000525	0.43459722	0.44068888	0.43719193	0.44135034	0.43485302	0.42951402	0.42754668
0.0	0.42976964	0.42551157	0.42773643	0.434385	0.43846348	0.43548363	0.4410367	0.43084818	0.4293396	0.42510435
0.0	0.42975166	0.4273079	0.43108568	0.43560117	0.44087833	0.43723544	0.4406535	0.43159828	0.42936906	0.4249862
0.0	0.42893597	0.4257231	0.42877048	0.43550062	0.4395349	0.43722665	0.44221947	0.43519816	0.42901704	0.4260911
0.0	0.43185908	0.42560697	0.4316132	0.43497708	0.44125107	0.43601203	0.44339877	0.43193054	0.4315824	0.4285854
0.0	0.4299758	0.4237279	0.4277881	0.4345645	0.43967625	0.4351588	0.44096196	0.430063	0.4297735	0.42717525
0.0	0.42828524	0.4252839	0.42730677	0.4347941	0.43980157	0.43468732	0.44042954	0.4300198	0.4296659	0.4260566
[truncated: 18,388 more rows]
