# Supplementary material for: Teasing out missing reactions in genome-scale metabolic networks through hypergraph learning
Source: Nat Commun. 2023 Apr 25;14:2375. doi: 10.1038/s41467-023-38110-7 (PMC10130184; doi:10.1038/s41467-023-38110-7)
Supplement: Supplementary file 4 — Source Data [file 41467_2023_38110_MOESM4_ESM.zip › Source Data/Figure 2/j-m/iSSON_1240_node2vec.csv]

	0	0.1	0.1.1	0.1.1.1	0.1.1.1.1	0.1.1.1.1.1	0.1.1.1.1.1.1	0.1.1.1.1.1.1.1	0.1.1.1.1.1.1.1.1	0
1.0	0.5272748	0.03837977	0.09034203	0.5129592	0.5029536	0.51590914	0.5174604	0.017360747	0.50552654	0.51190156
1.0	0.098077655	0.017769959	0.5223734	0.5128601	4.7912377e-05	0.08780996	0.51490057	0.06325723	0.44307688	0.5128892
1.0	0.5261461	0.51413536	0.52261496	0.5127088	0.5038481	0.5135282	0.514224	0.09500655	0.5068196	0.514357
1.0	0.0024196256	0.515161	0.523221	0.51221323	0.10332322	0.51577455	0.15126802	0.51436716	0.50574696	0.511853
1.0	0.52352595	0.5149055	0.52273506	0.51170236	0.50536406	0.5156734	0.011820772	0.14406523	0.50630605	0.51194066
1.0	0.52454984	0.09310434	0.5226586	0.5123823	0.5057033	0.51533645	0.025220757	0.15019222	0.3744707	0.5132508
1.0	0.5247981	0.5153035	0.1392218	0.51362264	0.5079002	0.5158221	0.101306565	0.022180168	0.5039411	0.51176786
1.0	0.52609557	0.51503426	0.5218665	0.51229465	0.506555	0.51442474	0.51399344	0.51610726	0.50678325	0.5103305
1.0	0.037732825	0.5143362	0.52152884	0.046927873	0.18406121	0.04966407	0.14397636	0.5161722	0.5075358	0.51299536
1.0	0.13186711	0.514669	0.0072196685	0.51094615	0.1311022	0.03509284	0.5154077	0.5168014	0.50617945	0.5133025
1.0	0.0997057	0.515638	0.52062166	0.51163137	0.50579566	0.5136731	0.5167275	0.5169053	0.5297524	0.16095158
1.0	0.52399665	0.515013	0.5212504	0.13846445	0.5059224	0.14238235	0.028166277	0.5163127	0.5041711	0.5123835
1.0	0.52482754	0.5155018	0.52280045	0.5099328	0.5062583	0.101222046	0.5154297	0.51843864	0.41230083	0.5120821
1.0	0.046777543	0.51372975	4.943155e-05	0.011834008	0.5050434	0.5168413	0.51584715	0.514989	0.5058472	0.5125557
1.0	0.5248116	0.5138604	0.5221227	0.5111138	0.5051866	0.51610833	0.5165612	0.5161252	0.50657284	0.51350546
1.0	0.5255606	0.5139206	0.52221876	0.51272446	0.50671965	0.5158293	0.51558304	0.00840526	0.5057563	0.5130505
1.0	0.5240238	0.5137071	0.5230961	0.511785	0.07988854	0.5154355	0.5163302	0.51378155	0.505996	0.10966135
1.0	0.5245946	0.51407176	0.522941	0.5109713	0.5055648	0.51945096	0.51571566	0.5155359	0.47338876	0.51268977
1.0	0.5252938	0.5139698	0.5216489	0.5106346	0.5064655	0.51580274	0.5164399	0.0067157745	0.50666255	0.51148844
1.0	0.52419734	0.1374045	0.52086806	0.5132671	0.5066889	0.51420456	0.51362264	0.09913791	0.5078764	0.06127728
1.0	0.52578986	0.513326	0.52179134	0.5129649	0.5064825	0.11421558	0.51526433	0.5165464	0.50664926	0.51268345
1.0	0.5263961	8.170914e-05	0.18559349	0.01296581	0.0058327033	0.5135439	7.1850875e-05	0.0008787597	0.5063246	0.04059484
1.0	0.52436244	0.512781	0.0001070961	0.51210886	0.50496835	0.51685834	0.51713514	0.5159627	0.5068853	0.5129306
1.0	0.5265004	0.5138974	0.5229902	0.09182923	0.121610746	0.001957463	0.04656212	0.5161678	0.5071229	0.51253873
1.0	9.832671e-05	0.017874913	0.00017311212	0.055847224	0.5071917	0.097830296	0.51691025	0.516346	0.45374212	0.5129161
1.0	0.525981	0.025612952	0.097889274	0.50950855	0.50668865	0.5142424	0.111581214	0.5151284	0.5072698	0.5126062
1.0	0.5255916	0.51519597	0.5228293	0.51206046	0.5069854	0.009748328	0.51715684	0.51640224	0.5038155	9.147725e-05
1.0	0.52488524	0.5128629	0.14900844	0.51294273	0.2742455	0.5147022	0.51356065	0.5133288	0.505186	0.5122676
1.0	0.5249069	0.514544	0.5223849	0.5118601	0.17168379	0.5162401	0.5171577	0.51544935	0.5051469	0.51197654
1.0	0.5253609	0.13858442	0.5217637	0.13870525	0.5062855	0.516049	0.5154956	0.5162657	0.48588184	0.5131658
1.0	0.52437943	0.5143404	0.52209073	0.15391643	0.50560373	0.51562583	0.51650286	0.042946555	0.5066253	0.51223826
1.0	0.5271002	0.5134504	0.5227466	0.51154333	0.5045545	0.14730364	0.51539207	0.51540816	0.5054656	0.029559601
1.0	0.52549535	0.5146544	0.5214313	0.5101867	0.5064898	0.12006864	0.51665676	0.0888813	0.5058329	0.5123205
1.0	0.52405906	0.5163467	0.52269524	0.51409066	0.50692445	0.5145363	0.5163252	0.5163258	0.44421014	0.51268876
1.0	0.52605504	0.5146249	0.15399839	0.51302433	0.11015091	0.5159111	0.5139782	0.51476824	0.29044244	0.51169664
1.0	0.00090715976	0.5143255	0.0023105873	0.5118521	0.5052909	0.5153052	0.51693165	0.51552516	0.5065871	0.00012718291
1.0	0.14571103	0.51332456	0.52337	0.51122653	0.5063059	0.51544076	0.0026342925	7.925729e-05	0.5054052	0.5122534
1.0	0.5256849	0.009764479	0.52226436	0.5114733	0.50428414	0.51440555	0.51620203	0.5161068	0.5049835	0.5123767
1.0	0.11407662	0.5117669	0.52254623	0.51143754	0.505558	0.51516557	0.5143735	0.5154176	0.50714767	0.012476933
1.0	0.5245679	0.11734619	0.0037746208	0.51061696	0.50642496	0.51470554	0.5158183	0.51563567	0.50632596	0.51120865
1.0	0.15755166	0.5146358	0.5230778	0.5119292	0.50629133	0.5153486	0.5149361	0.5159096	0.4866972	0.15084572
1.0	0.5247167	0.09689097	0.52180415	0.5117334	0.5066655	0.51473105	0.15380871	0.04238457	0.5065884	0.51303226
1.0	0.5265717	0.5154395	0.028180594	0.5112778	0.5054458	0.51453876	0.5163567	0.516754	0.5073584	0.5110734
1.0	0.52504486	0.5147796	0.030537417	0.0027223248	0.50664824	0.51461744	0.51638806	0.5132825	0.5069063	0.51332325
1.0	0.52420175	0.51369786	0.52187073	0.5115036	0.5060215	0.13247979	0.008311049	0.51439697	0.50564003	0.5129514
1.0	0.52476686	0.51657814	0.5238284	0.10538877	0.13079427	0.112700954	0.5173932	0.5150715	0.50404185	0.51283747
1.0	0.5249424	0.5136068	0.523987	0.5122761	0.50641936	0.5145867	0.5171439	0.030803818	0.5055836	0.20413409
1.0	0.52490926	0.0061469125	0.027753428	0.5126297	0.50587934	0.5151635	0.515094	0.06515221	0.5059891	0.03369302
1.0	0.522628	0.51394725	0.5210718	0.5119573	0.50686896	0.51515275	0.51624805	0.5170546	0.5073958	0.14033508
1.0	0.5259977	0.21170796	0.5206965	0.5108886	0.50799125	0.51698524	0.22877763	0.5153396	0.50457114	0.51113635
1.0	0.16223203	0.1756169	0.5231808	0.5127968	0.07877612	0.51571894	0.5158373	0.026049264	0.50547093	0.00014893744
1.0	0.52656513	0.5135908	0.5216818	0.02520123	0.030795965	0.5144049	0.51655346	0.51852393	0.46925804	0.5131527
1.0	7.6408396e-05	0.51466715	0.52128285	0.510052	0.506372	0.512672	0.51652944	0.515167	0.5548841	0.51198936
1.0	0.52514184	0.1242352	0.52273405	0.5092214	0.016136574	0.5156632	0.14288495	0.5155716	0.50557125	0.5127643
1.0	0.524031	0.51508296	0.522734	0.50946975	0.50760835	0.51405567	0.030920135	0.51602024	0.61870664	0.51245564
1.0	0.0942157	0.5140462	0.5214701	0.04735845	0.07437138	0.51464176	0.5153698	0.51816845	0.5065412	0.5130011
1.0	0.5254122	0.5141243	0.5232588	0.5103911	0.50390863	0.5144107	0.51444507	0.5170288	0.5077222	0.51251686
1.0	0.0915688	0.5163297	0.5229128	0.512459	0.034477662	0.514812	0.51601696	0.51535517	0.37619567	0.5115633
1.0	0.5253037	0.51687884	0.52189374	0.51273847	0.5059592	0.008373985	0.051095463	0.066040695	0.5065715	0.5127157
1.0	0.10436729	0.09673541	0.522014	0.51277035	0.50843346	0.5148657	0.5150272	0.00806947	0.50732386	0.5130367
1.0	0.52283305	0.5149949	0.5238712	0.51181716	0.10971329	0.5156042	0.5149045	0.51634854	0.5059254	0.5127532
1.0	7.402575e-05	0.51485616	0.042939637	0.5123297	0.50753474	0.51434255	0.5163993	0.5163616	0.4652377	0.5119921
1.0	0.52460796	0.5141228	0.52366924	0.08117909	0.50627816	0.5150938	0.025133256	0.028595526	0.5019524	0.5122806
1.0	0.52589834	0.5154675	0.090719104	0.51035964	0.50744456	0.5136378	0.107614525	0.027712027	0.50566626	0.5122525
1.0	0.5248923	0.5144157	0.5223418	0.5123406	0.5062825	0.19911015	0.51706433	0.5142792	0.50761807	0.511236
1.0	0.52457225	0.1751183	0.5237915	0.5110487	4.8272324e-09	0.5160049	0.035799496	0.5165725	0.50637645	0.032571077
1.0	0.5237361	0.51502186	0.5225668	0.5116175	0.5074767	0.5146061	7.774668e-05	0.51641107	0.46939224	0.5132914
1.0	0.52557814	0.51383394	0.5216622	0.5125707	0.5052642	0.51533854	0.5140223	0.5159006	0.50653857	0.5119396
1.0	0.52534866	0.5156382	0.031766895	0.5103185	0.50742114	0.5155863	0.51514053	0.5166794	0.48340985	0.5131408
1.0	0.5252727	0.5153124	0.52298194	0.16343886	0.028743928	0.516153	0.17620158	0.5164753	0.50707936	0.00018227255
1.0	0.52582246	0.5162969	0.52246964	0.5136431	0.5060197	0.5138769	0.5145606	0.5170136	0.5202131	0.02312787
1.0	0.5259414	0.51389664	0.52252	0.14332394	0.50478804	0.51494694	0.108851165	0.5161788	0.50562805	0.51242614
1.0	0.5270328	0.1297091	0.5244355	0.512051	0.00584655	0.5142999	0.12729697	0.01966915	0.5061719	0.51243937
1.0	0.52465427	0.51546687	0.5228488	0.51161134	0.505247	0.51659316	0.5166912	0.5153164	0.5072186	0.5126123
1.0	0.52356637	0.51381034	0.52222735	0.51115996	0.5057729	0.51435167	0.51684767	0.13468795	0.5052555	0.5115688
1.0	0.52321815	0.51480496	0.5219639	0.16369908	0.5060032	0.5156216	0.51583695	0.51555926	0.5060323	0.51232153
1.0	0.026823506	0.51486844	0.52433175	0.51027644	0.5055719	0.5138532	0.51676595	0.51584345	0.50694615	0.5126099
1.0	0.1201531	0.5134243	0.52332765	0.000896557	0.5058471	0.513807	0.51595044	0.51651734	0.5073343	0.51265854
1.0	0.5259399	0.5136458	0.522591	0.51223505	0.50671124	0.5150015	0.514952	0.51733255	0.5065124	0.51178586
1.0	0.5245653	0.13118802	0.52241963	0.51261044	0.11386127	0.5144463	0.51587164	0.01184613	0.5051345	0.51123834
1.0	0.07786677	5.8990438e-05	0.5226209	0.5116943	0.506542	0.5152601	0.031156681	0.51700664	0.507412	0.51306814
1.0	0.046838775	0.51451796	0.52156544	0.51259005	0.50654244	0.054416746	0.51509535	0.51493716	0.5069867	0.51194733
1.0	0.16342412	0.51475656	0.52333146	0.025238648	0.13039573	0.5168611	0.5149575	0.5151827	0.50665337	0.512674
1.0	0.52350914	0.5138323	0.043685872	0.51167357	0.5065347	0.51366335	0.51491904	0.5163818	0.5073231	0.09925929
1.0	0.5242518	0.13081005	0.52196115	0.5120266	0.5062539	0.0009897886	0.51610655	0.034653947	0.50554585	0.51291203
1.0	0.52607685	0.11217169	0.5214214	0.5125173	0.08495818	0.51442426	0.51717496	0.51463103	0.5076581	0.51134634
1.0	0.11179161	0.5121084	0.52253145	0.5114865	0.13075614	0.5158462	0.5162187	0.51535314	0.50718296	0.11138983
1.0	0.5264414	0.5138012	0.5228817	0.13672355	0.5053122	0.51389575	0.51534057	0.5153185	0.50583386	0.5102778
1.0	0.52554214	0.5141333	0.5220849	0.51243484	0.077029236	0.07828164	0.5130119	0.5158041	0.48043355	0.5129426
1.0	0.5265984	0.51150036	0.5222958	0.5116395	0.50623035	0.51273656	0.18633988	0.5142178	0.4758162	0.5130314
1.0	4.038187e-05	0.5144963	0.5221601	0.5123797	0.5062541	0.51507026	0.5161396	0.021313973	0.5060715	0.5139423
1.0	0.5252822	0.51416546	6.2504405e-05	0.5110819	0.16259852	0.5158998	0.51662093	0.51529634	0.506164	0.51421565
1.0	0.5259363	0.07784748	0.00014370959	0.5105555	0.5068594	0.5150037	0.5157385	0.5161611	0.50663686	0.5108944
1.0	0.52610004	4.820155e-10	0.14342853	0.51105684	0.5053355	0.023395343	0.5158991	0.51560426	0.5040293	0.51440674
1.0	0.52495253	0.04658516	0.5217701	0.5095751	0.105183765	0.14064553	0.5159015	0.51524436	0.50613785	0.5121811
1.0	0.52620363	0.13313003	0.52203214	0.13408424	0.017649375	0.51599276	0.51434904	0.19443819	0.5063057	0.5120429
1.0	0.52326906	0.08213132	0.521083	0.5123431	0.50541496	0.51694894	0.5174436	0.5131908	0.31611493	0.5122752
1.0	0.5246057	0.51501817	0.11464633	0.5124003	0.5063077	0.5149231	0.51682496	0.51543295	0.5039027	0.5137043
1.0	0.5263067	0.51420605	0.010430513	0.09532109	0.034524444	0.5157199	0.013558016	0.51530313	0.50729054	0.09674681
1.0	0.13839349	0.51452714	0.5225416	0.5109603	0.5075379	0.51480144	0.5142063	0.51578826	0.5068633	0.00011889722
1.0	0.5271568	0.51503175	0.14564328	0.5125974	0.50693125	0.5152076	0.51723486	0.51426494	0.50603336	0.5126239
1.0	0.5273996	0.5152328	0.055414803	0.19959907	0.50485814	0.51505214	0.51447934	0.5150649	0.50677747	0.51330686
1.0	0.13268895	0.03666603	0.52287656	0.5129057	0.5060494	0.04995953	0.51651084	0.0008102669	0.5047643	0.033380717
1.0	0.52433246	0.5144907	0.006765655	0.5113767	0.5060444	0.026157077	0.10682501	0.5170474	0.53357035	0.5123937
1.0	0.5255866	0.13281454	0.5219953	0.5122541	0.10980017	0.512771	0.5165292	0.51554286	0.5055687	0.5134075
1.0	0.13872351	5.9122107e-05	0.15016374	0.5113383	0.50727284	0.514014	0.5170725	0.5152353	0.5065629	0.51247156
1.0	0.52652156	0.51361746	0.5216856	0.5124938	0.5071304	0.113336876	0.5163763	0.51604646	0.50590897	0.0019110697
1.0	0.5246576	0.5156968	0.14668882	0.5126113	0.5074897	0.000102437014	0.5172759	0.5156203	0.5253363	0.5119047
1.0	0.5264443	0.5142586	0.52138734	0.10503264	0.5056598	0.5142046	0.0980545	0.5154288	0.5054118	0.5121596
1.0	0.5246148	0.51621735	0.5235156	0.512538	0.5060674	0.5141782	0.5167116	0.516016	0.5068345	0.5129633
1.0	0.52665216	0.51416934	0.5221044	0.00012847458	0.5065892	0.12592518	0.00011141272	0.51640296	0.5040781	0.5117021
1.0	0.525559	0.5137081	0.5221413	0.012274038	0.5056773	0.51438785	0.08715024	0.01810935	0.6441443	0.5123382
1.0	0.5239872	0.5162237	0.52346843	0.51189286	0.50708723	0.51465666	0.51573485	0.07852623	0.5065799	0.5108965
1.0	0.52628684	0.5151725	0.52273625	0.5122927	0.5038015	0.5153386	0.5160975	0.08382069	0.46436003	0.51246166
1.0	0.5273385	0.51704764	0.52073824	0.51237845	0.50288105	0.51567805	0.51423985	0.5160962	0.4626421	0.5114295
1.0	0.09311276	0.5139863	0.028408585	0.1377026	0.5059202	0.5165958	0.5153175	0.19387273	0.49353346	0.1369625
1.0	0.52617	0.5147262	0.52227896	0.511562	0.5064935	0.51528984	5.3168184e-05	0.002338541	0.50593525	0.14837395
1.0	0.5253493	0.034396965	0.52266824	0.512107	0.5055925	0.516706	0.51579136	0.51874036	0.50703984	0.51281583
1.0	0.06070625	0.5145614	0.522311	0.51122874	0.14466801	0.5151421	0.51596344	0.51603854	0.5063905	0.513026
1.0	0.008988346	0.5151889	0.14522828	0.51315963	0.0059132352	0.5153273	0.5174695	0.5154757	0.45470634	0.5128945
1.0	0.5257921	0.5141042	0.5227531	0.5116112	0.5040867	0.51484567	0.51575065	0.51561445	0.50799143	0.5129487
1.0	0.5273671	0.51425505	0.5239735	0.5107761	0.13059328	0.00079658	0.515552	0.12306941	0.50667125	0.5129685
1.0	0.5268824	0.16964045	0.0100529	0.1471336	0.5068487	0.0071848673	0.5157862	0.515595	0.5054127	0.51192856
1.0	0.52569586	0.51499546	0.5229947	0.51446134	0.50599337	0.14505051	0.5169057	0.11923682	0.48544887	0.5092515
1.0	0.029669186	0.51502633	9.584571e-05	0.5118291	0.50494003	0.5149247	0.5156261	0.51589465	0.4392291	0.51341695
1.0	0.5249822	0.5147085	0.52226853	0.027313506	0.5075182	0.5148054	0.5153238	0.516056	0.50587523	0.00021685564
1.0	0.5252008	0.5149306	0.5231444	0.51056373	0.50622153	0.5142161	0.516092	0.05709701	0.42317492	0.5117794
1.0	0.52556247	0.5160445	0.521869	0.5113857	0.17230368	0.02331711	0.51725113	0.5164845	0.5071184	0.5143132
1.0	0.52430046	0.03730693	0.52261305	0.5126577	0.5063504	0.022694865	0.5171116	0.51720726	0.5050811	0.5120073
1.0	0.525689	0.513912	0.14403269	0.5109475	0.5068842	0.5154077	0.51653534	0.5171582	0.50754434	0.51254314
1.0	0.1308487	0.5155211	0.5235826	0.51264745	0.50639105	0.51521146	0.18747751	0.51656836	0.44354272	0.51226974
1.0	0.5262224	0.5133854	0.5227054	0.5094472	0.09013937	0.11876423	0.5154898	0.51267856	0.5060238	0.51330674
1.0	0.09958918	0.5148926	0.15650837	0.5124683	0.50610155	0.51435596	0.5114353	0.51518524	0.5082191	0.042658765
1.0	0.17241144	0.5151121	0.52189094	0.5119748	0.507002	0.011546987	0.51511234	6.634721e-05	0.5068239	0.022945961
1.0	0.52418584	0.5137099	0.14984462	0.51062703	0.5053801	0.5140262	0.5159971	4.522796e-05	0.5060483	0.511741
1.0	0.07899623	0.036006138	0.5236696	0.0213889	0.5039587	0.5143529	0.5166779	0.042432148	0.49155983	0.058764804
1.0	0.5259382	0.51557076	0.012132022	0.5118779	0.5079048	0.5141843	0.5126515	0.011260509	0.50592905	0.5134154
1.0	0.52535015	0.03835534	0.52325803	0.5120596	0.50623614	0.51598865	0.5152522	0.512329	0.50638074	0.5100446
1.0	0.11592572	0.5131496	0.52254474	0.510431	0.5066166	0.51653457	0.5159578	0.5164836	0.5060866	0.5122311
1.0	0.5245274	0.514857	0.05449207	0.51149505	0.5050658	0.51431465	0.51541054	0.5171454	0.180932	0.51183856
1.0	0.52497053	0.51386946	0.52267957	0.5131928	0.5056443	0.5154594	0.1276004	0.51552415	0.5069471	0.11632634
1.0	0.52445036	0.51351684	0.52247554	0.51232105	0.17852001	0.51418036	0.000109760746	0.19488057	0.5075262	0.5106895
1.0	0.5273031	0.51403743	0.5225256	0.5119898	4.5936835e-05	0.51248586	0.5140978	0.5172046	0.6876934	0.5127259
1.0	0.5252168	0.5159787	0.5235962	0.5101299	0.50658995	0.51543325	0.5158581	0.51571846	0.5061295	0.5136229
1.0	0.52497375	0.51512563	0.5238751	0.51430815	0.15915075	0.05883903	0.51666594	0.5163736	0.50664896	0.5108185
1.0	0.52538776	0.5147046	0.051348157	0.51165104	0.5042254	0.51559	0.5159543	0.51615936	0.49517944	0.5136435
1.0	0.52709275	0.5138592	0.52070695	0.09656618	0.12924753	0.516688	0.5156779	0.08210221	0.5064591	0.51117945
1.0	0.52601457	0.5147962	0.20622152	0.5126246	0.50582135	0.51466924	0.5163249	0.5159425	0.5064361	0.51267254
1.0	0.08478407	0.5142451	0.5225937	0.00012899555	0.5065117	0.08061295	0.5162935	0.17886652	0.3513048	0.00017243176
1.0	0.5241703	0.51366097	0.5231262	0.13775551	0.5053496	0.515296	0.03113827	0.5142832	0.5078306	0.51192045
1.0	0.52555954	0.5149572	0.5237779	0.5120246	0.08710819	0.1347028	0.51655763	0.14292525	0.50547135	0.5130035
1.0	0.5267162	0.1154242	0.52267295	0.5117302	0.5051059	0.5152697	0.51456225	0.51526797	0.5057732	0.11216108
1.0	0.52646416	5.0435254e-05	0.52219653	0.1947583	0.5047946	0.5135691	0.5154064	0.5146641	0.5059137	0.51282054
1.0	0.52530724	0.51502067	0.5225793	0.51271826	0.12315883	0.045603964	0.517302	0.13419488	0.50651056	0.51424277
1.0	0.5252126	0.51319534	0.52347136	0.51271695	0.07838931	0.5152491	0.5164625	0.51680136	0.5057951	0.51155037
1.0	0.5255125	0.13665155	0.09419337	0.5106332	0.5059473	0.022882398	0.031574797	0.5150883	0.5076271	0.105739616
1.0	0.5239415	0.1699734	0.5230368	0.5122075	2.165838e-09	0.08813383	0.5160089	0.51383924	0.50531673	0.5139563
1.0	0.5255166	0.51557845	0.5229584	0.51209235	0.50614387	0.5166826	0.5170475	0.23591423	0.5077313	0.51130736
1.0	0.5242091	0.5152839	0.52254725	0.5120353	0.50693977	0.01154486	0.5157549	8.0875114e-05	0.50738066	0.013944147
1.0	0.52451336	0.51404965	0.52236146	0.51120824	0.5060053	0.11339101	0.51561403	0.5158425	0.506173	0.5121258
1.0	2.1308912e-07	0.5141986	0.021086998	0.5122879	0.5055655	0.51455617	0.5147793	0.5162102	0.50578177	0.5113164
1.0	0.52456963	0.5151061	0.52222127	0.511987	0.50607693	0.5160837	0.5150931	0.51647437	0.44550973	0.5150153
1.0	0.017401297	0.5132191	0.52292	0.5128939	0.50519085	0.51528305	0.5163172	8.975831e-05	0.50540113	0.5118183
1.0	0.52557915	0.51340747	0.04395816	0.5106593	0.50590616	0.51474535	0.5134882	0.51692826	0.5045364	0.5125337
1.0	0.5258278	0.5147351	0.5219786	0.08670446	0.5079981	0.1643675	0.00011653511	0.08983606	0.50712335	0.5120795
1.0	0.5250852	0.5130971	0.22437233	0.15439188	0.5062679	0.5152472	0.51420325	0.08218655	0.5078186	0.014138688
1.0	0.007867813	0.5143894	6.23856e-05	0.008681307	0.5084071	0.51526874	0.5170301	0.51683694	0.5062848	0.51141673
1.0	0.5264413	0.5146057	0.08498252	7.2140814e-05	0.5066738	0.012616345	0.515199	6.6441295e-05	0.49912137	0.51217306
1.0	0.52507573	0.5136387	0.049291614	0.5111952	0.50573367	0.5158909	0.51547074	0.5161365	0.5061645	0.5130857
1.0	0.52455324	0.5133525	0.5216676	0.51061016	0.5044761	0.5139789	0.5150617	0.51601404	0.50531054	0.00861056
1.0	0.52626747	0.12570499	0.042445954	0.15077177	0.08506066	0.5153774	0.04381989	0.12823941	0.5049617	0.51187783
1.0	0.5249168	0.5147085	0.52248526	0.10982895	0.07909451	0.51593935	0.08146875	0.5154204	0.50728816	0.5113693
1.0	0.5241865	0.51403964	0.52105933	0.51204205	0.5041813	0.51448107	0.5122914	0.5177738	0.50608367	0.00011538537
1.0	0.52567625	0.5139589	0.5233424	0.5124606	0.50572455	0.5149662	0.51674294	0.08478462	0.5046433	0.5136163
1.0	0.5245723	0.11931416	0.5218924	0.5130023	0.506791	0.51401526	0.5158002	0.51446337	0.506342	0.51007414
1.0	0.5255887	0.5138446	0.5235345	0.5119884	0.50723755	0.17021129	0.111076005	0.51277107	0.5074057	0.51242715
1.0	0.00010047007	0.5144588	0.5233625	0.5108396	0.08711294	0.51508546	0.5153468	0.51548016	0.5064126	0.14884536
1.0	0.52553695	0.17399125	0.5224782	0.51154447	0.50430465	0.5138679	0.51608783	0.5167951	0.5077737	0.14434783
1.0	0.52415067	0.08208406	0.5221303	0.51132905	0.50586224	0.5146007	0.029716954	0.5169428	0.46459797	0.032693118
1.0	0.5254065	0.51426786	0.52272266	0.51294625	0.5066426	0.5149519	0.035757557	0.5151954	0.50662565	0.5132429
1.0	0.5244191	0.18961513	0.5224198	0.51127666	0.17048582	0.51512045	0.51474947	0.12842229	0.5072461	0.098615795
1.0	0.01390413	0.51112425	0.52215195	0.51261926	0.5065431	0.13952327	0.21833609	0.516407	0.5063447	0.51513875
1.0	0.52482915	0.072037406	0.5205202	0.50938284	0.5066256	0.14159569	3.677312e-05	0.5168694	0.5055632	0.031881418
1.0	0.5256281	0.5140413	0.5200087	0.5128405	0.5057878	0.5153057	0.51599926	0.515139	0.50592357	0.5133338
1.0	0.5271538	0.5146953	0.5231293	0.51225615	0.5067863	0.51513225	0.51635504	0.20366785	0.50767535	0.51187897
1.0	0.14032723	0.0062750266	0.027331013	0.51290804	0.00053477107	0.5147395	0.5157412	0.5163852	0.50576645	0.5112499
1.0	0.52575916	0.51436836	0.52139544	0.0303408	0.5064406	0.14537854	0.51596874	0.51743865	0.50730854	0.16538149
1.0	0.5251655	0.04362367	0.52195454	0.047244452	0.0066054286	0.5164207	0.51510936	0.51567787	0.5063359	0.5117826
1.0	0.52727574	0.5139005	0.5215022	0.1506182	0.5053802	0.5159616	0.0027234904	0.038924754	0.50709087	0.5114429
1.0	0.5281165	0.51482505	0.5221758	0.002882587	0.5043182	0.51456463	0.51655227	0.109815404	0.5082917	0.07825149
1.0	0.52503586	0.17013668	0.52285016	0.03996374	0.50720304	0.5150751	0.5160651	0.51697415	0.5045587	0.51213837
1.0	0.5263481	0.51375616	0.09121549	0.10422067	0.13072138	0.5160417	0.51551026	0.5153217	0.3936949	0.022991676
1.0	0.5248968	0.51424223	0.5221446	0.51068383	0.12174686	0.5143446	0.51617855	0.5164537	0.5054021	0.16213174
1.0	0.5250348	0.5151029	0.51996255	0.5123635	0.08337071	0.5153253	0.5173974	0.14516157	0.50697875	0.51181644
1.0	0.52606326	0.5132043	0.5224343	0.08902322	0.5068463	0.51451916	0.31200448	8.6178385e-05	0.5070203	0.5104913
1.0	0.5271387	0.5132258	0.5221277	0.060734652	0.077870175	0.012356469	0.13223436	0.5174248	0.50574094	0.5106096
1.0	0.52613795	0.11869181	0.10642408	0.13522564	0.5073516	0.06490124	0.51672393	0.08361705	0.5079265	0.5132556
1.0	0.5250503	0.08367819	0.5226146	0.51261854	0.5057757	9.624356e-05	0.00019012215	0.1832714	0.5073678	0.51275355
1.0	0.0007605195	0.5133264	0.5218684	0.14217852	0.5072342	0.15700595	0.515042	0.002721385	0.50577694	0.5130949
1.0	0.5257535	0.5123334	0.5221808	0.51225466	0.5083371	0.51652426	0.5153072	0.5140264	0.50682026	0.51335293
1.0	0.52562755	0.51325494	0.5233875	0.51159936	0.506989	0.5141563	0.00015373234	0.51598114	0.50587463	0.511772
1.0	0.09741983	0.07255045	0.52398443	0.5111186	0.50549	0.5142542	0.515314	0.5157638	0.5077954	0.51391053
1.0	0.5247385	0.51683897	0.52379394	0.1122217	0.5031789	0.5173669	0.5167074	0.51320225	0.50560623	0.50968575
1.0	0.525673	0.51289994	0.5224365	0.00023053947	0.50414026	0.5139383	0.5147264	0.5151089	0.5072069	0.0009020727
1.0	0.5240622	0.5141207	0.17060412	0.51371336	0.5085879	0.51230854	0.51574606	0.01829196	0.5067196	0.5120056
1.0	0.5268108	0.21153475	0.5231086	0.5132732	0.50610584	0.51588726	0.10153728	0.51501966	0.5059758	0.5133726
1.0	0.14768006	0.5141331	0.0018829824	0.51245934	0.5051355	0.5153011	0.5167165	0.51400065	0.50657314	0.5136166
1.0	0.52523565	0.5162196	0.0027622774	0.5119204	0.5066174	0.51340497	0.5143338	6.3047424e-05	0.5069812	0.5127055
1.0	0.09484948	0.5141834	0.10140574	0.51066035	0.50572926	0.5149147	0.5150334	0.51649165	0.5074007	0.5125624
1.0	0.08233656	0.5139161	0.5231843	0.51062036	0.5063233	0.514213	0.00012442155	0.5167183	0.5071939	0.16237016
1.0	0.524896	0.0469431	0.52315897	0.5120231	0.50554156	0.5145818	0.51479125	0.5151233	0.5075441	0.51416564
1.0	0.52580005	0.51481134	0.5229071	0.51347333	0.5064763	0.14308389	0.5171001	0.5148445	0.43900096	0.5124166
1.0	0.5265501	0.5139079	0.5225951	0.51171905	0.5057247	0.5144141	0.51744044	0.5161226	0.505494	0.5122089
1.0	0.52430975	0.5173691	0.5222148	0.0012982226	0.505854	0.51401085	0.51279926	0.5154285	0.5070615	0.5132031
1.0	0.52632856	0.51247114	0.52231675	0.5121363	0.5064096	0.5151965	0.51588404	0.5166849	0.50768846	0.512688
1.0	0.09279938	0.14085436	0.5226184	0.51208115	0.06847968	0.514951	0.100383304	0.5135589	0.506806	0.512148
1.0	0.5250765	0.1387081	0.52173096	0.5125808	0.50573444	9.6801974e-05	0.014112486	0.5167207	0.5058273	0.5123877
1.0	0.52415615	0.1370219	0.08559266	0.5122001	0.11088329	0.1391329	0.51516175	0.5168215	0.5054539	0.015343931
1.0	0.5251948	0.17923233	0.5235099	0.021448726	0.5087029	0.09839318	0.5152168	0.5179871	0.50641644	0.00019059588
1.0	0.5254286	0.51468164	0.52243364	0.08794101	0.5063603	0.51306057	0.516707	0.5166456	0.5071137	0.51192427
1.0	0.5275839	0.51512253	0.52177465	0.512619	0.50698346	0.5148406	0.51680964	0.5154462	0.45245296	0.5127753
1.0	3.0511104e-05	0.5143408	0.5237871	0.5116054	0.0009407364	0.20669836	0.0331363	0.5150706	0.50620276	0.51215047
1.0	0.52581936	0.5165005	0.5218543	0.51122147	0.50577754	0.5155744	0.014844594	0.5159279	0.50629854	0.5130209
1.0	2.5077501e-05	0.0021381686	0.52372426	0.51219434	0.506316	0.51478624	0.5155248	0.5178492	0.50605327	0.5126395
0.0	0.009300127	0.0119813	0.013715609	0.014416131	0.006707687	0.012487236	0.01388606	0.013006116	0.50280946	0.012951141
0.0	0.0093112	0.0120957075	0.01382386	0.014409873	0.006731194	0.012581246	0.013981028	0.013170096	0.5038437	0.012942366
0.0	0.0067831823	0.007694391	0.011636864	0.012389209	0.0074889623	0.011926289	0.011867488	0.0072141546	0.30748487	0.013127935
0.0	0.006762275	0.0076453784	0.011594613	0.01236534	0.007522156	0.011959233	0.011771911	0.0072442116	0.30657297	0.013080939
0.0	0.008089738	0.009088223	0.0114717595	0.010203139	0.005394452	0.009907854	0.010954508	0.008248513	0.45171618	0.009459691
0.0	0.008115154	0.009005888	0.011342138	0.0102719655	0.005398867	0.0098915	0.010872914	0.008305431	0.45127177	0.00947307
0.0	0.04815352	0.03805484	0.04971589	0.05000845	0.035571095	0.044623934	0.045672573	0.042632293	0.4304735	0.046188764
0.0	0.52489865	0.5140527	0.5206119	0.510767	0.5047241	0.51359874	0.5150641	0.5167672	0.5046412	0.51159215
0.0	0.012195374	0.009064134	0.012658594	0.015740568	0.00819138	0.011115569	0.010484	0.009198112	0.46254608	0.013256124
0.0	0.0121379495	0.009031177	0.012560554	0.015723046	0.008132801	0.011019463	0.010510781	0.009144533	0.46153054	0.0132358875
0.0	0.0121270465	0.0090852985	0.012659048	0.015563703	0.008126842	0.01100721	0.010510538	0.009139518	0.4619538	0.013192085
0.0	0.012128554	0.009070878	0.012621656	0.01570121	0.008114866	0.011034048	0.010423373	0.009169601	0.46289805	0.013231199
0.0	0.0020270313	0.0019287172	0.0026368042	0.002698471	0.001331102	0.0024845754	0.0021793325	0.0015424467	0.32557943	0.0025405516
0.0	0.022444762	0.022620196	0.026666192	0.030609727	0.01576719	0.027979976	0.02432791	0.021362461	0.4195159	0.027929809
0.0	0.025254536	0.02117635	0.026381925	0.02619444	0.018090377	0.025739003	0.025167428	0.022193344	0.36494005	0.02508991
0.0	0.009206564	0.009124287	0.009112268	0.011289554	0.0064329742	0.010456813	0.01103217	0.010688709	0.5270116	0.010305994
0.0	0.021948857	0.017386846	0.024061183	0.026810203	0.01599068	0.023717444	0.023719024	0.021348126	0.43387175	0.020624196
0.0	0.023620069	0.021884615	0.028514158	0.0241042	0.016632011	0.0243754	0.025132576	0.02106086	0.37817833	0.026477136
0.0	0.01031248	0.010951212	0.009970213	0.01058156	0.0068872827	0.011737513	0.012524275	0.011850697	0.5668786	0.013008822
0.0	0.063186154	0.061110523	0.0672109	0.06985117	0.05064281	0.06739124	0.07064083	0.056548633	0.4473263	0.073162444
0.0	0.008182147	0.00877669	0.010496903	0.01175465	0.005908615	0.009296548	0.009695145	0.006635123	0.4512559	0.0108592715
0.0	0.008189591	0.008765588	0.010442435	0.011770392	0.0059708217	0.009306975	0.00977814	0.0065640784	0.45279008	0.0108476095
0.0	0.058177937	0.055947226	0.07070223	0.06710657	0.04756685	0.06041887	0.06626599	0.0666242	0.43104044	0.063199334
0.0	0.0076807323	0.0064345747	0.010362776	0.010763908	0.0057802247	0.0067465263	0.009966565	0.007202181	0.43725	0.007512917
0.0	0.007666593	0.0064064222	0.010327241	0.01065977	0.005766848	0.0066881166	0.00995717	0.0072505176	0.43882644	0.007473249
0.0	0.020125756	0.018973704	0.02331673	0.020964604	0.01798269	0.02231681	0.023834223	0.022767322	0.41562667	0.02469773
0.0	0.0093951505	0.009845211	0.0095561	0.011586735	0.0069345026	0.011021349	0.011901596	0.012029619	0.5165702	0.012866769
0.0	0.0017121009	0.0017446612	0.0019032347	0.002018158	0.0010744465	0.0019876824	0.001824197	0.0017781418	0.4678911	0.002220596
0.0	0.022901675	0.023498936	0.023959186	0.026872441	0.016905725	0.025091877	0.02393465	0.02236389	0.41054472	0.024512408
0.0	0.006254689	0.0082809795	0.008983968	0.011549278	0.0068158223	0.010191372	0.012554812	0.0075601744	0.472163	0.012409442
0.0	0.0062595126	0.008290944	0.008987208	0.011630565	0.0068002073	0.010238391	0.0125482455	0.0075471913	0.4736474	0.012382566
0.0	0.07436364	0.06050846	0.067048945	0.07618656	0.054529183	0.065325506	0.07058449	0.060627513	0.461006	0.067510195
0.0	0.011083486	0.007867393	0.009182582	0.012040164	0.0065844734	0.0089592	0.010276369	0.007846867	0.42624816	0.009630895
0.0	0.0111034475	0.007850394	0.009219435	0.012018166	0.006599662	0.008979071	0.010260318	0.007838952	0.42624745	0.009624081
0.0	0.062509194	0.05458227	0.070304304	0.0790138	0.05018672	0.07316952	0.06666828	0.060486127	0.44009516	0.07784111
0.0	0.21426335	0.2017909	0.21987076	0.23906128	0.20160027	0.22160965	0.21227923	0.20378743	0.45854723	0.23028328
0.0	0.059387453	0.06251576	0.06200074	0.068342924	0.05352024	0.06828042	0.0672874	0.060856443	0.45239723	0.06374696
0.0	4.914779e-05	6.668167e-05	5.9444348e-05	9.4234456e-05	4.0064915e-05	9.116801e-05	8.495366e-05	5.9452224e-05	0.32178792	7.2755196e-05
0.0	0.5239761	0.5124365	0.52157396	0.50909823	0.5043641	0.51454055	0.51402825	0.51547736	0.505634	0.5122889
0.0	0.009711805	0.007059225	0.011423593	0.011006353	0.003893648	0.00957511	0.008819421	0.009875075	0.4490365	0.014891674
0.0	0.00010423718	7.2576484e-05	0.00010682286	0.00015872427	2.6697591e-05	0.000104984334	0.00011403743	7.016529e-05	0.25147134	0.00017199299
0.0	0.07258641	0.06394945	0.072485395	0.07846112	0.04794022	0.07089061	0.07276339	0.063619025	0.42809638	0.080090314
0.0	0.002369794	0.0016670338	0.0026773813	0.0020906974	0.0014797858	0.001302284	0.0025321336	0.0018595691	0.38411677	0.0035335114
0.0	0.0019959232	0.0019555264	0.0024531481	0.0029082196	0.0009743237	0.0022988194	0.0025993786	0.0017392468	0.3136816	0.0018244028
0.0	0.022225335	0.023612259	0.024470443	0.02625112	0.017138105	0.027680848	0.026677959	0.019245641	0.49798506	0.028614957
0.0	0.022768173	0.019488208	0.02790282	0.024777988	0.016078385	0.020465635	0.021903588	0.017773472	0.40485236	0.027708506
0.0	0.023808565	0.017966134	0.027795635	0.021328222	0.01691592	0.024200369	0.029870624	0.023387685	0.48591274	0.03138535
0.0	0.026914716	0.022753594	0.024160061	0.024441512	0.018279409	0.025763629	0.025158286	0.021319978	0.49301472	0.026505457
0.0	0.020844335	0.02759141	0.022779947	0.029184425	0.019565374	0.023970261	0.026169553	0.024266306	0.5066235	0.028649516
0.0	0.023957547	0.023134109	0.02102776	0.029799791	0.017838836	0.025828741	0.02741222	0.02119559	0.45680758	0.02499132
0.0	0.023764066	0.02411216	0.027375078	0.024740716	0.017340545	0.021916064	0.02766183	0.02684301	0.3978029	0.023351416
0.0	0.02605867	0.021663679	0.030712908	0.029448863	0.019335663	0.025610564	0.023902884	0.02229377	0.46235022	0.020054234
0.0	0.0234389	0.022808418	0.019616006	0.023806892	0.019631201	0.025754925	0.025465285	0.02301686	0.3883986	0.021981033
0.0	0.022541028	0.023368664	0.024063734	0.03173386	0.019228717	0.03006812	0.025678942	0.020942232	0.37628683	0.026174216
0.0	0.024450867	0.022472698	0.02543898	0.029871557	0.019735951	0.02699616	0.027412621	0.02221008	0.3829598	0.025888346
0.0	0.009442969	0.010290744	0.009892995	0.011485015	0.007836331	0.011212786	0.012947515	0.010733011	0.5494382	0.011867035
0.0	0.02350796	0.025654038	0.027483514	0.03080048	0.016576093	0.023420969	0.025937658	0.023929251	0.39289808	0.02160082
0.0	0.036876123	0.03748067	0.04742933	0.052358765	0.032185256	0.050398994	0.048589528	0.0502613	0.46566895	0.060185667
0.0	5.6214976e-05	4.234236e-05	9.3402625e-05	0.00013445398	4.1168834e-05	0.000109161825	7.803874e-05	0.00010564876	0.5450378	0.00017112665
0.0	4.01062e-05	9.0976166e-05	0.0001339286	0.00013560493	3.1316144e-05	7.108621e-05	0.00010185774	5.1221883e-05	0.4167844	9.591793e-05
0.0	0.0223024	0.023894535	0.026445381	0.028093576	0.017628016	0.020284407	0.02950338	0.024746707	0.47526136	0.02747292
0.0	8.040075e-05	6.112124e-05	0.00012507975	0.00011439422	5.0212202e-05	9.992298e-05	0.00011100572	6.710459e-05	0.31814045	0.00013282403
0.0	0.5237597	0.5133429	0.52201104	0.51134783	0.5059161	0.51484215	0.51572025	0.51545703	0.5044135	0.51189375
0.0	0.5242014	0.51265967	0.52191895	0.5101902	0.5048787	0.51397884	0.5150634	0.5153697	0.50493634	0.5115958
0.0	0.06705818	0.0630084	0.06976492	0.067464925	0.053495232	0.06964392	0.0650004	0.06056698	0.483583	0.07963303
0.0	7.737273e-05	6.866517e-05	9.248505e-05	8.976875e-05	3.9995666e-05	9.8201985e-05	7.4628144e-05	5.8405443e-05	0.42384124	0.00016828811
0.0	0.054039713	0.039339963	0.055711158	0.053870615	0.042845085	0.049360108	0.048370946	0.038466066	0.4128265	0.047669426
0.0	0.03980467	0.038409144	0.04847141	0.050064	0.03856271	0.050761934	0.058268905	0.042619273	0.340544	0.050303597
0.0	0.19278266	0.1712791	0.18504311	0.17391324	0.16507825	0.18357238	0.18247083	0.18595387	0.48422655	0.17957117
0.0	0.072640896	0.05803963	0.073282264	0.06853702	0.055952225	0.07912158	0.07409645	0.06370284	0.4653458	0.07561412
0.0	7.729264e-05	7.537044e-05	0.00012919608	0.000101509155	7.2999894e-05	9.267918e-05	0.00011636455	0.00010497382	0.26103577	0.00010766757
0.0	7.053493e-05	6.319526e-05	0.00016140199	0.00013445604	6.279482e-05	0.00015204246	0.00015470348	7.002572e-05	0.2521998	0.00017522836
0.0	0.5238436	0.51364625	0.5219813	0.51124185	0.5051203	0.51454437	0.5150781	0.5155346	0.50415736	0.5117924
0.0	0.008237017	0.0066210073	0.012134423	0.017905712	0.005785187	0.008843246	0.007602868	0.007054771	0.46677533	0.011337348
0.0	7.116699e-05	5.872876e-05	0.00013294264	0.00026395835	3.6760073e-05	6.239762e-05	8.440007e-05	6.3066305e-05	0.50568634	0.00015407281
0.0	0.06557901	0.060422476	0.07680173	0.08963574	0.05228781	0.06170186	0.067170225	0.061827347	0.50713164	0.07780417
0.0	0.0114942165	0.009166612	0.008652297	0.014033232	0.004936842	0.009475142	0.010869571	0.007336021	0.4711325	0.012878324
0.0	0.10739879	0.08470747	0.108673744	0.10518958	0.08909521	0.09992743	0.097951755	0.083819486	0.43594247	0.096976444
0.0	0.028836433	0.027016677	0.026303137	0.028076066	0.018758485	0.025136596	0.026554285	0.023491917	0.40478253	0.029550672
0.0	0.008811975	0.008704597	0.011100584	0.0112341	0.00738215	0.01161474	0.010328089	0.0073328028	0.33402753	0.010511852
0.0	0.007388117	0.0074924324	0.0067300014	0.009865024	0.006393459	0.012350494	0.008760315	0.0090315435	0.54013145	0.0114236465
0.0	0.0020131576	0.001583063	0.002709969	0.0021259896	0.0013605757	0.0023712227	0.0036750382	0.0018813827	0.37097678	0.0022565671
0.0	0.022565167	0.019711167	0.024758136	0.02509011	0.017415496	0.024176817	0.02718941	0.022078546	0.47193655	0.031201571
0.0	0.012515568	0.011443891	0.011624323	0.010610736	0.006975224	0.013763166	0.013767878	0.012428829	0.53143615	0.0121529335
0.0	0.027584674	0.023772115	0.03143357	0.025127934	0.018354896	0.02889131	0.033995297	0.024114544	0.3808847	0.024007136
0.0	0.025500566	0.018810878	0.023644166	0.02544366	0.014954656	0.025613986	0.031571764	0.021103494	0.42525512	0.031334884
0.0	0.025556918	0.018735757	0.023599647	0.025427226	0.014945387	0.025615504	0.031651102	0.021051649	0.42545405	0.031272393
0.0	0.14284343	0.12803757	0.1607896	0.15302093	0.1133371	0.13614911	0.1442324	0.13228661	0.45376262	0.1589869
0.0	0.00010210864	6.716592e-05	0.0001262182	8.573601e-05	4.523978e-05	9.331627e-05	0.00013734901	6.1149985e-05	0.26727098	0.00016070664
0.0	0.000104944396	6.0944654e-05	0.000109731336	0.000120401055	4.2180305e-05	8.3177285e-05	0.00010382985	6.740031e-05	0.21299554	0.0001934318
0.0	7.546767e-05	7.916612e-05	8.9129615e-05	0.00017605133	4.5219767e-05	9.1619106e-05	0.00011181034	9.9297875e-05	0.3110878	0.00012876219
0.0	0.0017724826	0.0015467029	0.0020873453	0.0024470633	0.0013798072	0.0029207948	0.002447967	0.0023550764	0.37636182	0.00275792
0.0	0.0018771599	0.0016698153	0.0027410437	0.002450425	0.0015381009	0.0028048148	0.0021501807	0.0017752782	0.38184488	0.0032864925
0.0	0.5245655	0.5121621	0.5211851	0.509358	0.50561374	0.51450425	0.5146721	0.51537246	0.5057797	0.51195365
0.0	0.524616	0.51276714	0.5211483	0.5092362	0.5051122	0.5144763	0.5144646	0.5151239	0.50617504	0.51227427
0.0	0.008080293	0.0072234427	0.0112342015	0.011146667	0.0089599155	0.0125518385	0.013178249	0.0075960103	0.43218842	0.011677299
0.0	0.0017092036	0.0017062227	0.00012861824	0.003009588	0.0017386797	7.453775e-05	0.0025523067	7.584681e-05	0.3211319	0.0018752741
0.0	0.0018314107	0.0028296555	0.0025126964	0.0023410087	0.0011454598	0.0019474345	0.0020967447	0.0012531326	0.4234174	0.0031301975
0.0	0.023009041	0.021328097	0.0057634837	0.03074697	0.019901328	0.027985493	0.029896766	0.022134943	0.4270269	0.031098124
0.0	0.021339873	0.021920409	0.026851017	0.024020683	0.019150872	0.023862755	0.025929943	0.018080333	0.41459662	0.028365396
0.0	7.618329e-05	4.125463e-05	0.000102946804	0.000110845256	4.7412996e-05	0.0001334279	0.0001542595	6.35154e-07	0.3804519	0.00013519333
0.0	0.0104555795	0.0025769952	0.011519931	0.012426916	0.008700187	0.013041016	0.013515704	0.013940318	0.54595965	0.0137378555
0.0	0.010949306	0.011180741	0.010661817	0.010782206	0.007997102	0.013226861	0.013518693	0.011124122	0.57047236	0.012468956
0.0	0.022303808	0.004180864	0.026754295	0.026954494	0.020706702	0.0036914553	0.026740437	0.0036771216	0.344054	0.025396822
0.0	0.025537828	0.025014296	0.02620416	0.023135208	0.017546631	0.027586881	0.026397454	0.018524593	0.50011593	0.027470652
0.0	0.52478975	0.51369125	0.52332026	0.5120817	0.5060633	0.51484376	0.5161365	0.51622385	0.50453573	0.5126477
0.0	0.5253643	0.5131827	0.5234814	0.5116209	0.50640965	0.5148097	0.51579493	0.5170236	0.50484955	0.5128051
0.0	0.00891737	0.008679045	0.011331994	0.013005039	0.005201664	0.010980675	0.009689319	0.010183063	0.54735553	0.015036004
0.0	8.448372e-05	8.602132e-05	9.560034e-05	0.00013471347	3.1621465e-05	0.00012852126	0.00012945247	7.9816426e-05	0.40175742	1.1980944e-06
0.0	0.06864712	0.06691866	0.07038179	0.07513849	0.050196458	0.074793436	0.0752459	0.065848276	0.4770843	0.020628598
0.0	0.5253941	0.51374304	0.5230591	0.51132715	0.50609195	0.51535606	0.5166531	0.5164917	0.5049929	0.5122247
0.0	0.009949186	0.013123426	0.008812921	0.012574784	0.005973375	0.011381988	0.012965998	0.007987148	0.38880754	8.028314e-05
0.0	0.06775896	0.074540466	0.07956494	0.07471502	0.047294825	0.06890882	0.067829974	0.062422983	0.45455292	0.017122554
0.0	8.045098e-05	0.00012912539	0.0001520339	0.0001318637	2.5400335e-05	9.436088e-05	8.755349e-05	6.5363645e-05	0.3284678	6.1645954e-07
0.0	0.52526116	0.51356834	0.5228059	0.5106303	0.5047082	0.5145269	0.5163379	0.51560456	0.5052019	0.5117693
0.0	0.06475681	0.06510299	0.068999246	0.0708695	0.055695534	0.06346972	0.07669293	0.06298164	0.462404	0.067044936
0.0	0.5244182	0.5131377	0.5221426	0.51078105	0.50546664	0.51451033	0.51473653	0.5163344	0.5044712	0.5119498
0.0	0.009347974	0.007080879	0.013391142	0.00783995	0.0075422283	0.012421651	0.009509888	0.00746213	0.4254205	0.0096942885
0.0	8.2048326e-05	5.954369e-05	9.8395736e-05	9.4483876e-05	4.7434747e-05	0.00010958097	0.00010360198	5.4533913e-05	0.31062803	6.713679e-05
0.0	0.068114676	0.060646363	0.07092253	0.06839103	0.056017507	0.07170135	0.07093469	0.059461515	0.44874626	0.062390074
0.0	0.07063971	0.05894175	0.07268069	0.06912815	0.062077153	0.077151015	0.02040098	0.06264067	0.44751364	0.076612495
0.0	9.408442e-05	5.3548334e-05	0.00010791293	9.836806e-05	6.950315e-05	0.0001445504	1.0981895e-06	6.621864e-05	0.30690485	0.00014531339
0.0	0.16972439	0.14904377	0.14864178	0.14447817	0.12490911	0.021232018	0.1594915	0.14180145	0.50403696	0.14541028
0.0	0.012813485	0.009416552	0.0013029142	0.0118406005	0.007321149	0.00080544135	0.0012415366	0.00859524	0.5234708	0.013073356
0.0	0.0013415822	0.0011371635	0.0027553758	0.0024278355	0.0011585928	0.0029433207	0.0022597194	0.0012255219	0.2732762	0.0019130637
0.0	0.022877755	0.017076952	0.028073018	0.022951063	0.018552927	0.030790322	0.024954265	0.020103913	0.3790002	0.03065333
0.0	0.010983617	0.010379793	0.010841722	0.011358036	0.00788839	0.013738372	0.013321563	0.012440178	0.5763145	0.013335653
0.0	0.02069929	0.022721812	0.032481205	0.02708517	0.019127669	0.030845087	0.027381275	0.018826056	0.3958398	0.022191739
0.0	0.09408119	0.089723445	0.10713494	0.10285809	0.07499551	0.09470577	0.10413418	0.099086456	0.41205212	0.11281685
0.0	0.0023749152	0.0012287463	0.0024384765	0.0024831588	0.0013988288	0.0030636222	0.0018816851	0.001479582	0.32250956	0.0020724712
0.0	0.0018768957	0.0020993564	0.0021098794	0.002076801	0.0010037199	0.0022964857	0.0021917224	0.0019908273	0.4292372	0.002177876
0.0	0.02483693	0.019344408	0.027552735	0.03036887	0.022524314	0.028087497	0.027461087	0.025461184	0.47274902	0.027144138
0.0	0.023727207	0.026536416	0.026695035	0.024766693	0.018529434	0.028971914	0.023163686	0.02310805	0.46280646	0.025620122
0.0	0.025823642	0.01980394	0.029875312	0.024997089	0.017830826	0.03158497	0.024939576	0.022472644	0.3489341	0.029872043
0.0	0.022451235	0.021946406	0.028919095	0.028386898	0.016655134	0.022908548	0.031532746	0.020777924	0.45086658	0.031406682
0.0	0.06418816	0.06245302	0.07419331	0.07641611	0.059394438	0.07313222	0.06843019	0.061662573	0.4283837	0.068380065
0.0	0.057703488	0.056994975	0.07432715	0.06821573	0.059059054	0.060479637	0.07487002	0.055331934	0.42892253	0.07303192
0.0	0.0026076536	0.001482762	0.0027857067	0.0013827493	0.0012385389	0.0023246794	0.002387341	0.0021228145	0.4366595	0.003312997
0.0	0.025988623	0.020878727	0.027664356	0.017771807	0.019653028	0.029331453	0.026868677	0.026438834	0.48150098	0.033475887
0.0	0.029634139	0.02285628	0.030396495	0.024585502	0.012206206	0.024473751	0.027602986	0.018365486	0.4586222	0.023997754
0.0	0.07193297	0.06128769	0.07945379	0.078740455	0.058668613	0.06911032	0.07437358	0.054056745	0.48097676	0.06633641
0.0	0.22186269	0.21198754	0.23161618	0.22442909	0.1995321	0.22305068	0.2301193	0.19157901	0.45175278	0.20190433
0.0	9.9336234e-05	6.7298446e-05	0.00013854231	0.00010079019	3.659083e-05	0.0001314721	0.00015418539	0.00010964923	0.26438263	8.484663e-05
0.0	9.928301e-05	4.628797e-05	0.00014959957	0.00013857745	3.835641e-05	0.0001194986	8.703232e-05	7.8939964e-05	0.16155262	0.00016618894
0.0	0.008026169	0.00777331	0.011165768	0.01183219	0.0064919344	0.011718281	0.014120197	0.009312353	0.30270475	0.009396619
0.0	0.008802161	0.009943087	0.015585827	0.011145674	0.007831965	0.0119696725	0.0124494545	0.00810579	0.38412184	0.013902792
0.0	0.008799859	0.009896732	0.015695374	0.011036603	0.007774435	0.012002204	0.012385114	0.008171701	0.3836131	0.013834967
0.0	0.09674246	0.08827202	0.11277271	0.09776914	0.07769917	0.09505499	0.10532724	0.08918654	0.43382287	0.113244854
0.0	0.09704821	0.08831378	0.1124733	0.09782028	0.07767303	0.09536323	0.10554411	0.08933656	0.43358433	0.11318867
0.0	0.09729992	0.08832161	0.11300862	0.097523004	0.077509046	0.09493963	0.105452105	0.090036094	0.43355083	0.11335192
0.0	0.09744212	0.08857011	0.112925224	0.09826672	0.07804249	0.09538174	0.10565745	0.09001317	0.4339489	0.1132204
0.0	0.085115455	0.07680598	0.10145337	0.086187996	0.06985431	0.08575488	0.09259181	0.07476201	0.42209432	0.10219773
0.0	0.085620016	0.077148534	0.10121342	0.085991666	0.06993289	0.0856837	0.09259084	0.07511742	0.42188653	0.1021295
0.0	0.085719764	0.077276625	0.101771444	0.0860527	0.06965579	0.086055346	0.092840135	0.075138845	0.42191216	0.10272854
0.0	0.08582372	0.07750211	0.101646714	0.08676274	0.07007898	0.08602773	0.09300958	0.07517136	0.42256033	0.10235436
0.0	0.06714839	0.09864314	0.097899124	0.08769476	0.067651674	0.09373855	0.09754839	0.08524181	0.47961563	0.108004116
0.0	0.06722951	0.09835537	0.097439446	0.087681636	0.067490794	0.093470074	0.09787487	0.08544828	0.4793622	0.10788203
0.0	0.06714653	0.09871624	0.09789767	0.087731466	0.06730502	0.093339995	0.097986	0.08602893	0.4791556	0.108130775
0.0	0.06729579	0.09830341	0.09793384	0.08789688	0.06787217	0.093608335	0.09802182	0.08571315	0.48049474	0.10804161
0.0	0.087883756	0.08445643	0.09137381	0.10395011	0.06915604	0.08947793	0.11012332	0.09270324	0.44911453	0.09190619
0.0	2.7879924e-08	8.1432056e-10	6.423354e-05	0.00014205668	1.32885125e-08	0.00018699086	9.814394e-05	6.781175e-05	0.2858662	1.2000448e-09
0.0	0.00017114264	2.8990979e-05	0.010734135	0.013360018	0.00012028974	0.01398753	0.010147505	0.008023429	0.3930086	7.6858116e-05
0.0	0.524231	0.51511455	0.52314025	0.51079774	0.5048828	0.5145789	0.5143615	0.51463544	0.5066491	0.5117043
0.0	0.00016815224	2.7526896e-05	0.011202876	0.0076926546	0.000102862905	0.009331891	0.010620942	0.007595339	0.44053388	1.9572419e-05
0.0	5.517743e-09	6.241052e-10	0.0001709867	8.559533e-05	4.062821e-09	8.4088046e-05	8.520111e-05	0.00010191875	0.35963354	3.6734135e-10
0.0	0.5251008	0.5148572	0.52346206	0.51128864	0.5053606	0.5153426	0.5143181	0.5152291	0.505288	0.51306
0.0	0.00021276296	2.817337e-05	4.6471163e-05	2.9554245e-05	2.5718371e-05	0.012410739	9.5752155e-05	0.007869886	0.45547935	1.9534358e-05
0.0	4.3249347e-08	6.133942e-10	2.0396949e-09	2.9728878e-07	2.4260445e-09	0.00015797898	7.1418653e-09	6.495739e-05	0.40004945	8.510891e-10
0.0	6.506812e-09	7.1781514e-09	5.584691e-09	5.4347227e-05	2.3161932e-09	1.149748e-09	1.1651218e-09	1.0532249e-08	0.36711147	1.3124575e-09
0.0	0.0048989807	0.00487732	0.004651133	0.05898406	0.003467677	0.0029103884	0.002934437	0.005461222	0.4666549	0.0029949495
0.0	0.5244872	0.51273525	0.52184707	0.50949925	0.50473285	0.51480246	0.5143252	0.51509774	0.50612867	0.5123317
0.0	4.756797e-05	8.9995796e-05	5.7809597e-05	2.947746e-05	2.7347114e-05	1.9584593e-05	7.3616255e-05	3.0005962e-05	0.5817517	6.021951e-05
0.0	1.7303898e-09	1.7543036e-09	8.270973e-09	8.297688e-10	2.7854872e-09	3.398156e-10	4.5849564e-09	2.0638364e-09	0.53527987	6.0066485e-09
0.0	0.00068818557	0.00047239877	0.0007178981	0.00035730464	0.0009179324	0.00088829437	0.00088188925	0.00046032277	0.48287562	0.0007876667
0.0	0.01882917	0.013651139	0.020247027	0.014390151	0.025844047	0.022412905	0.021838216	0.014475602	0.47154585	0.025717495
0.0	0.018459426	0.12410605	0.021227984	0.015209762	0.014410847	0.014364375	0.014414329	0.015151121	0.4842794	0.02271762
0.0	0.52386487	0.5141343	0.52227235	0.5111204	0.50482553	0.5133603	0.5153451	0.5149782	0.50463307	0.51118046
0.0	0.018418433	0.12454994	0.021268127	0.015219693	0.014419784	0.0143635105	0.014377551	0.015188657	0.4840761	0.02276342
0.0	0.0001320134	4.6301477e-05	3.9153238e-05	3.9482893e-05	6.589084e-05	9.178543e-05	4.482306e-05	0.00012933709	0.31387594	7.502924e-05
0.0	0.005733026	0.00034753958	0.000639529	0.00021771477	0.0037429377	0.0037394292	0.0021278437	0.0029274665	0.52788514	0.0023802798
0.0	0.008809552	0.009003169	0.013943334	0.009880877	0.004963566	0.013872211	0.015050706	0.012625014	0.44469908	0.011579453
0.0	0.52521896	0.51499736	0.5214517	0.51210046	0.505557	0.51510143	0.5140124	0.51422364	0.5057345	0.5118901
0.0	0.5249238	0.5152734	0.5214601	0.51300573	0.5049412	0.5153655	0.5144051	0.5153994	0.5060873	0.5119661
0.0	0.5246733	0.51462793	0.5211678	0.5118098	0.50514126	0.5151013	0.5140823	0.5146417	0.50552535	0.5120756
0.0	0.52496123	0.51503175	0.5213347	0.5126086	0.50528896	0.5152656	0.5144344	0.5151337	0.5061621	0.5116978
0.0	0.06464338	0.0685733	0.061487336	0.05570926	0.051310286	0.04783479	0.059933994	0.049440976	0.48949072	0.045362853
0.0	0.0037252852	0.0033229506	0.0054126647	0.003328098	0.003809129	0.0022958303	0.0032753476	0.003813398	0.47338197	0.0021124412
0.0	2.4846425e-09	1.8635395e-09	9.520158e-09	1.8965869e-09	3.2214313e-09	5.001797e-10	1.7137928e-09	2.9790868e-09	0.3893351	3.8558848e-10
0.0	0.008096441	0.004729056	0.014609072	0.009878312	0.010596858	0.00473933	0.0047474205	0.010650014	0.47810447	0.006355658
0.0	0.0006285342	0.00050794246	0.0016088485	0.0010651828	0.0008790612	0.000574029	0.00046629302	0.0009799607	0.46272704	0.00058542634
0.0	0.0011388216	0.000516544	0.000781597	0.0004022158	0.0003686673	0.00028620937	0.00041557694	0.00041169283	0.43850794	0.0004661959
0.0	0.0005162233	0.00042704362	0.0011438407	0.0011465079	0.0008965766	0.00040380168	0.0005340656	0.0008275277	0.4049627	0.00036972246
0.0	0.0009867221	0.0009124607	0.0011635649	0.00094943284	0.00091252767	0.00084070704	0.0008416136	0.0005168316	0.4593704	0.0009449756
0.0	0.5252805	0.5124358	0.5233302	0.51150185	0.5053154	0.5149949	0.5156894	0.51692045	0.50763357	0.51234555
0.0	0.52535826	0.51408815	0.5206879	0.5128698	0.5062629	0.5139258	0.5146613	0.5173672	0.5050983	0.51103365
0.0	0.5232157	0.510696	0.52448344	0.5088872	0.507575	0.51313263	0.5141816	0.51351255	0.5052462	0.5117853
0.0	0.00021792413	6.0509057e-05	4.5357454e-05	7.169654e-05	1.7672766e-05	8.197598e-05	5.9260343e-05	2.797976e-05	0.41941857	9.008853e-05
0.0	0.00021922958	6.112859e-05	4.520929e-05	7.1329785e-05	1.7610937e-05	8.263447e-05	5.962068e-05	2.8012388e-05	0.41866064	9.031087e-05
0.0	3.5289486e-05	5.434707e-05	0.00013899192	0.000112719754	2.9000132e-05	2.7120954e-05	6.828325e-05	2.7306618e-05	0.44621238	8.006799e-05
0.0	0.5267056	0.51631737	0.5209091	0.5116562	0.5067449	0.5173079	0.5154517	0.515185	0.5061355	0.51365435
0.0	0.0011330509	8.016235e-05	7.324352e-05	3.4679997e-05	0.00012294322	3.8528644e-05	5.163916e-05	4.139374e-05	0.43896726	4.6708283e-05
0.0	0.00010170564	4.1866562e-05	0.00013979248	4.338862e-05	4.598505e-05	7.161365e-05	3.836563e-05	5.0516122e-05	0.5568217	2.9749584e-05
0.0	1.1015954e-08	1.6848913e-09	1.9146192e-08	1.786807e-09	2.0707724e-09	4.1290056e-09	3.9854606e-10	8.4211593e-10	0.6204701	8.5617713e-10
0.0	0.5265863	0.5130386	0.52231795	0.5125252	0.5065091	0.5156579	0.51623833	0.51645404	0.50677454	0.511935
0.0	6.482124e-09	1.0959594e-09	2.3414897e-09	5.048474e-10	3.8528862e-05	0.0001205827	5.6294644e-05	8.353585e-10	0.5159617	0.00014617182
0.0	1.5954998e-09	1.1737471e-09	3.8154297e-09	1.9614057e-09	6.554166e-10	8.950029e-10	9.633807e-10	6.274484e-10	0.5922537	8.7274e-05
0.0	4.0597366e-05	6.148791e-05	0.000105205116	9.4599905e-05	2.3228024e-05	2.5885247e-05	4.1604715e-05	2.5579928e-05	0.4632538	0.012346743
0.0	1.7495386e-09	1.1298591e-08	4.417315e-09	2.790422e-09	5.760329e-05	2.3245997e-07	5.749735e-10	5.555546e-10	0.44907174	0.0002474831
0.0	4.1382213e-05	0.00011206428	0.000110716166	9.183954e-05	0.008036372	2.0591702e-05	2.4951045e-05	2.3845883e-05	0.47341698	0.015549785
0.0	0.52510643	0.51484954	0.52152085	0.5118855	0.5052786	0.51465243	0.5138296	0.5143818	0.50669414	0.5114678
0.0	0.5253617	0.51520276	0.52129346	0.51259124	0.50557697	0.5154154	0.5143718	0.5150143	0.5058802	0.51241064
0.0	0.010135362	3.23044e-05	0.00077651645	0.00085724855	0.007919645	0.0089111095	0.010625864	0.000604508	0.5607254	0.013676331
0.0	6.848573e-05	1.8455071e-09	3.0214962e-09	9.758906e-09	5.409232e-05	8.5782376e-05	9.274e-05	0.00010995034	0.55144846	0.00025482973
0.0	0.000109335066	2.008264e-09	3.1565635e-09	9.614317e-09	5.3597076e-05	0.00012986305	0.000103227845	0.00010163788	0.36662254	0.00013699388
0.0	0.000109335066	2.008264e-09	3.1565635e-09	9.614317e-09	5.3597076e-05	0.00012986305	0.000103227845	0.00010163788	0.36662254	0.00013699388
0.0	0.009461626	0.0001024077	6.2462095e-05	0.0001408338	0.009602062	0.013181064	0.009824042	0.011126382	0.43023175	0.010975762
0.0	0.009461626	0.0001024077	6.2462095e-05	0.0001408338	0.009602062	0.013181064	0.009824042	0.011126382	0.43023175	0.010975762
0.0	0.067472726	0.019206462	0.021600373	0.012225165	0.050480194	0.07578839	0.081258565	0.07502977	0.46503812	0.07910346
0.0	8.406487e-05	2.0509536e-09	4.6833923e-09	1.4635657e-09	4.348895e-05	7.19934e-05	0.00016788839	8.286047e-05	0.3407191	0.000182324
0.0	8.406487e-05	2.0509536e-09	4.6833923e-09	1.4635657e-09	4.348895e-05	7.19934e-05	0.00016788839	8.286047e-05	0.3407191	0.000182324
0.0	0.009653901	0.00010607658	9.983298e-05	1.9758589e-05	0.0066139544	0.010138874	0.011898456	0.010455313	0.42138115	0.0143788485
0.0	0.009653901	0.00010607658	9.983298e-05	1.9758589e-05	0.0066139544	0.010138874	0.011898456	0.010455313	0.42138115	0.0143788485
0.0	0.52456075	0.51448005	0.52123696	0.51159483	0.5048629	0.5146523	0.51389945	0.51479983	0.506485	0.51165336
0.0	0.52539915	0.51496106	0.52116805	0.5121941	0.5059247	0.5153155	0.51440114	0.5147485	0.5059549	0.51214236
0.0	0.018668529	0.022993675	0.029617656	0.021310417	0.020173348	0.014079649	0.026196185	0.015605849	0.48078665	0.0153763695
0.0	0.5245204	0.5139239	0.52277327	0.5112141	0.5059194	0.51357454	0.5153523	0.51607996	0.506734	0.5117697
0.0	0.011416934	0.010767006	0.0116609875	0.011113483	0.0075600883	0.01450994	0.011734129	0.014309275	0.67724365	0.013082822
0.0	0.011226693	0.011127101	0.011871829	0.015127894	0.008294559	0.013180091	0.0149203595	0.0142609915	0.638382	0.01601116
0.0	0.011554533	0.010900724	0.011444792	0.013176445	0.009390399	0.011937278	0.014088768	0.018137462	0.63395387	0.015303531
0.0	0.010848397	0.01273862	0.0107926335	0.014656525	0.0072677922	0.013430157	0.013983605	0.016987404	0.6097151	0.014119633
0.0	0.0111434935	0.011370416	0.010012909	0.0123831015	0.008902683	0.012955713	0.014623997	0.01184843	0.61896527	0.013940482
0.0	0.009867674	0.014645566	0.008621227	0.013407241	0.0074607776	0.012010835	0.015247855	0.016144523	0.6830896	0.01104882
0.0	0.012888403	0.011578465	0.008914943	0.012069872	0.007223234	0.01376626	0.012949763	0.01620221	0.65499514	0.010697638
0.0	0.010113718	0.010683069	0.00893986	0.012616388	0.0077511896	0.014688892	0.0140505675	0.015115827	0.6679071	0.013872249
0.0	0.01124525	0.0073035457	0.009611953	0.011875974	0.0065575456	0.009481776	0.0101555465	0.010024363	0.41185337	0.008139783
0.0	0.089655235	0.10588602	0.107639045	0.09118688	0.08220353	0.08715603	0.09185572	0.09864075	0.5010689	0.08599918
0.0	0.18166691	0.19756503	0.20093638	0.18075225	0.16792764	0.17639796	0.182352	0.19062167	0.50280225	0.17347087
0.0	0.52578455	0.513677	0.52191556	0.51205796	0.5049508	0.51579547	0.5153748	0.51610816	0.5070097	0.5138772
0.0	0.012126555	0.012046667	0.00977334	0.016927073	0.006952801	0.009242007	0.012447297	0.012199096	0.45915392	0.014181477
0.0	0.011307697	0.011368786	0.012693064	0.010284369	0.0077261296	0.014847222	0.013488292	0.008982691	0.5749742	0.009109465
0.0	0.05138402	0.044235487	0.048001043	0.046528675	0.03850931	0.044431746	0.051757693	0.051347412	0.46222112	0.05356104
0.0	0.12988712	0.14009257	0.1515462	0.13215391	0.13514906	0.12440286	0.15820847	0.12301482	0.43378603	0.14531884
0.0	0.1301433	0.13960211	0.15129821	0.13207792	0.13507551	0.12440945	0.15855394	0.122744	0.43398595	0.14506298
0.0	0.009474528	0.00986406	0.012650254	0.013788975	0.00658867	0.012821493	0.0111574475	0.008329061	0.4126312	0.008288529
0.0	9.284495e-05	9.3784525e-05	0.00012645143	0.00014136147	5.8396312e-05	5.8851372e-05	0.00016624822	6.0014787e-05	0.3313997	6.9459216e-05
0.0	0.02127974	0.025149763	0.025719574	0.023379872	0.022675883	0.022589331	0.02139171	0.013636169	0.3364278	0.026013518
0.0	0.0073164	0.009960343	0.0115103675	0.009964708	0.0069936817	0.009212337	0.01420199	0.00784258	0.37965587	0.009113723
0.0	5.8450518e-05	8.3571875e-05	9.580979e-05	0.000107682565	3.4304685e-05	0.00012347673	9.4127405e-05	5.386336e-05	0.38254392	0.00010681807
0.0	0.001486744	0.0019387059	0.0029352992	0.0017359796	0.0012187313	0.0028742002	0.0017284416	0.0016814283	0.55945784	0.0025730405
0.0	0.001457374	0.001909028	0.0033690596	0.002780392	0.0016025068	0.0017780166	0.0030557967	0.0023842575	0.42794654	0.003182877
0.0	0.0077349595	0.007978973	0.01227027	0.009489253	0.008799373	0.008766616	0.0103123775	0.010725145	0.47905645	0.014226859
0.0	0.007698255	0.007978184	0.012267253	0.00947771	0.00872009	0.008725631	0.010235763	0.010622155	0.4784357	0.014231079
0.0	0.009082921	0.008906462	0.012211549	0.014165266	0.006825626	0.012162623	0.009871896	0.009577512	0.4275412	0.01156935
0.0	0.09462761	0.096428655	0.121222615	0.11226534	0.06405004	0.077948585	0.09859927	0.097920015	0.4690592	0.080289155
0.0	0.020525847	0.025988251	0.032476828	0.03274895	0.01892588	0.022774523	0.032664258	0.027544178	0.43480146	0.032603227
0.0	0.009302209	0.010015002	0.011795977	0.012731497	0.0056837616	0.0093283085	0.009684383	0.009741274	0.42436707	0.012578386
0.0	0.023807257	0.025064642	0.023465842	0.0283646	0.020335421	0.027168456	0.03284477	0.01753176	0.50911933	0.0259131
0.0	0.008115814	0.010124069	0.009639127	0.014282102	0.0089281015	0.011335926	0.0120255565	0.006684851	0.49655643	0.0118256295
0.0	0.025087105	0.02347775	0.02310683	0.030335456	0.014723792	0.02446204	0.024632081	0.019915387	0.4686124	0.030278876
0.0	7.979855e-05	8.312963e-05	0.000101789476	0.00015503899	5.1655363e-05	0.00010507969	6.292021e-05	7.696975e-05	0.2045574	0.00015874863
0.0	0.52563727	0.5157192	0.5227037	0.51194644	0.50687385	0.5165845	0.5159624	0.5155543	0.5053823	0.5125423
0.0	0.011012236	0.008186043	0.008056704	0.013147576	0.0049035186	0.01481921	0.009828348	0.011410333	0.30776802	0.0129416725
0.0	0.0699619	0.061354034	0.07330296	0.075557105	0.045913585	0.07236721	0.07245686	0.07101501	0.4203796	0.070910975
0.0	0.52499	0.5132957	0.5220641	0.5102292	0.50599825	0.51578844	0.51472265	0.51578504	0.5059487	0.5126949
0.0	0.007525553	0.010545786	0.0076652872	0.011623452	0.0084315585	0.0106592225	0.01409465	0.0100330785	0.3976684	0.011814217
0.0	0.0053070523	0.011378727	0.006493343	0.011017934	0.009063042	0.010913367	0.014524655	0.010536372	0.3927403	0.0140565075
0.0	0.05877773	0.061836567	0.060612787	0.065584674	0.05995741	0.06945835	0.08612565	0.06903017	0.46386316	0.081068136
0.0	4.7296933e-05	6.401805e-05	5.46325e-05	8.074265e-05	6.10613e-05	9.722131e-05	0.00021643919	9.528026e-05	0.35803512	0.00018012311
0.0	0.0071605514	0.008189664	0.0076160044	0.009106776	0.007842806	0.010041195	0.014922877	0.009982406	0.4311743	0.013557028
0.0	0.5246488	0.5131668	0.52195084	0.5103047	0.5044662	0.5149929	0.5145806	0.5142801	0.50471103	0.5119003
0.0	0.01086525	0.009208157	0.013665329	0.012312715	0.006444868	0.012818728	0.009188595	0.009537946	0.4054682	0.008767602
0.0	0.07080949	0.06922222	0.076519765	0.08078103	0.046961762	0.07256067	0.06997474	0.055209927	0.48968032	0.067350075
0.0	0.5247373	0.5125464	0.521681	0.5095071	0.50434154	0.51500493	0.51446396	0.51477927	0.50582975	0.5117817
0.0	0.020140082	0.025984686	0.020306213	0.028118005	0.021756167	0.026240041	0.032728434	0.025106601	0.41851068	0.028318036
0.0	0.06740748	0.061414678	0.072150394	0.07280446	0.06200547	0.071097106	0.07361218	0.06578215	0.4508015	0.07693674
0.0	7.889572e-05	6.2404164e-05	0.00010497223	0.0001195695	6.920415e-05	0.00010614114	0.00011914236	7.951665e-05	0.3168863	0.00014765814
0.0	0.009229066	0.008086612	0.01052626	0.011060507	0.008345192	0.010487038	0.01111406	0.009127125	0.4087417	0.0122902
0.0	0.024191583	0.020562055	0.028908104	0.028339708	0.01810518	0.027776815	0.028328221	0.022809548	0.4296787	0.02448195
0.0	0.009170086	0.006907079	0.010431349	0.012671386	0.0058954605	0.012087436	0.009666149	0.0097192	0.41321823	0.011652489
0.0	0.5241993	0.5151912	0.5197781	0.51078266	0.50632995	0.5146771	0.5141855	0.515939	0.5074436	0.51164126
0.0	0.5259745	0.5152073	0.5232672	0.51284146	0.5064072	0.5166434	0.5158644	0.51774186	0.5069135	0.5129802
0.0	0.00017974516	3.262007e-05	0.00011815658	4.8598442e-05	0.0012961463	0.0020113785	0.0015728149	8.5928594e-05	0.48765132	0.0022421244
0.0	0.011061817	0.00818851	0.010318754	0.010220914	0.0072751064	0.01097067	0.016183304	0.008104624	0.36984986	0.012603076
0.0	9.949891e-05	7.474872e-05	9.718831e-05	0.0001430442	4.6530982e-05	8.3842475e-05	0.00023309852	5.7540594e-05	0.3119628	9.5575466e-05
0.0	0.009433006	0.010027402	0.012731617	0.014232203	0.0038113152	0.009768643	0.009668404	0.009387122	0.3661812	0.0001294348
0.0	8.558734e-05	6.280895e-05	0.0001473924	0.0002023404	3.5803107e-05	0.00012878625	7.1245144e-05	7.915246e-05	0.3639205	1.2671812e-06
0.0	0.52466273	0.51313853	0.5233335	0.511265	0.5057531	0.5141701	0.5140665	0.5141702	0.5055902	0.5115915
0.0	0.008546124	0.0076725413	0.009947421	0.011631678	0.008460019	0.008436209	0.011835707	0.00928757	0.57957345	0.014514188
0.0	8.117312e-05	7.165197e-05	0.00014112874	8.431037e-05	4.881559e-05	9.8062934e-05	0.000177016	0.00010385976	0.6021141	0.00023717171
0.0	0.020235837	0.026177697	0.03709368	0.02847541	0.017716862	0.02298622	0.037278272	0.026077429	0.44232866	0.030591048
0.0	6.741677e-05	9.929343e-05	0.0001357167	9.329411e-05	6.496495e-05	8.211023e-05	0.00024951404	7.346534e-05	0.42342836	0.00011963359
0.0	0.5232746	0.5131473	0.52040946	0.5106494	0.50530136	0.51338124	0.5151345	0.5149862	0.505338	0.5112765
0.0	0.52480584	0.51367545	0.5216208	0.5119613	0.50509965	0.5148151	0.5155375	0.5150341	0.5058511	0.5129133
0.0	0.52285594	0.5128009	0.52059966	0.51088333	0.5055722	0.51311487	0.5150451	0.5147582	0.50576514	0.5113067
0.0	0.5234456	0.5126212	0.52007955	0.51102215	0.5053772	0.51317793	0.51312286	0.51629657	0.5063905	0.51026654
0.0	0.010087239	0.008647338	0.0016741252	0.01212656	0.008501052	0.012580121	0.010410755	0.010382492	0.36128467	0.009320688
0.0	0.02501778	0.0207018	0.03364053	0.023905847	0.01886477	0.024944747	0.026822563	0.023675999	0.5135706	0.035277806
0.0	0.0124293445	0.008384928	0.01037328	0.007348076	0.008384016	0.012272051	0.011855712	0.010048559	0.47271922	0.012654454
0.0	0.0124293445	0.008384928	0.01037328	0.007348076	0.008384016	0.012272051	0.011855712	0.010048559	0.47271922	0.012654454
0.0	0.0124293445	0.008384928	0.01037328	0.007348076	0.008384016	0.012272051	0.011855712	0.010048559	0.47271922	0.012654454
0.0	0.008528531	0.006899586	0.010317396	0.011154764	0.0042636	0.012670168	0.012844925	0.0083473865	0.38106015	0.010043878
0.0	0.008588404	0.007529265	0.010697679	0.010160786	0.0054714694	0.009931284	0.01274676	0.009908579	0.40938303	0.009863473
0.0	6.76719e-05	5.4293145e-05	0.000106905296	0.000101032296	2.9843584e-05	9.4879695e-05	0.00015821203	9.445496e-05	0.31843665	9.3923154e-05
0.0	0.010773996	0.008692632	0.010699904	0.011322648	0.0055988883	0.009787106	0.010393845	0.010052834	0.42480263	0.010482639
0.0	0.04470421	0.03623056	0.049481206	0.058669727	0.0025985602	0.03588826	0.05313965	0.040935796	0.45135716	0.05315186
0.0	0.52435935	0.5141658	0.5219489	0.5114869	0.5047082	0.51460075	0.51486164	0.5139133	0.50564635	0.51077056
0.0	6.788726e-05	2.0635343e-06	7.526543e-05	0.00013189978	4.0373896e-05	9.17667e-05	6.565119e-05	4.401436e-05	0.36039004	0.00014021434
0.0	0.009566897	0.0109592	0.008879597	0.009088532	0.007375845	0.0069426545	0.008882611	0.0073884763	0.453926	0.012579552
0.0	0.027682588	0.015867319	0.02936782	0.027543703	0.01720173	0.0042871027	0.027569586	0.0045358194	0.43596834	0.02625588
0.0	6.438846e-05	4.1403888e-05	0.00013602324	0.0001088202	4.1178493e-05	1.223063e-06	9.040229e-05	1.5885461e-06	0.36478013	0.00010639934
0.0	0.52481884	0.5141285	0.5219703	0.5118932	0.5055988	0.5159204	0.51449233	0.51430637	0.5042922	0.5114536
0.0	0.011745314	0.004466817	0.012934864	0.0141675165	0.0070946915	0.00938603	0.0140805235	0.008574068	0.43410155	0.009389786
0.0	0.5251284	0.51304513	0.5234532	0.51067567	0.50662446	0.5167166	0.5155271	0.5157519	0.5035069	0.5124807
0.0	0.0010025206	0.0012554522	0.0009582626	0.0012749376	0.00044788313	0.0012462599	0.0012959797	0.0018979054	0.57960916	0.0013765516
0.0	0.009604063	0.0074103163	0.008842067	0.013906171	0.005195198	0.010191063	0.014209997	0.009090328	0.50863016	0.008912441
0.0	4.5547084e-05	1.4738819e-06	0.00013777925	9.848388e-05	4.4463828e-05	8.310522e-05	0.00016633986	6.94995e-05	0.37034002	8.793345e-05
0.0	0.04885216	0.037897747	0.039415676	0.050028116	0.03187086	0.054511804	0.05155561	0.04461186	0.40758428	0.045041766
0.0	5.4116877e-05	6.505266e-05	5.366704e-05	0.00016148158	6.305332e-05	0.0001473969	9.842258e-05	5.5738557e-05	0.33533248	0.0001782181
0.0	0.00887961	0.008740491	0.004753912	0.011326215	0.0071805795	0.012322983	0.011971967	0.010251142	0.37878168	0.0132018775
0.0	0.012634939	0.007679464	0.010973169	0.013807651	0.0061252858	0.010985606	0.010173907	0.008351773	0.40015844	0.011482456
0.0	9.924023e-05	5.4233584e-05	0.00011062921	0.00010712439	4.607398e-05	9.702951e-05	0.00015039479	4.2090458e-05	0.20558697	0.00013002017
0.0	0.011148713	0.006165169	0.011189585	0.013582143	0.007907348	0.010271026	0.013339104	0.008751306	0.29856455	0.008474106
0.0	0.00014850449	9.340129e-05	0.000118868425	6.9819616e-05	4.773843e-05	0.00012596115	0.00015353707	6.9475114e-05	0.36255231	1.6050258e-06
0.0	0.014999748	0.009352249	0.011280307	0.0061003864	0.007739067	0.010020243	0.011993855	0.0096168425	0.4873152	0.00014925291
0.0	0.011229345	0.011349048	0.00027736535	0.0049431613	0.0073016267	0.00821534	0.011002155	0.007110678	0.41679922	0.008397569
0.0	0.013048505	0.0111566745	0.012085967	0.010859788	0.007600652	0.009162204	0.009264328	0.008455828	0.44613534	0.0069594574
0.0	0.1114885	0.11888148	0.09442413	0.10829415	0.0846082	0.11386273	0.12458978	0.14253555	0.666417	0.1120044
0.0	0.0018117221	0.0013158426	0.0023945507	0.002307675	0.0010063003	0.002205727	0.0017068824	0.0017854627	0.3579754	0.0025396405
0.0	8.4737396e-05	4.3291577e-05	0.000114036666	0.00015123982	3.367538e-05	0.00014358124	0.00013010028	1.8023256e-06	0.44233537	0.00013102754
0.0	0.01028502	0.0052129077	0.011952958	0.011333923	0.00605797	0.013455598	0.012846364	0.010239296	0.50273764	0.011534721
0.0	0.0012561171	0.0018409096	0.0023543728	0.0023717857	0.0011471622	0.0025957292	0.0033446501	0.0014165295	0.5285727	0.0009453493
0.0	7.821374e-05	7.6050754e-05	0.00017367922	0.00010814635	4.6816556e-05	0.00010938939	0.00023203548	7.473774e-05	0.4455906	8.910029e-05
0.0	0.009223792	0.008915465	0.013610749	0.010511995	0.006881398	0.010697598	0.015497812	0.008855475	0.47666618	0.00960351
0.0	0.012294988	0.011114222	0.012515433	0.011186779	0.007530455	0.011227137	0.010983808	0.009120211	0.41434494	0.007924779
0.0	0.0102607105	0.009206712	0.013322245	0.010767098	0.007985162	0.012105289	0.01473964	0.008142778	0.3807797	0.008356186
0.0	0.000111210094	0.000109799155	0.00015051186	0.00011455775	4.099434e-05	9.2099566e-05	0.0001265822	9.346767e-05	0.5136823	7.889248e-05
0.0	0.010347095	0.009276296	0.013396996	0.010748718	0.008017234	0.0122245485	0.014766104	0.008171774	0.38053066	0.008395668
0.0	0.52544135	0.5149207	0.5223736	0.5112837	0.5070459	0.5157603	0.5151091	0.5157864	0.5072725	0.51311636
0.0	0.0076143504	0.0065402966	0.012202085	0.010820015	0.005239269	0.008613491	0.009163602	0.009180399	0.48151028	0.011444906
0.0	0.5238202	0.5149097	0.5208336	0.51017267	0.50375617	0.51213694	0.5154893	0.51620376	0.505041	0.5111094
0.0	0.5226478	0.5147754	0.5212736	0.5092469	0.50347286	0.5153097	0.5155203	0.5138309	0.5055033	0.5125844
0.0	0.52612156	0.51424503	0.5213264	0.51160717	0.5065704	0.5148884	0.5139129	0.51526123	0.50525683	0.51198244
0.0	0.0964314	0.08813107	0.100976564	0.10168477	0.07705004	0.10449671	0.10257592	0.09479082	0.4453283	0.10406628
0.0	0.00815184	0.008950932	0.0119499285	0.012086145	0.0059482236	0.013715351	0.0114851445	0.009181657	0.35086292	0.0012621736
0.0	0.010163688	0.008705552	0.011401557	0.012084509	0.0067689014	0.012615769	0.01215843	0.010197593	0.38523614	0.01252743
0.0	0.0060689766	0.0022858146	0.0026762928	0.0038753964	0.0042605363	0.0022043167	0.004251679	0.0020585114	0.44803244	0.004709463
0.0	0.008979979	0.011810844	0.013179395	0.0121399285	0.0076051354	0.012539033	0.012125908	0.008964151	0.4348574	0.012746681
0.0	0.008103509	0.01287722	0.01366326	0.0111469515	0.008716389	0.014892821	0.011065807	0.009436437	0.40463868	0.019596342
0.0	0.008012842	0.012823502	0.013769969	0.011028383	0.0087078605	0.014818667	0.011085419	0.00925018	0.40370658	0.019521937
0.0	0.008044515	0.012818577	0.013734334	0.011094257	0.008683806	0.0148931425	0.011031098	0.009316797	0.4034795	0.019631382
0.0	0.009804529	0.009962963	0.011140026	0.012992937	0.008310716	0.009885291	0.010212298	0.008926857	0.48872256	0.009803321
0.0	0.0088609	0.008628607	0.007811996	0.01176142	0.010327592	0.009683564	0.010304361	0.008383914	0.49483237	0.013069168
0.0	0.011015343	0.009973621	0.009387215	0.012970576	0.010470365	0.009251683	0.011458957	0.008935644	0.52722377	0.014717706
0.0	0.011108611	0.01004605	0.009443821	0.013073111	0.010498132	0.009344173	0.011552491	0.008993109	0.5272089	0.014870325
0.0	8.847537e-05	9.5170566e-05	0.00011577319	0.00016603958	6.848011e-05	9.3255774e-05	9.96937e-05	7.5958415e-05	0.4695548	9.288356e-05
0.0	0.008651921	0.008819517	0.011446842	0.010203683	0.0057697496	0.011920446	0.009424855	0.009737649	0.51079357	0.0110146925
0.0	6.585372e-05	6.8410925e-05	5.0502444e-05	0.00018355952	4.7195652e-05	9.677188e-05	0.00015245401	4.0040548e-05	0.33087838	0.0002121692
0.0	0.008595793	0.007208307	0.005392994	0.011409966	0.009075066	0.0089070685	0.011565893	0.0047212006	0.45498532	0.012528775
0.0	0.15039101	0.13442734	0.14736408	0.15685414	0.12535688	0.14451471	0.14423569	0.017933957	0.46455768	0.15935595
0.0	0.0018861844	0.0017808371	0.0013843391	0.0018295681	0.0009928514	0.0015984861	0.0018139837	0.0013961297	0.32417363	0.0022951183
0.0	0.16961136	0.16331697	0.18216598	0.19345146	0.1719923	0.16901153	0.18036945	0.18500952	0.45724005	0.2113307
0.0	0.5242853	0.51296306	0.52188927	0.5100842	0.5040828	0.5136811	0.5144212	0.51544726	0.50468016	0.5114944
0.0	0.008898372	0.010219863	0.012195884	0.010137213	0.010207532	0.00849362	0.0144287925	0.009755897	0.45215195	0.015509174
0.0	7.652223e-05	7.9741796e-05	0.0001373422	0.000119511824	5.7458838e-05	8.256413e-05	0.00017524807	9.221425e-05	0.35459685	0.00018236731
0.0	0.06686083	0.065578856	0.077463984	0.07279514	0.058985576	0.066500336	0.0814944	0.068431966	0.46279815	0.0813321
0.0	0.047280945	0.042051908	0.052017685	0.05907599	0.03576442	0.04300545	0.05338469	0.04375787	0.4358849	0.03784884
0.0	5.60585e-05	8.998138e-05	0.000105973755	0.00012403396	3.2795524e-05	7.143666e-07	5.395899e-05	6.677616e-05	0.42891672	0.00013097508
0.0	7.947852e-05	7.690218e-05	0.000117807824	9.5266e-05	4.04876e-05	8.0675614e-05	6.160711e-05	6.564812e-05	0.28859675	0.00014054631
0.0	5.899685e-05	7.53381e-05	0.00019249217	0.00011526428	5.995387e-05	8.815712e-05	0.000117244446	9.72266e-05	0.37365484	0.00011920315
0.0	0.030145684	0.01893959	0.028845403	0.025055742	0.015830347	0.027788078	0.026535224	0.02592639	0.4214129	0.01986409
0.0	0.00012283963	7.250102e-05	9.340093e-05	0.000116208415	1.9793819e-05	0.00015077976	7.475478e-05	7.08253e-05	0.34346765	5.4302778e-05
0.0	0.008070836	0.0074039176	0.010349971	0.007909345	0.0056052557	0.009725256	0.010844284	0.01068644	0.4784862	0.011627611
0.0	0.023139983	0.021251772	0.028053164	0.029664358	0.020469062	0.026030771	0.027664585	0.021607338	0.42444754	0.024334531
0.0	6.865673e-05	5.0134255e-05	0.00012978235	0.0001424692	6.3047904e-05	7.769213e-05	0.00013101919	8.808207e-05	0.42786935	0.00014568855
0.0	0.15738632	0.13128343	0.15121801	0.1736769	0.12033978	0.124892354	0.16224615	0.14698042	0.48942858	0.12813896
0.0	0.0001361813	6.206192e-05	0.000114547256	0.00014818014	4.2585936e-05	7.952432e-05	0.00019802517	0.00011305151	0.58079183	6.542444e-05
0.0	9.328931e-05	8.067938e-05	0.000120733544	0.00014763462	5.048174e-05	9.7299315e-05	0.00013655567	6.222957e-05	0.18793534	7.9761114e-05
0.0	0.008311426	0.00055768894	0.0016114741	0.009655446	0.006393235	0.009961372	0.009794743	0.010318716	0.38512263	0.010426743
0.0	6.367363e-05	2.9253016e-07	2.4038752e-06	9.063552e-05	4.055051e-05	9.5470255e-05	9.1306e-05	0.00010117315	0.27567625	0.00010567869
0.0	5.060209e-05	8.122098e-05	0.00011093113	8.075081e-05	2.369977e-05	8.035008e-05	0.000103976585	0.00012635716	0.33476913	9.40881e-05
0.0	0.009567172	0.00064658985	0.0019590978	0.0064240596	0.008930756	0.008287925	0.011046518	0.012442334	0.35276014	0.009347011
0.0	0.047366057	0.04191526	0.05193843	0.059045278	0.03574633	0.04300752	0.05349393	0.043670345	0.43605164	0.037786353
0.0	0.045435242	0.04155814	0.056892395	0.041073598	0.03570935	0.043654226	0.051999047	0.050762236	0.44040883	0.039913267
0.0	0.04551717	0.041423015	0.056806143	0.04105184	0.035691284	0.043656357	0.052105635	0.050661415	0.440576	0.039847504
0.0	0.52532405	0.51419324	0.52005666	0.5112942	0.5053593	0.51490617	0.51361203	0.51608294	0.50543004	0.5104015
0.0	0.0064804116	0.008933643	0.010297662	0.009526606	0.006271938	0.012203609	0.013117801	0.0072619873	0.39850497	0.013200859
0.0	0.087623976	0.09451258	0.0909473	0.09740289	0.084933594	0.098841205	0.095572196	0.064911395	0.45614624	0.09877605
0.0	0.08508477	0.09010019	0.115905866	0.10948447	0.08088338	0.101021804	0.10325652	0.08614763	0.43954596	0.09732608
0.0	5.3124448e-05	8.853867e-05	0.000187477	0.00014610618	6.427754e-05	9.866736e-05	0.00012807961	8.295051e-05	0.36200154	0.00019244537
0.0	0.084673405	0.090492465	0.115524545	0.10984082	0.08058819	0.100960456	0.10338187	0.08628072	0.44057977	0.09677669
0.0	0.08480453	0.09020759	0.11582623	0.10971374	0.08090348	0.1004102	0.103753775	0.08620599	0.44026524	0.097253226
0.0	7.085131e-05	1.0287612e-06	0.000182173	0.00018322938	6.34611e-05	0.00012060111	0.00012579934	5.4720826e-05	0.32133916	0.00011445675
0.0	0.009014059	0.009947171	0.012597357	0.012339407	0.006559111	0.012203039	0.012301505	0.008302317	0.34711817	0.00970601
0.0	0.010605636	0.008000439	0.01094163	0.0057803644	0.0043295817	0.010049982	0.0170253	0.012055534	0.41580567	0.012743634
0.0	0.5245712	0.51220673	0.52198523	0.5095279	0.5049172	0.5147569	0.51514137	0.5157038	0.5065417	0.51171505
0.0	0.010007839	0.0074489615	0.012041311	0.016032133	0.006070093	0.008387204	0.00853316	0.011197977	0.3472704	0.0084682945
0.0	8.010007e-05	3.4394572e-05	0.00012560611	0.00020516431	5.4953274e-05	9.8846205e-05	9.26063e-05	0.000100155936	0.27791315	7.901536e-05
0.0	0.009298589	0.0060159466	0.011503177	0.014439355	0.007443189	0.010123925	0.009811285	0.010232069	0.38638613	0.009019998
0.0	0.008077312	0.009322978	0.01210851	0.0075688125	0.008377133	0.008642564	0.0088241575	0.011731944	0.42857802	0.008539122
0.0	0.52471834	0.5132946	0.52144617	0.510106	0.50514007	0.515002	0.51456696	0.5160673	0.50632405	0.512501
0.0	0.013257397	0.008512583	0.013869366	0.014382234	0.009446476	0.011891501	0.0064144917	0.006323422	0.42038685	0.009499329
0.0	0.081767105	0.060874265	0.07896826	0.0786816	0.057602804	0.076392256	0.065313935	0.062169123	0.46641234	0.07413949
0.0	0.009019419	0.010293561	0.010492482	0.010742442	0.006490105	0.011105609	0.009304517	0.010553895	0.415948	0.008810997
0.0	0.52679247	0.51477516	0.5217672	0.5127989	0.50649095	0.5157284	0.5151322	0.5158513	0.50585324	0.51285267
0.0	0.009189546	0.009066443	0.0070629525	0.0074136285	0.007458271	0.008700591	0.012903766	0.009847164	0.42434293	0.009503036
0.0	0.086898796	0.08412898	0.07301144	0.083820395	0.07469826	0.08995872	0.10618512	0.09247447	0.4770146	0.09543837
0.0	0.5257133	0.5142098	0.5213156	0.5112561	0.5064268	0.5154344	0.51604533	0.5157617	0.50503194	0.5135053
0.0	0.010164523	0.010229254	0.0131369205	0.0101978285	0.008391651	0.011045101	0.0074956315	0.008156391	0.3326642	0.013751597
0.0	7.7931276e-05	7.8940415e-05	4.6556237e-05	5.3526845e-05	5.492262e-05	7.247385e-05	0.00016168912	9.2879665e-05	0.3453111	8.791525e-05
0.0	0.009207269	0.009081754	0.0070929956	0.007418373	0.0074491375	0.008724624	0.012969752	0.009861992	0.4245778	0.009540042
0.0	0.008134722	0.007844807	0.00562431	0.007973543	0.0063117296	0.009129722	0.013146815	0.009704246	0.4472638	0.010540175
0.0	0.012169666	0.0076976866	0.013086941	0.011828973	0.006795452	0.012792783	0.014675709	0.007945903	0.42642367	0.011569164
0.0	0.0047008814	0.0120636355	0.010934836	0.00848021	0.0059844386	0.013366759	0.010711352	0.008682197	0.506805	0.008315681
0.0	6.2558545e-05	6.071888e-05	0.00019046543	0.00012816636	7.684932e-05	0.00010171458	0.0001847472	0.000104181134	0.38066077	0.00018120477
0.0	9.618759e-05	8.176058e-05	0.00018134787	0.00012478478	3.9305647e-05	6.0489157e-05	6.643249e-05	5.2068324e-05	0.5121408	0.00013937615
0.0	0.013468186	0.010158677	0.014778067	0.012481692	0.0067435685	0.0039849603	0.0065932903	0.0073057823	0.5617497	0.009258767
0.0	0.013430921	0.010060785	0.014598244	0.012451812	0.0067005614	0.0039881375	0.0065904898	0.007219676	0.56171906	0.009164862
0.0	0.0058602635	0.00611656	0.012110815	0.010440608	0.0055487882	0.011841119	0.011481779	0.009079205	0.45045626	0.0144622335
0.0	0.0058600027	0.0061301272	0.012213453	0.010460919	0.0055756858	0.011760983	0.011516088	0.009039558	0.44983387	0.014491562
0.0	0.009416823	0.009349083	0.00965571	0.008518472	0.007860741	0.012280561	0.012173088	0.009489562	0.42412788	0.006908786
0.0	0.5236801	0.51407075	0.5213984	0.5106484	0.5051066	0.51356363	0.5145693	0.51394385	0.5058013	0.5123256
0.0	0.0095517365	0.008414573	0.010378867	0.01396274	0.0069557736	0.01127575	0.007591551	0.009383167	0.44324717	0.0064298143
0.0	0.22641562	0.20504753	0.23368163	0.23117036	0.191587	0.2321541	0.21380813	0.2099651	0.463706	0.22182855
0.0	0.064984806	0.067720614	0.07487812	0.0653375	0.05140378	0.058804296	0.06784989	0.07681683	0.50011444	0.06539526
0.0	0.07226795	0.0683346	0.07818525	0.06128815	0.04303303	0.07101662	0.07729163	0.06347458	0.44420153	0.070029736
0.0	0.010507137	0.009857337	0.012233051	0.008032549	0.004269718	0.010464908	0.012175887	0.0085423235	0.39750183	0.010310344
0.0	0.010526076	0.009836082	0.012281996	0.008017814	0.004279588	0.010488086	0.012156907	0.008533713	0.39750114	0.010303052
0.0	0.06538655	0.06296172	0.075542085	0.0730417	0.053419277	0.06992357	0.06861834	0.07165267	0.43391442	0.06406508
0.0	0.008721685	0.008467614	0.011469813	0.011127883	0.0063402588	0.010166798	0.009749754	0.010700454	0.3801331	0.00873869
0.0	0.008737435	0.00844933	0.011515739	0.011107532	0.0063548842	0.010189323	0.009734523	0.010689693	0.38013244	0.008732497
0.0	0.21907066	0.23064929	0.2146675	0.2112407	0.18593076	0.2095124	0.2238367	0.21448204	0.48277992	0.22035074
0.0	0.06434949	0.076189615	0.07015227	0.068937644	0.04796862	0.070937864	0.07318317	0.063022695	0.44962487	0.07363285
0.0	0.0084667895	0.012075826	0.009989195	0.009990883	0.0052052652	0.010443293	0.010993386	0.00843002	0.40673286	0.011321667
0.0	0.008482079	0.01204984	0.010029253	0.00997259	0.0052172863	0.010466424	0.010976227	0.008421523	0.40673217	0.011313663
0.0	0.21676847	0.2071842	0.23949108	0.21774891	0.2099505	0.2307503	0.2207245	0.21826312	0.4934426	0.22420242
0.0	0.06838608	0.061223365	0.08160895	0.076940835	0.06234148	0.07497974	0.06710828	0.06375105	0.45016575	0.07487093
0.0	0.009479828	0.008040084	0.013258195	0.012264284	0.00842906	0.011581537	0.009354565	0.008611382	0.40765595	0.011679973
0.0	0.009496925	0.008022719	0.01331118	0.01224188	0.008448463	0.011607162	0.009339941	0.008602708	0.40765527	0.011671725
0.0	0.0019236837	0.002018546	0.0022642822	0.0035030523	0.0011302863	0.0023802074	0.0022459165	0.002029845	0.3209204	0.00186972
0.0	0.5258483	0.514605	0.5218164	0.51081663	0.50505954	0.5148056	0.5146725	0.51565295	0.5059398	0.51146805
0.0	0.5252688	0.51498604	0.5218423	0.5111874	0.50475895	0.5149431	0.5148181	0.51507413	0.5059204	0.5118589
0.0	0.15900674	0.13792977	0.15079407	0.13929185	0.12995733	0.14983799	0.14845677	0.14169829	0.4542762	0.15573762
0.0	0.52382857	0.51309717	0.52222824	0.50884336	0.5043463	0.5143036	0.5149483	0.51464736	0.5051323	0.51144
0.0	0.0073383474	0.010671594	0.011077633	0.009909383	0.0058725467	0.009968853	0.009434106	0.009529005	0.51576513	0.016283441
0.0	4.931991e-05	0.00010934528	0.00011446581	9.5986834e-05	3.402686e-05	9.4854906e-05	8.4946696e-05	8.665551e-05	0.52359885	0.00025960634
0.0	0.15678033	0.12335863	0.16023724	0.14827818	0.11247697	0.14056365	0.15459706	0.1468115	0.47905076	0.16228355
0.0	7.526199e-05	7.099252e-05	0.00016254938	0.00015210263	4.471752e-05	8.968387e-05	0.0001438124	7.684434e-05	0.40881833	0.00026807384
0.0	0.011507965	0.010907126	0.012182152	0.0139282895	0.008221645	0.012504941	0.014316419	0.01711778	0.6303601	0.011837827
0.0	0.013098044	0.009763524	0.011122454	0.009713484	0.008159216	0.012627345	0.015519843	0.016543988	0.6581848	0.012027545
0.0	0.013504952	0.010542717	0.011221998	0.013747175	0.00808139	0.010729721	0.013376182	0.014101251	0.6616857	0.01226027
0.0	0.013386664	0.009041569	0.00925469	0.014048383	0.0064685293	0.012320401	0.015502884	0.015179786	0.6426156	0.013658704
0.0	0.011568537	0.01166732	0.009738215	0.012980774	0.007895909	0.011742779	0.011421494	0.018520743	0.64424604	0.015221722
0.0	0.012685961	0.011639218	0.0092351725	0.013204661	0.006805668	0.01254453	0.0132722575	0.014560771	0.63695943	0.01315881
0.0	0.010146031	0.011858287	0.009838925	0.010841144	0.0057803835	0.013464602	0.016387722	0.015803002	0.6292062	0.0135324355
0.0	0.5246899	0.51462483	0.52391326	0.5115782	0.5059762	0.5155021	0.5151992	0.5150387	0.5052519	0.51362896
0.0	0.52506936	0.51444507	0.5215928	0.5128384	0.50782186	0.5155759	0.51633394	0.5149094	0.5068843	0.51454353
0.0	0.52683854	0.51444066	0.5217294	0.5128222	0.50409806	0.51531917	0.51508343	0.51491034	0.5053522	0.512715
0.0	0.52343625	0.5118566	0.5216653	0.51072174	0.5067413	0.51297486	0.5148152	0.51357585	0.50581414	0.5109462
0.0	0.5275299	0.5140346	0.52380913	0.51225173	0.5079585	0.51458627	0.5146402	0.5157825	0.50662	0.51261634
0.0	0.52408737	0.5141499	0.5229297	0.51338756	0.5067843	0.51374084	0.51587075	0.51509625	0.5061945	0.5111766
0.0	0.5249827	0.51425624	0.52306306	0.5133023	0.5059164	0.51444256	0.5148849	0.5155008	0.5044379	0.5119117
0.0	0.5266928	0.51519173	0.52414685	0.51252574	0.5074078	0.5143302	0.5167415	0.5145679	0.50680006	0.5125709
0.0	0.038864434	0.038484275	0.042563964	0.048178386	0.03241811	0.052681662	0.041816268	0.04436527	0.44616106	0.03854289
0.0	0.5272791	0.514992	0.5231998	0.5120368	0.50600946	0.5156154	0.51544446	0.5153215	0.50470746	0.5119005
0.0	0.5252628	0.5138011	0.5217025	0.51199615	0.5077717	0.51451373	0.51735514	0.5147944	0.50653714	0.5120029
0.0	0.52603275	0.51397806	0.5234619	0.5133485	0.5072735	0.5151798	0.5163089	0.5145186	0.5054408	0.51217294
0.0	0.5257963	0.51509297	0.524127	0.5135359	0.5072821	0.5152202	0.5171225	0.5154608	0.5060805	0.5128275
0.0	0.040700346	0.035296053	0.046675146	0.058003616	0.036243666	0.0376533	0.04190154	0.039611693	0.4385793	0.048390232
0.0	0.03995159	0.052425195	0.054785617	0.050230898	0.025141276	0.036129374	0.056324102	0.03879337	0.42283282	0.05488205
0.0	0.040354535	0.04364936	0.044095155	0.05664506	0.03009706	0.043849565	0.058648653	0.052506074	0.47790658	0.03348238
0.0	0.044225276	0.03745353	0.044512473	0.05452258	0.045334045	0.053897053	0.038758006	0.043646056	0.3560754	0.02473683
0.0	0.5245986	0.5145195	0.5225086	0.51084256	0.50542605	0.5139733	0.5167031	0.5141097	0.505703	0.51355314
0.0	0.034665864	0.035631135	0.04029988	0.04392834	0.03875862	0.053322855	0.04642115	0.04440842	0.3929828	0.054286208
0.0	0.52422607	0.51531315	0.5224593	0.5115082	0.50600016	0.5154426	0.51591223	0.5148382	0.5053802	0.51243085
0.0	0.52591133	0.51326376	0.5219622	0.5121139	0.5066216	0.5141685	0.51495796	0.51363206	0.50530094	0.51126724
0.0	0.52374226	0.5152913	0.5219336	0.5125595	0.50719815	0.5146417	0.5160684	0.5148328	0.50534105	0.513323
0.0	0.5250949	0.51517457	0.52230924	0.51195955	0.5054205	0.5139883	0.51391715	0.5149773	0.50726813	0.51171815
0.0	0.52553713	0.51583177	0.52407825	0.510754	0.5053914	0.5144532	0.51537526	0.51484007	0.50652623	0.51446986
0.0	0.041654795	0.039656922	0.046792068	0.03988451	0.03047146	0.03743097	0.06480285	0.055633042	0.32779604	0.036188625
0.0	0.52494603	0.51398945	0.5222697	0.51128745	0.50533533	0.5137422	0.5148159	0.51461935	0.5060606	0.50992376
0.0	0.5244722	0.5143385	0.5215746	0.51266426	0.5056735	0.5157067	0.5154758	0.5168795	0.5059291	0.51294386
0.0	9.012737e-05	0.00010634233	0.0001112363	0.00018066201	5.73001e-05	0.000119456556	7.753574e-05	7.606627e-05	0.373194	0.00019451468
0.0	0.010444347	0.009972354	0.013268411	0.017821584	0.009730015	0.010822781	0.009065064	0.008855609	0.4113457	0.013932448
0.0	0.52483094	0.5146103	0.5210702	0.5134129	0.5052857	0.51457345	0.51586723	0.51712495	0.5065272	0.51269275
0.0	0.097391	0.079995714	0.12771256	0.1000783	0.08459122	0.09581393	0.11276012	0.09019143	0.4805629	0.10858675
0.0	0.031618703	0.021062512	0.030694706	0.027484655	0.014450141	0.023949686	0.022413073	0.023846747	0.33823925	0.026893342
0.0	0.52399564	0.5142025	0.52273554	0.51172066	0.5033581	0.5148807	0.5163639	0.5137027	0.5053406	0.51439345
0.0	0.025220435	0.019943109	0.026496671	0.0226565	0.021323742	0.02419909	0.036056347	0.02038086	0.35362244	0.02625217
0.0	0.5251791	0.5141388	0.52136225	0.5106892	0.50377315	0.51582885	0.51396364	0.51452637	0.5054514	0.5109186
0.0	0.008441938	0.007121318	0.012247475	0.0108106285	0.007920593	0.013124772	0.01157876	0.0065380908	0.37651134	0.017257595
0.0	0.011059277	0.010353919	0.009795816	0.009983895	0.00701069	0.012698025	0.008447516	0.0071451063	0.4448675	0.01331405
0.0	0.5241993	0.5151912	0.5197781	0.51078266	0.50632995	0.5146771	0.5141855	0.515939	0.5074436	0.51164126
0.0	0.5247567	0.5131247	0.5204404	0.5104274	0.5046037	0.513985	0.5157607	0.5153683	0.50664407	0.5104106
0.0	0.011221152	0.009701067	0.011932854	0.008176866	0.0077165514	0.010886142	0.008472003	0.009590252	0.38623774	0.011903502
0.0	0.00015905258	7.885119e-05	0.00010942434	9.0855574e-05	6.1641724e-05	7.883766e-05	7.408571e-05	8.860252e-05	0.387613	0.0001302634
0.0	0.0062832534	0.008138854	0.010100517	0.005014025	0.009470296	0.011713703	0.015115238	0.009621226	0.45674402	0.0117866425
0.0	5.7736597e-05	6.0722705e-05	9.984878e-05	4.5572022e-05	7.698106e-05	0.00015049908	0.00021326562	7.9673315e-05	0.4155788	8.861291e-05
0.0	0.5257955	0.5152164	0.5232094	0.51212126	0.5063407	0.5149894	0.51466346	0.5147599	0.5051152	0.5126624
0.0	0.0094912965	0.010888628	0.010566325	0.010557251	0.008273261	0.009053331	0.010052069	0.0100086555	0.40229627	0.011534188
0.0	8.0680846e-05	8.8789355e-05	0.00013159438	0.00012465587	4.9128346e-05	7.3088704e-05	6.873521e-05	9.136557e-05	0.29068074	0.00017880669
0.0	0.5241107	0.51381814	0.5211645	0.51145226	0.5044122	0.514302	0.5142826	0.5135796	0.50523263	0.5109266
0.0	0.00010448488	5.6615238e-05	0.00012882912	0.00024022773	6.476707e-05	0.0001260706	6.683662e-05	7.087597e-05	0.37827963	8.164411e-05
0.0	0.011333164	0.0071914624	0.014371146	0.016517539	0.006411611	0.011439392	0.006735932	0.006509535	0.37114716	0.009516919
0.0	0.080985546	0.10658709	0.10380218	0.07967572	0.06020517	0.04946077	0.111209765	0.07633022	0.42231542	0.06513131
0.0	0.52491504	0.51436496	0.5222262	0.51138526	0.50591105	0.51516086	0.51544154	0.51594085	0.50505143	0.5127656
0.0	0.009025703	0.01047373	0.0143559715	0.010894258	0.007881299	0.010214631	0.008705033	0.010437686	0.420951	0.010004797
0.0	0.063787386	0.06319474	0.085375756	0.07751176	0.058164462	0.072964124	0.071845844	0.06775072	0.43399483	0.07646119
0.0	0.0109374765	0.009725036	0.012006496	0.01130365	0.008439273	0.010563075	0.0072563756	0.010250688	0.38984317	0.008135771
0.0	0.09886042	0.0063748816	0.017428957	0.078351356	0.0988491	0.08990027	0.09549926	0.0988347	0.41010734	0.09317968
0.0	8.99179e-05	6.7897425e-05	0.00015729087	0.00013560688	6.533099e-05	0.00010550056	8.276396e-05	8.777561e-05	0.354382	0.00014331548
0.0	0.009632743	0.00614707	0.013240422	0.009883247	0.0085371835	0.008197756	0.01668651	0.010005268	0.33600655	0.010356391
0.0	0.018950628	0.019451328	0.017929802	0.027404105	0.019890333	0.02911282	0.024094684	0.03224644	0.48054683	0.018807027
0.0	0.525988	0.5135307	0.5220704	0.5114189	0.506289	0.5145918	0.5165751	0.51628387	0.5062069	0.51183254
0.0	0.044976816	0.03629512	0.035741203	0.046572752	0.028077353	0.053426187	0.052439693	0.038668692	0.45554522	0.057496287
0.0	2.3997543e-05	3.3466804e-05	6.479425e-05	0.00013789386	3.4248857e-05	6.6903005e-05	0.00015738329	7.803762e-05	0.42315817	8.649948e-05
0.0	0.026285827	0.02114379	0.025085466	0.026687983	0.014104334	0.029261691	0.02659757	0.023773288	0.43033174	0.033798054
0.0	0.52645916	0.51482964	0.5208965	0.51111233	0.50576377	0.5146374	0.51471	0.5145408	0.50495964	0.51490676
0.0	0.13777593	0.12940738	0.12977166	0.15507013	0.106510624	0.15865552	0.1359759	0.12915412	0.47318593	0.16713573
0.0	3.651355e-05	4.885154e-05	0.00011246079	4.8617352e-05	3.7418038e-05	0.0001362313	0.00012984918	8.5080865e-05	0.5752501	9.0180576e-05
0.0	0.023006396	0.018945066	0.026876831	0.022629969	0.018122286	0.026119005	0.025996359	0.023821592	0.497502	0.024293633
0.0	0.07642622	0.06350156	0.05812699	0.071996436	0.06252392	0.076667614	0.065765426	0.06115615	0.47229564	0.056885745
0.0	6.502128e-05	6.193138e-05	8.110472e-05	0.00019184372	3.847166e-05	9.711541e-05	6.876333e-05	6.385094e-05	0.44914362	0.0002252361
0.0	0.008632368	0.0077033485	0.0074382448	0.013149983	0.0046748747	0.013892354	0.008910912	0.0075324154	0.42328805	0.01653193
0.0	0.020612873	0.019113753	0.025665086	0.026374355	0.01568837	0.02571894	0.025457704	0.026670288	0.51962763	0.024152327
0.0	0.04901352	0.032715343	0.049233094	0.043489028	0.03924717	0.04688664	0.041070733	0.04883074	0.4499095	0.051697277
0.0	0.011843011	0.005789549	0.012487107	0.009655665	0.007565722	0.010437903	0.010513667	0.009878918	0.47648132	0.0118211
0.0	0.011844266	0.005754343	0.012449589	0.00961702	0.007531606	0.010325526	0.010472841	0.009914222	0.47669506	0.0116197765
0.0	0.5247665	0.51424164	0.52137786	0.5121613	0.5055489	0.5149082	0.514691	0.51503205	0.5055973	0.51183265
0.0	0.5240673	0.5142413	0.521078	0.5122045	0.5050452	0.51415974	0.5159276	0.51651776	0.50631255	0.5115714
0.0	0.008110703	0.00877601	0.012019678	0.0109949615	0.0067221425	0.0081076	0.015180014	0.010429774	0.40688807	0.0067844447
0.0	0.008062617	0.008770486	0.011990753	0.010956512	0.0067479583	0.008117158	0.015178938	0.0103849815	0.40691382	0.006785618
0.0	0.022072714	0.020279616	0.026880598	0.023054834	0.017186863	0.020300973	0.024609104	0.029829884	0.46157467	0.01949626
0.0	0.05717937	0.058958337	0.073984005	0.064026974	0.058387905	0.068064116	0.06466801	0.06902083	0.4649018	0.061496545
0.0	4.2692267e-05	5.3604337e-05	0.00011540483	7.379654e-05	5.5323813e-05	9.00881e-05	7.320987e-05	9.523176e-05	0.3614013	6.3619125e-05
0.0	0.5250291	0.5124472	0.5222823	0.5098046	0.5049654	0.51508117	0.5144685	0.5153532	0.5062711	0.5121283
0.0	0.010272407	0.0062486953	0.0099911755	0.009106117	0.008567569	0.01062438	0.0068091825	0.012492758	0.36698726	0.012959001
0.0	0.06900396	0.054813143	0.06937253	0.06812795	0.060715366	0.05012377	0.05983249	0.07768834	0.44688156	0.07544461
0.0	8.614626e-05	4.0899024e-05	9.05436e-05	9.312595e-05	6.398613e-05	2.8883493e-05	5.4778047e-05	0.00014886461	0.30500466	0.00013710013
0.0	0.0096398555	0.0065566325	0.009783377	0.009773695	0.008026962	0.005497981	0.007562848	0.012446817	0.4020575	0.011847895
0.0	5.637598e-05	3.291038e-05	5.935089e-05	0.00012057983	4.2219905e-05	8.4623054e-05	0.00014876129	7.263513e-05	0.3864912	0.00013039127
0.0	0.0062293843	0.009938976	0.00813835	0.0119335	0.0074755517	0.0094026625	0.0081300745	0.008605953	0.43934098	0.007474579
0.0	0.05507922	0.0669306	0.06956026	0.07505946	0.062209886	0.06470316	0.071344	0.066854745	0.50772595	0.06456093
0.0	0.52638	0.5148774	0.52362907	0.5122895	0.50490814	0.51555645	0.5155636	0.51554227	0.50554425	0.51269305
0.0	0.007918904	0.009900845	0.0064980057	0.014575654	0.0065714545	0.007114611	0.008782226	0.0080248555	0.39639023	0.007428049
0.0	0.10703851	0.086567834	0.10422688	0.09052961	0.08177454	0.09650785	0.08446043	0.10299513	0.45904812	0.09378634
0.0	0.026258659	0.026405627	0.02525318	0.025483022	0.019322168	0.025505135	0.021706717	0.030939545	0.43512022	0.021653105
0.0	0.011497046	0.0098465085	0.009977379	0.0090869265	0.0074633663	0.0095206145	0.010417763	0.007941904	0.31698558	0.012468316
0.0	0.009410012	0.009472698	0.016458971	0.008667111	0.004882905	0.008410536	0.015396055	0.008189765	0.5455378	0.010926893
0.0	0.009393815	0.009461237	0.016519822	0.008678984	0.0048544933	0.008415727	0.015220572	0.008189556	0.5465044	0.010935285
0.0	0.073718265	0.06912649	0.08515573	0.058046725	0.049222603	0.06671522	0.0717596	0.06435233	0.49528918	0.07203541
0.0	0.000110508496	9.71722e-05	0.00019697176	5.1205472e-05	2.9420253e-05	8.356892e-05	0.00010821557	7.3237316e-05	0.46429673	0.000115123796
0.0	0.010904369	0.010070906	0.014363867	0.0072656013	0.0054569193	0.009316268	0.010597633	0.008762538	0.48584414	0.01086752
0.0	0.006924098	0.0057192026	0.009698785	0.009625307	0.007575058	0.009802561	0.011456645	0.0077592144	0.4100309	0.009776658
0.0	0.025471864	0.018998511	0.02449809	0.027036343	0.016696662	0.024658605	0.02573425	0.02610623	0.36018774	0.02662234
0.0	0.025471864	0.018998511	0.02449809	0.027036343	0.016696662	0.024658605	0.02573425	0.02610623	0.36018774	0.02662234
0.0	0.025471864	0.018998511	0.02449809	0.027036343	0.016696662	0.024658605	0.02573425	0.02610623	0.36018774	0.02662234
0.0	0.025726689	0.023592565	0.03290013	0.03231142	0.017048283	0.024196764	0.031190446	0.022568606	0.4313761	0.024942817
0.0	0.023567736	0.02137369	0.023510706	0.025243774	0.018122183	0.004114038	0.030831631	0.019349067	0.48825708	0.034425095
0.0	0.17176035	0.1733315	0.20284696	0.18893076	0.16737902	0.18419223	0.16963483	0.19304289	0.49319106	0.20293313
0.0	6.032647e-05	6.9047455e-05	0.00010619611	0.00010982974	5.79372e-05	6.730988e-05	0.00011974716	8.942222e-05	0.44932723	4.5167144e-05
0.0	0.0074674613	0.008164138	0.01042148	0.011253189	0.007030492	0.0076956726	0.009981322	0.009508208	0.47175273	0.006222746
0.0	0.00011430873	0.00011099757	0.0001609477	8.591671e-05	3.3424e-05	0.000108013504	2.316003e-05	4.454795e-05	0.11791964	6.332333e-05
0.0	0.008626836	0.0077183773	0.010392364	0.010091358	0.00949127	0.010553835	0.013860389	0.009818454	0.44833928	0.012035928
0.0	0.11149467	0.11950701	0.09421232	0.108487874	0.08499434	0.114542276	0.12588952	0.14165919	0.66705614	0.1122266
0.0	0.5267979	0.5153624	0.523514	0.51117676	0.5053594	0.5170808	0.5147459	0.51699305	0.5056694	0.51360774
0.0	0.02266293	0.023900691	0.02254709	0.02954547	0.016718721	0.017125547	0.012237753	0.021647464	0.40441605	0.028267145
0.0	0.18678083	0.18190347	0.18398346	0.18266019	0.17205574	0.18293886	0.20394076	0.17942059	0.46974713	0.2093775
0.0	0.009460139	0.009414008	0.008069572	0.010631651	0.0064628683	0.010527263	0.010944294	0.008179338	0.42600182	0.0072155963
0.0	0.009432845	0.00939307	0.00802237	0.010607918	0.006446649	0.010483926	0.010875688	0.0081502525	0.42500785	0.0071597276
0.0	8.7680906e-05	7.3563555e-05	9.373856e-05	0.000106314146	5.2848813e-05	9.043523e-05	0.000119459066	5.096652e-05	0.3146731	8.0479294e-05
0.0	0.09010732	0.10129549	0.09705944	0.10095459	0.076797135	0.09455959	0.08466313	0.074336916	0.46105358	0.08976656
0.0	0.02501693	0.02358406	0.02881035	0.028924285	0.018606374	0.028175248	0.020607589	0.02362646	0.4359329	0.01627133
0.0	0.01241658	0.008939239	0.0115116155	0.010602495	0.0066746855	0.010815454	0.010797552	0.008937482	0.3651197	0.005235339
0.0	0.048719347	0.039818928	0.04572554	0.062051345	0.027877303	0.0500403	0.04958126	0.054734536	0.6140592	0.047992393
0.0	0.0080259675	0.008695118	0.010388045	0.008061386	0.008076231	0.007739943	0.0071491865	0.010846914	0.3904576	0.008978642
0.0	0.52468175	0.51499265	0.5234709	0.5114761	0.5050509	0.51571846	0.515119	0.514614	0.5052969	0.51213044
0.0	0.00015417082	5.6453664e-05	0.00011867589	0.0001278	5.1315754e-05	9.394914e-05	7.8177356e-05	0.000113219154	0.08197096	6.0003687e-05
0.0	0.012807214	0.0071662655	0.010478431	0.010908674	0.0050395816	0.009496598	0.006108504	0.009290558	0.31539327	0.003952089
0.0	0.02672116	0.021222716	0.02728341	0.025347129	0.017080545	0.023623759	0.018120619	0.02654874	0.3813139	0.018114554
0.0	3.980777e-05	8.367761e-05	6.2365434e-05	0.00010005017	4.8115122e-05	9.960229e-05	7.485308e-05	9.528971e-05	0.48331586	0.00011236195
0.0	0.1351571	0.116168275	0.14958775	0.1545402	0.12968533	0.12911503	0.13165352	0.12248051	0.5322501	0.14776698
0.0	0.006503068	0.007066531	0.011214398	0.013486966	0.0062565003	0.007698492	0.008375283	0.0077555147	0.45485052	0.008778794
0.0	0.006501223	0.0070798504	0.0111991335	0.01352845	0.0062350254	0.007689266	0.008433169	0.007790095	0.45491445	0.008793348
0.0	0.006491092	0.0070095314	0.011228763	0.013525454	0.00625257	0.0076713143	0.008364958	0.007745961	0.4536104	0.008776549
0.0	0.00015085957	6.3563035e-05	0.00012871984	8.351316e-05	3.955031e-05	4.5585104e-05	0.00016162176	6.0007977e-05	0.37723115	9.860238e-05
0.0	0.12543613	0.124957904	0.13885401	0.1420136	0.12051027	0.1502174	0.15736623	0.14243245	0.5023911	0.13868912
0.0	0.008824763	0.0074470653	0.013977282	0.013302147	0.006648742	0.010935234	0.014653386	0.010635123	0.45858103	0.012107741
0.0	0.08395633	0.09644436	0.117983446	0.11404658	0.07981412	0.08812044	0.118053555	0.09790378	0.4594117	0.10352805
0.0	5.417724e-05	9.913317e-05	0.00019658693	0.00024311346	3.5654888e-05	8.505953e-05	0.00012985266	0.00013208252	0.36107355	6.662681e-05
0.0	0.007574122	0.010630427	0.016240645	0.0156068755	0.007316528	0.0087514995	0.016571887	0.011014064	0.4138358	0.012682014
0.0	0.0075728144	0.010597388	0.016139526	0.015509944	0.0073197084	0.008686125	0.01651269	0.0110014025	0.41323102	0.012602471
0.0	0.009578135	0.009207269	0.006549337	0.010884695	0.0063887113	0.010900004	0.012542358	0.0077455733	0.44287983	0.012969556
0.0	0.008164269	0.00959306	0.008819904	0.013300125	0.0072592	0.010404018	0.014075526	0.010621048	0.39624843	0.012910024
0.0	0.00014595105	7.9159174e-05	5.9156228e-05	0.00013336875	4.6900026e-05	0.00010537781	0.00017802416	5.476661e-05	0.36453596	0.00017782938
0.0	0.097316295	0.09321558	0.09061504	0.095323905	0.07102674	0.0924675	0.10680611	0.07323327	0.50817364	0.104342826
0.0	0.010483574	0.009836588	0.009004169	0.010460796	0.005668349	0.009685476	0.013235327	0.005891373	0.5090237	0.012934437
0.0	0.010447748	0.009836885	0.0090206545	0.010445121	0.0056968164	0.009646731	0.013221944	0.005862481	0.51004684	0.0128220655
0.0	0.00012284162	3.6939047e-05	9.229625e-05	0.00013793937	2.3856552e-05	0.00011877891	9.104239e-05	0.00013789874	0.23183139	6.1009956e-05
0.0	0.0443001	0.039700475	0.05282596	0.049220394	0.034245852	0.04796737	0.043332726	0.048815936	0.48695013	0.041726217
0.0	0.044380076	0.039571133	0.052745543	0.04919455	0.03422851	0.047969688	0.04342236	0.048718795	0.48711956	0.041657597
0.0	0.065733425	0.057340268	0.0734085	0.072932556	0.051162194	0.0683287	0.07183112	0.068221584	0.45782828	0.064187266
0.0	0.041953746	0.03823496	0.050632045	0.04415896	0.033876713	0.044039242	0.044439126	0.04713038	0.4582276	0.05834009
0.0	7.179663e-05	4.8338406e-05	0.00011204964	0.000120365585	3.3922923e-05	9.141045e-05	0.00010862291	9.115393e-05	0.3387402	7.4651914e-05
0.0	0.00010462695	0.000113945796	0.00015572259	0.0001624177	5.447435e-05	6.96632e-05	7.0928174e-05	0.00010883981	0.49200642	0.000120756114
0.0	0.5246265	0.5141013	0.5216343	0.51120085	0.5057564	0.5145115	0.51447845	0.515024	0.50575024	0.5111121
0.0	0.52404684	0.51448244	0.5216602	0.5115716	0.5054558	0.51464903	0.514624	0.5144451	0.50573087	0.5115029
0.0	0.042161006	0.03562739	0.04752381	0.048741754	0.032383427	0.042937297	0.04292607	0.03898827	0.38875592	0.048470244
0.0	0.525951	0.5140007	0.52200663	0.51295394	0.5051836	0.5142881	0.515747	0.5164201	0.5068615	0.5112217
0.0	0.053145047	0.041134153	0.0515337	0.039369114	0.03005991	0.044325255	0.034329403	0.044322852	0.45326158	0.034237843
0.0	0.07843965	0.10159202	0.10583924	0.100723244	0.07792906	0.11304696	0.094478086	0.08823956	0.49199313	0.08752314
0.0	0.10151271	0.0631633	0.1005998	0.077485725	0.08063944	0.055750903	0.088805616	0.06589292	0.41212842	0.08511412
0.0	0.08719676	0.09304	0.086956	0.10667132	0.07601614	0.08799234	0.10633187	0.08937119	0.44069842	0.076489106
0.0	0.07012207	0.09269814	0.10477143	0.089411445	0.07429306	0.09347624	0.09627725	0.09263943	0.49495253	0.12046895
0.0	0.020948837	0.024191733	0.028877605	0.034455534	0.02039434	0.02512902	0.02329207	0.024173392	0.48128507	0.026487168
0.0	0.1433366	0.14572987	0.14183323	0.15772972	0.13236308	0.13862081	0.12516567	0.13872002	0.48948273	0.14636734
0.0	0.09207421	0.089483	0.10473196	0.07886164	0.060019296	0.09797595	0.09026754	0.091684386	0.42574427	0.0730084
0.0	0.52638954	0.51578707	0.52174795	0.51233035	0.5070124	0.5160913	0.51442814	0.5158563	0.50593257	0.5137211
0.0	0.52470684	0.5152184	0.520419	0.51319736	0.50557303	0.5157202	0.5147738	0.51521134	0.5057938	0.5125498
0.0	0.5244618	0.51381236	0.52226627	0.5104915	0.5057894	0.5153127	0.51298386	0.51538104	0.50543624	0.5127706
0.0	0.029345421	0.01741065	0.028955085	0.020592824	0.019244723	0.027402129	0.025684277	0.02884846	0.46480763	0.021437377
0.0	0.52506995	0.51532936	0.5221351	0.5123294	0.5063601	0.51545984	0.51428545	0.51499534	0.50549567	0.5121925
0.0	0.5264141	0.5155415	0.5224286	0.5121266	0.5062844	0.5166221	0.5141652	0.5153444	0.5057801	0.51344156
0.0	0.52551776	0.5164038	0.5218495	0.5137485	0.5065609	0.5158707	0.514626	0.51517355	0.5054062	0.51348335
0.0	0.5264047	0.515868	0.52281845	0.5119697	0.50532013	0.5163284	0.51481473	0.5160864	0.50583184	0.5134781
0.0	0.024222346	0.017131487	0.022420628	0.031728275	0.012717025	0.026370412	0.026503002	0.021215994	0.43570215	0.021631805
0.0	0.52563864	0.5160848	0.5218006	0.5124137	0.5053983	0.51594335	0.5140975	0.5157423	0.50548023	0.5119731
0.0	0.5264141	0.5149484	0.5222649	0.51102656	0.50640863	0.51647377	0.51448643	0.5158006	0.5056738	0.51308286
0.0	0.5262853	0.51543766	0.52379584	0.5127416	0.5067041	0.51520056	0.51446986	0.5154512	0.5046111	0.51288426
0.0	0.5262901	0.5156421	0.52329713	0.5126459	0.5069072	0.51565224	0.5148947	0.51601535	0.5052767	0.5129231
0.0	0.021895085	0.0181718	0.025761966	0.0322296	0.018690554	0.023522718	0.021579206	0.023490937	0.43859985	0.02796673
0.0	0.016820459	0.026765592	0.026420016	0.03091918	0.014562263	0.022820307	0.025507536	0.022601116	0.4124864	0.029136367
0.0	0.021321718	0.0131138945	0.028005192	0.02895206	0.016771495	0.025438614	0.030927008	0.019739518	0.4511037	0.020266902
0.0	0.023638183	0.02160116	0.025953723	0.028183335	0.023094894	0.026379634	0.02583573	0.024229493	0.36330375	0.019882368
0.0	0.52608335	0.51508176	0.5220661	0.5114457	0.5063078	0.515342	0.5149829	0.5151929	0.50558245	0.51332784
0.0	0.124412805	0.12347506	0.13339601	0.13820574	0.12834077	0.15384081	0.14385368	0.14036205	0.4381556	0.1544678
0.0	0.5244134	0.51477885	0.52078444	0.51220894	0.5063266	0.516116	0.514725	0.5140727	0.5056367	0.5124336
0.0	0.52585983	0.51555794	0.5220365	0.5118451	0.5066522	0.51622343	0.51450825	0.51563	0.50538886	0.5126545
0.0	0.5252224	0.51511437	0.52214855	0.51113683	0.5057344	0.5148329	0.51396286	0.5152847	0.505765	0.5129895
0.0	0.52332467	0.51447576	0.52094436	0.5122313	0.504477	0.51517373	0.5140309	0.51412785	0.5064967	0.51205164
0.0	0.52636755	0.5145028	0.5225321	0.51081485	0.5052937	0.5155379	0.5137981	0.5150882	0.5057116	0.5134803
0.0	0.024185205	0.019436155	0.026793823	0.023346482	0.017839303	0.021917837	0.03907218	0.02698132	0.37375572	0.023155056
0.0	0.5240636	0.51445925	0.52193147	0.5115814	0.5055847	0.51464474	0.5142602	0.51373786	0.5062208	0.5109802
0.0	0.5256314	0.514099	0.5217204	0.5116584	0.50711375	0.5154034	0.51676536	0.5166337	0.50514895	0.51267946
0.0	0.52574444	0.5144925	0.5216507	0.5117591	0.5072148	0.515746	0.5167368	0.5169067	0.5056139	0.512746
0.0	0.5242636	0.5144886	0.52068055	0.5112543	0.5060248	0.5137913	0.51494485	0.5141263	0.5051781	0.5116148
0.0	0.5246884	0.5138001	0.522146	0.51091814	0.50600517	0.5151154	0.51670164	0.51691324	0.5041302	0.51301205
0.0	0.05475911	0.048808876	0.047578484	0.049301405	0.037088152	0.056327254	0.052788757	0.06718483	0.5877081	0.0462989
0.0	0.52495855	0.5142434	0.5220053	0.51114225	0.5062909	0.515506	0.5166837	0.5171396	0.504765	0.5130231
0.0	0.5238203	0.5140903	0.5210082	0.5101044	0.50470626	0.5125236	0.5142184	0.5140177	0.5045783	0.5105535
0.0	0.5258644	0.5139471	0.5228493	0.5110607	0.5059073	0.5157202	0.5167611	0.5157885	0.5047535	0.51284117
0.0	0.5259385	0.514366	0.5225915	0.51126105	0.5062094	0.51601	0.5167332	0.5162024	0.50528437	0.51288074
0.0	0.52475643	0.51466286	0.520486	0.5108776	0.50508356	0.5140139	0.5133843	0.5138165	0.504666	0.5117384
0.0	0.5255831	0.5147862	0.5217327	0.5109656	0.50553894	0.5150256	0.5170552	0.5170092	0.5048008	0.51286095
0.0	0.05441996	0.043350115	0.043443814	0.0600527	0.029057954	0.051066525	0.061099704	0.05453218	0.5873013	0.049892616
0.0	0.5257041	0.5150652	0.52166086	0.51118183	0.5059024	0.5154312	0.5169784	0.5172196	0.5053239	0.5128972
0.0	0.524466	0.5143775	0.5202097	0.5094115	0.50454676	0.5132173	0.5129943	0.51407015	0.5049773	0.5106735
0.0	0.52563745	0.51326144	0.52309626	0.5111518	0.5062482	0.5154953	0.5160033	0.5169222	0.5040492	0.5129418
0.0	0.52574944	0.51379454	0.5227972	0.511337	0.50649345	0.51582265	0.5161018	0.51714706	0.5046975	0.51296455
0.0	0.5253243	0.51496965	0.5232634	0.51166993	0.5071673	0.5151858	0.51723677	0.5169124	0.5048997	0.5130827
0.0	0.048958857	0.047311462	0.04632727	0.055452965	0.037712257	0.05506375	0.051676784	0.06249938	0.5933098	0.05482032
0.0	0.15021725	0.18141194	0.18014313	0.20319691	0.15903518	0.19169112	0.17031105	0.18337274	0.4700092	0.18805653
0.0	0.17647827	0.117505886	0.20506233	0.18363939	0.16283187	0.19001812	0.19150223	0.14590259	0.47466606	0.18004791
0.0	0.18268016	0.18025061	0.19388618	0.18325149	0.17087992	0.17815638	0.20114571	0.18293746	0.46142253	0.20137586
0.0	0.5253863	0.51431525	0.5225612	0.51145035	0.5068887	0.5152854	0.51681083	0.5165814	0.5053057	0.5119787
0.0	0.5247047	0.51446277	0.5206406	0.51132315	0.5051487	0.5139163	0.51427966	0.5143503	0.50503665	0.51117384
0.0	0.5242747	0.51373565	0.5225406	0.5109658	0.5056373	0.5141607	0.5163044	0.5150033	0.5049833	0.5120805
0.0	0.52461386	0.5141897	0.5223342	0.511182	0.50598437	0.5147105	0.51635265	0.5155481	0.50547594	0.51224685
0.0	0.52435154	0.5143036	0.52099055	0.5111534	0.50448287	0.5137478	0.51363623	0.5139982	0.505686	0.5111941
0.0	0.52469724	0.5127589	0.522278	0.51040816	0.5046753	0.5145378	0.515972	0.5157771	0.504567	0.51174474
0.0	0.05245017	0.047310952	0.047719944	0.051186953	0.039465617	0.05207205	0.06737473	0.059136845	0.59631616	0.054564226
0.0	0.52496594	0.5133758	0.52211535	0.5107173	0.50518274	0.5150247	0.5160757	0.51619285	0.50512904	0.51196706
0.0	0.52381843	0.51333857	0.52038807	0.5104892	0.5050854	0.5128809	0.5130166	0.5132612	0.50466835	0.51024294
0.0	0.5240173	0.51220095	0.52233016	0.50911546	0.5049264	0.5142641	0.51382464	0.51512474	0.50569683	0.5120233
0.0	0.0078673735	0.009650021	0.01241171	0.013788938	0.0071911453	0.012576674	0.0055947006	0.009690078	0.47133255	0.0064732074
0.0	0.07010904	0.06918014	0.07941281	0.08646375	0.060109247	0.07566029	0.05696642	0.058148857	0.46592113	0.06630892
0.0	0.0107743265	0.0075128	0.010139209	0.011063898	0.007489054	0.009396495	0.0064401864	0.009188904	0.40527308	0.01218842
0.0	0.5251883	0.51471734	0.52206355	0.5108763	0.5046123	0.5152149	0.51473385	0.5132979	0.505586	0.510833
0.0	0.00010697056	5.405411e-05	9.592754e-05	0.00012000698	5.6136927e-05	8.484558e-05	3.988023e-05	8.1115475e-05	0.31109276	0.00014408816
0.0	0.00917945	0.010267362	0.0146582825	0.0112383915	0.0065966086	0.008229063	0.00829543	0.008925705	0.4427033	0.014298114
0.0	0.00012276445	8.549295e-05	0.00017801685	0.000103047765	4.29744e-05	0.00010897305	3.1300617e-05	6.738887e-05	0.3500763	6.9679874e-05
0.0	0.014038273	0.008501438	0.01255946	0.008080266	0.006237587	0.009117828	0.012765304	0.0069186706	0.4454313	0.0074653663
0.0	0.5243233	0.51480263	0.52132744	0.51274794	0.50517166	0.5150996	0.5164362	0.5172234	0.5052302	0.51256984
0.0	0.52372944	0.5146626	0.52115625	0.5127341	0.5044937	0.5162196	0.5163856	0.5174033	0.50563246	0.51263654
0.0	5.850813e-05	6.90871e-05	7.7686134e-05	7.472656e-05	4.496601e-05	7.378367e-05	6.967469e-05	2.3878561e-05	0.22047217	8.5666295e-05
0.0	0.0069523626	0.008663359	0.011565893	0.006945104	0.007614304	0.007896395	0.010522912	0.0022821245	0.44375408	0.010970814
0.0	0.5256769	0.51451844	0.52213305	0.5119932	0.50597805	0.51433676	0.5162526	0.51632565	0.50626117	0.5113252
0.0	0.52419937	0.5137357	0.5207784	0.5118414	0.505636	0.5146515	0.5159572	0.5171269	0.50632024	0.51074386
0.0	0.0022436972	0.0017944188	0.0020474955	0.0028104298	0.0011952115	0.0024352425	0.0018491027	0.0022724862	0.45415664	0.0015205621
0.0	0.011420788	0.009173913	0.009275788	0.010702448	0.00598945	0.010721483	0.010570055	0.011492293	0.4919412	0.0092983395
0.0	0.0549554	0.04861326	0.051663347	0.060132936	0.029532064	0.049021393	0.063986436	0.061173353	0.56881946	0.05025133
0.0	6.531031e-05	2.093355e-05	9.047421e-05	4.44145e-05	5.463896e-05	0.00012655891	8.045183e-05	0.000106522784	0.26232198	3.260884e-05
0.0	0.008915183	0.0072481222	0.011845348	0.00628387	0.0051243585	0.011609742	0.008467886	0.009463638	0.33563513	0.005386547
0.0	0.066095546	0.08894614	0.10225608	0.08551708	0.065734155	0.09336403	0.075301066	0.06733532	0.514412	0.09594058
0.0	0.066085055	0.088804334	0.101822235	0.08591092	0.065693796	0.09352981	0.075474136	0.067099765	0.5133764	0.09592594
0.0	0.008383672	0.0053464477	0.007396888	0.007395323	0.0052059935	0.010638253	0.008162789	0.006484462	0.5049049	0.011735511
0.0	0.0073252507	0.008520189	0.012457676	0.00858185	0.005568921	0.010840408	0.009131559	0.0066899634	0.47510463	0.010004287
0.0	0.0045150532	0.008988941	0.011750031	0.008380335	0.0047691506	0.009935021	0.006215694	0.004866378	0.5209203	0.010599778
0.0	6.4506334e-05	2.7154727e-05	5.066177e-05	5.3192176e-05	2.6705333e-05	0.000108166256	6.343327e-05	3.9884526e-05	0.5018859	0.00013362117
0.0	0.0045093154	0.008947307	0.011625436	0.008401394	0.00482741	0.0099742375	0.00621279	0.0048499852	0.5196828	0.010559906
0.0	0.10084733	0.10071266	0.10094488	0.10721378	0.07758687	0.101157166	0.09049052	0.092444815	0.4661096	0.10021673
0.0	0.00728238	0.0065263505	0.0077612083	0.013459452	0.005591895	0.009231739	0.010838343	0.010747303	0.35693154	0.007487186
0.0	8.033667e-05	6.2867795e-05	8.283652e-05	8.811383e-05	4.875046e-05	7.469001e-05	2.4557761e-05	5.6327077e-05	0.27107576	8.8581146e-05
0.0	0.09422083	0.07082478	0.088931866	0.10002291	0.070249654	0.09886452	0.07988256	0.10299301	0.4390938	0.08540857
0.0	0.09410851	0.07079968	0.08969845	0.10054117	0.07057489	0.09921838	0.08007543	0.10322519	0.43944898	0.085105486
0.0	0.09410851	0.07079968	0.08969845	0.10054117	0.07057489	0.09921838	0.08007543	0.10322519	0.43944898	0.085105486
0.0	0.09423845	0.07104021	0.08925361	0.10027316	0.070119254	0.099385455	0.080490276	0.103598416	0.4400993	0.085189655
0.0	0.026303943	0.018720107	0.01882222	0.027934557	0.014408951	0.027532462	0.025195543	0.029752245	0.4717927	0.022429004
0.0	0.5251153	0.5151382	0.5211409	0.5108079	0.50446373	0.51528203	0.51595753	0.51569617	0.50532734	0.5117318
0.0	0.5250033	0.514692	0.5222175	0.51198745	0.5056394	0.51459366	0.51575786	0.5165608	0.5061314	0.5122919
0.0	0.15170966	0.13486163	0.11703894	0.14735065	0.1054876	0.14767486	0.16077831	0.15354449	0.5263139	0.13730071
0.0	0.52477884	0.51421446	0.5230622	0.51265526	0.50721276	0.51449907	0.5145959	0.5145694	0.50559694	0.51227266
0.0	0.52434045	0.51447594	0.5227949	0.51034415	0.50510126	0.51523936	0.51549286	0.51428735	0.50584346	0.51097745
0.0	0.5247564	0.51411515	0.52353173	0.51006013	0.5053777	0.51506984	0.5159214	0.51517886	0.5061173	0.5116521
0.0	5.8385398e-05	6.2535044e-05	7.9756246e-05	3.3523662e-05	4.383659e-05	8.648365e-05	7.5455944e-05	8.8086104e-05	0.3299075	0.00012894624
0.0	0.010131077	0.0058430345	0.0077601434	0.009100414	0.0073191086	0.004044795	0.009091032	0.006064324	0.32221705	0.008819604
0.0	0.006248551	0.0069797933	0.011321304	0.0149660185	0.0074931597	0.010838844	0.014497371	0.008296795	0.34970304	0.0098573975
0.0	0.000119364224	4.8853544e-05	0.0001225732	0.0001767571	5.370846e-05	9.634154e-05	0.00020171877	6.1793515e-05	0.3730595	0.00013712328
0.0	0.000113417766	8.606152e-05	0.00016619908	7.916771e-05	2.8271392e-05	0.00010615348	5.63187e-05	6.970008e-05	0.47150126	0.000108048116
0.0	0.19352178	0.16392906	0.19821021	0.16773677	0.16718037	0.17154408	0.2008715	0.18719177	0.47152537	0.17502093
0.0	0.19388649	0.16437925	0.19824378	0.16826364	0.16698296	0.1715977	0.20088097	0.18744262	0.47170037	0.17553782
0.0	0.2606014	0.23052466	0.26429164	0.23413596	0.23173825	0.23779301	0.26524433	0.25286916	0.48079708	0.24109194
0.0	0.17985715	0.18137163	0.19780669	0.19340868	0.16431026	0.19324672	0.18863574	0.17250527	0.44982108	0.16881692
0.0	0.19634892	0.17639026	0.18824635	0.19132823	0.1628274	0.17445876	0.19706315	0.17434658	0.43901852	0.1873814
0.0	0.057614166	0.061033428	0.057239644	0.06220762	0.043713957	0.057368618	0.047538828	0.052625682	0.42708766	0.061838366
0.0	6.4818225e-05	7.10795e-05	7.846834e-05	5.2023806e-05	2.6513617e-05	9.159674e-05	8.8185196e-05	0.00010811119	0.16947022	4.3704476e-05
0.0	0.047078956	0.038230207	0.031717446	0.039477088	0.030608043	0.035094555	0.035874117	0.033896502	0.5129038	0.037417162
0.0	0.009779604	0.007782105	0.004066438	0.009540078	0.004787062	0.009998304	0.0073634028	0.007978935	0.51478785	0.004026863
0.0	0.06448565	0.053612027	0.056731235	0.055842824	0.051383477	0.057865098	0.06281997	0.055211596	0.4733146	0.06897456
0.0	0.010889691	0.007522103	0.007842376	0.0068113534	0.006292791	0.004460287	0.0063831806	0.0049668173	0.51500505	0.013680872
0.0	0.010830523	0.007538745	0.007766267	0.006821677	0.006280411	0.0044794003	0.006373404	0.004960482	0.51373273	0.013651396
0.0	0.09925052	0.08251547	0.08469612	0.0783951	0.07458921	0.06485811	0.07661163	0.06821212	0.5108145	0.10780929
0.0	0.01090404	0.0075251115	0.007787891	0.0068375156	0.006311131	0.0044813845	0.006398462	0.004959974	0.5149808	0.013635001
0.0	0.09923071	0.082405545	0.08469169	0.07842285	0.07450167	0.06477806	0.07655198	0.06773008	0.5106413	0.107289895
0.0	0.008999094	0.009864726	0.008091426	0.012809704	0.0055725877	0.0119179245	0.010717145	0.0074684476	0.4200895	0.010032397
0.0	5.0011535e-05	9.111292e-05	0.00010554585	1.7619437e-05	6.0076403e-05	4.0438517e-05	6.747523e-05	4.664303e-05	0.40242207	7.9136604e-05
0.0	0.009977596	0.010927696	0.009497149	0.005603435	0.005852232	0.009190849	0.009530607	0.0073338505	0.44677958	0.00878556
0.0	3.2399425e-05	6.789464e-05	5.4130556e-05	0.0001719302	5.8960235e-05	0.00014935028	0.00014551223	3.8422673e-05	0.4708512	0.00014464029
0.0	0.0059560305	0.008427943	0.0076440293	0.013218423	0.0077160327	0.012477513	0.012311961	0.0063652773	0.4893728	0.012204091
0.0	0.008285845	0.008365887	0.007605117	0.017165193	0.0071786083	0.013562519	0.01143962	0.0067378436	0.4937232	0.014261132
0.0	0.00012445454	7.328838e-05	0.0001304644	8.177938e-05	4.9681694e-05	9.679237e-05	7.685475e-05	6.27102e-05	0.44311106	7.753256e-05
0.0	0.06570214	0.047955405	0.059550587	0.07544802	0.05676227	0.059771605	0.07700993	0.064666845	0.49431673	0.06685244
0.0	0.5240944	0.51285213	0.52184737	0.50900817	0.5049655	0.51488143	0.514274	0.5151012	0.5058038	0.51171166
0.0	0.0064657596	0.0028040214	0.009456605	0.01337549	0.0070713107	0.0054084314	0.012491128	0.0060660434	0.52701926	0.009655191
0.0	7.166879e-05	2.4978473e-05	5.115179e-05	0.0001368256	4.981624e-05	5.5428794e-05	0.00014132926	7.4585456e-05	0.46091172	8.693818e-05
0.0	0.5255061	0.5143723	0.5209057	0.51260036	0.5069957	0.51495856	0.51704717	0.51650006	0.5064946	0.5121356
0.0	0.009766789	0.00712036	0.010253019	0.0085007865	0.0075492556	0.010844029	0.013425116	0.010023721	0.47436467	0.010583768
0.0	0.063462764	0.06280713	0.077014476	0.07138129	0.05251826	0.06877833	0.057725165	0.05729856	0.4041147	0.06351367
0.0	0.011608097	0.010502349	0.0064701564	0.007924438	0.004644422	0.0088924905	0.0116279395	0.009919654	0.4112648	0.010547513
0.0	0.011620242	0.010503924	0.006487443	0.007929538	0.004593883	0.008974324	0.011518856	0.00990726	0.41151354	0.010556449
0.0	0.040858317	0.037902754	0.04241059	0.02720458	0.026261043	0.05366466	0.04400921	0.023612384	0.4827929	0.055283535
0.0	0.00012275204	4.3739998e-05	0.000120159966	1.6282522e-05	1.6126272e-05	0.000103875405	7.668279e-05	2.3341605e-05	0.47514075	5.7412555e-05
0.0	0.00981092	0.011388123	0.009424161	0.010179094	0.0058958237	0.011194798	0.01043741	0.006589544	0.4075679	0.01681051
0.0	0.04290439	0.046154365	0.04360591	0.033580422	0.03931121	0.03940322	0.055052623	0.032060724	0.46032593	0.058841422
0.0	0.052553955	0.05082133	0.046909615	0.03391351	0.038932744	0.038277213	0.04736233	0.03109018	0.43447694	0.06114332
0.0	0.5247029	0.51232696	0.52210516	0.51043826	0.50622386	0.5154761	0.51420796	0.51564574	0.50605315	0.51268435
0.0	0.008203406	0.0068814177	0.0125362165	0.01039156	0.008224577	0.009450148	0.008629762	0.009994935	0.40094122	0.0099975495
0.0	0.0072573544	0.0062861033	0.011806671	0.008720229	0.008776707	0.010743365	0.008342343	0.010816545	0.39790067	0.014242831
0.0	0.06265003	0.048996456	0.06935954	0.068990454	0.04922698	0.05904926	0.066646665	0.07296714	0.44082996	0.07571268
0.0	5.9989325e-05	2.703169e-05	9.047991e-05	9.763362e-05	2.942982e-05	5.297708e-05	8.195894e-05	0.00011742055	0.28712603	0.00013895336
0.0	0.008057074	0.0053369217	0.009779965	0.010005128	0.005457807	0.007431601	0.00923536	0.011069639	0.39178818	0.011926755
0.0	0.52482665	0.51250374	0.52214193	0.50939393	0.50471514	0.51466423	0.51443875	0.51495606	0.506103	0.51182014
0.0	0.02155925	0.01855297	0.02992032	0.025744682	0.021333491	0.023865396	0.022245478	0.025031364	0.4211695	0.024829747
0.0	0.00929812	0.007460495	0.013294638	0.012374101	0.0077288505	0.008309588	0.008821089	0.00913954	0.40090904	0.006995562
0.0	0.07335693	0.050693955	0.07406565	0.07349974	0.05878827	0.060610287	0.06591084	0.066296615	0.4597605	0.068934105
0.0	0.000108476335	3.064489e-05	0.000115886956	0.00012393856	5.6747285e-05	5.838083e-05	7.861843e-05	8.187207e-05	0.34486738	9.754606e-05
0.0	0.01080472	0.005680467	0.0110541405	0.011258539	0.0075628003	0.0077985544	0.009046898	0.009260097	0.42410383	0.010012082
0.0	0.022342866	0.017610617	0.026718762	0.022633867	0.014387358	0.03002679	0.02849558	0.021731611	0.41009933	0.026968928
0.0	0.01028984	0.0061848927	0.00988868	0.013521942	0.0042827735	0.012025013	0.009405123	0.009072065	0.44680926	0.012355829
0.0	7.477482e-05	7.523529e-05	0.00011974087	0.00014321657	3.1327076e-05	8.452337e-05	0.00012006799	7.064803e-05	0.36453676	9.947719e-05
0.0	5.2103638e-05	7.723967e-05	0.00013590901	4.312626e-05	4.056745e-05	9.757983e-05	0.00011489195	6.328041e-05	0.35812643	8.630109e-05
0.0	3.8402566e-05	9.374018e-05	8.9013425e-05	7.8453006e-05	3.2450105e-05	5.01278e-05	6.4992215e-05	7.639595e-05	0.38041037	8.190238e-05
0.0	0.040928807	0.048433956	0.03293361	0.051302996	0.027860783	0.027547926	0.052357394	0.04010888	0.41590083	0.050767243
0.0	0.043462932	0.061629433	0.06838652	0.06827874	0.051188994	0.0723813	0.07735782	0.063619524	0.42810646	0.070888884
0.0	0.5245715	0.5145415	0.52147233	0.5126752	0.5063265	0.51515275	0.514482	0.5150376	0.5053477	0.5118375
0.0	0.5244512	0.51424754	0.5217615	0.51131016	0.50500923	0.51467675	0.5141895	0.5140566	0.50475746	0.5113817
0.0	0.18249199	0.1429962	0.19124144	0.13996229	0.1708695	0.18760374	0.20019817	0.1611837	0.49909958	0.17109802
0.0	0.007272472	0.0077862553	0.008831656	0.0070690415	0.0051509487	0.009896288	0.012579026	0.009327665	0.41560155	0.011740168
0.0	3.887446e-05	8.5422056e-05	8.746554e-05	7.759521e-05	4.1427385e-05	9.03138e-05	0.000104565916	5.6838056e-05	0.3968389	8.946759e-05
0.0	6.935907e-05	6.535461e-05	8.3535786e-05	4.5192308e-05	3.586065e-05	7.531561e-05	0.00014903987	6.589662e-05	0.3373139	0.00013296331
0.0	0.005467542	0.008922719	0.009011158	0.009144279	0.0055299858	0.010817479	0.010503295	0.008684212	0.4458041	0.00962799
0.0	8.524003e-05	3.3350196e-05	8.1014674e-05	6.0408103e-05	5.175052e-05	0.00014643016	0.00010825561	0.00011528901	0.43049574	7.986089e-05
0.0	0.0051801796	0.003939619	0.0049483427	0.0024852904	0.0038148472	0.0039557246	0.0021547638	0.0022603096	0.43010682	0.002052243
0.0	0.21332903	0.1921493	0.17593563	0.20241581	0.1568195	0.19517583	0.192806	0.16744101	0.5256425	0.15801927
0.0	0.5257403	0.5158719	0.52154267	0.51272386	0.50656384	0.5157089	0.51441544	0.5153915	0.50544137	0.51252127
0.0	0.006676969	0.011320269	0.009080677	0.0045586857	0.007714908	0.007126248	0.007859524	0.006584944	0.36598885	0.016492907
0.0	7.215457e-05	0.000108945416	8.437649e-05	3.239859e-05	3.0818006e-05	5.4820117e-05	5.012666e-05	4.1720807e-05	0.38565388	0.00016705226
0.0	0.52495277	0.5138331	0.5225038	0.510394	0.50631374	0.51540434	0.5148974	0.5146709	0.5054688	0.51254797
0.0	0.042981956	0.046005003	0.043538872	0.033562507	0.039291408	0.039405134	0.055165086	0.031995803	0.46049443	0.05874637
0.0	5.5567933e-05	7.145205e-05	5.863542e-05	4.717873e-05	6.9771624e-05	7.910824e-05	0.0001202511	3.8420476e-05	0.36435556	9.88908e-05
0.0	0.045546513	0.05102191	0.054228008	0.04909364	0.035109114	0.04646106	0.05433907	0.041094348	0.466034	0.059782326
0.0	0.069296286	0.075938046	0.08035677	0.07338114	0.05523442	0.07017426	0.08021811	0.063649	0.4719873	0.08680267
0.0	0.0109690605	0.009882771	0.009433357	0.009830993	0.005269573	0.0085312165	0.008739194	0.007905859	0.4456481	0.008261473
0.0	0.08037812	0.07173471	0.077916056	0.07949312	0.053635765	0.060227793	0.07624011	0.064382255	0.4689562	0.074481934
0.0	0.00011090024	9.413827e-05	8.231728e-05	9.342953e-05	2.7304197e-05	6.946094e-05	7.2695e-05	5.9403603e-05	0.38482895	6.575325e-05
0.0	0.055127557	0.06276822	0.075024724	0.07426731	0.056842145	0.06781799	0.072001584	0.05742064	0.43661585	0.060226645
0.0	2.3667155e-05	8.0355065e-05	6.4225336e-05	9.4792245e-05	5.0778286e-05	6.0110844e-05	0.00017048237	8.851132e-05	0.2921697	5.9913174e-05
0.0	0.000120698554	9.671497e-05	0.00012215339	0.00011955639	3.8825925e-05	0.000136102	7.829433e-05	2.843259e-05	0.45613742	0.0001383146
0.0	0.054501634	0.044484027	0.047651127	0.044895623	0.030393945	0.047259532	0.04330926	0.03151418	0.4974155	0.045267835
0.0	0.082941055	0.05850139	0.07431839	0.05999155	0.05032855	0.06812952	0.06884946	0.050783988	0.539537	0.075929396
0.0	0.00018581284	3.8646875e-05	0.00011717147	5.7788933e-05	3.5594352e-05	7.859018e-05	0.00012981688	3.9284623e-05	0.41436455	6.341984e-05
0.0	0.00015718186	8.9725276e-05	0.00010642947	9.534579e-05	2.9142633e-05	0.00010837502	8.2969265e-05	3.0533487e-05	0.47955537	9.646158e-05
0.0	0.013503432	0.008365496	0.010737731	0.009915837	0.005750617	0.009979523	0.010970623	0.006419642	0.3922548	0.0067193247
0.0	0.012575662	0.011239828	0.010757421	0.009931743	0.005161511	0.011463819	0.007849874	0.004975658	0.5952422	0.014762912
0.0	0.012581554	0.011244608	0.010666888	0.00999476	0.00516805	0.01141186	0.007945241	0.0050175185	0.5944701	0.0148964515
0.0	0.017955933	0.01913787	0.018511875	0.03170628	0.014777193	0.028224407	0.017712655	0.014180203	0.3435589	0.022644958
0.0	0.038261104	0.03852735	0.043964848	0.051086526	0.03293824	0.049737208	0.02872601	0.030395608	0.47102302	0.041596968
0.0	4.8955768e-05	5.0205064e-05	7.392078e-05	7.953667e-05	6.8759065e-05	0.00011082412	6.474502e-05	8.240745e-05	0.2941799	4.9207116e-05
0.0	0.0074344045	0.008488988	0.0091068875	0.011907149	0.006851061	0.0121869445	0.0061988947	0.006524474	0.44921315	0.008821013
0.0	0.01711185	0.053575903	0.032070026	0.033683356	0.036226757	0.0428971	0.045507308	0.0317961	0.4372677	0.04364965
0.0	0.041521486	0.0373827	0.05499754	0.041134585	0.034805056	0.036053214	0.055129558	0.041380197	0.53627944	0.030796671
0.0	0.1359937	0.12626633	0.15868948	0.13336243	0.12111734	0.1244475	0.15719092	0.13430567	0.52546674	0.11452968
0.0	0.0018742157	0.0020248746	0.0012190808	0.0026023102	0.0012279389	0.001543883	0.0014731368	0.0010640733	0.39159045	0.0036392275
0.0	0.061062343	0.04097795	0.05400025	0.038231574	0.02914569	0.055941883	0.03504728	0.025724301	0.38317388	0.04412151
0.0	0.030178336	0.03963757	0.04248671	0.027725413	0.0374808	0.039201528	0.046442557	0.047342908	0.48227787	0.02568297
0.0	0.021813855	0.020627957	0.029723665	0.031312928	0.019489884	0.022388732	0.027435597	0.01798093	0.49102488	0.034617867
0.0	0.0021754142	0.0013516942	0.0020932078	0.0019180859	0.0010490842	0.002270003	0.002389644	0.001921078	0.32481962	0.002456601
0.0	0.00960443	0.011528547	0.007829067	0.012746983	0.006243664	0.0119076315	0.01522978	0.011971229	0.5957306	0.01107861
0.0	0.025371695	0.015633645	0.025620146	0.01843516	0.019005079	0.021830019	0.029967267	0.02304014	0.423252	0.029592847
0.0	0.022804443	0.025385996	0.018908503	0.03078141	0.016445855	0.02299195	0.028458191	0.015101005	0.53994346	0.029718658
0.0	0.02526842	0.016386224	0.02185509	0.029493546	0.015699537	0.02576689	0.018517384	0.0258614	0.48112556	0.02608211
0.0	0.18584804	0.14386934	0.15832663	0.19494404	0.14991887	0.18743035	0.15682481	0.1803743	0.48756856	0.19573572
0.0	0.08046506	0.08809588	0.09288958	0.07901982	0.06406642	0.10081024	0.092827864	0.0751091	0.46985242	0.078768045
0.0	0.008200838	0.011308944	0.009176279	0.010509288	0.005336208	0.012952359	0.0089106215	0.010720665	0.5088886	0.008953787
0.0	0.01147144	0.009568623	0.010977133	0.009819099	0.006360737	0.012788237	0.009789985	0.015168741	0.5296877	0.011197543
0.0	0.0074453275	0.0077491724	0.013362922	0.013290305	0.006651388	0.0078256605	0.010498736	0.008255631	0.5088436	0.01010719
0.0	0.08337497	0.08193435	0.12078622	0.11426636	0.074160114	0.08434012	0.098183155	0.08032545	0.52541083	0.11665923
0.0	0.007509266	0.0075166435	0.016931191	0.015623074	0.0063045677	0.00792409	0.01103345	0.0071614557	0.54561853	0.016426183
0.0	4.9525257e-05	3.6323127e-05	0.00011323276	0.0001432309	4.6549092e-05	5.40702e-05	8.4567466e-05	3.189534e-05	0.44409913	0.00015511883
0.0	0.0074596764	0.0074323607	0.017008422	0.01557645	0.0062491726	0.007897553	0.010985388	0.007152853	0.54444724	0.016417725
0.0	1.732353e-05	6.6538305e-05	0.00010960249	8.358973e-05	3.91164e-05	8.815661e-05	0.00016485137	3.919874e-05	0.23855475	7.380083e-05
0.0	0.0057938625	0.0128388675	0.011439177	0.0111089405	0.005110722	0.01181184	0.015932813	0.007429698	0.45830077	0.009081892
0.0	0.005778594	0.012901501	0.011441647	0.011087809	0.005122949	0.011764314	0.015825275	0.007468462	0.45897505	0.009022117
0.0	0.026088668	0.022352153	0.020290887	0.020450456	0.019526163	0.026178893	0.02017105	0.022898566	0.30935156	0.02870916
0.0	8.923651e-05	3.245351e-05	0.00010840344	5.0917595e-05	2.8749773e-05	7.393735e-05	9.087065e-05	3.6471094e-05	0.4421778	0.00018216363
0.0	0.020265969	0.023216672	0.023192154	0.020394217	0.01307591	0.030995939	0.016998101	0.020992192	0.4050572	0.02546929
0.0	0.019908803	0.019272061	0.023379905	0.025200492	0.018609274	0.025759207	0.020994136	0.020103937	0.3768067	0.02791208
0.0	0.2345544	0.22574295	0.24434355	0.27151895	0.21515304	0.24561767	0.25437477	0.25027594	0.5038292	0.253484
0.0	0.06176043	0.05722764	0.06526438	0.080774836	0.055668075	0.07269269	0.06703098	0.06599751	0.45106873	0.07557704
0.0	0.007847762	0.0073821987	0.0080578625	0.007965981	0.006012204	0.008767751	0.0064148414	0.00793171	0.46870378	0.006422413
0.0	7.196759e-05	5.878412e-05	8.256736e-05	5.1907347e-05	3.136157e-05	7.430823e-05	0.00012817931	5.356172e-05	0.3544384	5.925548e-05
0.0	0.019418545	0.022293651	0.023394477	0.020747298	0.018395226	0.020913761	0.025316771	0.018187087	0.46405154	0.016254768
0.0	6.52592e-05	6.111314e-05	0.000118225784	6.337462e-05	4.817628e-05	6.164537e-05	8.948022e-05	7.197843e-05	0.35062402	6.7351284e-05
0.0	0.52653843	0.51398027	0.52364784	0.5135393	0.5065586	0.517407	0.516313	0.5167912	0.5059142	0.5128113
0.0	0.009974926	0.005817116	0.011550955	0.0076374924	0.0056372853	0.013101577	0.011430683	0.008937494	0.51355237	0.0070099663
0.0	0.095963396	0.0666525	0.10625091	0.098845705	0.011334618	0.08949945	0.10194811	0.081467144	0.3731166	0.08879897
0.0	0.5249419	0.5153128	0.5219112	0.5129	0.50670356	0.51555777	0.515256	0.51641804	0.50598824	0.51158166
0.0	8.427477e-05	2.6756137e-05	8.807082e-05	5.887057e-05	3.3719793e-05	7.5412565e-05	7.644878e-05	4.791612e-05	0.3144635	0.00011447661
0.0	0.0074982643	0.0025268544	0.011812508	0.0039546993	0.0066899443	0.0073945154	0.0062461146	0.006924472	0.3994289	0.009955703
0.0	0.52443665	0.5121302	0.5218839	0.5096211	0.5052344	0.51483035	0.5145327	0.51534635	0.5057333	0.5120112
0.0	0.004035363	0.006113488	0.005692672	0.0046118745	0.0050718086	0.011592711	0.0128971115	0.012373087	0.42193088	0.0039193314
0.0	4.1781208e-05	6.0660663e-05	3.578686e-05	6.4168526e-05	4.2527743e-05	0.000118472475	5.816211e-05	4.0219184e-05	0.50472635	4.6784913e-05
0.0	0.054750156	0.04452501	0.04772201	0.04505273	0.030361312	0.047470797	0.04344023	0.031704217	0.49776244	0.045359273
0.0	0.010170397	0.0047994195	0.012649856	0.011313093	0.00012749595	0.008971529	0.011901501	0.0074085696	0.25732997	0.008993156
0.0	0.012524104	0.0050124954	0.00957151	0.00780644	0.006854056	0.013171157	0.010115002	0.009363114	0.5408107	0.0060036583
0.0	0.015296383	0.013347831	0.017663864	0.023260431	0.017828187	0.024990983	0.015821042	0.019195735	0.47927663	0.021013796
0.0	0.015330535	0.013294245	0.017630411	0.023245377	0.017817168	0.02499247	0.015861446	0.019148493	0.47947967	0.02097145
0.0	7.973115e-05	3.791806e-05	6.147647e-05	2.3179298e-05	2.5783203e-05	0.00014000379	8.869069e-05	5.39488e-05	0.5231633	8.7937806e-05
0.0	0.0077078952	0.0049468637	0.009400078	0.004286598	0.006777168	0.009235228	0.010240223	0.009350186	0.55385727	0.0069333864
0.0	0.02336942	0.01940704	0.021934731	0.02575746	0.015769744	0.021171147	0.023476236	0.018676624	0.419394	0.026979113
0.0	0.08064691	0.09580155	0.09633866	0.08913061	0.07512599	0.0912307	0.114425145	0.08212017	0.50179696	0.11379121
0.0	0.10773485	0.109786324	0.106800266	0.09038242	0.07408339	0.08754819	0.09244272	0.07860193	0.46265012	0.12011397
0.0	0.0014202908	0.0011731292	0.00091683114	0.0022599418	0.00057270675	0.0017882065	0.0015211934	0.0009056951	0.2820079	0.002114358
0.0	4.9808874e-05	3.7738337e-05	3.771905e-05	8.815871e-05	2.7017852e-05	5.0943676e-05	9.340673e-05	5.671515e-05	0.3858627	7.039591e-05
0.0	0.0020426773	0.0013226124	0.0022311246	0.0027163182	0.0012061329	0.0017067669	0.0026777172	0.0018593275	0.4880338	0.0016089956
0.0	0.04700862	0.06271473	0.063598484	0.07287005	0.042034876	0.064393304	0.07544509	0.05524178	0.4098801	0.05445674
0.0	0.005020359	0.007956705	0.00666374	0.010759878	0.004407738	0.0068282704	0.0075288373	0.0061615943	0.52631766	0.006556023
0.0	0.005030084	0.007970161	0.006692096	0.010766742	0.0044023236	0.0068471683	0.0075675556	0.006170907	0.5265574	0.0065816264
0.0	3.3137094e-05	5.5227505e-05	6.1908235e-05	0.00010484467	2.0163758e-05	7.666078e-05	6.804482e-05	6.883137e-05	0.5406131	3.1797426e-05
0.0	0.071419865	0.08994445	0.08615557	0.1034426	0.07197843	0.09563911	0.09399952	0.09733726	0.4463598	0.07118423
0.0	0.5241163	0.5121859	0.5219524	0.51012725	0.5052192	0.5150167	0.51494133	0.5156147	0.50535876	0.5116785
0.0	0.0086695	0.0037870908	0.0087575205	0.011880423	0.007648454	0.008823161	0.012524064	0.008526306	0.43688855	0.009024764
0.0	0.06878049	0.04671311	0.06496509	0.056453805	0.050149363	0.062849976	0.072847776	0.054201752	0.4914769	0.069326274
0.0	8.5102125e-05	2.2682409e-05	7.077966e-05	4.6180037e-05	3.151225e-05	6.684216e-05	0.00011453754	3.8673825e-05	0.45104763	9.964875e-05
0.0	0.005089324	0.006865572	0.008236623	0.008656298	0.0072290497	0.010677975	0.009923386	0.00656535	0.4867925	0.010583368
0.0	2.3707184e-05	4.5067838e-05	6.34634e-05	7.315669e-05	5.1574934e-05	0.00010959236	9.5055744e-05	4.1016865e-05	0.4661871	0.000109276065
0.0	0.0066606947	0.008147058	0.0064140847	0.0075073475	0.0043791984	0.008124705	0.012002696	0.0057595177	0.39726037	0.008166813
0.0	4.0734725e-05	6.3625135e-05	3.8345148e-05	5.4899006e-05	1.8818695e-05	6.312455e-05	0.00013964406	3.151513e-05	0.296596	6.475657e-05
0.0	0.5236966	0.5120359	0.521433	0.50896937	0.5046078	0.51412076	0.5138108	0.5147116	0.5060032	0.51191443
0.0	0.012120432	0.007202345	0.005447275	0.005176107	0.0071307034	0.0064898096	0.010555005	0.010125885	0.3639099	0.011293455
0.0	0.06700307	0.04878806	0.062054105	0.05723065	0.048078194	0.06093933	0.06854871	0.067168236	0.4336072	0.06590657
0.0	7.7134486e-05	2.6611042e-05	5.9635524e-05	4.85825e-05	2.6981135e-05	5.9570495e-05	9.108893e-05	8.5982036e-05	0.26656425	8.241609e-05
0.0	0.00011051787	8.4866624e-05	7.627117e-05	2.4252733e-05	3.1453583e-05	0.00012345202	9.9265504e-05	4.471675e-05	0.73334247	4.1520685e-05
0.0	0.010917409	0.010679617	0.00945937	0.0052907635	0.0075087505	0.010706988	0.01130647	0.008892016	0.5458369	0.0057865526
0.0	0.050139267	0.065631546	0.05828846	0.056449536	0.048499547	0.060583048	0.07233	0.05469844	0.5795254	0.06651747
0.0	0.0067068646	0.008598357	0.008640064	0.0043785125	0.0059128543	0.009983971	0.013104813	0.005439229	0.7581243	0.009320296
0.0	0.025195075	0.017405005	0.02520171	0.023911895	0.01458992	0.024997387	0.023143081	0.016708996	0.4135042	0.022259057
0.0	7.181738e-05	3.9437135e-05	4.7540216e-05	0.000114801165	2.6777554e-05	4.7514928e-05	3.280015e-05	3.8176506e-05	0.40625387	6.602954e-05
0.0	5.8453195e-05	8.0706624e-05	0.0001009826	8.310871e-05	5.17992e-05	9.6399606e-05	0.00013616066	6.460514e-05	0.40752983	8.4421954e-05
0.0	0.012867733	0.008648575	0.014147159	0.009540226	0.0068314336	0.010525982	0.009893242	0.0070547806	0.44090086	0.007989321
0.0	0.006635189	0.0047615566	0.0067645716	0.0090956725	0.0042323936	0.009131516	0.0073549943	0.008069312	0.5179847	0.010023772
0.0	0.006635189	0.0047615566	0.0067645716	0.0090956725	0.0042323936	0.009131516	0.0073549943	0.008069312	0.5179847	0.010023772
0.0	0.008483142	0.004427188	0.005506456	0.009569151	0.0038390683	0.010447979	0.004830898	0.006303107	0.59893566	0.016828354
0.0	0.008615364	0.0044728685	0.0055043674	0.00965395	0.0038673128	0.010523544	0.0048667453	0.006392314	0.599323	0.016889447
0.0	0.05786762	0.06483525	0.065019205	0.07583057	0.054352436	0.069502644	0.06801936	0.06600598	0.48329622	0.06057682
0.0	3.5087574e-05	6.4713604e-05	5.7130084e-05	9.856947e-05	3.1124346e-05	6.737685e-05	8.197145e-05	7.137816e-05	0.3711295	6.0419632e-05
0.0	5.0876435e-05	2.9874705e-05	0.00013700525	5.452003e-05	2.8952769e-05	9.291678e-05	9.55864e-05	4.034973e-05	0.38244435	5.6696386e-05
0.0	4.0017032e-05	3.284344e-05	9.2290175e-05	0.00011212221	6.1448576e-05	4.4296696e-05	4.6404602e-05	6.5940876e-05	0.4872137	0.0001008725
0.0	0.025997449	0.0018997308	0.003477857	0.0026613	0.019066831	0.025328934	0.026244428	0.028491285	0.6095086	0.026921097
0.0	0.005149788	0.008511568	0.0070952293	0.0068739853	0.0057340213	0.0071520368	0.0061111595	0.006263673	0.3369173	0.0106656505
0.0	0.12756798	0.10020252	0.17352195	0.14701833	0.13581832	0.12006222	0.13993609	0.14431506	0.4766807	0.14058393
0.0	0.5232026	0.5139814	0.5218089	0.51042783	0.50359726	0.51542187	0.51417565	0.51405907	0.50530845	0.5110757
0.0	0.0625898	0.05578593	0.06732438	0.055851724	0.048549708	0.06710435	0.08747677	0.04332558	0.5390072	0.06981525
0.0	0.07746646	0.06578007	0.07766343	0.07441138	0.057647627	0.10024473	0.12064557	0.060544778	0.50711364	0.099136144
0.0	0.008383953	0.005134983	0.009547583	0.008564256	0.005896997	0.011011493	0.009650432	0.007957142	0.45685983	0.0066705737
0.0	0.026218705	0.013728136	0.027403302	0.020894062	0.017254239	0.022937652	0.024125112	0.015691325	0.45662016	0.02167957
0.0	6.169653e-05	2.3835903e-05	0.00012317463	1.906134e-05	3.591301e-05	0.00010732726	4.8838916e-05	2.3868544e-05	0.5940883	0.00012713525
0.0	0.007120283	0.0069711525	0.0077793435	0.009812226	0.0058061504	0.0067769177	0.01194538	0.0077075525	0.37938172	0.008540531
0.0	0.0071024247	0.0069547566	0.0077723237	0.009812893	0.0058161835	0.0067594317	0.011905051	0.0076737395	0.37842852	0.008488168
0.0	0.0071185404	0.006943463	0.0077898074	0.009845477	0.0058286046	0.006736354	0.011925889	0.0076893177	0.37903896	0.008547026
0.0	0.083734564	0.07976309	0.09512835	0.083386414	0.07123184	0.0760701	0.110197335	0.087038174	0.39264834	0.091900155
0.0	2.9114717e-05	6.4539934e-05	6.268061e-05	0.0001011339	2.9099447e-05	8.4567146e-05	6.728497e-05	6.858619e-05	0.43428448	0.00013094973
0.0	0.0057923025	0.013347805	0.008392424	0.010087043	0.004140221	0.0125958985	0.0058205416	0.007406284	0.46580905	0.010484128
0.0	0.24045976	0.22814111	0.25644934	0.24448155	0.2119536	0.2374376	0.21293402	0.22452034	0.4646655	0.23271167
0.0	0.03745771	0.033980355	0.048189096	0.043605708	0.027748372	0.039071254	0.026385378	0.031620257	0.3946873	0.03654127
0.0	0.12886758	0.11973781	0.14710107	0.13707635	0.10693393	0.12972192	0.10499465	0.11556511	0.43872344	0.12531395
0.0	0.08331627	0.0826504	0.07253723	0.08330304	0.07129714	0.0641816	0.087508105	0.07591432	0.44612035	0.07918801
0.0	2.3320734e-05	3.8115715e-05	5.3719832e-05	4.2189156e-05	3.4769502e-05	4.9188395e-05	8.92212e-05	9.345377e-05	0.31765184	8.348927e-05
0.0	0.052342206	0.04728203	0.045449723	0.039833084	0.035412032	0.045261737	0.043887496	0.035729304	0.4778052	0.039540324
0.0	0.052286655	0.047456685	0.04559947	0.039845232	0.03552941	0.04514303	0.043822173	0.035721313	0.47763902	0.039532278
0.0	0.52487224	0.5140114	0.52227813	0.5120587	0.5068102	0.5151761	0.5146644	0.5151939	0.5057863	0.51172453
0.0	0.011997184	0.01008057	0.010319719	0.01122103	0.0047626756	0.01109468	0.007141173	0.008923297	0.37856874	0.00943477
0.0	0.18765973	0.18940625	0.21140513	0.14481466	0.17434736	0.18322045	0.18532465	0.1556292	0.523218	0.18211932
0.0	0.25481433	0.25421506	0.2762464	0.21106581	0.23875931	0.24879166	0.25090364	0.22241127	0.51945126	0.2472961
0.0	0.05987682	0.05038648	0.06991263	0.064053215	0.06360728	0.051560063	0.069510646	0.055361427	0.45217204	0.0682884
0.0	5.0672108e-05	2.99653e-05	9.322386e-05	7.390958e-05	7.611953e-05	3.2054817e-05	9.598802e-05	4.182733e-05	0.32109407	9.415685e-05
0.0	0.07779368	0.062384654	0.08854616	0.0877494	0.05461278	0.07935814	0.0741297	0.07809806	0.4503343	0.080646865
0.0	0.0010954818	0.0013662506	0.0017707024	0.0018820068	0.00095992524	0.0012126768	0.0019161152	0.0017018149	0.3794756	0.0015022461
0.0	0.056623038	0.047606245	0.05487815	0.06618445	0.047908675	0.054456424	0.054648302	0.0447059	0.45557272	0.064709455
0.0	0.056623038	0.047606245	0.05487815	0.06618445	0.047908675	0.054456424	0.054648302	0.0447059	0.45557272	0.064709455
0.0	0.010351467	0.009392431	0.009770839	0.01082607	0.0051081064	0.011900395	0.011095559	0.01176616	0.5127928	0.007876583
0.0	0.025612693	0.020841772	0.021288926	0.026779931	0.01486462	0.02153881	0.030266207	0.021808824	0.4380291	0.01625682
0.0	0.002408953	0.0010911464	0.002035986	0.0022553822	0.00069959176	0.0020321936	0.0024216082	0.000655117	0.44664246	0.0010296092
0.0	0.026649805	0.011382375	0.024176976	0.033044342	0.010816296	0.025251914	0.02122786	0.016948074	0.5239544	0.021250334
0.0	0.010692497	0.01048587	0.009694646	0.006953179	0.0071710707	0.012193082	0.011817106	0.008207962	0.5128416	0.011769354
0.0	4.3193184e-05	0.00010013302	5.2036758e-05	4.9646216e-05	2.1552278e-05	9.1604255e-05	3.805735e-05	7.522561e-05	0.60136116	6.227125e-05
0.0	0.0060840123	0.00931208	0.007127348	0.006178052	0.0027914855	0.0071093454	0.006335874	0.012387559	0.5024138	0.0076528704
0.0	0.0061553777	0.00933777	0.0071161813	0.0062257075	0.0027881996	0.007164664	0.0063434434	0.012449209	0.50338906	0.0076620486
0.0	0.021715956	0.025164673	0.024652893	0.02598883	0.014775117	0.024911102	0.02628571	0.01296169	0.34071904	0.016219709
0.0	6.021262e-05	7.719446e-05	0.00012984534	0.00012151744	3.6168585e-05	8.578352e-05	8.910132e-05	8.906309e-05	0.22024475	6.30247e-05
0.0	0.008081825	0.008960585	0.011779374	0.011136707	0.006063899	0.009460379	0.009627199	0.009616915	0.34970814	0.008039547
0.0	0.008100137	0.008946064	0.011805764	0.011173636	0.006076851	0.009428164	0.009644089	0.009636396	0.35029843	0.008095322
0.0	0.004854251	0.012835067	0.010839554	0.009602561	0.0059529254	0.0085410355	0.00960404	0.012592459	0.37544236	0.0074375584
0.0	0.0064814314	0.010376815	0.0058567864	0.009453416	0.008466581	0.007765652	0.0073701954	0.008918082	0.35673338	0.009854108
0.0	0.0060954876	0.011358415	0.006805852	0.0057120486	0.006959309	0.0045607854	0.0056026275	0.0049326206	0.37685403	0.01005114
0.0	0.52405673	0.5148992	0.5242222	0.51051223	0.5057212	0.5151632	0.5150107	0.51567227	0.5050356	0.51188475
0.0	0.011157868	0.007860584	0.011577346	0.0056864596	0.010084402	0.0071510416	0.014609511	0.009772227	0.54545236	0.011401794
0.0	7.5671465e-05	8.8772686e-05	7.645337e-05	1.9128223e-05	5.517997e-05	6.3873464e-05	0.00021003863	0.00010699147	0.5791473	0.00012774956
0.0	0.524281	0.51315093	0.52234846	0.50945336	0.50527114	0.51479894	0.51441514	0.51621634	0.5059732	0.5116883
0.0	0.007542139	0.004620307	0.009832585	0.013432419	0.004199164	0.010280375	0.01467065	0.007214346	0.58603734	0.006556961
0.0	0.062259506	0.047589276	0.06907467	0.07211712	0.048557725	0.06265457	0.07846506	0.0656635	0.49818486	0.064948626
0.0	0.22681919	0.19148129	0.21591151	0.2090455	0.21323104	0.20835851	0.23014358	0.20052007	0.49157676	0.22469884
0.0	0.0001264595	5.0824263e-05	8.084242e-05	7.544551e-05	7.0268405e-05	7.4696065e-05	0.00019083993	2.403272e-05	0.4260757	9.324263e-05
0.0	0.06798786	0.051086597	0.0761147	0.06471047	0.041998092	0.06823439	0.07687442	0.067361325	0.49900764	0.061823733
0.0	0.0085364655	0.005292847	0.010718794	0.011648003	0.0059149396	0.009324142	0.010477858	0.01017235	0.5540187	0.010194335
0.0	0.000101231344	2.5654706e-05	0.00019698076	6.5805376e-05	2.3046474e-05	0.00012686811	0.00010136116	0.00012758448	0.46625656	0.00010664149
0.0	0.007481066	0.009198047	0.009077356	0.006971318	0.0043445555	0.008062198	0.010657075	0.008813429	0.39181182	0.006729883
0.0	0.0075139124	0.009179211	0.009124533	0.0070264884	0.0043292386	0.0081223305	0.010725652	0.008864989	0.3925965	0.0067748665
0.0	0.06534578	0.055584375	0.07185119	0.08305289	0.04862013	0.057532344	0.057019293	0.05805423	0.52294457	0.07011134
0.0	0.52440536	0.5127217	0.5211887	0.50909954	0.50524056	0.51507336	0.5138813	0.5158343	0.5061061	0.5120647
0.0	0.007985509	0.007087896	0.01110107	0.015888503	0.004219547	0.0071398783	0.004985935	0.007608987	0.47560316	0.01679403
0.0	7.022373e-05	4.3071595e-05	0.00010334002	0.00019709273	2.8116658e-05	4.8093105e-05	4.5799923e-05	4.988717e-05	0.5607844	0.00010396063
0.0	0.00011041148	5.760313e-05	4.9272385e-05	9.164558e-05	4.252827e-05	0.000112989976	0.0001608397	3.5553912e-05	0.46410403	9.99003e-05
0.0	0.06850978	0.064199515	0.06972019	0.06340728	0.056230754	0.06897138	0.07003568	0.0647782	0.50273246	0.06739466
0.0	0.04634219	0.054475274	0.0646504	0.05463558	0.055008657	0.046049383	0.05748492	0.057003845	0.4568876	0.06040111
0.0	0.52453715	0.514326	0.5227432	0.5113175	0.50469506	0.5147288	0.5154305	0.514185	0.5051656	0.5117296
0.0	0.004978097	0.009239017	0.0077887974	0.010408864	0.0055445954	0.002798295	0.011179317	0.005243553	0.4145513	0.008532193
0.0	1.9659254e-05	3.997351e-05	6.950507e-05	4.0904215e-05	4.4345514e-05	2.1148393e-05	4.720389e-05	4.661679e-05	0.33577508	5.9497146e-05
0.0	0.52437305	0.51314694	0.5215682	0.5092458	0.5044868	0.5148897	0.51463884	0.5156438	0.50609595	0.51184696
0.0	0.010384697	0.00692199	0.012188643	0.008208354	0.0067263176	0.009943993	0.011904265	0.013337365	0.5114335	0.011368658
0.0	8.3850464e-05	7.364343e-05	9.226219e-05	7.1161834e-05	4.8107828e-05	9.468321e-05	9.8744364e-05	7.5067095e-05	0.49028903	8.961292e-05
0.0	0.007034251	0.008473674	0.0068671657	0.009507499	0.005922172	0.007151201	0.012268317	0.009645743	0.40712717	0.011320119
0.0	0.07462539	0.06612088	0.04961295	0.07010341	0.050531305	0.06918921	0.07736172	0.07263041	0.46293023	0.07243382
0.0	0.5246682	0.51350313	0.5218328	0.5091564	0.503877	0.5139575	0.51490045	0.5157545	0.5061553	0.5114851
0.0	0.0039372076	0.0075394735	0.008594391	0.008393822	0.007929538	0.0049465797	0.012580322	0.011021021	0.4379028	0.010468518
0.0	0.16309042	0.17778704	0.19489492	0.16975011	0.146873	0.17160122	0.16863663	0.19035657	0.51576513	0.17009301
0.0	0.5263273	0.51504487	0.5221669	0.5138914	0.5061336	0.51668465	0.517023	0.5160377	0.5060059	0.5123578
0.0	0.52514017	0.51397085	0.5221573	0.51116276	0.50419813	0.5152196	0.5150143	0.51594096	0.50497884	0.5124346
0.0	0.010200616	0.005298267	0.010566774	0.008947399	0.0032107274	0.010111418	0.009377571	0.012458568	0.51412076	0.0073576546
0.0	0.0102357585	0.00531254	0.010686668	0.008987582	0.0032301808	0.010127553	0.00932002	0.012429104	0.51250327	0.0074057234
0.0	0.059011802	0.052656382	0.076534726	0.0780931	0.05759843	0.05207339	0.07387893	0.0676572	0.4847261	0.086063184
0.0	0.009796968	0.006336234	0.010991488	0.011487213	0.00681355	0.007892619	0.011754793	0.011268469	0.5181978	0.015600656
0.0	4.8001235e-05	3.5255984e-05	0.00013119959	0.00015591603	5.2595267e-05	3.3248547e-05	0.00012078179	8.835455e-05	0.42775816	0.00022631802
0.0	0.007213284	0.006090365	0.011753569	0.0126106385	0.007282911	0.0058964635	0.011189416	0.009616285	0.46739328	0.015171826
0.0	0.009437043	0.0065292884	0.0108593535	0.01457742	0.003491536	0.013134566	0.0137765575	0.010811246	0.5907145	0.009876469
0.0	0.009558248	0.0046952334	0.006961128	0.005051522	0.004385017	0.0105146095	0.012473748	0.011607068	0.5149961	0.010527387
0.0	0.009789356	0.00337492	0.0044576447	0.0017631139	0.005532522	0.008455964	0.011171334	0.012463737	0.43527657	0.011276389
0.0	5.014167e-05	1.0340302e-05	2.1114456e-05	1.8174498e-05	5.3366704e-05	7.242293e-05	5.235192e-05	0.00010899769	0.35178483	5.5192813e-05
0.0	0.01255655	0.0073988917	0.009778944	0.008276192	0.008034693	0.006582699	0.004959169	0.008720482	0.34374356	0.011085733
0.0	0.06515246	0.06291751	0.06245795	0.06663728	0.05907635	0.06330274	0.06540904	0.081858784	0.4567343	0.07599798
0.0	0.5243809	0.512664	0.5216608	0.50935733	0.5045077	0.51439214	0.5146197	0.5155444	0.50567806	0.511715
0.0	0.015505736	0.0062016654	0.008433588	0.0071622157	0.007607539	0.0065128477	0.0023951055	0.0056921057	0.4224603	0.009473208
0.0	0.22567731	0.25072238	0.22561647	0.25583917	0.24164833	0.24533615	0.24837628	0.2495841	0.4544919	0.24493213
0.0	0.0053559295	0.008758443	0.0066974647	0.012277022	0.0072802706	0.010737397	0.0106679695	0.008107193	0.38023812	0.007733734
0.0	4.1605268e-05	4.683223e-05	9.559378e-05	0.00018110976	3.1640226e-05	0.0001157029	0.000110191024	4.5484798e-05	0.5584871	5.180513e-05
0.0	7.2450355e-05	7.716178e-05	5.728721e-05	4.6304038e-05	3.1747826e-05	8.594793e-05	0.00014849204	0.000105727675	0.48443308	0.0001257618
0.0	0.009588654	0.010278638	0.015193778	0.010510568	0.0069738305	0.007075591	0.010268578	0.008667013	0.55956465	0.010234117
0.0	0.06059047	0.070314854	0.06953627	0.0584476	0.054731514	0.066337876	0.07621104	0.06380403	0.53188854	0.062328096
0.0	0.5244402	0.5124465	0.52138025	0.50988585	0.50544155	0.51468134	0.51441413	0.51512045	0.5063098	0.5120871
0.0	0.012672352	0.010523399	0.017002778	0.009756616	0.007026681	0.0041416213	0.0088809235	0.007058573	0.576916	0.0111322645
0.0	2.7168613e-05	6.633576e-05	0.000116798656	0.00014246324	3.645148e-05	0.00011460134	4.3148062e-05	4.8575923e-05	0.28739685	5.2536663e-05
0.0	0.009856155	0.009094736	0.011148518	0.015029332	0.005733032	0.0117354505	0.0083118435	0.006111272	0.4245591	0.006804898
0.0	0.001545897	0.00088810734	0.0014165011	0.0024222387	0.0010137917	0.0019277986	0.002286848	0.0023180058	0.525009	0.0013127545
0.0	0.0010347698	0.0014310824	0.0026243562	0.0024132198	0.0018274949	0.0022369716	0.0023311302	0.0018823391	0.5304156	0.002202061
0.0	0.021393158	0.015316261	0.024804382	0.027558697	0.014742979	0.024676438	0.023486042	0.02470333	0.42496487	0.017194983
0.0	0.021912072	0.015321102	0.026689766	0.023616392	0.017780641	0.024714787	0.020608127	0.030632587	0.49703836	0.023489036
0.0	0.01010069	0.0076413313	0.011770686	0.013920531	0.004861139	0.007983216	0.0077971076	0.0078056897	0.41634887	0.013205418
0.0	0.00849897	0.0059380257	0.01229683	0.011494574	0.0065556755	0.006518811	0.011294254	0.0060990853	0.40716335	0.011176472
0.0	0.062643625	0.061251275	0.08235553	0.0757617	0.055637978	0.051384214	0.063437715	0.060514465	0.49812794	0.07314366
0.0	0.012064357	0.009783539	0.011225877	0.016855365	0.0036038633	0.009764944	0.005330774	0.01002842	0.423445	0.0154798385
0.0	0.00012548329	9.147524e-05	5.4714932e-05	9.3810726e-05	1.0969242e-05	0.0001182992	6.31461e-05	0.00012348086	0.40667418	8.894419e-05
0.0	0.010184418	0.008964269	0.007825917	0.009885062	0.007677927	0.010739133	0.011660389	0.013012894	0.60631615	0.007732457
0.0	0.012118354	0.010742046	0.007839579	0.012150432	0.008202611	0.010836409	0.014170968	0.01171373	0.5760915	0.0073928772
0.0	0.009373599	0.005611614	0.010286451	0.011508236	0.0067191594	0.0079455115	0.00902537	0.008805634	0.41284642	0.009996865
0.0	0.00011458036	3.478526e-05	8.835497e-05	0.00013851086	6.1097875e-05	0.00011579516	7.170994e-05	8.817292e-05	0.46815598	4.6026817e-05
0.0	0.52414143	0.51228535	0.5207992	0.5096262	0.5050135	0.514059	0.51433706	0.5155836	0.50625044	0.51169276
0.0	0.01895696	0.018033933	0.017779898	0.028040577	0.017191004	0.026753496	0.026065623	0.025428437	0.5096728	0.0174777
0.0	0.018875157	0.022767203	0.025706094	0.028543219	0.021746036	0.024870208	0.03008758	0.022284534	0.5133463	0.0193346
0.0	0.5240383	0.5145397	0.52391034	0.5102596	0.50522995	0.51473606	0.5141142	0.5156693	0.50543624	0.5118265
0.0	0.011477471	0.008370184	0.00869934	0.008058431	0.006530173	0.00979886	0.011140914	0.0044923495	0.45579848	0.010838383
0.0	0.00010572565	6.833445e-05	9.1002024e-05	8.310364e-05	2.9404882e-05	0.00011464276	5.8387956e-05	3.0853e-05	0.32842362	0.00010687727
0.0	0.5244395	0.51237285	0.5213857	0.50948244	0.50475574	0.51465476	0.5147298	0.5158801	0.5060593	0.51180583
0.0	0.010049835	0.007481381	0.012676815	0.010152742	0.0064559984	0.009712855	0.010706417	0.010025225	0.33917665	0.015157276
0.0	0.06885222	0.0472848	0.07948316	0.0742219	0.058239017	0.06954287	0.07031926	0.06896613	0.3941158	0.08120639
0.0	0.5247231	0.51404256	0.52405685	0.51066625	0.5060086	0.5138528	0.5158162	0.51528144	0.5051921	0.51207066
0.0	0.5254265	0.51420623	0.52334166	0.50948054	0.50577813	0.51439416	0.515706	0.5162593	0.5061895	0.5117898
0.0	0.0072231493	0.007951587	0.008848396	0.011082503	0.00654974	0.011979789	0.012288452	0.010970007	0.55395573	0.010322495
0.0	0.008835221	0.0079429485	0.00804748	0.008810247	0.010998716	0.008853421	0.0095457295	0.00748527	0.3536991	0.007399395
0.0	0.00891461	0.008000325	0.0081019495	0.008765563	0.010999919	0.008959413	0.009493229	0.0074711908	0.35352778	0.0074576074
0.0	0.076094404	0.07941378	0.08941975	0.09173739	0.06979849	0.098518014	0.09824342	0.10562231	0.5644428	0.083293065
0.0	0.0761812	0.079596825	0.089087844	0.09219704	0.07001603	0.09871119	0.09823489	0.105492964	0.5629818	0.08288106
0.0	0.09336345	0.09321184	0.09928785	0.1139091	0.06878869	0.097578935	0.08098803	0.08853384	0.45466453	0.099418476
0.0	0.09352555	0.09317974	0.099446915	0.11401339	0.06900152	0.0975853	0.080993876	0.08863238	0.45371443	0.09991767
0.0	0.5246255	0.5139895	0.52305406	0.5121451	0.50559914	0.51458246	0.5163851	0.51530725	0.50645804	0.5123669
0.0	0.006649788	0.0058349273	0.009165257	0.008341949	0.0071999375	0.0082686925	0.017325528	0.0111798495	0.42084217	0.01156186
0.0	0.006636154	0.00581335	0.009138128	0.008321644	0.007192375	0.008261942	0.017281167	0.01111484	0.41943693	0.011556799
0.0	0.04149372	0.04034269	0.049204696	0.038196005	0.029675838	0.040369898	0.043259747	0.048689798	0.46790874	0.03878579
0.0	0.10960307	0.108743325	0.12468507	0.098646894	0.0948387	0.118446745	0.10889199	0.12661454	0.5130898	0.10659663
0.0	0.0669306	0.052927885	0.07010942	0.06861006	0.059522696	0.069090724	0.061004963	0.063260555	0.44720286	0.05873406
0.0	0.5244345	0.51264215	0.5218257	0.5090969	0.5051933	0.51495117	0.51465243	0.5160343	0.50641763	0.51154554
0.0	0.013040138	0.0055450764	0.009879226	0.012654776	0.0056290156	0.0106640505	0.011569781	0.0056512444	0.42163336	0.0064919563
0.0	7.682207e-05	3.5932433e-05	9.421532e-05	9.562569e-05	5.94295e-05	9.530062e-05	5.888433e-05	6.86993e-05	0.30596983	5.3611955e-05
0.0	0.07152868	0.058529448	0.07927145	0.05193514	0.05435428	0.06829749	0.07393054	0.06530691	0.4696909	0.06584598
0.0	0.059495106	0.06716129	0.06775358	0.06720036	0.045351755	0.059423942	0.07611096	0.05501616	0.49924684	0.068730116
0.0	0.52408725	0.5137361	0.5230366	0.5108885	0.5050729	0.5152445	0.51479316	0.51499915	0.5055078	0.51182777
0.0	0.009012823	0.011992669	0.011768228	0.010130397	0.004201338	0.007520515	0.011755387	0.007907714	0.51793414	0.0071007474
0.0	4.948008e-05	8.7197215e-05	8.285636e-05	8.845495e-05	2.1775899e-05	5.4238397e-05	0.000135178	4.086908e-05	0.4781021	9.646545e-05
0.0	0.52380943	0.51291925	0.5216302	0.5088479	0.50484776	0.5150269	0.51451623	0.5152616	0.50560147	0.51207423
0.0	0.010262377	0.008780416	0.009425825	0.004163203	0.007060555	0.008871016	0.012179931	0.009641936	0.37387395	0.011194486
0.0	9.8623445e-05	5.2168773e-05	0.00014991315	3.391451e-05	4.242364e-05	9.1253685e-05	0.00012110077	7.738631e-05	0.377082	8.213255e-05
0.0	0.07073365	0.06588372	0.08397961	0.07132241	0.057939246	0.0692997	0.07425294	0.07391358	0.5030132	0.070218034
0.0	0.010094861	0.009210575	0.013992286	0.0106441965	0.00736256	0.009998545	0.0112955	0.011339294	0.49935758	0.010362038
0.0	0.01011306	0.009190702	0.01404817	0.0106247105	0.0073795263	0.0100206975	0.011277877	0.011327896	0.49935699	0.010354706
0.0	0.06435855	0.05811914	0.059530307	0.053108744	0.048729327	0.057596553	0.07411238	0.070296615	0.44518828	0.05778316
0.0	0.0084689995	0.0073034414	0.0073665753	0.0061688838	0.0053572506	0.0070978026	0.011255577	0.010326091	0.3991778	0.007220899
0.0	0.008484293	0.007287652	0.0073961876	0.0061575454	0.005369623	0.0071135773	0.01123801	0.010315707	0.39917716	0.0072157737
0.0	0.068609536	0.047193352	0.0819743	0.07494601	0.054063156	0.07088308	0.0770527	0.06277933	0.48918644	0.08379058
0.0	8.431005e-05	2.355062e-05	0.00017031874	0.0001334125	4.1588846e-05	0.000104942395	0.00014162686	6.676756e-05	0.44311795	0.00020430383
0.0	0.008600524	0.0050405813	0.012975235	0.011814756	0.0072891875	0.00869629	0.015364482	0.00719668	0.42925775	0.015774518
0.0	0.010704397	0.0049267868	0.012167665	0.008982567	0.0070887785	0.009442635	0.011715723	0.0052762562	0.30837393	0.016441042
0.0	0.010716508	0.0049268124	0.012077192	0.009029785	0.0070757587	0.009488909	0.011670223	0.0052811936	0.30895704	0.016372649
0.0	0.5236619	0.51225424	0.5217168	0.5097044	0.5046091	0.51444054	0.5137987	0.514725	0.50620186	0.51172924
0.0	0.009964957	0.007531756	0.0056768693	0.0126840435	0.0057884757	0.0124003	0.015069182	0.012041566	0.61865264	0.0075006173
0.0	0.06797376	0.060481794	0.055987697	0.06707229	0.04808697	0.07886706	0.08553246	0.069546804	0.5100904	0.06848249
0.0	8.1412814e-05	5.8943937e-05	4.0676303e-05	8.782408e-05	2.6999282e-05	0.00015713871	0.00021078838	9.7989454e-05	0.51603985	9.516603e-05
0.0	0.06290411	0.049853444	0.07512118	0.079054035	0.051011883	0.08135469	0.066032	0.07481236	0.45640236	0.0726109
0.0	0.008132359	0.005497152	0.01139598	0.0128795905	0.0058392356	0.013525581	0.009063607	0.011586698	0.41833186	0.011022274
0.0	0.06511487	0.05795459	0.07811914	0.064014584	0.055376116	0.06326486	0.062604	0.07585046	0.530045	0.069755465
0.0	0.0019164591	0.0007781498	0.0022228	0.00092212966	0.0016295128	0.0013741303	0.0020113364	0.0013341785	0.44370282	0.001698504
0.0	0.024321822	0.015048113	0.027050706	0.007437055	0.020521894	0.020092586	0.024324639	0.017389812	0.53965735	0.025674768
0.0	0.05886774	0.06859844	0.054832503	0.073539205	0.058586832	0.062397107	0.074543536	0.08748513	0.46655548	0.07502899
0.0	0.05760158	0.07478189	0.073293746	0.0721068	0.0558255	0.066142626	0.06508096	0.06985351	0.4536365	0.0724514
0.0	0.009900139	0.011456547	0.0063414657	0.010912765	0.008239585	0.011863792	0.011958517	0.011019805	0.56266516	0.008934066
0.0	0.026091954	0.01925477	0.022702575	0.028436672	0.02014491	0.023483027	0.024087897	0.01465497	0.44306612	0.019150203
0.0	0.21168536	0.18397535	0.24046516	0.21349463	0.14018397	0.23396893	0.24354759	0.23172784	0.40436304	0.21374354
0.0	6.424617e-05	4.0110637e-05	0.00014435922	0.00011264711	1.0568295e-05	0.00012275684	9.6233736e-05	0.00012202824	0.17306119	8.381058e-05
0.0	0.0101844	0.010947402	0.012766223	0.009715131	0.0046456964	0.0065226727	0.0090447785	0.0063508023	0.5600782	0.008595431
0.0	0.010272587	0.011042371	0.012853489	0.009730557	0.004680465	0.0065631922	0.009092484	0.0063230083	0.5601628	0.008632197
0.0	0.010176937	0.009475235	0.011963809	0.011118803	0.0067391363	0.008725285	0.0119904205	0.007232131	0.44889736	0.010918495
0.0	0.0017226419	0.0010294768	0.0020347452	0.0010314141	0.00060217874	0.0014822284	0.0014764034	0.0011901293	0.48241797	0.0020290685
0.0	0.0011174941	0.0021141043	0.002096226	0.0025680072	0.0012666303	0.0019908415	0.0027908152	0.0014674664	0.2636598	0.0033171219
0.0	0.020643197	0.020195879	0.0202426	0.022025926	0.01715133	0.022631325	0.020065773	0.015889337	0.5386024	0.02145673
0.0	0.019231386	0.020087274	0.022602713	0.019619089	0.01860982	0.022065643	0.027191889	0.019922676	0.44855735	0.025099464
0.0	0.010969465	0.0106724	0.009746413	0.013400974	0.0068360227	0.010347618	0.009987389	0.013378957	0.5800026	0.010668358
0.0	0.024065671	0.02655815	0.026573963	0.028729238	0.017784096	0.0211512	0.029260311	0.019850474	0.42858776	0.027445829
0.0	0.011276478	0.010640567	0.010965559	0.0106525365	0.0066470196	0.011048204	0.013419192	0.01177696	0.5904487	0.010972092
0.0	0.03175934	0.0170874	0.024468897	0.02071591	0.013147075	0.01718501	0.01867681	0.025467645	0.40880623	0.0237291
0.0	0.0024375303	0.001462564	0.0013144097	0.002848338	0.000906203	0.0022043546	0.002442937	0.0023423934	0.3644896	0.0007375969
0.0	0.022662228	0.022634547	0.016362116	0.022891974	0.016037565	0.021793753	0.024835486	0.026010819	0.42944393	0.020603979
0.0	0.027604776	0.021096399	0.01826324	0.031606257	0.0136152245	0.0298043	0.024855189	0.028031206	0.40696546	0.012887591
0.0	0.010809981	0.010798632	0.009842334	0.010733203	0.006023533	0.0113691995	0.011849993	0.0147406515	0.5401618	0.010256794
0.0	0.52530503	0.51223284	0.521279	0.51092863	0.50700825	0.51315784	0.5142426	0.51486975	0.50719726	0.51004696
0.0	0.5287185	0.51540595	0.52230704	0.5120097	0.5067627	0.5154564	0.5183045	0.5166328	0.5067209	0.5125877
0.0	0.5243944	0.5150863	0.52114767	0.5111911	0.5049222	0.515094	0.5148198	0.5151309	0.5081507	0.5127642
0.0	0.5252751	0.5144361	0.52407557	0.5110276	0.50596076	0.5155774	0.5157974	0.51479286	0.50522715	0.51267004
0.0	0.52564484	0.5155075	0.5222917	0.51279795	0.50588685	0.51596844	0.5148214	0.5170281	0.50706357	0.51236206
0.0	0.52494824	0.51654685	0.52235144	0.51187843	0.50424343	0.5159445	0.5146825	0.5172681	0.50723946	0.5126942
0.0	0.527193	0.51656586	0.5220471	0.51181656	0.5054744	0.5162927	0.5142706	0.5175578	0.5068786	0.51324594
0.0	0.52534795	0.515573	0.52141094	0.5122141	0.5050492	0.5159702	0.51443535	0.5174494	0.5052329	0.51317513
0.0	0.5260256	0.51672363	0.5225901	0.51203704	0.5049493	0.5158346	0.5157257	0.51700217	0.50587386	0.5134126
0.0	0.5264388	0.515918	0.5221977	0.5122431	0.50546694	0.51703596	0.5138142	0.5174591	0.50603884	0.5138036
0.0	0.52662194	0.5159986	0.52235717	0.51169723	0.504875	0.5170315	0.51409644	0.51789564	0.50606817	0.5136277
0.0	0.52598405	0.5151961	0.52116597	0.51363814	0.50651824	0.5159052	0.51379985	0.5166203	0.50494117	0.512687
0.0	0.5254488	0.51559144	0.5214046	0.5108668	0.5059864	0.51529664	0.51534945	0.51749027	0.50591487	0.51278126
0.0	0.5255195	0.517114	0.52204144	0.51199776	0.50484276	0.51520556	0.51485664	0.5169303	0.50804985	0.51231235
0.0	0.52672553	0.51671135	0.52297527	0.5128706	0.50708884	0.51630396	0.5164291	0.51590294	0.50556844	0.5136016
0.0	0.5260987	0.51254123	0.5219023	0.5113679	0.50580764	0.5151311	0.51303184	0.51569474	0.50488967	0.5107921
0.0	0.09964547	0.08208024	0.08491744	0.078540556	0.07478561	0.06445089	0.07651414	0.06793461	0.51075304	0.10722298
0.0	0.52634203	0.51726604	0.5226632	0.5131942	0.50590175	0.5164577	0.5168378	0.5172335	0.50587785	0.51529425
0.0	0.52500796	0.5145256	0.5217839	0.5119884	0.5055477	0.51475286	0.51593846	0.51647466	0.50582176	0.51174396
0.0	0.52490175	0.513744	0.52213264	0.5117609	0.50565654	0.5153887	0.51492596	0.51485586	0.5059121	0.5127777
0.0	0.52470696	0.51526845	0.5214388	0.5117082	0.5053126	0.51469547	0.5134756	0.5163009	0.5063378	0.51241463
0.0	0.52508795	0.5158645	0.52287227	0.51173615	0.5057426	0.51512474	0.5140547	0.51608306	0.50639373	0.51235956
0.0	0.52357936	0.5142357	0.5225436	0.5115353	0.5062614	0.5129261	0.51380515	0.5152583	0.505758	0.5123319
0.0	0.5241969	0.51571774	0.52337116	0.5110703	0.5052835	0.5135578	0.51485604	0.51536745	0.5058994	0.51203924
0.0	0.13491376	0.14579704	0.11999811	0.15044576	0.106420845	0.10768678	0.15187724	0.13234386	0.45109913	0.14981078
0.0	0.09932293	0.08201886	0.08485367	0.07800533	0.074509926	0.06451117	0.076094046	0.06773982	0.5105104	0.10740972
0.0	0.52451426	0.5141661	0.5217388	0.51157737	0.5054532	0.51487374	0.5140102	0.5159533	0.5064375	0.51147556
0.0	0.52433205	0.51258725	0.5221176	0.5118797	0.50465655	0.5145256	0.51314485	0.5162758	0.50645024	0.5101529
0.0	0.52635175	0.51519096	0.5230823	0.51306826	0.5064684	0.5166979	0.5170125	0.51699084	0.5071767	0.5126067
0.0	0.52607065	0.51488155	0.52246207	0.51243436	0.50596595	0.5159946	0.51729524	0.5164054	0.5070616	0.5127098
0.0	0.52472687	0.5152227	0.5231309	0.51169556	0.5051093	0.5151412	0.5155282	0.5163986	0.507393	0.513247
0.0	0.09949661	0.08216733	0.08482522	0.078270935	0.07493475	0.06439548	0.07654674	0.06780612	0.51054394	0.107471295
0.0	0.010736671	0.007174032	0.009227527	0.009335591	0.00649819	0.006531395	0.008421419	0.0061547244	0.38652128	0.010034325
0.0	0.034944255	0.021731202	0.019256702	0.015610898	0.10044578	0.1455926	0.013536255	0.026934465	0.48258233	0.12047024
0.0	0.5237878	0.51506895	0.5215311	0.5112534	0.5046772	0.5149053	0.5152246	0.5156062	0.5081739	0.5131698
0.0	0.13673928	0.12543568	0.1540126	0.14458019	0.12818034	0.15551147	0.14908923	0.122506656	0.454407	0.16935661
0.0	0.5257489	0.5139989	0.522018	0.51243234	0.5068591	0.51561517	0.5157914	0.5163704	0.50734925	0.51205426
0.0	0.5257577	0.5141667	0.5220718	0.5116664	0.5055485	0.5149657	0.5150832	0.51489997	0.5057908	0.51243687
0.0	0.5258225	0.51470137	0.523918	0.51146203	0.5075542	0.51469755	0.5171375	0.5178291	0.50518256	0.5124674
0.0	0.5252744	0.5149684	0.5226654	0.5122574	0.5056023	0.515328	0.5174061	0.51586777	0.50598115	0.5114234
0.0	0.52578515	0.513785	0.5218859	0.5121874	0.5073876	0.5139256	0.5158027	0.5170905	0.5039654	0.512266
0.0	0.52363175	0.5134018	0.52271783	0.51127523	0.506434	0.5145431	0.5165417	0.5138443	0.5069972	0.5117253
0.0	0.5244237	0.5121085	0.52164286	0.5120345	0.50529367	0.5139532	0.5146704	0.5157355	0.5050261	0.51327693
0.0	0.52365655	0.5142056	0.5232504	0.5100104	0.5062257	0.5143006	0.5167863	0.51496804	0.5048868	0.5126251
0.0	0.5229479	0.51375693	0.52132	0.51198775	0.5054894	0.51382816	0.51675063	0.5142498	0.50577325	0.51132774
0.0	0.5255166	0.51461697	0.5230479	0.51240844	0.506801	0.51603025	0.51625156	0.5164538	0.50561774	0.51347333
0.0	0.5256858	0.5137061	0.522302	0.5120613	0.5068751	0.5156823	0.51521033	0.5166649	0.5051235	0.5129063
0.0	0.20607856	0.21192914	0.18505351	0.20104031	0.17174974	0.20680365	0.21847568	0.23685633	0.61588275	0.20396598
0.0	0.009355664	0.0084498525	0.008798587	0.008163373	0.006338297	0.011626125	0.01155493	0.014456457	0.5299776	0.012770858
0.0	0.5254992	0.5145646	0.52151847	0.5118694	0.5058205	0.5146017	0.5156655	0.51614857	0.50607777	0.5123493
0.0	0.5261594	0.51404434	0.5223691	0.51245207	0.50614864	0.51533395	0.51515263	0.51605576	0.50590324	0.51262754
0.0	0.52612644	0.5149666	0.5229076	0.5120175	0.50655055	0.51541185	0.51609963	0.51677287	0.506359	0.51299775
0.0	0.5258013	0.5142418	0.5220833	0.5126859	0.5063651	0.5157012	0.5164783	0.51587737	0.506505	0.5121522
0.0	0.5252511	0.51412857	0.5229116	0.51179105	0.505508	0.51438	0.51510566	0.5156405	0.5059741	0.51208365
0.0	0.5237458	0.5153114	0.5222891	0.5114288	0.5046185	0.51506394	0.51528925	0.5153842	0.50792944	0.5139607
0.0	0.52545273	0.51433367	0.5213877	0.51263535	0.5049623	0.5152127	0.5145564	0.5162369	0.5036676	0.5126975
0.0	0.5250566	0.51667905	0.5241129	0.5138089	0.50569725	0.517222	0.5157631	0.5156186	0.504928	0.51156193
0.0	0.52432305	0.5146582	0.5231863	0.51190877	0.5066023	0.5160757	0.5166633	0.5172734	0.5082851	0.51376116
0.0	0.5227038	0.5145104	0.52122647	0.51017666	0.5032597	0.5155049	0.51436836	0.5154918	0.50794756	0.5120777
0.0	0.5260343	0.5136623	0.52229923	0.5126261	0.5080391	0.51540387	0.5153946	0.51576257	0.5061185	0.51111674
0.0	0.5255906	0.51352113	0.5211821	0.51189995	0.5062399	0.5150567	0.51500714	0.5164542	0.50741994	0.51234865
0.0	0.090255424	0.09683623	0.09413146	0.102440655	0.06421891	0.08722606	0.10500774	0.08147869	0.49981695	0.09935326
0.0	0.5248496	0.51483095	0.5225984	0.5120026	0.5062646	0.5145153	0.51490104	0.51672906	0.507019	0.5121259
0.0	0.52774906	0.51549596	0.52396965	0.512921	0.5070581	0.5154925	0.5149974	0.5155013	0.5052609	0.51558
0.0	0.0077580037	0.008519834	0.009500092	0.01334157	0.006569186	0.012509312	0.012647527	0.007852556	0.39210021	0.014043416
0.0	0.13581942	0.14474826	0.14690648	0.15966615	0.12668313	0.109877	0.17879814	0.15112935	0.52990395	0.14806566
0.0	0.52541053	0.5132355	0.52149785	0.5125187	0.50617766	0.51459545	0.5166443	0.51718366	0.507321	0.51218027
0.0	0.52505755	0.51387215	0.5217989	0.5126222	0.506276	0.514586	0.51623976	0.5175758	0.5071939	0.51250213
0.0	0.52485764	0.51408416	0.5221441	0.5121157	0.5056971	0.51458406	0.5160412	0.51749295	0.50760365	0.51319623
0.0	0.5252615	0.5137648	0.52166915	0.5117147	0.506124	0.51452976	0.51363444	0.5151233	0.5060652	0.5116371
0.0	0.52532834	0.51323533	0.52174276	0.51197773	0.50556594	0.5145967	0.51658064	0.51697004	0.50777316	0.51276714
0.0	0.5260097	0.51550406	0.5229245	0.5127278	0.5065937	0.5169713	0.51658744	0.5171833	0.50800556	0.5133189
0.0	0.52551836	0.51488256	0.52240914	0.51187104	0.50548613	0.51496667	0.5156413	0.5155719	0.5069048	0.51168734
0.0	0.5251291	0.51449364	0.52197856	0.5117701	0.5060112	0.5141842	0.5155608	0.516374	0.5073827	0.5128745
0.0	0.096228026	0.08777401	0.100296974	0.101757035	0.07661627	0.10426943	0.10285743	0.095296085	0.44485945	0.10376416
0.0	0.5247779	0.5139531	0.5221895	0.51039416	0.50574154	0.5137393	0.5159214	0.51411927	0.5062272	0.5128807
0.0	0.52527016	0.5134246	0.523966	0.51187646	0.5078453	0.51388466	0.51405084	0.5152485	0.5061951	0.5126039
0.0	0.5257248	0.514943	0.5214645	0.51063985	0.5045808	0.5151232	0.5165022	0.51693964	0.5054722	0.512595
0.0	0.5243343	0.51320964	0.52206343	0.50962716	0.50713456	0.5137611	0.5153696	0.5148601	0.5083283	0.5114516
0.0	0.52403146	0.51291746	0.520579	0.5105348	0.5072087	0.51371217	0.51536465	0.51453805	0.50821507	0.511382
0.0	0.5274407	0.5174782	0.52452374	0.51289123	0.5064174	0.5165228	0.5178905	0.5177786	0.505952	0.515166
0.0	0.5240428	0.51342034	0.5217479	0.51133716	0.50497216	0.5137583	0.5143689	0.51436996	0.50607127	0.51101774
0.0	0.52674294	0.5147497	0.5231939	0.51217055	0.50752467	0.5154067	0.51704955	0.5172425	0.5057191	0.5144591
0.0	0.11848619	0.026751263	0.14936471	0.13161448	0.104457654	0.1389128	0.15831013	0.026880044	0.4933004	0.1424286
0.0	0.5250242	0.51451087	0.52239144	0.5134376	0.50672036	0.5142015	0.5160098	0.5139434	0.504586	0.5125718
0.0	0.5249588	0.5135891	0.52227306	0.5130348	0.50641143	0.51546925	0.5166263	0.51550454	0.50644726	0.51197237
0.0	0.5249772	0.5142305	0.52173257	0.51304626	0.5052147	0.51479137	0.5157316	0.51514155	0.5068553	0.51221675
0.0	0.5267778	0.51568913	0.5234448	0.5132367	0.5063346	0.5165106	0.5174747	0.51708007	0.5068624	0.5124911
0.0	0.5261603	0.5157743	0.5227381	0.510669	0.50624365	0.5154381	0.5151333	0.51589596	0.5073741	0.5126582
0.0	0.5248037	0.5152525	0.5236688	0.510626	0.50345397	0.5140548	0.5162332	0.5146938	0.50612485	0.51112425
0.0	0.5244023	0.513993	0.52213085	0.5121526	0.5053073	0.5138598	0.5144228	0.51699054	0.5057936	0.5117106
0.0	0.5234037	0.5145833	0.52168506	0.51141435	0.50629646	0.51349264	0.512898	0.5158467	0.5054883	0.512198
0.0	0.52440727	0.51495844	0.52229506	0.51136935	0.50464934	0.51421773	0.5140523	0.5155013	0.50657225	0.51081944
0.0	0.52401984	0.5145196	0.5218898	0.5120833	0.5060152	0.51395935	0.5136363	0.5163382	0.5067448	0.51236033
0.0	0.5257106	0.51543504	0.52260464	0.512003	0.50623494	0.5151546	0.5145976	0.5162277	0.5066299	0.51218873
0.0	0.5255802	0.51579636	0.52244186	0.5128017	0.50682926	0.51513636	0.5145167	0.51605463	0.5066895	0.51313275
0.0	0.52473456	0.5151202	0.52159095	0.5116965	0.5066189	0.5142523	0.5143451	0.51633066	0.5058988	0.5121572
0.0	0.52465016	0.5151739	0.52246886	0.51208097	0.5063659	0.51440555	0.5138487	0.51580495	0.50517356	0.5123261
0.0	0.5244695	0.51518637	0.5222077	0.5118115	0.5068452	0.5139205	0.5154973	0.51572865	0.50488085	0.5128196
0.0	0.5238333	0.51395625	0.5216778	0.5110589	0.505616	0.51326114	0.5125802	0.51479286	0.5053075	0.51063603
0.0	0.52340347	0.5149725	0.52247655	0.5118132	0.5065432	0.51381487	0.513795	0.5149498	0.5053566	0.51187646
0.0	0.52383417	0.51566416	0.521043	0.5116461	0.5058636	0.5148122	0.5139367	0.51643294	0.5055982	0.51194227
0.0	0.5231267	0.51446426	0.521948	0.51197624	0.5053449	0.5136549	0.51413	0.5160212	0.50536543	0.51110035
0.0	0.52308756	0.5145552	0.5217675	0.5119006	0.5053863	0.51333225	0.5138285	0.51490104	0.505113	0.5111373
0.0	0.5251224	0.51472306	0.52249527	0.5124435	0.50646734	0.5148549	0.51412886	0.51528656	0.50526947	0.5126215
0.0	0.5249766	0.5158905	0.5212843	0.5122037	0.50546414	0.51565385	0.5142906	0.5151766	0.50630206	0.51167053
0.0	0.52461004	0.5144853	0.5221821	0.51170456	0.5048918	0.5147121	0.51346594	0.51494354	0.50661296	0.5117049
0.0	0.5252314	0.5153154	0.52218115	0.51212937	0.5053689	0.5148721	0.514624	0.51553226	0.5055172	0.5123761
0.0	0.5250254	0.5151235	0.52144486	0.51248956	0.5058669	0.5152819	0.5147214	0.5139828	0.5058949	0.51230246
0.0	0.52491444	0.5149648	0.5239845	0.510692	0.50566953	0.514589	0.5171585	0.5162652	0.5066086	0.5114759
0.0	0.5256034	0.51394343	0.52132785	0.5107328	0.50428694	0.5152167	0.5157804	0.51559836	0.5058946	0.5126918
0.0	0.52502054	0.5153918	0.5217208	0.5110039	0.5055236	0.51452285	0.5168227	0.51638395	0.5060108	0.5122224
0.0	0.52555096	0.51422244	0.52171445	0.5117671	0.5055129	0.5149536	0.5143782	0.51695275	0.5062861	0.51322806
0.0	0.52561206	0.514701	0.52139395	0.5116294	0.50640833	0.5146862	0.5145879	0.51662713	0.5058998	0.51340795
0.0	0.5259097	0.5148551	0.52173585	0.511591	0.5063034	0.5148637	0.5145598	0.51632667	0.5059128	0.5137593
0.0	0.52611417	0.5150779	0.51963955	0.5118011	0.50467974	0.515486	0.5133421	0.514524	0.5057085	0.51460254
0.0	0.52586854	0.5152876	0.5212801	0.51122177	0.5054861	0.5160557	0.51485753	0.5154841	0.5068161	0.5140129
0.0	0.5266822	0.51223063	0.5213957	0.51081413	0.5054696	0.5150752	0.5133613	0.5161294	0.50545925	0.51354235
0.0	0.52537173	0.5156748	0.5233947	0.51034015	0.5046221	0.5136088	0.5142358	0.5155527	0.5046667	0.5113952
0.0	0.5257015	0.5146789	0.5214146	0.5120571	0.5062176	0.51512146	0.5145516	0.51465815	0.50591755	0.51184654
0.0	0.011575393	0.007116919	0.009308051	0.00462197	0.0043409904	0.006196422	0.008125527	0.006438874	0.52330214	0.011394562
0.0	0.09987606	0.08219711	0.085057676	0.078911915	0.074870616	0.06496737	0.0765339	0.06815656	0.5108993	0.1080024
0.0	0.01155316	0.0071048965	0.0092687225	0.004619005	0.004346332	0.006179312	0.008083981	0.0064291568	0.5230623	0.01135045
0.0	0.0808957	0.07080582	0.104987994	0.08317516	0.073422946	0.09876756	0.108851165	0.10023994	0.4507703	0.086301796
0.0	0.5251703	0.51387703	0.52227134	0.51191586	0.5068592	0.51630497	0.5155071	0.5154718	0.50498456	0.5120764
0.0	0.10436729	0.093735225	0.11967808	0.100313604	0.07272891	0.08173636	0.08905035	0.101725966	0.43366322	0.11528836
0.0	0.07668966	0.080036156	0.09777661	0.08720722	0.07762254	0.10177131	0.10153728	0.08572574	0.5005524	0.10221044
0.0	0.0915688	0.11217169	0.08731266	0.10242008	0.07090756	0.094071545	0.11059393	0.09517655	0.4954295	0.09144827
0.0	0.52507097	0.5151594	0.5226639	0.51196486	0.5068688	0.5169453	0.51550084	0.5156291	0.5059885	0.5129814
0.0	0.5235486	0.5152267	0.5216136	0.5114343	0.5028862	0.51578265	0.5133249	0.5152843	0.50839907	0.512992
0.0	0.5235486	0.5152267	0.5216136	0.5114343	0.5028862	0.51578265	0.5133249	0.5152843	0.50839907	0.512992
0.0	0.52692586	0.5151497	0.5218557	0.5149267	0.5063252	0.5160157	0.5163317	0.5177879	0.5082081	0.51263314
0.0	0.5257275	0.5137368	0.5208424	0.5120506	0.5057346	0.5140222	0.5150534	0.5160578	0.50717336	0.5125535
0.0	0.5264921	0.5143785	0.5222284	0.51186836	0.50629777	0.5173483	0.51399285	0.5145151	0.5053282	0.5128511
0.0	0.5246811	0.51360065	0.5214505	0.512422	0.5057187	0.51400983	0.5155902	0.51721954	0.5066598	0.51159686
0.0	0.5240161	0.51456225	0.5211386	0.5110618	0.50531846	0.5147756	0.5143272	0.51449615	0.5053441	0.5125326
0.0	0.5234982	0.51289654	0.52048814	0.51073575	0.5061602	0.5153528	0.5139353	0.51421857	0.5058228	0.51228076
0.0	0.52500355	0.51278514	0.5199635	0.51241535	0.5045093	0.5134728	0.51416516	0.5173392	0.50742704	0.51184225
0.0	0.52470225	0.5131917	0.52149963	0.5111872	0.5059511	0.51449686	0.5146753	0.5160378	0.5050634	0.5118992
0.0	0.52563596	0.51488036	0.5209764	0.5134111	0.50593144	0.5136589	0.5154889	0.51710844	0.50835496	0.5120077
0.0	0.080909654	0.070888996	0.10530278	0.083474874	0.073344335	0.09903273	0.10812991	0.100025386	0.45141748	0.08602436
0.0	0.524215	0.5134136	0.5204708	0.51073855	0.5052674	0.5156929	0.51376134	0.51587445	0.5047618	0.51209235
0.0	0.5259832	0.5146155	0.5221754	0.51343405	0.507272	0.5155412	0.5148732	0.5176428	0.5083807	0.51180065
0.0	0.081864454	0.09090712	0.09641667	0.085687496	0.08061554	0.08800053	0.10089365	0.06484661	0.46910143	0.10928976
0.0	0.52515876	0.51495147	0.52095294	0.5116832	0.5055682	0.51567197	0.51443523	0.5155494	0.50546575	0.51167476
0.0	0.5250801	0.5139945	0.521805	0.5126521	0.5063759	0.5147437	0.51409686	0.5158064	0.5065511	0.51236105
0.0	0.07430935	0.10368097	0.11464633	0.07649667	0.0755155	0.087528326	0.10297012	0.07590576	0.44927022	0.105879806
0.0	0.5251668	0.51353025	0.52040666	0.51324856	0.50689673	0.51409584	0.51491094	0.5152667	0.5067606	0.51206154
0.0	0.09418238	0.0981129	0.09311333	0.10869194	0.086106226	0.0908459	0.079494216	0.09130135	0.48635906	0.09859284
0.0	0.09418238	0.0981129	0.09311333	0.10869194	0.086106226	0.0908459	0.079494216	0.09130135	0.48635906	0.09859284
0.0	0.08197528	0.09097409	0.09694083	0.085771814	0.080352575	0.08803164	0.10067683	0.06502895	0.4686055	0.10948561
0.0	0.52514136	0.51424134	0.5217118	0.51374966	0.50709164	0.51450473	0.51700187	0.5172819	0.50700736	0.5129324
0.0	0.5242046	0.51407367	0.5207951	0.51342183	0.50730926	0.514351	0.51627177	0.5173559	0.50767213	0.512232
0.0	0.52944213	0.5137185	0.5228304	0.51315695	0.5089344	0.5181466	0.5174742	0.5171364	0.50624305	0.51260096
0.0	0.52753294	0.51460797	0.5228753	0.5118997	0.5076134	0.517386	0.5169234	0.5167903	0.50708336	0.51301205
0.0	0.5247607	0.51411694	0.522611	0.51128936	0.5063894	0.51556206	0.514939	0.5139824	0.5054079	0.51127744
0.0	0.52552634	0.51280105	0.52351564	0.5099494	0.5077569	0.5152051	0.5136362	0.51366913	0.50451565	0.5115737
0.0	0.5275409	0.5128596	0.52332634	0.5120211	0.5079421	0.51598585	0.5173273	0.5171175	0.5058632	0.5121894
0.0	0.5248347	0.5135725	0.5236339	0.5120537	0.50660473	0.5144101	0.5167578	0.5157103	0.50601697	0.51202583
0.0	0.5272176	0.51437825	0.52407414	0.51304126	0.50678664	0.5151184	0.518397	0.51663256	0.50559986	0.5140149
0.0	0.52604204	0.51489896	0.52129406	0.5120693	0.5060427	0.51653594	0.5153008	0.5160804	0.506114	0.513203
0.0	0.52302784	0.51303023	0.5225355	0.5124861	0.50660187	0.51442784	0.5157447	0.5158734	0.5062025	0.51303023
0.0	0.52721184	0.51435626	0.52313	0.5126191	0.50752985	0.51371604	0.51649827	0.5168691	0.5064192	0.51281065
0.0	0.52605176	0.51522976	0.5240927	0.51229507	0.5053835	0.5158962	0.5174187	0.5163102	0.5069042	0.51408285
0.0	0.5265095	0.51526654	0.5237933	0.51314265	0.50595605	0.5160836	0.51572	0.5175869	0.5065964	0.5136096
0.0	0.5235441	0.5138579	0.52117413	0.51124436	0.5041457	0.5152862	0.5148135	0.5144153	0.5075431	0.5117058
0.0	0.5265607	0.51330554	0.52414256	0.5094595	0.5046743	0.5148485	0.51432234	0.51231366	0.5055353	0.51052815
0.0	0.5267704	0.5143413	0.5226674	0.5125562	0.50677836	0.51601124	0.51597905	0.51618075	0.5074043	0.5142138
0.0	0.52386814	0.5132876	0.5222594	0.5097194	0.50389683	0.51330405	0.512477	0.5152188	0.5041048	0.51023823
0.0	0.5253341	0.5147469	0.52358484	0.5126241	0.5062813	0.5147885	0.5158385	0.51564634	0.5066311	0.5127311
0.0	0.52536196	0.51442194	0.5203369	0.51213497	0.50660855	0.51619494	0.51595074	0.514596	0.506749	0.51268625
0.0	0.52387136	0.51491416	0.52127457	0.5118257	0.50588655	0.5137676	0.517315	0.5144427	0.5059484	0.512147
0.0	0.52572584	0.51408046	0.5230558	0.5106546	0.50528467	0.5147073	0.5164239	0.5159049	0.5067035	0.5112728
0.0	0.52373147	0.51335406	0.5236896	0.5106432	0.50539607	0.51484776	0.51534456	0.51357657	0.5073812	0.5114413
0.0	0.5240479	0.5136726	0.52366483	0.51127034	0.5055264	0.5150624	0.5160166	0.5144353	0.5074754	0.51188976
0.0	0.52406985	0.5134488	0.5213503	0.51156485	0.5048037	0.51517105	0.51454717	0.517128	0.50680345	0.5126367
0.0	0.08351258	0.08383803	0.107486166	0.06224975	0.088447906	0.092105985	0.09372589	0.09381382	0.44950998	0.076395504
0.0	0.5265801	0.5161515	0.5233527	0.5120831	0.5060653	0.5158348	0.51524	0.51555675	0.5067004	0.5133221
0.0	0.5262304	0.515198	0.5223804	0.5124744	0.50621223	0.5159076	0.5160614	0.5165192	0.50671273	0.5135679
0.0	0.5247289	0.51486	0.52158004	0.5115311	0.50506413	0.51476765	0.51507515	0.5158873	0.50593364	0.5117261
0.0	0.5259175	0.51288164	0.522765	0.5114409	0.5071534	0.51463425	0.5148458	0.51508284	0.50520974	0.51147956
0.0	0.5235486	0.5152267	0.5216136	0.5114343	0.5028862	0.51578265	0.5133249	0.5152843	0.50839907	0.512992
0.0	0.5226398	0.51544005	0.52016556	0.51166326	0.50414443	0.5151262	0.515672	0.5153937	0.5061084	0.51333195
0.0	0.5262172	0.51498765	0.5225602	0.5125097	0.505961	0.515649	0.5159726	0.5162271	0.50650835	0.5136495
0.0	0.52340263	0.5140717	0.52101207	0.5126112	0.5050388	0.5137936	0.5155321	0.51692146	0.50801986	0.51249254
0.0	0.5239783	0.5150679	0.5208453	0.51143	0.5039452	0.5155769	0.5141807	0.5149859	0.5072537	0.5129885
0.0	0.52341825	0.5149434	0.5211154	0.51084065	0.50411314	0.5158348	0.51388276	0.5149107	0.5070578	0.51307476
0.0	0.5233157	0.51567584	0.52034295	0.512397	0.50506735	0.5163647	0.513647	0.51619554	0.5075573	0.5142152
0.0	0.5249801	0.51623946	0.5220478	0.5116492	0.5046133	0.51557714	0.5131418	0.51688355	0.50727564	0.5137515
0.0	0.5239411	0.5164791	0.5219554	0.5118007	0.504141	0.51583785	0.5132322	0.5154092	0.5063066	0.5145592
0.0	0.5265883	0.5152421	0.52089536	0.511518	0.5065097	0.5154141	0.5151972	0.51573867	0.5055958	0.51304775
0.0	0.5239482	0.5148282	0.5203706	0.5120107	0.5044476	0.51469696	0.5146214	0.5166189	0.5089024	0.51246226
0.0	0.24869707	0.24799414	0.2753486	0.25190458	0.23259455	0.25756714	0.26016554	0.23979586	0.47573918	0.26322573
0.0	0.5263063	0.51572704	0.5221767	0.51290625	0.50652665	0.51593685	0.517273	0.5158077	0.50648075	0.5144544
0.0	0.5237361	0.5158563	0.5225243	0.511275	0.5073554	0.51381767	0.5163703	0.5144272	0.50581044	0.5125784
0.0	0.5237487	0.51436526	0.52227294	0.51091135	0.5049231	0.51409614	0.5144091	0.5135953	0.50557053	0.5111772
0.0	0.52580094	0.51535213	0.52158254	0.51229125	0.50643057	0.51515085	0.5166152	0.51604396	0.50716335	0.5118658
0.0	0.5236822	0.5144927	0.52225006	0.51050586	0.50565505	0.51414555	0.5155222	0.51431423	0.5077797	0.5126704
0.0	0.52461344	0.51487434	0.52157867	0.51204014	0.50622874	0.51598203	0.51377624	0.5148385	0.5055669	0.5114622
0.0	0.13256177	0.12990001	0.1470151	0.12850901	0.1286125	0.1408369	0.15652643	0.16024072	0.47586635	0.13564888
0.0	0.5246608	0.5128641	0.5226604	0.5111507	0.5057305	0.51445824	0.51502985	0.51510465	0.5053456	0.5115565
0.0	0.5255556	0.51462847	0.52263635	0.51099604	0.50568116	0.51479644	0.51661074	0.515587	0.5053049	0.51262033
0.0	0.5242543	0.5131871	0.5222375	0.51102597	0.5048874	0.51474726	0.5139523	0.51542795	0.5045114	0.51034796
0.0	0.52535397	0.5139205	0.52254784	0.5119695	0.5058408	0.51606905	0.51489854	0.5151133	0.5047654	0.5112664
0.0	0.5261525	0.51308495	0.5226833	0.5136829	0.5063225	0.5166496	0.5144117	0.51664823	0.5058499	0.51162535
0.0	0.5256905	0.5131831	0.5231462	0.510568	0.50588626	0.5156265	0.51641387	0.5157824	0.50596	0.51310724
0.0	0.5251159	0.51364666	0.52377605	0.51159924	0.5062645	0.5145645	0.5161006	0.5138741	0.507858	0.511084
0.0	0.52606285	0.51453245	0.5219969	0.5114821	0.50617373	0.51548964	0.5156104	0.51640534	0.5072727	0.5119493
0.0	0.5246507	0.5144371	0.5223789	0.5121122	0.5060696	0.51526564	0.51537454	0.51420754	0.50552845	0.51111716
0.0	0.5265027	0.51356745	0.52107346	0.5123218	0.5060551	0.51435363	0.51484805	0.5163666	0.50662184	0.5104752
0.0	0.5248169	0.5141644	0.5219783	0.51212466	0.5060949	0.5149512	0.51344675	0.5145807	0.50731546	0.5121917
0.0	0.52456194	0.5141181	0.5215266	0.5124585	0.5056324	0.5150855	0.51438385	0.5143879	0.5064191	0.5121056
0.0	0.524398	0.51320267	0.522923	0.5121157	0.5054644	0.5132642	0.5140173	0.51628715	0.5064769	0.5106468
0.0	0.523244	0.5127184	0.52214825	0.51146156	0.5082725	0.5152212	0.51316506	0.5123281	0.50429165	0.51383066
0.0	0.5265004	0.51513743	0.5225016	0.5141954	0.5063843	0.515866	0.51702857	0.51826453	0.5071892	0.5120974
0.0	0.5259281	0.5146852	0.5232375	0.51209503	0.5064016	0.51364917	0.51520526	0.51513684	0.5073513	0.5125801
0.0	0.5291619	0.5159697	0.5234443	0.51250994	0.50794286	0.5168617	0.5189007	0.51694536	0.5065545	0.51296455
0.0	0.5217623	0.5114245	0.5197872	0.51017666	0.5042893	0.51482666	0.5157752	0.5144028	0.5054948	0.51026374
0.0	0.5274252	0.51610726	0.5240648	0.51213413	0.50952506	0.5156972	0.5191342	0.5168315	0.50568694	0.5135958
0.0	0.5224344	0.5116682	0.52119297	0.5100848	0.50421363	0.51374006	0.5132263	0.5132348	0.5048643	0.5103672
0.0	0.5254857	0.5122222	0.52318895	0.51629627	0.50690097	0.5154677	0.51263	0.514	0.5032621	0.51245683
0.0	0.52761257	0.51600724	0.5228864	0.5126222	0.5068381	0.51613235	0.5157984	0.51761764	0.5051117	0.5134113
0.0	0.5247863	0.512703	0.5225449	0.5137206	0.5051925	0.5143641	0.51198685	0.5154772	0.5040812	0.5120463
0.0	0.52530116	0.51645565	0.5231864	0.5144948	0.5064908	0.51465064	0.5155505	0.515692	0.5058041	0.5117507
0.0	0.52564746	0.5149082	0.52115506	0.513119	0.5057798	0.5154911	0.5170963	0.5157678	0.506813	0.5109876
0.0	0.5253732	0.5149442	0.5213362	0.5120893	0.5053811	0.51480526	0.5168016	0.51721275	0.50636417	0.51167566
0.0	0.52517885	0.51340985	0.52317744	0.51187825	0.5079452	0.51563185	0.51546466	0.51476294	0.5059938	0.51285106
0.0	0.52661306	0.5144997	0.5226841	0.51246506	0.5068775	0.5162483	0.51554817	0.51523983	0.5054607	0.51349616
0.0	0.52562696	0.51495427	0.5241863	0.5121532	0.507223	0.5149292	0.5159987	0.5144124	0.50605905	0.5126357
0.0	0.5257942	0.51424986	0.5220381	0.51265794	0.504917	0.5162264	0.51565707	0.5158768	0.50485116	0.5096338
0.0	0.5227098	0.51398814	0.52258104	0.51093125	0.5061074	0.5148291	0.5151014	0.5121973	0.5046751	0.5090709
0.0	0.52630514	0.51404864	0.51999485	0.5120783	0.50542593	0.51657087	0.51484454	0.5161951	0.5048034	0.50969326
0.0	0.5240687	0.51355493	0.521118	0.5114397	0.5062695	0.51425886	0.5158027	0.51828873	0.5049224	0.51073736
0.0	0.52526844	0.5162087	0.52413106	0.51079315	0.5051226	0.5156238	0.51603913	0.5150081	0.5067426	0.513402
0.0	0.5244289	0.5144868	0.52111197	0.5119155	0.5049972	0.5151164	0.5152546	0.51568365	0.5068128	0.51232517
0.0	0.5261693	0.51331323	0.51977074	0.5123604	0.5068823	0.5134797	0.5146964	0.51544994	0.504396	0.51204854
0.0	0.5245214	0.5140118	0.5242486	0.51042634	0.5060286	0.5161758	0.51615953	0.5150353	0.50607485	0.51421374
0.0	0.5256077	0.5132807	0.5228798	0.51189137	0.50737447	0.5142884	0.51540697	0.51432824	0.5056474	0.5127986
0.0	0.52537084	0.5144	0.52526563	0.51178235	0.5064817	0.51534706	0.5175211	0.5165348	0.5069063	0.51232666
0.0	0.52722496	0.5162404	0.52385116	0.51172507	0.5058128	0.51539135	0.514892	0.51755595	0.5068303	0.5106932
0.0	0.523376	0.5126982	0.5200043	0.51430434	0.50634056	0.51412046	0.51483417	0.51801217	0.5084181	0.5108453
0.0	0.5260094	0.51590574	0.52423143	0.51167744	0.50519085	0.51574516	0.5145532	0.5147413	0.5066074	0.5109189
0.0	0.5242537	0.51374537	0.5233379	0.5122204	0.5063413	0.5150164	0.51530856	0.5163161	0.50771797	0.5112357
0.0	0.52536035	0.5147455	0.522306	0.51231146	0.50617695	0.5157266	0.51687497	0.51484555	0.5065778	0.5130444
0.0	0.52604604	0.5138792	0.5222055	0.51205814	0.5066905	0.5139593	0.515848	0.5155726	0.50580674	0.5113926
0.0	0.52728766	0.5147864	0.523411	0.51062673	0.5058894	0.5154418	0.51691514	0.5145796	0.50613374	0.51272637
0.0	0.5242453	0.5132396	0.52189195	0.5118603	0.50569344	0.5135745	0.5159002	0.5125746	0.5049279	0.5109329
0.0	0.5269675	0.51497906	0.52184576	0.5107473	0.5076685	0.5156315	0.51578766	0.5164747	0.504813	0.5159319
0.0	0.5246993	0.51410997	0.52091426	0.5130015	0.5075854	0.51344836	0.51603395	0.5156375	0.5056864	0.5119373
0.0	0.5262073	0.51517665	0.5236912	0.5124725	0.50740874	0.51605296	0.5156537	0.5161616	0.5069596	0.5134319
0.0	0.52362007	0.51206887	0.52196497	0.50968117	0.50718397	0.5130437	0.51473266	0.5159602	0.5066928	0.51227874
0.0	0.5242794	0.5145804	0.5222234	0.5117711	0.5071281	0.51328355	0.51600903	0.5156104	0.5073851	0.51263267
0.0	0.5248147	0.51557845	0.5214313	0.51190966	0.5048474	0.5149538	0.51617277	0.51570964	0.5069899	0.51369655
0.0	0.5248147	0.51557845	0.5214313	0.51190966	0.5048474	0.5149538	0.51617277	0.51570964	0.5069899	0.51369655
0.0	0.523236	0.51382583	0.52003795	0.5110833	0.50476736	0.5147031	0.5143829	0.51395196	0.5042684	0.51039636
0.0	0.004353132	0.0033467396	0.004353002	0.0037908363	0.0023711259	0.0038454013	0.004369882	0.002519747	0.47311714	0.0039337403
0.0	0.0010928994	0.0007844944	0.0010426914	0.0008862274	0.0005512105	0.0013188727	0.0013894439	0.00056657754	0.32769853	0.0007870687
0.0	0.5262692	0.51564264	0.52215266	0.51078624	0.5070687	0.5153738	0.5146023	0.51497656	0.50581616	0.5113162
0.0	0.52434826	0.5135761	0.52214116	0.5110864	0.5062492	0.5146507	0.51293504	0.51577395	0.50656825	0.5123271
0.0	0.5248942	0.51421285	0.5217403	0.5122099	0.50643027	0.51401186	0.5161286	0.5159543	0.5064019	0.51229036
0.0	0.52454305	0.5138734	0.52224004	0.5101795	0.50671387	0.5136086	0.515979	0.5151867	0.50762093	0.5100976
0.0	0.52450454	0.5141205	0.52336204	0.51068544	0.5070888	0.51434875	0.51650447	0.5153771	0.50780934	0.5121329
0.0	0.5240592	0.5114453	0.52249604	0.5110798	0.50726336	0.513904	0.5143175	0.51574653	0.5056967	0.5101603
0.0	0.52474344	0.5146357	0.52082705	0.51339614	0.5046239	0.51505226	0.5150783	0.5141764	0.5067584	0.5101407
0.0	0.52481055	0.5123011	0.52136695	0.5123132	0.5075159	0.51458067	0.51530945	0.5159178	0.5068448	0.51186234
0.0	0.52511114	0.51268744	0.522141	0.5133425	0.5065903	0.5144411	0.5164421	0.5141575	0.505737	0.51022536
0.0	0.5231048	0.51353365	0.51914567	0.5120989	0.50538665	0.5154097	0.5133387	0.51381344	0.5052817	0.51058275
0.0	0.5251671	0.5139282	0.52155	0.5111702	0.5062171	0.51529956	0.5167586	0.5153761	0.5054154	0.51415336
0.0	0.5250785	0.5140549	0.5194748	0.51356477	0.5071379	0.5161624	0.51626354	0.5160562	0.5032599	0.51342475
0.0	0.524715	0.51341164	0.5218773	0.51184916	0.5064535	0.5152077	0.51687825	0.5154856	0.50716186	0.51193553
0.0	0.524715	0.51341164	0.5218773	0.51184916	0.5064535	0.5152077	0.51687825	0.5154856	0.50716186	0.51193553
0.0	0.5241591	0.51213646	0.52135885	0.5096175	0.5049668	0.5126467	0.51517695	0.51309043	0.50471723	0.50882757
0.0	0.5240891	0.5139148	0.52043796	0.5116459	0.5048206	0.5155041	0.5137245	0.5148112	0.50603944	0.5119212
0.0	0.5254974	0.5155616	0.52188	0.51164955	0.5067191	0.5171473	0.51750296	0.5166176	0.5044601	0.5142407
0.0	0.5265919	0.5145506	0.521707	0.5116308	0.5055124	0.515817	0.51658976	0.5174727	0.50543106	0.5146895
0.0	0.5245747	0.5139747	0.5211009	0.5116576	0.50625926	0.5159674	0.51538116	0.5152224	0.5076928	0.513423
0.0	0.011404778	0.005706854	0.008645645	0.01369622	0.0057588187	0.012925668	0.010100265	0.010310878	0.39877608	0.010631646
0.0	0.10887226	0.08265525	0.10808908	0.091976635	0.09658134	0.10175134	0.10081863	0.08575462	0.4667988	0.10973775
0.0	0.11044871	0.10392101	0.09782304	0.09387916	0.08207493	0.08227204	0.093294	0.08302856	0.4699902	0.091153264
0.0	0.5262417	0.5140917	0.52209014	0.5131598	0.5060164	0.51585287	0.5147551	0.51675504	0.5063735	0.51294106
0.0	0.5272996	0.51429963	0.5215705	0.5127583	0.5071392	0.5147821	0.5151149	0.5159382	0.50539196	0.5129402
0.0	0.5255377	0.51392585	0.5235011	0.51172817	0.5052752	0.5155993	0.5163485	0.5152158	0.50599504	0.51261926
0.0	0.5234966	0.5137721	0.5208925	0.51082826	0.50466067	0.51583177	0.5139655	0.51401675	0.5054072	0.51118845
0.0	0.52615005	0.5134082	0.52147496	0.51330405	0.5048724	0.5157086	0.5171248	0.5184521	0.5062706	0.51200277
0.0	0.52383834	0.5144648	0.52180344	0.5110735	0.50373	0.5154661	0.51630765	0.5175536	0.50661963	0.51177174
0.0	0.5245044	0.51402956	0.52333623	0.51159763	0.50564295	0.5151106	0.5156944	0.5142868	0.5066313	0.51169753
0.0	0.5239308	0.5142396	0.52354574	0.5104445	0.5046579	0.51335555	0.51452416	0.5135443	0.5067954	0.5112384
0.0	0.52478004	0.5139989	0.52275413	0.51195776	0.5046787	0.5140561	0.5143939	0.5151837	0.50541514	0.51135147
0.0	0.14686124	0.13439389	0.13983196	0.14218457	0.11542998	0.1641698	0.14635321	0.12685667	0.39138687	0.12042742
0.0	0.14704895	0.13572232	0.14477865	0.14709876	0.110955425	0.13083881	0.12508468	0.12519228	0.5048714	0.13986216
0.0	0.09742962	0.08774292	0.09167342	0.094251655	0.07208257	0.11339259	0.097549565	0.081020206	0.36404896	0.075926684
0.0	0.14689961	0.13588746	0.14488465	0.14685482	0.11067674	0.13027443	0.12493837	0.12524611	0.5052469	0.13987659
0.0	0.5256049	0.5146434	0.5218872	0.51166445	0.5073753	0.51456404	0.5146419	0.5145813	0.5057582	0.5117394
0.0	0.525319	0.5136127	0.522275	0.510644	0.50606656	0.5136363	0.5154421	0.5142412	0.5069482	0.51305616
0.0	0.5264482	0.5144665	0.5216808	0.5106106	0.5042595	0.51465714	0.5143845	0.5151485	0.5066305	0.51214117
0.0	0.52433383	0.5102198	0.5205794	0.5112737	0.5017646	0.5136365	0.5138436	0.51501644	0.507303	0.5119688
0.0	0.525003	0.5135729	0.5227535	0.5115979	0.50614846	0.51422685	0.5150426	0.51541305	0.5064081	0.51148516
0.0	0.52516115	0.514566	0.5234834	0.5113943	0.5073	0.5157127	0.5144674	0.5128053	0.50586164	0.5138984
0.0	0.5260029	0.5158589	0.5229482	0.5116795	0.50677365	0.5165055	0.5164608	0.5148923	0.50654256	0.5137208
0.0	0.5245826	0.514074	0.52405566	0.51025504	0.5049057	0.5139369	0.5145791	0.5145917	0.50526154	0.51267374
0.0	0.5249799	0.5146021	0.52387995	0.50908816	0.5044737	0.5140961	0.5148824	0.51532656	0.5056874	0.51258534
0.0	0.5255757	0.5170673	0.52391046	0.5122769	0.50421685	0.51645434	0.5154241	0.51789534	0.5050152	0.5125474
0.0	0.5262571	0.5171097	0.524977	0.5108881	0.5045376	0.5159075	0.5159949	0.5155845	0.5072476	0.51244366
0.0	0.5252964	0.5147511	0.5226998	0.51251566	0.50624424	0.5158251	0.5166439	0.5160169	0.5069399	0.51243764
0.0	0.5252964	0.5147511	0.5226998	0.51251566	0.50624424	0.5158251	0.5166439	0.5160169	0.5069399	0.51243764
0.0	0.52703786	0.5175883	0.5264575	0.5121746	0.50295043	0.5142536	0.5160972	0.51652765	0.50774795	0.5141539
0.0	0.5261068	0.5142214	0.5230944	0.5129356	0.5064195	0.5151482	0.5167462	0.51577073	0.50772744	0.512013
0.0	0.5261068	0.5142214	0.5230944	0.5129356	0.5064195	0.5151482	0.5167462	0.51577073	0.50772744	0.512013
0.0	0.52450424	0.5145655	0.5238356	0.5121905	0.5065627	0.5155687	0.51641804	0.51577425	0.5077589	0.5131174
0.0	0.52454746	0.5132963	0.5223066	0.5103292	0.5057402	0.5137818	0.5150219	0.514001	0.50571597	0.51174134
0.0	0.52352476	0.5129566	0.5255369	0.50926566	0.5076812	0.5128838	0.51501197	0.5123524	0.5054497	0.51178473
0.0	0.5250026	0.51367354	0.5222415	0.5119592	0.5066795	0.51506156	0.51652896	0.51490414	0.5071401	0.5122073
0.0	0.5250026	0.51367354	0.5222415	0.5119592	0.5066795	0.51506156	0.51652896	0.51490414	0.5071401	0.5122073
0.0	0.52561927	0.5157708	0.5234131	0.5131516	0.504631	0.5165328	0.51461625	0.51681215	0.5056074	0.51370716
0.0	0.52704614	0.5151315	0.52352595	0.5144092	0.5064393	0.5173762	0.5155728	0.51729316	0.50724256	0.5136238
0.0	0.5242081	0.5131668	0.52200705	0.51120293	0.5060152	0.5158914	0.51371795	0.51605815	0.5054374	0.5117098
0.0	0.5263711	0.51576465	0.52290684	0.5114586	0.50352633	0.5161968	0.5134069	0.5152691	0.5069423	0.5107734
0.0	0.52252436	0.5132658	0.52136165	0.5115317	0.50592816	0.51567185	0.5142448	0.5147471	0.50566405	0.5113122
0.0	0.52401686	0.5138104	0.5229236	0.5105464	0.5055973	0.5164947	0.51274127	0.51456183	0.506353	0.51143134
0.0	0.52492833	0.512611	0.5197174	0.5145115	0.5069453	0.5154001	0.5139861	0.5153384	0.5069532	0.51044464
0.0	0.5267097	0.51647866	0.52152604	0.5131654	0.5062947	0.5152633	0.51870084	0.51793027	0.50551605	0.5115339
0.0	0.5251252	0.51480716	0.52149934	0.5151232	0.5046178	0.51689845	0.5161269	0.5164659	0.5066207	0.5119251
0.0	0.52423847	0.5143326	0.5221249	0.5107942	0.50466615	0.514231	0.51632357	0.51654845	0.5057664	0.5112804
0.0	0.5262421	0.5150408	0.5247728	0.5119208	0.50623786	0.5160806	0.51714385	0.5165601	0.5057411	0.51447624
0.0	0.525919	0.51277095	0.5220688	0.5101411	0.5078253	0.5161098	0.51247865	0.51472056	0.50469977	0.5154728
0.0	0.52484256	0.5148712	0.5246242	0.51372194	0.50828356	0.5156586	0.51717675	0.5159567	0.5042438	0.5112084
0.0	0.52645206	0.5145948	0.5199782	0.510555	0.5060552	0.51594305	0.5126461	0.5148885	0.50458455	0.51485395
0.0	0.52516466	0.5135321	0.522194	0.512017	0.50734305	0.5137249	0.5152759	0.51571476	0.5052353	0.5128795
0.0	0.526202	0.5155184	0.523967	0.5157942	0.5075859	0.5178126	0.5173844	0.5161883	0.5065101	0.51370925
0.0	0.52615255	0.51516604	0.52299196	0.51252073	0.50640243	0.51676	0.5161553	0.51625407	0.50574887	0.5138758
0.0	0.5270314	0.5144031	0.523372	0.5152406	0.50793	0.5183894	0.5155683	0.51602525	0.50857985	0.5135117
0.0	0.5255252	0.5133894	0.52366376	0.5110986	0.5065875	0.5159957	0.51494026	0.514459	0.50693387	0.5132759
0.0	0.52539635	0.51295066	0.52278036	0.5109803	0.50661373	0.51450586	0.5153359	0.51578546	0.50613725	0.5136405
0.0	0.52545524	0.5137318	0.5236926	0.51222634	0.5066874	0.5162371	0.5161672	0.51549214	0.50701433	0.5130501
0.0	0.52457464	0.513148	0.52310145	0.5136505	0.5066297	0.51469517	0.51636606	0.51567584	0.5061922	0.512248
0.0	0.52519655	0.5145155	0.52239805	0.5122289	0.5068443	0.5160624	0.5160521	0.5163422	0.5075087	0.51238996
0.0	0.5255496	0.515182	0.5232175	0.513747	0.5072331	0.5161863	0.5162308	0.51578087	0.5063973	0.514427
0.0	0.5247701	0.51353365	0.52187574	0.51381516	0.50739616	0.5154993	0.5157316	0.5162403	0.50709385	0.5113568
0.0	0.52596927	0.51708287	0.5241585	0.5132666	0.5051475	0.51545	0.51712465	0.5145438	0.50801384	0.51256025
0.0	0.5269371	0.513258	0.52082807	0.51216954	0.5026148	0.51727706	0.51570475	0.51714903	0.5048152	0.5118521
0.0	0.52414155	0.5144974	0.5215699	0.512556	0.5064612	0.5136185	0.5146698	0.51629823	0.50686586	0.51340026
0.0	0.5253021	0.515591	0.5233377	0.5135132	0.5048382	0.51667047	0.5140502	0.51558864	0.5033584	0.5131546
0.0	0.5241763	0.5147546	0.52367467	0.51253545	0.50709087	0.515935	0.5163033	0.5160354	0.50490177	0.5134769
0.0	0.5250539	0.5138601	0.5221153	0.5118263	0.50584525	0.5150707	0.5164329	0.5157536	0.50658286	0.5120174
0.0	0.524268	0.5134206	0.52308655	0.5122945	0.5069395	0.514905	0.5159706	0.51437974	0.5062052	0.5130897
0.0	0.52429634	0.51329	0.52208084	0.51120335	0.5059543	0.5138906	0.5143985	0.51403147	0.5052224	0.51139575
0.0	0.52456826	0.51343644	0.52269715	0.51099026	0.5056364	0.5145532	0.51467854	0.51361537	0.5057348	0.5117047
0.0	0.52447855	0.5152162	0.5220166	0.51172906	0.50537497	0.5146254	0.5158655	0.5155441	0.50675046	0.51286453
0.0	0.5254755	0.5145112	0.52228236	0.5122035	0.5076884	0.5157861	0.5146222	0.51587224	0.5075164	0.5129234
0.0	0.5254294	0.5147145	0.5231666	0.5112099	0.5043094	0.51462984	0.5146777	0.51525056	0.5057626	0.5125552
0.0	0.52378136	0.5135488	0.5210992	0.5114068	0.50687975	0.51477206	0.5139112	0.5149242	0.50579417	0.5123081
0.0	0.5244664	0.5135228	0.5216434	0.511023	0.5053717	0.51468444	0.5163276	0.5148703	0.5056381	0.5126511
0.0	0.5257239	0.51382864	0.5226011	0.512889	0.5071013	0.5159819	0.5166796	0.51622003	0.5059751	0.51260906
0.0	0.5247443	0.51241904	0.521674	0.5108657	0.5053709	0.5153454	0.51426256	0.51525307	0.50639766	0.5120275
0.0	0.5254535	0.51557255	0.5227888	0.5113543	0.5053988	0.5158613	0.5152549	0.51706904	0.5061817	0.51277816
0.0	0.5275113	0.5160366	0.52281684	0.5130433	0.50638217	0.51643926	0.51571536	0.5155193	0.5052062	0.51253563
0.0	0.5241149	0.51201445	0.52222425	0.51303524	0.50776654	0.5152618	0.51554114	0.5149761	0.5044716	0.5113285
0.0	0.5279606	0.51702297	0.52265	0.5133859	0.50657076	0.51659316	0.51610875	0.51710147	0.5059063	0.51309496
0.0	0.5284354	0.5164197	0.5226105	0.5135311	0.5072383	0.51643777	0.5150084	0.5171814	0.5062119	0.5129705
0.0	0.5274299	0.51476645	0.521347	0.5130043	0.50804967	0.5160548	0.51538545	0.5158228	0.50578386	0.5117344
0.0	0.5264905	0.51452005	0.5220063	0.5120653	0.5073441	0.5160295	0.51578426	0.5147866	0.50444454	0.51307654
0.0	0.5276316	0.51699865	0.5228748	0.5145837	0.5077395	0.51684654	0.5162812	0.515887	0.50543183	0.5120392
0.0	0.5272726	0.515998	0.5222727	0.51359224	0.50553644	0.51536417	0.5150882	0.5165849	0.50540346	0.5117271
0.0	0.5265877	0.5150873	0.5219524	0.5121205	0.50647223	0.51582336	0.5147525	0.5162733	0.5060251	0.51335275
0.0	0.5261857	0.5162265	0.52340406	0.5129776	0.5067543	0.51470166	0.51466596	0.5151909	0.5049716	0.5112485
0.0	0.52655506	0.5158325	0.5220935	0.5126647	0.50662035	0.5154017	0.51550466	0.5158852	0.50614786	0.5113373
0.0	0.52521986	0.5137117	0.5223793	0.5127391	0.5055365	0.5149333	0.5156605	0.51319796	0.50457317	0.51248485
0.0	0.52734333	0.5165438	0.5228488	0.51225615	0.50638133	0.517246	0.5150617	0.51638335	0.5057732	0.5122733
0.0	0.52485657	0.5145479	0.52253914	0.5110508	0.5049042	0.51536775	0.51497006	0.5159889	0.50468004	0.51171875
0.0	0.5260724	0.5157279	0.522806	0.512973	0.50605303	0.51530355	0.51560664	0.5174579	0.50699645	0.51351976
0.0	0.009968458	0.008899608	0.009703375	0.012048619	0.00545993	0.010047298	0.010937947	0.011100097	0.43857127	0.011943473
0.0	0.008532656	0.0064706253	0.010525267	0.010096937	0.006111029	0.009948045	0.011881235	0.0085518025	0.46546456	0.008518022
0.0	0.006873425	0.008714775	0.009329701	0.010775532	0.0059311227	0.010499821	0.010274206	0.0077064694	0.5255277	0.010455427
0.0	0.5259644	0.51544267	0.5233125	0.51183206	0.5065779	0.51661193	0.51564986	0.5150895	0.5060361	0.5117756
0.0	0.5276886	0.51552147	0.5228263	0.5133493	0.50717396	0.51628095	0.51458484	0.5173337	0.50546974	0.51250875
0.0	0.5270454	0.51553434	0.52258563	0.5124446	0.50718236	0.5151479	0.51473427	0.5164846	0.506401	0.51184195
0.0	0.5273623	0.5157941	0.52287394	0.5125999	0.50736344	0.5156824	0.5154891	0.51707304	0.50589246	0.5130627
0.0	0.52783793	0.5164944	0.5238858	0.51267356	0.508081	0.5162864	0.51524615	0.5160493	0.5063324	0.5129658
0.0	0.52751285	0.51663375	0.524203	0.51284844	0.50735027	0.5164462	0.5150637	0.5158401	0.50633544	0.51240724
0.0	0.52716446	0.514849	0.52201086	0.5132704	0.50885874	0.5166625	0.51541257	0.5169125	0.50642794	0.5122704
0.0	0.52664906	0.51549166	0.5224903	0.51272094	0.5080536	0.5158384	0.5147608	0.51432776	0.50456405	0.51226354
0.0	0.5258149	0.51487786	0.5231996	0.512217	0.5063876	0.51561046	0.5155685	0.51686895	0.5059583	0.5130217
0.0	0.5273926	0.51550794	0.5233798	0.51269865	0.50625443	0.51555514	0.51447856	0.515928	0.5056901	0.5122783
0.0	0.5273571	0.514695	0.522052	0.51216143	0.50742275	0.5161594	0.5152149	0.51514757	0.5062978	0.5112975
0.0	0.52645826	0.5159222	0.52157086	0.51269346	0.50677496	0.51471806	0.51544726	0.5159362	0.50616264	0.5123306
0.0	0.5271545	0.51566696	0.5217076	0.5145232	0.5076389	0.5147128	0.51470643	0.5164924	0.50625676	0.5110668
0.0	0.5270095	0.51487464	0.52240974	0.51331	0.5079585	0.51601243	0.51561344	0.51499444	0.50518304	0.5119357
0.0	0.52476853	0.5138728	0.5224098	0.5113595	0.5059454	0.51474124	0.51611614	0.5168224	0.5062	0.5125421
0.0	0.52480596	0.51412535	0.5230775	0.51214385	0.5057142	0.51533574	0.51462615	0.5163467	0.5067226	0.5118378
0.0	0.5255143	0.51481074	0.5218082	0.5114219	0.5060846	0.5141239	0.51432496	0.51748705	0.5059046	0.5123285
0.0	0.52588344	0.51520056	0.5217215	0.51204383	0.50641114	0.5151244	0.51472783	0.5164502	0.50633085	0.51204765
0.0	0.5250354	0.5148666	0.52276915	0.51093477	0.50573134	0.51493317	0.51448387	0.5164793	0.5063898	0.5128913
0.0	0.5251536	0.51429594	0.5221313	0.5106126	0.5055689	0.51402825	0.514115	0.5164283	0.505628	0.51258457
0.0	0.5259069	0.5125998	0.5218683	0.51192385	0.50563943	0.5145578	0.5153852	0.516089	0.50477576	0.5115174
0.0	0.52470976	0.51382786	0.52177316	0.5122506	0.5055237	0.51517904	0.51553124	0.51439244	0.50589645	0.5111193
0.0	0.08302242	0.07662379	0.09416071	0.10028499	0.07542718	0.10165462	0.09662649	0.075410925	0.4577916	0.09459157
0.0	0.08328531	0.07706815	0.09473087	0.10120899	0.07560505	0.102013044	0.09720124	0.07519343	0.4572448	0.0945433
0.0	0.08259462	0.07681945	0.094297245	0.10046095	0.07540454	0.101375505	0.09691009	0.075157344	0.45776975	0.09456967
0.0	0.08259386	0.07667423	0.09437014	0.10032606	0.07570195	0.10159313	0.09682943	0.075068764	0.45703286	0.09459483
0.0	0.08295723	0.07699912	0.09455296	0.10033678	0.07545932	0.101590075	0.09739494	0.075329706	0.4567661	0.09492684
0.0	0.0830774	0.07700351	0.0949847	0.10069034	0.07572504	0.102059275	0.097304106	0.07542328	0.45808408	0.09434583
0.0	0.08004207	0.0753954	0.09750429	0.08635867	0.07237814	0.0873333	0.093901336	0.08480886	0.5037182	0.09628927
0.0	0.08027619	0.07558374	0.09796802	0.08722931	0.07225793	0.08772328	0.09427126	0.084824495	0.5039116	0.09613781
0.0	0.079893425	0.07544597	0.09774174	0.0864432	0.07211733	0.0872903	0.094540685	0.084923886	0.5037872	0.095714875
0.0	0.07967335	0.07503538	0.097785026	0.086432986	0.07204367	0.08677776	0.09399966	0.08466236	0.5035889	0.09542195
0.0	0.08006358	0.07539217	0.098130696	0.08649447	0.07235793	0.087195866	0.09460254	0.08503447	0.5026409	0.09607664
0.0	0.08031063	0.0758056	0.098122485	0.08721527	0.07272171	0.087467976	0.09466846	0.08516612	0.50334626	0.09620095
0.0	0.08906997	0.08843646	0.092307426	0.09094209	0.07726797	0.08781939	0.0967551	0.08583272	0.45488682	0.104912855
0.0	0.08929306	0.08861403	0.09281616	0.09158192	0.077480875	0.087929584	0.097535215	0.08620587	0.4552574	0.10475727
0.0	0.088782266	0.08851864	0.09207165	0.09097377	0.07729099	0.08777883	0.09731278	0.08624258	0.45549652	0.10487559
0.0	0.088842615	0.08838535	0.09252834	0.091004595	0.077449925	0.08755732	0.09678968	0.08598841	0.4545452	0.10476172
0.0	0.08900874	0.08836764	0.09275776	0.09084929	0.077299796	0.08752746	0.097204596	0.08630631	0.45398906	0.10479245
0.0	0.08931633	0.08892089	0.09267228	0.091674715	0.07784683	0.08785287	0.09711663	0.086373664	0.45578575	0.10494269
0.0	0.09527264	0.0786898	0.09275812	0.091439866	0.06912948	0.10048667	0.08073027	0.076503284	0.47525164	0.08634659
0.0	0.09595714	0.07915577	0.093272164	0.0922454	0.069201306	0.10109679	0.081567414	0.07704306	0.474885	0.08635686
0.0	0.09502877	0.079041116	0.09304061	0.09159894	0.06934475	0.10059025	0.08153068	0.076647855	0.47440675	0.08636882
0.0	0.09504411	0.07861568	0.092775635	0.09128349	0.069241025	0.100429684	0.08138556	0.076422185	0.47358364	0.086189814
0.0	0.0956635	0.07931448	0.093121715	0.09180977	0.0692325	0.100766964	0.081794605	0.077144295	0.4744633	0.08657905
0.0	0.09555797	0.07921425	0.09329965	0.09215841	0.069590986	0.1009601	0.08169296	0.07703373	0.4743767	0.08628853
0.0	0.09127326	0.08823062	0.10325406	0.085294865	0.07443943	0.10335293	0.089782625	0.08143377	0.44151804	0.11218817
0.0	0.091519624	0.08842561	0.10343949	0.08614681	0.07416123	0.103682205	0.090206474	0.08145562	0.44186395	0.11199583
0.0	0.09106542	0.088247426	0.10302802	0.08561669	0.07407818	0.10311671	0.090523444	0.08154457	0.44232488	0.11187059
0.0	0.091042414	0.08837404	0.1033958	0.085400574	0.07431573	0.10311663	0.08976964	0.081371285	0.44152457	0.11216746
0.0	0.09143418	0.0883697	0.1035519	0.08572325	0.07411388	0.10344687	0.09008937	0.081614025	0.44020396	0.112212054
0.0	0.09179087	0.088896774	0.103903286	0.08602551	0.07463033	0.10351882	0.09044123	0.08204099	0.4412892	0.11233984
0.0	0.107040904	0.08774728	0.09351557	0.09998993	0.06107417	0.09149059	0.09975967	0.08095942	0.503546	0.10455038
0.0	0.10708254	0.08773692	0.09424667	0.1008631	0.06101848	0.091936536	0.10070012	0.081220746	0.5035981	0.10410692
0.0	0.106459066	0.08796419	0.09364663	0.10005838	0.06102699	0.091452405	0.10079555	0.08122619	0.5028594	0.10479097
0.0	0.10635261	0.08755195	0.093610555	0.099929295	0.061288767	0.09140622	0.10043455	0.08105288	0.50214535	0.10414139
0.0	0.10682628	0.087788016	0.09424793	0.09995439	0.0611151	0.091632314	0.1007091	0.08149536	0.50318754	0.10442792
0.0	0.10707594	0.08797714	0.09415061	0.100955985	0.061327506	0.091790885	0.1008078	0.08128236	0.5037539	0.10454437
0.0	0.09141698	0.08794499	0.10111694	0.102317296	0.0908307	0.10142038	0.10214351	0.075765535	0.47049558	0.11073291
0.0	0.091595076	0.08813898	0.101614326	0.103171654	0.090927646	0.10183625	0.10256306	0.07580952	0.4707841	0.11057485
0.0	0.091648735	0.08833382	0.10118865	0.102949016	0.09126235	0.10166007	0.10268404	0.07605616	0.47152814	0.11090764
0.0	0.09102496	0.08791317	0.101063125	0.10269234	0.091179915	0.10120183	0.10197641	0.07550637	0.47131938	0.110619284
0.0	0.091887005	0.08859645	0.10193833	0.102949806	0.09060544	0.102011956	0.10299182	0.07627121	0.47135717	0.11104616
0.0	0.091789395	0.08865235	0.102041796	0.103553385	0.09143595	0.10211767	0.10312672	0.0760433	0.47214964	0.11097595
0.0	0.09203288	0.0034643898	0.10166699	0.091735564	0.06807435	0.07110508	0.09683133	0.0065256823	0.40632308	0.10053196
0.0	0.0916637	0.0034343025	0.10108834	0.09162112	0.06823927	0.07074128	0.09643185	0.0064900955	0.40629867	0.100273855
0.0	0.09211774	0.0034743473	0.10139305	0.09142695	0.067864515	0.07115943	0.09679641	0.006532073	0.4063669	0.10072314
0.0	0.09283889	0.08262953	0.112533055	0.10449923	0.08910911	0.09242743	0.08510723	0.0888185	0.4519043	0.094276845
0.0	0.09312783	0.082502946	0.11266882	0.104407035	0.08946721	0.09219256	0.08508102	0.08858523	0.4530776	0.09393968
0.0	0.09289267	0.082667194	0.11253525	0.10473587	0.08905412	0.0924034	0.08517372	0.08872725	0.4531614	0.09408597
0.0	0.09314076	0.082610354	0.11339139	0.10481832	0.08915761	0.09267412	0.08543897	0.08901098	0.45232356	0.09423666
0.0	0.09309832	0.08284293	0.11263277	0.104493566	0.088919155	0.09234125	0.08534322	0.08896175	0.45290095	0.09426204
0.0	0.092868954	0.08263249	0.11285772	0.104152426	0.08903884	0.092307	0.08524242	0.08872178	0.45253077	0.09447144
0.0	0.09305622	0.08256989	0.11294478	0.10475854	0.08899387	0.092585675	0.08535321	0.08887704	0.4521757	0.09433211
0.0	0.092953525	0.08255169	0.11267371	0.10410979	0.08854287	0.09235118	0.084303446	0.08876624	0.45299694	0.0939583
0.0	0.08773515	0.07450524	0.11351065	0.09809527	0.07676874	0.09049523	0.08156395	0.0887907	0.48102394	0.101464845
0.0	0.0877771	0.07475688	0.11390032	0.09803917	0.07664911	0.09046717	0.08164521	0.0888226	0.48197228	0.1011723
0.0	0.0878281	0.07470475	0.11381863	0.097789	0.0767447	0.090525135	0.081215106	0.08845605	0.48114914	0.10172211
0.0	0.07053188	0.076922975	0.091579884	0.09144456	0.0648616	0.09570219	0.086961135	0.09608172	0.46015677	0.077157214
0.0	0.08295502	0.087636515	0.09713712	0.08871347	0.07573639	0.08941152	0.08657732	0.079739615	0.37660903	0.090396725
0.0	0.0829782	0.08739902	0.09678071	0.088689126	0.07588839	0.089167506	0.086943075	0.07968513	0.37820312	0.09010036
0.0	0.08279777	0.08783505	0.09731236	0.08884567	0.075330056	0.08937484	0.086828336	0.07971696	0.3773233	0.090578504
0.0	0.08295391	0.08800179	0.09737305	0.088807695	0.075601034	0.089409195	0.086883396	0.07994313	0.37812513	0.09056664
0.0	0.08319431	0.0882335	0.09761433	0.088901445	0.07561218	0.08965874	0.086758606	0.08019306	0.37783682	0.09034493
0.0	0.0829202	0.087756425	0.0975504	0.08862899	0.07534827	0.08948479	0.08733784	0.07970986	0.3779867	0.090401046
0.0	0.08291365	0.0876292	0.09773005	0.088339165	0.07535592	0.08941905	0.087011844	0.079455234	0.37729278	0.090529226
0.0	0.083000496	0.08762772	0.09750523	0.08893233	0.07557598	0.08941556	0.08686364	0.07968251	0.37748033	0.090334736
0.0	0.08314141	0.08795123	0.09750159	0.08844102	0.075469196	0.08965158	0.08642978	0.07948862	0.37739894	0.09011561
0.0	0.08293772	0.08797471	0.097447716	0.08858322	0.075600885	0.08937534	0.086592406	0.07978033	0.37785372	0.09045483
0.0	0.09661426	0.083008826	0.08544612	0.10015808	0.07912279	0.09151263	0.085583515	0.089155346	0.48574227	0.092959054
0.0	0.09675162	0.08312051	0.08569497	0.10028618	0.07860356	0.09153439	0.08508225	0.08938619	0.48615012	0.09255733
0.0	0.09664668	0.08302504	0.08521708	0.09996142	0.07856402	0.09161839	0.08558564	0.08896836	0.4857693	0.092769794
0.0	0.091372125	0.071281224	0.08481635	0.10825318	0.07264239	0.095614865	0.0774422	0.08967232	0.36606544	0.087890714
0.0	0.092032366	0.0715304	0.08494086	0.108271845	0.07246531	0.09605995	0.076950796	0.09013829	0.36548287	0.08768104
0.0	0.09131088	0.07119505	0.08435791	0.10822844	0.07238933	0.09526692	0.07735114	0.08935163	0.3651369	0.08776713
0.0	0.091479294	0.07122545	0.08458877	0.10784704	0.07234536	0.09558246	0.076736726	0.089398615	0.36502695	0.088165045
0.0	0.0879993	0.07272719	0.09615904	0.10011722	0.07426385	0.097386	0.09100507	0.094116844	0.4531511	0.084577866
0.0	0.08801464	0.07258138	0.09609066	0.09981703	0.07413617	0.097842544	0.091080286	0.09426445	0.45305923	0.08453206
0.0	0.08793782	0.072200924	0.095740736	0.099509776	0.074022055	0.0972549	0.090272516	0.09407644	0.45251343	0.08447743
0.0	0.08197356	0.076924786	0.08932015	0.11434925	0.074956186	0.08282423	0.10181654	0.080636404	0.4489161	0.09748563
0.0	0.08189067	0.07748517	0.089345425	0.11455408	0.07508078	0.082656	0.10197717	0.08059346	0.4500218	0.09794348
0.0	0.081976466	0.07712165	0.089009784	0.11446174	0.07511012	0.08243625	0.102054745	0.08029833	0.44937563	0.097522475
0.0	0.08487669	0.09120036	0.09534924	0.10262461	0.06886592	0.09877972	0.0698628	0.09503798	0.44935438	0.092442155
0.0	0.082832746	0.08160095	0.09939731	0.09913972	0.07236016	0.097033784	0.103836805	0.093231924	0.48482057	0.10056398
0.0	0.09890469	0.1011363	0.08490521	0.09147804	0.08504623	0.093324825	0.08597863	0.08638589	0.44251826	0.083830655
0.0	0.099199295	0.10144874	0.085146524	0.09150407	0.084981956	0.093574315	0.0857924	0.0861191	0.4440821	0.08380308
0.0	0.098680116	0.10124147	0.084881656	0.09158035	0.0844974	0.09320153	0.08566578	0.08630299	0.44289592	0.08377669
0.0	0.099253714	0.101722255	0.08524491	0.091950655	0.085133485	0.093737066	0.08615557	0.08678122	0.4438124	0.08408329
0.0	0.099126354	0.101696424	0.08523244	0.09164355	0.08478316	0.09377436	0.08583308	0.086682186	0.44339135	0.08411834
0.0	0.09879985	0.1012813	0.084922254	0.09122931	0.08463661	0.09340846	0.08603607	0.08638504	0.4430608	0.0840718
0.0	0.09881706	0.10132656	0.08491681	0.0913491	0.08490334	0.0932494	0.08604627	0.08631926	0.44327468	0.08387051
0.0	0.09913705	0.10118711	0.084971696	0.091335274	0.08469314	0.09362551	0.08550777	0.086538196	0.44360745	0.08402402
0.0	0.099198185	0.101415195	0.08515577	0.09113379	0.08453208	0.093289085	0.08535943	0.08646672	0.44313484	0.08415563
0.0	0.100414656	0.07790569	0.09450926	0.08415094	0.0708699	0.079629056	0.081929706	0.08694715	0.4761003	0.085108645
0.0	0.10003195	0.07749062	0.09419483	0.08383185	0.07080362	0.079330206	0.08154602	0.086486995	0.47582147	0.08527851
0.0	0.08458832	0.08935755	0.091109835	0.09797038	0.0745563	0.083050475	0.09435337	0.085304424	0.43247536	0.11186273
0.0	0.10350042	0.071168326	0.10504583	0.10258307	0.06950593	0.0964111	0.087437995	0.09479965	0.49717653	0.10076361
0.0	0.103247605	0.0711869	0.105537355	0.102848046	0.06965788	0.09688457	0.08762038	0.09466082	0.49659523	0.10110626
0.0	0.095353186	0.082920805	0.10293574	0.08349869	0.06962495	0.08993852	0.091175064	0.08123363	0.3964889	0.09879239
0.0	0.095760025	0.08294156	0.10281713	0.08386737	0.06982795	0.09008688	0.091005996	0.08121196	0.39650473	0.099104956
0.0	0.09743989	0.099641666	0.08775232	0.08319493	0.08326636	0.09081837	0.10528344	0.08180653	0.47503528	0.10380381
0.0	0.09681627	0.099138655	0.08742015	0.08303088	0.08282775	0.090717375	0.10506279	0.081543535	0.4742306	0.10366338
0.0	0.09753357	0.08656531	0.09626898	0.0929244	0.07288503	0.0855665	0.08781364	0.06629121	0.48456314	0.10136812
0.0	0.09235003	0.08183637	0.09006018	0.09981642	0.06676269	0.092436634	0.08803593	0.08721333	0.4708853	0.10400845
0.0	0.092612796	0.08222888	0.08978227	0.100191556	0.06695073	0.09256557	0.08820471	0.08727407	0.47135007	0.103936106
0.0	0.09220889	0.082019955	0.089802615	0.09994572	0.06649443	0.09257927	0.08787032	0.08732174	0.47103164	0.10360073
0.0	0.09239796	0.08219563	0.090124354	0.09997835	0.06653977	0.09244524	0.087907806	0.087361716	0.4721078	0.10375885
0.0	0.09218215	0.08190625	0.08984452	0.099516734	0.06650127	0.09229893	0.08828214	0.08710367	0.47171664	0.10336856
0.0	0.09219831	0.081869304	0.089650646	0.099831276	0.06648891	0.09232552	0.08762148	0.0873024	0.47250456	0.10348393
0.0	0.08345569	0.07706628	0.09945332	0.09391157	0.08541771	0.09021156	0.09012136	0.08559499	0.47947067	0.08929212
0.0	0.08340471	0.077025324	0.09951486	0.0939779	0.085154176	0.09045403	0.089666255	0.08561473	0.4794474	0.089088425
0.0	0.083535954	0.07703739	0.09917471	0.09350141	0.08477373	0.09019911	0.08931369	0.08540471	0.4800914	0.08894987
0.0	0.08884042	0.07744963	0.10620371	0.10477009	0.06677663	0.09403577	0.094511	0.08519618	0.46514028	0.09017917
0.0	0.08404706	0.08030732	0.09253685	0.08883496	0.06852191	0.10069866	0.102069065	0.090139836	0.5292674	0.098775536
0.0	0.084136866	0.08005087	0.092077576	0.08865253	0.06823252	0.10079328	0.10192611	0.09007773	0.52884734	0.09801354
0.0	0.08455583	0.080371104	0.09211141	0.088798955	0.068257146	0.10070701	0.10130476	0.09049658	0.5289076	0.098645516
0.0	0.01001741	0.008938094	0.009726523	0.012113799	0.0054815747	0.010065987	0.010911844	0.011055934	0.43753153	0.01189507
0.0	0.5253531	0.5121295	0.52234924	0.5121942	0.5060468	0.51372653	0.51570624	0.514951	0.5038401	0.51134235
0.0	0.525641	0.5126798	0.5228338	0.51258343	0.5059893	0.5140069	0.51537216	0.5149738	0.5044693	0.51105905
0.0	0.5245956	0.5134094	0.52256167	0.5118877	0.50727767	0.5138287	0.5154072	0.5141079	0.505146	0.5113279
0.0	0.52531165	0.51244444	0.5212839	0.51255214	0.50624835	0.5152769	0.51414776	0.5155082	0.5041531	0.51110005
0.0	0.52565217	0.51446646	0.52203137	0.51291186	0.50753397	0.5138817	0.5167144	0.5167461	0.5056537	0.5117843
0.0	0.524914	0.5121786	0.521643	0.5130304	0.5052579	0.51470673	0.51556	0.51281023	0.5041461	0.5104995
0.0	0.5250261	0.51316106	0.520778	0.5119403	0.5061613	0.5138449	0.51644456	0.51355726	0.50410277	0.5125411
0.0	0.52516955	0.51309496	0.5222135	0.5129339	0.50569457	0.51419926	0.5152528	0.51524496	0.5045826	0.51182395
0.0	0.5250454	0.51275337	0.5219293	0.51306427	0.5058813	0.5144125	0.51537156	0.5148319	0.505422	0.5124447
0.0	0.52334833	0.51270026	0.52197826	0.5129873	0.50678754	0.51317793	0.51506233	0.51389205	0.50478935	0.51098174
0.0	0.5258762	0.5141424	0.52187204	0.5132674	0.5082327	0.515703	0.5162627	0.5144111	0.50419426	0.5130199
0.0	0.52472025	0.51234627	0.5212094	0.5122838	0.50533974	0.51292527	0.51466143	0.5145298	0.505549	0.51117194
0.0	0.5250029	0.5146099	0.52176934	0.513926	0.50616354	0.5139737	0.5166433	0.5152343	0.5048446	0.5125359
0.0	0.5258228	0.51287663	0.5234339	0.5141261	0.5062825	0.514404	0.51661336	0.5150931	0.50460905	0.5117347
0.0	0.5243738	0.51357836	0.5217749	0.5125058	0.5060312	0.51455873	0.51490796	0.51441944	0.5041409	0.5112089
0.0	0.525263	0.51382583	0.5221724	0.5128121	0.5063883	0.51425683	0.514727	0.5142563	0.5041486	0.5125835
0.0	0.5263872	0.5136172	0.5221551	0.51209825	0.506188	0.5150194	0.51456255	0.51435405	0.50403345	0.5118516
0.0	0.5251593	0.51315075	0.5232425	0.513727	0.5054103	0.51451033	0.51621485	0.5150586	0.5048649	0.5119686
0.0	0.5247323	0.51262707	0.5231227	0.512134	0.5062811	0.51318324	0.51420426	0.515571	0.5037776	0.5112638
0.0	0.5264567	0.51316094	0.5237251	0.5132808	0.5074293	0.5150532	0.51527816	0.5152749	0.5042629	0.511944
0.0	0.52401483	0.51266354	0.52153695	0.512532	0.50560665	0.5133765	0.51488227	0.5136457	0.504968	0.5104661
0.0	0.52475417	0.51295733	0.5224067	0.5131341	0.50540435	0.5142433	0.5151876	0.5138638	0.5051449	0.51084465
0.0	0.5262728	0.5145244	0.5211347	0.5133048	0.506155	0.5145378	0.5161243	0.51490325	0.5051778	0.51172495
0.0	0.52474755	0.5124162	0.52131104	0.51170486	0.50601315	0.5140489	0.51690733	0.51465905	0.50418323	0.5113855
0.0	0.52362806	0.51277536	0.5207727	0.5127283	0.5060296	0.5140276	0.51502717	0.51431966	0.5038358	0.51205516
0.0	0.5244256	0.5130741	0.52094346	0.51375014	0.5052179	0.515173	0.51454425	0.5146398	0.50482786	0.51170945
0.0	0.52435356	0.51206046	0.5214601	0.51230365	0.50653714	0.51435566	0.5151099	0.51352465	0.50399286	0.51116604
0.0	0.5243721	0.51413864	0.5226415	0.5120885	0.50507	0.51448774	0.51613253	0.51486486	0.50460917	0.51272804
0.0	0.5248221	0.51309973	0.5223122	0.5125916	0.5062539	0.51450264	0.51518416	0.5136075	0.5047425	0.5124087
0.0	0.10371132	0.09382924	0.108494736	0.10384596	0.07996505	0.10300991	0.10428992	0.090828575	0.4142941	0.091805734
0.0	0.52434075	0.5142337	0.52211946	0.5125808	0.50595313	0.51418144	0.5157019	0.514535	0.50463533	0.5121706
0.0	0.52479047	0.51344687	0.52186006	0.5122532	0.506384	0.514578	0.51608616	0.51518804	0.50483245	0.51142794
0.0	0.52441317	0.5126902	0.52185845	0.5134876	0.50720173	0.5140569	0.5147068	0.51375264	0.50457716	0.5116204
0.0	0.5262683	0.5129298	0.5219322	0.51304215	0.5055386	0.5132036	0.5152801	0.51394916	0.5053389	0.5119385
0.0	0.524682	0.51356804	0.521598	0.5121255	0.5059911	0.5151649	0.5147769	0.51446617	0.50468415	0.5117657
0.0	0.5244417	0.51120436	0.5221749	0.5117553	0.5053037	0.514816	0.5148309	0.5149595	0.5056742	0.5106019
0.0	0.5240857	0.51483184	0.5222807	0.51115793	0.5057523	0.5143351	0.5153673	0.51561564	0.50824326	0.5128864
0.0	0.52481604	0.5146884	0.52151215	0.5125613	0.5059887	0.5159493	0.5144083	0.5134186	0.50531673	0.51172537
0.0	0.52675676	0.51436603	0.5227962	0.51371783	0.50877464	0.5150275	0.51674145	0.5162755	0.50664634	0.51250386
0.0	0.5235811	0.51539844	0.5212156	0.5121793	0.5045142	0.5140794	0.51599354	0.5169817	0.50619173	0.5115562
0.0	0.52457815	0.5146936	0.52148145	0.51265377	0.5068278	0.51524025	0.5147503	0.5173097	0.50695765	0.5116151
0.0	0.5245321	0.5148968	0.5223658	0.51166016	0.5034486	0.5140838	0.5148057	0.51668817	0.5052038	0.5112468
0.0	0.5228837	0.5137311	0.5202981	0.51185703	0.50601906	0.5142261	0.5140392	0.5163619	0.5052354	0.51099974
0.0	0.5235525	0.5149483	0.52170163	0.51326716	0.5052425	0.5145356	0.5165618	0.5178707	0.50586224	0.5118702
0.0	0.5228629	0.5138754	0.51998234	0.5118018	0.5045976	0.5153233	0.5151807	0.51504374	0.50544804	0.51053524
0.0	0.5241095	0.51358896	0.521708	0.5119653	0.5040625	0.5154512	0.5154573	0.51557255	0.50635105	0.51408726
0.0	0.52622724	0.5145124	0.5223357	0.51175743	0.50722325	0.5158592	0.5159893	0.51668733	0.50676537	0.5123678
0.0	0.5247997	0.513321	0.5216295	0.5109993	0.50631577	0.5151757	0.5163256	0.51506686	0.5056323	0.5124493
0.0	0.52506727	0.51480895	0.5218293	0.51038486	0.50556564	0.51610875	0.51607925	0.51710975	0.50600255	0.51202166
0.0	0.52509725	0.51377606	0.52181697	0.5101971	0.5061751	0.5147586	0.5151067	0.5151491	0.5076747	0.5118517
0.0	0.52417153	0.5130937	0.5222259	0.5114371	0.5064884	0.5152359	0.5168104	0.51527065	0.5060121	0.5137477
0.0	0.525093	0.51506656	0.5235251	0.5125976	0.5061819	0.51518196	0.5147907	0.51550716	0.50586253	0.5136382
0.0	0.52426255	0.51354516	0.5217975	0.5111939	0.5050048	0.51521325	0.5144295	0.5142946	0.5062503	0.5132513
0.0	0.52470505	0.51527065	0.521963	0.511608	0.5058999	0.51454973	0.5159116	0.51384467	0.5054377	0.5124879
0.0	0.52672774	0.5152362	0.523973	0.5119317	0.50621146	0.5167207	0.516532	0.51542526	0.5069552	0.51335067
0.0	0.52455914	0.51418835	0.5212922	0.51197386	0.50527763	0.5139287	0.5159779	0.51690984	0.5069835	0.5126964
0.0	0.5243395	0.51533127	0.52056825	0.51142937	0.50542253	0.514954	0.51599956	0.5158583	0.506357	0.5125187
0.0	0.5242302	0.5140848	0.5212971	0.5110913	0.50618833	0.5145604	0.51528037	0.51519567	0.50615776	0.5128797
0.0	0.5244028	0.5162816	0.5215875	0.5124408	0.50577843	0.51587814	0.51483774	0.51462036	0.50566256	0.5127832
0.0	0.52446073	0.51504713	0.52137864	0.51316625	0.50677735	0.51577854	0.51404154	0.5139945	0.50561607	0.5123431
0.0	0.52521265	0.51459867	0.5217713	0.5121315	0.50585335	0.5155143	0.51484126	0.51495314	0.5050264	0.5121207
0.0	0.5251795	0.51485056	0.520919	0.51241785	0.50601465	0.5167544	0.5135943	0.5153989	0.5052768	0.5119269
0.0	0.52506584	0.51537085	0.5216627	0.5127233	0.5055716	0.51589245	0.51447845	0.5151883	0.5056204	0.51250595
0.0	0.5251406	0.51595545	0.5216298	0.5126258	0.5061266	0.51593846	0.51405776	0.5143974	0.5052732	0.51311356
0.0	0.5251753	0.5146382	0.5219206	0.51209146	0.5060398	0.51568717	0.515815	0.5156791	0.5059842	0.51295877
0.0	0.5245285	0.5141049	0.52169156	0.5114223	0.5046985	0.5152937	0.5139849	0.51510644	0.5055504	0.5117498
0.0	0.5257939	0.51406664	0.52282655	0.5107305	0.5062096	0.51450425	0.51533115	0.5147804	0.5064107	0.5118988
0.0	0.5252142	0.51397616	0.5224176	0.51075774	0.5074663	0.51369536	0.5158936	0.51642	0.5061963	0.51130426
0.0	0.5258169	0.51521266	0.5215188	0.5138053	0.5071	0.5162725	0.5168434	0.5132453	0.50556207	0.51247877
0.0	0.523299	0.51468086	0.5201894	0.51254517	0.50621843	0.514626	0.51565945	0.51384926	0.5058535	0.5117471
0.0	0.52430904	0.51482046	0.5197738	0.5121062	0.50640744	0.51614046	0.5139589	0.51402384	0.50529677	0.5116131
0.0	0.5267611	0.5150198	0.5221193	0.51241696	0.50650245	0.5156795	0.51440865	0.515887	0.5058324	0.5142021
0.0	0.5253133	0.51298493	0.521796	0.5129422	0.5061579	0.51573116	0.5143791	0.516268	0.50538653	0.512035
0.0	0.52623564	0.51294875	0.5223622	0.5136311	0.50673085	0.51760775	0.51522887	0.5176691	0.504666	0.51453006
0.0	0.52768373	0.5159627	0.5215781	0.5126651	0.50632054	0.51612544	0.51547724	0.51725894	0.50581414	0.5146568
0.0	0.52498066	0.5155903	0.5218031	0.511594	0.5063286	0.5162672	0.51401806	0.5148919	0.50664663	0.51567733
0.0	0.5274055	0.51481533	0.52141374	0.51211435	0.5060955	0.515956	0.51512504	0.5191011	0.5055771	0.5153558
0.0	0.524802	0.51548487	0.5220546	0.51179117	0.5074779	0.51604205	0.51497227	0.5173481	0.50829995	0.51533747
0.0	0.5241409	0.5159819	0.5216437	0.5108333	0.5057629	0.513205	0.51448745	0.51543844	0.50727904	0.51246417
0.0	0.5261296	0.51376337	0.5235732	0.51161283	0.5064293	0.51569563	0.5158762	0.51648176	0.5049754	0.5132848
0.0	0.5227432	0.51330185	0.5223239	0.5113014	0.5054001	0.5149547	0.5133503	0.51418775	0.5048969	0.5134206
0.0	0.5242579	0.51414967	0.5213359	0.51072276	0.50520146	0.51423156	0.51540905	0.5165194	0.50437206	0.5115496
0.0	0.52600753	0.51415294	0.5209098	0.51124054	0.5070882	0.51446134	0.5163273	0.51666117	0.5048076	0.5126778
0.0	0.52509326	0.5154237	0.52199244	0.5113782	0.5054607	0.51556545	0.51630145	0.5158194	0.5074411	0.5129668
0.0	0.5250272	0.51490146	0.5217244	0.5128919	0.50518566	0.51489216	0.5170663	0.5165264	0.5067387	0.5128861
0.0	0.52461576	0.51384884	0.5231248	0.5108566	0.5063684	0.5145024	0.5145952	0.5139701	0.50647485	0.5113945
0.0	0.5259543	0.5150715	0.52247494	0.51202184	0.5069648	0.5155874	0.5143561	0.51674664	0.50482345	0.51357067
0.0	0.5259928	0.5152199	0.5221198	0.5121409	0.5075224	0.5156848	0.5153462	0.51749456	0.505229	0.5133654
0.0	0.52525604	0.51527643	0.52174914	0.5118524	0.50542045	0.51501787	0.5137234	0.51568174	0.50524145	0.5129925
0.0	0.52524436	0.51566803	0.52152765	0.5124472	0.50655955	0.51529664	0.51566386	0.5167782	0.5060339	0.5123816
0.0	0.52502936	0.51369727	0.52295876	0.5112147	0.50566816	0.5148972	0.5146989	0.51597583	0.50785947	0.5128639
0.0	0.5259825	0.51385313	0.5227638	0.513183	0.5064541	0.5157008	0.5154624	0.5148681	0.5062591	0.5138127
0.0	0.5278035	0.51635987	0.5235819	0.5129011	0.5048098	0.51591337	0.5161997	0.51715094	0.50694364	0.5131043
0.0	0.20606172	0.21159458	0.1851458	0.20056343	0.17151223	0.20670491	0.21871862	0.23613691	0.61623317	0.20336789
0.0	0.007350126	0.009621226	0.010564835	0.008321045	0.004683985	0.009277156	0.008905844	0.010080984	0.44235086	0.010391732
0.0	0.52417886	0.5139141	0.5248066	0.5106241	0.5065576	0.51329255	0.51568615	0.5160215	0.5052922	0.51006144
0.0	0.5271252	0.5170481	0.52289623	0.5126771	0.5068593	0.5160118	0.51653296	0.5180854	0.5054444	0.5134435
0.0	0.52503896	0.5142987	0.52303374	0.51217306	0.50621194	0.5153451	0.515869	0.5154336	0.5074107	0.5129963
0.0	0.5257585	0.5157583	0.5225324	0.5120173	0.5060426	0.5153669	0.516434	0.5165156	0.50838804	0.5137637
0.0	0.111636885	0.11966617	0.09416082	0.1090152	0.08521662	0.11434272	0.12564877	0.14276229	0.6675121	0.11260631
0.0	0.5254598	0.51508236	0.5222262	0.5119371	0.50640666	0.5156017	0.5162978	0.5166187	0.5067814	0.5113604
0.0	0.52524745	0.51473796	0.5224573	0.5118556	0.5060784	0.5151374	0.5162238	0.5162055	0.5064921	0.5109308
0.0	0.52514696	0.51455814	0.52281946	0.51174843	0.5069083	0.51423097	0.5168601	0.51559204	0.5071113	0.5125854
0.0	0.10250065	0.13748628	0.1479549	0.14663547	0.123018615	0.14194658	0.14369129	0.15731497	0.42357424	0.10982042
0.0	0.5242816	0.5148578	0.52194035	0.51099503	0.5041643	0.51512265	0.51448727	0.51437	0.50553757	0.51208764
0.0	0.018420381	0.020541819	0.021886723	0.022044104	0.012654906	0.023481129	0.021594513	0.022589063	0.465752	0.022796575
0.0	0.017839303	0.020134337	0.022565331	0.019443963	0.0122062005	0.020535445	0.021018766	0.025002448	0.50202155	0.023061352
0.0	0.020824466	0.021025859	0.021629803	0.020403968	0.011779513	0.023320116	0.018572452	0.02303994	0.47910887	0.021134857
0.0	0.02000895	0.023153406	0.023714503	0.019302065	0.012484537	0.023768192	0.020251723	0.024168523	0.45237127	0.02646978
0.0	0.02291514	0.02297556	0.021770237	0.022109231	0.010567642	0.021479419	0.02220699	0.024163652	0.50183153	0.024859771
0.0	0.0200237	0.023074323	0.023287028	0.022504458	0.014872931	0.023509327	0.022606695	0.022752285	0.47663796	0.026184523
0.0	0.038686983	0.040798414	0.0464026	0.042280167	0.029154193	0.04043253	0.036712233	0.04716131	0.4696706	0.0420879
0.0	0.03928427	0.042975824	0.04613707	0.039119657	0.027353441	0.039690576	0.035026148	0.046769634	0.47634992	0.037948206
0.0	0.041439246	0.039791998	0.041169837	0.041116197	0.023779577	0.04031378	0.04045357	0.04490932	0.45786527	0.04284016
0.0	0.014040999	0.017026529	0.009737846	0.013981239	0.008310735	0.015412761	0.018735237	0.025130276	0.7947277	0.0148970885
0.0	0.5254402	0.5149077	0.5223329	0.51275826	0.5070498	0.5153882	0.5167695	0.5154623	0.5063649	0.5130765
0.0	0.16249402	0.16982387	0.14311874	0.15827622	0.13093878	0.1644447	0.1769712	0.19411519	0.6368123	0.16224602
0.0	0.5258358	0.51500636	0.52204335	0.51199824	0.5061982	0.5156961	0.5149927	0.51693326	0.50692904	0.512948
0.0	0.5257289	0.5136033	0.5219065	0.5132033	0.50422114	0.51495695	0.51310885	0.5172677	0.50591755	0.5138691
0.0	0.5264392	0.5141443	0.5232255	0.513831	0.5051796	0.5167248	0.5156367	0.5165279	0.505596	0.51315504
0.0	0.5270182	0.51536596	0.52329934	0.51367617	0.50548685	0.5161567	0.5161942	0.5181813	0.50641507	0.5144332
0.0	0.5262416	0.51586044	0.52179474	0.5123637	0.5065126	0.5168455	0.51653594	0.5160799	0.5067078	0.513664
0.0	0.5245644	0.51472074	0.5215464	0.5121305	0.5067255	0.5147129	0.5160436	0.5164355	0.5074818	0.5126194
0.0	0.5240291	0.5128731	0.5212604	0.51176864	0.50670844	0.5134676	0.51516986	0.51434433	0.50596774	0.51146436
0.0	0.52513254	0.51348937	0.5215392	0.51208097	0.5080124	0.51481396	0.51541305	0.5170169	0.50638974	0.5118335
0.0	0.52508736	0.51312506	0.52103245	0.5116565	0.5085035	0.5145372	0.5145901	0.51680374	0.50602406	0.51137096
0.0	0.5244263	0.51235896	0.5229488	0.5119868	0.5069282	0.51432216	0.51460135	0.5143966	0.5065913	0.5117311
0.0	0.52481246	0.5145982	0.5224063	0.5114908	0.5048189	0.51494014	0.5161533	0.5160104	0.50609493	0.51177037
0.0	0.5248029	0.5131793	0.5226194	0.512042	0.50708646	0.51494956	0.5149999	0.5151717	0.50686085	0.5120006
0.0	0.52438533	0.51486236	0.5218944	0.5114886	0.5046542	0.51513565	0.51567835	0.51495266	0.5058256	0.51107204
0.0	0.5248205	0.5137841	0.52182794	0.5118169	0.50735515	0.5145793	0.5168513	0.5159676	0.50600725	0.5115648
0.0	0.52629197	0.5147938	0.52237475	0.51148784	0.50613713	0.51560795	0.51566523	0.5160566	0.50581527	0.51328564
0.0	0.5249272	0.51532006	0.5221976	0.5125935	0.5071275	0.51573515	0.5158325	0.5141247	0.50492084	0.5112802
0.0	0.52508336	0.5129862	0.5211642	0.5113936	0.5064913	0.51442105	0.5143913	0.5138722	0.5052467	0.51204
0.0	0.52445555	0.51535845	0.5222634	0.51190823	0.50691414	0.5163714	0.5154647	0.5152194	0.5052241	0.5119098
0.0	0.02575545	0.018979004	0.017679766	0.028961375	0.015136527	0.024469305	0.023384837	0.022985768	0.50973773	0.016909864
0.0	0.5248385	0.5136195	0.52172303	0.5123311	0.50655603	0.51467174	0.5163871	0.5155476	0.50676507	0.511441
0.0	0.5246624	0.5144159	0.52141315	0.51221794	0.5068631	0.5145552	0.5162539	0.5161085	0.5069057	0.51199716
0.0	0.5254844	0.51464176	0.52279574	0.5119298	0.5069724	0.51483107	0.5157826	0.5161682	0.5073129	0.5122755
0.0	0.525079	0.5144362	0.5212644	0.5125418	0.50720596	0.5139214	0.51620394	0.51651114	0.5078191	0.5124254
0.0	0.52533484	0.5157659	0.5217041	0.5119963	0.5068804	0.51519316	0.5164691	0.5167985	0.50749826	0.5125637
0.0	0.52495563	0.5150083	0.5220849	0.5120177	0.50653225	0.5141426	0.51643574	0.51625866	0.5067713	0.512517
0.0	0.52486086	0.51438916	0.5220835	0.51229674	0.50758475	0.5144523	0.5164197	0.5152667	0.50742346	0.51196754
0.0	0.525244	0.5142808	0.52231157	0.5114625	0.5063077	0.5150982	0.51621145	0.5165348	0.5074317	0.51177317
0.0	0.5251201	0.5146905	0.5223324	0.5111239	0.5064453	0.51494795	0.51617926	0.5154902	0.5067037	0.5122772
0.0	0.52617097	0.514725	0.52220356	0.512448	0.50665855	0.5148876	0.5164965	0.5166956	0.507081	0.51231056
0.0	0.17950772	0.16707079	0.19703993	0.1866456	0.1696002	0.1976943	0.19202617	0.16384327	0.4633079	0.21093054
0.0	0.5255194	0.5147888	0.5214184	0.512298	0.50643337	0.5144714	0.51635265	0.5163261	0.50735503	0.5115196
0.0	0.5239943	0.5143065	0.5214725	0.51129013	0.5061817	0.51442695	0.5156519	0.5152873	0.50687146	0.5118575
0.0	0.52526444	0.51407665	0.52225006	0.51180017	0.5074169	0.51462364	0.51666164	0.5159277	0.50661796	0.5120059
0.0	0.52572113	0.51383823	0.52201617	0.511856	0.50693697	0.51512057	0.5163058	0.51653916	0.50724393	0.51228535
0.0	0.52489364	0.5141221	0.5216134	0.51226187	0.5070114	0.51451534	0.5162044	0.5166599	0.50709796	0.5119982
0.0	0.5246212	0.51328725	0.5216336	0.5120773	0.50637144	0.5139695	0.5165177	0.51600826	0.50697726	0.5113185
0.0	0.52621704	0.51497465	0.52290386	0.5123343	0.5068639	0.51515025	0.51695085	0.5170031	0.5065882	0.5126583
0.0	0.52538675	0.51390266	0.5210832	0.5120881	0.5069048	0.51459444	0.5159453	0.51661325	0.5066965	0.5118283
0.0	0.52467716	0.513557	0.5205959	0.51102895	0.50627023	0.51417494	0.51620764	0.51600635	0.5069917	0.5113442
0.0	0.52526313	0.5139335	0.5210306	0.5127114	0.50647694	0.5146564	0.51660454	0.5167969	0.5072956	0.5113191
0.0	0.52585787	0.5149147	0.52258843	0.51289654	0.50742245	0.51458216	0.5160801	0.5169155	0.5071052	0.5126346
0.0	0.5250876	0.51403904	0.5217225	0.51184666	0.50619125	0.51436687	0.51581365	0.5155448	0.5067494	0.51179856
0.0	0.526114	0.5148968	0.5221213	0.51115066	0.50698984	0.5153592	0.5160056	0.5159044	0.50722116	0.51169103
0.0	0.52500993	0.513839	0.5211075	0.51166797	0.5075459	0.51447916	0.51608634	0.51545346	0.5072261	0.51141864
0.0	0.52677345	0.51571894	0.52202046	0.5129284	0.5072791	0.515884	0.5154609	0.51738036	0.5063846	0.51332474
0.0	0.5245347	0.5143759	0.5218471	0.51201046	0.5063982	0.5144084	0.51578677	0.51624686	0.50759226	0.51218164
0.0	0.525633	0.5135704	0.5223437	0.5123999	0.50570565	0.5151842	0.51448405	0.5155486	0.50611526	0.5119934
0.0	0.5258002	0.513845	0.5220285	0.5123458	0.5074494	0.515453	0.5149198	0.51508313	0.50567156	0.5122058
0.0	0.5247659	0.51397204	0.5208721	0.51243407	0.5057242	0.5142718	0.51550126	0.5168042	0.50686073	0.51250136
0.0	0.52559584	0.51510245	0.5222618	0.5119298	0.5064155	0.51432127	0.5166475	0.51739734	0.5061774	0.51308185
0.0	0.525066	0.5151612	0.5224786	0.5117408	0.50534713	0.5148244	0.5160388	0.51656103	0.50699115	0.51344144
0.0	0.5256665	0.5151414	0.5219358	0.51146764	0.5065074	0.5139214	0.5161333	0.5172793	0.50575876	0.51293147
0.0	0.5261606	0.514084	0.52178025	0.51176417	0.50625813	0.51433647	0.5172947	0.5167698	0.50638086	0.5125669
0.0	0.52532965	0.516721	0.523004	0.51110744	0.50213903	0.5144213	0.515193	0.5167017	0.5079067	0.51294225
0.0	0.52130103	0.5107817	0.52048904	0.5123488	0.5064162	0.5142694	0.5175235	0.5168488	0.5057382	0.5116023
0.0	0.52341664	0.5123273	0.5201587	0.5116385	0.5060384	0.5150529	0.51519734	0.5159137	0.50471514	0.5123982
0.0	0.52562916	0.5143088	0.52215534	0.5118119	0.50637114	0.5150256	0.5170098	0.5166858	0.5067164	0.51268524
0.0	0.5259666	0.5143302	0.52193934	0.5117414	0.5068133	0.51480013	0.5167262	0.51691246	0.5067241	0.5124824
[truncated: 21,427 more rows]
