# Supplementary material for: Teasing out missing reactions in genome-scale metabolic networks through hypergraph learning
Source: Nat Commun. 2023 Apr 25;14:2375. doi: 10.1038/s41467-023-38110-7 (PMC10130184; doi:10.1038/s41467-023-38110-7)
Supplement: Supplementary file 4 — Source Data [file 41467_2023_38110_MOESM4_ESM.zip › Source Data/Figure 2/j-m/iMM1415_cheshire.csv]

	0	0.1	0.1.1	0.1.1.1	0.1.1.1.1	0.1.1.1.1.1	0.1.1.1.1.1.1	0.1.1.1.1.1.1.1	0.1.1.1.1.1.1.1.1	0
1.0	0.44817013	0.8754714	0.9501473	0.9923569	0.59141076	0.99348986	0.00035865302	0.66494423	0.9951167	0.9984231
1.0	0.10275832	0.9930702	0.008397661	0.99719584	0.9998889	0.12839139	0.9570597	0.99502486	0.884105	0.33778092
1.0	0.9975738	0.7314602	0.95024115	0.9999715	0.99912006	0.998108	0.994136	0.86564106	0.00040636852	0.2149701
1.0	0.04356075	0.9996251	0.64540607	0.10298845	0.99979955	0.9921991	0.9904817	0.7306507	0.9540736	0.9514655
1.0	0.5258155	0.99885786	0.9767626	0.99986804	0.99507743	0.9934589	0.9695127	0.99878377	0.65644836	0.99277425
1.0	0.9995179	0.9993575	0.993993	0.9687246	0.9958664	0.9766574	0.0008170518	0.9891356	0.9941186	0.49382433
1.0	0.99971455	0.9580643	0.1474511	0.9996207	0.92314374	0.9954222	0.8539074	0.8743742	0.9431361	0.99933004
1.0	0.9983253	0.9998161	0.9939319	0.9973816	0.8422819	0.002716304	0.96143425	0.98180515	0.9992418	0.97950566
1.0	0.41740093	0.9610734	0.99506015	0.80274904	0.057043947	0.99656266	0.99757105	0.9109729	0.9614024	8.112344e-05
1.0	0.9007983	0.8681711	0.97351724	0.81461525	0.8857823	0.99698645	0.9827238	0.9979572	0.9879921	0.99892634
1.0	0.9995352	0.955249	0.6121616	0.9858498	0.9977586	0.99708945	0.6482272	0.9981811	0.95750046	0.9952614
1.0	0.99551684	0.9969194	0.9479759	0.99699867	0.8746017	0.9999007	0.9941521	0.7023302	0.997329	0.9999759
1.0	0.9670029	0.9055955	0.43025422	0.99997175	0.99916196	0.989247	0.88485277	0.7332511	0.99099255	0.57552916
1.0	0.9851177	0.9926099	0.9900878	0.83241844	0.9624026	0.99586356	0.71684825	0.96384656	0.0030195408	0.9747082
1.0	0.99436873	0.99942255	0.99650455	0.99321485	0.9935256	0.98886	0.9980387	0.9565998	0.7566187	0.058965664
1.0	0.9991554	0.9976457	0.6139104	0.99981683	0.99883014	0.99639845	0.999816	0.8555727	0.9996401	0.9927878
1.0	0.9951261	0.998135	0.9202265	0.9975708	0.9972459	0.12545727	0.9978557	0.98382276	0.0041324743	0.9975823
1.0	0.999856	0.9990152	0.992097	0.99851316	0.98542345	0.079545155	0.94159174	0.9869827	0.99817085	0.9798478
1.0	0.9985973	0.9988368	0.99896395	0.99964845	0.99960476	0.9945456	0.95432985	0.5468404	0.98755324	0.99793184
1.0	0.9945098	0.99588495	0.38227975	0.9846831	0.9988287	0.9999683	0.9526279	0.99238527	0.94373816	0.99738115
1.0	0.9991129	0.9996153	0.9975313	0.99774915	0.99690324	0.99716175	0.09963069	0.9987484	0.29230672	0.98755175
1.0	0.9599996	0.9974523	0.99761355	0.9943604	0.9687682	0.039813228	0.9695795	0.99512094	0.58416456	0.99060786
1.0	0.9983399	0.99954885	0.9961034	0.99883777	0.99888676	0.99102014	0.9617857	0.40431258	0.8388331	0.99209845
1.0	0.99677855	0.9980652	0.18202169	0.016856266	0.99199873	0.003695691	0.9976895	0.97443163	0.9900371	0.9917412
1.0	0.9975031	0.99930143	0.0014799449	0.99994373	0.94068265	0.97837615	0.12097193	0.856604	0.99610245	0.90838075
1.0	0.99839765	0.025029477	0.857969	0.6958293	0.9997336	0.9238035	0.9611989	0.9915487	0.99740666	0.9337793
1.0	0.91030097	0.016735567	4.652894e-05	0.99471843	0.9898643	0.3366238	0.99311936	0.9806326	0.3227543	0.9976826
1.0	0.9990575	0.47782922	0.99662375	0.99992645	0.999532	0.99392843	0.9937179	0.26295468	0.64282846	0.9978498
1.0	0.8884803	0.9980142	0.9363713	0.99985445	0.9821181	0.9960471	0.9965969	0.9994356	0.99732167	0.998343
1.0	0.6043344	0.996924	0.037147008	0.1924283	0.44868645	0.6258044	0.9971042	0.9537846	0.999699	0.9960885
1.0	0.9996444	0.9990458	0.014707026	0.99355423	0.99737453	0.0002882638	0.09185558	0.9989888	0.96661824	0.99234664
1.0	0.9965581	0.99967456	0.0012260152	0.9985567	0.9984108	0.9979691	0.48197994	0.9999373	0.9991605	0.9193955
1.0	0.99595237	0.9983689	0.9558385	0.012646294	0.07051655	0.9959676	0.96366274	0.9931583	0.00423177	0.19575576
1.0	0.99974316	0.6722056	0.9858518	0.0002592309	0.7992246	0.99021155	0.98901844	0.011850184	0.9980509	0.73018736
1.0	0.99951136	0.9988887	0.9892013	0.9998971	0.99863845	0.9972154	0.99324435	0.8912251	0.99976903	0.01593105
1.0	0.9988689	0.99911386	0.9798049	0.6542982	0.010945109	0.99259865	0.57833517	0.9815625	0.8852838	0.9971602
1.0	0.99999356	0.36953485	0.93160814	0.9991999	0.22384416	0.9291481	0.9959266	0.9962071	0.99836344	0.531658
1.0	0.99917287	0.9993205	0.67523134	0.9996222	0.99690694	0.9970534	0.99077797	0.004801306	0.9993024	0.9916584
1.0	0.99731797	0.99817324	0.99677074	0.9999615	0.08703476	0.9881522	0.9689627	0.98694396	0.9691748	0.9992884
1.0	0.99883085	0.8681711	0.98958266	0.99787533	0.9964826	0.31286317	0.11851403	0.6868688	0.91815674	0.01751631
1.0	0.08918093	0.9351342	0.02763865	0.2469509	0.50094265	0.5663134	0.998814	0.87081385	0.12071782	0.65195465
1.0	0.9980191	0.80449766	0.0824163	0.99989367	0.9343681	0.9949941	0.97703093	0.9294346	0.9978789	0.10084762
1.0	0.98336315	0.9999552	0.9935329	0.99779665	0.9988933	0.99926823	0.964639	0.9920792	0.9966807	0.99958354
1.0	0.93256277	0.99955004	0.019819595	0.6691714	0.9997273	0.8069935	0.9837457	0.9885578	0.9840136	0.0005060307
1.0	0.9997408	0.91321695	0.0045741354	0.0051286	0.95098174	0.89358073	0.007290644	0.52641475	0.9995622	0.9973519
1.0	0.9791926	0.99882144	0.07004217	0.99563146	0.99803907	0.99760914	0.93334466	0.98569214	0.9291456	0.3086687
1.0	0.9989115	0.302565	0.9824792	0.3152191	0.9981415	0.99296474	0.9961688	0.9889628	0.012280481	0.98646474
1.0	0.6461584	0.00031901282	0.9843685	0.005627377	0.99234104	0.99879956	0.030891059	0.99960893	0.98552066	0.9968066
1.0	0.96157455	0.99541855	0.8237659	0.97818977	0.9995447	0.9999074	0.9970511	0.99989235	0.9978885	0.9247705
1.0	0.99991786	0.99959844	0.34264034	0.9639483	0.9996778	0.9769274	0.9980908	0.99526536	0.9905129	0.99592316
1.0	0.9891606	0.9996166	0.9795436	0.0018230912	0.99696976	0.10296507	0.9276016	0.99601644	0.9685695	0.99004024
1.0	0.9967692	0.9995604	0.034992993	0.9978562	0.99096245	0.9859266	0.7686248	0.99891305	0.6246516	0.020610971
1.0	0.9291536	0.99996436	0.994591	0.021271199	0.99968207	0.9718716	0.9911568	0.7950303	0.5816725	0.9984377
1.0	0.9950271	0.99767464	0.98955894	0.99989784	0.6210063	0.995895	0.99580437	0.017412404	0.995887	0.6669705
1.0	0.9529206	0.9992588	0.98882186	0.0051286	0.9933914	0.98841	0.93929136	0.9737126	0.9888365	0.98891735
1.0	0.011920912	0.9995442	0.99735236	0.9827999	0.9991861	0.5727933	0.9995914	0.9951106	0.9815824	0.31659564
1.0	0.7392554	0.99986565	0.91606194	0.02820952	0.9996207	0.99811673	0.83247554	0.7296645	0.9833329	0.16057059
1.0	0.99786526	0.14680143	0.09738417	0.720836	0.9977968	0.9998934	0.9298117	0.98020405	0.9982906	0.9456786
1.0	0.21803834	0.9960141	0.9630722	0.99938965	0.9989905	0.99645567	0.29055798	0.999295	0.9624364	0.3146005
1.0	0.9953908	0.61846656	0.99598736	0.046224784	0.9925424	0.30788574	0.12691075	0.002414067	0.9538637	0.999841
1.0	0.99146104	0.9970999	0.8684299	0.80067396	0.9929668	0.9915481	0.0025700512	0.9916048	0.3100735	0.99937123
1.0	0.99897754	0.9324543	0.99207324	0.9983	0.8868687	0.9978719	0.99578154	0.9619919	0.12194876	0.9944449
1.0	0.051735315	0.09741494	0.02297485	0.9997758	0.9994837	0.8678003	0.9734466	0.6705754	0.99438274	0.9978765
1.0	0.9957624	0.99377996	0.005256991	0.2978021	0.41808742	0.9972972	0.035789713	0.9917846	0.9951998	0.99887305
1.0	0.99978584	0.9009511	0.99976724	0.9995067	0.96303016	0.84910154	0.9687591	0.9865871	0.9980945	0.9995815
1.0	0.9796825	0.9958482	0.99425286	0.9980786	0.03565123	0.9962859	0.99841857	0.9468518	0.01603682	0.96441203
1.0	0.93766636	0.99709964	0.9838907	0.9994419	0.99066275	0.99651426	0.99253005	0.99933016	0.9983152	0.9891557
1.0	0.9988475	0.99544984	0.9954027	0.99263364	0.96331745	0.68767613	0.9847702	0.170335	0.9734604	0.9919857
1.0	0.99949634	0.06921539	0.99217075	0.0016091058	0.9546636	0.9969097	0.9220866	0.9958832	0.9973616	0.99697375
1.0	0.9994436	0.9927626	0.9892908	0.990884	0.76292944	0.8722135	0.0005805491	0.9641618	0.99486744	0.6328834
1.0	0.8592216	0.9984504	0.95850164	0.9995314	0.79026014	0.9455635	0.0011117306	0.9839827	0.9973756	0.9988312
1.0	0.99918646	0.2245882	0.99626595	0.9982828	0.98917156	0.040274907	0.9298117	0.9936419	0.97763413	0.9940779
1.0	0.99661994	0.9997899	0.9977424	0.9875678	0.99972147	0.9991167	0.2122972	0.20248343	0.00090306165	0.9954601
1.0	0.8816835	0.8246666	0.018212767	0.9994861	0.043616153	0.9882428	0.93028927	0.0025012803	0.84890985	0.92012334
1.0	0.97150165	0.9990108	0.9124912	0.99922514	0.98491585	0.99869543	0.9247293	0.98844904	0.27832213	0.9051796
1.0	0.99942964	0.99925655	0.089284725	0.95828485	0.99913687	0.9964484	0.0024697527	0.9808965	0.0003484506	0.9698786
1.0	0.9985312	0.943746	0.96879536	0.9972594	0.9582518	0.99827194	0.9921061	0.040775362	0.9483032	0.9898621
1.0	0.9990804	0.007860912	0.9970192	0.99105704	0.99474734	0.006640635	0.9894209	0.782105	0.9784347	0.4874973
1.0	0.9699659	0.36560795	0.0037928051	0.7846055	0.9742683	0.9838388	0.011355851	0.96807736	0.9955088	0.99684924
1.0	0.98403937	0.9809831	0.9957877	0.9998178	0.9961654	0.9994161	0.9986284	0.0020029615	0.95261484	0.7664668
1.0	0.66921043	0.9754563	0.9280405	0.9339098	0.99886596	0.9975914	0.9515589	0.0021092512	0.1539487	0.9272837
1.0	0.99875164	0.00049884367	0.9823882	0.9849229	0.9999417	0.9990482	0.3859361	0.9894432	0.01840648	0.99634117
1.0	0.992126	0.9990491	0.99889874	0.99850595	0.009409313	0.991619	0.97565734	0.87218064	0.9964939	0.9872706
1.0	0.9980392	0.97802395	0.9285309	0.99603194	0.9981798	0.9226542	0.99959034	0.9962984	0.9991371	0.9998198
1.0	0.9983895	0.99979883	0.96778464	0.1745523	0.9665886	0.99159557	0.9926968	0.99911207	0.26892272	0.9337793
1.0	0.99530125	0.0042131864	0.9892398	0.9994677	0.8323529	0.43680578	0.99597	0.9913708	0.9889488	0.13296773
1.0	0.9994307	0.112168506	0.9677922	0.99321485	0.9705719	0.99736816	0.5532275	0.254486	0.99525696	0.99392265
1.0	0.106724456	0.7827883	0.9995177	0.9982122	0.9995072	0.9919471	0.9991844	0.9977506	0.9822749	0.9970139
1.0	0.9982627	0.9963013	0.36344838	0.99989414	0.9347924	0.9963735	0.9878164	0.99175346	0.9878676	0.99845254
1.0	0.99922574	0.9998485	0.013344038	0.9997812	0.99979824	0.99230075	0.99720156	0.97562546	0.96096516	0.0013769023
1.0	0.99944013	0.98637915	0.99917066	0.0024815106	0.9889157	0.9772265	0.9382179	0.9926475	0.9898353	0.9404638
1.0	0.99944407	0.99893993	0.99865663	0.9339301	0.10420919	0.97517484	0.99930143	0.55798405	0.019165155	0.72227305
1.0	0.99869615	0.9987602	0.99096185	0.9999558	0.024491511	0.0008143182	0.086302966	0.9975115	0.23647302	0.0004951962
1.0	0.98411363	0.9977835	0.7649737	0.99993956	0.9971825	0.99870694	0.980734	0.99718755	0.99410135	0.99319696
1.0	0.9954385	0.9946051	0.9521861	0.99555594	0.5711693	0.99287415	0.6541746	0.96134996	0.91106725	0.9981681
1.0	0.9968881	0.9457848	0.23082297	0.99881566	0.052598637	0.98794043	0.9298117	0.03627656	0.9825303	0.9952166
1.0	0.99738663	0.065402575	0.07801376	0.00167904	0.9865535	0.9859439	0.99873084	0.99510795	0.9828714	0.99928325
1.0	0.9956441	0.9740918	0.99797875	0.99541277	0.8234798	0.9966253	0.9991679	0.9947248	0.92138714	0.9968305
1.0	0.97515774	0.9185419	0.9879637	0.99645567	0.8746017	0.9455634	0.99601585	0.9952331	0.10197245	0.9975446
1.0	0.9958401	0.99862695	0.007296586	0.956977	0.99783176	0.99671626	0.00087759114	0.10546232	0.013520715	0.9881643
1.0	0.99546623	0.9722242	0.99410194	0.9991849	0.99882454	0.057707973	0.97364616	0.7045448	0.99713516	0.99839705
1.0	0.9967763	0.99289036	0.8031136	0.16531384	0.7658726	0.7985024	0.9986064	0.97590476	0.96661824	0.9931023
1.0	0.97530884	0.9902063	0.99427634	0.9990571	0.2829677	0.99582976	0.8968264	0.9991999	0.8735635	0.9982864
1.0	0.9983575	0.97709095	0.8553382	0.9991054	0.99810565	0.9542455	0.9948402	0.9990478	0.9964557	0.5846208
1.0	0.9693117	0.99801767	0.96081746	0.25501022	0.99712914	0.9969208	0.9999726	0.99961865	0.9988851	0.35529515
1.0	0.9965473	0.9975975	0.9962913	0.7884082	0.9994042	0.99063045	0.9944384	0.9987576	0.714296	0.95997345
1.0	0.9998778	0.99958974	0.9921697	0.99907374	0.1352546	0.99822146	0.9691945	0.8639725	0.9880214	0.99079365
1.0	0.99985206	0.96286523	0.98906857	0.96371585	0.99900395	0.99986184	0.9146015	0.99896073	0.9975623	0.0034507592
1.0	0.7670557	0.9934389	0.9575812	0.9999877	0.07447927	0.9953916	0.017881561	0.95913655	0.99712855	0.99700266
1.0	0.7040417	0.99983513	0.23351209	0.23245342	0.99845123	0.33424023	0.4153239	0.008052137	0.45192918	0.97230107
1.0	0.9948143	0.9914426	0.980115	0.9933211	0.00275687	0.9945111	0.93418247	0.99820733	0.19373927	0.62336564
1.0	0.009617502	0.012603123	0.98247874	0.9945186	0.99718827	0.0017432766	0.9985416	0.9400376	0.964946	0.96852523
1.0	0.024138993	0.8728297	0.99423224	0.33537334	0.98535293	0.8691606	0.98815733	0.11984067	0.9998772	0.990989
1.0	0.9864748	0.9993917	0.9968682	0.99868685	0.00062195305	0.9009269	0.81453043	0.94955456	0.99611664	0.99486274
1.0	0.9710675	0.91728944	0.9680463	0.50610316	0.027545594	0.99263614	0.99674547	0.99883527	0.22744167	0.17367709
1.0	0.9939221	0.0069574406	0.98217654	0.81523323	0.9994356	0.9961123	0.99639195	0.8522909	0.59448975	0.9986879
1.0	0.9982085	0.99937385	0.113145925	0.9995646	0.9994894	0.9953786	0.48232898	0.9957551	0.9856903	0.97630435
1.0	0.995789	0.99962234	0.9843849	0.9999279	0.9925127	0.9921956	0.1270032	0.9972248	0.24913031	0.55674344
1.0	0.9988801	0.99999356	0.98000014	0.7221223	0.958562	0.68161017	0.28514782	0.44327092	0.99999654	0.99670756
1.0	0.73525006	0.9975272	0.9323802	0.0030951207	0.9559493	0.99402833	0.99009424	0.9983747	0.39012918	0.9984956
1.0	0.99758303	0.91337293	0.9952141	0.9976926	0.9958664	0.9969459	0.99689794	0.99949	0.0921125	0.08082283
1.0	0.99684024	0.21727625	0.0009779652	0.00051747146	0.00037720418	0.7427619	0.9999002	0.008836569	0.0049594417	0.9993672
1.0	0.2295544	0.9987858	0.9930843	0.60811734	0.99774206	0.99754107	0.7973514	0.27818352	0.024421409	0.9892709
1.0	0.99139637	0.9685126	0.8384252	0.9636902	0.99646395	0.99823713	0.123367906	0.0023310382	0.9940181	0.0005984292
1.0	0.9944938	0.1139941	0.08242759	0.9999459	0.9985494	0.99836046	0.9298117	0.0033739624	0.8723495	0.99980026
1.0	0.34033272	0.8140015	0.6596654	0.00014797048	0.9995919	0.9994904	0.9877028	0.9932741	0.99066424	0.3984203
1.0	0.9987685	0.99901235	0.96430355	0.9942866	0.9986524	0.9963554	0.20390311	0.19965324	0.99039453	0.71865004
1.0	0.9880213	0.9824739	0.2573404	0.9489154	0.73729044	0.00039554655	0.07968798	0.993335	0.998845	0.99772185
1.0	0.99990284	0.4316105	0.0035267882	0.9339301	0.99478996	0.075776204	0.9987388	0.37070403	0.9943944	0.9782471
1.0	0.14628421	0.9937596	0.044522654	0.92261565	0.9898761	0.99900913	0.9998198	0.012574525	0.96661824	0.99748516
1.0	0.99993706	0.9811328	0.9934744	0.9998442	0.9998362	0.9976694	0.99321413	0.9960919	0.99815255	0.99978966
1.0	0.884524	0.00047293128	0.99307454	0.99870574	0.667938	0.9666969	0.4159904	0.9495597	0.96661824	0.59144986
1.0	0.99974924	0.14612752	0.9992925	0.9999472	0.9885429	0.08045891	0.98807526	0.97039425	0.09535101	0.9909677
1.0	0.9997118	0.99650735	0.9999815	0.93540967	0.81082976	0.99326694	0.9987435	0.36025563	0.99732333	0.015164903
1.0	0.8592216	0.997721	0.9978083	0.9999114	0.025305023	0.9988753	0.99061114	0.9991062	0.9940426	0.99617106
1.0	0.9988281	0.83477384	0.09581295	0.9977538	0.9532629	0.9400252	0.019755539	0.99544585	0.998376	0.98661983
1.0	0.9776809	0.9979335	0.9994417	0.9994267	0.089170545	0.99762696	0.9204336	0.9936121	0.56116736	0.9986966
1.0	0.99976236	0.29826832	0.9967961	0.9988636	0.99638164	0.9956696	0.904854	0.9993943	0.9796393	0.0028180599
1.0	0.9968329	0.9989416	0.6936515	0.04076633	0.9949486	0.0820237	0.01691447	0.9930875	0.9862575	0.7957635
1.0	0.94206727	0.999772	0.9895259	0.99933606	0.7612575	0.9968778	0.0614894	0.9962012	0.4197679	0.9952455
1.0	0.99022734	0.99960905	0.9990376	0.9999019	0.9553788	0.99585235	0.9715575	0.9975235	0.9986558	0.99089277
1.0	0.22088717	0.9983164	0.9985989	0.99911135	0.9929899	0.9922276	0.96124715	0.27778703	0.18151979	0.009174485
1.0	0.9995981	0.99726367	0.8968209	0.94763124	0.9995857	0.20610075	0.0037412702	0.94549686	0.9997681	0.53549266
1.0	0.99805	0.9963695	0.0036790017	0.99321485	0.997468	0.4918995	0.9998863	0.99910516	0.99823654	0.9667253
1.0	0.9919342	0.9844722	0.98312336	0.9999428	0.96085006	0.53248507	0.9959298	0.9997311	0.99562705	0.33009416
1.0	0.06688534	0.996253	0.48213306	0.99995995	0.8253839	0.99131644	0.6441221	0.97131497	0.9974234	0.9138906
1.0	0.99979836	0.8719153	0.97436595	0.9998809	0.98743314	0.99934596	0.9907616	0.9587363	0.99515766	0.06663301
1.0	0.8468907	0.99891603	0.015544058	0.76246315	0.069404215	0.10582545	0.15578923	0.7979998	0.98022115	0.99239516
1.0	0.99726117	0.99885225	0.99524516	0.4669573	0.99717206	0.008726575	0.98298866	0.99707437	0.9910438	0.6877409
1.0	0.010901916	0.99972194	0.98930687	0.99994385	0.9989957	0.99243104	0.9920508	0.998973	0.94361985	0.13545091
1.0	0.04166619	0.98831046	0.99529654	0.9065443	0.99530077	0.9579398	0.0028949662	0.9914268	0.90458155	0.9930161
1.0	0.9997739	0.99874	0.99743253	0.010966863	0.999701	0.9962429	0.99198556	0.10866245	0.998013	0.989799
1.0	0.014113892	0.017376699	0.7941112	0.98700535	0.08688273	0.9993661	0.99958676	0.018917156	0.9135112	0.97209066
1.0	0.9747942	0.99984777	0.9912998	0.9253733	0.99764246	0.97517484	0.99499375	0.1055241	0.55493647	0.9373448
1.0	0.9973464	0.99690336	0.87145054	0.7157203	0.99986506	0.9957956	0.89213794	0.9996395	0.9952669	0.9237607
1.0	0.9956416	0.8487876	0.99443096	0.0015008441	0.074378125	0.015390287	0.99688655	0.73102665	0.97218305	0.9337793
1.0	0.20710796	0.99695873	0.013299432	0.99999857	0.99995327	0.41356444	0.55786407	0.8967371	0.9983772	0.96044606
1.0	0.19495471	0.9581268	0.897265	0.93989563	0.41815087	0.9990515	0.9964908	0.010787447	0.9920272	0.9723478
1.0	0.9695127	0.9934685	0.9320222	0.009027537	0.99015933	0.018988786	0.27821413	0.9804448	0.615801	0.9973719
1.0	0.99910563	0.9990503	0.9693839	0.99384415	0.97846794	0.99525476	0.9988937	0.9958872	0.9628532	0.62739515
1.0	0.33746487	0.9958294	0.99433374	0.99982697	0.9482922	0.42858222	0.99392635	0.9987206	0.9870706	0.9953858
1.0	0.99923897	0.38427043	0.06558436	0.9996288	0.99941885	0.9948519	0.81550604	0.021381263	0.9963438	0.9982408
1.0	0.006364946	0.9995573	0.0019141774	0.9986577	0.009061779	0.9947733	0.91920745	0.9929421	0.993993	0.42198387
1.0	0.8590257	0.98959666	0.08490973	0.7066904	0.9947634	0.11675356	0.95859015	0.99207425	0.010861836	0.99798477
1.0	0.99016774	0.9973826	0.095578216	0.99983597	0.30244377	0.9955278	0.0003781426	0.9767031	0.05053613	0.998563
1.0	0.99419975	0.99961203	0.99531376	0.99938214	0.010471255	0.98768485	0.95432985	0.8156643	0.27060303	0.99262446
1.0	0.23373757	0.9675918	0.97110295	0.9760976	0.8336093	0.99343526	0.86853516	0.9996069	0.9983165	0.99927336
1.0	0.0011514111	0.0014875585	0.6758964	0.98843247	0.98536867	0.9996247	0.24771924	0.9773291	0.99550194	0.05725934
1.0	0.9993705	0.07323911	0.87782985	0.09602009	0.084495634	0.993956	0.94759214	0.0005918928	0.9887522	0.9417149
1.0	0.9880116	0.99733764	0.9947896	0.008307882	0.97445256	0.01475559	0.99776566	0.99969506	0.9982064	0.90907544
1.0	0.9997725	0.9861276	0.79917574	0.99762434	0.018679854	0.99216545	0.31566903	0.38277307	0.8685679	0.99827933
1.0	0.9794549	0.9996668	0.99466634	0.9995894	0.9850718	0.28454354	0.9742376	0.99975616	0.0044226362	0.023689322
1.0	0.99971765	0.9997322	0.9586838	0.969887	0.9988696	0.9978777	0.59944975	0.960455	0.9786179	0.49351406
1.0	0.9610236	0.99963045	0.9810378	0.58113617	0.57811356	0.997414	0.0069001615	0.925837	0.99499965	0.0031753185
1.0	0.9983997	0.9992092	0.99828315	0.99937856	0.98042244	0.9994979	0.041659117	0.008461471	0.9764123	0.9867764
1.0	0.99478626	0.9199516	0.97954583	0.9999912	0.99842	0.9936365	0.9210348	0.979702	0.9988172	0.9993537
1.0	0.6739203	0.9992254	0.9890882	0.98261917	0.99382836	0.20028405	0.9298117	0.91313523	0.9853795	0.92372185
1.0	0.9943521	0.004475587	0.97483045	0.99821126	0.9971238	0.99723935	0.9759375	0.99354136	0.99860805	0.9011264
1.0	0.9931819	0.8681711	0.0012722773	0.9953999	0.99994135	0.3362528	0.982241	0.9990982	0.9804975	0.99374086
1.0	0.999926	0.9869884	0.6804997	0.9989679	0.999897	0.8961148	0.9937442	0.96085936	0.08552583	0.99447626
1.0	0.97238684	0.99941623	0.49993277	0.994433	0.99970645	0.001104494	0.80579644	0.8522909	0.99294645	0.008561997
1.0	0.97575426	0.9985896	0.03149869	0.24554583	0.99960655	0.98532295	0.9386646	0.99017733	0.0025131246	0.8462274
1.0	0.9094104	0.9979966	0.9593447	0.723185	0.99831367	0.24216715	0.99236506	0.9849451	0.994886	0.99381024
1.0	0.9995043	0.53562105	0.7360954	0.8444401	0.8900851	0.99993527	0.86837614	0.98634297	0.99913234	0.92192644
1.0	0.9996631	0.9914204	0.9952631	0.9999044	0.98636174	0.97847235	0.2754921	0.43753663	0.999154	0.9989543
1.0	0.9975189	0.9997936	0.9920989	0.99869007	0.99860066	0.59793854	0.34888315	0.982668	0.9894868	0.95255566
1.0	0.9488842	0.9988702	0.030881783	0.9993162	0.99864155	0.9633282	0.8813758	0.21366467	0.55516243	0.961767
1.0	0.84066993	0.9991702	0.7129279	0.96784616	0.97696316	0.9224892	0.95935416	0.0016470192	0.9976215	0.049463246
1.0	0.9922287	0.9989629	0.13950594	0.0007850059	0.96269846	0.99936193	0.9996462	0.004278814	0.9987674	0.9974426
1.0	0.9703705	0.97559243	0.293778	0.046803318	0.9389446	0.9993056	0.9852952	0.9970668	0.84535474	0.0052323197
1.0	0.9492537	0.25435224	0.9962668	0.12358853	0.9777011	0.98588157	0.99319273	0.9925411	0.9278175	0.9692318
1.0	0.48953235	0.99846494	0.9080278	0.9974559	0.9727297	0.16941749	0.98712593	0.99861205	0.8787114	0.9950539
1.0	0.93561137	0.99816614	0.99478596	0.99321485	0.6173831	0.8547914	0.9608795	0.9893538	0.9954456	0.9582265
1.0	0.00013160204	0.9983191	0.95284575	0.96290344	0.9988813	0.8144087	0.89395803	0.9814254	0.9802705	0.1250597
1.0	0.012126812	0.9817931	0.0014283471	0.0019599344	0.98674554	0.9917744	0.3391675	0.9965913	0.99666876	0.7753961
1.0	0.99457705	0.99810386	0.9973537	0.00037978948	0.9806824	0.99233526	0.93392235	0.8522909	0.9867178	0.024265058
1.0	0.8892667	0.99807954	0.38343737	0.99321485	0.9981767	0.2670594	0.25106373	0.9950643	0.9722961	0.95925826
1.0	0.9934901	0.9996412	0.998607	0.9727797	0.98293394	0.010096214	0.9959418	0.99461937	0.88404506	0.0020622911
1.0	0.99935776	0.80686194	0.9973673	0.9992544	0.9909991	0.99679834	0.84411013	0.97426957	0.96661824	0.99864393
1.0	0.9955655	0.030660842	0.98916656	0.95604134	0.99540424	0.09260073	0.90673286	0.98310995	0.9808929	0.95271426
1.0	0.99720556	0.992214	0.9870113	0.99998796	0.9988697	0.027954996	0.051194437	0.99998677	0.0063959803	0.9937627
1.0	0.71148825	0.9989225	0.97527915	0.9997894	0.9987129	0.050030936	0.99463356	0.9416416	0.99596953	0.6968529
1.0	0.8592216	0.9988286	0.9972109	0.9982297	0.9988418	0.6361327	0.9969957	0.8522909	0.9827732	0.17415448
1.0	0.9916436	0.99975544	0.025590777	0.9839537	0.99490863	0.9804334	0.9233168	0.0009871329	0.99901545	0.8970823
1.0	0.9173581	0.1122628	0.9769552	0.99153954	0.9985184	0.98068637	0.9681332	0.9998154	0.9991543	0.96658283
1.0	0.96339405	0.79965705	0.06908313	0.9987294	0.9990427	0.989861	0.04110329	0.04857239	0.21994981	0.9889023
1.0	0.9982622	0.99270225	0.97472703	0.9995327	0.99977344	0.99817586	0.0010447502	0.9980716	0.99887866	0.9638347
1.0	0.64154875	0.9995234	0.9870078	0.9804654	0.99968433	0.99227625	0.6863203	0.99999213	0.999941	0.9969746
1.0	0.9997626	0.8681711	0.99724495	0.9991437	0.99972385	0.708599	0.99806994	0.97618026	0.97042817	0.99759537
1.0	0.99503314	0.9995683	0.06495988	0.9379088	0.99917394	0.12588081	0.99349606	0.9953336	0.13410383	0.020787949
1.0	0.9893646	0.9038509	0.9983695	0.99986124	0.9214584	0.99849355	0.9055058	0.9987821	0.22224317	0.997054
1.0	0.8568196	0.9930692	0.026908794	0.99338645	0.8469905	0.99735296	0.005513568	0.9984812	0.99478865	0.39142194
1.0	0.95651543	0.99891174	0.8386538	0.07450705	0.9993149	0.999603	0.99652255	0.9988626	0.018021237	0.9992925
1.0	0.9858009	0.25840405	0.16119604	0.9991123	0.9999732	0.99224734	0.9980902	0.9912525	0.99915886	0.9760025
1.0	0.96621925	0.99636745	0.9861416	0.99998236	0.9977518	0.99221694	0.04281464	0.99506253	0.9945899	0.61148596
1.0	0.14440347	0.033788346	0.7609984	0.9999026	0.9979432	0.9957826	0.999146	0.9814917	0.995887	0.34849572
1.0	0.99981755	0.9516506	0.9993506	0.9581895	0.9998522	0.9019314	0.9610135	0.1357794	0.010307862	0.8924493
1.0	0.99164784	0.9997832	0.3397861	0.009909014	0.93304354	0.8143953	4.4536606e-05	0.99776745	0.98548156	0.9972801
1.0	0.8308989	0.8681711	0.00018081383	0.9991665	0.9911069	0.99484974	0.9994012	0.98778	0.48672828	0.9957877
1.0	0.9997422	0.9994998	0.42653206	0.9986179	0.8588083	0.9866093	0.99434495	0.97686225	0.83395797	0.99833906
1.0	0.98037016	0.9997274	0.6622309	0.9990146	0.93864256	0.99901843	0.94740754	0.9835122	0.44514003	0.9637708
1.0	0.00048408756	0.99755067	0.9984469	0.000532278	0.9984914	0.9950677	0.93961674	0.998162	0.9404056	0.83499026
1.0	0.99798125	0.9768862	0.8428761	0.9707582	0.9977203	0.99636346	0.0028879107	0.47473273	0.3772935	0.028561557
1.0	0.48881513	0.9979498	0.99711823	0.005095429	0.9987733	0.5218846	0.025688633	0.021725424	0.7303935	0.9984975
1.0	0.9994199	0.9999349	0.99916494	0.11835197	0.9936738	0.9954646	0.99762076	0.02043916	0.9924461	0.6685988
1.0	0.97225	0.944412	0.99083054	0.99184203	0.008259262	0.04125536	0.99586475	0.95266175	0.99919075	0.042511206
1.0	0.989995	0.998401	0.00048148792	0.99758816	0.9965675	0.9000178	0.979456	0.99790585	0.99828464	0.94171214
1.0	0.9997868	0.999634	0.9704385	0.56338555	0.9964965	0.9966106	0.97107947	0.8522909	0.99877864	0.982137
1.0	0.996723	0.9946215	0.8899107	0.9925061	0.9988697	0.9505394	0.6372856	0.6657201	0.9983606	0.51795214
1.0	0.94590944	0.9978738	0.99254334	0.5854368	0.02323265	0.21007468	0.9986071	0.9984446	0.9992964	0.99697506
1.0	0.76760566	0.97108567	0.9721939	0.0054888786	0.20850983	0.36362362	0.44289264	0.14524138	0.99886465	0.94700956
1.0	0.9997222	0.9989454	0.99308044	0.9998698	0.99891686	0.9952083	0.9956365	0.96863717	0.9999988	0.2576694
1.0	0.99273723	0.99955004	0.9944805	0.19317006	0.9975897	0.9993494	0.99998486	0.95908046	0.9983785	0.9989594
1.0	0.99879813	0.953686	0.98764986	0.9991104	0.19509394	0.90854365	0.9820663	0.9963666	0.99503267	0.92372185
1.0	0.18214296	0.7860622	0.99929297	0.99898	0.71306	0.0005437342	0.2752572	0.98058873	0.99902916	0.9001425
1.0	0.26903898	0.9983358	0.99561715	0.99542713	0.9435661	0.94131935	0.6933695	0.99725133	0.99804306	0.98971015
1.0	0.9348432	0.53651106	0.004051878	0.92943037	0.9992341	0.998882	0.9973111	0.8355701	0.0057987813	0.93497545
1.0	0.8132714	0.9305328	0.993846	0.995242	0.020156218	0.010061251	0.4611275	0.033306252	0.9994331	0.9939599
1.0	0.9838591	0.9944699	0.0175735	0.99607193	0.021887999	0.99942845	0.021396453	0.9948519	0.98704034	0.9973182
1.0	0.99255615	0.25757006	0.99084735	0.99758303	0.9983342	0.78497183	0.9996637	0.99414575	0.9969151	0.18233873
1.0	0.9966036	0.99913317	0.9920631	0.52006745	0.9998919	0.9989023	0.98809475	0.99251586	0.6619936	0.004678866
1.0	0.99675745	0.99844366	0.9766675	0.9993247	0.0052736388	0.9907419	0.014635468	0.99121547	0.8589323	0.0017010933
1.0	0.00024545254	0.83705926	0.9725218	0.9714624	0.99697053	0.9814076	0.002273441	0.999	0.98213977	0.9981431
1.0	0.9793219	0.9995394	0.9991153	0.011299314	0.032857556	0.96997327	0.9964702	0.6406676	0.9984686	0.94627
1.0	0.99941933	0.9999304	0.88703984	0.96117294	0.026110148	0.80921286	0.9973908	0.99890196	0.974842	0.9873772
1.0	0.71130884	0.8992992	0.9984861	0.8690807	0.0004369583	0.08074228	0.27123758	0.018715484	0.9979798	0.0014617445
1.0	0.99982893	0.9993217	0.11769116	0.9976713	0.9969308	0.998877	0.94120276	0.003939084	0.6568141	0.98842245
1.0	0.9997929	0.9996062	0.9807993	0.99999654	0.13552414	0.006280408	0.024189325	0.0005366428	0.995295	0.99996436
1.0	0.9945648	0.99423414	0.11960622	0.72832173	0.4959912	0.69839275	0.00011639518	0.9984255	0.60656476	0.4999928
1.0	0.8673868	0.0104412865	0.97393936	0.9672328	0.28544915	0.8456883	0.98757756	0.9987941	0.98328596	0.9889972
1.0	0.99376667	0.99684167	4.420563e-05	0.996075	0.99870265	0.99583375	0.9844164	0.003404785	0.6450006	0.9920797
1.0	0.9714649	0.56247425	0.9992988	0.9993261	0.99763656	0.058679886	0.99585116	0.9991786	0.18173309	0.9595268
1.0	0.81443167	0.385061	0.99519783	0.994678	0.99935764	0.93703216	0.6385173	0.53667843	0.9953237	0.9993044
1.0	0.9995499	0.009371526	0.0057983412	0.997707	0.76572263	0.97517484	0.9426938	0.9912786	0.9750265	0.0029574006
1.0	0.032444816	0.9980605	0.19157471	0.9999546	0.9988243	0.061588846	0.80077314	0.99624723	0.75349104	0.99579775
1.0	0.9954911	0.14952081	0.09406625	0.94995415	0.71799165	0.58763665	0.99719954	0.004138313	0.9977252	0.09088958
1.0	0.9904041	0.99961615	0.9999113	0.99953794	0.8746017	0.9640847	0.99899405	0.88718283	0.9804279	0.99897146
1.0	0.99952257	0.99989116	0.94307727	0.9840518	0.9990007	0.94394636	0.99739766	0.18563497	0.025003476	0.9392555
1.0	0.99137676	0.9939249	0.94885963	0.9722329	0.9956845	0.37123412	0.9820868	0.9929224	0.989585	0.9965469
1.0	0.9974172	0.2931604	0.7183928	0.999951	0.9910704	0.9997141	0.60181797	0.93451786	0.99922144	0.9888304
1.0	0.5082196	0.9976404	0.9953542	0.022569468	0.99725395	0.9831428	0.83383876	0.99011385	0.07300552	0.9325047
1.0	0.012685244	0.99924076	0.99658847	0.99558467	0.9998654	0.99777704	0.9624703	0.99530184	0.96661824	0.9993586
1.0	0.99673057	0.8656993	0.116525926	0.9999026	0.6247337	0.98733497	0.98012805	0.99944586	0.96702886	0.21042651
1.0	0.99929476	0.9841344	0.99084	0.71931964	0.44544217	0.3803173	0.99051195	0.9896052	0.995815	0.9923264
1.0	0.98373646	0.9852453	0.7116929	0.040053528	0.99417007	0.94314116	0.9980217	0.99383116	0.2838195	0.8986039
1.0	0.08275297	0.99171984	0.9158628	0.99985075	0.6088277	0.9749316	0.9971788	0.99938536	0.9995264	0.57462204
1.0	0.9992138	0.98157525	0.93067104	0.99897206	0.882308	0.06319013	0.0046225996	0.9838051	0.9840209	0.9985928
1.0	0.99929345	0.9996233	0.99956113	0.76411736	0.99999857	0.91382056	0.0074187107	0.48139566	0.99834263	0.001277747
1.0	0.9996921	0.9951102	0.9969591	0.99947673	0.9980793	0.99803036	0.9298117	0.99824035	0.91945076	0.9920913
1.0	0.815125	0.99858224	0.9900883	0.9994894	0.79793996	0.20080908	0.5810049	0.9977234	0.9986802	0.9963909
1.0	0.92085606	0.9996164	0.9954535	0.99722975	0.9995454	0.08640582	0.9661599	0.0060124067	0.99883145	0.9980252
1.0	0.028265076	0.012734207	0.133316	0.9930697	0.9992181	0.9988782	0.9947066	0.9996182	0.99632865	0.0008874036
1.0	0.973291	0.009186738	0.582251	0.028445192	0.45866317	0.00017240002	0.999887	0.99993694	0.9929951	0.7022577
1.0	0.4422723	0.9057498	0.9962871	0.9999596	0.48693985	0.9454925	0.7305694	0.00840203	0.99549955	0.0043858876
1.0	0.9966456	0.78242093	0.9751947	0.00587128	0.94004196	0.47942016	0.96681565	0.99871814	0.96661824	0.9510462
1.0	0.99909174	0.9988715	0.9944254	0.99874675	0.9783332	0.7067104	0.9981336	0.99937975	0.98558146	0.9984137
1.0	0.05520692	0.05372276	0.87912625	0.944805	0.27232024	0.99542844	0.99769896	0.9858456	0.291014	0.97675335
1.0	0.9869578	0.9967719	0.98285943	0.99697137	0.999716	0.0016699528	0.980839	0.99316686	0.99526584	0.9619124
1.0	0.9987703	0.58325016	0.68167984	0.9937091	0.9987311	0.996029	0.86279553	0.070231885	0.9858931	0.6531914
1.0	0.9993304	0.7629335	0.97386384	0.9961391	0.9967145	0.9972861	0.9977101	0.9875608	0.9920271	0.97379124
1.0	0.96621746	0.9996823	0.96455795	0.9661124	0.99905735	0.9961582	0.9985574	0.9925087	0.99969375	0.990184
1.0	0.9737545	0.98034966	0.89538854	0.99995494	0.9600909	0.9988856	0.98673475	0.9799523	0.98988324	0.9989796
1.0	0.99342763	0.99896264	0.77746934	0.9991406	0.9938446	0.30319226	0.0016993961	0.99720436	0.98865986	0.8445117
1.0	0.025584048	0.96736175	0.96884906	0.9949768	0.99668664	0.9789981	0.9130608	0.6407012	0.9996419	0.89039034
1.0	0.99996686	0.9942888	0.68927854	0.99726284	0.0002864545	0.6338873	0.99955696	0.99401724	0.9999807	0.9903161
1.0	0.061277267	0.9996159	0.9961857	0.99739933	0.99851733	0.9976655	0.99975985	0.9924892	0.99791986	0.95261264
1.0	0.9965042	0.99354494	0.93016535	0.9975541	0.9969381	0.9970559	0.020836448	0.9450987	0.0135233095	0.9949248
1.0	0.8592216	0.45544282	0.99395645	0.86847025	0.98807424	0.9940978	0.9963251	0.98481095	0.99587667	0.017141398
1.0	0.8403944	0.98970604	0.96086335	0.027388647	0.983736	0.9260136	0.021531135	0.99251103	0.8199647	0.987495
1.0	0.9285066	0.9680462	0.99591357	0.30476022	0.87420994	0.99696785	0.0026074874	0.9984127	0.99703145	0.95746875
1.0	0.73238415	0.994371	0.99745697	0.8427665	0.43250093	0.43106866	0.999323	0.99779224	0.9986406	0.68520576
1.0	0.4761441	0.9687215	0.9968418	0.958305	0.1855506	0.9981223	0.06226608	0.8522909	0.4774564	0.99425805
1.0	0.9811708	0.9920649	0.003021162	0.9970933	0.99657035	0.9282813	0.9884348	0.9099106	0.99820197	0.011193183
1.0	0.9892924	0.9988674	0.06696524	0.028157592	0.93053126	0.9988433	0.78777426	0.9976273	0.9983197	0.9496473
1.0	0.9989034	0.94781184	0.9870885	0.99597037	0.94517225	0.8132923	0.9982167	0.041156463	0.99998164	0.9984629
1.0	0.99967563	0.99887806	0.99068135	0.9744145	0.4372007	0.004939487	0.0032566213	0.86068845	0.94441444	0.9992506
1.0	0.9993155	0.81390935	0.9999672	0.9998456	0.2695224	0.9953432	0.71471745	0.9917176	0.37220812	0.48851058
1.0	0.9550591	0.99823415	0.9948257	0.9999312	0.977432	0.9983564	0.58140105	0.13780375	0.49647057	0.99962103
1.0	0.99935335	0.9995621	0.05817204	0.99998593	0.9994548	0.029609898	0.99683493	0.9864646	0.87901217	0.028886268
1.0	0.9794272	0.22599113	0.08688342	0.9873619	0.98723376	0.8442812	0.99915016	0.99814475	0.99540824	0.001757177
1.0	0.9955454	0.0016086823	0.0980956	0.9878682	0.98829263	0.9949055	0.9825798	0.8546644	0.9964641	0.99892384
1.0	0.9910322	0.9936619	0.98689866	0.993785	0.99529934	0.59283346	0.021548562	0.98158675	0.9965396	0.9790371
1.0	0.9986565	0.0123288585	0.8645711	0.99973994	0.9902767	0.9930265	0.9879881	0.99811244	0.63919026	0.7948872
1.0	0.000118595795	0.9103145	0.044098973	0.99985456	0.99832696	0.9960098	0.99769706	0.009491019	0.9916204	0.98939884
1.0	0.995471	0.9946002	0.44512486	0.9990883	0.81531143	0.8603216	0.9984933	0.9981982	0.37359187	0.9489071
1.0	0.9977083	0.99891424	0.011277941	0.99978393	0.991751	0.9990559	0.97201735	0.008838294	0.99479103	0.9952448
1.0	0.8645331	0.99950814	0.965565	0.999871	0.99480397	0.1527173	0.8617924	0.9911247	0.96661824	0.99929833
1.0	0.9830693	0.9990258	0.0832788	0.9999491	0.93532276	0.8731066	0.99372536	0.86469996	0.99424547	0.99843377
1.0	0.0030577062	0.9993318	0.9900703	0.15488723	0.02749418	0.048565295	0.30808815	0.48235977	0.9945127	0.9990503
1.0	0.998492	0.9672651	0.9996294	0.99756706	0.99973935	0.99467707	0.9298117	0.99239653	0.9502969	0.9886827
1.0	0.9997899	0.00044084634	0.99710244	0.9999392	0.9993643	0.996104	0.6716871	0.98021555	0.9974504	0.7769975
1.0	0.9636542	0.9284574	0.9301937	0.84968525	0.99816823	0.28485912	0.9921577	0.99886274	0.9976204	0.9384535
1.0	0.0601324	0.99818546	0.080853626	0.99786526	0.9999136	0.023913793	0.63003767	0.9988758	0.8743804	0.84158933
1.0	0.99635834	0.9020055	0.9965571	0.99936897	0.9941995	0.99072546	0.77027106	0.0010959551	0.00077775575	0.99392164
1.0	0.00061349967	0.9978294	0.99252	0.998613	0.9745281	0.9989054	0.9525348	0.9944659	0.99731344	0.95146775
1.0	0.99972314	0.92541873	0.9988624	0.99999106	0.051621262	0.99791855	0.9934494	0.9777778	0.97882885	0.9926046
1.0	0.99751866	0.008974706	0.98131025	0.8097411	0.5148093	0.9963977	0.9956174	0.7423231	0.9964461	0.97541547
1.0	0.9921571	0.99250424	0.9754391	0.7766555	0.00018023497	0.99377465	0.1045149	0.99207425	0.92278534	0.9337793
1.0	0.9753866	0.99890447	0.9948782	0.99321485	0.9920168	0.9976301	0.14180082	0.06566914	0.99457103	0.9725981
1.0	0.9950046	0.76900446	0.0066092224	0.9993923	0.99905366	0.9859584	0.57802534	0.89294684	0.25862738	0.15555103
0.0	0.9799171	0.9671485	0.8589275	0.99977356	0.9900221	0.9872164	0.8956864	0.9696537	0.8385482	0.9267057
0.0	0.012929878	0.0018602022	0.036746353	0.99747866	0.09326204	0.0013633072	0.2788834	0.005678762	0.0010849765	0.0008271466
0.0	0.9984276	0.99270225	0.94596535	0.9990146	0.99617237	0.9884548	0.96397126	0.99395376	0.9685694	0.981913
0.0	0.99876094	0.99675363	0.98932505	0.99943	0.9972818	0.9954946	0.9807339	0.99767894	0.9931404	0.99698013
0.0	0.99876094	0.99675363	0.98932505	0.99943	0.9972818	0.9954946	0.9807339	0.99767894	0.9931404	0.99698013
0.0	0.43061316	0.22557075	0.06582419	0.29645696	0.42715612	0.32719904	0.1019415	0.12844983	0.57266784	0.10863213
0.0	0.99876094	0.99675363	0.98932505	0.99943	0.9972818	0.9954946	0.9807339	0.99767894	0.9931404	0.99698013
0.0	0.99876094	0.99675363	0.98932505	0.99943	0.9972818	0.9954946	0.9807339	0.99767894	0.9931404	0.99698013
0.0	0.43061307	0.22557068	0.06582422	0.29645708	0.42715612	0.327199	0.1019415	0.1284498	0.57266784	0.10863213
0.0	0.99977285	0.9995602	0.99847585	0.9999386	0.9996699	0.9993475	0.99914587	0.99959654	0.99907947	0.9989421
0.0	0.99978215	0.99956423	0.9984724	0.99994016	0.9996898	0.99936634	0.99914837	0.9995956	0.99908054	0.9989567
0.0	0.99876094	0.99675363	0.98932505	0.99943	0.9972818	0.9954946	0.9807339	0.99767894	0.9931404	0.99698013
0.0	0.43061316	0.2255707	0.0658242	0.29645708	0.42715612	0.32719898	0.10194152	0.1284498	0.57266784	0.10863213
0.0	0.9984276	0.99270225	0.94596535	0.9990146	0.99617237	0.9884548	0.96397126	0.99395376	0.9685694	0.981913
0.0	0.99876094	0.99675363	0.98932505	0.99943	0.9972818	0.9954946	0.9807339	0.99767894	0.9931404	0.99698013
0.0	0.8592216	0.8681711	0.87782985	0.99321485	0.8746017	0.97517484	0.9298117	0.8522909	0.96661824	0.9337793
0.0	0.8592216	0.8681711	0.87782985	0.99321485	0.8746017	0.97517484	0.9298117	0.8522909	0.96661824	0.9337793
0.0	0.8592216	0.8681711	0.87782985	0.99321485	0.8746017	0.97517484	0.9298117	0.8522909	0.96661824	0.9337793
0.0	0.8592216	0.8681711	0.87782985	0.99321485	0.8746017	0.97517484	0.9298117	0.8522909	0.96661824	0.9337793
0.0	0.8592216	0.8681711	0.87782985	0.99321485	0.8746017	0.97517484	0.9298117	0.8522909	0.96661824	0.9337793
0.0	0.8592216	0.8681711	0.87782985	0.99321485	0.8746017	0.97517484	0.9298117	0.8522909	0.96661824	0.9337793
0.0	0.8592216	0.8681711	0.87782985	0.99321485	0.8746017	0.97517484	0.9298117	0.8522909	0.96661824	0.9337793
0.0	0.8592216	0.8681711	0.87782985	0.99321485	0.8746017	0.97517484	0.9298117	0.8522909	0.96661824	0.9337793
0.0	0.8592216	0.8681711	0.87782985	0.99321485	0.8746017	0.97517484	0.9298117	0.8522909	0.96661824	0.9337793
0.0	0.9997862	0.99955004	0.9984609	0.9999417	0.99968064	0.99937516	0.999119	0.9996063	0.9990841	0.9989543
0.0	0.46012497	0.16196288	0.22895867	0.9921799	0.9900032	0.8561432	0.96039635	0.64608735	0.9971595	0.9936033
0.0	0.99785054	0.99008185	0.96123517	0.9943346	0.99453497	0.99447614	0.89045244	0.96300626	0.97330093	0.92372185
0.0	0.9997862	0.99955004	0.9984609	0.9999417	0.99968064	0.99937516	0.999119	0.9996063	0.9990841	0.9989543
0.0	0.95101625	0.9746055	0.91160196	0.96002674	0.99796486	0.99128246	0.96702355	0.9348759	0.9866041	0.9956927
0.0	0.99977964	0.99955004	0.99845207	0.9999393	0.99968016	0.999366	0.9991166	0.9995977	0.9990865	0.99895823
0.0	0.80030316	0.8681711	0.7950069	0.23425874	0.4241693	0.18108112	0.21886776	0.0113667175	0.99832314	0.9982753
0.0	0.9987281	0.99898964	0.9956268	0.9992829	0.9991467	0.99696785	0.99832994	0.99903667	0.99727863	0.9982893
0.0	0.8592216	0.8681711	0.87782985	0.99321485	0.8746017	0.97517484	0.9298117	0.8522909	0.96661824	0.9337793
0.0	0.8592216	0.8681711	0.87782985	0.99321485	0.8746017	0.97517484	0.9298117	0.8522909	0.96661824	0.9337793
0.0	0.9997862	0.99955004	0.9984609	0.9999417	0.99968064	0.99937516	0.999119	0.9996063	0.9990841	0.9989543
0.0	0.9984276	0.99270225	0.94596535	0.9990146	0.99617237	0.9884548	0.96397126	0.99395376	0.9685694	0.981913
0.0	0.9984276	0.99270225	0.94596535	0.9990146	0.99617237	0.9884548	0.96397126	0.99395376	0.9685694	0.981913
0.0	0.99876094	0.99675363	0.98932505	0.99943	0.9972818	0.9954946	0.9807339	0.99767894	0.9931404	0.99698013
0.0	0.99876094	0.99675363	0.98932505	0.99943	0.9972818	0.9954946	0.9807339	0.99767894	0.9931404	0.99698013
0.0	0.8360689	0.53845805	0.045495734	0.86325276	0.8046825	0.33908498	0.77153647	0.46934968	0.42890683	0.5522718
0.0	0.8360689	0.538458	0.045495734	0.86325276	0.8046824	0.33908498	0.7715365	0.46934977	0.42890665	0.5522719
0.0	0.8360689	0.53845805	0.045495734	0.8632527	0.8046824	0.33908498	0.7715365	0.46934977	0.42890683	0.55227184
0.0	0.8360689	0.53845805	0.04549574	0.86325276	0.8046825	0.33908498	0.7715366	0.46934977	0.42890683	0.5522719
0.0	0.8360689	0.53845805	0.045495752	0.86325276	0.8046824	0.33908498	0.7715365	0.46934968	0.42890683	0.55227184
0.0	0.8360689	0.53845805	0.045495734	0.86325276	0.8046825	0.33908498	0.7715365	0.46934977	0.42890683	0.55227184
0.0	0.8360689	0.53845805	0.04549574	0.86325276	0.8046825	0.33908498	0.7715365	0.46934977	0.42890683	0.55227184
0.0	0.836069	0.53845805	0.045495722	0.86325276	0.8046824	0.339085	0.7715366	0.46934977	0.42890683	0.55227184
0.0	0.8360689	0.538458	0.045495722	0.86325276	0.8046824	0.33908498	0.7715365	0.46934977	0.42890683	0.55227184
0.0	0.43061307	0.22557068	0.06582419	0.29645708	0.42715612	0.32719898	0.10194152	0.12844983	0.57266784	0.10863211
0.0	0.99876094	0.99675363	0.98932505	0.99943	0.9972818	0.9954946	0.9807339	0.99767894	0.9931404	0.99698013
0.0	0.9988022	0.99388427	0.9541867	0.99908805	0.99726	0.99120355	0.973203	0.99487334	0.97027034	0.9825501
0.0	0.005975737	0.0002095088	0.00079736183	0.097160935	0.00036717416	0.7447459	0.0001352413	0.00037816627	0.00033144985	0.46992832
0.0	0.8592216	0.8681711	0.87782985	0.99321485	0.8746017	0.97517484	0.9298117	0.8522909	0.96661824	0.9337793
0.0	0.005975737	0.0002095088	0.00079736183	0.097160935	0.00036717416	0.7447459	0.0001352413	0.00037816627	0.00033144985	0.46992832
0.0	0.8592216	0.8681711	0.87782985	0.99321485	0.8746017	0.97517484	0.9298117	0.8522909	0.96661824	0.9337793
0.0	0.007894636	0.0010352599	0.0021833023	0.05956039	0.022349227	0.97517484	0.0014193213	0.039810497	0.0015302671	0.0013604246
0.0	0.007894636	0.0010352599	0.0021833023	0.05956039	0.022349227	0.97517484	0.0014193213	0.039810497	0.0015302671	0.0013604246
0.0	0.007894636	0.0010352599	0.0021833023	0.05956039	0.022349227	0.97517484	0.0014193213	0.039810497	0.0015302671	0.0013604246
0.0	0.007894636	0.0010352599	0.0021833023	0.05956039	0.022349227	0.97517484	0.0014193213	0.039810497	0.0015302671	0.0013604246
0.0	0.99876094	0.99675363	0.98932505	0.99943	0.9972818	0.9954946	0.9807339	0.99767894	0.9931404	0.99698013
0.0	0.8592216	0.8681711	0.87782985	0.99321485	0.8746017	0.97517484	0.9298117	0.8522909	0.96661824	0.9337793
0.0	0.96137345	0.80193406	0.9404096	0.8749085	0.99583507	0.99770576	0.60036165	0.6787062	0.9697832	0.9848647
0.0	0.96137345	0.80193406	0.9404096	0.8749086	0.99583507	0.99770576	0.6003615	0.6787061	0.9697832	0.9848647
0.0	0.9997862	0.99955004	0.9984609	0.9999417	0.99968064	0.99937516	0.999119	0.9996063	0.9990841	0.9989543
0.0	0.8592216	0.8681711	0.87782985	0.99321485	0.8746017	0.97517484	0.9298117	0.8522909	0.96661824	0.9337793
0.0	0.99926263	0.99713194	0.9831648	0.99942255	0.9987733	0.99477744	0.9905938	0.9973379	0.9856903	0.9789043
0.0	0.9921571	0.9998902	0.9680463	0.99516463	0.9780977	0.99562824	0.9650585	0.995902	0.98599607	0.9994836
0.0	0.99979156	0.9995727	0.99849033	0.99994504	0.9996953	0.9993968	0.999196	0.9996125	0.9991074	0.99900144
0.0	0.28029454	0.9883762	0.13871123	0.9928041	0.19139458	0.86780435	0.27160108	0.919633	0.9791141	0.8302314
0.0	0.8592216	0.8681711	0.87782985	0.99321485	0.8746017	0.97517484	0.9298117	0.8522909	0.96661824	0.9337793
0.0	0.96137345	0.801934	0.9404096	0.8749086	0.99583507	0.99770576	0.6003615	0.6787062	0.9697832	0.9848647
0.0	0.8592216	0.8681711	0.87782985	0.99321485	0.8746017	0.97517484	0.9298117	0.8522909	0.96661824	0.9337793
0.0	0.8592216	0.8681711	0.87782985	0.99321485	0.8746017	0.97517484	0.9298117	0.8522909	0.96661824	0.9337793
0.0	0.9997862	0.99955004	0.9984609	0.9999417	0.99968064	0.99937516	0.999119	0.9996063	0.9990841	0.9989543
0.0	0.5449526	0.019533878	0.9444057	0.7892015	0.00757443	0.03136454	0.0013492088	0.0027506289	0.15882301	0.6659991
0.0	0.97228086	0.9883011	0.6606449	0.99818915	0.99097496	0.9463928	0.9914767	0.97323674	0.95840704	0.930639
0.0	0.9967045	0.998131	0.95850164	0.9983828	0.98636174	0.9910856	0.95432985	0.9866687	0.9917486	0.9891557
0.0	0.9994444	0.9994778	0.9961035	0.9999542	0.99969053	0.9992655	0.99829906	0.9991021	0.9978294	0.9968671
0.0	0.8592216	0.8681711	0.87782985	0.99321485	0.8746017	0.97517484	0.9298117	0.8522909	0.96661824	0.9337793
0.0	0.9984276	0.99270225	0.94596535	0.9990146	0.99617237	0.9884548	0.96397126	0.99395376	0.9685694	0.981913
0.0	0.99876094	0.99675363	0.98932505	0.99943	0.9972818	0.9954946	0.9807339	0.99767894	0.9931404	0.99698013
0.0	0.43061307	0.2255707	0.06582422	0.29645702	0.42715612	0.32719898	0.1019415	0.12844983	0.57266784	0.10863211
0.0	0.99876094	0.99675363	0.98932505	0.99943	0.9972818	0.9954946	0.9807339	0.99767894	0.9931404	0.99698013
0.0	0.9967045	0.998131	0.95850164	0.9983828	0.98636174	0.9910856	0.95432985	0.9866687	0.9917486	0.9891557
0.0	0.99876094	0.99675363	0.98932505	0.99943	0.9972818	0.9954946	0.9807339	0.99767894	0.9931404	0.99698013
0.0	0.9989305	0.9971564	0.99064696	0.99943	0.9975183	0.9958598	0.98362297	0.997781	0.99418926	0.99710613
0.0	0.8592216	0.8681711	0.87782985	0.99321485	0.8746017	0.97517484	0.9298117	0.8522909	0.96661824	0.9337793
0.0	0.8592216	0.8681711	0.87782985	0.99321485	0.8746017	0.97517484	0.9298117	0.8522909	0.96661824	0.9337793
0.0	0.013279609	0.008974706	0.00030358523	0.037093673	0.9994435	0.47880968	0.00071122084	0.011813705	0.032404996	0.0014670716
0.0	0.8592216	0.8681711	0.87782985	0.99321485	0.87460166	0.97517484	0.9298117	0.8522909	0.96661824	0.9337793
0.0	0.8592216	0.8681711	0.87782985	0.99321485	0.87460166	0.97517484	0.9298117	0.8522909	0.96661824	0.9337793
0.0	0.9997862	0.99955004	0.9984609	0.9999417	0.99968064	0.99937516	0.999119	0.9996063	0.9990841	0.9989543
0.0	0.8592216	0.8681711	0.87782985	0.99321485	0.8746017	0.97517484	0.9298117	0.8522909	0.96661824	0.9337793
0.0	0.9987281	0.99898964	0.9956268	0.9992829	0.9991467	0.99696785	0.99832994	0.99903667	0.99727863	0.9982893
0.0	0.9987281	0.99898964	0.9956268	0.9992829	0.9991467	0.99696785	0.99832994	0.99903667	0.99727863	0.9982893
0.0	0.8592216	0.8681711	0.87782985	0.99321485	0.8746017	0.97517484	0.9298117	0.8522909	0.96661824	0.9337793
0.0	0.9984276	0.99270225	0.94596535	0.9990146	0.99617237	0.9884548	0.96397126	0.99395376	0.9685694	0.981913
0.0	0.9984276	0.99270225	0.94596535	0.9990146	0.99617237	0.9884548	0.96397126	0.99395376	0.9685694	0.981913
0.0	0.99876094	0.99675363	0.98932505	0.99943	0.9972818	0.9954946	0.9807339	0.99767894	0.9931404	0.99698013
0.0	0.99876094	0.99675363	0.98932505	0.99943	0.9972818	0.9954946	0.9807339	0.99767894	0.9931404	0.99698013
0.0	0.8592216	0.8681711	0.87782985	0.99321485	0.8746017	0.97517484	0.9298117	0.8522909	0.96661824	0.9337793
0.0	0.43061316	0.2255707	0.06582419	0.29645696	0.42715606	0.32719895	0.10194152	0.1284498	0.5726679	0.10863211
0.0	0.43061316	0.22557072	0.06582419	0.29645702	0.42715612	0.32719898	0.10194152	0.1284498	0.57266784	0.10863213
0.0	0.99876094	0.99675363	0.98932505	0.99943	0.9972818	0.9954946	0.9807339	0.99767894	0.9931404	0.99698013
0.0	0.99876094	0.99675363	0.98932505	0.99943	0.9972818	0.9954946	0.9807339	0.99767894	0.9931404	0.99698013
0.0	0.96137345	0.80193406	0.9404096	0.8749086	0.99583507	0.99770576	0.60036165	0.6787062	0.9697832	0.9848647
0.0	0.96137345	0.80193406	0.9404096	0.8749085	0.99583507	0.99770576	0.6003616	0.67870617	0.9697832	0.9848647
0.0	0.8592216	0.8681711	0.87782985	0.99321485	0.8746017	0.97517484	0.9298117	0.8522909	0.96661824	0.9337793
0.0	0.8592216	0.8681711	0.87782985	0.99321485	0.8746017	0.97517484	0.9298117	0.8522909	0.96661824	0.9337793
0.0	0.9997862	0.99955004	0.9984609	0.9999417	0.99968064	0.99937516	0.999119	0.9996063	0.9990841	0.9989543
0.0	0.96137345	0.801934	0.9404096	0.8749086	0.99583507	0.99770576	0.60036165	0.6787062	0.9697832	0.9848647
0.0	0.8592216	0.8681711	0.87782985	0.99321485	0.8746017	0.97517484	0.9298117	0.8522909	0.96661824	0.9337793
0.0	0.9997862	0.99955004	0.9984609	0.9999417	0.99968064	0.99937516	0.999119	0.9996063	0.9990841	0.9989543
0.0	0.8592216	0.8681711	0.87782985	0.99321485	0.8746017	0.97517484	0.9298117	0.8522909	0.96661824	0.9337793
0.0	0.96137345	0.80193406	0.9404096	0.8749085	0.99583507	0.99770576	0.60036165	0.6787063	0.9697832	0.9848647
0.0	0.9997862	0.99955004	0.9984609	0.9999417	0.99968064	0.99937516	0.999119	0.9996063	0.9990841	0.9989543
0.0	0.96137345	0.801934	0.9404096	0.8749086	0.99583507	0.99770576	0.6003616	0.6787062	0.9697832	0.9848647
0.0	0.8592216	0.8681711	0.87782985	0.99321485	0.8746017	0.97517484	0.9298117	0.8522909	0.96661824	0.9337793
0.0	0.8592216	0.8681711	0.87782985	0.99321485	0.8746017	0.97517484	0.9298117	0.8522909	0.96661824	0.9337793
0.0	0.9997862	0.99955004	0.9984609	0.9999417	0.99968064	0.99937516	0.999119	0.9996063	0.9990841	0.9989543
0.0	0.9997862	0.999548	0.99842715	0.9999391	0.99967766	0.999358	0.99912316	0.9996007	0.9990859	0.99895716
0.0	0.8592216	0.00019408339	0.0028790147	0.27432108	0.12432335	0.0034615132	0.35460362	0.61545473	0.99897385	0.9959138
0.0	0.9971052	0.998131	0.96393204	0.9985586	0.98782027	0.9919891	0.95856035	0.98763984	0.991666	0.98923606
0.0	0.19864617	0.00036923005	0.00021090075	0.015000129	0.0007107597	0.0027133282	0.00067723717	0.00040408378	0.003444701	0.00031319188
0.0	0.9984276	0.99270225	0.94596535	0.9990146	0.99617237	0.9884548	0.96397126	0.99395376	0.9685694	0.981913
0.0	0.99876094	0.99675363	0.98932505	0.99943	0.9972818	0.9954946	0.9807339	0.99767894	0.9931404	0.99698013
0.0	0.43061316	0.22557075	0.06582422	0.29645702	0.42715612	0.32719904	0.10194152	0.1284498	0.5726679	0.10863213
0.0	0.99876094	0.99675363	0.98932505	0.99943	0.9972818	0.9954946	0.9807339	0.99767894	0.9931404	0.99698013
0.0	0.97228086	0.9883011	0.6606449	0.99818915	0.99097496	0.9463928	0.9914767	0.97323674	0.95840704	0.9306389
0.0	0.9984276	0.99270225	0.94596535	0.9990146	0.99617237	0.9884548	0.96397126	0.99395376	0.9685694	0.981913
0.0	0.9984276	0.99270225	0.94596535	0.9990146	0.99617237	0.9884548	0.96397126	0.99395376	0.9685694	0.981913
0.0	0.99876094	0.99675363	0.98932505	0.99943	0.9972818	0.9954946	0.9807339	0.99767894	0.9931404	0.99698013
0.0	0.99876094	0.99675363	0.98932505	0.99943	0.9972818	0.9954946	0.9807339	0.99767894	0.9931404	0.99698013
0.0	0.99876094	0.99675363	0.98932505	0.99943	0.9972818	0.9954946	0.9807339	0.99767894	0.9931404	0.99698013
0.0	0.99876094	0.99675363	0.98932505	0.99943	0.9972818	0.9954946	0.9807339	0.99767894	0.9931404	0.99698013
0.0	0.9997911	0.999567	0.9984609	0.99994254	0.99968064	0.99939954	0.999119	0.99961036	0.9991173	0.9989543
0.0	0.9997911	0.999567	0.9984609	0.99994254	0.99968064	0.99939954	0.999119	0.99961036	0.9991173	0.9989543
0.0	0.9984276	0.99270225	0.94596535	0.9990146	0.99617237	0.9884548	0.96397126	0.99395376	0.9685694	0.981913
0.0	0.99876094	0.99675363	0.98932505	0.99943	0.9972818	0.9954946	0.9807339	0.99767894	0.9931404	0.99698013
0.0	0.99876094	0.99675363	0.98932505	0.99943	0.9972818	0.9954946	0.9807339	0.99767894	0.9931404	0.99698013
0.0	0.9997862	0.99955004	0.9984609	0.9999417	0.99968064	0.99937516	0.999119	0.9996063	0.9990841	0.9989543
0.0	0.95115125	0.97434676	0.9142118	0.9597696	0.99793327	0.9912476	0.9669708	0.93704784	0.9858451	0.99565375
0.0	0.8592216	0.8681711	0.87782985	0.99321485	0.8746017	0.97517484	0.9298117	0.8522909	0.96661824	0.9337793
0.0	0.8592216	0.8681711	0.87782985	0.99321485	0.8746017	0.97517484	0.9298117	0.8522909	0.96661824	0.9337793
0.0	0.32238814	0.39755175	0.17621708	0.8981431	0.0032953483	0.27487385	0.08785182	0.15560469	0.039325945	0.116563074
0.0	0.17072573	0.14178814	0.021146048	0.08392418	0.27032492	0.38626438	0.070617504	0.11360668	0.027570307	0.064572334
0.0	0.21431118	0.1479149	0.02022956	0.13593547	0.29819584	0.41160423	0.10063416	0.15818907	0.0457266	0.11177707
0.0	0.17072573	0.14178814	0.021146048	0.08392416	0.27032492	0.38626435	0.070617504	0.11360668	0.027570313	0.064572334
0.0	0.17072567	0.14178817	0.021146053	0.08392416	0.2703249	0.38626447	0.07061755	0.113606654	0.027570322	0.06457232
0.0	0.17072573	0.14178817	0.021146048	0.08392416	0.27032492	0.38626438	0.070617504	0.11360668	0.027570313	0.064572334
0.0	0.21431123	0.14791489	0.020229565	0.13593547	0.2981958	0.41160423	0.10063416	0.15818907	0.045726582	0.11177712
0.0	0.17072573	0.14178814	0.021146048	0.08392416	0.27032492	0.38626438	0.070617504	0.11360668	0.027570302	0.064572334
0.0	0.17072567	0.14178817	0.021146053	0.08392416	0.2703249	0.38626447	0.07061755	0.11360668	0.027570322	0.06457235
0.0	0.17072573	0.14178814	0.021146048	0.08392418	0.27032492	0.38626438	0.070617504	0.11360668	0.027570307	0.064572334
0.0	0.21431118	0.14791486	0.02022956	0.13593547	0.29819584	0.41160417	0.10063416	0.15818907	0.0457266	0.11177707
0.0	0.17072573	0.14178814	0.021146048	0.08392416	0.27032495	0.38626438	0.070617504	0.11360668	0.027570313	0.064572334
0.0	0.17072572	0.14178817	0.021146053	0.08392416	0.2703249	0.38626447	0.07061755	0.11360668	0.027570322	0.06457232
0.0	0.17072573	0.14178817	0.021146042	0.08392416	0.27032492	0.38626435	0.070617504	0.11360668	0.027570313	0.064572334
0.0	0.8592216	0.8681711	0.87782985	0.99321485	0.8746017	0.97517484	0.9298117	0.8522909	0.96661824	0.9337793
0.0	0.8592216	0.8681711	0.87782985	0.99321485	0.8746017	0.97517484	0.9298117	0.8522909	0.96661824	0.9337793
0.0	0.0077176355	0.027916532	0.4499098	0.9242298	0.100258596	0.23047799	0.57661825	0.023384232	0.029805887	0.015314515
0.0	0.8592216	0.8681711	0.87782985	0.99321485	0.8746017	0.97517484	0.9298117	0.8522909	0.96661824	0.9337793
0.0	0.8592216	0.8681711	0.87782985	0.99321485	0.8746017	0.97517484	0.9298117	0.8522909	0.96661824	0.9337793
0.0	0.92371136	0.82662714	0.94843006	0.7922063	0.99445677	0.99769384	0.652567	0.71174794	0.9849983	0.97860515
0.0	0.8592216	0.8681711	0.87782985	0.99321485	0.8746017	0.97517484	0.9298117	0.8522909	0.96661824	0.9337793
0.0	0.8592216	0.8681711	0.87782985	0.99321485	0.8746017	0.97517484	0.9298117	0.8522909	0.96661824	0.9337793
0.0	0.85664564	0.9968265	0.9901702	0.9967722	0.98491305	0.9692954	0.08200816	0.2048513	0.5534307	0.46845716
0.0	0.9987281	0.99898964	0.9956268	0.9992829	0.9991467	0.99696785	0.99832994	0.99903667	0.99727863	0.9982893
0.0	0.8592216	0.8681711	0.87782985	0.99321485	0.8746017	0.97517484	0.9298117	0.8522909	0.96661824	0.9337793
0.0	0.8592216	0.8681711	0.87782985	0.99321485	0.8746017	0.97517484	0.9298117	0.8522909	0.96661824	0.9337793
0.0	0.9994444	0.9994778	0.9961035	0.9999542	0.99969053	0.9992655	0.99829906	0.9991021	0.9978294	0.9968671
0.0	0.99911815	0.9978186	0.991251	0.99964464	0.99824286	0.9969927	0.98854196	0.9979662	0.9957677	0.9969619
0.0	0.99876094	0.99675363	0.98932505	0.99943	0.9972818	0.9954946	0.9807339	0.99767894	0.9931404	0.99698013
0.0	0.9967045	0.998131	0.95850164	0.9983828	0.98636174	0.9910856	0.95432985	0.9866687	0.9917486	0.9891557
0.0	0.99148893	0.97370696	0.9515609	0.99565375	0.96786165	0.96263033	0.82596403	0.9760853	0.96295375	0.9817378
0.0	0.99933606	0.999527	0.99600804	0.9999566	0.99967027	0.99732566	0.99814105	0.9980551	0.99833786	0.99438214
0.0	0.8592216	0.8681711	0.87782985	0.99321485	0.8746017	0.97517484	0.9298117	0.8522909	0.96661824	0.9337793
0.0	0.99978465	0.9996443	0.99653095	0.9999118	0.9995085	0.9991648	0.99879897	0.9987619	0.9991297	0.9981178
0.0	0.9997862	0.99955004	0.9984609	0.9999417	0.99968064	0.99937516	0.999119	0.9996063	0.9990841	0.9989543
0.0	0.8592216	0.8681711	0.87782985	0.99321485	0.8746017	0.97517484	0.9298117	0.8522909	0.96661824	0.9337793
0.0	0.8592216	0.8681711	0.87782985	0.99321485	0.8746017	0.97517484	0.9298117	0.8522909	0.96661824	0.9337793
0.0	0.9994444	0.9994778	0.9961035	0.9999542	0.99969053	0.9992655	0.99829906	0.9991021	0.9978294	0.9968671
0.0	0.8592216	0.8681711	0.87782985	0.99321485	0.8746017	0.97517484	0.9298117	0.8522909	0.96661824	0.9337793
0.0	0.8592216	0.8681711	0.87782985	0.99321485	0.8746017	0.97517484	0.9298117	0.8522909	0.96661824	0.9337793
0.0	0.9994444	0.9994778	0.9961035	0.9999542	0.99969053	0.9992655	0.99829906	0.9991021	0.9978294	0.9968671
0.0	0.9994444	0.9994778	0.9961035	0.9999542	0.99969053	0.9992655	0.99829906	0.9991021	0.9978294	0.9968671
0.0	0.9994444	0.9994778	0.9961035	0.9999542	0.99969053	0.9992655	0.99829906	0.9991021	0.9978294	0.9968671
0.0	0.9994444	0.9994778	0.9961035	0.9999542	0.99969053	0.9992655	0.99829906	0.9991021	0.9978294	0.9968671
0.0	0.8592216	0.8681711	0.87782985	0.99321485	0.8746017	0.97517484	0.9298117	0.8522909	0.96661824	0.9337793
0.0	0.8592216	0.8681711	0.87782985	0.99321485	0.8746017	0.97517484	0.9298117	0.8522909	0.96661824	0.9337793
0.0	0.8592216	0.8681711	0.87782985	0.99321485	0.8746017	0.97517484	0.9298117	0.8522909	0.96661824	0.9337793
0.0	0.8592216	0.8681711	0.87782985	0.99321485	0.8746017	0.97517484	0.9298117	0.8522909	0.96661824	0.9337793
0.0	0.32148153	0.05893247	0.06908801	0.062023126	0.12469156	0.14827067	0.03487897	0.23196419	0.025767107	0.09470871
0.0	0.8592216	0.8681711	0.87782985	0.99321485	0.8746017	0.97517484	0.9298117	0.8522909	0.96661824	0.9337793
0.0	0.9928532	0.013955809	0.18494529	0.9598378	0.014320348	0.25212973	0.0014648673	0.0017809371	0.99517715	0.9965109
0.0	0.12522276	0.00989805	0.005790784	0.008147446	0.035542354	0.04406843	0.0051094177	0.005175012	0.028980233	0.009378377
0.0	0.8592216	0.8681711	0.87782985	0.99321485	0.8746017	0.97517484	0.9298117	0.8522909	0.96661824	0.9337793
0.0	0.8592216	0.8681711	0.87782985	0.99321485	0.8746017	0.97517484	0.9298117	0.8522909	0.96661824	0.9337793
0.0	0.8592216	0.8681711	0.87782985	0.99321485	0.8746017	0.97517484	0.9298117	0.8522909	0.96661824	0.9337793
0.0	0.8592216	0.8681711	0.87782985	0.99321485	0.8746017	0.97517484	0.9298117	0.8522909	0.96661824	0.9337793
0.0	0.32148156	0.05893247	0.06908801	0.062023126	0.12469156	0.14827067	0.03487897	0.23196419	0.025767107	0.09470871
0.0	0.8592216	0.8681711	0.87782985	0.99321485	0.8746017	0.97517484	0.9298117	0.8522909	0.96661824	0.9337793
0.0	0.99876094	0.99675363	0.98932505	0.99943	0.9972818	0.9954946	0.9807339	0.99767894	0.9931404	0.99698013
0.0	0.32148156	0.058932494	0.06908801	0.062023126	0.12469156	0.14827067	0.03487897	0.23196419	0.025767101	0.09470871
0.0	0.8592216	0.8681711	0.87782985	0.99321485	0.8746017	0.97517484	0.9298117	0.8522909	0.96661824	0.9337793
0.0	0.99976414	0.9996282	0.9964658	0.9999107	0.99949014	0.9990779	0.99860257	0.9987031	0.9990119	0.99807405
0.0	0.8592216	0.8681711	0.87782985	0.99321485	0.8746017	0.97517484	0.9298117	0.8522909	0.96661824	0.9337793
0.0	0.9967045	0.998131	0.95850164	0.9983828	0.98636174	0.9910856	0.95432985	0.9866687	0.9917486	0.9891557
0.0	0.99847955	0.9941275	0.9571921	0.99925476	0.9968285	0.9904702	0.9638133	0.99479043	0.9737032	0.981913
0.0	0.0025545731	0.0024756843	0.0041712704	0.0014020022	0.00032684713	0.009174858	0.00010086893	0.007843719	0.0004278663	0.00010177027
0.0	0.0034027547	0.0039726114	0.0038614701	0.0021492243	0.00032684713	0.017459663	0.00010116341	0.003989158	0.00032732706	8.202344e-05
0.0	0.002381349	0.0030240114	0.0050615543	0.0055871555	0.0011848295	0.023451434	6.357382e-05	0.0027758675	0.00022806853	9.347578e-05
0.0	0.003715333	0.0026953353	0.005018071	0.0030919681	0.0006997809	0.025794448	0.0001888502	0.0045495485	0.0003323564	6.437268e-05
0.0	0.0025545731	0.0024756843	0.0041712704	0.0014020015	0.00032684745	0.009174858	0.00010086893	0.007843719	0.00042786653	0.00010177027
0.0	0.0034027514	0.0039726114	0.0038614701	0.0021492243	0.00032684745	0.017459663	0.00010116341	0.003989157	0.00032732706	8.202344e-05
0.0	0.0023813478	0.00302401	0.0050615543	0.0055871555	0.0011848295	0.02345144	6.357376e-05	0.0027758675	0.00022806853	9.347578e-05
0.0	0.003715333	0.0026953367	0.005018071	0.0030919681	0.0006997805	0.025794448	0.0001888502	0.004549546	0.0003323564	6.437268e-05
0.0	0.8592216	0.8681711	0.87782985	0.99321485	0.8746017	0.97517484	0.9298117	0.8522909	0.96661824	0.9337793
0.0	0.8592216	0.8681711	0.87782985	0.99321485	0.8746017	0.97517484	0.9298117	0.8522909	0.96661824	0.9337793
0.0	0.8592216	0.8681711	0.87782985	0.99321485	0.8746017	0.97517484	0.9298117	0.8522909	0.96661824	0.9337793
0.0	0.8592216	0.8681711	0.87782985	0.99321485	0.8746017	0.97517484	0.9298117	0.8522909	0.96661824	0.9337793
0.0	0.8592216	0.8681711	0.87782985	0.99321485	0.8746017	0.97517484	0.9298117	0.8522909	0.96661824	0.9337793
0.0	0.8592216	0.8681711	0.87782985	0.99321485	0.8746017	0.97517484	0.9298117	0.8522909	0.96661824	0.9337793
0.0	0.8592216	0.8681711	0.87782985	0.99321485	0.8746017	0.97517484	0.9298117	0.8522909	0.96661824	0.9337793
0.0	0.8592216	0.8681711	0.87782985	0.99321485	0.8746017	0.97517484	0.9298117	0.8522909	0.96661824	0.9337793
0.0	0.8592216	0.8681711	0.87782985	0.99321485	0.8746017	0.97517484	0.9298117	0.8522909	0.96661824	0.9337793
0.0	0.8592216	0.8681711	0.87782985	0.99321485	0.8746017	0.97517484	0.9298117	0.8522909	0.96661824	0.9337793
0.0	0.8592216	0.8681711	0.87782985	0.99321485	0.8746017	0.97517484	0.9298117	0.8522909	0.96661824	0.9337793
0.0	0.8592216	0.8681711	0.87782985	0.99321485	0.8746017	0.97517484	0.9298117	0.8522909	0.96661824	0.9337793
0.0	0.8592216	0.8681711	0.87782985	0.99321485	0.8746017	0.97517484	0.9298117	0.8522909	0.96661824	0.9337793
0.0	0.8592216	0.8681711	0.87782985	0.99321485	0.8746017	0.97517484	0.9298117	0.8522909	0.96661824	0.9337793
0.0	0.8592216	0.8681711	0.87782985	0.99321485	0.8746017	0.97517484	0.9298117	0.8522909	0.96661824	0.9337793
0.0	0.7214019	0.32279763	0.22090346	0.9417732	0.33127537	0.7151649	0.1306947	0.54066926	0.26781607	0.25487003
0.0	0.7422967	0.30186576	0.2312306	0.95100904	0.32452548	0.70598507	0.13201463	0.56501836	0.27474248	0.2573305
0.0	0.709906	0.2968968	0.20134944	0.93976474	0.3120297	0.6931432	0.109752566	0.5143814	0.23711604	0.24281414
0.0	0.77920514	0.34154892	0.2458538	0.9490229	0.32517728	0.74125993	0.15563047	0.5588744	0.29620588	0.27773058
0.0	0.7180763	0.30351317	0.23200683	0.9415443	0.3063717	0.70324785	0.122443154	0.52813214	0.24579552	0.24661435
0.0	0.7297655	0.32529756	0.2176591	0.9470017	0.34103	0.6980901	0.103267856	0.52297974	0.2283006	0.26654652
0.0	0.7340934	0.33158636	0.22216676	0.9415111	0.34707266	0.70980346	0.13068865	0.52736557	0.23677127	0.25192955
0.0	0.8592216	0.8681711	0.87782985	0.99321485	0.8746017	0.97517484	0.9298117	0.8522909	0.96661824	0.9337793
0.0	0.8592216	0.8681711	0.87782985	0.99321485	0.8746017	0.97517484	0.9298117	0.8522909	0.96661824	0.9337793
0.0	0.8592216	0.8681711	0.87782985	0.99321485	0.8746017	0.97517484	0.9298117	0.8522909	0.96661824	0.9337793
0.0	0.8592216	0.8681711	0.87782985	0.99321485	0.8746017	0.97517484	0.9298117	0.8522909	0.96661824	0.9337793
0.0	0.8592216	0.8681711	0.87782985	0.99321485	0.8746017	0.97517484	0.9298117	0.8522909	0.96661824	0.9337793
0.0	0.8592216	0.8681711	0.87782985	0.99321485	0.8746017	0.97517484	0.9298117	0.8522909	0.96661824	0.9337793
0.0	0.8592216	0.8681711	0.87782985	0.99321485	0.8746017	0.97517484	0.9298117	0.8522909	0.96661824	0.9337793
0.0	0.7214019	0.32279763	0.22090343	0.9417732	0.3312753	0.71516496	0.13069469	0.5406693	0.26781598	0.25487003
0.0	0.7422967	0.3018658	0.2312306	0.95100904	0.3245255	0.705985	0.1320146	0.5650183	0.2747426	0.25733057
0.0	0.709906	0.29689676	0.20134945	0.93976474	0.31202972	0.6931432	0.10975254	0.5143815	0.2371161	0.24281414
0.0	0.77920514	0.34154895	0.24585374	0.9490229	0.3251773	0.74125993	0.1556304	0.5588744	0.2962059	0.2777306
0.0	0.7180763	0.30351326	0.23200679	0.9415443	0.30637175	0.7032478	0.122443154	0.5281321	0.24579552	0.24661435
0.0	0.7297654	0.32529756	0.21765915	0.9470017	0.34103015	0.69809	0.103267856	0.52297986	0.22830056	0.2665465
0.0	0.73409337	0.33158627	0.22216676	0.9415111	0.3470727	0.70980346	0.13068868	0.5273656	0.23677127	0.2519295
0.0	0.4539309	0.00018588391	0.001644963	0.035196412	0.022916198	0.45659554	0.002996398	0.011731303	0.00076783844	0.97713125
0.0	0.02171575	0.0010040638	0.06573487	0.8891751	0.15014677	0.04739522	0.027970703	0.04663698	0.27302587	0.08334712
0.0	0.9967045	0.998131	0.95850164	0.9983828	0.98636174	0.9910856	0.95432985	0.9866687	0.9917486	0.9891557
0.0	0.99876094	0.99675363	0.98932505	0.99943	0.9972818	0.9954946	0.9807339	0.99767894	0.9931404	0.99698013
0.0	0.028184703	0.00036162298	0.0009915478	0.050443046	0.0006122456	0.015653087	0.00047207982	0.00022078141	0.0007495268	0.0017857713
0.0	0.8592216	0.8681711	0.87782985	0.99321485	0.8746017	0.97517484	0.9298117	0.8522909	0.96661824	0.9337793
0.0	0.9967045	0.998131	0.95850164	0.9983828	0.98636174	0.9910856	0.95432985	0.9866687	0.9917486	0.9891557
0.0	0.99876094	0.99675363	0.98932505	0.99943	0.9972818	0.9954946	0.9807339	0.99767894	0.9931404	0.99698013
0.0	0.9967045	0.998131	0.95850164	0.9983828	0.98636174	0.9910856	0.95432985	0.9866687	0.9917486	0.9891557
0.0	0.99876094	0.99675363	0.98932505	0.99943	0.9972818	0.9954946	0.980734	0.99767894	0.9931404	0.99698013
0.0	0.9994692	0.99854517	0.99402666	0.9998654	0.99878377	0.997024	0.9945121	0.9992667	0.9959514	0.9919246
0.0	0.3214815	0.058932494	0.06908801	0.062023126	0.12469156	0.14827067	0.03487897	0.23196419	0.025767107	0.09470871
0.0	0.8592216	0.8681711	0.87782985	0.99321485	0.8746017	0.97517484	0.9298117	0.8522909	0.96661824	0.9337793
0.0	0.9984276	0.99270225	0.94596535	0.9990146	0.99617237	0.9884548	0.96397126	0.99395376	0.9685694	0.981913
0.0	0.03757535	0.077697374	0.0038099326	0.011298488	0.97737825	0.006631955	0.22440617	0.02153758	0.01002645	0.0048797573
0.0	0.9989053	0.99854076	0.9886225	0.9998388	0.9994598	0.998054	0.9955012	0.99842936	0.9971259	0.99650156
0.0	0.9972831	0.998384	0.96270454	0.9985468	0.9885501	0.9924631	0.95432985	0.98760056	0.99267536	0.9904856
0.0	0.99620664	0.99212575	0.8507664	0.99735534	0.9774759	0.9753141	0.9747278	0.9824927	0.9789817	0.8729504
0.0	0.9972978	0.9984756	0.9640509	0.9986583	0.9884574	0.9922659	0.96111953	0.9876651	0.9929739	0.9909706
0.0	0.99620664	0.99212575	0.8507664	0.99735534	0.9774759	0.9753141	0.9747278	0.9824927	0.9789817	0.8729504
0.0	0.9972978	0.9984756	0.9640509	0.9986583	0.9884574	0.9922659	0.96111953	0.9876651	0.9929739	0.9909706
0.0	0.8592216	0.8681711	0.87782985	0.99321485	0.8746017	0.97517484	0.9298117	0.8522909	0.96661824	0.9337793
0.0	0.0077176318	0.027916517	0.44990972	0.9242298	0.100258596	0.23047799	0.5766184	0.023384243	0.029805893	0.015314515
0.0	0.8592216	0.8681711	0.87782985	0.99321485	0.8746017	0.97517484	0.9298117	0.8522909	0.96661824	0.9337793
0.0	0.9997862	0.99955004	0.9984609	0.9999417	0.99968064	0.99937516	0.999119	0.9996063	0.9990841	0.9989543
0.0	0.9987281	0.99898964	0.9956268	0.9992829	0.9991467	0.99696785	0.99832994	0.99903667	0.99727863	0.9982893
0.0	0.9994444	0.9994778	0.9961035	0.9999542	0.99969053	0.9992655	0.99829906	0.9991021	0.9978294	0.9968671
0.0	0.8592216	0.8681711	0.87782985	0.99321485	0.8746017	0.97517484	0.9298117	0.8522909	0.96661824	0.9337793
0.0	0.9997862	0.99955004	0.9984609	0.9999417	0.99968064	0.99937516	0.999119	0.9996063	0.9990841	0.9989543
0.0	0.8592216	0.8681711	0.87782985	0.99321485	0.8746017	0.97517484	0.9298117	0.8522909	0.96661824	0.9337793
0.0	0.4601249	0.16196288	0.22895867	0.9921799	0.9900032	0.85614324	0.96039635	0.64608735	0.9971595	0.9936033
0.0	0.92371136	0.82662714	0.94843006	0.79220617	0.99445677	0.99769384	0.6525669	0.7117479	0.9849983	0.97860515
0.0	0.8592216	0.8681711	0.87782985	0.99321485	0.8746017	0.97517484	0.9298117	0.8522909	0.96661824	0.9337793
0.0	0.9997862	0.99955004	0.9984609	0.9999417	0.99968064	0.99937516	0.999119	0.9996063	0.9990841	0.9989543
0.0	0.9987281	0.99898964	0.9956268	0.9992829	0.9991467	0.99696785	0.99832994	0.99903667	0.99727863	0.9982893
0.0	0.97647685	0.9414084	0.9215572	0.9993343	0.95496106	0.9788302	0.86462516	0.9744391	0.9267638	0.94485277
0.0	0.9997862	0.99955004	0.9984609	0.9999417	0.99968064	0.99937516	0.999119	0.9996063	0.9990841	0.9989543
0.0	0.8592216	0.8681711	0.87782985	0.99321485	0.8746017	0.97517484	0.9298117	0.8522909	0.96661824	0.9337793
0.0	0.4601249	0.1619629	0.22895865	0.9921799	0.9900032	0.8561432	0.96039635	0.64608735	0.9971595	0.9936033
0.0	0.99794084	0.9988642	0.9721696	0.99903333	0.9921049	0.99233514	0.97748464	0.9901772	0.99466324	0.9918434
0.0	0.0074922447	0.06948194	0.2592106	0.32950333	0.3288848	0.051930636	0.0016888598	0.0010140723	0.28185743	0.8348743
0.0	0.9984276	0.99270225	0.94596535	0.9990146	0.99617237	0.9884548	0.96397126	0.99395376	0.9685694	0.981913
0.0	0.9984276	0.99270225	0.94596535	0.9990146	0.99617237	0.9884548	0.96397126	0.99395376	0.9685694	0.981913
0.0	0.9984276	0.99270225	0.94596535	0.9990146	0.99617237	0.9884548	0.96397126	0.99395376	0.9685694	0.981913
0.0	0.9984276	0.99270225	0.94596535	0.9990146	0.99617237	0.9884548	0.96397126	0.99395376	0.9685694	0.981913
0.0	0.8592216	0.8681711	0.87782985	0.99321485	0.8746017	0.97517484	0.9298117	0.8522909	0.96661824	0.9337793
0.0	0.8592216	0.8681711	0.87782985	0.99321485	0.8746017	0.97517484	0.9298117	0.8522909	0.96661824	0.9337793
0.0	0.8592216	0.8681711	0.87782985	0.99321485	0.8746017	0.97517484	0.9298117	0.8522909	0.96661824	0.9337793
0.0	0.8592216	0.8681711	0.87782985	0.99321485	0.8746017	0.97517484	0.9298117	0.8522909	0.96661824	0.9337793
0.0	0.0077176318	0.027916517	0.44990972	0.9242298	0.100258596	0.23047799	0.5766182	0.023384232	0.0298059	0.015314515
0.0	0.8592216	0.8681711	0.87782985	0.99321485	0.8746017	0.97517484	0.9298117	0.8522909	0.96661824	0.9337793
0.0	0.8592216	0.8681711	0.87782985	0.99321485	0.8746017	0.97517484	0.9298117	0.8522909	0.96661824	0.9337793
0.0	0.9972831	0.998384	0.96270454	0.9985468	0.9885501	0.9924631	0.95432985	0.98760056	0.99267536	0.9904856
0.0	0.8592216	0.8681711	0.87782985	0.99321485	0.8746017	0.97517484	0.9298117	0.8522909	0.96661824	0.9337793
0.0	0.9910978	0.99180096	0.9493802	0.9993843	0.99913126	0.8382777	0.9900131	0.9825556	0.9565154	0.9920392
0.0	0.99729604	0.9985422	0.95850164	0.9986766	0.9875808	0.9924298	0.96028095	0.9870706	0.9931982	0.99096
0.0	0.99620664	0.99212575	0.8507664	0.99735534	0.9774759	0.9753141	0.9747278	0.9824927	0.9789817	0.8729504
0.0	0.99620664	0.99212575	0.8507664	0.99735534	0.9774759	0.9753141	0.9747278	0.9824927	0.9789817	0.8729504
0.0	0.023186374	0.018942585	0.009292165	0.0005425197	0.019985849	0.710231	0.0013057895	0.013800192	0.035897788	0.07458696
0.0	0.8592216	0.8681711	0.87782985	0.99321485	0.8746017	0.97517484	0.9298117	0.8522909	0.96661824	0.9337793
0.0	0.996385	0.9929311	0.8623437	0.99751484	0.97873664	0.9772265	0.97714144	0.98430276	0.9794573	0.87858194
0.0	0.9984276	0.99270225	0.94596535	0.9990146	0.99617237	0.9884548	0.96397126	0.99395376	0.9685694	0.981913
0.0	0.99824643	0.9852771	0.98895407	0.9934864	0.99684155	0.99586225	0.9920872	0.98554325	0.9470951	0.9563612
0.0	0.8592216	0.8681711	0.87782985	0.99321485	0.8746017	0.97517484	0.9298117	0.8522909	0.96661824	0.9337793
0.0	0.8592216	0.8681711	0.87782985	0.99321485	0.8746017	0.97517484	0.9298117	0.8522909	0.96661824	0.9337793
0.0	0.9967045	0.998131	0.95850164	0.9983828	0.98636174	0.9910856	0.95432985	0.9866687	0.9917486	0.9891557
0.0	0.8592216	0.8681711	0.87782985	0.99321485	0.8746017	0.97517484	0.9298117	0.8522909	0.96661824	0.9337793
0.0	0.9981824	0.98493874	0.9866303	0.9934449	0.99664956	0.99571395	0.9913726	0.9857159	0.9422155	0.9533374
0.0	0.8592216	0.8681711	0.87782985	0.99321485	0.8746017	0.97517484	0.9298117	0.8522909	0.96661824	0.9337793
0.0	0.35543698	0.052554253	0.12626724	0.25643292	0.70644814	0.5622492	0.07316341	0.03707518	0.035364684	0.18929416
0.0	0.42907247	0.667428	0.23371242	0.40554377	0.43962088	0.5754836	0.15430914	0.21105817	0.23791745	0.15845922
0.0	0.9998072	0.999813	0.99770314	0.99997354	0.999841	0.9995208	0.9993241	0.9993585	0.99894255	0.99916613
0.0	0.00030316814	0.52801627	0.0005241672	0.008280928	0.19240434	0.0006158418	0.00030662757	0.0026238682	0.020571029	0.4120831
0.0	0.8592216	0.8681711	0.87782985	0.99321485	0.8746017	0.97517484	0.9298117	0.8522909	0.96661824	0.9337793
0.0	0.9994543	0.9994648	0.99375206	0.999871	0.9990544	0.99877423	0.9968086	0.9981207	0.9982834	0.99809355
0.0	0.8592216	0.8681711	0.87782985	0.99321485	0.8746017	0.97517484	0.9298117	0.8522909	0.96661824	0.9337793
0.0	0.99620664	0.99212575	0.8507664	0.99735534	0.9774759	0.9753141	0.9747278	0.9824927	0.9789817	0.8729504
0.0	0.8592216	0.8681711	0.87782985	0.99321485	0.8746017	0.97517484	0.9298117	0.8522909	0.96661824	0.9337793
0.0	0.7324843	0.19835173	0.00032966206	0.027501965	0.004277585	0.30461386	0.19062787	0.27924317	0.016138412	0.12775852
0.0	0.99620664	0.99212575	0.8507664	0.99735534	0.9774759	0.9753141	0.9747278	0.9824927	0.9789817	0.8729504
0.0	0.42907238	0.66742796	0.23371235	0.40554368	0.43962088	0.5754837	0.15430906	0.21105818	0.23791741	0.15845923
0.0	0.9984276	0.99270225	0.94596535	0.9990146	0.99617237	0.9884548	0.96397126	0.99395376	0.9685694	0.981913
0.0	0.8592216	0.8681711	0.87782985	0.99321485	0.8746017	0.97517484	0.9298117	0.8522909	0.96661824	0.9337793
0.0	0.9984276	0.99270225	0.94596535	0.9990146	0.99617237	0.9884548	0.96397126	0.99395376	0.9685694	0.981913
0.0	0.012455718	0.19209382	0.011408229	0.006065336	0.27588496	0.6718553	0.00034051813	0.0041461964	0.019035218	0.049201433
0.0	0.99709845	0.9949062	0.9006824	0.99818075	0.9858226	0.97964966	0.9856383	0.985355	0.9873103	0.8979819
0.0	0.43027127	0.096312575	0.105492085	0.103654705	0.21876732	0.17389394	0.07424792	0.30559468	0.04681495	0.15478048
0.0	0.012455718	0.19209382	0.011408229	0.006065336	0.27588496	0.6718553	0.00034051813	0.0041461964	0.019035218	0.049201433
0.0	0.8592216	0.8681711	0.87782985	0.99321485	0.8746017	0.97517484	0.9298117	0.8522909	0.96661824	0.9337793
0.0	0.012455718	0.19209382	0.011408229	0.006065336	0.27588496	0.6718553	0.00034051813	0.0041461964	0.019035218	0.049201433
0.0	0.9989053	0.99854076	0.9886225	0.9998388	0.9994598	0.998054	0.9955012	0.99842936	0.9971259	0.99650156
0.0	0.07212264	0.23912051	0.010116325	0.0047612945	0.051070835	0.56965595	0.0077690296	0.028467126	0.022559678	0.15723255
0.0	0.9997279	0.9997236	0.99982315	0.99832934	0.99957174	0.03680549	0.15039371	0.9999167	0.9981229	0.999188
0.0	0.9996074	0.99877053	0.9952064	0.99989355	0.9989361	0.9978672	0.995968	0.9994136	0.99716455	0.9934789
0.0	0.99630105	0.99212575	0.8507664	0.99753016	0.97918916	0.9768271	0.97762007	0.9835655	0.9793337	0.8801737
0.0	0.2551524	0.8681711	0.87782985	0.98246044	0.008221486	0.84246784	0.9757844	0.5533357	0.10636699	0.78057337
0.0	0.99682766	0.9932765	0.8902332	0.9976191	0.98082525	0.9832456	0.98113364	0.986273	0.9844371	0.8782575
0.0	0.1517881	0.0068422835	0.0020657748	0.10439899	0.09628475	0.23567316	0.016544184	0.015330074	0.006911499	0.045643914
0.0	0.8592216	0.8681711	0.87782985	0.99321485	0.8746017	0.97517484	0.9298117	0.8522909	0.96661824	0.9337793
0.0	0.049759593	0.0013000347	0.037002414	0.0050188825	0.00015181718	0.0016267766	0.0008193038	0.7566153	0.20092647	0.0005702165
0.0	0.9912751	0.9924676	0.95405906	0.99940515	0.9991646	0.849942	0.99044234	0.98421615	0.9559052	0.9920947
0.0	0.8592216	0.8681711	0.87782985	0.99321485	0.8746017	0.97517484	0.9298117	0.8522909	0.96661824	0.9337793
0.0	0.93497336	0.9505173	0.3622803	0.98574126	0.91647416	0.72413725	0.8953266	0.7831474	0.55850303	0.4272925
0.0	0.9984276	0.99270225	0.94596535	0.9990146	0.99617237	0.9884548	0.96397126	0.99395376	0.9685694	0.981913
0.0	0.94935143	0.9266408	0.764095	0.868116	0.9247548	0.93361163	0.9253637	0.91127115	0.9236414	0.92400163
0.0	0.96137345	0.80193406	0.9404096	0.8749085	0.99583507	0.99770576	0.6003615	0.6787062	0.9697832	0.9848647
0.0	0.8592216	0.8681711	0.87782985	0.99321485	0.8746017	0.97517484	0.9298117	0.8522909	0.96661824	0.9337793
0.0	0.8592216	0.8681711	0.87782985	0.99321485	0.8746017	0.97517484	0.9298117	0.8522909	0.96661824	0.9337793
0.0	0.9997862	0.99955004	0.9984609	0.9999417	0.99968064	0.99937516	0.999119	0.9996063	0.9990841	0.9989543
0.0	0.8592216	0.8681711	0.87782985	0.99321485	0.8746017	0.97517484	0.9298117	0.8522909	0.96661824	0.9337793
0.0	0.05911255	0.0011538343	0.011865185	0.06884576	0.0010419198	0.90092	0.008050606	0.0150788175	0.001042737	0.0032458417
0.0	0.7444129	0.13371992	0.78007144	0.16968791	0.027334146	0.18034387	0.04360619	0.93593967	0.6531412	0.10613533
0.0	0.9978575	0.9989793	0.9713046	0.9990662	0.99243027	0.9938922	0.9743712	0.99072146	0.9945591	0.9902006
0.0	0.9993242	0.998946	0.9871524	0.9997147	0.998575	0.9935812	0.99174035	0.998743	0.99432844	0.9849036
0.0	0.9989963	0.99798834	0.992065	0.99957424	0.99772364	0.99647254	0.9852341	0.9979678	0.9945956	0.99725974
0.0	0.8592216	0.8681711	0.87782985	0.99321485	0.8746017	0.97517484	0.9298117	0.8522909	0.96661824	0.9337793
0.0	0.81878	0.9902451	0.011065464	0.97764266	0.2935883	0.9363637	0.0063137664	0.19929203	0.80098367	0.45466754
0.0	0.9878665	0.9885437	0.27998495	0.8847939	0.7332572	0.73719436	0.0063137664	0.14502783	0.9641921	0.75360614
0.0	0.06841428	0.010544642	8.88273e-05	0.0045091272	0.06310264	0.0619177	0.034627814	0.00015856439	0.7573939	0.24203669
0.0	0.70243317	0.026835095	0.3590395	0.8563969	0.002065354	0.25408652	0.59733284	0.10129502	0.00930996	0.86342764
0.0	0.8592216	0.8681711	0.87782985	0.99321485	0.8746017	0.97517484	0.9298117	0.8522909	0.96661824	0.9337793
0.0	0.43048644	0.08190426	0.08469871	0.08281041	0.2046378	0.1803188	0.047182444	0.31862563	0.031790596	0.13135302
0.0	0.99620664	0.99212575	0.8507664	0.99735534	0.9774759	0.9753141	0.9747278	0.9824927	0.9789817	0.8729504
0.0	0.99539834	0.99575555	0.98692954	0.99871576	0.9980584	0.9832481	0.993573	0.9934331	0.9927059	0.97969306
0.0	0.00034996335	0.06531631	0.1428033	0.022526724	0.002906869	0.8257042	0.91505307	0.030276291	0.96661824	0.006692198
0.0	0.9956637	0.99636734	0.98818886	0.99887043	0.99827945	0.9827999	0.9938235	0.99368036	0.9929703	0.98030853
0.0	0.00034996335	0.06531631	0.1428033	0.022526724	0.002906869	0.8257042	0.91505307	0.030276291	0.96661824	0.006692198
0.0	0.9924861	0.9948532	0.96278167	0.9995333	0.99925417	0.87881976	0.9919482	0.9876139	0.96537936	0.9927537
0.0	0.8592216	0.8681711	0.87782985	0.99321485	0.8746017	0.97517484	0.9298117	0.8522909	0.96661824	0.9337793
0.0	0.9987281	0.99898964	0.9956268	0.9992829	0.9991467	0.99696785	0.99832994	0.99903667	0.99727863	0.9982893
0.0	0.8592216	0.8681711	0.87782985	0.99321485	0.8746017	0.97517484	0.9298117	0.8522909	0.96661824	0.9337793
0.0	0.8592216	0.8681711	0.87782985	0.99321485	0.8746017	0.97517484	0.9298117	0.8522909	0.96661824	0.9337793
0.0	0.46012497	0.16196288	0.22895867	0.9921799	0.9900032	0.85614324	0.96039635	0.64608735	0.9971595	0.9936033
0.0	0.998386	0.9949964	0.9644549	0.99654895	0.99734986	0.9955057	0.9674649	0.97757626	0.9839917	0.96312094
0.0	0.9987281	0.99898964	0.9956268	0.9992829	0.9991467	0.99696785	0.99832994	0.99903667	0.99727863	0.9982893
0.0	0.8592216	0.8681711	0.87782985	0.99321485	0.8746017	0.97517484	0.9298117	0.8522909	0.96661824	0.9337793
0.0	0.9997862	0.99955004	0.9984609	0.9999417	0.99968064	0.99937516	0.999119	0.9996063	0.9990841	0.9989543
0.0	0.9910978	0.99180096	0.9493802	0.9993843	0.99913126	0.8382777	0.9900131	0.9825556	0.9565154	0.9920392
0.0	0.9984659	0.9982855	0.96304995	0.9946485	0.99395823	0.99616027	0.9953225	0.9945679	0.99883765	0.97305095
0.0	0.99803096	0.9928555	0.97352684	0.99639773	0.99570066	0.99514467	0.93615264	0.9745715	0.97680855	0.9202808
0.0	0.0033632703	0.05624205	0.057384957	0.05994965	0.0021781195	0.014061592	0.061782394	0.036189534	0.0023688416	0.093187235
0.0	0.03230387	0.9579338	0.50498194	0.00053583673	0.8488242	0.99873763	0.98219025	0.007261499	0.9998586	0.00048414295
0.0	0.99614584	0.9928663	0.86224717	0.9974688	0.98044056	0.97518706	0.979977	0.9854592	0.9810862	0.8674836
0.0	0.99933606	0.9995466	0.9961255	0.9999585	0.9996879	0.99754745	0.99825996	0.9981806	0.99833786	0.99438214
0.0	0.99620664	0.99212575	0.8507664	0.99735534	0.9774759	0.9753141	0.9747278	0.9824927	0.9789817	0.8729504
0.0	0.99620664	0.99212575	0.8507664	0.99735534	0.9774759	0.9753141	0.9747278	0.9824927	0.9789817	0.8729504
0.0	0.8592216	0.8681711	0.87782985	0.99321485	0.8746017	0.97517484	0.9298117	0.8522909	0.96661824	0.9337793
0.0	0.7430342	0.98112524	0.9994752	0.945297	0.62749285	0.56795484	0.13982801	0.00047869934	0.17718129	0.011785804
0.0	0.8592216	0.8681711	0.87782985	0.99321485	0.8746017	0.97517484	0.9298117	0.8522909	0.96661824	0.9337793
0.0	0.8592216	0.8681711	0.87782985	0.99321485	0.8746017	0.97517484	0.9298117	0.8522909	0.96661824	0.9337793
0.0	0.8592216	0.8681711	0.87782985	0.99321485	0.8746017	0.97517484	0.9298117	0.8522909	0.96661824	0.9337793
0.0	0.99620664	0.99212575	0.8507664	0.99735534	0.9774759	0.9753141	0.9747278	0.9824927	0.9789817	0.8729504
0.0	0.8592216	0.8681711	0.87782985	0.99321485	0.8746017	0.97517484	0.9298117	0.8522909	0.96661824	0.9337793
0.0	0.999778	0.999627	0.99661154	0.99991214	0.9994885	0.9991732	0.9986891	0.99874747	0.9991086	0.99805814
0.0	0.9997675	0.99960774	0.9964625	0.9999089	0.9994837	0.9991375	0.998588	0.9987086	0.99904686	0.99805814
0.0	0.9997862	0.99955004	0.9984609	0.9999417	0.99968064	0.99937516	0.999119	0.9996063	0.9990841	0.9989543
0.0	0.4601249	0.16196288	0.22895867	0.9921799	0.9900032	0.8561432	0.96039635	0.64608735	0.9971595	0.9936033
0.0	0.99785054	0.99008185	0.96123517	0.9943346	0.99453497	0.99447614	0.89045244	0.96300626	0.97330093	0.92372185
0.0	0.9997862	0.99955004	0.9984609	0.9999417	0.99968064	0.99937516	0.999119	0.9996063	0.9990841	0.9989543
0.0	0.4601249	0.1619629	0.22895867	0.9921799	0.9900032	0.8561432	0.96039635	0.64608735	0.9971595	0.9936033
0.0	0.99785054	0.99008185	0.96123517	0.9943346	0.99453497	0.99447614	0.89045244	0.96300626	0.97330093	0.92372185
0.0	0.9997675	0.99960774	0.9964625	0.9999089	0.9994837	0.9991375	0.998588	0.9987086	0.99904686	0.99805814
0.0	0.9997862	0.99955004	0.9984609	0.9999417	0.99968064	0.99937516	0.999119	0.9996063	0.9990841	0.9989543
0.0	0.4601249	0.1619629	0.22895865	0.9921799	0.9900032	0.85614324	0.96039635	0.64608735	0.9971595	0.9936033
0.0	0.99785054	0.99008185	0.96123517	0.9943346	0.99453497	0.99447614	0.89045244	0.96300626	0.97330093	0.92372185
0.0	0.9997675	0.99960774	0.9964625	0.9999089	0.9994837	0.9991375	0.998588	0.9987086	0.99904686	0.99805814
0.0	0.9997862	0.99955004	0.9984609	0.9999417	0.99968064	0.99937516	0.999119	0.9996063	0.9990841	0.9989543
0.0	0.46012497	0.1619629	0.22895865	0.9921799	0.9900032	0.8561432	0.96039635	0.64608735	0.9971595	0.9936033
0.0	0.99785054	0.99008185	0.96123517	0.9943346	0.99453497	0.99447614	0.89045244	0.96300626	0.97330093	0.92372185
0.0	0.9984276	0.99270225	0.94596535	0.9990146	0.99617237	0.9884548	0.96397126	0.99395376	0.9685694	0.981913
0.0	0.9954419	0.9932986	0.9800568	0.99701107	0.9974597	0.9894098	0.96588534	0.9962638	0.98090714	0.99262166
0.0	0.99620664	0.99212575	0.8507664	0.99735534	0.9774759	0.9753141	0.9747278	0.9824927	0.9789817	0.8729504
0.0	0.8592216	0.8681711	0.87782985	0.99321485	0.8746017	0.97517484	0.9298117	0.8522909	0.96661824	0.9337793
0.0	0.8592216	0.8681711	0.87782985	0.99321485	0.8746017	0.97517484	0.9298117	0.8522909	0.96661824	0.9337793
0.0	0.99923384	0.9994591	0.99551743	0.99996686	0.99979705	0.99642736	0.9989856	0.9987692	0.99791056	0.9984151
0.0	0.8592216	0.8681711	0.87782985	0.99321485	0.8746017	0.97517484	0.9298117	0.8522909	0.96661824	0.9337793
0.0	0.42907244	0.6674281	0.23371236	0.40554368	0.43962076	0.5754836	0.15430914	0.21105824	0.23791745	0.15845922
0.0	0.42907244	0.6674281	0.23371236	0.40554368	0.43962088	0.5754836	0.15430914	0.21105824	0.23791741	0.1584592
0.0	0.42907244	0.6674281	0.23371236	0.40554368	0.43962076	0.5754836	0.15430914	0.21105824	0.23791741	0.1584592
0.0	0.42907244	0.6674281	0.23371236	0.40554368	0.43962076	0.5754836	0.15430911	0.21105824	0.23791751	0.1584592
0.0	0.42907244	0.6674281	0.23371236	0.40554368	0.43962076	0.5754836	0.15430914	0.21105824	0.23791738	0.1584592
0.0	0.42907247	0.6674281	0.23371236	0.40554377	0.43962088	0.5754836	0.15430911	0.21105823	0.23791741	0.1584592
0.0	0.42907247	0.6674281	0.23371236	0.40554377	0.43962076	0.5754836	0.15430911	0.21105818	0.23791738	0.15845923
0.0	0.9984276	0.99270225	0.94596535	0.9990146	0.99617237	0.9884548	0.96397126	0.99395376	0.9685695	0.981913
0.0	0.9984276	0.99270225	0.94596535	0.9990146	0.99617237	0.9884548	0.96397126	0.99395376	0.9685695	0.981913
0.0	0.8592216	0.8681711	0.87782985	0.99321485	0.87460166	0.97517484	0.9298117	0.8522909	0.96661824	0.9337793
0.0	0.9763614	0.7209528	0.33957094	0.5653347	0.77454907	0.7900649	0.621285	0.77508175	0.6441388	0.46550053
0.0	0.9984276	0.99270225	0.94596535	0.9990146	0.99617237	0.9884548	0.96397126	0.99395376	0.9685695	0.981913
0.0	0.8592216	0.8681711	0.87782985	0.99321485	0.87460166	0.97517484	0.9298117	0.8522909	0.96661824	0.9337793
0.0	0.9984276	0.99270225	0.94596535	0.9990146	0.99617237	0.9884548	0.96397126	0.99395376	0.9685695	0.981913
0.0	0.9763614	0.7209528	0.33957094	0.5653347	0.77454907	0.7900649	0.621285	0.77508175	0.6441388	0.46550053
0.0	0.9984276	0.99270225	0.94596535	0.9990146	0.99617237	0.9884548	0.96397126	0.99395376	0.9685695	0.981913
0.0	0.8592216	0.8681711	0.87782985	0.99321485	0.87460166	0.97517484	0.9298117	0.8522909	0.96661824	0.9337793
0.0	0.9984276	0.99270225	0.94596535	0.9990146	0.99617237	0.9884548	0.96397126	0.99395376	0.9685695	0.981913
0.0	0.9763614	0.7209528	0.33957094	0.5653347	0.77454907	0.7900649	0.621285	0.77508175	0.6441388	0.46550053
0.0	0.9984276	0.99270225	0.94596535	0.9990146	0.99617237	0.9884548	0.96397126	0.99395376	0.9685695	0.981913
0.0	0.8592216	0.8681711	0.87782985	0.99321485	0.87460166	0.97517484	0.9298117	0.8522909	0.96661824	0.9337793
0.0	0.9984276	0.99270225	0.94596535	0.9990146	0.99617237	0.9884548	0.96397126	0.99395376	0.9685695	0.981913
0.0	0.9984276	0.99270225	0.94596535	0.9990146	0.99617237	0.9884548	0.96397126	0.99395376	0.9685695	0.981913
0.0	0.9763614	0.7209528	0.33957094	0.5653347	0.77454907	0.7900649	0.621285	0.77508175	0.6441388	0.46550053
0.0	0.9984276	0.99270225	0.94596535	0.9990146	0.99617237	0.9884548	0.96397126	0.99395376	0.9685695	0.981913
0.0	0.8592216	0.8681711	0.87782985	0.99321485	0.87460166	0.97517484	0.9298117	0.8522909	0.96661824	0.9337793
0.0	0.9984276	0.99270225	0.94596535	0.9990146	0.99617237	0.9884548	0.96397126	0.99395376	0.9685695	0.981913
0.0	0.8592216	0.8681711	0.87782985	0.99321485	0.87460166	0.97517484	0.9298117	0.8522909	0.96661824	0.9337793
0.0	0.9984276	0.99270225	0.94596535	0.9990146	0.99617237	0.9884548	0.96397126	0.99395376	0.9685695	0.981913
0.0	0.9984276	0.99270225	0.94596535	0.9990146	0.99617237	0.9884548	0.96397126	0.99395376	0.9685694	0.981913
0.0	0.9984276	0.99270225	0.94596535	0.9990146	0.99617237	0.9884548	0.96397126	0.99395376	0.9685694	0.981913
0.0	0.9984276	0.99270225	0.94596535	0.9990146	0.99617237	0.9884548	0.96397126	0.99395376	0.9685695	0.981913
0.0	0.9984276	0.99270225	0.94596535	0.9990146	0.99617237	0.9884548	0.96397126	0.99395376	0.9685694	0.981913
0.0	0.8592216	0.8681711	0.87782985	0.99321485	0.87460166	0.97517484	0.9298117	0.8522909	0.96661824	0.9337793
0.0	0.9984276	0.99270225	0.94596535	0.9990146	0.99617237	0.9884548	0.96397126	0.99395376	0.9685694	0.981913
0.0	0.8592216	0.8681711	0.87782985	0.99321485	0.87460166	0.97517484	0.9298117	0.8522909	0.96661824	0.9337793
0.0	0.9763614	0.7209528	0.33957094	0.5653347	0.77454907	0.7900649	0.621285	0.77508175	0.6441388	0.46550053
0.0	0.9984276	0.99270225	0.94596535	0.9990146	0.99617237	0.9884548	0.96397126	0.99395376	0.9685695	0.981913
0.0	0.8592216	0.8681711	0.87782985	0.99321485	0.87460166	0.97517484	0.9298117	0.8522909	0.96661824	0.9337793
0.0	0.9763614	0.7209528	0.33957094	0.5653347	0.77454907	0.7900649	0.621285	0.77508175	0.6441388	0.46550053
0.0	0.9984276	0.99270225	0.94596535	0.9990146	0.99617237	0.9884548	0.96397126	0.99395376	0.9685695	0.981913
0.0	0.8592216	0.8681711	0.87782985	0.99321485	0.87460166	0.97517484	0.9298117	0.8522909	0.96661824	0.9337793
0.0	0.9984276	0.99270225	0.94596535	0.9990146	0.99617237	0.9884548	0.96397126	0.99395376	0.9685695	0.981913
0.0	0.9763614	0.7209528	0.33957094	0.5653347	0.77454907	0.7900649	0.621285	0.77508175	0.6441388	0.46550053
0.0	0.99966586	0.99200445	0.99232614	0.99539137	0.9970989	0.9954276	0.9955112	0.99748504	0.99553937	0.9864222
0.0	0.8592216	0.8681711	0.87782985	0.99321485	0.8746017	0.97517484	0.9298117	0.8522909	0.96661824	0.9337793
0.0	0.8592216	0.8681711	0.87782985	0.99321485	0.8746017	0.97517484	0.9298117	0.8522909	0.96661824	0.9337793
0.0	0.9899148	0.9791349	0.9628347	0.993736	0.99777895	0.96837217	0.74383426	0.98401755	0.9802399	0.994279
0.0	0.99876094	0.99675363	0.98932505	0.99943	0.9972818	0.9954946	0.9807339	0.99767894	0.9931404	0.99698013
0.0	0.9990988	0.99941933	0.9950276	0.9999628	0.99978703	0.9956964	0.99892396	0.9986457	0.9977418	0.99835473
0.0	0.16062343	0.00010343684	0.12579197	0.21154767	0.005577513	0.009592146	0.025055457	0.001672009	0.015297697	0.9991986
0.0	0.9910978	0.99180096	0.9493802	0.9993843	0.99913126	0.8382777	0.9900131	0.9825556	0.9565154	0.9920392
0.0	0.99963105	0.99973077	0.99305236	0.9999168	0.99918085	0.99862933	0.99733907	0.9987866	0.99855703	0.9973852
0.0	0.9763614	0.7209528	0.33957094	0.5653347	0.77454907	0.7900649	0.621285	0.77508175	0.6441388	0.46550053
0.0	0.8592216	0.8681711	0.87782985	0.99321485	0.8746017	0.97517484	0.9298117	0.8522909	0.96661824	0.9337793
0.0	0.8592216	0.8681711	0.87782985	0.99321485	0.8746017	0.97517484	0.9298117	0.8522909	0.96661824	0.9337793
0.0	0.8592216	0.8681711	0.87782985	0.99321485	0.8746017	0.97517484	0.9298117	0.8522909	0.96661824	0.9337793
0.0	0.8592216	0.8681711	0.87782985	0.99321485	0.8746017	0.97517484	0.9298117	0.8522909	0.96661824	0.9337793
0.0	0.0077176318	0.027916506	0.4499098	0.9242298	0.10025858	0.23047794	0.5766184	0.023384232	0.029805887	0.015314522
0.0	0.8592216	0.8681711	0.87782985	0.99321485	0.8746017	0.97517484	0.9298117	0.8522909	0.96661824	0.9337793
0.0	0.8592216	0.8681711	0.87782985	0.99321485	0.8746017	0.97517484	0.9298117	0.8522909	0.96661824	0.9337793
0.0	0.9981824	0.98493874	0.9866303	0.9934449	0.99664956	0.99571395	0.9913726	0.9857159	0.9422155	0.9533374
0.0	0.8592216	0.8681711	0.87782985	0.99321485	0.8746017	0.97517484	0.9298117	0.8522909	0.96661824	0.9337793
0.0	0.8592216	0.8681711	0.87782985	0.99321485	0.8746017	0.97517484	0.9298117	0.8522909	0.96661824	0.9337793
0.0	0.9982627	0.9849408	0.99039465	0.9988335	0.9923707	0.9918435	0.99392635	0.99281114	0.97184515	0.99242884
0.0	0.9994444	0.9994778	0.9961035	0.9999542	0.99969053	0.9992655	0.99829906	0.9991021	0.9978294	0.9968671
0.0	0.9997862	0.99955004	0.9984609	0.9999417	0.99968064	0.99937516	0.999119	0.9996063	0.9990841	0.9989543
0.0	0.8592216	0.8681711	0.87782985	0.99321485	0.8746017	0.97517484	0.9298117	0.8522909	0.96661824	0.9337793
0.0	0.8592216	0.8681711	0.87782985	0.99321485	0.8746017	0.97517484	0.9298117	0.8522909	0.96661824	0.9337793
0.0	0.008095713	0.13421072	0.0059079677	0.19430242	0.017224066	0.003271757	0.20637909	0.97184515	0.19529425	0.22816682
0.0	0.9967045	0.998131	0.95850164	0.9983828	0.98636174	0.9910856	0.95432985	0.9866687	0.9917486	0.9891557
0.0	0.3214815	0.058932494	0.06908801	0.062023126	0.12469156	0.14827067	0.03487897	0.23196419	0.025767107	0.09470871
0.0	0.99876094	0.99675363	0.98932505	0.99943	0.9972818	0.9954946	0.980734	0.99767894	0.9931404	0.99698013
0.0	0.9995116	0.9995303	0.99446094	0.99988985	0.99918693	0.99890995	0.99717605	0.9983047	0.99841464	0.9981468
0.0	0.99967647	0.9997615	0.99378407	0.99993277	0.9992944	0.99885	0.99772125	0.99888366	0.99862075	0.9976165
0.0	0.8592216	0.8681711	0.87782985	0.99321485	0.8746017	0.97517484	0.9298117	0.8522909	0.96661824	0.9337793
0.0	0.8592216	0.8681711	0.87782985	0.99321485	0.8746017	0.97517484	0.9298117	0.8522909	0.96661824	0.9337793
0.0	0.99963105	0.99973077	0.99305236	0.9999168	0.99918085	0.99862933	0.99733907	0.9987866	0.99855703	0.9973852
0.0	0.79415584	0.35623845	0.030639375	0.77620226	0.63487804	0.1662899	0.5720327	0.27969307	0.2560938	0.32346237
0.0	0.9997675	0.99960774	0.9964625	0.9999089	0.9994837	0.9991375	0.998588	0.9987086	0.99904686	0.99805814
0.0	0.93066186	0.05940219	0.106437385	0.80049396	0.16725758	0.9766052	0.61870134	0.93682694	0.8684052	0.9998354
0.0	0.8592216	0.8681711	0.87782985	0.99321485	0.8746017	0.97517484	0.9298117	0.8522909	0.96661824	0.9337793
0.0	0.93066186	0.05940219	0.106437385	0.80049396	0.16725758	0.9766052	0.61870134	0.93682694	0.8684052	0.9998354
0.0	0.37825066	0.07624536	0.087654	0.08364637	0.15887487	0.190656	0.04514833	0.32285526	0.03345322	0.11074057
0.0	0.99876094	0.99675363	0.98932505	0.99943	0.9972818	0.9954946	0.9807339	0.99767894	0.9931404	0.99698013
0.0	0.9963735	0.99580765	0.9726362	0.9993069	0.9920589	0.99213845	0.97600603	0.99299896	0.9834715	0.9900681
0.0	0.8592216	0.8681711	0.87782985	0.99321485	0.8746017	0.97517484	0.9298117	0.8522909	0.96661824	0.9337793
0.0	0.8592216	0.8681711	0.87782985	0.99321485	0.8746017	0.97517484	0.9298117	0.8522909	0.96661824	0.9337793
0.0	0.9990658	0.99564195	0.99477035	0.997929	0.997771	0.99653167	0.9835037	0.9976191	0.98874974	0.99313
0.0	0.9994221	0.9958204	0.9845746	0.9986841	0.99436945	0.99113876	0.98618674	0.99886286	0.9972899	0.9987179
0.0	0.8592216	0.8681711	0.87782985	0.99321485	0.8746017	0.97517484	0.9298117	0.8522909	0.96661824	0.9337793
0.0	0.8592216	0.8681711	0.87782985	0.99321485	0.8746017	0.97517484	0.9298117	0.8522909	0.96661824	0.9337793
0.0	0.9990988	0.99941933	0.9950276	0.9999628	0.99978703	0.9956964	0.99892396	0.9986457	0.9977418	0.99835473
0.0	0.9997862	0.99955004	0.9984609	0.9999417	0.99968064	0.99937516	0.999119	0.9996063	0.9990841	0.9989543
0.0	0.8592216	0.8681711	0.87782985	0.99321485	0.8746017	0.97517484	0.9298117	0.8522909	0.96661824	0.9337793
0.0	0.9987281	0.99898964	0.9956268	0.9992829	0.9991467	0.99696785	0.99832994	0.99903667	0.99727863	0.9982893
0.0	0.8592216	0.8681711	0.87782985	0.99321485	0.8746017	0.97517484	0.9298117	0.8522909	0.96661824	0.9337793
0.0	0.9997862	0.99955004	0.9984609	0.9999417	0.99968064	0.99937516	0.999119	0.9996063	0.9990841	0.9989543
0.0	0.8592216	0.8681711	0.87782985	0.99321485	0.8746017	0.97517484	0.9298117	0.8522909	0.96661824	0.9337793
0.0	0.46012497	0.1619629	0.22895865	0.9921799	0.9900032	0.8561432	0.96039635	0.64608735	0.9971595	0.9936033
0.0	0.8592216	0.8681711	0.87782985	0.99321485	0.8746017	0.97517484	0.9298117	0.8522909	0.96661824	0.9337793
0.0	0.9994444	0.9994778	0.9961035	0.9999542	0.99969053	0.9992655	0.99829906	0.9991021	0.9978294	0.9968671
0.0	0.9997862	0.99955004	0.9984609	0.9999417	0.99968064	0.99937516	0.999119	0.9996063	0.9990841	0.9989543
0.0	0.8592216	0.8681711	0.87782985	0.99321485	0.8746017	0.97517484	0.9298117	0.8522909	0.96661824	0.9337793
0.0	0.8592216	0.8681711	0.87782985	0.99321485	0.8746017	0.97517484	0.9298117	0.8522909	0.96661824	0.9337793
0.0	0.40752202	0.14215133	0.2503319	0.99960357	0.44166794	0.19066322	0.014944032	0.7348765	0.02181277	0.34019724
0.0	0.8592216	0.8681711	0.87782985	0.99321485	0.8746017	0.97517484	0.9298117	0.8522909	0.96661824	0.9337793
0.0	0.8592216	0.8681711	0.87782985	0.99321485	0.8746017	0.97517484	0.9298117	0.8522909	0.96661824	0.9337793
0.0	0.9997862	0.99955004	0.9984609	0.9999417	0.99968064	0.99937516	0.999119	0.9996063	0.9990841	0.9989543
0.0	0.8592216	0.8681711	0.87782985	0.99321485	0.8746017	0.97517484	0.9298117	0.8522909	0.96661824	0.9337793
0.0	0.46012497	0.16196288	0.22895867	0.9921799	0.9900032	0.8561432	0.96039635	0.64608735	0.9971595	0.9936033
0.0	0.99846727	0.9955715	0.97276604	0.996009	0.9967644	0.99634427	0.9675619	0.9772813	0.9839917	0.97490954
0.0	0.99955374	0.99880755	0.99449265	0.9998884	0.99885416	0.99750525	0.9955585	0.9993524	0.99671257	0.99305665
0.0	0.83779085	0.59858763	0.25821093	0.81984794	0.8048468	0.69097114	0.4182197	0.6968901	0.7948938	0.44473898
0.0	0.834175	0.61013854	0.2718988	0.83182186	0.7984854	0.67354715	0.46763828	0.6945674	0.7940844	0.47144154
0.0	0.8592216	0.8681711	0.87782985	0.99321485	0.8746017	0.97517484	0.9298117	0.8522909	0.96661824	0.9337793
0.0	0.8592216	0.8681711	0.87782985	0.99321485	0.8746017	0.97517484	0.9298117	0.8522909	0.96661824	0.9337793
0.0	0.99620664	0.99212575	0.8507664	0.99735534	0.9774759	0.9753141	0.9747278	0.9824927	0.9789817	0.8729504
0.0	0.42907238	0.66742796	0.23371235	0.40554377	0.43962088	0.5754837	0.15430906	0.21105818	0.23791738	0.15845923
0.0	0.07578374	0.006317154	0.01212045	0.018166242	0.07207951	0.08395969	0.008392099	0.004073678	0.011319729	0.062001504
0.0	0.9967045	0.998131	0.95850164	0.9983828	0.98636174	0.9910856	0.95432985	0.9866687	0.9917486	0.9891557
0.0	0.9994543	0.9994648	0.99375206	0.999871	0.9990544	0.99877423	0.9968086	0.9981207	0.9982834	0.99809355
0.0	0.3214815	0.058932494	0.06908801	0.062023126	0.12469156	0.14827067	0.03487897	0.23196419	0.025767107	0.09470871
0.0	0.057551343	0.0030340625	0.00065106904	0.0034565558	0.0098721245	0.024064373	0.0019308132	0.00349499	0.0027855437	0.0036771896
0.0	0.8592216	0.8681711	0.87782985	0.99321485	0.8746017	0.97517484	0.9298117	0.8522909	0.96661824	0.9337793
0.0	0.9993242	0.998946	0.9871524	0.9997147	0.998575	0.9935812	0.99174035	0.998743	0.99432844	0.9849036
0.0	0.8369859	0.9229571	0.23224728	0.9985526	0.5847821	0.8335493	0.08333281	0.41885465	0.29645875	0.1987361
0.0	0.8592216	0.8681711	0.87782985	0.99321485	0.8746017	0.97517484	0.9298117	0.8522909	0.96661824	0.9337793
0.0	0.43061322	0.22557065	0.06582422	0.29645714	0.42715603	0.32719907	0.10194152	0.12844983	0.57266796	0.10863213
0.0	0.057551466	0.27929962	0.001431171	0.025962017	0.013476236	0.05398201	0.0018162022	0.1673377	0.014441003	0.78610235
0.0	0.9982533	0.98680055	0.9882818	0.9946142	0.99707615	0.99608696	0.9924684	0.9871482	0.95033705	0.96283805
0.0	0.8592216	0.8681711	0.87782985	0.99321485	0.8746017	0.97517484	0.9298117	0.8522909	0.96661824	0.9337793
0.0	0.8592216	0.8681711	0.87782985	0.99321485	0.8746017	0.97517484	0.9298117	0.8522909	0.96661824	0.9337793
0.0	0.99876094	0.99675363	0.98932505	0.99943	0.9972818	0.9954946	0.9807339	0.99767894	0.9931404	0.99698013
0.0	0.8592216	0.8681711	0.87782985	0.99321485	0.8746017	0.97517484	0.9298117	0.8522909	0.96661824	0.9337793
0.0	0.8884932	0.95299566	0.31214058	0.9991221	0.70957565	0.8844259	0.11789783	0.50218016	0.39040565	0.22797906
0.0	0.99785054	0.99008185	0.96123517	0.9943346	0.99453497	0.99447614	0.89045244	0.96300626	0.97330093	0.92372185
0.0	0.054393064	0.015013923	0.0014609318	0.0012658245	0.0015797444	0.054883257	0.0056987996	0.004467799	0.81979734	0.084075
0.0	0.0004119484	0.0068746884	0.0014407377	0.00034124576	0.0006012531	0.014098984	0.0027202375	0.000496083	0.0074896496	0.00019501163
0.0	0.9967045	0.998131	0.95850164	0.9983828	0.98636174	0.9910856	0.95432997	0.9866687	0.9917486	0.9891557
0.0	0.9968925	0.99539316	0.9729591	0.9993699	0.99407214	0.98923653	0.98415494	0.9969663	0.9948131	0.9793921
0.0	0.96291727	0.04726746	0.68994683	0.27743313	0.96778727	0.625151	0.9298117	0.1171835	0.41840112	0.039814122
0.0	0.9968532	0.9953497	0.9729786	0.99940896	0.99370265	0.9891711	0.98655266	0.9969309	0.9943983	0.98062056
0.0	0.9968925	0.99539316	0.9729591	0.9993699	0.99407214	0.98923653	0.98415494	0.9969663	0.9948131	0.9793921
0.0	0.01237898	0.22652641	0.00046413098	0.30472964	0.2942256	0.1737854	0.06341423	0.9907211	0.998336	0.33224183
0.0	0.01237898	0.22652641	0.00046413098	0.30472964	0.2942256	0.1737854	0.06341423	0.9907211	0.998336	0.33224183
0.0	0.62545335	0.9987684	0.98372436	0.96329945	0.988453	0.954912	0.35678998	0.04473053	0.990191	0.814698
0.0	0.59835416	0.019511947	0.7283018	0.011652182	0.028259497	0.39699048	0.00035173923	0.80855167	0.7278831	0.70634484
0.0	0.99979	0.9995845	0.9985153	0.99994576	0.9996954	0.999416	0.99917394	0.99961853	0.99914706	0.9989976
0.0	0.00087537256	0.97987396	0.30764693	0.99539447	0.014730046	0.8263754	0.98055184	0.9829458	0.93881565	0.91700095
0.0	0.8592216	0.8681711	0.87782985	0.99321485	0.8746017	0.97517484	0.9298117	0.8522909	0.96661824	0.9337793
0.0	0.998862	0.99272513	0.99451065	0.99786085	0.9972898	0.9892679	0.9886891	0.9938916	0.9902542	0.98919606
0.0	0.999498	0.9944516	0.9988319	0.996439	0.9963245	0.99598384	0.99564976	0.99668723	0.9940117	0.9973966
0.0	0.8592216	0.8681711	0.87782985	0.99321485	0.8746017	0.97517484	0.9298117	0.8522909	0.96661824	0.9337793
0.0	0.09161553	0.004530913	0.0034598259	0.027506314	0.030868193	0.016448708	0.004455866	0.018206015	0.006391497	0.008641314
0.0	0.8592216	0.8681711	0.87782985	0.99321485	0.8746017	0.97517484	0.9298117	0.8522909	0.96661824	0.9337793
0.0	0.8592216	0.8681711	0.87782985	0.99321485	0.8746017	0.97517484	0.9298117	0.8522909	0.96661824	0.9337793
0.0	0.8592216	0.8681711	0.87782985	0.99321485	0.8746017	0.97517484	0.9298117	0.8522909	0.96661824	0.9337793
0.0	0.8592216	0.8681711	0.87782985	0.99321485	0.8746017	0.97517484	0.9298117	0.8522909	0.96661824	0.9337793
0.0	0.99926513	0.9990312	0.99074477	0.9998753	0.99954385	0.9983724	0.9971174	0.9985057	0.99864453	0.9968586
0.0	0.99903595	0.9990306	0.9915412	0.99987864	0.9995598	0.99870753	0.9957497	0.9989441	0.9976974	0.99700254
0.0	0.99903935	0.9990262	0.98905575	0.99986804	0.99957806	0.99817955	0.99660444	0.9987318	0.9975731	0.99689496
0.0	0.9990396	0.9989988	0.9914659	0.99986196	0.9995239	0.99818486	0.99618125	0.9984945	0.99751866	0.9966968
0.0	0.99876094	0.99675363	0.98932505	0.99943	0.9972818	0.9954946	0.9807339	0.99767894	0.9931404	0.99698013
0.0	0.8606799	0.8558788	0.6507851	0.96290135	0.9600179	0.87944776	0.86886054	0.8091882	0.84334373	0.7451475
0.0	0.00013118406	0.00064799644	0.019258497	7.9976046e-05	0.040302377	6.350868e-05	0.04017241	0.0004908195	0.03505587	0.00087097095
0.0	0.99876094	0.99675363	0.98932505	0.99943	0.9972818	0.9954946	0.9807339	0.99767894	0.9931404	0.99698013
0.0	0.8592216	0.8681711	0.87782985	0.99321485	0.8746017	0.97517484	0.9298117	0.8522909	0.96661824	0.9337793
0.0	0.9945199	0.9539607	0.9873767	0.9811306	0.9375691	0.9616088	0.98385954	0.9742065	0.98351824	0.9856904
0.0	0.99876094	0.99675363	0.98932505	0.99943	0.9972818	0.9954946	0.9807339	0.99767894	0.9931404	0.99698013
0.0	0.8592216	0.8681711	0.87782985	0.99321485	0.8746017	0.97517484	0.9298117	0.8522909	0.96661824	0.9337793
0.0	0.99876094	0.99675363	0.98932505	0.99943	0.9972818	0.9954946	0.9807339	0.99767894	0.9931404	0.99698013
0.0	0.9945199	0.9539607	0.9873767	0.98113054	0.937569	0.9616087	0.98385954	0.9742065	0.98351824	0.9856904
0.0	0.99876094	0.99675363	0.98932505	0.99943	0.9972818	0.9954946	0.9807339	0.99767894	0.9931404	0.99698013
0.0	0.99876094	0.99675363	0.98932505	0.99943	0.9972818	0.9954946	0.9807339	0.99767894	0.9931404	0.99698013
0.0	0.8592216	0.8681711	0.87782985	0.99321485	0.8746017	0.97517484	0.9298117	0.8522909	0.96661824	0.9337793
0.0	0.9945199	0.9539607	0.9873767	0.98113054	0.937569	0.9616088	0.98385954	0.9742065	0.98351824	0.9856904
0.0	0.99876094	0.99675363	0.98932505	0.99943	0.9972818	0.9954946	0.9807339	0.99767894	0.9931404	0.99698013
0.0	0.99876094	0.99675363	0.98932505	0.99943	0.9972818	0.9954946	0.9807339	0.99767894	0.9931404	0.99698013
0.0	0.8592216	0.8681711	0.87782985	0.99321485	0.8746017	0.97517484	0.9298117	0.8522909	0.96661824	0.9337793
0.0	0.99876094	0.99675363	0.98932505	0.99943	0.9972818	0.9954946	0.9807339	0.99767894	0.9931404	0.99698013
0.0	0.9945199	0.9539607	0.9873767	0.9811306	0.937569	0.9616088	0.98385954	0.9742065	0.98351824	0.9856904
0.0	0.99876094	0.99675363	0.98932505	0.99943	0.9972818	0.9954946	0.9807339	0.99767894	0.9931404	0.99698013
0.0	0.99876094	0.99675363	0.98932505	0.99943	0.9972818	0.9954946	0.9807339	0.99767894	0.9931404	0.99698013
0.0	0.8592216	0.8681711	0.87782985	0.99321485	0.8746017	0.97517484	0.9298117	0.8522909	0.96661824	0.9337793
0.0	0.99876094	0.99675363	0.98932505	0.99943	0.9972818	0.9954946	0.9807339	0.99767894	0.9931404	0.99698013
0.0	0.8592216	0.8681711	0.87782985	0.99321485	0.8746017	0.97517484	0.9298117	0.8522909	0.96661824	0.9337793
0.0	0.99876094	0.99675363	0.98932505	0.99943	0.9972818	0.9954946	0.9807339	0.99767894	0.9931404	0.99698013
0.0	0.99876094	0.99675363	0.98932505	0.99943	0.9972818	0.9954946	0.9807339	0.99767894	0.9931404	0.99698013
0.0	0.99876094	0.99675363	0.98932505	0.99943	0.9972818	0.9954946	0.9807339	0.99767894	0.9931404	0.99698013
0.0	0.99876094	0.99675363	0.98932505	0.99943	0.9972818	0.9954946	0.9807339	0.99767894	0.9931404	0.99698013
0.0	0.99876094	0.99675363	0.98932505	0.99943	0.9972818	0.9954946	0.9807339	0.99767894	0.9931404	0.99698013
0.0	0.8592216	0.8681711	0.87782985	0.99321485	0.8746017	0.97517484	0.9298117	0.8522909	0.96661824	0.9337793
0.0	0.99876094	0.99675363	0.98932505	0.99943	0.9972818	0.9954946	0.9807339	0.99767894	0.9931404	0.99698013
0.0	0.9945199	0.9539607	0.9873767	0.98113054	0.937569	0.9616088	0.98385954	0.9742065	0.98351824	0.9856904
0.0	0.8592216	0.8681711	0.87782985	0.99321485	0.8746017	0.97517484	0.9298117	0.8522909	0.96661824	0.9337793
0.0	0.99876094	0.99675363	0.98932505	0.99943	0.9972818	0.9954946	0.9807339	0.99767894	0.9931404	0.99698013
0.0	0.8592216	0.8681711	0.87782985	0.99321485	0.8746017	0.97517484	0.9298117	0.8522909	0.96661824	0.9337793
0.0	0.9945199	0.9539607	0.9873767	0.98113054	0.937569	0.9616088	0.98385954	0.9742065	0.98351824	0.9856904
0.0	0.99876094	0.99675363	0.98932505	0.99943	0.9972818	0.9954946	0.9807339	0.99767894	0.9931404	0.99698013
0.0	0.8592216	0.8681711	0.87782985	0.99321485	0.8746017	0.97517484	0.9298117	0.8522909	0.96661824	0.9337793
0.0	0.99876094	0.99675363	0.98932505	0.99943	0.9972818	0.9954946	0.9807339	0.99767894	0.9931404	0.99698013
0.0	0.9945199	0.9539607	0.9873767	0.9811306	0.937569	0.9616088	0.98385954	0.9742065	0.98351824	0.9856904
0.0	0.43061325	0.22557068	0.06582422	0.2964571	0.42715612	0.32719907	0.10194152	0.12844992	0.57266796	0.108632155
0.0	0.8592216	0.8681711	0.87782985	0.99321485	0.8746017	0.97517484	0.9298117	0.8522909	0.96661824	0.9337793
0.0	0.7399822	0.6125304	0.02347958	0.3948024	0.6277146	0.20699307	0.026314974	0.2321155	0.16586748	0.6062044
0.0	0.43061316	0.22557065	0.06582419	0.29645702	0.42715603	0.32719895	0.1019415	0.12844983	0.5726679	0.10863209
0.0	0.43061313	0.22557065	0.06582419	0.29645696	0.42715603	0.32719895	0.10194148	0.12844983	0.5726679	0.108632155
0.0	0.8592216	0.8681711	0.87782985	0.99321485	0.8746017	0.97517484	0.9298117	0.8522909	0.96661824	0.9337793
0.0	0.7399822	0.61253035	0.02347958	0.3948024	0.6277146	0.20699312	0.026314974	0.2321155	0.16586746	0.6062044
0.0	0.43061316	0.22557068	0.06582422	0.29645708	0.42715606	0.32719904	0.10194152	0.12844983	0.5726679	0.10863213
0.0	0.43061316	0.24699706	0.07208329	0.31720683	0.44041175	0.34771475	0.10708357	0.12844983	0.6011774	0.112320535
0.0	0.8592216	0.8681711	0.87782985	0.99321485	0.8746017	0.97517484	0.9298117	0.8522909	0.96661824	0.9337793
0.0	0.7399822	0.61253035	0.02347958	0.3948024	0.6277146	0.20699303	0.026314974	0.23211555	0.16586746	0.6062044
0.0	0.43061316	0.2255708	0.06582422	0.29645696	0.42715615	0.32719904	0.10194152	0.1284498	0.5726679	0.10863213
0.0	0.45227784	0.2476158	0.073137514	0.3216756	0.42715612	0.34960434	0.10945312	0.14085577	0.6027664	0.11201459
0.0	0.45227784	0.2476158	0.073137514	0.32167566	0.42715612	0.34960434	0.1094531	0.14085577	0.6027662	0.11201459
0.0	0.8592216	0.8681711	0.87782985	0.99321485	0.8746017	0.97517484	0.9298117	0.8522909	0.96661824	0.9337793
0.0	0.7399822	0.6125303	0.02347958	0.39480242	0.62771463	0.20699303	0.026314974	0.2321155	0.16586748	0.6062044
0.0	0.45710453	0.24787524	0.0738265	0.32052237	0.43996266	0.35014582	0.10194152	0.13825805	0.5999428	0.11134997
0.0	0.45479655	0.25148463	0.07297508	0.31654856	0.42715612	0.34709814	0.10841407	0.14047368	0.59495664	0.10863213
0.0	0.8592216	0.8681711	0.87782985	0.99321485	0.8746017	0.97517484	0.9298117	0.8522909	0.96661824	0.9337793
0.0	0.45717365	0.2542613	0.07477276	0.32505855	0.42715603	0.3514495	0.10955706	0.14013971	0.5990938	0.11226719
0.0	0.8592216	0.8681711	0.87782985	0.99321485	0.8746017	0.97517484	0.9298117	0.8522909	0.96661824	0.9337793
0.0	0.43061316	0.22557068	0.06582425	0.2964571	0.42715612	0.32719904	0.1019415	0.12844986	0.5726679	0.10863213
0.0	0.9925978	0.98092365	0.80332446	0.99829704	0.995937	0.9426222	0.9757789	0.9807452	0.97817844	0.9707647
0.0	0.9936458	0.9839266	0.85427207	0.99867487	0.99623066	0.9492829	0.98045486	0.9835374	0.9809755	0.97289294
0.0	0.9925978	0.98092365	0.80332446	0.99829704	0.995937	0.9426222	0.9757789	0.9807452	0.97817844	0.9707647
0.0	0.8592216	0.8681711	0.87782985	0.99321485	0.8746017	0.97517484	0.9298117	0.8522909	0.96661824	0.9337793
0.0	0.7399822	0.61253035	0.02347958	0.39480254	0.6277146	0.20699303	0.026314968	0.2321155	0.16586745	0.6062044
0.0	0.43061298	0.2255707	0.06582422	0.29645696	0.42715606	0.32719895	0.10194154	0.1284498	0.572668	0.10863213
0.0	0.8592216	0.8681711	0.87782985	0.99321485	0.8746017	0.97517484	0.9298117	0.8522909	0.96661824	0.9337793
0.0	0.7399822	0.6125304	0.02347958	0.39480242	0.6277145	0.20699307	0.026314974	0.2321155	0.16586748	0.6062044
0.0	0.43061313	0.22557072	0.0658242	0.29645708	0.42715612	0.3271991	0.10194152	0.12844983	0.57266784	0.10863211
0.0	0.43061316	0.22557065	0.06582419	0.29645696	0.42715612	0.3271991	0.1019415	0.12844984	0.5726679	0.10863213
0.0	0.8592216	0.8681711	0.87782985	0.99321485	0.8746017	0.97517484	0.9298117	0.8522909	0.96661824	0.9337793
0.0	0.7399822	0.61253035	0.02347958	0.39480242	0.6277146	0.20699312	0.026314968	0.2321155	0.1658675	0.6062044
0.0	0.9987281	0.99898964	0.9956268	0.9992829	0.9991467	0.99696785	0.99832994	0.99903667	0.99727863	0.9982893
0.0	0.8592216	0.8681711	0.87782985	0.99321485	0.8746017	0.97517484	0.9298117	0.8522909	0.96661824	0.9337793
0.0	0.9997862	0.99955004	0.9984609	0.9999417	0.99968064	0.99937516	0.999119	0.9996063	0.9990841	0.9989543
0.0	0.023186374	0.018942585	0.009292165	0.0005425197	0.019985849	0.71023107	0.0013057895	0.013800205	0.035897788	0.07458696
0.0	0.9981824	0.98493874	0.9866303	0.9934449	0.99664956	0.99571395	0.9913726	0.9857159	0.9422155	0.9533374
0.0	0.8592216	0.8681711	0.87782985	0.99321485	0.8746017	0.97517484	0.9298117	0.8522909	0.96661824	0.9337793
0.0	0.8592216	0.8681711	0.87782985	0.99321485	0.8746017	0.97517484	0.9298117	0.8522909	0.96661824	0.9337793
0.0	0.8592216	0.8681711	0.87782985	0.99321485	0.8746017	0.97517484	0.9298117	0.8522909	0.96661824	0.9337793
0.0	0.8592216	0.8681711	0.87782985	0.99321485	0.8746017	0.97517484	0.9298117	0.8522909	0.96661824	0.9337793
0.0	0.9899148	0.9791349	0.9628347	0.993736	0.99777895	0.96837217	0.7438343	0.98401755	0.9802399	0.994279
0.0	0.99966586	0.99200445	0.99232614	0.99539137	0.9970989	0.9954276	0.9955112	0.99748504	0.99553937	0.9864222
0.0	0.8592216	0.8681711	0.87782985	0.99321485	0.8746017	0.97517484	0.9298117	0.8522909	0.96661824	0.9337793
0.0	0.8592216	0.8681711	0.87782985	0.99321485	0.8746017	0.97517484	0.9298117	0.8522909	0.96661824	0.9337793
0.0	0.9899148	0.9791349	0.9628347	0.993736	0.99777895	0.96837217	0.7438343	0.98401755	0.9802399	0.994279
0.0	0.99966586	0.99200445	0.99232614	0.99539137	0.9970989	0.9954276	0.9955112	0.99748504	0.99553937	0.9864222
0.0	0.99148893	0.97370696	0.9515609	0.99565375	0.96786165	0.96263033	0.82596403	0.9760853	0.96295375	0.9817378
0.0	0.9272839	0.94396096	0.9599251	0.9743793	0.96074986	0.9582014	0.80915403	0.97931975	0.87150204	0.6966302
0.0	0.43061325	0.2255706	0.06582422	0.29645696	0.42715603	0.3271991	0.1019415	0.12844989	0.5726681	0.10863213
0.0	0.8592216	0.8681711	0.87782985	0.99321485	0.8746017	0.97517484	0.9298117	0.8522909	0.96661824	0.9337793
0.0	0.32148156	0.058932494	0.06908801	0.062023126	0.12469156	0.14827067	0.03487897	0.23196419	0.025767107	0.09470871
0.0	0.9997862	0.99955004	0.9984609	0.9999417	0.99968064	0.99937516	0.999119	0.9996063	0.9990841	0.9989543
0.0	0.8592216	0.8681711	0.87782985	0.99321485	0.8746017	0.97517484	0.9298117	0.8522909	0.96661824	0.9337793
0.0	0.9994248	0.9990644	0.99227023	0.9998909	0.99958295	0.9985386	0.9964504	0.99898714	0.9985833	0.99710304
0.0	0.9973552	0.9947273	0.8862743	0.9982407	0.9825105	0.9820343	0.9822812	0.9864265	0.98638564	0.8852547
0.0	0.17923075	0.0077241235	0.0023240368	0.11928085	0.09965302	0.24766576	0.016645562	0.018598614	0.009223639	0.025667444
0.0	0.00013936525	0.9871666	0.00076942274	0.0021244022	0.0020814142	0.0033621055	0.0069712414	0.00040844924	0.00029666422	0.0010496886
0.0	0.8592216	0.8681711	0.87782985	0.99321485	0.8746017	0.97517484	0.9298117	0.8522909	0.96661824	0.9337793
0.0	0.00013936525	0.9871666	0.00076942274	0.0021244022	0.0020814142	0.0033621055	0.0069712414	0.00040844924	0.00029666422	0.0010496886
0.0	0.00013936525	0.9871666	0.00076942274	0.0021244022	0.0020814142	0.0033621055	0.0069712414	0.00040844924	0.00029666422	0.0010496886
0.0	0.43526617	0.041673742	0.04237157	0.3240459	0.08024309	0.23973869	0.019332102	0.07027752	0.027461132	0.2940875
0.0	0.9910978	0.99180096	0.9493802	0.9993843	0.99913126	0.83827764	0.9900131	0.9825556	0.9565154	0.9920392
0.0	0.8592216	0.8681711	0.87782985	0.99321485	0.8746017	0.97517484	0.9298117	0.8522909	0.96661824	0.9337793
0.0	0.9983798	0.9977884	0.9832424	0.9996531	0.99665415	0.9922299	0.9909767	0.99811196	0.9976834	0.98783445
0.0	0.9967045	0.998131	0.95850164	0.9983828	0.98636174	0.9910856	0.95432997	0.9866687	0.9917486	0.9891557
0.0	0.9951147	0.99600524	0.98976517	0.99321485	0.99272996	0.99873024	0.9988117	0.9953874	0.9909679	0.69787776
0.0	0.99620664	0.99212575	0.8507664	0.99735534	0.9774759	0.9753141	0.9747278	0.9824927	0.9789817	0.8729504
0.0	0.8592216	0.8681711	0.87782985	0.99321485	0.8746017	0.97517484	0.9298117	0.8522909	0.96661824	0.9337793
0.0	0.32148156	0.058932494	0.06908801	0.062023126	0.12469156	0.14827064	0.03487897	0.23196419	0.025767107	0.09470871
0.0	0.8592216	0.8681711	0.87782985	0.99321485	0.8746017	0.97517484	0.9298117	0.8522909	0.96661824	0.9337793
0.0	0.8592216	0.8681711	0.87782985	0.99321485	0.8746017	0.97517484	0.9298117	0.8522909	0.96661824	0.9337793
0.0	0.8592216	0.8681711	0.87782985	0.99321485	0.8746017	0.97517484	0.9298117	0.8522909	0.96661824	0.9337793
0.0	0.996678	0.9980888	0.9499945	0.9997036	0.9981008	0.98811173	0.9883569	0.989045	0.99002516	0.97302693
0.0	0.8592216	0.8681711	0.87782985	0.99321485	0.8746017	0.97517484	0.9298117	0.8522909	0.96661824	0.9337793
0.0	0.9997675	0.99960774	0.9964625	0.9999089	0.9994837	0.9991375	0.998588	0.9987086	0.99904686	0.99805814
0.0	0.8592216	0.000368084	0.024598766	0.046884965	0.023628207	0.39208975	0.0008582886	0.79354984	0.10316398	0.03276086
0.0	0.9998399	0.9994516	0.9980556	0.99994755	0.99964726	0.9995447	0.9990497	0.99919266	0.9992712	0.99892247
0.0	0.99980015	0.9996006	0.99860257	0.9999472	0.9997187	0.99946564	0.99919134	0.9996381	0.99920696	0.9990331
0.0	0.18933623	0.0026952892	0.9915405	0.9476841	0.035465993	0.9706058	0.0042951647	0.96881044	0.9898914	0.0011659614
0.0	0.93660426	0.9458923	0.7271824	0.9996145	0.991402	0.9773547	0.90012485	0.98285174	0.57072514	0.883423
0.0	0.8592216	0.8681711	0.87782985	0.99321485	0.8746017	0.97517484	0.9298117	0.8522909	0.96661824	0.9337793
0.0	0.32148153	0.05893247	0.06908801	0.062023126	0.12469156	0.14827067	0.03487897	0.23196419	0.025767101	0.09470871
0.0	0.8592216	0.8681711	0.87782985	0.99321485	0.8746017	0.97517484	0.9298117	0.8522909	0.96661824	0.9337793
0.0	0.99620664	0.99212575	0.8507664	0.99735534	0.9774759	0.9753141	0.9747278	0.9824927	0.9789817	0.8729504
0.0	0.8592216	0.8681711	0.87782985	0.99321485	0.8746017	0.97517484	0.9298117	0.8522909	0.96661824	0.9337793
0.0	0.9997862	0.99955004	0.9984609	0.9999417	0.99968064	0.99937516	0.999119	0.9996063	0.9990841	0.9989543
0.0	0.9987281	0.99898964	0.9956268	0.9992829	0.9991467	0.99696785	0.99832994	0.99903667	0.99727863	0.9982893
0.0	0.8592216	0.8681711	0.87782985	0.99321485	0.8746017	0.97517484	0.9298117	0.8522909	0.96661824	0.9337793
0.0	0.8592216	0.8681711	0.87782985	0.99321485	0.8746017	0.97517484	0.9298117	0.8522909	0.96661824	0.9337793
0.0	0.9962953	0.9958664	0.97266316	0.99929893	0.9922848	0.99221647	0.9753331	0.9929558	0.9823996	0.9898051
0.0	0.9963812	0.99436	0.96962637	0.999302	0.9925069	0.9879182	0.98415494	0.9966576	0.99401504	0.9760025
0.0	0.9997862	0.99955004	0.9984609	0.9999417	0.99968064	0.99937516	0.999119	0.9996063	0.9990841	0.9989543
0.0	0.0012648382	2.4858964e-05	0.0019559322	0.45015287	0.0011730242	0.0021845503	0.00022556234	0.00072898524	0.0468017	0.05544485
0.0	0.9994543	0.9994648	0.99375206	0.999871	0.9990544	0.99877423	0.9968086	0.9981207	0.9982834	0.99809355
0.0	0.8592216	0.8681711	0.87782985	0.99321485	0.8746017	0.97517484	0.9298117	0.8522909	0.96661824	0.9337793
0.0	0.9950478	0.9980221	0.9877067	0.9997416	0.9978625	0.94171625	0.98287797	0.9785832	0.9932694	0.96832484
0.0	0.99450666	0.9978459	0.98676586	0.9997143	0.99758244	0.93495613	0.9804314	0.97319317	0.9935377	0.96772176
0.0	0.9995777	0.99958986	0.99514234	0.99989367	0.9992994	0.9990445	0.99760145	0.99846184	0.9983193	0.9981717
0.0	0.9995252	0.99953306	0.9943558	0.9998903	0.9991873	0.99889225	0.99733883	0.99828905	0.9983524	0.9981705
0.0	0.9987281	0.99898964	0.9956268	0.9992829	0.9991467	0.99696785	0.99832994	0.99903667	0.99727863	0.9982893
0.0	0.9994444	0.9994778	0.9961035	0.9999542	0.99969053	0.9992655	0.99829906	0.9991021	0.9978294	0.9968671
0.0	0.8592216	0.8681711	0.87782985	0.99321485	0.8746017	0.97517484	0.9298117	0.8522909	0.96661824	0.9337793
0.0	0.9997862	0.99955004	0.9984609	0.9999417	0.99968064	0.99937516	0.999119	0.9996063	0.9990841	0.9989543
0.0	0.8592216	0.8681711	0.87782985	0.99321485	0.8746017	0.97517484	0.9298117	0.8522909	0.96661824	0.9337793
0.0	0.46012497	0.16196288	0.22895865	0.9921799	0.9900032	0.8561432	0.96039635	0.64608735	0.9971595	0.9936033
0.0	0.9987281	0.99898964	0.9956268	0.9992829	0.9991467	0.99696785	0.99832994	0.99903667	0.99727863	0.9982893
0.0	0.97647685	0.9414084	0.9215572	0.9993343	0.95496106	0.9788302	0.86462516	0.9744391	0.9267638	0.94485277
0.0	0.8592216	0.8681711	0.87782985	0.99321485	0.8746017	0.97517484	0.9298117	0.8522909	0.96661824	0.9337793
0.0	0.9997862	0.99955004	0.9984609	0.9999417	0.99968064	0.99937516	0.999119	0.9996063	0.9990841	0.9989543
0.0	0.8592216	0.8681711	0.87782985	0.99321485	0.8746017	0.97517484	0.9298117	0.8522909	0.96661824	0.9337793
0.0	0.46012497	0.16196291	0.22895865	0.9921799	0.9900032	0.8561432	0.96039635	0.64608735	0.9971595	0.9936033
0.0	0.9967045	0.998131	0.95850164	0.9983828	0.98636174	0.9910856	0.95432985	0.9866687	0.9917486	0.9891557
0.0	0.3214815	0.058932494	0.06908801	0.062023126	0.12469156	0.14827064	0.03487897	0.23196419	0.025767101	0.09470871
0.0	0.8592216	0.8681711	0.87782985	0.99321485	0.8746017	0.97517484	0.9298117	0.8522909	0.96661824	0.9337793
0.0	0.8592216	0.8681711	0.87782985	0.99321485	0.8746017	0.97517484	0.9298117	0.8522909	0.96661824	0.9337793
0.0	0.8592216	0.8681711	0.87782985	0.99321485	0.8746017	0.97517484	0.9298117	0.8522909	0.96661824	0.9337793
0.0	0.9984276	0.99270225	0.94596535	0.9990146	0.99617237	0.9884548	0.96397126	0.99395376	0.9685695	0.981913
0.0	0.9997675	0.99960774	0.9964625	0.9999089	0.9994837	0.9991375	0.998588	0.9987086	0.99904686	0.99805814
0.0	0.5537613	0.18079382	0.08417297	0.5642261	0.398176	0.36828852	0.13436508	0.3177438	0.15057893	0.22770539
0.0	0.32148153	0.058932494	0.06908801	0.062023126	0.12469156	0.14827064	0.03487897	0.23196419	0.025767101	0.09470871
0.0	0.8592216	0.8681711	0.87782985	0.99321485	0.8746017	0.97517484	0.9298117	0.8522909	0.96661824	0.9337793
0.0	0.8592216	0.8681711	0.87782985	0.99321485	0.8746017	0.97517484	0.9298117	0.8522909	0.96661824	0.9337793
0.0	0.030836869	0.012381154	0.8764446	0.22975123	0.17194262	0.12683488	0.009370694	0.036809996	0.003104814	0.001092331
0.0	0.041790355	0.004015239	0.0038327186	0.0031947724	0.013874912	0.013189992	0.0045296764	0.009166326	0.0022467512	0.0077223554
0.0	0.9994754	0.9995127	0.9941263	0.99987304	0.9990544	0.9988348	0.99711573	0.99815744	0.99822325	0.99809355
0.0	0.8592216	0.8681711	0.87782985	0.99321485	0.8746017	0.97517484	0.9298117	0.8522909	0.96661824	0.9337793
0.0	0.8592216	0.8681711	0.87782985	0.99321485	0.8746017	0.97517484	0.9298117	0.8522909	0.96661824	0.9337793
0.0	0.92371136	0.82662714	0.94843006	0.79220617	0.99445677	0.99769384	0.65256697	0.7117479	0.9849983	0.97860515
0.0	0.8592216	0.8681711	0.87782985	0.99321485	0.8746017	0.97517484	0.9298117	0.8522909	0.96661824	0.9337793
0.0	0.91387016	0.99834085	0.9829233	0.9978503	0.70768416	0.88948363	0.98484695	0.9949372	0.4211109	0.99730104
0.0	0.5594715	0.29043633	0.05196558	0.8011651	0.29946437	0.1376995	0.09123687	0.2634344	0.10144681	0.092205875
0.0	0.48816928	0.18101943	0.038400188	0.6753219	0.24217767	0.1003384	0.07409649	0.19565877	0.091597535	0.08039403
0.0	0.99963105	0.99973077	0.99305236	0.9999168	0.99918085	0.99862933	0.99733907	0.9987866	0.99855703	0.9973852
0.0	0.3581686	0.07330991	0.078919664	0.082997106	0.14052022	0.17027698	0.042744502	0.29766452	0.02497164	0.102262475
0.0	0.32148153	0.058932494	0.06908801	0.062023126	0.12469156	0.14827067	0.03487897	0.23196419	0.025767107	0.09470871
0.0	0.99967647	0.9997615	0.99378407	0.99993277	0.9992944	0.99885	0.99772125	0.99888366	0.99862075	0.9976165
0.0	0.8592216	0.8681711	0.87782985	0.99321485	0.8746017	0.97517484	0.9298117	0.8522909	0.96661824	0.9337793
0.0	0.9997862	0.99955004	0.9984609	0.9999417	0.99968064	0.99937516	0.999119	0.9996063	0.9990841	0.9989543
0.0	0.8592216	0.8681711	0.87782985	0.99321485	0.8746017	0.97517484	0.9298117	0.8522909	0.96661824	0.9337793
0.0	0.8592216	0.8681711	0.87782985	0.99321485	0.8746017	0.97517484	0.9298117	0.8522909	0.96661824	0.9337793
0.0	0.9339594	0.7893665	0.517587	0.695815	0.91745013	0.93429327	0.49499902	0.5314522	0.6292313	0.5047473
0.0	0.9997862	0.99955004	0.9984609	0.9999417	0.99968064	0.99937516	0.999119	0.9996063	0.9990841	0.9989543
0.0	0.8592216	0.8681711	0.87782985	0.99321485	0.8746017	0.97517484	0.9298117	0.8522909	0.96661824	0.9337793
0.0	0.8592216	0.8681711	0.87782985	0.99321485	0.8746017	0.97517484	0.9298117	0.8522909	0.96661824	0.9337793
0.0	0.48740292	6.7074776e-05	0.0002858933	0.13030398	0.0391165	0.0009997427	0.0103832865	0.04032464	0.0009793582	0.025403805
0.0	0.9994692	0.99854517	0.99402666	0.9998654	0.99878377	0.9970239	0.9945121	0.9992667	0.9959514	0.9919246
0.0	0.9963735	0.99580765	0.9726362	0.9993069	0.9920589	0.99213845	0.97600603	0.99299896	0.9834715	0.9900681
0.0	0.8592216	0.8681711	0.87782985	0.99321485	0.8746017	0.97517484	0.9298117	0.8522909	0.96661824	0.9337793
0.0	0.057551343	0.0030340625	0.00065106904	0.0034565558	0.0098721245	0.02406438	0.0019308141	0.00349499	0.0027855437	0.0036771896
0.0	0.9984276	0.99270225	0.94596535	0.9990146	0.99617237	0.9884548	0.96397126	0.99395376	0.9685694	0.981913
0.0	0.32656503	0.05521967	0.0070094615	0.8051104	0.06586688	0.029996186	0.4810073	0.81111187	0.0064338245	0.01953408
0.0	0.9994692	0.99854517	0.99402666	0.9998654	0.99878377	0.997024	0.9945121	0.9992667	0.9959514	0.9919246
0.0	0.9989053	0.99854076	0.9886225	0.9998388	0.9994598	0.998054	0.9955012	0.99842936	0.9971259	0.99650156
0.0	0.9998072	0.999813	0.99770314	0.99997354	0.999841	0.9995208	0.9993241	0.9993585	0.99894255	0.99916613
0.0	0.8592216	0.8681711	0.87782985	0.99321485	0.8746017	0.97517484	0.9298117	0.8522909	0.96661824	0.9337793
0.0	0.32148153	0.058932494	0.06908801	0.062023126	0.12469156	0.14827067	0.03487897	0.23196419	0.025767107	0.09470871
0.0	0.9984276	0.99270225	0.94596535	0.9990146	0.99617237	0.9884548	0.96397126	0.99395376	0.9685694	0.981913
0.0	0.99857724	0.9940156	0.9535255	0.9991328	0.99677074	0.9903571	0.96792173	0.9948309	0.9685695	0.9823924
0.0	0.964817	0.45205197	0.1658075	0.94015616	0.95487833	0.9487233	0.79350716	0.8429828	0.5527505	0.65760714
0.0	0.836704	0.62604403	0.23436496	0.8378536	0.7885599	0.68070334	0.4755161	0.6794003	0.80077213	0.4702262
0.0	0.9984276	0.99270225	0.94596535	0.9990146	0.99617237	0.9884548	0.96397126	0.99395376	0.9685694	0.981913
0.0	0.43061322	0.22557068	0.06582419	0.29645696	0.42715612	0.32719895	0.10194152	0.12844983	0.57266784	0.10863213
0.0	0.99876094	0.99675363	0.98932505	0.99943	0.9972818	0.9954946	0.9807339	0.99767894	0.9931404	0.99698013
0.0	0.99876094	0.99675363	0.98932505	0.99943	0.9972818	0.9954946	0.9807339	0.99767894	0.9931404	0.99698013
0.0	0.9967045	0.998131	0.95850164	0.9983828	0.98636174	0.9910856	0.95432985	0.9866687	0.9917486	0.9891557
0.0	0.9994543	0.9994648	0.99375206	0.999871	0.9990544	0.99877423	0.9968086	0.9981207	0.9982834	0.99809355
0.0	0.9993242	0.998946	0.9871524	0.9997147	0.998575	0.9935812	0.99174035	0.998743	0.99432844	0.9849036
0.0	0.43061316	0.22557075	0.06582422	0.29645708	0.42715612	0.32719895	0.10194152	0.1284498	0.57266784	0.10863209
0.0	0.43061307	0.22557075	0.0658242	0.29645702	0.42715612	0.32719895	0.10194152	0.12844983	0.57266784	0.10863213
0.0	0.996831	0.99556905	0.96962637	0.999445	0.9932708	0.98946	0.98742163	0.99685436	0.9947789	0.9806739
0.0	0.023066204	0.0022465	0.87782985	0.99715376	0.820394	0.90165746	0.08154852	0.062037386	0.002729967	0.98205155
0.0	0.023066204	0.0022465	0.87782985	0.99715376	0.820394	0.90165746	0.08154852	0.062037386	0.002729967	0.98205155
0.0	0.99415624	0.028814629	0.006243617	0.8641309	0.9189701	0.9667154	0.019408587	0.094599605	0.99673516	0.9627959
0.0	0.99876094	0.99675363	0.98932505	0.99943	0.9972818	0.9954946	0.9807339	0.99767894	0.9931404	0.99698013
0.0	0.99876094	0.99675363	0.98932505	0.99943	0.9972818	0.9954946	0.9807339	0.99767894	0.9931404	0.99698013
0.0	0.93023336	0.9136636	0.72799873	0.9944547	0.97658336	0.93177146	0.574107	0.93935615	0.92806387	0.944019
0.0	0.9987925	0.9970637	0.97131854	0.9992963	0.99506867	0.99227625	0.9774343	0.9949851	0.99366283	0.98667437
0.0	0.9997675	0.99960774	0.9964625	0.9999089	0.9994837	0.9991375	0.998588	0.9987086	0.99904686	0.99805814
0.0	0.9989511	0.9988018	0.99034846	0.9998486	0.9994931	0.9981674	0.9958259	0.99855787	0.99737984	0.9966415
0.0	0.46500173	0.14344431	0.0889719	0.30284095	0.22935528	0.19702508	0.763863	0.43040523	0.11124538	0.07612384
0.0	0.9963812	0.99436	0.96962637	0.999302	0.9925069	0.9879182	0.98415494	0.9966576	0.99401504	0.9760025
0.0	0.9963812	0.99436	0.96962637	0.999302	0.9925069	0.9879182	0.98415494	0.9966576	0.99401504	0.9760025
0.0	0.9963812	0.99436	0.96962637	0.999302	0.9925069	0.9879182	0.98415494	0.9966576	0.99401504	0.9760025
0.0	0.992242	0.934227	0.9604155	0.99307996	0.98779386	0.96205413	0.97141427	0.98172176	0.97938013	0.9671059
0.0	0.8592216	0.8681711	0.87782985	0.99321485	0.8746017	0.97517484	0.9298117	0.8522909	0.96661824	0.9337793
0.0	0.8592216	0.8681711	0.87782985	0.99321485	0.8746017	0.97517484	0.9298117	0.8522909	0.96661824	0.9337793
0.0	0.9987281	0.99898964	0.9956268	0.9992829	0.9991467	0.99696785	0.99832994	0.99903667	0.99727863	0.9982893
0.0	0.8592216	0.8681711	0.87782985	0.99321485	0.8746017	0.97517484	0.9298117	0.8522909	0.96661824	0.9337793
0.0	0.8592216	0.8681711	0.87782985	0.99321485	0.8746017	0.97517484	0.9298117	0.8522909	0.96661824	0.9337793
0.0	0.95653266	0.8610377	0.47997722	0.80467397	0.88286483	0.8028418	0.28424498	0.72010016	0.60300285	0.17686875
0.0	0.8592216	0.8681711	0.87782985	0.99321485	0.8746017	0.97517484	0.9298117	0.8522909	0.96661824	0.9337793
0.0	0.8592216	0.8681711	0.87782985	0.99321485	0.8746017	0.97517484	0.9298117	0.8522909	0.96661824	0.9337793
0.0	0.9967045	0.998131	0.95850164	0.9983828	0.98636174	0.9910856	0.95432985	0.9866687	0.9917486	0.9891557
0.0	0.99876094	0.99675363	0.98932505	0.99943	0.9972818	0.9954946	0.9807339	0.99767894	0.9931404	0.99698013
0.0	0.8592216	0.8681711	0.87782985	0.99321485	0.8746017	0.97517484	0.9298117	0.8522909	0.96661824	0.9337793
0.0	0.057551343	0.0030340625	0.00065106904	0.0034565544	0.0098721245	0.02406438	0.0019308132	0.00349499	0.0027855425	0.0036771896
0.0	0.53002524	0.38845104	0.04634735	0.7196349	0.4454362	0.11191214	0.091226935	0.26792848	0.04953801	0.19178309
0.0	0.8592216	0.8681711	0.87782985	0.99321485	0.8746017	0.97517484	0.9298117	0.8522909	0.96661824	0.9337793
0.0	0.9967045	0.998131	0.95850164	0.9983828	0.98636174	0.9910856	0.95432985	0.9866687	0.9917486	0.9891557
0.0	0.9997862	0.99955004	0.9984609	0.9999417	0.99968064	0.99937516	0.999119	0.9996063	0.9990841	0.9989543
0.0	0.8592216	0.8681711	0.87782985	0.99321485	0.8746017	0.97517484	0.9298117	0.8522909	0.96661824	0.9337793
0.0	0.99134713	0.99295616	0.9559626	0.9994593	0.99919516	0.8532601	0.9909888	0.9856344	0.95533854	0.9919911
0.0	0.9910978	0.99180096	0.9493802	0.9993843	0.99913126	0.8382777	0.9900131	0.9825556	0.9565154	0.9920392
0.0	0.964817	0.45205197	0.1658075	0.94015616	0.95487833	0.9487233	0.79350716	0.8429828	0.5527505	0.65760714
0.0	0.8592216	0.8681711	0.87782985	0.99321485	0.8746017	0.97517484	0.9298117	0.8522909	0.96661824	0.9337793
0.0	0.9984276	0.99270225	0.94596535	0.9990146	0.99617237	0.9884548	0.96397126	0.99395376	0.9685694	0.981913
0.0	0.9986614	0.9941525	0.9696937	0.9965836	0.9963497	0.9952656	0.9232544	0.9699784	0.98272187	0.9527038
0.0	0.9971251	0.9941162	0.88065064	0.998111	0.9819363	0.9819131	0.9791373	0.9853078	0.98431754	0.894608
0.0	0.8592216	0.8681711	0.87782985	0.99321485	0.8746017	0.97517484	0.9298117	0.8522909	0.96661824	0.9337793
0.0	0.9994444	0.9994778	0.9961035	0.9999542	0.99969053	0.9992655	0.99829906	0.9991021	0.9978294	0.9968671
0.0	0.9987281	0.99898964	0.9956268	0.9992829	0.9991467	0.99696785	0.99832994	0.99903667	0.99727863	0.9982893
0.0	0.8592216	0.8681711	0.87782985	0.99321485	0.8746017	0.97517484	0.9298117	0.8522909	0.96661824	0.9337793
0.0	0.9997862	0.99955004	0.9984609	0.9999417	0.99968064	0.99937516	0.999119	0.9996063	0.9990841	0.9989543
0.0	0.8592216	0.8681711	0.87782985	0.99321485	0.8746017	0.97517484	0.9298117	0.8522909	0.96661824	0.9337793
0.0	0.9986754	0.99008185	0.98136145	0.9953466	0.9967614	0.9954462	0.93190944	0.9808157	0.98556966	0.9313128
0.0	0.9956155	0.8681711	0.97717994	0.05081097	0.15023851	0.93923086	0.9914049	0.99831414	0.28528926	0.044267572
0.0	0.99856323	0.9937137	0.9732612	0.99557906	0.9954679	0.9957124	0.9295549	0.9772239	0.9793035	0.9340726
0.0	0.98851496	0.81131434	0.16969366	0.16347423	0.04478291	0.55421776	0.045386262	0.9954946	0.015195076	0.0005243616
0.0	0.9987281	0.99898964	0.9956268	0.9992829	0.9991467	0.99696785	0.99832994	0.99903667	0.99727863	0.9982893
0.0	0.8592216	0.8681711	0.87782985	0.99321485	0.8746017	0.97517484	0.9298117	0.8522909	0.96661824	0.9337793
0.0	0.9997862	0.99955004	0.9984609	0.9999417	0.99968064	0.99937516	0.999119	0.9996063	0.9990841	0.9989543
0.0	0.8592216	0.8681711	0.87782985	0.99321485	0.8746017	0.97517484	0.9298117	0.8522909	0.96661824	0.9337793
0.0	0.8592216	0.8681711	0.87782985	0.99321485	0.8746017	0.97517484	0.9298117	0.8522909	0.96661824	0.9337793
0.0	0.14187674	0.001053238	0.18260719	0.99321485	0.71792996	0.20816433	0.9298117	0.06828745	0.0029213657	0.0007821193
0.0	0.9968823	0.9938612	0.8619559	0.99735534	0.979735	0.97951174	0.97920036	0.9861367	0.983757	0.88731503
0.0	0.9968823	0.9938612	0.8619559	0.99735534	0.979735	0.97951174	0.97920036	0.9861367	0.983757	0.88731503
0.0	0.9996793	0.75595546	0.00012275192	0.99321485	0.012933341	0.9640835	0.4982451	0.9892347	0.99486536	0.98441875
0.0	0.9997862	0.99955004	0.9984609	0.9999417	0.99968064	0.99937516	0.999119	0.9996063	0.9990841	0.9989543
0.0	0.8592216	0.8681711	0.87782985	0.99321485	0.8746017	0.97517484	0.9298117	0.8522909	0.96661824	0.9337793
0.0	0.8592216	0.8681711	0.87782985	0.99321485	0.8746017	0.97517484	0.9298117	0.8522909	0.96661824	0.9337793
0.0	0.99876094	0.99675363	0.98932505	0.99943	0.9972818	0.9954946	0.9807339	0.99767894	0.9931404	0.99698013
0.0	0.8592216	0.8681711	0.87782985	0.99321485	0.8746017	0.97517484	0.9298117	0.8522909	0.96661824	0.9337793
0.0	0.3214815	0.058932494	0.06908801	0.062023126	0.12469156	0.14827067	0.03487897	0.23196419	0.025767107	0.09470871
0.0	0.8592216	0.8681711	0.87782985	0.99321485	0.8746017	0.97517484	0.9298117	0.8522909	0.96661824	0.9337793
0.0	0.99962485	0.999579	0.9959644	0.99997187	0.9996686	0.99903107	0.9986583	0.9992931	0.99871135	0.99816436
0.0	0.9967045	0.998131	0.95850164	0.9983828	0.98636174	0.9910856	0.95432985	0.9866687	0.9917486	0.9891557
0.0	0.6571869	0.15194401	0.06372019	0.7392634	0.50307035	0.123468354	0.114132084	0.32945994	0.051148213	0.26009893
0.0	0.9981824	0.98493874	0.9866303	0.9934449	0.99664956	0.99571395	0.9913726	0.9857159	0.9422155	0.9533374
0.0	0.9997862	0.99955004	0.9984609	0.9999417	0.99968064	0.99937516	0.999119	0.9996063	0.9990841	0.9989543
0.0	0.99523807	0.995272	0.9857479	0.9986468	0.9978605	0.98268557	0.99342257	0.9930875	0.9920826	0.97779125
0.0	0.3256821	0.60589254	0.19380207	0.96693546	0.8506222	0.60509837	0.049884412	0.60533845	0.38760084	0.51368886
0.0	0.9446651	0.979254	0.70426303	0.98095256	0.96007353	0.9424066	0.7779778	0.937098	0.8780019	0.8822431
0.0	0.8592216	0.8681711	0.87782985	0.99321485	0.8746017	0.97517484	0.9298117	0.8522909	0.96661824	0.9337793
0.0	0.9965749	0.9934906	0.87382054	0.9980877	0.9802368	0.9769901	0.9794732	0.9875765	0.9841121	0.893667
0.0	0.9723422	0.9805032	0.520689	0.9549971	0.9309004	0.84473574	0.785683	0.9086002	0.23212548	0.89258295
0.0	0.9956086	0.99608874	0.9871995	0.9988758	0.99790275	0.983818	0.99392563	0.99385464	0.99369746	0.98170245
0.0	0.8592216	0.8681711	0.87782985	0.99321485	0.8746017	0.97517484	0.9298117	0.8522909	0.96661824	0.9337793
0.0	0.37995696	0.0012369226	0.87782985	0.059192628	0.46656275	0.0110263135	0.26404044	0.020398298	0.003743526	0.2132209
0.0	0.99353796	0.9800249	0.8525092	0.99920183	0.97862464	0.9858046	0.82572633	0.96727675	0.9615136	0.9603345
0.0	0.054694083	0.17868426	0.0025427262	0.0018015871	0.36167216	0.43671352	0.032423597	0.24621612	0.0291375	0.0021420717
0.0	0.7761777	0.56983924	0.059599176	0.8611994	0.6802061	0.44996712	0.13032332	0.07387837	0.19367371	0.07007018
0.0	0.8361055	0.36174035	0.02607342	0.00857841	0.6013224	0.11839709	0.0077794907	0.004974423	0.018379847	0.37830782
0.0	0.99691737	0.99748117	0.94787526	0.99964416	0.99770385	0.9879332	0.9851918	0.98778987	0.99011266	0.9703205
0.0	0.99978226	0.9995586	0.9984774	0.99994016	0.9996785	0.999373	0.9991448	0.9996062	0.99908745	0.9989698
0.0	0.9909561	0.49507135	0.9966904	0.016382067	0.79579765	0.9980415	0.0064958725	0.9322887	0.0036108303	0.99742645
0.0	0.9963812	0.99436	0.96962637	0.999302	0.9925069	0.9879182	0.98415494	0.9966576	0.99401504	0.9760025
0.0	0.9998305	0.9996475	0.998744	0.99995124	0.9997385	0.9995141	0.9993268	0.9996618	0.99928313	0.99910814
0.0	0.9984276	0.99270225	0.94596535	0.9990146	0.99617237	0.9884548	0.96397126	0.99395376	0.9685694	0.981913
0.0	0.99876094	0.99675363	0.98932505	0.99943	0.9972818	0.9954946	0.9807339	0.99767894	0.9931404	0.99698013
0.0	0.43061307	0.22557068	0.06582419	0.29645696	0.42715612	0.32719898	0.10194152	0.1284498	0.57266784	0.10863213
0.0	0.65547246	0.8429665	0.006851742	0.8570607	0.5715077	0.35215068	0.9298117	0.0062595042	0.00082582235	0.29633608
0.0	0.65547246	0.8429665	0.006851742	0.8570607	0.5715077	0.35215068	0.9298117	0.0062595042	0.00082582235	0.29633608
0.0	0.65547246	0.8429665	0.006851742	0.8570607	0.5715077	0.35215068	0.9298117	0.0062595042	0.00082582235	0.29633608
0.0	0.99876094	0.99675363	0.98932505	0.99943	0.9972818	0.9954946	0.9807339	0.99767894	0.9931404	0.99698013
0.0	0.9997762	0.14996538	0.01025119	0.9046183	0.9919201	0.9932668	0.87631696	0.19687124	0.9886453	0.9207774
0.0	0.9778762	0.98153245	0.58207303	0.96213436	0.9516932	0.8887137	0.84709764	0.91436017	0.25621176	0.9051625
0.0	0.99620664	0.99212575	0.8507664	0.99735534	0.9774759	0.9753141	0.9747278	0.9824927	0.9789817	0.8729504
0.0	0.8592216	0.8681711	0.87782985	0.99321485	0.8746017	0.97517484	0.9298117	0.8522909	0.96661824	0.9337793
0.0	0.8592216	0.8681711	0.87782985	0.99321485	0.8746017	0.97517484	0.9298117	0.8522909	0.96661824	0.9337793
0.0	0.3214815	0.058932494	0.06908801	0.062023126	0.12469156	0.14827067	0.03487897	0.23196419	0.025767107	0.09470871
0.0	0.92371136	0.82662714	0.94843006	0.79220617	0.99445677	0.99769384	0.65256697	0.7117479	0.9849983	0.97860515
0.0	0.8592216	0.8681711	0.87782985	0.99321485	0.8746017	0.97517484	0.9298117	0.8522909	0.96661824	0.9337793
0.0	0.8592216	0.8681711	0.87782985	0.99321485	0.8746017	0.97517484	0.9298117	0.8522909	0.96661824	0.9337793
0.0	0.9987281	0.99898964	0.9956268	0.9992829	0.9991467	0.99696785	0.99832994	0.99903667	0.99727863	0.9982893
0.0	0.8592216	0.8681711	0.87782985	0.99321485	0.8746017	0.97517484	0.9298117	0.8522909	0.96661824	0.9337793
0.0	0.9997862	0.99955004	0.9984609	0.9999417	0.99968064	0.99937516	0.999119	0.9996063	0.9990841	0.9989543
0.0	0.9997675	0.99960774	0.9964625	0.9999089	0.9994837	0.9991375	0.998588	0.9987086	0.99904686	0.99805814
0.0	0.8592216	0.8681711	0.87782985	0.99321485	0.8746017	0.97517484	0.9298117	0.8522909	0.96661824	0.9337793
0.0	0.9997942	0.9995888	0.99856037	0.9999447	0.999705	0.9994311	0.99921656	0.99961936	0.9991184	0.99898773
0.0	0.9985821	0.99611795	0.9773242	0.9967643	0.9983917	0.99665606	0.9716088	0.9758055	0.990095	0.94537836
0.0	0.8592216	0.8681711	0.87782985	0.99321485	0.8746017	0.97517484	0.9298117	0.8522909	0.96661824	0.9337793
0.0	0.9997862	0.99955004	0.9984609	0.9999417	0.99968064	0.99937516	0.999119	0.9996063	0.9990841	0.9989543
0.0	0.9987281	0.99898964	0.9956268	0.9992829	0.9991467	0.99696785	0.99832994	0.99903667	0.99727863	0.9982893
0.0	0.8592216	0.8681711	0.87782985	0.99321485	0.8746017	0.97517484	0.9298117	0.8522909	0.96661824	0.9337793
0.0	0.8592216	0.8681711	0.87782985	0.99321485	0.8746017	0.97517484	0.9298117	0.8522909	0.96661824	0.9337793
0.0	0.8592216	0.8681711	0.87782985	0.99321485	0.8746017	0.97517484	0.9298117	0.8522909	0.96661824	0.9337793
0.0	0.8592216	0.8681711	0.87782985	0.99321485	0.8746017	0.97517484	0.9298117	0.8522909	0.96661824	0.9337793
0.0	0.9997862	0.99955004	0.9984609	0.9999417	0.99968064	0.99937516	0.999119	0.9996063	0.9990841	0.9989543
0.0	0.9997862	0.99955004	0.9984609	0.9999417	0.99968064	0.99937516	0.999119	0.9996063	0.9990841	0.9989543
0.0	0.92371136	0.82662714	0.94843006	0.79220635	0.99445677	0.99769384	0.652567	0.7117479	0.9849983	0.97860515
0.0	0.8592216	0.8681711	0.87782985	0.99321485	0.8746017	0.97517484	0.9298117	0.8522909	0.96661824	0.9337793
0.0	0.8592216	0.8681711	0.87782985	0.99321485	0.8746017	0.97517484	0.9298117	0.8522909	0.96661824	0.9337793
0.0	0.9987281	0.99898964	0.9956268	0.9992829	0.9991467	0.99696785	0.99832994	0.99903667	0.99727863	0.9982893
0.0	0.8592216	0.8681711	0.87782985	0.99321485	0.8746017	0.97517484	0.9298117	0.8522909	0.96661824	0.9337793
0.0	0.8592216	0.8681711	0.87782985	0.99321485	0.8746017	0.97517484	0.9298117	0.8522909	0.96661824	0.9337793
0.0	0.9994444	0.9994778	0.9961035	0.9999542	0.99969053	0.9992655	0.99829906	0.9991021	0.9978294	0.9968671
0.0	0.9997862	0.99955004	0.9984609	0.9999417	0.99968064	0.99937516	0.999119	0.9996063	0.9990841	0.9989543
0.0	0.34831154	0.033705454	0.41341746	0.032175127	0.02363191	0.055948485	0.2106291	0.08071431	0.110451214	0.0020225095
0.0	0.8592216	0.8681711	0.87782985	0.99321485	0.8746017	0.97517484	0.9298117	0.8522909	0.96661824	0.9337793
0.0	0.69375765	0.33423796	0.19571035	0.7484278	0.57437223	0.50926626	0.18402041	0.49097165	0.23841365	0.37488133
0.0	0.9994692	0.99854517	0.99402666	0.9998654	0.99878377	0.997024	0.9945121	0.9992667	0.9959514	0.9919246
0.0	0.002863852	0.014835739	0.005272829	0.0025670389	0.03529946	0.0025226767	0.00025644395	0.0007941062	7.244213e-05	0.059857253
0.0	0.9997862	0.99955004	0.9984609	0.9999417	0.99968064	0.99937516	0.999119	0.9996063	0.9990841	0.9989543
0.0	0.8592216	0.8681711	0.87782985	0.99321485	0.8746017	0.97517484	0.9298117	0.8522909	0.96661824	0.9337793
0.0	0.8592216	0.8681711	0.87782985	0.99321485	0.8746017	0.97517484	0.9298117	0.8522909	0.96661824	0.9337793
0.0	0.46012497	0.16196288	0.22895867	0.9921799	0.9900032	0.8561432	0.96039635	0.64608735	0.9971595	0.9936033
0.0	0.8592216	0.8681711	0.87782985	0.99321485	0.8746017	0.97517484	0.9298117	0.8522909	0.96661824	0.9337793
0.0	0.9994444	0.9994778	0.9961035	0.9999542	0.99969053	0.9992655	0.99829906	0.9991021	0.9978294	0.9968671
0.0	0.8592216	0.8681711	0.87782985	0.99321485	0.8746017	0.97517484	0.9298117	0.8522909	0.96661824	0.9337793
0.0	0.8592216	0.8681711	0.87782985	0.99321485	0.8746017	0.97517484	0.9298117	0.8522909	0.96661824	0.9337793
0.0	0.9994444	0.9994778	0.9961035	0.9999542	0.99969053	0.9992655	0.99829906	0.9991021	0.9978294	0.9968671
0.0	0.9997862	0.99955004	0.9984609	0.9999417	0.99968064	0.99937516	0.999119	0.9996063	0.9990841	0.9989543
0.0	0.99365014	0.99618596	0.9797931	0.9954674	0.99660045	0.9906393	0.99594384	0.9882399	0.98423785	0.9949751
0.0	0.8592216	0.8681711	0.87782985	0.99321485	0.8746017	0.97517484	0.9298117	0.8522909	0.96661824	0.9337793
0.0	0.99950886	0.99968386	0.9930869	0.99991405	0.99950254	0.9985097	0.9962572	0.99875724	0.9988237	0.9971661
0.0	0.32148153	0.058932494	0.06908801	0.062023126	0.12469156	0.14827067	0.03487897	0.23196419	0.025767107	0.09470871
0.0	0.8592216	0.8681711	0.87782985	0.99321485	0.8746017	0.97517484	0.9298117	0.8522909	0.96661824	0.9337793
0.0	0.24770924	0.50354457	0.98765975	0.9722243	0.00047174873	0.13530774	0.10563683	0.8081794	0.011372704	0.89340675
0.0	0.9994444	0.9994778	0.9961035	0.9999542	0.99969053	0.9992655	0.99829906	0.9991021	0.9978294	0.9968671
0.0	0.9997862	0.99955004	0.9984609	0.9999417	0.99968064	0.99937516	0.999119	0.9996063	0.9990841	0.9989543
0.0	0.9987281	0.99898964	0.9956268	0.9992829	0.9991467	0.99696785	0.99832994	0.99903667	0.99727863	0.9982893
0.0	0.8592216	0.8681711	0.87782985	0.99321485	0.8746017	0.97517484	0.9298117	0.8522909	0.96661824	0.9337793
0.0	0.9984276	0.99270225	0.94596535	0.9990146	0.99617237	0.9884548	0.96397126	0.99395376	0.9685694	0.981913
0.0	0.9984276	0.99270225	0.94596535	0.9990146	0.99617237	0.9884548	0.96397126	0.99395376	0.9685694	0.981913
0.0	0.99876094	0.99675363	0.98932505	0.99943	0.9972818	0.9954946	0.9807339	0.99767894	0.9931404	0.99698013
0.0	0.99876094	0.99675363	0.98932505	0.99943	0.9972818	0.9954946	0.9807339	0.99767894	0.9931404	0.99698013
0.0	0.9994444	0.9994778	0.9961035	0.9999542	0.99969053	0.9992655	0.99829906	0.9991021	0.9978294	0.9968671
0.0	0.8592216	0.8681711	0.87782985	0.99321485	0.8746017	0.97517484	0.9298117	0.8522909	0.96661824	0.9337793
0.0	0.9997862	0.99955004	0.9984609	0.9999417	0.99968064	0.99937516	0.999119	0.9996063	0.9990841	0.9989543
0.0	0.8592216	0.8681711	0.87782985	0.99321485	0.8746017	0.97517484	0.9298117	0.8522909	0.96661824	0.9337793
0.0	0.8592216	0.8681711	0.87782985	0.99321485	0.8746017	0.97517484	0.9298117	0.8522909	0.96661824	0.9337793
0.0	0.43061313	0.2255707	0.06582422	0.29645702	0.42715603	0.32719898	0.10194154	0.1284498	0.57266784	0.10863213
0.0	0.43061313	0.2255706	0.06582419	0.29645702	0.42715612	0.32719898	0.10194152	0.1284498	0.57266784	0.10863213
0.0	0.7943283	0.95507324	0.116649225	0.6763595	0.56202686	0.6193032	0.09571354	0.40088987	0.1132462	0.13001516
0.0	0.8592216	0.8681711	0.87782985	0.99321485	0.8746017	0.97517484	0.9298117	0.8522909	0.96661824	0.9337793
0.0	0.9987281	0.99898964	0.9956268	0.9992829	0.9991467	0.99696785	0.99832994	0.99903667	0.99727863	0.9982893
0.0	0.99876094	0.99675363	0.98932505	0.99943	0.9972818	0.9954946	0.9807339	0.99767894	0.9931404	0.99698013
0.0	0.99876094	0.99675363	0.98932505	0.99943	0.9972818	0.9954946	0.9807339	0.99767894	0.9931404	0.99698013
0.0	0.92371136	0.82662714	0.94843006	0.7922063	0.99445677	0.99769384	0.65256697	0.7117479	0.9849983	0.97860515
0.0	0.8592216	0.8681711	0.87782985	0.99321485	0.8746017	0.97517484	0.9298117	0.8522909	0.96661824	0.9337793
0.0	0.8592216	0.8681711	0.87782985	0.99321485	0.8746017	0.97517484	0.9298117	0.8522909	0.96661824	0.9337793
0.0	0.9987281	0.99898964	0.9956268	0.9992829	0.9991467	0.99696785	0.99832994	0.99903667	0.99727863	0.9982893
0.0	0.8592216	0.8681711	0.87782985	0.99321485	0.8746017	0.97517484	0.9298117	0.8522909	0.96661824	0.9337793
0.0	0.9997862	0.99955004	0.9984609	0.9999417	0.99968064	0.99937516	0.999119	0.9996063	0.9990841	0.9989543
0.0	0.6593749	0.56230384	0.10612428	0.904437	0.67304486	0.2575747	0.32674426	0.42016906	0.07853727	0.28525823
0.0	0.45547974	0.12446978	0.028285889	0.55164903	0.34081113	0.09907554	0.05818868	0.24447168	0.03435634	0.15319033
0.0	0.99680185	0.9940479	0.87439007	0.99774987	0.98172796	0.97851473	0.9787442	0.9847093	0.98255736	0.88706017
0.0	0.1353435	0.007932772	0.0019198341	0.098136075	0.100278005	0.17486024	0.012030475	0.013369141	0.006657254	0.02502013
0.0	0.9758907	0.91282225	0.5746974	0.9916351	0.98197156	0.87734723	0.9079656	0.8872968	0.57417214	0.86047834
0.0	0.57038903	0.192097	0.03328468	0.65127265	0.48254713	0.13282439	0.07452952	0.30544347	0.055861883	0.15598722
0.0	0.45547974	0.12446975	0.0282859	0.55164903	0.34081116	0.09907554	0.05818868	0.24447164	0.03435634	0.15319034
0.0	0.9873289	0.9887368	0.86973286	0.9984824	0.98979986	0.9796052	0.96793705	0.9832774	0.9065728	0.95675373
0.0	0.9994543	0.9994648	0.99375206	0.999871	0.9990544	0.99877423	0.9968086	0.9981207	0.9982834	0.99809355
0.0	0.9943178	0.9887427	0.9661089	0.99958426	0.99662256	0.99635553	0.98269594	0.99198747	0.9860476	0.9912248
0.0	0.9997862	0.99955004	0.9984609	0.9999417	0.99968064	0.99937516	0.999119	0.9996063	0.9990841	0.9989543
0.0	0.9987281	0.99898964	0.9956268	0.9992829	0.9991467	0.99696785	0.99832994	0.99903667	0.99727863	0.9982893
0.0	0.8592216	0.8681711	0.87782985	0.99321485	0.8746017	0.97517484	0.9298117	0.8522909	0.96661824	0.9337793
0.0	0.8592216	0.8681711	0.87782985	0.99321485	0.8746017	0.97517484	0.9298117	0.8522909	0.96661824	0.9337793
0.0	0.9997862	0.99955004	0.9984609	0.9999417	0.99968064	0.99937516	0.999119	0.9996063	0.9990841	0.9989543
0.0	0.9997862	0.99955004	0.9984609	0.9999417	0.99968064	0.99937516	0.999119	0.9996063	0.9990841	0.9989543
0.0	0.92371136	0.82662714	0.94843006	0.79220617	0.99445677	0.99769384	0.652567	0.71174794	0.9849983	0.97860515
0.0	0.8592216	0.8681711	0.87782985	0.99321485	0.8746017	0.97517484	0.9298117	0.8522909	0.96661824	0.9337793
0.0	0.8592216	0.8681711	0.87782985	0.99321485	0.8746017	0.97517484	0.9298117	0.8522909	0.96661824	0.9337793
0.0	0.9987281	0.99898964	0.9956268	0.9992829	0.9991467	0.99696785	0.99832994	0.99903667	0.99727863	0.9982893
0.0	0.8592216	0.8681711	0.87782985	0.99321485	0.8746017	0.97517484	0.9298117	0.8522909	0.96661824	0.9337793
0.0	0.8592216	0.8681711	0.87782985	0.99321485	0.8746017	0.97517484	0.9298117	0.8522909	0.96661824	0.9337793
0.0	0.9997862	0.99955004	0.9984609	0.9999417	0.99968064	0.99937516	0.999119	0.9996063	0.9990841	0.9989543
0.0	0.46012497	0.16196288	0.22895867	0.9921799	0.9900032	0.85614324	0.96039635	0.64608735	0.9971595	0.9936033
0.0	0.99785054	0.99008185	0.96123517	0.9943346	0.99453497	0.99447614	0.89045244	0.96300626	0.97330093	0.92372185
0.0	0.9997862	0.99955004	0.9984609	0.9999417	0.99968064	0.99937516	0.999119	0.9996063	0.9990841	0.9989543
0.0	0.46012497	0.16196288	0.22895867	0.9921799	0.9900032	0.8561432	0.96039635	0.64608735	0.9971595	0.9936033
0.0	0.99785054	0.99008185	0.96123517	0.9943346	0.99453497	0.99447614	0.89045244	0.96300626	0.97330093	0.92372185
0.0	0.99978334	0.9995503	0.99845934	0.99994004	0.9996742	0.99937004	0.99912316	0.9995815	0.99905175	0.99892825
0.0	0.0014315267	0.9013762	0.00025065377	0.0006030239	0.0004210074	0.17313589	0.0003837949	0.0015441903	0.0014904602	0.0002166025
0.0	0.9987281	0.99898964	0.9956268	0.9992829	0.9991467	0.99696785	0.99832994	0.99903667	0.99727863	0.9982893
0.0	0.8592216	0.8681711	0.87782985	0.99321485	0.8746017	0.97517484	0.9298117	0.8522909	0.96661824	0.9337793
0.0	0.9997862	0.99955004	0.9984609	0.9999417	0.99968064	0.99937516	0.999119	0.9996063	0.9990841	0.9989543
0.0	0.8592216	0.8681711	0.87782985	0.99321485	0.8746017	0.97517484	0.9298117	0.8522909	0.96661824	0.9337793
0.0	0.9997862	0.99955004	0.9984609	0.9999417	0.99968064	0.99937516	0.999119	0.9996063	0.9990841	0.9989543
0.0	0.99785054	0.99008185	0.96123517	0.9943346	0.99453497	0.99447614	0.89045244	0.96300626	0.97330093	0.92372185
0.0	0.9997675	0.99960774	0.9964625	0.9999089	0.9994837	0.9991375	0.998588	0.9987086	0.99904686	0.99805814
0.0	0.9984276	0.99270225	0.94596535	0.9990146	0.99617237	0.9884548	0.96397126	0.99395376	0.9685694	0.981913
0.0	0.99876094	0.99675363	0.98932505	0.99943	0.9972818	0.9954946	0.9807339	0.99767894	0.9931404	0.99698013
0.0	0.82928234	0.86278224	0.30924958	0.8222479	0.766747	0.65032804	0.3304141	0.83446	0.7243114	0.7063722
0.0	0.9970981	0.9815714	0.9307777	0.9984511	0.9933513	0.971741	0.93565327	0.9907767	0.9527903	0.96772254
0.0	0.43061313	0.2255707	0.06582419	0.29645702	0.42715603	0.32719898	0.10194154	0.1284498	0.57266784	0.10863213
0.0	0.99876094	0.99675363	0.98932505	0.99943	0.9972818	0.9954946	0.9807339	0.99767894	0.9931404	0.99698013
0.0	0.9997638	0.9995876	0.9965969	0.9999083	0.999508	0.9991239	0.9986808	0.99868876	0.9990119	0.998061
0.0	0.8592216	0.8681711	0.87782985	0.99321485	0.8746017	0.97517484	0.9298117	0.8522909	0.96661824	0.9337793
0.0	0.99620664	0.99212575	0.8507664	0.99735534	0.9774759	0.9753141	0.9747278	0.9824927	0.9789817	0.8729504
0.0	0.9984276	0.99270225	0.94596535	0.9990146	0.99617237	0.9884548	0.96397126	0.99395376	0.9685694	0.981913
0.0	0.9984276	0.99270225	0.94596535	0.9990146	0.99617237	0.9884548	0.96397126	0.99395376	0.9685694	0.981913
0.0	0.99876094	0.99675363	0.98932505	0.99943	0.9972818	0.9954946	0.9807339	0.99767894	0.9931404	0.99698013
0.0	0.99876094	0.99675363	0.98932505	0.99943	0.9972818	0.9954946	0.9807339	0.99767894	0.9931404	0.99698013
0.0	0.43061307	0.22557068	0.06582419	0.29645708	0.42715612	0.32719895	0.10194152	0.1284498	0.57266784	0.10863213
0.0	0.99876094	0.99675363	0.98932505	0.99943	0.9972818	0.9954946	0.9807339	0.99767894	0.9931404	0.99698013
0.0	0.43061307	0.22557072	0.06582419	0.29645702	0.42715612	0.32719904	0.10194152	0.12844983	0.57266784	0.10863213
0.0	0.99876094	0.99675363	0.98932505	0.99943	0.9972818	0.9954946	0.9807339	0.99767894	0.9931404	0.99698013
0.0	0.9984276	0.99270225	0.94596535	0.9990146	0.99617237	0.9884548	0.96397126	0.99395376	0.9685694	0.981913
0.0	0.99876094	0.99675363	0.98932505	0.99943	0.9972818	0.9954946	0.9807339	0.99767894	0.9931404	0.99698013
0.0	0.99876094	0.99675363	0.98932505	0.99943	0.9972818	0.9954946	0.9807339	0.99767894	0.9931404	0.99698013
0.0	0.43061307	0.22557068	0.06582419	0.29645708	0.42715612	0.327199	0.10194152	0.12844983	0.57266784	0.10863213
0.0	0.8592216	0.8681711	0.87782985	0.99321485	0.8746017	0.97517484	0.9298117	0.8522909	0.96661824	0.9337793
0.0	0.8592216	0.8681711	0.87782985	0.99321485	0.8746017	0.97517484	0.9298117	0.8522909	0.96661824	0.9337793
0.0	0.93777245	0.9845776	0.9843799	0.9893114	0.9824409	0.97035956	0.898008	0.9888158	0.92204237	0.7734986
0.0	0.0011621065	0.00018315567	0.00027280799	0.00011528505	0.000969533	0.00020819849	0.0008877254	0.0007519388	0.00019749117	0.0004844197
0.0	0.007892873	0.0052190316	0.003995417	0.05829908	0.01726845	0.013377478	0.014295251	0.16741006	0.0043858793	0.005570131
0.0	0.7788401	0.1695698	0.03821095	0.76357263	0.6178605	0.13775814	0.4237655	0.30371118	0.19689603	0.2981232
0.0	0.9971577	0.9978104	0.99632025	0.9970041	0.99880385	0.9988152	0.9922929	0.9918909	0.9946451	0.9982097
0.0	0.52725667	0.3548884	0.34507638	0.45662805	0.4670766	0.2543266	0.08869507	0.6330906	0.14926891	0.10329651
0.0	0.0572448	0.21795109	0.49035403	0.056627333	0.013644085	0.22700942	0.23201597	0.2540223	0.17377639	0.05443351
0.0	0.39115316	0.06888319	0.22488488	0.1782078	0.29188535	0.11675259	0.046483133	0.3877986	0.10908202	0.04974825
0.0	0.10360102	0.0003436063	0.00076232443	0.000544151	0.0005090682	0.017517943	8.147223e-05	0.0002093313	1.7032771e-05	0.000748418
0.0	0.8592216	0.8681711	0.87782985	0.99321485	0.8746017	0.97517484	0.9298117	0.8522909	0.96661824	0.9337793
0.0	0.9996131	0.9989813	0.995059	0.99990714	0.9991302	0.9979499	0.9961273	0.99941206	0.99736845	0.9939121
0.0	0.9994692	0.99854517	0.99402666	0.9998654	0.99878377	0.997024	0.9945121	0.9992667	0.9959514	0.9919246
0.0	0.99306196	0.99333537	0.9592938	0.99845076	0.9931079	0.9465202	0.97407204	0.977878	0.98169035	0.9914034
0.0	0.7675737	0.26726502	0.09775404	0.8503451	0.7094624	0.2654903	0.16232724	0.5830485	0.10740789	0.21211383
0.0	0.8743768	0.8844933	0.1793547	0.9322395	0.8311582	0.5050636	0.23443674	0.7177249	0.21480842	0.4765555
0.0	0.9868925	0.9895097	0.8854341	0.99744713	0.9883433	0.9762039	0.9224307	0.98212415	0.9155594	0.96057916
0.0	0.9967309	0.9946832	0.9962329	0.9993556	0.98690444	0.9948714	0.9837949	0.9915903	0.99660057	0.9362938
0.0	0.9989737	0.9971499	0.99189705	0.9995383	0.9977793	0.99610573	0.98508203	0.99785465	0.99516284	0.99716127
0.0	0.8592216	0.8681711	0.87782985	0.99321485	0.8746017	0.97517484	0.9298117	0.8522909	0.96661824	0.9337793
0.0	0.8592216	0.8681711	0.87782985	0.99321485	0.8746017	0.97517484	0.9298117	0.8522909	0.96661824	0.9337793
0.0	0.8592216	0.8681711	0.87782985	0.99321485	0.8746017	0.97517484	0.9298117	0.8522909	0.96661824	0.9337793
0.0	0.8592216	0.8681711	0.87782985	0.99321485	0.8746017	0.97517484	0.9298117	0.8522909	0.96661824	0.9337793
0.0	0.8592216	0.8681711	0.87782985	0.99321485	0.8746017	0.97517484	0.9298117	0.8522909	0.96661824	0.9337793
0.0	0.8592216	0.8681711	0.87782985	0.99321485	0.8746017	0.97517484	0.9298117	0.8522909	0.96661824	0.9337793
0.0	0.8592216	0.8681711	0.87782985	0.99321485	0.8746017	0.97517484	0.9298117	0.8522909	0.96661824	0.9337793
0.0	0.8592216	0.8681711	0.87782985	0.99321485	0.8746017	0.97517484	0.9298117	0.8522909	0.96661824	0.9337793
0.0	0.8592216	0.8681711	0.87782985	0.99321485	0.8746017	0.97517484	0.9298117	0.8522909	0.96661824	0.9337793
0.0	0.88901955	0.6399929	0.5710985	0.9866223	0.469237	0.8935777	0.25572473	0.7681065	0.62819064	0.42662162
0.0	0.84188664	0.5508068	0.46514297	0.97828215	0.43434313	0.86299044	0.19496946	0.6786483	0.5299245	0.38503245
0.0	0.84188664	0.5508066	0.46514297	0.97828215	0.43434304	0.86299026	0.19496936	0.67864835	0.5299246	0.38503245
0.0	0.8719816	0.6237546	0.5096096	0.98325825	0.48351434	0.8831306	0.19496943	0.7321857	0.5910493	0.41840863
0.0	0.9105966	0.682981	0.5811358	0.9867604	0.46982875	0.90063286	0.2841368	0.7775429	0.69423956	0.45746705
0.0	0.87038076	0.64294356	0.54103124	0.98408544	0.45181787	0.8857659	0.21804799	0.72767043	0.61776304	0.4386879
0.0	0.89152545	0.68746686	0.52270037	0.9846747	0.50309193	0.8913054	0.23083165	0.72729456	0.61180556	0.44381398
0.0	0.88051766	0.68895733	0.5140894	0.98488474	0.49360955	0.88423294	0.18185529	0.7123177	0.58132714	0.47236383
0.0	0.86020964	0.6701593	0.5526148	0.9853607	0.514324	0.8941597	0.24644502	0.7145355	0.62930757	0.4507582
0.0	0.84188664	0.55080664	0.46514297	0.97828215	0.4343432	0.8629904	0.19496946	0.67864835	0.5299246	0.3850324
0.0	0.8473412	0.5406007	0.49954265	0.9798488	0.46067995	0.86464345	0.21187185	0.6881662	0.5378275	0.4223518
0.0	0.9991092	0.9990421	0.99055266	0.999894	0.99934286	0.99563676	0.99683195	0.9970715	0.9973014	0.9959571
0.0	0.00016627391	8.915512e-05	0.9983596	0.0004076588	0.016913803	0.006439265	0.9181955	0.00088429276	0.001696055	0.001213525
0.0	0.1022678	0.0057788542	0.0068951244	0.009830515	0.02740891	0.048648283	0.019155273	0.0340217	0.0045842687	0.011726748
0.0	0.9967309	0.9946832	0.9962329	0.9993556	0.98690444	0.9948714	0.9837949	0.9915903	0.99660057	0.9362938
0.0	0.983082	0.99216086	0.9435558	0.99983597	0.9772613	0.9690493	0.8381812	0.9730909	0.91144884	0.9716287
0.0	0.53002536	0.38845104	0.046347365	0.7196349	0.44543606	0.111912094	0.09122688	0.26792836	0.04953799	0.19178303
0.0	0.9963812	0.99436	0.96962637	0.999302	0.9925069	0.9879182	0.98415494	0.9966576	0.99401504	0.9760025
0.0	0.99787736	0.9987852	0.97043794	0.9987589	0.9903578	0.99354434	0.970564	0.9898739	0.9939365	0.99086773
0.0	0.8592216	0.8681711	0.87782985	0.99321485	0.8746017	0.97517484	0.9298117	0.8522909	0.96661824	0.9337793
0.0	0.8592216	0.8681711	0.87782985	0.99321485	0.8746017	0.97517484	0.9298117	0.8522909	0.96661824	0.9337793
0.0	0.8592216	0.8681711	0.87782985	0.99321485	0.8746017	0.97517484	0.9298117	0.8522909	0.96661824	0.9337793
0.0	0.99950135	0.9987513	0.9943658	0.99987924	0.99885905	0.99730444	0.99456936	0.999321	0.996336	0.9920231
0.0	0.9990951	0.9950423	0.9936872	0.9997696	0.99858606	0.99790466	0.9968239	0.9982169	0.9968264	0.998359
0.0	0.9983199	0.9976909	0.98720795	0.9998	0.9974521	0.9980414	0.99433607	0.997535	0.9980008	0.9972556
0.0	0.9998024	0.99925655	0.9979359	0.9999403	0.9996389	0.99947554	0.99908376	0.9990565	0.9991794	0.998858
0.0	0.8592216	0.8681711	0.87782985	0.99321485	0.8746017	0.97517484	0.9298117	0.8522909	0.96661824	0.9337793
0.0	0.9979323	0.99797446	0.98166233	0.9998672	0.99831957	0.9974402	0.99252796	0.99625504	0.9947982	0.99560153
0.0	0.99856746	0.99389607	0.9493655	0.9990767	0.99617237	0.98896897	0.9686915	0.99441344	0.9685695	0.9827147
0.0	0.99856746	0.99389607	0.9493655	0.9990767	0.99617237	0.98896897	0.9686915	0.99441344	0.9685695	0.9827147
0.0	0.8592216	0.8681711	0.87782985	0.99321485	0.8746017	0.97517484	0.9298117	0.8522909	0.96661824	0.9337793
0.0	0.99212307	0.9974201	0.97237	0.9988944	0.9954288	0.9056755	0.9622444	0.97760767	0.98232687	0.92883027
0.0	0.570389	0.192097	0.03328468	0.65127254	0.4825472	0.13282439	0.07452952	0.30544347	0.055861883	0.1559872
0.0	0.45547974	0.12446975	0.028285889	0.55164915	0.34081113	0.09907554	0.05818868	0.24447164	0.034356333	0.15319033
0.0	0.8369859	0.9229571	0.23224725	0.9985526	0.5847821	0.83354944	0.08333275	0.41885448	0.29645863	0.19873615
0.0	0.9934115	0.99990225	0.946693	0.61502945	0.73760533	0.6205854	0.39104304	0.971448	0.19768831	0.999482
0.0	0.9994692	0.99854517	0.99402666	0.9998654	0.99878377	0.997024	0.9945121	0.9992667	0.9959514	0.9919246
0.0	0.9996177	0.9993394	0.9945715	0.99990964	0.9992175	0.99779946	0.9973143	0.99952877	0.9973864	0.9934918
0.0	0.99620664	0.99212575	0.8507664	0.99735534	0.9774759	0.9753141	0.9747278	0.9824927	0.9789817	0.8729504
0.0	0.6780296	0.034079164	0.0074486127	0.83270293	0.3313481	0.851366	0.3112769	0.9427402	0.07758663	0.96393317
0.0	0.96954846	0.894938	0.94458467	0.9588096	0.9653334	0.974719	0.84581524	0.86769897	0.8791843	0.93229204
0.0	0.96477383	0.87454885	0.93860304	0.94955873	0.9595676	0.9699546	0.8273662	0.86769897	0.8595852	0.91946155
0.0	0.99751127	0.99809974	0.99665016	0.9975405	0.99892944	0.99894196	0.9930576	0.9918909	0.9954717	0.99838364
0.0	0.9971577	0.9978104	0.99632025	0.9970041	0.99880385	0.9988152	0.9922929	0.9918909	0.9946451	0.9982097
0.0	0.9976539	0.99846965	0.9967077	0.99803025	0.998973	0.9990182	0.99421084	0.99484444	0.99588	0.9985972
0.0	0.9971577	0.9978104	0.99632025	0.9970041	0.99880385	0.9988152	0.9922929	0.9918909	0.9946451	0.9982097
0.0	0.9714026	0.91679627	0.9415931	0.96721095	0.96584433	0.976576	0.8621124	0.8904697	0.8812396	0.9485995
0.0	0.96477383	0.87454885	0.93860304	0.94955873	0.9595676	0.9699547	0.8273663	0.86769897	0.8595852	0.91946155
0.0	0.9680761	0.90301913	0.95053023	0.95718503	0.9657598	0.97382414	0.8535296	0.89167225	0.8884402	0.9347833
0.0	0.96477383	0.87454885	0.93860304	0.94955873	0.9595676	0.9699546	0.8273662	0.86769897	0.8595852	0.91946155
0.0	0.97161824	0.9094575	0.9472812	0.96724975	0.9606216	0.9749816	0.85906005	0.8973209	0.8652197	0.95413554
0.0	0.96477383	0.87454885	0.93860304	0.94955873	0.9595676	0.9699547	0.8273663	0.86769897	0.8595852	0.91946155
0.0	0.9664446	0.8993963	0.94224	0.96038055	0.95849013	0.9739783	0.84534425	0.8966206	0.8595852	0.91903746
0.0	0.96477383	0.874549	0.93860304	0.94955873	0.9595676	0.9699546	0.8273663	0.86769897	0.8595852	0.91946155
0.0	0.9977386	0.998353	0.9969879	0.9980702	0.9989157	0.9990472	0.9936367	0.994238	0.9949104	0.9985927
0.0	0.9971577	0.9978104	0.99632025	0.9970041	0.99880385	0.9988152	0.9922929	0.9918909	0.9946451	0.9982097
0.0	0.9976305	0.9977793	0.99676657	0.9975017	0.9989718	0.9988815	0.99328244	0.99432075	0.9952147	0.9983065
0.0	0.9971577	0.9978104	0.99632025	0.9970041	0.99880385	0.9988152	0.9922929	0.9918909	0.9946451	0.9982097
0.0	0.9997433	0.99729604	0.9991744	0.99852836	0.99739206	0.9966607	0.998184	0.99801385	0.9969298	0.9988236
0.0	0.6590701	0.19492821	0.50956607	0.06689953	0.23482399	0.4374657	0.40016326	0.38834178	0.380576	0.9135267
0.0	0.95661527	0.98379105	0.8168343	0.99810886	0.95705795	0.9155878	0.74619114	0.97176534	0.87778634	0.9413765
0.0	0.9988965	0.9971474	0.9669999	0.99422884	0.9913531	0.9959162	0.99362755	0.9914649	0.999323	0.9565701
0.0	0.9976622	0.998599	0.9664651	0.9988475	0.98804677	0.99334466	0.9645913	0.9897453	0.9935586	0.99056214
0.0	0.9976816	0.99856406	0.9629908	0.998752	0.98988056	0.99290895	0.96749765	0.98941845	0.9944975	0.9910505
0.0	0.8592216	0.8681711	0.87782985	0.99321485	0.8746017	0.97517484	0.9298117	0.8522909	0.96661824	0.9337793
0.0	0.99620664	0.99212575	0.8507664	0.99735534	0.9774759	0.9753141	0.9747278	0.9824927	0.9789817	0.8729504
0.0	0.8592216	0.8681711	0.87782985	0.99321485	0.8746017	0.97517484	0.9298117	0.8522909	0.96661824	0.9337793
0.0	0.9991365	0.9969291	0.99738926	0.99920255	0.9990054	0.9927819	0.99610907	0.9973174	0.99627703	0.99739516
0.0	0.49833977	0.10170438	0.13984446	0.10421953	0.20362926	0.27353048	0.044266917	0.47273028	0.067571595	0.112752676
0.0	0.01911539	0.0029625697	0.9412211	0.9381991	0.7198788	0.2957522	0.0009042744	0.5533387	0.0017813585	0.005742572
0.0	0.2693376	0.96325207	0.4710162	0.15711002	0.7451562	0.8907875	0.004447725	0.15147167	0.08408781	0.008065493
0.0	0.94904244	0.96824473	0.97961134	0.9881024	0.97080046	0.96562827	0.8586656	0.98757255	0.89742756	0.7608989
0.0	0.9272839	0.94396085	0.95992523	0.9743793	0.96075	0.9582014	0.8091541	0.97931963	0.87150204	0.69663024
0.0	0.947626	0.95884764	0.98494047	0.98551464	0.9745052	0.9611398	0.86156404	0.9884383	0.9089122	0.7950348
0.0	0.9379461	0.97463214	0.98288614	0.9856038	0.9745967	0.969958	0.8754921	0.98836285	0.9191996	0.8039967
0.0	0.99899834	0.9997398	0.999889	0.9999279	0.9990722	0.9959122	0.9977424	0.99975616	0.99923384	0.99721515
0.0	0.9243352	0.5460907	0.73271334	0.9640916	0.8120451	0.9738361	0.47637957	0.5075308	0.75916326	0.66878426
0.0	0.9272839	0.94396085	0.95992523	0.9743793	0.96075	0.9582014	0.8091541	0.97931963	0.87150204	0.69663024
0.0	0.92110103	0.5053257	0.6373585	0.93617547	0.73272294	0.96641403	0.43675736	0.4328484	0.729027	0.62944746
0.0	0.9272839	0.94396096	0.9599251	0.9743793	0.96074986	0.9582014	0.80915415	0.97931975	0.87150204	0.69663036
0.0	0.9887263	0.89938647	0.96711963	0.9971697	0.97229296	0.99518025	0.9352412	0.91993576	0.95725363	0.9644996
0.0	0.9379461	0.97463214	0.98288614	0.9856038	0.9745967	0.969958	0.8754921	0.98836285	0.9191996	0.8039966
0.0	0.92110103	0.50532573	0.6373585	0.93617547	0.73272294	0.96641403	0.4367572	0.43284845	0.729027	0.62944746
0.0	0.94904244	0.96824473	0.97961134	0.9881024	0.97080046	0.96562827	0.8586656	0.98757255	0.89742744	0.7608989
0.0	0.9272839	0.94396096	0.9599251	0.9743793	0.96074986	0.9582014	0.80915415	0.97931975	0.87150204	0.69663036
0.0	0.92110103	0.5053257	0.6373584	0.93617547	0.73272294	0.96641403	0.43675736	0.43284845	0.7290271	0.6294475
0.0	0.94723016	0.9573339	0.98004526	0.9881798	0.97696984	0.9622198	0.8504913	0.9876807	0.89729047	0.7559864
0.0	0.9272839	0.94396096	0.9599251	0.9743793	0.96075	0.9582014	0.80915415	0.97931975	0.87150204	0.69663036
0.0	0.92982876	0.5370218	0.6841296	0.95098746	0.771676	0.9749708	0.4841896	0.47085136	0.7452134	0.64437103
0.0	0.947626	0.95884764	0.98494047	0.98551464	0.9745052	0.9611398	0.86156404	0.9884383	0.9089122	0.7950348
0.0	0.9272839	0.94396096	0.9599251	0.9743793	0.96074986	0.9582014	0.80915415	0.97931975	0.87150204	0.69663036
0.0	0.96109027	0.9756941	0.98917437	0.99112767	0.9896884	0.9718704	0.9242498	0.9920006	0.94535154	0.8526091
0.0	0.96109027	0.9756941	0.98917437	0.99112767	0.9896884	0.9718704	0.9242497	0.9920006	0.94535154	0.8526092
0.0	0.96109027	0.9756941	0.98917437	0.99112767	0.9896884	0.9718704	0.9242498	0.9920006	0.94535154	0.8526092
0.0	0.94723016	0.9573339	0.98004526	0.9881798	0.97696984	0.9622198	0.8504913	0.9876807	0.89729047	0.7559864
0.0	0.99798006	0.9883505	0.91202986	0.96914065	0.9973725	0.9975293	0.8993712	0.99026173	0.9892412	0.95917225
0.0	0.9938606	0.0009480878	0.9917753	0.00036271504	0.9687173	0.9085848	0.08680958	0.00391895	0.87210274	0.017179117
0.0	0.5107507	0.09731642	0.1422456	0.07469504	0.1947186	0.20137669	0.056581944	0.3012672	0.05359355	0.10890976
0.0	0.8769484	0.8791701	0.00725664	0.99321485	0.015485259	0.97517484	0.95030904	0.8522909	0.7669619	0.07098068
0.0	0.994679	0.99994886	0.9997805	0.9997414	0.05332092	0.99279755	0.009719766	0.8997067	0.9831336	0.0023951079
0.0	0.8126688	0.6788373	0.28456146	0.8501712	0.7450881	0.6576934	0.31687093	0.6035196	0.33925766	0.5651747
0.0	0.99967706	0.99980086	0.995105	0.9999399	0.9995553	0.9960908	0.99900913	0.9985973	0.99905425	0.99931633
0.0	0.81667405	0.002018816	0.9900703	0.9238493	0.99742186	0.621732	0.03730898	0.33013248	0.6451742	0.9158207
0.0	0.0266427	0.19561514	0.87782985	0.83402306	0.00061172293	0.0004031707	0.03970603	0.00019329057	0.9911221	0.24006185
0.0	0.81667405	0.002018816	0.9900703	0.9238493	0.99742186	0.621732	0.03730898	0.33013248	0.6451742	0.9158207
0.0	0.9272839	0.9580993	0.97116417	0.97946507	0.96075	0.96170914	0.8446902	0.98503035	0.9039742	0.7405708
0.0	0.9272839	0.94396096	0.9599251	0.9743793	0.96074986	0.9582014	0.80915415	0.97931975	0.87150204	0.69663036
0.0	0.9989053	0.99854076	0.9886225	0.9998388	0.9994598	0.998054	0.9955012	0.99842936	0.9971259	0.99650156
0.0	0.9736579	0.99211687	0.59164053	0.9970885	0.97217655	0.9644516	0.93027854	0.96740615	0.949244	0.9581066
0.0	0.9736579	0.99211687	0.5916406	0.9970885	0.9721767	0.9644516	0.93027854	0.9674063	0.949244	0.9581066
0.0	0.84379846	0.54086906	0.32696843	0.96452445	0.76484436	0.7887814	0.19199777	0.6417159	0.36236313	0.4494909
0.0	0.99448955	0.99325764	0.976839	0.9997416	0.99630874	0.99215794	0.98526067	0.99527186	0.9796459	0.9844045
0.0	0.99966204	0.9996351	0.9960179	0.9999739	0.9996933	0.99895227	0.9987012	0.99934214	0.99878436	0.9982033
0.0	0.824161	0.32869226	0.65052825	0.89853686	0.6998728	0.3881989	0.20039836	0.9053177	0.4839463	0.24658318
0.0	0.908526	0.005375145	0.00970937	0.9858913	0.9647594	0.0023035828	0.03219791	0.050719928	0.35086834	0.024221998
0.0	0.8592216	0.86817104	0.87782985	0.99321485	0.8746017	0.97517484	0.9298117	0.8522909	0.96661824	0.9337793
0.0	0.99899834	0.9997398	0.999889	0.9999279	0.9990722	0.9959122	0.9977424	0.99975616	0.99923384	0.99721515
0.0	0.87878937	0.36477104	0.8715063	0.89692926	0.72063327	0.9203934	0.64527893	0.84468484	0.8666205	0.14538987
0.0	0.9995276	0.94931805	0.99100775	0.9991467	0.9986656	0.93904257	0.99651873	0.99756217	0.99847883	0.9987822
0.0	0.18395922	0.10050357	0.04474672	0.38899583	0.532171	0.2265494	0.07574147	0.12930636	0.12501234	0.08142004
0.0	0.98333067	0.97290015	0.8410284	0.9956619	0.9762797	0.96281856	0.92865205	0.9769487	0.89044094	0.9382163
0.0	0.8592216	0.8681711	0.87782985	0.99321485	0.8746017	0.97517484	0.9298117	0.8522909	0.96661824	0.9337793
0.0	0.98177725	0.4932776	0.7200934	0.6466119	0.8830886	0.6903765	0.6841281	0.47840467	0.74199754	0.72156084
0.0	0.8592216	0.8681711	0.87782985	0.99321485	0.8746017	0.97517484	0.9298117	0.8522909	0.96661824	0.9337793
0.0	0.99922836	0.999559	0.99591017	0.99996614	0.99980444	0.99550456	0.9989648	0.99887484	0.99806577	0.9985197
0.0	0.9882345	0.9636688	0.7359038	0.9875157	0.9300915	0.83707297	0.70203054	0.97460836	0.8741209	0.697387
0.0	0.96038425	0.85686195	0.1549062	0.80709463	0.90709805	0.16329981	0.9381976	0.09254613	0.87278944	0.7128433
0.0	0.9447473	0.87084085	0.26892596	0.8270184	0.9168647	0.07456744	0.93927217	0.06927124	0.9085562	0.8400339
0.0	0.5887017	0.08889513	0.23708029	0.524784	0.27918562	0.025460705	0.404366	0.8640815	0.52937526	0.19332838
0.0	0.6409285	0.21069545	0.05461767	0.78690034	0.4151258	0.01775199	0.5137009	0.9699808	0.38076878	0.0779294
0.0	0.6409285	0.21069545	0.05461767	0.78690034	0.41512585	0.017752	0.5137009	0.9699808	0.38076878	0.0779294
0.0	0.92950195	0.8569496	0.17355175	0.7369955	0.90848225	0.07264533	0.9394266	0.01756429	0.8959921	0.88218814
0.0	0.8592216	0.8681711	0.87782985	0.99321485	0.8746017	0.97517484	0.9298117	0.8522909	0.96661824	0.9337793
0.0	0.32476667	0.97353315	0.0034987405	0.9956233	0.2941992	0.9438099	0.00090586033	0.9995271	0.23411384	0.8828983
0.0	0.8592216	0.8681711	0.87782985	0.99321485	0.8746017	0.97517484	0.9298117	0.8522909	0.96661824	0.9337793
0.0	0.8592216	0.8681711	0.87782985	0.99321485	0.8746017	0.97517484	0.9298117	0.8522909	0.96661824	0.9337793
0.0	0.8592216	0.8681711	0.87782985	0.99321485	0.8746017	0.97517484	0.9298117	0.8522909	0.96661824	0.9337793
0.0	0.8592216	0.8681711	0.87782985	0.99321485	0.8746017	0.97517484	0.9298117	0.8522909	0.96661824	0.9337793
0.0	0.8592216	0.8681711	0.87782985	0.99321485	0.8746017	0.97517484	0.9298117	0.8522909	0.96661824	0.9337793
0.0	0.99450666	0.9978459	0.98676586	0.9997143	0.99758244	0.93495613	0.9804314	0.97319317	0.9935377	0.96772176
0.0	0.8592216	0.8681711	0.87782985	0.99321485	0.8746017	0.97517484	0.9298117	0.8522909	0.96661824	0.9337793
0.0	0.8592216	0.8681711	0.87782985	0.99321485	0.8746017	0.97517484	0.9298117	0.8522909	0.96661824	0.9337793
0.0	0.8592216	0.8681711	0.87782985	0.99321485	0.8746017	0.97517484	0.9298117	0.8522909	0.96661824	0.9337793
0.0	0.8592216	0.8681711	0.87782985	0.99321485	0.8746017	0.97517484	0.9298117	0.8522909	0.96661824	0.9337793
0.0	0.028184703	0.00036162298	0.0009915475	0.050443046	0.0006122456	0.015653094	0.00047207982	0.0002207812	0.0007495271	0.0017857703
0.0	0.028184688	0.00036162313	0.0009915478	0.050443046	0.0006122459	0.015653094	0.00047207982	0.0002207812	0.0007495271	0.0017857703
0.0	0.028184697	0.00036162313	0.0009915478	0.050443023	0.0006122456	0.015653094	0.00047207958	0.0002207812	0.0007495271	0.0017857703
0.0	0.8592216	0.8681711	0.87782985	0.99321485	0.8746017	0.97517484	0.9298117	0.8522909	0.96661824	0.9337793
0.0	0.003179886	0.001458227	0.0029973327	0.0003153473	0.000110072564	0.0006722276	0.0004194591	0.012719475	0.0004744774	0.0020240084
0.0	0.8592216	0.8681711	0.87782985	0.99321485	0.8746017	0.97517484	0.9298117	0.8522909	0.96661824	0.9337793
0.0	0.00028062536	0.81331563	0.001284669	0.010674329	4.556459e-05	0.96054584	0.0018085506	0.054315712	5.7508285e-05	0.000612044
0.0	0.8592216	0.8681711	0.87782985	0.99321485	0.8746017	0.97517484	0.9298117	0.8522909	0.96661824	0.9337793
0.0	0.9827337	0.71014243	0.32255077	0.29537904	0.9217648	0.6546692	0.26714745	0.21376593	0.30265835	0.50581926
0.0	0.60599256	0.0059354706	0.022466905	0.5955107	0.015338722	0.54807377	0.009592653	0.0065109935	0.01452776	0.011905741
0.0	0.44945243	0.0039578783	0.008280232	0.4868138	0.015338722	0.40778163	0.0030018361	0.009190736	0.0039637233	0.011905741
0.0	0.34473643	0.99952173	0.007311633	0.22986513	0.8746017	0.00030656764	0.00018258183	0.9694893	0.0020907272	0.9337793
0.0	0.00047732258	0.0005536637	0.00059493707	0.0027294103	0.0027705426	0.6369781	0.008109291	0.0024656632	0.00028236717	0.0011350866
0.0	0.8592216	0.8681711	0.87782985	0.99321485	0.8746017	0.97517484	0.9298117	0.8522909	0.96661824	0.9337793
0.0	0.8592216	0.8681711	0.87782985	0.99321485	0.8746017	0.97517484	0.9298117	0.8522909	0.96661824	0.9337793
0.0	0.95575106	0.8665358	0.73535234	0.9961069	0.88196385	0.92119944	0.427616	0.9592124	0.85709864	0.36448616
0.0	0.9994692	0.99854517	0.99402666	0.9998654	0.99878377	0.997024	0.9945121	0.9992667	0.9959514	0.9919246
0.0	0.8592216	0.8681711	0.87782985	0.99321485	0.8746017	0.97517484	0.9298117	0.8522909	0.96661824	0.9337793
0.0	0.9097325	0.35589647	0.87782985	0.98783594	0.9939813	0.8667635	0.972154	0.74731606	0.95429033	0.4114086
0.0	0.8592216	0.8681711	0.87782985	0.99321485	0.8746017	0.97517484	0.9298117	0.8522909	0.96661824	0.9337793
0.0	0.8592216	0.8681711	0.87782985	0.99321485	0.8746017	0.97517484	0.9298117	0.8522909	0.96661824	0.9337793
0.0	0.77845603	0.79005224	0.08662231	0.8763546	0.70389175	0.27443734	0.14787237	0.45451027	0.09606962	0.38969466
0.0	0.778456	0.79005224	0.086622275	0.8763546	0.70389175	0.2744374	0.14787237	0.45451012	0.09606962	0.38969466
0.0	0.9987759	0.9992543	0.98497134	0.9999722	0.999246	0.9913822	0.9982139	0.99732697	0.9957184	0.99651235
0.0	0.9987759	0.9992543	0.98497134	0.9999722	0.999246	0.9913822	0.9982139	0.99732697	0.9957184	0.99651235
0.0	0.9987759	0.9992543	0.98497134	0.9999722	0.999246	0.9913822	0.9982139	0.99732697	0.9957184	0.99651235
0.0	0.964874	0.95252365	0.78677845	0.9638702	0.94614047	0.88288677	0.81081384	0.92999667	0.9523421	0.7809074
0.0	0.099720895	0.012160096	0.009784819	0.009596877	0.025565503	0.021092348	0.014866463	0.01599979	0.010293085	0.015633078
0.0	0.28138748	0.0014637371	0.03584674	0.03959499	0.00035345377	0.0016224518	0.008406218	0.0012274261	0.18561237	0.0008397347
0.0	0.9868925	0.9895097	0.8854341	0.99744713	0.9883433	0.97620404	0.92243063	0.98212415	0.9155594	0.96057916
0.0	0.9868925	0.9895097	0.8854341	0.99744713	0.9883433	0.97620404	0.9224307	0.98212415	0.9155593	0.96057916
0.0	0.9890989	0.99072075	0.91778207	0.9978787	0.98894227	0.9805408	0.92785275	0.98591924	0.9316219	0.9660297
0.0	0.054577176	0.9495471	0.0006532531	0.03661853	0.0016930664	0.005509982	0.00032843143	0.04003944	0.0013496367	0.0344049
0.0	0.109149866	0.0017590633	0.0014118454	0.0033270482	0.014560483	0.011481172	0.0065648644	0.0015596821	0.0140554765	0.012966773
0.0	0.8592216	0.8681711	0.87782985	0.99321485	0.8746017	0.97517484	0.9298117	0.8522909	0.96661824	0.9337793
0.0	0.98504674	0.5103931	0.916458	0.94804376	0.9658928	0.9797354	0.9431134	0.9310566	0.68371606	0.63248
0.0	0.8592216	0.8681711	0.87782985	0.99321485	0.8746017	0.97517484	0.9298117	0.8522909	0.96661824	0.9337793
0.0	0.8592216	0.8681711	0.87782985	0.99321485	0.8746017	0.97517484	0.9298117	0.8522909	0.96661824	0.9337793
0.0	0.99983096	0.9996424	0.9987301	0.99995244	0.99972636	0.9995024	0.9993304	0.9996588	0.9992131	0.9991346
0.0	0.9853043	0.5183189	0.9210768	0.95485246	0.96735215	0.98174715	0.95944643	0.9362059	0.7167108	0.6357786
0.0	0.8592216	0.8681711	0.87782985	0.99321485	0.8746017	0.97517484	0.9298117	0.8522909	0.96661824	0.9337793
0.0	0.8592216	0.8681711	0.87782985	0.99321485	0.8746017	0.97517484	0.9298117	0.8522909	0.96661824	0.9337793
0.0	0.95575106	0.8665358	0.7353524	0.9961069	0.88196385	0.92119944	0.427616	0.9592124	0.85709864	0.36448616
0.0	0.95575106	0.8665357	0.73535234	0.9961069	0.88196385	0.92119944	0.4276159	0.9592124	0.85709876	0.36448616
0.0	0.95575106	0.8665357	0.73535234	0.9961069	0.8819638	0.92119944	0.4276159	0.9592124	0.85709876	0.36448616
0.0	0.9875916	0.9897675	0.89257866	0.99931824	0.98125494	0.974939	0.7469301	0.97592133	0.9475407	0.68517375
0.0	0.9963812	0.99436	0.96962637	0.999302	0.9925069	0.9879182	0.98415494	0.9966576	0.99401504	0.9760025
0.0	0.9854549	0.5769731	0.9218026	0.9592926	0.97695446	0.97967106	0.9526057	0.933846	0.69974816	0.6623408
0.0	0.8592216	0.8681711	0.87782985	0.99321485	0.8746017	0.97517484	0.9298117	0.8522909	0.96661824	0.9337793
0.0	0.8592216	0.8681711	0.87782985	0.99321485	0.8746017	0.97517484	0.9298117	0.8522909	0.96661824	0.9337793
0.0	0.9991009	0.9990938	0.9868464	0.9997665	0.99791116	0.99483454	0.9960867	0.99871933	0.9988079	0.9908264
0.0	0.97356987	0.9659566	0.79852515	0.9701046	0.9234746	0.9109818	0.8287011	0.93234414	0.9638893	0.735169
0.0	0.0791088	0.006873266	0.0019553597	0.26154533	4.568485e-05	0.0022479787	0.001577906	0.00017302913	0.63013	0.0010101185
0.0	0.13662034	0.0006307299	0.0022648263	0.035275966	0.0016531155	9.910603e-05	0.002582358	0.00031176044	0.43576813	0.0020657906
0.0	0.97356987	0.9659566	0.79852504	0.9701046	0.9234746	0.9109818	0.828701	0.93234414	0.9638892	0.7351689
0.0	0.97356987	0.9659566	0.79852504	0.9701046	0.9234746	0.9109818	0.828701	0.93234414	0.9638892	0.7351688
0.0	0.0791088	0.006873266	0.0019553597	0.26154533	4.5684897e-05	0.0022479787	0.001577906	0.00017302913	0.63012993	0.001010118
0.0	0.27286962	0.13530669	0.041984875	0.019108979	0.05332172	0.056933496	0.026743386	0.05313478	0.025208352	0.02513648
0.0	0.9843246	0.9147973	0.9798192	0.9867669	0.9725806	0.92034924	0.9645921	0.8323809	0.95946366	0.7813992
0.0	0.88384676	0.8960101	0.2071842	0.93752277	0.77504486	0.40797773	0.39149612	0.70376825	0.13545698	0.47936097
0.0	0.8592216	0.8681711	0.87782985	0.99321485	0.8746017	0.97517484	0.9298117	0.8522909	0.96661824	0.9337793
0.0	0.8592216	0.8681711	0.87782985	0.99321485	0.8746017	0.97517484	0.9298117	0.8522909	0.96661824	0.9337793
0.0	0.69455576	0.30199584	0.08871116	0.78528005	0.54653805	0.19730842	0.10189131	0.4125834	0.07616446	0.24310322
0.0	0.6967467	0.10118995	0.022099245	0.5349567	0.4630456	0.11165154	0.36203015	0.16776934	0.12363099	0.23812647
0.0	0.69674665	0.10118997	0.022099245	0.53495663	0.4630456	0.11165154	0.36203015	0.16776927	0.12363102	0.23812647
0.0	0.2295272	0.010016563	0.007428605	0.24993323	0.0022904344	0.040756512	0.0035481297	0.0010017802	0.0022432213	0.004346491
0.0	0.22952726	0.010016563	0.007428605	0.2499332	0.0022904344	0.040756512	0.0035481297	0.0010017806	0.00224322	0.0043464927
0.0	0.99716455	0.99651587	0.9066464	0.9984843	0.9845488	0.98338187	0.9875415	0.9888375	0.9880129	0.88782686
0.0	0.8592216	0.8681711	0.87782985	0.99321485	0.8746017	0.97517484	0.9298117	0.8522909	0.96661824	0.9337793
0.0	0.92371136	0.82662714	0.94843006	0.79220635	0.99445677	0.99769384	0.652567	0.71174794	0.9849983	0.97860515
0.0	0.0017242637	0.020586425	0.0013966723	0.0053894296	0.01577996	0.0006549656	0.015247719	0.0017614848	0.46276796	0.0023033286
0.0	0.8592216	0.8681711	0.87782985	0.99321485	0.8746017	0.97517484	0.9298117	0.8522909	0.96661824	0.9337793
0.0	0.8592216	0.8681711	0.87782985	0.99321485	0.8746017	0.97517484	0.9298117	0.8522909	0.96661824	0.9337793
0.0	0.9997862	0.99955004	0.9984609	0.9999417	0.99968064	0.99937516	0.999119	0.9996063	0.9990841	0.9989543
0.0	0.9997862	0.99955004	0.9984609	0.9999417	0.99968064	0.99937516	0.999119	0.9996063	0.9990841	0.9989543
0.0	0.8592216	0.8681711	0.87782985	0.99321485	0.8746017	0.97517484	0.9298117	0.8522909	0.96661824	0.9337793
0.0	0.9997862	0.99955004	0.9984609	0.9999417	0.99968064	0.99937516	0.999119	0.9996063	0.9990841	0.9989543
0.0	0.9997862	0.99955004	0.9984609	0.9999417	0.99968064	0.99937516	0.999119	0.9996063	0.9990841	0.9989543
0.0	0.43252125	0.10668146	0.0738597	0.28772193	0.19653098	0.17987718	0.70402974	0.37019137	0.09798003	0.07340584
0.0	0.8592216	0.8681711	0.87782985	0.99321485	0.8746017	0.97517484	0.9298117	0.8522909	0.96661824	0.9337793
0.0	0.8592216	0.8681711	0.87782985	0.99321485	0.8746017	0.97517484	0.9298117	0.8522909	0.96661824	0.9337793
0.0	0.9997862	0.99955004	0.9984609	0.9999417	0.99968064	0.99937516	0.999119	0.9996063	0.9990841	0.9989543
0.0	0.9997862	0.99955004	0.9984609	0.9999417	0.99968064	0.99937516	0.999119	0.9996063	0.9990841	0.9989543
0.0	0.8592216	0.8681711	0.87782985	0.99321485	0.8746017	0.97517484	0.9298117	0.8522909	0.96661824	0.9337793
0.0	0.8592216	0.8681711	0.87782985	0.99321485	0.8746017	0.97517484	0.9298117	0.8522909	0.96661824	0.9337793
0.0	0.028184688	0.00036162313	0.0009915478	0.050443046	0.0006122459	0.015653094	0.00047207958	0.00022078141	0.0007495271	0.0017857703
0.0	0.8592216	0.8681711	0.87782985	0.99321485	0.8746017	0.97517484	0.9298117	0.8522909	0.96661824	0.9337793
0.0	0.8592216	0.8681711	0.87782985	0.99321485	0.8746017	0.97517484	0.9298117	0.8522909	0.96661824	0.9337793
0.0	0.8592216	0.8681711	0.87782985	0.99321485	0.8746017	0.97517484	0.9298117	0.8522909	0.96661824	0.9337793
0.0	0.8592216	0.8681711	0.87782985	0.99321485	0.8746017	0.97517484	0.9298117	0.8522909	0.96661824	0.9337793
0.0	0.8592216	0.8681711	0.87782985	0.99321485	0.8746017	0.97517484	0.9298117	0.8522909	0.96661824	0.9337793
0.0	0.8592216	0.8681711	0.87782985	0.99321485	0.8746017	0.97517484	0.9298117	0.8522909	0.96661824	0.9337793
0.0	0.8592216	0.8681711	0.87782985	0.99321485	0.8746017	0.97517484	0.9298117	0.8522909	0.96661824	0.9337793
0.0	0.8592216	0.8681711	0.87782985	0.99321485	0.8746017	0.97517484	0.9298117	0.8522909	0.96661824	0.9337793
0.0	0.8592216	0.8681711	0.87782985	0.99321485	0.8746017	0.97517484	0.9298117	0.8522909	0.96661824	0.9337793
0.0	0.99736494	0.996795	0.9216314	0.99822956	0.9842166	0.9846244	0.98696005	0.99064016	0.9868954	0.8965241
0.0	0.44749868	0.18517427	0.13120791	0.09557607	0.19430262	0.22860895	0.06820067	0.4499352	0.036775738	0.14020836
0.0	0.8592216	0.8681711	0.87782985	0.99321485	0.8746017	0.97517484	0.9298117	0.8522909	0.96661824	0.9337793
0.0	0.13574359	0.4096128	0.8620589	0.028976418	0.0006743929	0.00050546305	0.00052115996	0.38679585	0.0006876142	0.002941214
0.0	0.8592216	0.8681711	0.87782985	0.99321485	0.8746017	0.97517484	0.9298117	0.8522909	0.96661824	0.9337793
0.0	0.8592216	0.8681711	0.87782985	0.99321485	0.8746017	0.97517484	0.9298117	0.8522909	0.96661824	0.9337793
0.0	0.99876094	0.99675363	0.98932505	0.99943	0.9972818	0.9954946	0.9807339	0.99767894	0.9931404	0.99698013
0.0	0.9632752	0.94841987	0.5943918	0.98909014	0.97170657	0.9296204	0.833183	0.9426279	0.836291	0.871588
0.0	0.9754122	0.91015005	0.45509624	0.80529416	0.84818393	0.7900649	0.7897261	0.8326396	0.78104025	0.6239429
0.0	0.9830085	0.8141553	0.71895796	0.82750267	0.9132975	0.8829814	0.7549502	0.89690894	0.78682715	0.627632
0.0	0.011223549	0.0013292257	0.007032859	0.018713811	0.57598674	0.0001712881	0.957706	0.0116300285	0.09537371	0.07598019
0.0	0.020354623	0.0018398708	0.013029789	0.008499871	0.25170884	0.00031869914	0.96809566	0.0049917866	0.11921085	0.034640733
0.0	0.01294256	0.0010378086	0.009474497	0.012405211	0.34337553	0.00025521973	0.9532811	0.013485989	0.20493537	0.02915475
0.0	0.0027035805	0.012914278	0.6204447	0.7100084	0.35898608	0.8214776	0.9229746	0.23230933	0.053549122	0.3754533
0.0	0.9967045	0.998131	0.95850164	0.9983828	0.98636174	0.9910856	0.95432985	0.9866687	0.9917486	0.9891557
0.0	0.908526	0.005375145	0.009709375	0.9858913	0.9647594	0.0023035817	0.03219791	0.05071992	0.35086828	0.024222005
0.0	0.908526	0.0053751473	0.009709375	0.9858913	0.9647594	0.0023035817	0.03219791	0.05071992	0.35086828	0.024222005
0.0	0.908526	0.005375145	0.00970937	0.9858913	0.9647594	0.0023035817	0.032197896	0.05071992	0.35086834	0.024221998
0.0	0.908526	0.005375145	0.00970937	0.9858913	0.9647594	0.0023035817	0.03219792	0.05071992	0.35086825	0.024222005
0.0	0.908526	0.005375145	0.00970937	0.9858913	0.9647594	0.0023035817	0.03219792	0.05071992	0.35086834	0.024222005
0.0	0.908526	0.005375145	0.009709375	0.9858913	0.9647594	0.0023035817	0.032197904	0.05071992	0.35086828	0.024221998
0.0	0.908526	0.005375145	0.00970937	0.9858913	0.9647594	0.0023035817	0.03219791	0.05071992	0.35086828	0.024221998
0.0	0.908526	0.0053751473	0.009709375	0.9858913	0.9647594	0.0023035817	0.032197904	0.05071992	0.35086828	0.024222005
0.0	0.908526	0.005375145	0.00970937	0.9858913	0.9647594	0.0023035817	0.032197896	0.05071992	0.35086834	0.024222005
0.0	0.908526	0.005375145	0.00970937	0.9858913	0.9647594	0.0023035817	0.03219791	0.05071992	0.35086828	0.024221994
0.0	0.908526	0.005375145	0.00970937	0.9858913	0.9647594	0.0023035828	0.03219791	0.050719943	0.35086828	0.024221998
0.0	0.908526	0.005375145	0.009709366	0.9858913	0.9647594	0.0023035828	0.03219791	0.050719943	0.35086834	0.024221998
0.0	0.00015481487	0.00081999344	0.0002841054	0.0017313311	0.0056809247	0.00076141	0.0001097978	5.643499e-05	0.0004844264	0.00032330485
0.0	0.9967045	0.998131	0.95850164	0.9983828	0.98636174	0.9910856	0.95432985	0.9866687	0.9917486	0.9891557
0.0	0.99922156	0.9991528	0.98679173	0.9998635	0.99907815	0.9893469	0.9942625	0.9985777	0.9963012	0.99386865
0.0	0.908526	0.005375145	0.009709366	0.9858913	0.9647594	0.0023035828	0.03219791	0.050719943	0.35086828	0.024222005
0.0	0.908526	0.005375145	0.00970937	0.9858913	0.9647594	0.0023035828	0.03219791	0.050719943	0.35086834	0.024221998
0.0	0.72192687	0.1670058	0.023978837	0.5846916	0.87890625	0.014171101	0.038278855	0.009560763	0.53893226	0.0026411868
0.0	0.68142945	0.018777888	0.08387539	0.9445669	0.9182985	0.045173503	0.28370032	0.04978335	0.7074237	0.010723683
0.0	0.908526	0.005375145	0.009709375	0.9858913	0.9647594	0.0023035817	0.032197896	0.05071992	0.35086828	0.024222005
0.0	0.908526	0.005375145	0.00970937	0.9858913	0.9647594	0.0023035828	0.03219791	0.050719943	0.35086828	0.024222005
0.0	0.6732385	0.002352295	0.0060593197	0.799646	0.8591253	0.06252684	0.016621945	0.021651454	0.68411213	0.005073122
0.0	0.908526	0.005375145	0.00970937	0.9858913	0.9647594	0.0023035817	0.03219791	0.05071992	0.35086828	0.024222005
0.0	0.908526	0.005375145	0.009709375	0.9858913	0.9647594	0.0023035817	0.03219792	0.05071991	0.35086828	0.024222005
0.0	0.908526	0.0053751473	0.00970937	0.9858913	0.9647594	0.0023035817	0.03219792	0.05071992	0.35086834	0.024222005
0.0	0.908526	0.005375145	0.00970937	0.9858913	0.9647594	0.0023035817	0.032197904	0.05071992	0.35086828	0.024222005
0.0	0.99760866	0.9988412	0.9739435	0.99903405	0.9900906	0.9929842	0.9722315	0.9903746	0.9939469	0.9910026
0.0	0.908526	0.005375145	0.00970937	0.9858913	0.9647594	0.0023035817	0.032197904	0.05071992	0.35086828	0.024222005
0.0	0.9361962	0.0075560473	0.017566578	0.92267656	0.7577985	0.014824168	0.029117942	0.14531337	0.80792236	0.07027625
0.0	0.908526	0.005375145	0.009709375	0.9858913	0.9647594	0.0023035817	0.032197896	0.05071992	0.35086825	0.024222005
0.0	0.908526	0.005375145	0.00970937	0.9858913	0.9647594	0.0023035817	0.03219791	0.05071992	0.35086828	0.024222005
0.0	0.908526	0.005375145	0.00970937	0.9858913	0.9647594	0.0023035828	0.03219791	0.050719943	0.35086828	0.024221998
0.0	0.7296971	0.006735872	0.0431928	0.59312683	0.76988256	0.045188952	0.018373186	0.006987819	0.3391835	0.0012645598
0.0	0.9976672	0.9987124	0.9707948	0.99896884	0.9886254	0.992219	0.9681722	0.9897086	0.9929259	0.9905494
0.0	0.9967045	0.998131	0.95850164	0.9983828	0.98636174	0.9910856	0.95432985	0.9866687	0.9917486	0.9891557
0.0	0.9165637	0.07290535	0.06330937	0.94770104	0.9784047	0.008995009	0.038320232	0.15084244	0.68032897	0.0063142926
0.0	0.99769235	0.99846196	0.9707899	0.99892455	0.99033594	0.992014	0.9662158	0.9897013	0.99297273	0.9906618
0.0	0.9967045	0.998131	0.95850164	0.9983828	0.98636174	0.9910856	0.95432985	0.9866687	0.9917486	0.9891557
0.0	0.95482355	0.04834707	0.10445551	0.9631221	0.9645118	0.007978293	0.032695033	0.16232249	0.6712514	0.005366054
0.0	0.99790263	0.998645	0.9744236	0.9989374	0.9905269	0.9935905	0.9680563	0.9898649	0.9940011	0.99167496
0.0	0.9420948	0.11621141	0.06060597	0.8323803	0.71374613	0.039194692	0.017055787	0.034599766	0.81582725	0.0018237274
0.0	0.9983535	0.99913615	0.98041385	0.9994211	0.9932547	0.9948442	0.9835196	0.99372065	0.99571204	0.99279094
0.0	0.92217875	0.010174368	0.041178796	0.32953584	0.45442823	0.09204457	0.00801121	0.100460544	0.89343035	0.00050944195
0.0	0.97829765	0.9558132	0.92853695	0.712176	0.968903	0.23070669	0.8093615	0.81237084	0.9992105	0.012279462
0.0	0.28877985	0.24701917	0.028679004	0.15949102	0.59923965	0.43991098	0.17163496	0.21228223	0.08489219	0.12912719
0.0	0.17072573	0.14178817	0.021146048	0.08392416	0.27032492	0.38626438	0.070617504	0.11360668	0.027570307	0.064572334
0.0	0.17072573	0.14178814	0.021146048	0.08392416	0.27032492	0.38626438	0.070617504	0.11360668	0.027570313	0.064572334
0.0	0.17072573	0.14178814	0.021146048	0.08392418	0.27032492	0.38626435	0.070617504	0.113606654	0.027570302	0.064572334
0.0	0.17072573	0.14178814	0.021146042	0.08392418	0.27032492	0.38626438	0.070617504	0.11360668	0.027570307	0.064572334
0.0	0.17072572	0.14178817	0.021146053	0.08392416	0.2703249	0.38626447	0.07061755	0.113606654	0.027570313	0.06457235
0.0	0.2887799	0.24701917	0.028679004	0.15949099	0.5992397	0.43991098	0.17163496	0.2122822	0.08489219	0.12912719
0.0	0.17072572	0.14178814	0.021146048	0.08392418	0.27032492	0.38626438	0.070617504	0.113606654	0.027570307	0.064572334
0.0	0.17072573	0.14178814	0.021146048	0.08392418	0.27032492	0.38626435	0.070617504	0.113606654	0.027570302	0.064572334
0.0	0.17072573	0.14178817	0.021146042	0.08392418	0.27032495	0.38626438	0.070617504	0.113606654	0.027570313	0.064572334
0.0	0.17072573	0.14178814	0.021146048	0.08392418	0.27032492	0.38626438	0.070617504	0.11360668	0.027570307	0.064572334
0.0	0.17072572	0.14178817	0.021146053	0.08392416	0.2703249	0.38626447	0.07061755	0.113606654	0.027570333	0.06457235
0.0	0.2887799	0.24701917	0.028679004	0.15949102	0.59923965	0.43991098	0.17163493	0.2122822	0.08489219	0.12912719
0.0	0.17072573	0.14178814	0.021146048	0.08392418	0.27032492	0.38626438	0.070617504	0.11360668	0.027570307	0.064572334
0.0	0.17072573	0.14178814	0.021146048	0.08392418	0.27032492	0.38626435	0.070617504	0.113606654	0.027570307	0.064572334
0.0	0.17072572	0.14178814	0.021146048	0.08392418	0.27032495	0.38626435	0.070617504	0.113606654	0.027570313	0.064572334
0.0	0.17072573	0.14178817	0.021146048	0.08392416	0.27032492	0.38626435	0.070617504	0.113606654	0.027570313	0.064572334
0.0	0.17072567	0.1417882	0.021146053	0.08392416	0.2703249	0.38626447	0.07061755	0.11360668	0.027570322	0.06457235
0.0	0.2887799	0.24701917	0.028679004	0.15949099	0.59923965	0.43991095	0.17163496	0.21228223	0.08489219	0.12912716
0.0	0.17072573	0.14178817	0.021146048	0.08392416	0.27032495	0.38626435	0.070617504	0.113606654	0.027570307	0.064572334
0.0	0.17072573	0.14178817	0.021146048	0.08392416	0.27032495	0.38626438	0.070617504	0.11360668	0.027570302	0.064572334
0.0	0.17072572	0.14178817	0.021146048	0.08392418	0.27032492	0.38626438	0.070617504	0.11360668	0.027570302	0.064572334
0.0	0.17072573	0.14178814	0.021146048	0.08392416	0.27032492	0.38626438	0.070617504	0.11360668	0.027570313	0.064572334
0.0	0.17072567	0.14178817	0.021146053	0.08392416	0.2703249	0.38626447	0.07061755	0.113606654	0.027570313	0.06457232
0.0	0.28877985	0.24701917	0.028679004	0.15949099	0.59923965	0.43991098	0.171635	0.21228223	0.08489219	0.12912716
0.0	0.17072572	0.14178814	0.021146048	0.08392418	0.27032495	0.38626438	0.070617504	0.11360668	0.027570302	0.064572334
0.0	0.17072573	0.14178817	0.021146042	0.08392416	0.27032492	0.38626435	0.070617504	0.11360668	0.027570302	0.064572334
0.0	0.17072573	0.14178817	0.021146048	0.08392416	0.27032492	0.38626438	0.070617504	0.11360668	0.027570307	0.064572334
0.0	0.17072573	0.14178817	0.021146042	0.08392416	0.27032492	0.38626435	0.070617504	0.113606654	0.027570302	0.064572334
0.0	0.17072567	0.14178817	0.021146053	0.08392416	0.2703249	0.38626447	0.07061755	0.113606654	0.027570322	0.06457235
0.0	0.2887799	0.24701917	0.028679011	0.15949099	0.59923965	0.43991098	0.17163496	0.2122822	0.08489219	0.12912716
0.0	0.17072573	0.14178814	0.021146048	0.08392416	0.27032492	0.38626438	0.070617504	0.113606654	0.027570307	0.064572334
0.0	0.17072573	0.14178814	0.021146048	0.08392416	0.27032492	0.38626438	0.070617504	0.11360668	0.027570313	0.064572334
0.0	0.17072573	0.14178814	0.021146048	0.08392418	0.27032492	0.38626438	0.070617504	0.11360668	0.027570307	0.064572334
0.0	0.17072573	0.14178814	0.021146048	0.08392416	0.27032492	0.38626438	0.070617504	0.11360668	0.027570313	0.064572334
0.0	0.17072569	0.14178817	0.021146053	0.08392416	0.2703249	0.38626447	0.07061755	0.113606654	0.027570333	0.06457232
0.0	0.2887799	0.24701914	0.028679004	0.15949102	0.59923965	0.43991095	0.17163493	0.21228223	0.08489219	0.12912719
0.0	0.17072573	0.14178817	0.021146048	0.08392416	0.27032492	0.38626435	0.070617504	0.11360668	0.027570313	0.064572334
0.0	0.17072572	0.14178814	0.021146042	0.08392416	0.27032492	0.38626438	0.070617504	0.113606654	0.027570307	0.064572334
0.0	0.17072572	0.14178814	0.021146042	0.08392416	0.27032492	0.38626435	0.070617504	0.11360668	0.027570307	0.064572334
0.0	0.17072572	0.14178814	0.021146048	0.08392416	0.27032495	0.38626438	0.070617504	0.113606654	0.027570313	0.064572334
0.0	0.17072569	0.14178817	0.021146053	0.08392416	0.2703249	0.3862644	0.07061755	0.113606654	0.027570322	0.06457232
0.0	0.28219548	0.33592296	0.025898173	0.19369644	0.42892495	0.26628202	0.09614379	0.128914	0.062289074	0.13913171
0.0	0.23878981	0.19523436	0.022304239	0.094751805	0.30477303	0.43753517	0.10026619	0.1702191	0.02786104	0.08070155
0.0	0.17072572	0.14178814	0.021146048	0.08392416	0.27032495	0.38626438	0.070617504	0.113606654	0.027570313	0.064572334
0.0	0.28219548	0.33592296	0.025898186	0.19369638	0.42892492	0.26628202	0.09614379	0.12891397	0.06228905	0.13913174
0.0	0.23878977	0.19523437	0.022304235	0.09475185	0.30477306	0.43753517	0.10026619	0.17021908	0.027861053	0.08070155
0.0	0.25417465	0.20176898	0.04116082	0.15142205	0.37584978	0.43109444	0.1251148	0.15121773	0.03760885	0.07488249
0.0	0.30353624	0.263558	0.023765737	0.22970742	0.35428706	0.38295418	0.15024792	0.18137977	0.054012664	0.13063215
0.0	0.17072573	0.14178814	0.021146048	0.08392416	0.27032492	0.38626438	0.070617504	0.11360668	0.027570302	0.064572334
0.0	0.17072573	0.14178814	0.021146048	0.08392416	0.27032495	0.38626435	0.070617504	0.113606654	0.027570313	0.064572334
0.0	0.21431118	0.1479149	0.02022956	0.13593547	0.2981958	0.41160423	0.10063416	0.15818907	0.0457266	0.11177712
0.0	0.28877988	0.24701917	0.028679004	0.15949102	0.59923965	0.43991098	0.17163493	0.21228223	0.08489219	0.12912716
0.0	0.28219542	0.33592296	0.025898173	0.19369641	0.42892492	0.266282	0.09614379	0.12891397	0.062289074	0.13913171
0.0	0.20468059	0.20929556	0.043851703	0.15638644	0.36685273	0.36884823	0.19264995	0.14710772	0.038618986	0.12344924
0.0	0.28877985	0.24701914	0.028679004	0.15949102	0.59923965	0.43991098	0.171635	0.2122822	0.08489219	0.12912716
0.0	0.17072572	0.14178817	0.021146048	0.08392416	0.27032492	0.38626438	0.070617504	0.11360668	0.027570313	0.064572334
0.0	0.28219548	0.33592296	0.025898186	0.1936964	0.42892495	0.26628202	0.096143775	0.12891397	0.06228905	0.13913171
0.0	0.23878977	0.19523437	0.022304235	0.09475185	0.30477306	0.43753517	0.10026617	0.17021905	0.027861053	0.08070155
0.0	0.25417465	0.20176898	0.04116082	0.15142205	0.37584972	0.43109444	0.1251148	0.15121774	0.037608832	0.07488249
0.0	0.30353624	0.263558	0.023765724	0.22970742	0.35428706	0.38295412	0.1502479	0.1813798	0.054012664	0.13063218
0.0	0.2046806	0.2092956	0.043851703	0.15638644	0.36685273	0.36884823	0.19264995	0.14710769	0.038618986	0.12344924
0.0	0.17072573	0.14178814	0.021146048	0.08392416	0.27032492	0.38626438	0.070617504	0.11360668	0.027570307	0.064572334
0.0	0.17072573	0.14178814	0.021146048	0.08392416	0.27032492	0.38626438	0.070617504	0.11360668	0.027570307	0.064572334
0.0	0.21431123	0.1479149	0.02022956	0.13593547	0.2981958	0.41160417	0.10063416	0.15818907	0.0457266	0.1117771
0.0	0.23654376	0.11774705	0.022093618	0.13308105	0.4920904	0.26281887	0.10480242	0.10088515	0.055175144	0.13310775
0.0	0.28877988	0.24701917	0.028679011	0.15949102	0.59923965	0.43991098	0.17163493	0.2122822	0.08489219	0.12912716
0.0	0.3035362	0.263558	0.023765724	0.22970742	0.35428706	0.38295412	0.1502479	0.18137977	0.054012664	0.13063218
0.0	0.2046806	0.2092956	0.043851703	0.15638642	0.36685276	0.36884823	0.19264996	0.14710769	0.038618986	0.12344928
0.0	0.21431118	0.14791489	0.02022956	0.13593553	0.2981958	0.41160423	0.10063416	0.15818907	0.04572659	0.11177712
0.0	0.30353624	0.263558	0.023765737	0.22970742	0.354287	0.3829541	0.1502479	0.1813798	0.054012664	0.13063218
0.0	0.20468059	0.20929556	0.043851715	0.15638642	0.36685273	0.36884817	0.19264995	0.14710772	0.038619004	0.12344924
0.0	0.21431123	0.1479149	0.020229565	0.13593549	0.2981958	0.41160423	0.10063416	0.15818907	0.045726582	0.1117771
0.0	0.28877988	0.24701917	0.028679011	0.15949102	0.59923965	0.43991098	0.17163496	0.2122822	0.08489219	0.12912716
0.0	0.25417468	0.20176898	0.04116082	0.15142205	0.37584972	0.43109444	0.1251148	0.15121774	0.03760885	0.07488249
0.0	0.21431123	0.1479149	0.02022956	0.13593547	0.2981958	0.41160423	0.10063416	0.15818907	0.04572659	0.1117771
0.0	0.28877985	0.24701914	0.028679004	0.15949102	0.59923965	0.43991098	0.17163496	0.2122822	0.08489219	0.12912716
0.0	0.28219548	0.33592302	0.025898186	0.19369641	0.42892492	0.26628196	0.09614379	0.12891397	0.062289067	0.13913171
0.0	0.30353624	0.263558	0.023765737	0.22970742	0.35428706	0.3829541	0.15024792	0.18137977	0.054012664	0.13063215
0.0	0.21431123	0.1479149	0.02022956	0.13593547	0.2981958	0.41160423	0.10063416	0.15818907	0.04572659	0.11177712
0.0	0.2046806	0.20929556	0.043851715	0.15638644	0.36685273	0.36884823	0.19264996	0.14710772	0.038618986	0.12344924
0.0	0.2046806	0.20929556	0.043851703	0.15638644	0.36685273	0.36884823	0.19264995	0.14710769	0.038618986	0.12344928
0.0	0.28219548	0.33592302	0.025898186	0.19369638	0.42892483	0.266282	0.09614379	0.12891397	0.062289022	0.13913171
0.0	0.23878981	0.19523436	0.022304239	0.09475185	0.30477306	0.43753517	0.10026617	0.17021905	0.027861053	0.08070155
0.0	0.2541747	0.20176898	0.0411608	0.15142204	0.37584972	0.43109444	0.1251148	0.15121773	0.037608843	0.07488249
0.0	0.30353618	0.263558	0.023765737	0.22970742	0.35428697	0.38295418	0.1502479	0.18137977	0.054012664	0.13063218
0.0	0.20468058	0.20929556	0.043851715	0.15638644	0.36685273	0.36884823	0.19264996	0.14710769	0.038619004	0.12344924
0.0	0.17072573	0.14178814	0.021146048	0.08392416	0.27032492	0.38626438	0.070617504	0.11360668	0.027570307	0.064572334
0.0	0.21431123	0.1479149	0.02022956	0.13593547	0.2981958	0.41160423	0.10063416	0.15818907	0.04572659	0.11177712
0.0	0.24488264	0.1621587	0.02944868	0.13622619	0.35904905	0.27668968	0.078927636	0.1480034	0.04094158	0.11910111
0.0	0.2887799	0.24701917	0.028679004	0.15949099	0.59923965	0.43991098	0.171635	0.2122822	0.08489219	0.12912719
0.0	0.20468058	0.2092956	0.043851722	0.15638642	0.36685276	0.36884823	0.19264995	0.14710769	0.038619004	0.12344928
0.0	0.2887799	0.24701917	0.028679011	0.15949102	0.59923965	0.43991098	0.17163496	0.2122822	0.08489219	0.12912719
0.0	0.20468058	0.20929556	0.043851715	0.15638644	0.36685273	0.36884817	0.19264996	0.14710769	0.038619004	0.12344924
0.0	0.23878977	0.19523436	0.022304235	0.094751805	0.30477306	0.43753517	0.10026619	0.1702191	0.027861053	0.08070159
0.0	0.2541747	0.20176898	0.0411608	0.15142204	0.37584978	0.43109444	0.12511477	0.15121774	0.03760885	0.07488249
0.0	0.20468058	0.2092956	0.043851715	0.15638642	0.36685273	0.36884823	0.19264995	0.14710769	0.038619004	0.12344928
0.0	0.2365438	0.11774705	0.022093624	0.13308105	0.49209028	0.26281893	0.1048024	0.10088515	0.055175144	0.13310775
0.0	0.2046806	0.20929556	0.043851703	0.15638644	0.36685273	0.36884823	0.19264996	0.14710772	0.038619004	0.12344924
0.0	0.2887799	0.24701914	0.028679011	0.15949099	0.59923965	0.43991098	0.17163496	0.21228223	0.08489219	0.12912719
0.0	0.28877985	0.24701914	0.028679011	0.15949102	0.59923965	0.43991095	0.17163493	0.21228223	0.08489219	0.12912719
0.0	0.28219548	0.33592293	0.025898186	0.19369644	0.42892492	0.266282	0.09614379	0.12891397	0.06228905	0.13913171
0.0	0.23878977	0.19523437	0.022304235	0.09475185	0.30477306	0.43753517	0.10026619	0.17021908	0.027861053	0.08070155
0.0	0.25417465	0.20176898	0.0411608	0.15142204	0.37584972	0.43109444	0.1251148	0.15121774	0.037608843	0.07488249
0.0	0.3035362	0.263558	0.023765737	0.22970742	0.354287	0.3829541	0.15024792	0.1813798	0.054012664	0.13063218
0.0	0.21431118	0.1479149	0.02022956	0.13593547	0.2981958	0.41160417	0.10063416	0.15818907	0.04572659	0.1117771
0.0	0.2887799	0.24701917	0.028679004	0.15949102	0.59923965	0.43991104	0.17163496	0.21228223	0.08489219	0.12912716
0.0	0.30353624	0.263558	0.023765737	0.22970739	0.35428697	0.3829541	0.15024792	0.1813798	0.054012664	0.13063215
0.0	0.2046806	0.20929556	0.043851715	0.15638642	0.36685273	0.36884823	0.19264995	0.14710769	0.038618986	0.12344924
0.0	0.2887799	0.24701917	0.028679011	0.15949102	0.59923965	0.43991098	0.17163493	0.2122822	0.08489219	0.12912716
0.0	0.2887799	0.24701917	0.028679004	0.15949102	0.5992397	0.43991098	0.17163493	0.21228223	0.08489219	0.12912719
0.0	0.3035362	0.263558	0.023765737	0.22970742	0.35428697	0.38295412	0.1502479	0.18137977	0.054012664	0.13063218
0.0	0.21431118	0.14791489	0.02022956	0.13593547	0.2981958	0.41160423	0.10063416	0.15818907	0.0457266	0.1117771
0.0	0.2887799	0.24701917	0.028679004	0.15949105	0.59923965	0.43991098	0.17163496	0.21228223	0.08489219	0.12912716
0.0	0.908526	0.005375145	0.009709366	0.9858913	0.9647594	0.0023035828	0.03219791	0.05071992	0.35086834	0.024221998
0.0	0.9871085	0.9202846	0.8818306	0.9452725	0.9794703	0.9879723	0.66557366	0.90822965	0.9582891	0.85219103
0.0	0.9871085	0.9202846	0.8818306	0.9452725	0.9794703	0.9879723	0.6655737	0.90822965	0.9582891	0.85219103
0.0	0.9871085	0.9202846	0.8818306	0.9452725	0.9794703	0.9879723	0.66557366	0.90822965	0.9582891	0.85219103
0.0	0.98501575	0.9389839	0.8916336	0.9601608	0.9794703	0.98805594	0.6836735	0.917475	0.9663715	0.8627425
0.0	0.9871085	0.9202846	0.8818306	0.9452725	0.9794703	0.9879723	0.66557366	0.90822965	0.9582891	0.85219103
0.0	0.9871085	0.9202846	0.88183063	0.9452725	0.9794703	0.9879723	0.6655737	0.90822965	0.9582891	0.85219103
0.0	0.9871085	0.9202846	0.8818306	0.9452725	0.9794703	0.9879723	0.66557366	0.90822965	0.9582891	0.85219103
0.0	0.9889318	0.9373294	0.9134677	0.9601944	0.9841552	0.991043	0.68776166	0.9333696	0.96670043	0.8877845
0.0	0.9871085	0.9202846	0.8818306	0.9452725	0.9794703	0.9879723	0.66557366	0.90822965	0.9582891	0.85219103
0.0	0.9871085	0.9202846	0.8818306	0.9452724	0.9794703	0.9879723	0.6655737	0.90822965	0.9582891	0.85219103
0.0	0.9871085	0.9202846	0.88183063	0.9452725	0.9794703	0.9879723	0.66557366	0.90822965	0.9582891	0.85219103
0.0	0.9871085	0.9202846	0.8818306	0.9452725	0.9794703	0.9879723	0.6655737	0.90822965	0.9582891	0.85219103
0.0	0.9871085	0.9202846	0.8818306	0.9452725	0.9794703	0.9879723	0.66557366	0.90822965	0.9582891	0.85219103
0.0	0.9871085	0.9202846	0.8818306	0.9452725	0.9794703	0.9879723	0.66557366	0.90822965	0.9582891	0.85219103
0.0	0.9871085	0.9202846	0.8818306	0.9452725	0.9794703	0.9879723	0.66557366	0.90822965	0.9582891	0.85219103
0.0	0.9835585	0.9479551	0.9279459	0.98271644	0.99121886	0.99049485	0.76144177	0.9267942	0.9654409	0.88843364
0.0	0.9871085	0.9202846	0.8818306	0.9452725	0.9794703	0.9879723	0.66557366	0.90822965	0.9582891	0.85219103
0.0	0.9903086	0.9480999	0.90851146	0.9476638	0.98427343	0.990247	0.8169177	0.95223874	0.9595555	0.8918148
0.0	0.9871085	0.9202846	0.88183063	0.9452725	0.9794703	0.9879723	0.66557366	0.90822965	0.9582891	0.85219103
0.0	0.9871085	0.9202846	0.8818306	0.9452725	0.9794703	0.9879723	0.66557366	0.90822965	0.9582891	0.85219103
0.0	0.9871085	0.9202846	0.8818306	0.9452725	0.9794703	0.9879723	0.66557366	0.90822965	0.9582891	0.85219103
0.0	0.9871085	0.9202846	0.8818306	0.9452725	0.9794703	0.9879723	0.66557366	0.90822965	0.9582891	0.85219103
0.0	0.9871085	0.9202846	0.8818306	0.9452725	0.9794703	0.9879723	0.6655737	0.90822965	0.9582891	0.85219103
0.0	0.9871085	0.9202846	0.8818306	0.9452725	0.9794703	0.9879723	0.66557366	0.90822965	0.9582891	0.85219103
0.0	0.989603	0.9453903	0.9198941	0.9529735	0.9857637	0.98883843	0.7292336	0.9434709	0.9710949	0.8785772
0.0	0.98867214	0.9458296	0.91384447	0.94953626	0.9802761	0.9891266	0.73798674	0.9459832	0.96733874	0.8638462
0.0	0.9862434	0.9393061	0.9129838	0.95633703	0.9836384	0.99021775	0.82100815	0.9392741	0.9582891	0.8884517
0.0	0.987135	0.94969547	0.9194318	0.96457547	0.98837554	0.99111533	0.8203708	0.9471397	0.97119564	0.8962341
0.0	0.9884291	0.9420783	0.91093075	0.94786906	0.986715	0.9877165	0.78472525	0.94941676	0.96781063	0.88738376
0.0	0.99922156	0.9991528	0.98679173	0.9998635	0.99907815	0.9893469	0.9942625	0.9985777	0.9963012	0.99386865
0.0	0.9871085	0.9202846	0.8818306	0.9452724	0.9794703	0.9879723	0.66557366	0.90822965	0.9582891	0.85219103
0.0	0.9871085	0.9202846	0.8818306	0.9452725	0.9794703	0.9879723	0.66557366	0.90822965	0.9582891	0.85219103
0.0	0.9804109	0.98353714	0.9746522	0.9856147	0.9893332	0.99421763	0.919345	0.9847584	0.98544216	0.94599384
0.0	0.9871085	0.9202846	0.8818306	0.9452724	0.9794703	0.9879723	0.66557366	0.90822965	0.9582891	0.85219103
0.0	0.9871085	0.9202846	0.8818306	0.9452725	0.9794703	0.9879723	0.66557366	0.90822965	0.9582891	0.85219103
0.0	0.9871085	0.9202846	0.8818306	0.9452725	0.9794703	0.9879723	0.66557366	0.90822965	0.9582891	0.85219103
0.0	0.99987674	0.99975485	0.99985147	0.99993956	0.9998703	0.999795	0.99952996	0.9998418	0.9994485	0.9993911
0.0	0.9993297	0.9994092	0.99258476	0.99997413	0.99936444	0.9981346	0.99753904	0.9985954	0.9980216	0.9979766
0.0	0.8219242	0.47932953	0.5686117	0.87067914	0.9881765	0.4584586	0.98678386	0.91310996	0.59317935	0.15439108
0.0	0.82532686	0.4545863	0.5721278	0.86508936	0.98551744	0.5222223	0.9895857	0.90729135	0.57167697	0.1529879
0.0	0.89547074	0.55472744	0.5739038	0.9516127	0.9904332	0.58188075	0.990732	0.93614215	0.72882855	0.24314298
0.0	0.026767798	0.0024920604	0.013029795	0.031096663	0.7867855	0.00043138635	0.98909026	0.007829427	0.40044665	0.6825963
0.0	0.026767783	0.0024920604	0.013029795	0.031096663	0.7867855	0.00043138635	0.98909026	0.007829427	0.4004466	0.6825963
0.0	0.026767783	0.0024920604	0.013029795	0.031096663	0.7867855	0.00043138635	0.98909026	0.0078294305	0.40044665	0.6825963
0.0	0.026767792	0.002492059	0.013029795	0.03109667	0.7867855	0.00043138635	0.98909026	0.007829427	0.40044665	0.6825963
0.0	0.026767783	0.0024920604	0.013029795	0.03109667	0.7867855	0.00043138635	0.98909026	0.0078294305	0.40044656	0.6825963
0.0	0.026767792	0.002492059	0.013029795	0.03109667	0.7867855	0.00043138635	0.98909026	0.007829427	0.40044665	0.6825963
0.0	0.026767783	0.002492059	0.013029795	0.03109667	0.7867855	0.00043138635	0.98909026	0.007829427	0.40044665	0.68259627
0.0	0.24414258	0.031720653	0.07755069	0.058156572	0.83129776	0.00089166604	0.7449096	0.01369166	0.06640458	0.019133596
0.0	0.007133968	0.0030001653	0.010885752	0.017417675	0.35518646	0.0007927011	0.91652	0.0058052503	0.10115312	0.33404922
0.0	0.065848514	0.064267024	0.14062396	0.264164	0.281944	0.00460559	0.93249524	0.0019330169	0.34968287	0.018335871
0.0	0.026767783	0.0024920604	0.013029795	0.031096663	0.7867855	0.00043138635	0.98909026	0.007829427	0.4004466	0.6825963
0.0	0.004058312	0.09274604	0.16156758	0.105049424	0.20674314	0.002863604	0.9575794	0.00830903	0.7820179	0.036801025
0.0	0.021026095	0.024225025	0.19465387	0.040065646	0.58762354	0.0003544431	0.86927825	0.0011534151	0.054250196	0.15719193
0.0	0.9945199	0.9539607	0.9873767	0.98113054	0.937569	0.9616088	0.98385954	0.9742065	0.98351824	0.9856904
0.0	0.9945199	0.9539607	0.9873767	0.98113054	0.937569	0.9616088	0.98385954	0.9742065	0.98351824	0.9856904
0.0	0.9942123	0.95899606	0.9887839	0.98325723	0.937569	0.96153885	0.98479223	0.97622323	0.98399866	0.98566115
0.0	0.9964085	0.9682856	0.9890281	0.99254674	0.9549785	0.9757943	0.9919286	0.97968686	0.98331636	0.98702013
0.0	0.8592216	0.8681711	0.87782985	0.99321485	0.8746017	0.97517484	0.9298117	0.8522909	0.96661824	0.9337793
0.0	0.91441685	0.5172535	0.6216625	0.9339435	0.73122406	0.9644478	0.4261253	0.43673196	0.7274194	0.6394376
0.0	0.8592216	0.8681711	0.87782985	0.99321485	0.8746017	0.97517484	0.9298117	0.8522909	0.96661824	0.9337793
0.0	0.7891076	0.8253497	0.11710728	0.8925387	0.7247671	0.2744374	0.14787242	0.5412414	0.108323686	0.4142807
0.0	0.9997862	0.99955004	0.9984609	0.9999417	0.99968064	0.99937516	0.999119	0.9996063	0.9990841	0.9989543
0.0	0.8592216	0.8681711	0.87782985	0.99321485	0.87460166	0.97517484	0.9298117	0.8522909	0.96661824	0.9337793
0.0	0.8592216	0.8681711	0.87782985	0.99321485	0.87460166	0.97517484	0.9298117	0.8522909	0.96661824	0.9337793
0.0	0.8592216	0.8681711	0.87782985	0.99321485	0.8746017	0.97517484	0.9298117	0.8522909	0.96661824	0.9337793
0.0	0.4075221	0.14215133	0.25033188	0.99960357	0.44166794	0.19066332	0.014944032	0.7348764	0.02181277	0.3401973
0.0	0.057551343	0.0030340625	0.00065106904	0.0034565558	0.0098721245	0.02406438	0.0019308132	0.00349499	0.0027855437	0.0036771896
0.0	0.8592216	0.8681711	0.87782985	0.99321485	0.8746017	0.97517484	0.9298117	0.8522909	0.96661824	0.9337793
0.0	0.8592216	0.8681711	0.87782985	0.99321485	0.8746017	0.97517484	0.9298117	0.8522909	0.96661824	0.9337793
0.0	0.8592216	0.8681711	0.87782985	0.99321485	0.8746017	0.97517484	0.9298117	0.8522909	0.96661824	0.9337793
0.0	0.40752202	0.14215133	0.25033188	0.99960357	0.44166794	0.19066332	0.014944039	0.7348765	0.02181277	0.34019724
0.0	0.9990177	0.99484175	0.97651756	0.9993255	0.997232	0.9905605	0.98097044	0.9962094	0.97792894	0.9823516
0.0	0.9990177	0.99484175	0.97651756	0.9993255	0.997232	0.9905605	0.98097044	0.9962094	0.97792894	0.9823516
0.0	0.9986498	0.9936958	0.9451407	0.99905866	0.99717367	0.9898935	0.9706369	0.99418986	0.97241396	0.97955453
0.0	0.9986498	0.9936958	0.9451407	0.99905866	0.99717367	0.9898935	0.9706369	0.99418986	0.97241396	0.97955453
0.0	0.26574862	0.9992704	0.63597554	0.8575367	0.85717934	0.97517484	0.9298117	0.91061944	0.42218047	0.44350594
0.0	0.9977465	0.9973558	0.9430356	0.99107987	0.98610145	0.99363756	0.99266773	0.98749113	0.998487	0.96009946
0.0	0.12458519	0.90442854	0.23417605	0.5006817	0.9325555	0.6300245	0.013498232	0.7480946	0.032405384	0.0074922447
0.0	0.8592216	0.86817104	0.87782985	0.99321485	0.8746017	0.97517484	0.9298117	0.8522909	0.96661824	0.9337793
0.0	0.8592216	0.86817104	0.87782985	0.99321485	0.8746017	0.97517484	0.9298117	0.8522909	0.96661824	0.9337793
0.0	0.99209106	0.9998431	0.97882175	0.7935203	0.930085	0.9119505	0.7819085	0.96927166	0.86518615	0.9991831
0.0	0.8592216	0.8681711	0.87782985	0.99321485	0.8746017	0.97517484	0.9298117	0.8522909	0.96661824	0.9337793
0.0	0.8775729	0.8587102	0.54663736	0.98760253	0.54905665	0.8743658	0.26354748	0.7378613	0.6295444	0.44839177
0.0	0.91602683	0.9624664	0.6848	0.99783427	0.78670806	0.9329299	0.23050551	0.87170446	0.48980477	0.621146
0.0	0.8592216	0.8681711	0.87782985	0.99321485	0.8746017	0.97517484	0.9298117	0.8522909	0.96661824	0.9337793
0.0	0.8592216	0.8681711	0.87782985	0.99321485	0.8746017	0.97517484	0.9298117	0.8522909	0.96661824	0.9337793
0.0	0.97537464	0.9528439	0.6927169	0.9850845	0.9528269	0.9479997	0.6135447	0.8890664	0.75326276	0.79592353
0.0	0.97819257	0.9521288	0.695108	0.98556376	0.9478899	0.9484966	0.6208702	0.9023969	0.7543371	0.7935247
0.0	0.97888285	0.95283026	0.6989664	0.98567086	0.952906	0.9487533	0.59238267	0.89848304	0.7522615	0.7952026
0.0	0.9785785	0.95339185	0.69456905	0.98518735	0.94788986	0.9474759	0.6136926	0.9022217	0.7456551	0.7852933
0.0	0.97861916	0.9547292	0.7029942	0.9858015	0.9478899	0.94827914	0.6206537	0.9041614	0.7514185	0.79506785
0.0	0.9789738	0.9529568	0.7037046	0.985776	0.95527476	0.94915336	0.59238243	0.9039073	0.75099456	0.7966442
0.0	0.9791703	0.9545168	0.7077359	0.9854232	0.9543838	0.947386	0.62957126	0.9021744	0.74799484	0.79527724
0.0	0.97464776	0.9476882	0.80732346	0.9934667	0.9680398	0.9386831	0.83746004	0.9658433	0.8482362	0.9237698
0.0	0.99971765	0.99977595	0.99781907	0.99998355	0.9998511	0.9985422	0.9994979	0.99947554	0.99937844	0.9989287
0.0	0.98318696	0.9789276	0.7706583	0.9967349	0.9906784	0.85910416	0.9784097	0.94455975	0.9267174	0.95636857
0.0	0.8019384	0.9698917	0.7182463	0.9758229	0.88400126	0.78603894	0.94834054	0.7960235	0.85186064	0.44192258
0.0	0.8592216	0.8681711	0.87782985	0.99321485	0.8746017	0.97517484	0.9298117	0.8522909	0.96661824	0.9337793
0.0	0.95346683	0.8970433	0.43803313	0.98391706	0.9798263	0.6725915	0.9576301	0.8509337	0.70174277	0.9280958
0.0	0.97464776	0.9476882	0.80732346	0.9934667	0.9680398	0.938683	0.83746004	0.9658433	0.8482361	0.92376983
0.0	0.35041615	0.2634171	0.049350105	0.7661737	0.12534842	0.27937245	0.019653635	0.087959796	0.042295717	0.056028288
0.0	0.35041615	0.2634171	0.049350105	0.7661737	0.12534842	0.27937245	0.019653635	0.087959796	0.042295724	0.056028277
0.0	0.35041615	0.26341712	0.049350128	0.7661737	0.12534839	0.27937236	0.019653635	0.08795982	0.042295717	0.056028277
0.0	0.35041615	0.2634171	0.049350105	0.7661737	0.12534842	0.27937242	0.019653635	0.087959796	0.042295724	0.056028288
0.0	0.35041615	0.26341712	0.049350105	0.7661737	0.12534843	0.2793724	0.01965363	0.087959796	0.042295724	0.056028288
0.0	0.35041615	0.26341707	0.049350116	0.7661737	0.12534843	0.27937245	0.019653635	0.087959796	0.042295724	0.056028277
0.0	0.42783213	0.36082754	0.026488727	0.9476097	0.16041616	0.31996298	0.016127847	0.054304346	0.06053164	0.041677777
0.0	0.42783222	0.36082757	0.026488727	0.9476097	0.16041619	0.31996298	0.016127847	0.054304376	0.06053164	0.041677777
0.0	0.42783216	0.36082742	0.026488727	0.9476097	0.16041619	0.31996298	0.016127847	0.054304346	0.06053164	0.041677777
0.0	0.98300767	0.97978985	0.9962296	0.9831476	0.9513343	0.983558	0.24005207	0.99929035	0.96853995	0.6009216
0.0	0.9924149	0.9905877	0.94903255	0.99863005	0.9853655	0.9839565	0.9144068	0.9864978	0.96962756	0.9648644
0.0	0.9988213	0.99383634	0.9788335	0.9952579	0.99571663	0.99508923	0.9552704	0.9704833	0.9823731	0.9495295
0.0	0.99995303	0.8044689	0.9588201	0.60463166	0.99315095	0.13829929	0.9996426	0.98228055	0.8242647	0.9353653
0.0	0.14313914	0.0010853171	0.003970506	0.0147333825	0.20533594	0.003132874	0.07317929	0.007967541	0.38298896	0.0013873627
0.0	0.9696796	0.94019556	0.95944786	0.9799906	0.9425056	0.9727845	0.8026795	0.99014354	0.8870181	0.91358083
0.0	0.014832375	0.26029745	0.002126443	0.123899974	0.0045823324	0.05408817	0.044927437	0.0031284303	0.0009208895	0.023409046
0.0	0.15876381	0.09977701	0.014591461	0.027723148	0.06786764	0.07308097	0.014839587	0.036484823	0.011832797	0.032316055
0.0	0.03517759	0.98772544	0.00065224065	0.058993004	0.0020223015	0.03192936	0.00049969624	0.00091053615	0.011969661	0.11648227
0.0	0.8592216	0.8681711	0.87782985	0.99321485	0.8746017	0.97517484	0.9298117	0.8522909	0.96661824	0.9337793
0.0	0.2393029	0.0074585853	0.00085537025	0.16692173	0.00014345288	0.037122115	0.0038531686	0.8793768	0.003961237	0.6390042
0.0	0.11293082	0.06191305	0.01294643	0.015657952	0.04020871	0.044043377	0.014626511	0.025457568	0.0072678574	0.020940624
0.0	0.8592216	0.8681711	0.87782985	0.99321485	0.8746017	0.97517484	0.9298117	0.8522909	0.96661824	0.9337793
0.0	0.8592216	0.8681711	0.87782985	0.99321485	0.8746017	0.97517484	0.9298117	0.8522909	0.96661824	0.9337793
0.0	0.87701464	0.9455565	0.2942175	0.9988211	0.6574579	0.87563246	0.09855012	0.5230049	0.3796924	0.22878683
0.0	0.9963735	0.99580765	0.9726362	0.9993069	0.9920589	0.99213845	0.97600615	0.99299896	0.9834715	0.9900681
0.0	0.9963735	0.99580765	0.9726362	0.9993069	0.9920589	0.99213845	0.97600603	0.99299896	0.9834715	0.9900681
0.0	0.9963735	0.99580765	0.9726362	0.9993069	0.9920589	0.99213845	0.97600615	0.99299896	0.9834715	0.9900681
0.0	0.9963735	0.99580765	0.9726362	0.9993069	0.9920589	0.99213845	0.97600603	0.99299896	0.9834715	0.9900681
0.0	0.9963735	0.99580765	0.9726362	0.9993069	0.9920589	0.99213845	0.97600603	0.99299896	0.9834715	0.9900681
0.0	0.9963735	0.99580765	0.9726362	0.9993069	0.9920589	0.99213845	0.97600603	0.99299896	0.9834715	0.9900681
0.0	0.9963735	0.99580765	0.9726362	0.9993069	0.9920589	0.99213845	0.97600603	0.99299896	0.9834715	0.9900681
0.0	0.9963735	0.99580765	0.9726362	0.9993069	0.9920589	0.99213845	0.97600615	0.99299896	0.9834715	0.9900681
0.0	0.9963735	0.99580765	0.9726362	0.9993069	0.9920589	0.99213845	0.97600603	0.99299896	0.9834715	0.9900681
0.0	0.9963735	0.99580765	0.9726362	0.9993069	0.9920589	0.99213845	0.97600603	0.99299896	0.9834715	0.9900681
0.0	0.99679285	0.99660516	0.9748746	0.99939823	0.9931271	0.992498	0.97885007	0.99391043	0.98636484	0.9907045
0.0	0.9963735	0.99580765	0.9726362	0.9993069	0.9920589	0.99213845	0.97600603	0.99299896	0.9834715	0.9900681
0.0	0.9963735	0.99580765	0.9726362	0.9993069	0.9920589	0.99213845	0.97600603	0.99299896	0.9834715	0.9900681
0.0	0.9963735	0.99580765	0.9726362	0.9993069	0.9920589	0.99213845	0.97600603	0.99299896	0.9834715	0.9900681
0.0	0.9963735	0.99580765	0.9726362	0.9993069	0.9920589	0.99213845	0.97600603	0.99299896	0.9834715	0.9900681
0.0	0.9963735	0.99580765	0.9726362	0.9993069	0.9920589	0.99213845	0.97600603	0.99299896	0.9834715	0.9900681
0.0	0.9963735	0.99580765	0.9726362	0.9993069	0.9920589	0.99213845	0.97600603	0.99299896	0.9834715	0.9900681
0.0	0.9963735	0.99580765	0.9726362	0.9993069	0.9920589	0.99213845	0.97600603	0.99299896	0.9834715	0.9900681
0.0	0.9963735	0.99580765	0.9726362	0.9993069	0.9920589	0.99213845	0.97600603	0.99299896	0.9834715	0.9900681
0.0	0.9963735	0.99580765	0.9726362	0.9993069	0.9920589	0.99213845	0.97600603	0.99299896	0.9834715	0.9900681
0.0	0.9963735	0.99580765	0.9726362	0.9993069	0.9920589	0.99213845	0.97600603	0.99299896	0.9834715	0.9900681
0.0	0.9963735	0.99580765	0.9726362	0.9993069	0.9920589	0.99213845	0.97600603	0.99299896	0.9834715	0.9900681
0.0	0.9963735	0.99580765	0.9726362	0.9993069	0.9920589	0.99213845	0.97600603	0.99299896	0.9834715	0.9900681
0.0	0.9963735	0.99580765	0.9726362	0.9993069	0.9920589	0.99213845	0.97600603	0.99299896	0.9834715	0.9900681
0.0	0.9963735	0.99580765	0.9726362	0.9993069	0.9920589	0.99213845	0.97600603	0.99299896	0.9834715	0.9900681
0.0	0.86145717	0.9443826	0.26895502	0.9988771	0.6608451	0.8720933	0.10138204	0.47561413	0.35448954	0.2059417
0.0	0.9998734	0.99978215	0.99775654	0.9999788	0.99978024	0.9994004	0.99920744	0.9994784	0.99944216	0.99934584
0.0	0.8592216	0.8681711	0.87782985	0.99321485	0.8746017	0.97517484	0.9298117	0.8522909	0.96661824	0.9337793
0.0	0.9967045	0.998131	0.95850164	0.9983828	0.98636174	0.9910856	0.95432985	0.9866687	0.9917486	0.9891557
0.0	0.99306196	0.99333537	0.9592938	0.99845076	0.9931079	0.9465201	0.97407216	0.977878	0.98169035	0.9914034
0.0	0.030836582	0.5983682	0.06720422	0.76598006	0.68315816	0.26485336	0.0027758463	0.014781713	0.37753713	0.12557018
0.0	0.99876094	0.99675363	0.98932505	0.99943	0.9972818	0.9954946	0.9807339	0.99767894	0.9931404	0.99698013
0.0	0.9624844	0.97569805	0.9702899	0.9922225	0.9831012	0.97334665	0.8602947	0.9919601	0.9305232	0.82947904
0.0	0.8592216	0.8681711	0.87782985	0.99321485	0.8746017	0.97517484	0.9298117	0.8522909	0.96661824	0.9337793
0.0	0.8592216	0.8681711	0.87782985	0.99321485	0.8746017	0.97517484	0.9298117	0.8522909	0.96661824	0.9337793
0.0	0.9997862	0.99955004	0.9984609	0.9999417	0.99968064	0.99937516	0.999119	0.9996063	0.9990841	0.9989543
0.0	0.9997862	0.99955004	0.9984609	0.9999417	0.99968064	0.99937516	0.999119	0.9996063	0.9990841	0.9989543
0.0	0.8592216	0.8681711	0.87782985	0.99321485	0.8746017	0.97517484	0.9298117	0.8522909	0.96661824	0.9337793
0.0	0.99620664	0.99212575	0.8507664	0.99735534	0.9774759	0.9753141	0.9747278	0.9824927	0.9789817	0.8729504
0.0	0.8592216	0.8681711	0.87782985	0.99321485	0.8746017	0.97517484	0.9298117	0.8522909	0.96661824	0.9337793
0.0	0.32148153	0.058932494	0.06908801	0.062023126	0.12469156	0.14827067	0.03487897	0.23196419	0.025767107	0.09470871
0.0	0.9867047	0.96716154	0.9071109	0.9967334	0.9935275	0.8064674	0.95484865	0.9726575	0.9374927	0.9670611
0.0	0.9272839	0.94396096	0.95992523	0.9743793	0.96075	0.9582014	0.8091541	0.97931975	0.87150204	0.69663024
0.0	0.9867047	0.96716154	0.9071108	0.9967334	0.9935275	0.8064674	0.95484865	0.9726575	0.9374927	0.9670611
0.0	0.9272839	0.94396096	0.9599251	0.9743793	0.96075	0.9582014	0.80915403	0.97931975	0.87150204	0.6966302
0.0	0.98531324	0.5390689	0.9214748	0.95248026	0.96982455	0.9802869	0.9467055	0.9310566	0.7095537	0.6444895
0.0	0.8592216	0.8681711	0.87782985	0.99321485	0.8746017	0.97517484	0.9298117	0.8522909	0.96661824	0.9337793
0.0	0.8592216	0.8681711	0.87782985	0.99321485	0.8746017	0.97517484	0.9298117	0.8522909	0.96661824	0.9337793
0.0	0.9998789	0.9998603	0.99828583	0.99997914	0.999874	0.9995567	0.99948764	0.99940324	0.9992925	0.99931
0.0	0.9998789	0.9998603	0.99828583	0.99997914	0.999874	0.9995567	0.99948764	0.99940324	0.9992925	0.99931
0.0	0.8592216	0.8681711	0.87782985	0.99321485	0.8746017	0.97517484	0.9298117	0.8522909	0.96661824	0.9337793
0.0	0.63321596	0.6775619	0.22003862	0.32071748	0.36866316	0.4384841	0.10437948	0.5694783	0.08283664	0.26304942
0.0	0.9989446	0.999456	0.97021455	0.9994622	0.9962148	0.9942451	0.9935441	0.99408096	0.9942577	0.9617923
0.0	0.633216	0.6775618	0.22003853	0.32071748	0.3686632	0.4384841	0.10437946	0.56947833	0.08283664	0.26304945
0.0	0.20684811	0.22943349	0.0073850746	0.020911643	0.032414682	0.06270536	0.00974506	0.005845026	0.013606332	0.014782747
0.0	0.633216	0.67756176	0.22003862	0.32071748	0.36866316	0.4384842	0.10437946	0.5694784	0.08283662	0.2630494
0.0	0.0018568265	0.01804408	0.004839084	0.58456117	0.94495994	0.0010049557	0.00037294294	0.024221605	0.0024237726	0.9955657
0.0	0.70708823	0.9987495	0.83281565	0.9936249	0.9873597	0.9893439	0.3244166	0.9264175	0.93025357	0.98762506
0.0	0.39933294	0.99584794	0.3131678	0.98063236	0.44013417	0.95528555	0.021094125	0.93620634	0.033057403	0.96114945
0.0	0.971858	0.9999713	0.9873892	0.9977703	0.99367356	0.99616444	0.53945124	0.99531806	0.7805708	0.9845018
0.0	0.9996433	0.9994592	0.99594516	0.99995184	0.9992022	0.9981675	0.9973876	0.99953747	0.99804	0.9950257
0.0	0.9976999	0.9969452	0.9476011	0.98981994	0.98542345	0.99363756	0.99266773	0.9879546	0.99863535	0.961767
0.0	0.7722222	0.4980508	0.5023611	0.281318	0.45318154	0.4819828	0.13128205	0.70016485	0.1851699	0.3285683
0.0	0.99846786	0.995227	0.9801789	0.9995877	0.99836415	0.996427	0.9898912	0.9968495	0.9870025	0.9947619
0.0	0.9947029	0.9540188	0.89558166	0.99570197	0.9862429	0.96294236	0.88611406	0.9864145	0.89174473	0.9433164
0.0	0.7752572	0.34341532	0.20121881	0.9401146	0.6685728	0.69536895	0.14071573	0.46001944	0.21472742	0.36047933
0.0	0.9947029	0.9540188	0.89558166	0.99570197	0.9862429	0.96294236	0.88611406	0.9864145	0.89174473	0.9433164
0.0	0.3021902	0.027648956	0.21980295	0.9546382	0.44532478	0.8214509	0.526061	0.0705963	0.054668713	0.8668383
0.0	0.99846786	0.995227	0.9801789	0.9995877	0.99836403	0.996427	0.9898912	0.9968495	0.9870025	0.9947619
0.0	0.96841097	0.96731466	0.8740615	0.9981762	0.9874499	0.9705104	0.90852123	0.9860293	0.92141944	0.9561042
0.0	0.9983157	0.9978477	0.9834525	0.99955434	0.9964658	0.99232364	0.99259734	0.997829	0.9975358	0.9841926
0.0	0.9996458	0.99950683	0.9957587	0.99996233	0.9997539	0.9978999	0.99846137	0.9984945	0.9984314	0.99482036
0.0	0.9974874	0.99458885	0.92527795	0.9984862	0.98676723	0.9836134	0.9818635	0.9876132	0.98735565	0.90668106
0.0	0.4260634	0.083957784	0.13430688	0.12574793	0.19099212	0.1799545	0.053429283	0.3154542	0.04369362	0.21392268
0.0	0.015916083	0.017015869	0.02153406	0.14363028	0.0073165493	0.1069752	0.00044185502	0.9909491	0.74883544	0.9337793
[truncated: 19,409 more rows]
