# Supplementary material for: Teasing out missing reactions in genome-scale metabolic networks through hypergraph learning
Source: Nat Commun. 2023 Apr 25;14:2375. doi: 10.1038/s41467-023-38110-7 (PMC10130184; doi:10.1038/s41467-023-38110-7)
Supplement: Supplementary file 4 — Source Data [file 41467_2023_38110_MOESM4_ESM.zip › Source Data/Figure 2/j-m/iMM904_nhp.csv]

	0	0.1	0.1.1	0.1.1.1	0.1.1.1.1	0.1.1.1.1.1	0.1.1.1.1.1.1	0.1.1.1.1.1.1.1	0.1.1.1.1.1.1.1.1	0
1.0	0.5840424	0.5554272	0.5969134	0.57592356	0.5715924	0.56544304	0.5765045	0.57914543	0.014285814	0.5539497
1.0	0.581516	0.5656134	0.5910034	0.5690611	0.5632093	0.5548214	0.571321	0.5727946	0.56887895	0.5577272
1.0	0.583353	0.55781525	0.5988144	0.57345015	0.5656555	0.55556357	0.57336843	0.5734099	0.57642937	0.55474424
1.0	0.5892236	0.56498986	0.017389901	0.005115741	0.56569344	0.061562568	0.011401209	0.5734237	0.5685532	0.5569452
1.0	0.58385247	0.565527	0.59880745	0.5815063	0.5715803	0.5559504	0.57372284	0.5735487	0.5685735	0.058703132
1.0	0.58070517	0.5550708	0.59012955	0.5735691	0.57212734	0.5655611	0.019708723	0.57404447	0.5704004	0.047419302
1.0	0.58850366	0.56794596	0.58983827	0.5783446	0.57159936	0.56590354	0.5768785	0.5727652	0.5688653	0.5593284
1.0	0.5891386	0.5684795	0.6001503	0.57160807	0.57185584	0.5568992	0.5735208	0.9164086	0.56885666	0.57048863
1.0	0.581655	0.5559988	0.5896743	0.579732	0.5724434	0.5576761	0.57582134	0.5808817	0.009849001	0.569122
1.0	0.58962137	0.5687875	0.5955598	0.58245194	0.5647309	0.5657751	0.5778475	0.57445604	0.57669693	0.5591618
1.0	0.5920813	0.5568095	0.5978336	0.57487464	0.56623924	0.0142318355	0.5767019	0.573318	0.56883353	0.56860965
1.0	0.5814084	0.55883116	0.5923313	0.5733206	0.5673882	0.55679494	0.5747873	0.57895964	0.5680932	0.4544461
1.0	0.582092	0.5564779	0.5923328	0.58361536	0.56507784	0.55437714	0.57677275	0.58209234	0.5693833	0.72215533
1.0	0.5887021	0.07305163	0.59987485	0.5761834	0.008439504	0.5545992	0.574261	0.5734747	0.5672961	0.571188
1.0	0.0052023376	0.5570897	0.60103154	0.5837311	0.56504625	0.55534095	0.5738312	0.5730734	0.5661702	0.5543734
1.0	0.58994806	0.5575943	0.5907481	0.57375926	0.56471974	0.6291062	0.017084349	0.57568073	0.5794759	0.55424017
1.0	0.5891817	0.55773485	0.29626808	0.5842058	0.5667168	0.5546616	0.02040032	0.57311326	0.57905436	0.57449037
1.0	0.58500385	0.5566426	0.58906233	0.5829962	0.5661765	0.5662712	0.57644963	0.11761676	0.5784954	0.57366467
1.0	0.5814071	0.5547548	0.58648133	0.574076	0.57388407	0.040199876	0.5740044	0.581181	0.5671908	0.56979823
1.0	0.5905348	0.56078315	0.59143287	0.58433956	0.56523734	0.5546145	0.577068	0.5745141	0.578266	0.5560208
1.0	0.58218324	0.5587306	0.58825535	0.5731154	0.566766	0.36546975	0.57449025	0.57240087	0.568943	0.5532673
1.0	0.59006447	0.56655085	0.5992255	0.57231206	0.56465596	0.56623685	0.57310647	0.5731531	0.56723094	0.0066339197
1.0	0.58418936	0.5582732	0.90604085	0.581366	0.5638441	0.55521494	0.018297499	0.5730538	0.011203923	0.55820465
1.0	0.58345246	0.55610657	0.5899864	0.57196945	0.568946	0.37145802	0.5769533	0.087566875	0.5684607	0.57271314
1.0	0.58385926	0.55737156	0.59028727	0.5722893	0.5652421	0.5672718	0.5736696	0.574853	0.5789932	0.5568148
1.0	0.5823969	0.56632876	0.5909772	0.5759352	0.57235813	0.55669874	0.5728388	0.57521003	0.0074140914	0.5724084
1.0	0.006253165	0.5555879	0.78669983	0.57922184	0.5661098	0.5554576	0.5737793	0.5735244	0.5673215	0.558979
1.0	0.008769943	0.56599754	0.60014373	0.58492166	0.5671846	0.55488294	0.06421209	0.5734443	0.5671394	0.55464065
1.0	0.5903005	0.56641597	0.11358096	0.57453907	0.012598811	0.566004	0.57277596	0.57594967	0.57027423	0.55740786
1.0	0.58187336	0.5673224	0.58938485	0.584565	0.5666175	0.5637494	0.5734672	0.58161336	0.56879014	0.5600998
1.0	0.5821213	0.5593631	0.5881783	0.5834892	0.56327456	0.5536898	0.57771957	0.58001506	0.5674432	0.04883642
1.0	0.59012026	0.5576002	0.59008324	0.5848193	0.5717966	0.55567414	0.5726531	0.31092015	0.57650673	0.55640864
1.0	0.5819552	0.56008506	0.5893902	0.576393	0.56363	0.5652712	0.57286716	0.5731949	0.56865644	0.55553406
1.0	0.006703596	0.55838895	0.5898764	0.5810085	0.57263505	0.5652602	0.57776195	0.57937133	0.566458	0.5676911
1.0	0.5893773	0.061535552	0.071429275	0.5739299	0.5645907	0.55387086	0.575362	0.57167447	0.5687558	0.5584721
1.0	0.58400196	0.06742087	0.59952736	0.582895	0.56670105	0.5558851	0.15541196	0.572341	0.56503576	0.5541381
1.0	0.58194333	0.5568182	0.07011574	0.57180417	0.5649308	0.5550602	0.5761411	0.5738586	0.5770601	0.6311808
1.0	0.5840749	0.5660748	0.59794813	0.5805009	0.5648398	0.5547015	0.5779382	0.5731845	0.57052505	0.5564145
1.0	0.5892109	0.5571239	0.21161509	0.57203835	0.5645017	0.56685334	0.5765864	0.57456404	0.5667098	0.55845946
1.0	0.58979374	0.5576618	0.59162194	0.58125806	0.5700235	0.5653226	0.021599395	0.5747468	0.57709646	0.57270813
1.0	0.5821724	0.5684985	0.58953583	0.57251924	0.57334536	0.6290052	0.57748383	0.5707445	0.59898615	0.55641675
1.0	0.58198047	0.5564137	0.5904506	0.573997	0.56625754	0.55569607	0.5720033	0.572043	0.56484795	0.5551957
1.0	0.579863	0.024492308	0.59078634	0.57237667	0.5717152	0.56590384	0.5755585	0.57175046	0.5803008	0.5574014
1.0	0.58863074	0.56639993	0.5997751	0.57403064	0.009558667	0.55877006	0.57354885	0.5795541	0.5680979	0.57118016
1.0	0.5886046	0.5671727	0.6016067	0.5730215	0.0072358805	0.5658379	0.5730259	0.07637855	0.008358462	0.55374885
1.0	0.27051243	0.5676104	0.59910864	0.5818918	0.5650828	0.555617	0.57324296	0.57296467	0.56628895	0.5687778
1.0	0.59189284	0.5567607	0.590711	0.0029235887	0.5653538	0.56591684	0.57506543	0.5806611	0.56662107	0.57370573
1.0	0.58130455	0.55682844	0.026141653	0.5800691	0.0063767573	0.5548943	0.57326895	0.5741517	0.56685466	0.5724101
1.0	0.58156925	0.5565276	0.590307	0.5808063	0.56327665	0.56820107	0.57351375	0.57421166	0.56848294	0.572751
1.0	0.5919276	0.5557316	0.59971917	0.5741869	0.5730838	0.5547548	0.5723085	0.5732929	0.007838174	0.55744505
1.0	0.5918747	0.557088	0.5874948	0.57991016	0.5718815	0.5561616	0.57298416	0.57298684	0.57818645	0.57330704
1.0	0.58051485	0.5577201	0.58898574	0.572514	0.5710388	0.0321718	0.57404786	0.57263625	0.5687737	0.7249786
1.0	0.5825696	0.55399054	0.5981137	0.0122589255	0.5739011	0.5557335	0.57728493	0.5803815	0.5696518	0.57007354
1.0	0.58132404	0.5560299	0.58928823	0.5747827	0.57326216	0.5552348	0.57614434	0.5741179	0.5654829	0.55786824
1.0	0.58315665	0.56678337	0.5892985	0.57252234	0.57158375	0.56668836	0.017128998	0.57860714	0.5687344	0.5694041
1.0	0.5809933	0.558632	0.58998716	0.5764568	0.5717009	0.55609107	0.57313293	0.5728879	0.56762236	0.016377434
1.0	0.58319956	0.56654054	0.58728963	0.5764106	0.5675834	0.55471766	0.06435362	0.58123046	0.57963806	0.5527213
1.0	0.58921653	0.55426437	0.58968973	0.5755761	0.5647552	0.5641814	0.57225734	0.4533331	0.5680568	0.56992114
1.0	0.5924013	0.038396552	0.5899043	0.573074	0.016200813	0.56514657	0.5741407	0.58099204	0.568363	0.57237816
1.0	0.58153224	0.016363498	0.59825504	0.5801133	0.56527495	0.5552718	0.5769064	0.58018416	0.56857514	0.55618507
1.0	0.5918122	0.55688214	0.59731096	0.5724974	0.57276887	0.554253	0.5738608	0.5709254	0.009934172	0.5706355
1.0	0.58884746	0.56588966	0.60026854	0.57439643	0.56684536	0.55508494	0.5767723	0.5743972	0.008893793	0.5590843
1.0	0.58135	0.5566519	0.5965988	0.5706973	0.56749445	0.5659136	0.57309663	0.14182256	0.569462	0.56883633
1.0	0.58910453	0.5574674	0.58979964	0.57448167	0.5741925	0.5668371	0.57696134	0.57292086	0.56623816	0.55837846
1.0	0.58406365	0.56530166	0.5905423	0.5826955	0.57144374	0.56572837	0.57423294	0.57281184	0.047637843	0.55268997
1.0	0.0087946	0.5568891	0.58912724	0.5722262	0.5645189	0.026608264	0.57286155	0.11147561	0.008816607	0.5690496
1.0	0.006252721	0.55839497	0.5897686	0.57909715	0.5677777	0.56537133	0.033805795	0.5740302	0.013527878	0.5689619
1.0	0.007134519	0.56777394	0.59035975	0.57678187	0.56728756	0.5656544	0.57567114	0.5805889	0.011775285	0.5527857
1.0	0.5812694	0.5660442	0.90556294	0.57591534	0.56603444	0.5661687	0.5756141	0.58008516	0.5766832	0.026364911
1.0	0.5807127	0.56614584	0.5905584	0.58512634	0.5664302	0.5642964	0.5769664	0.58022	0.5759748	0.55498815
1.0	0.589784	0.5576908	0.5906942	0.58293796	0.565803	0.55552495	0.5767122	0.5794151	0.5707562	0.55943507
1.0	0.59016836	0.25863287	0.070125595	0.5839966	0.5725421	0.5662752	0.57669896	0.22050706	0.004219411	0.5692783
1.0	0.0070003043	0.5664586	0.5922059	0.5796482	0.57205087	0.56474805	0.57622814	0.57378936	0.5787092	0.55932933
1.0	0.58998704	0.5663201	0.59007955	0.5851427	0.57367474	0.55655766	0.5727295	0.06531448	0.03717543	0.55300194
1.0	0.005905277	0.5572306	0.59154105	0.5721767	0.5725466	0.5537224	0.5735672	0.57345533	0.56639975	0.5552661
1.0	0.58349085	0.5672054	0.6001201	0.5764719	0.56510097	0.5662024	0.57707053	0.57136947	0.5659392	0.56992704
1.0	0.5892806	0.56824356	0.58814555	0.5731841	0.5726292	0.6286105	0.57439923	0.57197106	0.57015514	0.57074195
1.0	0.58964664	0.5585232	0.5975812	0.5841212	0.564828	0.5578749	0.57236344	0.5802855	0.5684846	0.568777
1.0	0.58088934	0.55951595	0.5846796	0.573877	0.025829934	0.565028	0.5735134	0.5809253	0.5775235	0.5569036
1.0	0.5817919	0.5675013	0.5904027	0.5722239	0.57123375	0.5557842	0.5764656	0.5724665	0.5658447	0.5555702
1.0	0.014081813	0.034826525	0.58903694	0.42999363	0.5658113	0.5561993	0.5749584	0.5797018	0.5681993	0.5553536
1.0	0.58875215	0.5568247	0.5995215	0.5708482	0.5718453	0.024637133	0.019809745	0.57948595	0.01294615	0.55401874
1.0	0.5824225	0.5649628	0.58882076	0.57254463	0.56647336	0.5542864	0.57344776	0.57840604	0.5664804	0.5559074
1.0	0.58165276	0.5567253	0.6014352	0.5831439	0.5714679	0.62926865	0.573303	0.5764858	0.5674509	0.5535365
1.0	0.58239764	0.026674045	0.5996565	0.572383	0.56532556	0.55430585	0.5738547	0.57322264	0.56768054	0.5719053
1.0	0.0060451524	0.5557573	0.5976233	0.010852061	0.5721285	0.5574972	0.5736862	0.58094794	0.008774284	0.5685741
1.0	0.5916117	0.56505215	0.589172	0.5735571	0.5655406	0.5583364	0.5720531	0.5735565	0.5796149	0.55565387
1.0	0.58180517	0.5558415	0.58976257	0.5754815	0.5720285	0.5543747	0.57532877	0.5808768	0.56546783	0.55813515
1.0	0.58927053	0.5646821	0.20846404	0.5708511	0.57435066	0.55439955	0.57311624	0.5802605	0.5667236	0.5727131
1.0	0.59199166	0.5572937	0.59331083	0.5830154	0.57240003	0.565878	0.5759017	0.5725025	0.5793244	0.57296234
1.0	0.5804398	0.56564134	0.592035	0.57235086	0.57229424	0.5553437	0.5737396	0.57316965	0.008707922	0.5750403
1.0	0.5823712	0.56732565	0.5976696	0.5822422	0.5660338	0.5563501	0.5772448	0.579405	0.58029115	0.0036123833
1.0	0.58393157	0.33547235	0.59935933	0.5724806	0.57234526	0.56539255	0.57282615	0.5816066	0.57719517	0.57317764
1.0	0.0022114601	0.07787703	0.6006321	0.572327	0.56513476	0.5555116	0.5727288	0.57324034	0.57747036	0.5544432
1.0	0.5894894	0.5579208	0.5986122	0.5764376	0.5651469	0.5562823	0.5728807	0.5743502	0.56847876	0.5741002
1.0	0.5816704	0.02524411	0.6002916	0.5730807	0.5741383	0.5673047	0.57681763	0.5733555	0.5697923	0.5715738
1.0	0.018524691	0.5686403	0.5871669	0.57404727	0.5663741	0.56405073	0.5735949	0.58008164	0.56634593	0.57436866
1.0	0.5893456	0.55601025	0.59146106	0.97399515	0.5647583	0.5664292	0.57248	0.57790875	0.57953745	0.56828356
1.0	0.58110094	0.55656844	0.59155214	0.5758397	0.5654178	0.5553219	0.5739659	0.57362497	0.57837486	0.55472136
1.0	0.5901842	0.5575317	0.5893478	0.58226144	0.015554188	0.55417585	0.028028026	0.58200276	0.56805956	0.5744312
1.0	0.58855903	0.55598485	0.587737	0.5750713	0.5658991	0.5651278	0.57273895	0.58045715	0.57795787	0.57355076
1.0	0.59022045	0.5560808	0.59131855	0.58589375	0.56533194	0.0566345	0.5768184	0.57272905	0.56592494	0.57335925
1.0	0.5895988	0.55621386	0.598244	0.57146126	0.5660423	0.5557467	0.57756084	0.5740989	0.56684273	0.552953
1.0	0.5825279	0.56754845	0.5917857	0.5724938	0.5681255	0.5535523	0.5760406	0.57572335	0.5680905	0.5692918
1.0	0.01586645	0.5602705	0.60006505	0.5822639	0.57172513	0.55608326	0.5760115	0.044767328	0.5770891	0.5736278
1.0	0.59017074	0.5679987	0.58957505	0.5813964	0.5660227	0.55694205	0.5740338	0.5734894	0.5665524	0.57316965
1.0	0.5812957	0.56587356	0.5995591	0.5842535	0.5711673	0.056674354	0.5735746	0.15183875	0.5681298	0.5584365
1.0	0.016490364	0.7300605	0.5905053	0.57714766	0.56625336	0.04651604	0.5761492	0.5778739	0.576407	0.5544567
1.0	0.5923694	0.55936503	0.59964097	0.5815291	0.57385737	0.55633754	0.57324266	0.57344806	0.5774879	0.55309916
1.0	0.58264065	0.55638546	0.5889041	0.5850035	0.56543636	0.5655587	0.57297146	0.5741886	0.56845826	0.5589906
1.0	0.59182376	0.5559485	0.59800375	0.5716902	0.5641267	0.56504816	0.5720991	0.5731562	0.570009	0.55629176
1.0	0.59016204	0.567157	0.5913377	0.58513814	0.57206726	0.040461004	0.5724099	0.57555425	0.5793034	0.036004797
1.0	0.58326256	0.5653116	0.6011441	0.57212657	0.568014	0.028569505	0.5742162	0.58035564	0.5646512	0.55467147
1.0	0.5799021	0.55772406	0.59172577	0.5825697	0.0064835376	0.5671109	0.57396156	0.5731583	0.5676406	0.5556123
1.0	0.0026121817	0.55665475	0.5912756	0.5712329	0.5720494	0.5546059	0.5750315	0.5800258	0.56919277	0.56852156
1.0	0.5814112	0.5566365	0.6002671	0.5803187	0.5648562	0.55374306	0.5727158	0.5731537	0.56806666	0.5593296
1.0	0.5805296	0.56437784	0.5990909	0.57062835	0.56631494	0.5658283	0.5551916	0.38660982	0.5775982	0.55843544
1.0	0.5913662	0.5602252	0.5996745	0.5719179	0.57269603	0.5660369	0.5746597	0.5809802	0.5690988	0.55913264
1.0	0.58174944	0.5684746	0.59969836	0.5739588	0.56378424	0.56673133	0.57282704	0.5737041	0.5659646	0.56786615
1.0	0.58925927	0.5561546	0.58707607	0.57184374	0.5650173	0.5655076	0.017131431	0.20251009	0.5680433	0.558788
1.0	0.006072976	0.5571709	0.59068	0.0039682817	0.56532055	0.55425406	0.57384413	0.027083667	0.57624334	0.5701053
1.0	0.57961935	0.56862634	0.6002815	0.57437754	0.5643722	0.5662888	0.5728897	0.5807006	0.567633	0.5568344
1.0	0.5823777	0.55714184	0.58990616	0.0066841836	0.56644565	0.56695616	0.57709724	0.57193035	0.5668332	0.5539615
1.0	0.5921704	0.55687106	0.58965164	0.5701818	0.0066974266	0.5654247	0.57312983	0.57352346	0.5797761	0.07090067
1.0	0.58154625	0.55733824	0.62295896	0.57290125	0.5644454	0.55479616	0.5716842	0.5738366	0.56966895	0.5561068
1.0	0.58999586	0.5666333	0.59223956	0.5826037	0.5729617	0.55633336	0.5749452	0.5710423	0.025745874	0.55296206
1.0	0.58350426	0.5678686	0.5875158	0.004185524	0.0102365855	0.5552816	0.5728084	0.580766	0.5674927	0.57409286
1.0	0.59050953	0.556212	0.58846384	0.58507675	0.5661798	0.021195754	0.5744292	0.5797297	0.578336	0.5698638
1.0	0.47262672	0.55748224	0.58940667	0.583144	0.56495565	0.5570622	0.5736494	0.30535027	0.5662908	0.5699272
1.0	0.59015614	0.4285419	0.59125674	0.5726202	0.5743328	0.5527179	0.57335466	0.91677725	0.5695934	0.55785066
1.0	0.58191293	0.5560375	0.59958404	0.5838994	0.5739132	0.55530983	0.57161915	0.55319595	0.5804948	0.55384964
1.0	0.5897492	0.55610514	0.60143363	0.58184004	0.56704664	0.5659919	0.57329303	0.57950187	0.5700097	0.12893425
1.0	0.58278525	0.5576782	0.5896898	0.573839	0.57058656	0.5560619	0.5744494	0.5735464	0.5689282	0.5542876
1.0	0.5885743	0.55824536	0.5972308	0.57247293	0.57212347	0.5670917	0.5710985	0.58141774	0.57881093	0.5547441
1.0	0.5819114	0.56706864	0.13652301	0.5739068	0.56688476	0.5660838	0.5721461	0.5801219	0.57837874	0.55573815
1.0	0.5826043	0.5671496	0.5889848	0.0026344627	0.013228011	0.5546157	0.5734754	0.5726083	0.5666903	0.56901854
1.0	0.5819343	0.55718726	0.5994266	0.57666034	0.5654404	0.041565236	0.57160646	0.5722548	0.56994325	0.5701123
1.0	0.5895759	0.5666484	0.5906694	0.57243156	0.5653676	0.6291726	0.57294506	0.5732593	0.5794884	0.555546
1.0	0.5848526	0.5588364	0.5895211	0.5735887	0.56524473	0.55387217	0.5722563	0.017332908	0.5800158	0.5536825
0.0	0.006791637	0.014962504	0.07029824	0.012294323	0.011473853	0.024429288	0.01700481	0.13513142	0.007883297	0.07198967
0.0	0.006808025	0.014870347	0.07054719	0.012349249	0.011399371	0.024421114	0.016931962	0.13416407	0.00792243	0.0704913
0.0	0.0053219902	0.024782471	0.11195503	0.01776346	0.0067390054	0.02810884	0.01525741	0.08288875	0.011003717	0.051761195
0.0	0.005342014	0.024875296	0.11161085	0.017830834	0.006754561	0.028109055	0.015277483	0.08263121	0.0110661	0.052657735
0.0	0.0035348379	0.02355362	0.3274536	0.007400173	0.006339132	0.017678779	0.010672637	0.034303196	0.0053306427	0.08241739
0.0	0.0035273214	0.023607295	0.32768372	0.0074326666	0.006341286	0.017743902	0.010641592	0.034639005	0.005328504	0.08301923
0.0	0.017407747	0.32762775	0.31154186	0.006583382	0.0125409225	0.064344436	0.102310725	0.5764895	0.043630794	0.2655354
0.0	0.009686587	0.037851814	0.20605023	0.013629904	0.007108396	0.03820482	0.020453034	0.17207773	0.013072359	0.12256899
0.0	0.009764949	0.038262025	0.20903498	0.013777815	0.0071353805	0.0381938	0.020607525	0.17469883	0.013046357	0.12317723
0.0	0.009765446	0.038045317	0.20671833	0.013652962	0.0071050613	0.03815054	0.020506324	0.17417806	0.013007451	0.122781806
0.0	0.013535714	0.23808222	0.20783783	0.0071339956	0.016532155	0.03591569	0.10010916	0.19280513	0.033462804	0.06541585
0.0	0.010263858	0.18137965	0.5599365	0.0033563008	0.008898481	0.09296129	0.143407	0.18379499	0.021328103	0.0135195125
0.0	0.014690423	0.2961527	0.2171081	0.007719312	0.0175181	0.06359659	0.0852322	0.4991282	0.033295568	0.08878416
0.0	0.00633812	0.28468725	0.121228896	0.0032593424	0.013036449	0.103238426	0.08543686	0.13856314	0.033629388	0.06315002
0.0	0.019114178	0.23013711	0.20779637	0.0053661917	0.018968381	0.032494724	0.091455415	0.5722103	0.031157663	0.09838679
0.0	0.01705796	0.20256929	0.22526713	0.008504476	0.016428286	0.027442493	0.110610254	0.20655201	0.021410251	0.1301601
0.0	0.013473428	0.20649482	0.44766498	0.008646013	0.017896615	0.15599437	0.094463	0.18855076	0.030129842	0.053264957
0.0	0.018440308	0.23910825	0.34254715	0.0059684957	0.012935088	0.06784268	0.11312801	0.35551932	0.047961153	0.030274397
0.0	0.008075341	0.016577352	0.037426326	0.0056839935	0.007332945	0.039764978	0.018348789	0.07477959	0.016397472	0.008991656
0.0	0.008064383	0.016558519	0.037292343	0.005671349	0.0073231217	0.039713457	0.018373568	0.07532682	0.016290301	0.008926439
0.0	0.022601686	0.45676768	0.09967956	0.004339035	0.014448504	0.036871336	0.15607081	0.2821789	0.031439036	0.12587304
0.0	0.010148823	0.062171437	0.020422187	0.003739692	0.007482128	0.01916489	0.025964327	0.047688335	0.0077976245	0.05357166
0.0	0.010179128	0.06311803	0.020171894	0.003745321	0.007460753	0.019199321	0.02612834	0.04790953	0.007871194	0.054369695
0.0	0.019329665	0.20984223	0.0881218	0.0055710077	0.017081771	0.08073673	0.1329499	0.47355595	0.025186028	0.03271766
0.0	0.007387676	0.23626895	0.5509495	0.018558	0.011405761	0.17282216	0.12965807	0.35100412	0.019551283	0.113205045
0.0	0.01678859	0.32124332	0.11187483	0.007924394	0.016606215	0.094595484	0.14787063	0.37095872	0.022516966	0.06227822
0.0	0.010412603	0.3057121	0.2704008	0.0097214915	0.02101853	0.030442696	0.17361169	0.25024632	0.024845345	0.11645878
0.0	0.62754357	0.7372727	0.66661626	0.4907668	0.52251714	0.67400736	0.57159585	0.6753273	0.76109034	0.51723
0.0	0.5587134	0.64897096	0.58712536	0.5274578	0.56270415	0.6792793	0.62113506	0.6940218	0.580013	0.3721796
0.0	0.59008276	0.5819746	0.56147826	0.68130964	0.5323227	0.4519756	0.53601867	0.5578867	0.7132577	0.7175455
0.0	0.37896565	0.6967469	0.6766915	0.6102739	0.5329086	0.50779706	0.62275493	0.58527976	0.6611157	0.61221045
0.0	0.57970923	0.64590347	0.38045514	0.5878694	0.40489432	0.65993834	0.5650594	0.56065464	0.72107863	0.820013
0.0	0.546462	0.6615132	0.7012466	0.4653397	0.4348165	0.547172	0.49935246	0.5812479	0.82339245	0.5208989
0.0	0.41502717	0.5717999	0.644122	0.5371852	0.49498537	0.49598077	0.5431077	0.6864762	0.6951788	0.5821545
0.0	0.0024563181	0.017040916	0.004544321	0.007547845	0.009105051	0.01572382	0.011590471	0.039948873	0.0077448767	0.013951524
0.0	0.0024584678	0.017028915	0.004555845	0.007516295	0.009111308	0.015684947	0.0116186105	0.03977688	0.007729787	0.013953361
0.0	0.007998589	0.24105763	0.09594922	0.002281851	0.011378029	0.13666585	0.1374884	0.089195535	0.05319482	0.07639991
0.0	0.007895218	0.24070065	0.09343257	0.002203259	0.0113071	0.13501473	0.13630055	0.08771778	0.05108373	0.075079225
0.0	0.007933309	0.24073789	0.0942678	0.0022250176	0.011287425	0.13554296	0.1363158	0.08817877	0.051130045	0.075169206
0.0	0.0055538504	0.280056	0.06727969	0.002777699	0.013324126	0.03294044	0.111995116	0.3370022	0.026092498	0.18805647
0.0	0.00221208	0.014797978	0.007973596	0.0077243103	0.006351639	0.014657586	0.026866995	0.074096836	0.0047621666	0.305983
0.0	0.016004873	0.1418066	0.16356802	0.0042236205	0.01314457	0.025198847	0.11359065	0.5012057	0.035260398	0.036135294
0.0	0.58986074	0.4650753	0.5635402	0.62170285	0.5933893	0.52324116	0.5961215	0.6060858	0.72822875	0.39410967
0.0	0.5815829	0.555312	0.58966273	0.57248485	0.5647068	0.55514413	0.5721447	0.5729835	0.5681051	0.5537158
0.0	0.0031820873	0.020253848	0.02144514	0.043750074	0.013316705	0.0141533585	0.017571853	0.11832877	0.010281021	0.029647222
0.0	0.49558285	0.64180124	0.6801363	0.24748923	0.39241368	0.47245583	0.59723765	0.5472209	0.5649477	0.5762806
0.0	0.009637393	0.26107854	0.33368212	0.0064903265	0.012201602	0.037104446	0.10144427	0.33337742	0.031239241	0.07654418
0.0	0.014683841	0.14926983	0.09467478	0.002457411	0.012468046	0.03549432	0.091986924	0.43571308	0.024222843	0.052075706
0.0	0.011084244	0.28151622	0.30235183	0.00536116	0.019935304	0.019577794	0.08195363	0.30537608	0.028394116	0.110932134
0.0	0.01133029	0.29479268	0.4485544	0.007496026	0.018821228	0.14277646	0.08641437	0.22874266	0.03188899	0.066032484
0.0	0.0077003534	0.21863316	0.09937065	0.0061645033	0.015995963	0.13517527	0.09567673	0.16937487	0.032092612	0.042077653
0.0	0.006553412	0.27229866	0.26624295	0.004761096	0.008955882	0.044368193	0.12705736	0.4387106	0.031419702	0.056339256
0.0	0.010754316	0.3528629	0.43040785	0.00673988	0.017237235	0.053442813	0.08782531	0.08340688	0.03948686	0.10260068
0.0	0.0062054666	0.32165936	0.5989376	0.006835913	0.012296066	0.13138258	0.085718885	0.13515884	0.02892521	0.022471724
0.0	0.0092480825	0.2550748	0.08433723	0.0053138556	0.01450568	0.16012985	0.11091489	0.5403706	0.03477671	0.12390309
0.0	0.020441778	0.19887939	0.24172865	0.0076409555	0.0101746125	0.024769645	0.09554314	0.24816845	0.021859225	0.054630518
0.0	0.017657189	0.22284548	0.30678898	0.005274382	0.012918946	0.038441762	0.09785606	0.30310774	0.028993124	0.053098492
0.0	0.006027946	0.21083432	0.36105612	0.007061331	0.010295626	0.11893493	0.11803851	0.46943483	0.025883699	0.027375905
0.0	0.009703339	0.34276116	0.039678585	0.004139649	0.014021362	0.042402096	0.09261508	0.19655888	0.04684761	0.06740834
0.0	0.014062873	0.25248572	0.21097344	0.0041822637	0.014430861	0.036096174	0.11100077	0.50271076	0.041889396	0.02311056
0.0	0.005821179	0.28662565	0.624383	0.0038470349	0.016639085	0.04678204	0.11484532	0.2941933	0.041925397	0.02023895
0.0	0.010759497	0.18994577	0.42263165	0.0031225232	0.01884181	0.021439157	0.08628655	0.28484148	0.027902061	0.090850286
0.0	0.005265426	0.029275024	0.07349225	0.0043597403	0.0075329645	0.011313706	0.029375454	0.23268513	0.0070193396	0.007893007
0.0	0.49072626	0.69942266	0.31441486	0.5343004	0.4377636	0.6509958	0.63394725	0.7892858	0.65552473	0.3647261
0.0	0.5329234	0.5385679	0.4233247	0.45582885	0.472947	0.5800076	0.51442283	0.7474574	0.5992413	0.4418577
0.0	0.44334346	0.53255063	0.6017622	0.6103231	0.2817186	0.6477332	0.6208073	0.6559604	0.66978717	0.52797794
0.0	0.52785945	0.67754114	0.697758	0.37972072	0.57050204	0.6043522	0.36004937	0.7830538	0.5613285	0.4390865
0.0	0.518584	0.64616746	0.71733725	0.6246844	0.50344324	0.55135673	0.637583	0.5899852	0.5989224	0.6664466
0.0	0.518584	0.64616746	0.71733725	0.6246844	0.50344324	0.55135673	0.637583	0.5899852	0.5989224	0.6664466
0.0	0.518584	0.64616746	0.71733725	0.6246844	0.50344324	0.55135673	0.637583	0.5899852	0.5989224	0.6664466
0.0	0.47591218	0.6399798	0.7759545	0.52507216	0.48954624	0.6323555	0.6429467	0.8318361	0.522795	0.4438628
0.0	0.006041108	0.17931344	0.13901207	0.0010513263	0.0088202255	0.030703634	0.07556643	0.31647238	0.03149526	0.06334822
0.0	0.6263789	0.7587661	0.630006	0.7406754	0.4894778	0.659025	0.6307587	0.63357764	0.72826123	0.61209124
0.0	0.5803998	0.55633485	0.58899844	0.5716867	0.5651098	0.5536056	0.57243717	0.5714955	0.5660016	0.55381095
0.0	0.57969594	0.556971	0.591392	0.57148534	0.5650099	0.55451536	0.572812	0.5720362	0.5664742	0.5534948
0.0	0.016892014	0.17046393	0.11739509	0.004250678	0.019540919	0.024316667	0.078279346	0.46194664	0.026727665	0.24951938
0.0	0.6265902	0.60010886	0.22781046	0.5189298	0.64616436	0.41373628	0.5377693	0.72528684	0.5330727	0.7110987
0.0	0.0044479575	0.02271395	0.08938718	0.0024163486	0.010209141	0.01667976	0.017165748	0.013257534	0.008591901	0.051146634
0.0	0.012200349	0.25229594	0.5506257	0.0035080195	0.011740306	0.17429475	0.1355104	0.12004489	0.024237381	0.11100948
0.0	0.551968	0.5334927	0.6839977	0.4612438	0.57289565	0.45817807	0.4459963	0.40713587	0.7027922	0.5811908
0.0	0.48305982	0.67207223	0.54656	0.5127714	0.5187939	0.5313304	0.5306459	0.5183678	0.65219843	0.5541994
0.0	0.5805691	0.55620646	0.58928615	0.5708457	0.5650316	0.55366474	0.5725398	0.57169217	0.56607866	0.5542607
0.0	0.005026444	0.010985797	0.07819627	0.007545956	0.0076499484	0.3674147	0.032270018	0.09129152	0.0060877246	0.0313664
0.0	0.54019105	0.59015465	0.6328951	0.5823757	0.6252466	0.6457661	0.5757343	0.57651013	0.5739524	0.5621124
0.0	0.012462053	0.15314578	0.2342817	0.015205741	0.018712506	0.18171434	0.15035911	0.3087444	0.021821229	0.07563008
0.0	0.007028149	0.041751973	0.085799806	0.004992253	0.006574005	0.025780095	0.013967527	0.10708206	0.012403377	0.046831075
0.0	0.012579102	0.24151772	0.5290861	0.0037871301	0.012148744	0.028554685	0.091106616	0.296661	0.020415371	0.02298932
0.0	0.01571013	0.27435574	0.56150436	0.0035360693	0.015999354	0.04066083	0.11182518	0.34623894	0.023999322	0.0650292
0.0	0.005139923	0.0135167595	0.28246015	0.0075290976	0.009611186	0.021780385	0.012662821	0.16988921	0.005902378	0.046374008
0.0	0.01035602	0.21585016	0.467365	0.0011910037	0.008335944	0.02386643	0.112333074	0.40417916	0.05032295	0.05660698
0.0	0.012825102	0.23200412	0.44619998	0.0053087794	0.010318477	0.20826937	0.09930983	0.4977802	0.030645141	0.065000035
0.0	0.014307458	0.3769179	0.2853832	0.00457185	0.015936065	0.019725375	0.0947678	0.22345662	0.043305665	0.07937017
0.0	0.009957476	0.36308548	0.5778848	0.0013058131	0.011767203	0.022401249	0.10584576	0.580401	0.057437852	0.18760028
0.0	0.0054583685	0.2719778	0.08463563	0.0037943549	0.016912844	0.055823103	0.087530054	0.21043932	0.017623316	0.08705015
0.0	0.005443192	0.2720672	0.08447703	0.0038000564	0.01698859	0.055903617	0.08763234	0.21043341	0.017604506	0.08698422
0.0	0.005446306	0.018369105	0.007457925	0.005540104	0.010326038	0.029528795	0.0147350915	0.04547742	0.006795114	0.020509945
0.0	0.45000562	0.7194183	0.7070756	0.63792694	0.48045197	0.63643146	0.5760515	0.8349223	0.5674298	0.74272084
0.0	0.55917424	0.6417359	0.2181768	0.62414646	0.38858694	0.6363368	0.56783897	0.7116151	0.585568	0.58282954
0.0	0.47391436	0.6588249	0.46432382	0.4978374	0.5042433	0.5485783	0.6953244	0.84248704	0.6239197	0.42234534
0.0	0.02521332	0.30206442	0.3401527	0.011718976	0.01502979	0.069000445	0.1271174	0.12724766	0.06487308	0.08811316
0.0	0.007909566	0.24546905	0.70556307	0.005160996	0.011463176	0.07175861	0.09476328	0.56046164	0.035763342	0.052322518
0.0	0.01989459	0.4548336	0.46141794	0.006068781	0.01735721	0.04647898	0.08417329	0.16528942	0.022180505	0.12327871
0.0	0.41406167	0.7034617	0.46732256	0.59992677	0.683749	0.50343055	0.48969635	0.51312345	0.6561481	0.5341529
0.0	0.5814003	0.5560898	0.5903821	0.5719265	0.56419736	0.5543756	0.57327867	0.57342565	0.56744295	0.5536727
0.0	0.5810073	0.555518	0.59026486	0.57220745	0.56438345	0.55475926	0.5729904	0.5730374	0.5674267	0.55339813
0.0	0.0061332625	0.011268522	0.016536	0.012142021	0.0060828016	0.021805186	0.014368297	0.020432455	0.01002275	0.0075562075
0.0	0.009584221	0.22594197	0.5390027	0.011783977	0.013573093	0.14160044	0.09887255	0.40710342	0.046876673	0.25893685
0.0	0.0081000915	0.33462352	0.25158283	0.003181765	0.010034353	0.031676337	0.09325704	0.32151598	0.03175624	0.29862833
0.0	0.013167879	0.37738028	0.31878525	0.001162947	0.0051187947	0.064315766	0.09162182	0.17412418	0.03155752	0.08548875
0.0	0.0051753754	0.30427998	0.55124104	0.0032464326	0.009841322	0.045900892	0.10595206	0.23653154	0.04400647	0.05847786
0.0	0.5361628	0.5613682	0.51656556	0.25943	0.37504542	0.4857891	0.5676651	0.38586047	0.6758196	0.61098474
0.0	0.010655863	0.05911095	0.04829185	0.0042916727	0.016704869	0.014644177	0.09176467	0.32238856	0.03395224	0.047460124
0.0	0.010713253	0.04593417	0.077297844	0.009613596	0.00959563	0.061607577	0.083898015	0.1534046	0.026613617	0.15324901
0.0	0.011138052	0.2964501	0.05680819	0.0066452003	0.014933415	0.14814313	0.09369484	0.26935115	0.035019055	0.18220505
0.0	0.009171169	0.26275712	0.24416049	0.00617208	0.008151228	0.03908654	0.105896264	0.14921543	0.022447392	0.15330726
0.0	0.57994133	0.55596626	0.5889466	0.570746	0.56449544	0.5534706	0.5713098	0.5715606	0.5659707	0.553467
0.0	0.58052135	0.55694705	0.5896604	0.57050836	0.56432635	0.55439544	0.5721902	0.5714406	0.565862	0.5529446
0.0	0.0052401563	0.027270442	0.063243166	0.0030202758	0.008930089	0.031084528	0.013697599	0.08622455	0.007945233	0.09143303
0.0	0.51099014	0.6611439	0.6083114	0.5503734	0.5816758	0.5859798	0.6109739	0.6532806	0.53881	0.8474631
0.0	0.010530099	0.32006425	0.36196604	0.0021270735	0.014867239	0.054214362	0.11730266	0.35625306	0.023905253	0.3620037
0.0	0.5810521	0.5575711	0.58967584	0.5706773	0.5649002	0.55442196	0.57324994	0.5717051	0.56645083	0.5537181
0.0	0.004897187	0.016254349	0.0032695234	0.006801357	0.0073762015	0.4255188	0.01617711	0.09791252	0.0075507173	0.015659826
0.0	0.0168601	0.23701607	0.04304076	0.006444013	0.011540555	0.14065836	0.12738828	0.1842441	0.027041493	0.117655866
0.0	0.53523386	0.615998	0.15837379	0.42021853	0.435572	0.4590212	0.5882949	0.50042254	0.64905095	0.6691115
0.0	0.5795704	0.55768317	0.5913161	0.5709299	0.5647635	0.55451494	0.573043	0.5723428	0.5667511	0.5525687
0.0	0.0152100185	0.21990176	0.17697075	0.005909357	0.014717436	0.13359869	0.12921782	0.18065706	0.03304591	0.12875594
0.0	0.581113	0.5574639	0.5900061	0.5709873	0.5648686	0.55474365	0.5730686	0.5718067	0.56633574	0.55439836
0.0	0.006490883	0.0123362215	0.1939487	0.0076032677	0.009117276	0.017070334	0.011545621	0.07445201	0.0066324333	0.00672297
0.0	0.41572818	0.6168985	0.5446327	0.6441438	0.46098804	0.8095143	0.5695586	0.48207214	0.60548705	0.32263952
0.0	0.010934986	0.17639339	0.35118473	0.0065514473	0.01139822	0.12808067	0.068790436	0.19001013	0.02390033	0.025999382
0.0	0.0039477386	0.17509504	0.17552386	0.00819579	0.012365654	0.037175175	0.13145222	0.29670748	0.02110088	0.12374102
0.0	0.18890134	0.53660697	0.5235808	0.23001017	0.534532	0.5742656	0.6280622	0.60103965	0.62301904	0.6814644
0.0	0.0042631486	0.023837136	0.03151157	0.00547502	0.0071883444	0.019860774	0.013050311	0.11882468	0.011683585	0.022913534
0.0	0.0111826435	0.25166345	0.06171687	0.008148295	0.006346507	0.039147314	0.08026259	0.64033633	0.03863037	0.05881944
0.0	0.004651115	0.27240947	0.44805455	0.003430975	0.011368652	0.044437345	0.08497323	0.53482515	0.03812117	0.06578409
0.0	0.0047226707	0.42145398	0.336274	0.002732896	0.013534326	0.026098128	0.08457508	0.22965972	0.033674914	0.082455404
0.0	0.019201512	0.31995142	0.5059697	0.004718533	0.0096093295	0.02812696	0.08680552	0.42255145	0.028617315	0.095928885
0.0	0.011805713	0.19636677	0.4689894	0.008420746	0.0115373805	0.044013023	0.097841345	0.3149572	0.029467145	0.068251885
0.0	0.016275866	0.06582846	0.36630702	0.011209539	0.014547831	0.009793392	0.14074399	0.52806836	0.009186885	0.00043891664
0.0	0.007808097	0.050849155	0.36805543	0.0054920525	0.00080881896	0.011019379	0.10410081	0.2202425	0.0098755555	0.0005662377
0.0	0.015717601	0.14425777	0.48492762	0.004889418	0.011851161	0.013293863	0.11252028	0.48955303	0.026073167	0.00037577123
0.0	0.008008175	0.14648162	0.05891581	0.00817492	0.0108146835	0.07309504	0.09240254	0.17615026	0.031834684	0.00063865434
0.0	0.0188479	0.06884015	0.36157274	0.008251127	0.012312216	0.018823726	0.12293805	0.48644173	0.006361548	0.050464246
0.0	0.0138454195	0.45550197	0.45155746	0.0064638085	0.000925862	0.01916556	0.11207683	0.24692148	0.010926418	0.059403293
0.0	0.009876278	0.17226551	0.5464986	0.009353328	0.00022360432	0.032063104	0.08123322	0.13701968	0.013895478	0.075534396
0.0	0.014521653	0.38568404	0.110719115	0.007580953	0.00092124316	0.043773707	0.15637006	0.12163927	0.00769737	0.19452271
0.0	0.011472966	0.29107925	0.02835453	0.0018617911	0.008277745	0.043048475	0.06857688	0.59917307	0.054257814	0.0881675
0.0	0.015419107	0.26211667	0.12703228	0.001152206	0.010079338	0.033937633	0.07825162	0.6321555	0.038474184	0.11416616
0.0	0.012845607	0.33542013	0.14781894	0.010408982	0.009276568	0.046557106	0.11257918	0.4736444	0.036339525	0.049574327
0.0	0.0048639635	0.30795375	0.58631873	0.0055467836	0.012629385	0.04830954	0.14202534	0.0873521	0.06910098	0.030977618
0.0	0.002045685	0.02958172	0.13111117	0.005925514	0.00872816	0.020749178	0.025234278	0.069553286	0.007497909	0.018214772
0.0	0.5195995	0.6263358	0.33277553	0.11156753	0.3307453	0.5285634	0.4959993	0.4189359	0.56114346	0.4881992
0.0	0.41101792	0.6683457	0.64241827	0.6785888	0.5173992	0.40873766	0.54580677	0.799345	0.67648256	0.5765257
0.0	0.008478963	0.012039064	0.047728654	0.005613549	0.0077573718	0.33052033	0.020619558	0.18764813	0.016812425	0.047993124
0.0	0.0071338946	0.022439819	0.08204234	0.00317438	0.009963386	0.018861987	0.020186342	0.008866036	0.0069036614	0.010132008
0.0	0.0071420046	0.022390064	0.08207697	0.0031731399	0.009973344	0.018876975	0.020106247	0.008902944	0.006906984	0.010102306
0.0	0.0071304436	0.022317264	0.08192793	0.0031516536	0.009943185	0.018855995	0.020080624	0.008828062	0.006900181	0.010073307
0.0	0.007139476	0.022265218	0.08169781	0.0031744628	0.009963729	0.018835638	0.02000036	0.00883153	0.006892203	0.010062681
0.0	0.001044782	0.018566191	0.16843507	0.0036647983	0.009652287	0.01597993	0.028693784	0.08521694	0.0060346606	0.024784533
0.0	0.0010424828	0.018560657	0.16967542	0.0036583967	0.009660531	0.015978618	0.028665401	0.0851242	0.006026052	0.024757002
0.0	0.0010420384	0.01847351	0.16745533	0.003657333	0.009629649	0.015954	0.028430963	0.08423109	0.0060164346	0.024624836
0.0	0.0010439	0.018524896	0.16817668	0.0036666673	0.00964338	0.015994146	0.028486546	0.08479043	0.0060179033	0.024711259
0.0	0.0027899183	0.0304785	0.05822734	0.008571215	0.008233267	0.031678017	0.031896263	0.038145106	0.009664181	0.038856447
0.0	0.002785369	0.03047048	0.058024008	0.008533165	0.008279155	0.031663414	0.031934127	0.038215894	0.0096708825	0.03886666
0.0	0.002783812	0.030407116	0.058058888	0.008489589	0.008260868	0.031630844	0.031919647	0.037958298	0.009647775	0.03873064
0.0	0.0027883293	0.030387677	0.058231693	0.008547655	0.008275827	0.031675465	0.031835422	0.038110204	0.009641257	0.038676832
0.0	0.003992978	0.040617075	0.0035035003	0.0031540242	0.008837142	0.013728761	0.017443718	0.09207999	0.006582212	0.017465103
0.0	0.5188708	0.5539639	0.47854027	0.56458116	0.5978164	0.52217215	0.5368593	0.5809858	0.6585019	0.52140385
0.0	0.004625323	0.015476727	0.27489388	0.002695516	0.011268985	0.01622904	0.013984703	0.016883241	0.0072776903	0.014775943
0.0	0.5796516	0.5554319	0.5883037	0.5721818	0.56425625	0.55339795	0.57202476	0.57176346	0.5669502	0.5527753
0.0	0.0044482024	0.02481221	0.03533499	0.0073045967	0.007683636	0.013193332	0.013025387	0.04558665	0.0050013186	0.09060113
0.0	0.43446705	0.67388374	0.5831441	0.45387158	0.44625545	0.5930516	0.44771144	0.57824624	0.6102207	0.36516142
0.0	0.57958674	0.5543204	0.58950967	0.5711071	0.564183	0.5537512	0.572494	0.5709613	0.565576	0.5526931
0.0	0.005392498	0.010527855	0.072403006	0.002280785	0.008133906	0.011984378	0.018105112	0.28610694	0.007749804	0.06724502
0.0	0.74384105	0.5492445	0.4675579	0.3904972	0.5540685	0.51804006	0.4819078	0.5792519	0.74278516	0.81924367
0.0	0.37987086	0.66787237	0.5761222	0.6210313	0.49948126	0.66707766	0.71927434	0.41129237	0.6095124	0.61736387
0.0	0.013939192	0.3322582	0.41156295	0.003449394	0.011857171	0.18074666	0.26713753	0.08223811	0.02638795	0.057071846
0.0	0.58111274	0.55541015	0.5896829	0.57237875	0.56421435	0.55489844	0.57292587	0.5729741	0.5673569	0.55310595
0.0	0.0067997854	0.004727232	0.2365521	0.01028251	0.0064780973	0.02530619	0.025998456	0.02272662	0.007095874	0.006121142
0.0	0.67401016	0.42697483	0.72306144	0.30056638	0.5107326	0.4990296	0.5773012	0.7519611	0.7289204	0.4102263
0.0	0.0037637022	0.006378839	0.14915136	0.0035725792	0.0050816857	0.019109387	0.026467973	0.17809503	0.009460491	0.0061037354
0.0	0.003741542	0.0063635767	0.14879069	0.0035587903	0.005074314	0.019023843	0.026355475	0.17713362	0.009424552	0.0059958044
0.0	0.0060233995	0.017548623	0.22806786	0.0055143577	0.009082973	0.022988752	0.02123163	0.02072911	0.011222322	0.01787308
0.0	0.5826993	0.55752516	0.5915287	0.5727182	0.56555873	0.55589396	0.5735391	0.5747596	0.5685812	0.5569256
0.0	0.0060313977	0.017538086	0.22818385	0.0055052754	0.0090829255	0.022960087	0.021177389	0.02068976	0.011242754	0.01788285
0.0	0.0051027806	0.21884713	0.27652475	0.003214195	0.013399447	0.031020496	0.14403927	0.43000817	0.037391763	0.0655581
0.0	0.0030167315	0.5704365	0.19284771	0.0029353858	0.013205972	0.03152401	0.08038779	0.47705188	0.029948417	0.08615397
0.0	0.0040120725	0.013343366	0.0074306764	0.0004071103	0.0051272814	0.016399333	0.011886868	0.008784609	0.0071821124	0.038230192
0.0	0.5847097	0.5603811	0.5903811	0.57393175	0.56732374	0.5581648	0.5738478	0.5749694	0.5701435	0.5567038
0.0	0.58424276	0.56046003	0.59143496	0.57458645	0.56728673	0.55821186	0.57349455	0.5733695	0.5697024	0.55668366
0.0	0.5854629	0.5602376	0.58999527	0.57396054	0.56725055	0.5576425	0.57378525	0.57399136	0.5699759	0.55583966
0.0	0.5847986	0.5602606	0.5911575	0.5753185	0.5670495	0.5580403	0.57351106	0.5735484	0.56971294	0.55729634
0.0	0.0064980513	0.01601775	0.038040005	0.008188084	0.006735394	0.037443146	0.022020668	0.031443793	0.005853076	0.013484529
0.0	0.014978895	0.2873437	0.4180962	0.004466605	0.012111461	0.06547364	0.11382959	0.26353535	0.023276439	0.06535609
0.0	0.5293079	0.5969483	0.67106956	0.5065571	0.50300336	0.65216404	0.5623868	0.6694534	0.5582731	0.3176381
0.0	0.52618974	0.5793417	0.29465744	0.5997871	0.51187855	0.4514574	0.5700743	0.63816553	0.7228496	0.4869139
0.0	0.4992034	0.48465958	0.55701584	0.46590492	0.49595913	0.44491792	0.5581714	0.59815085	0.75179344	0.5792791
0.0	0.27094495	0.7251111	0.55861145	0.34175998	0.5593308	0.46478868	0.5496572	0.51952916	0.6373742	0.64081913
0.0	0.013650466	0.4974746	0.30163562	0.0051116017	0.014378153	0.053452056	0.096596204	0.4648262	0.04651147	0.0387361
0.0	0.017221918	0.25319362	0.13388875	0.0027643142	0.014640606	0.18407354	0.10874415	0.36173654	0.033767592	0.034341156
0.0	0.0082688285	0.3258898	0.1519471	0.0043097762	0.012852031	0.03072083	0.10887244	0.34700447	0.015162631	0.030204387
0.0	0.022464009	0.22483644	0.25080973	0.0013506712	0.007790703	0.04467708	0.07994285	0.19137816	0.04791947	0.05531359
0.0	0.5818448	0.55608636	0.59067595	0.5739271	0.5650483	0.55540216	0.57331204	0.57168764	0.56805545	0.55346876
0.0	0.58049107	0.5556764	0.5894313	0.57140076	0.5648451	0.5555856	0.57297295	0.57293993	0.5655041	0.5529649
0.0	0.58217955	0.5570709	0.5894764	0.57061213	0.5658401	0.55541795	0.57378674	0.57329863	0.56798726	0.5541523
0.0	0.47585866	0.6228937	0.65293455	0.5431638	0.3143017	0.48658678	0.5676406	0.61475074	0.5949793	0.44711182
0.0	0.019666644	0.25143042	0.20728569	0.008076262	0.011679303	0.052599084	0.12797876	0.3287438	0.028139278	0.0646883
0.0	0.46692586	0.60737133	0.55550134	0.29315618	0.64230156	0.59309757	0.5765129	0.54575473	0.7488614	0.6945396
0.0	0.5814194	0.55685246	0.5882872	0.57144755	0.5652453	0.5551501	0.5740383	0.57229793	0.5674264	0.5543377
0.0	0.0101588825	0.3193743	0.31841937	0.009038161	0.012296309	0.028867397	0.09914662	0.14894986	0.032947637	0.10756606
0.0	0.0063576973	0.25449565	0.14706223	0.0031927107	0.010264498	0.0335051	0.10991824	0.3145639	0.027245138	0.10899892
0.0	0.017208373	0.19547462	0.29738343	0.0050568352	0.0127054695	0.03236028	0.094228506	0.22280145	0.032049768	0.0444111
0.0	0.017478315	0.28844535	0.04515409	0.009285802	0.0113986395	0.04174074	0.1235795	0.37861946	0.02641169	0.029239854
0.0	0.010871939	0.34546328	0.33761138	0.0092457235	0.009136371	0.02288261	0.105936766	0.4269767	0.045279894	0.04389761
0.0	0.015235674	0.48866436	0.5922543	0.0058368	0.011803667	0.057523116	0.11296167	0.17681192	0.027689675	0.11601335
0.0	0.53287995	0.55065095	0.589304	0.64169306	0.32550654	0.60297114	0.6387462	0.5720393	0.6039996	0.6372728
0.0	0.58945084	0.56699085	0.59950846	0.58290535	0.57168806	0.56576824	0.5762989	0.5795375	0.577822	0.5697092
0.0	0.5065136	0.73364365	0.48609418	0.7274193	0.6323597	0.55089736	0.55705583	0.59502864	0.54875803	0.5939205
0.0	0.250555	0.66900665	0.6337947	0.5683064	0.51612216	0.6227932	0.61923254	0.4134504	0.5633913	0.5574412
0.0	0.0014699048	0.014192481	0.28805977	0.008503914	0.0071359817	0.015401562	0.013426347	0.14022556	0.009591113	0.02560968
0.0	0.5345185	0.6208847	0.77440006	0.5578928	0.41664836	0.6908982	0.519407	0.65317124	0.59193754	0.60057896
0.0	0.00483178	0.012217481	0.02420979	0.0022554274	0.017116921	0.3068862	0.026740054	0.054846156	0.0068667335	0.0414799
0.0	0.5842683	0.56016284	0.5920378	0.5764722	0.5674308	0.55821186	0.57393205	0.5748544	0.5701928	0.55702674
0.0	0.58495986	0.5605269	0.5910632	0.5753646	0.56735086	0.5583626	0.5737973	0.57398975	0.5698632	0.556346
0.0	0.012142365	0.31394935	0.2626551	0.0022885392	0.012740726	0.03471764	0.13816446	0.41155294	0.037738327	0.06919316
0.0	0.54769033	0.70885146	0.5759344	0.55442894	0.5186833	0.52821255	0.5062908	0.6784502	0.62939304	0.525034
0.0	0.5135072	0.71556294	0.43254197	0.5739538	0.60953355	0.54570067	0.33176127	0.4749306	0.55180514	0.50805634
0.0	0.5135072	0.71556294	0.43254197	0.5739538	0.60953355	0.54570067	0.33176127	0.4749306	0.55180514	0.50805634
0.0	0.008989935	0.015923068	0.18104097	0.0067864438	0.008206313	0.016671253	0.028431514	0.1257821	0.00519682	0.03364291
0.0	0.008989935	0.015923068	0.18104097	0.0067864438	0.008206313	0.016671253	0.028431514	0.1257821	0.00519682	0.03364291
0.0	0.0056932764	0.3134685	0.08993719	0.0004023619	0.013032873	0.040036067	0.0835348	0.06744378	0.03843563	0.12367459
0.0	0.29181954	0.6575023	0.57911164	0.7085227	0.6366933	0.5691016	0.53239644	0.5899692	0.62957877	0.5422953
0.0	0.29181954	0.6575023	0.57911164	0.7085227	0.6366933	0.5691016	0.53239644	0.5899692	0.62957877	0.5422953
0.0	0.0017959508	0.06753289	0.03762218	0.005725133	0.008917762	0.019098261	0.013925644	0.030107716	0.0111056	0.057758506
0.0	0.0017959508	0.06753289	0.03762218	0.005725133	0.008917762	0.019098261	0.013925644	0.030107716	0.0111056	0.057758506
0.0	0.5850473	0.56040335	0.5912946	0.57651407	0.5673616	0.5575739	0.57382834	0.5738698	0.570074	0.55641717
0.0	0.58541155	0.5602907	0.5909881	0.57608306	0.56712514	0.55815125	0.57374597	0.5741383	0.569749	0.5568206
0.0	0.19760963	0.5075398	0.61302024	0.68798083	0.51585525	0.510832	0.5644815	0.62908703	0.7112308	0.33726507
0.0	0.00553685	0.03812501	0.12649268	0.002845788	0.00933938	0.01732099	0.011753603	0.09087938	0.0071768444	0.049023427
0.0	0.5826078	0.5575102	0.5909507	0.5764189	0.56623024	0.5550887	0.5732722	0.57384443	0.56764793	0.5587216
0.0	0.005353961	0.026442293	0.021277456	0.0027050918	0.007981718	0.041190874	0.058489956	0.045167178	0.008773899	0.04126939
0.0	0.0066311606	0.02982559	0.033185095	0.018327013	0.0058082347	0.018208781	0.010085407	0.07611695	0.00669203	0.034423217
0.0	0.0043444894	0.025818983	0.12590967	0.0038785436	0.007886349	0.029482469	0.01775851	0.014605942	0.008999881	0.007342538
0.0	0.0058908006	0.048267793	0.027815938	0.0040130615	0.009348513	0.01909551	0.014134635	0.061106745	0.007970455	0.033303387
0.0	0.0070969556	0.01582592	0.041416172	0.007949662	0.006887322	0.013459554	0.014321991	0.039879315	0.005482978	0.06344787
0.0	0.0046971547	0.0104599465	0.13675989	0.010962621	0.00709832	0.010312913	0.015352975	0.057269137	0.0057163835	0.114468664
0.0	0.003907573	0.019524273	0.057854038	0.0045457813	0.009118633	0.023082182	0.021185385	0.113374546	0.008680925	0.02395699
0.0	0.006836884	0.021422802	0.054106314	0.007766607	0.011177241	0.01449259	0.022787478	0.03493494	0.0057976674	0.071017556
0.0	0.0040241675	0.037445184	0.039675478	0.004116301	0.012796632	0.014321688	0.021862445	0.04516865	0.005386588	0.0064523593
0.0	0.46489668	0.65549344	0.59479034	0.68237704	0.3884398	0.5246515	0.57534915	0.75238514	0.7473656	0.57191753
0.0	0.64152205	0.5101606	0.5629	0.49590677	0.43538898	0.4904952	0.6989778	0.7313555	0.8141589	0.31897444
0.0	0.35150206	0.65572375	0.6535137	0.49225858	0.5558504	0.3930595	0.6617755	0.5943757	0.5858306	0.42616612
0.0	0.5263277	0.74081343	0.41606593	0.5140062	0.5434161	0.62554014	0.599795	0.56346196	0.65724915	0.5612147
0.0	0.45071498	0.58626634	0.13239099	0.8190523	0.35958198	0.58678985	0.55765814	0.7137771	0.5817256	0.44809398
0.0	0.18165433	0.5067697	0.6600992	0.51554596	0.53010255	0.57285804	0.68075705	0.7189479	0.5256899	0.47891948
0.0	0.3429088	0.71095055	0.56126505	0.45318127	0.6186559	0.5477087	0.53402513	0.60351765	0.61183447	0.47637856
0.0	0.51777816	0.7506793	0.35389382	0.47779953	0.5493817	0.45333174	0.6443333	0.6000003	0.55346805	0.5269204
0.0	0.18268645	0.58328396	0.32227895	0.53975207	0.4819359	0.5614854	0.570222	0.7575844	0.6170865	0.45249322
0.0	0.5864741	0.59614885	0.5782694	0.3412351	0.5677219	0.69282687	0.59832	0.5924025	0.66950417	0.58150613
0.0	0.562124	0.7211584	0.5159544	0.7079153	0.45519793	0.6014828	0.5124506	0.69892335	0.5992497	0.5919516
0.0	0.46398646	0.6191914	0.59685004	0.68940026	0.5274019	0.5561312	0.4990948	0.65258044	0.5967791	0.45667547
0.0	0.44130853	0.43819806	0.56784	0.49899548	0.64614075	0.5321959	0.50802726	0.6075968	0.46914873	0.5992389
0.0	0.64929694	0.62377495	0.61363685	0.7104313	0.58880764	0.5708594	0.568097	0.5676809	0.6024645	0.5612957
0.0	0.008101509	0.022275165	0.0442029	0.003750249	0.011768201	0.016546782	0.016057322	0.06695392	0.0068920036	0.05945136
0.0	0.0063416795	0.032225866	0.2073867	0.0119538875	0.0067190803	0.02519421	0.01627527	0.14138427	0.0064928913	0.083214425
0.0	0.0052257595	0.022142561	0.025275387	0.0033299997	0.009726611	0.020168237	0.019033344	0.16838565	0.009966736	0.03198675
0.0	0.007130747	0.015878635	0.041587576	0.008093914	0.006930199	0.013514279	0.014367824	0.04014279	0.005520679	0.06367945
0.0	0.004750763	0.010509075	0.13781297	0.011166732	0.0071410374	0.010356954	0.015429688	0.05780912	0.0057417466	0.11558705
0.0	0.003943837	0.019621266	0.058667812	0.0046236156	0.009180707	0.023334028	0.021305492	0.11481071	0.008750648	0.024086013
0.0	0.006852128	0.021482341	0.054340247	0.007897456	0.011263477	0.014593773	0.022903016	0.03519074	0.0058363904	0.07211527
0.0	0.5824337	0.63839394	0.49060124	0.15420574	0.5959434	0.5537096	0.52190655	0.49696246	0.62147945	0.5481535
0.0	0.53553426	0.64160985	0.7605398	0.8166248	0.6294971	0.5743964	0.5800076	0.51191384	0.6911599	0.41525403
0.0	0.41965377	0.49638867	0.77853423	0.31516856	0.5347922	0.6855861	0.54425514	0.58909625	0.6985823	0.26862398
0.0	0.6216706	0.5826312	0.41813803	0.6140232	0.7058852	0.55387926	0.5894978	0.6163192	0.71051013	0.57660794
0.0	0.659068	0.5699279	0.6473223	0.55383843	0.6558124	0.49166304	0.5762562	0.6120152	0.5225475	0.8425466
0.0	0.5644701	0.64807403	0.25178212	0.5729503	0.5611689	0.3705382	0.5818174	0.5651029	0.6759743	0.61594653
0.0	0.6295927	0.68161005	0.6106388	0.5136252	0.47673997	0.567518	0.53358895	0.64472574	0.57834655	0.51449394
0.0	0.003995499	0.027918585	0.010250982	0.5219693	0.009405581	0.0139112715	0.01741459	0.10845978	0.0057657408	0.015089627
0.0	0.005024219	0.025348224	0.05056989	0.0070191734	0.006426638	0.019421859	0.021084793	0.022339331	0.010621495	0.06008548
0.0	0.0052505117	0.01202439	0.04938216	0.00663577	0.0077939993	0.017953182	0.020205043	0.082698464	0.00652004	0.04237884
0.0	0.0053724484	0.026612697	0.021451194	0.0027526424	0.008031577	0.041604955	0.058605406	0.045441967	0.008821106	0.041839037
0.0	0.0066410056	0.0298903	0.033548325	0.0186475	0.0058253426	0.01836844	0.010116741	0.07702278	0.006735703	0.034444507
0.0	0.0043764655	0.02597027	0.12704955	0.003944985	0.007888379	0.029767442	0.017913628	0.0146967145	0.009068281	0.0073900535
0.0	0.0059135496	0.048937146	0.028021192	0.0040784557	0.009351472	0.019224083	0.014225942	0.061572436	0.007994773	0.033606593
0.0	0.008006716	0.037335884	0.07709071	0.0051812488	0.009465032	0.014054182	0.020225747	0.13691774	0.015999235	0.019731317
0.0	0.007995094	0.036821757	0.07549796	0.005137778	0.009472725	0.014034929	0.02005231	0.13613075	0.015876705	0.019319115
0.0	0.5816328	0.5556078	0.5899003	0.57061005	0.56547284	0.555243	0.57329416	0.5732512	0.5681024	0.55358744
0.0	0.006280765	0.02647651	0.026369832	0.008794367	0.00895849	0.030978525	0.016688429	0.11626846	0.008804615	0.015671253
0.0	0.0043262425	0.01475103	0.097966656	0.0026302887	0.007654855	0.018035011	0.022438187	0.42543882	0.00609534	0.013589621
0.0	0.0029782874	0.022494353	0.36319613	0.0063875155	0.008663724	0.025278904	0.020053687	0.1414834	0.006541989	0.019128572
0.0	0.0029753381	0.022492273	0.36341214	0.006396313	0.008659072	0.025305636	0.020113192	0.14178002	0.0065243286	0.019097667
0.0	0.019146085	0.27741125	0.56041694	0.010477107	0.014565478	0.053627104	0.12115378	0.14481446	0.027362589	0.06504655
0.0	0.7187473	0.7139191	0.60087407	0.5584644	0.5398352	0.55026525	0.48044994	0.57247	0.6684303	0.39458233
0.0	0.0025952316	0.026790308	0.03195429	0.006299014	0.0086937705	0.025907215	0.015867498	0.0217899	0.0070535084	0.035649557
0.0	0.0025931082	0.026783602	0.032012563	0.0063084164	0.008700718	0.025936129	0.015914105	0.021825666	0.007038662	0.035588108
0.0	0.0025942912	0.026724476	0.032039545	0.006325732	0.0086926315	0.025947956	0.015887616	0.02173417	0.0070617287	0.035700213
0.0	0.0025918223	0.026783286	0.032043945	0.0063316184	0.008690824	0.025966564	0.015918368	0.021771654	0.0070475796	0.035667248
0.0	0.002988376	0.022623606	0.36453888	0.006455698	0.008672927	0.025398705	0.02021988	0.14264359	0.00659658	0.01930917
0.0	0.00897588	0.39865673	0.20265912	0.0058117188	0.011740771	0.042140983	0.12175704	0.30987346	0.045976244	0.07480086
0.0	0.43466777	0.6537038	0.4597737	0.6925061	0.5877053	0.5393016	0.51234066	0.52786285	0.68298936	0.6246312
0.0	0.012300608	0.3209585	0.3178845	0.01621131	0.014952534	0.03772784	0.10424749	0.31722566	0.03447638	0.12281475
0.0	0.0064637074	0.8930783	0.4793454	0.009561074	0.016228423	0.04775515	0.15569475	0.43963182	0.055377934	0.09867774
0.0	0.011930993	0.06800309	0.7029616	0.006685532	0.008506403	0.021347614	0.019900678	0.30695948	0.010726208	0.15684116
0.0	0.012782597	0.9251691	0.44252917	0.007231494	0.019031376	0.06273491	0.10534785	0.32334083	0.032631367	0.033267614
0.0	0.03160633	0.3183608	0.38582006	0.0034698923	0.021058235	0.058182813	0.1124967	0.13321364	0.021324817	0.025086988
0.0	0.015940031	0.3098389	0.45201758	0.0030004007	0.029025542	0.13028109	0.14031433	0.32237256	0.06866185	0.21808894
0.0	0.016362822	0.1500609	0.23375072	0.0036631813	0.014838442	0.039515253	0.066734776	0.1982255	0.04025815	0.06637611
0.0	0.011980228	0.44112876	0.10444808	0.0022702548	0.036772896	0.104330145	0.1264512	0.5339212	0.05152796	0.33654255
0.0	0.5135359	0.8251719	0.3710526	0.47198975	0.5353554	0.46824744	0.5677745	0.57186675	0.5786619	0.7270325
0.0	0.57914215	0.5542663	0.58902496	0.57232517	0.5642433	0.55350494	0.5725558	0.5714523	0.5662873	0.5521345
0.0	0.004272401	0.015966358	0.1012221	0.002903387	0.011535058	0.01613188	0.015064052	0.031762097	0.0095148925	0.11875582
0.0	0.015905466	0.24068879	0.49294624	0.0029570493	0.015548187	0.0742599	0.112504244	0.31337917	0.042533632	0.13712433
0.0	0.5790807	0.5542467	0.5886089	0.572389	0.56359565	0.55497134	0.57161003	0.5701768	0.56601137	0.5516827
0.0	0.014317711	0.23365836	0.08307177	0.009833612	0.013527922	0.048888467	0.09080467	0.12858696	0.027269203	0.05041206
0.0	0.0050135255	0.020086968	0.006090094	0.010424958	0.007482242	0.02522683	0.018491287	0.09048642	0.007957872	0.011043846
0.0	0.005664539	0.2805122	0.06580195	0.0035436295	0.01572487	0.030478436	0.11315642	0.8232875	0.031046936	0.01885316
0.0	0.34496102	0.66627145	0.28075048	0.3585822	0.58163244	0.51623875	0.48496202	0.9138798	0.58719635	0.41849923
0.0	0.0056136604	0.27366903	0.06391451	0.0034491397	0.015740693	0.030259367	0.11280753	0.8214007	0.030060116	0.018045295
0.0	0.5797913	0.5547061	0.58912617	0.570667	0.5637081	0.55370516	0.5720198	0.5710006	0.5660825	0.5530269
0.0	0.0049617696	0.017216964	0.0054378673	0.012373588	0.006484779	0.0102473395	0.031006373	0.14109242	0.007742396	0.027736686
0.0	0.014064043	0.23834173	0.08392075	0.00029401292	0.013386386	0.0259349	0.12748595	0.49217206	0.022728812	0.023018437
0.0	0.5808901	0.5550764	0.5897696	0.57251906	0.5641666	0.5541367	0.5723222	0.5730726	0.5666208	0.55304986
0.0	0.014426617	0.23040709	0.08102062	0.009726835	0.013371355	0.049017202	0.09084007	0.12850587	0.02656556	0.05009812
0.0	0.013309484	0.23794252	0.17260626	0.0029886756	0.015894499	0.07138561	0.098030426	0.16521522	0.019468797	0.090374574
0.0	0.5367387	0.63787	0.5807501	0.42268708	0.5260106	0.61831385	0.6051933	0.40759197	0.5324157	0.64452887
0.0	0.013199623	0.23742503	0.16848075	0.0029256688	0.015873874	0.070510186	0.09773674	0.16307767	0.019238172	0.08949003
0.0	0.5817179	0.5567106	0.5878195	0.5730034	0.56465393	0.5539678	0.57296073	0.572281	0.5666558	0.5538435
0.0	0.58150184	0.5560477	0.5881272	0.5720505	0.5648717	0.5546402	0.5726791	0.57203335	0.5668217	0.55421484
0.0	0.0037426602	0.30148235	0.21920775	0.0062053637	0.00984596	0.11944206	0.07018267	0.43291283	0.040707827	0.076663196
0.0	0.0036787118	0.18212807	0.19247806	0.0019047499	0.008666104	0.11743075	0.117927134	0.103774525	0.033883505	0.19292116
0.0	0.0036787118	0.18212807	0.19247806	0.0019047499	0.008666104	0.11743075	0.117927134	0.103774525	0.033883505	0.19292116
0.0	0.0036787118	0.18212807	0.19247806	0.0019047499	0.008666104	0.11743075	0.117927134	0.103774525	0.033883505	0.19292116
0.0	0.0048749573	0.016211167	0.2920296	0.0039512822	0.0079455	0.025337946	0.013137464	0.2158356	0.010991099	0.11340223
0.0	0.55215406	0.625263	0.6669364	0.5726807	0.46497208	0.4751527	0.67976767	0.5251632	0.5302881	0.65382636
0.0	0.003956903	0.017191801	0.01909352	0.0035974788	0.010868828	0.33151898	0.029627165	0.1919572	0.00971971	0.009858445
0.0	0.34945247	0.5602431	0.3302585	0.6659673	0.68313134	0.48347753	0.5883987	0.6957765	0.5921256	0.48244816
0.0	0.5780424	0.55456936	0.5868337	0.5710078	0.56380737	0.55326533	0.5716865	0.5707894	0.56501436	0.5520604
0.0	0.0013265377	0.018855788	0.017207993	0.0045142393	0.007344471	0.023080183	0.021060713	0.08058524	0.008161631	0.038510397
0.0	0.29571652	0.689591	0.5973884	0.29177305	0.5299097	0.573339	0.54366523	0.560759	0.5630564	0.43307343
0.0	0.008609852	0.883647	0.18986809	0.008609567	0.014743762	0.032544117	0.11066839	0.39306486	0.03965178	0.08006184
0.0	0.5992297	0.67321205	0.3452505	0.69345737	0.42688537	0.5803801	0.57336223	0.67215866	0.77235335	0.5765313
0.0	0.005088175	0.26385927	0.14010271	0.0059837354	0.014597317	0.034264673	0.18018937	0.398304	0.030332288	0.09059306
0.0	0.016926574	0.35547054	0.009306437	0.009165655	0.013919476	0.22157054	0.14710437	0.22591668	0.026010854	0.2827644
0.0	0.011488573	0.31587157	0.1078281	0.009127202	0.013066473	0.1849851	0.13843888	0.2947389	0.02272786	0.16391157
0.0	0.0066689025	0.26347753	0.40636554	0.0037400245	0.020403016	0.041739777	0.1675703	0.23082216	0.03750448	0.023108998
0.0	0.0054087723	0.33318365	0.19539246	0.00028503	0.009262231	0.14659406	0.110422835	0.6861331	0.025918486	0.030253405
0.0	0.41284534	0.7285988	0.32743567	0.06960564	0.55663025	0.684836	0.51497614	0.88179785	0.5761398	0.3052075
0.0	0.015719652	0.30442777	0.26248887	0.0014172527	0.0071977186	0.05412258	0.11923753	0.13054617	0.034475032	0.08088143
0.0	0.010134505	0.023689643	0.0295984	0.0035201183	0.0067687733	0.01695459	0.022978773	0.06413127	0.0063235266	0.06207759
0.0	0.58468395	0.5586684	0.59189886	0.5739656	0.5666771	0.557679	0.5733346	0.57379454	0.5692624	0.5561672
0.0	0.12230247	0.7056418	0.46625888	0.6278313	0.53079575	0.4354051	0.556944	0.51611245	0.5398476	0.25100726
0.0	0.006651621	0.03853023	0.003902941	0.003663444	0.006913869	0.34264222	0.01702553	0.039469667	0.009975703	0.16126858
0.0	0.0149665605	0.601905	0.20766102	0.010215952	0.010484485	0.046000138	0.098509945	0.2255123	0.03760225	0.08722066
0.0	0.49426755	0.72692186	0.48789027	0.44721073	0.34570536	0.46831092	0.5994483	0.59890085	0.5703494	0.28570354
0.0	0.5835384	0.5594298	0.59042525	0.57379967	0.568042	0.5579173	0.573558	0.5738954	0.56882703	0.55745846
0.0	0.00550837	0.031616367	0.12030544	0.0059128315	0.0060463673	0.023979668	0.015188457	0.11867069	0.010674298	0.062521935
0.0	0.5824289	0.5578269	0.5887391	0.57243603	0.56601405	0.55592453	0.5733276	0.57343477	0.56759346	0.5538538
0.0	0.00463003	0.50806993	0.036404353	0.0045556985	0.016468098	0.04207093	0.09912418	0.2141952	0.03326974	0.020881591
0.0	0.01671793	0.73121697	0.395569	0.002454724	0.028415859	0.064296596	0.15991393	0.7168407	0.029027537	0.34763813
0.0	0.005308007	0.01705765	0.1439417	0.006975828	0.0071008443	0.014955955	0.019193005	0.036468405	0.006721235	0.016737318
0.0	0.018530788	0.5589534	0.1354109	0.004446332	0.01338684	0.036830213	0.13355863	0.3831832	0.06908965	0.33880854
0.0	0.00966719	0.13817604	0.09493388	0.006376032	0.017100386	0.04297795	0.10687372	0.46113154	0.024300529	0.06423581
0.0	0.5199269	0.47901037	0.5387681	0.56408465	0.5385671	0.63022923	0.62969935	0.52255404	0.58449906	0.54661036
0.0	0.005194264	0.009980139	0.037736144	0.0034027772	0.008015792	0.33580443	0.029594015	0.40627328	0.011003936	0.004504818
0.0	0.0124441255	0.2625894	0.074860245	0.004243819	0.017406678	0.052081887	0.0864237	0.28333798	0.07186756	0.124942034
0.0	0.5821042	0.55766284	0.590769	0.572499	0.5658723	0.554774	0.57382226	0.5733213	0.567677	0.55551034
0.0	0.013266944	0.14910205	0.39970323	0.0039508785	0.016204095	0.06974372	0.11521156	0.38381028	0.02483754	0.013507861
0.0	0.010627163	0.6315031	0.030534226	0.00510456	0.011390336	0.077870876	0.10129615	0.19882013	0.026958384	0.09061679
0.0	0.3740137	0.6672009	0.3891439	0.5801084	0.5002776	0.66348803	0.56419665	0.5766779	0.7223579	0.6112379
0.0	0.018777028	0.36885557	0.17979188	0.005400316	0.015268433	0.26818675	0.12354545	0.35966957	0.044880547	0.1320031
0.0	0.017207036	0.2927904	0.38193965	0.0064930143	0.024109483	0.25061235	0.07830645	0.2117036	0.029461678	0.1613492
0.0	0.014034512	0.046946596	0.07060563	0.0040189913	0.01532801	0.35847154	0.019735754	0.2110484	0.011053204	0.050847214
0.0	0.76918566	0.68398064	0.44226357	0.70565516	0.407448	0.6783553	0.44443595	0.6410036	0.75185174	0.62426054
0.0	0.5826782	0.5571018	0.5911765	0.574857	0.5662962	0.55645096	0.5745543	0.57506454	0.5684316	0.5580415
0.0	0.5811435	0.5552948	0.58738154	0.56914824	0.5646603	0.555395	0.5719606	0.57263696	0.5672267	0.55596286
0.0	0.0012195837	0.021250011	0.010013793	0.003159985	0.009934365	0.019185282	0.032182574	0.027148949	0.008407438	0.009480831
0.0	0.003194807	0.2580667	0.21585709	0.0030948	0.012732282	0.13219322	0.10794439	0.20916007	0.039383218	0.06713365
0.0	0.016286176	0.24490204	0.38645235	0.0025249512	0.015195013	0.052747663	0.11757357	0.5094429	0.025288446	0.12638082
0.0	0.0053873034	0.26767305	0.09085273	0.008367458	0.013643688	0.046181895	0.10106176	0.17340128	0.021465758	0.022158777
0.0	0.001468135	0.03147723	0.0053561353	0.00668129	0.0072454396	0.019354165	0.017890565	0.08032225	0.007200923	0.047140177
0.0	0.016135717	0.27397206	0.25851792	0.010563853	0.014728573	0.06613622	0.09610665	0.674346	0.021757979	0.103702255
0.0	0.019871378	0.3012112	0.5414536	0.0053179483	0.013412074	0.04842585	0.19947404	0.59555286	0.03270543	0.14952308
0.0	0.59915364	0.57164985	0.49893564	0.81089866	0.59041846	0.5400912	0.5693275	0.80852985	0.61070347	0.6204995
0.0	0.5251314	0.5900102	0.5086102	0.6881256	0.56783265	0.62344694	0.51570904	0.8346926	0.6074672	0.6266398
0.0	0.0116248	0.25213853	0.24660276	0.0036070512	0.008006565	0.03201981	0.06376724	0.3537511	0.027087895	0.22736973
0.0	0.0071501615	0.023535158	0.057309143	0.0038477916	0.00942672	0.017256463	0.021107657	0.18768342	0.0065023163	0.009073356
0.0	0.019724626	0.2690518	0.318705	0.0027772854	0.013299762	0.0465353	0.16894552	0.24021906	0.041672476	0.07811692
0.0	0.005043588	0.020390058	0.0110261105	0.0033873115	0.008115199	0.016027883	0.020056818	0.1030317	0.0070717125	0.00888563
0.0	0.5799413	0.5573864	0.5915898	0.5708703	0.5647796	0.554862	0.5730449	0.5726068	0.56674623	0.5537035
0.0	0.008484842	0.01735159	0.021733345	0.0038340294	0.0128278425	0.02872319	0.022117652	0.009184369	0.006985209	0.02304589
0.0	0.32844117	0.6536258	0.29915988	0.6470673	0.66621244	0.61227125	0.587193	0.41207874	0.63360155	0.46512425
0.0	0.007839171	0.29192245	0.041343812	0.003987611	0.025172452	0.052306257	0.13235125	0.09586232	0.026876539	0.060632065
0.0	0.009991962	0.34199092	0.12985584	0.009354604	0.013454762	0.034280565	0.081340276	0.6224559	0.015312457	0.09172172
0.0	0.583726	0.57329977	0.568302	0.6276427	0.5341538	0.4645436	0.42905954	0.7773369	0.56363225	0.64934516
0.0	0.50597745	0.715451	0.46239167	0.48758277	0.40311566	0.5514615	0.47938135	0.69357574	0.6332626	0.53706783
0.0	0.25494984	0.74873936	0.58842015	0.35208464	0.5192278	0.58336616	0.6724809	0.70528847	0.54962534	0.43388143
0.0	0.015579375	0.22673143	0.4017779	0.0004844206	0.011458254	0.037809238	0.0850062	0.21847743	0.027890377	0.061684497
0.0	0.6528705	0.5557868	0.41200185	0.15195511	0.41601261	0.67544204	0.56504005	0.57191527	0.53855217	0.43267348
0.0	0.0047623953	0.012689563	0.014320335	0.0044236756	0.0053389086	0.023593768	0.026457654	0.18790491	0.0072689997	0.07168816
0.0	0.017143246	0.35419318	0.12757377	0.009858725	0.014002362	0.024505101	0.088180095	0.2765364	0.028073287	0.122113965
0.0	0.61858106	0.5610732	0.45377648	0.50282377	0.6061803	0.5559108	0.42412075	0.6338885	0.7066941	0.5561662
0.0	0.0029723605	0.024774693	0.024904674	0.0050989785	0.0069324444	0.019179577	0.011799597	0.16717872	0.010691831	0.025333902
0.0	0.4212391	0.744499	0.34406608	0.6148538	0.52440536	0.37265292	0.5981663	0.89019054	0.35111558	0.7464893
0.0	0.63101274	0.57654107	0.58940613	0.4431984	0.5847151	0.530125	0.4839889	0.5548221	0.4914705	0.5144948
0.0	0.008134567	0.67171735	0.22339961	0.009028061	0.008217836	0.11251349	0.17515641	0.13429724	0.044944476	0.046529923
0.0	0.48322693	0.88169456	0.52347237	0.6372073	0.44839564	0.50086135	0.67729807	0.5103124	0.7795009	0.52835476
0.0	0.52059406	0.7629774	0.57166594	0.60856354	0.46599364	0.28905904	0.5690044	0.3388218	0.7888173	0.52509624
0.0	0.007116805	0.45187658	0.20682739	0.010575163	0.00850769	0.024030147	0.17194788	0.34083742	0.037075136	0.055572007
0.0	0.009968669	0.34171948	0.12973087	0.009363672	0.013468459	0.03432711	0.0814436	0.6226976	0.015292662	0.0916373
0.0	0.01649471	0.17867574	0.7323916	0.0054502515	0.009901237	0.073523685	0.13847572	0.29930004	0.016559131	0.036459107
0.0	0.016446788	0.17841622	0.73200047	0.005455307	0.009936123	0.07362258	0.1385995	0.2994529	0.016534805	0.03642763
0.0	0.0153572345	0.46862978	0.07219511	0.0020295852	0.012922188	0.03304324	0.12279379	0.31045148	0.04997145	0.051593978
0.0	0.0085649565	0.035018675	0.004889573	0.0047166697	0.00878071	0.013096202	0.016554372	0.056586053	0.008695484	0.035442047
0.0	0.49531704	0.63794756	0.5848583	0.5137208	0.4313849	0.6019285	0.49018657	0.7651594	0.6075058	0.3925336
0.0	0.5751327	0.55652124	0.3147923	0.4653752	0.2969569	0.5619867	0.53132397	0.87835574	0.6437811	0.66283906
0.0	0.015281193	0.3049704	0.16171433	0.009730125	0.016987922	0.08975178	0.1277907	0.56396097	0.02102007	0.02636775
0.0	0.51604825	0.5522097	0.5839144	0.5838549	0.50047153	0.67483944	0.55777836	0.43538508	0.6832504	0.77670914
0.0	0.0070836954	0.020605292	0.068733	0.002887698	0.0045493646	0.03678949	0.012320796	0.050136484	0.006152602	0.06728165
0.0	0.5814615	0.5563614	0.58910483	0.57166564	0.56430656	0.55427474	0.5731584	0.57323545	0.5673712	0.5544951
0.0	0.0015362867	0.0446984	0.024801878	0.0082862	0.006593831	0.014341	0.053677995	0.04210892	0.010520709	0.04045591
0.0	0.27153367	0.5664553	0.5960797	0.55673885	0.42189053	0.5631023	0.64408946	0.67162544	0.47007447	0.461645
0.0	0.0048608435	0.45176893	0.21208334	0.0035174214	0.010224118	0.04184206	0.2166959	0.31165454	0.02250468	0.053082634
0.0	0.0029211072	0.42353532	0.09498222	0.0010063243	0.025747942	0.0630078	0.14779428	0.33488598	0.018319422	0.051253565
0.0	0.58108693	0.5541163	0.5893015	0.5719583	0.5635496	0.5552045	0.57260764	0.57268536	0.56648177	0.55237454
0.0	0.005482331	0.045836747	0.023137687	0.0052318634	0.0045618657	0.007897471	0.012761608	0.036966924	0.008327851	0.06569927
0.0	0.008142985	0.21377927	0.11868959	0.0047673406	0.00832199	0.023563663	0.102917045	0.07479117	0.014681544	0.1042668
0.0	0.02120566	0.24910429	0.10646133	0.0026283644	0.017203415	0.045464806	0.090902	0.2797445	0.03698477	0.06933783
0.0	0.5824745	0.55558413	0.5891302	0.56978583	0.5651801	0.55531627	0.5726651	0.5703741	0.5672381	0.55569816
0.0	0.008306075	0.39220172	0.20916612	0.0034577074	0.014525098	0.0362017	0.13936749	0.3422756	0.027672369	0.07238647
0.0	0.0043507335	0.030350868	0.027615394	0.0028623666	0.0064778575	0.01693096	0.018664122	0.057754498	0.008305863	0.038027443
0.0	0.581676	0.5559485	0.5903632	0.5731002	0.5651004	0.5549765	0.5729108	0.57354283	0.5673379	0.55233437
0.0	0.0024401438	0.022469975	0.01734955	0.0012140065	0.011994743	0.013762259	0.028127247	0.060650412	0.01347363	0.018476684
0.0	0.5339213	0.80134624	0.6124072	0.4101317	0.68297017	0.50963175	0.58927226	0.65202296	0.5568562	0.5864778
0.0	0.008443415	0.39116803	0.2122657	0.0034481958	0.014714566	0.036394536	0.13883714	0.343994	0.027494358	0.07298261
0.0	0.0043450627	0.029913303	0.027717996	0.0028576318	0.0064613437	0.016949702	0.018565912	0.05749222	0.008390461	0.03793947
0.0	0.005088653	0.049397968	0.49338752	0.0029271354	0.00455505	0.035956774	0.027001582	0.09328364	0.011101809	0.034805343
0.0	0.013280221	0.43530682	0.16522455	0.00043042024	0.008875004	0.018483762	0.16688268	0.16925894	0.02348079	0.08479415
0.0	0.01697178	0.35409102	0.2968659	0.005543439	0.010972165	0.16811413	0.18854943	0.32046258	0.032882348	0.028097006
0.0	0.56044424	0.60131586	0.42464685	0.4396651	0.55582106	0.6595483	0.6850266	0.6300763	0.66422504	0.5878564
0.0	0.5720858	0.5989942	0.6999366	0.5463549	0.5124428	0.4981967	0.46245816	0.6273019	0.6503099	0.32890823
0.0	0.0073870923	0.025876474	0.2199445	0.015572852	0.0075610722	0.0118205035	0.030781118	0.05213956	0.008166875	0.0049504167
0.0	0.015500686	0.38100845	0.18721472	0.0018089011	0.013854498	0.10365606	0.089082636	0.1336024	0.025245734	0.069397226
0.0	0.6014048	0.6362171	0.292192	0.5075646	0.56105924	0.7446296	0.45993525	0.5812893	0.73854727	0.5253174
0.0	0.0060919384	0.019168202	0.0029575764	0.012083269	0.012009879	0.007870359	0.023767224	0.05218006	0.006353647	0.08905137
0.0	0.0040802206	0.027212381	0.037431788	0.40148044	0.008624672	0.26788354	0.020197833	0.057391223	0.0097851325	0.009023869
0.0	0.012168737	0.23342627	0.24717572	0.01910191	0.015889278	0.11584627	0.1566676	0.24856037	0.050771095	0.032040477
0.0	0.0120206	0.22907522	0.24056381	0.018447218	0.015817633	0.114740394	0.15587766	0.2456457	0.050447717	0.030594315
0.0	0.012075889	0.22884308	0.24231148	0.018620895	0.015777124	0.11520818	0.15629019	0.2466828	0.0506809	0.03058704
0.0	0.012758966	0.35392365	0.037964575	0.005282118	0.0060196947	0.026918454	0.12881483	0.35678253	0.03180755	0.29348084
0.0	0.012355333	0.3524017	0.037013017	0.005155662	0.0059750546	0.026723435	0.12829399	0.35409743	0.03159165	0.29238585
0.0	0.0123852845	0.35264558	0.037381224	0.0051921927	0.005969438	0.026826294	0.1284378	0.35510847	0.03172741	0.2924182
0.0	0.0029524346	0.053994354	0.044111647	0.0031147122	0.0054975357	0.020141015	0.022481048	0.040802453	0.011570975	0.05715344
0.0	0.0114593785	0.36215743	0.0984598	0.0048782523	0.011421499	0.038632467	0.122074075	0.16679157	0.03159924	0.06938969
0.0	0.011378356	0.3561398	0.09625391	0.0048187813	0.011168643	0.038099226	0.12147646	0.16506775	0.031127654	0.065761715
0.0	0.011415174	0.3554623	0.09698964	0.004846732	0.011127143	0.038281374	0.12187926	0.165728	0.031292718	0.06576998
0.0	0.0018965672	0.017086007	0.06958531	0.010899315	0.006543799	0.020315155	0.013420922	0.096525855	0.0059101726	0.008575008
0.0	0.008183992	0.24966054	0.2792518	0.013707472	0.012187024	0.041702002	0.08646529	0.19085285	0.036016982	0.023193737
0.0	0.008056632	0.24572474	0.27302048	0.013210383	0.012098961	0.041546393	0.08590203	0.18842472	0.035851903	0.022513648
0.0	0.008080908	0.24508254	0.27465025	0.013352956	0.012074245	0.041698493	0.0861839	0.18927239	0.036016732	0.022539498
0.0	0.0062950873	0.28150037	0.28251964	0.0002897926	0.0150917815	0.018275212	0.122775	0.39136073	0.028784553	0.12902221
0.0	0.5835829	0.55875444	0.5895054	0.5750983	0.5668827	0.55698836	0.57290334	0.57392037	0.5687806	0.55632603
0.0	0.58469886	0.5603275	0.59097314	0.575256	0.56721103	0.55792904	0.5739581	0.5742408	0.56960136	0.5560951
0.0	0.5796705	0.5548609	0.58993554	0.5726251	0.56445545	0.55440396	0.57175136	0.5714876	0.5656611	0.5531319
0.0	0.01803045	0.35241556	0.2444386	0.0008024002	0.011864844	0.042080335	0.08818441	0.20206365	0.04082303	0.054017648
0.0	0.5943419	0.6196078	0.5805287	0.59485614	0.59062123	0.5303483	0.5676844	0.58593744	0.57112443	0.42414957
0.0	0.50920576	0.7512223	0.5863872	0.26849353	0.52159154	0.48297015	0.5659007	0.61110455	0.72146934	0.44566926
0.0	0.00384317	0.024027424	0.029228332	0.01404438	0.0067444686	0.023902325	0.019804979	0.1955093	0.009036265	0.035241812
0.0	0.60712785	0.7710943	0.58455175	0.6088197	0.5592785	0.57084745	0.55611145	0.4576703	0.5878251	0.4760764
0.0	0.003637806	0.048583113	0.03055919	0.0057231737	0.012840016	0.013711094	0.026194701	0.042969875	0.011216661	0.019093666
0.0	0.0060860743	0.030336956	0.05218427	0.0062739267	0.0067154146	0.011234047	0.033698555	0.019007916	0.010212056	0.028211553
0.0	0.005131718	0.036187187	0.03890191	0.0023514314	0.0071276557	0.019360583	0.013994221	0.05931893	0.006123324	0.04666213
0.0	0.0015097534	0.013686587	0.009811814	0.00064883655	0.019523224	0.0124525735	0.013390386	0.03603234	0.012133131	0.0053854333
0.0	0.0056511397	0.023767412	0.01196598	0.0026249401	0.01014087	0.010053142	0.018513333	0.08856251	0.008731531	0.33480608
0.0	0.0020133818	0.027674451	0.039384957	0.0063008405	0.017693982	0.028974697	0.02161635	0.12767585	0.0060168398	0.017581396
0.0	0.0038932539	0.019112492	0.056612466	0.0030563052	0.00666008	0.015983688	0.020759484	0.14328161	0.007358999	0.023322834
0.0	0.58269995	0.557789	0.5913403	0.5762353	0.56608015	0.55637074	0.5740007	0.5748548	0.5691033	0.5586546
0.0	0.003660436	0.04814127	0.03073961	0.005808232	0.012864693	0.013760097	0.026239233	0.043362584	0.0112912515	0.0191513
0.0	0.5808139	0.5568488	0.5908473	0.5705883	0.5641283	0.5546844	0.5727234	0.57243276	0.5658866	0.55300134
0.0	0.5815024	0.5573434	0.58881557	0.5707001	0.5648807	0.5561185	0.5735629	0.57259727	0.56715965	0.553435
0.0	0.0061312774	0.030334579	0.052930966	0.006345256	0.0067379903	0.011238841	0.033997044	0.019279756	0.010315581	0.028686875
0.0	0.5815714	0.55548954	0.58923566	0.57304746	0.5649994	0.5553488	0.57377166	0.5719083	0.56636304	0.5533652
0.0	0.005141225	0.036369096	0.039374623	0.0023796344	0.0071386104	0.019446002	0.014096002	0.060033984	0.006166256	0.047308575
0.0	0.5813889	0.5568456	0.5881269	0.5720093	0.5651554	0.55673826	0.57439804	0.57318187	0.5666427	0.5558652
0.0	0.0015158051	0.013591071	0.009879809	0.00064979604	0.019533338	0.012476016	0.013444676	0.036428828	0.012159472	0.005396627
0.0	0.5820958	0.5563854	0.5882845	0.5732874	0.5651576	0.55504817	0.57322013	0.5735663	0.5680094	0.55383354
0.0	0.0056501324	0.023803163	0.011996517	0.0026340317	0.0101526035	0.010028955	0.01869292	0.089619815	0.008710507	0.3362246
0.0	0.5793228	0.55523413	0.58841264	0.5696432	0.5645457	0.5549349	0.57248855	0.57115567	0.5665537	0.55335
0.0	0.005422158	0.037833374	0.01798205	0.0042295125	0.00866374	0.019311124	0.058026012	0.09291934	0.0063669	0.030933723
0.0	0.58186233	0.5572254	0.5875424	0.5722975	0.563766	0.55461365	0.57386816	0.5729642	0.5660598	0.5533675
0.0	0.004521537	0.01528992	0.042623777	0.008968151	0.017711177	0.017608803	0.023875613	0.055982623	0.008892692	0.010457513
0.0	0.0051459908	0.019909207	0.10828098	0.0043305666	0.012264364	0.019116672	0.021001002	0.06381745	0.009788871	0.010784664
0.0	0.58233654	0.55527973	0.5902123	0.5727323	0.564689	0.5561436	0.5739971	0.5717149	0.56780183	0.55509377
0.0	0.006159072	0.029425746	0.042507615	0.011199096	0.0061322106	0.011200579	0.02128317	0.121807516	0.0075563653	0.028166644
0.0	0.58211577	0.5575952	0.58884597	0.5728209	0.56534755	0.5554872	0.57282364	0.5739669	0.56728894	0.5535897
0.0	0.009518466	0.018790849	0.008575847	0.0059634964	0.0015545335	0.0239273	0.021886686	0.06838906	0.0065294118	0.043115135
0.0	0.58109915	0.555623	0.589207	0.5716359	0.56440187	0.55328524	0.5722921	0.57270575	0.56702876	0.55366164
0.0	0.006931056	0.014012563	0.059692603	0.008002487	0.004998792	0.27253872	0.01956692	0.07913711	0.005939478	0.016022697
0.0	0.008552551	0.026196508	0.01641333	0.0029738264	0.008107381	0.37313482	0.017676022	0.2462547	0.010071162	0.0054406654
0.0	0.0045250542	0.03817803	0.019061074	0.008024852	0.0077079204	0.019449593	0.015995398	0.08914654	0.008248677	0.007924637
0.0	0.011054782	0.019045109	0.011568046	0.006458219	0.008737175	0.031350903	0.013358963	0.08724674	0.00764701	0.08164879
0.0	0.006133472	0.04258788	0.04447894	0.0021658682	0.0064867693	0.009925884	0.024303762	0.05729104	0.003988861	0.6553691
0.0	0.5814155	0.55607593	0.5884979	0.5718978	0.5637107	0.5539554	0.57291955	0.57186383	0.56688863	0.55274147
0.0	0.010818113	0.029402228	0.033914287	0.062002823	0.0043710624	0.010662854	0.013686838	0.040534746	0.0060750544	0.044470765
0.0	0.58036643	0.55823785	0.58998215	0.57281125	0.5642176	0.5537101	0.57318443	0.571172	0.5653044	0.5527592
0.0	0.58203393	0.5566083	0.5910059	0.5738135	0.56608605	0.556846	0.5736541	0.5731522	0.5691286	0.55652535
0.0	0.0020151562	0.027642906	0.039696466	0.0063933744	0.017692557	0.029092947	0.02163861	0.12827471	0.0060262806	0.017858896
0.0	0.5817621	0.55783844	0.588207	0.57327425	0.5653649	0.5553392	0.5739332	0.57390904	0.5663295	0.5541569
0.0	0.5796813	0.55602896	0.59044445	0.57056373	0.56478786	0.55650586	0.5730659	0.5699347	0.56498814	0.5549806
0.0	0.0038886743	0.01908548	0.056710415	0.0030993756	0.0066888104	0.016008103	0.02080655	0.1430346	0.007397546	0.023567831
0.0	0.5811912	0.5562204	0.5892383	0.57250917	0.56360203	0.55408406	0.57323956	0.5732809	0.5670593	0.5532381
0.0	0.010097671	0.028857667	0.0037478784	0.003277023	0.011416191	0.021200385	0.024701929	0.05540792	0.007186466	0.016099483
0.0	0.5820069	0.5587827	0.5919903	0.57486945	0.5660984	0.55700433	0.57463664	0.5732108	0.5672488	0.55529374
0.0	0.58245933	0.5567662	0.5892826	0.5738905	0.56456804	0.5562882	0.57341045	0.57352406	0.5671873	0.5549156
0.0	0.5504559	0.72537076	0.39509282	0.34683985	0.42206433	0.5674525	0.50985765	0.5395739	0.638545	0.5578249
0.0	0.004662557	0.036230925	0.0037728194	0.002438277	0.008573318	0.035666782	0.010096356	0.052166454	0.007651071	0.007225112
0.0	0.582932	0.557204	0.59021205	0.5731383	0.56557155	0.55659604	0.5729698	0.57303154	0.56758463	0.5553499
0.0	0.009677096	0.3304437	0.048946578	0.008189625	0.012478078	0.024906034	0.07726615	0.16149326	0.021586863	0.049880456
0.0	0.5816959	0.55978006	0.58701503	0.5711817	0.5658126	0.5551362	0.5731784	0.5727056	0.5678903	0.55571955
0.0	0.030624084	0.30466902	0.17714608	0.0044379663	0.0069167376	0.054387704	0.09191204	0.36106324	0.04093192	0.03137008
0.0	0.58441085	0.56012857	0.59045076	0.57454354	0.56779414	0.5578158	0.5741874	0.5741356	0.5686681	0.5581858
0.0	0.002232488	0.020971091	0.009013564	0.0017495028	0.00859754	0.08293769	0.012265336	0.04888789	0.0040013916	0.004347411
0.0	0.010998436	0.37219784	0.28830585	0.008067794	0.011005332	0.08587674	0.1455822	0.17375107	0.02968113	0.12115064
0.0	0.004751169	0.03065674	0.023999775	0.0032623115	0.009698899	0.022247635	0.01602265	0.17403442	0.0074604275	0.006557772
0.0	0.5817179	0.5567106	0.5878195	0.5730034	0.56465393	0.5539678	0.57296073	0.572281	0.5666558	0.5538435
0.0	0.5810643	0.5577471	0.5890122	0.57129925	0.56503046	0.5550467	0.57403165	0.57165134	0.5673247	0.5536166
0.0	0.0068173814	0.1818617	0.011649195	0.0008982483	0.0084259715	0.008482592	0.014029254	0.10905241	0.00669377	0.032936785
0.0	0.45545557	0.92703897	0.42020872	0.32505056	0.5245412	0.5922368	0.55225444	0.551238	0.5852435	0.5049071
0.0	0.004731267	0.01951376	0.014569641	0.0021001997	0.007201714	0.40590024	0.015822519	0.044732578	0.005828347	0.017381608
0.0	0.46399343	0.6671396	0.30514824	0.5283446	0.4095112	0.52494186	0.53012234	0.76402223	0.59141654	0.69563293
0.0	0.580254	0.5553656	0.5894033	0.571336	0.56417876	0.55380195	0.57290953	0.57095855	0.5664656	0.5527772
0.0	0.0071341437	0.022449799	0.01767214	0.0064592506	0.0060125883	0.018435147	0.020798633	0.10051312	0.01100599	0.009207095
0.0	0.27896032	0.6394684	0.6441822	0.63161236	0.36802542	0.6061877	0.5912088	0.54768974	0.6308428	0.4297999
0.0	0.5849592	0.55933785	0.5919686	0.5746856	0.5668122	0.55770916	0.5740623	0.57434493	0.569989	0.55728394
0.0	0.5115187	0.6047497	0.61984026	0.38105085	0.4813149	0.51779675	0.57905966	0.6745685	0.64914924	0.47032148
0.0	0.0033608943	0.046929214	0.09950112	0.016860534	0.0046209632	0.009292113	0.024950322	0.2076553	0.01138053	0.03208516
0.0	0.004262171	0.014753781	0.034067497	0.0026276307	0.010632439	0.01426022	0.040220506	0.06465075	0.005765834	0.022245524
0.0	0.5808482	0.5551354	0.5900653	0.57355124	0.5647862	0.5543808	0.57257265	0.57279634	0.5682402	0.5528644
0.0	0.0042297575	0.70276856	0.06996377	0.0023551937	0.012437553	0.06390704	0.11226433	0.19067939	0.044684555	0.036628176
0.0	0.012077448	0.25374568	0.12551083	0.0049944823	0.013485812	0.06236088	0.12230137	0.27764797	0.032679547	0.05976138
0.0	0.0016040801	0.12788616	0.014011233	0.002225479	0.0064993873	0.017386356	0.015875483	0.019486682	0.0054963413	0.009375033
0.0	0.0029832174	0.0502004	0.06563434	0.02242127	0.0041487725	0.02364993	0.023965403	0.065952264	0.009171079	0.027232628
0.0	0.5546629	0.7444727	0.5308254	0.4441516	0.48222944	0.48458067	0.6137367	0.54566526	0.5400963	0.72284263
0.0	0.009423489	0.02964666	0.00922621	0.0029507899	0.005009193	0.04613712	0.016276026	0.12902538	0.010246121	0.05433247
0.0	0.018890306	0.7355133	0.2824531	0.0032306367	0.0126966145	0.05696424	0.10156865	0.20426747	0.037603673	0.027657552
0.0	0.0090915	0.3387162	0.02430371	0.0036019993	0.011218544	0.063802436	0.114260584	0.084970415	0.031464208	0.026760953
0.0	0.58979404	0.5669451	0.5987814	0.579982	0.57168114	0.5648564	0.5759675	0.5784778	0.5775058	0.5682771
0.0	0.008109602	0.31919983	0.14237024	0.0022366224	0.010064315	0.029022658	0.116425805	0.084768154	0.01845265	0.06712403
0.0	0.008996323	0.3015454	0.02205405	0.0032907703	0.012691087	0.114598945	0.09278651	0.4395572	0.027944833	0.060590625
0.0	0.43152466	0.61161107	0.35618213	0.41042998	0.42280954	0.48490566	0.46632248	0.5178162	0.60634637	0.46007186
0.0	0.017200697	0.2568435	0.11690722	0.0021791446	0.008883854	0.030234706	0.15009572	0.07085038	0.025292007	0.027703268
0.0	0.007837369	0.023489624	0.01756568	0.0018184746	0.0061524995	0.010366381	0.020516163	0.009977106	0.006986813	0.01521772
0.0	0.6535316	0.6570205	0.6288231	0.36946976	0.5325127	0.70252174	0.546972	0.5843293	0.441433	0.2954828
0.0	0.002782994	0.015922656	0.106698185	0.0035747578	0.005137683	0.017447094	0.014735376	0.049450446	0.005636785	0.01527412
0.0	0.020522242	0.3121584	0.6854286	0.0040648566	0.0132661695	0.03418985	0.09330127	0.19149569	0.023078576	0.044859905
0.0	0.011950177	0.26734853	0.75977707	0.004220966	0.0109428745	0.029618846	0.097313344	0.18866026	0.020896614	0.09639642
0.0	0.39460537	0.71162695	0.5474915	0.6777872	0.47405747	0.5305565	0.4823909	0.41444495	0.6007353	0.36562675
0.0	0.48038414	0.5232067	0.6428812	0.59624934	0.4716778	0.51280385	0.6758845	0.5855848	0.69668037	0.3956351
0.0	0.0076228874	0.022890212	0.017274294	0.001775689	0.0060866517	0.010308481	0.0204643	0.009835329	0.0067158537	0.014597605
0.0	0.009998116	0.20520583	0.2308449	0.0025405418	0.0083102435	0.03321445	0.12580788	0.08488899	0.030532666	0.053612128
0.0	0.013212883	0.3272667	0.09214084	0.0013767693	0.003975352	0.02584436	0.09097583	0.3109457	0.070194066	0.1461632
0.0	0.007310757	0.29226246	0.028482368	0.0005839185	0.016607322	0.20479444	0.11870658	0.34835505	0.023035333	0.22487648
0.0	0.0034585423	0.026398795	0.00348901	0.000830428	0.0068389927	0.025096117	0.014127434	0.042223703	0.0047128303	0.03976954
0.0	0.00346832	0.026507799	0.0035014532	0.00083233917	0.0068779057	0.025074607	0.014191506	0.04192726	0.0047361106	0.03976579
0.0	0.583913	0.55836636	0.58891	0.5731358	0.56625754	0.5572258	0.5728101	0.5742323	0.56801695	0.55669725
0.0	0.58234113	0.5566964	0.5913391	0.57417375	0.56531006	0.55699575	0.5729328	0.57391006	0.5680109	0.5571543
0.0	0.00596266	0.080373615	0.29954794	0.0022025555	0.0067891474	0.008987522	0.01810913	0.06459819	0.0067523154	0.023211408
0.0	0.0059855706	0.08108238	0.30193484	0.0022092748	0.0068320455	0.008999651	0.018159145	0.06410516	0.0067639374	0.023393268
0.0	0.0032706019	0.6155497	0.4869686	0.0022716767	0.015373712	0.020451512	0.107491076	0.33090213	0.021395788	0.024848418
0.0	0.0031545595	0.26023144	0.037518777	0.0031149213	0.01672712	0.048594903	0.10235578	0.44818142	0.019771542	0.03729616
0.0	0.16949178	0.64802945	0.12844427	0.63705164	0.53624874	0.71777874	0.54680294	0.76519185	0.59970826	0.5427851
0.0	0.58136046	0.5555625	0.58916897	0.5716195	0.56418693	0.55460715	0.5730589	0.5730001	0.5678583	0.5532693
0.0	0.0027552643	0.022359971	0.0068006096	0.004176475	0.009089168	0.22269815	0.015745917	0.07879081	0.0067772227	0.049925137
0.0	0.0058602914	0.36913273	0.086692534	0.0040280563	0.008616977	0.11315784	0.12382387	0.27575693	0.032427803	0.10670566
0.0	0.4681462	0.69593316	0.61480135	0.5874465	0.3499944	0.5358443	0.4525649	0.6699252	0.6825495	0.5501202
0.0	0.0057868296	0.3647598	0.08458382	0.0038794996	0.008539727	0.11200756	0.12274794	0.2741217	0.032089923	0.101713896
0.0	0.005650759	0.015727688	0.02673599	0.0017107876	0.00474875	0.012131913	0.013231393	0.01238953	0.0049849437	0.011400397
0.0	0.016678242	0.33381945	0.25429448	0.0061987066	0.016999504	0.05699745	0.13513963	0.094122656	0.029549079	0.023574855
0.0	0.01561327	0.36500648	0.18599945	0.0051510856	0.015038574	0.043896962	0.14087158	0.095469765	0.035944603	0.27483904
0.0	0.5830654	0.558744	0.5923323	0.57487303	0.56607646	0.5569321	0.57391393	0.57364273	0.56918776	0.55530727
0.0	0.005458159	0.028417556	0.023152748	0.0058768885	0.0087811425	0.018852537	0.024590947	0.0619695	0.0059677092	0.040947594
0.0	0.0070442064	0.040507402	0.023134325	0.005175967	0.007945388	0.009349197	0.02161504	0.01828304	0.009745023	0.009498109
0.0	0.0043917526	0.37368914	0.29561052	0.0038549001	0.018336253	0.1423599	0.08388942	0.13892077	0.054489054	0.038710177
0.0	0.0039999685	0.020716604	0.14050621	0.00627737	0.010904071	0.027411705	0.013562124	0.050960578	0.0069217016	0.0127715785
0.0	0.0039962656	0.020661894	0.14021127	0.0062627406	0.010896031	0.02744122	0.0134650245	0.051212564	0.0069142357	0.012868672
0.0	0.012237615	0.29206544	0.782848	0.006381333	0.012022124	0.032539804	0.09790108	0.16330789	0.05016942	0.04042836
0.0	0.51704025	0.633843	0.6600468	0.5496154	0.45938212	0.49204242	0.50625795	0.47969034	0.7632831	0.609208
0.0	0.012123882	0.28534895	0.7795151	0.006222926	0.0119538875	0.032220222	0.097656325	0.16095825	0.049538348	0.03952281
0.0	0.020425515	0.45612785	0.1709637	0.0023141087	0.012828507	0.037741866	0.07704294	0.3670089	0.042646676	0.08423936
0.0	0.019306457	0.3290675	0.30957246	0.011279822	0.01061739	0.034812775	0.18258677	0.31321883	0.041278835	0.05185698
0.0	0.009925204	0.90631974	0.18504514	0.008693318	0.015592625	0.047275394	0.10594867	0.3616933	0.030848818	0.16400321
0.0	0.015064879	0.33764777	0.3131355	0.0021345122	0.023802312	0.09993204	0.114103496	0.55080086	0.049408358	0.22083913
0.0	0.0041336953	0.016523559	0.0362555	0.0034559283	0.005432629	0.01435359	0.015278143	0.26609266	0.005448117	0.06959713
0.0	0.5040399	0.67100567	0.53596455	0.5205079	0.5638501	0.48258427	0.4697694	0.56213176	0.7689013	0.86162406
0.0	0.003290087	0.310021	0.6017199	0.0025988915	0.01237722	0.08803118	0.08877442	0.12087889	0.021808172	0.21287142
0.0	0.5815616	0.5571587	0.59023297	0.57207674	0.56562126	0.55662173	0.5730083	0.57420546	0.5694087	0.555497
0.0	0.5822247	0.5568234	0.5900035	0.5708258	0.5649978	0.55474854	0.5727252	0.57262164	0.56665796	0.5549314
0.0	0.013620348	0.27680677	0.6228952	0.0029038563	0.00968828	0.11696664	0.13536339	0.17537905	0.041768976	0.04950562
0.0	0.0044944673	0.012800825	0.32527757	0.0031315563	0.0067752195	0.02091567	0.020812992	0.109084755	0.0105128735	0.0989425
0.0	0.01295272	0.18086708	0.44989803	0.0015520666	0.017815875	0.046565555	0.1160751	0.44101834	0.05304152	0.080127046
0.0	0.013019498	0.17820916	0.44485417	0.001562621	0.017816978	0.046221282	0.1162535	0.4402381	0.05310536	0.07951983
0.0	0.5339016	0.52218235	0.550118	0.624203	0.60350657	0.66754645	0.53604406	0.62336504	0.77588075	0.3016008
0.0	0.0051435134	0.03765621	0.13875727	0.004480217	0.008715549	0.015335504	0.01312649	0.01871521	0.008043575	0.021114476
0.0	0.020647274	0.33931708	0.5886369	0.0026389845	0.008842097	0.043952048	0.087434374	0.41126075	0.024426987	0.06239965
0.0	0.006860395	0.032743298	0.10466611	0.0028001505	0.006984174	0.023469908	0.016197886	0.06519107	0.0048129763	0.048604704
0.0	0.59058887	0.56689864	0.5998457	0.5812825	0.57210934	0.56630886	0.5767177	0.5791832	0.57883507	0.570751
0.0	0.0017023173	0.049331862	0.016981663	0.010691099	0.01197467	0.11412784	0.015833037	0.03665701	0.0075757136	0.062888645
0.0	0.5835824	0.5593093	0.591635	0.57270116	0.5675225	0.5575705	0.5732184	0.57367486	0.56863767	0.5573221
0.0	0.3760675	0.50214946	0.36618346	0.6871963	0.50302345	0.55570346	0.5228227	0.73165816	0.51221	0.75669026
0.0	0.0021349275	0.013135789	0.041293316	0.010242926	0.004896594	0.02882089	0.015880877	0.023457786	0.0066721127	0.019032195
0.0	0.0058677914	0.2881428	0.28594434	0.009382799	0.007633395	0.06089158	0.08511451	0.26476344	0.02386698	0.08267135
0.0	0.25338033	0.42492434	0.46872655	0.45441794	0.42354235	0.46295467	0.57279325	0.53465277	0.62803376	0.42487693
0.0	0.0067313625	0.031387098	0.11929287	0.0075584287	0.008257606	0.039852597	0.01921181	0.1269344	0.005506654	0.04983742
0.0	0.006685808	0.39577228	0.37441918	0.002146369	0.007450795	0.0878065	0.10546995	0.7001059	0.021494765	0.16120733
0.0	0.0066621522	0.39583454	0.37300327	0.0021253768	0.0074528893	0.08841602	0.10534367	0.69893545	0.02137582	0.16167395
0.0	0.0066427235	0.39635015	0.37562633	0.0021230076	0.0074605583	0.08768084	0.10542691	0.6997934	0.021338884	0.16141075
0.0	0.43632767	0.59539753	0.5255581	0.35879064	0.54251283	0.5589412	0.48397478	0.58518064	0.56328464	0.5357012
0.0	0.0009977781	0.016024433	0.0039335946	0.0047809477	0.006252967	0.021820387	0.018090902	0.048441287	0.007711799	0.041983906
0.0	0.00279295	0.36771983	0.120360844	0.006651706	0.008785713	0.013206176	0.014647341	0.15272528	0.009636091	0.037567995
0.0	0.4603122	0.97086394	0.4009443	0.57022065	0.60105765	0.67248076	0.65292686	0.5711058	0.7873763	0.58247656
0.0	0.01272895	0.8479351	0.71040577	0.0068468507	0.019484168	0.037125353	0.12747635	0.36672893	0.068043776	0.48516935
0.0	0.004851896	0.032469917	0.035752147	0.0026643618	0.016302953	0.06515304	0.01954166	0.12596314	0.015362521	0.08345266
0.0	0.0047169006	0.031476323	0.03431294	0.0026037635	0.016209934	0.0641614	0.019199712	0.12356501	0.014958168	0.0787905
0.0	0.602254	0.6662905	0.7006611	0.51118493	0.62444556	0.5641555	0.6161238	0.40488568	0.53283346	0.76856655
0.0	0.0037412364	0.4012799	0.17515832	0.0013237288	0.019641025	0.044593625	0.18565282	0.31624237	0.022202088	0.16012387
0.0	0.0037291101	0.40134162	0.17505577	0.0013248754	0.019671604	0.04467875	0.18579675	0.31639573	0.022174777	0.16044141
0.0	0.015070533	0.21588704	0.121286735	0.0030335	0.015735773	0.046182565	0.11949432	0.32183543	0.0211985	0.021740781
0.0	0.011834008	0.22140512	0.11050956	0.0034565066	0.010888222	0.029703235	0.11334543	0.51578647	0.018166373	0.030050714
0.0	0.56766886	0.5983931	0.64255506	0.46214584	0.5473573	0.5845245	0.5531692	0.5559571	0.5142469	0.49354148
0.0	0.22610374	0.5622092	0.5233623	0.29982933	0.4509371	0.5932955	0.4826826	0.65716946	0.6850299	0.5588007
0.0	0.58399516	0.5593158	0.5892899	0.5756151	0.5669311	0.55731785	0.5723375	0.57383454	0.5691647	0.5566107
0.0	0.5853426	0.56093705	0.5913581	0.5760534	0.56737405	0.55785334	0.57336634	0.57409817	0.5700325	0.5560254
0.0	0.0037725486	0.014951257	0.015178269	0.0036202178	0.009105163	0.019500786	0.012352861	0.08704028	0.00780641	0.037327204
0.0	0.045821927	0.39226845	0.40893158	0.015343079	0.028299123	0.059609354	0.20909467	0.40883997	0.10345839	0.092726246
0.0	0.0048382734	0.023319704	0.17668486	0.007191061	0.007694103	0.00849946	0.014134343	0.03131659	0.0050666183	0.017641546
0.0	0.58141613	0.5562537	0.588939	0.57121587	0.5647052	0.5538915	0.5724018	0.5729815	0.5672563	0.55355656
0.0	0.005055475	0.025312888	0.011784728	0.020704662	0.005468434	0.027521165	0.019417105	0.18184617	0.010159502	0.015258463
0.0	0.0076400405	0.013569825	0.02621428	0.007616091	0.007486205	0.014331122	0.016759861	0.08008457	0.009580044	0.009808057
0.0	0.011738436	0.42693892	0.5197532	0.0038032404	0.00614278	0.06615326	0.1129619	0.16135295	0.028699376	0.094026506
0.0	0.004858967	0.024528604	0.031196106	0.0049301567	0.0059988173	0.01676769	0.015892059	0.05764465	0.008469996	0.008565661
0.0	0.0041822437	0.038669474	0.026150767	0.009497275	0.013678551	0.40353015	0.019230869	0.15561053	0.008331058	0.031026028
0.0	0.007119861	0.028963538	0.023279294	0.0027679866	0.0076206513	0.010651893	0.01310971	0.023753112	0.0030281532	0.014611921
0.0	0.008326048	0.024149653	0.021191057	0.0007236938	0.0072035035	0.017414533	0.011366278	0.03711643	0.00954738	0.013572366
0.0	0.010746522	0.35694125	0.17142782	0.005993346	0.011684614	0.024622964	0.18085198	0.35052907	0.03331197	0.041573886
0.0	0.004717241	0.05746799	0.10240692	0.0077458587	0.007898166	0.009915463	0.027276222	0.066575505	0.008586264	0.03518986
0.0	0.006668679	0.02307751	0.13003312	0.0035174284	0.007587252	0.021028526	0.02353003	0.032264464	0.0064279567	0.031560622
0.0	0.009110163	0.24518164	0.24871683	0.0099856965	0.020072306	0.038089573	0.11714552	0.22341932	0.03788007	0.050502162
0.0	0.58078605	0.55803436	0.5903107	0.5713558	0.56537807	0.555528	0.5732428	0.57273793	0.5661387	0.5559816
0.0	0.5851448	0.56160694	0.5919595	0.57505566	0.5678334	0.5576891	0.57306045	0.5748342	0.5696329	0.5554729
0.0	0.014546758	0.4310529	0.40847996	0.0045060865	0.008971699	0.02200475	0.18429041	0.11974555	0.034805737	0.05438328
0.0	0.58021027	0.5578961	0.59187424	0.57119584	0.5658062	0.5560542	0.5712788	0.5722066	0.56658703	0.5549635
0.0	0.013381746	0.39908323	0.11356108	0.00639605	0.0137957735	0.029086677	0.124436766	0.21553193	0.039069843	0.09300856
0.0	0.5854263	0.5610288	0.59146595	0.575208	0.5675137	0.55736005	0.57297033	0.57479846	0.56997335	0.5563974
0.0	0.0072987247	0.7342967	0.09095822	0.003745004	0.013767717	0.039144535	0.07955766	0.28917524	0.026618503	0.20975772
0.0	0.005143221	0.24828516	0.059866056	0.0005306739	0.020551426	0.03380348	0.07816611	0.22106801	0.020136738	0.01668651
0.0	0.58130556	0.55868024	0.58957887	0.5713249	0.56616926	0.55521405	0.5734479	0.57292753	0.56627494	0.55596703
0.0	0.5845717	0.55948395	0.5908295	0.57248676	0.56723857	0.55635047	0.5732103	0.57401323	0.5695158	0.5560279
0.0	0.015993245	0.38349137	0.21035844	0.0059775556	0.010047208	0.025171598	0.1151599	0.3216597	0.03101219	0.19203535
0.0	0.015631758	0.36448938	0.22897463	0.008937232	0.015211848	0.04497999	0.21577431	0.22596592	0.028825406	0.47226554
0.0	0.5810353	0.5582541	0.58942527	0.5709247	0.5652488	0.55536777	0.5731806	0.5726745	0.5659764	0.55498654
0.0	0.013517377	0.159869	0.4236079	0.010854114	0.013774712	0.03506866	0.13266362	0.28465536	0.033686794	0.061089892
0.0	0.58532673	0.55875003	0.59048945	0.57533365	0.5670639	0.55715054	0.5731396	0.5748151	0.5703392	0.55727357
0.0	0.016426945	0.24356793	0.527965	0.0039508916	0.00978127	0.038397733	0.09901388	0.4342415	0.03916488	0.087506056
0.0	0.020647854	0.36665693	0.3356982	0.006602836	0.0072423434	0.032757334	0.09893636	0.32883704	0.02233378	0.11384167
0.0	0.58179945	0.5585038	0.59060836	0.5716684	0.56567645	0.555855	0.5722437	0.5733939	0.5661266	0.55581445
0.0	0.02294865	0.18812267	0.104791306	0.009464411	0.0029867836	0.04248836	0.11023334	0.33705547	0.024314892	0.09903624
0.0	0.58140516	0.5577035	0.59091717	0.5717686	0.5657375	0.5552988	0.5725884	0.5729264	0.5659215	0.555952
0.0	0.022491995	0.3289416	0.2595954	0.010632534	0.006756538	0.16227406	0.094210126	0.18164228	0.025611786	0.06162042
0.0	0.020405976	0.33395272	0.23236503	0.0036374207	0.019577423	0.13170789	0.10987873	0.48147953	0.03211502	0.23315352
0.0	0.009835562	0.32212627	0.2812116	0.005748142	0.012935046	0.037255578	0.09070946	0.36079675	0.033200167	0.028123243
0.0	0.0038244398	0.25903222	0.15577216	0.0067046694	0.022011457	0.13500687	0.110399835	0.3190975	0.032402623	0.25164983
0.0	0.0061672763	0.044010904	0.045272205	0.0021934593	0.0065784752	0.010147755	0.024290094	0.05669599	0.0041351556	0.6626796
0.0	0.5810364	0.5583344	0.5905477	0.5717045	0.56525034	0.5557314	0.5734736	0.5722029	0.5658272	0.5559042
0.0	0.010890245	0.029974842	0.03439551	0.06168657	0.0044857864	0.01071671	0.01384191	0.04077473	0.0061350325	0.046479393
0.0	0.58533996	0.56062037	0.59187067	0.5744663	0.56711066	0.5568004	0.57328594	0.5742391	0.57009387	0.55732393
0.0	0.58130205	0.5582302	0.5904608	0.57184476	0.5653114	0.5557001	0.5732854	0.571936	0.56560844	0.5557803
0.0	0.00503096	0.5104256	0.3887988	0.0034109808	0.021532156	0.054148044	0.130741	0.3000487	0.03471372	0.044957105
0.0	0.5813	0.556171	0.59026694	0.5718962	0.5646265	0.55592465	0.5717473	0.57123065	0.56573975	0.5542205
0.0	0.5834652	0.5603795	0.5917567	0.574471	0.56714344	0.557532	0.57253516	0.57242316	0.56758857	0.55569273
0.0	0.009719178	0.2712627	0.547156	0.0023727077	0.0134953745	0.03263574	0.110667825	0.61617166	0.026304329	0.13974403
0.0	0.5809476	0.55746895	0.5904307	0.57185054	0.5647086	0.55582243	0.57267195	0.57159996	0.5654894	0.55580163
0.0	0.009135167	0.17247698	0.04552185	0.0044830847	0.01579922	0.04848136	0.15134168	0.2537345	0.025512833	0.03264927
0.0	0.585123	0.5601618	0.59195626	0.57501537	0.56690985	0.5584126	0.57319343	0.57392824	0.569492	0.55706984
0.0	0.0045029004	0.014105003	0.04280924	0.013468776	0.01123267	0.025579074	0.015669877	0.063771695	0.007427831	0.027390178
0.0	0.58057255	0.55684984	0.589166	0.5721854	0.5655874	0.5552787	0.57243574	0.57138133	0.56788856	0.556905
0.0	0.5832074	0.5588394	0.5913535	0.574611	0.5665549	0.5562668	0.57324344	0.5737299	0.5679813	0.555052
0.0	0.004331218	0.032368	0.10881597	0.0031114628	0.0045017484	0.01744841	0.023336181	0.025240976	0.0061201183	0.018323367
0.0	0.0041784286	0.05838924	0.006553387	0.01603825	0.0066552577	0.030339863	0.009726018	0.095917866	0.007984228	0.044089366
0.0	0.58079666	0.5572842	0.5897767	0.57192326	0.5654049	0.5554194	0.5725519	0.5730451	0.56816196	0.55642194
0.0	0.5827748	0.5592675	0.5907464	0.5734402	0.5658949	0.5564158	0.5729201	0.57316685	0.56841713	0.5545938
0.0	0.002818943	0.32234478	0.004731925	0.0045876163	0.0062910407	0.024639608	0.010268467	0.07732014	0.009992062	0.06221743
0.0	0.0037110131	0.029779872	0.005949163	0.006200769	0.012471863	0.03801017	0.01084523	0.06563308	0.0052321763	0.0182004
0.0	0.58133286	0.5573096	0.58895975	0.57169265	0.5654586	0.55539584	0.5732685	0.5726126	0.5677188	0.5569796
0.0	0.5829532	0.55951124	0.5911338	0.5743925	0.5663744	0.5556824	0.5732606	0.57323736	0.56828463	0.55570424
0.0	0.007437896	0.049151845	0.111181565	0.012302623	0.0050916714	0.012300045	0.01636259	0.06758149	0.01185788	0.013456142
0.0	0.004621189	0.021322211	0.061723843	0.025694374	0.013647987	0.019154862	0.016822848	0.031089036	0.008760907	0.7528345
0.0	0.005093822	0.012100978	0.10158851	0.020182164	0.006760879	0.015120464	0.022471994	0.051064838	0.0079455795	0.041924298
0.0	0.5811359	0.5573566	0.5897226	0.5716826	0.56470513	0.5555938	0.5731899	0.5727554	0.56744856	0.5571601
0.0	0.58298594	0.55855405	0.58982325	0.5749338	0.5661852	0.55554205	0.57274246	0.5735868	0.56716126	0.5554248
0.0	0.00759168	0.021019746	0.12045739	0.0037913767	0.004570639	0.019333307	0.014310203	0.1705515	0.00874228	0.033776104
0.0	0.009708605	0.040563196	0.19728084	0.00390258	0.004763265	0.028200785	0.015206941	0.034556575	0.006169483	0.04189911
0.0	0.58157843	0.5571861	0.5894938	0.5716788	0.5655418	0.5555371	0.5734284	0.57306486	0.56906253	0.5571201
0.0	0.0069040307	0.010774657	0.10370866	0.008761371	0.014526675	0.022236684	0.012979571	0.07084311	0.014394061	0.033642158
0.0	0.5815921	0.5573814	0.5895849	0.57168204	0.56512475	0.5558246	0.57351494	0.5717418	0.56711465	0.55703557
0.0	0.008736849	0.03204297	0.023455149	0.009505482	0.0065425746	0.01657749	0.012938005	0.025347792	0.0061976346	0.03565973
0.0	0.0074793454	0.035979334	0.16392127	0.0055075814	0.013316536	0.013050568	0.017608043	0.04953013	0.005112286	0.87552935
0.0	0.0041118916	0.030918159	0.2378983	0.011211792	0.008347568	0.03641844	0.013795267	0.10568867	0.012401953	0.00918239
0.0	0.0014121957	0.028678136	0.036722705	0.016683374	0.011406605	0.118222676	0.015366215	0.039988007	0.007105792	0.06541221
0.0	0.5811015	0.55704194	0.5891841	0.5712854	0.5643489	0.5557438	0.573188	0.572828	0.56657654	0.55690604
0.0	0.58373797	0.55767304	0.59117717	0.5742869	0.5660445	0.5563939	0.5735211	0.5739777	0.5680695	0.55692476
0.0	0.006342984	0.12851557	0.144391	0.0021700128	0.011101081	0.019649146	0.024347508	0.070397876	0.008316238	0.028384201
0.0	0.58232546	0.555499	0.5903614	0.571928	0.5646323	0.55657	0.5728139	0.5728159	0.56898564	0.5570387
0.0	0.5824237	0.5586452	0.5914885	0.573246	0.56596696	0.55612165	0.57304615	0.57399184	0.5678871	0.5560682
0.0	0.0032764284	0.040978126	0.31737763	0.005793555	0.0075905486	0.019820651	0.017796393	0.06306683	0.0076668872	0.07633602
0.0	0.0037787133	0.009012219	0.01984246	0.019428503	0.010069699	0.024596421	0.03076266	0.06430399	0.008055915	0.021204881
0.0	0.5800034	0.55646443	0.58982843	0.570534	0.5651842	0.5550712	0.5729093	0.5727205	0.56707907	0.556477
0.0	0.58333886	0.55877334	0.5909378	0.5728198	0.56586564	0.5562612	0.5731698	0.5737446	0.5682857	0.5557798
0.0	0.5812608	0.5563722	0.58958024	0.5722943	0.5640634	0.5546586	0.57342356	0.5731602	0.5679173	0.55377424
0.0	0.0067306994	0.03062213	0.19367199	0.002424182	0.00507703	0.019561993	0.014206843	0.06742678	0.007621892	0.015525002
0.0	0.00896053	0.17981902	0.37537986	0.0029957101	0.008580779	0.044996403	0.1058871	0.15344182	0.032655407	0.056689467
0.0	0.018839594	0.3503301	0.50115204	0.00539238	0.005806676	0.03962074	0.09772402	0.22867915	0.017428042	0.11507368
0.0	0.58475053	0.5598932	0.59155303	0.57454985	0.56717026	0.5576277	0.5738488	0.5729267	0.5691741	0.5566284
0.0	0.5538473	0.65225095	0.60030025	0.3610477	0.38474572	0.37507188	0.53896993	0.49024507	0.47678712	0.56028455
0.0	0.006453769	0.034298226	0.13155761	0.013823568	0.0029262907	0.01448634	0.020883318	0.093306854	0.0046944628	0.02356456
0.0	0.52347165	0.5797077	0.44229296	0.25792453	0.6245475	0.44464973	0.5161482	0.5558609	0.5674474	0.69168437
0.0	0.0051553515	0.02140984	0.03824591	0.0025171058	0.008095472	0.017575162	0.016775262	0.069320664	0.008875922	0.03427468
0.0	0.5822117	0.5564863	0.5904237	0.5715569	0.56567913	0.5552773	0.5736639	0.57256424	0.56798947	0.5550027
0.0	0.58171207	0.5562803	0.58903265	0.5721366	0.56431276	0.5561486	0.5733364	0.57304376	0.5672811	0.5550038
0.0	0.49714407	0.6814449	0.49329814	0.6275343	0.5276315	0.482453	0.5028323	0.6482122	0.62408555	0.487861
0.0	0.0073644593	0.07548979	0.036935482	0.005378054	0.009585004	0.019734643	0.015985541	0.093314804	0.00802913	0.037300184
0.0	0.58291304	0.55775744	0.5894974	0.573325	0.566256	0.5558462	0.5721604	0.5732869	0.567957	0.556885
0.0	0.58216333	0.5564901	0.58919615	0.5734548	0.5656005	0.5567955	0.5727063	0.5725222	0.5674188	0.5555301
0.0	0.5821383	0.5553186	0.589804	0.57034427	0.5646695	0.5547754	0.5726018	0.5730026	0.5674249	0.55474335
0.0	0.007164654	0.04010397	0.03739387	0.0077415137	0.008974616	0.03314408	0.011253396	0.012037532	0.00550253	0.023460604
0.0	0.5757013	0.50980216	0.61609465	0.33789515	0.41458046	0.70615894	0.55622375	0.582511	0.56405854	0.555127
0.0	0.015234092	0.21958654	0.54392767	0.031836443	0.010900898	0.04128054	0.12684998	0.19065858	0.026297977	0.09250931
0.0	0.59156966	0.56800246	0.60101473	0.5857061	0.5739915	0.5676786	0.5777398	0.581603	0.58000636	0.5748435
0.0	0.58123314	0.5563169	0.5900594	0.5712273	0.5658839	0.5557203	0.572215	0.5727394	0.56676924	0.5538278
0.0	0.006491929	0.034661487	0.12226569	0.004069015	0.01047241	0.028925737	0.021268286	0.10140685	0.008373086	0.07282724
0.0	0.017313832	0.39367336	0.6040821	0.0042500584	0.019685661	0.052354462	0.106662326	0.5362282	0.03228603	0.16998693
0.0	0.01333921	0.30510676	0.66962385	0.00745162	0.018527756	0.069629945	0.11393263	0.34523144	0.0280821	0.20743318
0.0	0.0064658327	0.03435317	0.12123802	0.004011011	0.010422459	0.028830018	0.021240145	0.1013659	0.008380386	0.0711664
0.0	0.51148844	0.5215226	0.66270643	0.37166247	0.62761056	0.53356475	0.60277826	0.7546518	0.34013394	0.8484483
0.0	0.63449156	0.75953746	0.61890477	0.28861818	0.5526861	0.5895258	0.5554591	0.80423427	0.7293688	0.56991196
0.0	0.006469427	0.03406749	0.120524034	0.003987395	0.010426089	0.028823292	0.02115117	0.0998094	0.008362051	0.071310714
0.0	0.005627065	0.024457902	0.016463503	0.010986803	0.006914635	0.013187894	0.016409105	0.055886555	0.005714503	0.07954565
0.0	0.0039277305	0.34438717	0.04589803	0.00043831498	0.014820337	0.05568418	0.18825342	0.27518106	0.029288856	0.03153273
0.0	0.007909768	0.020450283	0.23701467	0.0040032696	0.0069892886	0.027481478	0.021919152	0.043229215	0.008892153	0.034477517
0.0	0.0047528897	0.008624786	0.100375205	0.0049168523	0.008447636	0.025204843	0.017039455	0.056829438	0.0071767154	0.03561099
0.0	0.0049355915	0.008683679	0.10107082	0.004878697	0.008406229	0.02550169	0.01696525	0.057034638	0.0073821605	0.035923526
0.0	0.0049355915	0.008683679	0.10107082	0.0048786993	0.008406229	0.025501698	0.01696525	0.057034638	0.0073821605	0.035923533
0.0	0.004947331	0.008675481	0.100297496	0.00488551	0.008403619	0.02559925	0.016982261	0.057345644	0.0073725185	0.03602975
0.0	0.015153091	0.11674611	0.46883482	0.0060428977	0.016283493	0.09150856	0.09712689	0.19825286	0.030392302	0.09842272
0.0	0.58371514	0.559286	0.5923032	0.5744689	0.5668847	0.5568541	0.57400185	0.5744434	0.5699719	0.55613166
0.0	0.58940154	0.5661656	0.59834486	0.5813615	0.5713421	0.56477064	0.57631993	0.5786178	0.57761633	0.56852937
0.0	0.005770373	0.009024931	0.09748115	0.009003114	0.01032368	0.04724588	0.013353156	0.033347268	0.008730896	0.030906662
0.0	0.5843839	0.55951935	0.59276193	0.57527584	0.5667961	0.55793506	0.5741638	0.5734931	0.5694839	0.55714124
0.0	0.6243822	0.6979926	0.5274822	0.6561426	0.5891261	0.5538025	0.4261947	0.31096923	0.5018239	0.5182444
0.0	0.012721726	0.40168384	0.32946825	0.0062980647	0.021060409	0.2624764	0.10614693	0.39423278	0.025740234	0.057248224
0.0	0.57765377	0.6452218	0.43021595	0.584863	0.4883669	0.5312595	0.50616825	0.6005669	0.5524432	0.48889643
0.0	0.0064790547	0.36927488	0.2374139	0.011260222	0.009514376	0.24248554	0.068651155	0.26876277	0.029729221	0.10963286
0.0	0.5806713	0.6630783	0.4611859	0.6202008	0.4897955	0.6342726	0.57330096	0.5946519	0.58161557	0.6044882
0.0	0.6188152	0.68022436	0.6365139	0.68010706	0.5973316	0.50693303	0.55950063	0.78251344	0.6086838	0.5202293
0.0	0.5875269	0.49788237	0.6207057	0.7105164	0.4190179	0.619778	0.5244955	0.72506654	0.6206879	0.6907703
0.0	0.005767007	0.016039478	0.38277355	0.0044659264	0.00476718	0.025530746	0.009248742	0.053880252	0.0040457346	0.014175904
0.0	0.0057347445	0.01598404	0.3827691	0.0044729533	0.004753871	0.025568444	0.009231504	0.053745154	0.004024196	0.014154589
0.0	0.005742169	0.01631399	0.3878519	0.0045811627	0.0047900793	0.025843976	0.009308949	0.053982537	0.0040402203	0.014697396
0.0	0.0060181026	0.014658715	0.013224938	0.015632235	0.005882217	0.010015003	0.022914756	0.07185616	0.004831537	0.04782823
0.0	0.0051615373	0.014710136	0.015634011	0.0021294765	0.007091142	0.27921495	0.012619012	0.023910355	0.007078094	0.021068363
0.0	0.006184901	0.023418155	0.16016707	0.003611278	0.008439504	0.023045588	0.032178883	0.058901113	0.009940881	0.039377067
0.0	0.5999055	0.5787428	0.653307	0.16205306	0.5093272	0.6188351	0.58682674	0.45494094	0.5827857	0.55284846
0.0	0.012890939	0.39049038	0.29934782	0.008249176	0.017204616	0.07031607	0.16056323	0.5233185	0.036338475	0.1763916
0.0	0.020567197	0.41728324	0.66587025	0.019328475	0.016059635	0.058948006	0.14987178	0.49552009	0.039668746	0.099121496
0.0	0.0071683186	0.058151647	0.13301821	0.025399791	0.010227294	0.031368423	0.033319525	0.24896379	0.010885239	0.058175705
0.0	0.01421502	0.458254	0.38004985	0.0046194214	0.016370207	0.0584358	0.17897053	0.4273027	0.03990694	0.10138543
0.0	0.18990423	0.60740113	0.40689197	0.16174777	0.4992173	0.59707755	0.4750032	0.5261552	0.4168213	0.6228687
0.0	0.003157368	0.26437387	0.57853854	0.0025737248	0.012634891	0.04684433	0.08348139	0.2532308	0.021268265	0.1233482
0.0	0.024273844	0.5630304	0.13575725	0.023779863	0.02887488	0.07903924	0.20395546	0.45959455	0.049570672	0.27762076
0.0	0.20993863	0.7102961	0.49304566	0.5440333	0.438524	0.7274748	0.5270663	0.8360889	0.6108014	0.5676859
0.0	0.012745596	0.21742049	0.15247011	0.0023779687	0.016057404	0.047745824	0.12871635	0.18546402	0.023942888	0.20212533
0.0	0.5813792	0.55634147	0.5882519	0.5713687	0.56441575	0.5537163	0.5731438	0.57343173	0.5681554	0.5523286
0.0	0.00495672	0.031689562	0.02218897	0.002123619	0.007231182	0.03620382	0.031829823	0.0546237	0.007476677	0.03500164
0.0	0.55894	0.6015749	0.55381787	0.3274684	0.6171537	0.46488148	0.5312746	0.59625673	0.561076	0.619564
0.0	0.58328164	0.5575688	0.59132206	0.5744103	0.5679211	0.557661	0.57435566	0.5752988	0.56956404	0.55860895
0.0	0.0065474357	0.011465651	0.07024557	0.0023054606	0.013071006	0.021466123	0.032950133	0.038935225	0.005950829	0.04906974
0.0	0.0063009514	0.37437963	0.61226505	0.0041649863	0.010590966	0.0714804	0.13414687	0.06273164	0.033496927	0.029961376
0.0	0.00580579	0.060614344	0.12763065	0.008112682	0.0073894034	0.08282391	0.008969274	0.1018421	0.0071993517	0.006574257
0.0	0.005761134	0.2093105	0.6839049	0.008861018	0.011574068	0.05683901	0.1190943	0.8150059	0.033320054	0.043033876
0.0	0.5469315	0.4369959	0.71396273	0.54221886	0.5239879	0.55652815	0.5092091	0.7708901	0.606823	0.56936806
0.0	0.0056949398	0.39719242	0.301571	0.009734771	0.011198563	0.052207764	0.1431443	0.6323889	0.049567632	0.039171994
0.0	0.0049979263	0.3234102	0.39810723	0.004323339	0.012965638	0.054222137	0.1493386	0.5854943	0.037455194	0.01687919
0.0	0.014130469	0.4209501	0.1649696	0.0029308118	0.009574111	0.06012966	0.15411712	0.44680047	0.030995345	0.055710506
0.0	0.015162595	0.41540956	0.21322934	0.002570687	0.012184154	0.045902953	0.1275199	0.3449485	0.023165742	0.03229669
0.0	0.5791739	0.5544791	0.58904874	0.57229304	0.5634618	0.5551594	0.5716034	0.5702514	0.5660072	0.5523584
0.0	0.025669808	0.27905855	0.048853446	0.0025540155	0.017113648	0.24028206	0.14871258	0.6502318	0.028811539	0.06379814
0.0	0.006270945	0.013430144	0.0050393734	0.0012716533	0.006437282	0.3526473	0.034922678	0.16601372	0.011084505	0.0318089
0.0	0.012249534	0.16515052	0.104406625	0.0019284658	0.016259909	0.20364669	0.14980516	0.4197929	0.033888634	0.111027874
0.0	0.4887869	0.57632095	0.3923608	0.3542386	0.6252592	0.54649806	0.52699727	0.7053679	0.59844214	0.7001237
0.0	0.012139791	0.16182874	0.10146259	0.0019068433	0.016248122	0.20134002	0.14943752	0.41681504	0.033343665	0.10940523
0.0	0.5809342	0.5553489	0.5903631	0.57242507	0.5643916	0.55413526	0.5724537	0.5733372	0.56662464	0.55303437
0.0	0.025741557	0.27515888	0.047622755	0.0025485076	0.017156629	0.24090762	0.14894606	0.6489275	0.028965497	0.063601635
0.0	0.006927945	0.031183017	0.0051332954	0.013790343	0.012073523	0.074418865	0.029186802	0.16393313	0.0070564346	0.01357061
0.0	0.022981528	0.35974947	0.07920509	0.004905194	0.018155193	0.058707915	0.13462704	0.22847976	0.06250937	0.048873805
0.0	0.68990517	0.6562615	0.6190249	0.5296752	0.59029216	0.5004483	0.5853906	0.47767407	0.56611145	0.2719286
0.0	0.022829134	0.35432371	0.076810844	0.004809556	0.018072402	0.05809864	0.1343535	0.22462408	0.062164057	0.0476304
0.0	0.011765456	0.5116362	0.1177126	0.0088070575	0.008684089	0.07260863	0.16943905	0.34407407	0.024515606	0.056682553
0.0	0.013013439	0.42853794	0.072361305	0.004495816	0.013135481	0.092191905	0.15196031	0.52127546	0.028569233	0.040110707
0.0	0.4627548	0.51246315	0.42833847	0.6397253	0.6172542	0.4854969	0.5873805	0.79118717	0.5962372	0.70808
0.0	0.5861643	0.6351988	0.67144305	0.6058153	0.5334805	0.49669898	0.63875115	0.67388767	0.6080882	0.7385552
0.0	0.5667515	0.5139398	0.5385452	0.6462104	0.5407618	0.37440133	0.6521013	0.695455	0.54277176	0.6040469
0.0	0.0037603157	0.011903767	0.01097554	0.006798381	0.008635609	0.013120252	0.05330817	0.05833272	0.0081511	0.040109072
0.0	0.012715475	0.36027375	0.16031972	0.0072551183	0.015072486	0.32063705	0.07508128	0.21017367	0.041453492	0.40301496
0.0	0.007215377	0.059943896	0.0898529	0.0018881937	0.0066706594	0.029723706	0.021839963	0.035060395	0.0074120276	0.022623802
0.0	0.011918195	0.73490065	0.07770294	0.0031137515	0.01730749	0.059409034	0.1552003	0.20430137	0.05444307	0.2073188
0.0	0.42721632	0.69268596	0.5225922	0.511663	0.53984195	0.5181081	0.5867253	0.6396269	0.63818824	0.6575289
0.0	0.47916102	0.79309016	0.40078866	0.58608127	0.5363238	0.5171149	0.5422471	0.7064333	0.6542987	0.47688296
0.0	0.530734	0.4216743	0.78374094	0.60616374	0.6258278	0.5270308	0.5572464	0.5261978	0.56749207	0.3539011
0.0	0.014725763	0.47322166	0.0958672	0.004704718	0.013095844	0.03461284	0.1258713	0.46298978	0.0428983	0.060872935
0.0	0.004138173	0.022085927	0.079182334	0.0032418454	0.006060793	0.010418018	0.024878822	0.21843797	0.006673017	0.014621344
0.0	0.00554576	0.021688543	0.12973942	0.0021277901	0.00996388	0.039461672	0.023374412	0.025108024	0.007347708	0.014176257
0.0	0.48188168	0.65834934	0.18679853	0.5685469	0.5714164	0.5998156	0.51084644	0.5983016	0.63580763	0.50664556
0.0	0.57924384	0.5550467	0.58944106	0.5709465	0.5637081	0.5533645	0.5716693	0.570767	0.56567645	0.5528498
0.0	0.01410332	0.4209209	0.164819	0.0029337269	0.0095969895	0.060212146	0.15423672	0.44698748	0.03095806	0.055825718
0.0	0.56339157	0.51392764	0.6444331	0.7228131	0.57336324	0.3727587	0.5252005	0.66360927	0.61092585	0.5779375
0.0	0.48672354	0.7155468	0.5449314	0.47258437	0.473862	0.5842616	0.4951262	0.70719224	0.6440975	0.39481083
0.0	0.009222598	0.4861844	0.17543286	0.004706076	0.011334531	0.04617944	0.10770898	0.65640724	0.03440194	0.0821324
0.0	0.013548415	0.2640051	0.15113388	0.0020236985	0.0108543495	0.041835655	0.15636076	0.3758606	0.022299344	0.1322008
0.0	0.013782888	0.26521975	0.15406953	0.0020618641	0.010910378	0.04182433	0.15687916	0.37684497	0.02267824	0.13646114
0.0	0.012156031	0.42693084	0.19521052	0.0053769653	0.010761039	0.055456605	0.14781828	0.17963229	0.023685144	0.043897413
0.0	0.0099563	0.4418521	0.18104722	0.0023729042	0.014368108	0.034334477	0.14314888	0.33127153	0.02511103	0.035944056
0.0	0.009314425	0.42091572	0.25329033	0.0032927007	0.01351182	0.04781214	0.094908394	0.6226762	0.025302107	0.077787764
0.0	0.49174345	0.7356268	0.46623293	0.5406599	0.61665016	0.3945604	0.58896935	0.570299	0.55409867	0.46119618
0.0	0.014249802	0.31549752	0.07601194	0.00764042	0.016136823	0.055856943	0.12417851	0.33503634	0.030384108	0.05212092
0.0	0.5303967	0.69515467	0.6626197	0.4773137	0.55126	0.5609059	0.54623336	0.68512326	0.5561914	0.48000634
0.0	0.57824475	0.7871609	0.40607932	0.63791883	0.519069	0.4672214	0.65228003	0.7427612	0.68555236	0.64827365
0.0	0.016179956	0.66857725	0.31961018	0.0058854944	0.01422948	0.071779795	0.18386635	0.30259717	0.020008897	0.074210994
0.0	0.01233889	0.63544846	0.32574484	0.0059010996	0.014830847	0.02638329	0.16389133	0.41343215	0.038922384	0.08726579
0.0	0.45264623	0.72074634	0.62229884	0.5585565	0.5156687	0.3643336	0.5561676	0.54540145	0.4755353	0.4661211
0.0	0.5512023	0.76105386	0.4921098	0.59513426	0.5504283	0.61815023	0.63080657	0.58161354	0.529833	0.5435418
0.0	0.0060833897	0.054723497	0.038093843	0.0062416997	0.008611696	0.037120998	0.024564842	0.08604518	0.0050378363	0.02950607
0.0	0.0072570355	0.047934476	0.044732157	0.0026005558	0.0053524934	0.015618051	0.02830665	0.08494999	0.0071523725	0.010820245
0.0	0.01775585	0.3685612	0.25308928	0.0051110834	0.010146074	0.034984726	0.14720958	0.15776312	0.03403353	0.07600982
0.0	0.4959178	0.63971126	0.46546736	0.626655	0.53211534	0.43135148	0.5897242	0.6345438	0.81860393	0.55754626
0.0	0.014388428	0.38090658	0.16955769	0.012940125	0.014823534	0.06576913	0.15290841	0.17382394	0.069080874	0.23174845
0.0	0.005382502	0.50950104	0.12670915	0.0071051456	0.008214284	0.023110252	0.015690057	0.040925317	0.0060813115	0.046240192
0.0	0.0053469623	0.21518119	0.1072922	0.0076800883	0.00836857	0.0154044125	0.041689396	0.06468819	0.012200849	0.06276939
0.0	0.0054975194	0.21865766	0.11060057	0.00796719	0.008559103	0.015525921	0.042162053	0.06607197	0.012478349	0.06397386
0.0	0.005481473	0.2174111	0.11073883	0.007940296	0.008521873	0.015524674	0.042054184	0.06613201	0.012450609	0.06400695
0.0	0.6574009	0.6191339	0.3629869	0.59803253	0.58062416	0.5437873	0.5342509	0.6076504	0.69298965	0.5750127
0.0	0.01751284	0.6008181	0.25789455	0.0075021405	0.015629139	0.036923043	0.1506098	0.26342195	0.044400364	0.06877448
0.0	0.012662308	0.44584617	0.42312315	0.006156877	0.016071206	0.08354588	0.13606507	0.36398917	0.03288885	0.29017437
0.0	0.0028329983	0.08660602	0.028284231	0.002196509	0.005741837	0.066043444	0.017514948	0.044240255	0.008516025	0.02621036
0.0	0.004326779	0.06147704	0.007839234	0.0035027193	0.010931655	0.024285	0.040309023	0.088058345	0.010873827	0.047506355
0.0	0.014381781	0.28951737	0.034278356	0.0017053636	0.016722593	0.03187113	0.09574261	0.3102768	0.037537638	0.21428812
0.0	0.0038427755	0.042799205	0.042273216	0.005785417	0.007905392	0.049605735	0.030531546	0.15115516	0.008894928	0.095870875
0.0	0.0050488026	0.33272454	0.028634846	0.0023404376	0.020589093	0.035133895	0.109928235	0.3022183	0.033093665	0.11782177
0.0	0.0135699725	0.39026096	0.21159932	0.006967549	0.013980996	0.07659792	0.14653085	0.49281707	0.067518435	0.12196224
0.0	0.010814581	0.29904047	0.39853057	0.002862523	0.020262422	0.056991182	0.116477646	0.21915941	0.039556675	0.368691
0.0	0.017596178	0.36988908	0.13230112	0.0052975835	0.013011467	0.059713855	0.099246405	0.6489529	0.029074358	0.11331801
0.0	0.009061899	0.09893477	0.0078508435	0.015017097	0.007812473	0.03430934	0.028562702	0.19545926	0.009440841	0.039565425
0.0	0.004622992	0.020758593	0.13083935	0.008443763	0.008443047	0.026146231	0.01784334	0.17666174	0.011214879	0.007352429
0.0	0.0074860137	0.56545144	0.59775287	0.57986695	0.011175559	0.021182049	0.026753467	0.25639516	0.5783998	0.042199064
0.0	0.006072337	0.058178816	0.10797233	0.5799893	0.007285773	0.054548126	0.032289293	0.07587981	0.007208	0.02887354
0.0	0.0060237357	0.075169586	0.60033315	0.5847627	0.01697214	0.032808363	0.03818864	0.045746144	0.010859553	0.12243995
0.0	0.0058705234	0.07234365	0.5905848	0.5700365	0.016770182	0.032412495	0.037513707	0.04465527	0.010357754	0.121731766
0.0	0.5795575	0.6265355	0.58767986	0.5742758	0.50121254	0.3773539	0.6408995	0.73922515	0.010464389	0.5975565
0.0	0.0058809794	0.07320467	0.5903627	0.5727114	0.016823921	0.032687318	0.03772919	0.044795457	0.010433997	0.1211929
0.0	0.58555186	0.55480784	0.58869296	0.570179	0.39198524	0.5326632	0.4439489	0.022036519	0.56663525	0.5536507
0.0	0.009497369	0.5546627	0.5874293	0.5685918	0.009876171	0.02833485	0.056723334	0.021956014	0.5665242	0.5527693
0.0	0.00954416	0.55567867	0.5886566	0.57146955	0.009902944	0.02848155	0.056845378	0.02195841	0.56588984	0.55283165
0.0	0.016235787	0.46701005	0.37265363	0.5798906	0.015099325	0.08803892	0.14776123	0.42725995	0.030302448	0.06711272
0.0	0.5810826	0.5542708	0.58934164	0.57243925	0.5635487	0.019831363	0.5712633	0.57275146	0.56688744	0.5540776
0.0	0.007496185	0.56665695	0.59813297	0.5821782	0.011219967	0.02120647	0.026980776	0.25783956	0.5775115	0.042133532
0.0	0.5812273	0.5573992	0.5903676	0.5708743	0.56453145	0.5540325	0.5726043	0.57199013	0.5673614	0.555457
0.0	0.58939976	0.56727713	0.59921366	0.58473045	0.5727381	0.5664077	0.5770519	0.58046585	0.57936186	0.5737182
0.0	0.58969927	0.56730413	0.5994994	0.58520645	0.5731473	0.5661017	0.577154	0.58080435	0.57938945	0.57382345
0.0	0.5829149	0.5583131	0.59124565	0.5755491	0.5663086	0.5561961	0.5740432	0.5757883	0.5694549	0.5598276
0.0	0.58115196	0.55633396	0.5862555	0.5717867	0.5646306	0.5549341	0.5731849	0.5726141	0.56757754	0.5535564
0.0	0.58945924	0.56597924	0.59430486	0.5795116	0.5710525	0.56488717	0.5758782	0.57865274	0.5766081	0.56782866
0.0	0.5825867	0.5575103	0.59057194	0.57452905	0.5658551	0.55441725	0.573188	0.5735176	0.5689871	0.5550321
0.0	0.5895676	0.56557286	0.59570944	0.57943714	0.5709213	0.5644883	0.57632506	0.57848084	0.57627225	0.5692489
0.0	0.019054843	0.3370739	0.033191826	0.001478024	0.012423376	0.08357187	0.12610917	0.29672304	0.028117288	0.05640507
0.0	0.00703686	0.0710979	0.05425107	0.0021005555	0.0068198973	0.011586845	0.015293403	0.11179096	0.007243732	0.014912709
0.0	0.58385247	0.55842566	0.58991086	0.5723742	0.5668939	0.55530065	0.57268417	0.57409877	0.56818503	0.55639786
0.0	0.5826433	0.55670446	0.5896976	0.57094187	0.56426823	0.5545191	0.5735662	0.573423	0.5671636	0.552837
0.0	0.581824	0.55692405	0.5909296	0.56967854	0.5650902	0.5542661	0.573472	0.5726088	0.56689674	0.5536634
0.0	0.5814092	0.5560146	0.5897739	0.5720909	0.5640563	0.55457366	0.57322776	0.573349	0.567351	0.55320585
0.0	0.5817529	0.55706465	0.59069246	0.57300764	0.56510746	0.553664	0.57376784	0.5725161	0.56828076	0.5536111
0.0	0.58251464	0.55670995	0.5908053	0.57442564	0.5653727	0.5547612	0.5733029	0.57247335	0.5680076	0.5542472
0.0	0.016044851	0.6679682	0.32016522	0.005871322	0.014144918	0.07168272	0.1833094	0.3016198	0.019828614	0.07388878
0.0	0.006977741	0.0691387	0.05255786	0.0020651792	0.006680904	0.011433269	0.015232827	0.11166615	0.007102522	0.014759813
0.0	0.0062081516	0.04676856	0.024152147	0.0016313934	0.0085852705	0.034729462	0.0127247805	0.056515887	0.0072899475	0.015718227
0.0	0.007185218	0.047566332	0.044120163	0.0025957453	0.00530669	0.015532847	0.028081229	0.08403074	0.0070954743	0.010805863
0.0	0.007177568	0.04768299	0.04418912	0.002597258	0.0053146044	0.015547897	0.028155308	0.08409455	0.007077383	0.010793911
0.0	0.5813738	0.55505496	0.5897645	0.5734165	0.5653205	0.55362624	0.573574	0.5727921	0.5672115	0.5533694
0.0	0.5823135	0.5583959	0.5892169	0.572723	0.5650373	0.55534565	0.57351536	0.5723787	0.56761825	0.5546379
0.0	0.58237857	0.55826443	0.59080845	0.5764905	0.56661195	0.55687094	0.57392657	0.574915	0.56983685	0.56016064
0.0	0.58248925	0.5587874	0.5882945	0.57344866	0.56563777	0.5559694	0.5736775	0.5732367	0.56920815	0.5558815
0.0	0.0065788557	0.019017253	0.36744028	0.0053529935	0.010605225	0.01641189	0.018036721	0.11148574	0.009946983	0.016059477
0.0	0.5921062	0.56791323	0.599876	0.5860248	0.5735783	0.5676677	0.5774556	0.5816968	0.5804242	0.5756532
0.0	0.58201194	0.5563311	0.5896328	0.5733661	0.5641127	0.5543892	0.57370216	0.57258606	0.56639916	0.5541182
0.0	0.00478433	0.039009333	0.029651474	0.004229358	0.0059810104	0.026115252	0.026348935	0.19012095	0.0087000355	0.042330272
0.0	0.005312858	0.03343722	0.060172666	0.002030072	0.0058822315	0.018898943	0.029738788	0.086838715	0.006344631	0.024898803
0.0	0.0034887136	0.06363369	0.14957434	0.0036908868	0.009810271	0.030034276	0.014055041	0.07117095	0.0072787334	0.027311442
0.0	0.43151587	0.6267102	0.53135115	0.4636361	0.3462398	0.5539963	0.5554273	0.53436136	0.60198647	0.51950544
0.0	0.014860027	0.29029337	0.07972481	0.0014536261	0.004847431	0.04834492	0.07756365	0.1752952	0.024933958	0.1322764
0.0	0.59164524	0.5686382	0.60039794	0.5863096	0.5742083	0.5677357	0.57751733	0.5807831	0.57988507	0.57498705
0.0	0.5810514	0.5547278	0.58788395	0.5705716	0.5634166	0.5542603	0.57270026	0.5728027	0.5672546	0.5549011
0.0	0.59053206	0.56605685	0.5982052	0.57974255	0.5710081	0.56640464	0.57690144	0.58001846	0.57913595	0.5706307
0.0	0.42592654	0.66350317	0.50749815	0.66907847	0.5337896	0.48469362	0.53050447	0.54947585	0.560726	0.5391108
0.0	0.5890779	0.56472987	0.60028464	0.58549875	0.5721198	0.566155	0.5761656	0.58008325	0.5798859	0.5729593
0.0	0.58085227	0.55560344	0.59051424	0.5719192	0.56412184	0.55462104	0.57316446	0.57221705	0.567184	0.55346465
0.0	0.58238024	0.5572337	0.59016716	0.5728314	0.56571746	0.55465496	0.57355744	0.57294697	0.5662045	0.55392194
0.0	0.59140646	0.5688383	0.6011614	0.5857921	0.57455546	0.567786	0.5774254	0.5813046	0.5805069	0.5750246
0.0	0.58177423	0.556822	0.5904189	0.5726274	0.5655402	0.555353	0.5726751	0.5735441	0.5671425	0.5541923
0.0	0.5808875	0.5569803	0.5889763	0.5733247	0.5647696	0.55554473	0.5732381	0.5722003	0.56704426	0.5566178
0.0	0.5813754	0.5575419	0.590907	0.5731622	0.5648234	0.55573475	0.57366264	0.57240933	0.5679315	0.55532026
0.0	0.5829713	0.557632	0.5887295	0.57324094	0.5645373	0.5546674	0.5725949	0.572837	0.5665181	0.5544462
0.0	0.5828789	0.55601287	0.5894417	0.5734458	0.56482077	0.55529946	0.57345855	0.5727543	0.5662985	0.55456406
0.0	0.5811476	0.55584675	0.58785355	0.5720093	0.5648196	0.5553344	0.57325137	0.5732857	0.56704307	0.5551758
0.0	0.5802431	0.556555	0.5905197	0.5728149	0.56463957	0.55462486	0.57297134	0.5723224	0.565948	0.5557467
0.0	0.5919126	0.5685114	0.59966934	0.5863027	0.5737565	0.56724966	0.57793176	0.58200806	0.58055824	0.5751939
0.0	0.58155376	0.556653	0.5874632	0.57293284	0.56411	0.5536372	0.57365847	0.5725398	0.5672841	0.5546865
0.0	0.5826409	0.556964	0.5902979	0.5749892	0.5665805	0.5549959	0.57392865	0.5728305	0.56821907	0.554151
0.0	0.58163583	0.556652	0.59034526	0.5714905	0.5653302	0.5546083	0.57395744	0.5726094	0.56576747	0.5530099
0.0	0.59179187	0.5681855	0.6009318	0.58633935	0.57431537	0.5675232	0.5774723	0.58119375	0.5806323	0.5755324
0.0	0.5826245	0.5559875	0.5900226	0.57224655	0.56500363	0.5559644	0.57248574	0.57144237	0.5677225	0.55582714
0.0	0.58900356	0.5666065	0.5965126	0.5794354	0.5709379	0.5648054	0.57596594	0.57848066	0.5765127	0.56801075
0.0	0.581315	0.55626553	0.58924794	0.57192427	0.56446403	0.5542267	0.57341045	0.5731245	0.5674322	0.5540221
0.0	0.5822258	0.5567596	0.58851606	0.57158905	0.56406975	0.553318	0.5725079	0.57235736	0.566309	0.5526701
0.0	0.5822014	0.557249	0.5876806	0.5700711	0.5650781	0.55338264	0.57208943	0.5734935	0.5658189	0.55275184
0.0	0.59059	0.5664472	0.59825504	0.5813964	0.57144856	0.56471056	0.5762455	0.5781964	0.5779326	0.56908023
0.0	0.58073115	0.55731785	0.5900757	0.5726212	0.56475884	0.55500877	0.5735339	0.5739843	0.566872	0.55354506
0.0	0.59088767	0.56742924	0.59875363	0.584515	0.5725011	0.567096	0.5754285	0.5814487	0.5800798	0.5749887
0.0	0.58237123	0.55674356	0.5899657	0.57220745	0.5649124	0.55476373	0.5738764	0.5738143	0.5668995	0.5551925
0.0	0.5824934	0.555819	0.58965147	0.5741337	0.56477493	0.5548472	0.5742524	0.5732929	0.5672018	0.5553787
0.0	0.5896158	0.5671725	0.5995856	0.5819593	0.5727589	0.565437	0.57584655	0.5798911	0.5766775	0.5698511
0.0	0.5806819	0.5552889	0.5897669	0.56931037	0.5648284	0.55367297	0.5719455	0.5721768	0.5653869	0.5532908
0.0	0.5878216	0.5667908	0.59977525	0.5803734	0.5713243	0.5643693	0.57525855	0.57877755	0.5744486	0.56919825
0.0	0.5819298	0.5572886	0.58925647	0.5712639	0.5648598	0.5543117	0.5724069	0.5726564	0.56692094	0.5530394
0.0	0.0010909006	0.04383971	0.21047257	0.0026491296	0.008422952	0.011650831	0.011152329	0.1536906	0.010674781	0.033053365
0.0	0.58205056	0.5570442	0.5887966	0.5743234	0.56499124	0.5547206	0.57202834	0.5729738	0.5674234	0.55500215
0.0	0.5896772	0.5667989	0.59899163	0.58175033	0.57206523	0.5648579	0.575654	0.57905716	0.5767186	0.56938946
0.0	0.58150995	0.55509144	0.59124595	0.5756635	0.5642102	0.55687255	0.57248634	0.574403	0.56757283	0.5580668
0.0	0.58276856	0.5583761	0.5908819	0.5742712	0.5671588	0.5552836	0.5720992	0.5731116	0.5679827	0.5568577
0.0	0.59133303	0.5686155	0.59995466	0.5851958	0.57367367	0.56696457	0.57760096	0.58191323	0.5790486	0.57524097
0.0	0.5914391	0.5680451	0.5997063	0.58313257	0.5740959	0.56419885	0.57582843	0.5804367	0.5778373	0.5711811
0.0	0.58163404	0.5573245	0.58897936	0.5739382	0.56479746	0.5551829	0.57279444	0.57341033	0.5675256	0.5548424
0.0	0.5892157	0.5666491	0.5988914	0.58354294	0.5719852	0.5658515	0.5761957	0.5792141	0.5783642	0.56971264
0.0	0.5816957	0.55805993	0.58866274	0.57353354	0.5652107	0.5550272	0.57314754	0.572718	0.56620705	0.554328
0.0	0.5906682	0.5671192	0.60050523	0.5836865	0.5724787	0.5661837	0.5752035	0.57911634	0.5784567	0.56944466
0.0	0.58195806	0.5567599	0.59085715	0.5729641	0.5645738	0.55571026	0.57214785	0.5722351	0.5669804	0.5539606
0.0	0.58316445	0.5570215	0.59296423	0.5769194	0.5657513	0.5569419	0.57278055	0.5726673	0.5686393	0.5586742
0.0	0.59202045	0.5687595	0.59961927	0.5851816	0.5740391	0.566964	0.57557076	0.5803781	0.57907057	0.57064605
0.0	0.5820927	0.55646753	0.58981466	0.57230943	0.56522614	0.5541423	0.57346743	0.5726447	0.5667891	0.55323166
0.0	0.5821042	0.55706507	0.5884594	0.5724813	0.56489724	0.5545352	0.573499	0.5735442	0.5663281	0.5550754
0.0	0.5899881	0.5668268	0.5987886	0.5846822	0.5722329	0.5662548	0.5750941	0.5809677	0.57738817	0.57288426
0.0	0.581363	0.55621445	0.5896626	0.5723649	0.56468403	0.5540018	0.57203835	0.5724493	0.56731176	0.55338377
0.0	0.5809628	0.5559247	0.5894382	0.5721349	0.56413823	0.5542858	0.57113683	0.57185364	0.5669191	0.5531941
0.0	0.58924574	0.5668297	0.5984883	0.5799641	0.5708114	0.5639952	0.57601064	0.5775825	0.57500386	0.5673362
0.0	0.58148634	0.55632824	0.58855283	0.5735042	0.5648737	0.5539549	0.57252437	0.57322425	0.5664745	0.55357987
0.0	0.5875533	0.5667813	0.59828824	0.58379817	0.5716495	0.56522787	0.5762525	0.58009934	0.57775277	0.57262367
0.0	0.58888865	0.5662275	0.5974981	0.5840814	0.573003	0.56571805	0.5766395	0.58115214	0.57833016	0.57299995
0.0	0.5831865	0.5584151	0.59001005	0.5747798	0.56702554	0.5570202	0.5728149	0.5740461	0.56912655	0.5573915
0.0	0.5823849	0.5566184	0.5885753	0.57278806	0.5652018	0.5548354	0.57293415	0.57338727	0.56709695	0.5552828
0.0	0.5816575	0.557954	0.59114033	0.5760677	0.5649277	0.5558105	0.57360417	0.57436645	0.5693814	0.5590892
0.0	0.5880566	0.56622356	0.5988327	0.584265	0.5711814	0.5648077	0.5761003	0.5798003	0.5776143	0.5726733
0.0	0.5910548	0.5675307	0.6002415	0.5856819	0.57429224	0.5663291	0.5776778	0.581724	0.579627	0.57565504
0.0	0.58199877	0.55452603	0.58780247	0.57319176	0.56525105	0.5530081	0.57377315	0.5726507	0.5663985	0.55311334
0.0	0.5901739	0.5675967	0.6004212	0.58173424	0.5721571	0.5648208	0.57621235	0.5800175	0.57888776	0.5706689
0.0	0.58100915	0.5575463	0.5878599	0.57307136	0.56494856	0.55462795	0.573519	0.5735351	0.56555176	0.5534566
0.0	0.5906515	0.5682929	0.60120255	0.5858139	0.5740094	0.56718534	0.5762922	0.580476	0.57830536	0.5745625
0.0	0.5906515	0.5682929	0.60120255	0.5858139	0.5740094	0.56718534	0.5762922	0.580476	0.57830536	0.5745625
0.0	0.5887948	0.56596667	0.5986052	0.5788605	0.57142055	0.56327987	0.57641846	0.5796962	0.57762945	0.56926566
0.0	0.005720713	0.030506311	0.06577891	0.04443134	0.01071251	0.019537235	0.021214327	0.13286415	0.009487223	0.04686372
0.0	0.5817038	0.55658066	0.5915383	0.5755359	0.56651145	0.55628693	0.57466793	0.5744569	0.56922853	0.5589295
0.0	0.5912011	0.56818724	0.6006268	0.58520895	0.573016	0.5677189	0.5772951	0.5807621	0.57947886	0.5715822
0.0	0.0020562157	0.040810153	0.04337483	0.0022703174	0.0069384933	0.22318347	0.025742637	0.047159422	0.010010134	0.050347887
0.0	0.5807	0.5565021	0.588459	0.57220405	0.5658326	0.5526519	0.5726093	0.57447565	0.5664548	0.55408007
0.0	0.5817523	0.5566688	0.5870991	0.5723374	0.5648899	0.5544785	0.5724987	0.5728046	0.56803924	0.55382776
0.0	0.58175784	0.5567518	0.59044343	0.57118225	0.56550026	0.55400026	0.57390493	0.5727735	0.5667851	0.55402106
0.0	0.0020555407	0.04125899	0.043607667	0.002277125	0.0069609634	0.22341698	0.026017742	0.04766909	0.00998333	0.05056302
0.0	0.5821538	0.5564001	0.5885877	0.57269007	0.5656688	0.5557123	0.5735203	0.5735978	0.56617564	0.5541988
0.0	0.58231825	0.5567659	0.5900691	0.5721991	0.56492066	0.55615807	0.573404	0.5722613	0.5655827	0.5540999
0.0	0.58278793	0.5567496	0.5918116	0.57643896	0.5661818	0.5567719	0.5743832	0.5748003	0.5684614	0.5591552
0.0	0.5897393	0.56664395	0.59872186	0.5824861	0.5719571	0.5656165	0.5767581	0.5790157	0.57718086	0.5676528
0.0	0.5818976	0.5567995	0.5894756	0.57320887	0.5649136	0.5549622	0.5736417	0.5728419	0.5670273	0.5552824
0.0	0.58213615	0.55686533	0.5888962	0.5735033	0.5651392	0.55606097	0.57335305	0.5713605	0.5657194	0.55426604
0.0	0.58882445	0.5672788	0.5994067	0.5821634	0.57196945	0.56466734	0.5764568	0.5792984	0.5768776	0.568233
0.0	0.5796378	0.5542237	0.58932686	0.5705615	0.56396675	0.5533695	0.57261795	0.5706305	0.5662999	0.5531331
0.0	0.5809888	0.5575095	0.5903122	0.5736418	0.565235	0.5542947	0.5738863	0.57283396	0.56569177	0.55332714
0.0	0.58239686	0.5565063	0.5884653	0.5732025	0.56549203	0.5537934	0.5737035	0.5736404	0.5659234	0.5542635
0.0	0.58023363	0.55490404	0.58947587	0.5717213	0.5644481	0.5545597	0.57282543	0.57279354	0.566422	0.5528761
0.0	0.5836035	0.5583505	0.5916583	0.57484174	0.5668268	0.55694735	0.5744236	0.5737279	0.56939673	0.5546003
0.0	0.5909177	0.5673954	0.60035723	0.5854233	0.5742912	0.5671084	0.57712185	0.5816691	0.58024013	0.57480603
0.0	0.58940995	0.56717247	0.59625477	0.58136135	0.5731728	0.5660992	0.57677126	0.5812558	0.57877415	0.5733953
0.0	0.5815197	0.55621666	0.58736384	0.57068986	0.5653574	0.5537319	0.5734553	0.5725484	0.5664898	0.5532333
0.0	0.5913252	0.5687417	0.60134625	0.5862448	0.57433504	0.566491	0.5772241	0.58199185	0.5803439	0.57581943
0.0	0.58158714	0.55710524	0.58778477	0.57368827	0.56460005	0.5538357	0.57273096	0.57313186	0.56625324	0.5543565
0.0	0.58234704	0.5569303	0.58874166	0.57323927	0.5649841	0.5534545	0.5740026	0.57331264	0.5665474	0.55322635
0.0	0.58115906	0.5546881	0.5878815	0.57094646	0.5639728	0.55371726	0.57363415	0.57138014	0.56631976	0.55480903
0.0	0.58156914	0.5557658	0.5896682	0.57038355	0.56535614	0.55483097	0.57314306	0.570885	0.5680026	0.5556792
0.0	0.5918639	0.56881946	0.60131425	0.58649397	0.57440966	0.5676229	0.5778028	0.58156145	0.5805074	0.5752008
0.0	0.5811756	0.5555881	0.58820844	0.5708171	0.5645125	0.5540664	0.57333183	0.57381475	0.5678159	0.55313706
0.0	0.5821856	0.55722755	0.5903631	0.5728196	0.5655993	0.5564007	0.5736805	0.5735047	0.56737465	0.55561
0.0	0.58237535	0.55655926	0.5898236	0.57265157	0.56540984	0.55521524	0.57342464	0.57219386	0.56702185	0.5548641
0.0	0.5808444	0.5559662	0.5902288	0.57399297	0.56556714	0.5549839	0.5740463	0.5735503	0.56792116	0.55434847
0.0	0.5827858	0.5568466	0.58958536	0.56978077	0.56409967	0.5539112	0.57358426	0.57398057	0.5671817	0.553061
0.0	0.5918303	0.5690321	0.60044545	0.58630645	0.574205	0.56760687	0.5778021	0.58102214	0.5787811	0.5756027
0.0	0.59118885	0.56917506	0.6012061	0.5864638	0.5743656	0.56756234	0.5777372	0.58109796	0.5805548	0.5746332
0.0	0.57969743	0.55502385	0.58896416	0.57086205	0.5637622	0.55309993	0.5725992	0.5713613	0.5657783	0.552599
0.0	0.5811144	0.5564808	0.590842	0.57271063	0.5654766	0.5539636	0.5730524	0.5732052	0.56765515	0.5523233
0.0	0.5805444	0.557931	0.5903634	0.57272035	0.56547624	0.5546505	0.5733833	0.5723358	0.5685553	0.5535791
0.0	0.5815245	0.55586946	0.5886574	0.5708062	0.564472	0.55363774	0.57323325	0.5738912	0.5675523	0.55262744
0.0	0.582006	0.55749816	0.58915	0.57317364	0.56561977	0.5543575	0.57344204	0.5730544	0.56548804	0.5547384
0.0	0.5819644	0.55663496	0.5891305	0.5726577	0.56545067	0.5557646	0.57328516	0.5713646	0.56529355	0.55493253
0.0	0.5909764	0.5682388	0.6016008	0.58418304	0.5734156	0.566386	0.57693034	0.5816218	0.5799461	0.57425284
0.0	0.5916518	0.5677506	0.60096484	0.5862945	0.57426685	0.5673194	0.57731223	0.5819029	0.5805183	0.5756294
0.0	0.580869	0.5565696	0.5884252	0.5714734	0.5645645	0.5555804	0.5734998	0.5720273	0.56791407	0.55492896
0.0	0.58167624	0.55716515	0.58929074	0.57155377	0.5649166	0.55442977	0.5725055	0.57274485	0.56786436	0.5544233
0.0	0.5879026	0.5657717	0.598623	0.58531415	0.57153165	0.56539756	0.5761556	0.5786571	0.5760207	0.57231295
0.0	0.59183705	0.56809145	0.5994263	0.5853208	0.57444394	0.56637377	0.5770928	0.581984	0.5803823	0.57345575
0.0	0.5814564	0.5561472	0.5875034	0.57409084	0.5644487	0.5545227	0.57278305	0.5729722	0.56616265	0.5536393
0.0	0.5818898	0.5574688	0.58993715	0.5715985	0.5659496	0.5552907	0.5738733	0.57328916	0.5681061	0.5527161
0.0	0.58234876	0.55699503	0.5903913	0.5734297	0.5655643	0.5547256	0.57375884	0.57267416	0.5669011	0.5527688
0.0	0.59151316	0.56831723	0.60108346	0.5860656	0.574139	0.56728286	0.5778298	0.58172286	0.58034986	0.57584184
0.0	0.58042467	0.55659765	0.5890754	0.57328457	0.56426895	0.5541012	0.57108116	0.57365924	0.5659746	0.5530585
0.0	0.5814301	0.5557222	0.59025353	0.57291216	0.56471527	0.5540076	0.57355857	0.5731643	0.56720626	0.55439305
0.0	0.5813447	0.556259	0.5888542	0.5732026	0.56461835	0.5541953	0.5728164	0.57198983	0.5666204	0.55435395
0.0	0.5821477	0.55544525	0.59015566	0.5726705	0.564905	0.55382234	0.5736855	0.5732176	0.566412	0.55483484
0.0	0.59003836	0.5655708	0.60064715	0.58577776	0.57289255	0.56481063	0.57694316	0.5814562	0.5794481	0.5738166
0.0	0.5797504	0.55452234	0.5889431	0.57108885	0.56447303	0.5546632	0.5715185	0.5719509	0.5653964	0.5534184
0.0	0.5824302	0.55769336	0.58938456	0.5724764	0.5654609	0.5546321	0.5739179	0.5733431	0.56707966	0.55467623
0.0	0.58979	0.56633526	0.60032654	0.5857913	0.5724554	0.5666885	0.5766932	0.5810907	0.5794592	0.5728907
0.0	0.5916213	0.56838185	0.60104805	0.58606255	0.5741211	0.56772494	0.5773673	0.57987434	0.58003026	0.57529753
0.0	0.58099526	0.5562901	0.58878326	0.5719377	0.56470555	0.55468166	0.5732154	0.57326263	0.56773376	0.55443406
0.0	0.5814911	0.55517185	0.58865947	0.572945	0.56538206	0.55431074	0.5736613	0.57323474	0.5670319	0.55265933
0.0	0.5897136	0.56673986	0.599372	0.5822846	0.5718321	0.5649294	0.57674974	0.58024925	0.5792395	0.5719813
0.0	0.5886963	0.5652936	0.59943867	0.5805381	0.5715535	0.5634685	0.5760752	0.57841545	0.57561994	0.56880814
0.0	0.5822871	0.5572814	0.5898649	0.5725478	0.5658808	0.5534683	0.5739986	0.5732992	0.56704473	0.5524959
0.0	0.5803891	0.554807	0.58945554	0.5723641	0.5648474	0.5538479	0.5728046	0.57287925	0.5675141	0.5522543
0.0	0.58947337	0.56646794	0.6004376	0.5858371	0.57313365	0.56641066	0.5772428	0.58098304	0.5777836	0.57357085
0.0	0.590293	0.5690519	0.60093033	0.5862349	0.57448435	0.5677769	0.5779227	0.5820049	0.5790289	0.57583606
0.0	0.58180827	0.55748725	0.59239745	0.5738443	0.5653231	0.5569976	0.5730816	0.5729867	0.5698919	0.55501753
0.0	0.5832079	0.55963236	0.5930635	0.57406825	0.56718934	0.55798304	0.57345265	0.5749064	0.5700113	0.5569041
0.0	0.582221	0.55704045	0.59020114	0.5712874	0.5654986	0.554992	0.5732797	0.572242	0.5668495	0.555731
0.0	0.5813355	0.5560352	0.5890864	0.5731275	0.56499755	0.55489594	0.57296675	0.57268447	0.56647605	0.552732
0.0	0.5834722	0.557385	0.5915797	0.5734513	0.5656911	0.55662274	0.572271	0.57432973	0.5683249	0.5581722
0.0	0.5813033	0.55516255	0.590278	0.5765997	0.5653994	0.55555964	0.5731213	0.5742612	0.5672956	0.55746365
0.0	0.58962244	0.56688166	0.59913695	0.5821285	0.5710503	0.5647105	0.5748743	0.5797682	0.5779858	0.5688053
0.0	0.58907723	0.56680334	0.5981713	0.581104	0.57154155	0.5654919	0.57577753	0.58034796	0.57730526	0.56874025
0.0	0.5902554	0.56641227	0.5992931	0.58538127	0.5724796	0.5645698	0.57663715	0.5805097	0.57900506	0.5728914
0.0	0.58176035	0.55616134	0.5886706	0.57226336	0.56477267	0.5541709	0.5736168	0.5716376	0.56705654	0.5526902
0.0	0.59121305	0.5682074	0.6002034	0.58573073	0.574463	0.5674163	0.5761192	0.5802804	0.5804882	0.5753963
0.0	0.5817178	0.5568878	0.5900448	0.57292134	0.56490874	0.55375093	0.572961	0.57331	0.5655872	0.5525646
0.0	0.5821093	0.5563236	0.59005773	0.57237804	0.5651861	0.5536472	0.57404125	0.5714426	0.56626695	0.55313003
0.0	0.58909816	0.5656247	0.5988158	0.58010155	0.5712358	0.56286	0.5754791	0.57836384	0.5786171	0.56919724
0.0	0.589056	0.5659344	0.5973572	0.58024853	0.57161975	0.56433785	0.5750442	0.5792792	0.57867944	0.5696175
0.0	0.5823116	0.55718154	0.5898171	0.5723825	0.56575584	0.55698675	0.5731881	0.5727579	0.56837976	0.55585444
0.0	0.58162594	0.5560632	0.58974296	0.57277906	0.5652168	0.554935	0.573353	0.57278067	0.56653327	0.5529376
0.0	0.5810478	0.55596787	0.5897855	0.5723327	0.56437385	0.5549526	0.573248	0.57293415	0.5679407	0.5539191
0.0	0.59052724	0.56739163	0.6003324	0.58374286	0.5732717	0.56675655	0.5765999	0.58156663	0.5786671	0.5707762
0.0	0.58995396	0.56635755	0.59770197	0.5828223	0.5723016	0.56562835	0.57612604	0.57974464	0.5774484	0.56960607
0.0	0.57990205	0.55478215	0.5887157	0.570355	0.5640731	0.5532537	0.57258344	0.57034916	0.5652585	0.55279464
0.0	0.58123726	0.5579037	0.5902879	0.574143	0.5650076	0.5549584	0.57335585	0.57372254	0.5673603	0.5529989
0.0	0.5819009	0.5561117	0.5920015	0.57398474	0.5652678	0.55496794	0.57276905	0.57181555	0.56686354	0.55352885
0.0	0.58051676	0.5552488	0.58999264	0.572555	0.5644347	0.55494016	0.5731537	0.57326573	0.5676051	0.55308455
0.0	0.58158576	0.5563362	0.59052557	0.5728331	0.56472987	0.5547414	0.57372046	0.5729907	0.5674882	0.5549622
0.0	0.5916969	0.56876284	0.6012705	0.5864375	0.5738935	0.5670859	0.57727015	0.5810261	0.5804145	0.5755082
0.0	0.58117265	0.5569296	0.5902411	0.574064	0.56515086	0.55612063	0.57322925	0.5751734	0.5684208	0.5583086
0.0	0.5819347	0.55741835	0.58915377	0.57532084	0.5652231	0.5564628	0.57379985	0.5751625	0.5690467	0.5583366
0.0	0.5899336	0.56567395	0.5972175	0.5789105	0.5712769	0.5649101	0.57590854	0.57950795	0.576874	0.5681566
0.0	0.5817817	0.5568892	0.59039485	0.57368386	0.5647759	0.5550727	0.57385117	0.5735844	0.5677315	0.5544236
0.0	0.58075416	0.55447114	0.5886815	0.57089907	0.5639427	0.55409366	0.572732	0.5704237	0.5672702	0.5525452
0.0	0.005365405	0.017166633	0.0222962	0.0003601697	0.0072596055	0.02251844	0.036794595	0.08270494	0.0043441905	0.11444278
0.0	0.005358348	0.017094025	0.022171471	0.0003590257	0.0072453027	0.022526093	0.036715005	0.08227276	0.00431453	0.11384374
0.0	0.58826137	0.5659613	0.5992992	0.58377576	0.57266736	0.56515276	0.5767783	0.58060086	0.57794636	0.57332546
0.0	0.5823701	0.5563745	0.5893045	0.5710303	0.56496227	0.55420554	0.5734651	0.5742167	0.56791556	0.5534172
0.0	0.5827603	0.5564614	0.58922625	0.57242936	0.5652309	0.5557831	0.5741345	0.5728617	0.5676126	0.55396694
0.0	0.58962965	0.56626064	0.5996219	0.584176	0.572387	0.5652911	0.5767527	0.5792747	0.5780838	0.5730805
0.0	0.5910766	0.568197	0.6012602	0.58577245	0.5740194	0.56769043	0.5770263	0.5803923	0.5794935	0.57515824
0.0	0.59210014	0.5689102	0.60116005	0.5862946	0.5737115	0.56744003	0.5776866	0.5813349	0.5791493	0.5758502
0.0	0.58142763	0.55567056	0.58807945	0.5708122	0.56453985	0.5521686	0.573022	0.5735966	0.5681401	0.5537304
0.0	0.58259374	0.5577032	0.5900707	0.5720687	0.56474614	0.5541536	0.5731271	0.57130265	0.5665407	0.5549087
0.0	0.5821626	0.55679196	0.58955604	0.5726492	0.5644635	0.55518013	0.5730936	0.5716242	0.5658591	0.5540476
0.0	0.59118414	0.5687204	0.6008178	0.58651334	0.5746611	0.5677417	0.5776222	0.58182836	0.58026916	0.5753353
0.0	0.5915273	0.5680995	0.60107195	0.5853426	0.57379246	0.5676251	0.5765684	0.58117193	0.57865405	0.57557976
0.0	0.5794371	0.55532855	0.58883226	0.57092464	0.56469935	0.55333513	0.57185966	0.57044345	0.5667539	0.55330205
0.0	0.58261377	0.5578601	0.59044725	0.5716556	0.5657314	0.5555122	0.5728959	0.57415634	0.56821436	0.55541056
0.0	0.58115727	0.55499226	0.5894202	0.5725074	0.5650275	0.555144	0.5720286	0.57257056	0.5646473	0.5538224
0.0	0.5815799	0.5554431	0.5883453	0.57085717	0.5644594	0.55303794	0.5729193	0.57383853	0.56872404	0.5534273
0.0	0.5819334	0.55715024	0.58853406	0.5731583	0.5652599	0.5545086	0.57346755	0.57281375	0.5682159	0.553093
0.0	0.5803984	0.55715364	0.58829826	0.5731406	0.5652991	0.55550617	0.57316333	0.57273054	0.5667527	0.55511665
0.0	0.5919026	0.56833935	0.60032845	0.58628434	0.5744996	0.5667563	0.577651	0.58120275	0.58050424	0.5754199
0.0	0.5816756	0.55773383	0.58835334	0.57222027	0.56550956	0.55432963	0.5731926	0.5709013	0.5678189	0.5544135
0.0	0.58192474	0.5580982	0.58949673	0.5733022	0.56551856	0.5536859	0.5730944	0.5724984	0.567897	0.55484295
0.0	0.59129745	0.5682033	0.600597	0.5854725	0.5733269	0.56773704	0.5777197	0.581027	0.5800856	0.5752834
0.0	0.58295465	0.5570097	0.5898767	0.5725406	0.5638755	0.55491555	0.5729901	0.57119375	0.56805557	0.5558652
0.0	0.5826384	0.55809385	0.58879226	0.5728324	0.5642291	0.5548841	0.5726709	0.5723135	0.5679971	0.5563397
0.0	0.5912173	0.5687077	0.6004826	0.58625853	0.57438344	0.567408	0.5775949	0.5815734	0.5794767	0.5749354
0.0	0.58130574	0.55713195	0.5897418	0.57420474	0.5649473	0.5547737	0.5739014	0.572351	0.5675208	0.5533737
0.0	0.58191	0.5576926	0.5899164	0.57343185	0.56524134	0.55510426	0.57302225	0.5722654	0.5671479	0.5539224
0.0	0.5811595	0.5566226	0.5885391	0.57131654	0.565645	0.5555847	0.57216716	0.571026	0.56786937	0.5541002
0.0	0.58178383	0.55755776	0.58948845	0.57371897	0.5642918	0.5556715	0.5737579	0.57259524	0.56811535	0.5552367
0.0	0.5819964	0.55678743	0.5888127	0.5723362	0.5652487	0.5555233	0.57277936	0.5731234	0.5676616	0.5556298
0.0	0.5821454	0.5560822	0.5883644	0.5717914	0.56522727	0.55435294	0.57361543	0.5725679	0.565334	0.55367625
0.0	0.5914873	0.5678996	0.6005486	0.58567536	0.57435185	0.5675514	0.57799685	0.58191717	0.5797432	0.57548344
0.0	0.58167	0.55556023	0.58857894	0.57136583	0.5654603	0.55468297	0.57386386	0.5734315	0.5663879	0.5542775
0.0	0.5914213	0.56815183	0.6004378	0.5853922	0.5736895	0.56685305	0.5771157	0.5811998	0.5786294	0.57396084
0.0	0.58160365	0.5573902	0.58798283	0.57247436	0.5642925	0.5543702	0.571409	0.5726968	0.5661606	0.554422
0.0	0.58932966	0.56704026	0.59911317	0.58509004	0.5722455	0.56678176	0.5770545	0.580791	0.57846814	0.57381856
0.0	0.58139247	0.5577308	0.5925686	0.5737527	0.5660121	0.55652064	0.5736074	0.5737062	0.568251	0.55945194
0.0	0.5900967	0.5662693	0.5986482	0.58201045	0.57146835	0.5655046	0.57600653	0.579831	0.57729393	0.56870556
0.0	0.5876092	0.5647396	0.5983209	0.57976454	0.5706202	0.56381243	0.5759461	0.5790291	0.576379	0.5689459
0.0	0.59162897	0.5685472	0.6002364	0.5833734	0.5743082	0.5664843	0.5770085	0.5815465	0.57929444	0.57290816
0.0	0.5883119	0.5654719	0.5984042	0.57951117	0.5708701	0.5636669	0.5757069	0.57814354	0.5776149	0.5696313
0.0	0.5880888	0.56650937	0.5992171	0.58221996	0.5721426	0.56551754	0.57622737	0.57935	0.57677835	0.5697863
0.0	0.589653	0.5673104	0.5989517	0.58350426	0.5726938	0.56508404	0.5766973	0.58073854	0.57937366	0.5720063
0.0	0.58240473	0.5563008	0.58958864	0.5729938	0.5651211	0.5542253	0.57367027	0.5723813	0.56742805	0.553166
0.0	0.5824989	0.5565149	0.5901736	0.5735611	0.56529903	0.5545735	0.57387143	0.5731862	0.5672868	0.5536332
0.0	0.58108324	0.55551785	0.5870411	0.5702867	0.56419	0.55486286	0.57317656	0.57184243	0.5660369	0.55316
0.0	0.5829348	0.5563647	0.5926757	0.57496357	0.56572354	0.55628276	0.57394946	0.5742992	0.5683564	0.5590037
0.0	0.58175236	0.5566428	0.59113955	0.57556224	0.5662687	0.5565812	0.5740877	0.57453585	0.56650317	0.5582354
0.0	0.58985394	0.5669756	0.5968336	0.58141774	0.5718823	0.56461287	0.5760767	0.5806411	0.5776743	0.5696852
0.0	0.5896243	0.567423	0.5983862	0.58202416	0.5720235	0.5644746	0.5761052	0.57995105	0.5764261	0.56957227
0.0	0.004321088	0.03235605	0.10897891	0.003110577	0.004494602	0.017427756	0.023289982	0.025228454	0.006114633	0.018286197
0.0	0.5896017	0.56753	0.5988752	0.58277833	0.5724057	0.5657354	0.5764785	0.57955164	0.5775001	0.56998575
0.0	0.006321388	0.020725043	0.02553662	0.0063391444	0.009692957	0.026847083	0.016385686	0.22914211	0.005902073	0.07905514
0.0	0.59002876	0.5671816	0.5979823	0.58294135	0.5721427	0.5658894	0.5765765	0.580526	0.5778005	0.5695355
0.0	0.58099884	0.5558445	0.5904462	0.5740642	0.56564426	0.55668473	0.5721204	0.5742183	0.56748176	0.5579097
0.0	0.58892715	0.566811	0.5993572	0.5831944	0.5722415	0.5655543	0.57621884	0.57952327	0.57742673	0.5702485
0.0	0.58980083	0.5668952	0.59840673	0.5815073	0.5724625	0.5651363	0.57563305	0.57943964	0.57640535	0.57108885
0.0	0.008702667	0.01872108	0.009259821	0.0053109126	0.0070063593	0.011765056	0.024592	0.14029393	0.010845619	0.01166654
0.0	0.5816262	0.5563212	0.59001476	0.5745388	0.5642702	0.5544304	0.57397574	0.5727306	0.5661434	0.5534857
0.0	0.5818284	0.55575573	0.5900262	0.5719025	0.5647917	0.5542551	0.5723131	0.5726999	0.566175	0.5544944
0.0	0.5822025	0.55890423	0.5924077	0.5743235	0.5665997	0.55678695	0.5747097	0.5728955	0.56791663	0.5575083
0.0	0.5804763	0.5571824	0.58704734	0.5693964	0.564812	0.5547845	0.57166845	0.5725234	0.5659793	0.55265516
0.0	0.0071623074	0.058261972	0.13193102	0.025063686	0.010232305	0.03136399	0.03314576	0.24986555	0.010854043	0.05843506
0.0	0.588627	0.56533897	0.5973816	0.5808337	0.5716829	0.56504786	0.5754874	0.5779223	0.57703197	0.5676947
0.0	0.58870715	0.56565374	0.59743	0.5813693	0.57169044	0.56511915	0.5752425	0.5783265	0.57693845	0.5677948
0.0	0.5795924	0.5560259	0.5878481	0.5722124	0.56468505	0.5543445	0.57147	0.5709138	0.56534266	0.5535666
0.0	0.5797734	0.5564389	0.58845514	0.5704422	0.56446135	0.5548935	0.5708146	0.5708634	0.56580335	0.55424345
0.0	0.5798225	0.55635875	0.5883503	0.57084334	0.56379014	0.55373174	0.57099843	0.57173663	0.5658716	0.55494505
0.0	0.5802673	0.5565583	0.5889029	0.5716368	0.563681	0.55413884	0.5713719	0.57141197	0.56687534	0.55484754
0.0	0.0037811568	0.012290721	0.011341732	0.006831233	0.008700627	0.013111994	0.053678952	0.0584534	0.008196484	0.03979876
0.0	0.007165672	0.058712117	0.1324369	0.025130328	0.010238488	0.031412795	0.033317722	0.25035182	0.010894843	0.058266774
0.0	0.58882797	0.56686	0.5974331	0.5826268	0.5710227	0.5644237	0.5755081	0.5778259	0.57639676	0.56854695
0.0	0.58210284	0.5570307	0.5908151	0.5739237	0.56570935	0.5545108	0.5726642	0.57338834	0.56707066	0.5525128
0.0	0.5808933	0.5575235	0.58984137	0.57087743	0.5636779	0.5550773	0.57308733	0.5737503	0.56632984	0.554034
0.0	0.5912221	0.5680199	0.5995018	0.5847088	0.57408684	0.56697834	0.5771148	0.58191234	0.57971466	0.57332
0.0	0.5916859	0.56887525	0.5998838	0.5848097	0.5739464	0.5670041	0.57742405	0.5824461	0.5802593	0.57314
0.0	0.5888293	0.56520146	0.5971604	0.58187866	0.57185864	0.56532335	0.57643497	0.5780625	0.5767875	0.5688659
0.0	0.0072060176	0.058368795	0.13341618	0.025398588	0.010257147	0.031570096	0.033341434	0.2518999	0.010937813	0.058794893
0.0	0.004415667	0.013560618	0.0091058165	0.008275197	0.0060822307	0.015377271	0.019053029	0.02988296	0.0068923593	0.045279615
0.0	0.5812813	0.5550809	0.5911669	0.57325065	0.5657655	0.5559593	0.57284313	0.5728155	0.5658323	0.554944
0.0	0.0022827229	0.0216161	0.009097895	0.0017792695	0.008761993	0.08351783	0.01229049	0.049183074	0.00411177	0.0044762203
0.0	0.58335894	0.55829644	0.59159154	0.57765377	0.5680618	0.55765903	0.57411194	0.57583684	0.5703246	0.55927914
0.0	0.5817325	0.55739874	0.58964753	0.57311463	0.5652583	0.5559859	0.5738096	0.57259053	0.5659711	0.5558604
0.0	0.58125055	0.5569179	0.59015197	0.5716375	0.56561387	0.5546632	0.5733387	0.57330084	0.5663973	0.55397934
0.0	0.5811939	0.5568303	0.58936566	0.5729449	0.5649712	0.55488056	0.5732135	0.57334507	0.56805927	0.55547976
0.0	0.5819682	0.5565379	0.590744	0.57081956	0.56422144	0.55475456	0.57295156	0.5731632	0.56587857	0.55330515
0.0	0.5817353	0.5553065	0.58829314	0.5726334	0.5648993	0.5553638	0.5729331	0.5735382	0.5667805	0.554075
0.0	0.58233863	0.5556415	0.5884196	0.5716358	0.56492686	0.55572146	0.57364506	0.5705378	0.56578887	0.5534908
0.0	0.5820233	0.5566092	0.59059215	0.5717234	0.56427175	0.55487645	0.573351	0.5722603	0.56691486	0.55346537
0.0	0.5822828	0.556947	0.5892124	0.573069	0.5657087	0.5567427	0.5737618	0.5714791	0.56694627	0.5547276
0.0	0.58141416	0.5571962	0.5885501	0.5735853	0.56554645	0.55545545	0.5735284	0.5733342	0.56889945	0.5549643
0.0	0.5829904	0.55902034	0.5923845	0.5764973	0.5679304	0.5579046	0.57409114	0.574843	0.5699009	0.55847037
0.0	0.58363223	0.55821157	0.5922154	0.5755559	0.5675863	0.5579072	0.57423794	0.5754917	0.5700096	0.55885506
0.0	0.010940666	0.3988527	0.20507084	0.0022080757	0.0141721	0.09306081	0.13997693	0.29971212	0.052091647	0.24757975
0.0	0.58266675	0.556882	0.59090215	0.57557195	0.5664198	0.55742097	0.57358444	0.57434505	0.5687083	0.5573018
0.0	0.58317405	0.5594221	0.5922282	0.57632196	0.5675801	0.55705166	0.57395416	0.5755379	0.5700799	0.55779505
0.0	0.5834192	0.5576389	0.5918856	0.57643294	0.5680843	0.55781466	0.57403946	0.5753912	0.5703655	0.5583833
0.0	0.583078	0.5579912	0.5920707	0.5754683	0.5674404	0.5576733	0.5739017	0.574814	0.5697845	0.5578404
0.0	0.5830554	0.5577816	0.59180117	0.5757922	0.5676495	0.55742973	0.5739451	0.57556456	0.5683171	0.5574669
0.0	0.5833461	0.5583745	0.59107566	0.57651824	0.56781554	0.55763197	0.57431483	0.5754073	0.56973916	0.55787927
0.0	0.583	0.55720735	0.591523	0.57619643	0.56757915	0.55578434	0.5739767	0.5744089	0.56928104	0.556758
0.0	0.5821515	0.5570377	0.59161305	0.574368	0.56723964	0.5561916	0.57232857	0.5749217	0.56876045	0.55759656
0.0	0.59032744	0.5672532	0.600946	0.58520293	0.572722	0.56697553	0.57732403	0.58017284	0.5777458	0.57343733
0.0	0.5807823	0.55542433	0.59009993	0.5680778	0.56461936	0.55381405	0.5727973	0.5724846	0.56583095	0.55393094
0.0	0.5809305	0.5561068	0.58997464	0.57060057	0.56567305	0.55416584	0.5733666	0.57263243	0.56802166	0.5549216
0.0	0.5901557	0.5670032	0.59600204	0.5822094	0.5713417	0.56545943	0.57685894	0.57978445	0.5776886	0.5704517
0.0	0.5897773	0.56626964	0.5998428	0.5845405	0.5719457	0.5658844	0.5770213	0.5788699	0.5792895	0.5724436
0.0	0.5818665	0.55743575	0.59247935	0.57391274	0.56625134	0.55623895	0.5739938	0.5731877	0.5683939	0.5544824
0.0	0.5836337	0.55920154	0.59374654	0.57648134	0.5683538	0.558491	0.57453984	0.5759469	0.5705543	0.55779755
0.0	0.5821975	0.5584161	0.5924827	0.575541	0.566478	0.55712914	0.5741416	0.5744523	0.56961536	0.5605489
0.0	0.0055023553	0.011874899	0.05099148	0.006884442	0.009280614	0.017787721	0.028092444	0.024670804	0.007340703	0.011207246
0.0	0.5904152	0.5665245	0.59756017	0.5809054	0.5722009	0.5656878	0.576398	0.5803573	0.5781625	0.56928337
0.0	0.0059151165	0.024960892	0.092171244	0.005836919	0.008296376	0.032359075	0.013381532	0.021888463	0.007816432	0.030952102
0.0	0.582005	0.55635196	0.5872326	0.57193047	0.5647652	0.5543103	0.57347536	0.57319695	0.566815	0.55289364
0.0	0.0068070027	0.04174735	0.12127963	0.0063734953	0.010082474	0.020621605	0.014958014	0.03526442	0.0061035207	0.03229839
0.0	0.59133106	0.5685966	0.6010058	0.5855838	0.57465553	0.5669057	0.5776545	0.58050126	0.58027285	0.573187
0.0	0.58984184	0.5660802	0.59953797	0.58451635	0.5721829	0.56620735	0.5772115	0.5787024	0.5792511	0.57282716
0.0	0.58356327	0.55851007	0.59005666	0.57354844	0.56564	0.55668414	0.57302445	0.5743496	0.5691002	0.5568636
0.0	0.5898323	0.5672202	0.59999335	0.5848386	0.57306075	0.5668352	0.57735324	0.5792603	0.57956517	0.57373273
0.0	0.58143353	0.55547136	0.5887433	0.5730368	0.5646338	0.5547919	0.5735129	0.57081676	0.56603163	0.55553406
0.0	0.5895599	0.5669992	0.5996576	0.5844073	0.5721918	0.5660716	0.57715505	0.5789932	0.57829463	0.57259893
0.0	0.5818332	0.5551711	0.5908229	0.57508624	0.5652766	0.55608064	0.57354033	0.57394755	0.5665556	0.5583853
0.0	0.58174074	0.55531746	0.5907088	0.57365674	0.56541246	0.5559251	0.5732201	0.57451123	0.5677059	0.55840576
0.0	0.58115643	0.55642325	0.5899702	0.5720645	0.56365055	0.5538747	0.5712912	0.5728101	0.5659122	0.55259997
0.0	0.5882128	0.5650135	0.59665084	0.57946956	0.5697132	0.56339264	0.5735782	0.57716435	0.5756045	0.56740594
0.0	0.58181256	0.55675066	0.5913291	0.57472163	0.5659227	0.5549921	0.5729136	0.5745422	0.5690906	0.55866647
0.0	0.58125174	0.55643076	0.59130335	0.5748174	0.565265	0.55641466	0.5729546	0.5738023	0.5677256	0.55766034
0.0	0.0014529756	0.022240795	0.031506456	0.003505362	0.009658451	0.011909673	0.02457973	0.09695763	0.0060224654	0.036345303
0.0	0.5818021	0.5568564	0.5899715	0.5728622	0.56399584	0.554392	0.57316303	0.57293516	0.5666459	0.553969
0.0	0.59153736	0.56811297	0.600177	0.58416295	0.5733119	0.5671808	0.5771041	0.5819844	0.5793456	0.57336926
0.0	0.5921195	0.5684119	0.6000726	0.5846976	0.5744175	0.56728965	0.57778126	0.5820675	0.5800216	0.5735829
0.0	0.5892107	0.56558746	0.59891266	0.58288103	0.571713	0.5654027	0.57596993	0.57749236	0.57636994	0.5680035
0.0	0.58052754	0.5556455	0.5897395	0.57179594	0.5644919	0.553844	0.5722443	0.57194257	0.56689763	0.5543317
0.0	0.5806615	0.5570475	0.58837616	0.57216734	0.56423634	0.5545631	0.571282	0.57106316	0.56683356	0.5551823
0.0	0.5808776	0.55671877	0.58822095	0.572606	0.5645185	0.5547106	0.57124937	0.5708155	0.56701523	0.5557638
0.0	0.57967454	0.5553724	0.5881871	0.5718839	0.5640823	0.5539743	0.5710467	0.5700008	0.56534356	0.5529174
0.0	0.5791465	0.55471987	0.58739966	0.5722101	0.56484514	0.55422693	0.57098895	0.5703917	0.56605613	0.5537935
0.0	0.57910234	0.5552656	0.58826673	0.57149035	0.56396234	0.5538684	0.5704529	0.57074463	0.5654616	0.55399895
0.0	0.5790491	0.55481744	0.58827114	0.57121754	0.56455845	0.5538202	0.5710787	0.5706807	0.5652841	0.5533651
0.0	0.58021706	0.5567919	0.58885515	0.5705163	0.5647793	0.5541136	0.5713441	0.5703294	0.5659817	0.5551534
0.0	0.58004206	0.5559498	0.58914566	0.5713412	0.564218	0.55453026	0.5713322	0.57086194	0.56632257	0.5549609
0.0	0.5801658	0.556611	0.58889204	0.57287264	0.56496376	0.55497193	0.57168764	0.5717537	0.5662427	0.5549022
0.0	0.58087534	0.5568495	0.5882627	0.5714526	0.5642112	0.55442965	0.57171303	0.5714258	0.5663273	0.5557764
0.0	0.58049923	0.55612266	0.5896987	0.571322	0.5638641	0.553972	0.5711626	0.57235765	0.5662588	0.5555864
0.0	0.57961565	0.5560663	0.5875929	0.57002664	0.5643741	0.55408984	0.5710771	0.5696921	0.5656981	0.55501485
0.0	0.58051544	0.55667377	0.58742714	0.57174516	0.56437874	0.5540408	0.5711221	0.57103074	0.5661762	0.55545795
0.0	0.58020616	0.5565021	0.5885472	0.57232195	0.5641736	0.55419165	0.5711705	0.57094216	0.56585944	0.55462456
0.0	0.5792247	0.55486786	0.5884121	0.57151043	0.5643393	0.5541171	0.5711419	0.571141	0.5654866	0.5533472
0.0	0.57917166	0.5550659	0.58720726	0.5716428	0.56442696	0.5539053	0.57109565	0.56994116	0.5651664	0.5542411
0.0	0.5797468	0.5557676	0.5877828	0.5721471	0.5647748	0.55420375	0.57110095	0.57058597	0.5664985	0.5549762
0.0	0.5793836	0.5558985	0.588299	0.5710249	0.5649877	0.55421287	0.57097644	0.57041705	0.56626415	0.5549523
0.0	0.58399636	0.56044674	0.5918548	0.57569593	0.5677636	0.55851424	0.5733403	0.57380825	0.56963885	0.557288
0.0	0.5811062	0.5576969	0.58887064	0.5714814	0.5653923	0.5545668	0.57269424	0.5723899	0.5673312	0.55475867
0.0	0.58268625	0.55835885	0.59093213	0.57428694	0.56569695	0.5557965	0.5736737	0.57470167	0.56815094	0.5560539
0.0	0.5803903	0.5548132	0.5890045	0.5720548	0.5653053	0.5535857	0.5727233	0.5726207	0.5673813	0.55256224
0.0	0.5891911	0.5661494	0.5975553	0.5812208	0.57147527	0.5640077	0.5765645	0.5793713	0.57801306	0.5681693
0.0	0.58945936	0.5659619	0.5973333	0.58181584	0.5712347	0.5641375	0.5769437	0.57925445	0.57793033	0.56823814
0.0	0.5894326	0.56626064	0.5968473	0.5810132	0.5714591	0.5652282	0.5767094	0.5787637	0.57763284	0.56882155
0.0	0.5823088	0.55693483	0.58901113	0.57242227	0.56461406	0.55394137	0.57361513	0.5738745	0.5660104	0.5541614
0.0	0.59078884	0.5670517	0.59817773	0.5822674	0.5718661	0.5654936	0.5771575	0.5798904	0.576991	0.56949645
0.0	0.58213776	0.55757815	0.5903529	0.572979	0.5656742	0.5544245	0.5729817	0.5723524	0.5688779	0.5538627
0.0	0.012927067	0.39041132	0.2995436	0.00824059	0.017163552	0.0703149	0.16043298	0.5231414	0.036397483	0.17652726
0.0	0.020427682	0.41576654	0.6653668	0.018948311	0.015888726	0.05908934	0.14902778	0.4929956	0.0393078	0.098186076
0.0	0.0074056704	0.05945964	0.13517618	0.025568124	0.010218855	0.032246612	0.033275966	0.25003472	0.011188529	0.060663015
0.0	0.019052802	0.5235383	0.57276094	0.0108411955	0.017849207	0.05594925	0.15355617	0.41400152	0.038921524	0.47922733
0.0	0.52235484	0.63921046	0.74156934	0.5090977	0.57616484	0.56630486	0.5142809	0.54691935	0.57090557	0.76630545
0.0	0.582004	0.55756396	0.59062463	0.5746481	0.5666938	0.55554223	0.57329375	0.57266915	0.5677459	0.5565478
0.0	0.0050994144	0.037763517	0.13929114	0.0026952084	0.008482091	0.007925414	0.016246865	0.04121043	0.009802871	0.052353702
0.0	0.582051	0.55650526	0.588133	0.5720849	0.5649197	0.5545139	0.57328445	0.57332486	0.56724805	0.5556184
0.0	0.0045175743	0.01585919	0.07473451	0.011038581	0.005323838	0.020968493	0.022669068	0.030991534	0.0049753156	0.024515709
0.0	0.0039653443	0.015917592	0.004851244	0.0068975016	0.004679421	0.02191471	0.021645859	0.2237459	0.008884374	0.030506855
0.0	0.0054256977	0.013826636	0.014895458	0.00083810237	0.0050964323	0.03286095	0.02848358	0.07609443	0.00837353	0.05300659
0.0	0.5821677	0.5567836	0.5908336	0.5725506	0.5664836	0.55556357	0.5739443	0.5730734	0.56832415	0.55497146
0.0	0.5821677	0.5567836	0.5908336	0.5725506	0.5664836	0.55556357	0.5739443	0.5730734	0.56832415	0.55497146
0.0	0.5812696	0.553901	0.5904667	0.57268053	0.56447345	0.554835	0.5714343	0.5713116	0.5662686	0.5558023
0.0	0.58123285	0.55676365	0.5880459	0.5700459	0.56474435	0.5542358	0.5726077	0.5729394	0.5664819	0.5554838
0.0	0.0045175743	0.01585919	0.07473451	0.011038581	0.005323838	0.020968493	0.022669068	0.030991534	0.0049753156	0.024515709
0.0	0.5817843	0.5573904	0.5880213	0.5719666	0.5647951	0.5549479	0.5730515	0.5724697	0.56794786	0.55527395
0.0	0.0058183265	0.027631577	0.14892311	0.028498925	0.007517786	0.03521919	0.017411401	0.011886857	0.013738017	0.03591905
0.0	0.58129334	0.5551281	0.5877541	0.5731524	0.56530243	0.5547364	0.5728512	0.5732513	0.56643504	0.5547763
0.0	0.0054256977	0.013826636	0.014895458	0.00083810237	0.0050964323	0.03286095	0.02848358	0.07609443	0.00837353	0.05300659
0.0	0.58257943	0.5573776	0.5898043	0.5718281	0.5657694	0.5556237	0.5737078	0.57344294	0.5670271	0.55607617
0.0	0.0050994144	0.037763517	0.13929114	0.0026952084	0.008482091	0.007925414	0.016246865	0.04121043	0.009802871	0.052353702
0.0	0.0051095416	0.037957687	0.13885124	0.0026961071	0.008477833	0.007942189	0.016236305	0.0411231	0.009802053	0.05223768
0.0	0.58123684	0.55647427	0.58906806	0.5699045	0.5659713	0.5552308	0.5730538	0.5729873	0.5661661	0.5553294
0.0	0.00783781	0.10098503	0.12519367	0.009173119	0.00936856	0.025380876	0.023520764	0.13101293	0.007072158	0.015180649
0.0	0.007851965	0.10096691	0.12544721	0.009232733	0.00940208	0.025410848	0.023653181	0.13148521	0.007072902	0.015204756
0.0	0.5824614	0.55663735	0.58861756	0.57199425	0.5647383	0.5551742	0.57365686	0.57297146	0.5668521	0.55476457
0.0	0.0039653443	0.015917592	0.004851244	0.0068975016	0.004679421	0.02191472	0.021645859	0.22374593	0.008884374	0.030506855
0.0	0.0058183265	0.027631577	0.14892311	0.028498925	0.007517786	0.03521919	0.017411401	0.011886857	0.013738011	0.03591905
0.0	0.004728017	0.057557702	0.1029745	0.007804025	0.007915884	0.009951127	0.02737319	0.06649305	0.008573849	0.03514318
0.0	0.004728017	0.057557702	0.1029745	0.007804025	0.007915884	0.009951127	0.02737319	0.06649305	0.008573849	0.03514318
0.0	0.004728017	0.057557702	0.1029745	0.007804025	0.007915884	0.009951127	0.0273732	0.06649305	0.008573849	0.03514318
0.0	0.00783781	0.10098503	0.12519367	0.009173115	0.00936856	0.025380876	0.023520764	0.13101293	0.007072158	0.015180649
0.0	0.58177334	0.5558675	0.5895296	0.57393026	0.5657335	0.55484295	0.57344466	0.57105345	0.56695235	0.556353
0.0	0.5818912	0.5581452	0.5907022	0.571772	0.56528974	0.55453205	0.57385373	0.5725511	0.567101	0.55458033
0.0	0.59001184	0.56782424	0.59981656	0.5821415	0.57197964	0.56541854	0.57702374	0.5791828	0.576843	0.5689215
0.0	0.5917457	0.56786597	0.5999527	0.58407086	0.5730412	0.56560934	0.57635516	0.5797921	0.5786862	0.56879336
0.0	0.58908373	0.56558007	0.5983579	0.5791752	0.57046026	0.564044	0.57623726	0.57933545	0.5753289	0.56780624
0.0	0.58222514	0.55583805	0.5892076	0.5713402	0.56421584	0.5545552	0.5732205	0.57241815	0.5676413	0.55414003
0.0	0.5811653	0.5558062	0.5904675	0.573537	0.56435394	0.5541174	0.5729712	0.5727196	0.5667032	0.5517095
0.0	0.5818122	0.5560478	0.58909196	0.57351613	0.5649159	0.5544038	0.5738877	0.57311755	0.56708324	0.55387115
0.0	0.5895971	0.5653181	0.6009646	0.5852699	0.57225025	0.56682795	0.57617843	0.5802533	0.57730836	0.5735232
0.0	0.5891664	0.56524986	0.59923995	0.581681	0.572302	0.56593055	0.5765858	0.57910097	0.5767926	0.5688344
0.0	0.5790095	0.5533637	0.58845454	0.569896	0.56328535	0.5542479	0.5714763	0.572453	0.56564903	0.5527613
0.0	0.5815483	0.5558971	0.5892517	0.57363015	0.5647131	0.5549235	0.5736931	0.5726861	0.5667133	0.5538095
0.0	0.58221346	0.55694723	0.5885679	0.57342833	0.5654929	0.55609196	0.5740205	0.5724345	0.5674366	0.5534383
0.0	0.5827226	0.55616504	0.5887191	0.57337916	0.5661144	0.55472875	0.574272	0.5735362	0.5665934	0.5535841
0.0	0.5814662	0.5571529	0.59078	0.5724589	0.5653644	0.5560158	0.57342726	0.5736277	0.5687259	0.555266
0.0	0.5832083	0.5581521	0.59096426	0.573338	0.56594974	0.55655724	0.57357824	0.5723631	0.5684397	0.5557175
0.0	0.5812824	0.5554441	0.5898616	0.5722777	0.5658371	0.5555455	0.57231045	0.5750036	0.56785035	0.55672884
0.0	0.58941585	0.5669405	0.5999848	0.58250695	0.5725791	0.56631434	0.57602614	0.57978183	0.5791596	0.57007354
0.0	0.58944935	0.566786	0.5995344	0.5824565	0.5722986	0.566608	0.57582664	0.579563	0.5794389	0.57028484
0.0	0.58344436	0.55958235	0.5924199	0.57656544	0.56783694	0.5578468	0.57470757	0.57580346	0.5694458	0.5605321
0.0	0.58042043	0.5552428	0.5908649	0.5741001	0.5638961	0.55519193	0.5724782	0.571865	0.5675061	0.55720097
0.0	0.5879123	0.5650217	0.5994757	0.58246094	0.5705658	0.5648567	0.57537776	0.5782081	0.5775261	0.57117254
0.0	0.5888655	0.5662844	0.59785	0.57973135	0.57187074	0.5638003	0.5767087	0.57895344	0.57686484	0.5687182
0.0	0.004545119	0.040849227	0.038671274	0.0023584138	0.01809945	0.022354461	0.014189025	0.030955106	0.0056219636	0.02232375
0.0	0.5812705	0.55834687	0.5885871	0.57171804	0.5643165	0.5551489	0.5737463	0.5714763	0.56677765	0.55575204
0.0	0.5840749	0.5597724	0.5926654	0.57626706	0.5679098	0.5592223	0.5750672	0.57441723	0.5709561	0.55894595
0.0	0.58161235	0.5562801	0.5861518	0.57236856	0.56536716	0.5544865	0.5731125	0.57336944	0.5672042	0.5559531
0.0	0.5821677	0.5567836	0.5908336	0.5725506	0.5664836	0.55556357	0.5739443	0.5730734	0.56832415	0.55497146
0.0	0.5821572	0.55709374	0.5897772	0.5732719	0.56454784	0.5539423	0.57388824	0.5713694	0.5670061	0.55447316
0.0	0.5820431	0.55605805	0.5902726	0.5752235	0.5654564	0.5549548	0.5736993	0.5722576	0.5671176	0.5558307
0.0	0.58209246	0.55698717	0.58919436	0.5722381	0.56502783	0.554965	0.5738951	0.5728268	0.56727606	0.55500174
0.0	0.5820672	0.5564968	0.5899439	0.5748914	0.5653276	0.55568564	0.5736584	0.5731362	0.56756616	0.5559597
0.0	0.0035510613	0.03314693	0.016299358	0.002336405	0.015773764	0.01089135	0.012887353	0.23788631	0.0071309423	0.029118082
0.0	0.589609	0.5653057	0.5993368	0.5841037	0.572937	0.5655155	0.57660264	0.5800369	0.57812023	0.57305014
0.0	0.5818922	0.55643463	0.5904873	0.572063	0.56578094	0.5553582	0.5732251	0.5722248	0.5681876	0.5540308
0.0	0.58378696	0.5592689	0.59154886	0.5758706	0.56704897	0.55762035	0.5741228	0.5740832	0.5693198	0.5573744
0.0	0.58154285	0.5560914	0.5888453	0.5719573	0.56493527	0.5555083	0.5727037	0.5718547	0.56633466	0.5551256
0.0	0.5885529	0.56484395	0.598983	0.5840675	0.57177633	0.56672955	0.5750058	0.5808244	0.5761848	0.57250786
0.0	0.0013122564	0.016321713	0.011552742	0.003026996	0.00982574	0.019369802	0.025511684	0.20578499	0.009939961	0.003655332
0.0	0.5801625	0.5563463	0.5899706	0.5715201	0.5639193	0.555603	0.57206184	0.5720544	0.56580716	0.552349
0.0	0.580075	0.5562875	0.5900472	0.5705469	0.56429183	0.55539644	0.5722205	0.57282335	0.5665904	0.55427617
0.0	0.5809393	0.557416	0.58927256	0.57368934	0.5633075	0.55542016	0.5734534	0.57104385	0.5665817	0.55321085
0.0	0.5807818	0.55575234	0.5903013	0.57447064	0.56351167	0.5562512	0.57222974	0.57076895	0.5660322	0.5534915
0.0	0.58111334	0.5580102	0.59015375	0.5745462	0.5636565	0.5558712	0.5733053	0.57156795	0.5664751	0.55270445
0.0	0.57992846	0.5548498	0.5896658	0.5718516	0.5635762	0.55499166	0.5718448	0.57134897	0.5655255	0.5533568
0.0	0.5904647	0.5670794	0.59971577	0.5822846	0.57251304	0.5662535	0.5763218	0.5790198	0.57941645	0.56978667
0.0	0.59218323	0.5679036	0.6006213	0.58392334	0.57396156	0.5648594	0.57671475	0.5797919	0.57904094	0.56996185
0.0	0.5819167	0.5565707	0.59041613	0.57160974	0.5654526	0.5553749	0.572741	0.5718771	0.56875694	0.55557513
0.0	0.57998973	0.5579565	0.59062797	0.5722299	0.56561476	0.55539846	0.5739088	0.5727306	0.56645584	0.553525
0.0	0.5818307	0.55701005	0.58950293	0.5735347	0.56521696	0.5546766	0.57322234	0.57214016	0.567759	0.5535988
0.0	0.5813927	0.5572893	0.58996123	0.57311094	0.5657074	0.5548673	0.57281476	0.5721276	0.56609654	0.5526112
0.0	0.58235353	0.55659926	0.58977616	0.57248026	0.5645687	0.5546529	0.5728638	0.5730175	0.56766135	0.5522604
0.0	0.581174	0.557361	0.586436	0.5732441	0.5648239	0.5561482	0.5723543	0.5724428	0.5664627	0.5543052
0.0	0.58137316	0.5565095	0.58996123	0.5710215	0.5657564	0.5566215	0.5737785	0.57401645	0.5679984	0.5555105
0.0	0.5814229	0.55457014	0.5885241	0.5720298	0.5650079	0.55516684	0.5734968	0.57163197	0.5661911	0.55347294
0.0	0.5819362	0.555487	0.5908763	0.576054	0.5651079	0.5564557	0.5732496	0.57262605	0.5676785	0.5588316
0.0	0.582194	0.55550766	0.589605	0.5723783	0.5643142	0.55453247	0.57269233	0.5699839	0.5661174	0.55307704
0.0	0.5821603	0.55506504	0.5891155	0.5712977	0.5653639	0.55505955	0.57383007	0.5716751	0.56656986	0.55417573
0.0	0.5818912	0.5572728	0.5899599	0.57277155	0.56519985	0.5549144	0.5732217	0.5725085	0.56693375	0.5533988
0.0	0.58197165	0.5568381	0.5904271	0.5710591	0.56558007	0.5558171	0.57361805	0.57189137	0.56759524	0.55530804
0.0	0.5812001	0.5560025	0.58997244	0.57318985	0.5648767	0.55484253	0.5732398	0.5727087	0.56653136	0.5534725
0.0	0.57937306	0.5559927	0.58724135	0.57146484	0.5652473	0.5540808	0.57312757	0.57087976	0.56521845	0.5539983
0.0	0.5819655	0.5564787	0.5892985	0.5731279	0.564801	0.5551068	0.57305795	0.5729037	0.5667241	0.5526741
0.0	0.5794337	0.55592763	0.5884747	0.57100236	0.563702	0.55353355	0.5725734	0.57311326	0.5662108	0.55448616
0.0	0.5912265	0.5683135	0.59992427	0.5855553	0.5741528	0.5664189	0.57642674	0.58168507	0.5797134	0.5731567
0.0	0.5876974	0.56683284	0.59721845	0.58210367	0.5714747	0.56401384	0.57513577	0.57934153	0.57581955	0.5673419
0.0	0.5811316	0.55623865	0.5896098	0.57129055	0.5652862	0.5558862	0.5735853	0.5709618	0.5652726	0.5547704
0.0	0.58087105	0.55559206	0.5897073	0.56939125	0.5647064	0.5556409	0.572512	0.570883	0.5653121	0.55375344
0.0	0.5811183	0.55582434	0.5895781	0.5708238	0.56489444	0.55572504	0.5726132	0.5717967	0.5657302	0.5539786
0.0	0.5799828	0.55564	0.5883875	0.5713526	0.56404895	0.55479985	0.57147044	0.5693149	0.5647639	0.5520996
0.0	0.58067566	0.55617386	0.58717555	0.5730108	0.5654663	0.5544558	0.57121974	0.57255656	0.5677239	0.5520873
0.0	0.5817073	0.5588302	0.59001523	0.5730604	0.5657292	0.55496144	0.57324255	0.5726689	0.56700003	0.55378526
0.0	0.57968384	0.555177	0.5880033	0.5714061	0.564149	0.5539573	0.5705098	0.5695435	0.5654808	0.5518904
0.0	0.58272773	0.5564684	0.58577186	0.5693564	0.5642247	0.5558645	0.57351506	0.57317	0.5668395	0.5538027
0.0	0.58184814	0.55670166	0.59038144	0.57147425	0.5648854	0.55425674	0.5733226	0.5728429	0.5674547	0.5550593
0.0	0.5818404	0.5555852	0.5909965	0.5703092	0.5636439	0.55475354	0.5718853	0.5736913	0.5668239	0.55472636
0.0	0.580495	0.55595607	0.5886015	0.5717696	0.56460965	0.55321467	0.57273257	0.5718078	0.5657463	0.55175215
0.0	0.59128076	0.5682458	0.6013061	0.585632	0.57426697	0.5672112	0.5776037	0.5802606	0.5795552	0.5729323
0.0	0.57991815	0.55752	0.58717525	0.5702292	0.56436384	0.5558135	0.57130796	0.5711394	0.56765044	0.5565853
0.0	0.5810814	0.5552984	0.58979446	0.57219595	0.56481147	0.5546715	0.5732432	0.5717814	0.5660305	0.5552639
0.0	0.5806261	0.55682546	0.5902882	0.5705444	0.5648633	0.55419695	0.573726	0.57242	0.56591433	0.5537184
0.0	0.58048004	0.55496037	0.58979106	0.5673423	0.56463224	0.5548266	0.5732915	0.57224077	0.5657755	0.5533832
0.0	0.58129734	0.5560587	0.58960646	0.5693372	0.5654822	0.5538127	0.5738905	0.57291496	0.5666387	0.5539047
0.0	0.5814271	0.55689347	0.5900457	0.57343596	0.56511503	0.55421495	0.5736607	0.5726729	0.5665459	0.55309856
0.0	0.5820025	0.55644935	0.58916706	0.57249314	0.56424737	0.5540016	0.5733761	0.57296985	0.5664349	0.554427
0.0	0.5814932	0.5564452	0.5897906	0.5722125	0.56541634	0.5545599	0.5731966	0.57282436	0.56753385	0.5539821
0.0	0.5817992	0.55659366	0.5903027	0.5725609	0.5646944	0.5542516	0.5739248	0.57364607	0.5662111	0.5546451
0.0	0.5816348	0.55670893	0.59027517	0.5715543	0.5648635	0.55467397	0.573863	0.5732273	0.5668059	0.55383104
0.0	0.5845544	0.55953425	0.5932428	0.5769628	0.56730646	0.55832547	0.5747743	0.57632	0.56973106	0.5594184
0.0	0.5920497	0.5684799	0.6009211	0.5853373	0.5738142	0.56717557	0.577773	0.58206964	0.5797318	0.573315
0.0	0.58151656	0.55449903	0.589145	0.57331866	0.564769	0.55517083	0.57381475	0.5725057	0.56652004	0.5536287
0.0	0.5819667	0.5576455	0.58915323	0.5737582	0.564738	0.55534834	0.5730589	0.572589	0.5662951	0.5542354
0.0	0.5802763	0.55642307	0.59022325	0.57409364	0.56560045	0.5545023	0.57303095	0.5721632	0.5667552	0.55285174
0.0	0.5820704	0.5585333	0.58999234	0.57282686	0.5655511	0.5547183	0.5731502	0.5729749	0.5674802	0.55284685
0.0	0.5828375	0.55957186	0.59137005	0.57587844	0.5655986	0.5557618	0.57283676	0.5739875	0.5689759	0.5581597
0.0	0.58139706	0.55813503	0.592909	0.5730467	0.56556964	0.5568455	0.5732915	0.572067	0.5676392	0.5596939
0.0	0.5828215	0.5569422	0.5927235	0.57401645	0.56657773	0.5570872	0.5733785	0.57313	0.56884474	0.55864084
0.0	0.5902596	0.5662636	0.5987356	0.581238	0.57250327	0.56597453	0.57720566	0.5786083	0.5780857	0.56886923
0.0	0.5902596	0.5662636	0.5987356	0.581238	0.57250327	0.56597453	0.57720566	0.5786083	0.5780857	0.56886923
0.0	0.5902596	0.5662636	0.5987356	0.581238	0.57250327	0.56597453	0.57720566	0.5786083	0.5780857	0.56886923
0.0	0.011478684	0.28958428	0.34795883	0.006990682	0.018883614	0.15628074	0.100053094	0.5098658	0.050611597	0.049145807
0.0	0.030764265	0.32943213	0.26154876	0.022236783	0.033284098	0.22460383	0.17492437	0.40991962	0.1404652	0.1306281
0.0	0.03304657	0.34598157	0.13816771	0.011623677	0.023510212	0.22060901	0.13555357	0.47273496	0.12325623	0.1343767
0.0	0.5822029	0.55764914	0.5910501	0.57136613	0.564166	0.5549279	0.57315505	0.5733705	0.56638354	0.5544012
0.0	0.5823449	0.5590107	0.58939964	0.5739207	0.56614953	0.5561351	0.5738916	0.57292324	0.5667761	0.555969
0.0	0.58389246	0.55880773	0.591711	0.574512	0.5673088	0.55749506	0.573509	0.5735415	0.568681	0.5562362
0.0	0.58155835	0.55487263	0.58859736	0.5722645	0.5645025	0.55453724	0.57338154	0.57351816	0.5669035	0.55234665
0.0	0.5846304	0.55839694	0.5906237	0.57483566	0.5677004	0.55744565	0.57380515	0.5745148	0.5684962	0.55666757
0.0	0.58147424	0.55469894	0.58857036	0.5707778	0.5633981	0.5556235	0.57190174	0.5727923	0.5647621	0.5526121
0.0	0.58111376	0.5549229	0.5894614	0.5696996	0.56386924	0.5545568	0.57223386	0.573911	0.565701	0.5525777
0.0	0.5912508	0.5689214	0.60119313	0.5843186	0.5732037	0.56664413	0.57705593	0.5812351	0.57979417	0.5751162
0.0	0.5912508	0.5689214	0.60119313	0.5843186	0.5732037	0.56664413	0.57705593	0.5812351	0.57979417	0.5751162
0.0	0.5814278	0.5554422	0.5906364	0.57125735	0.5651253	0.55438465	0.5726004	0.5730957	0.56604594	0.5523413
0.0	0.58410275	0.55897176	0.59022933	0.57309175	0.56709206	0.5558154	0.57368153	0.57416207	0.5684855	0.55596346
0.0	0.58178174	0.5561306	0.586662	0.5720799	0.56581014	0.55338997	0.5730976	0.5733852	0.56623787	0.5533712
0.0	0.58196574	0.5559786	0.58867425	0.573301	0.56536096	0.5532049	0.5733364	0.5722475	0.5663542	0.55271107
0.0	0.5838739	0.5596205	0.5930798	0.5759226	0.56801593	0.558995	0.5744592	0.575262	0.56981504	0.55940276
0.0	0.010703413	0.23323172	0.10711373	0.007992633	0.011043778	0.022758579	0.07924024	0.34043238	0.062700026	0.043007705
0.0	0.0060115084	0.02370991	0.4016637	0.0045767375	0.005877039	0.011755309	0.013129986	0.04426366	0.008008125	0.042175487
0.0	0.004912158	0.019000608	0.013905445	0.003995801	0.009912332	0.021289939	0.017391328	0.10941795	0.010940294	0.046525337
0.0	0.5841881	0.55930483	0.59343994	0.5763452	0.5677861	0.55866754	0.5746397	0.57628024	0.569789	0.55910134
0.0	0.5883637	0.5661236	0.59723115	0.578831	0.5709121	0.5636174	0.57552046	0.5791628	0.57680416	0.56837934
0.0	0.58455145	0.55865455	0.59165233	0.57394415	0.5670675	0.5554571	0.5736881	0.5740124	0.5696951	0.55774885
0.0	0.5813713	0.55675274	0.5904355	0.5725614	0.5650811	0.554593	0.57404804	0.5709046	0.5676693	0.553444
0.0	0.58340335	0.5573539	0.5919416	0.57427794	0.56603444	0.55553365	0.5739515	0.5737003	0.5698476	0.55690974
0.0	0.58851683	0.5663096	0.5975777	0.578846	0.5714762	0.56401247	0.57555157	0.57920796	0.57678175	0.5683034
0.0	0.58886415	0.56587887	0.597747	0.5773823	0.570406	0.56326103	0.5761259	0.57845443	0.57728636	0.5686499
0.0	0.58053344	0.55631757	0.5887234	0.5710374	0.5650476	0.55432415	0.5728415	0.57276636	0.566738	0.55450714
0.0	0.5805157	0.5563901	0.5872621	0.56912166	0.5656364	0.55523455	0.5723163	0.5729047	0.56819385	0.55667573
0.0	0.0052048946	0.02267475	0.0029158748	0.0040442306	0.004968267	0.018060649	0.016356222	0.06835753	0.0076011997	0.020501975
0.0	0.008514821	0.017289	0.011013883	0.017378962	0.0067569353	0.02067351	0.024017034	0.07454987	0.0085703395	0.024173977
0.0	0.0052052033	0.022587549	0.0028862662	0.0039938013	0.004924382	0.01810855	0.016361102	0.06774893	0.007626333	0.020363113
0.0	0.008524129	0.017402943	0.01104321	0.017429577	0.0067691226	0.020797968	0.024073374	0.07478007	0.008628848	0.024307981
0.0	0.5836326	0.5575662	0.592709	0.5748946	0.56625724	0.5569275	0.5737791	0.5754911	0.5691943	0.5610981
0.0	0.5819855	0.556224	0.5902133	0.57273465	0.5655033	0.5552923	0.5735729	0.57245785	0.5659897	0.5538257
0.0	0.5820076	0.5568067	0.590024	0.571929	0.56542987	0.55544555	0.573678	0.5731082	0.5669063	0.55638945
0.0	0.5815271	0.55425197	0.5922527	0.5749728	0.56388885	0.55695504	0.57289845	0.57291925	0.56746984	0.5582971
0.0	0.5885197	0.56555986	0.5960689	0.5806003	0.5716299	0.5655568	0.5754714	0.5762823	0.5776972	0.5690587
0.0	0.58829325	0.565042	0.5956937	0.57980734	0.5707393	0.56495464	0.5753581	0.578294	0.57665956	0.5700907
0.0	0.57985944	0.55451	0.58982134	0.5695016	0.564933	0.5538711	0.57218903	0.57263005	0.56594336	0.5527684
0.0	0.580093	0.5561943	0.59002054	0.5711041	0.5653409	0.55427235	0.57263064	0.57229877	0.56631094	0.5543479
0.0	0.5887145	0.56471163	0.5975665	0.5798522	0.5707956	0.56347257	0.57549554	0.57833785	0.5760614	0.56662583
0.0	0.5812712	0.55556405	0.58943284	0.5714784	0.5652379	0.5532281	0.5736081	0.5732055	0.56682336	0.5521834
0.0	0.5794914	0.5546542	0.5897723	0.5715068	0.56392217	0.5542808	0.57222474	0.5707578	0.5661863	0.55233574
0.0	0.57988757	0.5559363	0.58917564	0.57149047	0.56523937	0.5543976	0.5721976	0.5719177	0.5650568	0.55588377
0.0	0.58221596	0.5587746	0.5900989	0.5728888	0.5648152	0.5539816	0.57422704	0.57256895	0.56794846	0.55367714
0.0	0.58268946	0.5568778	0.58960724	0.572998	0.5650043	0.5547528	0.57316446	0.57263476	0.56720287	0.55347884
0.0	0.5919943	0.56909966	0.6011333	0.5847927	0.5743899	0.56756836	0.577946	0.5818112	0.5800865	0.57509893
0.0	0.5919943	0.56909966	0.6011333	0.5847927	0.5743899	0.56756836	0.577946	0.5818112	0.5800865	0.57509893
0.0	0.5819463	0.5562914	0.5893772	0.5714025	0.56501263	0.5547296	0.5727809	0.5723672	0.5669103	0.55457014
0.0	0.59154975	0.5685664	0.6008663	0.58565426	0.5741511	0.566916	0.57739264	0.5812955	0.580573	0.57512724
0.0	0.59154975	0.5685664	0.6008663	0.58565426	0.5741511	0.566916	0.57739264	0.5812955	0.580573	0.57512724
0.0	0.58957326	0.56644	0.5967294	0.58001596	0.5709658	0.56543183	0.5759189	0.5779228	0.5770183	0.57015204
0.0	0.5822684	0.55758715	0.5888163	0.5726929	0.56453085	0.55383176	0.57411027	0.5726547	0.5672701	0.5543948
0.0	0.58167833	0.55552363	0.59018123	0.5706196	0.5643574	0.55514514	0.57397574	0.57259953	0.56620175	0.5529703
0.0	0.59201306	0.5688654	0.600735	0.58573544	0.57391745	0.5669622	0.57781714	0.5814323	0.580469	0.57560533
0.0	0.59201306	0.5688654	0.600735	0.58573544	0.57391745	0.5669622	0.57781714	0.5814323	0.580469	0.57560533
0.0	0.5824993	0.55589503	0.5894094	0.5732204	0.56633854	0.55463314	0.57336235	0.5723385	0.5679354	0.55564207
0.0	0.5825001	0.5560716	0.5907341	0.5746496	0.56696415	0.5549682	0.57355136	0.57300997	0.5680655	0.5563234
0.0	0.5792548	0.5543903	0.5906126	0.57132953	0.5633624	0.5549582	0.57289684	0.5705672	0.5663598	0.5530148
0.0	0.5816227	0.5563735	0.5894959	0.57237047	0.56507254	0.5549854	0.57374674	0.5719176	0.5669011	0.55312526
0.0	0.58189815	0.5547651	0.5895115	0.56974393	0.56405103	0.5541861	0.57325727	0.5729561	0.56649214	0.55518365
0.0	0.58025163	0.55568063	0.58767456	0.5757895	0.56512135	0.5543758	0.57271534	0.57135546	0.5663189	0.5536638
0.0	0.58233786	0.5555733	0.59127754	0.5697737	0.56410825	0.5545261	0.57308394	0.5730274	0.56604666	0.5536923
0.0	0.5826868	0.5577902	0.5901088	0.5737432	0.5652399	0.5553612	0.5735428	0.5721912	0.5684145	0.5563993
0.0	0.58005065	0.5568035	0.58892787	0.5732927	0.56528544	0.5544077	0.5736755	0.572094	0.56678057	0.55309165
0.0	0.5824214	0.55896854	0.59006256	0.5734813	0.5659445	0.55575573	0.5740311	0.5741208	0.56773794	0.55510634
0.0	0.5814401	0.55618775	0.5895351	0.5726679	0.56608367	0.5549854	0.5733712	0.5714849	0.56880397	0.55471045
0.0	0.5806386	0.5551827	0.589368	0.57198375	0.5647917	0.55614763	0.57233596	0.57162297	0.5658931	0.5540047
0.0	0.58202064	0.55539006	0.5906844	0.57380146	0.565464	0.5530881	0.5735256	0.5750559	0.56694347	0.55651796
0.0	0.5825801	0.5558203	0.59106374	0.57247645	0.564673	0.5545819	0.5732696	0.5733889	0.566964	0.5558226
0.0	0.5811963	0.5572863	0.5878624	0.5710505	0.56548333	0.5541794	0.5734774	0.57300425	0.5668761	0.5538272
0.0	0.5823091	0.55572283	0.5898444	0.5717083	0.5652335	0.5543667	0.5740478	0.5735411	0.56709033	0.55386734
0.0	0.5813055	0.5540757	0.5859919	0.57214415	0.56471235	0.5547696	0.5723676	0.57185256	0.5668546	0.5543202
0.0	0.5811491	0.5563756	0.58965284	0.5732393	0.5648751	0.5549264	0.5733882	0.5720733	0.5668012	0.55358726
0.0	0.5816212	0.5562489	0.5887524	0.57308745	0.56530553	0.55465055	0.57316095	0.57327753	0.56683254	0.5539067
0.0	0.5816241	0.5564306	0.5896319	0.571898	0.5642613	0.5543102	0.57263803	0.5726438	0.56711113	0.5552613
0.0	0.5818695	0.5560113	0.5913192	0.5717421	0.5644995	0.55550295	0.57171714	0.57428074	0.56677014	0.55857456
0.0	0.5818705	0.5563738	0.59185725	0.57187754	0.56615686	0.55603176	0.5732522	0.5741199	0.5685426	0.5589461
0.0	0.582263	0.5560026	0.59028244	0.5727405	0.5640337	0.55554944	0.5729718	0.5741221	0.56832206	0.5589055
0.0	0.5890397	0.5661851	0.5985245	0.5816583	0.57127583	0.56466556	0.5761999	0.5773541	0.57636636	0.56832993
0.0	0.5894886	0.5687443	0.5977982	0.58328605	0.57251567	0.56613564	0.57693595	0.5801137	0.5764956	0.5691574
0.0	0.58875185	0.56529325	0.5993828	0.58062345	0.57143486	0.5643993	0.5765992	0.5791131	0.577098	0.568477
0.0	0.5795638	0.55645305	0.5904169	0.56989384	0.564347	0.5545802	0.57245904	0.5714966	0.5647986	0.55425537
0.0	0.58161503	0.5566359	0.5893565	0.57335	0.5639684	0.55419725	0.57354057	0.57320493	0.567292	0.55537236
0.0	0.5806391	0.55864793	0.5883601	0.5733401	0.56613934	0.55529535	0.5739278	0.5730172	0.5656868	0.5545036
0.0	0.5819467	0.55570203	0.58971137	0.5718804	0.56517583	0.55399656	0.5734782	0.5727097	0.5669517	0.5534302
0.0	0.58093745	0.55686814	0.58923006	0.5729355	0.56405497	0.5532047	0.5739435	0.5729618	0.56594425	0.55368567
0.0	0.581401	0.5561828	0.58726966	0.5705149	0.56543076	0.55482495	0.57365835	0.5739179	0.5665169	0.55266106
0.0	0.58156925	0.55447847	0.5869579	0.571299	0.5639929	0.5548378	0.5725128	0.5719209	0.5644686	0.55280185
0.0	0.58213645	0.55690867	0.59029293	0.57329106	0.5653094	0.5550937	0.5738797	0.57382745	0.5677218	0.5559104
0.0	0.5799923	0.5568255	0.588539	0.5714525	0.56464136	0.55348283	0.57330096	0.5712226	0.5659282	0.5530651
0.0	0.5889136	0.5667133	0.59905314	0.5807492	0.572287	0.56501377	0.5764592	0.5797807	0.5777581	0.5696192
0.0	0.5817201	0.55734634	0.5913508	0.5748463	0.5659192	0.5548707	0.57389504	0.57371676	0.5676716	0.55929047
0.0	0.58231026	0.5571142	0.59094775	0.57399386	0.5647894	0.5564917	0.57334393	0.5727528	0.5685148	0.5545452
0.0	0.58128875	0.55756545	0.58955574	0.5732844	0.565297	0.5562193	0.5738311	0.5729007	0.56819916	0.55491793
0.0	0.58270127	0.5556459	0.59166586	0.57348096	0.5653568	0.5566948	0.5738871	0.5732758	0.5683594	0.5566835
0.0	0.5818478	0.55729306	0.5888822	0.57269764	0.5641434	0.5550284	0.57352376	0.5727893	0.5671808	0.5536328
0.0	0.5826526	0.5579406	0.5910093	0.57276565	0.5648692	0.556077	0.573312	0.5736209	0.56788635	0.555308
0.0	0.5814946	0.5560983	0.58970034	0.57328206	0.56511945	0.5547608	0.57339513	0.5724291	0.5657727	0.5535374
0.0	0.5895356	0.5662333	0.5982045	0.5807444	0.5713309	0.565146	0.57615536	0.5789587	0.5769427	0.5683815
0.0	0.5813798	0.55680627	0.5894121	0.5730928	0.5654627	0.55565333	0.5736719	0.5730039	0.5667958	0.55505335
0.0	0.5814688	0.5565759	0.5882509	0.57029545	0.5636797	0.55489665	0.5725124	0.5735134	0.56593764	0.5540317
0.0	0.58090055	0.55672973	0.58987695	0.5730365	0.5642608	0.5556686	0.57319504	0.5696442	0.5669672	0.555243
0.0	0.5809916	0.5571221	0.58795285	0.5723082	0.5655159	0.5545438	0.57340986	0.57149494	0.5676488	0.5548396
0.0	0.58197874	0.5571586	0.5884941	0.5732664	0.56521255	0.5559104	0.5731435	0.5728478	0.56667155	0.554928
0.0	0.5817893	0.55766356	0.5891542	0.57226664	0.5656169	0.55595046	0.5743311	0.57248175	0.5679651	0.5545071
0.0	0.5814799	0.5578792	0.586758	0.5713198	0.56452876	0.5538293	0.57351214	0.5727719	0.5675108	0.5539099
0.0	0.58111537	0.55747247	0.58971196	0.5720783	0.56531364	0.55552465	0.57358426	0.57326	0.5662343	0.5539997
0.0	0.5820845	0.55638874	0.5895381	0.57426417	0.56517756	0.5562307	0.57320756	0.5724788	0.5680591	0.5547666
0.0	0.5818376	0.556909	0.58988374	0.57283187	0.56574047	0.5551474	0.5738327	0.57204324	0.56712633	0.55536103
0.0	0.5819906	0.55732477	0.58908796	0.572063	0.56409657	0.5556733	0.57284373	0.5727804	0.56740797	0.55577654
0.0	0.58178246	0.55628705	0.58969915	0.5717244	0.56459886	0.555188	0.57328516	0.57233566	0.5677805	0.5540858
0.0	0.5815518	0.55719054	0.587572	0.57342416	0.56504804	0.5547597	0.57221025	0.57289016	0.5646719	0.5533281
0.0	0.58178246	0.55628705	0.58969915	0.5717244	0.56459886	0.555188	0.57328516	0.57233566	0.5677805	0.5540858
0.0	0.58133966	0.55609185	0.58911705	0.5713464	0.5640339	0.5544761	0.5725655	0.5723509	0.56663764	0.55370575
0.0	0.5890449	0.56476116	0.5981671	0.58101964	0.57071966	0.56494856	0.5759796	0.5783236	0.57573116	0.5679436
0.0	0.014874008	0.2976787	0.3732376	0.0043824925	0.014788881	0.035891306	0.15657493	0.15194492	0.027364962	0.015016949
0.0	0.5815632	0.5561007	0.5900794	0.5718623	0.5647068	0.5560389	0.57295	0.5728545	0.56804264	0.554518
0.0	0.014325976	0.7754352	0.5266291	0.0038855968	0.010658524	0.054013953	0.05114951	0.40698618	0.021863934	0.090485595
0.0	0.5805056	0.55767	0.5878525	0.57181585	0.5652042	0.55448073	0.573086	0.5724776	0.5662194	0.5548121
0.0	0.5816974	0.5569408	0.58835804	0.5724946	0.5643833	0.5547393	0.5733101	0.57123595	0.56686777	0.55498016
0.0	0.5812108	0.556287	0.5902759	0.57407516	0.56588805	0.55558693	0.5721427	0.57226485	0.567808	0.5560053
0.0	0.582543	0.55840904	0.59059185	0.573463	0.56584585	0.5560585	0.5737065	0.57214385	0.56704	0.55481714
0.0	0.5810284	0.55743396	0.5890421	0.572712	0.5647782	0.5557614	0.5734795	0.5717571	0.5664851	0.5542529
0.0	0.5818041	0.55725664	0.5898457	0.57267076	0.56448764	0.55529	0.57372445	0.5720275	0.56789094	0.5541169
0.0	0.5804323	0.555787	0.5880206	0.5720922	0.5648679	0.5540701	0.57269067	0.5733197	0.56509656	0.5540971
0.0	0.581679	0.556858	0.5886696	0.57420486	0.56430596	0.55417323	0.5722343	0.5737133	0.5678664	0.5547654
0.0	0.58227205	0.5568318	0.5900643	0.5725552	0.56419134	0.5555964	0.5728072	0.5715521	0.56603646	0.5539324
0.0	0.589095	0.5651421	0.5979363	0.5799452	0.5716107	0.5638352	0.5762079	0.57956004	0.57661176	0.56779176
0.0	0.5816585	0.5556333	0.5887275	0.5723375	0.5650545	0.5557298	0.5724552	0.5728826	0.56610376	0.5546746
0.0	0.58107096	0.5564084	0.5888441	0.57325244	0.56522036	0.555202	0.5729539	0.5720751	0.5669678	0.5546099
0.0	0.58156973	0.5569311	0.5876919	0.5722296	0.5653098	0.55501926	0.57352453	0.57283324	0.56820494	0.55431426
0.0	0.58131725	0.5576821	0.5882235	0.57157236	0.56517535	0.5543466	0.57320225	0.5728339	0.56689304	0.5544263
0.0	0.5818342	0.55703056	0.5898074	0.57269424	0.56481236	0.55526596	0.57354665	0.5733546	0.5675118	0.5544197
0.0	0.581801	0.55780655	0.58948684	0.57245296	0.56572163	0.55513704	0.57352173	0.5722577	0.5670257	0.55451643
0.0	0.5875669	0.56593746	0.59881103	0.5830835	0.56999505	0.56511647	0.57408357	0.5783846	0.57651305	0.5682023
0.0	0.5884079	0.5658758	0.59909034	0.58295804	0.5712246	0.5650456	0.5755895	0.57919204	0.57706934	0.5684086
0.0	0.57952595	0.5566812	0.5891823	0.5731065	0.56343263	0.5555784	0.5711303	0.5715161	0.5658895	0.554129
0.0	0.5892119	0.56586695	0.595918	0.5795919	0.5715032	0.5643623	0.5751799	0.5787001	0.57740784	0.56917006
0.0	0.58951396	0.5645299	0.5959121	0.5796282	0.5713865	0.56520325	0.5757687	0.5789826	0.5760375	0.5680887
0.0	0.5815449	0.55740523	0.58747643	0.57098234	0.5647622	0.55456704	0.57256275	0.57200783	0.5674463	0.55483353
0.0	0.58978164	0.56637985	0.5982342	0.582223	0.57175314	0.5649789	0.57660407	0.57991755	0.5775723	0.5710035
0.0	0.5815344	0.55659413	0.5902383	0.5725073	0.5649873	0.5553469	0.57369643	0.5729293	0.5677482	0.5556036
0.0	0.58943826	0.56693536	0.5975026	0.582754	0.57156974	0.5650787	0.576368	0.5801703	0.5767739	0.56874025
0.0	0.58103114	0.5570725	0.58926857	0.57261497	0.56474674	0.55594444	0.57304925	0.5731553	0.5651225	0.55441755
0.0	0.5812583	0.5561933	0.588469	0.5724986	0.56508523	0.5550196	0.5732401	0.57224554	0.56647635	0.5545968
0.0	0.58194685	0.55646974	0.5879691	0.573057	0.56550366	0.55503833	0.5728274	0.5728132	0.56474197	0.5537827
0.0	0.5810852	0.55603164	0.58788246	0.5721159	0.5655447	0.5547936	0.57248205	0.5730138	0.56418735	0.55327857
0.0	0.005972588	0.022862326	0.04999938	0.0032216527	0.015694771	0.022685537	0.026759854	0.06894396	0.0068659945	0.02855751
0.0	0.0059670475	0.022885201	0.049808618	0.0032238937	0.015677167	0.022704322	0.026710846	0.06834687	0.0068686814	0.028311156
0.0	0.0059969546	0.023090107	0.050392944	0.0032270658	0.015710786	0.022704149	0.026934423	0.06881614	0.0069222655	0.028615661
0.0	0.0059807296	0.023144754	0.05027003	0.0032220294	0.015700614	0.02269275	0.026904995	0.06869129	0.0068579847	0.028468538
0.0	0.0059864502	0.02297456	0.049809545	0.0032082212	0.015675748	0.02268688	0.026813593	0.0684645	0.0068720127	0.028503884
0.0	0.005999889	0.023085445	0.050129775	0.0032097616	0.015684918	0.022670515	0.026777146	0.06884663	0.006899311	0.0285456
0.0	0.0037293825	0.013650394	0.018215073	0.0036880611	0.014131651	0.027831063	0.011386287	0.07101512	0.011593487	0.038550247
0.0	0.0037231604	0.013515017	0.018144602	0.0036662107	0.014103154	0.027835589	0.011306801	0.07074595	0.011571455	0.03844344
0.0	0.0037320377	0.013679277	0.018281108	0.0036778117	0.014129645	0.027836777	0.011390094	0.070979215	0.011613487	0.03888514
0.0	0.0037292195	0.01372738	0.018240511	0.0036878828	0.014125992	0.027836706	0.011424903	0.07115573	0.011602331	0.03867635
0.0	0.0037214842	0.013598527	0.01817229	0.0036697534	0.014116938	0.027839208	0.01136186	0.07063986	0.01157404	0.038719438
0.0	0.0037249897	0.013563916	0.018161276	0.0036855182	0.014137878	0.027848236	0.01129132	0.070878826	0.011558079	0.03865891
0.0	0.002592493	0.05472132	0.09950896	0.0031554878	0.0064995047	0.42057234	0.034457088	0.12895326	0.0068378686	0.02198983
0.0	0.0025812257	0.0542876	0.099190705	0.0031579847	0.00649859	0.42064437	0.034297768	0.12784392	0.0068183215	0.021899348
0.0	0.0025899431	0.054796394	0.100097455	0.00317419	0.006514758	0.42123866	0.034526307	0.12861706	0.006851846	0.021985812
0.0	0.0025903212	0.055085126	0.099425375	0.00317225	0.0065196636	0.42081732	0.034551427	0.12859674	0.006842948	0.022019908
0.0	0.0025842525	0.054583646	0.0995915	0.0031532086	0.0064923344	0.4206093	0.03435654	0.12814948	0.0068303463	0.021901863
0.0	0.0025893187	0.054586973	0.09941489	0.0031687282	0.006507546	0.42063826	0.034321144	0.1281175	0.0068322946	0.022028677
0.0	0.0050663087	0.027186604	0.014255871	0.005339094	0.00963283	0.017974079	0.011905971	0.061211914	0.011199924	0.036391094
0.0	0.005062642	0.02678769	0.014094941	0.00528834	0.009626367	0.017980358	0.01178425	0.060517445	0.011162921	0.036327757
0.0	0.005076404	0.027139291	0.014262191	0.0053311735	0.009633715	0.018004104	0.011905056	0.060907204	0.01120348	0.03672813
0.0	0.0050836196	0.027222682	0.014248321	0.005337658	0.009616135	0.017975627	0.011889013	0.06097349	0.0112047	0.036513094
0.0	0.005066573	0.026975794	0.014193894	0.005282639	0.009629823	0.017984955	0.011826984	0.06070092	0.011142916	0.036497045
0.0	0.0050725807	0.026925987	0.014195662	0.005311417	0.009643885	0.017983355	0.011809915	0.06070496	0.011160625	0.03648027
0.0	0.0056854407	0.016839039	0.075905114	0.0059621315	0.006708017	0.017721053	0.011254251	0.14585492	0.009132531	0.0074893837
0.0	0.0056567183	0.016768996	0.07558041	0.0058947476	0.006709031	0.017758492	0.011242202	0.1451478	0.009136237	0.0074670725
0.0	0.0056854216	0.016830556	0.0762975	0.005908668	0.00670905	0.017748632	0.011293535	0.14595494	0.009131551	0.0074896035
0.0	0.0056835082	0.01682815	0.07553511	0.005945484	0.0067012254	0.01774805	0.011306252	0.14559354	0.009132491	0.0075027943
0.0	0.0056680827	0.016781682	0.075657204	0.0058893347	0.0067023616	0.017718961	0.01124269	0.14543979	0.00910959	0.007468571
0.0	0.0056843595	0.016711809	0.075776674	0.0059107076	0.0067229765	0.017737802	0.011217957	0.14538084	0.00911405	0.007463193
0.0	0.0037596638	0.013872569	0.08186253	0.0040834364	0.007456736	0.033039946	0.01186282	0.060147002	0.006854705	0.032110915
0.0	0.0037532395	0.013716216	0.081371196	0.004050406	0.0074652564	0.03300212	0.011795855	0.05989701	0.006828513	0.031965498
0.0	0.0037626352	0.0137932105	0.08241292	0.0040785465	0.00745766	0.033024456	0.011845471	0.06034646	0.00687129	0.03205441
0.0	0.0037666126	0.013857951	0.08215978	0.004076252	0.007452336	0.032978177	0.011883497	0.060415458	0.006859677	0.032123722
0.0	0.0037545469	0.01376004	0.0816489	0.004049739	0.00744389	0.032977916	0.011809804	0.060100302	0.006841762	0.032090686
0.0	0.0037640494	0.013760629	0.08198643	0.004065345	0.0074555892	0.033011682	0.011779891	0.06031561	0.006861574	0.03203504
0.0	0.0053551295	0.030845689	0.03706432	0.0050888727	0.008459102	0.035318132	0.02441757	0.12497569	0.006968169	0.023061417
0.0	0.0053307717	0.030909345	0.03688741	0.0050233775	0.008461351	0.03536544	0.024329636	0.12481643	0.006943913	0.023038032
0.0	0.0053379647	0.030810406	0.036922164	0.005041112	0.008463383	0.03536434	0.024303095	0.12422847	0.006958466	0.023064824
0.0	0.0053434866	0.031092856	0.037127484	0.005094307	0.008457527	0.035299834	0.024540946	0.12575886	0.006949894	0.023161625
0.0	0.005345517	0.030679666	0.036958955	0.005054144	0.008460906	0.03530928	0.024330048	0.124254584	0.006928864	0.023024743
0.0	0.005364469	0.030703174	0.036921933	0.005059269	0.008475035	0.035371598	0.024197971	0.12488257	0.0069579347	0.022982161
0.0	0.0046383883	0.022930013	0.035978723	0.009056604	0.014634045	0.023069594	0.021621294	0.03933343	0.00958883	0.062576935
0.0	0.004637389	0.023128899	0.036188934	0.009112854	0.014666577	0.023117276	0.021689272	0.039541233	0.009618165	0.062473264
0.0	0.0046424055	0.023009496	0.03576813	0.009117578	0.014644363	0.0230486	0.021593157	0.03933254	0.009575422	0.06237867
0.0	0.0020542499	0.017869681	0.08059007	0.004989364	0.009107667	0.01267777	0.015215248	0.028778328	0.009669043	0.07477489
0.0	0.0020517705	0.017834065	0.08099119	0.0049487655	0.009111032	0.012685811	0.015213569	0.028853811	0.009667884	0.07460143
0.0	0.0020466158	0.017888982	0.08092251	0.004983175	0.009089708	0.012676307	0.015186446	0.028922075	0.009679098	0.07494437
0.0	0.0020517616	0.01769166	0.080794536	0.0049804617	0.009090563	0.012682014	0.015184377	0.028686902	0.00966551	0.074712336
0.0	0.0020549146	0.017769476	0.08047551	0.0049739536	0.0090951435	0.012701409	0.015182944	0.028773472	0.009675999	0.074072435
0.0	0.0020538617	0.017826583	0.08062712	0.004993075	0.009092579	0.012667627	0.015182267	0.028807571	0.009683847	0.074750945
0.0	0.0020476377	0.017762637	0.08100478	0.004948789	0.009101807	0.012666464	0.015213876	0.02871509	0.009673546	0.07472528
0.0	0.0020496089	0.017893087	0.080465876	0.00499879	0.009091543	0.01267598	0.015252832	0.028736621	0.009670376	0.07449987
0.0	0.007057721	0.012803959	0.18032873	0.011253147	0.010490725	0.010278406	0.008432619	0.13896392	0.008109548	0.011963403
0.0	0.007052587	0.012730432	0.18021832	0.011246104	0.0104620885	0.01027262	0.008421534	0.13861899	0.008141704	0.0119463885
0.0	0.007045394	0.012757055	0.17992775	0.011298068	0.010462006	0.010276024	0.008413769	0.13888977	0.008139866	0.011943816
0.0	0.0052303276	0.022565803	0.020344337	0.0049671517	0.008731502	0.3699862	0.02790271	0.08073324	0.010359418	0.010348232
0.0	0.0024327636	0.03477521	0.13013372	0.0038429215	0.0067537352	0.013463607	0.015466987	0.0770207	0.0054410063	0.008122779
0.0	0.0024371548	0.034911238	0.13107131	0.003828295	0.0067502595	0.013468395	0.015535317	0.07737159	0.0054553463	0.008153703
0.0	0.0024236054	0.034862544	0.13133734	0.0038370518	0.006747693	0.013461827	0.015523151	0.077332385	0.005447476	0.008113024
0.0	0.0024274972	0.034426562	0.12995689	0.0038351386	0.006766504	0.0134489965	0.015526955	0.07658552	0.005450107	0.008122857
0.0	0.0024253607	0.03442084	0.12953895	0.0038318536	0.006728991	0.013441287	0.01548888	0.07617629	0.0054387045	0.008098317
0.0	0.0024284995	0.034564015	0.13042654	0.0038506107	0.0067332657	0.013472629	0.015497405	0.077019714	0.0054409904	0.008144781
0.0	0.0024255142	0.034677546	0.13081129	0.0038461173	0.0067406017	0.013456098	0.015501384	0.07696888	0.005452847	0.008115361
0.0	0.0024237726	0.03461484	0.13067843	0.0038349712	0.006762262	0.013454566	0.015485659	0.076909944	0.0054617915	0.008107777
0.0	0.0024230233	0.034531336	0.13026765	0.0038297067	0.0067200284	0.013427629	0.015510389	0.0765227	0.0054292087	0.008127622
0.0	0.002424379	0.03447078	0.13008879	0.003837336	0.0067259194	0.013442134	0.015537848	0.076885164	0.005426027	0.008123664
0.0	0.003933344	0.03740456	0.063189484	0.005874927	0.0074285762	0.017115805	0.013504665	0.02430513	0.009901583	0.040546194
0.0	0.003925657	0.03732802	0.06272526	0.005850058	0.007402797	0.017131431	0.013494333	0.0242044	0.009894658	0.04049374
0.0	0.003935811	0.037505936	0.06332084	0.0058561615	0.0074225212	0.017099649	0.01349262	0.024320543	0.009916277	0.040596742
0.0	0.0077155875	0.029830212	0.07055314	0.0034665863	0.007864747	0.08222449	0.044972032	0.12462298	0.006668985	0.03157869
0.0	0.0076873135	0.0296853	0.06977557	0.003457604	0.007839134	0.08205245	0.044618327	0.12357976	0.006641116	0.031231515
0.0	0.0077293958	0.029896544	0.070553094	0.0034667382	0.007878127	0.08204934	0.04485299	0.1253723	0.006665805	0.031542767
0.0	0.0077198856	0.029852385	0.07050214	0.0034646974	0.007836935	0.082049504	0.04471086	0.124544114	0.0066724382	0.031358965
0.0	0.008407176	0.033035308	0.120923646	0.008496444	0.009306279	0.014296213	0.010059271	0.1580429	0.009256282	0.046820585
0.0	0.008389025	0.032905795	0.12053965	0.008468599	0.009307602	0.014241913	0.010048255	0.15727347	0.00924333	0.0465508
0.0	0.008388572	0.032938767	0.1203113	0.008500345	0.009296437	0.0143036535	0.010115193	0.15790221	0.009236988	0.046612967
0.0	0.005767045	0.020834168	0.01997975	0.0055669467	0.007662458	0.017162103	0.020002577	0.116728805	0.0069072424	0.022206908
0.0	0.0057558976	0.020751992	0.020002134	0.00555419	0.0076691257	0.01716324	0.02005185	0.116133414	0.006906915	0.022262208
0.0	0.005752087	0.020834185	0.020025384	0.00556336	0.0076637208	0.017169716	0.01991505	0.1164793	0.006922311	0.022347996
0.0	0.005574292	0.019654976	0.018560644	0.0033328386	0.007540504	0.01985376	0.020915683	0.12602991	0.009730322	0.021143679
0.0	0.0063117174	0.013251915	0.16580705	0.009461899	0.0070453645	0.016654212	0.018532118	0.09387185	0.007917132	0.024986675
0.0	0.0043844488	0.02317574	0.026226697	0.007925256	0.006693783	0.031181442	0.010558178	0.13656415	0.007008114	0.07879511
0.0	0.0043781986	0.022979468	0.026331948	0.007895827	0.006675881	0.031219825	0.010509834	0.13645554	0.007005712	0.078336425
0.0	0.004363691	0.023288002	0.02657057	0.007944865	0.006680879	0.031206723	0.010570554	0.13730636	0.007008881	0.0792371
0.0	0.004366847	0.022865867	0.026301123	0.007890156	0.0066961674	0.031186283	0.010576091	0.13570103	0.0069975103	0.07898029
0.0	0.004385113	0.02286274	0.02611003	0.007909442	0.0066560176	0.03117169	0.010538594	0.13586923	0.0070098867	0.07857541
0.0	0.004379504	0.022979276	0.026283948	0.007913912	0.0066755144	0.0311781	0.010540857	0.13697517	0.0069997045	0.078954384
0.0	0.0043722726	0.02300884	0.026498735	0.007903121	0.006692832	0.031188939	0.010514184	0.13626659	0.007008967	0.078607835
0.0	0.0043762843	0.022951351	0.026279034	0.0078888675	0.00669216	0.031243065	0.010566112	0.13703144	0.0069998037	0.078454584
0.0	0.0043738317	0.023085445	0.026323685	0.007940883	0.0066654603	0.031181026	0.010556519	0.13642967	0.0070034205	0.07805059
0.0	0.0039619165	0.021839026	0.02115076	0.004306925	0.010118627	0.07102722	0.015053139	0.11068486	0.007728671	0.021523274
0.0	0.003959407	0.022012526	0.02124126	0.004334903	0.010141071	0.0711334	0.015111803	0.11158587	0.007715624	0.021566851
0.0	0.0051745703	0.01850739	0.0096003255	0.005956349	0.010246155	0.06806017	0.019469196	0.04817881	0.0073785973	0.045475204
0.0	0.0056079407	0.016811976	0.038586736	0.004795604	0.007781979	0.0145986965	0.0247271	0.10457	0.007951873	0.027032211
0.0	0.00559304	0.016833372	0.038740255	0.004802707	0.0077846525	0.014608029	0.0246588	0.10396833	0.007949294	0.027021583
0.0	0.0044279722	0.013762739	0.027347414	0.00380876	0.00714121	0.3406212	0.01701008	0.04098719	0.008689263	0.005859936
0.0	0.0044216225	0.013709406	0.027393945	0.003816504	0.00715829	0.3394218	0.016964996	0.041006368	0.0086615	0.0058469106
0.0	0.007526821	0.009762386	0.015724389	0.00479448	0.006581511	0.024878504	0.009861951	0.109502785	0.006173013	0.007648831
0.0	0.0075107873	0.00970355	0.015826203	0.0048152357	0.0066008656	0.024909768	0.009899479	0.11018983	0.0061851563	0.00765875
0.0	0.00520139	0.03117606	0.007243982	0.016157586	0.005972427	0.015967084	0.01172629	0.077623956	0.00548471	0.02002945
0.0	0.00415683	0.0509276	0.067535326	0.004125255	0.0076953084	0.009260551	0.012141844	0.030464426	0.006595977	0.03413715
0.0	0.004163157	0.05087631	0.067795955	0.00411095	0.007705893	0.009279653	0.012111511	0.030445857	0.0065986677	0.034065276
0.0	0.004145586	0.05114791	0.0673827	0.0041136704	0.007703145	0.00927894	0.012097131	0.030482654	0.006596977	0.034188174
0.0	0.0041544344	0.05072505	0.06759655	0.0041241623	0.007699355	0.009272336	0.0121565685	0.030378185	0.0066019846	0.034194645
0.0	0.0041540754	0.05089897	0.068224445	0.0041216603	0.00770114	0.00927464	0.012143291	0.030533042	0.0066099707	0.034163848
0.0	0.0041635903	0.050863348	0.06735286	0.0041038953	0.0076889684	0.009236546	0.012175233	0.030494587	0.0065823407	0.03388989
0.0	0.004407311	0.025048997	0.055793654	0.006322732	0.016024522	0.02675154	0.01337554	0.18916401	0.0054485663	0.029218197
0.0	0.0044132527	0.025130281	0.05568933	0.0063553867	0.015996817	0.0267268	0.013357868	0.1885489	0.005432173	0.029147828
0.0	0.004412197	0.025046157	0.05586553	0.006380692	0.016028546	0.02671664	0.013386343	0.18931206	0.005426107	0.02897961
0.0	0.0060785883	0.018787498	0.030288903	0.017602056	0.018504055	0.010587499	0.011796183	0.07666142	0.0075225728	0.02667851
0.0	0.003511832	0.025942069	0.041600935	0.008210746	0.008427597	0.013477775	0.022234429	0.089497335	0.008155798	0.02607377
0.0	0.0035085445	0.025989579	0.0418107	0.008202021	0.00842421	0.01344942	0.02214634	0.08954197	0.008167142	0.026061684
0.0	0.003507898	0.025832627	0.041543726	0.00821965	0.008412723	0.013406358	0.022084035	0.089546286	0.008157244	0.026040427
0.0	0.014805892	0.297146	0.37092453	0.004341308	0.0148144495	0.03590459	0.1560256	0.15186891	0.027197793	0.014846998
0.0	0.5812334	0.55664337	0.59115225	0.5732558	0.56559974	0.5557097	0.5729861	0.5732992	0.56492656	0.55492735
0.0	0.58118814	0.55640393	0.58980006	0.5723025	0.56522804	0.5553875	0.5730027	0.5733327	0.5652271	0.5537691
0.0	0.58162147	0.55702215	0.5893033	0.5706151	0.56498975	0.5545468	0.57290745	0.5731261	0.5656755	0.55528855
0.0	0.58122987	0.55522984	0.5889615	0.57299984	0.5645408	0.5557798	0.572001	0.5721904	0.5660141	0.55429226
0.0	0.5806222	0.5555632	0.5894851	0.57235867	0.5651771	0.5549594	0.57227397	0.572998	0.56511474	0.5544823
0.0	0.5818978	0.55699486	0.5895398	0.5727535	0.56466	0.5553006	0.5727097	0.57290965	0.5662538	0.5538923
0.0	0.58138525	0.5576054	0.5901987	0.57250416	0.56481224	0.5548607	0.57242936	0.5739681	0.5653024	0.5542863
0.0	0.58151144	0.5560914	0.58946085	0.573136	0.5644663	0.5547225	0.5722115	0.5733011	0.5650995	0.5533335
0.0	0.58039516	0.5570481	0.58955777	0.5703014	0.5651772	0.55501026	0.57286054	0.5725916	0.56437075	0.55402756
0.0	0.58188856	0.55700296	0.58959	0.57209456	0.56576526	0.5558033	0.5729849	0.5739555	0.5664822	0.55545074
0.0	0.581656	0.55542254	0.58946663	0.5734166	0.5652803	0.5555135	0.57333815	0.5726465	0.5664282	0.55323905
0.0	0.580364	0.5557442	0.5894322	0.5714544	0.56392825	0.5558276	0.5719271	0.5725649	0.5649285	0.55422723
0.0	0.5810939	0.55647606	0.5890748	0.5721392	0.564602	0.55451214	0.5717184	0.5727168	0.5641676	0.5531293
0.0	0.5789842	0.55494124	0.5879037	0.57303256	0.56474733	0.55341107	0.5708658	0.5730495	0.5665142	0.5527605
0.0	0.5817009	0.5581524	0.58710647	0.57174426	0.5650623	0.5529905	0.57221496	0.5726921	0.56644803	0.5537588
0.0	0.58060473	0.5555268	0.59031796	0.5737727	0.5650869	0.55470896	0.5728564	0.5720674	0.5668303	0.55397433
0.0	0.5807339	0.55638975	0.58950526	0.571111	0.5645226	0.55464005	0.57257754	0.5724109	0.5653209	0.553225
0.0	0.58045113	0.5554913	0.5885589	0.5731901	0.5656294	0.5556305	0.5725654	0.5730558	0.5655931	0.554669
0.0	0.5820121	0.5571906	0.58864456	0.57330924	0.56500465	0.55562884	0.57251835	0.57313603	0.56708395	0.55354846
0.0	0.5808673	0.55563295	0.5897114	0.57396233	0.5662269	0.5564528	0.5727509	0.5742723	0.56673735	0.55617654
0.0	0.58159786	0.5573241	0.5893329	0.57266223	0.5650413	0.55395687	0.5730676	0.572292	0.56583273	0.55297154
0.0	0.58110297	0.55687463	0.58921325	0.57174355	0.56586295	0.55496687	0.57253724	0.57209164	0.5650036	0.55337256
0.0	0.5808736	0.5549506	0.58943367	0.5725807	0.56499827	0.5548713	0.5729702	0.5730487	0.5653859	0.553325
0.0	0.58255047	0.55642587	0.5899643	0.57228404	0.565262	0.5554471	0.5732649	0.5739738	0.56619734	0.55415845
0.0	0.5800091	0.55604315	0.588644	0.56985253	0.5643681	0.5542844	0.5718651	0.57211334	0.56408495	0.5527729
0.0	0.58148587	0.55727583	0.5893011	0.57268274	0.56501454	0.55542743	0.5734393	0.57342225	0.5653317	0.55414283
0.0	0.58146214	0.55641186	0.5882828	0.57322854	0.5653628	0.5557757	0.57268167	0.57193625	0.5666145	0.5552102
0.0	0.5814855	0.55621845	0.589077	0.5720437	0.5650503	0.55527306	0.5724405	0.5731342	0.5665801	0.55326444
0.0	0.58051986	0.5591194	0.58699274	0.57049453	0.5640771	0.5543455	0.5729328	0.57255095	0.56591433	0.55565614
0.0	0.0052368166	0.023237064	0.04417425	0.012563262	0.009579412	0.030489454	0.015533985	0.12661257	0.006889465	0.020945214
0.0	0.5807587	0.5552096	0.58941615	0.56983924	0.56409866	0.5547887	0.5726987	0.5735999	0.56493723	0.55340797
0.0	0.58164775	0.5560742	0.5876929	0.5726033	0.564447	0.5551231	0.57263017	0.573215	0.5656479	0.5534024
0.0	0.5811304	0.556038	0.58969647	0.5710077	0.5654176	0.5550875	0.5729006	0.57355124	0.56587607	0.55453724
0.0	0.5816507	0.55684805	0.58902776	0.5726941	0.5651301	0.5547261	0.57285506	0.57293725	0.5656446	0.55439436
0.0	0.58162785	0.55579656	0.5880001	0.57160836	0.56520844	0.5550097	0.5727219	0.5722023	0.5653262	0.55369014
0.0	0.5813101	0.55691206	0.5895454	0.5722688	0.56507254	0.55554914	0.5730681	0.5736871	0.566956	0.5567256
0.0	0.5912495	0.5678151	0.6014448	0.5859037	0.5734827	0.5674802	0.577487	0.5804057	0.579896	0.5742305
0.0	0.59113455	0.56640923	0.60132504	0.5854342	0.5744156	0.56861556	0.57668245	0.5816832	0.57789546	0.57299227
0.0	0.58156914	0.55733067	0.58969474	0.57369363	0.5643778	0.5554987	0.5739887	0.57217306	0.5663789	0.5537861
0.0	0.58121574	0.55768865	0.5893849	0.57225376	0.56247574	0.5554139	0.57244766	0.5724604	0.5661854	0.5539937
0.0	0.5827131	0.55723	0.58896494	0.5735573	0.5652486	0.55554324	0.5740034	0.5719475	0.56707764	0.556116
0.0	0.5820308	0.5568027	0.5895772	0.5735584	0.56528866	0.55534106	0.5739079	0.57316864	0.56705034	0.55590487
0.0	0.58178073	0.5579622	0.58864176	0.5710412	0.56535983	0.5549362	0.57402986	0.57276636	0.5664392	0.5551487
0.0	0.5813812	0.5571749	0.5894766	0.572377	0.56525177	0.55523276	0.57299995	0.5720774	0.5668594	0.55480045
0.0	0.582408	0.5580834	0.58957237	0.57274574	0.56458354	0.5551516	0.57283807	0.57308227	0.5669313	0.55546576
0.0	0.58248186	0.55612177	0.5899122	0.5733053	0.56529814	0.55616915	0.5738881	0.5740424	0.5668341	0.5554444
0.0	0.5819293	0.55698067	0.5900324	0.5722714	0.56515265	0.5549683	0.5725544	0.57319444	0.5669643	0.55539525
0.0	0.58192873	0.5571354	0.5890576	0.5717293	0.5641871	0.5548176	0.5731832	0.5728708	0.567071	0.5547364
0.0	0.58217144	0.5569546	0.5899036	0.5735619	0.5641574	0.5558578	0.5728793	0.57267344	0.56662273	0.5534257
0.0	0.57941276	0.5559793	0.58899415	0.5691302	0.5638532	0.5533244	0.57104826	0.5719957	0.5661877	0.55438346
0.0	0.58180463	0.55729175	0.58899593	0.5729693	0.56438386	0.55493903	0.5735622	0.5717923	0.5668092	0.55476743
0.0	0.5846564	0.5598213	0.59176505	0.5725472	0.566513	0.5566739	0.57300466	0.5740207	0.56893355	0.55672646
0.0	0.58438534	0.5609329	0.59204954	0.57550997	0.56724334	0.5573086	0.57349306	0.5744648	0.5695765	0.55694723
0.0	0.5843445	0.55935395	0.59137636	0.57474864	0.5663584	0.5577119	0.5723151	0.5740982	0.5703996	0.5566969
0.0	0.58491766	0.5607189	0.5923041	0.57540566	0.5676129	0.55674714	0.57332426	0.5729722	0.5704638	0.55694467
0.0	0.58078617	0.556893	0.5891373	0.57136995	0.56516296	0.55402845	0.5733355	0.57301915	0.5658197	0.5544829
0.0	0.58071345	0.5575297	0.59030956	0.57037276	0.56498086	0.55484074	0.5730929	0.5733118	0.5667713	0.55464345
0.0	0.5834645	0.5584667	0.5918179	0.5763899	0.56672615	0.5565336	0.57397044	0.57500154	0.5686259	0.56036544
0.0	0.5834925	0.5576856	0.5918687	0.5746504	0.56677514	0.556534	0.57382494	0.57396847	0.56866926	0.5590216
0.0	0.59090334	0.5677748	0.5998253	0.58533764	0.57410187	0.5669958	0.57727826	0.5809364	0.5800791	0.5756375
0.0	0.57969725	0.5576146	0.5887573	0.57228816	0.56604844	0.55495656	0.57287836	0.5731132	0.56710196	0.5561492
0.0	0.5801753	0.55597365	0.5885085	0.57371527	0.5659032	0.554467	0.57206625	0.57250017	0.56834465	0.55548143
0.0	0.58058894	0.55438954	0.58903956	0.5713709	0.5649836	0.5536514	0.5727801	0.57136905	0.5665614	0.55362535
0.0	0.5808711	0.55701405	0.5876411	0.5706079	0.56454504	0.5546384	0.57243085	0.5729887	0.5665256	0.5550142
0.0	0.5814187	0.5556814	0.5896079	0.57245	0.5653335	0.5552353	0.5730629	0.5718654	0.56733	0.55341935
0.0	0.5818853	0.5561649	0.5880682	0.5714932	0.5650108	0.55495113	0.5731099	0.5722403	0.5670074	0.5544481
0.0	0.58100265	0.5573603	0.58892095	0.57183284	0.5652125	0.55600965	0.57387334	0.5728554	0.5671934	0.55382556
0.0	0.58038354	0.5567843	0.5881494	0.5729055	0.56501085	0.5557546	0.57275176	0.5733948	0.5676133	0.55484545
0.0	0.5819503	0.5581373	0.5907064	0.5763497	0.56616235	0.5566262	0.57362777	0.57359767	0.5685264	0.5579443
0.0	0.58258593	0.5569476	0.5908329	0.5764066	0.5661945	0.55659026	0.57363033	0.5735682	0.5682129	0.5586879
0.0	0.5819195	0.55813944	0.59230447	0.5771375	0.56577927	0.55614746	0.57339233	0.57485527	0.5685804	0.5582895
0.0	0.58282197	0.5576728	0.59161663	0.57729876	0.5657436	0.55638754	0.57417786	0.5742064	0.5684438	0.5590847
0.0	0.58157194	0.55636495	0.5895621	0.5724227	0.5648118	0.5551363	0.57327807	0.5716854	0.56838113	0.55486906
0.0	0.58221644	0.5571324	0.58974314	0.57239616	0.5654512	0.55396825	0.57353663	0.57287955	0.56682163	0.5556592
0.0	0.5818128	0.5567274	0.5897635	0.5725754	0.5646799	0.55548835	0.57323986	0.57279634	0.5654981	0.5541513
0.0	0.58072793	0.556974	0.58981276	0.5724333	0.5644253	0.55531394	0.57364064	0.5718645	0.5663184	0.5542892
0.0	0.58324635	0.5578679	0.59039545	0.5746886	0.5663468	0.5553331	0.573613	0.5731567	0.5669692	0.554777
0.0	0.5813885	0.5567106	0.58860207	0.5745909	0.5647748	0.5557487	0.5724509	0.57215834	0.5678082	0.55572295
0.0	0.5811274	0.5569208	0.5890159	0.571826	0.56447077	0.5549849	0.572132	0.57253325	0.56681645	0.5556121
0.0	0.58280563	0.5569105	0.5911999	0.57589394	0.5659594	0.5570953	0.57400274	0.5751371	0.56909406	0.55878896
0.0	0.58188814	0.5575086	0.58631945	0.572877	0.5650939	0.5554431	0.573471	0.57290137	0.5667065	0.5550505
0.0	0.5839324	0.5603612	0.5930829	0.57698256	0.5682275	0.5587686	0.5743549	0.575705	0.57007515	0.5608984
0.0	0.0036224807	0.033816416	0.01644918	0.0024187176	0.016067602	0.0109043745	0.012838879	0.24000223	0.0073953406	0.030246818
0.0	0.5788512	0.5553883	0.58932084	0.5692884	0.565191	0.554696	0.5724264	0.5709965	0.5652825	0.55234605
0.0	0.58160263	0.5569532	0.5890809	0.5728509	0.56474334	0.5548578	0.57421213	0.5738949	0.5666541	0.5543375
0.0	0.5888648	0.5660229	0.59666157	0.5807437	0.57224077	0.5649507	0.5764584	0.5785191	0.5783791	0.5697093
0.0	0.58927965	0.56666154	0.5986534	0.58129025	0.57270175	0.5650965	0.5765709	0.5785054	0.578488	0.57030505
0.0	0.5884723	0.564957	0.5985408	0.5811247	0.5710246	0.56437606	0.57617277	0.5786936	0.5769157	0.5696668
0.0	0.589405	0.5669116	0.5980349	0.581129	0.5717707	0.56470937	0.576272	0.5795414	0.57869166	0.56977886
0.0	0.58893204	0.56623536	0.5975355	0.58095556	0.5710603	0.56430197	0.5762967	0.57874644	0.57875097	0.569914
0.0	0.58915544	0.56662625	0.597759	0.58030146	0.57195294	0.56457895	0.5752293	0.5784908	0.5781176	0.57013625
0.0	0.5895396	0.5660531	0.5985468	0.5811546	0.57288593	0.56538653	0.57671213	0.578701	0.5788045	0.5701014
0.0	0.5899632	0.5662439	0.599504	0.58485866	0.57219046	0.56553864	0.57725275	0.5808238	0.57875705	0.57292455
0.0	0.59076536	0.5666832	0.59829	0.5833678	0.5726901	0.566927	0.57692486	0.58086556	0.57871956	0.57340217
0.0	0.58917993	0.56677616	0.59531206	0.5779497	0.5712729	0.56497663	0.5759455	0.5776832	0.5777451	0.56789285
0.0	0.58125937	0.55837125	0.5859824	0.56800383	0.5648154	0.5547389	0.5725205	0.571281	0.56775236	0.5552658
0.0	0.58197224	0.5571101	0.590169	0.57300425	0.5643175	0.5550482	0.5731999	0.57142437	0.5674832	0.5557267
0.0	0.58954287	0.5665054	0.59519804	0.5782859	0.5711285	0.5648494	0.57570887	0.57762295	0.5768069	0.566676
0.0	0.589734	0.5665709	0.5992531	0.5832172	0.57215047	0.56544745	0.57677996	0.5799355	0.5786105	0.5718345
0.0	0.006162356	0.023836382	0.05013782	0.0033035039	0.015780961	0.022824807	0.026971744	0.06908244	0.007179727	0.029961972
0.0	0.0037798116	0.013898144	0.018483978	0.0037766225	0.014210777	0.02797949	0.011405992	0.070934206	0.011822675	0.040539943
0.0	0.00509489	0.02704982	0.014343083	0.005407654	0.009711695	0.01811831	0.011895984	0.061499532	0.011205318	0.038374886
0.0	0.005851705	0.016766094	0.07671495	0.0060244296	0.0067521874	0.017826768	0.011266839	0.14798696	0.009191118	0.007548545
0.0	0.0037902908	0.013859848	0.08286467	0.0041844193	0.0075071063	0.033367094	0.011888335	0.060488354	0.0070612542	0.03248716
0.0	0.0054538045	0.031082984	0.037561305	0.005119154	0.008501984	0.03569208	0.02436417	0.12690602	0.0071464083	0.023479959
0.0	0.002088328	0.018113548	0.08146039	0.0050715534	0.009131348	0.012741732	0.015304163	0.029093934	0.009671911	0.07793968
0.0	0.0045452164	0.019808847	0.012652417	0.018580332	0.0063888235	0.014389409	0.015700879	0.09921798	0.0044522984	0.030491106
0.0	0.0018279866	0.028130192	0.00984828	0.0025303697	0.008642041	0.021764643	0.023703516	0.25681996	0.007370143	0.040855825
0.0	0.5803733	0.5560828	0.59006375	0.57078177	0.5654694	0.5538303	0.5728079	0.57281524	0.5665977	0.5541822
0.0	0.5888901	0.56658745	0.598986	0.58069783	0.5722179	0.565083	0.5768177	0.5794843	0.57933486	0.571875
0.0	0.5811125	0.55634934	0.58865947	0.5724845	0.5645336	0.554113	0.57193184	0.57282054	0.56624496	0.5546746
0.0	0.5818268	0.5561861	0.5899761	0.57288474	0.56528604	0.55453026	0.5739233	0.57261264	0.56690776	0.5536602
0.0	0.5891991	0.56573373	0.59729373	0.5814812	0.5719193	0.5647597	0.5767786	0.577771	0.57673883	0.56876963
0.0	0.58397883	0.5591819	0.5928435	0.5763838	0.5679456	0.5586341	0.57501364	0.57417434	0.57105094	0.5587464
0.0	0.5825498	0.5587356	0.59155124	0.5731436	0.5663153	0.55545443	0.5741607	0.5737188	0.567979	0.5562359
0.0	0.5900315	0.56706214	0.5978723	0.58272034	0.57286507	0.5651999	0.5765382	0.5798032	0.57647353	0.57054394
0.0	0.5823227	0.5584975	0.58972484	0.57295585	0.56653816	0.55532676	0.5737621	0.57372546	0.56666017	0.5557403
0.0	0.5810775	0.5571216	0.5906822	0.57292235	0.5654273	0.5559022	0.57269764	0.5731881	0.566491	0.55465156
0.0	0.58062536	0.5572748	0.5887454	0.5704176	0.56547046	0.55574465	0.57296354	0.57119936	0.5675363	0.55383
0.0	0.58969206	0.5665412	0.6003152	0.5821175	0.5726526	0.5653713	0.57676226	0.5798502	0.57790667	0.5711026
0.0	0.58157843	0.55608404	0.58966166	0.5737754	0.5649794	0.5552069	0.5736224	0.57202214	0.5667121	0.5537976
0.0	0.58186126	0.5564377	0.58903515	0.5705515	0.565423	0.55521595	0.5726417	0.5726192	0.5658908	0.5543649
0.0	0.5885749	0.5658681	0.5960446	0.5812443	0.57218474	0.5653776	0.57466006	0.5798112	0.57664686	0.56965977
0.0	0.5835934	0.5579342	0.5920826	0.5759292	0.5671825	0.5582303	0.57303697	0.5752992	0.5692622	0.5574861
0.0	0.5836295	0.5582948	0.5921284	0.57701784	0.56786263	0.5580041	0.5740624	0.57525706	0.56981283	0.55842525
0.0	0.58336425	0.55776924	0.5912866	0.575897	0.56779784	0.55787516	0.57455695	0.5756679	0.56753886	0.5588671
0.0	0.58347714	0.5572509	0.5913499	0.575771	0.5676397	0.5575556	0.5742789	0.57465893	0.5694984	0.55792594
0.0	0.583057	0.55679613	0.5884333	0.57512563	0.56608075	0.5562973	0.57255787	0.5735302	0.5697202	0.5576905
0.0	0.5831422	0.55871445	0.59067285	0.57673305	0.56781363	0.55757695	0.57429856	0.57503104	0.5706303	0.56005394
0.0	0.58361816	0.5581182	0.59193885	0.57498044	0.56711644	0.5587491	0.57441914	0.5752329	0.57021886	0.55904585
0.0	0.5835116	0.55804193	0.5915928	0.57694936	0.5677226	0.5577905	0.5745042	0.57587457	0.57060415	0.55864894
0.0	0.5840508	0.5591195	0.59230214	0.5775929	0.56799644	0.5584631	0.57459366	0.5757004	0.56984407	0.5583603
0.0	0.58323985	0.55853105	0.59199023	0.5768504	0.56751907	0.55776566	0.5737084	0.5754447	0.5698174	0.5582335
0.0	0.0022388466	0.020839266	0.009038554	0.0017646663	0.008566722	0.08353454	0.012312205	0.048997913	0.0040060994	0.004402112
0.0	0.58258706	0.5578133	0.5892025	0.57665086	0.56731623	0.5576265	0.57331556	0.5750748	0.5699294	0.5582474
0.0	0.5835521	0.5581579	0.59230036	0.5769259	0.5674026	0.55805707	0.57347643	0.5751994	0.5691588	0.5578788
0.0	0.583303	0.55755985	0.59211254	0.5767317	0.56768006	0.55720896	0.57368314	0.57467395	0.5685633	0.5590598
0.0	0.5845195	0.5600956	0.59234774	0.5772515	0.56762695	0.5583137	0.57465947	0.57561296	0.5714277	0.5588872
0.0	0.5839785	0.5589752	0.5922279	0.5774451	0.56778437	0.55842227	0.5744836	0.57541007	0.57068145	0.55729276
0.0	0.5835325	0.55814147	0.59095556	0.57622296	0.5668834	0.5566906	0.5738995	0.5746601	0.56915605	0.55699867
0.0	0.58394295	0.5580579	0.59173197	0.5773365	0.56752217	0.55883974	0.5742317	0.57545364	0.57012403	0.55892795
0.0	0.58364457	0.55836815	0.5908713	0.5768146	0.5674965	0.5574993	0.5743271	0.57359195	0.5693873	0.55718225
0.0	0.58396333	0.55941564	0.59261906	0.5765729	0.5667183	0.55795854	0.57413936	0.57505184	0.5695787	0.5593987
0.0	0.5824819	0.55690634	0.59187025	0.5767205	0.5675113	0.5576896	0.57337576	0.574402	0.569586	0.5584467
0.0	0.5824158	0.5571876	0.59167624	0.5767812	0.56631637	0.5580077	0.572233	0.5749526	0.56933033	0.55763245
0.0	0.58384115	0.558428	0.5912681	0.57710904	0.56720424	0.5582397	0.57418925	0.575532	0.57081366	0.5591344
0.0	0.5828195	0.55696493	0.5909103	0.576073	0.56701934	0.5580756	0.5743311	0.5747401	0.5691149	0.5574201
0.0	0.58429813	0.55770737	0.59271055	0.57634413	0.5669974	0.5590459	0.5739984	0.575829	0.5700705	0.5589231
0.0	0.58946437	0.5661325	0.59749794	0.5830826	0.572099	0.5661882	0.57557875	0.578703	0.5780968	0.5699351
0.0	0.59181154	0.5681049	0.6010229	0.5857922	0.5742788	0.56838375	0.5777833	0.5809032	0.5803702	0.57335687
0.0	0.5820645	0.55751264	0.58939815	0.5724127	0.56600004	0.55474573	0.5733	0.5718721	0.5659419	0.55478495
0.0	0.58906305	0.565865	0.59756404	0.581106	0.57125705	0.563959	0.5762743	0.57969785	0.57762647	0.5672721
0.0	0.5887877	0.56517005	0.5990172	0.5816377	0.57187027	0.56566083	0.57651687	0.57860917	0.57669485	0.56881315
0.0	0.5818939	0.5574566	0.58903235	0.5720485	0.5650666	0.55385625	0.5732346	0.573281	0.56747085	0.55370915
0.0	0.5892972	0.5671861	0.5987908	0.58155125	0.5722369	0.56463325	0.57659936	0.5801516	0.57761693	0.5684308
0.0	0.5816511	0.5581537	0.5905301	0.5733494	0.5650102	0.55552995	0.5739038	0.57322025	0.5686786	0.5547835
0.0	0.580848	0.5570906	0.58990765	0.57047	0.5645929	0.5548494	0.5729904	0.57288456	0.5674326	0.5535354
0.0	0.5818077	0.55525815	0.58973235	0.56919456	0.5653485	0.55381095	0.57320976	0.57231736	0.5669958	0.5540427
0.0	0.5899641	0.5676809	0.6006151	0.5853631	0.57277244	0.5672078	0.57621706	0.58135355	0.5781821	0.5730901
0.0	0.59004927	0.56750256	0.59958327	0.5852073	0.5731104	0.5668415	0.5770843	0.58090985	0.57934946	0.57303566
0.0	0.5912747	0.5688801	0.60105824	0.58637094	0.573628	0.5672144	0.5775532	0.5819569	0.5802907	0.57557607
0.0	0.5912747	0.5688801	0.60105824	0.58637094	0.573628	0.5672144	0.5775532	0.5819569	0.5802907	0.57557607
0.0	0.58202595	0.55624855	0.58948016	0.57298553	0.5648096	0.5548694	0.5731875	0.5731465	0.5666642	0.55379456
0.0	0.589835	0.56622005	0.5985894	0.58187175	0.5710796	0.5650872	0.5762787	0.58007777	0.576883	0.5680012
0.0	0.5824232	0.5565183	0.5896154	0.5726822	0.5649059	0.55479395	0.5738135	0.57287514	0.5667819	0.55331403
0.0	0.588303	0.56583124	0.599823	0.5812713	0.5714314	0.5641986	0.57642716	0.5791401	0.5751221	0.56869674
0.0	0.5898817	0.5652367	0.5995525	0.5787351	0.5707103	0.56509084	0.57560825	0.5771548	0.5770453	0.568161
0.0	0.5823329	0.5569103	0.58977723	0.57031035	0.56564593	0.55577385	0.57313585	0.5731358	0.5678272	0.5529839
0.0	0.5876037	0.5654472	0.59832317	0.5797432	0.57194424	0.565106	0.5759066	0.57878464	0.5766737	0.56844825
0.0	0.5819217	0.5579144	0.59056437	0.5711371	0.56510216	0.55533904	0.5737372	0.5725848	0.5673778	0.55435777
0.0	0.58406657	0.5585457	0.5910739	0.57332104	0.5670142	0.5556385	0.5733182	0.5743014	0.5684281	0.5568675
0.0	0.58163327	0.5568424	0.5904928	0.5730315	0.5653501	0.5551513	0.5733852	0.5734828	0.5668332	0.55329895
0.0	0.58222646	0.55695	0.58748585	0.5729971	0.5652947	0.5549673	0.57392687	0.5723216	0.5661271	0.5531719
0.0	0.019653842	0.42896396	0.5826741	0.004543331	0.022551835	0.067919165	0.095851	0.461703	0.037539437	0.18310562
0.0	0.5909088	0.5671872	0.6012903	0.58586496	0.5734098	0.5673555	0.57719606	0.58149296	0.57936096	0.5743615
0.0	0.5909088	0.5671872	0.6012903	0.58586496	0.5734098	0.5673555	0.57719606	0.58149296	0.57936096	0.5743615
0.0	0.5823607	0.55618066	0.59004927	0.57331824	0.56578475	0.5554475	0.573351	0.5731921	0.5663174	0.5527512
0.0	0.59018445	0.5662339	0.5991904	0.58323884	0.57282466	0.56531626	0.5764437	0.5798133	0.57682264	0.5707628
0.0	0.5919237	0.56808245	0.6000586	0.58448344	0.57407737	0.56759423	0.5766902	0.58036166	0.57815063	0.5712306
0.0	0.5910613	0.5670784	0.6002397	0.58430463	0.5729617	0.56672806	0.5767932	0.57993114	0.5779904	0.5705728
0.0	0.59018445	0.5662339	0.5991904	0.58323884	0.57282466	0.56531626	0.5764437	0.5798133	0.57682264	0.5707628
0.0	0.5824009	0.5582281	0.5888739	0.57372403	0.56643313	0.5562221	0.57324845	0.57405037	0.5674117	0.5565171
0.0	0.59018445	0.5662339	0.5991904	0.58323884	0.57282466	0.56531626	0.5764437	0.5798133	0.57682264	0.5707628
0.0	0.5816724	0.55539984	0.58980733	0.5732199	0.5650146	0.5542348	0.5725991	0.5718473	0.5670338	0.5536333
0.0	0.5827104	0.5574613	0.58959615	0.57448167	0.56560516	0.5559209	0.5738509	0.5732099	0.567728	0.5529186
0.0	0.59226346	0.5676875	0.60037416	0.58360004	0.5748999	0.56656444	0.57713866	0.5816567	0.580139	0.5730596
0.0	0.58271	0.5571584	0.59066963	0.5723757	0.56507295	0.5544883	0.5732646	0.57300395	0.56717396	0.5568755
0.0	0.5824076	0.5558061	0.58802235	0.56990504	0.56389874	0.5554049	0.57201755	0.5721591	0.5667589	0.55373657
0.0	0.5909946	0.567674	0.6005076	0.58367246	0.573658	0.5667185	0.57723624	0.5813563	0.57959753	0.5750367
0.0	0.5916579	0.56822646	0.5993466	0.58495355	0.57346284	0.5673822	0.576662	0.58137953	0.57959074	0.57236683
0.0	0.5840407	0.55845624	0.5901549	0.57326794	0.5663438	0.5579672	0.5735718	0.5759804	0.5691144	0.55834407
0.0	0.5913119	0.5673263	0.5981333	0.5822064	0.5727462	0.56663644	0.577525	0.5812077	0.57870793	0.5714495
0.0	0.59021777	0.5664128	0.59959126	0.58355737	0.57306516	0.5667906	0.5756847	0.58096427	0.5788952	0.57345796
0.0	0.58308303	0.5584526	0.59164023	0.5771013	0.56662834	0.5591017	0.5729757	0.5754276	0.569307	0.56203485
0.0	0.58955437	0.5667655	0.59854895	0.57987297	0.57086223	0.56331795	0.5765463	0.5785614	0.5772666	0.56707656
0.0	0.58378553	0.5576753	0.5919837	0.5745187	0.56608266	0.55579835	0.57300246	0.57418674	0.56852347	0.5547585
0.0	0.581864	0.5568076	0.589202	0.5717839	0.56521785	0.55459327	0.5725867	0.5737093	0.5675606	0.55435026
0.0	0.58897156	0.5649921	0.59952384	0.58189034	0.57169944	0.5641286	0.57658386	0.578857	0.5769618	0.5697253
0.0	0.58151454	0.5534062	0.58890533	0.57047206	0.5647341	0.55647683	0.57290107	0.57150596	0.56665653	0.5543592
0.0	0.58200085	0.5556364	0.5894391	0.5726912	0.5648976	0.5547976	0.57374024	0.5728465	0.5674091	0.5531667
0.0	0.5812297	0.5568644	0.58890706	0.5714426	0.56496173	0.55431753	0.57265836	0.5730509	0.5665392	0.55471426
0.0	0.5794406	0.5540804	0.58779216	0.57501817	0.56505173	0.5554293	0.57374793	0.57080185	0.5664317	0.5528072
0.0	0.5816005	0.55618	0.5887178	0.5713401	0.5642808	0.5551836	0.57271594	0.57220674	0.56644547	0.5538825
0.0	0.59018195	0.5665182	0.59929746	0.58264136	0.57251304	0.56596065	0.5760098	0.57929766	0.57841235	0.56883985
0.0	0.5819607	0.5562204	0.5888962	0.5724779	0.5653309	0.55509067	0.5737517	0.5731214	0.56743324	0.5548096
0.0	0.5825918	0.5581495	0.5920417	0.5754554	0.5654109	0.55780464	0.573758	0.5740421	0.56843036	0.55652714
0.0	0.589864	0.5672109	0.5998505	0.5832808	0.57149273	0.56636494	0.576597	0.5795185	0.5785081	0.5704096
0.0	0.5804206	0.55738163	0.58894473	0.57264245	0.565237	0.55474806	0.57203966	0.5712409	0.5675893	0.5531179
0.0	0.57988346	0.5566931	0.5897197	0.57186824	0.56423324	0.5548985	0.57174987	0.5719078	0.5661157	0.55306137
0.0	0.5819092	0.5561599	0.58985054	0.5711754	0.5644685	0.5559032	0.57296896	0.57285917	0.56843185	0.55616254
0.0	0.58365	0.5581396	0.59029216	0.5737532	0.56698674	0.55580837	0.57337916	0.5733992	0.568058	0.55446887
0.0	0.58142227	0.5569967	0.58804953	0.5724869	0.5645789	0.5552016	0.5730394	0.57396305	0.56663215	0.5525456
0.0	0.5893845	0.5658072	0.5992333	0.5809693	0.5713968	0.5659063	0.5747417	0.57925844	0.5779678	0.5701779
0.0	0.58857787	0.56572044	0.5977989	0.5804344	0.5708056	0.5653967	0.5745825	0.57852083	0.576013	0.5678894
0.0	0.5818937	0.5562112	0.5899695	0.57341045	0.56606627	0.5556596	0.57250375	0.5730516	0.56751406	0.5549192
0.0	0.5897505	0.5649628	0.599045	0.58088374	0.5704479	0.5657017	0.57439923	0.5790135	0.5768708	0.56769264
0.0	0.5897505	0.5649628	0.599045	0.58088374	0.5704479	0.5657017	0.57439923	0.5790135	0.5768708	0.56769264
0.0	0.5876177	0.5635444	0.5991153	0.57944167	0.57026607	0.5641784	0.5740516	0.57780594	0.5752674	0.5674235
0.0	0.5876177	0.5635444	0.5991153	0.57944167	0.57026607	0.5641784	0.5740516	0.57780594	0.5752674	0.5674235
0.0	0.5876177	0.5635444	0.5991153	0.57944167	0.57026607	0.5641784	0.5740516	0.57780594	0.5752674	0.5674235
0.0	0.58260816	0.5572769	0.5892621	0.57144594	0.56491303	0.55510587	0.57239014	0.57295996	0.5680962	0.55503947
0.0	0.58260816	0.5572769	0.5892621	0.57144594	0.56491303	0.55510587	0.57239014	0.57295996	0.5680962	0.55503947
0.0	0.5814894	0.55454844	0.5886591	0.56969726	0.56488556	0.554447	0.57282126	0.5722913	0.5664968	0.5526107
0.0	0.5803225	0.5541546	0.58966637	0.5707054	0.56315887	0.5547574	0.57049614	0.5711261	0.5658948	0.5511742
0.0	0.58072674	0.55480504	0.5865675	0.56869644	0.56335264	0.55494773	0.5699698	0.57046455	0.56712085	0.5511372
0.0	0.58207965	0.55729795	0.5898475	0.57423204	0.5653073	0.5565332	0.57294154	0.57405186	0.5685168	0.5578448
0.0	0.5918275	0.56845665	0.6003749	0.58500427	0.573774	0.56718826	0.57688	0.5817935	0.58062124	0.57327306
0.0	0.59066296	0.5671764	0.59885156	0.5818157	0.57343835	0.566196	0.5768272	0.5812134	0.5790711	0.57205236
[truncated: 21,399 more rows]
