# Supplementary material for: Teasing out missing reactions in genome-scale metabolic networks through hypergraph learning
Source: Nat Commun. 2023 Apr 25;14:2375. doi: 10.1038/s41467-023-38110-7 (PMC10130184; doi:10.1038/s41467-023-38110-7)
Supplement: Supplementary file 4 — Source Data [file 41467_2023_38110_MOESM4_ESM.zip › Source Data/Figure 2/j-m/iEC042_1314_cheshire.csv]

	0	0.1	0.1.1	0.1.1.1	0.1.1.1.1	0.1.1.1.1.1	0.1.1.1.1.1.1	0.1.1.1.1.1.1.1	0.1.1.1.1.1.1.1.1	0
1.0	0.99882275	0.9796744	0.98170435	0.9989262	0.9975508	0.9835564	0.99912673	0.99914443	0.9620295	0.9566489
1.0	0.992806	0.9989619	0.99983716	0.12037472	0.9996288	0.75845486	0.9931115	0.9992742	0.99677104	0.9998481
1.0	0.9251009	0.9991844	0.99961925	0.99609536	0.0049039163	0.999571	0.99817646	0.99685526	0.5793329	0.9963084
1.0	0.9955835	0.45384687	0.99741566	0.9989309	0.4116458	0.92148197	0.9992685	0.99843305	0.26629925	0.99709404
1.0	0.9982261	0.9998055	0.9993468	0.0022962617	0.99949396	0.9997002	0.38304013	0.9139052	0.7432412	0.9998696
1.0	0.9356398	0.30137548	0.99060917	0.9797223	0.9987972	0.9222725	0.9431169	0.9593615	0.99912566	0.99843925
1.0	0.2478777	0.0051439623	0.99030626	0.9936417	0.99097025	0.00086818077	0.9256354	0.010661445	0.9985013	0.9991849
1.0	0.67116743	0.9948037	0.99690837	0.9992872	0.4738594	0.99860054	0.77270937	0.74488	0.99924904	0.7273812
1.0	0.99886864	0.08730237	0.99458814	0.9973316	0.0054827053	0.9966934	0.9997278	0.89484966	0.99315476	0.9923429
1.0	0.9997303	0.9830556	0.9609601	0.9993019	0.9638389	0.9999349	0.9998851	0.9256352	0.056164514	0.21599148
1.0	0.99800414	0.9994361	0.03231337	0.00030898667	0.00051141874	0.99871624	0.99858814	0.9930212	0.9933717	0.9523741
1.0	0.99635196	0.99174386	0.99958247	0.9997166	0.99946696	0.99991524	0.99940896	0.99922717	0.99786156	0.98734003
1.0	0.9997354	0.00014648268	0.9975828	0.99988234	0.99804926	0.9999733	0.98202443	0.9954561	0.98373204	0.99608237
1.0	0.018633038	0.99777216	0.3022847	0.9989202	0.9970047	0.99542737	0.43144077	0.9999201	0.99427634	0.9971583
1.0	0.88483375	0.50886756	0.99050575	0.9655926	0.9659779	0.9917402	0.023841908	0.71657956	0.011734378	0.9906069
1.0	0.9535929	0.9996282	0.9898088	0.9966768	0.9999243	0.98357695	0.0004940286	0.03684536	0.9924191	0.99667513
1.0	0.99988484	0.3372463	0.99982625	0.99660575	0.9996612	0.7853976	0.9879594	0.99180144	0.9958424	0.023561511
1.0	0.020708162	0.109296925	0.5558045	0.9982317	0.99244905	0.99655044	0.99949193	0.9991715	0.0028290139	0.99858105
1.0	0.99964786	0.117991224	0.99985397	0.99536985	0.93690604	0.9997553	0.99979204	0.3778084	0.99665594	0.99929166
1.0	0.97436553	0.23246661	0.9962184	0.6056623	0.99926764	0.99509	0.03862776	0.9985815	0.98571557	0.9533831
1.0	0.97856504	0.30180547	0.8733167	0.3692017	0.9994018	0.99997663	0.9985973	0.9997378	0.99980587	0.9695388
1.0	0.99941504	0.9999466	0.0011643148	0.9944583	0.9986368	0.17997073	0.9987453	0.93751377	0.9741523	0.99962044
1.0	0.00368259	0.99628735	0.98652494	0.99054694	0.99998415	0.9999573	0.9979081	0.99559116	0.89832264	0.002983026
1.0	0.99887985	0.99558157	0.8192785	0.9940101	0.97002876	0.99717015	0.9990386	0.774398	0.82305014	0.99715316
1.0	0.9967468	0.9898086	0.999665	0.9962436	0.9995222	0.99621177	0.99993753	0.9997024	0.96841574	0.99200636
1.0	0.52295	0.99077564	0.8379824	0.029903544	0.24643703	0.9999367	0.99988425	0.99974376	0.2936673	0.9469624
1.0	0.99961805	0.9838245	0.9960704	0.00038992768	0.9984108	0.97472066	0.60875994	0.9999907	0.9987866	0.97858113
1.0	0.92821455	0.0013456893	0.99980336	0.9990314	0.9979341	0.9990145	0.9986386	0.9996774	0.99997544	0.9959345
1.0	0.008035145	0.99748355	0.9998667	0.9122929	0.41725793	0.9511543	0.9962484	0.99110806	0.98704475	0.9958696
1.0	0.95557904	0.9796744	0.9998012	0.9819442	0.99981457	0.34673756	0.9983429	0.9836766	0.0007443612	0.9986486
1.0	0.99874544	0.9796744	0.9970861	0.050564352	0.9992687	0.9999943	0.97712076	0.99941325	0.99986196	0.9905314
1.0	0.9995079	0.9949759	0.9971777	0.998454	0.99909914	0.99997854	0.99848336	0.9997712	0.6020386	0.92529315
1.0	0.97483563	0.9880635	0.98993087	0.33328655	0.9978728	0.99859005	0.92972505	0.9997794	0.08036053	0.6610277
1.0	0.9996309	0.9972162	0.6034472	0.99874616	0.99901175	0.9967884	0.13718677	0.9913121	0.046783105	0.974513
1.0	0.97931266	0.99149746	0.9999329	0.99950993	0.99983096	0.99586004	0.9989812	0.9646539	0.9764697	0.99752146
1.0	0.94823045	0.9990503	0.9999074	0.017359722	0.99841857	0.9998586	0.9994567	0.9997327	0.99557626	0.99914217
1.0	0.097116835	0.9887456	0.9998543	0.9557516	0.31919944	0.99827707	0.1358837	0.94488865	0.9549327	0.26050258
1.0	0.99668944	0.99912363	0.9952035	0.9978217	0.8034771	0.9998586	0.99518627	0.9999436	0.9948684	0.9033251
1.0	0.9691272	0.98766893	0.99953365	0.7116178	0.9975235	0.20002583	0.27440652	0.9732623	0.9997912	0.8746586
1.0	0.27442473	0.99901855	0.9997813	0.35015076	0.9967031	0.34656677	0.99348193	0.32487637	0.97155267	0.9970816
1.0	0.9983759	0.99975187	0.999796	0.15232964	0.9982211	0.9880762	0.9979018	0.999949	0.9902963	0.93414104
1.0	0.9999813	0.30136812	0.99795204	0.9991202	0.86801887	0.35792884	0.99971086	0.99992967	0.9699027	0.95372343
1.0	0.9882808	0.9471061	0.99868006	0.2011958	0.9634177	0.99808574	0.9943137	0.9997651	0.70778245	0.9997124
1.0	0.999961	0.9973545	0.9997347	0.988665	0.9982175	0.19493648	0.48261026	0.999962	0.9163355	0.99410313
1.0	0.013691693	0.98273623	0.9958332	0.9994124	0.9990381	0.67781866	0.9983198	0.99651825	0.98015803	0.1760703
1.0	0.9850868	1.5298041e-05	0.88820684	0.99995613	0.999303	0.9965102	0.9998367	0.99995244	0.19248047	0.9975715
1.0	0.99969566	0.0023495147	0.23228686	0.99949384	0.71508276	0.99991524	0.49903738	0.094900586	0.4646452	0.9998596
1.0	0.99988806	0.99902546	0.9979103	0.9995316	0.9998265	0.9989754	0.9997943	0.9471111	0.9905075	0.9897069
1.0	0.967753	0.99352175	0.046558768	0.002798278	0.997593	0.99586004	0.9978885	0.96794015	0.99760157	0.9795136
1.0	0.99912864	0.96349216	0.9950275	0.09422707	0.9565195	0.99978215	0.9998627	0.9007334	0.9861626	0.9990375
1.0	0.9958902	0.88234645	0.94927454	0.9971552	0.0004049518	0.9997757	0.99972504	0.24199468	0.994294	0.9202802
1.0	0.98056227	0.00100211	0.9963709	0.994524	0.095540196	0.91424555	0.93316776	0.94897527	0.9917578	0.99978524
1.0	0.99855953	0.9983103	0.8088314	0.29085344	0.99847466	0.99992704	0.9952911	0.99907804	0.98400706	0.9893072
1.0	0.9995245	0.366724	0.9995035	0.9655926	0.9369726	0.9997557	0.9998247	0.98703593	0.9875146	0.8275172
1.0	0.96402013	0.9991345	0.99995387	0.99987113	0.9998135	0.9896039	0.99892116	0.99098855	0.99601305	0.7391333
1.0	0.7181504	0.99988663	0.99953866	0.99735874	0.45830122	0.542411	0.99914193	0.9992078	0.99994934	0.99745435
1.0	0.9990094	0.016726336	0.95461524	0.99697137	0.99802655	0.9999219	0.99884653	0.9994603	0.99834085	0.014588609
1.0	0.99590695	0.9322863	0.98220533	0.9991738	0.97170085	0.99948126	0.99060893	0.9989619	0.99780935	0.9990264
1.0	0.9475458	0.9974406	0.40932626	0.0075084884	0.99826896	0.90198183	0.99217236	0.98135275	0.9996	0.086361036
1.0	0.99745995	0.9991555	0.86769176	0.971867	0.97487426	0.99987316	0.122964375	0.0074988394	0.004306661	0.9517934
1.0	0.9989004	0.99894637	0.9997744	0.40608138	0.9998665	0.9995474	0.9996332	0.9999194	0.9997496	0.99402136
1.0	0.012964869	0.024129996	0.9999559	0.9593598	0.9997948	0.99586004	0.982655	0.99975187	0.22005224	0.9592813
1.0	0.9993339	0.9995179	0.9999683	0.9939964	0.9050841	0.96538717	0.9992888	0.9993573	0.9881175	0.9060868
1.0	0.10329645	0.99733824	0.99623716	0.062077064	0.99998665	0.9993968	0.7015479	0.9891588	0.9639461	0.99132335
1.0	0.9992244	0.9913892	0.99958664	0.9900551	0.9958923	0.99711406	0.9981968	0.99976856	0.0078085773	0.9937423
1.0	0.9936606	0.99916637	0.99077225	0.9990758	0.997675	0.9956909	0.99627423	0.9868923	0.9961415	0.9997857
1.0	0.36544865	0.9954071	0.9999951	0.12527446	0.9956989	0.9994286	0.99627006	0.99968755	0.09634038	0.9926178
1.0	0.9998178	0.9905723	0.9989342	0.99971646	0.9980876	0.99986804	0.9994506	0.99951196	0.99942267	0.999848
1.0	0.012101417	0.99071586	0.98928386	0.5262452	0.99899346	0.5133512	0.017856898	0.9999484	0.98684895	0.999721
1.0	0.27021876	0.99080724	0.21095447	0.9998442	0.9982626	0.9934197	0.6693076	0.99939775	0.64984614	0.99951375
1.0	0.9977806	0.99981517	0.99729544	0.997743	0.92717147	0.98996735	0.99895525	0.9827921	0.9878928	0.30831638
1.0	0.99755764	0.992815	0.9931064	0.99916804	0.9839289	0.004836265	0.99979967	0.85606587	0.99557626	0.9917005
1.0	0.99832076	0.9996885	0.99356765	0.9955063	0.9372757	0.99657464	0.9954566	0.99978775	0.9116903	0.44701916
1.0	0.9737432	0.99514353	0.9922699	0.99631435	0.9967483	0.99935526	0.92095184	0.9991234	0.9992467	0.9997334
1.0	0.9992192	0.9992945	0.002866286	0.7743898	0.99787605	0.94459265	0.9958723	0.9998665	0.09303956	0.9830241
1.0	0.9770248	0.013632179	0.7013099	0.99882895	0.99969244	0.9965055	0.0014728815	0.99963653	0.99978477	0.9179149
1.0	0.18827759	0.952413	0.71681887	0.9905314	0.9972223	0.97113615	0.9986418	0.54781145	0.9752814	0.035644073
1.0	0.9848904	0.98568404	0.99033785	0.98317957	0.9966466	0.8405638	0.9994823	0.99576426	0.99825984	0.9909651
1.0	0.01783161	0.99730504	0.9998385	0.9986274	0.9966594	0.9996407	0.99110806	0.999127	0.9985422	0.99679714
1.0	0.99855644	0.02323621	0.9993358	0.99469274	0.99879336	0.96934175	0.9996643	0.9994673	0.99987066	0.26468384
1.0	0.94539404	0.14969513	0.99966097	0.9786887	0.9956896	0.998094	0.13394547	0.30210656	0.9960366	0.8816178
1.0	0.98503613	0.9996809	0.9989759	0.44081476	0.97796917	0.029774146	0.9968567	0.99917537	0.99972326	0.027008887
1.0	0.023795653	0.99718225	0.9998099	0.9997285	0.9922693	0.999926	0.98385125	0.99042445	0.9976545	0.6641075
1.0	0.95262825	0.9972306	0.98461294	0.99659246	0.9818381	0.98830324	0.9741189	0.9264725	0.9869196	0.9981464
1.0	0.99542856	0.98434454	0.99790823	0.99988735	0.9997284	0.9996722	0.9993856	0.9995735	0.99384815	0.988015
1.0	0.5833098	0.99190533	0.8514755	0.19573405	0.99586785	0.9996861	0.0024865665	0.98455864	0.95971274	0.42946854
1.0	0.049080934	0.99886596	0.99829334	0.9838508	0.9999298	0.99938726	0.9969266	0.99983966	0.9231465	0.99951744
1.0	0.987381	0.877318	0.99163604	0.9998312	0.99917763	0.9099211	0.9990578	0.99110806	0.99977094	0.9665874
1.0	0.9899075	0.9999887	0.9862016	0.99894303	0.99205244	0.99647164	0.9994154	0.93008256	0.98726314	0.9773505
1.0	0.9969271	0.9952964	0.99977356	0.9866412	0.9998759	0.99227726	0.97688395	0.999775	0.93325603	0.0032262618
1.0	0.99867344	0.9997137	0.90037537	0.99654144	0.7801421	0.99992335	0.9983712	0.99897397	0.9981499	0.9999864
1.0	0.33033735	0.022457201	0.9822061	0.986736	0.99707544	0.97486633	0.97586095	0.86614853	0.5811836	0.9991917
1.0	0.47932154	0.9856128	0.9994998	0.054036267	0.98943114	0.9975434	0.99813193	0.9997273	0.9991211	0.00048511464
1.0	0.012549842	0.9796744	0.99891734	0.99990356	0.84303874	0.3097693	0.078888334	0.9999206	0.72918767	0.9983986
1.0	0.24943025	0.06776748	0.98957026	0.9970956	0.9389097	0.51374096	0.015983852	0.9259671	0.99394727	0.9977258
1.0	0.9845762	0.99811697	0.99916863	0.98585063	0.28809687	0.8804307	0.9991448	0.9262898	0.9972818	0.99669856
1.0	0.8747405	0.9996797	0.9868706	0.0035733928	0.99869907	0.9803633	0.9936272	0.88798904	0.9935681	0.82029146
1.0	0.97578514	0.04537776	0.7721152	0.9994906	0.9911199	0.99586004	0.99936956	0.21554263	0.99438465	0.8716068
1.0	0.53529406	0.9992536	0.9922699	0.9999888	0.36886835	0.9999118	0.017149843	0.9933617	0.99770904	0.9924051
1.0	0.20643866	0.99769896	0.99978405	0.9974377	0.99908936	0.83833265	0.02270797	0.99990046	0.88564044	0.0451389
1.0	0.998596	0.9865812	0.99979013	0.99920565	0.9762772	0.77618825	0.98345435	0.999589	0.9963857	0.9071584
1.0	0.99899954	0.0057429313	0.08886032	0.95696664	0.9992156	0.45075983	0.99965584	0.99685115	0.9562578	0.9969907
1.0	0.9994549	0.9999521	0.002090391	0.49742186	0.9946896	0.0048652464	0.004983414	0.5449549	0.9970715	0.99625516
1.0	0.001505532	0.9996202	0.99916744	0.9999716	0.9994337	0.9999143	0.9978947	0.9989774	0.9240736	0.9999516
1.0	0.97578514	0.9796744	0.999463	0.5934824	0.9974438	0.999757	0.99858606	0.95511144	0.99966216	0.44369474
1.0	0.9992118	0.9799258	0.9979582	0.99637055	0.9985611	0.9612357	0.07423241	0.23804693	0.8458639	0.08349519
1.0	0.9996037	0.62462664	0.23290326	0.14418855	0.37060222	0.99999857	0.9982217	0.99978095	0.0072620283	0.9214638
1.0	0.99909186	0.9796744	0.99946636	0.98655635	0.99933547	0.99987197	0.00040301005	0.9996247	0.58504105	0.99971396
1.0	0.98849994	0.068569675	0.99986637	0.9655926	0.66655904	0.99943084	0.9015951	0.998762	0.999052	0.99960893
1.0	0.9807333	0.8586134	0.99930716	0.98969156	0.99947685	0.26515293	0.8939611	0.9991841	0.9880923	0.97611326
1.0	0.011570947	0.99214447	0.9768083	0.0032218704	0.9962244	0.9997551	0.99969506	0.99994326	0.99855083	0.9999981
1.0	0.5637509	0.90907985	0.9953322	0.9988927	0.9652846	0.6681572	0.6111186	0.9911945	0.9997676	0.9999043
1.0	0.45916468	0.99928457	0.9990221	0.99797505	0.8603245	0.9995529	0.99901116	0.99932516	0.06769081	0.17286724
1.0	0.9937651	0.042740915	0.9464339	0.9982381	0.99602664	0.90847474	0.9858052	0.9992105	0.99916553	0.8811463
1.0	0.99859315	0.1729253	0.90192926	0.5776584	0.9992205	0.9999342	0.00547258	0.9990269	0.99949706	0.8987547
1.0	0.010280036	0.9732205	0.99826616	0.9992182	0.9939383	0.99373674	0.029127978	0.8201673	0.99806243	0.9728608
1.0	0.99818975	0.997256	0.9846482	0.9838305	0.85008353	0.9999168	0.7721129	0.99998105	0.9758472	0.99421084
1.0	0.012885515	0.87080866	0.99985206	0.5868644	0.99869245	0.68345135	0.99833715	0.99977463	0.98466206	0.9993855
1.0	0.96336716	0.68405795	0.9997745	0.99966824	0.92354214	0.9937913	0.9930211	0.9997569	0.9799171	0.42608145
1.0	0.9990362	0.9858511	0.8313474	0.48555198	0.0024600797	0.63313586	0.99914336	0.949064	0.98577857	0.09032663
1.0	0.9988669	0.94854033	0.9795506	0.99905664	0.70764565	0.9999217	0.00694867	0.3390423	0.99444467	0.99894744
1.0	0.99977034	0.9994979	0.9979876	0.9458951	0.9999366	0.99977654	0.9756182	0.9992694	0.8061421	0.8460652
1.0	0.9930218	0.99937963	0.71632355	0.02920181	0.9968431	0.96166337	0.6018149	0.9993026	0.9991404	0.99974877
1.0	0.99820375	0.9929195	0.9996817	0.99997795	0.99985445	0.160826	0.9991721	0.9990023	0.98199064	0.9992663
1.0	0.99748343	0.99929225	0.9931393	0.9969894	0.99207675	0.9998641	0.998669	0.13782123	0.99330974	0.99965227
1.0	0.9982729	0.9984818	0.019653948	0.45413548	0.99853194	0.89946765	0.99635255	0.95502084	0.9939731	0.96657383
1.0	0.9976539	0.99487513	0.99985003	0.21915193	0.9966055	0.85204875	0.99988246	0.9995209	0.99923134	0.12931755
1.0	0.9955835	0.9993268	0.9992518	0.9989386	0.5470112	0.99973446	0.44273004	0.98623604	0.9977496	0.9994578
1.0	0.97578514	0.0043662465	0.9999112	0.8499924	0.99928766	0.99946564	0.75900173	0.9997378	0.98193514	0.99888784
1.0	0.57731664	0.99918765	0.99475396	0.65952903	0.998833	0.99167144	0.013373192	0.9968712	0.9993181	0.9992107
1.0	0.99563855	0.98127407	0.0078051067	0.9974904	0.9686687	0.9999342	0.9933548	0.9930566	0.044439472	0.98613656
1.0	0.9977703	0.9975746	0.9982185	0.99996936	0.99946815	0.9991177	0.9983473	0.9993291	0.99826425	0.0052743796
1.0	0.0077536074	0.9982925	0.999671	0.074110985	0.9988116	0.99800056	0.11638523	0.9997397	0.9991805	0.9981179
1.0	0.9941057	0.9998357	0.8751842	0.9995358	0.9994424	0.99889	0.88578343	0.5549477	0.9988562	0.9871689
1.0	0.9836976	0.9670815	0.9997911	0.99529785	0.99893445	0.9999155	0.9995378	0.87203526	0.91901803	0.14730781
1.0	0.99985707	0.9995419	0.9994856	0.11715305	0.37183502	0.9997452	0.9992798	0.9989342	0.99557626	0.99186385
1.0	0.97578514	0.99863356	0.99861526	0.9645098	0.9999802	0.990633	0.47610205	0.8231739	0.99877757	0.9958593
1.0	0.0072705345	0.9863105	0.997148	0.57237905	0.9986842	0.99999535	0.9996897	0.9948514	0.9999722	0.99977714
1.0	0.93917084	0.8738998	0.99957746	0.99987376	0.99977714	0.99980456	0.99818844	0.9996946	0.9977945	0.9991341
1.0	0.7171741	0.72771555	0.3025819	0.19337253	0.9955537	0.99988544	0.99102014	0.8202875	0.9940141	0.5114501
1.0	0.7736503	0.99859005	0.7276833	0.9988681	0.99838245	0.99855727	0.99934345	0.95456123	0.977617	0.65035623
1.0	0.9995803	0.7615531	0.8807596	0.94178057	0.9993837	0.00072650204	0.9986945	0.916659	0.99931455	0.99818254
1.0	0.99509937	0.7020355	0.99978215	0.9298253	0.99726886	0.87898886	0.98184997	0.999739	0.99994576	0.788351
1.0	0.061269313	0.13928938	0.99988425	0.9928697	0.9939382	0.9983929	0.99942136	0.9997813	0.99777263	0.9985361
1.0	0.99658525	0.9994331	0.62799525	0.9990709	0.9978629	0.9998747	0.9998983	0.9993266	0.086456895	0.9942616
1.0	0.76261073	0.9946464	0.99945694	0.99995446	0.99733377	0.9969031	0.07972764	0.9789738	0.99793553	0.9963266
1.0	0.09149362	0.39888135	0.0069958908	0.9933982	0.99995446	0.96620244	0.003910757	0.99946743	0.99579644	0.9985448
1.0	0.995004	0.996931	0.99950445	0.35077202	0.9998721	0.99903667	0.02169466	0.99920636	0.9984018	0.9987224
1.0	0.5864335	0.01269943	0.99982786	0.999084	0.99956375	0.9589314	0.00937053	0.99977833	0.09984548	0.9422141
1.0	0.989384	0.99917835	0.99984694	0.999132	0.9998042	0.9830269	0.99473417	0.59763587	0.87734145	0.99627435
1.0	0.99732924	0.99988246	0.9577222	0.9907679	0.9983552	0.90879405	0.9865854	0.99983084	0.9991616	0.0010876583
1.0	0.9992914	0.98933035	0.99666256	0.046119206	0.9967223	0.9976057	0.94764525	0.99535793	0.994913	0.9728608
1.0	0.998428	0.0150096575	0.99386346	0.9932668	0.99416995	0.9992125	0.9980981	0.999775	0.8436745	0.9992575
1.0	0.9850797	0.9989619	0.99973255	0.9999324	0.9947737	0.99999666	0.9818797	0.9998764	0.8278735	0.08343361
1.0	0.098242976	0.9226747	0.92578906	0.9926993	0.99914896	0.99930775	0.9995276	0.9991492	0.99914384	0.9594994
1.0	0.9989147	0.88091296	0.998171	0.13842034	0.96575135	0.9997657	0.23782341	0.99976414	0.97898555	0.9999914
1.0	0.83355665	0.0071284953	0.9999236	0.31676647	0.98325646	0.90970874	0.99969685	0.64694726	0.99475706	0.5401553
1.0	0.9710183	0.991695	0.99746454	0.9954491	0.004409366	0.9992048	0.6606948	0.8220204	0.9998596	0.98912865
1.0	0.9985948	0.9994603	0.99670476	0.13342668	0.5542577	0.99991596	0.99901116	0.9997198	0.9994247	0.99997115
1.0	0.99389464	0.99320483	0.99312276	0.9984106	0.19642626	0.0017767382	0.999567	0.9995914	0.98830086	0.99652416
1.0	0.99938524	0.9988834	0.999564	0.98299164	0.99884987	0.9996486	0.99975425	0.9450083	0.9558465	0.9312739
1.0	0.16404642	0.94335407	0.99976975	0.9999622	0.99916387	0.646383	0.99662685	0.9880292	0.9996026	0.9997323
1.0	0.9990441	0.41686887	0.93483895	0.99957246	0.9665072	0.99996877	0.35745335	0.9989273	0.9787174	0.8392481
1.0	0.9989203	0.2661465	0.7709768	0.99640733	0.92101395	0.9020854	0.008067553	0.99880683	0.99835676	0.9984736
1.0	0.9486081	0.9796744	0.99992955	0.99945277	0.9986916	0.9989404	0.9997199	0.99954045	0.9980869	0.15624134
1.0	0.99971074	0.990939	0.80829966	0.96454155	0.91638166	0.99946064	0.9993519	0.99979955	0.59312016	0.9962746
1.0	0.9979905	0.99899	0.7290951	0.99311465	0.91138715	0.9999249	0.17136185	0.99110806	0.9955503	0.9987804
1.0	0.0015350978	0.6974788	0.99998856	0.5608973	0.9999201	0.99984825	0.99976116	0.4234056	0.9997565	0.00055194995
1.0	0.99045664	0.99997866	0.9996125	0.95541936	0.9879056	0.99959844	0.99873716	0.99977165	0.04392866	0.9961434
1.0	0.9972248	0.97746354	0.9994974	0.9655926	0.998667	0.99586004	0.9991185	0.99979514	0.9980525	0.99918395
1.0	0.008950948	0.99917644	0.99832755	0.18324263	0.99982613	0.6807849	0.99000645	0.9997682	0.8188941	0.9974069
1.0	0.9701685	0.43609953	0.12859744	0.9988732	0.99968934	0.67152077	0.9957831	0.9999447	0.8591401	0.9995763
1.0	0.97872615	0.0011540964	0.2319017	0.99891186	0.6372808	0.9999088	0.9953489	0.9963393	0.5164825	0.9437722
1.0	0.9986785	0.99266386	0.9310396	0.96668553	0.22215961	0.99586004	0.98026145	0.8806568	0.9689349	0.99912184
1.0	0.9991252	0.9997899	0.99995947	0.99926597	0.97573394	5.12064e-05	0.012367431	0.9993587	0.9380706	0.98720735
1.0	0.9980519	0.9849156	0.9999045	0.99990165	0.99802727	0.9991978	0.14751174	0.9996904	0.9935994	0.9977792
1.0	0.9994978	0.9997863	0.9881912	0.9897827	0.80849546	0.9917434	0.99861073	0.99985456	0.6059359	0.9999976
1.0	0.011169976	0.99360174	0.97473437	0.99444216	0.9915803	0.9999875	0.9947425	0.99991894	0.9039805	0.9933462
1.0	0.9866982	0.9359172	0.9956905	0.9804365	0.9957657	0.99878496	0.9992747	0.9995697	0.9342432	0.9852182
1.0	0.9989692	0.9997782	0.9997347	0.23973615	0.9989183	0.9635647	0.985581	0.73064554	0.98877233	0.0012554516
1.0	0.99919945	0.0009990013	0.9133664	0.38615647	0.0067853895	0.9514841	0.09919671	0.99977297	0.99576	0.99628806
1.0	0.9999031	0.99958175	0.99373406	0.2954121	0.99504	0.23982328	0.9975151	0.72526443	0.9992182	0.99326164
1.0	0.9852716	0.96558136	0.9930983	0.99921393	0.998154	0.9999176	0.9995135	0.04149578	0.9746892	0.28878933
1.0	0.012403827	0.9943837	0.00033068162	0.86284494	0.99900323	0.974535	0.9525744	0.99100316	0.0020272888	0.8952212
1.0	0.9986035	0.9796744	0.9948003	0.9997588	0.0028115886	0.9956488	0.7697234	0.999265	0.56046104	0.66257554
1.0	0.9992731	0.9985751	0.999156	0.9989619	0.9874631	0.9998148	0.9993648	0.7943436	0.010039617	0.71852607
1.0	0.99860436	0.9823246	0.99984443	0.9997129	0.9992193	0.99876285	0.75410795	0.9999101	0.9656361	0.9957547
1.0	0.99988675	0.99982625	0.99975973	0.9980908	0.99967885	0.71135026	0.99916756	0.9951626	0.9976108	0.9997224
1.0	0.9894208	0.9969394	0.084835865	0.996345	0.99887305	0.99986887	0.9992285	0.9988481	0.99849546	0.99640876
1.0	0.99770653	0.9989612	0.9999461	0.97455424	0.9985745	0.99966097	0.003829017	0.9922805	0.9936435	0.9906104
1.0	0.99978215	0.9998776	0.0015917155	0.9972772	0.96545035	0.99984205	0.97717595	0.9992919	0.44751424	0.35251984
1.0	0.97527325	0.44147334	0.8497195	0.19623762	0.9506138	0.99973065	0.016138481	0.8291718	0.94512755	0.9924482
1.0	0.08687116	0.9946714	0.9985038	0.997584	0.99954706	0.95775115	0.9985121	0.99986184	0.9993044	0.028339904
1.0	0.013117517	0.944215	0.99848986	0.99690586	0.99958926	0.83800685	0.014539904	0.99110806	0.124121994	0.99968684
1.0	0.9924022	0.99238515	0.9975654	0.9954282	0.9988236	0.9919367	0.9984666	0.9992274	0.06817358	0.9944311
1.0	0.070149235	0.9984493	0.9997733	0.99835855	0.0024283344	0.9999248	0.9999627	0.99429566	0.99933344	0.9995801
1.0	0.99831605	0.51792073	0.81519496	0.03960482	0.9969086	0.9589497	0.5938518	0.999824	0.9645965	0.9728608
1.0	0.83346635	0.9964217	0.9919362	0.9961075	0.99973005	0.009239741	0.9982028	0.9998852	0.9991387	0.9994937
1.0	0.0012164981	0.9991073	0.99803287	0.98402077	0.99436957	0.9994331	0.994017	0.76021063	0.39146215	0.9663468
1.0	0.7241453	0.9971806	0.9978587	0.89901364	0.16706318	0.99971586	0.9861044	0.75110924	0.98655903	0.9999771
1.0	0.99996936	0.999574	0.99778867	0.998744	0.77680826	0.99983037	0.9964101	0.93447226	0.99985695	0.9676656
1.0	0.26472774	0.9972185	0.86290467	0.9944153	0.04810781	0.9092084	0.5872866	0.9898775	0.79059935	0.9518252
1.0	0.9966292	0.9925799	0.999438	0.9999225	0.99868745	0.9994442	0.9994649	0.99966276	0.99897766	0.99646795
1.0	0.9977356	0.99925977	0.9999764	0.5586615	0.48400936	0.9964528	0.9999609	0.9964765	0.04874956	0.99999785
1.0	0.9242692	0.024203213	0.9997857	0.9999161	0.99859256	0.28305593	0.9993772	0.051278204	0.954918	0.9980108
1.0	0.99883646	0.7617074	0.98283285	0.99964476	0.99804085	0.45116946	0.9985864	0.007193775	0.99609405	0.99686253
1.0	0.9990963	0.05505044	0.9995041	0.99743134	0.61737156	0.99891686	0.9993436	0.9993761	0.9724893	0.98907393
1.0	0.99944025	0.98944664	0.9078636	0.9998852	0.99949455	0.9999044	0.2197669	0.99916625	0.9988691	0.9996592
1.0	0.0025251303	0.35526115	0.999871	0.8149997	0.999566	0.9996456	0.7305581	0.9931339	0.9974481	0.99365
1.0	0.9996847	0.99809426	0.9964263	0.9934216	0.99997926	0.99980503	0.9811436	0.99500775	0.94949836	0.9936085
1.0	0.99511445	0.72738427	0.9979095	0.99987006	0.99944836	0.99903405	0.9992644	0.026051192	0.9912487	0.99529594
1.0	0.94046646	0.9796744	0.99947196	0.98218566	0.99996054	0.9995198	0.99709845	0.57781935	0.51335317	0.9964334
1.0	0.98627335	0.99129	0.99781704	0.7035128	0.99940526	0.64888424	0.9997576	0.9931559	0.97040516	0.9995395
1.0	0.9902574	0.23469359	0.99985874	0.99814665	0.5014812	0.99919194	0.9912676	0.99897695	0.96369785	0.9984274
1.0	0.7426998	0.9990287	0.78145665	0.9966994	0.22843872	0.9999471	0.28419384	0.99903595	0.0054563396	0.2491509
1.0	0.97843564	0.9877127	0.99613404	0.9929755	0.8177055	0.9965669	0.99652207	0.9984078	0.99448836	0.0040315627
1.0	0.99737984	0.9868838	0.17445631	0.9655926	0.9836061	0.8250966	0.5538785	0.9998896	0.99779296	0.9998105
1.0	0.9975641	0.99905735	0.98024726	0.99968624	0.9978886	0.999925	0.9998294	0.8222717	0.29685122	0.9706224
1.0	0.9995801	0.9919099	0.99948704	0.9881549	0.011261857	0.96771103	0.9988965	0.999987	0.76894796	0.9962276
1.0	0.97051066	0.9645002	0.428896	0.9942908	0.998533	0.26525876	0.12910287	0.9865063	0.99909496	0.002884395
1.0	0.37887913	0.999428	0.9996438	0.9952094	0.9987478	0.9991315	0.9999677	0.50185686	0.997449	0.054843526
1.0	0.97578514	0.9995516	0.9991779	0.21269174	0.9977737	0.18457678	0.29696804	0.62308526	0.92023414	0.9995789
1.0	0.76351964	0.99976355	0.96477795	0.6818271	0.999405	0.999683	0.9788689	0.99539435	0.011402304	0.99988556
1.0	0.9991146	0.99953675	0.99982077	0.99966395	0.93658566	0.9996563	0.99746764	0.99953425	0.99945265	0.999231
1.0	0.7270908	0.99955326	0.021414217	0.9995302	0.9977307	0.9997516	0.999925	0.9793888	0.9833192	0.9981914
1.0	0.7406134	0.9990723	0.99265254	0.99976116	0.83067715	0.9997482	0.21401025	0.9992481	0.9980363	0.6515322
1.0	0.9988003	0.0025994712	0.9998634	0.9998845	0.9991491	0.5190663	0.079371616	0.9934321	0.9988733	0.99605465
0.0	0.97578514	0.9796744	0.9922699	0.9655926	0.97487426	0.99586004	0.97586095	0.99110806	0.99557626	0.9728608
0.0	0.97578514	0.9796744	0.9922699	0.9655926	0.97487426	0.99586004	0.97586095	0.99110806	0.99557626	0.9728608
0.0	0.97578514	0.9796744	0.9922699	0.9655926	0.97487426	0.99586004	0.97586095	0.99110806	0.99557626	0.9728608
0.0	0.97578514	0.9796744	0.9922699	0.9655926	0.97487426	0.99586004	0.97586095	0.99110806	0.99557626	0.9728608
0.0	0.97578514	0.9796744	0.9922699	0.9655926	0.97487426	0.99586004	0.97586095	0.99110806	0.99557626	0.9728608
0.0	0.97578514	0.9796744	0.9922699	0.9655926	0.97487426	0.99586004	0.97586095	0.99110806	0.99557626	0.9728608
0.0	0.9067041	0.9905945	0.9968671	0.97847396	0.9947443	0.99617946	0.9904997	0.9955135	0.9824024	0.9888264
0.0	0.51501125	0.2751594	0.9205604	0.53345054	0.42626175	0.84814376	0.5809394	0.9235315	0.94555956	0.6206073
0.0	0.51501125	0.2751594	0.9205604	0.53345054	0.42626175	0.84814376	0.5809394	0.9235315	0.94555956	0.6206073
0.0	0.51501125	0.2751594	0.9205604	0.53345054	0.42626175	0.84814376	0.5809394	0.9235315	0.94555956	0.6206073
0.0	0.9766411	0.9960145	0.99929583	0.99890494	0.99675155	0.9989895	0.9976253	0.99914443	0.9973605	0.9983919
0.0	0.99726844	0.9937319	0.9981976	0.9961957	0.9939805	0.9997317	0.9976285	0.9992507	0.9942068	0.9952596
0.0	0.9955835	0.99210453	0.99699247	0.9937139	0.9902524	0.99959606	0.99606436	0.99896884	0.99147344	0.9913017
0.0	0.975419	0.984631	0.9909219	0.99574775	0.98143	0.9980888	0.9931766	0.9901973	0.98238647	0.9737978
0.0	0.9955835	0.99210453	0.99699247	0.9937139	0.9902524	0.99959606	0.99606436	0.99896884	0.99147344	0.9913017
0.0	0.9955835	0.99210453	0.99699247	0.9937139	0.9902524	0.99959606	0.99606436	0.99896884	0.99147344	0.9913017
0.0	0.975419	0.9846311	0.9909219	0.99574775	0.98143	0.9980888	0.9931766	0.9901973	0.98238647	0.9737978
0.0	0.99894625	0.9989619	0.9997681	0.99883467	0.9989967	0.99989974	0.9991456	0.9997378	0.9989768	0.999534
0.0	0.97578514	0.9796744	0.9922699	0.9655926	0.97487426	0.99586004	0.97586095	0.99110806	0.99557626	0.9728608
0.0	0.97578514	0.9796744	0.9922699	0.9655926	0.97487426	0.99586004	0.97586095	0.99110806	0.99557626	0.9728608
0.0	0.99894625	0.9989619	0.9997681	0.99883467	0.9989967	0.99989974	0.9991456	0.9997378	0.9989768	0.999534
0.0	0.97578514	0.9796744	0.9922699	0.9655926	0.97487426	0.99586004	0.97586095	0.99110806	0.99557626	0.9728608
0.0	0.97578514	0.9796744	0.9922699	0.9655926	0.97487426	0.99586004	0.97586095	0.99110806	0.99557626	0.9728608
0.0	0.9955835	0.99210453	0.99699247	0.9937139	0.9902524	0.99959606	0.99606436	0.99896884	0.99147344	0.9913017
0.0	0.975419	0.984631	0.9909219	0.99574775	0.98143	0.9980888	0.9931766	0.9901973	0.98238647	0.9737978
0.0	0.9766411	0.9960145	0.99929583	0.99890494	0.99675155	0.9989895	0.9976253	0.99914443	0.9973605	0.9983919
0.0	0.9955835	0.99210453	0.99699247	0.9937139	0.9902524	0.99959606	0.99606436	0.99896884	0.99147344	0.9913017
0.0	0.99894625	0.9989619	0.9997681	0.99883467	0.9989967	0.99989974	0.9991456	0.9997378	0.9989768	0.999534
0.0	0.00018018427	0.00017495756	0.00031369	6.6523964e-05	0.00022735597	0.0005555742	6.653088e-05	0.00019110285	8.401719e-05	8.2730345e-05
0.0	0.010933738	0.005252036	0.006809434	0.0025653166	0.25171503	0.05052357	0.0008465068	0.0038530861	0.0041810623	0.00046072685
0.0	0.99894625	0.9989619	0.9997681	0.99883467	0.9989967	0.99989974	0.9991456	0.9997378	0.9989768	0.999534
0.0	0.975785	0.9796744	0.9922699	0.9655926	0.97487426	0.99586004	0.97586095	0.99110806	0.99557626	0.9728608
0.0	0.99894625	0.9989619	0.9997681	0.99883467	0.9989967	0.99989974	0.9991456	0.9997378	0.9989768	0.999534
0.0	0.97578514	0.9796744	0.9922699	0.9655926	0.97487426	0.99586004	0.97586095	0.99110806	0.99557626	0.9728608
0.0	0.975785	0.9796744	0.9922699	0.9655926	0.97487426	0.99586004	0.97586095	0.99110806	0.99557626	0.9728608
0.0	0.97578514	0.9796744	0.9922699	0.9655926	0.97487426	0.99586004	0.97586095	0.99110806	0.99557626	0.9728608
0.0	0.97578514	0.9796744	0.9922699	0.9655926	0.97487426	0.99586004	0.97586095	0.99110806	0.99557626	0.9728608
0.0	0.99894625	0.9989619	0.9997681	0.99883467	0.9989967	0.99989974	0.9991456	0.9997378	0.9989768	0.999534
0.0	0.9766411	0.9960145	0.99929583	0.99890494	0.99675155	0.9989895	0.9976253	0.99914443	0.9973605	0.9983919
0.0	0.9766411	0.9960145	0.99929583	0.99890494	0.99675155	0.9989895	0.9976253	0.99914443	0.9973605	0.9983919
0.0	0.9955835	0.99210453	0.99699247	0.9937139	0.9902524	0.99959606	0.99606436	0.99896884	0.99147344	0.9913017
0.0	0.9955835	0.99210453	0.99699247	0.9937139	0.9902524	0.99959606	0.99606436	0.99896884	0.99147344	0.9913017
0.0	0.8259	0.6213714	0.87480533	0.9579314	0.88583726	0.99705863	0.9190146	0.958816	0.7793993	0.8337723
0.0	0.828771	0.59014153	0.8742113	0.9568326	0.91791594	0.99681133	0.9267716	0.9682667	0.76924264	0.8346136
0.0	0.7885522	0.5636584	0.9129044	0.9668531	0.90673715	0.99710613	0.915613	0.96197593	0.77499413	0.8250535
0.0	0.83835167	0.646362	0.9123968	0.9547529	0.9125815	0.99722147	0.9180421	0.9658957	0.8074417	0.80391
0.0	0.7626106	0.51792073	0.84971946	0.9403977	0.8603246	0.99570775	0.8783981	0.9496588	0.70778245	0.75698185
0.0	0.76261073	0.5179209	0.8497195	0.9403977	0.8603246	0.99570775	0.8783981	0.9496588	0.7077825	0.75698185
0.0	0.76261073	0.51792085	0.8497195	0.9403977	0.8603246	0.99570775	0.8783982	0.9496588	0.7077824	0.7569819
0.0	0.7626106	0.5179209	0.8497195	0.9403977	0.8603246	0.99570775	0.8783981	0.9496588	0.70778245	0.7569819
0.0	0.7626106	0.5179209	0.8497195	0.9403977	0.8603246	0.99570775	0.8783981	0.9496588	0.70778245	0.75698185
0.0	0.975419	0.984631	0.9909219	0.99574775	0.98143	0.9980888	0.9931766	0.9901973	0.98238647	0.9737978
0.0	0.9955835	0.99210453	0.99699247	0.9937139	0.9902524	0.99959606	0.99606436	0.99896884	0.99147344	0.9913017
0.0	0.99098784	0.99796766	0.9995733	0.999443	0.9983992	0.9994481	0.9987827	0.9994443	0.99885356	0.9992536
0.0	0.99923563	0.68405795	0.9983158	0.99881566	0.9856528	0.9969681	0.99899715	0.26907843	0.25884196	0.6117191
0.0	0.9998994	0.99984884	0.9996227	0.7914218	0.99985003	0.009239741	0.9999831	0.997736	0.9957557	0.99833256
0.0	0.9998994	0.99984884	0.9996227	0.7914218	0.99985003	0.009239741	0.9999831	0.997736	0.9957557	0.99833256
0.0	0.94913673	0.87742925	0.94460094	0.6501404	0.9996141	0.009239741	0.9999323	0.9550127	0.54785246	0.91242594
0.0	0.9955835	0.99210453	0.99699247	0.9937139	0.9902524	0.99959606	0.99606436	0.99896884	0.99147344	0.9913017
0.0	0.00090578606	0.0033566293	0.024236124	0.0013872748	0.0026182288	0.0002233482	0.009772043	0.0009621315	0.0011536458	0.6044019
0.0	0.97578514	0.9796744	0.9922699	0.9655926	0.97487426	0.99586004	0.97586095	0.99110806	0.99557626	0.9728608
0.0	0.97578514	0.9796744	0.9922699	0.9655926	0.97487426	0.99586004	0.97586095	0.99110806	0.99557626	0.9728608
0.0	0.99894625	0.9989619	0.9997681	0.99883467	0.9989967	0.99989974	0.9991456	0.9997378	0.9989768	0.999534
0.0	0.97578514	0.9796744	0.9922699	0.9655926	0.97487426	0.99586004	0.97586095	0.99110806	0.99557626	0.9728608
0.0	0.9987937	0.999335	0.9998319	0.99969494	0.99977714	0.9999615	0.999091	0.99962616	0.99922085	0.99971324
0.0	0.0029960503	0.00094512367	0.008774512	0.008171515	0.019446135	0.00019319623	0.006037965	0.0011412133	0.019683337	0.0005559834
0.0	0.9604384	0.97324216	0.9966511	0.9765339	0.9516336	0.99337834	0.9533701	0.9969915	0.8889876	0.97036403
0.0	0.99894625	0.9989619	0.9997681	0.99883467	0.9989967	0.99989974	0.9991456	0.9997378	0.9989768	0.999534
0.0	0.97578514	0.9796744	0.9922699	0.9655926	0.97487426	0.99586004	0.97586095	0.99110806	0.99557626	0.9728608
0.0	0.97578514	0.9796744	0.9922699	0.9655926	0.97487426	0.99586004	0.97586095	0.99110806	0.99557626	0.9728608
0.0	0.97578514	0.9796744	0.9922699	0.9655926	0.97487426	0.99586004	0.97586095	0.99110806	0.99557626	0.9728608
0.0	0.97578514	0.9796744	0.9922699	0.9655926	0.97487426	0.99586004	0.97586095	0.99110806	0.99557626	0.9728608
0.0	0.97578514	0.9796744	0.9922699	0.9655926	0.97487426	0.99586004	0.97586095	0.99110806	0.99557626	0.9728608
0.0	0.99894625	0.9989619	0.9997681	0.99883467	0.9989967	0.99989974	0.9991456	0.9997378	0.9989768	0.999534
0.0	0.9872729	0.9585711	0.99347633	0.9954536	0.9948605	0.99950624	0.99400264	0.99425864	0.9877688	0.9878862
0.0	0.99337935	0.98899615	0.99684936	0.9961797	0.9936279	0.99917126	0.99360436	0.9987406	0.9807264	0.9957339
0.0	0.9961383	0.9951735	0.9993808	0.99898857	0.99715143	0.99925596	0.9987803	0.99952114	0.9973194	0.998054
0.0	0.97578514	0.9796744	0.9922699	0.9655926	0.97487426	0.99586004	0.97586095	0.99110806	0.99557626	0.9728608
0.0	0.9766411	0.9960145	0.99929583	0.99890494	0.99675155	0.9989895	0.9976253	0.99914443	0.9973605	0.9983919
0.0	0.9955835	0.99210453	0.99699247	0.9937139	0.9902524	0.99959606	0.99606436	0.99896884	0.99147344	0.9913017
0.0	0.975419	0.9846311	0.9909219	0.99574775	0.98143	0.9980888	0.9931766	0.9901973	0.98238647	0.9737979
0.0	0.9955835	0.99210453	0.99699247	0.9937139	0.9902524	0.99959606	0.99606436	0.99896884	0.99147344	0.9913017
0.0	0.99337935	0.98899615	0.99684936	0.9961797	0.9936279	0.99917126	0.99360436	0.9987406	0.9807264	0.9957339
0.0	0.9955835	0.99210453	0.99699247	0.9937139	0.9902524	0.99959606	0.99606436	0.99896884	0.99147344	0.9913017
0.0	0.99809915	0.99694246	0.9987196	0.99606836	0.9949586	0.9998153	0.99832445	0.9993895	0.9955232	0.99720484
0.0	0.97578514	0.9796744	0.9922699	0.9655926	0.97487426	0.99586004	0.97586095	0.99110806	0.99557626	0.9728608
0.0	0.97578514	0.9796744	0.9922699	0.9655926	0.97487426	0.99586004	0.97586095	0.99110806	0.99557626	0.9728608
0.0	0.97578514	0.9796744	0.9922699	0.9655926	0.97487426	0.99586004	0.97586095	0.99110806	0.99557626	0.9728608
0.0	0.008104564	0.0005977451	0.28036264	0.00055417296	0.0014426132	0.0026303038	0.022736995	0.121888526	0.0031259228	0.0014840078
0.0	0.008104564	0.0005977451	0.28036264	0.00055417296	0.0014426132	0.0026303038	0.022736995	0.121888526	0.0031259228	0.0014840078
0.0	0.975785	0.9796744	0.9922699	0.9655926	0.97487426	0.99586004	0.97586095	0.99110806	0.99557626	0.9728608
0.0	0.975785	0.9796744	0.9922699	0.9655926	0.97487426	0.99586004	0.97586095	0.99110806	0.99557626	0.9728608
0.0	0.97578514	0.9796744	0.9922699	0.9655926	0.97487426	0.99586004	0.97586095	0.99110806	0.99557626	0.9728608
0.0	0.9766411	0.9960145	0.99929583	0.99890494	0.99675155	0.9989895	0.9976253	0.99914443	0.9973605	0.9983919
0.0	0.9766411	0.9960145	0.99929583	0.99890494	0.99675155	0.9989895	0.9976253	0.99914443	0.9973605	0.9983919
0.0	0.9955835	0.99210453	0.99699247	0.9937139	0.9902524	0.99959606	0.99606436	0.99896884	0.99147344	0.9913017
0.0	0.9955835	0.99210453	0.99699247	0.9937139	0.9902524	0.99959606	0.99606436	0.99896884	0.99147344	0.9913017
0.0	0.97578514	0.9796744	0.9922699	0.9655926	0.97487426	0.99586004	0.97586095	0.99110806	0.99557626	0.9728608
0.0	0.975419	0.984631	0.9909218	0.99574775	0.98143	0.9980888	0.9931766	0.9901973	0.98238647	0.9737979
0.0	0.975419	0.984631	0.9909219	0.99574775	0.98143	0.9980888	0.9931766	0.9901973	0.98238647	0.9737978
0.0	0.9955835	0.99210453	0.99699247	0.9937139	0.9902524	0.99959606	0.99606436	0.99896884	0.99147344	0.9913017
0.0	0.9955835	0.99210453	0.99699247	0.9937139	0.9902524	0.99959606	0.99606436	0.99896884	0.99147344	0.9913017
0.0	0.97578514	0.9796744	0.9922699	0.9655926	0.97487426	0.99586004	0.97586095	0.99110806	0.99557626	0.9728608
0.0	0.97578514	0.9796744	0.9922699	0.9655926	0.97487426	0.99586004	0.97586095	0.99110806	0.99557626	0.9728608
0.0	0.97578514	0.9796744	0.9922699	0.9655926	0.97487426	0.99586004	0.97586095	0.99110806	0.99557626	0.9728608
0.0	0.97578514	0.9796744	0.9922699	0.9655926	0.97487426	0.99586004	0.97586095	0.99110806	0.99557626	0.9728608
0.0	0.99894625	0.9989619	0.9997681	0.99883467	0.9989967	0.99989974	0.9991456	0.9997378	0.9989768	0.999534
0.0	0.97578514	0.9796744	0.9922699	0.9655926	0.97487426	0.99586004	0.97586095	0.99110806	0.99557626	0.9728608
0.0	0.97578514	0.9796744	0.9922699	0.9655926	0.97487426	0.99586004	0.97586095	0.99110806	0.99557626	0.9728608
0.0	0.99894625	0.9989619	0.9997681	0.99883467	0.9989967	0.99989974	0.9991456	0.9997378	0.9989768	0.999534
0.0	0.97578514	0.9796744	0.9922699	0.9655926	0.97487426	0.99586004	0.97586095	0.99110806	0.99557626	0.9728608
0.0	0.97578514	0.9796744	0.9922699	0.9655926	0.97487426	0.99586004	0.97586095	0.99110806	0.99557626	0.9728608
0.0	0.99940586	0.99932194	0.9997986	0.99898726	0.999348	0.9999249	0.9994504	0.99977976	0.9992944	0.9996878
0.0	0.97578514	0.9796744	0.9922699	0.9655926	0.97487426	0.99586004	0.97586095	0.99110806	0.99557626	0.9728608
0.0	0.97578514	0.9796744	0.9922699	0.9655926	0.97487426	0.99586004	0.97586095	0.99110806	0.99557626	0.9728608
0.0	0.97578514	0.9796744	0.9922699	0.9655926	0.97487426	0.99586004	0.97586095	0.99110806	0.99557626	0.9728608
0.0	0.99894625	0.9989619	0.9997681	0.99883467	0.9989967	0.99989974	0.9991456	0.9997378	0.9989768	0.999534
0.0	0.99894625	0.9989619	0.9997681	0.99883467	0.9989967	0.99989974	0.9991456	0.9997378	0.9989768	0.999534
0.0	0.97578514	0.9796744	0.9922699	0.9655926	0.97487426	0.99586004	0.97586095	0.99110806	0.99557626	0.9728608
0.0	0.99337935	0.98899615	0.99684936	0.9961797	0.9936279	0.99917126	0.99360436	0.9987406	0.9807264	0.9957339
0.0	0.0712499	5.479252e-05	0.10781443	0.00034078394	0.015464111	0.015343476	0.00036858383	0.0027987382	0.00071112765	0.00014185162
0.0	0.9766411	0.9960145	0.99929583	0.99890494	0.99675155	0.9989895	0.9976253	0.99914443	0.9973605	0.9983919
0.0	0.9955835	0.99210453	0.99699247	0.9937139	0.9902524	0.99959606	0.99606436	0.99896884	0.99147344	0.9913017
0.0	0.975419	0.9846311	0.9909219	0.99574775	0.98143	0.9980888	0.9931766	0.9901973	0.98238647	0.9737978
0.0	0.9955835	0.99210453	0.99699247	0.9937139	0.9902524	0.99959606	0.99606436	0.99896884	0.99147344	0.9913017
0.0	0.9872729	0.9585711	0.99347633	0.9954536	0.9948605	0.99950624	0.99400264	0.99425864	0.9877688	0.9878862
0.0	0.9766411	0.9960145	0.99929583	0.99890494	0.99675155	0.9989895	0.9976253	0.99914443	0.9973605	0.9983919
0.0	0.9766411	0.9960145	0.99929583	0.99890494	0.99675155	0.9989895	0.9976253	0.99914443	0.9973605	0.9983919
0.0	0.9955835	0.99210453	0.99699247	0.9937139	0.9902524	0.99959606	0.99606436	0.99896884	0.99147344	0.9913017
0.0	0.9955835	0.99210453	0.99699247	0.9937139	0.9902524	0.99959606	0.99606436	0.99896884	0.99147344	0.9913017
0.0	0.9955835	0.99210453	0.99699247	0.9937139	0.9902524	0.99959606	0.99606436	0.99896884	0.99147344	0.9913017
0.0	0.9955835	0.99210453	0.99699247	0.9937139	0.9902524	0.99959606	0.99606436	0.99896884	0.99147344	0.9913017
0.0	0.99894625	0.9989619	0.9997681	0.99883467	0.9989967	0.99989974	0.9991456	0.9997378	0.9989768	0.999534
0.0	0.99894625	0.9989619	0.9997681	0.99883467	0.9989967	0.99989974	0.9991456	0.9997378	0.9989768	0.999534
0.0	0.9766411	0.9960145	0.99929583	0.99890494	0.99675155	0.9989895	0.9976253	0.99914443	0.9973605	0.9983919
0.0	0.9955835	0.99210453	0.99699247	0.9937139	0.9902524	0.99959606	0.99606436	0.99896884	0.99147344	0.9913017
0.0	0.9955835	0.99210453	0.99699247	0.9937139	0.9902524	0.99959606	0.99606436	0.99896884	0.99147344	0.9913017
0.0	0.99894625	0.9989619	0.9997681	0.99883467	0.9989967	0.99989974	0.9991456	0.9997378	0.9989768	0.999534
0.0	0.975785	0.9796744	0.9922699	0.9655926	0.97487426	0.99586004	0.97586095	0.99110806	0.99557626	0.9728608
0.0	0.97578514	0.9796744	0.9922699	0.9655926	0.97487426	0.99586004	0.97586095	0.99110806	0.99557626	0.9728608
0.0	0.97578514	0.9796744	0.9922699	0.9655926	0.97487426	0.99586004	0.97586095	0.99110806	0.99557626	0.9728608
0.0	0.97578514	0.9796744	0.9922699	0.9655926	0.97487426	0.99586004	0.97586095	0.99110806	0.99557626	0.9728608
0.0	0.0020935785	0.003168481	0.0039482974	0.0026825264	0.010512943	0.002854716	0.01769074	0.0024059115	0.006607914	0.0013370176
0.0	0.0020935785	0.003168481	0.0039482974	0.0026825264	0.010512943	0.002854716	0.01769074	0.0024059115	0.006607914	0.0013370176
0.0	0.0020935785	0.003168481	0.0039482974	0.0026825264	0.010512943	0.002854716	0.01769074	0.0024059103	0.006607914	0.0013370176
0.0	0.0020935785	0.003168481	0.003948299	0.0026825275	0.010512948	0.002854716	0.017690724	0.0024059115	0.006607917	0.0013370183
0.0	0.0020935785	0.003168481	0.003948299	0.0026825264	0.010512943	0.002854716	0.01769074	0.0024059103	0.006607914	0.0013370183
0.0	0.0020935785	0.003168481	0.003948299	0.0026825264	0.010512943	0.002854716	0.01769074	0.0024059103	0.006607914	0.0013370183
0.0	0.0020935785	0.003168481	0.003948299	0.0026825264	0.010512943	0.002854716	0.01769074	0.0024059115	0.006607914	0.0013370176
0.0	0.0020935794	0.0031684795	0.003948299	0.002682529	0.010512948	0.0028547146	0.017690733	0.0024059115	0.006607917	0.0013370183
0.0	0.0020935785	0.003168481	0.0039482974	0.0026825264	0.010512943	0.002854716	0.01769074	0.0024059103	0.006607914	0.0013370183
0.0	0.0020935785	0.003168481	0.003948299	0.0026825264	0.010512943	0.002854716	0.01769074	0.0024059115	0.006607914	0.0013370183
0.0	0.0020935785	0.003168481	0.0039482974	0.0026825264	0.010512943	0.002854716	0.01769074	0.0024059115	0.006607914	0.0013370183
0.0	0.0020935785	0.0031684795	0.003948301	0.0026825275	0.010512948	0.002854716	0.017690724	0.0024059115	0.006607914	0.0013370183
0.0	0.0020935785	0.003168481	0.003948299	0.0026825264	0.010512943	0.0028547132	0.01769074	0.0024059115	0.006607914	0.0013370183
0.0	0.97578514	0.9796744	0.9922699	0.9655926	0.97487426	0.99586004	0.97586095	0.99110806	0.99557626	0.9728608
0.0	0.97578514	0.9796744	0.9922699	0.9655926	0.97487426	0.99586004	0.97586095	0.99110806	0.99557626	0.9728608
0.0	0.97578514	0.9796744	0.9922699	0.9655926	0.97487426	0.99586004	0.97586095	0.99110806	0.99557626	0.9728608
0.0	0.97578514	0.9796744	0.9922699	0.9655926	0.97487426	0.99586004	0.97586095	0.99110806	0.99557626	0.9728608
0.0	0.97578514	0.9796744	0.9922699	0.9655926	0.97487426	0.99586004	0.97586095	0.99110806	0.99557626	0.9728608
0.0	0.97578514	0.9796744	0.9922699	0.9655926	0.97487426	0.99586004	0.97586095	0.99110806	0.99557626	0.9728608
0.0	0.97578514	0.9796744	0.9922699	0.9655926	0.97487426	0.99586004	0.97586095	0.99110806	0.99557626	0.9728608
0.0	0.97578514	0.9796744	0.9922699	0.9655926	0.97487426	0.99586004	0.97586095	0.99110806	0.99557626	0.9728608
0.0	0.97578514	0.9796744	0.9922699	0.9655926	0.97487426	0.99586004	0.97586095	0.99110806	0.99557626	0.9728608
0.0	0.99894625	0.9989619	0.9997681	0.99883467	0.9989967	0.99989974	0.9991456	0.9997378	0.9989768	0.999534
0.0	0.975785	0.9796744	0.9922699	0.9655926	0.97487426	0.99586004	0.97586095	0.99110806	0.99557626	0.9728608
0.0	0.97578514	0.9796744	0.9922699	0.9655926	0.97487426	0.99586004	0.97586095	0.99110806	0.99557626	0.9728608
0.0	0.97578514	0.9796744	0.9922699	0.9655926	0.97487426	0.99586004	0.97586095	0.99110806	0.99557626	0.9728608
0.0	0.9961383	0.9951735	0.9993808	0.99898857	0.99715143	0.99925596	0.9987803	0.99952114	0.9973194	0.998054
0.0	0.9979906	0.99762505	0.998936	0.99796546	0.9973686	0.9997912	0.99880207	0.99952924	0.9967116	0.9984357
0.0	0.9955835	0.99210453	0.99699247	0.9937139	0.9902524	0.99959606	0.99606436	0.99896884	0.99147344	0.9913017
0.0	0.97578514	0.9796744	0.9922699	0.9655926	0.97487426	0.99586004	0.97586095	0.99110806	0.99557626	0.9728608
0.0	0.99337935	0.98899615	0.99684936	0.9961797	0.9936279	0.99917126	0.99360436	0.9987406	0.9807264	0.9957339
0.0	0.4666402	0.14416352	0.9218529	0.30814528	0.059331067	0.15264839	0.03810972	0.5145255	0.44065776	0.55464655
0.0	0.99675167	0.9961428	0.99948287	0.9984262	0.9961985	0.999474	0.9992067	0.9996476	0.994919	0.9954332
0.0	0.97578514	0.9796744	0.9922699	0.9655926	0.97487426	0.99586004	0.97586095	0.99110806	0.99557626	0.9728608
0.0	0.975785	0.9796744	0.9922699	0.9655926	0.97487426	0.99586004	0.97586095	0.99110806	0.99557626	0.9728608
0.0	0.975785	0.9796744	0.9922699	0.9655926	0.97487426	0.99586004	0.97586095	0.99110806	0.99557626	0.9728608
0.0	0.975785	0.9796744	0.9922699	0.9655926	0.97487426	0.99586004	0.97586095	0.99110806	0.99557626	0.9728608
0.0	0.975785	0.9796744	0.9922699	0.9655926	0.97487426	0.99586004	0.97586095	0.99110806	0.99557626	0.9728608
0.0	0.9978369	0.9991001	0.999634	0.9983177	0.9977036	0.9997609	0.9993568	0.99958426	0.99837446	0.99952877
0.0	0.99894625	0.9989619	0.9997681	0.99883467	0.9989967	0.99989974	0.9991456	0.9997378	0.9989768	0.999534
0.0	0.97578514	0.9796744	0.9922699	0.9655926	0.97487426	0.99586004	0.97586095	0.99110806	0.99557626	0.9728608
0.0	0.9961383	0.9951735	0.9993808	0.99898857	0.99715143	0.99925596	0.9987803	0.99952114	0.9973194	0.998054
0.0	0.9961383	0.9951735	0.9993808	0.99898857	0.99715143	0.99925596	0.9987803	0.99952114	0.9973194	0.998054
0.0	0.9961383	0.9951735	0.9993808	0.99898857	0.99715143	0.99925596	0.9987803	0.99952114	0.9973194	0.998054
0.0	0.9961383	0.9951735	0.9993808	0.99898857	0.99715143	0.99925596	0.9987803	0.99952114	0.9973194	0.998054
0.0	0.9961383	0.9951735	0.9993808	0.99898857	0.99715143	0.99925596	0.9987803	0.99952114	0.9973194	0.998054
0.0	0.035669364	0.0007177999	0.023218753	0.00069647323	0.002503062	0.72033715	0.00042617292	0.00089568645	0.5840789	0.010969034
0.0	0.011794749	0.0020291544	0.00041781296	0.7441891	0.0006679406	0.16881292	0.011253004	0.0018999433	0.0070035895	0.0002887826
0.0	0.97578514	0.9796744	0.9922699	0.9655926	0.97487426	0.99586004	0.97586095	0.99110806	0.99557626	0.9728608
0.0	0.97578514	0.9796744	0.9922699	0.9655926	0.97487426	0.99586004	0.97586095	0.99110806	0.99557626	0.9728608
0.0	0.29490954	0.083749205	0.11776481	0.21503815	0.24513254	0.3587607	0.014687347	0.20263787	0.014944446	0.105598636
0.0	0.99855393	0.9907036	0.99836165	0.99726295	0.9985002	0.9997955	0.99832815	0.9993069	0.9958055	0.9973924
0.0	0.97578514	0.9796744	0.9922699	0.9655926	0.97487426	0.99586004	0.97586095	0.99110806	0.99557626	0.9728608
0.0	0.9961355	0.9936733	0.9972826	0.9943059	0.9914336	0.99966705	0.996669	0.9992041	0.99309385	0.9935675
0.0	0.97578514	0.9796744	0.9922699	0.9655926	0.97487426	0.99586004	0.97586095	0.99110806	0.99557626	0.9728608
0.0	0.97578514	0.9796744	0.9922699	0.9655926	0.97487426	0.99586004	0.97586095	0.99110806	0.99557626	0.9728608
0.0	0.97578514	0.9796744	0.9922699	0.9655926	0.97487426	0.99586004	0.97586095	0.99110806	0.99557626	0.9728608
0.0	0.97578514	0.9796744	0.9922699	0.9655926	0.97487426	0.99586004	0.97586095	0.99110806	0.99557626	0.9728608
0.0	0.97578514	0.9796744	0.9922699	0.9655926	0.97487426	0.99586004	0.97586095	0.99110806	0.99557626	0.9728608
0.0	0.975785	0.9796744	0.9922699	0.9655926	0.97487426	0.99586004	0.97586095	0.99110806	0.99557626	0.9728608
0.0	0.975785	0.9796744	0.9922699	0.9655926	0.97487426	0.99586004	0.97586095	0.99110806	0.99557626	0.9728608
0.0	0.9987796	0.9912888	0.99817896	0.9973356	0.99864405	0.9997156	0.99874485	0.99925286	0.99592954	0.99770004
0.0	0.97578514	0.9796744	0.9922699	0.9655926	0.97487426	0.99586004	0.97586095	0.99110806	0.99557626	0.9728608
0.0	0.97578514	0.9796744	0.9922699	0.9655926	0.97487426	0.99586004	0.97586095	0.99110806	0.99557626	0.9728608
0.0	0.97578514	0.9796744	0.9922699	0.9655926	0.97487426	0.99586004	0.97586095	0.99110806	0.99557626	0.9728608
0.0	0.97578514	0.9796744	0.9922699	0.9655926	0.97487426	0.99586004	0.97586095	0.99110806	0.99557626	0.9728608
0.0	0.97578514	0.9796744	0.9922699	0.9655926	0.97487426	0.99586004	0.97586095	0.99110806	0.99557626	0.9728608
0.0	0.9978369	0.9991001	0.999634	0.9983177	0.9977036	0.9997609	0.9993568	0.99958426	0.99837446	0.99952877
0.0	0.97578514	0.9796744	0.9922699	0.9655926	0.97487426	0.99586004	0.97586095	0.99110806	0.99557626	0.9728608
0.0	0.97578514	0.9796744	0.9922699	0.9655926	0.97487426	0.99586004	0.97586095	0.99110806	0.99557626	0.9728608
0.0	0.97578514	0.9796744	0.9922699	0.9655926	0.97487426	0.99586004	0.97586095	0.99110806	0.99557626	0.9728608
0.0	0.97578514	0.9796744	0.9922699	0.9655926	0.97487426	0.99586004	0.97586095	0.99110806	0.99557626	0.9728608
0.0	0.975785	0.9796744	0.9922699	0.9655926	0.97487426	0.99586004	0.97586095	0.99110806	0.99557626	0.9728608
0.0	0.975785	0.9796744	0.9922699	0.9655926	0.97487426	0.99586004	0.97586095	0.99110806	0.99557626	0.9728608
0.0	0.996369	0.99129266	0.99804926	0.9969894	0.99639744	0.99942786	0.9964365	0.99899286	0.9852786	0.99758244
0.0	0.9918562	0.9985869	0.99964595	0.99949753	0.99919707	0.9995746	0.99857414	0.99956554	0.99864477	0.99945647
0.0	0.9001305	0.6356273	0.83519953	0.7138574	0.451792	0.9485105	0.916643	0.7692381	0.43224955	0.2896473
0.0	0.92931235	0.9784319	0.95095253	0.9682888	0.97627664	0.9984269	0.95225495	0.9632158	0.93770695	0.76028454
0.0	0.56561667	0.62255555	0.8409414	0.9182497	0.12924357	0.7778451	0.08425485	0.29808277	0.45755997	0.99590755
0.0	0.52469045	0.8618919	0.81744355	0.84015507	0.8195	0.58337545	0.19309787	0.57083803	0.6482991	0.3147172
0.0	0.7919362	0.3678743	0.68839294	0.8799525	0.44428277	0.86344355	0.8439346	0.5499471	0.49468565	0.991276
0.0	0.7170259	0.98556304	0.9902732	0.94326484	0.99313086	0.98899007	0.8294112	0.9264788	0.955198	0.99941003
0.0	0.4413972	0.2012998	0.2698422	0.58968925	0.19333139	0.87880725	0.15724711	0.69155043	0.23791066	0.924806
0.0	0.3546734	0.6372109	0.59259343	0.4954585	0.3465612	0.8979712	0.14776038	0.7979871	0.5579188	0.5265602
0.0	0.4002223	0.057329886	0.3992003	0.1933884	0.004314356	0.323111	0.004200311	0.9347852	0.726339	0.05419186
0.0	0.99982494	0.9997316	0.9999157	0.99989474	0.9997192	0.9997713	0.9998406	0.9999783	0.9997117	0.99970907
0.0	0.0027034932	0.001311809	0.00832245	0.0004522264	0.00050798093	0.0019052676	0.0038100572	0.0032510154	0.0008096136	0.00070245255
0.0	0.0034186451	0.0026960392	0.010043111	0.003543776	0.0046826624	0.0021752943	0.0062290803	0.00083329144	0.012607847	0.0030482828
0.0	0.004381567	0.11569013	0.30582	0.123410635	0.0025425958	0.6089914	0.0029561608	0.28884324	0.4809084	0.00014445864
0.0	0.9169478	0.8451171	0.98657554	0.9599506	0.17605314	0.80671483	0.9864737	0.9259711	0.89486027	0.4574241
0.0	0.9974293	0.9944277	0.9984339	0.9978824	0.9977622	0.9995859	0.997264	0.9993476	0.99161786	0.9986137
0.0	0.9979742	0.9958223	0.99855965	0.9966974	0.9962603	0.99979454	0.9982395	0.9994448	0.99519783	0.9977278
0.0	0.9959376	0.97828126	0.9950121	0.9818371	0.9904405	0.9971148	0.9911771	0.9946126	0.9926756	0.9784506
0.0	0.97578514	0.9796744	0.9922699	0.9655926	0.97487426	0.99586004	0.97586095	0.99110806	0.99557626	0.9728608
0.0	0.9965017	0.99655956	0.99949193	0.99908066	0.9980141	0.9992865	0.99881846	0.9996138	0.99648726	0.9989517
0.0	0.9974111	0.98286045	0.997148	0.9955564	0.9973814	0.9996407	0.9981035	0.99889565	0.9934	0.9949502
0.0	0.97578514	0.9796744	0.9922699	0.9655926	0.97487426	0.99586004	0.97586095	0.99110806	0.99557626	0.9728608
0.0	0.9766411	0.9960145	0.99929583	0.99890494	0.99675155	0.9989895	0.9976253	0.99914443	0.9973605	0.9983919
0.0	0.9993863	0.99188846	0.91830873	0.5766431	0.99895597	0.9997116	0.9978955	0.9056038	0.9992187	0.24355276
0.0	0.99622077	0.9986487	0.99971634	0.9997008	0.9978886	0.9994954	0.9964971	0.99968183	0.9980714	0.99925154
0.0	0.9991716	0.9994313	0.9998185	0.9998566	0.99910575	0.9998646	0.9984535	0.9998716	0.99933773	0.99981445
0.0	0.99664104	0.99458164	0.99896526	0.9981565	0.99825996	0.9996306	0.9974873	0.99933904	0.99140656	0.997265
0.0	0.012294253	0.0025548853	0.0502809	0.0065660626	0.006393917	0.0071192677	0.007743173	0.01343192	0.004594513	0.0046337545
0.0	0.9942227	0.9899406	0.9973718	0.9966029	0.99412894	0.9992105	0.9942405	0.99890304	0.9830693	0.9960763
0.0	0.012294253	0.0025548853	0.0502809	0.0065660626	0.006393917	0.0071192747	0.007743173	0.01343192	0.004594513	0.00463375
0.0	0.9942227	0.9899406	0.9973718	0.9966029	0.99412894	0.9992105	0.9942405	0.99890304	0.9830693	0.9960763
0.0	0.97578514	0.9796744	0.9922699	0.9655926	0.97487426	0.99586004	0.97586095	0.99110806	0.99557626	0.9728608
0.0	0.97578514	0.9796744	0.9922699	0.9655926	0.97487426	0.99586004	0.97586095	0.99110806	0.99557626	0.9728608
0.0	0.97578514	0.9796744	0.9922699	0.9655926	0.97487426	0.99586004	0.97586095	0.99110806	0.99557626	0.9728608
0.0	0.99894625	0.9989619	0.9997681	0.99883467	0.9989967	0.99989974	0.9991456	0.9997378	0.9989768	0.999534
0.0	0.975785	0.9796744	0.9922699	0.9655926	0.97487426	0.99586004	0.97586095	0.99110806	0.99557626	0.9728608
0.0	0.9961383	0.9951735	0.9993808	0.99898857	0.99715143	0.99925596	0.9987803	0.99952114	0.9973194	0.998054
0.0	0.97578514	0.9796744	0.9922699	0.9655926	0.97487426	0.99586004	0.97586095	0.99110806	0.99557626	0.9728608
0.0	0.99894625	0.9989619	0.9997681	0.99883467	0.9989967	0.99989974	0.9991456	0.9997378	0.9989768	0.999534
0.0	0.97578514	0.9796744	0.9922699	0.9655926	0.97487426	0.99586004	0.97586095	0.99110806	0.99557626	0.9728608
0.0	0.00018018445	0.00017495756	0.00031369	6.6523964e-05	0.00022735597	0.0005555742	6.653088e-05	0.00019110268	8.4017265e-05	8.2730345e-05
0.0	0.97578514	0.9796744	0.9922699	0.9655926	0.97487426	0.99586004	0.97586095	0.99110806	0.99557626	0.9728608
0.0	0.97578514	0.9796744	0.9922699	0.9655926	0.97487426	0.99586004	0.97586095	0.99110806	0.99557626	0.9728608
0.0	0.99894625	0.9989619	0.9997681	0.99883467	0.9989967	0.99989974	0.9991456	0.9997378	0.9989768	0.999534
0.0	0.975785	0.9796744	0.9922699	0.9655926	0.97487426	0.99586004	0.97586095	0.99110806	0.99557626	0.9728608
0.0	0.99622154	0.99844605	0.9995486	0.99851006	0.99934703	0.9996829	0.9992901	0.9992812	0.998776	0.9994228
0.0	0.99894625	0.9989619	0.9997681	0.99883467	0.9989967	0.99989974	0.9991456	0.9997378	0.9989768	0.999534
0.0	0.97578514	0.9796744	0.9922699	0.9655926	0.97487426	0.99586004	0.97586095	0.99110806	0.99557626	0.9728608
0.0	0.00018018427	0.00017495756	0.00031369	6.6523964e-05	0.00022735597	0.0005555742	6.653088e-05	0.00019110268	8.401719e-05	8.2730345e-05
0.0	0.99631375	0.9948606	0.9972965	0.9979518	0.99554294	0.99938774	0.99682873	0.99930346	0.9913591	0.9980951
0.0	0.012294253	0.0025548853	0.05028089	0.0065660626	0.006393917	0.0071192747	0.007743173	0.01343192	0.004594513	0.00463375
0.0	0.32532975	0.21756525	0.32528108	0.11366707	0.74385995	0.92482823	0.066209726	0.027711315	0.14962977	0.007126832
0.0	0.05688966	0.061771914	0.02432142	0.009719266	0.027936144	0.6641757	0.0006126597	0.11928117	0.9342344	0.017163351
0.0	0.9766411	0.9960145	0.99929583	0.99890494	0.99675155	0.9989895	0.9976253	0.99914443	0.9973605	0.9983919
0.0	0.9766411	0.9960145	0.99929583	0.99890494	0.99675155	0.9989895	0.9976253	0.99914443	0.9973605	0.9983919
0.0	0.9766411	0.9960145	0.99929583	0.99890494	0.99675155	0.9989895	0.9976253	0.99914443	0.9973605	0.9983919
0.0	0.9766411	0.9960145	0.99929583	0.99890494	0.99675155	0.9989895	0.9976253	0.99914443	0.9973605	0.9983919
0.0	0.97578514	0.9796744	0.9922699	0.9655926	0.97487426	0.99586004	0.97586095	0.99110806	0.99557626	0.9728608
0.0	0.97578514	0.9796744	0.9922699	0.9655926	0.97487426	0.99586004	0.97586095	0.99110806	0.99557626	0.9728608
0.0	0.97578514	0.9796744	0.9922699	0.9655926	0.97487426	0.99586004	0.97586095	0.99110806	0.99557626	0.9728608
0.0	0.97578514	0.9796744	0.9922699	0.9655926	0.97487426	0.99586004	0.97586095	0.99110806	0.99557626	0.9728608
0.0	0.97578514	0.9796744	0.9922699	0.9655926	0.97487426	0.99586004	0.97586095	0.99110806	0.99557626	0.9728608
0.0	0.97578514	0.9796744	0.9922699	0.9655926	0.97487426	0.99586004	0.97586095	0.99110806	0.99557626	0.9728608
0.0	0.97578514	0.9796744	0.9922699	0.9655926	0.97487426	0.99586004	0.97586095	0.99110806	0.99557626	0.9728608
0.0	0.99664104	0.99458164	0.99896526	0.9981565	0.99825996	0.9996306	0.9974873	0.99933904	0.99140656	0.997265
0.0	0.97578514	0.9796744	0.9922699	0.9655926	0.97487426	0.99586004	0.97586095	0.99110806	0.99557626	0.9728608
0.0	0.87471455	0.9871029	0.99861157	0.996786	0.98722154	0.99871206	0.9907863	0.9984909	0.98662543	0.9550112
0.0	0.9947713	0.9921509	0.99756026	0.9969848	0.9955486	0.99931204	0.99523675	0.9989913	0.9877753	0.99696606
0.0	0.012294253	0.0025548853	0.0502809	0.006566066	0.006393917	0.0071192747	0.007743173	0.01343192	0.004594518	0.004633752
0.0	0.012294253	0.0025548853	0.050280858	0.0065660626	0.006393917	0.0071192747	0.0077431765	0.01343192	0.004594513	0.004633752
0.0	0.0011710352	0.0024350954	0.0048755775	0.0025716727	0.0037364657	0.0018283745	0.0062290803	0.00066189736	0.006924081	0.0015391345
0.0	0.97578514	0.9796744	0.9922699	0.9655926	0.97487426	0.99586004	0.97586095	0.99110806	0.99557626	0.9728608
0.0	0.012294253	0.0025548853	0.0502809	0.006566066	0.006393917	0.0071192747	0.007743173	0.01343192	0.004594518	0.004633752
0.0	0.9766411	0.9960145	0.99929583	0.99890494	0.99675155	0.9989895	0.9976253	0.99914443	0.9973605	0.9983919
0.0	0.97578514	0.9796744	0.9922699	0.9655926	0.97487426	0.99586004	0.97586095	0.99110806	0.99557626	0.9728608
0.0	0.97578514	0.9796744	0.9922699	0.9655926	0.97487426	0.99586004	0.97586095	0.99110806	0.99557626	0.9728608
0.0	0.97578514	0.9796744	0.9922699	0.9655926	0.97487426	0.99586004	0.97586095	0.99110806	0.99557626	0.9728608
0.0	0.99337935	0.98899615	0.99684936	0.9961797	0.9936279	0.99917126	0.99360436	0.9987406	0.9807264	0.9957339
0.0	0.97578514	0.9796744	0.9922699	0.9655926	0.97487426	0.99586004	0.97586095	0.99110806	0.99557626	0.9728608
0.0	0.97578514	0.9796744	0.9922699	0.9655926	0.97487426	0.99586004	0.97586095	0.99110806	0.99557626	0.9728608
0.0	0.97578514	0.9796744	0.9922699	0.9655926	0.97487426	0.99586004	0.97586095	0.99110806	0.99557626	0.9728608
0.0	0.975785	0.9796744	0.9922699	0.9655926	0.97487426	0.99586004	0.97586095	0.99110806	0.99557626	0.9728608
0.0	0.51145804	0.8971759	0.9174512	0.96142566	0.28571892	0.98550826	0.88664615	0.85566366	0.7443991	0.33409035
0.0	0.97578514	0.9796744	0.9922699	0.9655926	0.97487426	0.99586004	0.97586095	0.99110806	0.99557626	0.9728608
0.0	0.97578514	0.9796744	0.9922699	0.9655926	0.97487426	0.99586004	0.97586095	0.99110806	0.99557626	0.9728608
0.0	0.99865866	0.9994203	0.9996786	0.99935263	0.9987018	0.9998031	0.99933124	0.99967635	0.99794906	0.9994715
0.0	0.97578514	0.9796744	0.9922699	0.9655926	0.97487426	0.99586004	0.97586095	0.99110806	0.99557626	0.9728608
0.0	0.012294253	0.0025548853	0.0502809	0.006566066	0.006393917	0.0071192677	0.007743173	0.01343192	0.004594513	0.0046337545
0.0	0.97578514	0.9796744	0.9922699	0.9655926	0.97487426	0.99586004	0.97586095	0.99110806	0.99557626	0.9728608
0.0	0.074752495	0.6375394	0.9873355	0.46719262	0.12666036	0.2017986	0.08770704	0.2765199	0.27398944	0.7989876
0.0	0.97578514	0.9796744	0.9922699	0.9655926	0.97487426	0.99586004	0.97586095	0.99110806	0.99557626	0.9728608
0.0	0.012294253	0.0025548853	0.050280858	0.006566066	0.006393917	0.0071192677	0.007743173	0.01343192	0.004594518	0.00463375
0.0	0.5114579	0.89717597	0.9174512	0.96142566	0.28571904	0.98550826	0.8866463	0.85566354	0.74439913	0.3340903
0.0	0.9766411	0.9960145	0.99929583	0.99890494	0.99675155	0.9989895	0.9976253	0.99914443	0.9973605	0.9983919
0.0	0.97578514	0.9796744	0.9922699	0.9655926	0.97487426	0.99586004	0.97586095	0.99110806	0.99557626	0.9728608
0.0	0.98028344	0.99642915	0.99932194	0.99894494	0.99715936	0.999081	0.99781954	0.9991881	0.99778193	0.99847955
0.0	0.11281574	0.00087526126	0.012047791	0.003352771	0.00022258733	0.3386957	0.0010179752	0.0031048052	0.0028550324	2.7751968e-05
0.0	0.020152723	0.0040738196	0.06341775	0.012352157	0.008676302	0.010720786	0.018781772	0.027390515	0.0079475865	0.0063266433
0.0	0.99846554	0.9900004	0.99748343	0.99727815	0.99799156	0.99973947	0.9986217	0.99933076	0.99526983	0.99688345
0.0	0.97578514	0.9796744	0.9922699	0.9655926	0.97487426	0.99586004	0.97586095	0.99110806	0.99557626	0.9728608
0.0	0.99622077	0.9986487	0.99971634	0.9997008	0.9978886	0.9994954	0.9964971	0.99968183	0.9980714	0.99925154
0.0	0.975785	0.9796744	0.9922699	0.9655926	0.97487426	0.99586004	0.97586095	0.99110806	0.99557626	0.9728608
0.0	0.0034186451	0.0026960392	0.010043111	0.003543776	0.0046826624	0.0021752943	0.0062290803	0.00083329144	0.012607847	0.0030482828
0.0	0.0011710352	0.0024350954	0.0048755775	0.0025716727	0.0037364617	0.0018283755	0.0062290835	0.00066189736	0.0069240783	0.0015391345
0.0	0.9976591	0.9973138	0.999549	0.99927074	0.99876714	0.9994723	0.9991067	0.99968433	0.9971961	0.9992205
0.0	0.012294253	0.003021185	0.062304143	0.00712445	0.0071886503	0.008979312	0.008954773	0.015684005	0.005173969	0.004932204
0.0	0.019698003	0.003928861	0.05956508	0.0102149155	0.014009731	0.0136449	0.011859824	0.021631746	0.0062066577	0.005917949
0.0	0.8499994	0.94338036	0.8931099	0.991998	0.96102816	0.71319366	0.8948108	0.9323618	0.9052058	0.9270174
0.0	0.0014794017	0.9897922	0.011976537	0.006572258	0.9878086	0.49427733	0.010188519	0.0030906363	0.0004935036	0.0017658628
0.0	0.87471455	0.9871029	0.99861157	0.996786	0.98722154	0.99871206	0.9907863	0.9984909	0.98662543	0.9550112
0.0	0.97578514	0.9796744	0.9922699	0.9655926	0.97487426	0.99586004	0.97586095	0.99110806	0.99557626	0.9728608
0.0	0.6549577	0.27229276	0.9446854	0.86520606	0.41466233	0.8838503	0.8781984	0.6201631	0.2935242	0.3417073
0.0	0.9766411	0.9960145	0.99929583	0.99890494	0.99675155	0.9989895	0.9976253	0.99914443	0.9973605	0.9983919
0.0	0.9875623	0.98112595	0.99280626	0.98058736	0.98556083	0.9902	0.99599224	0.9829123	0.9688417	0.9249164
0.0	0.97578514	0.9796744	0.9922699	0.9655926	0.97487426	0.99586004	0.97586095	0.99110806	0.99557626	0.9728608
0.0	0.97578514	0.9796744	0.9922699	0.9655926	0.97487426	0.99586004	0.97586095	0.99110806	0.99557626	0.9728608
0.0	0.97578514	0.9796744	0.9922699	0.9655926	0.97487426	0.99586004	0.97586095	0.99110806	0.99557626	0.9728608
0.0	0.99894625	0.9989619	0.9997681	0.99883467	0.9989967	0.99989974	0.9991456	0.9997378	0.9989768	0.999534
0.0	0.99865866	0.9994203	0.9996786	0.99935263	0.9987018	0.9998031	0.99933124	0.99967635	0.99794906	0.9994715
0.0	0.97578514	0.9796744	0.9922699	0.9655926	0.97487426	0.99586004	0.97586095	0.99110806	0.99557626	0.9728608
0.0	0.97578514	0.9796744	0.9922699	0.9655926	0.97487426	0.99586004	0.97586095	0.99110806	0.99557626	0.9728608
0.0	0.97578514	0.9796744	0.9922699	0.9655926	0.97487426	0.99586004	0.97586095	0.99110806	0.99557626	0.9728608
0.0	0.99337935	0.98899615	0.99684936	0.9961797	0.9936279	0.99917126	0.99360436	0.9987406	0.9807264	0.9957339
0.0	0.97578514	0.9796744	0.9922699	0.9655926	0.97487426	0.99586004	0.97586095	0.99110806	0.99557626	0.9728608
0.0	0.9803059	0.6838557	0.99531174	0.9798014	0.9304252	0.97817665	0.9906164	0.98358005	0.9775393	0.99037653
0.0	0.9955835	0.99210453	0.99699247	0.9937139	0.9902524	0.99959606	0.99606436	0.99896884	0.99147344	0.9913017
0.0	0.97578514	0.9796744	0.9922699	0.9655926	0.97487426	0.99586004	0.97586095	0.99110806	0.99557626	0.9728608
0.0	0.987917	0.93569976	0.9929871	0.98152924	0.9864334	0.99855644	0.98202443	0.98962003	0.9278532	0.9767804
0.0	0.97578514	0.9796744	0.9922699	0.9655926	0.97487426	0.99586004	0.97586095	0.99110806	0.99557626	0.9728608
0.0	0.00047740064	0.21923412	0.73213875	0.001355918	0.0018879054	0.002016411	0.58380824	0.0027335705	0.00070428586	0.003282337
0.0	0.00037806964	0.0015604716	0.0013017402	0.0010346107	0.00024376242	0.00028708088	0.000118795106	0.026119346	0.0003211146	1.5490536e-05
0.0	0.97578514	0.9796744	0.9922699	0.9655926	0.97487426	0.99586004	0.97586095	0.99110806	0.99557626	0.9728608
0.0	0.97578514	0.9796744	0.9922699	0.9655926	0.97487426	0.99586004	0.97586095	0.99110806	0.99557626	0.9728608
0.0	0.9974111	0.98286045	0.997148	0.9955564	0.9973814	0.9996407	0.9981035	0.99889565	0.9934	0.9949502
0.0	0.99819726	0.9993524	0.9997075	0.9988279	0.99844366	0.99980813	0.9993862	0.99974984	0.99851114	0.99909043
0.0	0.99865866	0.9994203	0.9996786	0.99935263	0.9987018	0.9998031	0.99933124	0.99967635	0.99794906	0.9994715
0.0	0.99819726	0.9993524	0.9997075	0.9988279	0.99844366	0.99980813	0.9993862	0.99974984	0.99851114	0.99909043
0.0	0.97578514	0.9796744	0.9922699	0.9655926	0.97487426	0.99586004	0.97586095	0.99110806	0.99557626	0.9728608
0.0	0.012294253	0.0025548853	0.05028089	0.006566066	0.006393917	0.0071192677	0.0077431765	0.01343192	0.004594518	0.00463375
0.0	0.0041573728	0.0011059305	0.008697284	0.002980636	0.001993961	0.0016205976	0.0036125549	0.0038480381	0.0023211143	0.0015558945
0.0	0.89483374	0.48908272	0.91762835	0.96873796	0.6523773	0.917509	0.9608583	0.5704073	0.6812704	0.73443025
0.0	0.0026542027	0.00079325953	0.9922699	0.075818814	0.004407629	0.4571144	0.04983899	0.00045852482	0.06932094	0.043632843
0.0	0.0026542027	0.00079325953	0.9922699	0.075818814	0.004407629	0.4571144	0.04983899	0.00045852482	0.06932094	0.043632843
0.0	0.87471455	0.9871029	0.99861157	0.996786	0.98722154	0.99871206	0.9907863	0.9984909	0.98662543	0.9550112
0.0	0.6043793	0.0019502011	0.8675467	0.00023517394	0.5812074	0.15647162	0.098445915	0.56183326	0.78330994	0.09306966
0.0	0.975785	0.9796744	0.9922699	0.9655926	0.97487426	0.99586004	0.97586095	0.99110806	0.99557626	0.9728608
0.0	0.97578514	0.9796744	0.9922699	0.9655926	0.97487426	0.99586004	0.97586095	0.99110806	0.99557626	0.9728608
0.0	0.97578514	0.9796744	0.9922699	0.9655926	0.97487426	0.99586004	0.97586095	0.99110806	0.99557626	0.9728608
0.0	0.00018018445	0.00017495756	0.00031369	6.6523964e-05	0.00022735597	0.0005555742	6.653088e-05	0.00019110285	8.4017265e-05	8.2730345e-05
0.0	0.010933744	0.005252036	0.006809434	0.0025653166	0.251715	0.05052357	0.0008465068	0.0038530861	0.0041810623	0.00046072731
0.0	0.975785	0.9796744	0.9922699	0.9655926	0.97487426	0.99586004	0.97586095	0.99110806	0.99557626	0.9728608
0.0	0.97578514	0.9796744	0.9922699	0.9655926	0.97487426	0.99586004	0.97586095	0.99110806	0.99557626	0.9728608
0.0	0.99894625	0.9989619	0.9997681	0.99883467	0.9989967	0.99989974	0.9991456	0.9997378	0.9989768	0.999534
0.0	0.87471455	0.9871029	0.99861157	0.996786	0.98722154	0.99871206	0.9907863	0.9984909	0.98662543	0.9550112
0.0	0.99964345	0.9976966	0.9996153	0.99966466	0.9984162	0.9996501	0.99888796	0.98992586	0.9990252	0.9996166
0.0	0.010933738	0.005252036	0.006809434	0.0025653166	0.251715	0.05052357	0.00084650645	0.0038530861	0.0041810605	0.00046072731
0.0	0.54927874	0.21494435	0.37346932	0.4172339	0.45608148	0.45752463	0.51799035	0.38915825	0.4261746	0.13307855
0.0	0.97578514	0.9796744	0.9922699	0.9655926	0.97487426	0.99586004	0.97586095	0.99110806	0.99557626	0.9728608
0.0	0.97578514	0.9796744	0.9922699	0.9655926	0.97487426	0.99586004	0.97586095	0.99110806	0.99557626	0.9728608
0.0	0.97578514	0.9796744	0.9922699	0.9655926	0.97487426	0.99586004	0.97586095	0.99110806	0.99557626	0.9728608
0.0	0.012294253	0.0025548853	0.0502809	0.006566066	0.006393917	0.0071192747	0.007743173	0.01343192	0.004594513	0.0046337545
0.0	0.97578514	0.9796744	0.9922699	0.9655926	0.97487426	0.99586004	0.97586095	0.99110806	0.99557626	0.9728608
0.0	0.012294253	0.0025548853	0.0502809	0.006566066	0.006393917	0.0071192747	0.007743173	0.01343192	0.004594513	0.00463375
0.0	0.012866885	0.003025021	0.0532206	0.008744028	0.0062471596	0.0071192747	0.009812805	0.015577767	0.004908549	0.0046209786
0.0	0.97578514	0.9796744	0.9922699	0.9655926	0.97487426	0.99586004	0.97586095	0.99110806	0.99557626	0.9728608
0.0	0.26624763	0.5756151	0.08231372	0.55991673	0.001389393	0.051708084	0.79654187	0.00043572503	0.0059775217	0.3634016
0.0	0.014386297	0.0026997982	0.055359505	0.006635661	0.0065182275	0.0071192677	0.009417918	0.015770419	0.005612141	0.004418997
0.0	0.9978369	0.9991001	0.999634	0.9983177	0.9977036	0.9997609	0.9993568	0.99958426	0.99837446	0.99952877
0.0	0.9978369	0.9991001	0.999634	0.9983177	0.9977036	0.9997609	0.9993568	0.99958426	0.99837446	0.99952877
0.0	0.99894625	0.9989619	0.9997681	0.99883467	0.9989967	0.99989974	0.9991456	0.9997378	0.9989768	0.999534
0.0	0.00018018445	0.00017495756	0.00031368973	6.6523964e-05	0.00022735597	0.0005555742	6.653088e-05	0.00019110285	8.401719e-05	8.2730345e-05
0.0	0.010933738	0.005252036	0.006809434	0.0025653166	0.251715	0.05052357	0.0008465068	0.0038530843	0.0041810605	0.00046072731
0.0	0.99894625	0.9989619	0.9997681	0.99883467	0.9989967	0.99989974	0.9991456	0.9997378	0.9989768	0.999534
0.0	0.00018018427	0.00017495756	0.00031369	6.6523964e-05	0.00022735597	0.0005555742	6.653088e-05	0.00019110268	8.4017265e-05	8.2730345e-05
0.0	0.010933738	0.005252036	0.006809434	0.0025653166	0.25171503	0.05052357	0.0008465068	0.0038530843	0.0041810605	0.00046072731
0.0	0.9978369	0.9991001	0.999634	0.9983177	0.9977036	0.9997609	0.9993568	0.99958426	0.99837446	0.99952877
0.0	0.99894625	0.9989619	0.9997681	0.99883467	0.9989967	0.99989974	0.9991456	0.9997378	0.9989768	0.999534
0.0	0.00018018445	0.00017495756	0.00031369	6.6523964e-05	0.00022735597	0.0005555742	6.653088e-05	0.00019110268	8.4017265e-05	8.2730345e-05
0.0	0.010933744	0.005252036	0.006809434	0.0025653166	0.251715	0.05052357	0.0008465068	0.0038530843	0.0041810623	0.00046072731
0.0	0.9978369	0.9991001	0.999634	0.9983177	0.9977036	0.9997609	0.9993568	0.99958426	0.99837446	0.99952877
0.0	0.99894625	0.9989619	0.9997681	0.99883467	0.9989967	0.99989974	0.9991456	0.9997378	0.9989768	0.999534
0.0	0.00018018445	0.00017495756	0.00031369	6.6523964e-05	0.00022735597	0.0005555742	6.653088e-05	0.00019110268	8.4017265e-05	8.2730345e-05
0.0	0.010933738	0.005252036	0.006809434	0.0025653166	0.25171503	0.05052356	0.0008465068	0.0038530843	0.0041810605	0.00046072685
0.0	0.9766411	0.9960145	0.99929583	0.99890494	0.99675155	0.9989895	0.9976253	0.99914443	0.9973605	0.9983919
0.0	0.975785	0.9796744	0.9922699	0.9655926	0.97487426	0.99586004	0.97586095	0.99110806	0.99557626	0.9728608
0.0	0.975785	0.9796744	0.9922699	0.9655926	0.97487426	0.99586004	0.97586095	0.99110806	0.99557626	0.9728608
0.0	0.9955835	0.99210453	0.99699247	0.9937139	0.9902524	0.99959606	0.99606436	0.99896884	0.99147344	0.9913017
0.0	0.016039446	0.0028819619	0.05199776	0.0070158737	0.006412343	0.007474883	0.007743173	0.016091825	0.004650464	0.004967899
0.0	0.059347376	0.0013031345	0.029971868	0.00025565835	0.00012280192	0.0015244794	0.97586095	0.0044052587	0.0026470807	0.0009963532
0.0	0.9949464	0.99748117	0.9997516	0.99926	0.99695563	0.9998437	0.99928313	0.99980956	0.9981578	0.9969087
0.0	0.97578514	0.9796744	0.9922699	0.9655926	0.97487426	0.99586004	0.97586095	0.99110806	0.99557626	0.9728608
0.0	0.6119566	0.9345307	0.932111	0.9755637	0.37817818	0.9865724	0.91511846	0.9161706	0.80029374	0.4480947
0.0	0.61682427	0.9158377	0.9422676	0.9740457	0.3891868	0.9893472	0.9170746	0.912134	0.78620315	0.44761068
0.0	0.6465646	0.9361997	0.94379985	0.9620146	0.38826168	0.9899541	0.91697323	0.90047723	0.7971087	0.45177203
0.0	0.7679199	0.97311157	0.9728169	0.9860058	0.53737223	0.9961559	0.96397024	0.9718412	0.83436245	0.7138568
0.0	0.659729	0.93691266	0.94793946	0.9749547	0.38318142	0.9896135	0.91376036	0.91144896	0.7962341	0.3518624
0.0	0.6449759	0.9414339	0.94569254	0.97675997	0.37831825	0.98953456	0.9229554	0.900337	0.7953323	0.4284138
0.0	0.64880985	0.9255427	0.9310745	0.97580075	0.3656587	0.9889604	0.91785437	0.8985897	0.80157197	0.41475552
0.0	0.98765266	0.99786204	0.99945194	0.9991978	0.9978067	0.99908197	0.9983115	0.99944955	0.99812347	0.99874395
0.0	0.975785	0.9796744	0.9922699	0.9655926	0.97487426	0.99586004	0.97586095	0.99110806	0.99557626	0.9728608
0.0	0.975785	0.9796744	0.9922699	0.9655926	0.97487426	0.99586004	0.97586095	0.99110806	0.99557626	0.9728608
0.0	0.975785	0.9796744	0.9922699	0.9655926	0.97487426	0.99586004	0.97586095	0.99110806	0.99557626	0.9728608
0.0	0.975785	0.9796744	0.9922699	0.9655926	0.97487426	0.99586004	0.97586095	0.99110806	0.99557626	0.9728608
0.0	0.98950255	0.997815	0.99950135	0.9992011	0.9980331	0.9995322	0.99839205	0.99944955	0.9979734	0.998914
0.0	0.9766411	0.9960145	0.99929583	0.99890494	0.99675155	0.9989895	0.9976253	0.99914443	0.9973605	0.9983919
0.0	0.9766411	0.9960145	0.99929583	0.99890494	0.99675155	0.9989895	0.9976253	0.99914443	0.9973605	0.9983919
0.0	0.9766411	0.9960145	0.99929583	0.99890494	0.99675155	0.9989895	0.9976253	0.99914443	0.9973605	0.9983919
0.0	0.9766411	0.9960145	0.99929583	0.99890494	0.99675155	0.9989895	0.9976253	0.99914443	0.9973605	0.9983919
0.0	0.98765266	0.99786204	0.99945194	0.9991978	0.9978067	0.99908197	0.9983115	0.99944955	0.99812347	0.99874395
0.0	0.975785	0.9796744	0.9922699	0.9655926	0.97487426	0.99586004	0.97586095	0.99110806	0.99557626	0.9728608
0.0	0.975785	0.9796744	0.9922699	0.9655926	0.97487426	0.99586004	0.97586095	0.99110806	0.99557626	0.9728608
0.0	0.975785	0.9796744	0.9922699	0.9655926	0.97487426	0.99586004	0.97586095	0.99110806	0.99557626	0.9728608
0.0	0.9884765	0.9965868	0.9994923	0.9992793	0.9978033	0.999226	0.9982241	0.9993819	0.9979778	0.9983925
0.0	0.97578514	0.9796744	0.9922699	0.9655926	0.97487426	0.99586004	0.97586095	0.99110806	0.99557626	0.9728608
0.0	0.97578514	0.9796744	0.9922699	0.9655926	0.97487426	0.99586004	0.97586095	0.99110806	0.99557626	0.9728608
0.0	0.97578514	0.9796744	0.9922699	0.9655926	0.97487426	0.99586004	0.97586095	0.99110806	0.99557626	0.9728608
0.0	0.97578514	0.9796744	0.9922699	0.9655926	0.97487426	0.99586004	0.97586095	0.99110806	0.99557626	0.9728608
0.0	0.980306	0.6838557	0.99531174	0.9798014	0.9304252	0.97817665	0.9906164	0.98358005	0.9775393	0.99037653
0.0	0.9955835	0.99210453	0.99699247	0.9937139	0.9902524	0.99959606	0.99606436	0.99896884	0.99147344	0.9913017
0.0	0.975785	0.9796744	0.9922699	0.9655926	0.97487426	0.99586004	0.97586095	0.99110806	0.99557626	0.9728608
0.0	0.9949464	0.99748117	0.9997516	0.99926	0.99695563	0.9998437	0.99928313	0.99980956	0.9981578	0.9969087
0.0	0.97578514	0.9796744	0.9922699	0.9655926	0.97487426	0.99586004	0.97586095	0.99110806	0.99557626	0.9728608
0.0	0.97578514	0.9796744	0.9922699	0.9655926	0.97487426	0.99586004	0.97586095	0.99110806	0.99557626	0.9728608
0.0	0.87471455	0.9871029	0.99861157	0.996786	0.98722154	0.99871206	0.9907863	0.9984909	0.98662543	0.9550112
0.0	0.32532975	0.2175653	0.32528102	0.11366705	0.7438598	0.92482823	0.066209696	0.027711315	0.1496298	0.007126832
0.0	0.975785	0.9796744	0.9922699	0.9655926	0.97487426	0.99586004	0.97586095	0.99110806	0.99557626	0.9728608
0.0	0.97578514	0.9796744	0.9922699	0.9655926	0.97487426	0.99586004	0.97586095	0.99110806	0.99557626	0.9728608
0.0	0.97578514	0.9796744	0.9922699	0.9655926	0.97487426	0.99586004	0.97586095	0.99110806	0.99557626	0.9728608
0.0	0.97578514	0.9796744	0.9922699	0.9655926	0.97487426	0.99586004	0.97586095	0.99110806	0.99557626	0.9728608
0.0	0.97578514	0.9796744	0.9922699	0.9655926	0.97487426	0.99586004	0.97586095	0.99110806	0.99557626	0.9728608
0.0	0.97578514	0.9796744	0.9922699	0.9655926	0.97487426	0.99586004	0.97586095	0.99110806	0.99557626	0.9728608
0.0	0.97578514	0.9796744	0.9922699	0.9655926	0.97487426	0.99586004	0.97586095	0.99110806	0.99557626	0.9728608
0.0	0.97578514	0.9796744	0.9922699	0.9655926	0.97487426	0.99586004	0.97586095	0.99110806	0.99557626	0.9728608
0.0	0.97578514	0.9796744	0.9922699	0.9655926	0.97487426	0.99586004	0.97586095	0.99110806	0.99557626	0.9728608
0.0	0.97578514	0.9796744	0.9922699	0.9655926	0.97487426	0.99586004	0.97586095	0.99110806	0.99557626	0.9728608
0.0	0.97578514	0.9796744	0.9922699	0.9655926	0.97487426	0.99586004	0.97586095	0.99110806	0.99557626	0.9728608
0.0	0.9955577	0.98483765	0.995758	0.99303836	0.98213506	0.9973386	0.99138993	0.8981971	0.9926399	0.9928933
0.0	0.97578514	0.9796744	0.9922699	0.9655926	0.97487426	0.99586004	0.97586095	0.99110806	0.99557626	0.9728608
0.0	0.9961383	0.9951735	0.9993808	0.99898857	0.99715143	0.99925596	0.9987803	0.99952114	0.9973194	0.998054
0.0	0.99894625	0.9989619	0.9997681	0.99883467	0.9989967	0.99989974	0.9991456	0.9997378	0.9989768	0.999534
0.0	0.97578514	0.9796744	0.9922699	0.9655926	0.97487426	0.99586004	0.97586095	0.99110806	0.99557626	0.9728608
0.0	0.99025655	0.9676082	0.9975309	0.9974414	0.98629934	0.99911934	0.99724895	0.9981773	0.94784504	0.9700566
0.0	0.97578514	0.9796744	0.9922699	0.9655926	0.97487426	0.99586004	0.97586095	0.99110806	0.99557626	0.9728608
0.0	0.97578514	0.9796744	0.9922699	0.9655926	0.97487426	0.99586004	0.97586095	0.99110806	0.99557626	0.9728608
0.0	0.99337935	0.98899615	0.99684936	0.9961797	0.9936279	0.99917126	0.99360436	0.9987406	0.9807264	0.9957339
0.0	0.99755174	0.984608	0.99716115	0.99592006	0.99755055	0.9996537	0.9981989	0.99889565	0.99311733	0.9954325
0.0	0.99773824	0.99597186	0.9985197	0.9964	0.9952172	0.99972314	0.9981528	0.9993587	0.9954596	0.99647266
0.0	0.9988834	0.9995666	0.99976236	0.9994912	0.99911183	0.9998541	0.99948764	0.99973375	0.9984242	0.99963117
0.0	0.9982817	0.9991905	0.99963045	0.9992223	0.998237	0.9997267	0.9991928	0.9991774	0.9975586	0.9996375
0.0	0.27075163	0.0011244457	0.0031700672	0.0012650568	0.0011062847	0.0019072164	0.0018522358	0.99110806	0.008952649	7.8328616e-05
0.0	0.99588215	0.9983364	0.9998035	0.99944776	0.99793005	0.9998871	0.99944776	0.9998441	0.99858296	0.99818546
0.0	0.9963027	0.9944694	0.99859554	0.99818844	0.9976368	0.9995403	0.9967294	0.9993524	0.99066436	0.99809223
0.0	0.97578514	0.9796744	0.9922699	0.9655926	0.97487426	0.99586004	0.97586095	0.99110806	0.99557626	0.9728608
0.0	0.13183369	0.026981084	0.20206985	0.16691129	0.08895518	0.7385843	0.112200804	0.13505256	0.057664946	0.057928875
0.0	0.99838006	0.9992642	0.9997149	0.99868864	0.99834716	0.9998272	0.99950266	0.999652	0.99878246	0.9996773
0.0	0.034908395	0.9973781	0.9554718	0.020219529	0.95446306	0.94366455	0.9919843	0.9942984	0.74271834	0.99320036
0.0	0.0061628646	0.33829665	0.7899401	0.020219529	0.9332566	0.88382703	0.8737995	0.9345664	0.74271834	0.7619567
0.0	0.9955835	0.99210453	0.99699247	0.9937139	0.9902524	0.99959606	0.99606436	0.99896884	0.99147344	0.9913017
0.0	0.99647444	0.9980806	0.99940765	0.9982768	0.9993249	0.9998118	0.9995453	0.9996182	0.99840313	0.9989083
0.0	0.97578514	0.9796744	0.9922699	0.9655926	0.97487426	0.99586004	0.97586095	0.99110806	0.99557626	0.9728608
0.0	0.97578514	0.9796744	0.9922699	0.9655926	0.97487426	0.99586004	0.97586095	0.99110806	0.99557626	0.9728608
0.0	0.975785	0.9796744	0.9922699	0.9655926	0.97487426	0.99586004	0.97586095	0.99110806	0.99557626	0.9728608
0.0	0.975785	0.9796744	0.9922699	0.9655926	0.97487426	0.99586004	0.97586095	0.99110806	0.99557626	0.9728608
0.0	0.97578514	0.9796744	0.9922699	0.9655926	0.97487426	0.99586004	0.97586095	0.99110806	0.99557626	0.9728608
0.0	0.97578514	0.9796744	0.9922699	0.9655926	0.97487426	0.99586004	0.97586095	0.99110806	0.99557626	0.9728608
0.0	0.9949464	0.99748117	0.9997516	0.99926	0.99695563	0.9998437	0.99928313	0.99980956	0.9981578	0.9969087
0.0	0.99894625	0.9989619	0.9997681	0.99883467	0.9989967	0.99989974	0.9991456	0.9997378	0.9989768	0.999534
0.0	0.97578514	0.9796744	0.9922699	0.9655926	0.97487426	0.99586004	0.97586095	0.99110806	0.99557626	0.9728608
0.0	0.975785	0.9796744	0.9922699	0.9655926	0.97487426	0.99586004	0.97586095	0.99110806	0.99557626	0.9728608
0.0	0.97578514	0.9796744	0.9922699	0.9655926	0.97487426	0.99586004	0.97586095	0.99110806	0.99557626	0.9728608
0.0	0.99894625	0.9989619	0.9997681	0.99883467	0.9989967	0.99989974	0.9991456	0.9997378	0.9989768	0.999534
0.0	0.97578514	0.9796744	0.9922699	0.9655926	0.97487426	0.99586004	0.97586095	0.99110806	0.99557626	0.9728608
0.0	0.00018018445	0.00017495756	0.00031369	6.6523964e-05	0.00022735597	0.0005555742	6.653088e-05	0.00019110268	8.401719e-05	8.2730345e-05
0.0	0.97578514	0.9796744	0.9922699	0.9655926	0.97487426	0.99586004	0.97586095	0.99110806	0.99557626	0.9728608
0.0	0.9961383	0.9951735	0.9993808	0.99898857	0.99715143	0.99925596	0.9987803	0.99952114	0.9973194	0.998054
0.0	0.99894625	0.9989619	0.9997681	0.99883467	0.9989967	0.99989974	0.9991456	0.9997378	0.9989768	0.999534
0.0	0.97578514	0.9796744	0.9922699	0.9655926	0.97487426	0.99586004	0.97586095	0.99110806	0.99557626	0.9728608
0.0	0.97578514	0.9796744	0.9922699	0.9655926	0.97487426	0.99586004	0.97586095	0.99110806	0.99557626	0.9728608
0.0	0.99025655	0.9676082	0.9975309	0.9974414	0.98629934	0.99911934	0.99724895	0.9981773	0.94784504	0.9700566
0.0	0.9097586	0.5077253	0.9822223	0.82370526	0.79305047	0.8524247	0.4839162	0.97451925	0.34680814	0.76808864
0.0	0.5641096	0.984614	0.98914695	0.9981938	0.69678	0.9959214	0.5687227	0.9602915	0.98108345	0.8745492
0.0	0.97578514	0.9796744	0.9922699	0.9655926	0.97487426	0.99586004	0.97586095	0.99110806	0.99557626	0.9728608
0.0	0.97578514	0.9796744	0.9922699	0.9655926	0.97487426	0.99586004	0.97586095	0.99110806	0.99557626	0.9728608
0.0	0.99894625	0.9989619	0.9997681	0.99883467	0.9989967	0.99989974	0.9991456	0.9997378	0.9989768	0.999534
0.0	0.97578514	0.9796744	0.9922699	0.9655926	0.97487426	0.99586004	0.97586095	0.99110806	0.99557626	0.9728608
0.0	0.00018018445	0.00017495756	0.00031369	6.6523964e-05	0.00022735597	0.0005555742	6.653088e-05	0.00019110268	8.401719e-05	8.2730345e-05
0.0	0.010933744	0.005252036	0.006809434	0.0025653166	0.251715	0.05052356	0.0008465068	0.0038530861	0.0041810623	0.00046072731
0.0	0.38025796	0.24771903	0.75964284	0.77596694	0.5569735	0.90419096	0.7132696	0.6015532	0.15132701	0.1089481
0.0	0.24873643	0.15286241	0.45215985	0.65757257	0.26112536	0.7962024	0.5444872	0.43677846	0.09767484	0.0866559
0.0	0.99865866	0.9994203	0.9996786	0.99935263	0.9987018	0.9998031	0.99933124	0.99967635	0.99794906	0.9994715
0.0	0.97578514	0.9796744	0.9922699	0.9655926	0.97487426	0.99586004	0.97586095	0.99110806	0.99557626	0.9728608
0.0	0.97578514	0.9796744	0.9922699	0.9655926	0.97487426	0.99586004	0.97586095	0.99110806	0.99557626	0.9728608
0.0	0.012294253	0.0025548853	0.0502809	0.0065660626	0.006393917	0.0071192677	0.007743173	0.01343192	0.004594513	0.004633752
0.0	0.5114579	0.89717597	0.9174512	0.96142566	0.285719	0.98550826	0.8866463	0.85566366	0.7443991	0.3340904
0.0	0.99337935	0.98899615	0.99684936	0.9961797	0.9936279	0.99917126	0.99360436	0.9987406	0.9807264	0.9957339
0.0	0.99865866	0.9994203	0.9996786	0.99935263	0.9987018	0.9998031	0.99933124	0.99967635	0.99794906	0.9994715
0.0	0.9974111	0.98286045	0.997148	0.9955564	0.9973814	0.9996407	0.9981035	0.99889565	0.9934	0.9949502
0.0	0.076070525	0.036457676	0.011926367	0.0610914	0.0853103	0.20821492	0.014687347	0.08172779	0.0035818168	0.023197988
0.0	0.97578514	0.9796744	0.9922699	0.9655926	0.97487426	0.99586004	0.97586095	0.99110806	0.99557626	0.9728608
0.0	0.980306	0.6838557	0.99531174	0.9798014	0.9304252	0.97817665	0.9906164	0.98358005	0.9775393	0.99037653
0.0	0.987917	0.93569976	0.9929871	0.98152924	0.9864334	0.99855644	0.98202443	0.98962003	0.9278532	0.9767804
0.0	0.97578514	0.9796744	0.9922699	0.9655926	0.97487426	0.99586004	0.97586095	0.99110806	0.99557626	0.9728608
0.0	0.975419	0.9846311	0.9909219	0.99574775	0.98143	0.9980888	0.9931766	0.9901973	0.98238647	0.9737978
0.0	0.97578514	0.9796744	0.9922699	0.9655926	0.97487426	0.99586004	0.97586095	0.99110806	0.99557626	0.9728608
0.0	0.97578514	0.9796744	0.9922699	0.9655926	0.97487426	0.99586004	0.97586095	0.99110806	0.99557626	0.9728608
0.0	0.97578514	0.9796744	0.9922699	0.9655926	0.97487426	0.99586004	0.97586095	0.99110806	0.99557626	0.9728608
0.0	0.9955835	0.99210453	0.99699247	0.9937139	0.9902524	0.99959606	0.99606436	0.99896884	0.99147344	0.9913017
0.0	0.97578514	0.9796744	0.9922699	0.9655926	0.97487426	0.99586004	0.97586095	0.99110806	0.99557626	0.9728608
0.0	0.99280626	0.9689679	0.99584407	0.98912865	0.99243283	0.9992526	0.9928555	0.9951988	0.96966314	0.98778963
0.0	0.010933738	0.005252036	0.006809434	0.0025653166	0.251715	0.05052356	0.0008465068	0.0038530861	0.0041810605	0.00046072685
0.0	0.00037806964	0.0015604716	0.0013017402	0.0010346101	0.00024376242	0.00028708117	0.00011879499	0.026119346	0.0003211146	1.5490536e-05
0.0	0.065146476	0.003015209	0.0075742044	0.0011046045	0.0035006078	0.3200257	0.00012159487	0.003444082	0.00036418397	0.0012678142
0.0	0.97578514	0.9796744	0.9922699	0.9655926	0.97487426	0.99586004	0.97586095	0.99110806	0.99557626	0.9728608
0.0	0.99337935	0.98899615	0.99684936	0.9961797	0.9936279	0.99917126	0.99360436	0.9987406	0.9807264	0.9957339
0.0	0.99544746	0.9878135	0.9988549	0.9984988	0.99687684	0.9995815	0.99894243	0.99895906	0.9801082	0.9822719
0.0	0.0076916507	0.0019429233	0.034446277	0.0065606246	0.0069865948	0.0040478525	0.010457765	0.008630145	0.0053494205	0.002336076
0.0	0.61966807	0.016654838	0.32885963	0.385362	0.2362195	0.039124236	0.77993774	0.42361355	0.9793026	0.007768419
0.0	0.9916678	0.9705602	0.99786276	0.99767846	0.9877874	0.9991431	0.99752444	0.99837154	0.95450926	0.97249484
0.0	0.99544746	0.9878135	0.9988549	0.9984988	0.99687684	0.9995815	0.99894243	0.99895906	0.9801082	0.9822719
0.0	0.018769097	0.00069985783	0.014373869	0.0062044812	0.020556733	0.0026492833	0.09617827	0.010369087	0.08104162	0.0008891755
0.0	0.0045336345	0.0011155296	0.010685034	0.0035882862	0.0022605096	0.0016941217	0.0040316237	0.0044425046	0.0026260503	0.0017467353
0.0	0.97578514	0.9796744	0.9922699	0.9655926	0.97487426	0.99586004	0.97586095	0.99110806	0.99557626	0.9728608
0.0	0.99865866	0.9994203	0.9996786	0.99935263	0.9987018	0.9998031	0.99933124	0.99967635	0.99794906	0.9994715
0.0	0.99819726	0.9993524	0.9997075	0.9988279	0.99844366	0.99980813	0.9993862	0.99974984	0.99851114	0.99909043
0.0	0.99894625	0.9989619	0.9997681	0.99883467	0.9989967	0.99989974	0.9991456	0.9997378	0.9989768	0.999534
0.0	0.9604384	0.97324216	0.9966511	0.9765339	0.9516336	0.99337834	0.9533701	0.9969915	0.8889876	0.97036403
0.0	0.97578514	0.9796744	0.9922699	0.9655926	0.97487426	0.99586004	0.97586095	0.99110806	0.99557626	0.9728608
0.0	0.97578514	0.9796744	0.9922699	0.9655926	0.97487426	0.99586004	0.97586095	0.99110806	0.99557626	0.9728608
0.0	0.81229174	0.7929484	0.8841959	0.94044375	0.8015692	0.8121946	0.91237384	0.89621	0.7177257	0.7227489
0.0	0.97578514	0.9796744	0.9922699	0.9655926	0.97487426	0.99586004	0.97586095	0.99110806	0.99557626	0.9728608
0.0	0.17191422	0.044866525	0.9827161	0.026566053	0.036045782	0.04856739	0.055762812	0.073832124	0.07882952	0.006563018
0.0	0.9981121	0.99929976	0.999811	0.9998621	0.9990969	0.9997701	0.99797994	0.9998652	0.999076	0.9996928
0.0	0.9984523	0.9993119	0.9998079	0.999845	0.9991584	0.99979573	0.9984756	0.99983704	0.99914026	0.99971086
0.0	0.99774903	0.9993026	0.9997969	0.9998399	0.9990514	0.9997485	0.9983108	0.9998492	0.9991167	0.9996939
0.0	0.99791306	0.9990766	0.9997993	0.9998136	0.99894816	0.999736	0.9980413	0.99982506	0.99912184	0.9996804
0.0	0.99759704	0.9960788	0.9983664	0.9964999	0.9941533	0.9997422	0.9966534	0.9993284	0.9944291	0.99526703
0.0	0.013198889	0.034965076	0.12801547	0.28436878	0.033640344	0.18871051	0.23308878	0.10438555	0.013600171	0.019537326
0.0	0.0019593542	0.23112157	0.0709047	0.34584185	0.020036891	0.075322084	0.16908856	0.004261291	0.08347754	0.02738986
0.0	0.97578514	0.9796744	0.9922699	0.9655926	0.97487426	0.99586004	0.97586095	0.99110806	0.99557626	0.9728608
0.0	0.97578514	0.9796744	0.9922699	0.9655926	0.97487426	0.99586004	0.97586095	0.99110806	0.99557626	0.9728608
0.0	0.996576	0.99296063	0.99783534	0.9950848	0.99301904	0.9996877	0.99716765	0.9991811	0.9930194	0.9942086
0.0	0.97578514	0.9796744	0.9922699	0.9655926	0.97487426	0.99586004	0.97586095	0.99110806	0.99557626	0.9728608
0.0	0.97578514	0.9796744	0.9922699	0.9655926	0.97487426	0.99586004	0.97586095	0.99110806	0.99557626	0.9728608
0.0	0.9955835	0.99210453	0.99699247	0.9937139	0.9902524	0.99959606	0.99606436	0.99896884	0.99147344	0.9913017
0.0	0.9955835	0.99210453	0.99699247	0.9937139	0.9902524	0.99959606	0.99606436	0.99896884	0.99147344	0.9913017
0.0	0.9955835	0.99210453	0.99699247	0.9937139	0.9902524	0.99959606	0.99606436	0.99896884	0.99147344	0.9913017
0.0	0.9955835	0.99210453	0.99699247	0.9937139	0.9902524	0.99959606	0.99606436	0.99896884	0.99147344	0.9913017
0.0	0.9955835	0.99210453	0.99699247	0.9937139	0.9902524	0.99959606	0.99606436	0.99896884	0.99147344	0.9913017
0.0	0.99773824	0.99597186	0.9985197	0.9964	0.9952172	0.99972314	0.9981528	0.9993587	0.9954596	0.99647266
0.0	0.97578514	0.9796744	0.9922699	0.9655926	0.97487426	0.99586004	0.97586095	0.99110806	0.99557626	0.9728608
0.0	0.97578514	0.9796744	0.9922699	0.9655926	0.97487426	0.99586004	0.97586095	0.99110806	0.99557626	0.9728608
0.0	0.97578514	0.9796744	0.9922699	0.9655926	0.97487426	0.99586004	0.97586095	0.99110806	0.99557626	0.9728608
0.0	0.9955835	0.99210453	0.99699247	0.9937139	0.9902524	0.99959606	0.99606436	0.99896884	0.99147344	0.9913017
0.0	0.975785	0.9796744	0.9922699	0.9655926	0.97487426	0.99586004	0.97586095	0.99110806	0.99557626	0.9728608
0.0	0.98871744	0.99280965	0.9951984	0.9972492	0.99160415	0.9990682	0.9961881	0.99477214	0.9900227	0.98839605
0.0	0.975785	0.9796744	0.9922699	0.9655926	0.97487426	0.99586004	0.97586095	0.99110806	0.99557626	0.9728608
0.0	0.975785	0.9796744	0.9922699	0.9655926	0.97487426	0.99586004	0.97586095	0.99110806	0.99557626	0.9728608
0.0	0.9922774	0.9938706	0.99801314	0.99860966	0.99753344	0.9995338	0.9984187	0.998454	0.9961273	0.99342936
0.0	0.975785	0.9796744	0.9922699	0.9655926	0.97487426	0.99586004	0.97586095	0.99110806	0.99557626	0.9728608
0.0	0.975419	0.9846311	0.9909219	0.99574775	0.98143	0.9980888	0.9931766	0.9901973	0.98238647	0.9737979
0.0	0.6120206	0.7243954	0.9463728	0.9237153	0.7375381	0.98201776	0.96119213	0.9419729	0.5728143	0.6335486
0.0	0.61202055	0.72439533	0.9463728	0.9237153	0.7375381	0.98201776	0.96119213	0.9419729	0.5728144	0.6335486
0.0	0.61202055	0.72439545	0.9463728	0.9237153	0.7375381	0.98201776	0.96119213	0.9419729	0.57281435	0.63354856
0.0	0.975785	0.9796744	0.9922699	0.9655926	0.97487426	0.99586004	0.97586095	0.99110806	0.99557626	0.9728608
0.0	0.975785	0.9796744	0.9922699	0.9655926	0.97487426	0.99586004	0.97586095	0.99110806	0.99557626	0.9728608
0.0	0.9876944	0.9895649	0.9952419	0.9972723	0.9903805	0.99871266	0.99624026	0.994396	0.98925775	0.9827456
0.0	0.975785	0.9796744	0.9922699	0.9655926	0.97487426	0.99586004	0.97586095	0.99110806	0.99557626	0.9728608
0.0	0.975785	0.9796744	0.9922699	0.9655926	0.97487426	0.99586004	0.97586095	0.99110806	0.99557626	0.9728608
0.0	0.97578514	0.9796744	0.9922699	0.9655926	0.97487426	0.99586004	0.97586095	0.99110806	0.99557626	0.9728608
0.0	0.99894625	0.9989619	0.9997681	0.99883467	0.9989967	0.99989974	0.9991456	0.9997378	0.9989768	0.999534
0.0	0.0011710352	0.0024350954	0.0048755775	0.0025716727	0.0037364657	0.0018283755	0.0062290835	0.00066189736	0.006924081	0.0015391345
0.0	0.97578514	0.9796744	0.9922699	0.9655926	0.97487426	0.99586004	0.97586095	0.99110806	0.99557626	0.9728608
0.0	0.97578514	0.9796744	0.9922699	0.9655926	0.97487426	0.99586004	0.97586095	0.99110806	0.99557626	0.9728608
0.0	0.97578514	0.9796744	0.9922699	0.9655926	0.97487426	0.99586004	0.97586095	0.99110806	0.99557626	0.9728608
0.0	0.97578514	0.9796744	0.9922699	0.9655926	0.97487426	0.99586004	0.97586095	0.99110806	0.99557626	0.9728608
0.0	0.97578514	0.9796744	0.9922699	0.9655926	0.97487426	0.99586004	0.97586095	0.99110806	0.99557626	0.9728608
0.0	0.97578514	0.9796744	0.9922699	0.9655926	0.97487426	0.99586004	0.97586095	0.99110806	0.99557626	0.9728608
0.0	0.97578514	0.9796744	0.9922699	0.9655926	0.97487426	0.99586004	0.97586095	0.99110806	0.99557626	0.9728608
0.0	0.97578514	0.9796744	0.9922699	0.9655926	0.97487426	0.99586004	0.97586095	0.99110806	0.99557626	0.9728608
0.0	0.97578514	0.9796744	0.9922699	0.9655926	0.97487426	0.99586004	0.97586095	0.99110806	0.99557626	0.9728608
0.0	0.97578514	0.9796744	0.9922699	0.9655926	0.97487426	0.99586004	0.97586095	0.99110806	0.99557626	0.9728608
0.0	0.97578514	0.9796744	0.9922699	0.9655926	0.97487426	0.99586004	0.97586095	0.99110806	0.99557626	0.9728608
0.0	0.4666402	0.14416352	0.9218529	0.30814528	0.059331067	0.15264839	0.03810972	0.5145255	0.44065776	0.55464655
0.0	0.975419	0.9846311	0.9909219	0.99574775	0.98143	0.9980888	0.9931766	0.9901973	0.98238647	0.9737978
0.0	0.97578514	0.9796744	0.9922699	0.9655926	0.97487426	0.99586004	0.97586095	0.99110806	0.99557626	0.9728608
0.0	0.9974111	0.98286045	0.997148	0.9955564	0.9973814	0.9996407	0.9981035	0.99889565	0.9934	0.9949502
0.0	0.9994578	0.999524	0.99987984	0.9999188	0.9994692	0.99989784	0.9991227	0.99992704	0.99958557	0.9998872
0.0	0.021113314	0.004433193	0.082630016	0.010847655	0.010399517	0.011269818	0.009764944	0.025222769	0.0063988077	0.008495536
0.0	0.9037333	0.94473785	0.9197991	0.99248296	0.9462461	0.71418744	0.9032306	0.9525747	0.9185075	0.94245416
0.0	0.86776435	0.9981133	0.47892472	0.0031832703	0.003513917	0.0026211105	0.13551518	0.08845099	0.00037462843	0.45208198
0.0	0.018199155	0.029010663	0.034085933	0.012392239	0.008943168	0.00864117	0.0027074611	0.040204857	0.027084086	0.031162648
0.0	0.87471455	0.9871029	0.99861157	0.996786	0.98722154	0.99871206	0.9907863	0.9984909	0.98662543	0.9550112
0.0	0.97578514	0.9796744	0.9922699	0.9655926	0.97487426	0.99586004	0.97586095	0.99110806	0.99557626	0.9728608
0.0	0.0003449219	0.00019153174	0.00095914264	0.00012395227	0.00025729893	0.00022480336	0.0001067355	0.00034876648	0.000118359894	0.0003513686
0.0	0.9933297	0.9676082	0.9981736	0.9974414	0.9909003	0.9993136	0.99804485	0.99844474	0.96464944	0.9826051
0.0	0.9933297	0.9676082	0.9981736	0.9974414	0.9909003	0.9993136	0.99804485	0.99844474	0.96464944	0.9826051
0.0	0.985857	0.6838557	0.99634236	0.9798014	0.95407414	0.98377466	0.99344844	0.987176	0.9841441	0.9937163
0.0	0.76942956	0.42879415	0.9540825	0.54499257	0.9153756	0.86077076	0.9435685	0.6236133	0.76733655	0.59014374
0.0	0.97578514	0.9796744	0.9922699	0.9655926	0.97487426	0.99586004	0.97586095	0.99110806	0.99557626	0.9728608
0.0	0.99337935	0.98899615	0.99684936	0.9961797	0.9936279	0.99917126	0.99360436	0.9987406	0.9807264	0.9957339
0.0	0.99932134	0.9991084	0.99977654	0.9992016	0.99826604	0.9997632	0.99964464	0.9998271	0.9992231	0.99926287
0.0	0.97578514	0.9796744	0.9922699	0.9655926	0.97487426	0.99586004	0.97586095	0.99110806	0.99557626	0.9728608
0.0	0.97578514	0.9796744	0.9922699	0.9655926	0.97487426	0.99586004	0.97586095	0.99110806	0.99557626	0.9728608
0.0	0.012847307	0.0025548853	0.056434758	0.006773012	0.007820342	0.008217039	0.008853253	0.015970614	0.0047524385	0.0046460936
0.0	0.9974111	0.98286045	0.997148	0.9955564	0.9973814	0.9996407	0.9981035	0.99889565	0.9934	0.9949502
0.0	0.97578514	0.9796744	0.9922699	0.9655926	0.97487426	0.99586004	0.97586095	0.99110806	0.99557626	0.9728608
0.0	0.97578514	0.9796744	0.9922699	0.9655926	0.97487426	0.99586004	0.97586095	0.99110806	0.99557626	0.9728608
0.0	0.28155193	0.57097226	0.6537764	0.47932646	0.48133564	0.8756118	0.19187582	0.79875857	0.15785453	0.33090755
0.0	0.9604384	0.9732423	0.9966511	0.9765339	0.9516336	0.99337834	0.9533701	0.9969915	0.8889876	0.97036415
0.0	0.9985825	0.9957991	0.99889815	0.9956137	0.9967333	0.9992724	0.99738735	0.9986927	0.98587984	0.9979303
0.0	0.9604384	0.97324216	0.9966511	0.9765339	0.9516336	0.99337834	0.9533701	0.9969915	0.8889876	0.97036403
0.0	0.16894802	0.04555673	0.98196745	0.024623077	0.032878917	0.044495035	0.055109672	0.07271533	0.0729009	0.0072643734
0.0	0.9978369	0.9991001	0.999634	0.9983177	0.9977036	0.9997609	0.9993568	0.99958426	0.99837446	0.99952877
0.0	0.97578514	0.9796744	0.9922699	0.9655926	0.97487426	0.99586004	0.97586095	0.99110806	0.99557626	0.9728608
0.0	0.9992286	0.99968386	0.9998733	0.9994962	0.99952435	0.99990547	0.99967754	0.99984014	0.9993186	0.9997559
0.0	0.9995441	0.9992481	0.9998198	0.99930716	0.99957615	0.9999273	0.9994116	0.9997781	0.99937856	0.9997583
0.0	0.23229976	0.156495	0.98759604	0.60134244	0.21556987	0.11757933	0.9375621	0.90612596	0.06769831	0.040504392
0.0	0.23229976	0.156495	0.98759604	0.60134244	0.21556987	0.11757933	0.9375621	0.90612596	0.06769831	0.040504392
0.0	0.9034213	0.9583385	0.9962049	0.97605973	0.98465157	0.995201	0.98422617	0.9868396	0.95058817	0.9432256
0.0	0.97578514	0.9796744	0.9922699	0.9655926	0.97487426	0.99586004	0.97586095	0.99110806	0.99557626	0.9728608
0.0	0.9974111	0.98286045	0.997148	0.9955564	0.9973814	0.9996407	0.9981035	0.99889565	0.9934	0.9949502
0.0	0.5605896	0.6460802	0.8240322	0.058157943	0.05814405	0.07922558	0.15391336	0.7527879	0.6651722	0.048373647
0.0	0.017444307	0.003325723	0.074155055	0.006566302	0.008976694	0.010800537	0.008173317	0.018375106	0.004918941	0.006719994
0.0	0.0042741233	0.00021827743	0.006443583	0.0031697901	0.001147811	0.30974537	0.0029308787	0.019205945	0.0010840301	0.00010259909
0.0	0.99894625	0.9989619	0.9997681	0.99883467	0.9989967	0.99989974	0.9991456	0.9997378	0.9989768	0.999534
0.0	0.975785	0.9796744	0.9922699	0.9655926	0.97487426	0.99586004	0.97586095	0.99110806	0.99557626	0.9728608
0.0	0.97578514	0.9796744	0.9922699	0.9655926	0.97487426	0.99586004	0.97586095	0.99110806	0.99557626	0.9728608
0.0	0.97578514	0.9796744	0.9922699	0.9655926	0.97487426	0.99586004	0.97586095	0.99110806	0.99557626	0.9728608
0.0	0.99647444	0.9980806	0.99940765	0.9982768	0.9993249	0.9998118	0.9995453	0.9996182	0.99840313	0.9989083
0.0	0.99025655	0.9676082	0.9975309	0.9974414	0.98629934	0.99911934	0.99724895	0.9981773	0.94784504	0.9700566
0.0	0.99894625	0.9989619	0.9997681	0.99883467	0.9989967	0.99989974	0.9991456	0.9997378	0.9989768	0.999534
0.0	0.9812034	0.93657845	0.9712824	0.90403706	0.50437295	0.89040834	0.96395284	0.92446524	0.9267418	0.3958027
0.0	0.99865866	0.9994203	0.9996786	0.99935263	0.9987018	0.9998031	0.99933124	0.99967635	0.99794906	0.9994715
0.0	0.97578514	0.9796744	0.9922699	0.9655926	0.97487426	0.99586004	0.97586095	0.99110806	0.99557626	0.9728608
0.0	0.9711363	0.9883399	0.9987122	0.9964915	0.9932527	0.9918656	0.9816265	0.9985838	0.9731895	0.9861688
0.0	0.9606316	0.9842184	0.99833447	0.99488705	0.99131984	0.9878078	0.9763022	0.9985838	0.95961577	0.97938067
0.0	0.99888307	0.9995129	0.9997211	0.9994462	0.99889094	0.99983394	0.99941146	0.99967635	0.9982608	0.9995726
0.0	0.99865866	0.9994203	0.9996786	0.99935263	0.9987018	0.9998031	0.99933124	0.99967635	0.99794906	0.9994715
0.0	0.975785	0.9796744	0.9922699	0.9655926	0.97487426	0.99586004	0.97586095	0.99110806	0.99557626	0.9728608
0.0	0.9961383	0.9951735	0.9993808	0.99898857	0.99715143	0.99925596	0.9987803	0.99952114	0.9973194	0.998054
0.0	0.97578514	0.9796744	0.9922699	0.9655926	0.97487426	0.99586004	0.97586095	0.99110806	0.99557626	0.9728608
0.0	0.99894625	0.9989619	0.9997681	0.99883467	0.9989967	0.99989974	0.9991456	0.9997378	0.9989768	0.999534
0.0	0.97578514	0.9796744	0.9922699	0.9655926	0.97487426	0.99586004	0.97586095	0.99110806	0.99557626	0.9728608
0.0	0.00018018445	0.00017495756	0.00031369	6.6523964e-05	0.00022735597	0.0005555742	6.653088e-05	0.00019110268	8.4017265e-05	8.2730345e-05
0.0	0.975785	0.9796744	0.9922699	0.9655926	0.97487426	0.99586004	0.97586095	0.99110806	0.99557626	0.9728608
0.0	0.99622154	0.99844605	0.9995486	0.99851006	0.99934703	0.9996829	0.9992901	0.9992812	0.998776	0.9994228
0.0	0.97578514	0.9796744	0.9922699	0.9655926	0.97487426	0.99586004	0.97586095	0.99110806	0.99557626	0.9728608
0.0	0.99894625	0.9989619	0.9997681	0.99883467	0.9989967	0.99989974	0.9991456	0.9997378	0.9989768	0.999534
0.0	0.97578514	0.9796744	0.9922699	0.9655926	0.97487426	0.99586004	0.97586095	0.99110806	0.99557626	0.9728608
0.0	0.00018018427	0.00017495756	0.00031368973	6.6523964e-05	0.00022735597	0.0005555742	6.653088e-05	0.00019110285	8.401719e-05	8.2730345e-05
0.0	0.995628	0.99222744	0.9978421	0.99722266	0.9960175	0.99943084	0.99360436	0.9990804	0.9885274	0.9957339
0.0	0.9974111	0.98286045	0.997148	0.9955564	0.9973814	0.9996407	0.9981035	0.99889565	0.9934	0.9949502
0.0	0.97578514	0.9796744	0.9922699	0.9655926	0.97487426	0.99586004	0.97586095	0.99110806	0.99557626	0.9728608
0.0	0.55423105	0.028775636	0.99028933	0.40028226	0.2759783	0.6680669	0.97586095	0.4890017	0.9335599	0.9728608
0.0	0.97578514	0.9796744	0.9922699	0.9655926	0.97487426	0.99586004	0.97586095	0.99110806	0.99557626	0.9728608
0.0	0.9766411	0.9960145	0.99929583	0.99890494	0.99675155	0.9989895	0.9976253	0.99914443	0.9973605	0.9983919
0.0	0.99818784	0.9991788	0.99965715	0.99843603	0.9979755	0.9997857	0.99945134	0.99957377	0.9983473	0.9995802
0.0	0.975785	0.9796744	0.9922699	0.9655926	0.97487426	0.99586004	0.97586095	0.99110806	0.99557626	0.9728608
0.0	0.97578514	0.9796744	0.9922699	0.9655926	0.97487426	0.99586004	0.97586095	0.99110806	0.99557626	0.9728608
0.0	0.016442915	0.02264529	0.03791025	0.050012644	0.022359531	0.12530528	0.036037814	0.05689336	0.01073413	0.008271023
0.0	0.9977896	0.9850861	0.9974165	0.99583507	0.9977985	0.9996954	0.99841523	0.99890983	0.9932863	0.9958371
0.0	0.01165908	0.00040527928	0.005142177	0.2814245	0.0015143198	0.0067150686	0.013035665	0.0025876197	0.008270651	0.009699532
0.0	0.97578514	0.9796744	0.9922699	0.9655926	0.97487426	0.99586004	0.97586095	0.99110806	0.99557626	0.9728608
0.0	0.01165908	0.00040527928	0.005142177	0.2814245	0.0015143198	0.0067150686	0.013035665	0.0025876197	0.008270651	0.009699532
0.0	0.97578514	0.9796744	0.9922699	0.9655926	0.97487426	0.99586004	0.97586095	0.99110806	0.99557626	0.9728608
0.0	0.0011862856	0.0002503612	0.000533732	0.0005545933	0.00048086068	0.00032197297	0.00070746633	0.00032936237	0.00033127927	0.00025573562
0.0	0.99865866	0.9994203	0.9996786	0.99935263	0.9987018	0.9998031	0.99933124	0.99967635	0.99794906	0.9994715
0.0	0.975785	0.9796744	0.9922699	0.9655926	0.97487426	0.99586004	0.97586095	0.99110806	0.99557626	0.9728608
0.0	0.97578514	0.9796744	0.9922699	0.9655926	0.97487426	0.99586004	0.97586095	0.99110806	0.99557626	0.9728608
0.0	0.97578514	0.9796744	0.9922699	0.9655926	0.97487426	0.99586004	0.97586095	0.99110806	0.99557626	0.9728608
0.0	0.97578514	0.9796744	0.9922699	0.9655926	0.97487426	0.99586004	0.97586095	0.99110806	0.99557626	0.9728608
0.0	0.99841297	0.99943846	0.9997397	0.999027	0.99865615	0.99984145	0.99945444	0.99974984	0.9987684	0.9993082
0.0	0.0026589558	0.00014886289	0.9922699	0.00033015086	0.00026041328	0.005894515	0.0014336653	0.0013105577	0.0015124638	0.00017201922
0.0	0.9627818	0.9923185	0.99391806	0.99369615	0.97806233	0.99697423	0.9860854	0.99687684	0.99031353	0.9897696
0.0	0.9546136	0.99083155	0.99234116	0.991856	0.9747747	0.99614054	0.9834468	0.99687684	0.98736596	0.9862829
0.0	0.9982817	0.9991905	0.99963045	0.9992223	0.998237	0.9997267	0.9991928	0.9991774	0.9975586	0.9996375
0.0	0.9974111	0.98286045	0.997148	0.9955564	0.9973814	0.9996407	0.9981035	0.99889565	0.9934	0.9949502
0.0	0.9982817	0.9991905	0.99963045	0.9992223	0.998237	0.9997267	0.9991928	0.9991774	0.9975586	0.9996375
0.0	0.97578514	0.9796744	0.9922699	0.9655926	0.97487426	0.99586004	0.97586095	0.99110806	0.99557626	0.9728608
0.0	0.99894625	0.9989619	0.9997681	0.99883467	0.9989967	0.99989974	0.9991456	0.9997378	0.9989768	0.999534
0.0	0.97578514	0.9796744	0.9922699	0.9655926	0.97487426	0.99586004	0.97586095	0.99110806	0.99557626	0.9728608
0.0	0.97578514	0.9796744	0.9922699	0.9655926	0.97487426	0.99586004	0.97586095	0.99110806	0.99557626	0.9728608
0.0	0.0018040953	0.007725443	0.0013566989	0.003056766	0.03178851	0.0687022	0.0026926743	0.014652669	0.0008041748	0.0062252297
0.0	0.99894625	0.9989619	0.9997681	0.99883467	0.9989967	0.99989974	0.9991456	0.9997378	0.9989768	0.999534
0.0	0.97578514	0.9796744	0.9922699	0.9655926	0.97487426	0.99586004	0.97586095	0.99110806	0.99557626	0.9728608
0.0	0.97578514	0.9796744	0.9922699	0.9655926	0.97487426	0.99586004	0.97586095	0.99110806	0.99557626	0.9728608
0.0	0.97578514	0.9796744	0.9922699	0.9655926	0.97487426	0.99586004	0.97586095	0.99110806	0.99557626	0.9728608
0.0	0.9965017	0.99655956	0.99949193	0.99908066	0.9980141	0.9992865	0.99881846	0.9996138	0.99648726	0.9989517
0.0	0.99647444	0.9980806	0.99940765	0.9982768	0.9993249	0.9998118	0.9995453	0.9996182	0.99840313	0.9989083
0.0	0.97578514	0.9796744	0.9922699	0.9655926	0.97487426	0.99586004	0.97586095	0.99110806	0.99557626	0.9728608
0.0	0.0760705	0.036457695	0.011926367	0.061091416	0.0853103	0.20821501	0.014687347	0.081727766	0.0035818168	0.023197988
0.0	0.9766411	0.9960145	0.99929583	0.99890494	0.99675155	0.9989895	0.9976253	0.99914443	0.9973605	0.9983919
0.0	0.10679385	0.6887331	0.83691424	0.98279965	0.9686349	0.9206912	0.8463438	0.87964326	0.5473834	0.40671265
0.0	0.99960095	0.99976426	0.9998926	0.9997974	0.99960345	0.9999387	0.9997552	0.9999075	0.99946064	0.9998715
0.0	0.9766411	0.9960145	0.99929583	0.99890494	0.99675155	0.9989895	0.9976253	0.99914443	0.9973605	0.9983919
0.0	0.97940594	0.9965406	0.9993549	0.9988972	0.9970258	0.9990434	0.9977914	0.99914443	0.9976173	0.99854374
0.0	0.93335104	0.98214555	0.99624133	0.9971724	0.9488048	0.90232223	0.8332151	0.9758154	0.80481166	0.9758984
0.0	0.26869404	0.194885	0.47087765	0.6708196	0.3228129	0.8237722	0.5781927	0.46118933	0.107450046	0.11182554
0.0	0.9766411	0.9960145	0.99929583	0.99890494	0.99675155	0.9989895	0.9976253	0.99914443	0.9973605	0.9983919
0.0	0.975419	0.984631	0.9909218	0.99574775	0.98143	0.9980888	0.9931766	0.9901973	0.98238647	0.9737979
0.0	0.9955835	0.99210453	0.99699247	0.9937139	0.9902524	0.99959606	0.99606436	0.99896884	0.99147344	0.9913017
0.0	0.9955835	0.99210453	0.99699247	0.9937139	0.9902524	0.99959606	0.99606436	0.99896884	0.99147344	0.9913017
0.0	0.99337935	0.98899615	0.99684936	0.9961797	0.9936279	0.99917126	0.99360436	0.9987406	0.9807264	0.9957339
0.0	0.99865866	0.9994203	0.9996786	0.99935263	0.9987018	0.9998031	0.99933124	0.99967635	0.99794906	0.9994715
0.0	0.9803059	0.6838557	0.99531174	0.9798014	0.9304252	0.97817665	0.9906164	0.98358005	0.9775393	0.99037653
0.0	0.975419	0.9846311	0.9909218	0.99574775	0.98143	0.9980888	0.9931766	0.9901973	0.98238647	0.9737978
0.0	0.975419	0.984631	0.9909219	0.99574775	0.98143	0.9980888	0.9931766	0.9901973	0.98238647	0.9737978
0.0	0.99289286	0.97849756	0.99811953	0.9978921	0.9913795	0.99929655	0.99801576	0.9985208	0.96499133	0.9794741
0.0	0.0052005164	0.0014816731	0.0116104325	0.0039763586	0.0027250731	0.0021740112	0.0046491	0.005018861	0.0034267465	0.0020550475
0.0	0.0007892746	0.00027078157	0.01797747	0.003843088	0.0001523427	0.053118996	0.005604033	0.0010753219	0.00014155814	2.6495443e-05
0.0	0.97578514	0.9796744	0.9922699	0.9655926	0.97487426	0.99586004	0.97586095	0.99110806	0.99557626	0.9728608
0.0	0.97578514	0.9796744	0.9922699	0.9655926	0.97487426	0.99586004	0.97586095	0.99110806	0.99557626	0.9728608
0.0	0.97578514	0.9796744	0.9922699	0.9655926	0.97487426	0.99586004	0.97586095	0.99110806	0.99557626	0.9728608
0.0	0.9955835	0.99210453	0.99699247	0.9937139	0.9902524	0.99959606	0.99606436	0.99896884	0.99147344	0.9913017
0.0	0.97578514	0.9796744	0.9922699	0.9655926	0.97487426	0.99586004	0.97586095	0.99110806	0.99557626	0.9728608
0.0	0.9955835	0.99210453	0.99699247	0.9937139	0.9902524	0.99959606	0.99606436	0.99896884	0.99147344	0.9913017
0.0	0.95298016	0.9405756	0.9025286	0.960996	0.921936	0.99281526	0.96735704	0.96357274	0.89634514	0.709669
0.0	0.9906536	0.99582976	0.9975495	0.9931845	0.98241985	0.99794453	0.99516886	0.99813193	0.98487896	0.9922616
0.0	0.9978369	0.9991001	0.999634	0.9983177	0.9977036	0.9997609	0.9993568	0.99958426	0.99837446	0.99952877
0.0	0.99622077	0.9986487	0.99971634	0.9997008	0.9978886	0.9994954	0.9964971	0.99968183	0.9980714	0.99925154
0.0	0.97578514	0.9796744	0.9922699	0.9655926	0.97487426	0.99586004	0.97586095	0.99110806	0.99557626	0.9728608
0.0	0.0055958126	0.0011579099	0.0057377336	0.001476028	0.0033559594	0.0023850095	0.0027527406	0.0009929768	0.0012222043	0.0012550163
0.0	0.97578514	0.9796744	0.9922699	0.9655926	0.97487426	0.99586004	0.97586095	0.99110806	0.99557626	0.9728608
0.0	0.99632096	0.9868124	0.998509	0.99840564	0.9946016	0.9995204	0.9985166	0.9988954	0.9758193	0.9864644
0.0	0.99025655	0.9676082	0.9975309	0.9974414	0.98629934	0.99911934	0.99724895	0.9981773	0.94784504	0.9700566
0.0	0.99632096	0.9868124	0.998509	0.99840564	0.9946016	0.9995204	0.9985166	0.9988954	0.9758193	0.9864644
0.0	0.97578514	0.9796744	0.9922699	0.9655926	0.97487426	0.99586004	0.97586095	0.99110806	0.99557626	0.9728608
0.0	0.97578514	0.9796744	0.9922699	0.9655926	0.97487426	0.99586004	0.97586095	0.99110806	0.99557626	0.9728608
0.0	0.97578514	0.9796744	0.9922699	0.9655926	0.97487426	0.99586004	0.97586095	0.99110806	0.99557626	0.9728608
0.0	0.975785	0.9796744	0.9922699	0.9655926	0.97487426	0.99586004	0.97586095	0.99110806	0.99557626	0.9728608
0.0	0.97578514	0.9796744	0.9922699	0.9655926	0.97487426	0.99586004	0.97586095	0.99110806	0.99557626	0.9728608
0.0	0.97578514	0.9796744	0.9922699	0.9655926	0.97487426	0.99586004	0.97586095	0.99110806	0.99557626	0.9728608
0.0	0.007131544	0.003220157	0.0048580356	0.001851513	0.22004656	0.05642968	0.00071514177	0.002051055	0.0015497392	0.00026323932
0.0	0.97578514	0.9796744	0.9922699	0.9655926	0.97487426	0.99586004	0.97586095	0.99110806	0.99557626	0.9728608
0.0	0.97578514	0.9796744	0.9922699	0.9655926	0.97487426	0.99586004	0.97586095	0.99110806	0.99557626	0.9728608
0.0	0.99337935	0.98899615	0.99684936	0.9961797	0.9936279	0.99917126	0.99360436	0.9987406	0.9807264	0.9957339
0.0	0.9955835	0.99210453	0.99699247	0.9937139	0.9902524	0.99959606	0.99606436	0.99896884	0.99147344	0.9913017
0.0	0.97578514	0.9796744	0.9922699	0.9655926	0.97487426	0.99586004	0.97586095	0.99110806	0.99557626	0.9728608
0.0	0.076070525	0.036457684	0.011926367	0.061091445	0.0853103	0.20821497	0.014687347	0.081727766	0.0035818187	0.023197988
0.0	0.99337935	0.98899615	0.99684936	0.9961797	0.9936279	0.99917126	0.99360436	0.9987406	0.9807264	0.9957339
0.0	0.9063866	0.9900242	0.9988379	0.9977562	0.9899434	0.999116	0.9922959	0.9984909	0.9899852	0.9701047
0.0	0.87471455	0.98710304	0.99861157	0.996786	0.98722154	0.99871206	0.9907863	0.9984909	0.98662543	0.9550112
0.0	0.93335104	0.98214555	0.99624133	0.9971724	0.9488048	0.90232223	0.8332151	0.9758154	0.80481166	0.9758984
0.0	0.97578514	0.9796744	0.9922699	0.9655926	0.97487426	0.99586004	0.97586095	0.99110806	0.99557626	0.9728608
0.0	0.9766411	0.9960145	0.99929583	0.99890494	0.99675155	0.9989895	0.9976253	0.99914443	0.9973605	0.9983919
0.0	0.99894625	0.9989619	0.9997681	0.99883467	0.9989967	0.99989974	0.9991456	0.9997378	0.9989768	0.999534
0.0	0.010933738	0.005252036	0.006809434	0.0025653166	0.251715	0.05052357	0.00084650645	0.0038530861	0.0041810605	0.00046072731
0.0	0.012294253	0.0025548853	0.050280858	0.0065660626	0.006393917	0.0071192677	0.007743173	0.01343192	0.004594513	0.00463375
0.0	0.97578514	0.9796744	0.9922699	0.9655926	0.97487426	0.99586004	0.97586095	0.99110806	0.99557626	0.9728608
0.0	0.9961383	0.9951735	0.9993808	0.99898857	0.99715143	0.99925596	0.9987803	0.99952114	0.9973194	0.998054
0.0	0.975785	0.9796744	0.9922699	0.9655926	0.97487426	0.99586004	0.97586095	0.99110806	0.99557626	0.9728608
0.0	0.97578514	0.9796744	0.9922699	0.9655926	0.97487426	0.99586004	0.97586095	0.99110806	0.99557626	0.9728608
0.0	0.99894625	0.9989619	0.9997681	0.99883467	0.9989967	0.99989974	0.9991456	0.9997378	0.9989768	0.999534
0.0	0.97578514	0.9796744	0.9922699	0.9655926	0.97487426	0.99586004	0.97586095	0.99110806	0.99557626	0.9728608
0.0	0.010933744	0.005252036	0.006809434	0.0025653166	0.251715	0.05052357	0.0008465068	0.0038530861	0.0041810623	0.00046072731
0.0	0.97578514	0.9796744	0.9922699	0.9655926	0.97487426	0.99586004	0.97586095	0.99110806	0.99557626	0.9728608
0.0	0.07300776	0.020556618	0.07650054	0.0025653166	0.369235	0.3699348	0.004098907	0.012122717	0.0073116017	0.00046072731
0.0	0.42577565	0.044313326	0.96759933	0.9655926	0.0029576202	0.033374455	0.009236572	0.6786457	0.012911129	0.9728608
0.0	0.975785	0.9796744	0.9922699	0.9655926	0.97487426	0.99586004	0.97586095	0.99110806	0.99557626	0.9728608
0.0	0.97578514	0.9796744	0.9922699	0.9655926	0.97487426	0.99586004	0.97586095	0.99110806	0.99557626	0.9728608
0.0	0.99894625	0.9989619	0.9997681	0.99883467	0.9989967	0.99989974	0.9991456	0.9997378	0.9989768	0.999534
0.0	0.97578514	0.9796744	0.9922699	0.9655926	0.97487426	0.99586004	0.97586095	0.99110806	0.99557626	0.9728608
0.0	0.97578514	0.9796744	0.9922699	0.9655926	0.97487426	0.99586004	0.97586095	0.99110806	0.99557626	0.9728608
0.0	0.97578514	0.9796744	0.9922699	0.9655926	0.97487426	0.99586004	0.97586095	0.99110806	0.99557626	0.9728608
0.0	0.99894625	0.9989619	0.9997681	0.99883467	0.9989967	0.99989974	0.9991456	0.9997378	0.9989768	0.999534
0.0	0.97578514	0.9796744	0.9922699	0.9655926	0.97487426	0.99586004	0.97586095	0.99110806	0.99557626	0.9728608
0.0	0.005595815	0.0011579099	0.0057377336	0.001476028	0.0033559594	0.0023850107	0.0027527406	0.0009929768	0.0012222043	0.0012550169
0.0	0.97578514	0.9796744	0.9922699	0.9655926	0.97487426	0.99586004	0.97586095	0.99110806	0.99557626	0.9728608
0.0	0.97578514	0.9796744	0.9922699	0.9655926	0.97487426	0.99586004	0.97586095	0.99110806	0.99557626	0.9728608
0.0	0.97578514	0.9796744	0.9922699	0.9655926	0.97487426	0.99586004	0.97586095	0.99110806	0.99557626	0.9728608
0.0	0.017101172	0.0032466995	0.06373178	0.01009334	0.008884005	0.009777942	0.009281136	0.015182645	0.00566205	0.005206648
0.0	0.017101172	0.0032466995	0.06373181	0.010093335	0.008884005	0.009777942	0.009281131	0.015182645	0.0056620473	0.005206648
0.0	0.62846494	0.004184785	6.8820926e-05	0.972887	0.43322587	0.33667922	0.00021377194	0.0005305629	0.0004920576	8.5020445e-05
0.0	0.62846494	0.004184785	6.8820926e-05	0.972887	0.43322587	0.33667922	0.00021377194	0.0005305629	0.0004920576	8.5020445e-05
0.0	0.9990388	0.99900913	0.9997718	0.9988667	0.99907947	0.99990475	0.9991736	0.9997403	0.9990428	0.99956983
0.0	0.97578514	0.9796744	0.9922699	0.9655926	0.97487426	0.99586004	0.97586095	0.99110806	0.99557626	0.9728608
0.0	0.97578514	0.9796744	0.9922699	0.9655926	0.97487426	0.99586004	0.97586095	0.99110806	0.99557626	0.9728608
0.0	0.998389	0.9976115	0.9989097	0.9978078	0.9979227	0.9997954	0.99833363	0.9995352	0.99677926	0.9985929
0.0	0.87391126	0.07855458	0.71918774	0.033013817	0.38704953	0.99947256	0.99513763	0.369946	0.9378712	0.87972635
0.0	0.99907184	0.99943894	0.9998191	0.99968696	0.99894327	0.9998956	0.9997254	0.99978036	0.99844617	0.9990772
0.0	0.97578514	0.9796744	0.9922699	0.9655926	0.97487426	0.99586004	0.97586095	0.99110806	0.99557626	0.9728608
0.0	0.9978205	0.99671555	0.99888855	0.9987214	0.99888533	0.9995704	0.99740857	0.99945384	0.99445575	0.999151
0.0	0.97578514	0.9796744	0.9922699	0.9655926	0.97487426	0.99586004	0.97586095	0.99110806	0.99557626	0.9728608
0.0	0.99894625	0.9989619	0.9997681	0.99883467	0.9989967	0.99989974	0.9991456	0.9997378	0.9989768	0.999534
0.0	0.004157371	0.0011059305	0.008697284	0.002980636	0.001993961	0.0016205976	0.0036125549	0.00384804	0.0023211143	0.0015558945
0.0	0.13540237	0.108627215	0.10774839	0.06465294	0.021492451	0.43536037	0.1994566	0.5053787	0.14153816	0.018536894
0.0	0.9235154	0.90180635	0.9949527	0.9792485	0.9854769	0.9716053	0.9519668	0.9896891	0.92772764	0.96116424
0.0	0.97578514	0.9796744	0.9922699	0.9655926	0.97487426	0.99586004	0.97586095	0.99110806	0.99557626	0.9728608
0.0	0.017080218	0.0030983917	0.066773035	0.009574969	0.008900037	0.009863883	0.0105340155	0.017809276	0.005779717	0.006396268
0.0	0.0052351104	0.00033734864	0.0021931045	0.0032503742	0.01410375	0.10088768	0.0005034294	0.0014163913	0.00052218424	0.000307308
0.0	0.09419941	0.4368102	0.19296108	0.6386274	0.23826389	0.68251616	0.22943196	0.4421584	0.27437484	0.098594815
0.0	0.97578514	0.9796744	0.9922699	0.9655926	0.97487426	0.99586004	0.97586095	0.99110806	0.99557626	0.9728608
0.0	0.97578514	0.9796744	0.9922699	0.9655926	0.97487426	0.99586004	0.97586095	0.99110806	0.99557626	0.9728608
0.0	0.995793	0.9987696	0.9983241	0.99566984	0.99669826	0.9995875	0.9980089	0.9992355	0.99642295	0.9981464
0.0	0.0021833086	0.0032586171	0.3541683	0.03384165	0.038626812	8.367179e-05	0.00937362	0.0033030533	0.29167458	0.00019956485
0.0	0.77925074	0.8610523	0.9165974	0.72567457	0.7008068	0.60386425	0.1074438	0.91904753	0.23377843	0.21602543
0.0	0.99025655	0.9676082	0.9975309	0.9974414	0.98629934	0.99911934	0.99724895	0.9981773	0.94784504	0.9700565
0.0	0.97578514	0.9796744	0.9922699	0.9655926	0.97487426	0.99586004	0.97586095	0.99110806	0.99557626	0.9728608
0.0	0.99118924	0.99010986	0.99896264	0.9936585	0.98542964	0.9988385	0.99530834	0.9974573	0.9842956	0.99554247
0.0	0.99865866	0.9994203	0.9996786	0.99935263	0.9987018	0.9998031	0.99933124	0.99967635	0.99794906	0.9994715
0.0	0.975785	0.9796744	0.9922699	0.9655926	0.97487426	0.99586004	0.97586095	0.99110806	0.99557626	0.9728608
0.0	0.0026185738	0.013881397	0.008766396	0.000365772	0.00031786313	0.007337524	0.00044486142	0.114743434	0.0025343613	2.8364642e-05
0.0	0.9604384	0.9732423	0.9966511	0.9765339	0.9516336	0.99337834	0.9533701	0.9969915	0.8889876	0.97036415
0.0	0.9985825	0.9957991	0.99889815	0.9956137	0.9967333	0.9992724	0.99738735	0.9986927	0.98587984	0.9979303
0.0	0.99894625	0.9989619	0.9997681	0.99883467	0.9989967	0.99989974	0.9991456	0.9997378	0.9989768	0.999534
0.0	0.97578514	0.9796744	0.9922699	0.9655926	0.97487426	0.99586004	0.97586095	0.99110806	0.99557626	0.9728608
0.0	0.99531376	0.98496336	0.9986468	0.998398	0.9924234	0.99948514	0.9987569	0.9988611	0.9806284	0.9906052
0.0	0.4666402	0.14416352	0.9218529	0.30814528	0.059331067	0.15264839	0.03810972	0.5145255	0.44065776	0.55464655
0.0	0.99894625	0.9989619	0.9997681	0.99883467	0.9989967	0.99989974	0.9991456	0.9997378	0.9989768	0.999534
0.0	0.99894625	0.9989619	0.9997681	0.99883467	0.9989967	0.99989974	0.9991456	0.9997378	0.9989768	0.999534
0.0	0.99025655	0.9676082	0.9975309	0.9974414	0.98629934	0.99911934	0.99724895	0.9981773	0.94784504	0.9700566
0.0	0.90975857	0.5077254	0.9822223	0.82370526	0.7930505	0.85242474	0.4839162	0.97451925	0.3468081	0.76808864
0.0	0.9766411	0.9960145	0.99929583	0.99890494	0.99675155	0.9989895	0.9976253	0.99914443	0.9973605	0.9983919
0.0	0.9955835	0.99210453	0.99699247	0.9937139	0.9902524	0.99959606	0.99606436	0.99896884	0.99147344	0.9913017
0.0	0.975419	0.984631	0.9909219	0.99574775	0.98143	0.9980888	0.9931766	0.9901973	0.98238647	0.9737978
0.0	0.7812011	0.00024416693	0.7226117	0.22372557	0.25656235	0.1671542	0.16423328	0.7570322	0.7865136	0.00065529434
0.0	0.9955835	0.99210453	0.99699247	0.9937139	0.9902524	0.99959606	0.99606436	0.99896884	0.99147344	0.9913017
0.0	0.003840781	0.18408568	0.326259	0.12958471	0.00050160417	0.7707818	0.21904781	0.14483654	0.007302861	0.24308498
0.0	0.00022674786	0.00017240529	0.0023241595	0.00012860585	0.0005165708	0.00013094224	3.92116e-05	0.00090273214	0.00034479468	9.492612e-05
0.0	0.09532549	0.5430786	0.2651578	0.72400635	0.28172934	0.7134949	0.3054076	0.47965974	0.2746035	0.10726902
0.0	0.022953976	0.0043253414	0.14132875	0.010429681	0.010971507	0.010360918	0.011594475	0.021674206	0.009447577	0.008533807
0.0	0.97578514	0.9796744	0.9922699	0.9655926	0.97487426	0.99586004	0.97586095	0.99110806	0.99557626	0.9728608
0.0	0.97578514	0.9796744	0.9922699	0.9655926	0.97487426	0.99586004	0.97586095	0.99110806	0.99557626	0.9728608
0.0	0.97578514	0.9796744	0.9922699	0.9655926	0.97487426	0.99586004	0.97586095	0.99110806	0.99557626	0.9728608
0.0	0.975785	0.9796744	0.9922699	0.9655926	0.97487426	0.99586004	0.97586095	0.99110806	0.99557626	0.9728608
0.0	0.97578514	0.9796744	0.9922699	0.9655926	0.97487426	0.99586004	0.97586095	0.99110806	0.99557626	0.9728608
0.0	0.99894625	0.9989619	0.9997681	0.99883467	0.9989967	0.99989974	0.9991456	0.9997378	0.9989768	0.999534
0.0	0.9978369	0.9991001	0.999634	0.9983177	0.9977036	0.9997609	0.9993568	0.99958426	0.99837446	0.99952877
0.0	0.97578514	0.9796744	0.9922699	0.9655926	0.97487426	0.99586004	0.97586095	0.99110806	0.99557626	0.9728608
0.0	0.99894625	0.9989619	0.9997681	0.99883467	0.9989967	0.99989974	0.9991456	0.9997378	0.9989768	0.999534
0.0	0.010933738	0.005252036	0.006809434	0.0025653166	0.251715	0.05052357	0.0008465068	0.0038530824	0.0041810623	0.00046072731
0.0	0.97578514	0.9796744	0.9922699	0.9655926	0.97487426	0.99586004	0.97586095	0.99110806	0.99557626	0.9728608
0.0	0.97578514	0.9796744	0.9922699	0.9655926	0.97487426	0.99586004	0.97586095	0.99110806	0.99557626	0.9728608
0.0	0.97578514	0.9796744	0.9922699	0.9655926	0.97487426	0.99586004	0.97586095	0.99110806	0.99557626	0.9728608
0.0	0.99894625	0.9989619	0.9997681	0.99883467	0.9989967	0.99989974	0.9991456	0.9997378	0.9989768	0.999534
0.0	0.975785	0.9796744	0.9922699	0.9655926	0.97487426	0.99586004	0.97586095	0.99110806	0.99557626	0.9728608
0.0	0.97578514	0.9796744	0.9922699	0.9655926	0.97487426	0.99586004	0.97586095	0.99110806	0.99557626	0.9728608
0.0	0.97578514	0.9796744	0.9922699	0.9655926	0.97487426	0.99586004	0.97586095	0.99110806	0.99557626	0.9728608
0.0	0.97578514	0.9796744	0.9922699	0.9655926	0.97487426	0.99586004	0.97586095	0.99110806	0.99557626	0.9728608
0.0	0.99894625	0.9989619	0.9997681	0.99883467	0.9989967	0.99989974	0.9991456	0.9997378	0.9989768	0.999534
0.0	0.99894625	0.9989619	0.9997681	0.99883467	0.9989967	0.99989974	0.9991456	0.9997378	0.9989768	0.999534
0.0	0.97578514	0.9796744	0.9922699	0.9655926	0.97487426	0.99586004	0.97586095	0.99110806	0.99557626	0.9728608
0.0	0.97578514	0.9796744	0.9922699	0.9655926	0.97487426	0.99586004	0.97586095	0.99110806	0.99557626	0.9728608
0.0	0.97578514	0.9796744	0.9922699	0.9655926	0.97487426	0.99586004	0.97586095	0.99110806	0.99557626	0.9728608
0.0	0.975785	0.9796744	0.9922699	0.9655926	0.97487426	0.99586004	0.97586095	0.99110806	0.99557626	0.9728608
0.0	0.97578514	0.9796744	0.9922699	0.9655926	0.97487426	0.99586004	0.97586095	0.99110806	0.99557626	0.9728608
0.0	0.97578514	0.9796744	0.9922699	0.9655926	0.97487426	0.99586004	0.97586095	0.99110806	0.99557626	0.9728608
0.0	0.9961383	0.9951735	0.9993808	0.99898857	0.99715143	0.99925596	0.9987803	0.99952114	0.9973194	0.998054
0.0	0.99894625	0.9989619	0.9997681	0.99883467	0.9989967	0.99989974	0.9991456	0.9997378	0.9989768	0.999534
0.0	0.975785	0.9796744	0.9922699	0.9655926	0.97487426	0.99586004	0.97586095	0.99110806	0.99557626	0.9728608
0.0	0.97578514	0.9796744	0.9922699	0.9655926	0.97487426	0.99586004	0.97586095	0.99110806	0.99557626	0.9728608
0.0	0.23758028	0.48432776	0.8080609	0.5174975	0.3805502	0.840934	0.4779032	0.83291644	0.30757537	0.26658434
0.0	0.9965017	0.99655956	0.99949193	0.99908066	0.9980141	0.9992865	0.99881846	0.9996138	0.99648726	0.9989517
0.0	0.0012478752	0.000257416	0.039148398	0.0016167924	0.0039006283	0.0010054681	0.0011929043	0.023554305	0.008705383	0.00036137432
0.0	0.97578514	0.9796744	0.9922699	0.9655926	0.97487426	0.99586004	0.97586095	0.99110806	0.99557626	0.9728608
0.0	0.97578514	0.9796744	0.9922699	0.9655926	0.97487426	0.99586004	0.97586095	0.99110806	0.99557626	0.9728608
0.0	0.99894625	0.9989619	0.9997681	0.99883467	0.9989967	0.99989974	0.9991456	0.9997378	0.9989768	0.999534
0.0	0.97578514	0.9796744	0.9922699	0.9655926	0.97487426	0.99586004	0.97586095	0.99110806	0.99557626	0.9728608
0.0	0.97578514	0.9796744	0.9922699	0.9655926	0.97487426	0.99586004	0.97586095	0.99110806	0.99557626	0.9728608
0.0	0.00018018445	0.00017495756	0.00031369	6.6523964e-05	0.00022735597	0.0005555742	6.653088e-05	0.00019110268	8.401719e-05	8.2730345e-05
0.0	0.97578514	0.9796744	0.9922699	0.9655926	0.97487426	0.99586004	0.97586095	0.99110806	0.99557626	0.9728608
0.0	0.9961383	0.9951735	0.9993808	0.99898857	0.99715143	0.99925596	0.9987803	0.99952114	0.9973194	0.998054
0.0	0.97578514	0.9796744	0.9922699	0.9655926	0.97487426	0.99586004	0.97586095	0.99110806	0.99557626	0.9728608
0.0	0.97578514	0.9796744	0.9922699	0.9655926	0.97487426	0.99586004	0.97586095	0.99110806	0.99557626	0.9728608
0.0	0.9961383	0.9951735	0.9993808	0.99898857	0.99715143	0.99925596	0.9987803	0.99952114	0.9973194	0.998054
0.0	0.99894625	0.9989619	0.9997681	0.99883467	0.9989967	0.99989974	0.9991456	0.9997378	0.9989768	0.999534
0.0	0.975785	0.9796744	0.9922699	0.9655926	0.97487426	0.99586004	0.97586095	0.99110806	0.99557626	0.9728608
0.0	0.97578514	0.9796744	0.9922699	0.9655926	0.97487426	0.99586004	0.97586095	0.99110806	0.99557626	0.9728608
0.0	0.9985281	0.99933475	0.99969995	0.99928975	0.9986545	0.9997756	0.99942076	0.9993975	0.99903846	0.99964046
0.0	0.9974111	0.98286045	0.997148	0.9955564	0.9973814	0.9996407	0.9981035	0.99889565	0.9934	0.9949502
0.0	0.97578514	0.9796744	0.9922699	0.9655926	0.97487426	0.99586004	0.97586095	0.99110806	0.99557626	0.9728608
0.0	0.97578514	0.9796744	0.9922699	0.9655926	0.97487426	0.99586004	0.97586095	0.99110806	0.99557626	0.9728608
0.0	0.9961383	0.9951735	0.9993808	0.99898857	0.99715143	0.99925596	0.9987803	0.99952114	0.9973194	0.998054
0.0	0.99894625	0.9989619	0.9997681	0.99883467	0.9989967	0.99989974	0.9991456	0.9997378	0.9989768	0.999534
0.0	0.975785	0.9796744	0.9922699	0.9655926	0.97487426	0.99586004	0.97586095	0.99110806	0.99557626	0.9728608
0.0	0.97578514	0.9796744	0.9922699	0.9655926	0.97487426	0.99586004	0.97586095	0.99110806	0.99557626	0.9728608
0.0	0.97578514	0.9796744	0.9922699	0.9655926	0.97487426	0.99586004	0.97586095	0.99110806	0.99557626	0.9728608
0.0	0.97578514	0.9796744	0.9922699	0.9655926	0.97487426	0.99586004	0.97586095	0.99110806	0.99557626	0.9728608
0.0	0.9766411	0.9960145	0.99929583	0.99890494	0.99675155	0.9989895	0.9976253	0.99914443	0.9973605	0.9983919
0.0	0.9766411	0.9960145	0.99929583	0.99890494	0.99675155	0.9989895	0.9976253	0.99914443	0.9973605	0.9983919
0.0	0.9955835	0.99210453	0.99699247	0.9937139	0.9902524	0.99959606	0.99606436	0.99896884	0.99147344	0.9913017
0.0	0.9955835	0.99210453	0.99699247	0.9937139	0.9902524	0.99959606	0.99606436	0.99896884	0.99147344	0.9913017
0.0	0.9961383	0.9951735	0.9993808	0.99898857	0.99715143	0.99925596	0.9987803	0.99952114	0.9973194	0.998054
0.0	0.97578514	0.9796744	0.9922699	0.9655926	0.97487426	0.99586004	0.97586095	0.99110806	0.99557626	0.9728608
0.0	0.99894625	0.9989619	0.9997681	0.99883467	0.9989967	0.99989974	0.9991456	0.9997378	0.9989768	0.999534
0.0	0.97578514	0.9796744	0.9922699	0.9655926	0.97487426	0.99586004	0.97586095	0.99110806	0.99557626	0.9728608
0.0	0.97578514	0.9796744	0.9922699	0.9655926	0.97487426	0.99586004	0.97586095	0.99110806	0.99557626	0.9728608
0.0	0.975419	0.9846311	0.9909219	0.99574775	0.98143	0.9980888	0.9931766	0.9901973	0.98238647	0.9737978
0.0	0.975419	0.9846311	0.9909219	0.99574775	0.98143	0.9980888	0.9931766	0.9901973	0.98238647	0.9737978
0.0	0.55230606	0.49303582	0.95724744	0.28575498	0.73458636	0.16509943	0.45322993	0.8977459	0.20757575	0.7024555
0.0	0.97578514	0.9796744	0.9922699	0.9655926	0.97487426	0.99586004	0.97586095	0.99110806	0.99557626	0.9728608
0.0	0.975785	0.9796744	0.9922699	0.9655926	0.97487426	0.99586004	0.97586095	0.99110806	0.99557626	0.9728608
0.0	0.9955835	0.99210453	0.99699247	0.9937139	0.9902524	0.99959606	0.99606436	0.99896884	0.99147344	0.9913017
0.0	0.9955835	0.99210453	0.99699247	0.9937139	0.9902524	0.99959606	0.99606436	0.99896884	0.99147344	0.9913017
0.0	0.97578514	0.9796744	0.9922699	0.9655926	0.97487426	0.99586004	0.97586095	0.99110806	0.99557626	0.9728608
0.0	0.97578514	0.9796744	0.9922699	0.9655926	0.97487426	0.99586004	0.97586095	0.99110806	0.99557626	0.9728608
0.0	0.97578514	0.9796744	0.9922699	0.9655926	0.97487426	0.99586004	0.97586095	0.99110806	0.99557626	0.9728608
0.0	0.975785	0.9796744	0.9922699	0.9655926	0.97487426	0.99586004	0.97586095	0.99110806	0.99557626	0.9728608
0.0	0.97578514	0.9796744	0.9922699	0.9655926	0.97487426	0.99586004	0.97586095	0.99110806	0.99557626	0.9728608
0.0	0.99894625	0.9989619	0.9997681	0.99883467	0.9989967	0.99989974	0.9991456	0.9997378	0.9989768	0.999534
0.0	0.4812139	0.886638	0.9270049	0.9127901	0.8724473	0.9843143	0.88665956	0.73953545	0.8462887	0.5914269
0.0	0.034512002	0.26306278	0.12142854	0.3794077	0.13276091	0.55951095	0.11003041	0.2428135	0.06631517	0.074202
0.0	0.024243172	0.0046877614	0.09174311	0.012194518	0.012742404	0.01348897	0.015102545	0.03004592	0.006662531	0.008568869
0.0	0.13830416	0.7007847	0.6234341	0.84169924	0.674784	0.83725363	0.5689618	0.50102746	0.28164163	0.67103785
0.0	0.034512002	0.26306278	0.12142854	0.3794077	0.13276091	0.55951095	0.11003041	0.2428135	0.06631517	0.074202
0.0	0.9780709	0.98332053	0.99910045	0.995837	0.9941241	0.99877065	0.99389666	0.995784	0.9845382	0.98463285
0.0	0.97578514	0.9796744	0.9922699	0.9655926	0.97487426	0.99586004	0.97586095	0.99110806	0.99557626	0.9728608
0.0	0.97578514	0.9796744	0.9922699	0.9655926	0.97487426	0.99586004	0.97586095	0.99110806	0.99557626	0.9728608
0.0	0.99865866	0.9994203	0.9996786	0.99935263	0.9987018	0.9998031	0.99933124	0.99967635	0.99794906	0.9994715
0.0	0.9975926	0.9949557	0.99879754	0.9957832	0.99886537	0.99968064	0.9990885	0.999033	0.99795014	0.99757856
0.0	0.99894625	0.9989619	0.9997681	0.99883467	0.9989967	0.99989974	0.9991456	0.9997378	0.9989768	0.999534
0.0	0.975785	0.9796744	0.9922699	0.9655926	0.97487426	0.99586004	0.97586095	0.99110806	0.99557626	0.9728608
0.0	0.97578514	0.9796744	0.9922699	0.9655926	0.97487426	0.99586004	0.97586095	0.99110806	0.99557626	0.9728608
0.0	0.97578514	0.9796744	0.9922699	0.9655926	0.97487426	0.99586004	0.97586095	0.99110806	0.99557626	0.9728608
0.0	0.99894625	0.9989619	0.9997681	0.99883467	0.9989967	0.99989974	0.9991456	0.9997378	0.9989768	0.999534
0.0	0.99894625	0.9989619	0.9997681	0.99883467	0.9989967	0.99989974	0.9991456	0.9997378	0.9989768	0.999534
0.0	0.97578514	0.9796744	0.9922699	0.9655926	0.97487426	0.99586004	0.97586095	0.99110806	0.99557626	0.9728608
0.0	0.97578514	0.9796744	0.9922699	0.9655926	0.97487426	0.99586004	0.97586095	0.99110806	0.99557626	0.9728608
0.0	0.97578514	0.9796744	0.9922699	0.9655926	0.97487426	0.99586004	0.97586095	0.99110806	0.99557626	0.9728608
0.0	0.975785	0.9796744	0.9922699	0.9655926	0.97487426	0.99586004	0.97586095	0.99110806	0.99557626	0.9728608
0.0	0.97578514	0.9796744	0.9922699	0.9655926	0.97487426	0.99586004	0.97586095	0.99110806	0.99557626	0.9728608
0.0	0.97578514	0.9796744	0.9922699	0.9655926	0.97487426	0.99586004	0.97586095	0.99110806	0.99557626	0.9728608
0.0	0.99894625	0.9989619	0.9997681	0.99883467	0.9989967	0.99989974	0.9991456	0.9997378	0.9989768	0.999534
0.0	0.00018018445	0.00017495756	0.00031369	6.6523964e-05	0.00022735597	0.0005555742	6.653088e-05	0.00019110268	8.4017265e-05	8.2730345e-05
0.0	0.010933738	0.005252036	0.006809434	0.0025653166	0.251715	0.05052357	0.0008465068	0.0038530861	0.0041810623	0.00046072731
0.0	0.99894625	0.9989619	0.9997681	0.99883467	0.9989967	0.99989974	0.9991456	0.9997378	0.9989768	0.999534
0.0	0.00018018427	0.00017495756	0.00031369	6.6523964e-05	0.00022735597	0.0005555742	6.653088e-05	0.00019110268	8.401719e-05	8.2730345e-05
0.0	0.010933744	0.005252036	0.006809434	0.0025653166	0.25171503	0.05052357	0.0008465068	0.0038530861	0.0041810605	0.00046072731
0.0	0.99894625	0.9989619	0.9997681	0.99883467	0.9989967	0.99989974	0.9991456	0.9997378	0.9989768	0.999534
0.0	0.97578514	0.9796744	0.9922699	0.9655926	0.97487426	0.99586004	0.97586095	0.99110806	0.99557626	0.9728608
0.0	0.97578514	0.9796744	0.9922699	0.9655926	0.97487426	0.99586004	0.97586095	0.99110806	0.99557626	0.9728608
0.0	0.97578514	0.9796744	0.9922699	0.9655926	0.97487426	0.99586004	0.97586095	0.99110806	0.99557626	0.9728608
0.0	0.97578514	0.9796744	0.9922699	0.9655926	0.97487426	0.99586004	0.97586095	0.99110806	0.99557626	0.9728608
0.0	0.975785	0.9796744	0.9922699	0.9655926	0.97487426	0.99586004	0.97586095	0.99110806	0.99557626	0.9728608
0.0	0.97578514	0.9796744	0.9922699	0.9655926	0.97487426	0.99586004	0.97586095	0.99110806	0.99557626	0.9728608
0.0	0.99894625	0.9989619	0.9997681	0.99883467	0.9989967	0.99989974	0.9991456	0.9997378	0.9989768	0.999534
0.0	0.97578514	0.9796744	0.9922699	0.9655926	0.97487426	0.99586004	0.97586095	0.99110806	0.99557626	0.9728608
0.0	0.99894625	0.9989619	0.9997681	0.99883467	0.9989967	0.99989974	0.9991456	0.9997378	0.9989768	0.999534
0.0	0.010933738	0.005252036	0.006809434	0.0025653166	0.25171503	0.05052357	0.0008465068	0.0038530861	0.0041810623	0.00046072731
0.0	0.9978369	0.9991001	0.999634	0.9983177	0.9977036	0.9997609	0.9993568	0.99958426	0.99837446	0.99952877
0.0	0.9766411	0.9960145	0.99929583	0.99890494	0.99675155	0.9989895	0.9976253	0.99914443	0.9973605	0.9983919
0.0	0.9955835	0.99210453	0.99699247	0.9937139	0.9902524	0.99959606	0.99606436	0.99896884	0.99147344	0.9913017
0.0	0.63554096	0.9357732	0.9614307	0.9545802	0.9267048	0.9812676	0.9451774	0.86607695	0.87874913	0.7439616
0.0	0.9540365	0.9750465	0.99340504	0.9867547	0.96083397	0.994987	0.97617924	0.99091434	0.9112968	0.9571572
0.0	0.975419	0.984631	0.9909219	0.99574775	0.98143	0.9980888	0.9931766	0.9901973	0.98238647	0.9737978
0.0	0.9955835	0.99210453	0.99699247	0.9937139	0.9902524	0.99959606	0.99606436	0.99896884	0.99147344	0.9913017
0.0	0.9983492	0.99938464	0.9996995	0.99884254	0.9986493	0.99983835	0.9995377	0.9996877	0.9988721	0.999713
0.0	0.97578514	0.9796744	0.9922699	0.9655926	0.97487426	0.99586004	0.97586095	0.99110806	0.99557626	0.9728608
0.0	0.97578514	0.9796744	0.9922699	0.9655926	0.97487426	0.99586004	0.97586095	0.99110806	0.99557626	0.9728608
0.0	0.97578514	0.9796744	0.9922699	0.9655926	0.97487426	0.99586004	0.97586095	0.99110806	0.99557626	0.9728608
0.0	0.013878637	0.0028812345	0.06661575	0.010383786	0.0096580405	0.010444579	0.009432052	0.043359183	0.01428889	0.0052877706
0.0	0.9766411	0.9960145	0.99929583	0.99890494	0.99675155	0.9989895	0.9976253	0.99914443	0.9973605	0.9983919
0.0	0.9766411	0.9960145	0.99929583	0.99890494	0.99675155	0.9989895	0.9976253	0.99914443	0.9973605	0.9983919
0.0	0.9955835	0.99210453	0.99699247	0.9937139	0.9902524	0.99959606	0.99606436	0.99896884	0.99147344	0.9913017
0.0	0.9955835	0.99210453	0.99699247	0.9937139	0.9902524	0.99959606	0.99606436	0.99896884	0.99147344	0.9913017
0.0	0.983916	0.98721176	0.9941127	0.9968425	0.98807997	0.9987463	0.9954515	0.99335444	0.98741746	0.9821082
0.0	0.9955835	0.99210453	0.99699247	0.9937139	0.9902524	0.99959606	0.99606436	0.99896884	0.99147344	0.9913017
0.0	0.975419	0.984631	0.9909219	0.99574775	0.98143	0.9980888	0.9931766	0.9901973	0.98238647	0.9737979
0.0	0.9955835	0.99210453	0.99699247	0.9937139	0.9902524	0.99959606	0.99606436	0.99896884	0.99147344	0.9913017
0.0	0.9766411	0.9960145	0.99929583	0.99890494	0.99675155	0.9989895	0.9976253	0.99914443	0.9973605	0.9983919
0.0	0.9955835	0.99210453	0.99699247	0.9937139	0.9902524	0.99959606	0.99606436	0.99896884	0.99147344	0.9913017
0.0	0.9955835	0.99210453	0.99699247	0.9937139	0.9902524	0.99959606	0.99606436	0.99896884	0.99147344	0.9913017
0.0	0.975419	0.984631	0.9909218	0.99574775	0.98143	0.9980888	0.9931766	0.9901973	0.98238647	0.9737978
0.0	0.97578514	0.9796744	0.9922699	0.9655926	0.97487426	0.99586004	0.97586095	0.99110806	0.99557626	0.9728608
0.0	0.99938977	0.99551505	0.99843496	0.9978331	0.99673367	0.99873704	0.9985066	0.9966702	0.9944507	0.9883145
0.0	0.000101908736	0.00034079043	6.346788e-05	0.00025696872	0.00012725095	0.00010339049	0.00029006155	0.00011287259	0.00033681598	3.3846307e-05
0.0	0.9996233	0.974415	0.7593368	0.99761283	0.9810916	0.9986411	0.9646338	0.90259033	0.99787474	0.9974197
0.0	0.1318893	0.025491456	0.5715139	0.19140211	0.12925938	0.78046775	0.14890409	0.20654693	0.062728345	0.09928565
0.0	0.13188928	0.025491444	0.57151383	0.19140211	0.12925936	0.7804676	0.14890411	0.20654693	0.062728345	0.09928565
0.0	0.97578514	0.9796744	0.9922699	0.9655926	0.97487426	0.99586004	0.97586095	0.99110806	0.99557626	0.9728608
0.0	0.97578514	0.9796744	0.9922699	0.9655926	0.97487426	0.99586004	0.97586095	0.99110806	0.99557626	0.9728608
0.0	0.97578514	0.9796744	0.9922699	0.9655926	0.97487426	0.99586004	0.97586095	0.99110806	0.99557626	0.9728608
0.0	0.97578514	0.9796744	0.9922699	0.9655926	0.97487426	0.99586004	0.97586095	0.99110806	0.99557626	0.9728608
0.0	0.42754233	0.18288709	0.69610566	0.77790755	0.5872608	0.9131439	0.7608291	0.6824341	0.15699449	0.5440364
0.0	0.98152333	0.9221682	0.99199694	0.96212363	0.9626314	0.9807304	0.9683168	0.9873071	0.96759975	0.88906074
0.0	0.10678402	0.020064319	0.08964942	0.06575671	0.09341717	0.24937089	0.05205287	0.14250925	0.014304668	0.20866698
0.0	0.97578514	0.9796744	0.9922699	0.9655926	0.97487426	0.99586004	0.97586095	0.99110806	0.99557626	0.9728608
0.0	0.9980642	0.99805105	0.9996401	0.9994419	0.9992111	0.99952173	0.99939287	0.9997619	0.99754363	0.9994407
0.0	0.9965017	0.99655956	0.99949193	0.99908066	0.9980141	0.9992865	0.99881846	0.9996138	0.99648726	0.9989517
0.0	0.9975152	0.99881774	0.9995753	0.99836415	0.9984359	0.99980015	0.99829334	0.99955755	0.99407154	0.9995902
0.0	0.115860105	0.6158459	0.5550304	0.84315485	0.47247177	0.7918254	0.44643223	0.6279362	0.28212208	0.36805686
0.0	0.8159004	0.94102794	0.9852985	0.9881529	0.9743472	0.9896896	0.98074967	0.93024766	0.9069248	0.8822963
0.0	0.9513701	0.906254	0.9939898	0.98919934	0.95558536	0.99395096	0.9890281	0.9900955	0.897965	0.9019776
0.0	0.96892154	0.9991779	0.99980634	0.99648935	0.99949336	0.99989414	0.9994972	0.9991991	0.9995546	0.99759835
0.0	0.9969484	0.99545246	0.9979752	0.9961649	0.9941705	0.9997198	0.99669904	0.99938023	0.9966113	0.9959168
0.0	0.99804074	0.99902654	0.9996438	0.99905664	0.9996271	0.99987805	0.99969506	0.99980384	0.9992667	0.9995565
0.0	0.99716043	0.997832	0.9990632	0.9976071	0.99779725	0.999655	0.9987613	0.99896	0.9983992	0.9986443
0.0	0.997375	0.9980202	0.999073	0.99773264	0.99808913	0.9996871	0.9988771	0.99891007	0.99835396	0.9988165
0.0	0.9978951	0.9992488	0.99964845	0.9992316	0.99873906	0.9999033	0.9993766	0.99982685	0.9984023	0.9987078
0.0	0.6266202	0.03704199	0.96796083	0.8860187	0.12162028	0.17794979	0.725399	0.93875587	0.89352316	0.15190688
0.0	0.6266202	0.03704199	0.96796083	0.8860187	0.12162028	0.17794979	0.725399	0.93875587	0.89352316	0.15190688
0.0	0.9961383	0.9951735	0.9993808	0.99898857	0.99715143	0.99925596	0.9987803	0.99952114	0.9973194	0.998054
0.0	0.96892154	0.9991779	0.99980634	0.99648935	0.99949336	0.99989414	0.9994972	0.9991991	0.9995546	0.99759835
0.0	0.9725973	0.9961075	0.9995153	0.9979831	0.99833655	0.9991425	0.9968754	0.9957534	0.9929143	0.99771595
0.0	0.7522539	0.89014083	0.7675926	0.94272953	0.83248705	0.93761855	0.6253217	0.9155188	0.7055668	0.6831634
0.0	0.99552685	0.9862851	0.99887437	0.9982468	0.9929436	0.99944633	0.9985025	0.99905306	0.9776313	0.9871428
0.0	0.994965	0.9920289	0.9975068	0.9970118	0.99502975	0.99936193	0.99529535	0.999037	0.98651785	0.9969087
0.0	0.97578514	0.9796744	0.9922699	0.9655926	0.97487426	0.99586004	0.97586095	0.99110806	0.99557626	0.9728608
0.0	0.9965017	0.99735594	0.999566	0.9992899	0.99871254	0.9994848	0.9990464	0.99965835	0.9970812	0.99929464
0.0	0.99966896	0.9995739	0.99978036	0.9993648	0.99957377	0.9999604	0.9998907	0.9998461	0.9995522	0.999851
0.0	0.9997118	0.99950945	0.9998319	0.99953926	0.99967074	0.99992764	0.99987197	0.99979943	0.9994073	0.9998783
0.0	0.99865866	0.9994203	0.9996786	0.99935263	0.9987018	0.9998031	0.99933124	0.99967635	0.99794906	0.9994715
0.0	0.975785	0.9796744	0.9922699	0.9655926	0.97487426	0.99586004	0.97586095	0.99110806	0.99557626	0.9728608
0.0	0.99819726	0.9993524	0.9997075	0.9988279	0.99844366	0.99980813	0.9993862	0.99974984	0.99851114	0.99909043
0.0	0.9901596	0.9966515	0.9987062	0.99705124	0.99693227	0.99913764	0.9981964	0.9975464	0.98700714	0.997489
0.0	0.9955577	0.98483765	0.995758	0.99303836	0.98213506	0.9973386	0.99138993	0.89819694	0.9926399	0.9928933
0.0	0.9856695	0.9967051	0.99944526	0.9989518	0.99675155	0.9992532	0.99795353	0.9992822	0.9979119	0.9988004
0.0	0.9856695	0.9967051	0.99944526	0.9989518	0.99675155	0.9992532	0.99795353	0.9992822	0.9979119	0.9988004
0.0	0.97578514	0.9796744	0.9922699	0.9655926	0.97487426	0.99586004	0.97586095	0.99110806	0.99557626	0.9728608
0.0	0.9541948	0.3998028	0.9840666	0.88675535	0.7759387	0.9388275	0.9487359	0.97981113	0.66136926	0.73854005
0.0	0.051693995	0.31667265	0.19878146	0.47524235	0.1931031	0.66471547	0.17419249	0.33235663	0.09894618	0.123607844
0.0	0.99902785	0.99776804	0.99911076	0.99852955	0.99946445	0.9997781	0.9990258	0.9991441	0.99758077	0.9981066
0.0	0.002698828	0.0015028843	0.0054744175	0.005506307	0.00087902806	6.28949e-05	0.0053205923	0.0010838344	0.017628526	0.00054464396
0.0	0.9965017	0.99655956	0.99949193	0.99908066	0.9980141	0.9992865	0.99881846	0.9996138	0.99648726	0.9989517
0.0	0.9987197	0.998502	0.9997819	0.99955994	0.9993175	0.999749	0.99950826	0.9998084	0.99891484	0.99968004
0.0	0.012294253	0.0025548853	0.0502809	0.006566066	0.006393917	0.0071192677	0.007743173	0.01343192	0.004594513	0.00463375
0.0	0.97578514	0.9796744	0.9922699	0.9655926	0.97487426	0.99586004	0.97586095	0.99110806	0.99557626	0.9728608
0.0	0.97578514	0.9796744	0.9922699	0.9655926	0.97487426	0.99586004	0.97586095	0.99110806	0.99557626	0.9728608
0.0	0.97578514	0.9796744	0.9922699	0.9655926	0.97487426	0.99586004	0.97586095	0.99110806	0.99557626	0.9728608
0.0	0.97578514	0.9796744	0.9922699	0.9655926	0.97487426	0.99586004	0.97586095	0.99110806	0.99557626	0.9728608
0.0	0.97578514	0.9796744	0.9922699	0.9655926	0.97487426	0.99586004	0.97586095	0.99110806	0.99557626	0.9728608
0.0	0.97578514	0.9796744	0.9922699	0.9655926	0.97487426	0.99586004	0.97586095	0.99110806	0.99557626	0.9728608
0.0	0.97578514	0.9796744	0.9922699	0.9655926	0.97487426	0.99586004	0.97586095	0.99110806	0.99557626	0.9728608
0.0	0.97578514	0.9796744	0.9922699	0.9655926	0.97487426	0.99586004	0.97586095	0.99110806	0.99557626	0.9728608
0.0	0.97578514	0.9796744	0.9922699	0.9655926	0.97487426	0.99586004	0.97586095	0.99110806	0.99557626	0.9728608
0.0	0.97578514	0.9796744	0.9922699	0.9655926	0.97487426	0.99586004	0.97586095	0.99110806	0.99557626	0.9728608
0.0	0.97578514	0.9796744	0.9922699	0.9655926	0.97487426	0.99586004	0.97586095	0.99110806	0.99557626	0.9728608
0.0	0.97578514	0.9796744	0.9922699	0.9655926	0.97487426	0.99586004	0.97586095	0.99110806	0.99557626	0.9728608
0.0	0.97578514	0.9796744	0.9922699	0.9655926	0.97487426	0.99586004	0.97586095	0.99110806	0.99557626	0.9728608
0.0	0.97578514	0.9796744	0.9922699	0.9655926	0.97487426	0.99586004	0.97586095	0.99110806	0.99557626	0.9728608
0.0	0.97578514	0.9796744	0.9922699	0.9655926	0.97487426	0.99586004	0.97586095	0.99110806	0.99557626	0.9728608
0.0	0.97578514	0.9796744	0.9922699	0.9655926	0.97487426	0.99586004	0.97586095	0.99110806	0.99557626	0.9728608
0.0	0.97578514	0.9796744	0.9922699	0.9655926	0.97487426	0.99586004	0.97586095	0.99110806	0.99557626	0.9728608
0.0	0.97578514	0.9796744	0.9922699	0.9655926	0.97487426	0.99586004	0.97586095	0.99110806	0.99557626	0.9728608
0.0	0.975785	0.9796744	0.9922699	0.9655926	0.97487426	0.99586004	0.97586095	0.99110806	0.99557626	0.9728608
0.0	0.97027683	0.9320409	0.9495103	0.89218044	0.72433805	0.98020786	0.9916248	0.98387873	0.9603233	0.9856602
0.0	0.97578514	0.9796744	0.9922699	0.9655926	0.97487426	0.99586004	0.97586095	0.99110806	0.99557626	0.9728608
0.0	0.99599934	0.99097097	0.9980014	0.996545	0.9961324	0.9994816	0.9964725	0.9989778	0.98822135	0.99762017
0.0	0.99599934	0.99097097	0.9980014	0.996545	0.9961324	0.9994816	0.9964725	0.9989778	0.98822135	0.99762017
0.0	0.9944964	0.99256825	0.9972504	0.99697745	0.9946936	0.9992969	0.9950907	0.9991359	0.9847959	0.9970408
0.0	0.97578514	0.9796744	0.9922699	0.9655926	0.97487426	0.99586004	0.97586095	0.99110806	0.99557626	0.9728608
0.0	0.012294253	0.0025548853	0.05028089	0.0065660626	0.006393917	0.0071192747	0.007743173	0.01343192	0.004594513	0.004633752
0.0	0.97578514	0.9796744	0.9922699	0.9655926	0.97487426	0.99586004	0.97586095	0.99110806	0.99557626	0.9728608
0.0	0.97578514	0.9796744	0.9922699	0.9655926	0.97487426	0.99586004	0.97586095	0.99110806	0.99557626	0.9728608
0.0	0.975785	0.9796744	0.9922699	0.9655926	0.97487426	0.99586004	0.97586095	0.99110806	0.99557626	0.9728608
0.0	0.0584681	0.006117256	0.20911004	0.030896135	0.035962403	0.013657433	0.02083621	0.026958708	0.008099371	0.009306033
0.0	0.010006766	0.0022483724	0.030874357	0.010004027	0.0060954876	0.0030719887	0.007313893	0.009464715	0.004548486	0.0040331827
0.0	0.6917588	0.15769188	0.14010109	0.4100229	0.6991742	0.2175541	0.08040916	0.052048527	0.009170701	0.036885146
0.0	0.9937749	0.9794542	0.9949825	0.9958688	0.9851531	0.9978078	0.99723697	0.97622925	0.99444467	0.99206865
0.0	0.97578514	0.9796744	0.9922699	0.9655926	0.97487426	0.99586004	0.97586095	0.99110806	0.99557626	0.9728608
0.0	0.99266464	0.976703	0.99675155	0.9948966	0.9725567	0.99858785	0.9977366	0.98480034	0.9799171	0.99176836
0.0	0.9938937	0.98213285	0.9969682	0.9935455	0.9908174	0.99847513	0.99657	0.9908223	0.9916078	0.98738015
0.0	0.9949291	0.9820857	0.9970438	0.99493825	0.9897703	0.9982697	0.9986338	0.9859261	0.99315476	0.9914642
0.0	0.975785	0.9796744	0.9922699	0.9655926	0.97487426	0.99586004	0.97586095	0.99110806	0.99557626	0.9728608
0.0	0.9996766	0.9998559	0.99989486	0.99992263	0.99988496	0.9999682	0.99997306	0.99984	0.9999373	0.9993808
0.0	0.9996766	0.9998559	0.99989486	0.99992263	0.99988496	0.9999682	0.99997306	0.99984	0.9999373	0.9993808
0.0	0.975785	0.9796744	0.9922699	0.9655926	0.97487426	0.99586004	0.97586095	0.99110806	0.99557626	0.9728608
0.0	0.97578514	0.9796744	0.9922699	0.9655926	0.97487426	0.99586004	0.97586095	0.99110806	0.99557626	0.9728608
0.0	0.97578514	0.9796744	0.9922699	0.9655926	0.97487426	0.99586004	0.97586095	0.99110806	0.99557626	0.9728608
0.0	0.97578514	0.9796744	0.9922699	0.9655926	0.97487426	0.99586004	0.97586095	0.99110806	0.99557626	0.9728608
0.0	0.97578514	0.9796744	0.9922699	0.9655926	0.97487426	0.99586004	0.97586095	0.99110806	0.99557626	0.9728608
0.0	0.98632807	0.9393112	0.98835117	0.9821868	0.96990997	0.99586785	0.9935409	0.9651303	0.97688895	0.98293847
0.0	0.97578514	0.9796744	0.9922699	0.9655926	0.97487426	0.99586004	0.97586095	0.99110806	0.99557626	0.9728608
0.0	0.97578514	0.9796744	0.9922699	0.9655926	0.97487426	0.99586004	0.97586095	0.99110806	0.99557626	0.9728608
0.0	0.98816353	0.934928	0.98911417	0.9828272	0.9688969	0.995546	0.9949162	0.9643029	0.97838223	0.9826774
0.0	0.97578514	0.9796744	0.9922699	0.9655926	0.97487426	0.99586004	0.97586095	0.99110806	0.99557626	0.9728608
0.0	0.97578514	0.9796744	0.9922699	0.9655926	0.97487426	0.99586004	0.97586095	0.99110806	0.99557626	0.9728608
0.0	0.9972186	0.989139	0.9980434	0.996421	0.99445134	0.9987294	0.99760914	0.9898775	0.9746892	0.99132335
0.0	0.97578514	0.9796744	0.9922699	0.9655926	0.97487426	0.99586004	0.97586095	0.99110806	0.99557626	0.9728608
0.0	0.9957034	0.98026246	0.9956905	0.9937795	0.99027795	0.99827707	0.9973218	0.98489964	0.9950459	0.99315107
0.0	0.97578514	0.9796744	0.9922699	0.9655926	0.97487426	0.99586004	0.97586095	0.99110806	0.99557626	0.9728608
0.0	0.97578514	0.9796744	0.9922699	0.9655926	0.97487426	0.99586004	0.97586095	0.99110806	0.99557626	0.9728608
0.0	0.95904946	0.7303539	0.965466	0.85765636	0.990182	0.5189899	0.9930346	0.9445451	0.98682296	0.9580464
0.0	0.022963379	0.003505485	0.07812636	0.010386206	0.012649909	0.010671982	0.0148913525	0.025214322	0.008464527	0.0097412225
0.0	0.0055391164	0.0015076568	0.013998202	0.0043109898	0.0031875235	0.0024988984	0.005423048	0.006853235	0.0034180959	0.0032398445
0.0	0.13911153	0.459059	0.9542298	0.0010399013	0.96699977	0.16366991	0.48382327	0.9481105	0.81956494	0.8370732
0.0	0.74058783	0.61414254	0.9645332	0.9430371	0.67344326	0.9717296	0.8194422	0.8664983	0.33940244	0.34701344
0.0	0.79914933	0.5741364	0.98728067	0.08481322	0.57464266	0.7105069	0.15630142	0.9730786	0.88143224	0.7862172
0.0	0.79914933	0.8639749	0.99349976	0.88625	0.8789641	0.83800685	0.88423485	0.9878572	0.951592	0.9696362
0.0	0.79914933	0.5741364	0.98728067	0.08481322	0.57464266	0.7105069	0.15630142	0.9730786	0.88143224	0.7862172
0.0	0.79914933	0.5741364	0.98728067	0.08481322	0.57464266	0.7105069	0.15630142	0.9730786	0.88143224	0.7862172
0.0	0.79914933	0.5741364	0.98728067	0.08481322	0.57464266	0.7105069	0.15630142	0.9730786	0.88143224	0.7862172
0.0	0.98260075	0.8952517	0.98515195	0.9736559	0.9560216	0.99373674	0.99093115	0.9505018	0.9656361	0.9773505
0.0	0.9983346	0.9990351	0.9998085	0.99983597	0.9991431	0.9996828	0.99786633	0.9998435	0.9991216	0.99970067
0.0	0.9934869	0.99075365	0.9980293	0.9975533	0.9969944	0.999094	0.9964366	0.9970974	0.99030757	0.990635
0.0	0.19637789	0.7703498	0.7065216	0.7040521	0.326253	0.73195535	0.42536053	0.7153864	0.31760508	0.42461056
0.0	0.93018794	0.98299134	0.9953288	0.9982292	0.9651271	0.9903841	0.990244	0.99219126	0.96535337	0.9767801
0.0	0.9989172	0.9994343	0.9998159	0.9996803	0.9988433	0.9998759	0.99970895	0.9997782	0.9983726	0.9989975
0.0	0.10794333	0.019244393	0.103076346	0.08906225	0.119765095	0.2835207	0.059423223	0.13818857	0.013270041	0.15407236
0.0	0.9866237	0.9754262	0.96026194	0.9951444	0.9833507	0.9852423	0.9948419	0.9973013	0.775725	0.9948443
0.0	0.975785	0.9796744	0.9922699	0.9655926	0.97487426	0.99586004	0.97586095	0.99110806	0.99557626	0.9728608
0.0	0.975785	0.9796744	0.9922699	0.9655926	0.97487426	0.99586004	0.97586095	0.99110806	0.99557626	0.9728608
0.0	0.975785	0.9796744	0.9922699	0.9655926	0.97487426	0.99586004	0.97586095	0.99110806	0.99557626	0.9728608
0.0	0.9996766	0.9998559	0.99989486	0.99992263	0.99988496	0.9999682	0.99997306	0.99984	0.9999373	0.9993808
0.0	0.00476637	0.17478324	0.9275588	0.09031975	0.09915143	0.69887066	0.75368595	0.17404988	0.9885012	0.049499936
0.0	0.00476637	0.17478324	0.9275588	0.09031975	0.09915143	0.69887066	0.75368595	0.17404988	0.9885012	0.049499936
0.0	0.00476637	0.17478324	0.9275588	0.09031975	0.09915143	0.69887066	0.75368595	0.17404988	0.9885012	0.049499936
0.0	0.00476637	0.17478324	0.9275588	0.09031975	0.09915143	0.69887066	0.75368595	0.17404988	0.9885012	0.049499936
0.0	0.002778686	0.019565593	0.007063052	0.04868961	0.0038554806	0.030971766	0.013293	0.019891797	0.040956922	0.0062351166
0.0	0.6278217	0.70095104	0.93877226	0.8609739	0.73084366	0.9428309	0.8869981	0.94761777	0.66912585	0.74441683
0.0	0.9949464	0.99748117	0.9997516	0.99926	0.99695563	0.9998437	0.99928313	0.99980956	0.9981578	0.9969087
0.0	0.9764495	0.71154374	0.9889048	0.9285459	0.8645881	0.9324091	0.83134806	0.95349795	0.6655201	0.7215851
0.0	0.97578514	0.9796744	0.9922699	0.9655926	0.97487426	0.99586004	0.97586095	0.99110806	0.99557626	0.9728608
0.0	0.97578514	0.9796744	0.9922699	0.9655926	0.97487426	0.99586004	0.97586095	0.99110806	0.99557626	0.9728608
0.0	0.97578514	0.9796744	0.9922699	0.9655926	0.97487426	0.99586004	0.97586095	0.99110806	0.99557626	0.9728608
0.0	0.97578514	0.9796744	0.9922699	0.9655926	0.97487426	0.99586004	0.97586095	0.99110806	0.99557626	0.9728608
0.0	0.97578514	0.9796744	0.9922699	0.9655926	0.97487426	0.99586004	0.97586095	0.99110806	0.99557626	0.9728608
0.0	0.97578514	0.9796744	0.9922699	0.9655926	0.97487426	0.99586004	0.97586095	0.99110806	0.99557626	0.9728608
0.0	0.97578514	0.9796744	0.9922699	0.9655926	0.97487426	0.99586004	0.97586095	0.99110806	0.99557626	0.9728608
0.0	0.012294253	0.0025548853	0.050280858	0.0065660626	0.006393917	0.0071192677	0.007743173	0.01343192	0.004594513	0.0046337545
0.0	0.0041573728	0.0011059305	0.008697284	0.002980636	0.001993961	0.0016205967	0.0036125549	0.0038480419	0.0023211143	0.0015558945
0.0	0.97578514	0.9796744	0.9922699	0.9655926	0.97487426	0.99586004	0.97586095	0.99110806	0.99557626	0.9728608
0.0	0.97578514	0.9796744	0.9922699	0.9655926	0.97487426	0.99586004	0.97586095	0.99110806	0.99557626	0.9728608
0.0	0.97578514	0.9796744	0.9922699	0.9655926	0.97487426	0.99586004	0.97586095	0.99110806	0.99557626	0.9728608
0.0	0.97578514	0.9796744	0.9922699	0.9655926	0.97487426	0.99586004	0.97586095	0.99110806	0.99557626	0.9728608
0.0	0.97578514	0.9796744	0.9922699	0.9655926	0.97487426	0.99586004	0.97586095	0.99110806	0.99557626	0.9728608
0.0	0.97578514	0.9796744	0.9922699	0.9655926	0.97487426	0.99586004	0.97586095	0.99110806	0.99557626	0.9728608
0.0	0.97578514	0.9796744	0.9922699	0.9655926	0.97487426	0.99586004	0.97586095	0.99110806	0.99557626	0.9728608
0.0	0.97578514	0.9796744	0.9922699	0.9655926	0.97487426	0.99586004	0.97586095	0.99110806	0.99557626	0.9728608
0.0	0.97578514	0.9796744	0.9922699	0.9655926	0.97487426	0.99586004	0.97586095	0.99110806	0.99557626	0.9728608
0.0	0.97578514	0.9796744	0.9922699	0.9655926	0.97487426	0.99586004	0.97586095	0.99110806	0.99557626	0.9728608
0.0	0.97578514	0.9796744	0.9922699	0.9655926	0.97487426	0.99586004	0.97586095	0.99110806	0.99557626	0.9728608
0.0	0.97578514	0.9796744	0.9922699	0.9655926	0.97487426	0.99586004	0.97586095	0.99110806	0.99557626	0.9728608
0.0	0.97578514	0.9796744	0.9922699	0.9655926	0.97487426	0.99586004	0.97586095	0.99110806	0.99557626	0.9728608
0.0	0.9965017	0.99655956	0.99949193	0.99908066	0.9980141	0.9992865	0.99881846	0.9996138	0.99648726	0.9989517
0.0	0.00257638	0.0004206921	0.0012226572	0.00086372055	0.0009978386	0.0008227657	0.0015960862	0.00055557047	0.0006276258	0.00065726764
0.0	0.99609804	0.98792857	0.99615353	0.98137236	0.994871	0.9954041	0.9937558	0.99591726	0.9935927	0.9794607
0.0	0.99643695	0.9937744	0.99780184	0.9839716	0.99686545	0.996496	0.99431604	0.99572587	0.99382436	0.9857189
0.0	0.97578514	0.9796744	0.9922699	0.9655926	0.97487426	0.99586004	0.97586095	0.99110806	0.99557626	0.9728608
0.0	0.97578514	0.9796744	0.9922699	0.9655926	0.97487426	0.99586004	0.97586095	0.99110806	0.99557626	0.9728608
0.0	0.00042615365	0.008717094	0.00034761927	0.00011875388	0.0005774472	0.0010263509	0.0012624267	0.0008783001	0.0014538704	0.00020716523
0.0	0.05769159	0.010707847	0.9472222	0.0008924056	0.7094064	0.31312022	0.2194079	0.9729293	0.6432674	0.014159341
0.0	0.99991226	0.99388784	0.9949033	0.9968581	0.9927067	0.9917687	0.9998797	0.97514445	0.9999645	0.99989545
0.0	0.9916795	0.98597175	0.9981077	0.9967542	0.99478734	0.9995802	0.9983176	0.99838924	0.98386484	0.9921795
0.0	0.9998684	0.9997739	0.9931758	0.9989778	0.9897586	0.08839955	0.9973888	0.9990324	0.9988607	0.99589217
0.0	0.90313435	0.16927795	0.99009246	0.8737959	0.69907856	0.97848284	0.9458509	0.7859618	0.99599993	0.9585911
0.0	0.99911565	0.99724567	0.9988959	0.994069	0.9990017	0.9991573	0.99737215	0.9968712	0.99786514	0.9957653
0.0	0.90313435	0.23753211	0.9923138	0.9733444	0.82599133	0.9950347	0.9458509	0.95617133	0.99792814	0.95772433
0.0	0.97578514	0.9796744	0.9922699	0.9655926	0.97487426	0.99586004	0.97586095	0.99110806	0.99557626	0.9728608
0.0	0.97578514	0.9796744	0.9922699	0.9655926	0.97487426	0.99586004	0.97586095	0.99110806	0.99557626	0.9728608
0.0	0.97578514	0.9796744	0.9922699	0.9655926	0.97487426	0.99586004	0.97586095	0.99110806	0.99557626	0.9728608
0.0	0.97578514	0.9796744	0.9922699	0.9655926	0.97487426	0.99586004	0.97586095	0.99110806	0.99557626	0.9728608
0.0	0.9973078	0.99767166	0.9996197	0.99936324	0.99884015	0.9994553	0.99901915	0.999689	0.99794465	0.99934274
0.0	0.0072434545	0.00036747864	0.9265002	0.027609441	0.008085813	0.82082796	0.97586095	0.19820324	0.00031412276	0.026938371
0.0	0.0072434545	0.00036747864	0.9265002	0.027609441	0.008085813	0.82082796	0.97586095	0.19820324	0.00031412276	0.026938371
0.0	0.97578514	0.9796744	0.9922699	0.9655926	0.97487426	0.99586004	0.97586095	0.99110806	0.99557626	0.9728608
0.0	0.97578514	0.9796744	0.9922699	0.9655926	0.97487426	0.99586004	0.97586095	0.99110806	0.99557626	0.9728608
0.0	0.6383498	0.8862398	0.9604856	0.97404647	0.9158613	0.98762196	0.9622116	0.84639394	0.8170193	0.7324069
0.0	0.63834983	0.8862398	0.9604856	0.97404647	0.9158613	0.9876221	0.9622116	0.84639394	0.8170193	0.7324069
0.0	0.6383498	0.8862398	0.9604856	0.97404647	0.9158613	0.98762196	0.9622116	0.84639394	0.8170193	0.7324069
0.0	0.99936837	0.9983322	0.99978966	0.99930966	0.999446	0.99994934	0.99972504	0.99977607	0.99880826	0.99957436
0.0	0.99936837	0.9983322	0.99978966	0.99930966	0.999446	0.99994934	0.99972504	0.99977607	0.99880826	0.99957436
0.0	0.97578514	0.9796744	0.9922699	0.9655926	0.97487426	0.99586004	0.97586095	0.99110806	0.99557626	0.9728608
0.0	0.0030860489	0.0010233675	0.0012397617	0.0023762283	0.0013691168	0.0012209504	0.0031306574	0.0014051875	0.0011227845	0.001376347
0.0	0.11876401	0.9523543	0.0013421964	0.5239977	0.08229272	0.3052717	0.3620647	0.5260964	0.17077897	0.37644583
0.0	0.57587624	0.034172103	0.53312886	0.0027076749	0.0064995135	0.18750672	0.08470673	0.15631977	0.9097767	0.00062954857
0.0	0.95137	0.906254	0.9939898	0.98919934	0.95558536	0.99395096	0.9890281	0.9900955	0.897965	0.9019776
0.0	0.9513701	0.906254	0.9939898	0.98919934	0.95558536	0.99395096	0.9890281	0.9900955	0.897965	0.9019776
0.0	0.9655803	0.9316382	0.99494714	0.99069643	0.9648604	0.9953816	0.9911835	0.99299544	0.931443	0.9196717
0.0	0.0042866487	0.0001015687	0.025206402	0.0039375704	0.007848229	0.017028954	0.00025964028	0.0004066607	0.00024272897	0.00038922095
0.0	0.97578514	0.9796744	0.9922699	0.9655926	0.97487426	0.99586004	0.97586095	0.99110806	0.99557626	0.9728608
0.0	0.97578514	0.9796744	0.9922699	0.9655926	0.97487426	0.99586004	0.97586095	0.99110806	0.99557626	0.9728608
0.0	0.97578514	0.9796744	0.9922699	0.9655926	0.97487426	0.99586004	0.97586095	0.99110806	0.99557626	0.9728608
0.0	0.99894625	0.9989619	0.9997681	0.99883467	0.9989967	0.99989974	0.9991456	0.9997378	0.9989768	0.999534
0.0	0.99894625	0.9989619	0.9997681	0.99883467	0.9989967	0.99989974	0.9991456	0.9997378	0.9989768	0.999534
0.0	0.97578514	0.9796744	0.9922699	0.9655926	0.97487426	0.99586004	0.97586095	0.99110806	0.99557626	0.9728608
0.0	0.97578514	0.9796744	0.9922699	0.9655926	0.97487426	0.99586004	0.97586095	0.99110806	0.99557626	0.9728608
0.0	0.97578514	0.9796744	0.9922699	0.9655926	0.97487426	0.99586004	0.97586095	0.99110806	0.99557626	0.9728608
0.0	0.97578514	0.9796744	0.9922699	0.9655926	0.97487426	0.99586004	0.97586095	0.99110806	0.99557626	0.9728608
0.0	0.9962287	0.99911624	0.99939907	0.99618834	0.99844474	0.99947554	0.99855095	0.99958426	0.99545103	0.99931693
0.0	0.7064713	0.9420253	0.9821125	0.9683952	0.8304796	0.9421803	0.87835515	0.9747669	0.91524035	0.9022075
0.0	0.7064714	0.94202536	0.9821125	0.9683953	0.8304796	0.9421803	0.87835515	0.9747669	0.91524047	0.9022075
0.0	0.7064714	0.9420253	0.9821125	0.9683952	0.8304796	0.9421804	0.87835515	0.9747669	0.91524047	0.9022075
0.0	0.9950088	0.98386073	0.99838185	0.9981877	0.9929502	0.99941516	0.9984107	0.9987627	0.972058	0.9859657
0.0	0.97578514	0.9796744	0.9922699	0.9655926	0.97487426	0.99586004	0.97586095	0.99110806	0.99557626	0.9728608
0.0	0.97578514	0.9796744	0.9922699	0.9655926	0.97487426	0.99586004	0.97586095	0.99110806	0.99557626	0.9728608
0.0	0.97578514	0.9796744	0.9922699	0.9655926	0.97487426	0.99586004	0.97586095	0.99110806	0.99557626	0.9728608
0.0	0.9938572	0.98878795	0.9973683	0.9959032	0.98432595	0.99852103	0.99870336	0.9974644	0.98101646	0.9746313
0.0	0.216507	0.16705222	0.2469257	0.57086897	0.12395913	0.31492382	0.101617604	0.1898968	0.13114579	0.27120686
0.0	0.00014094463	0.00013969335	0.0005830651	0.0001429204	0.00020578243	0.0009445354	4.080179e-05	0.00018878972	0.00011217728	8.442614e-05
0.0	0.9938572	0.98878795	0.9973683	0.9959032	0.98432595	0.99852103	0.99870336	0.9974644	0.98101646	0.9746313
0.0	0.9938572	0.98878795	0.9973683	0.9959032	0.98432595	0.99852103	0.99870336	0.9974644	0.98101646	0.9746313
0.0	0.21650696	0.16705222	0.24692567	0.570869	0.1239591	0.31492385	0.101617604	0.18989678	0.13114576	0.2712068
0.0	0.20325735	0.055972695	0.2946773	0.17000982	0.10715234	0.2710652	0.29826114	0.31985053	0.058039803	0.09664217
0.0	0.9157667	0.9788012	0.9884178	0.9885824	0.9846208	0.99730504	0.9882649	0.9714623	0.95761806	0.9751381
0.0	0.97578514	0.9796744	0.9922699	0.9655926	0.97487426	0.99586004	0.97586095	0.99110806	0.99557626	0.9728608
0.0	0.97578514	0.9796744	0.9922699	0.9655926	0.97487426	0.99586004	0.97586095	0.99110806	0.99557626	0.9728608
0.0	0.1708802	0.02632041	0.29480526	0.21327005	0.13732468	0.8326069	0.11339588	0.20331883	0.094921045	0.110310145
0.0	0.99818265	0.992431	0.99451965	0.9821339	0.99762887	0.9985998	0.9966107	0.99684685	0.9954978	0.9905669
0.0	0.019351495	0.00341262	0.054187	0.008779615	0.00958687	0.011931571	0.010613474	0.016636247	0.006528828	0.007217567
0.0	0.97578514	0.9796744	0.9922699	0.9655926	0.97487426	0.99586004	0.97586095	0.99110806	0.99557626	0.9728608
0.0	0.97578514	0.9796744	0.9922699	0.9655926	0.97487426	0.99586004	0.97586095	0.99110806	0.99557626	0.9728608
0.0	0.97578514	0.9796744	0.9922699	0.9655926	0.97487426	0.99586004	0.97586095	0.99110806	0.99557626	0.9728608
0.0	0.97578514	0.9796744	0.9922699	0.9655926	0.97487426	0.99586004	0.97586095	0.99110806	0.99557626	0.9728608
0.0	0.99894625	0.9989619	0.9997681	0.99883467	0.9989967	0.99989974	0.9991456	0.9997378	0.9989768	0.999534
0.0	0.99894625	0.9989619	0.9997681	0.99883467	0.9989967	0.99989974	0.9991456	0.9997378	0.9989768	0.999534
0.0	0.97578514	0.9796744	0.9922699	0.9655926	0.97487426	0.99586004	0.97586095	0.99110806	0.99557626	0.9728608
0.0	0.99894625	0.9989619	0.9997681	0.99883467	0.9989967	0.99989974	0.9991456	0.9997378	0.9989768	0.999534
0.0	0.99894625	0.9989619	0.9997681	0.99883467	0.9989967	0.99989974	0.9991456	0.9997378	0.9989768	0.999534
0.0	0.005595815	0.0011579099	0.0057377336	0.001476028	0.0033559594	0.0023850084	0.002752742	0.0009929768	0.0012222043	0.0012550163
0.0	0.97578514	0.9796744	0.9922699	0.9655926	0.97487426	0.99586004	0.97586095	0.99110806	0.99557626	0.9728608
0.0	0.97578514	0.9796744	0.9922699	0.9655926	0.97487426	0.99586004	0.97586095	0.99110806	0.99557626	0.9728608
0.0	0.99894625	0.9989619	0.9997681	0.99883467	0.9989967	0.99989974	0.9991456	0.9997378	0.9989768	0.999534
0.0	0.99894625	0.9989619	0.9997681	0.99883467	0.9989967	0.99989974	0.9991456	0.9997378	0.9989768	0.999534
0.0	0.97578514	0.9796744	0.9922699	0.9655926	0.97487426	0.99586004	0.97586095	0.99110806	0.99557626	0.9728608
0.0	0.97578514	0.9796744	0.9922699	0.9655926	0.97487426	0.99586004	0.97586095	0.99110806	0.99557626	0.9728608
0.0	0.97578514	0.9796744	0.9922699	0.9655926	0.97487426	0.99586004	0.97586095	0.99110806	0.99557626	0.9728608
0.0	0.97578514	0.9796744	0.9922699	0.9655926	0.97487426	0.99586004	0.97586095	0.99110806	0.99557626	0.9728608
0.0	0.97578514	0.9796744	0.9922699	0.9655926	0.97487426	0.99586004	0.97586095	0.99110806	0.99557626	0.9728608
0.0	0.97578514	0.9796744	0.9922699	0.9655926	0.97487426	0.99586004	0.97586095	0.99110806	0.99557626	0.9728608
0.0	0.97578514	0.9796744	0.9922699	0.9655926	0.97487426	0.99586004	0.97586095	0.99110806	0.99557626	0.9728608
0.0	0.97578514	0.9796744	0.9922699	0.9655926	0.97487426	0.99586004	0.97586095	0.99110806	0.99557626	0.9728608
0.0	0.97578514	0.9796744	0.9922699	0.9655926	0.97487426	0.99586004	0.97586095	0.99110806	0.99557626	0.9728608
0.0	0.97578514	0.9796744	0.9922699	0.9655926	0.97487426	0.99586004	0.97586095	0.99110806	0.99557626	0.9728608
0.0	0.97578514	0.9796744	0.9922699	0.9655926	0.97487426	0.99586004	0.97586095	0.99110806	0.99557626	0.9728608
0.0	0.97578514	0.9796744	0.9922699	0.9655926	0.97487426	0.99586004	0.97586095	0.99110806	0.99557626	0.9728608
0.0	0.97578514	0.9796744	0.9922699	0.9655926	0.97487426	0.99586004	0.97586095	0.99110806	0.99557626	0.9728608
0.0	0.97578514	0.9796744	0.9922699	0.9655926	0.97487426	0.99586004	0.97586095	0.99110806	0.99557626	0.9728608
0.0	0.97578514	0.9796744	0.9922699	0.9655926	0.97487426	0.99586004	0.97586095	0.99110806	0.99557626	0.9728608
0.0	0.97578514	0.9796744	0.9922699	0.9655926	0.97487426	0.99586004	0.97586095	0.99110806	0.99557626	0.9728608
0.0	0.97578514	0.9796744	0.9922699	0.9655926	0.97487426	0.99586004	0.97586095	0.99110806	0.99557626	0.9728608
0.0	0.97578514	0.9796744	0.9922699	0.9655926	0.97487426	0.99586004	0.97586095	0.99110806	0.99557626	0.9728608
0.0	0.9896466	0.9903189	0.99396497	0.9932881	0.974756	0.99780744	0.9873395	0.996914	0.98706657	0.98938024
0.0	0.98940814	0.9935134	0.9956388	0.9940341	0.971446	0.9975587	0.9874851	0.9967263	0.98786	0.9896231
0.0	0.99726176	0.99891293	0.99974877	0.99975044	0.99839276	0.9995635	0.9974293	0.99973804	0.99878675	0.9995047
0.0	0.006114505	0.0015469873	0.0127976015	0.004101135	0.0026713337	0.0020321154	0.005377863	0.005459855	0.004759521	0.002714083
0.0	0.017533567	0.0033676366	0.12558019	0.010652451	0.009356195	0.012905126	0.01192897	0.021033218	0.009750329	0.00770375
0.0	0.21373121	0.75928473	0.98898697	0.96478826	0.9990934	0.032853574	0.95664823	0.9930783	0.99251246	0.9659553
0.0	0.21373121	0.9875496	0.99982136	0.9998803	0.99980384	0.9836422	0.9577906	0.99320155	0.99455196	0.8909281
0.0	0.97578514	0.9796744	0.9922699	0.9655926	0.97487426	0.99586004	0.97586095	0.99110806	0.99557626	0.9728608
0.0	0.97578514	0.9796744	0.9922699	0.9655926	0.97487426	0.99586004	0.97586095	0.99110806	0.99557626	0.9728608
0.0	0.97578514	0.9796744	0.9922699	0.9655926	0.97487426	0.99586004	0.97586095	0.99110806	0.99557626	0.9728608
0.0	0.97578514	0.9796744	0.9922699	0.9655926	0.97487426	0.99586004	0.97586095	0.99110806	0.99557626	0.9728608
0.0	0.7048828	0.8943668	0.95182383	0.112475015	0.8116374	0.8823869	0.77855676	0.86020446	0.90887517	0.88013285
0.0	0.9955835	0.99210453	0.99699247	0.9937139	0.9902524	0.99959606	0.99606436	0.99896884	0.99147344	0.9913017
0.0	0.9928491	0.9929051	0.9953648	0.99480057	0.97838646	0.9980096	0.9909107	0.9973068	0.9916733	0.9929355
0.0	0.975785	0.9796744	0.9922699	0.9655926	0.97487426	0.99586004	0.97586095	0.99110806	0.99557626	0.9728608
0.0	0.975785	0.9796744	0.9922699	0.9655926	0.97487426	0.99586004	0.97586095	0.99110806	0.99557626	0.9728608
0.0	0.998073	0.995109	0.99893385	0.99842215	0.996505	0.99964345	0.99676466	0.9993994	0.9868665	0.9988997
0.0	0.6060675	0.34327272	0.6080706	0.88658375	0.8371734	0.505638	0.96098727	0.98937476	0.67051977	0.665875
0.0	0.97578514	0.9796744	0.9922699	0.9655926	0.97487426	0.99586004	0.97586095	0.99110806	0.99557626	0.9728608
0.0	0.6060675	0.3432727	0.6080706	0.88658375	0.8371734	0.50563794	0.96098727	0.98937476	0.6705197	0.665875
0.0	0.6060675	0.34327275	0.6080706	0.8865836	0.8371734	0.505638	0.96098727	0.98937476	0.6705197	0.665875
0.0	0.6060675	0.3432727	0.60807043	0.88658375	0.8371734	0.50563794	0.96098727	0.98937476	0.6705197	0.6658751
0.0	0.6060675	0.34327272	0.6080706	0.88658375	0.8371734	0.50563806	0.96098727	0.98937476	0.6705197	0.6658751
0.0	0.6060675	0.34327272	0.6080706	0.88658375	0.8371734	0.50563806	0.96098727	0.98937476	0.67051977	0.665875
0.0	0.6060675	0.34327272	0.6080706	0.88658375	0.8371734	0.50563794	0.96098727	0.98937476	0.6705197	0.665875
0.0	0.6060675	0.3432727	0.60807073	0.88658375	0.8371734	0.50563806	0.96098727	0.98937476	0.6705197	0.6658751
0.0	0.6060675	0.3432727	0.6080706	0.8865836	0.8371734	0.50563806	0.96098727	0.98937476	0.6705197	0.665875
0.0	0.6060674	0.34327275	0.6080706	0.8865836	0.83717346	0.5056381	0.96098727	0.98937476	0.6705197	0.665875
0.0	0.97578514	0.9796744	0.9922699	0.9655926	0.97487426	0.99586004	0.97586095	0.99110806	0.99557626	0.9728608
0.0	0.9942895	0.9923692	0.99856097	0.9984623	0.9975802	0.99761593	0.998538	0.9989792	0.9113137	0.9988607
0.0	0.0014079785	0.0016954342	0.0016586817	0.0007212194	0.00067104853	0.00044722226	0.00066291564	0.00080212066	0.00035572355	0.00024274172
0.0	0.9978021	0.9963439	0.99909246	0.99827075	0.99826163	0.9996038	0.99743867	0.99943227	0.9867526	0.99743277
0.0	0.9870235	0.99636155	0.99928194	0.9990301	0.9956002	0.99728155	0.9957339	0.99867153	0.9972837	0.9989484
0.0	0.60606766	0.34327272	0.60807043	0.88658375	0.8371734	0.505638	0.96098727	0.98937476	0.6705198	0.6658752
0.0	0.60606766	0.34327272	0.60807043	0.88658375	0.8371733	0.50563794	0.96098727	0.98937476	0.67051977	0.66587514
0.0	0.6060675	0.34327275	0.60807043	0.88658375	0.8371734	0.505638	0.96098727	0.98937476	0.6705197	0.6658751
0.0	0.91640204	0.9442408	0.98019665	0.97956467	0.9924257	0.9027335	0.9908227	0.9979539	0.93660206	0.9594395
0.0	0.9371765	0.90640885	0.8799398	0.9688015	0.97288233	0.9577097	0.9935182	0.99573946	0.89660186	0.97692966
0.0	0.60606766	0.34327272	0.6080707	0.88658375	0.8371734	0.50563794	0.9609872	0.98937476	0.67051977	0.66587514
0.0	0.78063345	0.8753743	0.8975034	0.98798627	0.9912948	0.9093553	0.9944247	0.995469	0.9230859	0.96923244
0.0	0.6060675	0.34327272	0.60807073	0.88658375	0.8371734	0.505638	0.96098727	0.98937476	0.6705197	0.6658751
0.0	0.6060675	0.34327272	0.6080706	0.88658375	0.8371734	0.50563806	0.96098727	0.98937476	0.6705197	0.665875
0.0	0.6060675	0.34327272	0.6080706	0.88658375	0.8371734	0.505638	0.96098727	0.98937476	0.6705197	0.6658751
0.0	0.9971336	0.9960368	0.99870193	0.99826485	0.99776125	0.9995577	0.99770325	0.99933463	0.99290764	0.9981554
0.0	0.6060675	0.34327272	0.60807043	0.88658375	0.8371734	0.50563806	0.96098727	0.98937476	0.6705197	0.665875
0.0	0.6060675	0.34327275	0.6080706	0.8865836	0.8371734	0.50563806	0.96098727	0.98937476	0.67051977	0.665875
0.0	0.6060675	0.34327272	0.6080706	0.88658375	0.8371734	0.505638	0.96098727	0.98937476	0.6705197	0.665875
0.0	0.6060675	0.34327275	0.6080706	0.88658375	0.8371734	0.50563806	0.96098727	0.98937476	0.6705197	0.6658751
0.0	0.60606766	0.34327272	0.6080707	0.88658375	0.8371733	0.50563794	0.9609872	0.98937476	0.6705198	0.66587514
0.0	0.9967026	0.9960031	0.9982053	0.9983499	0.9967372	0.99952066	0.99715316	0.999236	0.9928578	0.99822813
0.0	0.9942233	0.99108773	0.99713373	0.99657404	0.99452555	0.9993018	0.9945509	0.9989447	0.9851843	0.9968612
0.0	0.9969524	0.9961449	0.998803	0.9978801	0.9973888	0.9996105	0.9970912	0.99927753	0.99390537	0.99871016
0.0	0.99337935	0.98899615	0.99684936	0.9961797	0.9936279	0.99917126	0.99360436	0.9987406	0.9807264	0.9957339
0.0	0.9971795	0.9964552	0.9988018	0.9982408	0.9974159	0.999684	0.99804556	0.99938095	0.99533325	0.99850756
0.0	0.99676466	0.99675024	0.9989906	0.9987821	0.99828905	0.9996933	0.99778086	0.9994727	0.99424523	0.9988782
0.0	0.97578514	0.9796744	0.9922699	0.9655926	0.97487426	0.99586004	0.97586095	0.99110806	0.99557626	0.9728608
0.0	0.97578514	0.9796744	0.9922699	0.9655926	0.97487426	0.99586004	0.97586095	0.99110806	0.99557626	0.9728608
0.0	0.0032079192	0.012425839	0.023536144	0.009035261	0.017951753	0.0054942747	0.026864693	0.012198907	0.01298974	0.0025910866
0.0	0.0020935785	0.003168481	0.0039482974	0.0026825264	0.010512943	0.002854716	0.01769074	0.0024059115	0.006607914	0.0013370183
0.0	0.0020935785	0.003168481	0.003948299	0.0026825264	0.010512943	0.002854716	0.01769074	0.0024059103	0.006607914	0.0013370183
0.0	0.0020935785	0.003168481	0.0039482974	0.0026825264	0.010512943	0.002854716	0.01769074	0.0024059115	0.006607914	0.0013370183
0.0	0.0020935785	0.003168481	0.0039482974	0.0026825264	0.010512943	0.002854716	0.01769074	0.0024059115	0.006607914	0.0013370183
0.0	0.0020935785	0.003168481	0.003948299	0.0026825275	0.010512948	0.002854716	0.017690733	0.0024059115	0.006607917	0.0013370183
0.0	0.0032079192	0.012425845	0.023536135	0.009035261	0.017951753	0.0054942775	0.026864693	0.012198907	0.01298974	0.0025910866
0.0	0.0020935785	0.003168481	0.0039482974	0.0026825264	0.010512943	0.0028547132	0.01769074	0.0024059115	0.006607914	0.0013370183
0.0	0.0020935785	0.003168481	0.0039482974	0.0026825264	0.010512943	0.002854716	0.01769074	0.0024059115	0.006607914	0.0013370183
0.0	0.0020935785	0.003168481	0.003948299	0.0026825264	0.010512943	0.002854716	0.01769074	0.0024059115	0.006607914	0.0013370176
0.0	0.0020935785	0.003168481	0.0039482974	0.0026825264	0.010512943	0.002854716	0.01769074	0.0024059115	0.006607914	0.0013370176
0.0	0.0020935794	0.003168481	0.003948299	0.0026825275	0.010512954	0.0028547146	0.017690733	0.0024059115	0.006607917	0.0013370183
0.0	0.0032079176	0.012425845	0.023536135	0.009035261	0.017951753	0.0054942775	0.026864693	0.012198907	0.0129897455	0.0025910866
0.0	0.0020935785	0.003168481	0.003948299	0.0026825264	0.010512943	0.0028547132	0.01769074	0.0024059115	0.006607914	0.0013370183
0.0	0.0020935785	0.003168481	0.003948299	0.0026825264	0.010512943	0.002854716	0.01769074	0.0024059115	0.006607914	0.0013370183
0.0	0.0020935785	0.003168481	0.0039482974	0.0026825264	0.010512943	0.0028547132	0.01769074	0.0024059115	0.006607914	0.0013370183
0.0	0.0020935785	0.003168481	0.003948299	0.0026825264	0.010512943	0.002854716	0.01769074	0.0024059115	0.006607914	0.0013370176
0.0	0.0020935785	0.003168481	0.003948301	0.0026825275	0.010512954	0.0028547146	0.017690724	0.0024059115	0.006607917	0.0013370183
0.0	0.0032079176	0.012425839	0.023536135	0.009035261	0.017951753	0.0054942775	0.026864693	0.012198907	0.0129897455	0.0025910866
0.0	0.0020935785	0.003168481	0.0039482974	0.0026825264	0.010512943	0.0028547132	0.01769074	0.0024059115	0.006607914	0.0013370176
0.0	0.0020935785	0.003168481	0.003948299	0.0026825264	0.010512943	0.002854716	0.01769074	0.0024059115	0.006607914	0.0013370176
0.0	0.0020935785	0.003168481	0.003948299	0.0026825264	0.010512943	0.002854716	0.01769074	0.0024059115	0.006607914	0.0013370183
0.0	0.0020935785	0.003168481	0.003948299	0.0026825264	0.010512943	0.002854716	0.01769074	0.0024059115	0.006607914	0.0013370183
0.0	0.0020935785	0.0031684795	0.003948301	0.002682529	0.010512948	0.002854716	0.017690724	0.0024059115	0.006607917	0.0013370183
0.0	0.0032079176	0.012425839	0.023536135	0.009035261	0.017951753	0.0054942747	0.026864693	0.012198907	0.012989752	0.0025910866
0.0	0.0020935785	0.003168481	0.003948299	0.0026825264	0.010512943	0.002854716	0.01769074	0.0024059115	0.006607914	0.0013370183
0.0	0.0020935785	0.003168481	0.0039482974	0.0026825264	0.010512943	0.002854716	0.01769074	0.0024059115	0.006607914	0.0013370183
0.0	0.0020935785	0.003168481	0.0039482974	0.0026825264	0.010512943	0.002854716	0.01769074	0.0024059115	0.006607914	0.0013370183
0.0	0.0020935785	0.003168481	0.003948299	0.0026825264	0.010512943	0.002854716	0.01769074	0.0024059103	0.006607914	0.0013370176
0.0	0.0020935794	0.0031684795	0.003948301	0.0026825275	0.010512954	0.0028547146	0.017690724	0.0024059115	0.006607914	0.0013370183
0.0	0.0032079176	0.012425845	0.023536127	0.009035261	0.017951753	0.0054942775	0.026864693	0.012198907	0.01298974	0.0025910866
0.0	0.0020935785	0.003168481	0.003948299	0.0026825264	0.010512943	0.002854716	0.01769074	0.0024059115	0.006607914	0.0013370183
0.0	0.0020935785	0.003168481	0.003948299	0.0026825264	0.010512943	0.0028547132	0.01769074	0.0024059103	0.006607914	0.0013370183
0.0	0.0020935785	0.003168481	0.0039482974	0.0026825264	0.010512943	0.002854716	0.01769074	0.0024059115	0.006607914	0.0013370183
0.0	0.0020935785	0.003168481	0.0039482974	0.0026825264	0.010512943	0.002854716	0.01769074	0.0024059115	0.006607914	0.0013370183
0.0	0.0020935785	0.003168481	0.003948299	0.0026825275	0.010512954	0.0028547146	0.017690733	0.0024059115	0.006607914	0.0013370183
0.0	0.0032079192	0.012425839	0.023536127	0.009035261	0.017951753	0.0054942775	0.026864693	0.012198913	0.012989752	0.0025910866
0.0	0.0020935785	0.003168481	0.003948299	0.0026825264	0.010512943	0.002854716	0.01769074	0.0024059115	0.006607914	0.0013370183
0.0	0.0020935785	0.003168481	0.0039482974	0.0026825264	0.010512943	0.0028547132	0.01769074	0.0024059115	0.006607914	0.0013370183
0.0	0.0020935785	0.003168481	0.0039482974	0.0026825264	0.010512943	0.002854716	0.01769074	0.0024059115	0.006607914	0.0013370183
0.0	0.0020935785	0.003168481	0.003948299	0.0026825264	0.010512943	0.002854716	0.01769074	0.0024059103	0.006607914	0.0013370183
0.0	0.0020935785	0.003168481	0.003948301	0.0026825275	0.010512948	0.0028547146	0.017690724	0.0024059115	0.006607917	0.0013370183
0.0	0.0020935785	0.003168481	0.003948299	0.0026825275	0.010512954	0.0028547146	0.017690724	0.0024059115	0.006607917	0.0013370183
0.0	0.0020935785	0.003168481	0.003948301	0.0026825275	0.010512954	0.0028547146	0.017690733	0.0024059115	0.006607917	0.0013370183
0.0	0.0020935785	0.003168481	0.0039482974	0.0026825264	0.010512943	0.002854716	0.01769074	0.0024059115	0.006607914	0.0013370183
0.0	0.0020935785	0.0031684795	0.003948301	0.0026825275	0.010512948	0.002854716	0.017690724	0.0024059115	0.006607914	0.0013370183
0.0	0.0020935785	0.003168481	0.003948299	0.0026825275	0.010512954	0.0028547146	0.017690724	0.0024059115	0.006607914	0.0013370183
0.0	0.0020935785	0.003168481	0.003948299	0.0026825264	0.010512943	0.002854716	0.01769074	0.0024059115	0.006607914	0.0013370176
0.0	0.0020935785	0.003168481	0.0039482974	0.0026825264	0.010512943	0.0028547132	0.01769074	0.0024059115	0.006607914	0.0013370183
0.0	0.0020935785	0.003168481	0.003948299	0.0026825264	0.010512943	0.002854716	0.01769074	0.0024059115	0.006607914	0.0013370176
0.0	0.0020935785	0.003168481	0.0039482974	0.0026825264	0.010512943	0.002854716	0.01769074	0.0024059115	0.006607914	0.0013370176
0.0	0.0020935785	0.003168481	0.0039482974	0.0026825264	0.010512943	0.002854716	0.01769074	0.0024059115	0.006607914	0.0013370183
0.0	0.0032079176	0.012425845	0.023536144	0.009035261	0.017951753	0.0054942747	0.026864693	0.012198913	0.01298974	0.0025910866
0.0	0.0020935785	0.003168481	0.003948301	0.0026825275	0.010512948	0.0028547146	0.017690733	0.0024059115	0.006607917	0.0013370183
0.0	0.0037655819	0.012989329	0.012897482	0.005215772	0.011265218	0.0056167357	0.021279605	0.011508008	0.016213274	0.0026748716
0.0	0.0032079176	0.012425845	0.023536135	0.009035261	0.017951762	0.0054942775	0.026864693	0.012198907	0.01298974	0.0025910866
0.0	0.0020935785	0.003168481	0.003948299	0.0026825264	0.010512943	0.002854716	0.01769074	0.0024059103	0.006607914	0.0013370183
0.0	0.0020935785	0.003168481	0.003948301	0.0026825275	0.010512948	0.002854716	0.017690724	0.0024059115	0.006607917	0.0013370183
0.0	0.0020935785	0.003168481	0.003948301	0.0026825275	0.010512954	0.0028547146	0.017690733	0.0024059115	0.006607917	0.0013370183
0.0	0.0020935785	0.003168481	0.0039482974	0.0026825264	0.010512943	0.0028547132	0.01769074	0.0024059115	0.006607914	0.0013370183
0.0	0.0020935785	0.003168481	0.0039482974	0.0026825264	0.010512943	0.0028547132	0.01769074	0.0024059115	0.006607914	0.0013370183
0.0	0.0037655837	0.0129893245	0.012897487	0.0052157743	0.011265213	0.0056167357	0.0212796	0.011508008	0.016213274	0.0026748716
0.0	0.0020935785	0.003168481	0.0039482974	0.0026825264	0.010512943	0.0028547132	0.01769074	0.0024059103	0.006607914	0.0013370183
0.0	0.0020935785	0.003168481	0.003948299	0.0026825264	0.010512943	0.002854716	0.01769074	0.0024059115	0.006607914	0.0013370176
0.0	0.0020935785	0.003168481	0.0039482974	0.0026825264	0.010512943	0.0028547132	0.01769074	0.0024059115	0.006607914	0.0013370176
0.0	0.0017293608	0.0058229985	0.008376088	0.0075945077	0.020316483	0.0045545567	0.035460774	0.004650384	0.010381581	0.0013253733
0.0	0.0032079176	0.012425839	0.023536135	0.009035261	0.017951753	0.0054942747	0.026864693	0.012198913	0.0129897455	0.0025910866
0.0	0.0025138848	0.003214939	0.005340104	0.003943052	0.015024454	0.0051681995	0.044891555	0.010093507	0.007254153	0.0026696674
0.0	0.0063933656	0.015495477	0.019568264	0.007226347	0.021869356	0.008569002	0.052773695	0.044007115	0.020006629	0.006239914
0.0	0.0025138874	0.0032149407	0.005340104	0.003943052	0.015024454	0.0051681995	0.044891544	0.010093507	0.007254157	0.0026696688
0.0	0.0020935785	0.003168481	0.003948299	0.0026825264	0.010512943	0.002854716	0.01769074	0.0024059115	0.006607914	0.0013370183
0.0	0.0037655837	0.0129893245	0.012897482	0.0052157743	0.011265223	0.0056167357	0.021279609	0.011508008	0.016213274	0.0026748716
0.0	0.0020935785	0.003168481	0.003948299	0.0026825264	0.010512943	0.002854716	0.01769074	0.0024059115	0.006607914	0.0013370183
0.0	0.0032079192	0.012425845	0.023536127	0.009035261	0.017951753	0.0054942747	0.026864693	0.012198907	0.0129897455	0.0025910866
0.0	0.0020935785	0.003168481	0.0039482974	0.0026825264	0.010512943	0.002854716	0.01769074	0.0024059115	0.006607914	0.0013370183
0.0	0.0020935785	0.003168481	0.003948299	0.0026825264	0.010512943	0.002854716	0.01769074	0.0024059115	0.006607914	0.0013370183
0.0	0.0032079176	0.012425839	0.023536135	0.009035261	0.017951753	0.0054942747	0.026864693	0.012198907	0.01298974	0.0025910866
0.0	0.0020935794	0.003168481	0.003948299	0.0026825275	0.010512948	0.0028547146	0.017690724	0.0024059115	0.006607917	0.0013370183
0.0	0.0020935785	0.003168481	0.0039482974	0.0026825264	0.010512943	0.0028547132	0.01769074	0.0024059103	0.006607914	0.0013370183
0.0	0.0020935785	0.003168481	0.003948299	0.0026825264	0.010512943	0.002854716	0.01769074	0.0024059103	0.006607914	0.0013370183
0.0	0.0037655819	0.0129893245	0.012897482	0.0052157743	0.011265218	0.0056167357	0.021279605	0.011508008	0.016213264	0.0026748728
0.0	0.0037655819	0.012989329	0.012897482	0.005215772	0.011265223	0.0056167357	0.021279609	0.011508008	0.016213274	0.0026748716
0.0	0.0020935785	0.0031684795	0.003948299	0.0026825275	0.010512948	0.002854716	0.017690724	0.0024059115	0.006607914	0.0013370183
0.0	0.0020935794	0.003168481	0.003948299	0.0026825275	0.010512948	0.0028547146	0.017690724	0.0024059115	0.006607914	0.0013370183
0.0	0.0020935785	0.003168481	0.003948299	0.0026825264	0.010512943	0.002854716	0.01769074	0.0024059115	0.006607914	0.0013370183
0.0	0.0020935785	0.003168481	0.003948299	0.0026825264	0.010512943	0.002854716	0.01769074	0.0024059115	0.006607914	0.0013370183
0.0	0.0037655819	0.0129893245	0.012897482	0.005215772	0.011265218	0.0056167357	0.021279609	0.011508008	0.016213274	0.0026748728
0.0	0.0020935785	0.003168481	0.0039482974	0.0026825264	0.010512943	0.0028547132	0.01769074	0.0024059115	0.006607914	0.0013370176
0.0	0.0020935785	0.003168481	0.003948299	0.0026825264	0.010512943	0.0028547132	0.01769074	0.0024059103	0.006607914	0.0013370183
0.0	0.0034773415	0.010710352	0.026812745	0.005771347	0.015584985	0.012791247	0.042319335	0.0107096	0.011709906	0.0035953103
0.0	0.0032079176	0.012425839	0.023536135	0.009035261	0.017951753	0.0054942775	0.026864693	0.012198913	0.012989752	0.0025910866
0.0	0.0037655819	0.0129893245	0.012897482	0.0052157743	0.011265213	0.0056167357	0.0212796	0.011508008	0.016213274	0.0026748716
0.0	0.0032079176	0.012425845	0.023536135	0.009035266	0.017951753	0.0054942775	0.026864693	0.012198913	0.0129897455	0.0025910866
0.0	0.0064111343	0.026029304	0.018615337	0.00834539	0.015331522	0.00887851	0.04170183	0.016774375	0.02888904	0.0048169433
0.0	0.0020935794	0.003168481	0.003948299	0.0026825275	0.010512948	0.0028547146	0.017690733	0.0024059115	0.006607917	0.0013370183
0.0	0.0020935785	0.003168481	0.003948299	0.0026825264	0.010512943	0.002854716	0.01769074	0.0024059115	0.006607914	0.0013370176
0.0	0.0037655819	0.012989329	0.012897487	0.0052157743	0.011265223	0.005616738	0.0212796	0.011508008	0.016213274	0.0026748716
0.0	0.0017293592	0.005823001	0.008376088	0.0075945077	0.020316493	0.0045545567	0.035460774	0.004650384	0.010381581	0.0013253733
0.0	0.0037655837	0.012989329	0.012897482	0.005215772	0.011265223	0.0056167357	0.021279609	0.011508008	0.016213274	0.0026748728
0.0	0.0032079176	0.012425845	0.023536127	0.009035266	0.017951753	0.0054942775	0.026864693	0.012198913	0.01298974	0.0025910866
0.0	0.0032079176	0.012425839	0.023536135	0.009035261	0.017951753	0.0054942747	0.026864693	0.012198907	0.01298974	0.0025910866
0.0	0.0020935785	0.003168481	0.003948299	0.002682529	0.010512954	0.0028547146	0.017690724	0.0024059115	0.006607914	0.0013370183
0.0	0.0020935785	0.003168481	0.003948299	0.0026825275	0.010512954	0.0028547146	0.017690724	0.0024059115	0.006607917	0.0013370183
0.0	0.0020935785	0.003168481	0.003948299	0.0026825264	0.010512943	0.002854716	0.01769074	0.0024059115	0.006607914	0.0013370183
0.0	0.0020935785	0.003168481	0.0039482974	0.0026825264	0.010512943	0.002854716	0.01769074	0.0024059103	0.006607914	0.0013370183
0.0	0.0020935785	0.003168481	0.0039482974	0.0026825264	0.010512943	0.002854716	0.01769074	0.0024059115	0.006607914	0.0013370183
0.0	0.0032079192	0.012425845	0.023536135	0.009035266	0.017951753	0.0054942747	0.026864693	0.012198907	0.01298974	0.0025910866
0.0	0.0020935785	0.003168481	0.003948299	0.0026825264	0.010512943	0.002854716	0.01769074	0.0024059103	0.006607914	0.0013370176
0.0	0.0037655837	0.0129893245	0.012897482	0.0052157743	0.011265223	0.0056167357	0.021279605	0.011508008	0.016213281	0.0026748716
0.0	0.0032079176	0.012425845	0.023536135	0.009035261	0.017951762	0.0054942775	0.026864693	0.012198913	0.01298974	0.0025910866
0.0	0.0032079192	0.012425839	0.023536144	0.009035266	0.017951753	0.0054942775	0.026864693	0.012198907	0.012989752	0.0025910866
0.0	0.0018926582	0.00558914	0.0045378027	0.004035181	0.0085028205	0.0044719875	0.020509662	0.005279015	0.011556084	0.0021241442
0.0	0.0018926582	0.00558914	0.0045378027	0.004035181	0.0085028205	0.0044719875	0.020509662	0.005279015	0.011556084	0.0021241442
0.0	0.0033334435	0.019533366	0.025516165	0.015982136	0.02087897	0.0116352085	0.0328759	0.028673584	0.019543815	0.0052385507
0.0	0.6060676	0.34327272	0.60807043	0.88658375	0.8371734	0.50563794	0.9609872	0.98937476	0.6705198	0.66587514
0.0	0.97578514	0.9796744	0.9922699	0.9655926	0.97487426	0.99586004	0.97586095	0.99110806	0.99557626	0.9728608
0.0	0.97578514	0.9796744	0.9922699	0.9655926	0.97487426	0.99586004	0.97586095	0.99110806	0.99557626	0.9728608
0.0	0.97578514	0.9796744	0.9922699	0.9655926	0.97487426	0.99586004	0.97586095	0.99110806	0.99557626	0.9728608
0.0	0.9870235	0.99636155	0.99928194	0.9990301	0.9956002	0.99728155	0.9957339	0.99867153	0.9972837	0.9989484
0.0	0.97578514	0.9796744	0.9922699	0.9655926	0.97487426	0.99586004	0.97586095	0.99110806	0.99557626	0.9728608
0.0	0.99996805	0.9999714	0.9999757	0.99998546	0.9999856	0.9999944	0.999982	0.9999863	0.99994576	0.99998856
0.0	0.97578514	0.9796744	0.9922699	0.9655926	0.97487426	0.99586004	0.97586095	0.99110806	0.99557626	0.9728608
0.0	0.9994765	0.9996113	0.99982786	0.99973327	0.9998685	0.9999603	0.99986243	0.9998258	0.9991967	0.99982613
0.0	0.97578514	0.9796744	0.9922699	0.9655926	0.97487426	0.99586004	0.97586095	0.99110806	0.99557626	0.9728608
0.0	0.97578514	0.9796744	0.9922699	0.9655926	0.97487426	0.99586004	0.97586095	0.99110806	0.99557626	0.9728608
0.0	0.97578514	0.9796744	0.9922699	0.9655926	0.97487426	0.99586004	0.97586095	0.99110806	0.99557626	0.9728608
0.0	0.97578514	0.9796744	0.9922699	0.9655926	0.97487426	0.99586004	0.97586095	0.99110806	0.99557626	0.9728608
0.0	0.97578514	0.9796744	0.9922699	0.9655926	0.97487426	0.99586004	0.97586095	0.99110806	0.99557626	0.9728608
0.0	0.97578514	0.9796744	0.9922699	0.9655926	0.97487426	0.99586004	0.97586095	0.99110806	0.99557626	0.9728608
0.0	0.97578514	0.9796744	0.9922699	0.9655926	0.97487426	0.99586004	0.97586095	0.99110806	0.99557626	0.9728608
0.0	0.97578514	0.9796744	0.9922699	0.9655926	0.97487426	0.99586004	0.97586095	0.99110806	0.99557626	0.9728608
0.0	0.97578514	0.9796744	0.9922699	0.9655926	0.97487426	0.99586004	0.97586095	0.99110806	0.99557626	0.9728608
0.0	0.66743624	0.9126937	0.9664218	0.97534627	0.9383089	0.98924947	0.96929413	0.8749896	0.8463072	0.7770984
0.0	0.012673097	0.0042024935	0.0020163495	0.7951093	0.0066818693	0.1640386	0.00014705339	0.32771975	0.9950565	0.00069232984
0.0	0.08403863	0.1407735	0.44834575	0.94843674	0.022009784	0.8892411	0.007286877	0.121888526	0.99123585	0.0051352023
0.0	0.56314254	0.92921907	0.99507314	0.9732554	0.9791845	0.6805218	0.90049064	0.0009915847	0.9999714	0.63875735
0.0	0.8953247	0.97889495	0.9862016	0.99826556	0.8473077	0.99630547	0.86114305	0.9697258	0.98513246	0.9363312
0.0	0.2145483	0.24955386	0.42959398	0.2279162	0.50868136	0.1996025	0.25240424	0.3028807	0.045528345	0.3150942
0.0	0.0009692495	0.7799166	0.9857119	0.02286086	0.020953007	0.1690002	0.75391096	0.09895177	0.021455389	0.11425886
0.0	0.99952745	0.9993624	0.99696004	0.99983096	0.95950395	0.994441	0.9987049	0.9993906	0.9931658	0.17498845
0.0	0.99313605	0.9985385	0.99964666	0.9993932	0.9992884	0.99964654	0.9988569	0.9996587	0.99866116	0.9994605
0.0	0.98635745	0.99682486	0.9994941	0.99894124	0.9971284	0.99923253	0.998221	0.9992636	0.9977442	0.9987072
0.0	0.97578514	0.9796744	0.9922699	0.9655926	0.97487426	0.99586004	0.97586095	0.99110806	0.99557626	0.9728608
0.0	0.17760563	0.0011865699	0.09660748	0.00036203518	0.07009727	0.7962892	0.2450576	0.00043457872	0.0651868	0.0027401692
0.0	0.97578514	0.9796744	0.9922699	0.9655926	0.97487426	0.99586004	0.97586095	0.99110806	0.99557626	0.9728608
0.0	0.975785	0.9796744	0.9922699	0.9655926	0.97487426	0.99586004	0.97586095	0.99110806	0.99557626	0.9728608
0.0	0.83932304	0.7174175	0.9902688	0.6437194	0.9745309	0.95015144	0.8658872	0.8135877	0.70188403	0.24377172
0.0	0.9999635	0.99999046	0.99999046	0.99999094	0.9999567	0.9999894	0.99998534	0.99998665	0.99998677	0.99999654
0.0	0.0666513	0.0009816763	0.009906549	0.006572759	0.019592585	0.0010222294	0.03624713	0.026316904	0.8080757	0.004268447
0.0	0.97647506	0.9888995	0.99947566	0.9960393	0.9950867	0.9961796	0.9964702	0.9807128	0.99738234	0.9859635
0.0	0.9991543	0.9989496	0.9995815	0.9992169	0.9993443	0.9998161	0.99938166	0.99956733	0.9991968	0.9996871
0.0	0.97351336	0.8229674	0.990908	0.9751349	0.98000056	0.9961743	0.98640543	0.98887604	0.94768935	0.9662122
0.0	0.97578514	0.9796744	0.9922699	0.9655926	0.97487426	0.99586004	0.97586095	0.99110806	0.99557626	0.9728608
0.0	0.97578514	0.9796744	0.9922699	0.9655926	0.97487426	0.99586004	0.97586095	0.99110806	0.99557626	0.9728608
0.0	0.41768393	0.47206327	0.8219088	0.7935597	0.48360664	0.8718986	0.65317017	0.83604527	0.446066	0.37086296
0.0	0.9989122	0.9993549	0.99987984	0.99964833	0.9992673	0.9999324	0.99968266	0.9998846	0.9992447	0.9993388
0.0	0.8781674	0.98095864	0.98498964	0.98197776	0.7150363	0.99608946	0.9659553	0.9469636	0.8913608	0.71551734
0.0	0.97578514	0.9796744	0.9922699	0.9655926	0.97487426	0.99586004	0.97586095	0.99110806	0.99557626	0.9728608
0.0	0.31381127	0.09460606	0.82518005	0.41866842	0.2827245	0.72213703	0.603225	0.67312956	0.15378805	0.108884014
0.0	0.4910949	0.5302643	0.87229663	0.8353388	0.54325145	0.89416796	0.7012995	0.87102777	0.4861467	0.42269582
0.0	0.3988969	0.06223916	0.41596016	0.40211964	0.39850718	0.67002916	0.38481832	0.44185266	0.10985883	0.15129004
0.0	0.3988969	0.062239144	0.41596022	0.4021196	0.3985072	0.67002916	0.38481838	0.44185266	0.10985883	0.15129007
0.0	0.39889693	0.062239174	0.41596016	0.40211955	0.39850727	0.67002916	0.38481835	0.44185284	0.10985881	0.15129001
0.0	0.3988969	0.062239174	0.41596037	0.40211964	0.39850727	0.67002916	0.38481835	0.44185284	0.109858856	0.15129004
0.0	0.39889693	0.062239144	0.41596034	0.4021196	0.39850727	0.6700291	0.38481832	0.44185284	0.10985883	0.15129001
0.0	0.3988969	0.062239144	0.41596034	0.4021197	0.39850727	0.6700291	0.38481832	0.44185275	0.109858856	0.15129004
0.0	0.8054156	0.44520292	0.77717876	0.7644355	0.81949097	0.9521436	0.7105976	0.814327	0.40954617	0.4959572
0.0	0.8054156	0.44520304	0.7771787	0.7644355	0.8194909	0.9521436	0.7105975	0.814327	0.40954605	0.49595731
0.0	0.8054156	0.44520292	0.77717876	0.7644355	0.81949097	0.9521436	0.7105976	0.814327	0.40954605	0.4959572
0.0	0.99657494	0.99887115	0.9994338	0.99941933	0.9981285	0.9995322	0.9980312	0.9996246	0.9982175	0.9975969
0.0	0.010933738	0.005252036	0.006809434	0.0025653166	0.251715	0.05052356	0.0008465068	0.0038530861	0.0041810623	0.00046072731
0.0	0.97578514	0.9796744	0.9922699	0.9655926	0.97487426	0.99586004	0.97586095	0.99110806	0.99557626	0.9728608
0.0	0.97578514	0.9796744	0.9922699	0.9655926	0.97487426	0.99586004	0.97586095	0.99110806	0.99557626	0.9728608
0.0	0.97578514	0.9796744	0.9922699	0.9655926	0.97487426	0.99586004	0.97586095	0.99110806	0.99557626	0.9728608
0.0	0.34577724	0.032628622	0.8873167	0.38107392	0.26852643	0.4946385	0.52970684	0.7631314	0.702911	0.26302582
0.0	0.999134	0.9994311	0.9997948	0.9995296	0.99984384	0.9999299	0.9999	0.9998271	0.9994722	0.99976367
0.0	0.99844736	0.9985983	0.9991366	0.9941316	0.99981135	0.99824464	0.99938965	0.9980223	0.9956779	0.9899511
0.0	0.06347615	0.0038948413	0.14810482	0.20796752	0.040954147	0.28697455	0.037092183	0.010773773	0.006612	0.011492987
0.0	0.08578804	0.0075546126	0.34191722	0.049691197	0.5531866	0.77584624	0.032285836	0.02307808	0.3010005	0.7450868
0.0	0.18098855	0.006290647	0.2823175	0.49412397	0.17347763	0.40251434	0.14968364	0.046111014	0.020387659	0.035998136
0.0	0.987917	0.93569976	0.9929871	0.98152924	0.9864334	0.99855644	0.98202455	0.98962003	0.9278532	0.9767804
0.0	0.99647444	0.9980806	0.99940765	0.9982768	0.9993249	0.9998118	0.9995453	0.9996182	0.99840313	0.9989083
0.0	0.99647444	0.9980806	0.99940765	0.9982768	0.9993249	0.9998118	0.9995453	0.9996182	0.99840313	0.9989083
0.0	0.99647444	0.9980806	0.99940765	0.9982768	0.9993249	0.9998118	0.9995453	0.9996182	0.99840313	0.9989083
0.0	0.99647444	0.9980806	0.99940765	0.9982768	0.9993249	0.9998118	0.9995453	0.9996182	0.99840313	0.9989083
0.0	0.99647444	0.9980806	0.99940765	0.9982768	0.9993249	0.9998118	0.9995453	0.9996182	0.99840313	0.9989083
0.0	0.99647444	0.9980806	0.99940765	0.9982768	0.9993249	0.9998118	0.9995453	0.9996182	0.99840313	0.9989083
0.0	0.99647444	0.9980806	0.99940765	0.9982768	0.9993249	0.9998118	0.9995453	0.9996182	0.99840313	0.9989083
0.0	0.99647444	0.9980806	0.99940765	0.9982768	0.9993249	0.9998118	0.9995453	0.9996182	0.99840313	0.9989083
0.0	0.99647444	0.9980806	0.99940765	0.9982768	0.9993249	0.9998118	0.9995453	0.9996182	0.99840313	0.9989083
0.0	0.99647444	0.9980806	0.99940765	0.9982768	0.9993249	0.9998118	0.9995453	0.9996182	0.99840313	0.9989083
0.0	0.99647444	0.9980806	0.99940765	0.9982768	0.9993249	0.9998118	0.9995453	0.9996182	0.99840313	0.9989083
0.0	0.99647444	0.9980806	0.99940765	0.9982768	0.9993249	0.9998118	0.9995453	0.9996182	0.99840313	0.9989083
0.0	0.99647444	0.9980806	0.99940765	0.9982768	0.9993249	0.9998118	0.9995453	0.9996182	0.99840313	0.9989083
0.0	0.99647444	0.9980806	0.99940765	0.9982768	0.9993249	0.9998118	0.9995453	0.9996182	0.99840313	0.9989083
0.0	0.99647444	0.9980806	0.99940765	0.9982768	0.9993249	0.9998118	0.9995453	0.9996182	0.99840313	0.9989083
0.0	0.99647444	0.9980806	0.99940765	0.9982768	0.9993249	0.9998118	0.9995453	0.9996182	0.99840313	0.9989083
0.0	0.99647444	0.9980806	0.99940765	0.9982768	0.9993249	0.9998118	0.9995453	0.9996182	0.99840313	0.9989083
0.0	0.99647444	0.9980806	0.99940765	0.9982768	0.9993249	0.9998118	0.9995453	0.9996182	0.99840313	0.9989083
0.0	0.99647444	0.9980806	0.99940765	0.9982768	0.9993249	0.9998118	0.9995453	0.9996182	0.99840313	0.9989083
0.0	0.99647444	0.9980806	0.99940765	0.9982768	0.9993249	0.9998118	0.9995453	0.9996182	0.99840313	0.9989083
0.0	0.99647444	0.9980806	0.99940765	0.9982768	0.9993249	0.9998118	0.9995453	0.9996182	0.99840313	0.9989083
0.0	0.99647444	0.9980806	0.99940765	0.9982768	0.9993249	0.9998118	0.9995453	0.9996182	0.99840313	0.9989083
0.0	0.99647444	0.9980806	0.99940765	0.9982768	0.9993249	0.9998118	0.9995453	0.9996182	0.99840313	0.9989083
0.0	0.99647444	0.9980806	0.99940765	0.9982768	0.9993249	0.9998118	0.9995453	0.9996182	0.99840313	0.9989083
0.0	0.99647444	0.9980806	0.99940765	0.9982768	0.9993249	0.9998118	0.9995453	0.9996182	0.99840313	0.9989083
0.0	0.987917	0.93569976	0.9929871	0.98152924	0.9864334	0.99855644	0.98202443	0.98962003	0.9278532	0.9767804
0.0	0.9999659	0.999938	0.9999602	0.9999311	0.9999863	0.9999925	0.9999875	0.99997103	0.9999478	0.9999889
0.0	0.975785	0.9796744	0.9922699	0.9655926	0.97487426	0.99586004	0.97586095	0.99110806	0.99557626	0.9728608
0.0	0.99337935	0.98899615	0.99684936	0.9961797	0.9936279	0.99917126	0.99360436	0.9987406	0.9807264	0.9957339
0.0	0.9975152	0.99881774	0.9995753	0.99836415	0.9984359	0.99980015	0.99829334	0.99955755	0.99407154	0.9995902
0.0	0.15376674	0.12247207	0.011671197	0.08575134	0.015971685	0.11228171	0.043398727	0.14692704	0.06500947	0.012642824
0.0	0.9955835	0.99210453	0.99699247	0.9937139	0.9902524	0.99959606	0.99606436	0.99896884	0.99147344	0.9913017
0.0	0.99969494	0.99968934	0.9998247	0.9996866	0.99956936	0.99997294	0.9999418	0.9998796	0.99877805	0.9989555
0.0	0.97578514	0.9796744	0.9922699	0.9655926	0.97487426	0.99586004	0.97586095	0.99110806	0.99557626	0.9728608
0.0	0.97578514	0.9796744	0.9922699	0.9655926	0.97487426	0.99586004	0.97586095	0.99110806	0.99557626	0.9728608
0.0	0.99916494	0.99971944	0.9998498	0.9992861	0.9994449	0.9998851	0.9997478	0.99981135	0.9994005	0.9998691
0.0	0.9983911	0.9993068	0.9997079	0.99866486	0.9983646	0.9997869	0.9995096	0.9996487	0.99859005	0.9996741
0.0	0.99894625	0.9989619	0.9997681	0.99883467	0.9989967	0.99989974	0.9991456	0.9997378	0.9989768	0.999534
0.0	0.99894625	0.9989619	0.9997681	0.99883467	0.9989967	0.99989974	0.9991456	0.9997378	0.9989768	0.999534
0.0	0.97578514	0.9796744	0.9922699	0.9655926	0.97487426	0.99586004	0.97586095	0.99110806	0.99557626	0.9728608
0.0	0.012294253	0.0025548853	0.050280858	0.006566066	0.006393917	0.0071192677	0.007743173	0.01343192	0.004594513	0.004633752
0.0	0.97578514	0.9796744	0.9922699	0.9655926	0.97487426	0.99586004	0.97586095	0.99110806	0.99557626	0.9728608
0.0	0.9974111	0.98286045	0.997148	0.9955564	0.9973814	0.9996407	0.9981035	0.99889565	0.9934	0.9949502
0.0	0.96191293	0.9320902	0.9955285	0.9797472	0.9530812	0.9987558	0.9906399	0.99658316	0.9335432	0.9761404
0.0	0.98260075	0.8952518	0.98515195	0.9736559	0.9560216	0.99373674	0.99093115	0.9505018	0.9656361	0.9773505
0.0	0.96191293	0.9320902	0.9955285	0.9797472	0.9530812	0.9987558	0.9906399	0.99658316	0.9335432	0.9761404
0.0	0.98260075	0.8952517	0.98515195	0.9736559	0.9560216	0.99373674	0.99093115	0.9505018	0.9656361	0.9773505
0.0	0.97578514	0.9796744	0.9922699	0.9655926	0.97487426	0.99586004	0.97586095	0.99110806	0.99557626	0.9728608
0.0	0.97578514	0.9796744	0.9922699	0.9655926	0.97487426	0.99586004	0.97586095	0.99110806	0.99557626	0.9728608
0.0	0.97578514	0.9796744	0.9922699	0.9655926	0.97487426	0.99586004	0.97586095	0.99110806	0.99557626	0.9728608
0.0	0.9995235	0.99965	0.9998888	0.9996959	0.99956363	0.99992895	0.99973315	0.9998952	0.99947697	0.99982005
0.0	0.99976784	0.99980205	0.9999119	0.9998016	0.99979585	0.99996376	0.99985147	0.99993706	0.99964976	0.99992454
0.0	0.99976784	0.99980205	0.9999119	0.9998016	0.99979585	0.99996376	0.99985147	0.99993706	0.99964976	0.99992454
0.0	0.97578514	0.9796744	0.9922699	0.9655926	0.97487426	0.99586004	0.97586095	0.99110806	0.99557626	0.9728608
0.0	0.9998178	0.9990816	0.9996666	0.9996381	0.9998572	0.9999441	0.99979323	0.99986815	0.99885	0.99973196
0.0	0.13219623	0.025585908	0.4534228	0.27851912	0.16592802	0.46688122	0.43808833	0.14899792	0.10726126	0.06854553
0.0	0.3943547	0.07905549	0.7993761	0.46831793	0.5152177	0.7609172	0.74960166	0.3875297	0.23356208	0.17721172
0.0	0.39435473	0.07905549	0.7993761	0.46831793	0.5152178	0.7609173	0.74960166	0.3875297	0.23356208	0.1772117
0.0	0.9998178	0.9990816	0.9996666	0.9996381	0.9998572	0.9999441	0.99979323	0.99986815	0.99885	0.99973196
0.0	0.5982165	0.38354507	0.34640172	0.0059301304	0.083348446	0.86142105	0.89495105	0.77399784	0.99526817	0.9801547
0.0	0.5982165	0.38354507	0.34640172	0.0059301304	0.083348446	0.86142105	0.89495105	0.77399784	0.99526817	0.9801547
0.0	0.94228613	0.8338482	0.58765566	0.009061201	0.30400303	0.9768817	0.92687786	0.79486173	0.9972939	0.98530686
0.0	0.99842215	0.99810386	0.99974364	0.9995111	0.999328	0.9996164	0.99939406	0.99977654	0.99850523	0.9993844
0.0	0.9955577	0.98483765	0.995758	0.99303836	0.98213506	0.9973386	0.99138993	0.89819705	0.9926399	0.9928933
0.0	0.4982489	0.17364854	0.19670767	0.0067559336	0.019098548	0.027053019	0.09023485	0.34678394	0.75968385	0.0005100401
0.0	0.98111504	0.9911073	0.99753666	0.9892539	0.9948944	0.99855	0.9919213	0.9964211	0.98985565	0.99147546
0.0	0.91127264	0.9627686	0.9912849	0.9720142	0.9505692	0.9929086	0.9563795	0.98595494	0.8624822	0.9440862
0.0	0.10014591	0.6027402	0.41626024	0.49709746	0.16599485	0.5152329	0.19454905	0.4779486	0.1590137	0.22479056
0.0	0.8950732	0.96328497	0.98931867	0.97656643	0.9451067	0.9901211	0.9651388	0.983098	0.8419984	0.9157376
0.0	0.98111504	0.9911073	0.99753666	0.9892539	0.9948944	0.99855	0.9919213	0.9964211	0.98985565	0.99147546
0.0	0.82917225	0.97709364	0.97874725	0.9119415	0.9390309	0.97819626	0.95690846	0.97465026	0.97716695	0.92324525
0.0	0.99363106	0.9795415	0.99821234	0.99782276	0.9919435	0.9993561	0.9981804	0.9986834	0.9681588	0.9865232
0.0	0.97578514	0.9796744	0.9922699	0.9655926	0.97487426	0.99586004	0.97586095	0.99110806	0.99557626	0.9728608
0.0	0.9841547	0.27696902	0.9896685	0.95375425	0.9501756	0.6441214	0.8921671	0.8383081	0.9204654	0.9716025
0.0	0.17016707	0.011557387	0.56724787	0.16221666	0.13288464	0.107186876	0.1173531	0.2529911	0.04984673	0.072062396
0.0	0.971226	0.2867842	0.98774743	0.95375425	0.82598484	0.682741	0.86316884	0.80259997	0.87802666	0.9225187
0.0	0.9955835	0.99210453	0.99699247	0.9937139	0.9902524	0.99959606	0.99606436	0.99896884	0.99147344	0.9913017
0.0	0.97578514	0.9796744	0.9922699	0.9655926	0.97487426	0.99586004	0.97586095	0.99110806	0.99557626	0.9728608
0.0	0.97578514	0.9796744	0.9922699	0.9655926	0.97487426	0.99586004	0.97586095	0.99110806	0.99557626	0.9728608
0.0	0.99974436	0.99977463	0.9999206	0.99974066	0.9998888	0.99997723	0.9998616	0.9999256	0.9993218	0.99992716
0.0	0.975785	0.9796744	0.9922699	0.9655926	0.97487426	0.99586004	0.97586095	0.99110806	0.99557626	0.9728608
0.0	0.99997723	0.9999702	0.99999595	0.9999583	0.9999933	0.9999969	0.9999932	0.9999875	0.99999404	0.9999951
0.0	0.999977	0.99995184	0.99997413	0.99993527	0.99999046	0.999997	0.99999	0.99998164	0.9999738	0.9999907
0.0	0.97578514	0.9796744	0.9922699	0.9655926	0.97487426	0.99586004	0.97586095	0.99110806	0.99557626	0.9728608
0.0	0.9904985	0.9781003	0.29201207	0.9998617	0.999877	0.19577847	0.8234483	0.9973545	0.997488	0.99946934
0.0	0.97578514	0.9796744	0.9922699	0.9655926	0.97487426	0.99586004	0.97586095	0.99110806	0.99557626	0.9728608
0.0	0.97578514	0.9796744	0.9922699	0.9655926	0.97487426	0.99586004	0.97586095	0.99110806	0.99557626	0.9728608
0.0	0.9988422	0.9995092	0.9997701	0.9997018	0.9994754	0.9999411	0.9997614	0.9994486	0.9994666	0.99912924
0.0	0.80547875	0.8582676	0.9723528	0.9144055	0.8638972	0.99077004	0.9135097	0.90354097	0.8799244	0.7979429
0.0	0.07293447	0.80443776	0.9799715	0.6101109	0.9578299	0.89963204	0.95504683	0.61895424	0.9945651	0.8964777
0.0	0.028852824	0.009594959	0.18653308	0.032423966	0.029570088	0.027294708	0.02160582	0.06339045	0.016118106	0.010668413
0.0	0.9992495	0.99664646	0.9989759	0.9990614	0.99914896	0.99989295	0.99926406	0.9997068	0.997203	0.998437
0.0	0.9992495	0.99664646	0.9989759	0.9990614	0.99914896	0.99989295	0.99926406	0.9997068	0.997203	0.998437
0.0	0.059746273	0.34272116	0.13601762	0.04253941	0.72621214	0.7084816	0.0370574	0.015633225	0.10337644	0.011391045
0.0	0.059746273	0.34272122	0.13601762	0.0425394	0.7262122	0.7084816	0.037057366	0.015633225	0.103376426	0.011391045
0.0	0.02392604	0.34348488	0.9893834	0.6101109	0.38679612	0.82127845	0.67686474	0.61895424	0.98336965	0.58364177
0.0	0.02392604	0.34348488	0.9893834	0.6101109	0.38679612	0.82127845	0.67686474	0.61895424	0.98336965	0.58364177
0.0	0.07038018	0.35359487	0.22969438	0.4309308	0.2268604	0.69694316	0.14080198	0.42363343	0.14575838	0.1471305
0.0	0.8950732	0.96328497	0.98931867	0.97656643	0.9451067	0.9901211	0.9651388	0.983098	0.8419985	0.9157376
0.0	0.018365916	0.0041328785	0.0117691485	0.009078643	0.031173369	0.01765168	0.007064929	0.003303917	0.008377446	0.0038068807
0.0	0.0139246285	0.003470684	0.008444469	0.007597909	0.021260971	0.012931961	0.0067624734	0.0027797786	0.006415267	0.0031685925
0.0	0.036050547	0.008252996	0.031222044	0.031034999	0.13208927	0.029816149	0.014787554	0.007498246	0.02663967	0.013546599
0.0	0.9993599	0.9991844	0.99980825	0.99903584	0.99941874	0.9999176	0.9993843	0.99978346	0.9992054	0.9996495
0.0	0.99647444	0.9980806	0.99940765	0.9982768	0.9993249	0.9998118	0.9995453	0.9996182	0.99840313	0.9989083
0.0	0.97578514	0.9796744	0.9922699	0.9655926	0.97487426	0.99586004	0.97586095	0.99110806	0.99557626	0.9728608
0.0	0.97578514	0.9796744	0.9922699	0.9655926	0.97487426	0.99586004	0.97586095	0.99110806	0.99557626	0.9728608
0.0	0.97578514	0.9796744	0.9922699	0.9655926	0.97487426	0.99586004	0.97586095	0.99110806	0.99557626	0.9728608
0.0	0.97578514	0.9796744	0.9922699	0.9655926	0.97487426	0.99586004	0.97586095	0.99110806	0.99557626	0.9728608
0.0	0.6384871	0.90174	0.9619521	0.9776793	0.9458421	0.98748535	0.9678965	0.84304726	0.9095658	0.73588634
0.0	0.9539231	0.9214057	0.9943189	0.99016035	0.96878046	0.9943039	0.9902818	0.990756	0.9358847	0.9049883
0.0	0.99975103	0.9998592	0.9998894	0.9999056	0.99984336	0.9999763	0.9999292	0.999946	0.99975604	0.9997979
0.0	0.9990268	0.99956566	0.9997353	0.9996401	0.9994967	0.9999157	0.9997316	0.999858	0.9996315	0.9994759
0.0	0.99337935	0.98899615	0.99684936	0.9961797	0.9936279	0.99917126	0.99360436	0.9987406	0.9807264	0.9957339
0.0	0.97578514	0.9796744	0.9922699	0.9655926	0.97487426	0.99586004	0.97586095	0.99110806	0.99557626	0.9728608
0.0	0.9914841	0.9977386	0.99960166	0.999471	0.9993123	0.9988747	0.9990922	0.99890673	0.9991924	0.99825543
0.0	0.97578514	0.9796744	0.9922699	0.9655926	0.97487426	0.99586004	0.97586095	0.99110806	0.99557626	0.9728608
0.0	0.015889741	0.0023168747	0.9338975	0.5722126	0.031758998	0.5245797	0.6300967	0.2526148	0.8832304	0.53999734
0.0	0.7999085	0.5489896	0.97056794	0.4702658	0.83892053	0.46999964	0.80327207	0.9402024	0.5786314	0.7523448
0.0	0.7999085	0.5489896	0.97056794	0.47026575	0.83892053	0.46999964	0.80327207	0.9402024	0.5786314	0.7523448
0.0	0.7455386	0.42879415	0.9383638	0.5449926	0.8878833	0.8227712	0.9284768	0.5805658	0.72127604	0.4882207
0.0	0.9597044	0.94346523	0.97908735	0.95290524	0.57926744	0.9705945	0.94833034	0.96720773	0.9976808	0.973258
0.0	0.9597044	0.94346523	0.97908735	0.95290524	0.57926744	0.9705945	0.94833034	0.96720773	0.9976808	0.973258
0.0	0.97578514	0.9796744	0.9922699	0.9655926	0.97487426	0.99586004	0.97586095	0.99110806	0.99557626	0.9728608
0.0	0.004081957	0.009071542	0.0116256	0.010052008	0.02197585	0.005686972	0.03651416	0.0063479235	0.017554453	0.004395288
0.0	0.97578514	0.9796744	0.9922699	0.9655926	0.97487426	0.99586004	0.97586095	0.99110806	0.99557626	0.9728608
0.0	0.97578514	0.9796744	0.9922699	0.9655926	0.97487426	0.99586004	0.97586095	0.99110806	0.99557626	0.9728608
0.0	0.99894625	0.9989619	0.9997681	0.99883467	0.9989967	0.99989974	0.9991456	0.9997378	0.9989768	0.999534
0.0	0.99894625	0.9989619	0.9997681	0.99883467	0.9989967	0.99989974	0.9991456	0.9997378	0.9989768	0.999534
0.0	0.97578514	0.9796744	0.9922699	0.9655926	0.97487426	0.99586004	0.97586095	0.99110806	0.99557626	0.9728608
0.0	0.97578514	0.9796744	0.9922699	0.9655926	0.97487426	0.99586004	0.97586095	0.99110806	0.99557626	0.9728608
0.0	0.9965017	0.99655956	0.99949193	0.99908066	0.9980141	0.9992865	0.99881846	0.9996138	0.99648726	0.9989517
0.0	0.04411756	0.010687993	0.10662195	0.021832837	0.11037347	0.1936873	0.023733288	0.0038302743	0.004541977	0.0034508822
0.0	0.009180984	0.0013053766	0.0071743988	0.0063293925	0.013123976	0.003864103	0.007476401	0.0014062787	0.0010724186	0.0022753477
0.0	0.97578514	0.9796744	0.9922699	0.9655926	0.97487426	0.99586004	0.97586095	0.99110806	0.99557626	0.9728608
0.0	0.97578514	0.9796744	0.9922699	0.9655926	0.97487426	0.99586004	0.97586095	0.99110806	0.99557626	0.9728608
0.0	0.54927874	0.21494432	0.37346926	0.41723382	0.45608148	0.4575247	0.5179904	0.3891583	0.4261747	0.13307855
0.0	0.5492788	0.21494436	0.37346935	0.4172339	0.4560815	0.4575246	0.51799035	0.38915825	0.4261746	0.13307855
0.0	0.99894625	0.9989619	0.9997681	0.99883467	0.9989967	0.99989974	0.9991456	0.9997378	0.9989768	0.999534
0.0	0.99894625	0.999	0.9997615	0.99881697	0.9990232	0.99989784	0.9991153	0.9997334	0.9989316	0.9995442
0.0	0.999959	0.99991477	0.99998915	0.99994886	0.99998415	0.99999774	0.9999949	0.9999677	0.9999709	0.9999975
0.0	0.034511987	0.26306272	0.12142851	0.37940755	0.1327609	0.5595109	0.11003041	0.24281356	0.06631517	0.074202
0.0	0.97578514	0.9796744	0.9922699	0.9655926	0.97487426	0.99586004	0.97586095	0.99110806	0.99557626	0.9728608
0.0	0.9976532	0.9987264	0.99956673	0.9990206	0.99684	0.9997259	0.9994734	0.9996197	0.99632144	0.9968868
0.0	0.97578514	0.9796744	0.9922699	0.9655926	0.97487426	0.99586004	0.97586095	0.99110806	0.99557626	0.9728608
0.0	0.97578514	0.9796744	0.9922699	0.9655926	0.97487426	0.99586004	0.97586095	0.99110806	0.99557626	0.9728608
0.0	0.97578514	0.9796744	0.9922699	0.9655926	0.97487426	0.99586004	0.97586095	0.99110806	0.99557626	0.9728608
0.0	0.97578514	0.9796744	0.9922699	0.9655926	0.97487426	0.99586004	0.97586095	0.99110806	0.99557626	0.9728608
0.0	0.97578514	0.9796744	0.9922699	0.9655926	0.97487426	0.99586004	0.97586095	0.99110806	0.99557626	0.9728608
0.0	0.97578514	0.9796744	0.9922699	0.9655926	0.97487426	0.99586004	0.97586095	0.99110806	0.99557626	0.9728608
0.0	0.97578514	0.9796744	0.9922699	0.9655926	0.97487426	0.99586004	0.97586095	0.99110806	0.99557626	0.9728608
0.0	0.97578514	0.9796744	0.9922699	0.9655926	0.97487426	0.99586004	0.97586095	0.99110806	0.99557626	0.9728608
0.0	0.97578514	0.9796744	0.9922699	0.9655926	0.97487426	0.99586004	0.97586095	0.99110806	0.99557626	0.9728608
0.0	0.97578514	0.9796744	0.9922699	0.9655926	0.97487426	0.99586004	0.97586095	0.99110806	0.99557626	0.9728608
0.0	0.97578514	0.9796744	0.9922699	0.9655926	0.97487426	0.99586004	0.97586095	0.99110806	0.99557626	0.9728608
0.0	0.97578514	0.9796744	0.9922699	0.9655926	0.97487426	0.99586004	0.97586095	0.99110806	0.99557626	0.9728608
0.0	0.97578514	0.9796744	0.9922699	0.9655926	0.97487426	0.99586004	0.97586095	0.99110806	0.99557626	0.9728608
0.0	0.97578514	0.9796744	0.9922699	0.9655926	0.97487426	0.99586004	0.97586095	0.99110806	0.99557626	0.9728608
0.0	0.97578514	0.9796744	0.9922699	0.9655926	0.97487426	0.99586004	0.97586095	0.99110806	0.99557626	0.9728608
0.0	0.97578514	0.9796744	0.9922699	0.9655926	0.97487426	0.99586004	0.97586095	0.99110806	0.99557626	0.9728608
0.0	0.97578514	0.9796744	0.9922699	0.9655926	0.97487426	0.99586004	0.97586095	0.99110806	0.99557626	0.9728608
0.0	0.97578514	0.9796744	0.9922699	0.9655926	0.97487426	0.99586004	0.97586095	0.99110806	0.99557626	0.9728608
0.0	0.97578514	0.9796744	0.9922699	0.9655926	0.97487426	0.99586004	0.97586095	0.99110806	0.99557626	0.9728608
0.0	0.29852858	0.03265573	0.3826889	0.21967629	0.21640305	0.82706094	0.20170213	0.24623159	0.087070994	0.08117507
0.0	0.63834983	0.8862398	0.9604856	0.97404647	0.9158613	0.98762196	0.9622116	0.84639394	0.8170193	0.7324069
0.0	0.975785	0.9796744	0.9922699	0.9655926	0.97487426	0.99586004	0.97586095	0.99110806	0.99557626	0.9728608
0.0	0.000740837	0.002335736	0.000755654	0.0006151388	0.0007699622	0.00031382104	0.0013095284	0.0005725351	0.0022337034	0.0011538145
0.0	0.98114234	0.98876685	0.9989992	0.99749976	0.994544	0.9939586	0.9861398	0.99917966	0.98000026	0.98856175
0.0	0.0018741533	0.0020788636	0.0033294363	0.0007928012	0.000701762	0.007356986	0.0134456055	0.02416117	0.117052086	0.013069837
0.0	0.8084418	0.85571647	0.8701675	0.9155986	0.6192102	0.96281374	0.8737446	0.9572959	0.61115843	0.5590856
0.0	0.8084419	0.85571647	0.8701676	0.9155986	0.61921024	0.96281374	0.8737447	0.9572959	0.61115855	0.5590858
0.0	0.9978369	0.9991001	0.999634	0.9983177	0.9977036	0.9997609	0.9993568	0.99958426	0.99837446	0.99952877
0.0	0.9978369	0.9991001	0.999634	0.9983177	0.9977036	0.9997609	0.9993568	0.99958426	0.99837446	0.99952877
0.0	0.8084418	0.85571635	0.8701675	0.9155986	0.6192101	0.96281374	0.8737446	0.9572959	0.61115843	0.55908585
0.0	0.8084418	0.85571635	0.8701675	0.9155986	0.61921	0.96281374	0.8737446	0.9572959	0.61115855	0.5590858
0.0	0.99622077	0.9986487	0.99971634	0.9997008	0.9978886	0.9994954	0.9964971	0.99968183	0.9980714	0.99925154
0.0	0.99622077	0.9986487	0.99971634	0.9997008	0.9978886	0.9994954	0.9964971	0.99968183	0.9980714	0.99925154
0.0	0.9955835	0.99210453	0.99699247	0.9937139	0.9902524	0.99959606	0.99606436	0.99896884	0.99147344	0.9913017
0.0	0.9955835	0.99210453	0.99699247	0.9937139	0.9902524	0.99959606	0.99606436	0.99896884	0.99147344	0.9913017
0.0	0.30985582	0.3379734	0.7966455	0.70925516	0.35999253	0.80318385	0.6026457	0.7925395	0.32538578	0.2768977
0.0	0.30985585	0.3379734	0.79664546	0.70925516	0.3599926	0.8031838	0.6026457	0.7925395	0.3253858	0.2768977
0.0	0.99792236	0.9972404	0.99961746	0.9989066	0.99730384	0.99966526	0.9993911	0.99970895	0.9967949	0.9971078
0.0	0.0001712414	0.00018999222	0.00223787	6.699296e-05	0.00013224826	0.00893847	4.6921235e-05	0.00034328774	0.00013035124	1.335308e-05
0.0	0.97578514	0.9796744	0.9922699	0.9655926	0.97487426	0.99586004	0.97586095	0.99110806	0.99557626	0.9728608
0.0	0.99946445	0.99939096	0.9998202	0.9991572	0.9994512	0.9999305	0.99954444	0.99982893	0.99926907	0.99963903
0.0	0.78565764	0.009303489	0.22903128	0.86041135	0.007834051	0.59541845	0.0006343304	0.8718418	0.9483558	0.80064476
0.0	0.024955032	0.009214288	0.028168349	0.027869757	0.014259055	0.13813101	0.013121624	0.034411356	0.11445667	0.016183168
0.0	0.0020935794	0.003168481	0.003948301	0.002682529	0.010512954	0.0028547146	0.017690733	0.0024059115	0.006607917	0.0013370183
0.0	0.040386945	0.014820867	0.06884666	0.038765114	0.043695714	0.34396806	0.02005945	0.07986628	0.10235114	0.038543895
0.0	0.024955032	0.009214288	0.028168349	0.027869752	0.014259055	0.138131	0.013121624	0.034411356	0.11445667	0.016183168
0.0	0.024955032	0.009214288	0.028168349	0.027869757	0.014259055	0.138131	0.013121624	0.034411356	0.11445667	0.016183173
0.0	0.024955032	0.009214288	0.028168349	0.027869752	0.014259055	0.138131	0.013121624	0.034411356	0.11445667	0.016183168
0.0	0.024955032	0.009214292	0.028168349	0.027869752	0.014259055	0.138131	0.013121624	0.034411356	0.11445667	0.016183168
0.0	0.024955032	0.009214288	0.028168354	0.027869757	0.014259055	0.13813101	0.013121624	0.034411356	0.11445667	0.016183168
0.0	0.024955032	0.009214292	0.028168349	0.027869757	0.014259055	0.138131	0.013121624	0.034411356	0.11445667	0.016183168
0.0	0.024955032	0.009214288	0.028168349	0.027869752	0.014259055	0.138131	0.013121624	0.034411356	0.11445667	0.016183168
0.0	0.1018988	0.027365826	0.39707989	0.23235133	0.08854437	0.4009942	0.30688646	0.40990686	0.056978896	0.030488845
0.0	0.0032079176	0.012425845	0.023536144	0.009035266	0.017951772	0.0054942775	0.026864687	0.012198902	0.012989752	0.0025910877
0.0	0.0032079176	0.012425845	0.023536144	0.009035266	0.017951772	0.0054942775	0.026864693	0.012198907	0.012989752	0.0025910877
0.0	0.0032079176	0.012425845	0.023536138	0.009035266	0.017951762	0.0054942747	0.026864693	0.012198902	0.012989752	0.0025910866
0.0	0.0029869215	0.01173759	0.010755067	0.009738624	0.025720185	0.008151359	0.08683055	0.00809916	0.024469158	0.004619202
0.0	0.0017293592	0.0058229985	0.008376088	0.0075945077	0.020316493	0.0045545567	0.035460774	0.004650384	0.010381581	0.0013253733
0.0	0.0020935785	0.003168481	0.0039482974	0.0026825264	0.010512943	0.002854716	0.01769074	0.0024059103	0.006607914	0.0013370183
0.0	0.00172936	0.005823001	0.008376092	0.0075945114	0.020316493	0.004554559	0.035460774	0.004650384	0.010381581	0.0013253733
0.0	0.0020935785	0.003168481	0.003948299	0.0026825264	0.010512943	0.0028547132	0.01769074	0.0024059115	0.006607914	0.0013370176
0.0	0.00298692	0.011737585	0.010755067	0.009738624	0.025720185	0.008151359	0.08683055	0.00809916	0.024469158	0.0046192044
0.0	0.0017293592	0.0058229985	0.008376088	0.0075945077	0.020316498	0.0045545567	0.035460774	0.004650384	0.010381581	0.0013253733
0.0	0.0020935785	0.003168481	0.0039482974	0.0026825264	0.010512943	0.0028547132	0.01769074	0.0024059115	0.006607914	0.0013370183
0.0	0.0020935785	0.003168481	0.003948301	0.0026825275	0.010512948	0.002854716	0.017690724	0.0024059115	0.006607914	0.0013370183
0.0	0.0020935785	0.003168481	0.003948299	0.002682529	0.010512954	0.0028547146	0.017690724	0.0024059115	0.006607917	0.0013370183
0.0	0.0029869215	0.011737585	0.010755067	0.009738624	0.025720185	0.008151355	0.086830564	0.00809916	0.024469158	0.004619202
0.0	0.0017293592	0.0058229985	0.008376088	0.0075945077	0.020316493	0.0045545567	0.035460774	0.004650384	0.010381586	0.0013253733
0.0	0.0020935785	0.003168481	0.0039482974	0.0026825264	0.010512943	0.002854716	0.01769074	0.0024059115	0.006607914	0.0013370183
0.0	0.0029869215	0.01173759	0.010755061	0.009738624	0.025720185	0.008151355	0.086830564	0.00809916	0.024469158	0.0046192044
0.0	0.00172936	0.0058229985	0.008376088	0.0075945114	0.020316493	0.0045545567	0.035460774	0.004650384	0.010381581	0.0013253733
0.0	0.0020935785	0.003168481	0.003948299	0.0026825275	0.010512948	0.0028547146	0.017690733	0.0024059115	0.006607917	0.0013370183
0.0	0.0020935785	0.003168481	0.003948299	0.0026825275	0.010512954	0.0028547146	0.017690724	0.0024059115	0.006607917	0.0013370183
0.0	0.0017293608	0.005823001	0.008376092	0.0075945114	0.020316493	0.004554559	0.035460774	0.004650384	0.010381581	0.0013253733
0.0	0.0020935785	0.003168481	0.003948299	0.0026825264	0.010512943	0.002854716	0.01769074	0.0024059115	0.006607914	0.0013370176
0.0	0.0017293608	0.005823001	0.008376088	0.0075945077	0.020316493	0.004554559	0.035460774	0.004650384	0.010381581	0.0013253733
0.0	0.0020935785	0.003168481	0.003948299	0.0026825264	0.010512943	0.002854716	0.01769074	0.0024059115	0.006607914	0.0013370183
0.0	0.0017293608	0.005823001	0.008376088	0.0075945114	0.020316493	0.0045545567	0.035460774	0.0046503865	0.010381581	0.0013253733
0.0	0.0020935785	0.003168481	0.003948299	0.0026825264	0.010512943	0.0028547132	0.01769074	0.0024059115	0.006607914	0.0013370183
0.0	0.0020935785	0.003168481	0.003948299	0.0026825275	0.010512948	0.0028547146	0.017690733	0.0024059115	0.006607917	0.0013370183
0.0	0.0020935785	0.0031684795	0.003948299	0.0026825275	0.010512954	0.0028547146	0.017690724	0.0024059115	0.006607917	0.0013370183
0.0	0.0032079176	0.012425845	0.023536144	0.009035266	0.017951772	0.0054942747	0.026864687	0.012198907	0.012989752	0.0025910866
0.0	0.0017293592	0.005823001	0.008376088	0.0075945077	0.020316493	0.0045545567	0.035460774	0.004650384	0.010381586	0.0013253733
0.0	0.0020935785	0.003168481	0.003948299	0.0026825264	0.010512943	0.002854716	0.01769074	0.0024059115	0.006607914	0.0013370176
0.0	0.0020935785	0.003168481	0.0039482974	0.0026825264	0.010512943	0.002854716	0.01769074	0.0024059115	0.006607914	0.0013370176
0.0	0.0020935785	0.003168481	0.003948299	0.0026825275	0.010512948	0.0028547146	0.017690733	0.0024059115	0.006607917	0.0013370183
0.0	0.0020935785	0.0031684795	0.003948301	0.0026825275	0.010512954	0.0028547146	0.017690733	0.0024059115	0.006607917	0.0013370183
0.0	0.0020935794	0.003168481	0.003948299	0.0026825275	0.010512948	0.0028547146	0.017690724	0.0024059115	0.006607917	0.0013370183
0.0	0.0020935785	0.003168481	0.003948299	0.0026825275	0.010512948	0.0028547146	0.017690733	0.0024059115	0.006607917	0.0013370183
0.0	0.0020935785	0.003168481	0.0039482974	0.0026825264	0.010512943	0.002854716	0.01769074	0.0024059115	0.006607914	0.0013370183
0.0	0.68255174	0.098007895	0.19554666	0.24533556	0.13362147	0.8747548	0.23867986	0.4615031	0.21902627	0.20210123
0.0	0.07482028	0.6410005	0.4082597	0.4185597	0.38563856	0.8475268	0.20580238	0.3853805	0.53320485	0.39749873
0.0	0.2202295	0.04955118	0.1413162	0.12244104	0.070506826	0.69204587	0.15841018	0.3154303	0.21028908	0.20863181
0.0	0.0020094134	0.005569685	0.007154377	0.0032468955	0.01248305	0.0053583914	0.02922798	0.004677658	0.017921759	0.0016130183
0.0	0.0020094134	0.005569685	0.007154377	0.0032468955	0.01248305	0.0053583886	0.02922798	0.004677656	0.017921759	0.0016130183
0.0	0.0018351916	0.0068933717	0.008574627	0.004169971	0.012147354	0.0046021193	0.022808673	0.0064561693	0.007115245	0.007224684
0.0	0.0037402306	0.025173873	0.04941707	0.018325482	0.023502547	0.010044551	0.04389754	0.023687012	0.016986774	0.00974091
0.0	0.0018503872	0.007422992	0.0074157165	0.0050283875	0.011164357	0.004155005	0.028042343	0.004079	0.010233127	0.0037757847
0.0	0.0018503872	0.0074229985	0.0074157165	0.0050283875	0.011164357	0.004155005	0.028042343	0.004079	0.010233127	0.0037757813
0.0	0.0032079176	0.012425845	0.023536135	0.009035266	0.017951772	0.0054942747	0.026864693	0.012198896	0.012989752	0.0025910877
0.0	0.0020935785	0.003168481	0.0039482974	0.0026825264	0.010512943	0.002854716	0.01769074	0.0024059115	0.006607914	0.0013370183
0.0	0.0020935785	0.003168481	0.0039482974	0.0026825264	0.010512943	0.0028547132	0.01769074	0.0024059115	0.006607914	0.0013370183
0.0	0.0020935794	0.003168481	0.003948299	0.002682529	0.010512954	0.0028547146	0.017690724	0.0024059115	0.006607917	0.0013370183
0.0	0.0020935785	0.003168481	0.0039482974	0.0026825264	0.010512943	0.002854716	0.01769074	0.0024059115	0.006607914	0.0013370176
0.0	0.0037655819	0.012989329	0.012897482	0.0052157743	0.011265223	0.0056167357	0.0212796	0.011508008	0.016213274	0.0026748716
0.0	0.0034773415	0.010710357	0.02681274	0.0057713445	0.015584985	0.012791236	0.042319335	0.0107096	0.011709906	0.0035953103
0.0	0.0017293592	0.0058229985	0.008376088	0.0075945077	0.020316483	0.004554559	0.035460774	0.004650384	0.010381581	0.0013253733
0.0	0.0032079176	0.012425845	0.023536135	0.009035266	0.017951762	0.0054942775	0.026864693	0.012198896	0.012989752	0.0025910877
0.0	0.0020935785	0.003168481	0.0039482974	0.0026825264	0.010512943	0.002854716	0.01769074	0.0024059115	0.006607914	0.0013370176
0.0	0.0020935785	0.0031684795	0.003948301	0.0026825275	0.010512954	0.0028547146	0.017690724	0.0024059115	0.006607917	0.0013370183
0.0	0.0020935785	0.003168481	0.003948299	0.0026825264	0.010512943	0.002854716	0.01769074	0.0024059103	0.006607914	0.0013370183
0.0	0.0037655819	0.0129893245	0.012897487	0.0052157743	0.011265223	0.0056167357	0.021279609	0.011508008	0.016213281	0.0026748716
0.0	0.0034773415	0.010710352	0.02681274	0.0057713445	0.015584992	0.012791247	0.042319335	0.01070961	0.011709906	0.0035953103
0.0	0.0017293608	0.005823001	0.008376092	0.0075945114	0.020316493	0.004554559	0.035460774	0.0046503865	0.010381581	0.0013253733
0.0	0.0032079176	0.012425845	0.023536138	0.009035266	0.017951762	0.0054942775	0.026864693	0.012198907	0.012989752	0.0025910877
0.0	0.0020935785	0.003168481	0.0039482974	0.0026825264	0.010512943	0.0028547132	0.01769074	0.0024059103	0.006607914	0.0013370176
0.0	0.0024275896	0.005407536	0.0116396025	0.0043230685	0.010231609	0.0047068065	0.02742559	0.004071441	0.015981205	0.00093837525
0.0	0.0024275896	0.0054075313	0.011639613	0.0043230685	0.010231614	0.0047068065	0.027425585	0.004071441	0.015981205	0.00093837566
0.0	0.096838124	0.057496086	0.5703843	0.13330816	0.17125489	0.044816572	0.4469782	0.51862913	0.12114196	0.023841415
0.0	0.0049584536	0.018890493	0.07927773	0.009735222	0.022971591	0.0176261	0.06707237	0.017871313	0.021406358	0.0029309303
0.0	0.0027279062	0.009759183	0.019360036	0.0125831	0.024612056	0.0069313603	0.060931213	0.008205168	0.026569868	0.001026504
0.0	0.0043928223	0.019236278	0.074818514	0.017702892	0.024241734	0.011114002	0.04672686	0.0229248	0.024318477	0.0021002206
0.0	0.0024275896	0.005407533	0.011639613	0.0043230704	0.010231609	0.0047068065	0.02742558	0.004071441	0.015981205	0.00093837566
0.0	0.0024275882	0.005407533	0.011639613	0.0043230704	0.010231609	0.0047068065	0.027425585	0.004071441	0.015981205	0.00093837566
0.0	0.0020935785	0.003168481	0.003948299	0.0026825264	0.010512943	0.0028547132	0.01769074	0.0024059103	0.006607914	0.0013370176
0.0	0.0025220527	0.008648792	0.008092118	0.0036522385	0.012149442	0.0048615383	0.025280695	0.0052503124	0.018460745	0.0015995511
0.0	0.0025220502	0.008648789	0.008092122	0.0036522385	0.0121494485	0.0048615383	0.025280695	0.0052503124	0.018460758	0.0015995502
0.0	0.0061303508	0.029017197	0.030138038	0.007312114	0.020692097	0.010029097	0.034918085	0.02437972	0.039976843	0.003574778
0.0	0.0681098	0.32474774	0.37026662	0.035611987	0.047347456	0.031686597	0.30107322	0.29737765	0.3965833	0.048147902
0.0	0.0025711614	0.012670895	0.014700926	0.011434374	0.027811836	0.007855766	0.05825346	0.010759578	0.036442615	0.001742841
0.0	0.004284675	0.026867779	0.055134427	0.013076285	0.027886791	0.011261661	0.04333263	0.028954562	0.028360624	0.0041478467
0.0	0.0025220502	0.008648789	0.008092118	0.0036522385	0.0121494355	0.0048615383	0.025280695	0.0052503124	0.018460752	0.0015995502
0.0	0.0020935785	0.003168481	0.003948301	0.0026825275	0.010512954	0.002854716	0.017690733	0.0024059115	0.006607917	0.0013370183
0.0	0.0020935785	0.003168481	0.003948299	0.0026825264	0.010512943	0.002854716	0.01769074	0.0024059115	0.006607914	0.0013370183
0.0	0.0037655837	0.012989329	0.012897482	0.0052157743	0.011265223	0.0056167357	0.021279605	0.011508008	0.016213274	0.0026748728
0.0	0.0034773415	0.010710357	0.026812745	0.0057713445	0.015584985	0.012791247	0.042319335	0.01070961	0.011709906	0.0035953103
0.0	0.0017293608	0.0058229985	0.008376088	0.0075945077	0.020316483	0.004554559	0.035460774	0.004650384	0.010381581	0.0013253733
0.0	0.0020935785	0.003168481	0.003948299	0.0026825264	0.010512943	0.002854716	0.01769074	0.0024059103	0.006607914	0.0013370183
0.0	0.0020094134	0.005569679	0.0071543804	0.0032468988	0.012483056	0.0053583942	0.029227987	0.0046776603	0.017921759	0.0016130183
0.0	0.0020094134	0.005569685	0.007154377	0.0032468955	0.01248305	0.0053583942	0.02922798	0.004677656	0.01792175	0.0016130183
0.0	0.005115685	0.017692937	0.025926968	0.006883487	0.02108732	0.00984994	0.029178608	0.02194398	0.037714504	0.0037242644
0.0	0.004188031	0.019430334	0.049557526	0.007560571	0.032654226	0.019984325	0.08248235	0.019136053	0.02607255	0.0047379136
0.0	0.0020602017	0.009407905	0.010392707	0.00982209	0.03021527	0.007801459	0.064090155	0.010260144	0.028408395	0.0023160484
0.0	0.04119743	0.2619617	0.58145624	0.06974541	0.23252234	0.05406007	0.48382935	0.1782454	0.38798845	0.074946105
0.0	0.0020094134	0.005569685	0.007154377	0.0032468955	0.01248305	0.0053583942	0.02922798	0.004677658	0.01792175	0.0016130183
0.0	0.0018351908	0.0068933745	0.008574635	0.004169971	0.012147354	0.0046021175	0.022808667	0.0064561693	0.0071152477	0.0072246874
0.0	0.0018351916	0.0068933717	0.008574627	0.0041699694	0.012147354	0.0046021193	0.022808673	0.0064561693	0.007115245	0.007224684
0.0	0.0051144087	0.024867773	0.033174783	0.0075807306	0.018834228	0.008995239	0.029180823	0.031963535	0.019548504	0.015333366
0.0	0.0037666445	0.022788255	0.06136385	0.008995472	0.033071604	0.016961068	0.05243597	0.030333571	0.011508647	0.018210001
0.0	0.0021768918	0.0111164395	0.013016923	0.0113965385	0.028320799	0.006861568	0.047259364	0.014062992	0.011849815	0.008290144
0.0	0.0033073102	0.023431284	0.055665594	0.015656328	0.028802764	0.010625798	0.032412156	0.035355974	0.013001881	0.017867096
0.0	0.017825063	0.062054187	0.19072914	0.08267821	0.16040406	0.04652836	0.14733168	0.11091445	0.14890909	0.034586623
[truncated: 18,839 more rows]
