# Supplementary material for: Teasing out missing reactions in genome-scale metabolic networks through hypergraph learning
Source: Nat Commun. 2023 Apr 25;14:2375. doi: 10.1038/s41467-023-38110-7 (PMC10130184; doi:10.1038/s41467-023-38110-7)
Supplement: Supplementary file 4 — Source Data [file 41467_2023_38110_MOESM4_ESM.zip › Source Data/Figure 2/j-m/iECDH10B_1368_cheshire.csv]

	0	0.1	0.1.1	0.1.1.1	0.1.1.1.1	0.1.1.1.1.1	0.1.1.1.1.1.1	0.1.1.1.1.1.1.1	0.1.1.1.1.1.1.1.1	0
1.0	0.9999286	0.9986412	0.9811828	0.94161797	0.9998491	0.9314175	0.999757	0.9984957	0.97628695	0.99973494
1.0	0.7593325	0.999984	0.71553046	0.99087673	0.99700123	0.96493506	0.99749184	0.9996499	0.9995365	0.99956733
1.0	0.99992764	0.99979633	0.9847055	0.9999397	0.9823109	0.9973321	0.94324297	0.99896336	0.9974831	0.93839943
1.0	0.9996898	0.9994536	0.9996196	0.9991474	0.9936227	0.759335	0.99931943	0.41684654	0.9995672	0.99878675
1.0	0.99998224	0.028727546	0.9976896	0.997355	0.9998275	0.9999883	0.015059254	0.9991241	0.99952674	0.9965025
1.0	0.9959389	0.9682995	0.41946837	0.9991159	0.9631312	0.73980504	0.9995395	0.9997203	0.98197615	0.9999231
1.0	0.9999037	0.7663192	0.9924374	0.9993418	0.85747415	0.9988549	0.99922776	0.99916375	0.9993788	0.99985945
1.0	0.023049712	0.99954444	0.99499893	0.9930006	0.99970907	0.9997267	0.6615905	0.999961	0.9926232	0.0030825622
1.0	0.99993217	0.99906176	0.8314617	0.97424626	0.99941075	0.99704933	0.9939913	0.9356633	0.1050514	0.995262
1.0	0.1442137	0.99809986	0.99271375	0.004276204	0.15633017	0.99202853	0.99847823	0.09200836	0.32875517	0.9998491
1.0	0.9985482	0.011171792	0.79919857	0.99929965	0.98836374	0.077958874	0.97461706	0.99983895	0.99563736	0.9998516
1.0	0.01260243	0.99998915	0.99964	0.9991466	0.99976903	0.20419411	0.9969938	0.0063974443	0.9975725	0.9778857
1.0	0.94422305	0.9958912	0.9915734	0.99982435	0.99950004	0.48607937	0.99955577	0.99867684	0.5357255	0.9947613
1.0	0.008502527	0.16420373	0.9951591	0.9990326	0.42891482	0.9996159	0.99912673	0.9904303	0.9842696	0.99982315
1.0	0.9999951	0.0009155829	0.9907143	0.99962723	0.9915515	0.9903589	0.9998356	0.99947566	0.9894358	0.99939597
1.0	0.9999273	0.5638883	0.9911376	0.9989305	0.99956495	0.99934953	0.0012704338	0.29552406	0.97628695	0.9992262
1.0	0.0102129625	0.8964884	0.9989153	0.99764496	0.99997914	0.99466777	0.9999087	0.9760637	0.99906594	0.99602157
1.0	0.99994314	0.99999523	0.9922127	0.99663574	0.042922348	0.999451	0.99984	0.9471533	0.99939036	0.98593825
1.0	0.99956995	0.12259665	0.80559045	0.98602194	0.8835495	0.99984324	0.9986696	0.9998642	0.9997545	0.99691343
1.0	0.9998023	0.9994721	0.9690006	0.81013995	0.9994273	0.2766867	0.27795947	0.99989164	0.13557225	0.26657805
1.0	0.9941421	0.9999126	0.009866533	0.08166007	0.9982596	0.9982003	0.01038754	0.9836775	0.9998423	0.99600214
1.0	0.6940444	0.9984285	0.9854842	0.98548174	0.9978484	0.9999796	0.9975674	0.62745565	0.9997062	0.9976025
1.0	0.9962475	0.019006832	0.85855055	0.99595475	0.99846184	0.6017701	0.9643171	0.99991465	0.9996376	0.20773087
1.0	0.49728775	0.13836063	0.99957055	0.9721315	0.99912244	0.030181589	0.005724745	0.9989361	0.9991985	0.99522936
1.0	0.9999465	0.99766624	0.5619697	0.99070674	0.9998356	0.999808	0.05103483	0.9989857	0.97628695	0.99957937
1.0	0.99990296	0.9995159	0.9925465	0.999084	0.9995035	0.0028209826	0.89468205	0.98967886	0.99937856	0.6630817
1.0	0.99992216	0.0016386932	0.53701806	0.99868923	0.9995166	0.9997702	0.119108476	0.97102004	0.9605672	0.9997658
1.0	0.9970444	0.9958189	0.99524623	0.9999553	0.9238798	0.74005085	0.99989426	0.9893812	0.9998728	0.9463856
1.0	0.99919766	0.9646542	0.99539584	0.43278635	0.058653917	0.9997582	0.17354234	0.9999106	0.9996251	0.99983835
1.0	0.99898356	0.4133149	0.50406003	0.9914882	0.98692364	0.99936754	0.99707735	0.99993086	0.9996867	0.9858499
1.0	0.66652083	0.99991083	0.113184564	0.9990459	0.98949873	0.9996476	0.9983929	0.96749365	0.6256788	0.9995777
1.0	0.0011982454	0.99986625	0.20509669	0.9988379	0.97319376	0.99590045	0.4039945	0.99962246	0.9996107	0.9995592
1.0	0.9993625	0.9920655	0.8109846	0.99399275	0.8385367	0.8049194	0.99985456	0.998692	0.9954065	0.9997751
1.0	0.9292366	0.9857671	0.6215159	0.9997719	0.99859923	0.54956734	0.9998559	0.9967866	0.99958163	0.9991303
1.0	0.9998574	0.99987364	0.1358777	0.9996257	0.99801505	0.9997634	0.9732397	0.99915946	0.93680966	0.9998431
1.0	0.97384256	0.5131483	0.99206626	0.99734205	0.69198495	0.9724209	0.29003552	0.9821722	0.9996394	0.998278
1.0	0.99877554	0.9998565	0.9971726	0.99779874	0.9994271	0.97777486	0.9958275	0.99949837	0.9995833	0.99979013
1.0	0.021154279	0.9979814	0.99337995	0.9957718	0.99643636	0.9974915	0.98554325	0.9987478	0.9999403	0.032062713
1.0	0.99724174	0.999936	0.97578794	0.97424626	0.9994985	0.9990476	0.99976283	0.00013142521	0.9966209	0.9942411
1.0	0.99972874	0.99967885	0.9854842	0.9988624	0.9998579	0.9997125	0.9970607	0.99217516	0.0004608301	0.9993204
1.0	0.12505558	0.9982101	0.9854842	0.06827754	0.9967932	0.9995882	0.99986684	0.9995427	0.061632913	0.9998524
1.0	0.99989676	0.41655988	0.99847513	0.9992341	0.9979997	0.9941089	0.5675623	0.99879324	0.9996253	0.9675923
1.0	0.00069358724	0.12929025	0.02192027	0.99995136	0.99390393	0.8823683	0.99984956	0.99801034	0.9995401	0.995805
1.0	0.99466646	0.9983473	0.99937326	0.9934009	0.35539222	0.71237385	0.10295368	0.99989474	0.993138	0.9964401
1.0	0.16379493	0.9989969	0.9992022	0.18213889	0.99985623	0.9998504	0.99862623	0.9953544	0.9996536	0.38931492
1.0	0.6727817	0.9993723	0.016942339	0.7540339	0.07792547	0.54605556	0.97191197	0.9998555	0.86536264	0.9998129
1.0	0.17814894	0.99986005	0.93425703	0.9995461	0.9981822	0.999894	0.9999201	0.99945027	0.9634393	0.897142
1.0	0.9986829	0.99976605	0.12032153	0.9584989	0.6408019	0.999977	0.9998573	0.99986446	0.9995134	0.99981076
1.0	0.98602825	0.9997509	0.9617204	0.99950886	0.9902947	0.6584741	0.9999186	0.020470174	0.9929282	0.9868383
1.0	0.99997723	0.99993944	0.9908199	0.9993031	0.9984218	0.99939215	0.99984014	0.0035274571	0.99404776	0.99980193
1.0	0.99998605	0.97682995	0.9354301	0.60161364	0.99966145	0.99971443	0.9976732	0.99956065	0.99692255	0.99003756
1.0	0.9995246	0.99696285	0.9964414	0.6516137	0.97198135	0.9476225	0.8396881	0.99116033	0.99957925	0.9947344
1.0	0.9999132	0.38024288	0.9854842	0.9701919	0.029920984	0.99399513	0.9884079	0.02181686	0.37827986	0.9977309
1.0	0.7976785	0.9994054	0.05054024	0.9946372	0.9998534	0.9999943	0.59054303	0.99894863	0.9946069	0.80915135
1.0	0.999326	0.76885027	0.998679	0.99946564	0.9998807	0.9997614	0.9995153	0.3352655	0.9956826	0.9975848
1.0	0.9999367	0.64414614	0.9773143	0.16409749	0.3241236	0.85066175	0.99974304	0.9987913	0.9160909	0.61541146
1.0	0.99960846	0.9996537	0.3275415	0.99986637	0.99982613	0.9988581	0.99984825	0.9602006	0.9805981	0.99977356
1.0	0.9997008	0.9944349	0.99910694	0.9995921	0.43389526	0.5952211	0.030981634	0.95859694	0.9997209	0.99952924
1.0	0.99998546	0.9994885	0.87850493	0.9701399	0.023407422	0.99964285	0.9925372	0.9988765	0.0015495532	0.58610487
1.0	0.99990225	0.9959929	0.669529	0.99900347	0.9993599	0.47085503	0.23679364	0.9989323	0.99982125	0.99983585
1.0	0.9978796	0.9994517	0.9990416	0.9975049	0.99947625	0.045829825	0.99724245	0.9936894	0.99962556	0.9999604
1.0	0.99963963	0.99937576	0.73985076	0.17245668	0.92383456	0.99690443	0.000849526	0.9821722	0.99918646	0.999009
1.0	0.99952817	0.16129422	0.99139774	0.9998692	0.99983656	0.99884367	0.9998217	0.9999634	0.9482522	0.9997743
1.0	0.3859043	0.99545884	0.9902748	0.99930966	0.99497414	0.9626974	0.99988973	0.99379164	0.99498796	0.9674597
1.0	0.999522	0.99995494	0.9996196	0.99892896	0.7190017	0.99959403	0.99145144	0.99530256	0.99566346	0.99756575
1.0	0.9995734	0.6997452	0.988123	0.9962792	0.97724676	0.99921155	0.99996984	0.9984847	0.99974924	0.012259404
1.0	0.9871715	0.99995446	0.24935347	0.9966889	0.9995091	0.99980944	0.9993154	0.9998481	0.9997962	0.99994326
1.0	0.9941649	0.001083343	0.01650734	0.8790664	0.014140796	0.99919146	0.9376805	0.99932647	0.99956506	0.9521451
1.0	0.9999895	0.99802965	0.010150227	0.99789065	0.951779	0.43475166	0.010636291	0.9988017	0.9934018	0.9952152
1.0	0.99997437	0.99956733	0.99860495	0.9994192	0.9993326	0.009132603	0.9320408	0.9988765	0.9924601	0.6306669
1.0	0.74270934	0.9992824	0.9988249	0.99919266	0.9996437	0.99977845	0.99986506	0.99971646	0.99913603	0.99946004
1.0	0.99716896	0.99959975	0.94699526	0.98721457	0.9858285	0.9775464	0.9929095	0.9999112	0.025776623	0.9954426
1.0	0.999977	0.99989295	0.9993332	0.059980392	0.9991671	0.9998394	0.9995579	0.9998988	0.9994728	0.99688005
1.0	0.99943644	0.9857671	0.2638038	0.9990299	0.99191916	0.057636257	0.9989506	0.37419182	0.99952126	0.9999975
1.0	0.97763	0.9995401	0.9931151	0.9994758	0.99938166	0.78455096	0.99718153	0.9996117	0.9915705	0.9981863
1.0	0.0041694897	0.9996437	0.25339246	0.99933016	0.999148	0.97895765	0.9999529	0.59753317	0.98028743	0.003897282
1.0	0.9999409	0.9992737	0.9913305	0.9995541	0.58719933	0.99766374	0.9998543	0.99963117	0.973344	0.99962807
1.0	0.9896129	0.00045723835	0.9854842	0.99943095	0.8936203	0.5406165	0.99255896	0.99856323	0.99375796	0.9985507
1.0	0.99940634	0.9999018	0.9995466	0.9920666	0.99939644	0.9476225	0.99966633	0.9923949	0.9936893	0.9979804
1.0	0.99989986	0.9997898	0.99385494	0.99973434	0.99181795	0.9998053	0.0022568968	0.06464537	0.0010196543	0.9247432
1.0	0.99999607	0.9994795	0.9890892	0.9992362	0.9989203	0.99059194	0.9995733	0.9998816	0.98728836	0.99722594
1.0	0.99716896	0.99840987	0.99989295	0.9995646	0.0680878	0.99307173	0.9973834	0.82863486	0.99989283	0.99110574
1.0	0.99441	0.99947184	0.999126	0.4491811	0.9990514	0.9969002	0.5908187	0.9944026	0.9874743	0.059902713
1.0	0.5384678	0.0026037623	0.9963994	0.019273203	0.96909297	0.9997806	0.74500865	0.0013345965	0.44493523	0.99988234
1.0	0.9998288	0.99219877	0.9990355	0.9966079	0.99777573	0.9446938	0.999892	0.99994683	0.98583883	0.9352878
1.0	0.9891474	0.72427976	0.9961528	0.99930394	0.99774003	0.0039087073	0.99985874	0.96388185	0.0025202096	0.958957
1.0	0.9973271	0.9997398	0.7113234	0.08602514	0.9862586	0.2296969	0.9345469	0.99804115	0.009084226	0.99985945
1.0	0.9996631	0.99998856	0.76775545	0.9989159	0.999542	0.9995952	0.99965	0.9821722	0.94263333	0.99150413
1.0	0.9274032	0.005727142	0.99488395	0.9677081	0.99959224	0.35766256	0.99995863	0.97447544	0.9791093	0.98075634
1.0	0.06251576	0.6827752	0.75480336	0.99986494	0.9848867	0.9946069	0.98864985	0.9821722	0.40998036	0.9997968
1.0	0.7366608	0.9402706	0.9991002	0.9973003	0.9793652	0.99559814	0.36505255	0.007981354	0.99993515	0.9994665
1.0	0.9999132	0.9963187	0.022823874	0.5654074	0.9994436	0.99488056	0.9886761	0.99989974	0.9995727	0.6957603
1.0	0.9993019	0.99847597	0.9803351	0.99931395	0.97810227	0.99962676	0.07592999	0.99139786	0.9998903	0.99947566
1.0	0.99474525	0.0022361777	0.021063616	0.99834406	0.973599	0.9971073	0.9998103	0.99984014	0.9997179	0.9759079
1.0	0.99985504	0.97953165	0.9998447	0.960375	0.998425	0.99995005	0.7035244	0.9996302	0.99926645	0.104969405
1.0	0.19948511	0.99866176	0.8481749	0.9947767	0.9788084	0.7132022	0.99704915	0.9988961	0.8900694	0.49906
1.0	0.6923396	0.9853952	0.99918264	0.99747306	0.9487119	0.00026566433	0.9999465	0.8762159	0.9994978	0.9993462
1.0	0.999895	0.9998481	0.7883919	0.9658134	0.999848	0.9996779	0.99985695	0.0087156845	0.9973016	0.9963253
1.0	0.5925417	0.9985285	0.70232606	0.9978263	0.7298901	0.32448125	0.4275174	0.9921151	0.9997819	0.999161
1.0	0.9999995	0.9998921	0.74537367	0.99890196	0.99270296	0.99881375	0.98584545	0.99993527	0.9995548	0.9954159
1.0	0.99855965	0.003216634	0.46907845	0.9994615	0.97319376	0.01947899	0.9714315	0.9990095	0.07310344	0.99483454
1.0	0.99964964	0.9889309	0.9990446	0.9017189	0.9994862	0.00984749	0.99786633	0.99652255	0.99772555	0.99950266
1.0	0.999995	0.9797488	0.9756218	0.15008709	0.9993343	0.7981494	0.97983414	0.011241215	0.9998982	0.00075091555
1.0	0.9999323	0.9975116	0.5284956	0.0072745937	0.9994554	0.99549484	0.99981886	0.98824245	0.99939096	0.002094797
1.0	0.8513212	0.0281705	0.9969764	0.9804683	0.4976355	0.9996964	0.9980925	0.9998851	0.7412185	0.8884657
1.0	0.9467566	0.99928576	0.9932902	0.8054761	0.99960154	0.99255145	0.99546754	0.9726078	0.9998729	0.99958307
1.0	0.9928859	0.99049485	0.08985606	0.99895215	0.97947276	0.06819017	0.71542454	0.95534104	0.9783764	0.9637915
1.0	0.99914277	0.08607577	0.07423185	0.99931026	0.9996636	0.9965815	0.99145144	0.9849627	0.9990915	0.9971854
1.0	0.9919661	0.99945265	0.99136084	0.99681574	0.9998692	0.903786	0.99930644	0.8319819	0.97783536	0.9999683
1.0	0.99968433	0.9996137	0.9930086	0.9990565	0.99802834	0.9996203	0.9802049	0.98692465	0.99958795	0.99853706
1.0	0.99876297	0.9980697	0.9987196	0.99473107	0.9935684	0.9970693	0.0014319243	0.9899276	0.99366885	0.99993193
1.0	0.9969434	0.21028085	0.04432745	0.9990356	0.9997414	0.9943777	0.99145144	0.99961203	0.9955193	0.9980286
1.0	0.04972049	0.9715247	0.9993808	0.9882735	0.9996111	0.9997751	0.99733007	0.04307475	0.9925585	0.46847504
1.0	0.9721142	0.22015832	0.9773278	0.0038502577	0.9996853	0.9654098	0.9996971	0.9999063	0.95105463	0.9980867
1.0	0.99599	0.9936625	0.989938	0.9994869	0.9995615	0.99975485	0.46502167	0.99488294	0.98630214	0.9949927
1.0	0.9999951	0.99208903	0.5753503	0.0050081713	0.9911226	0.99987376	0.99904007	0.9998871	0.9996226	0.99112856
1.0	0.954181	0.001714746	0.004229135	0.99014074	0.9928169	0.99986935	0.988103	0.9978752	0.9965491	0.99957556
1.0	0.9993789	0.9997873	0.99945253	0.999456	0.99974984	0.93826205	0.99718565	0.9857772	0.0014054518	0.99977165
1.0	0.0142182885	0.87503535	0.025755122	0.99900407	0.9994673	0.99733305	0.99145144	0.99984133	0.9963799	0.99492055
1.0	0.9997062	0.9998673	0.9920959	0.999385	0.9998293	0.99973375	0.09167365	0.72768146	0.42751867	0.99974376
1.0	0.99994016	0.002829174	0.9993063	0.9976573	0.9996474	0.9941876	0.06604387	0.9616313	0.99551845	0.024166977
1.0	0.99992454	0.9999831	0.990999	0.99936754	0.970372	0.99975353	0.23894626	0.046938356	0.99691415	0.9675923
1.0	0.9997793	0.009923283	0.9925585	0.97175074	0.97319376	0.1294649	0.9985781	0.996439	0.99937755	0.3877265
1.0	0.99999976	0.99901605	0.99535984	0.53797436	0.99807954	0.004709309	0.99670416	0.92189586	0.9993748	0.9999006
1.0	0.99996483	0.996775	0.997391	0.96222585	0.99954516	0.8458494	0.99574465	0.9638656	0.8935737	0.99972826
1.0	0.99980456	0.37371123	0.98579586	0.548413	0.9988054	0.2401631	0.99145144	0.9999112	0.3941641	0.9990829
1.0	0.999941	0.00018871034	0.9935574	0.0077800355	0.13315511	0.9996313	0.9999331	0.9997434	0.9954737	0.9946267
1.0	0.69274163	0.9909685	0.99420303	0.9933333	0.9995509	0.9998006	0.0011311937	0.99952865	0.99957484	0.20145251
1.0	0.99989355	0.99953675	0.9996737	0.9402606	0.9988612	0.9998043	0.99938583	0.9997352	0.005179885	0.29853004
1.0	0.99570304	0.99959964	0.9990582	0.99937195	0.9998797	0.0049437997	0.44377202	0.99991083	0.19506404	0.9998305
1.0	0.9993974	0.9746609	0.99883634	0.99945146	0.9968759	0.99963033	0.31956595	0.9967194	0.51466954	0.9998994
1.0	0.99941504	0.99975306	0.9848673	0.99964917	0.98973805	0.4157464	0.9995322	0.99999416	0.99997413	0.9996482
1.0	0.0063757543	0.109258614	0.9993293	0.9990138	0.97319376	0.009248568	0.9993686	0.967369	0.99849784	0.9999596
1.0	0.9999585	0.9982152	0.99139893	0.9995172	0.9997998	0.9976872	0.9999534	0.9998228	0.9998267	0.9995383
1.0	0.99620783	0.9857671	0.99824905	0.99881494	0.99283034	0.9998017	0.9998191	0.9896554	0.9781793	0.7829509
1.0	0.99991107	0.9997291	0.48798963	0.99902594	0.99070376	0.99699247	0.99940026	0.99843425	0.9099461	0.9959544
1.0	0.00011315624	0.99165183	0.98911554	0.0012884132	0.99928916	0.5077532	0.99385285	0.9998423	0.21398768	0.99900573
1.0	0.9999957	0.99996936	0.99614316	0.99768	0.11496966	0.00019859771	0.9976847	0.9999651	0.96701574	0.99989676
1.0	0.99980015	0.9994466	0.9930052	0.99951375	0.9963307	0.0043029473	0.3277423	0.9990175	0.00010916193	0.9994435
1.0	0.9999776	0.99854004	0.99603003	0.7753019	0.99748826	0.00036107196	0.015059254	0.9986487	0.04918262	0.9998416
1.0	0.9715437	0.99551153	0.99570197	0.9991775	0.9996699	0.99858606	0.39086303	0.9992286	0.9670916	0.9999676
1.0	0.99986124	0.9999937	0.9717575	0.9923441	0.5600715	0.004408851	0.7864099	0.99713266	0.9927523	0.9963994
1.0	0.9989242	0.9994704	0.982498	0.99954444	0.9993844	0.9619285	0.99989724	0.012107085	0.9994265	0.99993634
1.0	0.73309153	0.99972445	0.5136032	0.996449	0.9999881	0.99578696	0.99928504	0.7763547	0.9999722	0.5947451
1.0	0.9995591	0.9986915	0.99884903	0.9997234	0.9998362	0.94491196	0.9855672	0.001493192	0.9999707	0.9949987
1.0	0.99987185	0.51330143	0.9997266	0.9994338	0.9982053	0.75679654	0.99628687	0.9982845	0.99954826	0.9115452
1.0	0.07363329	0.5760022	0.8055569	0.11193781	0.97657436	0.97293675	0.99960285	0.9995901	0.014214265	0.99981016
1.0	0.9645242	0.047660973	0.9995622	0.99942493	0.99966514	0.19119136	0.00490099	0.9800341	0.9953921	0.99845576
1.0	0.99996006	0.999225	0.010660896	0.994843	0.99965787	0.550694	0.42673048	0.057915412	0.99976724	0.08636557
1.0	0.99989164	0.9989938	0.9942106	0.9992067	0.99815243	0.15325385	0.99987185	0.0010235105	0.98910636	0.99975425
1.0	0.99544394	0.6282105	0.99280375	0.99935836	0.8900704	0.99802077	0.9999628	0.99971586	0.107365154	0.99909246
1.0	0.9999193	0.9984524	0.9758404	0.99967706	0.050766066	0.9997212	0.49612087	0.025628205	0.9889648	0.003101821
1.0	0.9944279	0.9996965	0.9981	0.9986665	0.97553056	0.9997043	0.99145144	0.98091745	0.9995677	0.9675923
1.0	0.9701657	0.34570694	0.99903595	0.9989961	0.99985814	0.9813887	0.007115211	0.9928919	0.9921808	0.9978382
1.0	0.9965713	0.7137653	0.73942804	0.9997577	0.99878925	0.9476225	0.9997441	0.9448866	0.999446	0.9996474
1.0	0.99158716	0.9998419	0.9854842	0.9841628	0.9980824	0.4762767	0.99704295	0.7318533	0.9924601	0.9955226
1.0	0.9919748	0.995656	7.788217e-05	0.31308666	0.99932206	0.99968636	0.99944216	0.08934391	0.9997248	0.9998086
1.0	0.9998939	0.01514696	0.9983701	0.9301402	0.9366486	0.068404414	0.81413275	0.06782526	0.9129778	0.9999596
1.0	0.1761977	0.9998796	0.889008	0.9992636	0.99976736	0.46290874	0.9999887	0.9652623	0.99653685	0.992282
1.0	0.99997187	0.99978775	0.0016765408	0.9999348	0.98757404	0.5361994	0.97607976	0.7512741	0.9995995	0.06337407
1.0	0.65961516	0.9976451	0.8974906	0.9911863	0.9990355	0.08234318	0.9929095	0.99819934	0.50342524	0.21792752
1.0	0.562681	0.9990005	0.99565566	0.9993228	0.9997732	0.9950807	0.99993706	0.97641784	0.17127892	0.98695403
1.0	0.9946326	0.9999032	0.99184144	0.49507287	0.9932793	0.9998443	0.06551666	0.999889	0.9064547	0.99969375
1.0	0.9890132	0.9996032	0.966841	0.9799764	0.9999559	0.99690634	0.5993033	0.99602675	0.34653217	0.9997516
1.0	0.99991953	0.9857671	0.9993616	0.99813616	0.075555325	0.008402383	0.16225523	0.99902105	0.13138972	0.7685445
1.0	0.5953142	0.5728215	0.99127907	0.99906	0.41470698	0.9714289	0.01820795	0.98855686	0.99749434	0.435617
1.0	0.99993634	0.99581724	0.9935082	0.999014	0.99885094	0.676496	0.99145144	0.73243606	0.07864157	0.0006214186
1.0	0.9998217	0.9857671	0.9991192	0.84254223	0.99847716	0.18379901	0.9998914	0.9230977	0.0009293907	0.9985312
1.0	0.9730723	0.2897459	0.0033382839	0.98602295	0.021448052	0.80464417	0.9945627	0.99965346	0.9892831	0.99563724
1.0	0.9917911	0.9999231	0.99406034	0.997361	0.99936694	0.9992632	0.99946696	0.39119306	0.9998863	0.84709156
1.0	0.99981767	0.9999893	0.9986957	0.9816698	0.98881537	0.002969513	0.2507264	0.9970885	0.012485125	0.99403024
1.0	0.99991727	0.9996673	0.268602	0.9942964	0.99815184	0.9978478	0.99691427	0.0038955458	0.7974717	0.8895708
1.0	0.99903095	9.99023e-05	0.0061446554	0.9993343	0.9994904	0.9984798	0.99978536	0.99982774	0.99968135	0.999731
1.0	0.9983777	0.9999931	0.9983089	0.99783236	0.99690276	0.5758691	0.9998167	0.99007064	0.99962664	0.0040313173
1.0	0.9999863	0.9980854	0.93923485	0.9988675	0.9994917	0.9996462	0.99680954	0.999908	0.9997359	0.027624398
1.0	0.9927821	0.9883383	0.9969105	0.9994667	0.99974257	0.9986093	0.9993131	0.9990258	0.0032678673	0.9999578
1.0	0.9999229	0.9999293	0.9892915	0.99964	0.99256164	0.9997913	0.99145144	0.9936811	0.07821862	0.9985769
1.0	0.9958793	0.9857671	0.8285601	0.993999	0.9994791	0.9476225	0.9999186	0.99999154	0.9569788	0.99422836
1.0	0.9999087	0.9996356	0.52300394	0.86484987	0.00805219	0.99630475	0.99805045	0.9997733	0.99722964	0.005402624
1.0	0.99708563	0.65221035	0.99923646	0.92956847	0.29783762	0.99993885	0.9999893	0.9908717	0.013178627	0.997059
1.0	0.99933857	0.50080687	0.9988856	0.9998461	0.3961634	0.99934214	0.9997249	0.97616917	0.9996669	0.9942221
1.0	0.9994319	0.007281088	0.0052190265	0.71263385	0.99891436	0.0039223856	0.8909875	0.9996228	0.9984211	0.99975294
1.0	0.9918385	0.9982973	0.9987355	0.99893314	0.9995803	0.99236906	0.9998579	0.02750195	0.9887827	0.92479724
1.0	0.99979407	0.98326564	0.999765	0.99946743	0.6587922	0.99981433	0.99997056	0.9999008	0.99967265	0.9993042
1.0	0.6012576	0.999608	0.013406818	0.99935645	0.32191524	0.9989644	0.99800795	0.9695403	0.011781045	0.9745205
1.0	0.99998975	0.9999275	0.23650907	0.9903742	0.9996637	0.9984421	0.99651754	0.9877022	0.00049673195	0.8892565
1.0	0.19881898	0.9976688	0.95563674	0.05753347	0.9867982	0.9896451	0.9633834	0.99999094	0.99996114	0.7889063
1.0	0.99961984	0.9989215	0.9955402	0.9385351	0.005422621	0.9476225	0.16118748	0.99983203	0.9562724	0.8039348
1.0	0.649596	0.7206028	0.97137904	0.72699136	0.9934475	0.9927119	0.9993081	0.99991536	0.99998784	0.99981123
1.0	0.98958415	0.9857671	0.68716043	0.97672004	0.6818196	0.84383106	0.9993162	0.99982315	0.020426087	0.9996735
1.0	0.9888226	0.9978649	0.9998273	0.9997739	0.35716993	0.9998023	0.86642265	0.9995939	0.9998932	0.88459295
1.0	0.99937683	0.9988004	0.96643406	0.9598945	0.97414553	0.99661607	0.99480575	0.99950266	0.99993134	0.99597013
1.0	0.99959093	0.66125375	0.9959046	0.9803843	0.99938786	0.0012149337	0.9566706	0.99336386	0.013771389	0.99583215
1.0	0.9408025	0.99695563	0.9980034	0.8551951	0.04574191	0.081981316	0.39744958	0.99828476	0.99992824	0.9996624
1.0	0.5877021	0.9997565	0.898972	0.98508435	0.68666846	0.7600074	0.99662566	0.9856205	0.999542	0.9979771
1.0	0.9899306	0.99882823	0.99730873	0.99795866	0.9992231	0.9970092	0.9993519	0.011201155	0.64179885	0.99978405
1.0	0.98413855	0.9995796	0.9312615	0.9998523	0.91250753	0.9941537	0.99145144	0.9981681	0.9988825	0.99584717
1.0	0.60690343	0.9994035	0.0002561732	0.9649273	0.9997929	0.9817779	0.9972338	0.9998435	0.010343053	0.9851753
1.0	0.99579227	0.855354	0.99778146	0.99485296	0.999584	0.99965274	0.4850168	0.99917597	0.19559208	0.9992429
1.0	0.99991786	0.5045051	0.98024017	0.82958144	0.9995658	0.41125628	0.99473554	0.9776838	0.99964356	0.9991862
1.0	0.9998853	0.9962746	0.2169881	0.9447198	0.9932668	0.9985267	0.99995565	0.9999372	0.9665636	0.9999546
1.0	0.999925	0.9987895	0.9848814	0.9996878	0.9950405	0.99972457	0.99991846	0.999343	0.00409129	0.002561
1.0	0.6990373	0.98961496	0.9916585	0.11804367	0.99784374	0.6553899	0.9998963	0.99935454	0.99956316	0.99742764
1.0	0.99376935	0.99916327	0.050198413	0.99143195	0.73550546	0.9991702	0.5866791	0.9866283	0.9995913	0.86906374
1.0	0.9998958	0.9918994	0.15503176	0.42448804	0.9984218	0.5481875	0.017529149	0.9997291	0.99968064	0.9997484
1.0	0.9997063	0.9997993	0.9991843	0.9685336	0.99950457	0.067253545	0.99971217	0.17623544	0.9962029	0.9966229
1.0	0.9655757	0.99899584	0.97475487	0.9990251	0.9997774	0.99835676	0.9968562	0.99954337	0.9955642	0.99977225
1.0	0.95982957	0.99999475	0.99909234	0.9995453	0.670558	0.0015121246	0.99976283	0.99821955	0.9995746	0.9884824
1.0	0.9999696	0.99979216	0.99922943	0.99807525	0.99995434	0.99975127	0.99992275	0.96903855	0.05673223	0.32318923
1.0	0.99716896	0.99970055	0.9988085	0.73927736	0.9994785	0.93244636	0.9996445	0.99987316	0.9950923	0.9996259
1.0	0.66438854	0.0025449416	0.99860245	0.99764	0.99996984	0.92419964	0.98138577	0.9995203	0.99380785	0.06119767
1.0	0.9999049	0.99518186	0.99995387	0.9778411	0.9990754	0.8125391	0.055876926	0.9998412	0.9998381	0.00067874166
1.0	0.9999771	0.9994074	0.1896799	0.004929083	0.991475	0.5545069	0.7029279	0.026360927	0.999554	0.99762374
1.0	0.99388075	0.9980282	0.77078164	0.99088097	0.97319376	0.9999709	0.15786597	0.9519812	0.99155796	0.9999279
1.0	0.97047967	0.9998078	0.9919077	0.99892104	0.99537486	0.99978775	0.40714255	0.9998596	0.22430772	0.964989
1.0	0.0037825566	0.91146815	0.99975127	0.9990422	0.99998534	0.086773194	0.9997445	0.99997544	0.99961287	0.99948055
1.0	0.99388677	0.9996147	0.9994861	0.9995803	0.9995115	0.99938786	0.9964986	0.9970669	0.9992279	0.9999659
1.0	0.9916893	0.9857671	0.9997594	0.5220552	0.99949646	0.9996414	0.017870903	0.18689734	0.9659641	0.33166772
1.0	0.089449786	0.97231716	0.9991714	0.9989531	0.0455693	0.9997949	0.995824	0.9997403	0.07515802	0.9997789
1.0	0.999961	0.99717915	0.9957178	0.9992199	0.9995889	0.999509	0.99967	0.99548054	0.5376052	0.027413066
1.0	6.812189e-05	0.9857671	0.9992005	0.1999046	0.16968125	0.9996866	0.9995432	0.999897	0.9997305	0.9995229
1.0	0.9996717	0.12565042	0.9880557	0.98933417	0.9891432	0.999726	0.9944713	0.9939129	0.9996977	0.99976355
1.0	0.9811841	0.9997737	0.9854842	0.02130727	0.9838484	0.8326304	0.99949896	0.9969112	0.9997805	0.9997476
1.0	0.9634442	0.99559253	0.8279794	0.9894219	0.99955314	0.9958526	0.9970182	0.0022682888	0.9995763	0.99998057
1.0	0.01922603	0.999225	0.33151925	0.9893798	0.00550814	0.99410594	0.9926836	0.9758303	0.9995896	0.0006062303
1.0	0.9813626	0.06527555	0.9854842	0.99973434	0.3138482	0.3618989	0.16567658	0.057129674	0.9302575	0.9998616
1.0	0.999897	0.99863356	0.9955318	0.99409205	0.9852507	0.77195555	0.99993515	0.00023675984	0.98967266	0.9999435
1.0	0.9974262	0.9912684	0.9600463	0.99935263	0.98547435	0.99716765	0.9999169	0.013938764	0.022317018	0.9675923
1.0	0.9999871	0.9979226	0.995471	0.99880433	0.9989083	0.99888843	0.99976796	0.99761885	0.01598767	0.9999583
0.0	0.99716896	0.9857671	0.9854842	0.97424626	0.97319376	0.9476225	0.99145144	0.9821722	0.97628695	0.9675923
0.0	0.99716896	0.9857671	0.9854842	0.97424626	0.97319376	0.9476225	0.99145144	0.9821722	0.97628695	0.9675923
0.0	0.99716896	0.9857671	0.9854842	0.97424626	0.97319376	0.9476225	0.99145144	0.9821722	0.97628695	0.9675923
0.0	0.99716896	0.9857671	0.9854842	0.97424626	0.97319376	0.9476225	0.99145144	0.9821722	0.97628695	0.9675923
0.0	0.99716896	0.9857671	0.9854842	0.97424626	0.97319376	0.9476225	0.99145144	0.9821722	0.97628695	0.9675923
0.0	0.99716896	0.9857671	0.9854842	0.97424626	0.97319376	0.9476225	0.99145144	0.9821722	0.97628695	0.9675923
0.0	0.99818003	0.9898935	0.975493	0.9945716	0.98596245	0.9940521	0.9965834	0.99842274	0.99301744	0.9984896
0.0	0.9833974	0.9354034	0.61301494	0.96600103	0.8040141	0.52212846	0.44282502	0.86795425	0.7044468	0.5888122
0.0	0.9833974	0.9354034	0.61301494	0.96600103	0.8040141	0.52212846	0.44282502	0.86795425	0.7044468	0.5888122
0.0	0.9833974	0.9354034	0.61301494	0.96600103	0.8040141	0.52212846	0.44282502	0.86795425	0.7044468	0.5888122
0.0	0.99855965	0.99553585	0.9900704	0.99860185	0.99846846	0.99581534	0.9990754	0.99941075	0.9936893	0.99643
0.0	0.99964976	0.99852884	0.9932647	0.99745494	0.9981652	0.99874806	0.9994019	0.99839103	0.99921	0.99910873
0.0	0.99959093	0.99795073	0.99040306	0.9970409	0.99757797	0.99805427	0.99904305	0.99746215	0.9988539	0.99864024
0.0	0.9980236	0.9888826	0.96393174	0.98358524	0.98693347	0.9928255	0.99665415	0.99692565	0.99242425	0.9899831
0.0	0.99959093	0.99795073	0.99040306	0.9970409	0.99757797	0.99805427	0.99904305	0.99746215	0.9988539	0.99864024
0.0	0.99959093	0.99795073	0.99040306	0.9970409	0.99757797	0.99805427	0.99904305	0.99746215	0.9988539	0.99864024
0.0	0.9980236	0.9888826	0.96393174	0.98358524	0.98693347	0.9928255	0.99665415	0.99692565	0.99242425	0.9899831
0.0	0.9999244	0.9993705	0.9990113	0.999238	0.9994167	0.9996093	0.99980634	0.9998851	0.99956757	0.9997354
0.0	0.99716896	0.9857671	0.9854842	0.97424626	0.97319376	0.9476225	0.99145144	0.9821722	0.97628695	0.9675923
0.0	0.99716896	0.9857671	0.9854842	0.97424626	0.97319376	0.9476225	0.99145144	0.9821722	0.97628695	0.9675923
0.0	0.9999244	0.9993705	0.9990113	0.999238	0.9994167	0.9996093	0.99980634	0.9998851	0.99956757	0.9997354
0.0	0.99716896	0.9857671	0.9854842	0.97424626	0.97319376	0.9476225	0.99145144	0.9821722	0.97628695	0.9675923
0.0	0.99716896	0.9857671	0.9854842	0.97424626	0.97319376	0.9476225	0.99145144	0.9821722	0.97628695	0.9675923
0.0	0.99959093	0.99795073	0.99040306	0.9970409	0.99757797	0.99805427	0.99904305	0.99746215	0.9988539	0.99864024
0.0	0.9980236	0.9888826	0.96393174	0.98358524	0.98693347	0.9928255	0.99665415	0.99692565	0.99242425	0.9899831
0.0	0.99855965	0.99553585	0.9900704	0.99860185	0.99846846	0.99581534	0.9990754	0.99941075	0.9936893	0.99643
0.0	0.99959093	0.99795073	0.99040306	0.9970409	0.99757797	0.99805427	0.99904305	0.99746215	0.9988539	0.99864024
0.0	0.9999244	0.9993705	0.9990113	0.999238	0.9994167	0.9996093	0.99980634	0.9998851	0.99956757	0.9997354
0.0	0.000100252924	0.00040914916	6.275237e-05	0.0015674992	4.8898895e-05	0.00015764116	0.00015135724	0.00022467587	0.00017982538	0.0008049442
0.0	0.00028435767	0.000730668	0.000275171	0.95896494	0.52615464	0.00011776301	0.029717863	0.01629809	0.011564028	0.005824685
0.0	0.9999244	0.9993705	0.9990113	0.999238	0.9994167	0.9996093	0.99980634	0.9998851	0.99956757	0.9997354
0.0	0.99716896	0.9857671	0.9854842	0.97424626	0.97319376	0.9476225	0.99145144	0.9821722	0.97628695	0.9675922
0.0	0.9999244	0.9993705	0.9990113	0.999238	0.9994167	0.9996093	0.99980634	0.9998851	0.99956757	0.9997354
0.0	0.99716896	0.9857671	0.9854842	0.97424626	0.97319376	0.9476225	0.99145144	0.9821722	0.97628695	0.9675923
0.0	0.99716896	0.9857671	0.9854842	0.97424626	0.97319376	0.9476225	0.99145144	0.9821722	0.97628695	0.9675922
0.0	0.99716896	0.9857671	0.9854842	0.97424626	0.97319376	0.9476225	0.99145144	0.9821722	0.97628695	0.9675923
0.0	0.99716896	0.9857671	0.9854842	0.97424626	0.97319376	0.9476225	0.99145144	0.9821722	0.97628695	0.9675923
0.0	0.9999244	0.9993705	0.9990113	0.999238	0.9994167	0.9996093	0.99980634	0.9998851	0.99956757	0.9997354
0.0	0.99855965	0.99553585	0.9900704	0.99860185	0.99846846	0.99581534	0.9990754	0.99941075	0.9936893	0.99643
0.0	0.99855965	0.99553585	0.9900704	0.99860185	0.99846846	0.99581534	0.9990754	0.99941075	0.9936893	0.99643
0.0	0.99959093	0.99795073	0.99040306	0.9970409	0.99757797	0.99805427	0.99904305	0.99746215	0.9988539	0.99864024
0.0	0.99959093	0.99795073	0.99040306	0.9970409	0.99757797	0.99805427	0.99904305	0.99746215	0.9988539	0.99864024
0.0	0.9877428	0.9933268	0.8531069	0.96318805	0.9915862	0.9744587	0.99767	0.42251456	0.9861026	0.93312186
0.0	0.9890058	0.9934164	0.84684193	0.9612605	0.9911179	0.9714139	0.9976882	0.3670809	0.98962843	0.92922044
0.0	0.9867829	0.99328136	0.83657503	0.96809834	0.9908501	0.972453	0.9977763	0.35121498	0.9873865	0.9452371
0.0	0.9868564	0.99383825	0.84397554	0.967933	0.9918795	0.97276014	0.99791425	0.38847277	0.98731273	0.9416668
0.0	0.9820302	0.99000096	0.7851873	0.9565836	0.98957807	0.963717	0.99707127	0.32243332	0.98258865	0.9115094
0.0	0.9820302	0.99000096	0.7851873	0.9565836	0.98957807	0.963717	0.99707127	0.32243326	0.98258865	0.9115094
0.0	0.9820302	0.99000096	0.7851873	0.9565836	0.98957807	0.963717	0.99707127	0.32243326	0.98258865	0.9115094
0.0	0.9820302	0.99000096	0.7851873	0.9565836	0.98957807	0.963717	0.99707127	0.32243335	0.98258865	0.9115094
0.0	0.9820302	0.99000096	0.78518736	0.9565836	0.98957807	0.963717	0.99707127	0.3224333	0.98258865	0.9115094
0.0	0.9980236	0.9888826	0.96393174	0.98358524	0.98693347	0.9928255	0.99665415	0.99692565	0.99242425	0.9899831
0.0	0.99959093	0.99795073	0.99040306	0.9970409	0.99757797	0.99805427	0.99904305	0.99746215	0.9988539	0.99864024
0.0	0.99927455	0.9986945	0.99442166	0.9990951	0.9990206	0.9979267	0.99956685	0.9995883	0.9967482	0.9977724
0.0	0.005585447	0.994087	0.98113674	0.07269972	0.72497225	0.99915326	0.8966472	0.67039764	0.9989496	0.7989499
0.0	0.9999229	0.999918	0.9756419	0.99575174	0.9999809	0.96499366	0.9981504	0.99853504	0.999567	0.99995613
0.0	0.9999229	0.999918	0.9756419	0.99575174	0.9999809	0.96499366	0.9981504	0.99853504	0.999567	0.99995613
0.0	0.95166874	0.99338233	0.97570205	0.99951637	0.96734625	0.0039223856	0.9936725	0.9980088	0.9996019	0.99995506
0.0	0.99959093	0.99795073	0.99040306	0.9970409	0.99757797	0.99805427	0.99904305	0.99746215	0.9988539	0.99864024
0.0	0.0009310449	0.00051550864	0.0011384332	0.054679263	0.0042118863	0.021544876	0.022831846	0.011387474	0.021325728	0.00082681916
0.0	0.99716896	0.9857671	0.9854842	0.97424626	0.97319376	0.9476225	0.99145144	0.9821722	0.97628695	0.9675923
0.0	0.99716896	0.9857671	0.9854842	0.97424626	0.97319376	0.9476225	0.99145144	0.9821722	0.97628695	0.9675923
0.0	0.9999244	0.9993705	0.9990113	0.999238	0.9994167	0.9996093	0.99980634	0.9998851	0.99956757	0.9997354
0.0	0.99716896	0.9857671	0.9854842	0.97424626	0.97319376	0.9476225	0.99145144	0.9821722	0.97628695	0.9675923
0.0	0.9998803	0.99991477	0.99895155	0.9994342	0.9995441	0.9995554	0.9998722	0.99951017	0.99923	0.9989887
0.0	0.00220393	0.10322956	0.0010204469	0.62371105	0.00068463216	0.34326908	0.028951056	0.98009026	0.054360207	0.0013070207
0.0	0.9936771	0.9772808	0.92891276	0.98787105	0.98096573	0.9843391	0.9969428	0.98246783	0.9901154	0.9973699
0.0	0.9999244	0.9993705	0.9990113	0.999238	0.9994167	0.9996093	0.99980634	0.9998851	0.99956757	0.9997354
0.0	0.99716896	0.9857671	0.9854842	0.97424626	0.97319376	0.9476225	0.99145144	0.9821722	0.97628695	0.9675923
0.0	0.99716896	0.9857671	0.9854842	0.97424626	0.97319376	0.9476225	0.99145144	0.9821722	0.97628695	0.9675923
0.0	0.99716896	0.9857671	0.9854842	0.97424626	0.97319376	0.9476225	0.99145144	0.9821722	0.97628695	0.9675923
0.0	0.99716896	0.9857671	0.9854842	0.97424626	0.97319376	0.9476225	0.99145144	0.9821722	0.97628695	0.9675923
0.0	0.99716896	0.9857671	0.9854842	0.97424626	0.97319376	0.9476225	0.99145144	0.9821722	0.97628695	0.9675923
0.0	0.9999244	0.9993705	0.9990113	0.999238	0.9994167	0.9996093	0.99980634	0.9998851	0.99956757	0.9997354
0.0	0.99862456	0.9991567	0.98730636	0.9980921	0.9978091	0.99676263	0.9996853	0.9367825	0.99931026	0.98963284
0.0	0.9994172	0.99610317	0.98867875	0.99759585	0.99623704	0.99792564	0.99861443	0.99873954	0.99896514	0.99299765
0.0	0.9997702	0.999046	0.9959538	0.99958795	0.9995722	0.9988452	0.9995443	0.9985605	0.99910116	0.99839646
0.0	0.99716896	0.9857671	0.9854842	0.97424626	0.97319376	0.9476225	0.99145144	0.9821722	0.97628695	0.9675923
0.0	0.99855965	0.99553585	0.9900704	0.99860185	0.99846846	0.99581534	0.9990754	0.99941075	0.9936893	0.99643
0.0	0.99959093	0.99795073	0.99040306	0.9970409	0.99757797	0.99805427	0.99904305	0.99746215	0.9988539	0.99864024
0.0	0.9980236	0.9888826	0.96393174	0.98358524	0.98693347	0.9928255	0.99665415	0.99692565	0.99242425	0.9899831
0.0	0.99959093	0.99795073	0.99040306	0.9970409	0.99757797	0.99805427	0.99904305	0.99746215	0.9988539	0.99864024
0.0	0.9994172	0.99610317	0.98867875	0.99759585	0.99623704	0.99792564	0.99861443	0.99873954	0.99896514	0.99299765
0.0	0.99959093	0.99795073	0.99040306	0.9970409	0.99757797	0.99805427	0.99904305	0.99746215	0.9988539	0.99864024
0.0	0.999757	0.9992716	0.99438214	0.9981171	0.9983272	0.9988669	0.9996056	0.9987509	0.9995078	0.9993513
0.0	0.99716896	0.9857671	0.9854842	0.97424626	0.97319376	0.9476225	0.99145144	0.9821722	0.97628695	0.9675923
0.0	0.99716896	0.9857671	0.9854842	0.97424626	0.97319376	0.9476225	0.99145144	0.9821722	0.97628695	0.9675923
0.0	0.99716896	0.9857671	0.9854842	0.97424626	0.97319376	0.9476225	0.99145144	0.9821722	0.97628695	0.9675923
0.0	0.027355408	0.006365525	0.22567253	0.012872319	0.0542948	0.00041479841	0.00026499928	0.0005323229	0.00096208975	0.022937454
0.0	0.027355408	0.006365525	0.22567253	0.012872319	0.0542948	0.00041479841	0.00026499928	0.0005323229	0.00096208975	0.022937454
0.0	0.99716896	0.9857671	0.9854842	0.97424626	0.97319376	0.9476225	0.99145144	0.9821722	0.97628695	0.9675922
0.0	0.99716896	0.9857671	0.9854842	0.97424626	0.97319376	0.9476225	0.99145144	0.9821722	0.97628695	0.9675922
0.0	0.99716896	0.9857671	0.9854842	0.97424626	0.97319376	0.9476225	0.99145144	0.9821722	0.97628695	0.9675923
0.0	0.99855965	0.99553585	0.9900704	0.99860185	0.99846846	0.99581534	0.9990754	0.99941075	0.9936893	0.99643
0.0	0.99855965	0.99553585	0.9900704	0.99860185	0.99846846	0.99581534	0.9990754	0.99941075	0.9936893	0.99643
0.0	0.99959093	0.99795073	0.99040306	0.9970409	0.99757797	0.99805427	0.99904305	0.99746215	0.9988539	0.99864024
0.0	0.99959093	0.99795073	0.99040306	0.9970409	0.99757797	0.99805427	0.99904305	0.99746215	0.9988539	0.99864024
0.0	0.99716896	0.9857671	0.9854842	0.97424626	0.97319376	0.9476225	0.99145144	0.9821722	0.97628695	0.9675923
0.0	0.9980236	0.9888826	0.96393174	0.98358524	0.98693347	0.9928255	0.99665415	0.99692565	0.99242425	0.9899831
0.0	0.9980236	0.9888826	0.96393174	0.98358524	0.98693347	0.9928255	0.99665415	0.99692565	0.99242425	0.9899831
0.0	0.99959093	0.99795073	0.99040306	0.9970409	0.99757797	0.99805427	0.99904305	0.99746215	0.9988539	0.99864024
0.0	0.99959093	0.99795073	0.99040306	0.9970409	0.99757797	0.99805427	0.99904305	0.99746215	0.9988539	0.99864024
0.0	0.99716896	0.9857671	0.9854842	0.97424626	0.97319376	0.9476225	0.99145144	0.9821722	0.97628695	0.9675923
0.0	0.99716896	0.9857671	0.9854842	0.97424626	0.97319376	0.9476225	0.99145144	0.9821722	0.97628695	0.9675923
0.0	0.99716896	0.9857671	0.9854842	0.97424626	0.97319376	0.9476225	0.99145144	0.9821722	0.97628695	0.9675923
0.0	0.99716896	0.9857671	0.9854842	0.97424626	0.97319376	0.9476225	0.99145144	0.9821722	0.97628695	0.9675923
0.0	0.9999244	0.9993705	0.9990113	0.999238	0.9994167	0.9996093	0.99980634	0.9998851	0.99956757	0.9997354
0.0	0.99716896	0.9857671	0.9854842	0.97424626	0.97319376	0.9476225	0.99145144	0.9821722	0.97628695	0.9675923
0.0	0.99716896	0.9857671	0.9854842	0.97424626	0.97319376	0.9476225	0.99145144	0.9821722	0.97628695	0.9675923
0.0	0.9999244	0.9993705	0.9990113	0.999238	0.9994167	0.9996093	0.99980634	0.9998851	0.99956757	0.9997354
0.0	0.99716896	0.9857671	0.9854842	0.97424626	0.97319376	0.9476225	0.99145144	0.9821722	0.97628695	0.9675923
0.0	0.99716896	0.9857671	0.9854842	0.97424626	0.97319376	0.9476225	0.99145144	0.9821722	0.97628695	0.9675923
0.0	0.9999329	0.9996062	0.9993272	0.9993383	0.9995503	0.9997408	0.9998367	0.9998982	0.9996221	0.99979824
0.0	0.99716896	0.9857671	0.9854842	0.97424626	0.97319376	0.9476225	0.99145144	0.9821722	0.97628695	0.9675923
0.0	0.99716896	0.9857671	0.9854842	0.97424626	0.97319376	0.9476225	0.99145144	0.9821722	0.97628695	0.9675923
0.0	0.99716896	0.9857671	0.9854842	0.97424626	0.97319376	0.9476225	0.99145144	0.9821722	0.97628695	0.9675923
0.0	0.9999244	0.9993705	0.9990113	0.999238	0.9994167	0.9996093	0.99980634	0.9998851	0.99956757	0.9997354
0.0	0.9999244	0.9993705	0.9990113	0.999238	0.9994167	0.9996093	0.99980634	0.9998851	0.99956757	0.9997354
0.0	0.99716896	0.9857671	0.9854842	0.97424626	0.97319376	0.9476225	0.99145144	0.9821722	0.97628695	0.9675923
0.0	0.9994172	0.99610317	0.98867875	0.99759585	0.99623704	0.99792564	0.99861443	0.99873954	0.99896514	0.99299765
0.0	0.0006411698	3.8896786e-05	0.010441715	0.00010810583	0.000133638	0.00015858027	0.00011427953	0.030201321	0.0024323747	0.00036351764
0.0	0.99855965	0.99553585	0.9900704	0.99860185	0.99846846	0.99581534	0.9990754	0.99941075	0.9936893	0.99643
0.0	0.99959093	0.99795073	0.99040306	0.9970409	0.99757797	0.99805427	0.99904305	0.99746215	0.9988539	0.99864024
0.0	0.9980236	0.9888826	0.96393174	0.98358524	0.98693347	0.9928255	0.99665415	0.99692565	0.99242425	0.9899831
0.0	0.99959093	0.99795073	0.99040306	0.9970409	0.99757797	0.99805427	0.99904305	0.99746215	0.9988539	0.99864024
0.0	0.99862456	0.9991567	0.98730636	0.9980921	0.9978091	0.99676263	0.9996853	0.9367825	0.99931026	0.98963284
0.0	0.99855965	0.99553585	0.9900704	0.99860185	0.99846846	0.99581534	0.9990754	0.99941075	0.9936893	0.99643
0.0	0.99855965	0.99553585	0.9900704	0.99860185	0.99846846	0.99581534	0.9990754	0.99941075	0.9936893	0.99643
0.0	0.99959093	0.99795073	0.99040306	0.9970409	0.99757797	0.99805427	0.99904305	0.99746215	0.9988539	0.99864024
0.0	0.99959093	0.99795073	0.99040306	0.9970409	0.99757797	0.99805427	0.99904305	0.99746215	0.9988539	0.99864024
0.0	0.99959093	0.99795073	0.99040306	0.9970409	0.99757797	0.99805427	0.99904305	0.99746215	0.9988539	0.99864024
0.0	0.99959093	0.99795073	0.99040306	0.9970409	0.99757797	0.99805427	0.99904305	0.99746215	0.9988539	0.99864024
0.0	0.9999244	0.9993705	0.9990113	0.999238	0.9994167	0.9996093	0.99980634	0.9998851	0.99956757	0.9997354
0.0	0.9999244	0.9993705	0.9990113	0.999238	0.9994167	0.9996093	0.99980634	0.9998851	0.99956757	0.9997354
0.0	0.99855965	0.99553585	0.9900704	0.99860185	0.99846846	0.99581534	0.9990754	0.99941075	0.9936893	0.99643
0.0	0.99959093	0.99795073	0.99040306	0.9970409	0.99757797	0.99805427	0.99904305	0.99746215	0.9988539	0.99864024
0.0	0.99959093	0.99795073	0.99040306	0.9970409	0.99757797	0.99805427	0.99904305	0.99746215	0.9988539	0.99864024
0.0	0.9999244	0.9993705	0.9990113	0.999238	0.9994167	0.9996093	0.99980634	0.9998851	0.99956757	0.9997354
0.0	0.99716896	0.9857671	0.9854842	0.97424626	0.97319376	0.9476225	0.99145144	0.9821722	0.97628695	0.9675922
0.0	0.99716896	0.9857671	0.9854842	0.97424626	0.97319376	0.9476225	0.99145144	0.9821722	0.97628695	0.9675923
0.0	0.99716896	0.9857671	0.9854842	0.97424626	0.97319376	0.9476225	0.99145144	0.9821722	0.97628695	0.9675923
0.0	0.99716896	0.9857671	0.9854842	0.97424626	0.97319376	0.9476225	0.99145144	0.9821722	0.97628695	0.9675923
0.0	0.0061264704	0.008841102	0.004393936	0.008717419	0.008919903	0.0298052	0.003392955	0.008549179	0.0018575682	0.010826938
0.0	0.0061264704	0.008841107	0.004393936	0.008717419	0.008919903	0.029805193	0.003392955	0.008549179	0.0018575682	0.010826938
0.0	0.0061264704	0.008841102	0.004393936	0.008717419	0.008919903	0.0298052	0.003392955	0.008549175	0.0018575682	0.010826938
0.0	0.0061264704	0.008841107	0.004393936	0.008717415	0.008919911	0.029805206	0.0033929534	0.008549175	0.0018575673	0.010826938
0.0	0.0061264704	0.008841107	0.004393936	0.008717419	0.008919903	0.029805193	0.003392955	0.008549179	0.0018575682	0.010826938
0.0	0.0061264704	0.008841107	0.004393938	0.008717419	0.008919903	0.029805193	0.0033929516	0.008549175	0.0018575682	0.010826938
0.0	0.0061264704	0.008841107	0.004393938	0.008717419	0.008919903	0.029805193	0.0033929534	0.008549179	0.0018575682	0.010826938
0.0	0.0061264704	0.008841107	0.004393936	0.008717415	0.008919911	0.029805206	0.0033929534	0.008549175	0.0018575673	0.010826938
0.0	0.0061264704	0.008841102	0.004393938	0.008717419	0.008919903	0.0298052	0.003392955	0.008549179	0.0018575682	0.010826938
0.0	0.0061264704	0.008841107	0.004393938	0.008717419	0.008919903	0.0298052	0.003392955	0.008549175	0.0018575682	0.010826938
0.0	0.0061264704	0.008841102	0.004393938	0.008717419	0.008919903	0.029805193	0.0033929516	0.008549175	0.0018575682	0.010826938
0.0	0.0061264704	0.008841107	0.004393936	0.008717415	0.008919911	0.029805206	0.0033929534	0.008549175	0.0018575682	0.010826938
0.0	0.0061264704	0.008841102	0.004393936	0.008717419	0.008919903	0.0298052	0.0033929534	0.008549179	0.0018575682	0.010826938
0.0	0.99716896	0.9857671	0.9854842	0.97424626	0.97319376	0.9476225	0.99145144	0.9821722	0.97628695	0.9675923
0.0	0.99716896	0.9857671	0.9854842	0.97424626	0.97319376	0.9476225	0.99145144	0.9821722	0.97628695	0.9675923
0.0	0.99716896	0.9857671	0.9854842	0.97424626	0.97319376	0.9476225	0.99145144	0.9821722	0.97628695	0.9675922
0.0	0.99716896	0.9857671	0.9854842	0.97424626	0.97319376	0.9476225	0.99145144	0.9821722	0.97628695	0.9675923
0.0	0.99716896	0.9857671	0.9854842	0.97424626	0.97319376	0.9476225	0.99145144	0.9821722	0.97628695	0.9675923
0.0	0.99716896	0.9857671	0.9854842	0.97424626	0.97319376	0.9476225	0.99145144	0.9821722	0.97628695	0.9675923
0.0	0.99716896	0.9857671	0.9854842	0.97424626	0.97319376	0.9476225	0.99145144	0.9821722	0.97628695	0.9675923
0.0	0.99716896	0.9857671	0.9854842	0.97424626	0.97319376	0.9476225	0.99145144	0.9821722	0.97628695	0.9675923
0.0	0.99716896	0.9857671	0.9854842	0.97424626	0.97319376	0.9476225	0.99145144	0.9821722	0.97628695	0.9675923
0.0	0.9999244	0.9993705	0.9990113	0.999238	0.9994167	0.9996093	0.99980634	0.9998851	0.99956757	0.9997354
0.0	0.99716896	0.9857671	0.9854842	0.97424626	0.97319376	0.9476225	0.99145144	0.9821722	0.97628695	0.9675922
0.0	0.99716896	0.9857671	0.9854842	0.97424626	0.97319376	0.9476225	0.99145144	0.9821722	0.97628695	0.9675923
0.0	0.99716896	0.9857671	0.9854842	0.97424626	0.97319376	0.9476225	0.99145144	0.9821722	0.97628695	0.9675923
0.0	0.9997702	0.999046	0.9959538	0.99958795	0.9995722	0.9988452	0.9995443	0.9985605	0.99910116	0.99839646
0.0	0.9997942	0.99944633	0.99627507	0.9987618	0.9984909	0.99920493	0.99965274	0.99910176	0.9994529	0.9995154
0.0	0.99959093	0.99795073	0.99040306	0.9970409	0.99757797	0.99805427	0.99904305	0.99746215	0.9988539	0.99864024
0.0	0.99716896	0.9857671	0.9854842	0.97424626	0.97319376	0.9476225	0.99145144	0.9821722	0.97628695	0.9675923
0.0	0.9994172	0.99610317	0.98867875	0.99759585	0.99623704	0.99792564	0.99861443	0.99873954	0.99896514	0.99299765
0.0	0.98689437	0.21349387	0.2596559	0.92409205	0.8891265	0.22998926	0.28299528	0.98885673	0.8736447	0.19497931
0.0	0.99972576	0.9977564	0.9951874	0.9989184	0.99948573	0.9993445	0.99971396	0.99925584	0.9992937	0.9993437
0.0	0.99716896	0.9857671	0.9854842	0.97424626	0.97319376	0.9476225	0.99145144	0.9821722	0.97628695	0.9675923
0.0	0.99716896	0.9857671	0.9854842	0.97424626	0.97319376	0.9476225	0.99145144	0.9821722	0.97628695	0.9675922
0.0	0.99716896	0.9857671	0.9854842	0.97424626	0.97319376	0.9476225	0.99145144	0.9821722	0.97628695	0.9675922
0.0	0.99716896	0.9857671	0.9854842	0.97424626	0.97319376	0.9476225	0.99145144	0.9821722	0.97628695	0.9675922
0.0	0.99716896	0.9857671	0.9854842	0.97424626	0.97319376	0.9476225	0.99145144	0.9821722	0.97628695	0.9675922
0.0	0.9998292	0.9986596	0.99674714	0.99916995	0.9986871	0.9996387	0.99977463	0.99946123	0.9994387	0.99955696
0.0	0.9999244	0.9993705	0.9990113	0.999238	0.9994167	0.9996093	0.99980634	0.9998851	0.99956757	0.9997354
0.0	0.99716896	0.9857671	0.9854842	0.97424626	0.97319376	0.9476225	0.99145144	0.9821722	0.97628695	0.9675923
0.0	0.9997702	0.999046	0.9959538	0.99958795	0.9995722	0.9988452	0.9995443	0.9985605	0.99910116	0.99839646
0.0	0.9997702	0.999046	0.9959538	0.99958795	0.9995722	0.9988452	0.9995443	0.9985605	0.99910116	0.99839646
0.0	0.9997702	0.999046	0.9959538	0.99958795	0.9995722	0.9988452	0.9995443	0.9985605	0.99910116	0.99839646
0.0	0.9997702	0.999046	0.9959538	0.99958795	0.9995722	0.9988452	0.9995443	0.9985605	0.99910116	0.99839646
0.0	0.9997702	0.999046	0.9959538	0.99958795	0.9995722	0.9988452	0.9995443	0.9985605	0.99910116	0.99839646
0.0	0.0015572611	0.0014278017	5.9756094e-05	0.6599216	0.020556757	0.003302099	0.0037390864	0.062441226	0.008591442	0.010761913
0.0	0.002611891	0.0022288319	0.0003983232	0.07138082	0.002040837	0.00024663887	0.19622928	0.26346448	0.10105569	0.004612792
0.0	0.99716896	0.9857671	0.9854842	0.97424626	0.97319376	0.9476225	0.99145144	0.9821722	0.97628695	0.9675923
0.0	0.99716896	0.9857671	0.9854842	0.97424626	0.97319376	0.9476225	0.99145144	0.9821722	0.97628695	0.9675923
0.0	0.19570069	0.034557912	0.012168909	0.6136769	0.06184304	0.016546356	0.34683588	0.6896489	0.31978577	0.087130524
0.0	0.9996724	0.99918836	0.9942496	0.99915886	0.9983789	0.99971944	0.99950266	0.99892586	0.99964774	0.99670345
0.0	0.99716896	0.9857671	0.9854842	0.97424626	0.97319376	0.9476225	0.99145144	0.9821722	0.97628695	0.9675923
0.0	0.99965394	0.99894315	0.9921944	0.9973999	0.99780935	0.9982664	0.9992878	0.997825	0.99892646	0.9989027
0.0	0.99716896	0.9857671	0.9854842	0.97424626	0.97319376	0.9476225	0.99145144	0.9821722	0.97628695	0.9675923
0.0	0.99716896	0.9857671	0.9854842	0.97424626	0.97319376	0.9476225	0.99145144	0.9821722	0.97628695	0.9675923
0.0	0.99716896	0.9857671	0.9854842	0.97424626	0.97319376	0.9476225	0.99145144	0.9821722	0.97628695	0.9675923
0.0	0.99716896	0.9857671	0.9854842	0.97424626	0.97319376	0.9476225	0.99145144	0.9821722	0.97628695	0.9675923
0.0	0.99716896	0.9857671	0.9854842	0.97424626	0.97319376	0.9476225	0.99145144	0.9821722	0.97628695	0.9675923
0.0	0.99716896	0.9857671	0.9854842	0.97424626	0.97319376	0.9476225	0.99145144	0.9821722	0.97628695	0.9675922
0.0	0.99716896	0.9857671	0.9854842	0.97424626	0.97319376	0.9476225	0.99145144	0.9821722	0.97628695	0.9675922
0.0	0.9996573	0.99927014	0.99466777	0.9992017	0.9987864	0.9996929	0.9994997	0.9987947	0.9995919	0.99676704
0.0	0.99716896	0.9857671	0.9854842	0.97424626	0.97319376	0.9476225	0.99145144	0.9821722	0.97628695	0.9675923
0.0	0.99716896	0.9857671	0.9854842	0.97424626	0.97319376	0.9476225	0.99145144	0.9821722	0.97628695	0.9675923
0.0	0.99716896	0.9857671	0.9854842	0.97424626	0.97319376	0.9476225	0.99145144	0.9821722	0.97628695	0.9675923
0.0	0.99716896	0.9857671	0.9854842	0.97424626	0.97319376	0.9476225	0.99145144	0.9821722	0.97628695	0.9675923
0.0	0.99716896	0.9857671	0.9854842	0.97424626	0.97319376	0.9476225	0.99145144	0.9821722	0.97628695	0.9675923
0.0	0.9998292	0.9986596	0.99674714	0.99916995	0.9986871	0.9996387	0.99977463	0.99946123	0.9994387	0.99955696
0.0	0.99716896	0.9857671	0.9854842	0.97424626	0.97319376	0.9476225	0.99145144	0.9821722	0.97628695	0.9675923
0.0	0.99716896	0.9857671	0.9854842	0.97424626	0.97319376	0.9476225	0.99145144	0.9821722	0.97628695	0.9675923
0.0	0.99716896	0.9857671	0.9854842	0.97424626	0.97319376	0.9476225	0.99145144	0.9821722	0.97628695	0.9675923
0.0	0.99716896	0.9857671	0.9854842	0.97424626	0.97319376	0.9476225	0.99145144	0.9821722	0.97628695	0.9675923
0.0	0.99716896	0.9857671	0.9854842	0.97424626	0.97319376	0.9476225	0.99145144	0.9821722	0.97628695	0.9675922
0.0	0.99716896	0.9857671	0.9854842	0.97424626	0.97319376	0.9476225	0.99145144	0.9821722	0.97628695	0.9675922
0.0	0.99952996	0.9978783	0.9929605	0.9981744	0.9973822	0.99857724	0.9991186	0.99916744	0.99919766	0.99564135
0.0	0.99963534	0.9989655	0.9968341	0.99898463	0.999326	0.99806017	0.9995658	0.99956125	0.99656713	0.9981651
0.0	0.70390683	0.92529184	0.42119095	0.8801628	0.97221476	0.84945875	0.9783668	0.99113476	0.81129885	0.9660772
0.0	0.9995627	0.9989826	0.7748323	0.93501276	0.9639932	0.9637997	0.3326333	0.9900932	0.97044384	0.94269276
0.0	0.53791106	0.87746906	0.6564272	0.9512891	0.9235591	0.28632894	0.9961611	0.7930178	0.93321097	0.68196166
0.0	0.9026759	0.98209065	0.5687179	0.92672026	0.829028	0.815479	0.025793849	0.99015486	0.85924447	0.6983722
0.0	0.82070553	0.98076403	0.8339572	0.7452807	0.7307737	0.74132544	0.75294644	0.9249118	0.82837975	0.44591585
0.0	0.88269395	0.95547944	0.6345584	0.99121606	0.84657854	0.97704244	0.8513192	0.95435816	0.8167191	0.7752058
0.0	0.100576706	0.24851082	0.47613916	0.8277764	0.86692095	0.0677969	0.7178432	0.86911297	0.8015117	0.73379344
0.0	0.8878369	0.91636616	0.6495659	0.9834018	0.99645376	0.3717664	0.262055	0.96909404	0.93465227	0.7889944
0.0	0.042777896	0.9203529	0.28945595	0.97069013	0.039245956	0.15172546	0.13751785	0.9112694	0.0014827662	0.3103786
0.0	0.99991417	0.99982977	0.9994642	0.9996458	0.9998005	0.99985063	0.99997616	0.9998266	0.9997315	0.99993396
0.0	0.0011990932	0.0012321667	0.0006369672	0.0030218903	0.0013981475	0.001179974	0.00077376753	0.00024126981	0.005619493	0.009651261
0.0	0.003939527	0.00669619	0.0007378156	0.0034995202	0.0015382217	0.0011961887	0.0023965496	8.5662454e-05	0.0031266583	0.001407461
0.0	0.43647155	0.5711294	0.26930156	0.1674088	0.53189623	0.014920873	0.08376258	0.3191784	0.049582392	0.0051205847
0.0	0.31297535	0.8803661	0.60089314	0.8102772	0.9078313	0.7469249	0.42853352	0.46588957	0.9917619	0.8906142
0.0	0.99976987	0.99882907	0.9938024	0.9987293	0.99787974	0.99895823	0.9992648	0.99945134	0.9995646	0.99712425
0.0	0.9998049	0.9993406	0.9946727	0.9986047	0.9984053	0.99905974	0.9994997	0.99901843	0.9995401	0.99940205
0.0	0.98138934	0.96879447	0.9949319	0.9977558	0.99940944	0.9982432	0.9966916	0.9971813	0.95637476	0.99307305
0.0	0.99716896	0.9857671	0.9854842	0.97424626	0.97319376	0.9476225	0.99145144	0.9821722	0.97628695	0.9675923
0.0	0.9998864	0.999607	0.9979693	0.9994568	0.99934345	0.99962795	0.9997969	0.9997726	0.99945813	0.99956316
0.0	0.9994136	0.9981668	0.98911554	0.99881494	0.9981667	0.99955374	0.99911135	0.99827635	0.9993788	0.99415046
0.0	0.99716896	0.9857671	0.9854842	0.97424626	0.97319376	0.9476225	0.99145144	0.9821722	0.97628695	0.9675923
0.0	0.9990243	0.99654824	0.99244857	0.9987232	0.99871206	0.9965856	0.9991984	0.9994553	0.99486333	0.9967698
0.0	0.79838324	0.99996626	0.99918574	0.1658139	0.9993562	0.99998975	0.9999753	0.42101386	0.9989556	0.99924016
0.0	0.99983525	0.99908173	0.9981329	0.99976164	0.9995895	0.99883443	0.9997696	0.9997887	0.99891424	0.9996208
0.0	0.9999192	0.9997588	0.9987275	0.99982077	0.99972624	0.9994659	0.99986863	0.9998264	0.9992299	0.9997701
0.0	0.9997172	0.99875677	0.99346393	0.9980856	0.99758744	0.99877244	0.99936026	0.999403	0.9994684	0.99607974
0.0	0.03589481	0.017529583	0.013446144	0.069657475	0.024783518	0.027855493	0.011343732	0.008627567	0.021009991	0.00789595
0.0	0.99946874	0.9973514	0.9897507	0.9978915	0.9966307	0.9980064	0.9987953	0.9989083	0.9991079	0.9939737
0.0	0.03589482	0.017529583	0.013446144	0.069657445	0.024783501	0.027855493	0.011343732	0.008627558	0.021009985	0.00789595
0.0	0.99946874	0.9973514	0.9897507	0.9978915	0.9966307	0.9980064	0.9987953	0.9989083	0.9991079	0.9939737
0.0	0.99716896	0.9857671	0.9854842	0.97424626	0.97319376	0.9476225	0.99145144	0.9821722	0.97628695	0.9675923
0.0	0.99716896	0.9857671	0.9854842	0.97424626	0.97319376	0.9476225	0.99145144	0.9821722	0.97628695	0.9675922
0.0	0.99716896	0.9857671	0.9854842	0.97424626	0.97319376	0.9476225	0.99145144	0.9821722	0.97628695	0.9675923
0.0	0.9999244	0.9993705	0.9990113	0.999238	0.9994167	0.9996093	0.99980634	0.9998851	0.99956757	0.9997354
0.0	0.99716896	0.9857671	0.9854842	0.97424626	0.97319376	0.9476225	0.99145144	0.9821722	0.97628695	0.9675922
0.0	0.9997702	0.999046	0.9959538	0.99958795	0.9995722	0.9988452	0.9995443	0.9985605	0.99910116	0.99839646
0.0	0.99716896	0.9857671	0.9854842	0.97424626	0.97319376	0.9476225	0.99145144	0.9821722	0.97628695	0.9675923
0.0	0.9999244	0.9993705	0.9990113	0.999238	0.9994167	0.9996093	0.99980634	0.9998851	0.99956757	0.9997354
0.0	0.99716896	0.9857671	0.9854842	0.97424626	0.97319376	0.9476225	0.99145144	0.9821722	0.97628695	0.9675923
0.0	0.000100252924	0.00040914916	6.275237e-05	0.0015675	4.8898895e-05	0.00015764116	0.00015135724	0.00022467587	0.00017982538	0.0008049442
0.0	0.99716896	0.9857671	0.9854842	0.97424626	0.97319376	0.9476225	0.99145144	0.9821722	0.97628695	0.9675923
0.0	0.99716896	0.9857671	0.9854842	0.97424626	0.97319376	0.9476225	0.99145144	0.9821722	0.97628695	0.9675923
0.0	0.9999244	0.9993705	0.9990113	0.999238	0.9994167	0.9996093	0.99980634	0.9998851	0.99956757	0.9997354
0.0	0.99716896	0.9857671	0.9854842	0.97424626	0.97319376	0.9476225	0.99145144	0.9821722	0.97628695	0.9675922
0.0	0.9998073	0.9997211	0.9983613	0.9984681	0.99909806	0.9995993	0.9998165	0.9996166	0.9993468	0.9998068
0.0	0.9999244	0.9993705	0.9990113	0.999238	0.9994167	0.9996093	0.99980634	0.9998851	0.99956757	0.9997354
0.0	0.99716896	0.9857671	0.9854842	0.97424626	0.97319376	0.9476225	0.99145144	0.9821722	0.97628695	0.9675923
0.0	0.000100252924	0.00040914933	6.275237e-05	0.0015674992	4.8898895e-05	0.00015764116	0.00015135724	0.00022467587	0.00017982538	0.0008049438
0.0	0.99975663	0.99823403	0.9941749	0.99837804	0.9969783	0.9984944	0.999199	0.99932563	0.9994648	0.99536324
0.0	0.03589481	0.017529583	0.013446144	0.06965743	0.024783501	0.027855493	0.011343737	0.008627567	0.02100998	0.00789595
0.0	0.010637064	0.009829392	0.00054066256	0.99349505	0.8336332	0.0034983398	0.78780496	0.26043475	0.09502182	0.5644829
0.0	0.7288317	0.07647132	0.07780302	0.046545073	0.7651208	0.014928744	0.0057343068	0.0016312865	0.0034526372	0.21655133
0.0	0.99855965	0.99553585	0.9900704	0.99860185	0.99846846	0.99581534	0.9990754	0.99941075	0.9936893	0.99643
0.0	0.99855965	0.99553585	0.9900704	0.99860185	0.99846846	0.99581534	0.9990754	0.99941075	0.9936893	0.99643
0.0	0.99855965	0.99553585	0.9900704	0.99860185	0.99846846	0.99581534	0.9990754	0.99941075	0.9936893	0.99643
0.0	0.99855965	0.99553585	0.9900704	0.99860185	0.99846846	0.99581534	0.9990754	0.99941075	0.9936893	0.99643
0.0	0.99716896	0.9857671	0.9854842	0.97424626	0.97319376	0.9476225	0.99145144	0.9821722	0.97628695	0.9675923
0.0	0.99716896	0.9857671	0.9854842	0.97424626	0.97319376	0.9476225	0.99145144	0.9821722	0.97628695	0.9675923
0.0	0.99716896	0.9857671	0.9854842	0.97424626	0.97319376	0.9476225	0.99145144	0.9821722	0.97628695	0.9675923
0.0	0.99716896	0.9857671	0.9854842	0.97424626	0.97319376	0.9476225	0.99145144	0.9821722	0.97628695	0.9675923
0.0	0.99716896	0.9857671	0.9854842	0.97424626	0.97319376	0.9476225	0.99145144	0.9821722	0.97628695	0.9675922
0.0	0.99716896	0.9857671	0.9854842	0.97424626	0.97319376	0.9476225	0.99145144	0.9821722	0.97628695	0.9675923
0.0	0.99716896	0.9857671	0.9854842	0.97424626	0.97319376	0.9476225	0.99145144	0.9821722	0.97628695	0.9675923
0.0	0.9997172	0.99875677	0.99346393	0.9980856	0.99758744	0.99877244	0.99936026	0.999403	0.9994684	0.99607974
0.0	0.99716896	0.9857671	0.9854842	0.97424626	0.97319376	0.9476225	0.99145144	0.9821722	0.97628695	0.9675923
0.0	0.9951821	0.9968246	0.9927626	0.9984896	0.99815184	0.9981012	0.9926836	0.99602675	0.9924601	0.9984994
0.0	0.99953806	0.99743843	0.99104357	0.9979698	0.9969025	0.9983772	0.9989421	0.99873954	0.9991443	0.99455136
0.0	0.03589481	0.017529592	0.013446144	0.069657475	0.024783501	0.027855493	0.011343732	0.008627563	0.02100998	0.00789595
0.0	0.03589482	0.017529583	0.013446144	0.069657475	0.024783514	0.027855493	0.011343732	0.008627567	0.02100998	0.0078959465
0.0	0.003039222	0.00669619	0.00060928054	0.0031965114	0.0010802663	0.0011753443	0.0028832627	6.742017e-05	0.0014689253	0.0010851161
0.0	0.99716896	0.9857671	0.9854842	0.97424626	0.97319376	0.9476225	0.99145144	0.9821722	0.97628695	0.9675923
0.0	0.042030714	0.017152352	0.015086381	0.07883982	0.02620991	0.029805806	0.011343732	0.009352338	0.021009991	0.008518332
0.0	0.99855965	0.99553585	0.9900704	0.99860185	0.99846846	0.99581534	0.9990754	0.99941075	0.9936893	0.99643
0.0	0.99716896	0.9857671	0.9854842	0.97424626	0.97319376	0.9476225	0.99145144	0.9821722	0.97628695	0.9675923
0.0	0.99716896	0.9857671	0.9854842	0.97424626	0.97319376	0.9476225	0.99145144	0.9821722	0.97628695	0.9675923
0.0	0.99716896	0.9857671	0.9854842	0.97424626	0.97319376	0.9476225	0.99145144	0.9821722	0.97628695	0.9675923
0.0	0.9994172	0.99610317	0.98867875	0.99759585	0.99623704	0.99792564	0.99861443	0.99873954	0.99896514	0.99299765
0.0	0.99716896	0.9857671	0.9854842	0.97424626	0.97319376	0.9476225	0.99145144	0.9821722	0.97628695	0.9675923
0.0	0.99716896	0.9857671	0.9854842	0.97424626	0.97319376	0.9476225	0.99145144	0.9821722	0.97628695	0.9675923
0.0	0.99716896	0.9857671	0.9854842	0.97424626	0.97319376	0.9476225	0.99145144	0.9821722	0.97628695	0.9675923
0.0	0.99716896	0.9857671	0.9854842	0.97424626	0.97319376	0.9476225	0.99145144	0.9821722	0.97628695	0.9675923
0.0	0.45036325	0.9318666	0.84566426	0.9450203	0.9076145	0.90723777	0.7515786	0.9778716	0.92211294	0.97647744
0.0	0.99716896	0.9857671	0.9854842	0.97424626	0.97319376	0.9476225	0.99145144	0.9821722	0.97628695	0.9675923
0.0	0.99716896	0.9857671	0.9854842	0.97424626	0.97319376	0.9476225	0.99145144	0.9821722	0.97628695	0.9675923
0.0	0.9998703	0.99899584	0.9983177	0.99931324	0.9993494	0.9996159	0.99976283	0.99976534	0.99954826	0.9993204
0.0	0.99716896	0.9857671	0.9854842	0.97424626	0.97319376	0.9476225	0.99145144	0.9821722	0.97628695	0.9675923
0.0	0.03589482	0.017529583	0.01344615	0.069657445	0.024783518	0.027855493	0.011343732	0.008627563	0.021009991	0.0078959465
0.0	0.99716896	0.9857671	0.9854842	0.97424626	0.97319376	0.9476225	0.99145144	0.9821722	0.97628695	0.9675923
0.0	0.99716896	0.9857671	0.9854842	0.97424626	0.97319376	0.9476225	0.99145144	0.9821722	0.97628695	0.9675923
0.0	0.99716896	0.9857671	0.9854842	0.97424626	0.97319376	0.9476225	0.99145144	0.9821722	0.97628695	0.9675923
0.0	0.03589482	0.017529583	0.013446144	0.069657445	0.024783518	0.027855493	0.011343732	0.008627563	0.021009985	0.00789595
0.0	0.45036325	0.9318666	0.84566444	0.9450203	0.9076145	0.90723777	0.7515785	0.9778716	0.92211294	0.97647744
0.0	0.99855965	0.99553585	0.9900704	0.99860185	0.99846846	0.99581534	0.9990754	0.99941075	0.9936893	0.99643
0.0	0.99716896	0.9857671	0.9854842	0.97424626	0.97319376	0.9476225	0.99145144	0.9821722	0.97628695	0.9675923
0.0	0.99869627	0.9960621	0.99086225	0.9986449	0.9985239	0.99604	0.99910825	0.9994252	0.9936893	0.9966719
0.0	0.0045144595	0.31423756	0.006560817	0.72339195	0.67218643	0.22885948	0.000102585494	0.025059493	0.058253102	0.0086438265
0.0	0.12559281	0.034717977	0.025574772	0.12799495	0.036193307	0.041802034	0.01696607	0.016088814	0.044114865	0.010937787
0.0	0.9997296	0.9990652	0.99325895	0.999159	0.99864215	0.99967396	0.99941003	0.99890375	0.9996457	0.99593866
0.0	0.99716896	0.9857671	0.9854842	0.97424626	0.97319376	0.9476225	0.99145144	0.9821722	0.97628695	0.9675923
0.0	0.99983525	0.99908173	0.9981329	0.99976164	0.9995895	0.99883443	0.9997696	0.9997887	0.99891424	0.9996208
0.0	0.99716896	0.9857671	0.9854842	0.97424626	0.97319376	0.9476225	0.99145144	0.9821722	0.97628695	0.9675922
0.0	0.003939527	0.00669619	0.0007378162	0.0034995202	0.0015382217	0.0011961887	0.0023965496	8.5662534e-05	0.0031266583	0.001407461
0.0	0.003039222	0.00669619	0.00060928054	0.0031965114	0.0010802663	0.0011753443	0.0028832639	6.742011e-05	0.0014689253	0.0010851161
0.0	0.9999131	0.99970764	0.9986817	0.9995566	0.9994382	0.9996822	0.9998275	0.9998461	0.9995431	0.99967384
0.0	0.042709514	0.017529583	0.014989093	0.07261248	0.028802281	0.03194376	0.012106366	0.009577453	0.026987156	0.008203549
0.0	0.06631016	0.03136694	0.019487565	0.114188015	0.039767027	0.03515747	0.014532103	0.017332722	0.02974885	0.011448008
0.0	0.877669	0.90664846	0.8301645	0.91363704	0.8385611	0.877487	0.9264481	0.915087	0.9660176	0.9848492
0.0	0.98792845	0.0317597	0.0005926168	0.00014997792	0.07306395	0.07115618	0.018327	0.12689124	0.0014001449	0.5489267
0.0	0.99716896	0.9857671	0.9854842	0.97424626	0.97319376	0.9476225	0.99145144	0.9821722	0.97628695	0.9675923
0.0	0.4091549	0.87693834	0.81316525	0.83594084	0.76492685	0.92855936	0.9666141	0.80572486	0.95609385	0.76725215
0.0	0.99855965	0.99553585	0.9900704	0.99860185	0.99846846	0.99581534	0.9990754	0.99941075	0.9936893	0.99643
0.0	0.99842864	0.99347985	0.9918528	0.9913147	0.9886707	0.9889944	0.9977997	0.98188734	0.99372464	0.98351294
0.0	0.99716896	0.9857671	0.9854842	0.97424626	0.97319376	0.9476225	0.99145144	0.9821722	0.97628695	0.9675923
0.0	0.99716896	0.9857671	0.9854842	0.97424626	0.97319376	0.9476225	0.99145144	0.9821722	0.97628695	0.9675923
0.0	0.99716896	0.9857671	0.9854842	0.97424626	0.97319376	0.9476225	0.99145144	0.9821722	0.97628695	0.9675923
0.0	0.9999244	0.9993705	0.9990113	0.999238	0.9994167	0.9996093	0.99980634	0.9998851	0.99956757	0.9997354
0.0	0.99716896	0.9857671	0.9854842	0.97424626	0.97319376	0.9476225	0.99145144	0.9821722	0.97628695	0.9675923
0.0	0.99716896	0.9857671	0.9854842	0.97424626	0.97319376	0.9476225	0.99145144	0.9821722	0.97628695	0.9675923
0.0	0.99716896	0.9857671	0.9854842	0.97424626	0.97319376	0.9476225	0.99145144	0.9821722	0.97628695	0.9675923
0.0	0.9994172	0.99610317	0.98867875	0.99759585	0.99623704	0.99792564	0.99861443	0.99873954	0.99896514	0.99299765
0.0	0.99716896	0.9857671	0.9854842	0.97424626	0.97319376	0.9476225	0.99145144	0.9821722	0.97628695	0.9675923
0.0	0.9991954	0.99521196	0.96501654	0.9969965	0.9962459	0.9940234	0.9961442	0.989643	0.99382764	0.9596562
0.0	0.99968374	0.99799573	0.99303824	0.99761045	0.9980527	0.99854636	0.99922395	0.9980817	0.99911517	0.99903154
0.0	0.99716896	0.9857671	0.9854842	0.97424626	0.97319376	0.9476225	0.99145144	0.9821722	0.97628695	0.9675923
0.0	0.99885404	0.9938607	0.9495405	0.990666	0.9963063	0.99810314	0.99771297	0.99393696	0.994866	0.9815076
0.0	0.059588265	0.9857671	0.027465107	0.5921341	0.8146974	0.44628996	0.0032602872	0.051146418	0.06378634	0.013222903
0.0	0.9976514	0.008177488	0.9957765	0.9883726	0.98424375	0.99954176	0.93211895	0.64531314	0.9951551	0.7798463
0.0	0.005062481	0.5734152	4.2550702e-05	0.0003239747	0.00066802395	9.024975e-05	0.0034404998	0.00017033952	0.00041389666	0.0009056833
0.0	0.99716896	0.9857671	0.9854842	0.97424626	0.97319376	0.9476225	0.99145144	0.9821722	0.97628695	0.9675923
0.0	0.99716896	0.9857671	0.9854842	0.97424626	0.97319376	0.9476225	0.99145144	0.9821722	0.97628695	0.9675923
0.0	0.9994136	0.9981668	0.98911554	0.99881494	0.9981667	0.99955374	0.99911135	0.99827635	0.9993788	0.99415046
0.0	0.9999161	0.99933356	0.99851626	0.99955183	0.99945277	0.99974126	0.9999075	0.9997106	0.9996265	0.99985325
0.0	0.9998703	0.99899584	0.9983177	0.99931324	0.9993494	0.9996159	0.99976283	0.99976534	0.99954826	0.9993204
0.0	0.9998729	0.99933845	0.9978744	0.99944764	0.9992893	0.9996598	0.99987686	0.9996024	0.9995296	0.9997892
0.0	0.99716896	0.9857671	0.9854842	0.97424626	0.97319376	0.9476225	0.99145144	0.9821722	0.97628695	0.9675923
0.0	0.03589482	0.017529583	0.013446144	0.069657445	0.024783501	0.027855493	0.011343732	0.008627558	0.021009991	0.0078959465
0.0	0.008390628	0.0038050201	0.0046575717	0.026033517	0.00440093	0.007528157	0.0049743447	0.00555782	0.005223564	0.003362519
0.0	0.9981395	0.9707402	0.8116831	0.9613036	0.98171175	0.909029	0.99463934	0.9567632	0.9010443	0.9364932
0.0	0.2441623	0.0043706037	0.00053760246	0.5646654	0.115253106	0.0014028316	0.00075043156	0.0016911324	0.026935847	0.000810971
0.0	0.2441623	0.0043706037	0.00053760246	0.5646654	0.115253106	0.0014028316	0.00075043156	0.0016911324	0.026935847	0.000810971
0.0	0.84500664	0.24631436	0.09678928	0.9177068	0.37528768	0.049710218	0.554869	0.6820711	0.24989496	0.0005386344
0.0	0.99716896	0.9857671	0.9854842	0.97424626	0.97319376	0.9476225	0.99145144	0.9821722	0.97628695	0.9675922
0.0	0.99716896	0.9857671	0.9854842	0.97424626	0.97319376	0.9476225	0.99145144	0.9821722	0.97628695	0.9675923
0.0	0.99716896	0.9857671	0.9854842	0.97424626	0.97319376	0.9476225	0.99145144	0.9821722	0.97628695	0.9675923
0.0	0.000100252924	0.00040914933	6.275237e-05	0.0015675	4.8898895e-05	0.00015764116	0.00015135724	0.00022467606	0.00017982538	0.0008049438
0.0	0.00028435767	0.000730668	0.00027517127	0.95896494	0.52615464	0.00011776301	0.029717863	0.01629809	0.011564028	0.005824685
0.0	0.99716896	0.9857671	0.9854842	0.97424626	0.97319376	0.9476225	0.99145144	0.9821722	0.97628695	0.9675922
0.0	0.99716896	0.9857671	0.9854842	0.97424626	0.97319376	0.9476225	0.99145144	0.9821722	0.97628695	0.9675923
0.0	0.9999244	0.9993705	0.9990113	0.999238	0.9994167	0.9996093	0.99980634	0.9998851	0.99956757	0.9997354
0.0	0.9998323	0.9994973	0.99836975	0.9970716	0.9992151	0.9994029	0.99944466	0.9988392	0.9998995	0.99966943
0.0	0.00028435767	0.00073066837	0.00027517127	0.95896494	0.52615464	0.00011776301	0.029717863	0.01629809	0.011564028	0.0058246874
0.0	0.17306168	0.17146157	0.6208573	0.03494182	0.543094	0.49215484	0.49460164	0.24505712	0.7116431	0.6528457
0.0	0.99716896	0.9857671	0.9854842	0.97424626	0.97319376	0.9476225	0.99145144	0.9821722	0.97628695	0.9675922
0.0	0.99716896	0.9857671	0.9854842	0.97424626	0.97319376	0.9476225	0.99145144	0.9821722	0.97628695	0.9675923
0.0	0.99716896	0.9857671	0.9854842	0.97424626	0.97319376	0.9476225	0.99145144	0.9821722	0.97628695	0.9675923
0.0	0.03589482	0.017529592	0.013446144	0.069657445	0.024783501	0.027855493	0.011343732	0.008627563	0.021009985	0.00789595
0.0	0.99716896	0.9857671	0.9854842	0.97424626	0.97319376	0.9476225	0.99145144	0.9821722	0.97628695	0.9675923
0.0	0.03589482	0.017529592	0.013446144	0.069657445	0.024783514	0.027855493	0.011343732	0.008627567	0.021009991	0.00789595
0.0	0.03766887	0.019703778	0.0143855065	0.072531454	0.027913723	0.030411549	0.014740063	0.008796737	0.024372492	0.008268348
0.0	0.99716896	0.9857671	0.9854842	0.97424626	0.97319376	0.9476225	0.99145144	0.9821722	0.97628695	0.9675923
0.0	0.99716896	0.9857671	0.9854842	0.97424626	0.97319376	0.9476225	0.99145144	0.9821722	0.97628695	0.9675923
0.0	0.034799736	0.01813739	0.01344615	0.069388956	0.024783514	0.03267984	0.013596846	0.008620522	0.024205312	0.010437277
0.0	0.9998292	0.9986596	0.99674714	0.99916995	0.9986871	0.9996387	0.99977463	0.99946123	0.9994387	0.99955696
0.0	0.9998292	0.9986596	0.99674714	0.99916995	0.9986871	0.9996387	0.99977463	0.99946123	0.9994387	0.99955696
0.0	0.9999244	0.9993705	0.9990113	0.999238	0.9994167	0.9996093	0.99980634	0.9998851	0.99956757	0.9997354
0.0	0.000100252924	0.00040914933	6.275237e-05	0.0015675	4.8898895e-05	0.00015764116	0.00015135724	0.00022467587	0.00017982538	0.0008049438
0.0	0.00028435767	0.000730668	0.00027517127	0.95896494	0.52615464	0.00011776301	0.029717863	0.01629809	0.011564028	0.005824685
0.0	0.9999244	0.9993705	0.9990113	0.999238	0.9994167	0.9996093	0.99980634	0.9998851	0.99956757	0.9997354
0.0	0.000100252924	0.00040914933	6.275237e-05	0.0015675	4.8898895e-05	0.00015764116	0.00015135724	0.00022467587	0.00017982538	0.0008049438
0.0	0.00028435767	0.00073066837	0.00027517127	0.95896494	0.5261546	0.00011776301	0.029717853	0.01629809	0.011564028	0.005824685
0.0	0.9998292	0.9986596	0.99674714	0.99916995	0.9986871	0.9996387	0.99977463	0.99946123	0.9994387	0.99955696
0.0	0.9999244	0.9993705	0.9990113	0.999238	0.9994167	0.9996093	0.99980634	0.9998851	0.99956757	0.9997354
0.0	0.000100252924	0.00040914933	6.275237e-05	0.0015675	4.8898895e-05	0.00015764116	0.00015135724	0.00022467587	0.00017982538	0.0008049438
0.0	0.00028435767	0.00073066837	0.000275171	0.95896494	0.52615464	0.00011776301	0.029717853	0.01629809	0.011564034	0.0058246874
0.0	0.9998292	0.9986596	0.99674714	0.99916995	0.9986871	0.9996387	0.99977463	0.99946123	0.9994387	0.99955696
0.0	0.9999244	0.9993705	0.9990113	0.999238	0.9994167	0.9996093	0.99980634	0.9998851	0.99956757	0.9997354
0.0	0.000100252924	0.00040914933	6.275237e-05	0.0015674992	4.8898895e-05	0.00015764116	0.00015135724	0.00022467587	0.00017982538	0.0008049438
0.0	0.00028435767	0.000730668	0.00027517127	0.95896494	0.52615464	0.00011776301	0.029717863	0.01629809	0.011564028	0.0058246874
0.0	0.9989109	0.997184	0.99093014	0.9987	0.9987425	0.99656916	0.9991474	0.9994229	0.9949773	0.99647164
0.0	0.99716896	0.9857671	0.9854842	0.97424626	0.97319376	0.9476225	0.99145144	0.9821722	0.97628695	0.9675922
0.0	0.99716896	0.9857671	0.9854842	0.97424626	0.97319376	0.9476225	0.99145144	0.9821722	0.97628695	0.9675922
0.0	0.99959093	0.99795073	0.99040306	0.9970409	0.99757797	0.99805427	0.99904305	0.99746215	0.9988539	0.99864024
0.0	0.039719738	0.017552346	0.014254504	0.07540258	0.026291806	0.02873213	0.011644715	0.008484032	0.023580458	0.010376688
0.0	0.93033105	0.001383732	0.002905062	0.81914645	0.052874878	0.0052881017	0.0028809248	0.00034680878	0.074372105	0.049110387
0.0	0.99971765	0.999316	0.9977585	0.9995315	0.99966705	0.9994879	0.9995783	0.99884427	0.9989568	0.9995191
0.0	0.99716896	0.9857671	0.9854842	0.97424626	0.97319376	0.9476225	0.99145144	0.9821722	0.97628695	0.9675923
0.0	0.4847785	0.962993	0.8916376	0.95744056	0.9090896	0.9220801	0.8169766	0.98592234	0.9462767	0.9830504
0.0	0.53170294	0.96192145	0.9018963	0.9589865	0.9414543	0.93293124	0.80756974	0.9859585	0.9440946	0.98357105
0.0	0.5618012	0.9429979	0.85625076	0.9450203	0.9372672	0.9362434	0.76684767	0.9856755	0.93739	0.98346937
0.0	0.6944052	0.98003757	0.9445036	0.9703379	0.9559039	0.96696246	0.8675005	0.99530053	0.960407	0.98872745
0.0	0.5288067	0.9598491	0.9001368	0.9632321	0.9344799	0.9372598	0.820442	0.98533696	0.9486433	0.9847537
0.0	0.5595263	0.95415205	0.90137446	0.9617368	0.9431376	0.931886	0.8256313	0.98589987	0.9486375	0.9828221
0.0	0.55702734	0.95858467	0.8909541	0.95937246	0.9442629	0.94117486	0.8129741	0.9845099	0.94620097	0.9857103
0.0	0.9992175	0.9986099	0.9942457	0.99869674	0.9990552	0.9974738	0.9992481	0.99952745	0.9954769	0.9974232
0.0	0.99716896	0.9857671	0.9854842	0.97424626	0.97319376	0.9476225	0.99145144	0.9821722	0.97628695	0.9675923
0.0	0.99716896	0.9857671	0.9854842	0.97424626	0.97319376	0.9476225	0.99145144	0.9821722	0.97628695	0.9675923
0.0	0.99716896	0.9857671	0.9854842	0.97424626	0.97319376	0.9476225	0.99145144	0.9821722	0.97628695	0.9675923
0.0	0.99716896	0.9857671	0.9854842	0.97424626	0.97319376	0.9476225	0.99145144	0.9821722	0.97628695	0.9675923
0.0	0.99921834	0.9987816	0.9940983	0.9988373	0.9990495	0.9973386	0.9994355	0.9995419	0.99624205	0.99768186
0.0	0.99855965	0.99553585	0.9900704	0.99860185	0.99846846	0.99581534	0.9990754	0.99941075	0.9936893	0.99643
0.0	0.99855965	0.99553585	0.9900704	0.99860185	0.99846846	0.99581534	0.9990754	0.99941075	0.9936893	0.99643
0.0	0.99855965	0.99553585	0.9900704	0.99860185	0.99846846	0.99581534	0.9990754	0.99941075	0.9936893	0.99643
0.0	0.99855965	0.99553585	0.9900704	0.99860185	0.99846846	0.99581534	0.9990754	0.99941075	0.9936893	0.99643
0.0	0.9992175	0.9986099	0.9942457	0.99869674	0.9990552	0.9974738	0.9992481	0.99952745	0.9954769	0.9974232
0.0	0.99716896	0.9857671	0.9854842	0.97424626	0.97319376	0.9476225	0.99145144	0.9821722	0.97628695	0.9675923
0.0	0.99716896	0.9857671	0.9854842	0.97424626	0.97319376	0.9476225	0.99145144	0.9821722	0.97628695	0.9675923
0.0	0.99716896	0.9857671	0.9854842	0.97424626	0.97319376	0.9476225	0.99145144	0.9821722	0.97628695	0.9675923
0.0	0.99927074	0.996852	0.9936506	0.99903905	0.9990429	0.99729425	0.9994019	0.99948394	0.9960699	0.99747133
0.0	0.99716896	0.9857671	0.9854842	0.97424626	0.97319376	0.9476225	0.99145144	0.9821722	0.97628695	0.9675923
0.0	0.99716896	0.9857671	0.9854842	0.97424626	0.97319376	0.9476225	0.99145144	0.9821722	0.97628695	0.9675923
0.0	0.99716896	0.9857671	0.9854842	0.97424626	0.97319376	0.9476225	0.99145144	0.9821722	0.97628695	0.9675923
0.0	0.99716896	0.9857671	0.9854842	0.97424626	0.97319376	0.9476225	0.99145144	0.9821722	0.97628695	0.9675923
0.0	0.9991954	0.99521196	0.96501654	0.9969965	0.9962459	0.9940234	0.9961442	0.989643	0.99382764	0.9596562
0.0	0.99959093	0.99795073	0.99040306	0.9970409	0.99757797	0.99805427	0.99904305	0.99746215	0.9988539	0.99864024
0.0	0.99716896	0.9857671	0.9854842	0.97424626	0.97319376	0.9476225	0.99145144	0.9821722	0.97628695	0.9675923
0.0	0.99971765	0.999316	0.9977585	0.9995315	0.99966705	0.9994879	0.9995783	0.99884427	0.9989568	0.9995191
0.0	0.99716896	0.9857671	0.9854842	0.97424626	0.97319376	0.9476225	0.99145144	0.9821722	0.97628695	0.9675923
0.0	0.99716896	0.9857671	0.9854842	0.97424626	0.97319376	0.9476225	0.99145144	0.9821722	0.97628695	0.9675923
0.0	0.9951821	0.9968246	0.9927626	0.9984896	0.99815184	0.9981012	0.9926836	0.99602675	0.9924601	0.9984994
0.0	0.010637064	0.009829392	0.0005406623	0.99349505	0.8336332	0.0034983398	0.7878049	0.26043472	0.09502185	0.5644829
0.0	0.99716896	0.9857671	0.9854842	0.97424626	0.97319376	0.9476225	0.99145144	0.9821722	0.97628695	0.9675923
0.0	0.99716896	0.9857671	0.9854842	0.97424626	0.97319376	0.9476225	0.99145144	0.9821722	0.97628695	0.9675923
0.0	0.99716896	0.9857671	0.9854842	0.97424626	0.97319376	0.9476225	0.99145144	0.9821722	0.97628695	0.9675923
0.0	0.99716896	0.9857671	0.9854842	0.97424626	0.97319376	0.9476225	0.99145144	0.9821722	0.97628695	0.9675923
0.0	0.99716896	0.9857671	0.9854842	0.97424626	0.97319376	0.9476225	0.99145144	0.9821722	0.97628695	0.9675923
0.0	0.99716896	0.9857671	0.9854842	0.97424626	0.97319376	0.9476225	0.99145144	0.9821722	0.97628695	0.9675922
0.0	0.99716896	0.9857671	0.9854842	0.97424626	0.97319376	0.9476225	0.99145144	0.9821722	0.97628695	0.9675923
0.0	0.99716896	0.9857671	0.9854842	0.97424626	0.97319376	0.9476225	0.99145144	0.9821722	0.97628695	0.9675923
0.0	0.99716896	0.9857671	0.9854842	0.97424626	0.97319376	0.9476225	0.99145144	0.9821722	0.97628695	0.9675923
0.0	0.99716896	0.9857671	0.9854842	0.97424626	0.97319376	0.9476225	0.99145144	0.9821722	0.97628695	0.9675923
0.0	0.99716896	0.9857671	0.9854842	0.97424626	0.97319376	0.9476225	0.99145144	0.9821722	0.97628695	0.9675923
0.0	0.99908674	0.9680287	0.9910287	0.9891887	0.99652183	0.9976937	0.9964212	0.9882803	0.9992168	0.99679476
0.0	0.99716896	0.9857671	0.9854842	0.97424626	0.97319376	0.9476225	0.99145144	0.9821722	0.97628695	0.9675922
0.0	0.9997702	0.999046	0.9959538	0.99958795	0.9995722	0.9988452	0.9995443	0.9985605	0.99910116	0.99839646
0.0	0.9999244	0.9993705	0.9990113	0.999238	0.9994167	0.9996093	0.99980634	0.9998851	0.99956757	0.9997354
0.0	0.99716896	0.9857671	0.9854842	0.97424626	0.97319376	0.9476225	0.99145144	0.9821722	0.97628695	0.9675923
0.0	0.99975675	0.9974221	0.9923699	0.99924314	0.99791497	0.99754375	0.9993831	0.99828476	0.9985946	0.9909031
0.0	0.99716896	0.9857671	0.9854842	0.97424626	0.97319376	0.9476225	0.99145144	0.9821722	0.97628695	0.9675923
0.0	0.99716896	0.9857671	0.9854842	0.97424626	0.97319376	0.9476225	0.99145144	0.9821722	0.97628695	0.9675923
0.0	0.9994172	0.99610317	0.98867875	0.99759585	0.99623704	0.99792564	0.99861443	0.99873954	0.99896514	0.99299765
0.0	0.9994541	0.9983827	0.98985404	0.9987607	0.9982621	0.99957234	0.9991491	0.9983778	0.9994299	0.99470985
0.0	0.9997408	0.9991529	0.9937774	0.99774605	0.99835205	0.9987307	0.99950933	0.9986376	0.9992336	0.9992723
0.0	0.99988997	0.9993389	0.99854654	0.99942315	0.99939144	0.99966097	0.9998086	0.9998048	0.99963665	0.9995253
0.0	0.9998952	0.99833506	0.9979644	0.9989359	0.9989845	0.99953485	0.9996006	0.9997192	0.99951565	0.99915063
0.0	0.37249863	0.050907966	0.0032973127	0.13841705	0.0034563374	0.035664093	0.030951064	0.01307033	0.025837475	0.114527225
0.0	0.9997669	0.9995869	0.99807066	0.9995871	0.999684	0.9995498	0.99969363	0.99909604	0.99918693	0.9996302
0.0	0.99961287	0.9988696	0.992342	0.99847025	0.9973133	0.998516	0.9993345	0.99933356	0.99940956	0.9961344
0.0	0.99716896	0.9857671	0.9854842	0.97424626	0.97319376	0.9476225	0.99145144	0.9821722	0.97628695	0.9675923
0.0	0.31770328	0.30656606	0.08242272	0.66723144	0.49149796	0.38738135	0.7167396	0.058333017	0.48609108	0.10806797
0.0	0.9998653	0.9990226	0.9974751	0.999276	0.9988263	0.99970335	0.99982303	0.9995401	0.9995633	0.9996556
0.0	0.99702877	0.99981934	0.9996939	0.984743	0.3138482	0.9986771	0.30407742	0.96578515	0.78142583	0.31267917
0.0	0.9996239	0.98434216	0.9930207	0.98879635	0.3138482	0.9930252	0.30407742	0.995456	0.8894522	0.5178262
0.0	0.99959093	0.99795073	0.99040306	0.9970409	0.99757797	0.99805427	0.99904305	0.99746215	0.9988539	0.99864024
0.0	0.99959713	0.9995689	0.9988305	0.9991264	0.99896646	0.9997451	0.9996669	0.99951124	0.99908984	0.999749
0.0	0.99716896	0.9857671	0.9854842	0.97424626	0.97319376	0.9476225	0.99145144	0.9821722	0.97628695	0.9675923
0.0	0.99716896	0.9857671	0.9854842	0.97424626	0.97319376	0.9476225	0.99145144	0.9821722	0.97628695	0.9675923
0.0	0.99716896	0.9857671	0.9854842	0.97424626	0.97319376	0.9476226	0.99145144	0.9821722	0.97628695	0.9675923
0.0	0.99716896	0.9857671	0.9854842	0.97424626	0.97319376	0.9476225	0.99145144	0.9821722	0.97628695	0.9675923
0.0	0.99716896	0.9857671	0.9854842	0.97424626	0.97319376	0.9476225	0.99145144	0.9821722	0.97628695	0.9675923
0.0	0.99716896	0.9857671	0.9854842	0.97424626	0.97319376	0.9476225	0.99145144	0.9821722	0.97628695	0.9675923
0.0	0.99971765	0.999316	0.9977585	0.9995315	0.99966705	0.9994879	0.9995783	0.99884427	0.9989568	0.9995191
0.0	0.9999244	0.9993705	0.9990113	0.999238	0.9994167	0.9996093	0.99980634	0.9998851	0.99956757	0.9997354
0.0	0.99716896	0.9857671	0.9854842	0.97424626	0.97319376	0.9476225	0.99145144	0.9821722	0.97628695	0.9675923
0.0	0.99716896	0.9857671	0.9854842	0.97424626	0.97319376	0.9476225	0.99145144	0.9821722	0.97628695	0.9675922
0.0	0.99716896	0.9857671	0.9854842	0.97424626	0.97319376	0.9476225	0.99145144	0.9821722	0.97628695	0.9675923
0.0	0.9999244	0.9993705	0.9990113	0.999238	0.9994167	0.9996093	0.99980634	0.9998851	0.99956757	0.9997354
0.0	0.99716896	0.9857671	0.9854842	0.97424626	0.97319376	0.9476225	0.99145144	0.9821722	0.97628695	0.9675923
0.0	0.000100252924	0.00040914916	6.275237e-05	0.0015675	4.8898895e-05	0.00015764116	0.00015135724	0.00022467587	0.00017982538	0.0008049438
0.0	0.99716896	0.9857671	0.9854842	0.97424626	0.97319376	0.9476225	0.99145144	0.9821722	0.97628695	0.9675923
0.0	0.9997702	0.999046	0.9959538	0.99958795	0.9995722	0.9988452	0.9995443	0.9985605	0.99910116	0.99839646
0.0	0.9999244	0.9993705	0.9990113	0.999238	0.9994167	0.9996093	0.99980634	0.9998851	0.99956757	0.9997354
0.0	0.99716896	0.9857671	0.9854842	0.97424626	0.97319376	0.9476225	0.99145144	0.9821722	0.97628695	0.9675923
0.0	0.99716896	0.9857671	0.9854842	0.97424626	0.97319376	0.9476225	0.99145144	0.9821722	0.97628695	0.9675923
0.0	0.99975675	0.9974221	0.9923699	0.99924314	0.99791497	0.99754375	0.9993831	0.99828476	0.9985946	0.9909031
0.0	0.9727312	0.83402544	0.47914708	0.9439462	0.94025034	0.43105358	0.8786371	0.96257895	0.97414047	0.95386714
0.0	0.9983644	0.42159566	0.7647396	0.8757231	0.99487996	0.60499895	0.99164164	0.9822075	0.8079629	0.8340683
0.0	0.99716896	0.9857671	0.9854842	0.97424626	0.97319376	0.9476225	0.99145144	0.9821722	0.97628695	0.9675923
0.0	0.99716896	0.9857671	0.9854842	0.97424626	0.97319376	0.9476225	0.99145144	0.9821722	0.97628695	0.9675923
0.0	0.9999244	0.9993705	0.9990113	0.999238	0.9994167	0.9996093	0.99980634	0.9998851	0.99956757	0.9997354
0.0	0.99716896	0.9857671	0.9854842	0.97424626	0.97319376	0.9476225	0.99145144	0.9821722	0.97628695	0.9675923
0.0	0.000100252924	0.00040914933	6.275237e-05	0.0015674992	4.8898895e-05	0.00015764116	0.00015135724	0.00022467587	0.00017982538	0.0008049438
0.0	0.00028435767	0.00073066837	0.00027517127	0.95896494	0.5261546	0.00011776301	0.029717853	0.01629809	0.011564028	0.005824685
0.0	0.9223428	0.6166684	0.4772915	0.89156663	0.66285783	0.72830284	0.8560661	0.8353973	0.70907056	0.52417517
0.0	0.82581437	0.39534265	0.349076	0.87674254	0.5600275	0.57884204	0.72569454	0.619629	0.5297767	0.41052458
0.0	0.9998703	0.99899584	0.9983177	0.99931324	0.9993494	0.9996159	0.99976283	0.99976534	0.99954826	0.9993204
0.0	0.99716896	0.9857671	0.9854842	0.97424626	0.97319376	0.9476225	0.99145144	0.9821722	0.97628695	0.9675923
0.0	0.99716896	0.9857671	0.9854842	0.97424626	0.97319376	0.9476225	0.99145144	0.9821722	0.97628695	0.9675923
0.0	0.03589482	0.017529592	0.013446144	0.069657475	0.024783514	0.027855493	0.011343732	0.008627558	0.021009991	0.00789595
0.0	0.45036325	0.9318666	0.84566444	0.9450203	0.9076145	0.90723777	0.7515786	0.9778716	0.92211306	0.97647744
0.0	0.9994172	0.99610317	0.98867875	0.99759585	0.99623704	0.99792564	0.99861443	0.99873954	0.99896514	0.99299765
0.0	0.9998703	0.99899584	0.9983177	0.99931324	0.9993494	0.9996159	0.99976283	0.99976534	0.99954826	0.9993204
0.0	0.9994136	0.9981668	0.98911554	0.99881494	0.9981667	0.99955374	0.99911135	0.99827635	0.9993788	0.99415046
0.0	0.042018	0.0057250056	0.0023977286	0.49249023	0.036523405	0.0031230813	0.15671107	0.31009135	0.13590682	0.016658502
0.0	0.99716896	0.9857671	0.9854842	0.97424626	0.97319376	0.9476225	0.99145144	0.9821722	0.97628695	0.9675923
0.0	0.9991954	0.99521196	0.96501654	0.9969965	0.9962459	0.9940234	0.9961442	0.989643	0.99382764	0.9596562
0.0	0.9986443	0.9938607	0.9344809	0.9889024	0.99589044	0.99766016	0.9972921	0.9926294	0.9933201	0.9759079
0.0	0.99716896	0.9857671	0.9854842	0.97424626	0.97319376	0.9476225	0.99145144	0.9821722	0.97628695	0.9675923
0.0	0.9980236	0.9888826	0.96393174	0.98358524	0.98693347	0.9928255	0.99665415	0.99692565	0.99242425	0.9899831
0.0	0.99716896	0.9857671	0.9854842	0.97424626	0.97319376	0.9476225	0.99145144	0.9821722	0.97628695	0.9675923
0.0	0.99716896	0.9857671	0.9854842	0.97424626	0.97319376	0.9476225	0.99145144	0.9821722	0.97628695	0.9675923
0.0	0.99716896	0.9857671	0.9854842	0.97424626	0.97319376	0.9476225	0.99145144	0.9821722	0.97628695	0.9675923
0.0	0.99959093	0.99795073	0.99040306	0.9970409	0.99757797	0.99805427	0.99904305	0.99746215	0.9988539	0.99864024
0.0	0.99716896	0.9857671	0.9854842	0.97424626	0.97319376	0.9476225	0.99145144	0.9821722	0.97628695	0.9675923
0.0	0.99914265	0.9978033	0.96628034	0.99304986	0.9969318	0.99855393	0.9981932	0.9950846	0.9966292	0.9889565
0.0	0.00028435767	0.00073066837	0.00027517127	0.95896494	0.52615464	0.00011776301	0.029717853	0.01629809	0.011564028	0.0058246874
0.0	0.005062481	0.5734152	4.2550702e-05	0.0003239747	0.00066802464	9.024975e-05	0.0034404998	0.00017033952	0.00041389666	0.0009056833
0.0	0.89085644	0.00026990083	0.0005295494	0.016588915	0.00074165955	0.01830896	0.002194005	0.00018198376	0.0019096433	0.003804523
0.0	0.99716896	0.9857671	0.9854842	0.97424626	0.97319376	0.9476225	0.99145144	0.9821722	0.97628695	0.9675923
0.0	0.9994172	0.99610317	0.98867875	0.99759585	0.99623704	0.99792564	0.99861443	0.99873954	0.99896514	0.99299765
0.0	0.99984515	0.9990127	0.9958555	0.999353	0.99872917	0.9985488	0.9996245	0.99893326	0.9991974	0.9950896
0.0	0.019720456	0.011899308	0.008310185	0.036159456	0.008170526	0.015084773	0.011273916	0.017569588	0.011114505	0.005426964
0.0	0.803939	0.17656605	0.5361051	0.00030088474	0.008798732	0.009347996	0.024485627	0.0017993811	0.33517337	0.1506977
0.0	0.9997713	0.9981048	0.9931831	0.9992955	0.9981147	0.9976407	0.9994248	0.99849296	0.99872524	0.9923516
0.0	0.99984515	0.9990127	0.9958555	0.999353	0.99872917	0.9985488	0.9996245	0.99893326	0.9991974	0.9950896
0.0	0.01157038	0.07625339	0.16297553	0.31173325	0.0014983688	0.0023893907	0.00044797192	0.0031387035	0.015933488	0.0009315782
0.0	0.0091961175	0.006173338	0.0052673393	0.032145094	0.005361356	0.008013055	0.005765913	0.006876336	0.0060128053	0.0039354875
0.0	0.99716896	0.9857671	0.9854842	0.97424626	0.97319376	0.9476225	0.99145144	0.9821722	0.97628695	0.9675923
0.0	0.9998703	0.99899584	0.9983177	0.99931324	0.9993494	0.9996159	0.99976283	0.99976534	0.99954826	0.9993204
0.0	0.9998729	0.99933845	0.9978744	0.99944764	0.9992893	0.9996598	0.99987686	0.9996024	0.9995296	0.9997892
0.0	0.9999244	0.9993705	0.9990113	0.999238	0.9994167	0.9996093	0.99980634	0.9998851	0.99956757	0.9997354
0.0	0.9936771	0.9772808	0.92891276	0.98787105	0.98096573	0.9843391	0.9969428	0.98246783	0.9901154	0.9973699
0.0	0.99716896	0.9857671	0.9854842	0.97424626	0.97319376	0.9476225	0.99145144	0.9821722	0.97628695	0.9675923
0.0	0.99716896	0.9857671	0.9854842	0.97424626	0.97319376	0.9476225	0.99145144	0.9821722	0.97628695	0.9675923
0.0	0.9383748	0.9171462	0.75023615	0.938564	0.9050122	0.96399295	0.8552885	0.89524955	0.9602463	0.9596433
0.0	0.99716896	0.9857671	0.9854842	0.97424626	0.97319376	0.9476225	0.99145144	0.9821722	0.97628695	0.9675922
0.0	0.9999056	0.99979	0.99904805	0.9998354	0.99980456	0.99946433	0.99992037	0.9998839	0.9994203	0.99981517
0.0	0.9999099	0.9997811	0.99896693	0.9998466	0.9998149	0.9994708	0.999926	0.99985266	0.9993575	0.99982136
0.0	0.9998919	0.99971694	0.99918777	0.99983466	0.9998173	0.9993693	0.99990344	0.99984634	0.9993955	0.9998253
0.0	0.999902	0.9996049	0.9988539	0.9998294	0.99978083	0.99935967	0.999887	0.99985886	0.9993073	0.99977213
0.0	0.9997538	0.99890697	0.994105	0.997799	0.99842525	0.9987589	0.9995301	0.9979498	0.99907124	0.99915195
0.0	0.18063276	0.23178934	0.06796629	0.46704665	0.064157546	0.17453398	0.069319814	0.052772116	0.065600775	0.48968378
0.0	0.016160376	0.3000143	0.03971373	0.04298265	0.56716293	0.1330487	0.88888496	0.09448507	0.016726805	0.9125523
0.0	0.99716896	0.9857671	0.9854842	0.97424626	0.97319376	0.9476225	0.99145144	0.9821722	0.97628695	0.9675923
0.0	0.99716896	0.9857671	0.9854842	0.97424626	0.97319376	0.9476225	0.99145144	0.9821722	0.97628695	0.9675923
0.0	0.99964976	0.99860364	0.9928322	0.99745494	0.9980478	0.99845517	0.9992828	0.99806756	0.99912256	0.9989575
0.0	0.99716896	0.9857671	0.9854842	0.97424626	0.97319376	0.9476225	0.99145144	0.9821722	0.97628695	0.9675923
0.0	0.99716896	0.9857671	0.9854842	0.97424626	0.97319376	0.9476225	0.99145144	0.9821722	0.97628695	0.9675923
0.0	0.99959093	0.99795073	0.99040306	0.9970409	0.99757797	0.99805427	0.99904305	0.99746215	0.9988539	0.99864024
0.0	0.99959093	0.99795073	0.99040306	0.9970409	0.99757797	0.99805427	0.99904305	0.99746215	0.9988539	0.99864024
0.0	0.99959093	0.99795073	0.99040306	0.9970409	0.99757797	0.99805427	0.99904305	0.99746215	0.9988539	0.99864024
0.0	0.99959093	0.99795073	0.99040306	0.9970409	0.99757797	0.99805427	0.99904305	0.99746215	0.9988539	0.99864024
0.0	0.99959093	0.99795073	0.99040306	0.9970409	0.99757797	0.99805427	0.99904305	0.99746215	0.9988539	0.99864024
0.0	0.9997408	0.9991529	0.9937774	0.99774605	0.99835205	0.9987307	0.99950933	0.9986376	0.9992336	0.9992723
0.0	0.99716896	0.9857671	0.9854842	0.97424626	0.97319376	0.9476225	0.99145144	0.9821722	0.97628695	0.9675923
0.0	0.99716896	0.9857671	0.9854842	0.97424626	0.97319376	0.9476225	0.99145144	0.9821722	0.97628695	0.9675923
0.0	0.99716896	0.9857671	0.9854842	0.97424626	0.97319376	0.9476225	0.99145144	0.9821722	0.97628695	0.9675923
0.0	0.99959093	0.99795073	0.99040306	0.9970409	0.99757797	0.99805427	0.99904305	0.99746215	0.9988539	0.99864024
0.0	0.99716896	0.9857671	0.9854842	0.97424626	0.97319376	0.9476225	0.99145144	0.9821722	0.97628695	0.9675922
0.0	0.9989704	0.9945397	0.9820011	0.98964417	0.99335676	0.99669707	0.9982541	0.9984024	0.9953595	0.9949557
0.0	0.99716896	0.9857671	0.9854842	0.97424626	0.97319376	0.9476225	0.99145144	0.9821722	0.97628695	0.9675922
0.0	0.99716896	0.9857671	0.9854842	0.97424626	0.97319376	0.9476225	0.99145144	0.9821722	0.97628695	0.9675922
0.0	0.9994937	0.9973949	0.9936033	0.99384016	0.99556977	0.9982121	0.9988815	0.9990614	0.998582	0.99771786
0.0	0.99716896	0.9857671	0.9854842	0.97424626	0.97319376	0.9476225	0.99145144	0.9821722	0.97628695	0.9675922
0.0	0.9980236	0.9888826	0.96393174	0.98358524	0.98693347	0.9928255	0.99665415	0.99692565	0.99242425	0.9899831
0.0	0.9446931	0.875676	0.72282743	0.98253524	0.8705397	0.95682573	0.8930812	0.86316794	0.86157936	0.9241049
0.0	0.9446931	0.87567604	0.7228276	0.98253524	0.8705397	0.95682585	0.8930812	0.86316806	0.86157936	0.92410487
0.0	0.94469297	0.87567604	0.72282755	0.98253524	0.8705397	0.95682585	0.8930812	0.86316794	0.86157936	0.92410487
0.0	0.99716896	0.9857671	0.9854842	0.97424626	0.97319376	0.9476225	0.99145144	0.9821722	0.97628695	0.9675922
0.0	0.99716896	0.9857671	0.9854842	0.97424626	0.97319376	0.9476225	0.99145144	0.9821722	0.97628695	0.9675922
0.0	0.99896157	0.9949079	0.9788417	0.98962885	0.99234843	0.9951074	0.99770206	0.9981834	0.9957581	0.9935568
0.0	0.99716896	0.9857671	0.9854842	0.97424626	0.97319376	0.9476225	0.99145144	0.9821722	0.97628695	0.9675922
0.0	0.99716896	0.9857671	0.9854842	0.97424626	0.97319376	0.9476225	0.99145144	0.9821722	0.97628695	0.9675922
0.0	0.99716896	0.9857671	0.9854842	0.97424626	0.97319376	0.9476225	0.99145144	0.9821722	0.97628695	0.9675923
0.0	0.9999244	0.9993705	0.9990113	0.999238	0.9994167	0.9996093	0.99980634	0.9998851	0.99956757	0.9997354
0.0	0.003039222	0.00669619	0.00060928054	0.0031965114	0.0010802663	0.0011753443	0.0028832627	6.742011e-05	0.0014689259	0.0010851161
0.0	0.99716896	0.9857671	0.9854842	0.97424626	0.97319376	0.9476225	0.99145144	0.9821722	0.97628695	0.9675923
0.0	0.99716896	0.9857671	0.9854842	0.97424626	0.97319376	0.9476225	0.99145144	0.9821722	0.97628695	0.9675923
0.0	0.99716896	0.9857671	0.9854842	0.97424626	0.97319376	0.9476225	0.99145144	0.9821722	0.97628695	0.9675923
0.0	0.99716896	0.9857671	0.9854842	0.97424626	0.97319376	0.9476225	0.99145144	0.9821722	0.97628695	0.9675923
0.0	0.99716896	0.9857671	0.9854842	0.97424626	0.97319376	0.9476225	0.99145144	0.9821722	0.97628695	0.9675923
0.0	0.99716896	0.9857671	0.9854842	0.97424626	0.97319376	0.9476225	0.99145144	0.9821722	0.97628695	0.9675923
0.0	0.99716896	0.9857671	0.9854842	0.97424626	0.97319376	0.9476225	0.99145144	0.9821722	0.97628695	0.9675923
0.0	0.99716896	0.9857671	0.9854842	0.97424626	0.97319376	0.9476225	0.99145144	0.9821722	0.97628695	0.9675923
0.0	0.99716896	0.9857671	0.9854842	0.97424626	0.97319376	0.9476225	0.99145144	0.9821722	0.97628695	0.9675923
0.0	0.99716896	0.9857671	0.9854842	0.97424626	0.97319376	0.9476225	0.99145144	0.9821722	0.97628695	0.9675923
0.0	0.99716896	0.9857671	0.9854842	0.97424626	0.97319376	0.9476225	0.99145144	0.9821722	0.97628695	0.9675923
0.0	0.98689437	0.21349387	0.2596559	0.92409205	0.8891265	0.22998926	0.28299528	0.98885673	0.8736447	0.19497931
0.0	0.9980236	0.9888826	0.96393174	0.98358524	0.98693347	0.9928255	0.99665415	0.99692565	0.99242425	0.9899831
0.0	0.99716896	0.9857671	0.9854842	0.97424626	0.97319376	0.9476225	0.99145144	0.9821722	0.97628695	0.9675923
0.0	0.9994136	0.9981668	0.98911554	0.99881494	0.9981667	0.99955374	0.99911135	0.99827635	0.9993788	0.99415046
0.0	0.9999573	0.9999274	0.9996544	0.9998995	0.99988246	0.99962866	0.9999312	0.9999304	0.9996767	0.99990535
0.0	0.061709706	0.038776394	0.025670368	0.106081106	0.03341559	0.04010931	0.016689908	0.014168503	0.032798566	0.011513032
0.0	0.879648	0.9243861	0.8516335	0.93601537	0.85269564	0.9013825	0.9333715	0.9205842	0.9725815	0.98668855
0.0	0.0024339987	0.34157157	0.35859922	0.41012996	0.013020085	0.99960154	0.69967663	0.004237215	0.0039512315	0.011263046
0.0	0.99716896	0.9857671	0.9854842	0.97424626	0.97319376	0.9476225	0.99145144	0.9821722	0.97628695	0.9675923
0.0	0.00033993332	0.00010564554	0.00023843438	0.00022814922	0.00012858133	0.00024573354	0.00017494023	8.1370046e-05	0.0002462441	0.00030948254
0.0	0.99980766	0.99836415	0.99427235	0.9993358	0.99832374	0.9979954	0.9995209	0.9986386	0.9985946	0.9909031
0.0	0.99980766	0.99836415	0.99427235	0.9993358	0.99832374	0.9979954	0.9995209	0.9986386	0.9985946	0.9909031
0.0	0.9993869	0.9970503	0.97350097	0.99754375	0.9970548	0.995329	0.99750644	0.99154633	0.99382764	0.9596562
0.0	0.9167078	0.8988333	0.76005834	0.9870947	0.91609484	0.93105644	0.9478197	0.82794404	0.8883667	0.494747
0.0	0.99716896	0.9857671	0.9854842	0.97424626	0.97319376	0.9476225	0.99145144	0.9821722	0.97628695	0.9675923
0.0	0.9994172	0.99610317	0.98867875	0.99759585	0.99623704	0.99792564	0.99861443	0.99873954	0.99896514	0.99299765
0.0	0.9999089	0.99975806	0.99782133	0.99925345	0.99947244	0.9995309	0.99993265	0.9991881	0.9993236	0.9996014
0.0	0.99716896	0.9857671	0.9854842	0.97424626	0.97319376	0.9476225	0.99145144	0.9821722	0.97628695	0.9675923
0.0	0.99716896	0.9857671	0.9854842	0.97424626	0.97319376	0.9476225	0.99145144	0.9821722	0.97628695	0.9675923
0.0	0.038303006	0.020022016	0.013446144	0.0794957	0.028846452	0.032043	0.011965737	0.009459857	0.021692475	0.008278036
0.0	0.9994136	0.9981668	0.98911554	0.99881494	0.9981667	0.99955374	0.99911135	0.99827635	0.9993788	0.99415046
0.0	0.99716896	0.9857671	0.9854842	0.97424626	0.97319376	0.9476225	0.99145144	0.9821722	0.97628695	0.9675923
0.0	0.0314526	0.7940697	0.034391593	0.540532	0.060638107	0.02114858	0.028937737	0.12192232	0.0022431156	0.5172161
0.0	0.7147885	0.65680313	0.21797678	0.7261848	0.31022403	0.4798029	0.6606583	0.38973492	0.61029685	0.67061055
0.0	0.9936771	0.9772808	0.92891276	0.98787105	0.98096573	0.9843391	0.9969428	0.98246783	0.9901154	0.9973699
0.0	0.9995741	0.9985959	0.9936538	0.99728274	0.99758244	0.9988225	0.99964964	0.9960318	0.9993498	0.9990054
0.0	0.9950991	0.9768762	0.9447472	0.98965454	0.9860254	0.98812056	0.99739045	0.98604906	0.991321	0.99793744
0.0	0.9998292	0.9986596	0.99674714	0.99916995	0.9986871	0.9996387	0.99977463	0.99946123	0.9994387	0.99955696
0.0	0.99716896	0.9857671	0.9854842	0.97424626	0.97319376	0.9476225	0.99145144	0.9821722	0.97628695	0.9675923
0.0	0.9999119	0.9997547	0.99901915	0.9995815	0.9995995	0.99983954	0.9999373	0.9997185	0.99967957	0.99988794
0.0	0.9999397	0.9996101	0.99936503	0.99935716	0.99960464	0.99979824	0.9998604	0.9999211	0.99960774	0.9998416
0.0	0.90418303	0.19452369	0.03085319	0.9907981	0.95962083	0.51504064	0.6983263	0.09595749	0.55200785	0.7322718
0.0	0.90418303	0.19452369	0.03085319	0.9907981	0.95962083	0.51504064	0.6983263	0.09595749	0.55200785	0.7322718
0.0	0.9823	0.7583143	0.8468576	0.9978728	0.9920711	0.9482851	0.9898425	0.99213	0.95621103	0.9807092
0.0	0.99716896	0.9857671	0.9854842	0.97424626	0.97319376	0.9476225	0.99145144	0.9821722	0.97628695	0.9675923
0.0	0.9994136	0.9981668	0.98911554	0.99881494	0.9981667	0.99955374	0.99911135	0.99827635	0.9993788	0.99415046
0.0	0.7924151	0.2295279	0.092782356	0.00015697548	0.8534671	0.0015554716	0.071731836	0.00020390157	0.075030826	0.7797687
0.0	0.06082888	0.017977739	0.014324704	0.09835955	0.037771203	0.035216354	0.014790209	0.010560015	0.029122371	0.010182405
0.0	0.06377915	0.00096074276	0.0028471344	0.97424626	0.0041987393	0.00062188075	0.0018198574	0.0350813	0.19165641	0.0052572703
0.0	0.9999244	0.9993705	0.9990113	0.999238	0.9994167	0.9996093	0.99980634	0.9998851	0.99956757	0.9997354
0.0	0.99716896	0.9857671	0.9854842	0.97424626	0.97319376	0.9476225	0.99145144	0.9821722	0.97628695	0.9675922
0.0	0.99716896	0.9857671	0.9854842	0.97424626	0.97319376	0.9476225	0.99145144	0.9821722	0.97628695	0.9675923
0.0	0.99716896	0.9857671	0.9854842	0.97424626	0.97319376	0.9476225	0.99145144	0.9821722	0.97628695	0.9675923
0.0	0.99959713	0.9995689	0.9988305	0.9991264	0.99896646	0.9997451	0.9996669	0.99951124	0.99908984	0.999749
0.0	0.99975675	0.9974221	0.9923699	0.99924314	0.99791497	0.99754375	0.9993831	0.99828476	0.9985946	0.9909031
0.0	0.9999244	0.9993705	0.9990113	0.999238	0.9994167	0.9996093	0.99980634	0.9998851	0.99956757	0.9997354
0.0	0.51687765	0.7779229	0.52659965	0.9506682	0.9690624	0.8591269	0.6924829	0.8052797	0.9818934	0.95515656
0.0	0.9654772	0.7940697	0.21134856	0.87578183	0.16798574	0.09594673	0.028937737	0.97325903	0.0022431156	0.6569545
0.0	0.9929777	0.9868645	0.97982234	0.99809045	0.99855095	0.997629	0.9964323	0.9993024	0.9973642	0.9990577
0.0	0.9873198	0.9683156	0.97606033	0.9972867	0.99763453	0.9947806	0.99423164	0.99895847	0.99566984	0.99856734
0.0	0.99989057	0.99918634	0.9986199	0.9993766	0.99941254	0.9996748	0.99979454	0.99979335	0.99960047	0.9994382
0.0	0.99716896	0.9857671	0.9854842	0.97424626	0.97319376	0.9476225	0.99145144	0.9821722	0.97628695	0.9675922
0.0	0.9997702	0.999046	0.9959538	0.99958795	0.9995722	0.9988452	0.9995443	0.9985605	0.99910116	0.99839646
0.0	0.99716896	0.9857671	0.9854842	0.97424626	0.97319376	0.9476225	0.99145144	0.9821722	0.97628695	0.9675923
0.0	0.9999244	0.9993705	0.9990113	0.999238	0.9994167	0.9996093	0.99980634	0.9998851	0.99956757	0.9997354
0.0	0.99716896	0.9857671	0.9854842	0.97424626	0.97319376	0.9476225	0.99145144	0.9821722	0.97628695	0.9675923
0.0	0.000100252924	0.00040914933	6.275237e-05	0.0015674992	4.8898895e-05	0.00015764116	0.00015135724	0.00022467587	0.00017982538	0.0008049438
0.0	0.99716896	0.9857671	0.9854842	0.97424626	0.97319376	0.9476225	0.99145144	0.9821722	0.97628695	0.9675922
0.0	0.9998073	0.9997211	0.9983613	0.9984681	0.99909806	0.9995993	0.9998165	0.9996166	0.9993468	0.9998068
0.0	0.99716896	0.9857671	0.9854842	0.97424626	0.97319376	0.9476225	0.99145144	0.9821722	0.97628695	0.9675923
0.0	0.9999244	0.9993705	0.9990113	0.999238	0.9994167	0.9996093	0.99980634	0.9998851	0.99956757	0.9997354
0.0	0.99716896	0.9857671	0.9854842	0.97424626	0.97319376	0.9476225	0.99145144	0.9821722	0.97628695	0.9675923
0.0	0.000100252924	0.00040914933	6.275237e-05	0.0015674992	4.8898895e-05	0.00015764116	0.00015135724	0.00022467606	0.00017982538	0.0008049438
0.0	0.9994172	0.9975649	0.9917603	0.9981	0.99722254	0.99848205	0.99910104	0.9990845	0.99925345	0.9948126
0.0	0.9994136	0.9981668	0.98911554	0.99881494	0.9981667	0.99955374	0.99911135	0.99827635	0.9993788	0.99415046
0.0	0.99716896	0.9857671	0.9854842	0.97424626	0.97319376	0.9476225	0.99145144	0.9821722	0.97628695	0.9675923
0.0	0.99716896	0.25312874	0.28252706	0.9743224	0.9548971	0.54944897	0.16030298	0.5447473	0.6848468	0.15801318
0.0	0.99716896	0.9857671	0.9854842	0.97424626	0.97319376	0.9476225	0.99145144	0.9821722	0.97628695	0.9675923
0.0	0.99855965	0.99553585	0.9900704	0.99860185	0.99846846	0.99581534	0.9990754	0.99941075	0.9936893	0.99643
0.0	0.9998386	0.99892265	0.99720865	0.99925333	0.9988102	0.9996786	0.9998048	0.999501	0.99948776	0.99963534
0.0	0.99716896	0.9857671	0.9854842	0.97424626	0.97319376	0.9476225	0.99145144	0.9821722	0.97628695	0.9675922
0.0	0.99716896	0.9857671	0.9854842	0.97424626	0.97319376	0.9476225	0.99145144	0.9821722	0.97628695	0.9675923
0.0	0.02709746	0.02410835	0.014412311	0.13828057	0.07500057	0.059377246	0.04221783	0.07138218	0.06343143	0.045843754
0.0	0.99949193	0.9986721	0.9907492	0.99901533	0.99854714	0.99963605	0.99923813	0.9985246	0.99943787	0.99506336
0.0	0.108474225	0.0055652284	0.00080687983	0.055180714	0.13536982	0.0063379332	0.8664813	0.0003858993	0.0010438806	0.0046030567
0.0	0.99716896	0.9857671	0.9854842	0.97424626	0.97319376	0.9476225	0.99145144	0.9821722	0.97628695	0.9675923
0.0	0.108474225	0.0055652284	0.00080687983	0.055180714	0.13536982	0.0063379332	0.8664813	0.0003858993	0.0010438806	0.0046030567
0.0	0.99716896	0.9857671	0.9854842	0.97424626	0.97319376	0.9476225	0.99145144	0.9821722	0.97628695	0.9675923
0.0	0.00041845624	0.0005820195	0.00045617542	0.0021449092	0.00044425688	0.0011474065	0.00046180742	0.00038656278	0.0008621509	0.00076309446
0.0	0.9998703	0.99899584	0.9983177	0.99931324	0.9993494	0.9996159	0.99976283	0.99976534	0.99954826	0.9993204
0.0	0.99716896	0.9857671	0.9854842	0.97424626	0.97319376	0.9476225	0.99145144	0.9821722	0.97628695	0.9675922
0.0	0.99716896	0.9857671	0.9854842	0.97424626	0.97319376	0.9476225	0.99145144	0.9821722	0.97628695	0.9675923
0.0	0.99716896	0.9857671	0.9854842	0.97424626	0.97319376	0.9476225	0.99145144	0.9821722	0.97628695	0.9675923
0.0	0.99716896	0.9857671	0.9854842	0.97424626	0.97319376	0.9476225	0.99145144	0.9821722	0.97628695	0.9675923
0.0	0.9999238	0.99966633	0.998492	0.99959224	0.9994855	0.9997758	0.99991727	0.9997483	0.99966466	0.99986887
0.0	0.15711696	0.99969506	0.99352115	0.64908636	0.80209154	0.9980921	0.91287875	0.87727016	0.9990031	0.08738976
0.0	0.99707735	0.98210675	0.97808594	0.99557614	0.99225956	0.98513377	0.9989593	0.9970354	0.9918286	0.99756086
0.0	0.99366015	0.97077876	0.9665073	0.9938273	0.9865891	0.972147	0.99786013	0.99505484	0.9868259	0.994921
0.0	0.99986875	0.9983028	0.9974446	0.9988649	0.9988972	0.9994466	0.999542	0.9996834	0.9994629	0.9989423
0.0	0.9994136	0.9981668	0.98911554	0.99881494	0.9981667	0.99955374	0.99911135	0.99827635	0.9993788	0.99415046
0.0	0.99988675	0.9983028	0.99781895	0.9989513	0.9989845	0.9995073	0.999592	0.9997135	0.99952114	0.99910635
0.0	0.99716896	0.9857671	0.9854842	0.97424626	0.97319376	0.9476225	0.99145144	0.9821722	0.97628695	0.9675923
0.0	0.9999244	0.9993705	0.9990113	0.999238	0.9994167	0.9996093	0.99980634	0.9998851	0.99956757	0.9997354
0.0	0.99716896	0.9857671	0.9854842	0.97424626	0.97319376	0.9476225	0.99145144	0.9821722	0.97628695	0.9675923
0.0	0.99716896	0.9857671	0.9854842	0.97424626	0.97319376	0.9476225	0.99145144	0.9821722	0.97628695	0.9675923
0.0	0.0030170071	0.010307629	0.00010592475	0.6745861	0.14664015	0.003124997	0.23232193	0.026814656	0.0055948575	0.0013033784
0.0	0.9999244	0.9993705	0.9990113	0.999238	0.9994167	0.9996093	0.99980634	0.9998851	0.99956757	0.9997354
0.0	0.99716896	0.9857671	0.9854842	0.97424626	0.97319376	0.9476225	0.99145144	0.9821722	0.97628695	0.9675923
0.0	0.99716896	0.9857671	0.9854842	0.97424626	0.97319376	0.9476225	0.99145144	0.9821722	0.97628695	0.9675923
0.0	0.99716896	0.9857671	0.9854842	0.97424626	0.97319376	0.9476225	0.99145144	0.9821722	0.97628695	0.9675923
0.0	0.9998864	0.999607	0.9979693	0.9994568	0.99934345	0.99962795	0.9997969	0.9997726	0.99945813	0.99956316
0.0	0.99959713	0.9995689	0.9988305	0.9991264	0.99896646	0.9997451	0.9996669	0.99951124	0.99908984	0.999749
0.0	0.99716896	0.9857671	0.9854842	0.97424626	0.97319376	0.9476225	0.99145144	0.9821722	0.97628695	0.9675923
0.0	0.042018	0.0057250056	0.0023977286	0.49249023	0.036523405	0.0031230813	0.15671107	0.3100914	0.13590682	0.016658502
0.0	0.99855965	0.99553585	0.9900704	0.99860185	0.99846846	0.99581534	0.9990754	0.99941075	0.9936893	0.99643
0.0	0.15700403	0.88786817	0.94920516	0.9433775	0.76812917	0.9999504	0.17906646	0.920113	0.9870833	0.14677066
0.0	0.9999677	0.9998903	0.9997557	0.99975926	0.9998486	0.99985766	0.9999505	0.99992156	0.9997366	0.99987066
0.0	0.99855965	0.99553585	0.9900704	0.99860185	0.99846846	0.99581534	0.9990754	0.99941075	0.9936893	0.99643
0.0	0.99855965	0.9953721	0.99095964	0.9986557	0.9985644	0.9960905	0.9991435	0.9994023	0.99399674	0.9966265
0.0	0.98212415	0.9293356	0.9833921	0.9532473	0.8113054	0.87431115	0.95654744	0.99206936	0.9530426	0.9345542
0.0	0.8500973	0.36716184	0.38818532	0.87630075	0.5684231	0.6415795	0.7516398	0.56177324	0.54312354	0.42930695
0.0	0.99855965	0.99553585	0.9900704	0.99860185	0.99846846	0.99581534	0.9990754	0.99941075	0.9936893	0.99643
0.0	0.9980236	0.9888826	0.96393174	0.98358524	0.98693347	0.9928255	0.99665415	0.99692565	0.99242425	0.9899831
0.0	0.99959093	0.99795073	0.99040306	0.9970409	0.99757797	0.99805427	0.99904305	0.99746215	0.9988539	0.99864024
0.0	0.99959093	0.99795073	0.99040306	0.9970409	0.99757797	0.99805427	0.99904305	0.99746215	0.9988539	0.99864024
0.0	0.9994172	0.99610317	0.98867875	0.99759585	0.99623704	0.99792564	0.99861443	0.99873954	0.99896514	0.99299765
0.0	0.9998703	0.99899584	0.9983177	0.99931324	0.9993494	0.9996159	0.99976283	0.99976534	0.99954826	0.9993204
0.0	0.9991954	0.99521196	0.96501654	0.9969965	0.9962459	0.9940234	0.9961442	0.989643	0.99382776	0.9596562
0.0	0.9980236	0.9888826	0.96393174	0.98358524	0.98693347	0.9928255	0.99665415	0.99692565	0.99242425	0.9899831
0.0	0.9980236	0.9888826	0.96393174	0.98358524	0.98693347	0.9928255	0.99665415	0.99692565	0.99242425	0.9899831
0.0	0.99980015	0.9983695	0.99410456	0.9993575	0.9982988	0.9981111	0.9994967	0.99828476	0.99887973	0.99330187
0.0	0.0115919905	0.0055951434	0.00582732	0.03270649	0.0056657614	0.010393944	0.006581667	0.00555782	0.0063479836	0.004178982
0.0	0.9760177	0.45087156	9.3116985e-05	0.018673075	0.05456195	0.0032255307	0.08388998	0.9821722	0.025319729	0.016323451
0.0	0.99716896	0.9857671	0.9854842	0.97424626	0.97319376	0.9476225	0.99145144	0.9821722	0.97628695	0.9675923
0.0	0.99716896	0.9857671	0.9854842	0.97424626	0.97319376	0.9476225	0.99145144	0.9821722	0.97628695	0.9675923
0.0	0.99716896	0.9857671	0.9854842	0.97424626	0.97319376	0.9476225	0.99145144	0.9821722	0.97628695	0.9675923
0.0	0.99959093	0.99795073	0.99040306	0.9970409	0.99757797	0.99805427	0.99904305	0.99746215	0.9988539	0.99864024
0.0	0.99716896	0.9857671	0.9854842	0.97424626	0.97319376	0.9476225	0.99145144	0.9821722	0.97628695	0.9675923
0.0	0.99959093	0.99795073	0.99040306	0.9970409	0.99757797	0.99805427	0.99904305	0.99746215	0.9988539	0.99864024
0.0	0.99396425	0.95596987	0.9640817	0.9849199	0.99190056	0.9847173	0.9947503	0.97651064	0.9915895	0.99176943
0.0	0.9978028	0.99294996	0.98040867	0.9969901	0.9874445	0.9983432	0.998021	0.996259	0.995408	0.99577314
0.0	0.9998292	0.9986596	0.99674714	0.99916995	0.9986871	0.9996387	0.99977463	0.99946123	0.9994387	0.99955696
0.0	0.99983525	0.99908173	0.9981329	0.99976164	0.9995895	0.99883443	0.9997696	0.9997887	0.99891424	0.9996208
0.0	0.99716896	0.9857671	0.9854842	0.97424626	0.97319376	0.9476225	0.99145144	0.9821722	0.97628695	0.9675923
0.0	0.0025647092	0.005007668	0.0009144586	0.0071292613	0.0034026625	0.005834424	0.0029033415	0.0011497649	0.0066790283	0.0021448948
0.0	0.99716896	0.9857671	0.9854842	0.97424626	0.97319376	0.9476225	0.99145144	0.9821722	0.97628695	0.9675923
0.0	0.99983406	0.99900466	0.9958221	0.99933976	0.9986786	0.99854326	0.9995111	0.9989531	0.99916196	0.995707
0.0	0.99975675	0.9974221	0.9923699	0.99924314	0.99791497	0.99754375	0.9993831	0.99828476	0.9985946	0.9909031
0.0	0.99983406	0.99900466	0.9958221	0.99933976	0.9986786	0.99854326	0.9995111	0.9989531	0.99916196	0.995707
0.0	0.99716896	0.9857671	0.9854842	0.97424626	0.97319376	0.9476225	0.99145144	0.9821722	0.97628695	0.9675923
0.0	0.99716896	0.9857671	0.9854842	0.97424626	0.97319376	0.9476225	0.99145144	0.9821722	0.97628695	0.9675923
0.0	0.99716896	0.9857671	0.9854842	0.97424626	0.97319376	0.9476225	0.99145144	0.9821722	0.97628695	0.9675923
0.0	0.99716896	0.9857671	0.9854842	0.97424626	0.97319376	0.9476225	0.99145144	0.9821722	0.97628695	0.9675922
0.0	0.99716896	0.9857671	0.9854842	0.97424626	0.97319376	0.9476225	0.99145144	0.9821722	0.97628695	0.9675923
0.0	0.99716896	0.9857671	0.9854842	0.97424626	0.97319376	0.9476225	0.99145144	0.9821722	0.97628695	0.9675923
0.0	9.772043e-05	0.00053839857	0.00016332262	0.9268547	0.5933146	7.36185e-05	0.07376535	0.019046307	0.013540134	0.0022301397
0.0	0.99716896	0.9857671	0.9854842	0.97424626	0.97319376	0.9476225	0.99145144	0.9821722	0.97628695	0.9675923
0.0	0.99716896	0.9857671	0.9854842	0.97424626	0.97319376	0.9476225	0.99145144	0.9821722	0.97628695	0.9675923
0.0	0.9994172	0.99610317	0.98867875	0.99759585	0.99623704	0.99792564	0.99861443	0.99873954	0.99896514	0.99299765
0.0	0.99959093	0.99795073	0.99040306	0.9970409	0.99757797	0.99805427	0.99904305	0.99746215	0.9988539	0.99864024
0.0	0.99716896	0.9857671	0.9854842	0.97424626	0.97319376	0.9476225	0.99145144	0.9821722	0.97628695	0.9675923
0.0	0.042018	0.0057250056	0.0023977298	0.49249023	0.036523405	0.0031230827	0.15671103	0.3100914	0.13590682	0.016658502
0.0	0.9994172	0.99610317	0.98867875	0.99759585	0.99623704	0.99792564	0.99861443	0.99873954	0.99896514	0.99299765
0.0	0.9957476	0.9967914	0.99328387	0.998589	0.9982535	0.998248	0.9931058	0.99604505	0.9920711	0.9985677
0.0	0.98212415	0.9293356	0.9833921	0.9532473	0.8113054	0.87431115	0.95654744	0.99206936	0.9530426	0.9345542
0.0	0.99716896	0.9857671	0.9854842	0.97424626	0.97319376	0.9476225	0.99145144	0.9821722	0.97628695	0.9675923
0.0	0.99855965	0.99553585	0.9900704	0.99860185	0.99846846	0.99581534	0.9990754	0.99941075	0.9936893	0.99643
0.0	0.9999244	0.9993705	0.9990113	0.999238	0.9994167	0.9996093	0.99980634	0.9998851	0.99956757	0.9997354
0.0	0.00028435767	0.000730668	0.00027517127	0.95896494	0.5261546	0.00011776301	0.029717853	0.01629809	0.011564028	0.005824685
0.0	0.03589482	0.017529583	0.013446144	0.06965743	0.024783518	0.027855493	0.011343732	0.008627563	0.02100998	0.0078959465
0.0	0.99716896	0.9857671	0.9854842	0.97424626	0.97319376	0.9476225	0.99145144	0.9821722	0.97628695	0.9675923
0.0	0.9997702	0.999046	0.9959538	0.99958795	0.9995722	0.9988452	0.9995443	0.9985605	0.99910116	0.99839646
0.0	0.99716896	0.9857671	0.9854842	0.97424626	0.97319376	0.9476225	0.99145144	0.9821722	0.97628695	0.9675922
0.0	0.99716896	0.9857671	0.9854842	0.97424626	0.97319376	0.9476225	0.99145144	0.9821722	0.97628695	0.9675923
0.0	0.9999244	0.9993705	0.9990113	0.999238	0.9994167	0.9996093	0.99980634	0.9998851	0.99956757	0.9997354
0.0	0.99716896	0.9857671	0.9854842	0.97424626	0.97319376	0.9476225	0.99145144	0.9821722	0.97628695	0.9675923
0.0	0.00028435767	0.000730668	0.000275171	0.95896494	0.5261546	0.00011776301	0.029717853	0.01629809	0.011564034	0.0058246874
0.0	0.99716896	0.9857671	0.9854842	0.97424626	0.97319376	0.9476225	0.99145144	0.9821722	0.97628695	0.9675923
0.0	0.0003164876	0.0015601738	0.00046854932	0.97047216	0.68507034	0.00023971633	0.120794736	0.12787886	0.03618915	0.008752658
0.0	0.4557468	0.614075	0.000814891	0.94155717	0.34649083	0.045089908	0.32954505	0.3780237	0.37399834	0.000106650434
0.0	0.99716896	0.9857671	0.9854842	0.97424626	0.97319376	0.9476225	0.99145144	0.9821722	0.97628695	0.9675922
0.0	0.99716896	0.9857671	0.9854842	0.97424626	0.97319376	0.9476225	0.99145144	0.9821722	0.97628695	0.9675923
0.0	0.9999244	0.9993705	0.9990113	0.999238	0.9994167	0.9996093	0.99980634	0.9998851	0.99956757	0.9997354
0.0	0.99716896	0.9857671	0.9854842	0.97424626	0.97319376	0.9476225	0.99145144	0.9821722	0.97628695	0.9675923
0.0	0.99716896	0.9857671	0.9854842	0.97424626	0.97319376	0.9476225	0.99145144	0.9821722	0.97628695	0.9675923
0.0	0.99716896	0.9857671	0.9854842	0.97424626	0.97319376	0.9476225	0.99145144	0.9821722	0.97628695	0.9675923
0.0	0.9999244	0.9993705	0.9990113	0.999238	0.9994167	0.9996093	0.99980634	0.9998851	0.99956757	0.9997354
0.0	0.99716896	0.9857671	0.9854842	0.97424626	0.97319376	0.9476225	0.99145144	0.9821722	0.97628695	0.9675923
0.0	0.0025647092	0.005007668	0.0009144586	0.0071292613	0.0034026625	0.005834424	0.0029033415	0.0011497649	0.0066790245	0.0021448948
0.0	0.99716896	0.9857671	0.9854842	0.97424626	0.97319376	0.9476225	0.99145144	0.9821722	0.97628695	0.9675923
0.0	0.99716896	0.9857671	0.9854842	0.97424626	0.97319376	0.9476225	0.99145144	0.9821722	0.97628695	0.9675923
0.0	0.99716896	0.9857671	0.9854842	0.97424626	0.97319376	0.9476225	0.99145144	0.9821722	0.97628695	0.9675923
0.0	0.045548428	0.023364268	0.018292092	0.08727169	0.02751229	0.03847613	0.014441424	0.010958926	0.032457553	0.010130971
0.0	0.045548428	0.023364268	0.0182921	0.08727173	0.027512284	0.03847613	0.014441424	0.0109589305	0.032457553	0.010130966
0.0	0.0010672794	0.00036598596	0.5098364	0.0004807592	0.0009887203	0.9914106	0.1317831	0.009458677	0.0007419311	0.0003279374
0.0	0.0010672794	0.00036598596	0.5098364	0.0004807592	0.0009887203	0.9914106	0.1317831	0.009458677	0.0007419311	0.0003279374
0.0	0.9999243	0.9993992	0.99906033	0.9992494	0.9994198	0.9996093	0.99980634	0.99988866	0.99957997	0.9997354
0.0	0.99716896	0.9857671	0.9854842	0.97424626	0.97319376	0.9476225	0.99145144	0.9821722	0.97628695	0.9675923
0.0	0.99716896	0.9857671	0.9854842	0.97424626	0.97319376	0.9476225	0.99145144	0.9821722	0.97628695	0.9675923
0.0	0.9943342	0.8917115	0.03611849	0.85150015	0.9370329	0.3298678	0.104196794	0.61784726	0.09406019	0.0031837318
0.0	0.99993765	0.999663	0.99919933	0.99972373	0.9997687	0.9996921	0.99992406	0.9998155	0.99965763	0.99982136
0.0	0.99716896	0.9857671	0.9854842	0.97424626	0.97319376	0.9476225	0.99145144	0.9821722	0.97628695	0.9675923
0.0	0.99991226	0.9995441	0.9976514	0.9994221	0.999169	0.9995351	0.9997454	0.9997061	0.99978834	0.99890435
0.0	0.99716896	0.9857671	0.9854842	0.97424626	0.97319376	0.9476225	0.99145144	0.9821722	0.97628695	0.9675923
0.0	0.9999244	0.9993705	0.9990113	0.999238	0.9994167	0.9996093	0.99980634	0.9998851	0.99956757	0.9997354
0.0	0.008390628	0.0038050201	0.0046575717	0.026033504	0.00440093	0.007528157	0.0049743475	0.00555782	0.005223564	0.0033625176
0.0	0.39976457	0.35657397	0.1437793	0.043955825	0.576978	0.04903044	0.11294041	0.03301783	0.29648376	0.6675642
0.0	0.9959985	0.9824149	0.9809459	0.9948185	0.9800639	0.97246313	0.919225	0.9713244	0.98635095	0.96771497
0.0	0.99716896	0.9857671	0.9854842	0.97424626	0.97319376	0.9476225	0.99145144	0.9821722	0.97628695	0.9675923
0.0	0.05483961	0.017529583	0.017726166	0.08644375	0.03651478	0.04086886	0.0170905	0.01140388	0.026512163	0.010661625
0.0	0.00881845	0.9857671	0.00053735886	0.16945079	0.02370542	0.29756102	0.020916216	0.007935761	0.018436404	0.002615216
0.0	0.13673434	0.12460891	0.13886504	0.43108362	0.27672532	0.32970706	0.32453507	0.6996687	0.106156595	0.37704748
0.0	0.99716896	0.9857671	0.9854842	0.97424626	0.97319376	0.9476225	0.99145144	0.9821722	0.97628695	0.9675923
0.0	0.99716896	0.9857671	0.9854842	0.97424626	0.97319376	0.9476225	0.99145144	0.9821722	0.97628695	0.9675923
0.0	0.9992743	0.9970457	0.9906222	0.99769115	0.99788946	0.9991435	0.9996511	0.9979887	0.99746585	0.9991123
0.0	0.36443737	0.57754564	0.111119896	0.0071453736	0.7368922	5.0762308e-05	0.26053676	0.0010673531	0.04504182	0.012597677
0.0	0.32994124	0.7442453	0.51665944	0.9715153	0.18153228	0.6886393	0.49933758	0.94319093	0.6819202	0.89028025
0.0	0.99975675	0.9974221	0.9923699	0.99924314	0.99791497	0.99754375	0.9993831	0.99828476	0.9985946	0.9909031
0.0	0.99716896	0.9857671	0.9854842	0.97424626	0.97319376	0.9476225	0.99145144	0.9821722	0.97628695	0.9675923
0.0	0.9994511	0.99771607	0.98453856	0.9976368	0.99706167	0.9950641	0.9995191	0.9958228	0.9971294	0.99782336
0.0	0.9998703	0.99899584	0.9983177	0.99931324	0.9993494	0.9996159	0.99976283	0.99976534	0.99954826	0.9993204
0.0	0.99716896	0.9857671	0.9854842	0.97424626	0.97319376	0.9476225	0.99145144	0.9821722	0.97628695	0.9675922
0.0	0.0140617695	0.0014767549	6.528945e-05	0.010799977	0.19034195	0.00022088416	8.449871e-05	0.0005492286	0.00014720518	0.01057932
0.0	0.9936771	0.9772808	0.92891264	0.98787105	0.98096573	0.9843391	0.9969428	0.98246783	0.9901154	0.9973699
0.0	0.9995741	0.9985959	0.9936538	0.99728274	0.99758244	0.9988225	0.99964964	0.9960318	0.9993498	0.9990054
0.0	0.9999244	0.9993705	0.9990113	0.999238	0.9994167	0.9996093	0.99980634	0.9998851	0.99956757	0.9997354
0.0	0.99716896	0.9857671	0.9854842	0.97424626	0.97319376	0.9476225	0.99145144	0.9821722	0.97628695	0.9675923
0.0	0.99981326	0.9986304	0.99507505	0.99940825	0.9987024	0.99851865	0.99960214	0.99882275	0.99914145	0.99624544
0.0	0.98689437	0.21349387	0.2596559	0.92409205	0.8891265	0.22998926	0.28299528	0.98885673	0.8736447	0.19497931
0.0	0.9999244	0.9993705	0.9990113	0.999238	0.9994167	0.9996093	0.99980634	0.9998851	0.99956757	0.9997354
0.0	0.9999244	0.9993705	0.9990113	0.999238	0.9994167	0.9996093	0.99980634	0.9998851	0.99956757	0.9997354
0.0	0.99975675	0.9974221	0.9923699	0.99924314	0.99791497	0.99754375	0.9993831	0.99828476	0.9985946	0.9909031
0.0	0.9727312	0.83402544	0.47914708	0.9439462	0.94025034	0.43105355	0.8786371	0.96257895	0.97414047	0.95386714
0.0	0.99855965	0.99553585	0.9900704	0.99860185	0.99846846	0.99581534	0.9990754	0.99941075	0.9936893	0.99643
0.0	0.99959093	0.99795073	0.99040306	0.9970409	0.99757797	0.99805427	0.99904305	0.99746215	0.9988539	0.99864024
0.0	0.9980236	0.9888826	0.96393174	0.98358524	0.98693347	0.9928255	0.99665415	0.99692565	0.99242425	0.9899831
0.0	0.94168574	0.12530512	0.2380245	0.4220826	0.0009384754	0.1351221	0.88623023	0.60490805	0.62436503	0.29638782
0.0	0.99959093	0.99795073	0.99040306	0.9970409	0.99757797	0.99805427	0.99904305	0.99746215	0.9988539	0.99864024
0.0	0.4336952	0.85269547	0.047340974	0.95563793	0.53043336	0.13942465	0.00061037444	0.029236462	0.7795029	0.3428042
0.0	0.00065341505	0.00019092983	3.389353e-05	0.0014923497	8.298089e-05	0.00046969816	0.0014806547	0.00073170726	0.00017911589	0.000115398565
0.0	0.13483998	0.26799098	0.18319008	0.5112025	0.3104349	0.37144446	0.3061441	0.7230121	0.14783847	0.4415557
0.0	0.082926944	0.033933207	0.027446782	0.12047653	0.037611637	0.042157732	0.016356507	0.017185831	0.03220526	0.013593686
0.0	0.99716896	0.9857671	0.9854842	0.97424626	0.97319376	0.9476225	0.99145144	0.9821722	0.97628695	0.9675923
0.0	0.99716896	0.9857671	0.9854842	0.97424626	0.97319376	0.9476225	0.99145144	0.9821722	0.97628695	0.9675923
0.0	0.99716896	0.9857671	0.9854842	0.97424626	0.97319376	0.9476225	0.99145144	0.9821722	0.97628695	0.9675923
0.0	0.99716896	0.9857671	0.9854842	0.97424626	0.97319376	0.9476225	0.99145144	0.9821722	0.97628695	0.9675922
0.0	0.99716896	0.9857671	0.9854842	0.97424626	0.97319376	0.9476225	0.99145144	0.9821722	0.97628695	0.9675923
0.0	0.9999244	0.9993705	0.9990113	0.999238	0.9994167	0.9996093	0.99980634	0.9998851	0.99956757	0.9997354
0.0	0.9998292	0.9986596	0.99674714	0.99916995	0.9986871	0.9996387	0.99977463	0.99946123	0.9994387	0.99955696
0.0	0.99716896	0.9857671	0.9854842	0.97424626	0.97319376	0.9476225	0.99145144	0.9821722	0.97628695	0.9675923
0.0	0.9999244	0.9993705	0.9990113	0.999238	0.9994167	0.9996093	0.99980634	0.9998851	0.99956757	0.9997354
0.0	0.00028435767	0.000730668	0.000275171	0.95896494	0.52615464	0.00011776301	0.029717853	0.01629809	0.011564028	0.005824685
0.0	0.99716896	0.9857671	0.9854842	0.97424626	0.97319376	0.9476225	0.99145144	0.9821722	0.97628695	0.9675923
0.0	0.99716896	0.9857671	0.9854842	0.97424626	0.97319376	0.9476225	0.99145144	0.9821722	0.97628695	0.9675923
0.0	0.99716896	0.9857671	0.9854842	0.97424626	0.97319376	0.9476225	0.99145144	0.9821722	0.97628695	0.9675923
0.0	0.9999244	0.9993705	0.9990113	0.999238	0.9994167	0.9996093	0.99980634	0.9998851	0.99956757	0.9997354
0.0	0.99716896	0.9857671	0.9854842	0.97424626	0.97319376	0.9476225	0.99145144	0.9821722	0.97628695	0.9675922
0.0	0.99716896	0.9857671	0.9854842	0.97424626	0.97319376	0.9476225	0.99145144	0.9821722	0.97628695	0.9675923
0.0	0.99716896	0.9857671	0.9854842	0.97424626	0.97319376	0.9476225	0.99145144	0.9821722	0.97628695	0.9675923
0.0	0.99716896	0.9857671	0.9854842	0.97424626	0.97319376	0.9476225	0.99145144	0.9821722	0.97628695	0.9675923
0.0	0.9999244	0.9993705	0.9990113	0.999238	0.9994167	0.9996093	0.99980634	0.9998851	0.99956757	0.9997354
0.0	0.9999244	0.9993705	0.9990113	0.999238	0.9994167	0.9996093	0.99980634	0.9998851	0.99956757	0.9997354
0.0	0.99716896	0.9857671	0.9854842	0.97424626	0.97319376	0.9476225	0.99145144	0.9821722	0.97628695	0.9675923
0.0	0.99716896	0.9857671	0.9854842	0.97424626	0.97319376	0.9476225	0.99145144	0.9821722	0.97628695	0.9675923
0.0	0.99716896	0.9857671	0.9854842	0.97424626	0.97319376	0.9476225	0.99145144	0.9821722	0.97628695	0.9675923
0.0	0.99716896	0.9857671	0.9854842	0.97424626	0.97319376	0.9476225	0.99145144	0.9821722	0.97628695	0.9675922
0.0	0.99716896	0.9857671	0.9854842	0.97424626	0.97319376	0.9476225	0.99145144	0.9821722	0.97628695	0.9675923
0.0	0.99716896	0.9857671	0.9854842	0.97424626	0.97319376	0.9476225	0.99145144	0.9821722	0.97628695	0.9675923
0.0	0.9997702	0.999046	0.9959538	0.99958795	0.9995722	0.9988452	0.9995443	0.9985605	0.99910116	0.99839646
0.0	0.9999244	0.9993705	0.9990113	0.999238	0.9994167	0.9996093	0.99980634	0.9998851	0.99956757	0.9997354
0.0	0.99716896	0.9857671	0.9854842	0.97424626	0.97319376	0.9476225	0.99145144	0.9821722	0.97628695	0.9675922
0.0	0.99716896	0.9857671	0.9854842	0.97424626	0.97319376	0.9476225	0.99145144	0.9821722	0.97628695	0.9675923
0.0	0.47832257	0.5845155	0.36759284	0.7465553	0.7954337	0.6796843	0.8136237	0.6292842	0.7040618	0.6385865
0.0	0.9998864	0.999607	0.9979693	0.9994568	0.99934345	0.99962795	0.9997969	0.9997726	0.99945813	0.99956316
0.0	0.0018532729	0.019736635	0.0053795567	0.00049224286	0.0018276264	0.0012020986	0.0011944757	0.00064535055	0.0026796218	0.00017416828
0.0	0.99716896	0.9857671	0.9854842	0.97424626	0.97319376	0.9476225	0.99145144	0.9821722	0.97628695	0.9675923
0.0	0.99716896	0.9857671	0.9854842	0.97424626	0.97319376	0.9476225	0.99145144	0.9821722	0.97628695	0.9675923
0.0	0.9999244	0.9993705	0.9990113	0.999238	0.9994167	0.9996093	0.99980634	0.9998851	0.99956757	0.9997354
0.0	0.99716896	0.9857671	0.9854842	0.97424626	0.97319376	0.9476225	0.99145144	0.9821722	0.97628695	0.9675923
0.0	0.99716896	0.9857671	0.9854842	0.97424626	0.97319376	0.9476225	0.99145144	0.9821722	0.97628695	0.9675923
0.0	0.000100252924	0.00040914933	6.275237e-05	0.0015675	4.8898895e-05	0.00015764116	0.00015135724	0.00022467587	0.00017982538	0.0008049438
0.0	0.99716896	0.9857671	0.9854842	0.97424626	0.97319376	0.9476225	0.99145144	0.9821722	0.97628695	0.9675923
0.0	0.9997702	0.999046	0.9959538	0.99958795	0.9995722	0.9988452	0.9995443	0.9985605	0.99910116	0.99839646
0.0	0.99716896	0.9857671	0.9854842	0.97424626	0.97319376	0.9476225	0.99145144	0.9821722	0.97628695	0.9675923
0.0	0.99716896	0.9857671	0.9854842	0.97424626	0.97319376	0.9476225	0.99145144	0.9821722	0.97628695	0.9675923
0.0	0.9997702	0.999046	0.9959538	0.99958795	0.9995722	0.9988452	0.9995443	0.9985605	0.99910116	0.99839646
0.0	0.9999244	0.9993705	0.9990113	0.999238	0.9994167	0.9996093	0.99980634	0.9998851	0.99956757	0.9997354
0.0	0.99716896	0.9857671	0.9854842	0.97424626	0.97319376	0.9476225	0.99145144	0.9821722	0.97628695	0.9675922
0.0	0.99716896	0.9857671	0.9854842	0.97424626	0.97319376	0.9476225	0.99145144	0.9821722	0.97628695	0.9675923
0.0	0.9999106	0.998178	0.9982767	0.99918145	0.99895704	0.9995753	0.99961936	0.9997811	0.9995441	0.9991417
0.0	0.9994136	0.9981668	0.98911554	0.99881494	0.9981667	0.99955374	0.99911135	0.99827635	0.9993788	0.99415046
0.0	0.99716896	0.9857671	0.9854842	0.97424626	0.97319376	0.9476225	0.99145144	0.9821722	0.97628695	0.9675923
0.0	0.99716896	0.9857671	0.9854842	0.97424626	0.97319376	0.9476225	0.99145144	0.9821722	0.97628695	0.9675923
0.0	0.9997702	0.999046	0.9959538	0.99958795	0.9995722	0.9988452	0.9995443	0.9985605	0.99910116	0.99839646
0.0	0.9999244	0.9993705	0.9990113	0.999238	0.9994167	0.9996093	0.99980634	0.9998851	0.99956757	0.9997354
0.0	0.99716896	0.9857671	0.9854842	0.97424626	0.97319376	0.9476225	0.99145144	0.9821722	0.97628695	0.9675922
0.0	0.99716896	0.9857671	0.9854842	0.97424626	0.97319376	0.9476225	0.99145144	0.9821722	0.97628695	0.9675923
0.0	0.99716896	0.9857671	0.9854842	0.97424626	0.97319376	0.9476225	0.99145144	0.9821722	0.97628695	0.9675923
0.0	0.99716896	0.9857671	0.9854842	0.97424626	0.97319376	0.9476225	0.99145144	0.9821722	0.97628695	0.9675923
0.0	0.99855965	0.99553585	0.9900704	0.99860185	0.99846846	0.99581534	0.9990754	0.99941075	0.9936893	0.99643
0.0	0.99855965	0.99553585	0.9900704	0.99860185	0.99846846	0.99581534	0.9990754	0.99941075	0.9936893	0.99643
0.0	0.99959093	0.99795073	0.99040306	0.9970409	0.99757797	0.99805427	0.99904305	0.99746215	0.9988539	0.99864024
0.0	0.99959093	0.99795073	0.99040306	0.9970409	0.99757797	0.99805427	0.99904305	0.99746215	0.9988539	0.99864024
0.0	0.9997702	0.999046	0.9959538	0.99958795	0.9995722	0.9988452	0.9995443	0.9985605	0.99910116	0.99839646
0.0	0.99716896	0.9857671	0.9854842	0.97424626	0.97319376	0.9476225	0.99145144	0.9821722	0.97628695	0.9675923
0.0	0.9999244	0.9993705	0.9990113	0.999238	0.9994167	0.9996093	0.99980634	0.9998851	0.99956757	0.9997354
0.0	0.99716896	0.9857671	0.9854842	0.97424626	0.97319376	0.9476225	0.99145144	0.9821722	0.97628695	0.9675923
0.0	0.99716896	0.9857671	0.9854842	0.97424626	0.97319376	0.9476225	0.99145144	0.9821722	0.97628695	0.9675923
0.0	0.9980236	0.9888826	0.96393174	0.98358524	0.98693347	0.9928255	0.99665415	0.99692565	0.99242425	0.9899831
0.0	0.9980236	0.9888826	0.96393174	0.98358524	0.98693347	0.9928255	0.99665415	0.99692565	0.99242425	0.9899831
0.0	0.9645684	0.26872438	0.870706	0.848492	0.8577165	0.45228666	0.35741085	0.67552704	0.72430545	0.8636907
0.0	0.99716896	0.9857671	0.9854842	0.97424626	0.97319376	0.9476225	0.99145144	0.9821722	0.97628695	0.9675923
0.0	0.99716896	0.9857671	0.9854842	0.97424626	0.97319376	0.9476225	0.99145144	0.9821722	0.97628695	0.9675922
0.0	0.99959093	0.99795073	0.99040306	0.9970409	0.99757797	0.99805427	0.99904305	0.99746215	0.9988539	0.99864024
0.0	0.99959093	0.99795073	0.99040306	0.9970409	0.99757797	0.99805427	0.99904305	0.99746215	0.9988539	0.99864024
0.0	0.99716896	0.9857671	0.9854842	0.97424626	0.97319376	0.9476225	0.99145144	0.9821722	0.97628695	0.9675923
0.0	0.99716896	0.9857671	0.9854842	0.97424626	0.97319376	0.9476225	0.99145144	0.9821722	0.97628695	0.9675923
0.0	0.99716896	0.9857671	0.9854842	0.97424626	0.97319376	0.9476225	0.99145144	0.9821722	0.97628695	0.9675923
0.0	0.99716896	0.9857671	0.9854842	0.97424626	0.97319376	0.9476225	0.99145144	0.9821722	0.97628695	0.9675922
0.0	0.99716896	0.9857671	0.9854842	0.97424626	0.97319376	0.9476225	0.99145144	0.9821722	0.97628695	0.9675923
0.0	0.9999244	0.9993705	0.9990113	0.999238	0.9994167	0.9996093	0.99980634	0.9998851	0.99956757	0.9997354
0.0	0.7780501	0.6922947	0.84789145	0.88059956	0.88655645	0.88594794	0.975599	0.76213855	0.8566476	0.9683178
0.0	0.058028948	0.034315247	0.07762071	0.26903176	0.16161215	0.15984096	0.16396098	0.32231203	0.048305612	0.2062603
0.0	0.063087896	0.04060539	0.01720756	0.12135799	0.042596377	0.049767233	0.02092085	0.0117410645	0.032787208	0.014281861
0.0	0.25381252	0.25157088	0.40918893	0.48539495	0.42526034	0.5224229	0.7880275	0.64098424	0.4518655	0.49156398
0.0	0.058028948	0.034315247	0.07762073	0.2690318	0.16161218	0.15984096	0.16396101	0.32231203	0.048305612	0.2062603
0.0	0.9983708	0.9981092	0.98784244	0.9974254	0.9980526	0.9983278	0.9993845	0.9917767	0.99769175	0.9956455
0.0	0.99716896	0.9857671	0.9854842	0.97424626	0.97319376	0.9476225	0.99145144	0.9821722	0.97628695	0.9675923
0.0	0.99716896	0.9857671	0.9854842	0.97424626	0.97319376	0.9476225	0.99145144	0.9821722	0.97628695	0.9675923
0.0	0.9998703	0.99899584	0.9983177	0.99931324	0.9993494	0.9996159	0.99976283	0.99976534	0.99954826	0.9993204
0.0	0.99930274	0.9980925	0.9972095	0.99760604	0.99817777	0.99852043	0.99961436	0.99893004	0.9987418	0.99778455
0.0	0.9999244	0.9993705	0.9990113	0.999238	0.9994167	0.9996093	0.99980634	0.9998851	0.99956757	0.9997354
0.0	0.99716896	0.9857671	0.9854842	0.97424626	0.97319376	0.9476225	0.99145144	0.9821722	0.97628695	0.9675922
0.0	0.99716896	0.9857671	0.9854842	0.97424626	0.97319376	0.9476225	0.99145144	0.9821722	0.97628695	0.9675923
0.0	0.99716896	0.9857671	0.9854842	0.97424626	0.97319376	0.9476225	0.99145144	0.9821722	0.97628695	0.9675923
0.0	0.9999244	0.9993705	0.9990113	0.999238	0.9994167	0.9996093	0.99980634	0.9998851	0.99956757	0.9997354
0.0	0.9999244	0.9993705	0.9990113	0.999238	0.9994167	0.9996093	0.99980634	0.9998851	0.99956757	0.9997354
0.0	0.99716896	0.9857671	0.9854842	0.97424626	0.97319376	0.9476225	0.99145144	0.9821722	0.97628695	0.9675923
0.0	0.99716896	0.9857671	0.9854842	0.97424626	0.97319376	0.9476225	0.99145144	0.9821722	0.97628695	0.9675923
0.0	0.99716896	0.9857671	0.9854842	0.97424626	0.97319376	0.9476225	0.99145144	0.9821722	0.97628695	0.9675923
0.0	0.99716896	0.9857671	0.9854842	0.97424626	0.97319376	0.9476225	0.99145144	0.9821722	0.97628695	0.9675922
0.0	0.99716896	0.9857671	0.9854842	0.97424626	0.97319376	0.9476225	0.99145144	0.9821722	0.97628695	0.9675923
0.0	0.99716896	0.9857671	0.9854842	0.97424626	0.97319376	0.9476225	0.99145144	0.9821722	0.97628695	0.9675923
0.0	0.9999244	0.9993705	0.9990113	0.999238	0.9994167	0.9996093	0.99980634	0.9998851	0.99956757	0.9997354
0.0	0.000100252924	0.00040914933	6.275237e-05	0.0015675	4.8898895e-05	0.00015764116	0.00015135724	0.00022467606	0.00017982538	0.0008049438
0.0	0.00028435767	0.000730668	0.00027517127	0.95896494	0.52615464	0.00011776301	0.029717863	0.01629809	0.011564028	0.005824685
0.0	0.9999244	0.9993705	0.9990113	0.999238	0.9994167	0.9996093	0.99980634	0.9998851	0.99956757	0.9997354
0.0	0.000100252924	0.00040914933	6.275237e-05	0.0015675	4.8898895e-05	0.00015764116	0.00015135724	0.00022467587	0.00017982538	0.0008049438
0.0	0.00028435767	0.000730668	0.000275171	0.95896494	0.5261546	0.00011776301	0.029717863	0.01629809	0.011564034	0.0058246874
0.0	0.9999244	0.9993705	0.9990113	0.999238	0.9994167	0.9996093	0.99980634	0.9998851	0.99956757	0.9997354
0.0	0.99716896	0.9857671	0.9854842	0.97424626	0.97319376	0.9476225	0.99145144	0.9821722	0.97628695	0.9675923
0.0	0.99716896	0.9857671	0.9854842	0.97424626	0.97319376	0.9476225	0.99145144	0.9821722	0.97628695	0.9675923
0.0	0.99716896	0.9857671	0.9854842	0.97424626	0.97319376	0.9476225	0.99145144	0.9821722	0.97628695	0.9675923
0.0	0.99716896	0.9857671	0.9854842	0.97424626	0.97319376	0.9476225	0.99145144	0.9821722	0.97628695	0.9675923
0.0	0.99716896	0.9857671	0.9854842	0.97424626	0.97319376	0.9476225	0.99145144	0.9821722	0.97628695	0.9675922
0.0	0.99716896	0.9857671	0.9854842	0.97424626	0.97319376	0.9476225	0.99145144	0.9821722	0.97628695	0.9675923
0.0	0.9999244	0.9993705	0.9990113	0.999238	0.9994167	0.9996093	0.99980634	0.9998851	0.99956757	0.9997354
0.0	0.99716896	0.9857671	0.9854842	0.97424626	0.97319376	0.9476225	0.99145144	0.9821722	0.97628695	0.9675923
0.0	0.9999244	0.9993705	0.9990113	0.999238	0.9994167	0.9996093	0.99980634	0.9998851	0.99956757	0.9997354
0.0	0.00028435767	0.000730668	0.000275171	0.95896494	0.5261546	0.00011776301	0.029717853	0.01629809	0.011564028	0.005824685
0.0	0.9998292	0.9986596	0.99674714	0.99916995	0.9986871	0.9996387	0.99977463	0.99946123	0.9994387	0.99955696
0.0	0.99855965	0.99553585	0.9900704	0.99860185	0.99846846	0.99581534	0.9990754	0.99941075	0.9936893	0.99643
0.0	0.99959093	0.99795073	0.99040306	0.9970409	0.99757797	0.99805427	0.99904305	0.99746215	0.9988539	0.99864024
0.0	0.96468276	0.72866344	0.6737977	0.9679763	0.9165822	0.8785766	0.9027014	0.9562209	0.8583346	0.8768434
0.0	0.9963236	0.9867591	0.9666453	0.99412763	0.9753508	0.98812443	0.9964819	0.99581957	0.985485	0.9822219
0.0	0.9980236	0.9888826	0.96393174	0.98358524	0.98693347	0.9928255	0.99665415	0.99692565	0.99242425	0.9899831
0.0	0.99959093	0.99795073	0.99040306	0.9970409	0.99757797	0.99805427	0.99904305	0.99746215	0.9988539	0.99864024
0.0	0.9998765	0.9991572	0.9978624	0.9992418	0.9989034	0.99970394	0.99981886	0.9995757	0.9995865	0.99968886
0.0	0.99716896	0.9857671	0.9854842	0.97424626	0.97319376	0.9476225	0.99145144	0.9821722	0.97628695	0.9675923
0.0	0.99716896	0.9857671	0.9854842	0.97424626	0.97319376	0.9476225	0.99145144	0.9821722	0.97628695	0.9675923
0.0	0.99716896	0.9857671	0.9854842	0.97424626	0.97319376	0.9476225	0.99145144	0.9821722	0.97628695	0.9675923
0.0	0.05559962	0.022117052	0.020279331	0.12228685	0.041676704	0.029550308	0.017227221	0.011693566	0.030055044	0.0085959025
0.0	0.99855965	0.99553585	0.9900704	0.99860185	0.99846846	0.99581534	0.9990754	0.99941075	0.9936893	0.99643
0.0	0.99855965	0.99553585	0.9900704	0.99860185	0.99846846	0.99581534	0.9990754	0.99941075	0.9936893	0.99643
0.0	0.99959093	0.99795073	0.99040306	0.9970409	0.99757797	0.99805427	0.99904305	0.99746215	0.9988539	0.99864024
0.0	0.99959093	0.99795073	0.99040306	0.9970409	0.99757797	0.99805427	0.99904305	0.99746215	0.9988539	0.99864024
0.0	0.99838114	0.99147296	0.9743832	0.98599607	0.9910754	0.995141	0.9977222	0.9979594	0.99470055	0.993117
0.0	0.99959093	0.99795073	0.99040306	0.9970409	0.99757797	0.99805427	0.99904305	0.99746215	0.9988539	0.99864024
0.0	0.9980236	0.9888826	0.96393174	0.98358524	0.98693347	0.9928255	0.99665415	0.99692565	0.99242425	0.9899831
0.0	0.99959093	0.99795073	0.99040306	0.9970409	0.99757797	0.99805427	0.99904305	0.99746215	0.9988539	0.99864024
0.0	0.99855965	0.99553585	0.9900704	0.99860185	0.99846846	0.99581534	0.9990754	0.99941075	0.9936893	0.99643
0.0	0.99959093	0.99795073	0.99040306	0.9970409	0.99757797	0.99805427	0.99904305	0.99746215	0.9988539	0.99864024
0.0	0.99959093	0.99795073	0.99040306	0.9970409	0.99757797	0.99805427	0.99904305	0.99746215	0.9988539	0.99864024
0.0	0.9980236	0.9888826	0.96393174	0.98358524	0.98693347	0.9928255	0.99665415	0.99692565	0.99242425	0.9899831
0.0	0.99716896	0.9857671	0.9854842	0.97424626	0.97319376	0.9476225	0.99145144	0.9821722	0.97628695	0.9675923
0.0	0.9998903	0.99429214	0.99734193	0.9916539	0.99100554	0.9938164	0.9991912	0.9994789	0.99731356	0.9984157
0.0	0.00060248445	0.00022563072	0.00016360567	0.0004409857	0.00015893766	0.00023641178	6.948592e-05	0.00021960279	0.0001461555	0.0006440323
0.0	0.9469449	0.984056	0.9916264	0.6922107	0.9976023	0.9998604	0.92839444	0.99266607	0.99942493	0.99783933
0.0	0.32609928	0.25067022	0.09488582	0.7189476	0.47838876	0.41221425	0.7235073	0.07005949	0.658061	0.13882747
0.0	0.3260994	0.2506702	0.0948858	0.7189475	0.47838876	0.41221434	0.7235073	0.07005951	0.65806115	0.13882747
0.0	0.99716896	0.9857671	0.9854842	0.97424626	0.97319376	0.9476225	0.99145144	0.9821722	0.97628695	0.9675923
0.0	0.99716896	0.9857671	0.9854842	0.97424626	0.97319376	0.9476225	0.99145144	0.9821722	0.97628695	0.9675923
0.0	0.99716896	0.9857671	0.9854842	0.97424626	0.97319376	0.9476225	0.99145144	0.9821722	0.97628695	0.9675923
0.0	0.99716896	0.9857671	0.9854842	0.97424626	0.97319376	0.9476225	0.99145144	0.9821722	0.97628695	0.9675923
0.0	0.98270285	0.8189054	0.8602717	0.8852523	0.6708878	0.73905444	0.82226443	0.35453743	0.8643519	0.5672102
0.0	0.9041123	0.9780903	0.98421615	0.25222787	0.98607266	0.9787048	0.9947732	0.9227206	0.9567191	0.9930335
0.0	0.8335393	0.052631516	0.11354913	0.32358968	0.056595404	0.08844969	0.104537524	0.060226355	0.15189824	0.05192141
0.0	0.99716896	0.9857671	0.9854842	0.97424626	0.97319376	0.9476225	0.99145144	0.9821722	0.97628695	0.9675923
0.0	0.99992514	0.9997769	0.99905664	0.99958354	0.99952793	0.9997793	0.99988747	0.9998698	0.99963	0.99970204
0.0	0.9998864	0.999607	0.9979693	0.9994568	0.99934345	0.99962795	0.9997969	0.9997726	0.99945813	0.99956316
0.0	0.9999144	0.998145	0.99658906	0.99928766	0.9980357	0.9988954	0.9989256	0.9993129	0.9987913	0.9984029
0.0	0.2669953	0.18406317	0.31770942	0.5448973	0.67210877	0.60429937	0.5443252	0.6952478	0.16845056	0.647013
0.0	0.91920006	0.95002246	0.9711599	0.96898437	0.9801808	0.9871884	0.9929295	0.9660058	0.923295	0.98690504
0.0	0.99208504	0.9920454	0.96599233	0.99512523	0.9936853	0.98950523	0.9957371	0.9881393	0.9927659	0.9873825
0.0	0.9998517	0.9996182	0.9997073	0.99866223	0.99930406	0.9883029	0.9990606	0.99816823	0.99891865	0.99982053
0.0	0.999762	0.9989209	0.9934695	0.9986664	0.9981862	0.9986727	0.999428	0.9982811	0.99925464	0.9991555
0.0	0.9998264	0.999752	0.9993235	0.9994998	0.9994011	0.99984264	0.9998431	0.9997353	0.99943966	0.99987566
0.0	0.99965715	0.9994529	0.99760675	0.99721366	0.9982917	0.9995198	0.9996953	0.99950016	0.99932504	0.9997124
0.0	0.9996964	0.99955887	0.99777347	0.9975032	0.9984937	0.99958986	0.9997149	0.999553	0.999361	0.99975175
0.0	0.99988127	0.9995135	0.99877316	0.99960536	0.9995516	0.99957055	0.99983335	0.99909544	0.9991905	0.99950564
0.0	0.9659412	0.75027317	0.01926733	0.7241561	0.38838688	0.21924391	0.2723109	0.81003535	0.7501063	0.44809303
0.0	0.9659412	0.75027317	0.01926733	0.7241561	0.38838688	0.21924391	0.2723109	0.81003535	0.7501063	0.44809303
0.0	0.9997702	0.999046	0.9959538	0.99958795	0.9995722	0.9988452	0.9995443	0.9985605	0.99910116	0.99839646
0.0	0.9998517	0.9996182	0.9997073	0.99866223	0.99930406	0.9883029	0.9990606	0.99816823	0.99891865	0.99982053
0.0	0.99985135	0.99888724	0.99328095	0.9982346	0.99871385	0.9988432	0.99881977	0.9979511	0.9974706	0.99957174
0.0	0.89596	0.65580904	0.72708625	0.82716364	0.8164051	0.5491529	0.93880063	0.9465062	0.8347328	0.87639177
0.0	0.99985564	0.99907744	0.99615604	0.99951756	0.9988146	0.99864215	0.99965394	0.99889344	0.9991047	0.9953804
0.0	0.9995054	0.9981242	0.99311805	0.9981949	0.99730504	0.998613	0.9989254	0.99916005	0.9993759	0.9944238
0.0	0.99716896	0.9857671	0.9854842	0.97424626	0.97319376	0.9476225	0.99145144	0.9821722	0.97628695	0.9675923
0.0	0.99990904	0.9997441	0.9986395	0.999496	0.99947613	0.9997259	0.9998287	0.9998281	0.99952924	0.999684
0.0	0.9999317	0.99970275	0.99951994	0.9996215	0.9995757	0.9999218	0.9999256	0.9998909	0.99991083	0.99972826
0.0	0.99992716	0.9996294	0.99964285	0.9994906	0.9997004	0.9999169	0.99989057	0.9999335	0.9999144	0.9995783
0.0	0.9998703	0.99899584	0.9983177	0.99931324	0.9993494	0.9996159	0.99976283	0.99976534	0.99954826	0.9993204
0.0	0.99716896	0.9857671	0.9854842	0.97424626	0.97319376	0.9476225	0.99145144	0.9821722	0.97628695	0.9675922
0.0	0.9998729	0.99933845	0.9978744	0.99944764	0.9992893	0.9996598	0.99987686	0.9996024	0.9995296	0.9997892
0.0	0.99931383	0.9914214	0.9902626	0.9981908	0.99723214	0.9973997	0.99884015	0.99885905	0.997027	0.99564064
0.0	0.99908674	0.9680287	0.9910287	0.9891887	0.99652183	0.9976937	0.9964212	0.9882803	0.9992168	0.99679476
0.0	0.9987852	0.99737096	0.9919498	0.99904555	0.99860305	0.9963967	0.99925226	0.9994111	0.99444723	0.99664056
0.0	0.9987852	0.99737096	0.9919498	0.99904555	0.99860305	0.9963967	0.99925226	0.9994111	0.99444723	0.99664056
0.0	0.99716896	0.9857671	0.9854842	0.97424626	0.97319376	0.9476225	0.99145144	0.9821722	0.97628695	0.9675923
0.0	0.9898157	0.8741171	0.919134	0.9782401	0.97544026	0.9723923	0.95197254	0.97390896	0.99081576	0.92290556
0.0	0.09175124	0.062310986	0.103806	0.34566936	0.23807065	0.25765654	0.28854966	0.39690644	0.07637416	0.257087
0.0	0.9998185	0.9997563	0.9949868	0.99904627	0.99902856	0.9995455	0.9996722	0.9991654	0.99943584	0.9986632
0.0	0.0007212372	0.3542434	0.0042848173	0.0039229803	0.008197512	0.0120359	0.15802301	0.76744086	0.001031819	0.012620196
0.0	0.9998864	0.999607	0.9979693	0.9994568	0.99934345	0.99962795	0.9997969	0.9997726	0.99945813	0.99956316
0.0	0.9999428	0.99983835	0.99930966	0.99965394	0.99963	0.99983835	0.9999218	0.99990106	0.999703	0.9998331
0.0	0.03589482	0.017529592	0.013446144	0.069657445	0.024783514	0.027855493	0.011343732	0.008627567	0.021009985	0.00789595
0.0	0.99716896	0.9857671	0.9854842	0.97424626	0.97319376	0.9476225	0.99145144	0.9821722	0.97628695	0.9675923
0.0	0.99716896	0.9857671	0.9854842	0.97424626	0.97319376	0.9476225	0.99145144	0.9821722	0.97628695	0.9675923
0.0	0.99716896	0.9857671	0.9854842	0.97424626	0.97319376	0.9476225	0.99145144	0.9821722	0.97628695	0.9675923
0.0	0.99716896	0.9857671	0.9854842	0.97424626	0.97319376	0.9476225	0.99145144	0.9821722	0.97628695	0.9675923
0.0	0.99716896	0.9857671	0.9854842	0.97424626	0.97319376	0.9476225	0.99145144	0.9821722	0.97628695	0.9675923
0.0	0.99716896	0.9857671	0.9854842	0.97424626	0.97319376	0.9476225	0.99145144	0.9821722	0.97628695	0.9675923
0.0	0.99716896	0.9857671	0.9854842	0.97424626	0.97319376	0.9476225	0.99145144	0.9821722	0.97628695	0.9675923
0.0	0.99716896	0.9857671	0.9854842	0.97424626	0.97319376	0.9476225	0.99145144	0.9821722	0.97628695	0.9675923
0.0	0.99716896	0.9857671	0.9854842	0.97424626	0.97319376	0.9476225	0.99145144	0.9821722	0.97628695	0.9675923
0.0	0.99716896	0.9857671	0.9854842	0.97424626	0.97319376	0.9476225	0.99145144	0.9821722	0.97628695	0.9675923
0.0	0.99716896	0.9857671	0.9854842	0.97424626	0.97319376	0.9476225	0.99145144	0.9821722	0.97628695	0.9675923
0.0	0.99716896	0.9857671	0.9854842	0.97424626	0.97319376	0.9476225	0.99145144	0.9821722	0.97628695	0.9675923
0.0	0.99716896	0.9857671	0.9854842	0.97424626	0.97319376	0.9476225	0.99145144	0.9821722	0.97628695	0.9675923
0.0	0.99716896	0.9857671	0.9854842	0.97424626	0.97319376	0.9476225	0.99145144	0.9821722	0.97628695	0.9675923
0.0	0.99716896	0.9857671	0.9854842	0.97424626	0.97319376	0.9476225	0.99145144	0.9821722	0.97628695	0.9675923
0.0	0.99716896	0.9857671	0.9854842	0.97424626	0.97319376	0.9476225	0.99145144	0.9821722	0.97628695	0.9675923
0.0	0.99716896	0.9857671	0.9854842	0.97424626	0.97319376	0.9476225	0.99145144	0.9821722	0.97628695	0.9675923
0.0	0.99716896	0.9857671	0.9854842	0.97424626	0.97319376	0.9476225	0.99145144	0.9821722	0.97628695	0.9675923
0.0	0.99716896	0.9857671	0.9854842	0.97424626	0.97319376	0.9476225	0.99145144	0.9821722	0.97628695	0.9675922
0.0	0.980368	0.9726963	0.90607685	0.8886604	0.9942483	0.9724133	0.96153563	0.97789955	0.9683668	0.9927966
0.0	0.99716896	0.9857671	0.9854842	0.97424626	0.97319376	0.9476225	0.99145144	0.9821722	0.97628695	0.9675922
0.0	0.9995314	0.9977265	0.9926071	0.9981468	0.9970976	0.998645	0.9989586	0.9989686	0.99925226	0.99551034
0.0	0.9995314	0.9977265	0.9926071	0.9981468	0.9970976	0.998645	0.9989586	0.9989686	0.99925226	0.99551034
0.0	0.9996076	0.9974087	0.99101347	0.9980507	0.99699956	0.99834096	0.99911994	0.99899143	0.9992507	0.994752
0.0	0.99716896	0.9857671	0.9854842	0.97424626	0.97319376	0.9476225	0.99145144	0.9821722	0.97628695	0.9675923
0.0	0.03589482	0.017529583	0.013446144	0.069657475	0.024783514	0.027855493	0.011343732	0.008627567	0.021009991	0.00789595
0.0	0.99716896	0.9857671	0.9854842	0.97424626	0.97319376	0.9476225	0.99145144	0.9821722	0.97628695	0.9675923
0.0	0.99716896	0.9857671	0.9854842	0.97424626	0.97319376	0.9476225	0.99145144	0.9821722	0.97628695	0.9675923
0.0	0.99716896	0.9857671	0.9854842	0.97424626	0.97319376	0.9476225	0.99145144	0.9821722	0.97628695	0.9675922
0.0	0.11184539	0.061862964	0.039068937	0.161785	0.15802161	0.18729907	0.04604761	0.024025379	0.05480746	0.029736433
0.0	0.024254173	0.008601724	0.010429966	0.04469679	0.02367888	0.032041032	0.01552772	0.013101151	0.009381035	0.010247974
0.0	0.010121269	0.037167605	0.0077009834	0.97432625	0.85374	0.29217765	0.93482	0.2063498	0.27955818	0.122561745
0.0	0.99958557	0.9872318	0.99380326	0.9845502	0.9915788	0.99382657	0.9956623	0.9986161	0.9915855	0.99045193
0.0	0.99716896	0.9857671	0.9854842	0.97424626	0.97319376	0.9476225	0.99145144	0.9821722	0.97628695	0.9675922
0.0	0.9993399	0.98421496	0.994013	0.9860491	0.99118644	0.9896451	0.99658066	0.9981286	0.9940177	0.9933941
0.0	0.999559	0.9944748	0.98366505	0.9847081	0.9896634	0.99402326	0.9957526	0.9985141	0.99103874	0.9972486
0.0	0.9993716	0.99389654	0.9942365	0.9876936	0.9913073	0.9890792	0.99692994	0.99775594	0.9953555	0.9940048
0.0	0.99716896	0.9857671	0.9854842	0.97424626	0.97319376	0.9476225	0.99145144	0.9821722	0.97628695	0.9675923
0.0	0.9999366	0.99996555	0.9999236	0.99958163	0.99997175	0.99992883	0.9999893	0.99998176	0.99992824	0.99995303
0.0	0.9999366	0.99996555	0.9999236	0.99958163	0.99997175	0.99992883	0.9999893	0.99998176	0.99992824	0.99995303
0.0	0.99716896	0.9857671	0.9854842	0.97424626	0.97319376	0.9476225	0.99145144	0.9821722	0.97628695	0.9675923
0.0	0.99716896	0.9857671	0.9854842	0.97424626	0.97319376	0.9476225	0.99145144	0.9821722	0.97628695	0.9675922
0.0	0.99716896	0.9857671	0.9854842	0.97424626	0.97319376	0.9476225	0.99145144	0.9821722	0.97628695	0.9675922
0.0	0.99716896	0.9857671	0.9854842	0.97424626	0.97319376	0.9476225	0.99145144	0.9821722	0.97628695	0.9675922
0.0	0.99716896	0.9857671	0.9854842	0.97424626	0.97319376	0.9476225	0.99145144	0.9821722	0.97628695	0.9675922
0.0	0.99913436	0.96692634	0.9865252	0.96708393	0.9650261	0.9807891	0.98579955	0.99628145	0.98075473	0.9763491
0.0	0.99716896	0.9857671	0.9854842	0.97424626	0.97319376	0.9476225	0.99145144	0.9821722	0.97628695	0.9675922
0.0	0.99716896	0.9857671	0.9854842	0.97424626	0.97319376	0.9476225	0.99145144	0.9821722	0.97628695	0.9675922
0.0	0.9990563	0.95149195	0.9863311	0.97315454	0.96971065	0.98019224	0.98639005	0.99501544	0.9809326	0.9825606
0.0	0.99716896	0.9857671	0.9854842	0.97424626	0.97319376	0.9476225	0.99145144	0.9821722	0.97628695	0.9675922
0.0	0.99716896	0.9857671	0.9854842	0.97424626	0.97319376	0.9476225	0.99145144	0.9821722	0.97628695	0.9675922
0.0	0.99971217	0.9953908	0.9935574	0.9886141	0.9972416	0.9951002	0.9984567	0.99922943	0.99640673	0.99361247
0.0	0.99716896	0.9857671	0.9854842	0.97424626	0.97319376	0.9476225	0.99145144	0.9821722	0.97628695	0.9675922
0.0	0.9993783	0.99113244	0.99321955	0.98602295	0.9807716	0.9943346	0.9939144	0.99894863	0.99432606	0.9965025
0.0	0.9993783	0.99113244	0.99321955	0.98602295	0.9807716	0.9943346	0.9939144	0.99894863	0.99432606	0.9965025
0.0	0.9995184	0.98638344	0.9947901	0.99131095	0.9870652	0.9937563	0.9985923	0.9973036	0.98957497	0.9959836
0.0	0.99716896	0.9857671	0.9854842	0.97424626	0.97319376	0.9476225	0.99145144	0.9821722	0.97628695	0.9675922
0.0	0.99716896	0.9857671	0.9854842	0.97424626	0.97319376	0.9476225	0.99145144	0.9821722	0.97628695	0.9675922
0.0	0.9942821	0.9917303	0.988902	0.9946374	0.9428732	0.7574004	0.6166282	0.9409821	0.9680094	0.98083466
0.0	0.106911555	0.04137148	0.026923172	0.14081141	0.042505722	0.04451892	0.020552928	0.016096333	0.048895083	0.015397058
0.0	0.01587018	0.006027143	0.007310615	0.041504733	0.0068079894	0.012781774	0.00911639	0.0082923155	0.008224165	0.005208006
0.0	0.9236028	0.721728	0.8194846	0.071952105	0.70317703	0.79227114	0.6166282	0.8778412	0.8085354	0.68439734
0.0	0.82227325	0.9718493	0.67909026	0.89268357	0.9489102	0.8581234	0.91014963	0.89630884	0.93400645	0.85923356
0.0	0.9943357	0.77121234	0.84466517	0.97325706	0.9862379	0.74790114	0.9448942	0.28261605	0.10651807	0.8248074
0.0	0.9962475	0.9353785	0.9528589	0.9742804	0.9896827	0.94316685	0.9649848	0.94320023	0.9916545	0.91284776
0.0	0.9943357	0.77121234	0.84466517	0.97325706	0.9862379	0.74790114	0.9448942	0.28261605	0.10651807	0.8248074
0.0	0.9943357	0.77121234	0.84466517	0.97325706	0.9862379	0.74790114	0.9448942	0.28261605	0.10651807	0.8248074
0.0	0.9943357	0.77121234	0.84466517	0.97325706	0.9862379	0.74790114	0.9448942	0.28261605	0.10651807	0.8248074
0.0	0.9989618	0.9389081	0.9798498	0.9655943	0.94823444	0.97442687	0.9788438	0.9944405	0.9746678	0.9743645
0.0	0.9998839	0.999589	0.9988061	0.999808	0.9997942	0.99930143	0.99988306	0.9998517	0.9993381	0.9997931
0.0	0.9988286	0.99874324	0.9892725	0.9963924	0.9979984	0.9965429	0.9966461	0.99113184	0.99705374	0.997903
0.0	0.8160175	0.6922813	0.566573	0.64320266	0.39119023	0.6880905	0.7910986	0.7275428	0.54452014	0.8952402
0.0	0.99875927	0.9919396	0.98581296	0.99723095	0.99770325	0.98957974	0.9984621	0.99805105	0.9916073	0.99630773
0.0	0.99992585	0.99963546	0.9990068	0.9997118	0.99976367	0.99967027	0.9999223	0.9998159	0.99965453	0.999798
0.0	0.82794297	0.0585321	0.10498177	0.37002116	0.050149623	0.08929671	0.09259036	0.06723114	0.14308377	0.05819608
0.0	0.99649125	0.8549828	0.9340775	0.99804604	0.9967571	0.8911788	0.99866974	0.99571913	0.9623159	0.992529
0.0	0.99716896	0.9857671	0.9854842	0.97424626	0.97319376	0.9476225	0.99145144	0.9821722	0.97628695	0.9675922
0.0	0.99716896	0.9857671	0.9854842	0.97424626	0.97319376	0.9476225	0.99145144	0.9821722	0.97628695	0.9675922
0.0	0.99716896	0.9857671	0.9854842	0.97424626	0.97319376	0.9476225	0.99145144	0.9821722	0.97628695	0.9675922
0.0	0.9999366	0.99996555	0.9999236	0.99958163	0.99997175	0.99992883	0.9999893	0.99998176	0.99992824	0.99995303
0.0	0.011010346	0.6387654	0.9496009	0.8035413	0.9040955	0.3830774	0.7559807	0.04760468	0.12952152	0.720547
0.0	0.011010346	0.6387654	0.9496009	0.8035413	0.9040955	0.3830774	0.7559807	0.04760468	0.12952152	0.720547
0.0	0.011010346	0.6387654	0.9496009	0.8035413	0.9040955	0.3830774	0.7559807	0.04760468	0.12952152	0.720547
0.0	0.011010346	0.6387654	0.9496009	0.8035413	0.9040955	0.3830774	0.7559807	0.04760468	0.12952152	0.720547
0.0	0.015757464	0.005067448	0.009585656	0.039289687	0.02562396	0.01645492	0.018341925	0.02343447	0.015854822	0.017640786
0.0	0.9433862	0.84031874	0.6357937	0.9634406	0.9725734	0.92237866	0.9342962	0.9449839	0.889606	0.8498261
0.0	0.99971765	0.999316	0.9977585	0.9995315	0.99966705	0.9994879	0.9995783	0.99884427	0.9989568	0.9995191
0.0	0.96612555	0.9709745	0.85861206	0.9899714	0.8403234	0.9836219	0.97473335	0.98377776	0.96276975	0.709137
0.0	0.99716896	0.9857671	0.9854842	0.97424626	0.97319376	0.9476225	0.99145144	0.9821722	0.97628695	0.9675922
0.0	0.99716896	0.9857671	0.9854842	0.97424626	0.97319376	0.9476225	0.99145144	0.9821722	0.97628695	0.9675922
0.0	0.99716896	0.9857671	0.9854842	0.97424626	0.97319376	0.9476225	0.99145144	0.9821722	0.97628695	0.9675922
0.0	0.99716896	0.9857671	0.9854842	0.97424626	0.97319376	0.9476225	0.99145144	0.9821722	0.97628695	0.9675922
0.0	0.99716896	0.9857671	0.9854842	0.97424626	0.97319376	0.9476225	0.99145144	0.9821722	0.97628695	0.9675922
0.0	0.99716896	0.9857671	0.9854842	0.97424626	0.97319376	0.9476225	0.99145144	0.9821722	0.97628695	0.9675922
0.0	0.99716896	0.9857671	0.9854842	0.97424626	0.97319376	0.9476225	0.99145144	0.9821722	0.97628695	0.9675923
0.0	0.03589481	0.017529592	0.013446144	0.069657475	0.024783518	0.027855493	0.011343732	0.008627558	0.02100998	0.00789595
0.0	0.008390628	0.0038050201	0.0046575717	0.026033504	0.00440093	0.0075281602	0.0049743447	0.00555782	0.005223564	0.0033625176
0.0	0.99716896	0.9857671	0.9854842	0.97424626	0.97319376	0.9476225	0.99145144	0.9821722	0.97628695	0.9675923
0.0	0.99716896	0.9857671	0.9854842	0.97424626	0.97319376	0.9476225	0.99145144	0.9821722	0.97628695	0.9675923
0.0	0.99716896	0.9857671	0.9854842	0.97424626	0.97319376	0.9476225	0.99145144	0.9821722	0.97628695	0.9675923
0.0	0.99716896	0.9857671	0.9854842	0.97424626	0.97319376	0.9476225	0.99145144	0.9821722	0.97628695	0.9675923
0.0	0.99716896	0.9857671	0.9854842	0.97424626	0.97319376	0.9476225	0.99145144	0.9821722	0.97628695	0.9675923
0.0	0.99716896	0.9857671	0.9854842	0.97424626	0.97319376	0.9476225	0.99145144	0.9821722	0.97628695	0.9675923
0.0	0.99716896	0.9857671	0.9854842	0.97424626	0.97319376	0.9476225	0.99145144	0.9821722	0.97628695	0.9675923
0.0	0.99716896	0.9857671	0.9854842	0.97424626	0.97319376	0.9476225	0.99145144	0.9821722	0.97628695	0.9675923
0.0	0.99716896	0.9857671	0.9854842	0.97424626	0.97319376	0.9476225	0.99145144	0.9821722	0.97628695	0.9675923
0.0	0.99716896	0.9857671	0.9854842	0.97424626	0.97319376	0.9476225	0.99145144	0.9821722	0.97628695	0.9675923
0.0	0.99716896	0.9857671	0.9854842	0.97424626	0.97319376	0.9476225	0.99145144	0.9821722	0.97628695	0.9675923
0.0	0.99716896	0.9857671	0.9854842	0.97424626	0.97319376	0.9476225	0.99145144	0.9821722	0.97628695	0.9675923
0.0	0.99716896	0.9857671	0.9854842	0.97424626	0.97319376	0.9476225	0.99145144	0.9821722	0.97628695	0.9675923
0.0	0.9998864	0.999607	0.9979693	0.9994568	0.99934345	0.99962795	0.9997969	0.9997726	0.99945813	0.99956316
0.0	0.0006656871	0.0011116179	0.00084712735	0.0047700494	0.0012463785	0.0037689179	0.0010954327	0.0011693616	0.001844085	0.001183927
0.0	0.9825357	0.9701614	0.9953963	0.9980161	0.9993961	0.99864453	0.998831	0.997285	0.94561815	0.99455065
0.0	0.9825357	0.97334176	0.9957417	0.9980414	0.99945086	0.9988543	0.998831	0.99744356	0.9359461	0.9949366
0.0	0.97457767	0.971184	0.9953225	0.99799275	0.99945086	0.9983809	0.998831	0.9972861	0.962883	0.9950282
0.0	0.99716896	0.9857671	0.9854842	0.97424626	0.97319376	0.9476225	0.99145144	0.9821722	0.97628695	0.9675923
0.0	0.99716896	0.9857671	0.9854842	0.97424626	0.97319376	0.9476225	0.99145144	0.9821722	0.97628695	0.9675923
0.0	0.99716896	0.0004987455	0.06290641	0.20813486	0.0032139765	0.004121885	0.99145144	0.00013203782	0.003725657	0.0048776045
0.0	0.0010642244	0.89624274	0.786608	0.015053683	0.3261198	0.0918888	0.8347109	0.81438637	0.0066106627	0.014927588
0.0	0.9918357	0.99939895	0.9985209	0.9980781	0.9905257	0.98484045	0.95470357	0.99783057	0.99792445	0.99585956
0.0	0.999652	0.99860954	0.994745	0.99903536	0.99745744	0.9954932	0.9979208	0.9966493	0.997566	0.99207425
0.0	0.9999654	0.9999821	0.99992216	0.99970394	0.9995203	0.9991903	0.9993331	0.99949443	0.99800307	0.6866824
0.0	0.9918357	0.9825899	0.7333194	0.96299887	0.9794688	0.7406018	0.67067707	0.9110178	0.97803456	0.6916003
0.0	0.9930622	0.9959084	0.99896	0.99909925	0.9996675	0.99965584	0.99969506	0.99907035	0.99788886	0.99702746
0.0	0.99026525	0.98993754	0.8993071	0.9659018	0.9887376	0.96039647	0.9722892	0.97284275	0.99307656	0.6916003
0.0	0.99716896	0.9857671	0.9854842	0.97424626	0.97319376	0.9476225	0.99145144	0.9821722	0.97628695	0.9675923
0.0	0.99716896	0.9857671	0.9854842	0.97424626	0.97319376	0.9476225	0.99145144	0.9821722	0.97628695	0.9675923
0.0	0.99716896	0.9857671	0.9854842	0.97424626	0.97319376	0.9476225	0.99145144	0.9821722	0.97628695	0.9675923
0.0	0.99716896	0.9857671	0.9854842	0.97424626	0.97319376	0.9476225	0.99145144	0.9821722	0.97628695	0.9675923
0.0	0.9999137	0.99977344	0.99881256	0.9995803	0.99954766	0.99973565	0.99983823	0.99984443	0.9995192	0.9997224
0.0	0.053697664	0.96056044	0.7712091	0.081938386	0.9182942	0.03444508	0.71602696	0.0030384678	0.15795758	0.5497729
0.0	0.053697664	0.96056044	0.7712091	0.081938386	0.9182942	0.03444508	0.71602696	0.0030384678	0.15795758	0.5497729
0.0	0.99716896	0.9857671	0.9854842	0.97424626	0.97319376	0.9476225	0.99145144	0.9821722	0.97628695	0.9675923
0.0	0.99716896	0.9857671	0.9854842	0.97424626	0.97319376	0.9476225	0.99145144	0.9821722	0.97628695	0.9675923
0.0	0.8095821	0.8687208	0.937619	0.9499975	0.9120242	0.94796246	0.97778875	0.93255395	0.86845344	0.96772575
0.0	0.8095821	0.8687208	0.937619	0.9499975	0.9120242	0.94796246	0.97778875	0.93255395	0.86845344	0.96772575
0.0	0.80958194	0.8687208	0.937619	0.9499975	0.9120242	0.94796246	0.97778875	0.93255395	0.86845344	0.96772575
0.0	0.99994135	0.9996283	0.99878186	0.9997849	0.99959475	0.99955696	0.99963534	0.99972457	0.9995134	0.99959975
0.0	0.99994135	0.9996283	0.99878186	0.9997849	0.99959475	0.99955696	0.99963534	0.99972457	0.9995134	0.99959975
0.0	0.99716896	0.9857671	0.9854842	0.97424626	0.97319376	0.9476225	0.99145144	0.9821722	0.97628695	0.9675923
0.0	0.0028680123	0.0025399958	0.002118142	0.005211951	0.0014597956	0.0038450125	0.0014507269	0.0017576044	0.0034334639	0.0020912157
0.0	0.8377138	0.37234864	0.7994656	0.018363005	0.2652797	0.8811617	0.27079183	0.45839357	0.7045659	0.6161655
0.0	0.1143087	0.47897673	0.0056409403	0.25016585	0.051628314	0.7851673	0.16930792	0.9632175	0.007829934	0.002651474
0.0	0.99208504	0.9920454	0.96599233	0.99512523	0.9936853	0.98950523	0.9957371	0.9881393	0.9927659	0.9873825
0.0	0.99208504	0.9920454	0.96599233	0.99512523	0.9936853	0.98950523	0.9957371	0.9881393	0.9927659	0.9873825
0.0	0.99378586	0.9932172	0.97085124	0.99611354	0.99469167	0.99222034	0.9965655	0.9902199	0.99336797	0.9898673
0.0	0.00034329886	0.0029427009	7.68072e-05	0.0016997246	0.0010032648	0.000995671	6.1302606e-05	0.001978579	0.0004239692	0.0025194653
0.0	0.99716896	0.9857671	0.9854842	0.97424626	0.97319376	0.9476225	0.99145144	0.9821722	0.97628695	0.9675923
0.0	0.99716896	0.9857671	0.9854842	0.97424626	0.97319376	0.9476225	0.99145144	0.9821722	0.97628695	0.9675923
0.0	0.99716896	0.9857671	0.9854842	0.97424626	0.97319376	0.9476225	0.99145144	0.9821722	0.97628695	0.9675923
0.0	0.9999244	0.9993705	0.9990113	0.999238	0.9994167	0.9996093	0.99980634	0.9998851	0.99956757	0.9997354
0.0	0.9999244	0.9993705	0.9990113	0.999238	0.9994167	0.9996093	0.99980634	0.9998851	0.99956757	0.9997354
0.0	0.99716896	0.9857671	0.9854842	0.97424626	0.97319376	0.9476225	0.99145144	0.9821722	0.97628695	0.9675923
0.0	0.99716896	0.9857671	0.9854842	0.97424626	0.97319376	0.9476225	0.99145144	0.9821722	0.97628695	0.9675923
0.0	0.99716896	0.9857671	0.9854842	0.97424626	0.97319376	0.9476225	0.99145144	0.9821722	0.97628695	0.9675923
0.0	0.99716896	0.9857671	0.9854842	0.97424626	0.97319376	0.9476225	0.99145144	0.9821722	0.97628695	0.9675923
0.0	0.99986553	0.99815065	0.99775046	0.9986082	0.99725014	0.99915266	0.9983247	0.9995952	0.99699867	0.9997317
0.0	0.9933636	0.9802346	0.8272117	0.98425657	0.9460664	0.93811613	0.99101895	0.9748908	0.9775425	0.9819602
0.0	0.9933636	0.9802346	0.82721186	0.98425657	0.9460664	0.93811613	0.99101895	0.97489095	0.9775425	0.9819602
0.0	0.9933636	0.9802346	0.82721186	0.98425657	0.9460664	0.93811613	0.99101895	0.97489095	0.9775425	0.9819602
0.0	0.9998259	0.99875546	0.9953237	0.99933165	0.9982912	0.9983474	0.9995472	0.9988933	0.9990157	0.99499714
0.0	0.99716896	0.9857671	0.9854842	0.97424626	0.97319376	0.9476225	0.99145144	0.9821722	0.97628695	0.9675923
0.0	0.99716896	0.9857671	0.9854842	0.97424626	0.97319376	0.9476225	0.99145144	0.9821722	0.97628695	0.9675923
0.0	0.99716896	0.9857671	0.9854842	0.97424626	0.97319376	0.9476225	0.99145144	0.9821722	0.97628695	0.9675923
0.0	0.9995763	0.99673164	0.992054	0.9947066	0.9896746	0.9955024	0.998838	0.9951786	0.9975183	0.9921938
0.0	0.07426021	0.26665962	0.06522887	0.07949981	0.35072264	0.14199683	0.16199669	0.33923277	0.47435835	0.60531056
0.0	0.0003813083	0.0007904657	0.00012854823	0.020774549	0.00014121314	0.000116174524	0.00045052855	0.0025209684	0.0024045238	0.008395525
0.0	0.9995763	0.99673164	0.992054	0.9947066	0.9896746	0.9955024	0.998838	0.9951786	0.9975183	0.9921938
0.0	0.9995763	0.99673164	0.992054	0.9947066	0.9896746	0.9955024	0.998838	0.9951786	0.9975183	0.9921938
0.0	0.07426025	0.26665968	0.06522887	0.07949981	0.35072267	0.14199682	0.16199669	0.33923277	0.47435835	0.60531056
0.0	0.46967286	0.38644522	0.105121985	0.07354759	0.042999923	0.29168215	0.23920114	0.05015112	0.17039263	0.082471766
0.0	0.9751325	0.9805828	0.9815213	0.9841558	0.9891978	0.9897955	0.9944267	0.9883712	0.9539862	0.98989373
0.0	0.99716896	0.9857671	0.9854842	0.97424626	0.97319376	0.9476225	0.99145144	0.9821722	0.97628695	0.9675923
0.0	0.99716896	0.9857671	0.9854842	0.97424626	0.97319376	0.9476225	0.99145144	0.9821722	0.97628695	0.9675923
0.0	0.4372875	0.4228511	0.106647454	0.7228831	0.65293515	0.5048311	0.8189264	0.11367577	0.56972873	0.107976265
0.0	0.98303694	0.9844497	0.995471	0.9988111	0.9994137	0.99929655	0.99884903	0.99831957	0.9805981	0.9981766
0.0	0.043955885	0.027383028	0.017271018	0.10001515	0.029927492	0.04384006	0.014522675	0.013387249	0.023728184	0.013527382
0.0	0.99716896	0.9857671	0.9854842	0.97424626	0.97319376	0.9476225	0.99145144	0.9821722	0.97628695	0.9675923
0.0	0.99716896	0.9857671	0.9854842	0.97424626	0.97319376	0.9476225	0.99145144	0.9821722	0.97628695	0.9675922
0.0	0.99716896	0.9857671	0.9854842	0.97424626	0.97319376	0.9476225	0.99145144	0.9821722	0.97628695	0.9675923
0.0	0.99716896	0.9857671	0.9854842	0.97424626	0.97319376	0.9476225	0.99145144	0.9821722	0.97628695	0.9675923
0.0	0.9999244	0.9993705	0.9990113	0.999238	0.9994167	0.9996093	0.99980634	0.9998851	0.99956757	0.9997354
0.0	0.9999244	0.9993705	0.9990113	0.999238	0.9994167	0.9996093	0.99980634	0.9998851	0.99956757	0.9997354
0.0	0.99716896	0.9857671	0.9854842	0.97424626	0.97319376	0.9476225	0.99145144	0.9821722	0.97628695	0.9675923
0.0	0.9999244	0.9993705	0.9990113	0.999238	0.9994167	0.9996093	0.99980634	0.9998851	0.99956757	0.9997354
0.0	0.9999244	0.9993705	0.9990113	0.999238	0.9994167	0.9996093	0.99980634	0.9998851	0.99956757	0.9997354
0.0	0.0025647092	0.005007668	0.0009144586	0.0071292613	0.0034026657	0.005834424	0.0029033415	0.0011497649	0.0066790245	0.0021448939
0.0	0.99716896	0.9857671	0.9854842	0.97424626	0.97319376	0.9476225	0.99145144	0.9821722	0.97628695	0.9675923
0.0	0.99716896	0.9857671	0.9854842	0.97424626	0.97319376	0.9476225	0.99145144	0.9821722	0.97628695	0.9675923
0.0	0.9999244	0.9993705	0.9990113	0.999238	0.9994167	0.9996093	0.99980634	0.9998851	0.99956757	0.9997354
0.0	0.9999244	0.9993705	0.9990113	0.999238	0.9994167	0.9996093	0.99980634	0.9998851	0.99956757	0.9997354
0.0	0.99716896	0.9857671	0.9854842	0.97424626	0.97319376	0.9476225	0.99145144	0.9821722	0.97628695	0.9675923
0.0	0.99716896	0.9857671	0.9854842	0.97424626	0.97319376	0.9476225	0.99145144	0.9821722	0.97628695	0.9675923
0.0	0.99716896	0.9857671	0.9854842	0.97424626	0.97319376	0.9476225	0.99145144	0.9821722	0.97628695	0.9675923
0.0	0.99716896	0.9857671	0.9854842	0.97424626	0.97319376	0.9476225	0.99145144	0.9821722	0.97628695	0.9675923
0.0	0.99716896	0.9857671	0.9854842	0.97424626	0.97319376	0.9476225	0.99145144	0.9821722	0.97628695	0.9675923
0.0	0.99716896	0.9857671	0.9854842	0.97424626	0.97319376	0.9476225	0.99145144	0.9821722	0.97628695	0.9675923
0.0	0.99716896	0.9857671	0.9854842	0.97424626	0.97319376	0.9476225	0.99145144	0.9821722	0.97628695	0.9675923
0.0	0.99716896	0.9857671	0.9854842	0.97424626	0.97319376	0.9476225	0.99145144	0.9821722	0.97628695	0.9675923
0.0	0.99716896	0.9857671	0.9854842	0.97424626	0.97319376	0.9476225	0.99145144	0.9821722	0.97628695	0.9675923
0.0	0.99716896	0.9857671	0.9854842	0.97424626	0.97319376	0.9476225	0.99145144	0.9821722	0.97628695	0.9675923
0.0	0.99716896	0.9857671	0.9854842	0.97424626	0.97319376	0.9476225	0.99145144	0.9821722	0.97628695	0.9675923
0.0	0.99716896	0.9857671	0.9854842	0.97424626	0.97319376	0.9476225	0.99145144	0.9821722	0.97628695	0.9675923
0.0	0.99716896	0.9857671	0.9854842	0.97424626	0.97319376	0.9476225	0.99145144	0.9821722	0.97628695	0.9675923
0.0	0.99716896	0.9857671	0.9854842	0.97424626	0.97319376	0.9476225	0.99145144	0.9821722	0.97628695	0.9675923
0.0	0.99716896	0.9857671	0.9854842	0.97424626	0.97319376	0.9476225	0.99145144	0.9821722	0.97628695	0.9675923
0.0	0.99716896	0.9857671	0.9854842	0.97424626	0.97319376	0.9476225	0.99145144	0.9821722	0.97628695	0.9675923
0.0	0.99716896	0.9857671	0.9854842	0.97424626	0.97319376	0.9476225	0.99145144	0.9821722	0.97628695	0.9675923
0.0	0.99716896	0.9857671	0.9854842	0.97424626	0.97319376	0.9476225	0.99145144	0.9821722	0.97628695	0.9675923
0.0	0.9938685	0.98854744	0.97470176	0.9971119	0.9955979	0.9901556	0.9991148	0.99486166	0.9570769	0.9972887
0.0	0.9962375	0.9913838	0.9815356	0.99685067	0.99628913	0.991542	0.9992889	0.9945984	0.97653997	0.99856806
0.0	0.99986684	0.999127	0.9981148	0.99981195	0.9996891	0.9989278	0.99982846	0.9998209	0.9990878	0.9996749
0.0	0.012107222	0.0041109757	0.004814276	0.04646046	0.006675748	0.00869978	0.0077173947	0.009031433	0.007380972	0.0040716766
0.0	0.0464257	0.01983804	0.01450827	0.17290998	0.04098946	0.03833592	0.017011475	0.011564536	0.03120057	0.013034685
0.0	0.99997747	0.22444032	0.00521867	0.98872197	0.62496626	0.054657776	0.99780744	0.9973572	0.9994572	0.088078454
0.0	0.99655956	0.092410855	0.12342445	0.9942099	0.9913127	0.97305197	0.9902637	0.9604821	0.9945152	0.992152
0.0	0.99716896	0.9857671	0.9854842	0.97424626	0.97319376	0.9476225	0.99145144	0.9821722	0.97628695	0.9675923
0.0	0.99716896	0.9857671	0.9854842	0.97424626	0.97319376	0.9476225	0.99145144	0.9821722	0.97628695	0.9675923
0.0	0.99716896	0.9857671	0.9854842	0.97424626	0.97319376	0.9476225	0.99145144	0.9821722	0.97628695	0.9675923
0.0	0.99716896	0.9857671	0.9854842	0.97424626	0.97319376	0.9476225	0.99145144	0.9821722	0.97628695	0.9675923
0.0	0.9299573	0.9203921	0.6330215	0.5704928	0.96342033	0.4621397	0.31321976	0.84741545	0.30907878	0.8407916
0.0	0.99959093	0.99795073	0.99040306	0.9970409	0.99757797	0.99805427	0.99904305	0.99746215	0.9988539	0.99864024
0.0	0.99440455	0.9885306	0.97609407	0.99768424	0.9963632	0.99132746	0.9992563	0.99600047	0.96048355	0.99737275
0.0	0.99716896	0.9857671	0.9854842	0.97424626	0.97319376	0.9476225	0.99145144	0.9821722	0.97628695	0.9675923
0.0	0.99716896	0.9857671	0.9854842	0.97424626	0.97319376	0.9476225	0.99145144	0.9821722	0.97628695	0.9675923
0.0	0.9996519	0.9973334	0.99498725	0.99864894	0.997881	0.9987883	0.9995384	0.99931383	0.9995921	0.9962288
0.0	0.98822594	0.45104	0.568468	0.9921827	0.9356442	0.6271372	0.98903626	0.9191586	0.7003819	0.9316
0.0	0.99716896	0.9857671	0.9854842	0.97424626	0.97319376	0.9476225	0.99145144	0.9821722	0.97628695	0.9675922
0.0	0.98822594	0.45104	0.56846815	0.9921827	0.9356442	0.6271372	0.98903626	0.9191586	0.70038193	0.9316
0.0	0.98822594	0.45104	0.5684681	0.9921827	0.9356442	0.6271372	0.98903626	0.9191587	0.70038193	0.9316
0.0	0.98822594	0.45104	0.568468	0.9921827	0.9356442	0.6271372	0.98903626	0.9191586	0.7003819	0.9316
0.0	0.98822594	0.45104	0.568468	0.9921827	0.9356442	0.6271372	0.98903626	0.9191586	0.70038193	0.9316
0.0	0.98822594	0.45104	0.5684681	0.9921827	0.9356442	0.6271372	0.98903626	0.9191586	0.700382	0.9316
0.0	0.98822594	0.45104	0.5684681	0.9921827	0.9356442	0.6271372	0.98903626	0.9191586	0.70038193	0.9316
0.0	0.98822594	0.45104	0.568468	0.9921827	0.9356442	0.6271372	0.98903626	0.9191586	0.700382	0.9316
0.0	0.98822594	0.45104	0.568468	0.9921827	0.9356442	0.6271372	0.98903626	0.9191587	0.70038193	0.9316
0.0	0.9882258	0.45104006	0.5684679	0.9921827	0.9356442	0.62713706	0.98903626	0.9191586	0.700382	0.9316
0.0	0.99716896	0.9857671	0.9854842	0.97424626	0.97319376	0.9476225	0.99145144	0.9821722	0.97628695	0.9675922
0.0	0.99812764	0.87503535	0.98893434	0.9984194	0.9982337	0.98392105	0.9994832	0.9975454	0.99758196	0.99909365
0.0	0.00024081525	0.00031321487	0.0011013446	0.0016877811	0.000371114	0.0008944431	8.498916e-05	0.0003432691	0.0012921029	0.0004222993
0.0	0.99977034	0.99893516	0.99503565	0.99881965	0.99854493	0.9991247	0.99965036	0.99941456	0.999678	0.99709606
0.0	0.9973122	0.9986547	0.988901	0.99889815	0.99851435	0.9977062	0.9987192	0.9992993	0.9986669	0.996992
0.0	0.98822594	0.45103997	0.568468	0.9921827	0.9356442	0.62713706	0.98903626	0.9191586	0.70038176	0.9316
0.0	0.98822594	0.45103997	0.56846803	0.9921827	0.9356442	0.62713706	0.98903626	0.9191586	0.7003819	0.9316
0.0	0.98822594	0.45104	0.568468	0.9921827	0.9356442	0.6271372	0.98903626	0.9191586	0.70038193	0.9316
0.0	0.9968953	0.9711245	0.8004361	0.99796426	0.9962245	0.9049852	0.9985638	0.991911	0.92246187	0.9933965
0.0	0.9977399	0.8403355	0.8564983	0.9971904	0.9904302	0.9862141	0.99614894	0.9946461	0.9205839	0.9901446
0.0	0.98822594	0.4510399	0.568468	0.9921827	0.9356442	0.62713706	0.98903626	0.9191586	0.7003819	0.9316
0.0	0.99694854	0.7268088	0.8988823	0.99680114	0.98621535	0.907529	0.996748	0.9898179	0.8805566	0.982064
0.0	0.98822594	0.45104	0.56846815	0.9921827	0.9356442	0.6271372	0.98903626	0.9191586	0.70038193	0.9316
0.0	0.98822594	0.45104	0.568468	0.9921827	0.9356442	0.6271372	0.98903626	0.9191587	0.700382	0.9316
0.0	0.98822594	0.45104	0.568468	0.9921827	0.9356442	0.6271372	0.98903626	0.9191586	0.70038193	0.9316
0.0	0.9996712	0.99900264	0.9955973	0.99843115	0.99785846	0.9986833	0.99930227	0.99921465	0.99962795	0.99715877
0.0	0.98822594	0.45104	0.568468	0.9921827	0.9356442	0.6271372	0.98903626	0.9191586	0.70038193	0.9316
0.0	0.98822594	0.45104	0.568468	0.9921827	0.9356442	0.6271372	0.98903626	0.9191587	0.70038193	0.9316
0.0	0.98822594	0.45104006	0.568468	0.9921827	0.9356442	0.6271372	0.98903626	0.9191586	0.700382	0.9316
0.0	0.98822594	0.45104	0.568468	0.9921827	0.9356442	0.6271372	0.98903626	0.9191586	0.70038193	0.9316
0.0	0.98822594	0.45103997	0.568468	0.9921827	0.9356442	0.6271372	0.98903626	0.9191586	0.70038176	0.9316
0.0	0.9997646	0.99888295	0.994994	0.99850285	0.9979286	0.9989496	0.9994337	0.9992945	0.9993938	0.99653035
0.0	0.99951506	0.9979888	0.99102366	0.9978836	0.9965867	0.99811566	0.99900526	0.99888164	0.9990246	0.99422705
0.0	0.9996941	0.9986952	0.9949693	0.9986034	0.99757737	0.9989235	0.9994066	0.9992648	0.9993819	0.9975309
0.0	0.9994172	0.99610317	0.98867875	0.99759585	0.99623704	0.99792564	0.99861443	0.99873954	0.99896514	0.99299765
0.0	0.999742	0.9988871	0.99162334	0.9982901	0.9982937	0.99908996	0.9994236	0.9993748	0.9996605	0.99796593
0.0	0.999671	0.9986181	0.9945857	0.99866986	0.99783677	0.9991641	0.9993401	0.99952126	0.9996562	0.99818474
0.0	0.99716896	0.9857671	0.9854842	0.97424626	0.97319376	0.9476225	0.99145144	0.9821722	0.97628695	0.9675922
0.0	0.99716896	0.9857671	0.9854842	0.97424626	0.97319376	0.9476225	0.99145144	0.9821722	0.97628695	0.9675922
0.0	0.006238373	0.024775304	0.010385883	0.026731227	0.014150611	0.068445146	0.007876725	0.038724065	0.013141669	0.047808073
0.0	0.0061264704	0.008841102	0.004393936	0.008717419	0.008919903	0.029805193	0.003392955	0.008549179	0.0018575682	0.010826938
0.0	0.0061264704	0.008841102	0.004393936	0.008717415	0.008919903	0.0298052	0.0033929534	0.008549175	0.0018575682	0.010826938
0.0	0.0061264704	0.008841102	0.004393938	0.008717419	0.008919903	0.029805193	0.0033929516	0.008549175	0.0018575682	0.010826938
0.0	0.0061264704	0.008841102	0.004393938	0.008717419	0.008919903	0.0298052	0.003392955	0.008549175	0.0018575682	0.010826938
0.0	0.0061264704	0.008841107	0.004393936	0.008717415	0.008919911	0.029805206	0.0033929534	0.008549175	0.0018575682	0.010826933
0.0	0.006238373	0.024775304	0.010385874	0.026731232	0.014150611	0.068445176	0.007876729	0.038724065	0.013141669	0.04780808
0.0	0.0061264704	0.008841102	0.004393936	0.008717419	0.008919903	0.029805193	0.0033929534	0.008549175	0.0018575682	0.010826938
0.0	0.0061264704	0.008841102	0.004393938	0.008717415	0.008919903	0.0298052	0.003392955	0.008549175	0.0018575682	0.010826938
0.0	0.0061264704	0.008841102	0.004393936	0.008717419	0.008919903	0.0298052	0.0033929534	0.008549175	0.0018575682	0.010826938
0.0	0.0061264704	0.008841102	0.004393936	0.008717419	0.008919903	0.029805193	0.003392955	0.008549175	0.0018575682	0.010826938
0.0	0.0061264704	0.008841107	0.004393936	0.008717415	0.008919911	0.029805213	0.0033929516	0.0085491715	0.0018575682	0.010826938
0.0	0.006238373	0.024775304	0.010385883	0.02673122	0.014150611	0.068445146	0.007876729	0.038724065	0.013141669	0.047808073
0.0	0.0061264704	0.008841102	0.004393936	0.008717419	0.008919903	0.029805193	0.0033929516	0.008549175	0.0018575682	0.010826938
0.0	0.0061264704	0.008841107	0.004393936	0.008717419	0.008919903	0.029805193	0.003392955	0.008549175	0.0018575682	0.010826938
0.0	0.0061264704	0.008841102	0.004393938	0.008717419	0.008919903	0.029805193	0.0033929534	0.008549179	0.0018575682	0.010826938
0.0	0.0061264704	0.008841102	0.004393938	0.008717419	0.008919903	0.029805193	0.0033929516	0.008549179	0.0018575682	0.010826938
0.0	0.0061264704	0.008841107	0.004393936	0.008717415	0.008919903	0.029805213	0.0033929534	0.008549175	0.0018575673	0.010826933
0.0	0.006238373	0.024775304	0.010385883	0.026731227	0.014150611	0.068445146	0.007876729	0.038724042	0.013141669	0.04780808
0.0	0.0061264704	0.008841102	0.004393938	0.008717419	0.008919903	0.029805193	0.003392955	0.008549175	0.0018575682	0.010826938
0.0	0.0061264704	0.008841102	0.004393938	0.008717419	0.008919903	0.029805193	0.0033929534	0.008549179	0.0018575682	0.010826938
0.0	0.0061264704	0.008841102	0.004393936	0.008717419	0.008919903	0.0298052	0.0033929534	0.008549175	0.0018575682	0.010826938
0.0	0.0061264704	0.008841102	0.004393936	0.008717419	0.008919903	0.029805193	0.003392955	0.008549179	0.0018575682	0.010826938
0.0	0.0061264704	0.008841107	0.004393936	0.008717415	0.008919903	0.0298052	0.0033929516	0.008549175	0.0018575673	0.010826938
0.0	0.00623837	0.024775304	0.010385883	0.02673122	0.014150611	0.068445146	0.007876729	0.038724065	0.013141669	0.04780808
0.0	0.0061264704	0.008841102	0.004393938	0.008717419	0.008919903	0.029805193	0.003392955	0.008549179	0.0018575682	0.010826938
0.0	0.0061264704	0.008841102	0.004393936	0.008717415	0.008919903	0.029805193	0.0033929534	0.008549175	0.0018575682	0.010826938
0.0	0.0061264704	0.008841102	0.004393938	0.008717415	0.008919903	0.0298052	0.003392955	0.008549175	0.0018575682	0.010826938
0.0	0.0061264704	0.008841102	0.004393936	0.008717419	0.008919903	0.029805193	0.003392955	0.008549175	0.0018575682	0.010826938
0.0	0.0061264704	0.008841107	0.004393936	0.008717419	0.008919911	0.029805206	0.0033929534	0.0085491715	0.0018575682	0.010826938
0.0	0.006238373	0.024775304	0.010385883	0.026731232	0.014150611	0.068445176	0.007876729	0.038724065	0.013141669	0.047808073
0.0	0.0061264704	0.008841107	0.004393938	0.008717419	0.008919903	0.029805193	0.003392955	0.008549175	0.0018575682	0.010826938
0.0	0.0061264704	0.008841102	0.004393936	0.008717419	0.008919903	0.0298052	0.003392955	0.008549175	0.0018575682	0.010826938
0.0	0.0061264704	0.008841102	0.004393936	0.008717419	0.008919903	0.029805193	0.0033929516	0.008549179	0.0018575682	0.010826938
0.0	0.0061264704	0.008841102	0.004393938	0.008717419	0.008919903	0.029805193	0.003392955	0.008549175	0.0018575682	0.010826938
0.0	0.0061264704	0.008841107	0.004393936	0.008717415	0.008919911	0.029805213	0.0033929516	0.008549175	0.0018575673	0.010826938
0.0	0.006238373	0.024775304	0.010385883	0.026731232	0.014150611	0.068445146	0.007876729	0.038724065	0.013141669	0.047808073
0.0	0.0061264704	0.008841102	0.004393938	0.008717415	0.008919903	0.029805193	0.0033929516	0.008549175	0.0018575682	0.010826938
0.0	0.0061264704	0.008841102	0.004393936	0.008717419	0.008919903	0.029805193	0.003392955	0.008549179	0.0018575682	0.010826938
0.0	0.0061264704	0.008841102	0.004393938	0.008717415	0.008919903	0.029805193	0.0033929516	0.008549175	0.0018575682	0.010826938
0.0	0.0061264704	0.008841107	0.004393938	0.008717419	0.008919903	0.029805193	0.003392955	0.008549179	0.0018575682	0.010826938
0.0	0.0061264704	0.008841107	0.004393936	0.008717415	0.008919911	0.029805213	0.0033929534	0.008549175	0.0018575673	0.010826933
0.0	0.0061264704	0.008841107	0.004393936	0.008717419	0.008919911	0.0298052	0.0033929534	0.0085491715	0.0018575673	0.010826938
0.0	0.0061264704	0.008841107	0.004393936	0.008717415	0.008919903	0.0298052	0.0033929534	0.008549175	0.0018575673	0.010826938
0.0	0.0061264704	0.008841102	0.004393938	0.008717419	0.008919903	0.029805193	0.003392955	0.008549179	0.0018575682	0.010826938
0.0	0.0061264704	0.008841107	0.004393936	0.008717415	0.008919911	0.029805206	0.0033929516	0.008549175	0.0018575682	0.010826938
0.0	0.0061264704	0.008841107	0.004393936	0.008717415	0.008919903	0.029805213	0.0033929516	0.0085491715	0.0018575673	0.010826938
0.0	0.0061264704	0.008841102	0.004393938	0.008717419	0.008919903	0.029805193	0.003392955	0.008549175	0.0018575682	0.010826938
0.0	0.0061264704	0.008841102	0.004393938	0.008717419	0.008919903	0.029805193	0.003392955	0.008549175	0.0018575682	0.010826938
0.0	0.0061264704	0.008841107	0.004393936	0.008717415	0.008919903	0.029805193	0.0033929534	0.008549175	0.0018575682	0.010826938
0.0	0.0061264704	0.008841102	0.004393936	0.008717419	0.008919903	0.029805193	0.0033929516	0.008549179	0.0018575682	0.010826938
0.0	0.0061264704	0.008841102	0.004393938	0.008717419	0.008919903	0.029805193	0.0033929516	0.008549175	0.0018575682	0.010826938
0.0	0.006238373	0.024775304	0.010385883	0.02673122	0.014150611	0.068445146	0.007876729	0.038724072	0.013141669	0.04780808
0.0	0.0061264704	0.008841107	0.004393936	0.008717415	0.008919903	0.029805206	0.0033929534	0.0085491715	0.0018575673	0.010826933
0.0	0.009582687	0.032900695	0.008579294	0.023953667	0.029930674	0.051993325	0.014512545	0.012408607	0.003927018	0.024182275
0.0	0.006238373	0.024775304	0.010385874	0.02673122	0.014150611	0.068445146	0.007876729	0.038724072	0.013141669	0.04780808
0.0	0.0061264704	0.008841102	0.004393938	0.008717419	0.008919903	0.029805193	0.003392955	0.008549175	0.0018575682	0.010826938
0.0	0.0061264704	0.008841107	0.004393936	0.008717415	0.008919903	0.029805206	0.0033929534	0.0085491715	0.0018575682	0.010826938
0.0	0.0061264704	0.008841107	0.004393936	0.008717415	0.008919911	0.029805213	0.0033929516	0.008549175	0.0018575673	0.010826933
0.0	0.0061264704	0.008841107	0.004393936	0.008717419	0.008919903	0.029805193	0.003392955	0.008549179	0.0018575682	0.010826938
0.0	0.0061264704	0.008841102	0.004393936	0.008717415	0.008919903	0.0298052	0.0033929534	0.008549179	0.0018575682	0.010826938
0.0	0.009582687	0.032900695	0.008579294	0.02395365	0.029930674	0.051993325	0.014512545	0.012408607	0.003927018	0.02418227
0.0	0.0061264704	0.008841102	0.004393936	0.008717415	0.008919903	0.029805193	0.003392955	0.008549175	0.0018575682	0.010826938
0.0	0.0061264704	0.008841102	0.004393936	0.008717415	0.008919903	0.0298052	0.003392955	0.008549179	0.0018575682	0.010826938
0.0	0.0061264704	0.008841102	0.004393936	0.008717419	0.008919903	0.0298052	0.0033929534	0.008549179	0.0018575682	0.010826938
0.0	0.008637552	0.010545836	0.011094728	0.022010718	0.012916946	0.050020427	0.022194207	0.012597813	0.0023991421	0.012891491
0.0	0.006238373	0.024775304	0.010385883	0.02673122	0.014150611	0.068445146	0.007876729	0.038724065	0.013141669	0.047808073
0.0	0.009983594	0.012187456	0.008377723	0.011535509	0.011865397	0.042008623	0.012001519	0.007679282	0.0044731447	0.014933709
0.0	0.017182771	0.0473937	0.015171556	0.033143826	0.03815823	0.071886554	0.04758397	0.012683716	0.007845033	0.033971574
0.0	0.009983598	0.01218745	0.00837772	0.011535509	0.011865397	0.042008623	0.012001519	0.0076792785	0.0044731447	0.014933709
0.0	0.0061264704	0.008841107	0.004393936	0.008717419	0.008919903	0.0298052	0.003392955	0.008549179	0.0018575682	0.010826938
0.0	0.009582687	0.03290071	0.008579294	0.023953667	0.029930674	0.051993325	0.014512545	0.012408607	0.003927018	0.02418227
0.0	0.0061264704	0.008841102	0.004393938	0.008717419	0.008919903	0.029805193	0.0033929516	0.008549175	0.0018575682	0.010826938
0.0	0.00623837	0.024775304	0.010385883	0.026731227	0.014150611	0.068445146	0.007876729	0.038724065	0.013141669	0.047808073
0.0	0.0061264704	0.008841102	0.004393936	0.008717415	0.008919903	0.0298052	0.003392955	0.008549175	0.0018575682	0.010826938
0.0	0.0061264704	0.008841107	0.004393936	0.008717419	0.008919903	0.029805193	0.0033929534	0.008549175	0.0018575682	0.010826938
0.0	0.006238373	0.024775304	0.010385883	0.026731232	0.014150611	0.068445146	0.007876729	0.038724065	0.013141669	0.047808073
0.0	0.0061264704	0.008841107	0.004393936	0.008717415	0.008919911	0.029805213	0.0033929534	0.0085491715	0.0018575673	0.010826933
0.0	0.0061264704	0.008841102	0.004393938	0.008717415	0.008919903	0.0298052	0.003392955	0.008549179	0.0018575682	0.010826938
0.0	0.0061264704	0.008841102	0.004393938	0.008717419	0.008919903	0.0298052	0.003392955	0.008549179	0.0018575682	0.010826938
0.0	0.009582692	0.032900695	0.008579298	0.02395365	0.029930666	0.051993325	0.014512545	0.012408607	0.003927018	0.024182275
0.0	0.009582687	0.03290071	0.008579294	0.023953667	0.029930674	0.051993325	0.014512552	0.012408601	0.003927018	0.02418227
0.0	0.0061264704	0.008841107	0.004393936	0.008717419	0.008919903	0.029805213	0.0033929534	0.008549175	0.0018575673	0.010826938
0.0	0.0061264704	0.008841107	0.004393936	0.008717415	0.008919903	0.029805206	0.0033929516	0.008549175	0.0018575673	0.010826938
0.0	0.0061264704	0.008841102	0.004393938	0.008717415	0.008919903	0.029805193	0.003392955	0.008549175	0.0018575682	0.010826938
0.0	0.0061264704	0.008841102	0.004393938	0.008717419	0.008919903	0.029805193	0.003392955	0.008549175	0.0018575682	0.010826938
0.0	0.009582687	0.03290071	0.008579294	0.02395365	0.029930666	0.051993325	0.014512552	0.012408612	0.003927018	0.02418227
0.0	0.0061264704	0.008841102	0.004393936	0.008717419	0.008919903	0.0298052	0.0033929534	0.008549175	0.0018575682	0.010826938
0.0	0.0061264704	0.008841107	0.004393938	0.008717419	0.008919903	0.0298052	0.0033929534	0.008549175	0.0018575682	0.010826938
0.0	0.007916949	0.048665144	0.004558214	0.01344326	0.032135252	0.059711173	0.009563834	0.021727486	0.003977618	0.072524756
0.0	0.006238373	0.024775304	0.010385874	0.026731232	0.014150611	0.068445146	0.007876729	0.038724065	0.013141676	0.04780808
0.0	0.009582687	0.032900695	0.008579298	0.02395365	0.029930674	0.051993325	0.014512545	0.012408601	0.00392702	0.02418227
0.0	0.006238373	0.024775304	0.010385883	0.02673122	0.014150611	0.068445146	0.007876725	0.038724065	0.013141669	0.04780808
0.0	0.010084887	0.067205146	0.018004786	0.032750428	0.046077132	0.06996339	0.07071438	0.017196773	0.01135251	0.03255499
0.0	0.0061264704	0.008841107	0.004393936	0.008717415	0.008919911	0.0298052	0.0033929534	0.0085491715	0.0018575673	0.010826938
0.0	0.0061264704	0.008841107	0.004393938	0.008717419	0.008919903	0.029805193	0.0033929534	0.008549179	0.0018575682	0.010826938
0.0	0.009582687	0.03290071	0.008579294	0.02395365	0.029930674	0.051993325	0.014512545	0.012408607	0.003927018	0.024182275
0.0	0.008637552	0.010545836	0.011094733	0.022010718	0.012916946	0.05002047	0.022194207	0.01259782	0.0023991421	0.012891491
0.0	0.009582692	0.032900695	0.008579298	0.023953667	0.029930674	0.051993325	0.014512552	0.012408601	0.003927018	0.024182275
0.0	0.00623837	0.024775304	0.010385883	0.026731227	0.014150611	0.068445176	0.007876725	0.038724065	0.013141669	0.047808073
0.0	0.00623837	0.024775304	0.010385874	0.02673122	0.014150611	0.068445176	0.007876729	0.038724042	0.013141669	0.04780808
0.0	0.0061264704	0.008841107	0.004393936	0.008717415	0.008919903	0.029805213	0.0033929516	0.0085491715	0.0018575673	0.010826938
0.0	0.0061264704	0.008841107	0.004393936	0.008717415	0.008919903	0.029805213	0.0033929534	0.008549175	0.0018575682	0.010826938
0.0	0.0061264704	0.008841102	0.004393936	0.008717415	0.008919903	0.029805193	0.0033929516	0.008549175	0.0018575682	0.010826938
0.0	0.0061264704	0.008841102	0.004393936	0.008717415	0.008919903	0.0298052	0.003392955	0.008549179	0.0018575682	0.010826938
0.0	0.0061264704	0.008841107	0.004393936	0.008717419	0.008919903	0.0298052	0.0033929534	0.008549179	0.0018575682	0.010826938
0.0	0.006238373	0.024775304	0.010385883	0.026731227	0.014150611	0.068445146	0.007876729	0.038724065	0.013141669	0.04780808
0.0	0.0061264704	0.008841102	0.004393938	0.008717415	0.008919903	0.029805193	0.003392955	0.008549179	0.0018575682	0.010826938
0.0	0.009582687	0.032900695	0.008579298	0.02395365	0.029930674	0.051993325	0.014512552	0.012408612	0.003927018	0.02418227
0.0	0.006238373	0.024775304	0.010385883	0.02673122	0.014150611	0.068445146	0.007876729	0.038724065	0.013141669	0.047808073
0.0	0.006238373	0.024775304	0.010385883	0.026731232	0.014150611	0.068445146	0.007876729	0.038724065	0.013141669	0.047808073
0.0	0.010714926	0.013282197	0.011987094	0.011571056	0.015590181	0.04378197	0.009012683	0.020487947	0.0040901457	0.01594044
0.0	0.010714926	0.013282202	0.011987094	0.011571056	0.015590181	0.04378195	0.009012679	0.020487947	0.0040901457	0.015940448
0.0	0.013134566	0.04094716	0.022580286	0.033843894	0.025421217	0.12002062	0.018077658	0.10872301	0.03547939	0.07693032
0.0	0.98822594	0.4510399	0.56846803	0.9921827	0.9356442	0.62713706	0.98903626	0.9191586	0.7003819	0.9316
0.0	0.99716896	0.9857671	0.9854842	0.97424626	0.97319376	0.9476225	0.99145144	0.9821722	0.97628695	0.9675922
0.0	0.99716896	0.9857671	0.9854842	0.97424626	0.97319376	0.9476225	0.99145144	0.9821722	0.97628695	0.9675922
0.0	0.99716896	0.9857671	0.9854842	0.97424626	0.97319376	0.9476225	0.99145144	0.9821722	0.97628695	0.9675922
0.0	0.9973122	0.9986547	0.988901	0.99889815	0.99851435	0.9977062	0.9987192	0.9992993	0.9986669	0.996992
0.0	0.99716896	0.9857671	0.9854842	0.97424626	0.97319376	0.9476225	0.99145144	0.9821722	0.97628695	0.9675922
0.0	0.9999969	0.9999883	0.9999219	0.9999373	0.9999664	0.9999703	0.9999863	0.9999771	0.9999443	0.9999894
0.0	0.99716896	0.9857671	0.9854842	0.97424626	0.97319376	0.9476225	0.99145144	0.9821722	0.97628695	0.9675923
0.0	0.99996793	0.9998841	0.9994911	0.99976975	0.99985003	0.9999156	0.9999324	0.9999138	0.999894	0.99988353
0.0	0.99716896	0.9857671	0.9854842	0.97424626	0.97319376	0.9476225	0.99145144	0.9821722	0.97628695	0.9675922
0.0	0.99716896	0.9857671	0.9854842	0.97424626	0.97319376	0.9476225	0.99145144	0.9821722	0.97628695	0.9675922
0.0	0.99716896	0.9857671	0.9854842	0.97424626	0.97319376	0.9476225	0.99145144	0.9821722	0.97628695	0.9675922
0.0	0.99716896	0.9857671	0.9854842	0.97424626	0.97319376	0.9476225	0.99145144	0.9821722	0.97628695	0.9675922
0.0	0.99716896	0.9857671	0.9854842	0.97424626	0.97319376	0.9476225	0.99145144	0.9821722	0.97628695	0.9675923
0.0	0.99716896	0.9857671	0.9854842	0.97424626	0.97319376	0.9476225	0.99145144	0.9821722	0.97628695	0.9675923
0.0	0.99716896	0.9857671	0.9854842	0.97424626	0.97319376	0.9476225	0.99145144	0.9821722	0.97628695	0.9675923
0.0	0.99716896	0.9857671	0.9854842	0.97424626	0.97319376	0.9476225	0.99145144	0.9821722	0.97628695	0.9675923
0.0	0.99716896	0.9857671	0.9854842	0.97424626	0.97319376	0.9476225	0.99145144	0.9821722	0.97628695	0.9675922
0.0	0.85243326	0.88061565	0.9466141	0.96641636	0.9192698	0.95915014	0.98320746	0.9370392	0.8759898	0.9730944
0.0	0.003243669	0.0040349723	0.08246637	0.0018423989	0.9824981	0.24155155	0.5231842	0.00037757764	0.006154996	0.23732586
0.0	0.003243669	0.006365525	0.40225422	0.11475146	0.763913	0.9493084	0.088809684	0.0005323229	0.029843543	0.022937443
0.0	0.9608366	0.0020903354	0.54419833	0.6956278	0.99997973	0.87488925	0.9999324	0.00029313602	0.04892561	0.4738306
0.0	0.998771	0.6612537	0.9456298	0.9659544	0.996932	0.8756011	0.9937417	0.99230665	0.90457666	0.9793113
0.0	0.46993923	0.20733146	0.33416948	0.556823	0.21770023	0.18013695	0.38755307	0.8721521	0.5721915	0.2636199
0.0	0.03462409	0.0019027476	0.050601676	0.028059602	0.9813256	0.7355243	0.0032023662	0.004377519	0.09720146	0.054716926
0.0	0.977257	0.99429214	0.27060503	0.9993606	0.99563426	0.99931335	0.9990595	0.9965933	0.74087465	0.9731748
0.0	0.99962795	0.99904484	0.9944112	0.9993303	0.9991549	0.998283	0.99960774	0.99962246	0.996472	0.9984535
0.0	0.9987632	0.9971758	0.99190205	0.9987451	0.99882823	0.99717665	0.99927145	0.99944466	0.99471396	0.9969404
0.0	0.99716896	0.9857671	0.9854842	0.97424626	0.97319376	0.9476225	0.99145144	0.9821722	0.97628695	0.9675923
0.0	0.95967716	0.1212154	0.0018005685	0.36343223	0.2150784	0.22365914	0.029452076	0.060026348	0.72841597	0.012300566
0.0	0.99716896	0.9857671	0.9854842	0.97424626	0.97319376	0.9476225	0.99145144	0.9821722	0.97628695	0.9675923
0.0	0.99716896	0.9857671	0.9854842	0.97424626	0.97319376	0.9476225	0.99145144	0.9821722	0.97628695	0.9675922
0.0	0.98950887	0.9758302	0.9659195	0.919839	0.9584677	0.9892847	0.98483676	0.9845633	0.9868506	0.998489
0.0	0.99999785	0.9999906	0.9999776	0.9999633	0.99998	0.99998057	0.9999964	0.9999969	0.9999186	0.99999344
0.0	0.023049712	0.30834016	0.00016263418	0.027047655	0.045641534	0.101138376	0.29147214	0.96479225	0.0048608347	0.019104939
0.0	0.99868983	0.98210675	0.967553	0.99149346	0.9851318	0.9907285	0.9961598	0.9718675	0.99363756	0.9930922
0.0	0.9999181	0.9997825	0.99887747	0.99846715	0.99890125	0.9997428	0.9998636	0.99975115	0.9997099	0.999841
0.0	0.9991284	0.995826	0.96793133	0.99618834	0.9950558	0.9972704	0.99622077	0.9793331	0.99256754	0.9691449
0.0	0.99716896	0.9857671	0.9854842	0.97424626	0.97319376	0.9476225	0.99145144	0.9821722	0.97628695	0.9675923
0.0	0.99716896	0.9857671	0.9854842	0.97424626	0.97319376	0.9476225	0.99145144	0.9821722	0.97628695	0.9675923
0.0	0.8418233	0.6506626	0.46056184	0.9277185	0.9077293	0.75483316	0.8638887	0.87181544	0.76381016	0.678739
0.0	0.99989784	0.99984694	0.99897885	0.99969053	0.99983644	0.99976975	0.9998658	0.9995628	0.9994735	0.99977094
0.0	0.7919781	0.9945909	0.9257443	0.9838545	0.9836225	0.9817954	0.9232738	0.9933715	0.98743534	0.99321246
0.0	0.99716896	0.9857671	0.9854842	0.97424626	0.97319376	0.9476225	0.99145144	0.9821722	0.97628695	0.9675923
0.0	0.48672906	0.63939667	0.16424423	0.8060498	0.7292012	0.8235794	0.28986892	0.24046163	0.56720513	0.39206797
0.0	0.87101936	0.7256376	0.5116082	0.9277185	0.9298042	0.7981743	0.88839495	0.87181544	0.8078673	0.74474186
0.0	0.72887033	0.39751494	0.25683588	0.65466595	0.7058366	0.7291542	0.60098386	0.34878966	0.4473661	0.21608537
0.0	0.7288703	0.39751494	0.25683582	0.65466595	0.7058366	0.72915417	0.60098386	0.34878966	0.4473661	0.21608533
0.0	0.72887033	0.39751494	0.25683573	0.65466595	0.7058366	0.7291542	0.60098386	0.34878966	0.44736603	0.21608531
0.0	0.7288703	0.39751494	0.25683576	0.65466595	0.7058366	0.72915417	0.60098386	0.34878957	0.4473661	0.21608536
0.0	0.7288703	0.39751485	0.25683573	0.65466595	0.7058366	0.72915417	0.60098386	0.3487897	0.44736618	0.21608528
0.0	0.7288703	0.39751494	0.25683582	0.65466595	0.7058366	0.72915417	0.60098386	0.34878957	0.4473661	0.21608531
0.0	0.9196558	0.78687274	0.49690634	0.82369906	0.89798236	0.9226702	0.91034114	0.862862	0.80023366	0.62143517
0.0	0.9196558	0.7868727	0.49690646	0.82369906	0.89798236	0.9226702	0.91034114	0.862862	0.80023366	0.62143505
0.0	0.9196557	0.78687274	0.49690646	0.82369906	0.89798236	0.9226702	0.91034114	0.862862	0.80023366	0.6214351
0.0	0.99964905	0.9991171	0.99580574	0.9990729	0.99944144	0.9990102	0.99980754	0.99918264	0.9994498	0.9994842
0.0	0.00028435767	0.000730668	0.000275171	0.95896494	0.5261546	0.00011776301	0.029717863	0.01629809	0.011564028	0.0058246874
0.0	0.99716896	0.9857671	0.9854842	0.97424626	0.97319376	0.9476225	0.99145144	0.9821722	0.97628695	0.9675923
0.0	0.99716896	0.9857671	0.9854842	0.97424626	0.97319376	0.9476225	0.99145144	0.9821722	0.97628695	0.9675923
0.0	0.99716896	0.9857671	0.9854842	0.97424626	0.97319376	0.9476225	0.99145144	0.9821722	0.97628695	0.9675923
0.0	0.9515487	0.82666886	0.6229471	0.9268512	0.89441067	0.5439074	0.7751038	0.80552214	0.7231856	0.3227004
0.0	0.9998385	0.9998215	0.99950707	0.99961495	0.9994221	0.99990284	0.9998727	0.9998658	0.9996284	0.9999217
0.0	0.99979776	0.99959594	0.9628337	0.99424595	0.9994617	0.99926215	0.9993331	0.99661666	0.99715626	0.99962234
0.0	0.06453988	0.14966226	0.024829088	0.092226915	0.054803494	0.1849352	0.03483484	0.043315213	0.2343105	0.016632712
0.0	0.169203	0.010154296	0.0025014505	0.017746745	0.061924268	0.72163475	0.014684139	0.63771087	0.051285706	0.14046308
0.0	0.18469875	0.4848151	0.032444928	0.27231964	0.213699	0.3627378	0.12815425	0.14755452	0.4602078	0.06711442
0.0	0.9986443	0.9938607	0.9344809	0.9889024	0.99589044	0.99766016	0.9972921	0.9926294	0.9933201	0.9759079
0.0	0.99959713	0.9995689	0.9988305	0.9991264	0.99896646	0.9997451	0.9996669	0.99951124	0.99908984	0.999749
0.0	0.99959713	0.9995689	0.9988305	0.9991264	0.99896646	0.9997451	0.9996669	0.99951124	0.99908984	0.999749
0.0	0.99959713	0.9995689	0.9988305	0.9991264	0.99896646	0.9997451	0.9996669	0.99951124	0.99908984	0.999749
0.0	0.99959713	0.9995689	0.9988305	0.9991264	0.99896646	0.9997451	0.9996669	0.99951124	0.99908984	0.999749
0.0	0.99959713	0.9995689	0.9988305	0.9991264	0.99896646	0.9997451	0.9996669	0.99951124	0.99908984	0.999749
0.0	0.99959713	0.9995689	0.9988305	0.9991264	0.99896646	0.9997451	0.9996669	0.99951124	0.99908984	0.999749
0.0	0.99959713	0.9995689	0.9988305	0.9991264	0.99896646	0.9997451	0.9996669	0.99951124	0.99908984	0.999749
0.0	0.99959713	0.9995689	0.9988305	0.9991264	0.99896646	0.9997451	0.9996669	0.99951124	0.99908984	0.999749
0.0	0.99959713	0.9995689	0.9988305	0.9991264	0.99896646	0.9997451	0.9996669	0.99951124	0.99908984	0.999749
0.0	0.99959713	0.9995689	0.9988305	0.9991264	0.99896646	0.9997451	0.9996669	0.99951124	0.99908984	0.999749
0.0	0.99959713	0.9995689	0.9988305	0.9991264	0.99896646	0.9997451	0.9996669	0.99951124	0.99908984	0.999749
0.0	0.99959713	0.9995689	0.9988305	0.9991264	0.99896646	0.9997451	0.9996669	0.99951124	0.99908984	0.999749
0.0	0.99959713	0.9995689	0.9988305	0.9991264	0.99896646	0.9997451	0.9996669	0.99951124	0.99908984	0.999749
0.0	0.99959713	0.9995689	0.9988305	0.9991264	0.99896646	0.9997451	0.9996669	0.99951124	0.99908984	0.999749
0.0	0.99959713	0.9995689	0.9988305	0.9991264	0.99896646	0.9997451	0.9996669	0.99951124	0.99908984	0.999749
0.0	0.99959713	0.9995689	0.9988305	0.9991264	0.99896646	0.9997451	0.9996669	0.99951124	0.99908984	0.999749
0.0	0.99959713	0.9995689	0.9988305	0.9991264	0.99896646	0.9997451	0.9996669	0.99951124	0.99908984	0.999749
0.0	0.99959713	0.9995689	0.9988305	0.9991264	0.99896646	0.9997451	0.9996669	0.99951124	0.99908984	0.999749
0.0	0.99959713	0.9995689	0.9988305	0.9991264	0.99896646	0.9997451	0.9996669	0.99951124	0.99908984	0.999749
0.0	0.99959713	0.9995689	0.9988305	0.9991264	0.99896646	0.9997451	0.9996669	0.99951124	0.99908984	0.999749
0.0	0.99959713	0.9995689	0.9988305	0.9991264	0.99896646	0.9997451	0.9996669	0.99951124	0.99908984	0.999749
0.0	0.99959713	0.9995689	0.9988305	0.9991264	0.99896646	0.9997451	0.9996669	0.99951124	0.99908984	0.999749
0.0	0.99959713	0.9995689	0.9988305	0.9991264	0.99896646	0.9997451	0.9996669	0.99951124	0.99908984	0.999749
0.0	0.99959713	0.9995689	0.9988305	0.9991264	0.99896646	0.9997451	0.9996669	0.99951124	0.99908984	0.999749
0.0	0.99959713	0.9995689	0.9988305	0.9991264	0.99896646	0.9997451	0.9996669	0.99951124	0.99908984	0.999749
0.0	0.9986443	0.9938607	0.9344809	0.9889024	0.99589044	0.99766016	0.9972921	0.9926294	0.9933201	0.9759079
0.0	0.99999344	0.99998033	0.999944	0.99989784	0.9999498	0.9999459	0.9999788	0.9999858	0.99998176	0.99998975
0.0	0.99716896	0.9857671	0.9854842	0.97424626	0.97319376	0.9476225	0.99145144	0.9821722	0.97628695	0.9675922
0.0	0.9994172	0.99610317	0.98867875	0.99759585	0.99623704	0.99792564	0.99861443	0.99873954	0.99896514	0.99299765
0.0	0.9999144	0.998145	0.99658906	0.99928766	0.9980357	0.9988954	0.9989256	0.9993129	0.9987913	0.9984029
0.0	0.02366219	0.09279386	0.052874416	0.1247552	0.1478846	0.14175712	0.047993768	0.030802308	0.10986945	0.031063661
0.0	0.99959093	0.99795073	0.99040306	0.9970409	0.99757797	0.99805427	0.99904305	0.99746215	0.9988539	0.99864024
0.0	0.99992526	0.99977404	0.99969494	0.99965227	0.9998547	0.9997142	0.99980944	0.9999001	0.9994497	0.9999263
0.0	0.99716896	0.9857671	0.9854842	0.97424626	0.97319376	0.9476225	0.99145144	0.9821722	0.97628695	0.9675923
0.0	0.99716896	0.9857671	0.9854842	0.97424626	0.97319376	0.9476225	0.99145144	0.9821722	0.97628695	0.9675923
0.0	0.9999181	0.9996439	0.9979254	0.9995018	0.99922895	0.99983287	0.99989486	0.99978226	0.99971384	0.99978
0.0	0.9998597	0.9990208	0.99674714	0.9992737	0.99882156	0.99970776	0.99979514	0.9995572	0.9995498	0.99961495
0.0	0.9999244	0.9993705	0.9990113	0.999238	0.9994167	0.9996093	0.99980634	0.9998851	0.99956757	0.9997354
0.0	0.9999244	0.9993705	0.9990113	0.999238	0.9994167	0.9996093	0.99980634	0.9998851	0.99956757	0.9997354
0.0	0.99716896	0.9857671	0.9854842	0.97424626	0.97319376	0.9476225	0.99145144	0.9821722	0.97628695	0.9675923
0.0	0.03589481	0.017529592	0.01344615	0.069657445	0.024783518	0.027855493	0.011343732	0.008627567	0.02100998	0.0078959465
0.0	0.99716896	0.9857671	0.9854842	0.97424626	0.97319376	0.9476225	0.99145144	0.9821722	0.97628695	0.9675923
0.0	0.9994136	0.9981668	0.98911554	0.99881494	0.9981667	0.99955374	0.99911135	0.99827635	0.9993788	0.99415046
0.0	0.9989384	0.9832723	0.9756857	0.9961074	0.99030846	0.98633516	0.9819369	0.9781944	0.9850033	0.97664696
0.0	0.9989618	0.9389081	0.9798498	0.9655943	0.9482343	0.97442687	0.9788438	0.9944405	0.9746678	0.9743645
0.0	0.9989384	0.9832723	0.9756857	0.9961074	0.99030846	0.98633516	0.9819369	0.9781944	0.9850033	0.97664696
0.0	0.9989618	0.9389081	0.9798498	0.9655943	0.9482343	0.97442687	0.9788438	0.9944405	0.9746678	0.9743645
0.0	0.99716896	0.9857671	0.9854842	0.97424626	0.97319376	0.9476225	0.99145144	0.9821722	0.97628695	0.9675923
0.0	0.99716896	0.9857671	0.9854842	0.97424626	0.97319376	0.9476225	0.99145144	0.9821722	0.97628695	0.9675923
0.0	0.99716896	0.9857671	0.9854842	0.97424626	0.97319376	0.9476225	0.99145144	0.9821722	0.97628695	0.9675923
0.0	0.9999603	0.9998808	0.99973184	0.9997483	0.99982077	0.99980396	0.9999454	0.99990165	0.9997235	0.9998429
0.0	0.9999758	0.9999149	0.9997904	0.99981827	0.9998355	0.99989843	0.9999591	0.9999292	0.9997776	0.9998951
0.0	0.9999758	0.9999149	0.9997904	0.99981827	0.9998355	0.99989843	0.9999591	0.9999292	0.9997776	0.9998951
0.0	0.99716896	0.9857671	0.9854842	0.97424626	0.97319376	0.9476225	0.99145144	0.9821722	0.97628695	0.9675923
0.0	0.99994814	0.9998914	0.9994253	0.99977225	0.9997378	0.99990594	0.999933	0.9997441	0.99993277	0.9995229
0.0	0.682183	0.3195413	0.42880931	0.7614642	0.1613727	0.66597575	0.49659124	0.14435455	0.37643084	0.28100094
0.0	0.8944493	0.743787	0.78978133	0.9235211	0.53944206	0.91920894	0.71446043	0.2335767	0.73951167	0.5934474
0.0	0.89444923	0.743787	0.78978133	0.923521	0.5394421	0.91920894	0.71446043	0.2335766	0.73951167	0.5934472
0.0	0.99994814	0.9998914	0.9994253	0.99977225	0.9997378	0.99990594	0.999933	0.9997441	0.99993277	0.9995229
0.0	0.97559786	0.60360086	0.8736497	0.9224094	0.06699777	0.6359699	0.8981203	0.7041907	0.8300698	0.785474
0.0	0.97559786	0.60360086	0.8736497	0.9224094	0.06699777	0.6359699	0.8981203	0.7041907	0.8300698	0.785474
0.0	0.96555537	0.80072975	0.9385395	0.9622496	0.60096985	0.7517868	0.8981203	0.8722904	0.9125648	0.92813545
0.0	0.9999304	0.9998599	0.99907887	0.9996226	0.9995684	0.99975544	0.9998745	0.9998566	0.9995882	0.99980086
0.0	0.99908674	0.9680287	0.9910287	0.9891887	0.99652183	0.9976937	0.9964212	0.9882803	0.9992168	0.99679476
0.0	0.29686442	0.6834753	0.0011982323	0.43146208	0.008794159	0.64535606	0.23764867	0.9909055	0.030428067	0.016918775
0.0	0.998544	0.99045146	0.9806265	0.99325895	0.9957365	0.99427587	0.9985715	0.998257	0.99223983	0.99467635
0.0	0.9906979	0.9831389	0.9378062	0.98172987	0.974355	0.98934424	0.99243003	0.991227	0.97616416	0.9767012
0.0	0.59902275	0.40507147	0.32651934	0.5283033	0.20812006	0.49579912	0.6171824	0.52532256	0.3206369	0.7232973
0.0	0.9925014	0.9795741	0.9396053	0.9787562	0.97133607	0.98513293	0.991104	0.98991525	0.97306424	0.97506386
0.0	0.998544	0.99045146	0.9806265	0.99325895	0.9957365	0.99427587	0.9985715	0.998257	0.99223983	0.99467635
0.0	0.98056865	0.8451381	0.9046953	0.96266156	0.9678976	0.9530224	0.99066556	0.99255145	0.8937997	0.99188036
0.0	0.9998253	0.9985045	0.99497014	0.99939036	0.99837166	0.9983133	0.9995747	0.9987387	0.99906236	0.99460703
0.0	0.99716896	0.9857671	0.9854842	0.97424626	0.97319376	0.9476225	0.99145144	0.9821722	0.97628695	0.9675922
0.0	0.9864456	0.96157026	0.22029912	0.94491035	0.0038245635	0.24821366	0.8738339	0.79629385	0.7523094	0.81972224
0.0	0.76792	0.29743743	0.12232406	0.51515734	0.24703729	0.23235118	0.10233894	0.15578863	0.67866915	0.052121673
0.0	0.98730856	0.876391	0.22029912	0.89876884	0.0038245635	0.2512774	0.80631614	0.82433397	0.6632783	0.6261253
0.0	0.99959093	0.99795073	0.99040306	0.9970409	0.99757797	0.99805427	0.99904305	0.99746215	0.9988539	0.99864024
0.0	0.99716896	0.9857671	0.9854842	0.97424626	0.97319376	0.9476225	0.99145144	0.9821722	0.97628695	0.9675923
0.0	0.99716896	0.9857671	0.9854842	0.97424626	0.97319376	0.9476225	0.99145144	0.9821722	0.97628695	0.9675923
0.0	0.999985	0.999788	0.999423	0.99983966	0.999721	0.99989057	0.9998667	0.99992335	0.99993896	0.9998703
0.0	0.99716896	0.9857671	0.9854842	0.97424626	0.97319376	0.9476225	0.99145144	0.9821722	0.97628695	0.9675923
0.0	0.9999956	0.9999945	0.99996614	0.9999291	0.9999654	0.99998033	0.9999938	0.99999213	0.99998295	0.999995
0.0	0.9999908	0.9999796	0.99995065	0.99993336	0.99996483	0.9999716	0.9999833	0.9999907	0.9999888	0.9999901
0.0	0.99716896	0.9857671	0.9854842	0.97424626	0.97319376	0.9476225	0.99145144	0.9821722	0.97628695	0.9675922
0.0	0.9999056	0.999946	0.9985183	0.9898544	0.99982494	0.9999081	0.53260565	0.95409113	0.63913834	0.86365956
0.0	0.99716896	0.9857671	0.9854842	0.97424626	0.97319376	0.9476225	0.99145144	0.9821722	0.97628695	0.9675923
0.0	0.99716896	0.9857671	0.9854842	0.97424626	0.97319376	0.9476225	0.99145144	0.9821722	0.97628695	0.9675923
0.0	0.9996006	0.99990547	0.9994192	0.9984042	0.9993406	0.9992612	0.9998846	0.9994665	0.9998561	0.99981517
0.0	0.7758542	0.9872814	0.9340894	0.8818998	0.97728527	0.79322183	0.93963873	0.933743	0.9715578	0.84440976
0.0	0.9935022	0.9914653	0.25305453	0.8341854	0.7569448	0.65275055	0.78447366	0.963916	0.7758581	0.9036394
0.0	0.13190867	0.15174621	0.030341893	0.19703954	0.09487016	0.09033014	0.07239693	0.055222727	0.09482568	0.0229515
0.0	0.99980205	0.99973816	0.9965223	0.9994462	0.9995017	0.9998122	0.99983084	0.9995741	0.9998487	0.99844956
0.0	0.0030249318	0.18640329	0.0007165027	0.9607093	0.48901236	0.00091197615	0.8478473	0.6112248	0.055151533	0.02076746
0.0	0.0030249301	0.18640326	0.0007165034	0.9607093	0.48901236	0.00091197615	0.8478473	0.6112247	0.055151533	0.02076746
0.0	0.99593437	0.96844316	0.13318773	0.9068275	0.72683203	0.5347084	0.7586685	0.83559144	0.7758581	0.5596784
0.0	0.99593437	0.96844316	0.13318773	0.9068275	0.72683203	0.5347084	0.7586685	0.83559144	0.7758581	0.5596784
0.0	0.067416675	0.08146636	0.112891234	0.3793479	0.28506923	0.25496703	0.24596544	0.5015657	0.092300154	0.35995358
0.0	0.9925014	0.9795741	0.9396053	0.9787562	0.97133607	0.98513293	0.991104	0.98991525	0.97306424	0.97506386
0.0	0.008392318	0.022937326	0.005721207	0.014203733	0.011202175	0.019017631	0.03315384	0.0046320767	0.043885194	0.012012341
0.0	0.0063243145	0.01541787	0.005390232	0.0134129245	0.008174901	0.014555784	0.023092395	0.0036225615	0.03040241	0.009828259
0.0	0.011526628	0.09550024	0.014056799	0.025769092	0.03795249	0.0321131	0.07447467	0.0077176467	0.27738303	0.04034077
0.0	0.9999292	0.9996356	0.99929917	0.99934393	0.9995054	0.99972457	0.99984837	0.9999112	0.9996252	0.99980956
0.0	0.99959713	0.9995689	0.9988305	0.9991264	0.99896646	0.9997451	0.9996669	0.99951124	0.99908984	0.999749
0.0	0.99716896	0.9857671	0.9854842	0.97424626	0.97319376	0.9476225	0.99145144	0.9821722	0.97628695	0.9675923
0.0	0.99716896	0.9857671	0.9854842	0.97424626	0.97319376	0.9476225	0.99145144	0.9821722	0.97628695	0.9675923
0.0	0.99716896	0.9857671	0.9854842	0.97424626	0.97319376	0.9476225	0.99145144	0.9821722	0.97628695	0.9675922
0.0	0.99716896	0.9857671	0.9854842	0.97424626	0.97319376	0.9476225	0.99145144	0.9821722	0.97628695	0.9675923
0.0	0.83220655	0.86881244	0.94543165	0.9523518	0.9217044	0.95581913	0.9888887	0.93681556	0.8726001	0.9740872
0.0	0.99317	0.9925364	0.96979403	0.9952839	0.9942116	0.99050456	0.99737513	0.98918986	0.9931037	0.98958135
0.0	0.9999608	0.9999398	0.99969494	0.9996853	0.9999026	0.9998381	0.99995077	0.9998136	0.99990237	0.9999157
0.0	0.9998672	0.9998355	0.9990693	0.9993082	0.99972945	0.9992685	0.9999064	0.9996106	0.9997998	0.999741
0.0	0.9994172	0.99610317	0.98867875	0.99759585	0.99623704	0.99792564	0.99861443	0.99873954	0.99896514	0.99299765
0.0	0.99716896	0.9857671	0.9854842	0.97424626	0.97319376	0.9476225	0.99145144	0.9821722	0.97628695	0.9675923
0.0	0.9996376	0.9998091	0.99826103	0.9963309	0.9982673	0.9932253	0.99957424	0.998401	0.9987092	0.99968183
0.0	0.99716896	0.9857671	0.9854842	0.97424626	0.97319376	0.9476225	0.99145144	0.9821722	0.97628695	0.9675923
0.0	0.9044134	0.8796701	0.0050949	0.6616622	0.026437882	0.28754646	0.0065978365	0.80143857	0.9195329	0.33029774
0.0	0.97954077	0.49854708	0.93280405	0.92530656	0.95315623	0.5741653	0.39403033	0.77013034	0.8843819	0.9186556
0.0	0.97954077	0.49854714	0.93280405	0.92530656	0.95315623	0.5741653	0.39403033	0.77013034	0.8843819	0.9186556
0.0	0.8840739	0.86547136	0.7045261	0.9840492	0.8939555	0.91515887	0.9445208	0.7849002	0.8883667	0.49474713
0.0	0.998448	0.98564446	0.9504556	0.96387213	0.9863166	0.83151245	0.99493426	0.9903724	0.9749977	0.9653139
0.0	0.998448	0.98564446	0.9504556	0.96387213	0.9863166	0.83151245	0.99493426	0.9903724	0.9749977	0.9653139
0.0	0.99716896	0.9857671	0.9854842	0.97424626	0.97319376	0.9476225	0.99145144	0.9821722	0.97628695	0.9675923
0.0	0.013318079	0.048579056	0.042233158	0.0155960955	0.015380355	0.05292657	0.011487436	0.022817224	0.0027836754	0.01990619
0.0	0.99716896	0.9857671	0.9854842	0.97424626	0.97319376	0.9476225	0.99145144	0.9821722	0.97628695	0.9675922
0.0	0.99716896	0.9857671	0.9854842	0.97424626	0.97319376	0.9476225	0.99145144	0.9821722	0.97628695	0.9675923
0.0	0.9999244	0.9993705	0.9990113	0.999238	0.9994167	0.9996093	0.99980634	0.9998851	0.99956757	0.9997354
0.0	0.9999244	0.9993705	0.9990113	0.999238	0.9994167	0.9996093	0.99980634	0.9998851	0.99956757	0.9997354
0.0	0.99716896	0.9857671	0.9854842	0.97424626	0.97319376	0.9476225	0.99145144	0.9821722	0.97628695	0.9675923
0.0	0.99716896	0.9857671	0.9854842	0.97424626	0.97319376	0.9476225	0.99145144	0.9821722	0.97628695	0.9675923
0.0	0.9998864	0.999607	0.9979693	0.9994568	0.99934345	0.99962795	0.9997969	0.9997726	0.99945813	0.99956316
0.0	0.040650237	0.20060007	0.021989066	0.25637513	0.10543421	0.102637365	0.2560728	0.0049639335	0.10934433	0.04332993
0.0	0.0015591291	0.039171185	0.0019289807	0.011418839	0.014195702	0.01761197	0.04947753	0.001756477	0.042470977	0.005259405
0.0	0.99716896	0.9857671	0.9854842	0.97424626	0.97319376	0.9476225	0.99145144	0.9821722	0.97628695	0.9675923
0.0	0.99716896	0.9857671	0.9854842	0.97424626	0.97319376	0.9476225	0.99145144	0.9821722	0.97628695	0.9675923
0.0	0.17306167	0.17146155	0.6208573	0.03494182	0.54309404	0.49215472	0.4946017	0.24505703	0.7116431	0.6528456
0.0	0.17306162	0.17146158	0.62085724	0.03494182	0.543094	0.49215484	0.49460164	0.24505709	0.7116431	0.6528456
0.0	0.9999244	0.9993705	0.9990113	0.999238	0.9994167	0.9996093	0.99980634	0.9998851	0.99956757	0.9997354
0.0	0.9999231	0.9993523	0.9989813	0.9992348	0.9994166	0.9996201	0.9997979	0.99988604	0.99957174	0.9997372
0.0	0.9999951	0.99999404	0.9999578	0.9999348	0.99997914	0.99996793	0.9999801	0.9999931	0.99998367	0.9999871
0.0	0.058028948	0.03431524	0.07762071	0.26903176	0.16161217	0.15984096	0.16396095	0.3223119	0.048305605	0.20626026
0.0	0.99716896	0.9857671	0.9854842	0.97424626	0.97319376	0.9476225	0.99145144	0.9821722	0.97628695	0.9675923
0.0	0.99986434	0.9983967	0.9984694	0.99916744	0.99946266	0.9996332	0.9998784	0.9996542	0.99946743	0.9996269
0.0	0.99716896	0.9857671	0.9854842	0.97424626	0.97319376	0.9476225	0.99145144	0.9821722	0.97628695	0.9675922
0.0	0.99716896	0.9857671	0.9854842	0.97424626	0.97319376	0.9476225	0.99145144	0.9821722	0.97628695	0.9675923
0.0	0.99716896	0.9857671	0.9854842	0.97424626	0.97319376	0.9476225	0.99145144	0.9821722	0.97628695	0.9675923
0.0	0.99716896	0.9857671	0.9854842	0.97424626	0.97319376	0.9476225	0.99145144	0.9821722	0.97628695	0.9675923
0.0	0.99716896	0.9857671	0.9854842	0.97424626	0.97319376	0.9476225	0.99145144	0.9821722	0.97628695	0.9675923
0.0	0.99716896	0.9857671	0.9854842	0.97424626	0.97319376	0.9476225	0.99145144	0.9821722	0.97628695	0.9675923
0.0	0.99716896	0.9857671	0.9854842	0.97424626	0.97319376	0.9476225	0.99145144	0.9821722	0.97628695	0.9675923
0.0	0.99716896	0.9857671	0.9854842	0.97424626	0.97319376	0.9476225	0.99145144	0.9821722	0.97628695	0.9675923
0.0	0.99716896	0.9857671	0.9854842	0.97424626	0.97319376	0.9476225	0.99145144	0.9821722	0.97628695	0.9675923
0.0	0.99716896	0.9857671	0.9854842	0.97424626	0.97319376	0.9476225	0.99145144	0.9821722	0.97628695	0.9675923
0.0	0.99716896	0.9857671	0.9854842	0.97424626	0.97319376	0.9476225	0.99145144	0.9821722	0.97628695	0.9675923
0.0	0.99716896	0.9857671	0.9854842	0.97424626	0.97319376	0.9476225	0.99145144	0.9821722	0.97628695	0.9675923
0.0	0.99716896	0.9857671	0.9854842	0.97424626	0.97319376	0.9476225	0.99145144	0.9821722	0.97628695	0.9675923
0.0	0.99716896	0.9857671	0.9854842	0.97424626	0.97319376	0.9476225	0.99145144	0.9821722	0.97628695	0.9675923
0.0	0.99716896	0.9857671	0.9854842	0.97424626	0.97319376	0.9476225	0.99145144	0.9821722	0.97628695	0.9675923
0.0	0.99716896	0.9857671	0.9854842	0.97424626	0.97319376	0.9476225	0.99145144	0.9821722	0.97628695	0.9675923
0.0	0.99716896	0.9857671	0.9854842	0.97424626	0.97319376	0.9476225	0.99145144	0.9821722	0.97628695	0.9675923
0.0	0.99716896	0.9857671	0.9854842	0.97424626	0.97319376	0.9476225	0.99145144	0.9821722	0.97628695	0.9675923
0.0	0.99716896	0.9857671	0.9854842	0.97424626	0.97319376	0.9476225	0.99145144	0.9821722	0.97628695	0.9675923
0.0	0.5081219	0.4348587	0.21528006	0.911165	0.62472224	0.562298	0.84430057	0.10026112	0.638409	0.18918388
0.0	0.8095821	0.8687208	0.937619	0.9499975	0.9120242	0.94796246	0.97778875	0.93255395	0.86845344	0.96772575
0.0	0.99716896	0.9857671	0.9854842	0.97424626	0.97319376	0.9476225	0.99145144	0.9821722	0.97628695	0.9675923
0.0	0.0013758884	0.0012724531	0.00029018798	0.0044271187	0.0009542543	0.00072794355	0.0024651615	0.0011804344	0.0019183205	0.0020579542
0.0	0.9895846	0.9863768	0.98236865	0.9981541	0.99852955	0.99638677	0.9968991	0.9991252	0.9976713	0.99865144
0.0	0.0021048868	0.0053864475	0.00038575055	0.0013775969	0.0077062943	0.0067312317	0.00016381203	0.0047667976	0.0057175327	0.0020554683
0.0	0.9243416	0.8436558	0.65022326	0.9383284	0.9178904	0.9097916	0.9791885	0.9579221	0.89060307	0.9450394
0.0	0.9243416	0.8436557	0.6502233	0.9383284	0.9178904	0.9097916	0.9791885	0.9579221	0.89060307	0.9450394
0.0	0.9998292	0.9986596	0.99674714	0.99916995	0.9986871	0.9996387	0.99977463	0.99946123	0.9994387	0.99955696
0.0	0.9998292	0.9986596	0.99674714	0.99916995	0.9986871	0.9996387	0.99977463	0.99946123	0.9994387	0.99955696
0.0	0.9243416	0.8436558	0.65022326	0.9383284	0.9178904	0.9097916	0.9791885	0.9579221	0.89060307	0.9450394
0.0	0.9243416	0.8436558	0.6502232	0.9383284	0.9178904	0.9097916	0.9791885	0.9579221	0.89060307	0.9450394
0.0	0.99983525	0.99908173	0.9981329	0.99976164	0.9995895	0.99883443	0.9997696	0.9997887	0.99891424	0.9996208
0.0	0.99983525	0.99908173	0.9981329	0.99976164	0.9995895	0.99883443	0.9997696	0.9997887	0.99891424	0.9996208
0.0	0.99959093	0.99795073	0.99040306	0.9970409	0.99757797	0.99805427	0.99904305	0.99746215	0.9988539	0.99864024
0.0	0.99959093	0.99795073	0.99040306	0.9970409	0.99757797	0.99805427	0.99904305	0.99746215	0.9988539	0.99864024
0.0	0.74680537	0.47684795	0.34903365	0.9114433	0.8482319	0.7049053	0.796949	0.80076283	0.73015296	0.6147492
0.0	0.74680525	0.47684795	0.34903362	0.9114433	0.8482319	0.7049053	0.7969489	0.80076283	0.73015296	0.6147491
0.0	0.9997818	0.9987902	0.99682873	0.9992199	0.99957865	0.999526	0.9997873	0.9994293	0.9994592	0.99948454
0.0	0.0004002784	0.0001882203	8.232427e-05	0.00016355279	0.0003738539	0.00024993476	0.00050098705	0.00015368867	0.00026291452	0.00011752899
0.0	0.99716896	0.9857671	0.9854842	0.97424626	0.97319376	0.9476225	0.99145144	0.9821722	0.97628695	0.9675922
0.0	0.99994016	0.9996762	0.9994271	0.99944514	0.99961865	0.9997434	0.9998722	0.9999217	0.99964225	0.9998273
0.0	0.8082427	0.09315003	0.82032645	0.6666333	0.9191495	0.77458525	0.039800983	0.2106215	0.0031805027	0.09456108
0.0	0.0031975417	0.043951437	0.019977668	0.06654364	0.14754733	0.015855238	0.0031599742	0.13530971	0.013474081	0.022887366
0.0	0.0061264704	0.008841107	0.004393936	0.008717415	0.008919911	0.029805213	0.0033929534	0.008549175	0.0018575673	0.010826938
0.0	0.00912703	0.09993716	0.023237173	0.064982794	0.29483894	0.020020405	0.27889222	0.88348156	0.26053676	0.6736237
0.0	0.0031975417	0.043951448	0.019977668	0.06654364	0.14754733	0.015855238	0.0031599742	0.13530971	0.013474073	0.022887366
0.0	0.0031975447	0.043951448	0.019977672	0.06654364	0.14754733	0.015855238	0.0031599742	0.13530973	0.013474081	0.022887377
0.0	0.0031975417	0.043951448	0.019977668	0.06654364	0.14754733	0.015855238	0.0031599742	0.13530971	0.013474081	0.022887366
0.0	0.0031975417	0.043951448	0.019977668	0.06654364	0.14754733	0.015855238	0.0031599742	0.13530971	0.013474081	0.022887366
0.0	0.0031975417	0.04395146	0.019977668	0.06654365	0.14754733	0.015855238	0.0031599742	0.13530974	0.013474081	0.022887366
0.0	0.0031975417	0.043951448	0.019977672	0.06654364	0.14754733	0.015855238	0.0031599742	0.13530974	0.013474081	0.022887377
0.0	0.0031975417	0.043951448	0.019977668	0.06654364	0.14754733	0.015855238	0.0031599742	0.13530971	0.013474081	0.022887377
0.0	0.19544417	0.22468752	0.080826595	0.6273654	0.34107438	0.5424358	0.09435769	0.11510946	0.20744906	0.16704108
0.0	0.006238373	0.02477532	0.010385883	0.026731232	0.014150611	0.068445176	0.007876729	0.038724065	0.013141669	0.04780808
0.0	0.006238373	0.024775315	0.010385883	0.026731232	0.014150611	0.068445176	0.007876729	0.038724065	0.013141669	0.04780808
0.0	0.006238373	0.02477532	0.010385883	0.026731232	0.014150611	0.068445176	0.007876729	0.038724065	0.013141669	0.047808103
0.0	0.023131005	0.03262753	0.013340252	0.017819155	0.020362845	0.11711914	0.0076790093	0.019630734	0.003989727	0.056960363
0.0	0.008637552	0.010545836	0.011094733	0.022010723	0.012916946	0.05002047	0.022194207	0.01259782	0.0023991421	0.012891491
0.0	0.0061264704	0.008841107	0.004393938	0.008717419	0.008919903	0.029805193	0.0033929516	0.008549175	0.0018575682	0.010826938
0.0	0.008637552	0.010545836	0.011094733	0.022010723	0.012916946	0.050020445	0.022194207	0.01259782	0.0023991421	0.012891491
0.0	0.0061264704	0.008841102	0.004393938	0.008717419	0.008919903	0.029805193	0.0033929534	0.008549175	0.0018575682	0.010826938
0.0	0.023131011	0.03262753	0.013340252	0.017819155	0.02036285	0.117119186	0.0076790093	0.019630734	0.003989727	0.056960363
0.0	0.008637552	0.010545836	0.011094728	0.022010718	0.012916946	0.05002047	0.022194207	0.012597813	0.0023991421	0.012891491
0.0	0.0061264704	0.008841102	0.004393938	0.008717419	0.008919903	0.029805193	0.003392955	0.008549175	0.0018575682	0.010826938
0.0	0.0061264704	0.008841107	0.004393936	0.008717419	0.008919911	0.029805213	0.0033929534	0.0085491715	0.0018575673	0.010826938
0.0	0.0061264704	0.008841107	0.004393936	0.008717415	0.008919911	0.029805206	0.0033929534	0.0085491715	0.0018575673	0.010826938
0.0	0.023131	0.032627515	0.013340252	0.017819155	0.02036285	0.117119186	0.0076790093	0.01963074	0.003989727	0.056960363
0.0	0.008637552	0.010545836	0.011094728	0.022010723	0.012916946	0.05002047	0.022194207	0.01259782	0.0023991421	0.0128914965
0.0	0.0061264704	0.008841102	0.004393938	0.008717419	0.008919903	0.029805193	0.0033929516	0.008549175	0.0018575682	0.010826938
0.0	0.023131011	0.032627515	0.013340252	0.017819155	0.02036285	0.117119186	0.0076790093	0.019630734	0.003989727	0.056960348
0.0	0.008637552	0.010545836	0.011094728	0.022010723	0.012916946	0.05002047	0.022194207	0.012597813	0.0023991421	0.012891491
0.0	0.0061264704	0.008841107	0.004393936	0.008717415	0.008919911	0.0298052	0.0033929516	0.008549175	0.0018575673	0.010826938
0.0	0.0061264704	0.008841107	0.004393936	0.008717415	0.008919911	0.029805206	0.0033929534	0.008549175	0.0018575673	0.010826938
0.0	0.008637552	0.010545836	0.011094728	0.022010738	0.012916946	0.05002047	0.022194207	0.012597825	0.0023991421	0.0128914965
0.0	0.0061264704	0.008841102	0.004393938	0.008717419	0.008919903	0.029805193	0.0033929534	0.008549179	0.0018575682	0.010826938
0.0	0.008637557	0.010545836	0.011094728	0.022010718	0.012916946	0.05002047	0.022194207	0.01259782	0.0023991421	0.012891491
0.0	0.0061264704	0.008841102	0.004393938	0.008717419	0.008919903	0.029805193	0.0033929516	0.008549179	0.0018575682	0.010826938
0.0	0.008637552	0.010545836	0.011094728	0.022010729	0.012916946	0.050020445	0.022194207	0.012597813	0.0023991421	0.012891491
0.0	0.0061264704	0.008841102	0.004393938	0.008717419	0.008919903	0.0298052	0.0033929516	0.008549175	0.0018575682	0.010826938
0.0	0.0061264704	0.008841107	0.004393936	0.008717415	0.008919911	0.029805206	0.0033929534	0.008549175	0.0018575682	0.010826938
0.0	0.0061264704	0.008841107	0.004393936	0.008717415	0.008919903	0.0298052	0.0033929516	0.0085491715	0.0018575682	0.010826938
0.0	0.006238373	0.024775315	0.010385883	0.026731232	0.014150611	0.068445176	0.007876729	0.038724065	0.013141669	0.047808096
0.0	0.008637552	0.010545836	0.011094728	0.022010718	0.012916946	0.050020445	0.022194207	0.01259782	0.0023991421	0.0128914965
0.0	0.0061264704	0.008841102	0.004393938	0.008717415	0.008919903	0.029805193	0.003392955	0.008549179	0.0018575682	0.010826938
0.0	0.0061264704	0.008841102	0.004393936	0.008717419	0.008919903	0.029805193	0.0033929534	0.008549179	0.0018575682	0.010826938
0.0	0.0061264704	0.008841107	0.004393936	0.008717415	0.008919911	0.029805213	0.0033929534	0.0085491715	0.0018575673	0.010826933
0.0	0.0061264704	0.008841107	0.004393936	0.008717415	0.008919911	0.029805206	0.0033929516	0.0085491715	0.0018575682	0.010826938
0.0	0.0061264704	0.008841107	0.004393936	0.008717415	0.008919911	0.029805213	0.0033929516	0.008549175	0.0018575682	0.010826938
0.0	0.0061264704	0.008841107	0.004393936	0.008717415	0.008919911	0.029805213	0.0033929534	0.0085491715	0.0018575682	0.010826938
0.0	0.0061264704	0.008841102	0.004393938	0.008717419	0.008919903	0.0298052	0.003392955	0.008549175	0.0018575682	0.010826938
0.0	0.35764933	0.3510788	0.23522766	0.27622613	0.6482855	0.38904598	0.7833989	0.5724287	0.7469784	0.47909433
0.0	0.5861228	0.56280136	0.22418174	0.7153581	0.45106095	0.40657726	0.16428894	0.45708865	0.3567289	0.21591388
0.0	0.11101192	0.4390186	0.19644803	0.15314731	0.3712086	0.43223387	0.08631069	0.3615381	0.46069935	0.077977516
0.0	0.007138448	0.02007343	0.008559929	0.011134643	0.012092488	0.029183744	0.12886828	0.12804468	0.0058341743	0.033776898
0.0	0.007138448	0.02007343	0.008559938	0.011134643	0.012092488	0.029183757	0.12886822	0.1280446	0.0058341743	0.033776898
0.0	0.0071062385	0.013362136	0.022605961	0.011491768	0.019252997	0.022086635	0.0055568586	0.015270913	0.007958967	0.014986179
0.0	0.034143433	0.036893502	0.023714658	0.03914963	0.02075915	0.08743648	0.012698642	0.35326183	0.030376187	0.06808824
0.0	0.03002442	0.01214574	0.012537397	0.013195065	0.012875839	0.03412843	0.005321677	0.08038949	0.0031819225	0.014652745
0.0	0.030024435	0.01214574	0.012537397	0.013195065	0.012875839	0.03412843	0.0053216796	0.08038949	0.0031819225	0.014652745
0.0	0.006238373	0.02477532	0.010385883	0.026731232	0.014150611	0.068445176	0.007876729	0.038724065	0.013141669	0.047808103
0.0	0.0061264704	0.008841107	0.004393938	0.008717419	0.008919903	0.029805193	0.003392955	0.008549179	0.0018575682	0.010826938
0.0	0.0061264704	0.008841102	0.004393938	0.008717415	0.008919903	0.029805193	0.0033929534	0.008549179	0.0018575682	0.010826938
0.0	0.0061264704	0.008841107	0.004393936	0.008717415	0.008919903	0.029805213	0.0033929534	0.008549175	0.0018575682	0.010826938
0.0	0.0061264704	0.008841102	0.004393936	0.008717419	0.008919903	0.029805193	0.003392955	0.008549175	0.0018575682	0.010826938
0.0	0.009582687	0.032900695	0.008579294	0.02395365	0.029930674	0.051993325	0.014512545	0.012408612	0.003927018	0.02418227
0.0	0.0079169525	0.04866516	0.004558214	0.01344326	0.03213526	0.059711173	0.009563834	0.021727486	0.003977618	0.072524786
0.0	0.008637552	0.010545836	0.011094728	0.022010718	0.012916946	0.05002047	0.022194207	0.01259782	0.0023991421	0.012891491
0.0	0.006238373	0.024775315	0.010385883	0.02673122	0.014150611	0.068445176	0.007876729	0.038724065	0.013141669	0.047808096
0.0	0.0061264704	0.008841102	0.004393938	0.008717419	0.008919903	0.029805193	0.003392955	0.008549179	0.0018575682	0.010826938
0.0	0.0061264704	0.008841107	0.004393936	0.008717415	0.008919911	0.029805213	0.0033929534	0.0085491715	0.0018575673	0.010826938
0.0	0.0061264704	0.008841102	0.004393936	0.008717415	0.008919903	0.0298052	0.003392955	0.008549179	0.0018575682	0.010826938
0.0	0.009582687	0.032900695	0.008579294	0.02395365	0.029930666	0.051993325	0.014512545	0.012408607	0.003927018	0.02418227
0.0	0.0079169525	0.04866516	0.0045582117	0.01344326	0.03213526	0.059711147	0.009563834	0.021727486	0.003977618	0.07252477
0.0	0.008637552	0.010545836	0.011094728	0.022010729	0.012916946	0.050020445	0.022194207	0.012597813	0.0023991421	0.012891491
0.0	0.006238373	0.02477531	0.010385883	0.026731232	0.014150611	0.068445176	0.007876732	0.038724065	0.013141669	0.047808096
0.0	0.0061264704	0.008841102	0.004393936	0.008717419	0.008919903	0.0298052	0.003392955	0.008549179	0.0018575682	0.010826938
0.0	0.0075991275	0.0077492204	0.010007819	0.01299221	0.009508958	0.028821457	0.04221833	0.019849226	0.004388276	0.014615326
0.0	0.0075991275	0.0077492204	0.010007824	0.01299221	0.009508949	0.028821457	0.04221833	0.01984924	0.0043882784	0.014615333
0.0	0.091529965	0.1928802	0.04251673	0.1318712	0.31107655	0.414892	0.7490025	0.28339282	0.17950241	0.11539092
0.0	0.014578871	0.049251422	0.010598202	0.018058632	0.034791443	0.072840355	0.08485291	0.050336182	0.012466456	0.09916438
0.0	0.01300813	0.009672468	0.021741588	0.028950749	0.013143568	0.045360357	0.026097255	0.033601757	0.006358788	0.026256282
0.0	0.009904291	0.024665533	0.019906662	0.040594317	0.014282471	0.08223424	0.051697094	0.117152706	0.039157316	0.068310015
0.0	0.0075991275	0.0077492204	0.010007824	0.01299221	0.009508949	0.028821446	0.042218346	0.019849237	0.0043882784	0.014615333
0.0	0.0075991275	0.007749224	0.010007824	0.01299221	0.009508949	0.028821446	0.042218346	0.01984924	0.0043882784	0.014615333
0.0	0.0061264704	0.008841107	0.004393936	0.008717419	0.008919903	0.029805193	0.0033929516	0.008549175	0.0018575682	0.010826938
0.0	0.014407259	0.015606032	0.016265966	0.010634846	0.014566663	0.038903657	0.0050221696	0.013482113	0.002238704	0.018046146
0.0	0.014407266	0.015606032	0.016265966	0.010634846	0.014566663	0.038903665	0.005022172	0.0134821255	0.002238706	0.018046146
0.0	0.022675121	0.05557018	0.022712888	0.029439626	0.0455786	0.07091741	0.020487769	0.020328887	0.005791111	0.04150689
0.0	0.3008215	0.5487104	0.1114971	0.041549288	0.67607254	0.4474986	0.85061824	0.05885759	0.022788625	0.2643824
0.0	0.02013143	0.016015187	0.03409128	0.025179567	0.019635962	0.06266349	0.025105342	0.02302276	0.0037168143	0.024860257
0.0	0.017221088	0.054807685	0.030859066	0.03100407	0.023007013	0.10180277	0.009737989	0.07600139	0.023621412	0.082402624
0.0	0.014407266	0.015606032	0.016265966	0.0106348405	0.014566663	0.038903665	0.0050221696	0.01348212	0.002238706	0.018046152
0.0	0.0061264704	0.008841107	0.004393936	0.008717415	0.008919911	0.0298052	0.0033929534	0.008549175	0.0018575682	0.010826938
0.0	0.0061264704	0.008841102	0.004393938	0.008717419	0.008919903	0.029805193	0.0033929516	0.008549175	0.0018575682	0.010826938
0.0	0.009582687	0.032900695	0.008579294	0.02395365	0.029930666	0.051993325	0.014512552	0.012408607	0.00392702	0.024182275
0.0	0.0079169525	0.04866516	0.004558214	0.013443253	0.03213526	0.059711173	0.009563829	0.021727486	0.003977618	0.072524786
0.0	0.008637552	0.010545836	0.011094733	0.022010729	0.012916946	0.05002047	0.022194207	0.01259782	0.0023991421	0.012891491
0.0	0.0061264704	0.008841102	0.004393938	0.008717415	0.008919903	0.0298052	0.0033929534	0.008549175	0.0018575682	0.010826938
0.0	0.007138448	0.020073425	0.008559938	0.011134643	0.012092488	0.029183744	0.12886834	0.1280446	0.005834172	0.033776883
0.0	0.007138448	0.02007343	0.008559938	0.011134643	0.012092488	0.029183744	0.1288683	0.1280446	0.0058341743	0.033776883
0.0	0.013306509	0.07652371	0.013780348	0.030939568	0.03982005	0.053245906	0.31505454	0.13153952	0.0099274535	0.08355913
0.0	0.01096058	0.13014579	0.008855563	0.017248014	0.043726947	0.072210796	0.22235115	0.28966567	0.014992748	0.20578048
0.0	0.010063402	0.02084563	0.018584233	0.026491083	0.0169862	0.04322317	0.07113809	0.19696906	0.008692726	0.049517654
0.0	0.07577389	0.3914089	0.2734947	0.22904664	0.33196443	0.5984763	0.43850282	0.90450233	0.34480646	0.80575144
0.0	0.007138448	0.020073434	0.008559938	0.011134643	0.012092488	0.029183757	0.12886822	0.12804468	0.0058341743	0.033776883
0.0	0.0071062385	0.013362131	0.022605952	0.011491768	0.019252991	0.022086624	0.005556861	0.015270913	0.007958967	0.014986186
0.0	0.0071062385	0.013362136	0.022605967	0.011491768	0.019252997	0.02208663	0.005556861	0.015270913	0.007958967	0.014986179
0.0	0.011723118	0.050936464	0.035252783	0.034138013	0.061236016	0.04715744	0.025103783	0.018821163	0.0131157525	0.034662228
0.0	0.011667414	0.079481356	0.02638269	0.017726747	0.06413571	0.06359825	0.017199658	0.044011146	0.022366961	0.10234898
0.0	0.011309695	0.013549277	0.049628913	0.02666808	0.026041647	0.037362356	0.029684125	0.029158894	0.011394986	0.021601586
0.0	0.009134645	0.04315313	0.045898046	0.035643198	0.029614152	0.058925424	0.011724638	0.09827668	0.06536178	0.07026457
0.0	0.025612045	0.11133083	0.101578325	0.13815059	0.13158354	0.083265364	0.40438634	0.2583172	0.03799794	0.26649305
0.0	0.0004671156	0.0010492887	0.00019651813	0.0014274631	0.0006541764	0.00040427892	0.0006784516	0.0007624286	0.00090075907	0.001781238
0.0	0.00065986265	0.0012551945	0.00018272064	0.0014929211	0.00069438096	0.0003535424	0.0006785399	0.0007351604	0.0009460926	0.0015509748
0.0	0.9913771	0.9836157	0.97750443	0.980056	0.983582	0.99528694	0.9974517	0.96624404	0.97385764	0.90305275
0.0	0.99716896	0.9857671	0.9854842	0.97424626	0.97319376	0.9476225	0.99145144	0.9821722	0.97628695	0.9675922
0.0	0.99716896	0.9857671	0.9854842	0.97424626	0.97319376	0.9476225	0.99145144	0.9821722	0.97628695	0.9675923
0.0	0.99716896	0.9857671	0.9854842	0.97424626	0.97319376	0.9476225	0.99145144	0.9821722	0.97628695	0.9675923
0.0	0.99716896	0.9857671	0.9854842	0.97424626	0.97319376	0.9476225	0.99145144	0.9821722	0.97628695	0.9675923
0.0	0.99716896	0.9857671	0.9854842	0.97424626	0.97319376	0.9476225	0.99145144	0.9821722	0.97628695	0.9675923
[truncated: 18,831 more rows]
