# Supplementary material for: Teasing out missing reactions in genome-scale metabolic networks through hypergraph learning
Source: Nat Commun. 2023 Apr 25;14:2375. doi: 10.1038/s41467-023-38110-7 (PMC10130184; doi:10.1038/s41467-023-38110-7)
Supplement: Supplementary file 4 — Source Data [file 41467_2023_38110_MOESM4_ESM.zip › Source Data/Figure 2/j-m/iB21_1397_node2vec.csv]

	0	0.1	0.1.1	0.1.1.1	0.1.1.1.1	0.1.1.1.1.1	0.1.1.1.1.1.1	0.1.1.1.1.1.1.1	0.1.1.1.1.1.1.1.1	0
1.0	0.5410351	0.5437014	0.5366931	0.014331788	0.5430549	0.54643595	0.55303353	0.5325597	8.6429645e-05	0.5462794
1.0	0.011231928	0.5440148	0.5370838	0.1133976	0.02403553	0.06449412	0.2627964	0.53250676	0.5413351	0.016099604
1.0	0.5410284	0.05078391	0.11796067	0.00016166121	0.5428207	0.54750866	0.5518283	0.5308743	0.541037	0.5451235
1.0	0.54011536	0.5425481	0.5366449	0.5457103	0.54332125	0.54531103	0.20980693	0.07196402	0.5410452	0.5472728
1.0	0.16691738	0.16613472	0.5369078	0.1558109	0.022213966	0.54640824	0.5527509	0.5339644	0.1488392	0.5462765
1.0	0.541399	0.54391414	0.53613204	0.5466395	0.5402714	0.54689354	0.5522738	0.53238314	0.5408578	0.5462429
1.0	0.02108181	0.5446752	0.53672075	0.5466104	0.5428084	0.5459806	0.5504291	0.5320346	0.097000144	0.5462445
1.0	0.539761	0.013376415	0.115253486	0.00013962516	0.54279816	0.54648334	0.55217826	0.53254956	0.54210776	0.5489284
1.0	0.54062724	0.54421806	0.53634655	0.15223426	0.15055922	0.545882	0.54891324	0.53108823	0.53887767	0.5469936
1.0	0.11108442	0.00016850584	0.5373894	0.54687524	0.098969884	0.5468141	0.5520999	0.5334729	0.5401393	0.54687715
1.0	0.54098874	0.54398113	0.01801085	0.54704964	0.5420762	0.5462614	0.55057997	0.5329708	0.5375962	0.54632956
1.0	0.5399055	0.54420406	0.53713816	0.545863	0.5422996	0.5468373	0.5519689	0.007438945	0.54089403	0.5471304
1.0	0.16049846	0.0073835826	0.5376433	0.5455754	0.024690518	0.5472954	0.551849	0.53066623	0.5404996	0.5460081
1.0	0.54191506	0.54427975	0.5364113	0.5497321	0.5407181	0.007292311	0.5517025	0.5336125	0.54085344	0.5493812
1.0	0.5411606	0.017652633	0.53835285	0.5444608	0.54226595	0.5468014	0.5533248	0.033916224	0.5393124	0.54652727
1.0	0.5415909	0.5447969	0.53708297	0.54641044	0.5418423	0.5474708	0.12932673	0.53090674	6.218419e-05	0.54607433
1.0	0.5422131	0.5452086	0.53635806	0.026665902	0.0436754	0.120238595	0.5503976	0.5326825	0.5410031	0.5480419
1.0	0.5411406	0.543496	0.5363924	6.716496e-05	0.0007070505	0.00014005252	0.5519731	0.015288167	0.5385231	0.5474255
1.0	0.54234195	0.5440175	0.0522071	0.5466191	0.54204345	0.54596436	0.5514186	0.5325087	0.5418035	0.54666555
1.0	0.5410378	0.20623477	0.5381354	0.5467935	0.54320097	0.5467837	0.55232364	0.006031301	0.5414648	0.5467626
1.0	0.54215646	0.54468685	0.53720456	0.5452927	0.54321784	0.54646236	0.5515808	0.5335749	0.5405516	0.546613
1.0	0.5432771	0.54479915	0.030459618	0.54630303	0.07690842	0.54786354	0.5517183	0.5337458	0.54136306	0.54701924
1.0	0.5407529	0.013398092	0.20410143	0.10886361	0.542733	0.54596967	0.00025471824	0.5337611	0.5395832	0.00011035822
1.0	0.15515521	0.5441797	0.53808385	0.5468064	0.54263353	0.010222193	0.5515563	0.5314687	0.5384051	0.5466815
1.0	0.5408348	0.5436524	0.05075894	0.001499972	0.102711946	0.5459645	0.5536021	0.5336412	0.5400134	0.054924298
1.0	0.54198456	0.5451537	0.53829294	0.54775435	0.098701306	0.54606456	0.5504818	0.5324017	0.539428	0.303213
1.0	0.540481	0.5440873	0.53611225	0.54654014	0.541424	0.54575527	0.077040605	0.5369981	0.5399473	0.0040098913
1.0	0.5403364	0.5446388	0.10613174	0.5480389	0.54196644	0.5473995	0.5545968	0.024408622	0.54046595	0.54628086
1.0	0.54147476	0.15241925	0.5366009	0.54623395	0.5437176	0.5478561	0.0021669073	0.53252214	0.53928876	0.54596055
1.0	0.535939	0.0031252468	0.53685987	0.00014427844	0.5422791	0.5472326	0.5523512	0.5327539	0.5402626	0.5455504
1.0	0.54059637	0.5455924	0.5368198	0.5478254	0.5426034	0.54675996	0.15143104	0.53032476	0.53906775	0.54737955
1.0	0.541254	0.5435968	8.740509e-05	0.01290399	0.5413351	0.5452149	0.04780124	0.04780606	0.54081553	2.1180533e-06
1.0	0.5408338	0.5442574	0.5369978	0.54637915	0.5432344	0.5470447	0.16121921	0.531517	0.00010245342	0.5467838
1.0	0.5400867	0.0014755636	0.5354698	0.19163825	0.14187214	0.54720265	0.5525136	0.5328616	0.5405219	0.54714733
1.0	0.1045408	0.5431355	0.5367762	0.54720706	0.5423225	0.54783535	0.55448085	0.5329641	0.5409228	0.5478645
1.0	0.5430604	0.54488826	0.5371502	0.01076432	0.110967435	0.5473298	0.11609437	0.53198963	0.5423044	0.17722635
1.0	0.5403668	0.5426637	0.12874664	0.5464388	0.5433904	0.546669	0.5520615	0.14296578	0.009741508	0.5486502
1.0	0.15376815	0.54469436	0.5366847	0.54659736	0.54321617	0.546319	0.5511766	0.5343781	0.5412548	0.16203107
1.0	0.54189235	0.54402375	0.5363704	0.5468178	0.54204875	0.5476844	5.7418692e-05	0.051853508	0.033375807	0.54668254
1.0	0.5408216	0.5440555	0.5375194	0.5455249	0.15152204	0.54619217	0.5549672	0.022084096	0.5427091	0.5460899
1.0	0.5403421	0.0025029727	0.5363902	0.54432046	0.5429598	0.54660493	0.33256218	0.14820439	0.036520906	0.54708916
1.0	0.5406947	0.5443702	0.5381359	0.54717356	0.54270977	0.18533076	0.55357814	0.006547318	0.54302114	0.5466101
1.0	0.54136413	0.13721967	0.19686712	0.5475536	0.10270145	0.5461435	0.23370971	0.53254396	0.028319573	0.150541
1.0	0.09237291	0.54304975	0.5369768	0.54606247	0.542345	0.54602945	0.55287296	0.53205043	0.5400592	0.15267538
1.0	0.5410298	0.54432905	0.00035029714	0.0005865096	0.54043686	0.54573214	0.55225605	0.5325488	0.5393825	0.0113056125
1.0	0.54191655	0.5443531	0.046838377	0.14231612	0.54061663	0.014382674	0.5527689	0.5339068	0.5405397	0.5471154
1.0	0.540125	0.54423684	0.5375075	0.5478164	0.5377282	0.54614544	0.5532553	0.1037712	0.54017943	0.5472991
1.0	0.54016995	0.54452777	0.5370154	0.0506772	0.54255116	0.5460795	0.5526041	0.53368855	0.5412783	0.10154454
1.0	0.5399987	0.54482573	0.5367458	0.5459658	0.5419381	0.54699165	0.00020899506	0.15996303	0.5408151	0.5456227
1.0	0.5393712	0.545593	0.5359105	0.5476767	0.54106975	0.54593766	0.55300486	9.813309e-05	0.54111	0.22550565
1.0	0.5397544	4.829781e-05	0.0017511209	0.54453593	0.5445272	0.20104466	0.5528582	0.020722304	0.53949183	0.54751223
1.0	0.11585859	0.5438622	0.537146	0.07530299	0.54207873	0.54737306	0.5519923	0.53265685	0.54164284	0.5475155
1.0	0.5409134	0.5440518	0.03451226	0.5470963	0.54186684	0.17541249	0.5514975	0.5322749	0.54138935	0.5473266
1.0	0.06432939	0.14556181	0.000109491666	0.002913713	0.5429322	0.00018116468	0.5537319	0.53280514	0.5396953	0.5457278
1.0	0.538948	0.5453245	0.5372065	0.049097706	0.542157	0.5468186	0.5526095	0.5319647	0.5415469	0.5480982
1.0	0.5419759	0.5446124	0.53759307	0.54586446	0.011309077	0.54518014	0.55079216	0.53386	0.03261355	0.54665977
1.0	0.5411274	0.54307276	0.5392457	0.5455575	0.5426183	0.5471282	0.5530355	0.5337957	0.5415014	0.54835373
1.0	0.5417325	0.5444676	0.14180969	0.5458041	0.54343843	0.54800606	0.17668547	0.5322965	0.5426773	0.54655886
1.0	0.54104763	0.54608244	0.14583145	0.06414375	0.5427392	0.06455988	0.15780452	0.53222406	0.54079556	0.54726696
1.0	0.5424638	0.5442879	0.5365782	0.54793614	0.5413847	0.54694706	0.5532052	0.53318065	0.009564859	0.54707086
1.0	0.5411746	0.09405582	0.53528225	0.03119595	0.5422827	0.544973	0.5519306	0.5312568	0.5405235	0.5472841
1.0	0.5394636	0.5433562	0.53710604	0.54589427	0.09938156	0.02894731	0.55369645	0.5333649	0.00012209761	0.5475233
1.0	0.54061544	0.00039443423	0.026787158	0.016488029	0.5430324	0.5478473	0.0008897463	0.53143626	0.53973997	0.00021319652
1.0	0.54036653	0.107475474	0.53787315	0.022022747	0.19449809	0.5465899	7.600022e-05	0.53246325	0.54151857	0.54687524
1.0	0.5416926	0.5435773	0.53533345	0.547176	0.5421896	0.5463945	0.012964997	0.5336126	0.10278479	0.5437157
1.0	0.5408725	0.5424535	0.53629375	0.54516137	0.5416987	0.54506165	0.5549529	0.013302152	0.5406525	0.5463402
1.0	0.5418872	0.5444265	0.5369486	0.5471324	0.00010990611	0.54594904	0.551851	0.028813	0.54136837	0.54712975
1.0	0.5419349	0.54418576	0.17767672	0.546015	0.5409515	0.54590607	0.5505016	0.14698489	0.023814153	0.5469032
1.0	0.5413719	0.05832679	0.53681046	0.5469661	0.10670936	0.5459958	0.5478958	0.531123	0.54046434	0.5479288
1.0	0.0014072713	0.5446694	0.53703094	0.24390684	0.54345286	0.54533774	0.55340296	0.1781741	0.5418195	0.54704434
1.0	0.541533	0.10077678	0.16944961	0.5465892	0.54242855	0.54497427	0.5531659	0.14555076	0.13720226	0.5468724
1.0	0.113095544	0.54268664	0.53784955	0.545516	0.5412482	0.54746115	0.55259204	0.5327565	0.1585061	0.5475739
1.0	0.5420961	0.54354197	0.5383408	0.54786897	0.54246813	0.06556949	0.5552093	0.53119546	0.5407038	0.54585165
1.0	0.00017771192	0.5439727	0.10177892	0.5463324	0.54011214	0.54638946	0.5516959	0.5323779	0.54023653	0.00011491036
1.0	0.14792393	0.54674613	0.5373719	0.00087848766	0.5417305	0.00023843416	0.5529131	0.53433055	0.540886	0.5470258
1.0	0.54284924	0.54465777	5.2959906e-05	0.5461101	0.54245067	0.5478672	0.003678037	0.53271484	0.54159236	0.5455542
1.0	0.101528205	0.5444501	0.5373206	0.5473128	0.5419137	0.5438273	0.054039557	0.53282666	0.5406923	0.5458476
1.0	0.5413764	0.54410106	0.53787506	0.19764782	0.5423804	0.5468237	0.1703607	0.5322992	0.19260557	0.5471509
1.0	0.54078156	0.54393286	0.5357586	0.5455081	0.54412526	0.5458886	0.55072314	0.5348339	0.17926908	0.5462192
1.0	0.5423651	0.06929201	0.5360742	0.54668385	0.54090625	0.5459255	0.55368817	0.5328455	0.5406984	0.0006458046
1.0	0.542161	0.5426875	0.015336346	0.5476945	0.19572736	0.5463413	0.55153716	0.5322941	0.5407444	0.546389
1.0	0.53889585	0.5451305	0.5368169	0.14506705	0.080346934	0.54534596	0.5535832	0.5340402	0.10831162	0.5451876
1.0	0.5371084	0.5446979	0.033020813	0.54552543	0.54250896	0.54508495	0.5511219	0.5332569	0.111228384	0.54782873
1.0	0.006284551	0.5443696	0.5371344	0.5462217	0.5426464	0.13042009	0.55232024	0.53231156	0.54072833	0.5469838
1.0	0.54012096	0.5431361	0.53633195	0.5464105	0.539737	0.5473266	0.5545614	0.5314152	0.1424182	0.54774946
1.0	0.54037654	0.543795	0.095179856	0.19773293	0.0013098657	0.54655325	0.5529957	0.53158224	0.5411481	0.54700226
1.0	0.54105675	0.5440649	0.5376351	0.5467864	0.54127085	0.5445427	0.55181956	0.046167202	0.011117074	0.5451053
1.0	0.54288155	0.54892755	0.5365529	0.5455919	0.15015897	0.17609341	0.55222017	0.53200084	0.5393229	0.5463008
1.0	0.17128813	7.3803654e-05	0.5384453	0.11747332	0.54384184	0.54732335	0.00014863681	0.53223526	0.54197615	0.21299613
1.0	0.07561351	0.5434734	0.53711736	0.20028217	0.20651314	0.5483691	0.55300367	0.53374404	0.5402592	0.5444419
1.0	0.5419585	0.5446114	0.5377659	0.16191646	0.5414834	0.54468036	0.5543283	0.5339882	0.5417388	0.088855706
1.0	0.53918713	0.54353654	0.5374074	0.5471603	0.002192006	0.547624	0.55198604	0.5312253	0.5381876	0.548398
1.0	0.5416219	0.012132085	0.12423545	0.1123986	8.770382e-05	0.1847164	0.5542448	0.16724789	0.53882974	0.5489522
1.0	0.541504	0.54243106	0.5360066	0.54928964	0.15446576	0.17511486	0.551741	0.5329801	0.54010534	0.54685956
1.0	0.5420997	0.5430612	0.537022	0.5466768	0.5419683	0.54695135	0.024503328	0.5334681	0.54224813	0.54632753
1.0	0.5409144	0.54436296	0.5360833	0.015409237	0.541738	0.54553556	0.55166584	0.53229314	0.5401981	0.54721093
1.0	0.54112035	0.0063322457	0.53676397	0.54763705	0.54261094	0.5459221	0.55194455	0.53320336	0.54227936	0.5467578
1.0	0.001828077	0.5434579	0.53642416	0.546686	0.54271287	0.5460667	0.5537871	0.5324145	0.54131544	0.5474554
1.0	0.5392105	0.5437195	0.5386523	0.026655383	0.5420772	0.1763577	0.0036432699	0.53093565	0.5411125	0.5459508
1.0	0.5400215	0.049980424	0.537326	0.5458226	0.54136276	0.5450764	0.55276704	0.53346294	0.54006886	0.5467932
1.0	0.5425175	0.21259771	0.5366156	0.095658615	0.54145736	0.5472745	0.028337503	0.5324848	0.54117244	0.543918
1.0	0.5414422	0.54319644	0.5388468	0.5466873	0.54295164	0.54673105	0.5530493	0.050725132	0.54030347	0.5464273
1.0	0.5428295	0.54578465	0.5374564	0.5478686	0.5418915	0.54635507	0.5542183	0.53234565	0.5403642	0.5469445
1.0	0.10981109	0.14750277	0.53617984	0.54641134	0.13066849	0.54525965	0.55254304	0.53147197	0.15859684	0.54740983
1.0	0.5418754	0.5458051	0.018043533	0.5458831	0.5420917	0.5457983	0.5549106	0.10283	0.5405707	0.54850507
1.0	0.5422437	8.9772344e-05	0.53755426	0.54680324	0.54324996	0.54636794	0.5514373	0.53338504	0.20388931	0.5458046
1.0	0.00021809708	0.5434553	0.536718	0.11640831	0.5406447	0.17487083	0.55092525	0.5333966	0.5374898	0.5470872
1.0	0.15403111	0.54462224	0.536508	0.5460468	0.5435783	0.1653145	0.55154467	0.53201115	0.5422727	0.54711926
1.0	0.53937274	0.5433509	0.5372586	0.54816324	0.54285777	0.0602316	0.55315846	0.53166205	0.5413853	0.5451655
1.0	0.54230523	5.7734287e-05	0.53770834	0.5460894	0.5420507	0.5467017	0.55357176	0.5322329	0.045239706	0.5472826
1.0	0.5409613	0.5446787	0.029421598	0.5467403	0.5427289	0.06436527	0.55162376	0.53221726	0.53997153	0.5470865
1.0	0.5397453	0.5441234	0.5368227	0.54555637	0.5403715	0.025661103	0.55306846	0.5313862	0.16139273	0.5462997
1.0	0.5399839	0.54529935	0.53796303	0.5471066	0.54106754	0.54678243	0.5506658	0.002114045	0.5418199	0.5476154
1.0	0.5406677	0.5450145	0.5371169	0.0028261151	0.5419633	0.5460107	0.1234451	0.088774726	0.54170847	5.7605396e-09
1.0	0.5406854	0.5459363	0.53637797	0.0014390772	0.54179484	0.54818755	0.031629223	0.53334373	0.5397267	0.5455676
1.0	0.54043514	0.5441683	0.00010184813	0.5465051	0.5413328	0.5464554	0.55361986	0.5322285	0.53802997	0.54665416
1.0	0.5415394	0.5438185	0.5385139	0.5477938	0.5424594	0.54707146	0.55313975	0.5333902	0.09861153	0.5469299
1.0	0.5418817	0.5447391	0.11262953	0.54868937	0.54299176	0.54745615	0.5520221	0.5340944	0.542198	0.54665
1.0	0.5400318	0.14517508	0.53645355	0.5465598	0.5410194	0.5436047	0.55305415	0.53338814	0.54048765	0.54741156
1.0	0.00040076466	0.5435675	0.16336629	0.54631335	0.54209155	0.5436884	0.5543566	0.013716235	0.5412804	0.5460044
1.0	0.0007953206	0.14179808	0.5361691	0.5459328	0.54229546	0.5460072	0.5529365	0.05625153	0.5414454	2.5782303e-08
1.0	0.54109055	0.1548187	0.5376715	0.5474683	0.5417579	0.54526013	0.55285835	0.53161573	0.54046255	0.5448665
1.0	0.5417447	0.09847137	0.5393529	0.54726243	0.0266257	0.54729486	0.55297095	0.531941	0.5413147	7.7590696e-05
1.0	0.54142123	0.54541874	0.5365569	0.54739887	0.5406397	0.54575336	0.5530358	0.07959721	0.15288997	0.5474369
1.0	0.5402184	0.545314	0.5407002	0.54693913	0.5423245	0.5475951	0.5523585	0.5330848	0.54016083	0.54643756
1.0	0.5411008	0.07891987	0.5363249	0.11065757	0.54074305	0.5463013	0.5503088	0.53224856	0.5414686	0.1752121
1.0	0.54121023	0.023921559	0.53658134	0.5449337	0.540429	0.5451451	0.5543076	0.53268147	0.5405983	0.22170697
1.0	0.5413662	0.54465586	0.53714347	0.54698193	0.12276996	0.5481197	0.5524079	0.53252316	0.53859055	0.54683495
1.0	0.106710225	0.051649436	0.05666183	0.5483526	0.5412434	0.54596704	0.5496007	0.53213656	0.11505329	6.01273e-05
1.0	6.299784e-05	0.5458019	0.53814316	0.5473783	0.5421717	0.546865	0.5532234	0.07048781	0.54104656	0.5464605
1.0	0.54033715	0.027509488	0.15559745	0.5458459	0.5409169	0.037400197	0.5510516	0.53183544	0.5384885	0.54785115
1.0	0.5421466	0.542713	0.22155356	0.54685223	0.5420924	0.5460243	0.55260587	0.5344031	0.05341071	0.5468219
1.0	0.5415473	0.54437435	0.53691673	0.5472934	0.5415964	0.54489315	0.5529481	0.5327564	0.53848374	0.54499435
1.0	0.1512244	0.5431449	0.5358659	0.19805656	0.54181796	0.018277643	0.5536024	0.5341883	0.10359773	0.54752785
1.0	0.54223406	0.54332834	0.53684795	0.18499696	0.5407031	0.5465286	0.55058044	0.5305794	0.5404548	0.5477513
1.0	0.5384356	0.5438108	0.10621591	0.54771394	0.115565136	0.0042895987	0.5528023	0.5318984	0.54005474	0.54730034
1.0	0.5421444	0.5453575	0.53769255	0.5474408	0.5405996	0.54616976	8.168484e-05	0.5330659	0.54157263	0.5471386
1.0	0.5395285	0.54406875	0.53539157	0.5466564	0.54269767	0.11632176	0.10771771	0.53284985	0.53924084	0.5460024
1.0	0.541716	0.5424788	0.5357931	0.5447186	0.5426112	0.5453693	0.0033561012	0.53152996	9.916455e-05	0.548003
1.0	0.5416701	0.543673	0.53677326	0.54551893	0.5419483	0.032397483	0.15800388	0.5325173	0.5397221	0.5479475
1.0	0.53893954	0.042289533	0.054955896	0.54574746	0.54082084	0.54810756	0.5510303	9.278707e-05	0.5404749	0.23136736
1.0	0.02551723	0.5432633	0.0250296	0.14958951	6.617496e-05	0.5447299	0.5556132	0.5337171	0.22979183	0.5457545
1.0	0.18838029	0.54372317	0.53607774	0.5472628	0.20945196	0.54681915	0.5499203	0.5319656	0.5395252	0.5487301
1.0	0.5413649	0.082970254	0.53751785	0.5475786	0.5404171	0.54614735	0.03264131	0.5331129	0.33563775	0.5475945
1.0	0.5406977	0.00039541232	0.53755295	0.54617053	0.104396105	0.1071718	0.55499077	0.15207441	4.6557572e-05	0.54753363
1.0	0.54079115	0.54417586	0.15867496	0.017741043	0.5430219	0.54506856	0.5515004	0.056851476	0.54035413	0.5473918
1.0	0.5412398	0.5441624	0.01808337	0.5465634	0.540145	0.1607287	0.55269957	0.5321047	0.094503514	0.5461204
1.0	0.5414244	0.5440718	0.5376894	0.54748803	0.5416251	0.54684746	0.5525373	0.5331467	0.002647792	0.5456302
1.0	0.5408575	0.10284797	0.53656256	0.54599565	0.54138935	0.06397358	0.5518425	0.043281525	0.5409276	0.5491064
1.0	0.5412974	0.5442522	0.53755	0.00013679573	0.5406561	0.54576623	0.5515427	0.10123935	0.14841303	0.54810023
1.0	0.54087406	0.16328353	0.53794324	0.07627973	0.19439499	0.5456983	0.5527899	0.01841306	0.54058117	0.17443375
1.0	0.54328597	0.5441295	0.010354163	0.54569566	0.5433792	0.5476027	0.5521669	0.5318635	0.29606923	0.00017506302
1.0	0.54184276	0.0434327	0.53740406	0.5456245	0.5414257	0.15926836	0.5532725	0.53271616	0.25180602	0.042102505
1.0	0.5426756	0.5439584	0.00011877427	0.5468413	0.54058427	0.5472152	0.5516535	0.5317154	0.54053724	0.00011113069
1.0	0.5406724	0.01173128	0.5357802	0.5465217	0.54189306	0.5457842	0.5526191	0.53274053	0.089978546	0.0617685
1.0	0.15183467	1.9347159e-10	0.10974069	0.17785294	0.5419096	0.54496866	0.552222	1.3253581e-08	0.5410908	0.058374338
1.0	0.0001233006	0.059226893	0.53709614	0.5470789	0.5463675	0.5462782	0.55290127	0.5307147	0.5391514	0.54859287
1.0	0.5410968	0.544446	0.5368928	0.5458258	0.5418907	0.54690516	0.55193365	0.53263795	0.5399437	0.5475253
1.0	0.035465267	0.5445599	0.53470707	0.5452486	0.54305327	0.11587762	0.5534918	0.53209305	0.053825866	0.044881456
1.0	0.5416625	0.16544397	0.005867816	0.5460235	0.5415089	0.5466051	0.55382824	0.5311264	0.54100734	0.22201416
1.0	0.1972612	0.5450737	0.53562903	0.54666144	0.5399009	0.54610217	0.55342376	0.5321866	0.5384525	0.54825884
1.0	0.54107285	0.02531847	0.0034785795	0.06528664	0.5421759	0.5479224	0.5529863	0.5330263	0.54056823	0.00012893222
1.0	0.051051635	0.16040444	0.12023456	0.5465087	0.54091287	0.5470387	0.05467718	0.534367	0.54146916	0.5469227
1.0	0.5414345	0.5444746	0.53733754	0.032125123	0.102914624	0.5464597	0.5530523	0.5332959	0.00011555856	0.5460784
1.0	0.5418365	0.543492	0.02204339	0.00012237187	0.5423249	0.5468312	0.5516861	0.5318295	0.052711725	0.547042
1.0	0.048629913	0.5446963	0.53685653	0.018446049	0.5423678	0.09673214	0.00017498308	0.532327	0.5395381	0.54710954
1.0	0.54068416	0.54156774	0.53822166	0.19462042	0.54051137	0.54587674	0.5541381	0.530043	0.0005762837	0.034871057
1.0	0.5399731	0.54545873	0.5353319	0.54454976	0.5405109	0.5457496	8.810879e-05	0.53213656	0.54055333	0.54939884
1.0	0.5406835	0.5439856	0.53539807	0.54630005	0.539673	0.5467517	0.5526966	0.53405154	0.5422929	0.16602723
1.0	0.54037946	0.23397726	0.53826743	0.18079905	0.5423062	0.54527855	0.5544576	0.10465178	0.5396426	0.16393611
1.0	0.5409007	0.15542133	0.5369701	0.14805427	0.00070428377	0.0037591564	0.00020572572	0.5321402	0.539216	0.54723185
1.0	0.10262957	0.15583737	0.5377928	0.54821163	0.54140097	0.54650897	0.5536504	0.53230953	0.5403109	0.5478796
1.0	0.53905517	0.54375714	0.076988086	0.54730827	0.54253185	3.4760117e-08	0.028296938	0.04665874	0.5405516	0.5473912
1.0	0.5400521	0.5448674	0.5355748	0.5462321	0.5432639	0.047214575	0.03203673	0.5312373	0.53990775	0.5462266
1.0	0.54142773	0.5433544	0.53905624	0.54572135	0.5400923	0.5464988	0.5506826	0.53252524	0.54102755	0.1754188
1.0	0.00013679534	0.10006961	0.53777814	0.54529166	0.54244566	0.54335105	0.5537486	0.532199	0.53936255	0.015037818
1.0	0.5403218	0.5433244	0.53809845	0.5469818	0.5413741	0.5456972	0.00026950665	0.5327892	0.54125893	0.15667598
1.0	0.5409224	0.54417527	0.53480816	0.54547757	0.049168605	0.1639919	0.5541855	0.0021745586	0.54473925	0.5466802
1.0	0.5414752	0.54356134	0.53438413	0.54686695	0.12671223	0.54676455	0.55166215	0.5322785	0.54064715	0.5461137
1.0	0.54169065	0.543124	0.53716034	0.54596746	0.5406677	0.0028714573	0.012793644	0.21172912	0.021521533	0.22822408
1.0	0.11104374	0.023122663	0.5375546	0.5450559	0.043776613	0.54678375	0.17542052	0.5311027	7.900895e-05	0.54747224
1.0	0.012065795	0.54501605	0.14573963	0.06961841	0.5398877	0.54473126	0.5527269	0.03701791	0.00016054597	0.54536647
1.0	0.15177678	0.543716	0.53682446	0.00012130568	0.5426418	0.5467736	0.0805267	0.5321963	0.5392571	0.036347136
1.0	0.5421346	0.5471721	0.53611	0.5471726	0.5428436	0.5472788	0.095308326	0.5333545	0.54183686	0.5473662
1.0	0.53946847	0.22600918	0.53603464	0.5457006	0.10171893	0.05076504	0.12571289	0.5327707	0.025671536	0.5460107
1.0	0.5415359	0.008928752	0.53694195	0.54692215	0.54230374	0.5453593	0.55028117	0.53310615	0.5399679	0.5465464
1.0	0.54128444	0.5454832	0.5363741	0.005437454	0.5431769	0.5467172	0.55314153	0.000604748	0.0022826479	0.54779845
1.0	0.5416296	0.5440928	0.035172507	0.5483919	0.1682538	0.5471072	0.55266684	0.532098	0.0113175735	0.5467788
1.0	0.53983134	0.54459006	0.5372485	0.545714	0.5425599	0.5472234	0.5510826	0.5329181	0.54120797	0.54486793
1.0	0.5403732	0.54283875	0.53689176	0.5469372	0.5403595	0.5460585	0.553241	0.5311481	0.14434527	0.5484456
1.0	0.5420881	0.5443623	0.5380784	0.000118294	0.5427129	0.54860103	0.55220026	0.53280145	0.5409969	0.54736227
1.0	0.5410941	0.54513216	0.53636646	0.54530495	0.54238725	0.5478896	0.5517112	0.16726471	0.5386982	0.5467824
1.0	0.5400367	0.5444506	0.53630215	0.16449706	0.5419956	0.5446201	0.5526965	0.533494	0.54065657	0.5498073
1.0	0.54302716	0.047911152	0.53647685	0.54647344	0.5423171	0.1879494	0.5511449	0.5335567	0.54169124	0.06419231
1.0	0.5416745	0.05026195	0.5369377	0.5467144	0.54134494	0.5472975	0.0086043505	0.53431636	0.022636857	0.54721296
1.0	0.5405068	0.5439211	0.53830487	0.54808545	0.10921644	0.0031085738	0.5543916	0.5330154	0.54076195	0.546515
1.0	0.5423848	0.5427467	0.53852504	0.0005872966	0.0861165	0.00025232165	0.012662839	0.53266895	0.5410957	0.5477898
1.0	0.53923285	0.15239973	0.5370454	0.54629034	0.5395478	0.546674	0.5523982	0.05187184	0.54273105	0.5486846
1.0	0.5422873	0.5441033	8.4753476e-05	0.5477728	0.54131395	0.5463757	0.55006474	0.5316822	0.54104334	0.5469815
1.0	0.028879886	0.5432919	0.5366605	0.5457783	0.00013600521	0.0028219272	0.55270433	0.0997795	0.53966874	0.0136044
1.0	0.5426289	0.15710957	0.536599	0.09471206	0.10017456	0.5458003	0.15841334	0.5322804	0.5407967	0.00013989235
1.0	0.00014046686	0.5453477	0.5362689	0.54712445	0.5401301	0.5464963	0.006097744	0.021053502	0.5392144	0.5466644
1.0	0.541687	0.54573596	0.16325244	0.06698716	0.54318297	0.012550386	0.55138063	0.5317991	0.10087676	7.676934e-05
1.0	0.026731009	0.5448329	0.5366785	0.5464391	0.5426066	0.54419214	0.2050858	0.5303274	0.0001423698	0.5461763
1.0	0.5394882	0.5451687	0.53625494	0.5454923	0.54261875	0.5453003	0.55190295	0.15188468	0.1610707	0.5466984
1.0	0.54098374	0.54431236	0.06887917	0.17133547	0.05387091	0.5452727	0.55235285	0.5337315	0.53990144	0.5458998
1.0	0.5396196	0.09671605	0.5368525	0.02500922	0.097603746	0.053834572	0.55483407	0.5300444	0.5417758	0.54655486
1.0	0.54077774	0.54515284	0.1504884	0.54490215	0.54253805	0.5459809	0.00014774376	0.5314803	0.14900133	0.5469068
1.0	0.54048365	0.544749	0.53665483	0.5449879	0.5424914	0.19136862	0.5517321	0.11008723	0.5426315	0.113582924
1.0	0.5409154	0.54482675	0.16927835	0.54676616	0.5434919	0.54782426	0.55289483	0.53301656	0.06487605	0.54469424
1.0	0.5442699	0.5433713	0.09431928	0.0023646904	0.54246354	0.54607	0.007322536	0.53342986	0.5408006	0.54639274
1.0	0.54165727	0.5443891	0.537827	0.11774881	0.13046214	0.11593479	0.5532982	0.049927752	0.00013487131	0.5474177
1.0	0.021849832	0.54527473	0.53486377	0.5474825	0.5428596	0.02161548	0.55363536	0.532811	0.54004997	0.5482925
1.0	0.5421987	0.5433266	0.5369591	0.54813963	0.09637995	0.17619053	0.00010834133	0.53286314	0.54085815	0.01633947
1.0	0.54177994	0.5449992	0.00012974818	0.17158107	0.5420581	0.5452921	0.5527345	0.5327811	0.53839463	0.54682165
1.0	0.542128	0.54550517	0.5378094	0.5456912	0.5428964	0.5470733	0.55340666	0.5333178	6.22507e-05	0.5471633
1.0	0.5416018	7.6731354e-05	0.53772557	0.5444045	0.54269534	0.547527	0.115628585	0.53214586	0.5395484	0.5466708
1.0	0.53696007	0.544257	0.53789306	0.5463598	0.54159194	0.19624236	0.5520804	9.1745176e-05	0.5406839	0.16007768
1.0	0.5414755	0.5438333	0.5389664	0.5465662	6.11482e-10	0.5447978	0.5515313	0.5316805	0.542404	0.5466384
1.0	0.54072464	0.5427278	0.5363867	0.54615265	0.010289597	0.17601858	0.5528693	0.5333735	0.1351526	0.017938543
1.0	0.54059696	0.5445524	0.17746358	0.54748315	0.0023273097	0.54644203	0.5510335	0.024266295	0.5401995	0.05207178
1.0	0.1560618	0.5436439	0.5355103	0.54736084	0.54107624	0.0018479914	0.019276023	0.53335035	0.5410074	0.5468974
1.0	0.14356631	0.5464347	0.5368423	0.07154775	0.54199713	0.17358339	0.114045516	0.15579346	0.1798572	0.54650676
1.0	0.54104465	0.5456271	0.5354727	0.54598373	9.692723e-05	0.056985967	0.00012373734	0.53235346	0.54241717	0.54871565
1.0	0.5418362	0.5436663	0.17865841	0.5468532	0.5420308	0.5458387	0.55377966	0.5314626	0.5399419	0.54718447
1.0	0.5419225	0.5451018	0.5371535	0.031717576	0.5434876	0.54779965	0.17340335	7.186863e-05	0.5385272	0.060522135
1.0	0.5414968	0.058979526	0.5362907	0.54676527	0.54303527	0.5459573	0.07114167	0.5326316	0.025516627	0.5462305
1.0	0.19766387	8.038518e-05	0.10971181	0.54565835	0.5423994	0.5465374	0.5527627	0.5311564	0.5425676	0.105871275
1.0	0.010762638	0.543575	0.09844003	0.54664177	0.54320765	0.21126568	0.18000473	0.5332965	0.54211384	0.5473287
0.0	0.013987188	0.014392743	0.013947531	0.015317701	0.01313953	0.013643488	0.01520547	0.015777377	0.013385416	0.013691557
0.0	0.013964473	0.014620959	0.013932377	0.0153933205	0.013154105	0.013603644	0.015226791	0.01585384	0.01328259	0.013644529
0.0	0.013380456	0.012206649	0.012721559	0.016595753	0.009531903	0.01489583	0.014658592	0.008670738	0.01120592	0.010994639
0.0	0.013313203	0.012165573	0.012673109	0.016500497	0.009525846	0.014983729	0.014614482	0.0086644115	0.0112485485	0.010956027
0.0	0.009567457	0.010774907	0.014147046	0.011884897	0.01152665	0.014157977	0.011196857	0.0100394795	0.009982925	0.010078834
0.0	0.009521487	0.010776299	0.01410259	0.01198314	0.011508008	0.014167423	0.011163115	0.009942801	0.010026659	0.010098839
0.0	0.049937267	0.052695703	0.05162498	0.050540753	0.04869336	0.057962175	0.052676268	0.04844885	0.05050227	0.06054212
0.0	0.012920412	0.013159689	0.014544338	0.013779596	0.009925668	0.015224781	0.010782003	0.011335323	0.011711131	0.015252481
0.0	0.01300234	0.013273856	0.014566074	0.013634745	0.009941848	0.015236003	0.010777178	0.011221612	0.011659405	0.015276938
0.0	0.012981171	0.013102994	0.014621344	0.013664134	0.009914952	0.01525019	0.010840198	0.011304595	0.011791453	0.015219393
0.0	0.0023117044	0.0021359376	0.0027283148	0.0027831884	0.002296454	0.0028165209	0.0026053516	0.002377488	0.0023841418	0.0025333383
0.0	0.025840957	0.029473145	0.0245149	0.029807426	0.025501397	0.030341312	0.029601118	0.027666615	0.02222382	0.027907403
0.0	0.024052635	0.026433941	0.027321458	0.026107237	0.023352722	0.029570108	0.030981857	0.026145728	0.02610534	0.031982202
0.0	0.009839496	0.008927144	0.011153618	0.014233694	0.009599106	0.010823404	0.011987365	0.009734596	0.010102816	0.013035542
0.0	0.026602676	0.02287825	0.023770826	0.028780289	0.023219155	0.025357543	0.030194713	0.022280658	0.027547581	0.028104983
0.0	0.023115888	0.025855444	0.028082525	0.029897131	0.028945897	0.028201358	0.026787836	0.027342027	0.026205802	0.031108405
0.0	0.009224924	0.0100431815	0.014449434	0.015263473	0.01035382	0.013274044	0.010843425	0.012704525	0.010953319	0.011295138
0.0	0.06820496	0.06510682	0.06813747	0.0700963	0.074240774	0.074683115	0.07341665	0.07238047	0.07031619	0.081388734
0.0	0.0071868333	0.0103929425	0.009432444	0.008870131	0.010365676	0.012201258	0.0068415743	0.009108437	0.010767626	0.011089471
0.0	0.0071411254	0.010317674	0.009394147	0.008973653	0.010355903	0.012168004	0.0068769907	0.009123172	0.010883482	0.011058432
0.0	0.06770132	0.071520716	0.07605884	0.07649259	0.06394459	0.07697188	0.074530445	0.07216377	0.06755276	0.07572604
0.0	0.009368632	0.010253662	0.010716821	0.009534042	0.006775852	0.012776973	0.010049882	0.010022556	0.008671136	0.009553067
0.0	0.009411825	0.010316428	0.010721666	0.009632415	0.0067334734	0.01275368	0.010110359	0.009913198	0.008645416	0.009493956
0.0	0.026406884	0.02498223	0.024232272	0.029872507	0.023768375	0.02749209	0.027474156	0.028918445	0.024484448	0.028759263
0.0	0.009415152	0.008964706	0.0113315135	0.015471156	0.009661649	0.012955469	0.010770236	0.012153426	0.009734619	0.012170326
0.0	0.0021762042	0.0020161709	0.0028586714	0.0022742925	0.0020946844	0.002333458	0.0024674665	0.0017229788	0.0019037965	0.0023667812
0.0	0.021933166	0.022829274	0.02962459	0.024699787	0.026428904	0.026426144	0.027891813	0.02299423	0.02458393	0.02796279
0.0	0.0821909	0.07320627	0.08443907	0.07004323	0.07097048	0.07953872	0.08111278	0.07434641	0.081450984	0.08912309
0.0	0.012772788	0.010169802	0.01357865	0.009345974	0.009642496	0.011768017	0.012020407	0.01088833	0.012569653	0.01466074
0.0	0.012752642	0.010239222	0.01356449	0.0092848465	0.009581085	0.011698637	0.011955329	0.010859327	0.012543982	0.014648602
0.0	0.07635393	0.07798899	0.079935096	0.08415732	0.07345473	0.07774521	0.07866578	0.07111845	0.06907295	0.079834975
0.0	0.2380134	0.24096927	0.24522954	0.2491544	0.2182272	0.24779189	0.25475398	0.21835394	0.2255955	0.25284934
0.0	0.071208104	0.07438473	0.084186785	0.072415136	0.06816383	0.07658821	0.08006987	0.07170351	0.076281525	0.07884628
0.0	8.271741e-05	9.4632116e-05	0.0001622324	8.3233936e-05	6.8905705e-05	0.00010188047	0.00011369984	9.309904e-05	0.00010739308	0.000114982045
0.0	0.53982085	0.54444045	0.53578573	0.54558253	0.5406636	0.5458708	0.55318093	0.531554	0.5398576	0.546893
0.0	0.009772574	0.010963931	0.012974538	0.011579163	0.011592515	0.010365104	0.012338454	0.012931058	0.010852881	0.017045118
0.0	0.00010587457	9.7555734e-05	0.00011679009	0.000104341	0.00010862457	0.000106270665	0.00011318548	0.00010896796	8.2264705e-05	0.00022203602
0.0	0.07601606	0.0749856	0.07722314	0.076874636	0.076903254	0.07744517	0.07997451	0.07475527	0.071084924	0.09363162
0.0	0.0014954075	0.0022010647	0.0024952758	0.0020694516	0.0026274081	0.0032135579	0.0032637555	0.0021689949	0.0030352771	0.002275208
0.0	0.0022778106	0.0026145035	0.0035123294	0.002717026	0.0022426983	0.0027921016	0.002768866	0.0024112607	0.0019888575	0.0031823188
0.0	0.026872462	0.033180512	0.036027502	0.0320773	0.026468035	0.032801922	0.028146068	0.029256133	0.027875533	0.023701977
0.0	0.020385487	0.023889437	0.026668916	0.02288732	0.02756738	0.028874297	0.03326204	0.021062398	0.028289488	0.028805729
0.0	0.027319353	0.026996316	0.028385272	0.02700521	0.024667315	0.027765209	0.027236281	0.023763536	0.023958445	0.031757515
0.0	0.03223748	0.027599132	0.032974474	0.027607875	0.022640914	0.031633925	0.033584923	0.024926372	0.0256918	0.030717755
0.0	0.027701866	0.027951395	0.03558423	0.028604666	0.029877286	0.032978397	0.027720226	0.026622389	0.024284987	0.026218424
0.0	0.023053173	0.02390972	0.036381286	0.032459844	0.02359094	0.026626004	0.030010689	0.0271326	0.021269562	0.034027554
0.0	0.021958232	0.02521839	0.031888675	0.029539673	0.02914233	0.031761523	0.03163315	0.025740702	0.021416685	0.024829123
0.0	0.029408194	0.029717118	0.02505994	0.022798875	0.031356916	0.035295647	0.03279319	0.020656466	0.024465548	0.026172075
0.0	0.024344932	0.024893165	0.028083475	0.031017048	0.02359363	0.02771048	0.03289757	0.024251863	0.022686834	0.02925104
0.0	0.024822943	0.02633977	0.031511866	0.024974303	0.027816975	0.03338254	0.030701095	0.027990872	0.028660154	0.032659926
0.0	0.024461282	0.024576865	0.027320052	0.027697701	0.028858932	0.02878882	0.028630622	0.01912656	0.02755237	0.02413807
0.0	0.011312122	0.011264193	0.013756513	0.014120627	0.009835288	0.014197551	0.011143368	0.010530239	0.010105253	0.015018649
0.0	0.029878885	0.026726525	0.031239327	0.02984555	0.0236342	0.031008163	0.030850567	0.026192633	0.023942877	0.03691913
0.0	0.030099016	0.039619368	0.059928942	0.06217344	0.03460169	0.056742284	0.04739374	0.04675295	0.04736428	0.061099276
0.0	4.463959e-05	8.3561274e-05	0.00011786996	0.0001471541	6.322902e-05	0.00018476447	0.00011203244	4.7227124e-05	9.025895e-05	0.00010542866
0.0	0.00012361493	0.00016929659	7.427132e-05	0.0001507904	8.9256944e-05	0.00013353278	0.000111105684	0.00015856106	8.797329e-05	0.0001535211
0.0	0.028038375	0.026105072	0.028423516	0.023062976	0.028720954	0.033341072	0.032065038	0.03085	0.032652237	0.02630971
0.0	0.00012610584	0.000104921186	1.0492374e-05	2.4311159e-05	7.758729e-05	0.00012584098	8.99137e-05	0.00010032464	7.185506e-05	2.1677666e-05
0.0	0.5406778	0.54453325	0.5367088	0.54593706	0.5416871	0.54597604	0.55088913	0.5329495	0.53941375	0.5469591
0.0	0.5397828	0.5443765	0.5361833	0.5463366	0.54161364	0.54542816	0.5505191	0.53210884	0.5391015	0.5461964
0.0	0.06716615	0.07667212	0.075441785	0.070874944	0.07165344	0.08680788	0.084681764	0.080423474	0.07788124	0.088788114
0.0	6.640133e-05	0.000106128486	0.00010690652	7.6754404e-05	8.31462e-05	0.00016419892	0.00014077016	0.00014378648	0.00011618638	0.00018096856
0.0	0.04551732	0.058704622	0.05003366	0.034726623	0.044050656	0.056915786	0.056039862	0.05003801	0.05133977	0.055451695
0.0	0.056096986	0.04730946	0.048509724	0.059993006	0.040101755	0.050325356	0.06601696	0.05708775	0.05207813	0.05209357
0.0	0.18257737	0.21311195	0.19667105	0.23208576	0.21151452	0.22217086	0.2022787	0.18649125	0.18384631	0.21639015
0.0	0.06474965	0.08133438	0.08592668	0.08977504	0.0737336	0.09344056	0.07570812	0.06925836	0.062984005	0.082280405
0.0	9.095032e-05	0.00012634741	0.0001308107	0.00015668267	0.00015736003	0.00015122957	0.00011871019	0.00011488538	6.563435e-05	0.00013162386
0.0	9.61498e-05	0.00010203856	0.00023034171	9.879673e-05	9.153877e-05	0.0001575525	0.00011513631	0.0001246895	5.975011e-05	0.000103040984
0.0	0.5402647	0.54483724	0.53668535	0.54643464	0.5416759	0.54674435	0.5520958	0.5316129	0.5394644	0.5466397
0.0	0.012969922	0.008806255	0.016522326	0.014420279	0.011699	0.015135554	0.012628831	0.01021052	0.010907841	0.008973327
0.0	8.894664e-05	0.000110052206	0.0002001285	0.00018663034	8.014438e-05	0.0001561407	0.00011519835	8.878546e-05	0.00011816446	0.000113251335
0.0	0.072592504	0.07740979	0.088928886	0.08952631	0.07095767	0.08567474	0.08034588	0.07080644	0.07822838	0.078532115
0.0	0.09621369	0.11533632	0.10274361	0.079378136	0.09425192	0.11265154	0.112834215	0.10259052	0.10453908	0.11160086
0.0	0.025873115	0.026800461	0.025053617	0.03174084	0.02464186	0.03533344	0.03076049	0.026887402	0.026477387	0.02968631
0.0	0.0061329193	0.010764512	0.010930398	0.010685594	0.009345365	0.013209669	0.011746792	0.010756335	0.01021625	0.012968104
0.0	0.008593335	0.010367154	0.012575987	0.009893798	0.009546172	0.01641186	0.014415041	0.0126463175	0.009396997	0.013646741
0.0	0.0031855362	0.0041454798	0.0021520702	0.0029790679	0.0022215554	0.0038767476	0.002608151	0.0018958938	0.0027316203	0.003493773
0.0	0.03237291	0.029001152	0.022163168	0.03530845	0.023859465	0.035418574	0.028169066	0.027158778	0.025501704	0.030097526
0.0	0.012406749	0.009376774	0.0015461405	0.015938744	0.011447657	0.013628749	0.014093801	0.010600873	0.011335649	0.013909742
0.0	0.032783344	0.032170516	0.03027768	0.031618863	0.028971521	0.033316247	0.0326678	0.022363061	0.03444768	0.034192983
0.0	0.019163363	0.015127844	0.019127717	0.032985862	0.028119933	0.032986656	0.030373188	0.025006907	0.03326791	0.024190411
0.0	0.019174999	0.015139656	0.019255692	0.033130504	0.028209833	0.033069897	0.030445417	0.025028732	0.033302322	0.024277883
0.0	0.12527953	0.15082274	0.14415118	0.16671972	0.16799529	0.16126771	0.16253076	0.13055247	0.16918024	0.1755565
0.0	9.446829e-05	9.647088e-05	8.940439e-05	0.00013903182	5.2793202e-05	9.349922e-05	0.00015149094	0.00010168442	6.654763e-05	0.00013804252
0.0	5.4036278e-05	8.107442e-05	6.9137124e-05	0.00011372175	7.5098746e-05	0.00014769616	0.00017674631	6.223598e-05	9.759751e-05	0.0001249647
0.0	8.398787e-05	0.000110089466	0.00010148583	8.125204e-05	0.00013786033	7.953781e-05	8.237578e-05	6.924309e-05	7.066346e-05	0.0001314153
0.0	0.0028034905	0.002539992	0.0020266427	0.0026724238	0.0011482424	0.0021461914	0.0031759103	0.002868615	0.003557164	0.0031630262
0.0	0.0027739003	0.0027481958	0.0017463346	0.0020197558	0.0012217811	0.0020175262	0.0021402012	0.0025832374	0.002743529	0.0020395168
0.0	0.5405678	0.54467934	0.53622794	0.5455198	0.54019415	0.5456243	0.55317396	0.5305583	0.5401572	0.5468091
0.0	0.5403676	0.54443127	0.5362074	0.5460542	0.5401152	0.54609	0.5529834	0.53100586	0.5397723	0.5465689
0.0	0.00913609	0.01191235	1.6882408e-05	0.008530414	0.0104302075	0.015841028	0.013502868	0.009213313	0.010578237	0.0151255485
0.0	0.002183618	0.0019879746	0.0034987987	0.0032645515	0.0021045462	0.0043418687	0.0028320637	0.0026512698	0.0023314054	0.0021070363
0.0	0.0018745369	0.0020684947	0.0036299045	0.0026079537	0.002262189	0.0032874455	0.0032208047	0.0019526278	0.0024409646	0.0023597325
0.0	0.026471432	0.02564562	0.026993416	0.031258743	0.028918793	0.037658986	0.026703443	0.028799254	0.028529637	0.026466569
0.0	0.026332494	0.026809974	0.034637146	0.028973619	0.026806239	0.030659877	0.030504309	0.02430486	0.024686677	0.03340233
0.0	8.648777e-05	9.3113245e-05	1.7120102e-07	9.621896e-05	9.267353e-05	0.00017861278	0.00011811108	7.645884e-05	7.848503e-05	0.00014568993
0.0	0.0020841854	0.010396465	0.013370532	0.013609744	0.010892861	0.013344453	0.011991573	0.0088357795	0.011348267	0.015042509
0.0	0.0114653865	0.009514358	0.015779926	0.01556892	0.010676957	0.016056154	0.011247313	0.011927772	0.011651237	0.013678878
0.0	0.030055713	0.025493441	0.034607623	0.03440673	0.027348917	0.033001687	0.034107573	0.020065177	0.02785989	0.030503355
0.0	0.021881206	0.028891068	0.033935595	0.030501297	0.026880573	0.03856138	0.03086001	0.022719389	0.030676305	0.029665926
0.0	0.54098517	0.5446156	0.53692615	0.54619765	0.5416788	0.5467353	0.55190474	0.53284365	0.5405689	0.5471249
0.0	0.54030615	0.54514766	0.53610504	0.5466409	0.5413481	0.54639286	0.55186296	0.5328323	0.54068005	0.5471384
0.0	0.011374205	0.013634539	0.009301511	0.0154163	0.008909746	0.013912509	0.015285555	0.00014384805	0.017994659	0.012813124
0.0	0.00011547892	9.605258e-05	0.00010720615	1.100369e-06	9.9917364e-05	0.000121447585	0.00013742014	1.6659382e-06	0.00017010776	0.00013807742
0.0	0.07777725	0.07467838	0.0754976	0.02217869	0.0752254	0.08021485	0.08414982	0.023884661	0.08607352	0.08272974
0.0	0.5400476	0.54510266	0.5364739	0.54632115	0.54184914	0.5463533	0.5513792	0.5326206	0.53933287	0.5478948
0.0	0.013979549	0.010799212	0.012521669	0.013353815	0.009629827	0.014226378	0.013023094	0.012752174	0.008283517	0.010658408
0.0	0.08634881	0.07491699	0.08047475	0.07871827	0.07538157	0.08265173	0.08858715	0.08302103	0.0715235	0.07575851
0.0	0.00017202235	9.7218624e-05	0.00013660139	0.00011415983	0.00010070478	0.00013611444	0.00016731356	0.00016230343	8.4193794e-05	9.881567e-05
0.0	0.53983176	0.54441386	0.5367695	0.54627734	0.5421063	0.546148	0.5510512	0.5317912	0.53890944	0.5471188
0.0	0.07648372	0.07258737	0.08028286	0.07557882	0.07689865	0.066658504	0.07937419	0.070922844	0.08554042	0.022966394
0.0	0.53958553	0.54536915	0.5358641	0.54687786	0.5413453	0.5464019	0.552054	0.5316015	0.5395756	0.5466532
0.0	0.011407746	0.011006473	0.017752223	0.013565078	0.011785765	0.008342793	0.0143904295	0.00927816	0.009222209	0.008796874
0.0	6.620949e-05	0.00011347456	0.0001435896	0.00012615082	0.00011425827	9.9589284e-05	0.000145271	9.987878e-05	0.00011714131	8.5889194e-05
0.0	0.067114346	0.078037016	0.081536055	0.08081313	0.07793524	0.07612986	0.08538147	0.07305202	0.07804941	0.07300076
0.0	0.083054304	0.07797327	0.07943016	0.07880556	0.0038594313	0.07901316	0.07247739	0.07754849	0.0800764	0.08635114
0.0	0.00014824996	0.000113122995	0.00012997902	0.00011464135	2.3563684e-09	0.000114673494	7.795581e-05	0.00012521245	0.00012912872	0.00016264751
0.0	0.14806198	0.14836076	0.14963251	0.16450605	0.14803986	0.17627653	0.15864973	0.13823861	0.14829592	0.17041981
0.0	0.010384016	0.010008022	0.011341882	0.011279434	0.009983387	0.016817715	0.011167863	0.009018404	0.010987394	0.013236472
0.0	0.0029721032	0.002897697	0.0022180956	0.002974283	0.001838962	0.0030989838	0.0024306388	0.0019026117	0.002773544	0.0025533743
0.0	0.028890686	0.026878173	0.0020657375	0.029524518	0.02636097	0.033017926	0.030477835	0.023918986	0.025508778	0.029363401
0.0	0.011319644	0.01024747	0.011843205	0.014329957	0.008940705	0.012792368	0.013245481	0.010847113	0.012332772	0.012605895
0.0	0.031302545	0.031063506	0.02539121	0.031061998	0.022544663	0.031227835	0.033444803	0.023516601	0.033274233	0.029305652
0.0	0.12992391	0.1113359	0.09692601	0.10855269	0.10064393	0.11095568	0.11060748	0.110004574	0.11432571	0.11465819
0.0	0.0021911666	0.0024500543	0.0028325662	0.0026338939	0.0016918055	0.003669166	0.002392819	0.0025764226	0.001960898	0.0032282777
0.0	0.0024370376	0.002272121	0.002783649	0.0029686012	0.0019126276	0.0033397945	0.003206974	0.002188365	0.0024071867	0.0025097618
0.0	0.0031850336	0.027750771	0.028851055	0.02719177	0.02341356	0.034008596	0.02648916	0.027015092	0.027507743	0.033668637
0.0	0.03258619	0.025482455	0.031339306	0.031258073	0.02655161	0.036754414	0.032764796	0.02815432	0.029443726	0.028800528
0.0	0.031926807	0.029337293	0.03407963	0.028568393	0.024894768	0.037792742	0.032263882	0.025921635	0.026113044	0.031655513
0.0	0.030053487	0.024305081	0.02803782	0.029353455	0.023109026	0.032382343	0.033782173	0.026775774	0.03228643	0.026884628
0.0	0.07602003	0.07220996	0.070696704	0.08602057	0.07732524	0.09377993	0.08299012	0.08096266	0.075454324	0.091224864
0.0	0.08008204	0.07480091	0.081628665	0.07480002	0.081537016	0.06919659	0.08089554	0.06469194	0.07781755	0.08349943
0.0	0.0017852893	0.0030845616	0.0030181806	0.0027840633	0.0023485168	0.0034817578	0.0025256383	0.0015549066	0.0028402412	0.0035310239
0.0	0.024492333	0.02821876	0.028614983	0.027905187	0.024603508	0.029234298	0.032262843	0.020862026	0.03253214	0.03065258
0.0	0.027238434	0.032346535	0.030619824	0.03249348	0.026865352	0.03763979	0.030553946	0.02694042	0.029419195	0.036151182
0.0	0.07512089	0.08045085	0.08445468	0.088053085	0.07729505	0.07590424	0.078050196	0.07723386	0.081082046	0.09474608
0.0	0.24846846	0.24793673	0.23881947	0.2452082	0.23611341	0.24017859	0.24826165	0.23563188	0.2553305	0.25356188
0.0	0.00010771522	7.762341e-05	0.00010336673	0.00012224008	5.7699835e-05	0.00014735994	0.00014038624	0.0001134275	0.00014496064	0.00017415847
0.0	0.000109979075	0.00011746289	0.00022090839	0.000107029744	9.949218e-05	0.00018129912	0.0001460719	9.150001e-05	9.7510994e-05	0.00017981938
0.0	0.011107762	0.0130443545	0.011402585	0.012278589	0.0088974	0.012840619	0.015166589	0.010151065	0.010888931	0.014845617
0.0	0.09194922	0.1025393	0.112638846	0.10749508	0.10527111	0.10964455	0.11933883	0.10605493	0.09638612	0.11237194
0.0	0.0918777	0.102741174	0.11277455	0.10761464	0.10525777	0.10915303	0.119571455	0.105130054	0.0963541	0.11227464
0.0	0.09175408	0.102230094	0.11221419	0.1074113	0.10547118	0.10903013	0.11974216	0.10508459	0.0962528	0.11211139
0.0	0.091713674	0.10325094	0.112731695	0.107402846	0.10573563	0.10946755	0.11911159	0.10557906	0.09673477	0.11245241
0.0	0.10387116	0.1145719	0.10025507	0.11055672	0.11972435	0.108507715	0.1009581	0.09366695	0.11187596	0.10690064
0.0	0.1038886	0.114771105	0.10003848	0.11049775	0.11981814	0.10854171	0.10030976	0.09340073	0.11145603	0.106569774
0.0	0.10386463	0.11397763	0.0997865	0.109920174	0.11996251	0.108746946	0.10039142	0.09325743	0.11227399	0.10649148
0.0	0.10366264	0.11503606	0.10004532	0.11004524	0.120073356	0.108735554	0.100249656	0.09360194	0.11206496	0.10653075
0.0	0.10681568	0.09014725	0.11731151	0.12898925	0.09810387	0.11702399	0.124581724	0.06283642	0.08244198	0.109176084
0.0	0.10614617	0.09035457	0.1174475	0.12856582	0.09762567	0.11686981	0.12433624	0.06280537	0.08244298	0.10863661
0.0	0.10611941	0.089822724	0.11673296	0.12885112	0.09772566	0.11622987	0.12422959	0.06244148	0.08249248	0.108842395
0.0	0.10639847	0.090442926	0.11705635	0.12845677	0.09828008	0.11728706	0.12448296	0.06273409	0.08236456	0.108502805
0.0	0.13060561	0.106059864	0.100640066	0.10004721	0.09844304	0.114428215	0.10492997	0.0975083	0.10907834	0.1249061
0.0	0.00017819516	1.2745661e-10	1.7629813e-09	7.500685e-05	5.3637295e-10	0.00014926601	3.0170144e-10	9.723188e-05	5.7166506e-08	3.4211602e-09
0.0	0.014681799	1.2495974e-05	7.356566e-05	0.011510356	4.2769003e-05	0.012114542	2.06381e-05	0.007646862	8.410488e-05	0.0001303418
0.0	0.54057395	0.5444204	0.53677946	0.5483004	0.5423162	0.5458548	0.5538693	0.53222245	0.5391993	0.5457453
0.0	0.008421089	1.4259779e-05	2.7609422e-05	0.014299378	3.916739e-05	0.011586768	8.4015664e-05	0.011293866	8.487868e-05	0.010854734
0.0	8.802077e-05	1.0333399e-09	3.2321958e-09	0.00015755912	3.5526343e-10	2.4720969e-06	5.118685e-09	0.00010853366	4.7834585e-09	0.0001298846
0.0	0.53960294	0.544815	0.53598607	0.54778177	0.541757	0.54600877	0.5528918	0.5327433	0.53951114	0.5466591
0.0	0.013323242	2.5969068e-05	2.2512593e-05	0.013696871	1.107826e-05	0.007657141	9.490223e-05	8.583638e-05	0.00012224614	4.0705443e-05
0.0	8.056299e-05	1.8062425e-09	2.7319602e-09	0.00015365642	9.0330646e-11	8.218121e-05	1.3559802e-09	1.6152374e-09	8.458481e-08	7.484611e-09
0.0	1.3762459e-10	6.3639787e-09	4.802208e-09	1.560057e-09	1.374027e-10	3.2245732e-06	1.0135195e-09	6.0949703e-09	3.4410302e-08	7.772939e-10
0.0	0.0017090052	0.0051370785	0.004650281	0.0034700704	0.0017171729	0.029996146	0.0031296976	0.004901032	0.008220785	0.0028447378
0.0	0.5397432	0.5434605	0.53606457	0.5457059	0.5400042	0.54601747	0.5532269	0.53140473	0.54054356	0.54720795
0.0	1.2905059e-05	8.933732e-05	0.00012964431	2.3961526e-05	9.7102175e-06	4.330215e-05	1.6593829e-05	1.7389259e-05	0.0005421152	3.382827e-05
0.0	3.5818232e-10	1.0577701e-09	2.9608407e-09	2.050273e-09	9.565068e-11	1.5703207e-09	2.573467e-10	3.1020805e-10	5.1857665e-08	4.7710027e-09
0.0	0.00035900195	0.0003041104	0.0005106781	0.0011971496	0.00021474416	0.0016835034	0.0008531042	0.00077165564	0.00253662	0.0007068992
0.0	0.012015505	0.011882399	0.01578983	0.028418977	0.011558797	0.03431972	0.0228721	0.02484694	0.05328736	0.01848058
0.0	0.01411869	0.013607427	0.026342893	0.026793348	0.011600085	0.041954238	0.024954166	0.01405966	0.05537366	0.03664201
0.0	0.53898317	0.54326874	0.53635716	0.547465	0.5397461	0.5457993	0.55228597	0.5319892	0.53881705	0.54511005
0.0	0.014110078	0.013596794	0.026169049	0.02667561	0.011562486	0.0418496	0.02489463	0.014047259	0.055317763	0.036511686
0.0	4.6416288e-05	5.8554342e-05	0.000108270586	4.8177702e-05	2.838878e-05	0.00023851148	3.615586e-05	9.254795e-05	0.00030992986	0.00013623988
0.0	0.0031507623	0.0038892399	0.0031486168	0.0041112546	0.0015227543	0.003169224	0.0022365511	0.0020408332	0.0111328	0.0031256373
0.0	0.012578321	0.00905274	0.012072891	0.012680749	0.009485493	0.013734767	0.012123224	0.009686972	0.0130416425	0.011449233
0.0	0.5392461	0.5437189	0.535781	0.5469765	0.54143345	0.54561543	0.5510033	0.5310485	0.539904	0.5460474
0.0	0.5393089	0.54314697	0.5365432	0.5478184	0.5427433	0.54577255	0.55101544	0.5315656	0.539959	0.5460288
0.0	0.5395756	0.54386735	0.5363169	0.5472792	0.5416308	0.54578847	0.551469	0.53065395	0.5392563	0.54622173
0.0	0.5396106	0.5428842	0.5372293	0.54691315	0.54288536	0.5460423	0.55147636	0.53116715	0.53976613	0.5458013
0.0	0.059344	0.065868385	0.05739778	0.062442414	0.040069178	0.063078	0.04716705	0.06740927	0.11992069	0.08970088
0.0	0.0025923438	0.0026888356	0.016614886	0.0032018258	0.0015183454	0.0037513215	0.0031477835	0.004480285	0.015695633	0.0061103515
0.0	5.9342314e-10	6.545783e-10	4.3190374e-07	1.1760822e-09	8.925663e-11	2.0314677e-09	1.0342311e-09	4.4452317e-09	3.3979492e-07	1.1419767e-08
0.0	0.0083701415	0.0041111573	0.011588494	0.00797512	0.003513309	0.017033856	0.0077505996	0.011864749	0.008880009	0.009545513
0.0	0.00075504725	0.0004420484	0.0013442251	0.0008164028	0.00033805854	0.0017628612	0.0008121472	0.0013167358	0.00082749105	0.0006622463
0.0	0.00058630726	0.00038403226	0.0013559413	0.00048487706	0.00036714337	0.00073196535	0.00042714702	0.00033796395	0.00077431445	0.00079968956
0.0	0.00050582504	0.00039356246	0.0013274621	0.0004190942	0.00089225546	0.00070697936	0.0010367137	0.00032551776	0.0012133267	0.0015180723
0.0	0.00058827986	0.0009568672	0.000921618	0.0003850356	0.00032079915	0.0015892506	0.0006993802	0.0009692532	0.0011377084	0.0005884041
0.0	0.5395278	0.542798	0.53637856	0.5463795	0.5413281	0.54602784	0.5501755	0.5320922	0.5419009	0.5462741
0.0	0.5450207	0.543284	0.54014325	0.54695934	0.5437533	0.5472281	0.5553195	0.5326152	0.54161566	0.5484114
0.0	0.5395177	0.5414438	0.5352871	0.54753184	0.5391943	0.5470271	0.55093104	0.53192335	0.5408221	0.54754937
0.0	0.5407759	0.54532933	0.538348	0.54655087	0.5438835	0.54544765	0.5533709	0.53131235	0.54155874	0.548586
0.0	2.521967e-05	0.01185602	2.507695e-05	6.910253e-05	0.008992807	4.1015104e-05	0.0009356849	9.756374e-05	0.00046168818	4.4261607e-05
0.0	3.0492225e-05	7.263527e-05	2.8858054e-05	0.00010465529	2.6086373e-05	7.788395e-05	7.3265255e-05	4.9180515e-05	0.00047500638	0.00013041303
0.0	1.0639521e-06	1.1182064e-09	2.7517442e-09	9.190491e-09	4.9129273e-10	3.130292e-08	3.5981627e-09	6.571456e-09	1.2848696e-07	2.1167654e-08
0.0	0.54079336	0.5443851	0.53795916	0.54643595	0.5416923	0.54543424	0.553261	0.5316405	0.5410089	0.54711664
0.0	3.5961252e-09	0.000106813895	0.00013867143	0.0001599978	5.9691392e-05	0.000108325425	0.00013025868	6.4024825e-05	0.00016293701	1.0541347e-09
0.0	1.0274218e-10	0.00011110506	5.9156788e-05	0.00015641966	6.362082e-05	2.4850572e-06	7.791909e-05	0.00011221217	7.7999675e-07	5.612037e-09
0.0	1.1061559e-05	0.007822562	0.009423849	0.01442918	0.0072272914	0.00022312599	0.011639365	0.011523184	7.832323e-05	0.00019063041
0.0	7.9716855e-10	0.0001324051	0.000113509945	0.00014862603	8.871793e-05	0.00014196204	7.4599427e-07	0.000104679246	0.000104046216	8.016013e-09
0.0	7.613093e-05	0.012268184	0.011727925	0.010958383	0.009695048	0.011436923	0.012273021	0.010240934	0.009563111	0.00015502596
0.0	0.5385044	0.5430052	0.5352628	0.5470101	0.5411054	0.54487574	0.5511395	0.5308906	0.5394579	0.54572314
0.0	0.5391249	0.54310375	0.53591174	0.54820246	0.5416647	0.54584664	0.55174214	0.53193605	0.53924084	0.5462261
0.0	0.0113985315	0.009932216	0.013545509	0.013447472	0.010291331	0.0016429495	0.014871632	0.012909427	0.009792694	0.014476826
0.0	9.184208e-05	7.4960364e-05	0.000108976375	0.00015582895	9.781786e-05	0.00012742971	0.00016485357	0.00016499637	0.00011151912	8.3338615e-05
0.0	9.166237e-05	8.7691864e-05	0.00013298613	9.4384464e-05	0.00017471201	0.0002006794	6.6713976e-05	0.00012297265	9.979357e-05	0.00014164009
0.0	9.166237e-05	8.7691864e-05	0.00013298613	9.4384464e-05	0.00017471201	0.0002006794	6.6713976e-05	0.00012297265	9.979357e-05	0.00014164009
0.0	0.012970618	0.00878801	0.011954231	0.010114941	0.014933999	0.017646324	0.007528029	0.012987942	0.011238163	0.014419044
0.0	0.012970618	0.00878801	0.011954231	0.010114941	0.014933999	0.017646324	0.007528029	0.012987942	0.011238163	0.014419044
0.0	0.076393984	0.074483044	0.08705081	0.07846834	0.07262897	0.07803795	0.086911514	0.06944725	0.07504218	0.079535924
0.0	0.00013952109	0.00014796201	0.00012758242	0.00012842154	0.00012518081	8.831715e-05	0.00014619147	0.000106620144	7.3448595e-05	5.775004e-05
0.0	0.00013952109	0.00014796201	0.00012758242	0.00012842154	0.00012518081	8.831715e-05	0.00014619147	0.000106620144	7.3448595e-05	5.775004e-05
0.0	0.009802723	0.012076656	0.016939424	0.010581042	0.010650576	0.009416089	0.01537535	0.009496894	0.008818204	0.012092385
0.0	0.009802723	0.012076656	0.016939424	0.010581042	0.010650576	0.009416089	0.01537535	0.009496894	0.008818204	0.012092385
0.0	0.53883404	0.54315376	0.53579885	0.54731274	0.5413028	0.5450488	0.5516052	0.530496	0.5388101	0.5458975
0.0	0.5394267	0.54284096	0.5365979	0.54729724	0.54180676	0.54611635	0.5522029	0.5315376	0.5390479	0.54599863
0.0	0.023294473	0.16303876	0.014812314	0.021312445	0.14115617	0.020769436	0.12885179	0.026314601	0.02286609	0.029354734
0.0	0.5406531	0.54192805	0.537017	0.54718477	0.5418362	0.547354	0.55240864	0.53202957	0.5412216	0.5473459
0.0	0.013582616	0.010284718	0.014879011	0.015446538	0.012553482	0.016367136	0.012465099	0.012403781	0.012356423	0.016908681
0.0	0.011086183	0.012362545	0.0149361575	0.01765765	0.009962755	0.017596532	0.011145496	0.014945486	0.012219955	0.017987259
0.0	0.011008467	0.009513563	0.013670942	0.015451928	0.011635648	0.01366432	0.012559122	0.013158036	0.008806271	0.015442767
0.0	0.011963499	0.011557583	0.016989507	0.017041307	0.010976476	0.01611551	0.013762375	0.014676386	0.011370394	0.012207564
0.0	0.01136195	0.009659664	0.01595129	0.018170673	0.011030812	0.013076274	0.013169249	0.014166684	0.011155722	0.014230176
0.0	0.011935501	0.009869142	0.01470702	0.014680861	0.009839794	0.014101861	0.012395956	0.012194627	0.01207495	0.013230401
0.0	0.011304568	0.0109751355	0.016542422	0.013589926	0.009812713	0.01533646	0.011254357	0.011814896	0.011402966	0.014741774
0.0	0.01053829	0.010007564	0.01660374	0.020306975	0.010111914	0.012960811	0.0132464785	0.01233438	0.0116020525	0.015062331
0.0	0.013805728	0.011427913	0.010809965	0.012720294	0.010291993	0.01244636	0.012361928	0.013087046	0.012106954	0.0137260575
0.0	0.099093646	0.1076265	0.101013646	0.0991164	0.11304046	0.103165984	0.10607351	0.10098771	0.11532082	0.09866968
0.0	0.1944466	0.20599505	0.19682254	0.19596644	0.21042438	0.20077628	0.20599708	0.19530211	0.2132762	0.19691949
0.0	0.5408869	0.54347557	0.537747	0.54717934	0.54326236	0.5469808	0.5525256	0.5317664	0.54167354	0.54689664
0.0	0.055230364	0.04595334	0.05844528	0.04479751	0.042445865	0.052849002	0.055210058	0.04665721	0.045154594	0.05617833
0.0	0.14594251	0.15734121	0.15804641	0.15556228	0.14382869	0.17206186	0.14661282	0.1495435	0.14970458	0.17580011
0.0	0.14601967	0.1574463	0.15895326	0.15615757	0.14423361	0.17243348	0.14691958	0.14965735	0.14984071	0.17633666
0.0	0.011152124	0.010914135	0.010617175	0.012151348	0.009146473	0.012345336	0.013462694	0.012427342	0.012147347	0.01439942
0.0	0.000108078	0.00011265162	0.000104165345	0.000105983054	0.0001191101	0.00015277053	0.00012888023	0.00012177681	0.00011547638	0.00021627828
0.0	0.027364012	0.026975445	0.03034125	0.024550598	0.027478425	0.026239598	0.026031232	0.025388237	0.023816686	0.029682722
0.0	0.010429849	0.011203421	0.01222547	0.01141702	0.010452467	0.014145709	0.010995148	0.009965832	0.010759771	0.014779567
0.0	0.00010760568	0.00010293826	0.00011419466	9.43724e-05	0.000113827205	0.00018312073	0.00015774582	9.936313e-05	0.00014576706	0.00014652571
0.0	0.0034845332	0.002568855	0.002996492	0.0031977484	0.002265058	0.0036742054	0.0029700114	0.0015771938	0.002016316	0.0030606424
0.0	0.0019364384	0.0016491478	0.002440872	0.0019861506	0.0027332131	0.003732135	0.0034348508	0.0016429698	0.002489551	0.0021455276
0.0	0.010128308	0.010166701	0.0157169	0.013652114	0.008558185	0.009859497	0.011754174	0.009323018	0.010524025	0.01499074
0.0	0.0896702	0.10118655	0.099369355	0.117148206	0.10306017	0.11619072	0.11566199	0.088058636	0.09353412	0.1017831
0.0	0.023171201	0.028082967	0.032158975	0.024957787	0.022941735	0.041356172	0.03318618	0.022897819	0.028079264	0.02625927
0.0	0.00966787	0.0095641725	0.01569234	0.011777221	0.008977971	0.015532975	0.015247426	0.01045407	0.011068819	0.0102347825
0.0	0.02593581	0.028013129	0.02141454	0.027163977	0.030481275	0.02842288	0.03394104	0.031099977	0.024437204	0.027425282
0.0	0.0089248745	0.01335442	0.011936114	0.01047899	0.01137641	0.012598531	0.0105238855	0.01134839	0.011535993	0.009550569
0.0	0.02710074	0.023635201	0.021150444	0.029403174	0.028803643	0.034945723	0.03752621	0.026950156	0.03068116	0.030201541
0.0	6.938838e-05	5.7267433e-05	7.001804e-05	0.00015871535	7.753419e-05	0.00012194972	0.00014486638	7.2062285e-05	0.00012291016	0.00014965807
0.0	0.5405908	0.544853	0.5369295	0.5497387	0.5431585	0.5458971	0.5529801	0.53354657	0.53869504	0.5463657
0.0	0.00905197	0.01157433	0.014490424	0.01348316	0.010602639	0.016215753	0.015398691	0.012893039	0.010595923	0.012751868
0.0	0.07460368	0.07761375	0.09263618	0.07685997	0.066386074	0.08689072	0.095699936	0.07857706	0.073203884	0.08331714
0.0	0.5407897	0.5449956	0.53698146	0.54619205	0.5420623	0.54632986	0.55286866	0.53230685	0.54037035	0.5472834
0.0	0.014839719	0.012532321	0.013943229	0.014145795	0.010908006	0.012026729	0.013434269	0.011174701	0.012588617	0.012052479
0.0	0.01309723	0.012842367	0.012813269	0.0117375525	0.010563858	0.013798848	0.012485548	0.010850285	0.013046166	0.015082989
0.0	0.0891427	0.0810837	0.08085787	0.07706807	0.07367346	0.08562573	0.07988273	0.07166463	0.07791222	0.08784228
0.0	0.00019437211	0.00013126139	0.00013909362	0.00010533984	9.234396e-05	0.00015579922	0.00011269245	9.2909075e-05	0.00011636177	0.00017368021
0.0	0.014888162	0.012317721	0.012514713	0.011174416	0.010339657	0.013521338	0.011679897	0.010166197	0.01156337	0.014264645
0.0	0.54070765	0.54411423	0.536707	0.547662	0.5431787	0.54662555	0.55303884	0.53286564	0.5392416	0.5459218
0.0	0.013317714	0.012438713	0.01052912	0.011424579	0.011800497	0.009772191	0.011192102	0.013391381	0.010673976	0.008098705
0.0	0.08185721	0.07751832	0.07032796	0.08504043	0.07655989	0.07547397	0.0865793	0.08140897	0.08064713	0.07193846
0.0	0.54044026	0.54426646	0.53637266	0.54536116	0.54155403	0.54649144	0.5532288	0.5317878	0.5405098	0.547252
0.0	0.034559574	0.030475695	0.03283828	0.03375294	0.027243666	0.029629653	0.032571726	0.027779134	0.030444665	0.029746499
0.0	0.07776728	0.07786243	0.08792277	0.08917982	0.07646841	0.07353134	0.08917188	0.067455195	0.069878496	0.077684164
0.0	0.00011542266	0.00011251409	0.00019157538	0.00018386994	0.00010631475	8.732928e-05	0.00017159527	7.3990464e-05	7.713014e-05	0.000108679065
0.0	0.011511681	0.011414539	0.014655671	0.014711089	0.011085989	0.010157353	0.01437378	0.009082149	0.009434467	0.011317248
0.0	0.029266246	0.025215372	0.025721414	0.027254965	0.023308197	0.029124748	0.03239359	0.030270806	0.029257955	0.028116737
0.0	0.011533574	0.0085924165	0.012511826	0.014117129	0.009681663	0.013403427	0.011465981	0.011357607	0.011335328	0.0144241555
0.0	0.539807	0.5439906	0.5356032	0.5463187	0.54008806	0.54514134	0.5520521	0.531001	0.53992873	0.5463847
0.0	0.540223	0.5438988	0.5376878	0.5448259	0.54081714	0.5465415	0.5509122	0.53294396	0.53933406	0.5456739
0.0	8.275425e-05	0.0031252468	0.0024066553	0.0033125377	0.003245888	0.0045144255	0.0026207117	0.0023677815	0.003003893	0.00015386903
0.0	0.015934145	0.010020295	0.012311949	0.010962859	0.01298155	0.017018199	0.012318823	0.014939015	0.011802026	0.014503818
0.0	0.000121671874	0.000121389116	0.00016246647	0.00012478538	0.000102087804	0.00016694797	7.95721e-05	0.00014214977	0.00012844996	0.0001397048
0.0	0.009705117	0.008795988	0.008159417	0.010346983	0.010584087	0.01932322	0.010226584	0.013744867	0.012363145	0.00023851692
0.0	0.00011047994	6.6836175e-05	6.252497e-05	0.00016845347	0.00015918458	0.00023019288	0.00011292351	0.00016178412	0.00019987373	2.5344764e-06
0.0	0.5397405	0.54393697	0.5363794	0.54930615	0.54321164	0.5463762	0.5525174	0.53275156	0.53896284	0.54662675
0.0	0.012429976	0.013750531	0.015417231	0.015058633	0.012639705	0.019436723	0.012766151	0.017673	0.013100528	0.013285052
0.0	0.00011410486	9.3323564e-05	0.00016665993	0.00019452802	0.000109815395	0.0002528153	0.00015298423	0.00018059261	0.00013889521	0.00013388364
0.0	0.028511561	0.02568009	0.0027517134	0.029740307	0.02627995	0.029419066	0.03367687	0.027555093	0.022963746	0.026923763
0.0	0.0001596103	7.580725e-05	5.95694e-07	0.00018611056	8.5168125e-05	7.6061486e-05	0.00021091623	0.00015766702	9.0693444e-05	0.00012648507
0.0	0.011587571	0.0088066375	0.009845411	0.0112352865	0.010138663	0.011793121	0.012315743	0.011138114	0.009845248	0.013165387
0.0	0.0283398	0.030836683	0.029054375	0.029748585	0.024596266	0.031308383	0.031456307	0.023687862	0.02924746	0.035343606
0.0	0.011798834	0.008794093	0.012727805	0.013040359	0.009283285	0.010170402	0.011625287	0.00835532	0.0101839425	0.013101964
0.0	0.0116061	0.012562441	0.013601547	0.010015097	0.010286277	0.014528334	0.0146631375	0.009285214	0.009555324	0.0111324955
0.0	0.009081364	0.0011576208	0.012059476	0.01312762	0.012391199	0.015422735	0.01201786	0.0015033495	0.012494594	0.009320117
0.0	7.174236e-05	1.1336474e-06	0.0001281369	0.00014741602	0.00013169393	0.00020454807	0.00011981534	1.9980578e-06	0.00013686919	7.322865e-05
0.0	0.0099767195	0.01168544	0.010763762	0.0011674344	0.010915731	0.016909229	0.012491547	0.010160331	0.0024969452	0.010086157
0.0	0.06142866	0.049613073	0.06277489	0.051711097	0.046980936	0.05275647	0.052190863	0.04465633	0.05575462	0.04873911
0.0	0.53993666	0.5426796	0.5373724	0.546967	0.5418366	0.54606915	0.5517544	0.53219515	0.5404335	0.546955
0.0	9.389158e-07	8.5708047e-07	9.2226386e-05	0.00011744027	6.752692e-05	9.5500305e-05	0.00016798942	0.000119188946	0.00014603876	0.00013521951
0.0	9.777011e-05	0.010218743	0.009531021	0.014357429	0.009124969	0.016316302	0.01678686	0.014249306	0.016718408	0.01338638
0.0	0.0333739	0.031258613	0.024232317	0.025971612	0.02943946	0.031003607	0.03099659	0.0057210983	0.0077096242	0.028434038
0.0	0.00014948919	9.67646e-05	7.919572e-05	7.8425255e-05	0.0001305962	8.430973e-05	0.00014431628	2.439573e-06	5.9623508e-06	0.00014115984
0.0	0.5397537	0.5427831	0.53727955	0.5480051	0.5419177	0.54648376	0.55045843	0.5319329	0.53901166	0.5461462
0.0	0.014126883	0.00993975	0.01048128	0.010714006	0.012132891	0.017765373	0.01008284	0.00998744	0.008939509	0.012680218
0.0	0.5407343	0.54381543	0.5374043	0.54713297	0.54246247	0.54686224	0.5506376	0.5328978	0.5405311	0.5479784
0.0	0.00086605275	0.0010123131	4.2751785e-06	0.0017810313	0.0011224984	0.0013164424	0.0013428733	0.0011380884	0.0009828288	0.0011524239
0.0	0.007023774	0.011375321	0.015743375	0.016115185	0.011505399	0.011789475	0.012661301	0.013492663	0.014026835	0.0139510725
0.0	1.0145595e-06	0.00013527702	5.926441e-05	0.00016047787	0.00015814703	0.00011064346	0.00011349469	0.00011764111	0.00018165559	0.00012100912
0.0	0.045212165	0.04514447	0.057557926	0.05020237	0.042765405	0.060567293	0.060984086	0.045870688	0.0483684	0.052789755
0.0	0.00011620255	6.310144e-05	0.00021370612	2.6466412e-07	8.931807e-05	0.00016631972	4.0742816e-07	0.00012545829	7.1936374e-05	0.00014356112
0.0	0.012391317	0.009765977	0.012523898	0.0150374435	0.0092297895	0.01592344	0.015292928	0.009911101	0.012405394	0.011104909
0.0	9.459269e-05	0.00014202255	0.00015441491	9.7763404e-05	1.253264e-06	0.00017535004	0.00011626085	7.943359e-05	0.00011345173	2.505587e-06
0.0	0.00013524466	0.00012552505	0.00019066295	8.017298e-05	8.634965e-05	0.00013744281	0.00023667091	0.00012712834	7.590129e-05	0.0001524392
0.0	0.009951019	0.011625129	0.0142258825	0.012957396	0.0064989347	0.012619131	0.012822608	0.010351887	0.009899513	0.01318426
0.0	0.01337946	0.010215706	0.012996956	0.012922444	0.011982391	0.015393263	0.009047535	0.014318558	0.0081592	0.0152760185
0.0	0.09980597	0.09393075	0.12411473	0.14187023	0.098000966	0.12093287	0.104782075	0.11492221	0.100680426	0.1210933
0.0	0.0022551399	0.002179405	0.0021912877	0.0027944683	0.0022434068	0.0022051183	0.0025381336	0.0020792375	0.0018257735	0.002557722
0.0	0.000121294346	0.00010727834	0.0001633684	0.00010717343	9.68522e-05	0.00015288944	0.000114919014	9.791436e-05	0.00010948884	2.975874e-06
0.0	0.0025416766	0.0017813914	0.0023223779	0.002531759	0.0016130712	0.00327269	0.0018398567	0.0019277326	0.0021442468	0.0031599577
0.0	0.00011880451	9.7387776e-05	0.00014649972	0.00011857702	7.557779e-05	0.00017228811	0.00019014117	0.00014941808	0.00014100943	0.00015690111
0.0	0.011718274	0.010726547	0.012897598	0.011756019	0.009375856	0.014167417	0.015154814	0.012914435	0.012744049	0.013592529
0.0	0.0073891445	0.013005099	0.010366366	0.001205685	0.0086343475	0.014399975	0.016576737	0.0103777265	0.01216825	0.012809439
0.0	5.4584227e-05	0.00011091388	0.00010889691	2.3166156e-06	7.1400624e-05	0.00025506454	0.00021916562	7.7321616e-05	0.00015164935	0.00022643308
0.0	0.54076827	0.54431564	0.53789526	0.5455357	0.5429328	0.5470675	0.55293506	0.53135085	0.5411019	0.5469298
0.0	0.54019237	0.54495907	0.5373142	0.5465713	0.54159397	0.54619074	0.5529287	0.53169084	0.5390357	0.54742134
0.0	0.09865062	0.107072175	0.113841206	0.12169379	0.10797291	0.11896642	0.114605986	0.10901911	0.09828697	0.11260041
0.0	0.012794114	0.0107494425	0.012411781	0.012948819	0.010144838	0.01451676	0.01325527	0.011914051	0.010826605	0.010855655
0.0	0.001889134	0.025352234	0.024662618	0.0037221275	0.028829318	0.006304872	0.029843202	0.0023774225	0.0049490496	0.005656206
0.0	0.010946983	0.010487339	0.011398591	0.01320115	0.007682538	0.015758293	0.00050541223	0.009544468	0.009272546	0.013941945
0.0	0.01213177	0.008020173	0.010472124	0.012865819	0.013972787	0.016910419	0.012825904	0.014951621	0.009017024	0.013057462
0.0	0.012731971	0.010203105	0.01107359	0.012199942	0.011753403	0.0131182885	0.014502496	0.0125659965	0.01201979	0.011952609
0.0	0.00012744234	5.414992e-05	9.61124e-05	0.00014233818	0.0001694093	0.00024681387	0.00013555761	0.00020109465	7.00676e-05	0.00014463643
0.0	0.012857179	0.013159274	0.010233952	0.0017214844	0.010748271	0.013834245	0.014379781	0.00929888	0.009266783	0.010413221
0.0	0.00012695258	7.645191e-05	0.00016568058	7.152466e-05	0.00013076443	0.00012486691	8.968481e-05	0.00013269631	0.00012324817	0.00018290733
0.0	0.015260074	0.15887606	0.14789239	0.16365722	0.16384694	0.18198235	0.17085151	0.17157298	0.14049523	0.16106097
0.0	0.001228934	0.00150647	0.0032890064	0.0024671778	0.002263356	0.0034197564	0.0028370626	0.0019727235	0.001915128	0.0019484338
0.0	0.18824705	0.20102292	0.2003554	0.20875168	0.22020876	0.22603561	0.21060678	0.21092293	0.19124818	0.06252466
0.0	0.53936964	0.5446805	0.5361598	0.5468341	0.5416025	0.54619664	0.55172604	0.5307719	0.53915215	0.54587686
0.0	0.008983204	0.010069266	0.011135626	0.016642699	0.0109103825	0.0065525803	0.010303772	0.009375538	0.01134324	0.014317226
0.0	7.935508e-05	8.85825e-05	9.9547506e-05	0.00012452554	0.000100232464	7.808266e-05	0.00011653334	6.964307e-05	9.755229e-05	0.00019018234
0.0	0.07042787	0.073095456	0.07403256	0.0805383	0.07528802	0.07138228	0.080589496	0.06637492	0.07436882	0.08994295
0.0	7.431843e-05	0.000102994425	0.00013601506	8.322949e-05	0.00013244146	0.00020209824	7.6141674e-05	8.26236e-05	0.00013008925	0.00010944156
0.0	5.096992e-05	8.624004e-05	0.00019247473	6.2623665e-05	6.8239504e-05	0.00018471533	8.602895e-05	8.0115344e-05	9.5187905e-05	9.042867e-05
0.0	7.936431e-05	0.00011952767	0.00010920991	9.051676e-05	0.00010231429	0.00018675192	0.00014772898	0.00010328662	0.0001502943	0.00010891799
0.0	0.027981311	0.025589801	0.027502595	0.02842073	0.029642066	0.037122693	0.026350705	0.026010498	0.026836472	0.034627948
0.0	0.00010193693	0.000102745464	9.899345e-05	0.00021375218	9.630369e-05	0.00015781292	0.00012825622	0.00014116359	0.00010970016	0.00019665685
0.0	0.010353001	0.013633745	0.010359799	0.010923836	0.007890868	0.011755142	0.005990529	0.010504802	0.008844851	0.007711051
0.0	0.02871241	0.028486682	0.03309227	0.030985098	0.027101038	0.038238447	0.035801437	0.029866073	0.026489472	0.02709291
0.0	0.00017029472	9.853724e-05	0.00013145743	0.000110193854	7.1295304e-05	0.0003301323	0.00020510367	0.00012837171	0.00010222603	8.936936e-05
0.0	0.17053139	0.16180976	0.15335709	0.1730862	0.16742073	0.18790609	0.12668349	0.15828049	0.16731061	0.17702153
0.0	0.00011511094	0.00012486416	7.029052e-05	0.000109949935	0.00011138405	0.0002521574	4.111285e-05	0.0001788824	0.00014642626	0.0002040097
0.0	9.1737915e-05	0.000113843045	7.563944e-05	0.00014693887	6.25047e-05	0.00018314972	0.00019232742	0.00012462508	8.886177e-05	0.00014027773
0.0	0.009758169	0.005461105	0.010414333	0.012821873	0.010747597	0.01491706	0.01590967	0.008672829	0.009302517	0.010425429
0.0	8.2197505e-05	2.5368743e-05	9.555615e-05	0.00014065637	9.9717094e-05	0.00019114677	0.00021073029	6.710184e-05	7.476655e-05	9.216028e-05
0.0	8.8158034e-05	3.118073e-05	0.000104333245	0.00017506286	8.265055e-05	0.00011722768	0.00013298828	7.406021e-05	9.8552555e-05	9.000867e-05
0.0	0.01079903	0.010690277	0.010058117	0.013284184	0.013540216	0.013364709	0.015458609	0.010577094	0.009149239	0.011254591
0.0	0.055351812	0.05250554	0.053516846	0.05636076	0.054277316	0.06709917	0.046488762	0.05190853	0.05324188	0.057718657
0.0	0.04710183	0.047152802	0.052224837	0.045247685	0.05258591	0.061813682	0.050886534	0.047099307	0.05115956	0.052662708
0.0	0.047124982	0.047182493	0.052506004	0.045410845	0.052722428	0.061939746	0.050985225	0.04713278	0.05120283	0.05281666
0.0	0.5398348	0.5439289	0.53676766	0.5482896	0.53990734	0.5456977	0.55160886	0.533418	0.53937817	0.5465637
0.0	0.008822944	0.01023427	0.012204097	0.0056747436	0.01012403	0.01452845	0.007987893	0.011577341	0.012030316	0.009616462
0.0	0.096660696	0.10312408	0.10768417	0.05552489	0.10255751	0.11980821	0.100288525	0.098756455	0.09923992	0.09308415
0.0	0.10455176	0.11511097	0.1049224	0.09460822	0.082528055	0.1006044	0.13009045	0.11627736	0.12784947	0.109796695
0.0	9.7228454e-05	9.088833e-05	0.00011572507	7.1937124e-05	3.8945924e-05	0.00010367175	0.00020884663	7.9240745e-05	0.00016020847	0.00013671801
0.0	0.00011474021	0.00015604722	0.00014314694	0.00010717834	6.149043e-05	0.00011664262	0.00013366947	0.00015486685	0.00016177286	0.00014115713
0.0	0.010601844	0.009768994	0.015368631	0.007739928	0.013099044	0.014173818	0.01386256	0.0096029835	0.01127263	0.011709846
0.0	0.0074581974	0.010434426	0.015356117	0.010814051	0.013205338	0.015268462	0.00655376	0.009657675	0.013125315	0.01620028
0.0	0.53973	0.5449467	0.53659534	0.54564804	0.54143584	0.54665744	0.55310553	0.53221554	0.54060835	0.5472183
0.0	0.010380581	0.010476952	0.01862388	0.012214431	0.009868849	0.014513609	0.013488621	0.010520585	0.015586047	0.012695191
0.0	0.00012809415	8.607285e-05	0.0003241091	0.000111103574	0.00010206055	0.00016424668	0.00015782632	9.365449e-05	0.00015565401	9.7371805e-05
0.0	0.012119736	0.009997794	0.01898018	0.01147263	0.010864327	0.013878108	0.013793088	0.010206487	0.013350028	0.010718783
0.0	0.008426537	0.009824168	0.013933503	0.011892779	0.009985461	0.015571275	0.013195543	0.00059363915	0.0130466325	0.010179248
0.0	0.54007375	0.54408675	0.53629273	0.54566956	0.5414035	0.54646784	0.5520912	0.5319416	0.54026634	0.54742444
0.0	0.012846623	0.00012180294	0.013330233	0.01930086	0.008756792	0.013824295	0.009321802	0.007754312	0.011919216	0.010812311
0.0	0.07783962	0.0221891	0.08535052	0.09541172	0.071828045	0.09984548	0.072096415	0.07156439	0.06945898	0.07285219
0.0	0.011499603	0.012885843	0.012955524	0.0108805625	0.007881489	0.013495641	0.013801405	0.010506318	0.010790251	0.012526086
0.0	0.53950214	0.54273885	0.5373771	0.5453307	0.5419911	0.54739887	0.5519454	0.53175867	0.5400713	0.5470478
0.0	0.009006024	0.0125857545	0.014239136	0.0114999665	0.00898393	0.01476761	0.009932587	0.01168505	0.010251989	0.00964388
0.0	0.09002072	0.10445044	0.124757715	0.10485261	0.098014824	0.115546174	0.09457525	0.11032467	0.10025632	0.09415349
0.0	0.5411772	0.5437976	0.53690284	0.5455023	0.54148537	0.5479637	0.552468	0.5320632	0.53981256	0.5453452
0.0	0.0117764	0.013650016	0.0100903055	0.014004792	0.010551276	0.013684	0.011447199	0.010952034	0.010755133	0.010202138
0.0	7.051624e-05	0.00013523808	0.00018107194	0.00011312861	7.0429145e-05	0.0001885501	8.2109684e-05	0.00012378395	9.1604175e-05	7.878452e-05
0.0	0.009052145	0.012616381	0.014318518	0.011485854	0.009053793	0.014811422	0.0100103235	0.011768056	0.010296874	0.009669728
0.0	0.008298533	0.011390099	0.017173184	0.011164841	0.009811101	0.014003805	0.008805198	0.01318011	0.010602364	0.008913094
0.0	0.0137239015	0.014579057	0.013353974	0.011124274	0.009427954	0.011102175	0.011720168	0.011743565	0.0074240076	0.01305933
0.0	0.011141749	0.01194712	0.014792641	0.008346625	0.009906914	0.010595803	0.013979044	0.010077364	0.0094958665	0.008482596
0.0	0.00013194456	0.00012551261	0.00011485887	0.00014575607	0.00010252584	0.00012093241	0.00017357906	0.000112721464	9.9706536e-05	9.5705516e-05
0.0	0.00010516018	0.00013509991	0.00010781213	0.00016014157	9.926285e-05	0.00013155711	9.773535e-05	4.2110893e-05	0.00012713381	0.0001142938
0.0	0.010577048	0.011465889	0.012743892	0.013838058	0.010072109	0.010399806	0.013001012	0.0053674644	0.015982255	0.01099857
0.0	0.24024573	0.2336367	0.24422537	0.24775688	0.23737161	0.2407846	0.22540578	0.2343073	0.23566137	0.25172225
0.0	0.07938369	0.055298533	0.063561775	0.087598346	0.07460328	0.08084358	0.07869259	0.070608534	0.07704929	0.08517405
0.0	0.08946946	0.07071309	0.08472564	0.09101945	0.07786939	0.09143537	0.08927187	0.07381814	0.07027942	0.087002255
0.0	0.014991635	0.009532683	0.01366567	0.015291283	0.011469856	0.015309762	0.014404333	0.01074414	0.009535618	0.014007847
0.0	0.014968037	0.009597796	0.013651428	0.015191859	0.011396936	0.015219813	0.014326542	0.010715522	0.009516079	0.01399626
0.0	0.07889012	0.061473746	0.080611564	0.084538184	0.06974825	0.083615676	0.06744486	0.07233734	0.07521129	0.081490755
0.0	0.011825562	0.007349113	0.012443148	0.013297804	0.009335172	0.0129287895	0.008511218	0.010345031	0.010823609	0.012381528
0.0	0.011806893	0.0073994203	0.0124301575	0.0132111795	0.009275692	0.012852642	0.00846498	0.010317464	0.010801475	0.012371259
0.0	0.25098923	0.22375087	0.23054762	0.22425787	0.25108886	0.19997916	0.23343286	0.23212445	0.22750638	0.2562668
0.0	0.07972822	0.07233793	0.06975477	0.06779312	0.077939026	0.06480491	0.078250594	0.0701656	0.07685846	0.091405325
0.0	0.012062596	0.00994558	0.009492109	0.008794554	0.011489108	0.008027418	0.011235631	0.009773238	0.011271854	0.01538021
0.0	0.012043556	0.010013485	0.009482166	0.008737001	0.011416068	0.007979913	0.011174758	0.009747176	0.011248808	0.015367492
0.0	0.24129058	0.22793986	0.24707298	0.242721	0.25160602	0.2532666	0.25974497	0.22418284	0.24361283	0.2590499
0.0	0.07447606	0.075365804	0.0715212	0.07593453	0.07234351	0.084422775	0.09363243	0.06748822	0.07756623	0.08214428
0.0	0.010615958	0.010738201	0.009945237	0.010868376	0.009993624	0.013165091	0.015768295	0.009090422	0.011467251	0.012569079
0.0	0.010599173	0.01081146	0.009934824	0.010797404	0.009929989	0.013087582	0.015683254	0.009066168	0.011443805	0.012558661
0.0	0.0016990951	0.0019115	0.0028522343	0.0014292723	0.0019276527	0.00392699	0.0027207201	0.0022809228	0.0021765481	0.0036969464
0.0	0.53939694	0.5435104	0.53706086	0.5482188	0.54109704	0.5453057	0.55202794	0.53283936	0.5391611	0.54648536
0.0	0.5390845	0.54348975	0.53657734	0.5478789	0.541434	0.54595685	0.5517769	0.53184444	0.53972995	0.54638195
0.0	0.12575907	0.15391956	0.14344095	0.15704603	0.1674082	0.1604859	0.16540821	0.15479825	0.15806195	0.14377272
0.0	0.011825	0.010372708	0.011215614	0.011303922	0.011537722	0.014397322	0.009880373	0.009425034	0.010890887	0.008266311
0.0	0.00012100439	9.10042e-05	0.00011040843	0.00010953302	0.00011494565	0.00017800718	7.9970705e-05	7.902847e-05	0.00010260007	5.741354e-05
0.0	0.15041338	0.1641355	0.13035734	0.13955835	0.15104109	0.17199147	0.15683709	0.1695389	0.15131922	0.1679649
0.0	0.00013001954	0.000109747765	7.811856e-05	6.971882e-05	6.245513e-05	0.00013764885	0.00012872131	0.00011960394	0.000117893556	0.00017167187
0.0	0.0097540775	0.011368974	0.014524369	0.015092986	0.01101783	0.008273257	0.010906673	0.015888682	0.012364036	0.011910009
0.0	0.011950475	0.008612917	0.015452756	0.017233277	0.009642013	0.015222187	0.00991477	0.01102007	0.010688467	0.015865041
0.0	0.009862332	0.011260147	0.012900226	0.017749472	0.011783833	0.014480262	0.011650561	0.01416036	0.010744419	0.017156668
0.0	0.01165501	0.009822498	0.017424606	0.018337237	0.010479975	0.013517032	0.0071762535	0.013938634	0.010487582	0.014007301
0.0	0.012760143	0.01099381	0.013555676	0.019031487	0.009182885	0.015150858	0.01296911	0.01206038	0.01212684	0.011719302
0.0	0.011289681	0.011004874	0.013062298	0.015634224	0.009658338	0.01391118	0.013228988	0.012494682	0.009205225	0.014670973
0.0	0.007214339	0.010983171	0.015570222	0.014854262	0.009230997	0.015806897	0.013332785	0.011451791	0.0096643595	0.01459022
0.0	0.54005736	0.5424547	0.53612196	0.54621446	0.54172164	0.5465969	0.55082315	0.53117645	0.5403532	0.54758644
0.0	0.54087245	0.54571426	0.53943324	0.54821914	0.54082453	0.5469135	0.5546754	0.5335367	0.5419105	0.54856336
0.0	0.541987	0.5457126	0.5396397	0.54510015	0.54303724	0.54634684	0.55312943	0.5310215	0.5393378	0.5467074
0.0	0.541264	0.54535675	0.5373563	0.54734004	0.54121727	0.5444426	0.5538526	0.5322358	0.5393018	0.5463857
0.0	0.5400195	0.54640514	0.5382967	0.54660195	0.5408895	0.5457735	0.5537752	0.5310109	0.54079884	0.5481302
0.0	0.03843394	0.0625011	0.06271996	0.053959064	0.056797702	0.024105754	0.043430362	0.04045715	0.060678095	0.04961509
0.0	0.038331915	0.064856716	0.056156285	0.043102235	0.053193282	0.03073326	0.056134924	0.046946343	0.05341065	0.059950948
0.0	0.054527022	0.051609874	0.060072538	0.06279091	0.05699313	0.06955896	0.06337074	0.042983964	0.04720751	0.044476103
0.0	0.038549222	0.041662276	0.052639324	0.03481083	0.060322165	0.054083377	0.06449546	0.065591395	0.045115385	0.05485958
0.0	0.054585323	0.047839504	0.04585873	0.05097254	0.052281298	0.059222497	0.06000943	0.03855288	0.04813769	0.054015785
0.0	0.050470486	0.040681683	0.056533772	0.03962246	0.04814439	0.04871135	0.059130564	0.05412816	0.049836904	0.057323538
0.0	0.5409314	0.54434824	0.5385871	0.5482498	0.541754	0.54533523	0.5534122	0.53206193	0.53966326	0.5470228
0.0	0.5407218	0.54457504	0.5381132	0.5471541	0.5414001	0.5457672	0.5537622	0.5326844	0.5398237	0.547072
0.0	0.5403023	0.5454577	0.53751063	0.5477409	0.5406999	0.5439854	0.5521091	0.5318734	0.54006517	0.5470345
0.0	0.062211998	0.05964685	0.052315418	0.05577832	0.04212146	0.06412886	0.030729642	0.026087731	0.0432374	0.06403106
0.0	0.5408803	0.5449659	0.5381586	0.54609555	0.5412278	0.5453304	0.5527891	0.53185093	0.5403623	0.54763055
0.0	6.555991e-05	8.387054e-05	0.00012632295	0.00022314556	2.8025157e-05	0.00010762354	0.00021193606	9.1299386e-05	9.698852e-05	0.00016688414
0.0	0.0093944175	0.010292662	0.010542413	0.012088992	0.004398847	0.010879038	0.016632369	0.009981963	0.008764958	0.013083173
0.0	0.5408953	0.5425816	0.53844136	0.5476428	0.54231	0.5457885	0.5530267	0.5321368	0.54026484	0.5487593
0.0	0.09506788	0.09952383	0.11337366	0.10912601	0.10423401	0.12469551	0.1365542	0.10621138	0.12542683	0.09515205
0.0	0.020447504	0.03135269	0.02621067	0.033338252	0.032476537	0.022576207	0.031539265	0.020809805	0.027495723	0.029862998
0.0	0.53974056	0.5439716	0.5357458	0.5450765	0.5437869	0.5461866	0.55189604	0.53180295	0.5396146	0.54437554
0.0	0.03331075	0.027507627	0.036641546	0.02584769	0.018844182	0.032349758	0.03042787	0.025183816	0.019493645	0.026622508
0.0	0.5401264	0.54308814	0.537083	0.54776317	0.54301834	0.54510254	0.550781	0.53177184	0.5393494	0.5460176
0.0	0.0076269065	0.012914417	0.011715486	0.01437039	0.011410386	0.016769389	0.017486727	0.012088797	0.011012615	0.004985455
0.0	0.011697893	0.008726044	0.013614346	0.013747402	0.010937714	0.016036723	0.016248053	0.009140693	0.011391629	0.016541662
0.0	0.539807	0.5439906	0.5356032	0.5463187	0.54008806	0.54514134	0.5520521	0.531001	0.53992873	0.5463847
0.0	0.5404147	0.54362214	0.5370558	0.54705435	0.54315364	0.5462684	0.5521211	0.53134006	0.53986335	0.54613656
0.0	0.009662849	0.010120375	0.014134588	0.012847899	0.013586828	0.013340378	0.014529365	0.014410474	0.020054163	0.010185644
0.0	8.627895e-05	0.00010243779	0.00013795082	0.0001012048	0.000121654935	0.000107236	0.00021682007	0.000117041935	0.00019031877	0.00011810871
0.0	0.0065781693	0.009181766	0.011220448	0.009494467	0.01016781	0.013282928	0.007924041	0.01436877	0.010300452	0.015374585
0.0	5.6904493e-05	8.240839e-05	0.00014984298	9.6579766e-05	6.968107e-05	0.00015827149	6.984212e-05	0.00015256672	9.618401e-05	0.000154456
0.0	0.540458	0.54382557	0.5368367	0.5495238	0.5413913	0.5463479	0.5521509	0.5318235	0.5383512	0.5448982
0.0	0.0076666693	0.0074638715	0.015687466	0.014412561	0.010214577	0.007017844	0.017046483	0.010411055	0.010495973	0.014552378
0.0	7.3559204e-05	4.883645e-05	0.00019859582	0.00011818497	8.068546e-05	7.881638e-05	0.00020297187	0.00013545374	0.00011514531	0.00019358844
0.0	0.5396533	0.54323107	0.53716576	0.54697865	0.5429048	0.54516613	0.5517644	0.532081	0.5387571	0.54692376
0.0	0.00010050361	0.000109963985	0.0001321667	8.44722e-05	0.0001575552	6.8505e-05	0.00019849076	4.7411504e-05	0.000122064084	8.934976e-05
0.0	0.012356852	0.011524933	0.010924383	0.007489065	0.015482358	0.008691416	0.012120917	0.0040389425	0.0098831775	0.009248659
0.0	0.101894975	0.11002201	0.10031137	0.12022861	0.06793491	0.12106835	0.096426494	0.10655987	0.073863745	0.10308535
0.0	0.007855595	0.010780234	0.012255733	0.009983052	0.009933599	0.01511081	0.014775902	0.012093326	0.010857468	0.01241848
0.0	0.07617535	0.07995058	0.08248587	0.07088195	0.079446934	0.07714774	0.09276728	0.06657166	0.078304864	0.07429928
0.0	0.00483117	0.009086081	0.010385255	0.015901474	0.0084655965	0.016936788	0.012229986	0.014974456	0.010458678	0.012148531
0.0	0.100098915	0.09738453	0.09559569	0.107278116	0.11788116	0.12620725	0.13501866	0.096995965	0.08884017	0.10493823
0.0	0.00012978617	7.755659e-05	0.0001668275	8.954125e-05	3.2688862e-05	0.00010968813	0.00011622583	0.00010546959	5.340025e-05	0.00011786007
0.0	0.016553106	0.010627734	0.018335633	0.009925921	0.0041144793	0.014210343	0.009536749	0.010461155	0.0050632018	0.008213884
0.0	0.026312785	0.030553091	0.02828467	0.027154244	0.023078823	0.032612212	0.022157552	0.02722651	0.032141175	0.0142051745
0.0	0.5408677	0.544203	0.5376584	0.5451017	0.54179204	0.5459171	0.5530743	0.5319272	0.5407527	0.5480409
0.0	0.044492938	0.03061832	0.045097854	0.053748064	0.04259807	0.05388074	0.055829763	0.052531093	0.061713982	0.04206137
0.0	5.8762937e-05	9.67634e-05	0.00018335608	7.97291e-05	8.901707e-05	0.00028962412	0.00014292558	9.025715e-05	0.00011715159	0.00019279838
0.0	0.029322585	0.024469083	0.037175175	0.026897259	0.021549521	0.02552172	0.029472815	0.027657218	0.034858387	0.030192079
0.0	0.15127844	0.15003578	0.17594033	0.15287624	0.13819367	0.14795177	0.16623214	0.15042081	0.17969956	0.16188839
0.0	8.6572014e-05	9.2589966e-05	8.535505e-05	3.6021433e-05	0.000104610794	6.672575e-05	4.84172e-05	5.0443334e-05	6.9508846e-05	8.4203515e-05
0.0	0.026164861	0.028951827	0.02512357	0.028357983	0.030155854	0.03502008	0.036323383	0.014131378	0.026988415	0.019342449
0.0	0.06544892	0.067085214	0.07136274	0.088654235	0.07870601	0.08603968	0.09541373	0.05107049	0.08550604	0.07572349
0.0	0.00010964452	0.00011311265	0.00014656679	8.9652494e-05	3.9160142e-05	0.00012960413	4.455615e-05	0.00014595843	0.00013897297	8.352033e-05
0.0	0.010445519	0.00999385	0.016710289	0.0105324	0.007967318	0.0093889395	0.012667764	0.010729836	0.017207092	0.012348312
0.0	0.021375993	0.024713919	0.023515183	0.021939438	0.019420011	0.040166747	0.028433163	0.020577593	0.031387314	0.023258228
0.0	0.043181825	0.041041195	0.056468584	0.054880947	0.039222833	0.052107956	0.04633039	0.043661144	0.040484928	0.0563661
0.0	0.008856865	0.0047184923	0.011838686	0.009222885	0.012467088	0.010892886	0.0066129775	0.011034464	0.009820467	0.011610811
0.0	0.008778329	0.004715137	0.011747224	0.009199568	0.012322844	0.010953417	0.0065187183	0.011056236	0.009843004	0.011558047
0.0	0.54069334	0.5440116	0.5376027	0.54755515	0.5422165	0.54528314	0.55202717	0.5322746	0.5396773	0.5476775
0.0	0.54078776	0.5440808	0.5382996	0.5464393	0.5409665	0.54661345	0.55167663	0.53222346	0.539932	0.547299
0.0	0.005540829	0.007984901	0.011731535	0.009060605	0.011638844	0.01056643	0.015966192	0.013426107	0.011592558	0.013302266
0.0	0.0055426424	0.007973151	0.011713996	0.009075899	0.011665165	0.010644669	0.015984572	0.013522076	0.011684675	0.013265908
0.0	0.020172304	0.024117036	0.02943167	0.02191892	0.02652763	0.030419394	0.028844448	0.028359381	0.029950183	0.033723384
0.0	0.073614836	0.07427705	0.086319245	0.07839375	0.075538754	0.097738065	0.07459313	0.059520878	0.07238615	0.09024084
0.0	9.37695e-05	9.41151e-05	0.00017852425	0.00011238264	0.00010150189	0.00025935698	8.690676e-05	4.63552e-05	8.808754e-05	0.0001926161
0.0	0.5400321	0.5451597	0.5365402	0.5455708	0.5409461	0.5463813	0.5530959	0.5321042	0.5402676	0.54709005
0.0	0.008777437	0.013719643	0.015571597	0.017270999	0.0045867413	0.012272195	0.013712745	0.0073833764	0.006428977	0.015029995
0.0	0.07718541	0.074242644	0.08320657	0.07340055	0.056289464	0.07683878	0.08222429	0.065177746	0.06176713	0.086743794
0.0	0.0001121806	9.395038e-05	0.00015513599	8.759099e-05	3.3734843e-05	0.00010314951	0.00012579921	6.505273e-05	4.8583337e-05	0.00016549931
0.0	0.01135069	0.010440662	0.013207557	0.010199577	0.0062749316	0.011029481	0.012332359	0.0085207485	0.0075022075	0.013929318
0.0	2.3971834e-05	0.00016864746	0.000109112385	0.00013464155	7.813539e-05	0.00020687941	0.00015970682	8.569784e-05	6.866203e-05	0.00016323154
0.0	0.014692661	0.009493104	0.011160047	0.0052310866	0.012233107	0.012116631	0.0077565564	0.011146683	0.014153146	0.01481857
0.0	0.07935051	0.05928495	0.08933241	0.07050231	0.077719845	0.07106556	0.068270564	0.0767476	0.080119826	0.09962869
0.0	0.54020095	0.54495096	0.53870374	0.54896	0.5410883	0.54662883	0.55367327	0.53274286	0.5409942	0.5503553
0.0	0.014026168	0.009935485	0.007909477	0.0046588588	0.010966417	0.016222175	0.007292391	0.010011623	0.015145109	0.011420283
0.0	0.09653964	0.10959982	0.10269267	0.10474187	0.10601642	0.09901405	0.09816535	0.09908649	0.11580929	0.11275514
0.0	0.023386193	0.02779858	0.028011596	0.022122335	0.021310685	0.026119588	0.019765701	0.03486059	0.032174483	0.024728423
0.0	0.008883132	0.011529356	0.012382543	0.011473598	0.013214811	0.008650862	0.010632282	0.012122933	0.011400199	0.014242388
0.0	0.011037764	0.012022769	0.012306738	0.013228827	0.0041347477	0.012259583	0.009369955	0.015058979	0.013586386	0.01351196
0.0	0.010940429	0.012076872	0.012300253	0.01322663	0.0041525983	0.01226429	0.009297855	0.014988367	0.013557385	0.01350924
0.0	0.06904792	0.0746162	0.0770593	0.0870026	0.0620573	0.09077572	0.07598276	0.08887152	0.08085423	0.09031584
0.0	7.366198e-05	9.575033e-05	0.000115853145	0.00016723157	4.8492104e-05	0.00019494526	9.31947e-05	0.0002106429	0.00013396768	0.00019323234
0.0	0.009217489	0.010539161	0.011433818	0.014039159	0.0075139194	0.015100999	0.010632679	0.015230045	0.012397013	0.015034556
0.0	0.010142722	0.009825893	0.009756837	0.012029358	0.0083473	0.011612091	0.01571563	0.011177061	0.010770292	0.013178733
0.0	0.026934773	0.026555091	0.028363537	0.032016043	0.02812228	0.03764359	0.02910777	0.026511123	0.025448905	0.022938123
0.0	0.03039135	0.029307203	0.024998443	0.035789825	0.028702613	0.032625753	0.03098776	0.03514625	0.0284174	0.031624965
0.0	0.2095437	0.21008714	0.18671454	0.18906273	0.17466268	0.21411277	0.1608306	0.18882617	0.22475278	0.20417066
0.0	6.851029e-05	5.238958e-05	0.00012824485	8.2820174e-05	0.000115600335	0.00013184798	0.00015939341	6.65934e-05	0.00012270699	7.034846e-05
0.0	0.00014839336	8.634373e-05	0.00021995902	8.8293236e-05	0.000110736124	0.00012981081	0.00020679578	9.76529e-05	8.497505e-05	6.782184e-05
0.0	0.013471298	0.012116219	0.010037788	0.0089178635	0.0071964283	0.011437986	0.011698439	0.013385335	0.010622706	0.0054426864
0.0	0.09959825	0.09443494	0.124775425	0.14239228	0.098317504	0.120945424	0.104778334	0.114741474	0.10061269	0.12108381
0.0	0.035855547	0.029352078	0.031474087	0.026703818	0.02349749	0.03000058	0.023592241	0.027403684	0.027398316	0.0317274
0.0	0.22631304	0.19875288	0.20764688	0.19778039	0.19092493	0.2118945	0.2036248	0.19610876	0.20669098	0.20259422
0.0	0.010450464	0.0072630695	0.012138687	0.01506069	0.008420184	0.013037654	0.012799301	0.010901149	0.010322038	0.011971105
0.0	0.010355497	0.007264332	0.012061942	0.015074555	0.008379256	0.013002952	0.012719181	0.010885686	0.010285578	0.011949546
0.0	9.835277e-05	0.00010563345	0.00013829615	0.000116015326	7.564283e-05	0.00016115194	9.022721e-05	4.3466353e-05	9.6022806e-05	0.00010005542
0.0	0.121816784	0.09604848	0.096088335	0.1008879	0.10828198	0.119585104	0.117574215	0.11124547	0.09226008	0.11761114
0.0	0.025957335	0.023511149	0.02979732	0.032521293	0.021921799	0.031551857	0.012926458	0.028198836	0.024614038	0.020828977
0.0	0.009572031	0.012444818	0.008777631	0.011889382	0.0073830336	0.010648978	0.0010007508	0.012144738	0.009184555	0.0075670355
0.0	0.044380747	0.04124854	0.06232003	0.052744783	0.046989426	0.07253763	0.05021107	0.05283393	0.04945178	0.047983866
0.0	0.5403947	0.5431303	0.5364085	0.54864436	0.54246455	0.545491	0.5506678	0.5318009	0.539851	0.5466582
0.0	0.0002075652	0.00012499974	0.00019331065	0.00011321386	5.923074e-05	0.00018582985	5.7583467e-05	0.00010974368	7.232107e-05	6.896974e-05
0.0	0.013489854	0.011883234	0.017190319	0.0087467525	0.008943616	0.011391125	0.014850773	0.014378153	0.007987458	0.014133445
0.0	0.026468625	0.02722558	0.027600322	0.026554642	0.027452638	0.029878145	0.033462226	0.03164465	0.025270723	0.0310716
0.0	6.8504545e-05	7.570647e-05	8.059657e-05	0.000106980966	0.0001509043	0.0001312246	0.00011999325	0.00014376962	0.0001350292	0.00010915235
0.0	0.15497759	0.15374193	0.1609183	0.17612554	0.16880862	0.16210538	0.15388593	0.15217474	0.14402045	0.14825672
0.0	0.010527208	0.010489284	0.014038161	0.013793056	0.013177393	0.013209371	0.013295252	0.008992646	0.010699475	0.011220141
0.0	0.010572344	0.01043453	0.014079047	0.013809865	0.013270658	0.013253524	0.013372017	0.009037609	0.010735705	0.01122348
0.0	0.010529364	0.010406001	0.014073972	0.013822566	0.013280909	0.0132360365	0.013340045	0.009067539	0.010704604	0.011221422
0.0	9.001142e-05	0.00012814681	4.9836002e-05	0.00010260828	0.00013645232	0.000101980586	1.6670774e-05	7.409489e-05	0.00010475084	0.00016442766
0.0	0.13168919	0.15209451	0.15680051	0.16528796	0.12642713	0.18123305	0.13486442	0.1438761	0.15680535	0.14546575
0.0	0.010197295	0.009511041	0.012313086	0.010546577	0.010330687	0.015396025	0.011462105	0.010677063	0.009390111	0.0013180691
0.0	0.091375016	0.09693849	0.102515504	0.09676061	0.10420195	0.13431281	0.11665115	0.1036729	0.0969257	0.090933666
0.0	7.622268e-05	9.7843236e-05	7.3248695e-05	8.132095e-05	0.00011973026	0.0003184012	0.000119221346	0.00013665234	9.373821e-05	6.8711546e-05
0.0	0.010444125	0.009447216	0.010698021	0.010900296	0.010278697	0.01361819	0.017332908	0.013336136	0.009472309	0.012202188
0.0	0.008153152	0.008852842	0.013646446	0.008861834	0.009686171	0.01582131	0.015897192	0.012077368	0.009054524	0.010377388
0.0	0.00016622365	7.116272e-05	7.1991206e-05	0.00014303028	0.0001503221	0.0001315654	0.0002609061	0.00018446716	0.0001106977	0.00012780864
0.0	0.11435379	0.102921695	0.082075275	0.116682135	0.11034636	0.11796428	0.12650189	0.11288304	0.10100513	0.10540759
0.0	0.000106287174	0.00011245318	0.00019123666	0.00013009134	0.000115745264	0.000118432945	0.00014120855	0.00010403302	7.981734e-05	0.00016867077
0.0	0.045744397	0.04671163	0.060205925	0.041061193	0.056827035	0.059077967	0.054239806	0.054050088	0.045758717	0.053936332
0.0	0.04576692	0.04674106	0.060527317	0.04120991	0.05697393	0.05919882	0.054344643	0.05408823	0.04579765	0.05409383
0.0	0.06916923	0.07034801	0.093119495	0.08036135	0.065008655	0.07133827	0.07959129	0.06619918	0.08302399	0.08465499
0.0	0.050148636	0.050394315	0.050264385	0.042787448	0.043810587	0.051054996	0.037822533	0.045416012	0.06102804	0.05682113
0.0	7.414974e-05	7.666882e-05	0.00023894166	0.00012348745	5.768751e-05	7.790149e-05	0.00011113696	6.895448e-05	0.00014819695	0.00015075761
0.0	0.00014345931	0.00016793144	0.00014988126	5.6839355e-05	4.240463e-05	0.00016349947	0.00015268882	7.339406e-05	0.00015351716	0.00017129675
0.0	0.051633555	0.048585337	0.061968826	0.052904367	0.05062743	0.059274387	0.056227338	0.050184283	0.051161475	0.05386296
0.0	0.5417468	0.5433532	0.5385998	0.546855	0.5418706	0.54475206	0.5519675	0.53166443	0.54043067	0.5464039
0.0	0.0952917	0.11338646	0.1172455	0.108904675	0.10179155	0.10909688	0.11358664	0.11029222	0.097968906	0.076469205
0.0	0.09130305	0.09461652	0.10669588	0.11173285	0.1094188	0.10051997	0.11019404	0.06953647	0.090620205	0.1314252
0.0	0.10778531	0.1022249	0.114044875	0.10283631	0.10692486	0.103869244	0.11104886	0.053821567	0.13126582	0.10667749
0.0	0.10583062	0.108561516	0.09625311	0.090503	0.098219454	0.12256097	0.092167825	0.100909926	0.11204167	0.09492889
0.0	0.024613563	0.02776815	0.031274315	0.03419852	0.022550184	0.036869727	0.0361288	0.029811742	0.032647297	0.03499574
0.0	0.1465329	0.15899323	0.1577734	0.17361712	0.15148048	0.1712105	0.17776638	0.16350324	0.16707431	0.1654942
0.0	0.0724456	0.09821871	0.09352528	0.08554219	0.10998207	0.10486828	0.10132912	0.08339097	0.109887764	0.107157946
0.0	0.54110247	0.5441483	0.53897035	0.5472011	0.5421056	0.54623884	0.5506927	0.5331753	0.54086155	0.5474184
0.0	0.5410317	0.54375255	0.53872144	0.5466316	0.5425192	0.54652363	0.5502508	0.532324	0.5394081	0.5465718
0.0	0.032879505	0.025439776	0.02561304	0.03510933	0.024335433	0.038227834	0.026229741	0.023846358	0.03517772	0.032962035
0.0	0.5401501	0.5434075	0.5363092	0.54759246	0.5423191	0.5443277	0.5507572	0.5321716	0.5391456	0.546
0.0	0.5408272	0.5441982	0.53855133	0.54717076	0.5429108	0.54601216	0.5515508	0.5330215	0.5400363	0.546874
0.0	0.023325527	0.032313954	0.036667123	0.029004753	0.027945563	0.015196868	0.025614986	0.02143099	0.03279228	0.030348243
0.0	0.019926997	0.030924687	0.029685939	0.028591849	0.02527727	0.022375328	0.02739518	0.02478292	0.026769804	0.025125077
0.0	0.02503937	0.023685418	0.028195538	0.031596903	0.028097117	0.037245795	0.036448356	0.023599777	0.02851542	0.024792695
0.0	0.020203022	0.025725875	0.02883148	0.020534707	0.03465779	0.032375902	0.023030177	0.029165206	0.022930283	0.03012769
0.0	0.031555776	0.02905519	0.019825552	0.03372413	0.030173026	0.034287293	0.03563339	0.027352065	0.030987633	0.027995212
0.0	0.15534832	0.13929841	0.16454975	0.13668604	0.1514425	0.15301928	0.17228313	0.15929416	0.15415052	0.16772977
0.0	0.54149234	0.5439962	0.53836864	0.54728675	0.5422331	0.546662	0.55124104	0.5340717	0.5399239	0.54659265
0.0	0.5414789	0.54418695	0.5376764	0.54629016	0.5420542	0.5466051	0.5500731	0.53329694	0.54008365	0.54624164
0.0	0.54020286	0.543642	0.53641534	0.54684025	0.5418986	0.5451702	0.5495105	0.5328514	0.53937376	0.54545206
0.0	0.029053288	0.02890425	0.026374968	0.025460165	0.020083947	0.03303879	0.020964252	0.015049625	0.023413712	0.03718692
0.0	0.5411632	0.5440203	0.53834766	0.5468838	0.5414611	0.54509383	0.5516843	0.532599	0.5395731	0.54762155
0.0	0.052881237	0.048233222	0.05019914	0.07227478	0.04629749	0.06634322	0.051595043	0.05344664	0.060948018	0.056992322
0.0	0.5414731	0.5446383	0.5377768	0.5463132	0.5414862	0.5463654	0.5511457	0.5323222	0.5407278	0.5470857
0.0	0.54026735	0.543292	0.5367218	0.5471535	0.54116243	0.5455622	0.55150205	0.53198266	0.53935575	0.5463788
0.0	0.049042605	0.047934912	0.06436962	0.063635774	0.046096835	0.04985516	0.051350757	0.049216222	0.05184923	0.060631964
0.0	0.5414611	0.54441327	0.53769505	0.5467031	0.5414662	0.54557276	0.55157465	0.53292567	0.54003257	0.5465963
0.0	0.043167565	0.04532457	0.05759504	0.070413105	0.044034474	0.060617413	0.047653854	0.05146557	0.046725977	0.047529567
0.0	0.17958072	0.17762753	0.18542513	0.20195682	0.19145161	0.21616638	0.22393522	0.18889071	0.20954706	0.19712673
0.0	0.17981276	0.20693561	0.19929715	0.1916041	0.21582974	0.21880788	0.1614943	0.18240239	0.18402526	0.20497991
0.0	0.21126525	0.21202005	0.1633105	0.22915071	0.20889667	0.21911268	0.22487237	0.2180262	0.21992227	0.19592619
0.0	0.54164594	0.5448752	0.53788984	0.5461855	0.54154235	0.5465257	0.5518019	0.53305626	0.5406278	0.5474924
0.0	0.54099935	0.5440541	0.53714365	0.54621094	0.5414377	0.5455065	0.5514073	0.5330575	0.54070705	0.5469417
0.0	0.045984257	0.044911213	0.053975105	0.056365304	0.040961172	0.057438873	0.051653523	0.04593941	0.046559297	0.06292955
0.0	0.54029226	0.5438695	0.536481	0.5467557	0.5415729	0.5453206	0.55058676	0.53193164	0.53830886	0.5459318
0.0	0.5403357	0.54439	0.5366296	0.5455227	0.54067075	0.5464116	0.55297506	0.53191066	0.53990954	0.54733574
0.0	0.010862708	0.0064245984	0.017038647	0.015483115	0.009212047	0.0159112	0.017142346	0.010869309	0.009927444	0.007886375
0.0	0.07602864	0.061509274	0.08255907	0.09785517	0.07623225	0.08619	0.09215057	0.08604689	0.07302164	0.06792632
0.0	0.00997075	0.008899578	0.01361648	0.016700184	0.010380214	0.0143216755	0.017078616	0.009822906	0.0113663105	0.013308025
0.0	0.5395657	0.54346967	0.5369607	0.5475486	0.5444447	0.54641485	0.5512179	0.53168255	0.53911257	0.5470409
0.0	8.663684e-05	6.804767e-05	0.00016387076	0.00024028408	9.20454e-05	0.00017599578	0.000244439	8.673604e-05	0.00011301066	0.00015049937
0.0	0.011534106	0.008157113	0.014977411	0.019630006	0.013089257	0.015392108	0.016642159	0.007916866	0.010018299	0.013310336
0.0	0.00013801726	7.831367e-05	0.00011501516	0.00016362844	0.00013281175	7.91967e-05	0.00016180032	6.3459105e-05	8.680778e-05	0.00013809242
0.0	0.013892766	0.009115429	0.014173346	0.010947211	0.014434937	0.011783211	0.011418899	0.0104864985	0.011223231	0.012951347
0.0	0.54002994	0.54320073	0.53777164	0.5479034	0.5414021	0.54674196	0.5507921	0.5320946	0.5403014	0.54780734
0.0	0.540693	0.54447716	0.53789365	0.5470327	0.54108024	0.54584414	0.5512489	0.53137285	0.5403823	0.5469951
0.0	5.7109555e-05	8.621587e-05	0.00016495358	0.00018974635	7.3110874e-05	0.00014872343	0.00019170291	9.834048e-05	0.00012503038	1.6902739e-05
0.0	0.009319016	0.009537402	0.010990015	0.015206591	0.007896907	0.0126666315	0.015895527	0.011566657	0.012854881	0.0012692581
0.0	0.5398822	0.5430836	0.5385853	0.5489557	0.54109627	0.546668	0.5512958	0.5321777	0.54064035	0.5484419
0.0	0.5400304	0.5442909	0.5385216	0.5471488	0.54101104	0.5455788	0.5518209	0.53148484	0.5401175	0.5483473
0.0	0.0018111797	0.0022541722	0.0030623495	0.0029120205	0.0021830343	0.005577653	0.0022240565	0.0032244637	0.0023709217	0.0031835972
0.0	0.04073109	0.04931301	0.05803911	0.067921676	0.050728526	0.04659084	0.0538628	0.04314628	0.05213909	0.058711067
0.0	6.673752e-05	6.7758876e-05	0.00019255551	0.0001932235	8.635591e-05	0.00014897465	0.00015535434	8.6022876e-05	8.8030014e-05	0.00012269647
0.0	0.0073259957	0.009889441	0.011936289	0.009687484	0.01083936	0.012520301	0.012226339	0.0084733125	0.011058411	0.009959219
0.0	0.06949002	0.10390158	0.103035904	0.07114764	0.09768173	0.11526106	0.11600285	0.09404194	0.102563985	0.11371083
0.0	0.0074930782	0.009888825	0.010328128	0.008515401	0.0105696	0.007909855	0.014643007	0.008416487	0.009794822	0.014295198
0.0	0.006548543	0.00929533	0.009115747	0.009317871	0.009527429	0.019000622	0.013299781	0.0078878375	0.010245725	0.012216721
0.0	4.816723e-05	8.263148e-05	9.346036e-05	6.1811785e-05	9.627798e-05	5.303551e-05	0.00017733342	6.289298e-05	8.2805884e-05	0.00017378706
0.0	0.08200886	0.103706226	0.116671994	0.08351171	0.09500397	0.13684085	0.13206884	0.09056978	0.0989048	0.1244269
0.0	0.00827276	0.00874364	0.011295793	0.007245985	0.009781802	0.014342725	0.010581835	0.010616238	0.010508743	0.013498009
0.0	4.0018444e-05	0.000125346	0.00013739709	0.00010994783	4.3982724e-05	0.00013644868	8.854644e-05	0.0001441331	9.2581315e-05	0.00010585347
0.0	0.103276975	0.088924065	0.09925334	0.07517088	0.085950114	0.10818728	0.12010277	0.06624356	0.115654185	0.103804655
0.0	0.1038085	0.08985712	0.09925094	0.07498415	0.0862984	0.1080915	0.120602384	0.06675066	0.1157234	0.10316188
0.0	0.1038085	0.08985712	0.09925094	0.07498415	0.0862984	0.1080915	0.120602384	0.06675066	0.1157234	0.10316188
0.0	0.10376649	0.08960913	0.099308826	0.0746314	0.086084135	0.10819136	0.12077775	0.06676867	0.1156453	0.103735566
0.0	0.02077014	0.024971198	0.024840007	0.02147483	0.018177213	0.03020191	0.011597166	0.019463763	0.032529168	0.03112406
0.0	0.5400666	0.54373085	0.53705317	0.54644233	0.540424	0.5479825	0.55131376	0.53344077	0.5410071	0.54700655
0.0	0.5402979	0.543973	0.535628	0.54452074	0.5406988	0.5452348	0.5517154	0.53191257	0.53989524	0.5471497
0.0	0.11993902	0.15938172	0.1430664	0.16009031	0.12271662	0.16354476	0.06371104	0.15380324	0.16350426	0.17286749
0.0	0.53930527	0.5436712	0.53657806	0.5474311	0.54139394	0.5446288	0.55048823	0.53297853	0.54029614	0.54734415
0.0	0.00010200772	0.00012539633	0.00016323324	7.524046e-05	5.2384385e-05	0.0002746319	0.00014305292	2.6607668e-05	8.392958e-05	0.00010502039
0.0	0.007787287	0.011478624	0.010417915	0.013112445	0.008956855	0.015100609	0.012630568	0.0064702085	0.010299931	0.016563023
0.0	0.014901492	0.011307558	0.013833686	0.016600618	0.010259016	0.014388401	0.013395483	0.010179848	0.011183841	0.0016618407
0.0	0.00014590737	0.00012324935	6.0289556e-05	0.00017469969	0.00013554354	0.00010651323	0.00012289188	0.00013785771	8.6469045e-05	1.8291026e-06
0.0	6.2155734e-05	7.889196e-05	8.0282225e-05	9.314966e-05	0.00018425447	0.0001661246	0.0002046056	8.983777e-05	0.00011930845	0.00017800955
0.0	0.2043195	0.18964282	0.20375285	0.19619666	0.20950067	0.23102525	0.19274966	0.19430749	0.19424705	0.21328795
0.0	0.20528704	0.18975449	0.20541508	0.1962152	0.21032944	0.23200755	0.19261704	0.19449924	0.19478014	0.21448733
0.0	0.27465567	0.26054004	0.27345565	0.26661953	0.27898917	0.29898164	0.2651653	0.2626281	0.26463193	0.2837037
0.0	0.2009473	0.20180221	0.20980331	0.20419002	0.2014385	0.22188483	0.22458285	0.19701682	0.19712867	0.20536646
0.0	0.062414695	0.06683363	0.078580834	0.06012846	0.075625464	0.050022554	0.080507115	0.06894557	0.06665042	0.08011357
0.0	4.63331e-05	7.984711e-05	0.000111742025	5.6242487e-05	9.231948e-05	0.00018745697	3.642431e-05	8.695351e-05	6.896204e-05	6.026018e-05
0.0	0.04303193	0.041883398	0.056435682	0.041127503	0.054489113	0.06479318	0.063197345	0.040702205	0.037478566	0.058836773
0.0	0.07847335	0.06715986	0.08254856	0.065497495	0.08049243	0.0764738	0.06206789	0.05641937	0.07116181	0.07754611
0.0	0.012997794	0.0074927374	0.012162749	0.0057232226	0.014258659	0.014200221	0.010194124	0.0065269317	0.010569202	0.0140127875
0.0	0.012963142	0.007502304	0.012229796	0.0057203444	0.014276565	0.014257707	0.010200905	0.006596255	0.01060309	0.0139208
0.0	0.011414868	0.009282289	0.014236025	0.015043859	0.009318135	0.008604627	0.0077491505	0.005941092	0.010320595	0.009965587
0.0	0.00012188555	7.942465e-05	5.5164393e-05	5.175131e-05	0.00012628357	8.088522e-05	8.368639e-05	0.00011255348	0.0001456713	0.00012089517
0.0	0.012164193	0.010499152	0.011505393	0.010714562	0.010463116	0.009527591	0.010920787	0.008953347	0.01486133	0.010644438
0.0	8.8586305e-05	3.4031567e-05	0.0001975631	0.00012683195	6.162627e-05	7.05422e-05	3.6515085e-05	2.3285067e-05	3.5234672e-05	8.861849e-05
0.0	0.010134898	0.0063685956	0.0149469245	0.012153501	0.008474014	0.00911145	0.006697738	0.005137995	0.0064109527	0.010249531
0.0	0.00012647132	7.3063544e-05	0.0001671756	6.46102e-05	0.00012735961	0.000107453925	7.667862e-05	8.841962e-05	6.335619e-05	0.000101745034
0.0	0.07936647	0.07607588	0.07600203	0.07896912	0.072318874	0.08322965	0.088711485	0.062925294	0.0843496	0.08227227
0.0	0.54064375	0.5440743	0.5364607	0.54551804	0.54088897	0.5462584	0.5533881	0.5318086	0.54011494	0.5470648
0.0	0.011088033	0.014218061	0.014133611	0.010048284	0.007386179	0.015339219	0.014712333	0.0096860435	0.013749755	0.009760929
0.0	0.00012469984	0.00010303509	0.00010994364	0.000115547984	8.609575e-05	0.00013978235	0.00016821735	5.7036297e-05	0.00015743898	0.00013518779
0.0	0.5406626	0.5442407	0.536939	0.5471999	0.5416889	0.5476133	0.5545122	0.53340095	0.5407439	0.54676914
0.0	0.00974413	0.0124587035	0.009796361	0.012190814	0.011912344	0.0153302485	0.011799479	0.009445248	0.010447052	0.014481751
0.0	0.07387214	0.07081713	0.07072136	0.0722939	0.06194203	0.07765146	0.09168796	0.07474366	0.06839272	0.0851627
0.0	0.00011576789	0.00015249777	0.00011319119	6.3932275e-05	7.576338e-05	0.00015435029	0.00014864346	6.6180895e-05	9.8824625e-05	5.163975e-05
0.0	0.011189759	0.008081019	0.011380078	0.014872499	0.009247287	0.011034682	0.014536994	0.007045191	0.010099068	0.01107533
0.0	0.0113438815	0.010065588	0.011668667	0.010072984	0.010098267	0.012246893	0.012628142	0.008754616	0.010853105	0.009990797
0.0	0.04674202	0.05137856	0.05703196	0.04843038	0.051157445	0.05426184	0.052833144	0.049745455	0.05201332	0.04717066
0.0	0.54026014	0.5446282	0.5368747	0.5459306	0.5415435	0.5462278	0.5530319	0.5317821	0.5405231	0.54772455
0.0	0.01200804	0.00410049	0.0076131574	0.010249105	0.009432867	0.013567872	0.008212358	0.007726342	0.011920721	0.012305439
0.0	0.011972555	0.004550922	0.0044585997	0.008060734	0.007250511	0.01227153	0.0064287605	0.0061980314	0.012344714	0.012226017
0.0	0.08251002	0.06685095	0.06464229	0.06954277	0.064844295	0.08180851	0.06600227	0.062827915	0.077210136	0.07101863
0.0	0.00014457715	6.330141e-05	5.9777747e-05	7.1463706e-05	5.714349e-05	0.00013089493	5.483167e-05	5.670737e-05	0.000112433336	7.7419965e-05
0.0	0.012866303	0.008586017	0.008239405	0.0092219	0.008151494	0.012407473	0.008175826	0.007959916	0.011368727	0.009568749
0.0	0.54023755	0.5442081	0.53620374	0.54512626	0.5405105	0.54625136	0.5539501	0.5320272	0.54047585	0.5469913
0.0	0.029267276	0.012611653	0.02039252	0.026203997	0.024298504	0.032571778	0.022114579	0.020769205	0.029168047	0.03023586
0.0	0.011970603	0.0036660766	0.012991433	0.01314079	0.012132599	0.014963052	0.010552395	0.0097016115	0.011435155	0.012416842
0.0	0.07603504	0.06104537	0.0881437	0.077424295	0.069378905	0.08657795	0.070723325	0.072524235	0.08073136	0.076793484
0.0	0.000105974665	4.5071494e-05	0.00019342921	0.00010719847	7.363648e-05	0.00016253868	7.107889e-05	9.718238e-05	0.00013319438	0.00010402846
0.0	0.011035734	0.0072546205	0.014725382	0.011271472	0.0092432685	0.013806742	0.009298181	0.010394984	0.01236162	0.011075142
0.0	0.02634778	0.01707881	0.02715294	0.028873675	0.021932382	0.023475766	0.021274094	0.02543086	0.033681788	0.02677294
0.0	0.010926857	0.009312568	0.013414686	0.007613651	0.006676156	0.010831878	0.010663467	0.006180917	0.011607018	0.011762529
0.0	8.9401154e-05	6.7872956e-05	5.868616e-05	3.4931058e-05	8.9450186e-05	0.000110984445	7.0959286e-05	3.690479e-05	0.00010275712	0.00024853915
0.0	4.3947843e-05	4.8276077e-05	4.9501887e-05	9.593752e-05	0.00016157908	6.587972e-05	4.345479e-05	0.00012405963	0.00012988807	7.580133e-05
0.0	2.103561e-05	9.671137e-05	9.299417e-05	8.8461195e-05	9.471372e-05	0.0001565959	9.7120595e-05	0.00012048559	8.1923696e-05	7.570654e-05
0.0	0.04301052	0.049467213	0.04079235	0.030469488	0.04446598	0.06219423	0.05005059	0.055905167	0.05120224	0.051336426
0.0	0.055943947	0.07558115	0.08724543	0.09579735	0.07691072	0.09628861	0.058405206	0.067035735	0.074498154	0.08002115
0.0	0.5394817	0.543101	0.536724	0.54693323	0.54174733	0.54526174	0.55148494	0.532729	0.5391389	0.5470953
0.0	0.5396453	0.5438242	0.5372186	0.54806525	0.54303086	0.5458259	0.5512197	0.532436	0.5400526	0.5467165
0.0	0.19380029	0.19447502	0.19599631	0.18547697	0.18488581	0.2032022	0.21191436	0.1824612	0.19003257	0.20174143
0.0	0.0046937075	0.011759342	0.009994638	0.0063114692	0.012351198	0.0139695695	0.0046556424	0.011922322	0.009658939	0.01018586
0.0	2.3228997e-05	0.0001009307	0.00011245971	0.00012556804	5.579206e-05	0.00027235915	2.047732e-05	8.94292e-05	0.00012010624	0.0001311518
0.0	8.180207e-05	0.000119618424	6.625351e-05	2.2357905e-05	5.532687e-05	0.00017229369	4.2547337e-05	0.00012374147	0.00012098177	0.00013104104
0.0	0.0024934974	0.010913342	0.013040078	0.014916975	0.012425277	0.017500298	0.0032154738	0.010157656	0.009619228	0.010147731
0.0	9.433146e-05	6.314261e-05	8.82796e-05	6.757981e-05	6.45187e-05	6.1854706e-05	0.00017633205	6.283399e-05	0.00013619689	8.66608e-05
0.0	0.002519717	0.0037101088	0.0026505562	0.005080206	0.0014963619	0.004267365	0.0016649305	0.001782534	0.010188418	0.002814898
0.0	0.2036627	0.21735853	0.16515899	0.20609939	0.18653338	0.22295488	0.20291145	0.19101907	0.20684041	0.20415738
0.0	0.539684	0.543847	0.5369916	0.5475552	0.5409223	0.54397565	0.5524711	0.5326017	0.5394785	0.5463943
0.0	0.009718384	0.009118284	0.0093813585	0.003120379	0.005056046	0.01623382	0.013071504	0.012532398	0.014258974	0.016971342
0.0	7.437756e-05	6.462424e-05	4.468691e-05	1.9715468e-05	3.8520117e-05	0.00013451054	0.00013689348	0.000128864	0.00014285745	0.000241093
0.0	0.5404083	0.54540855	0.53629416	0.5470059	0.542069	0.5454361	0.5533106	0.5319083	0.54064065	0.5468987
0.0	0.04635552	0.044665232	0.056431316	0.062315445	0.0484823	0.050869804	0.057912808	0.04331242	0.049714644	0.050539117
0.0	6.3423955e-05	0.00010530508	0.00022591898	0.00018474246	5.1936117e-05	0.00020533809	0.00010118965	7.000729e-05	0.00018472572	7.577336e-05
0.0	0.04807535	0.05104458	0.0471921	0.04472922	0.051529586	0.059252195	0.04074693	0.052646805	0.052369542	0.036915798
0.0	0.07344308	0.07744262	0.07188741	0.068980105	0.07773278	0.087331325	0.06456361	0.078652054	0.07885374	0.059005592
0.0	0.008404231	0.008117757	0.012064942	0.007956303	0.011468062	0.015420106	0.010439227	0.010887276	0.011285068	0.00990421
0.0	0.08083433	0.07612183	0.075693294	0.07681576	0.08451255	0.09188528	0.065938	0.079139195	0.082892284	0.08190568
0.0	6.0225022e-05	5.5823242e-05	0.0001283853	5.35632e-05	0.00011343042	0.00020434298	8.911491e-05	0.00010598336	0.0001099407	8.277628e-05
0.0	0.07007473	0.073292226	0.08201295	0.08076143	0.053789265	0.09394601	0.068835385	0.06587907	0.091648914	0.08346647
0.0	8.16487e-05	2.3316175e-05	0.00015276644	8.36489e-05	4.814716e-05	9.1543225e-05	0.00018273683	6.413635e-05	0.0001639919	0.00013959747
0.0	3.6324407e-05	0.00014272008	0.00013247594	0.0002381329	5.2310104e-05	0.00023071804	8.150051e-05	5.804664e-05	0.0001990432	5.0171606e-05
0.0	0.041596133	0.050247077	0.05405917	0.045307238	0.03897961	0.055045966	0.07012074	0.04017856	0.0506998	0.037425604
0.0	0.06403398	0.07857754	0.07759977	0.086453974	0.06583484	0.082056165	0.09112539	0.0704974	0.07591093	0.07281556
0.0	0.00013677134	6.3477986e-05	0.000110299414	6.1542174e-05	6.861366e-05	0.00016288653	0.00028194103	5.441267e-05	5.7928468e-05	0.00013324874
0.0	5.966015e-05	0.000103253835	0.00014027611	7.410054e-05	4.8009522e-05	0.00014013948	0.0002859988	5.7363195e-05	0.00011132342	4.092903e-05
0.0	0.012954352	0.008199392	0.012080156	0.005752668	0.007946436	0.014166405	0.022585064	0.0063492167	0.008360526	0.008721004
0.0	0.0222595	0.0317996	0.03078621	0.029093634	0.022992719	0.02807127	0.02476603	0.024734592	0.025800822	0.02792805
0.0	0.038377967	0.056777384	0.04962923	0.05778851	0.041550532	0.045412723	0.0423795	0.03588266	0.046329737	0.044569984
0.0	7.518624e-05	8.766836e-05	0.000106773565	0.00016727878	0.000103573344	0.00018995798	8.454215e-05	7.956421e-05	0.00011669658	0.000103187296
0.0	0.009147135	0.009966274	0.009930491	0.015356983	0.009469915	0.011343389	0.009030818	0.006020371	0.010179969	0.010456236
0.0	0.04847408	0.04402489	0.060366485	0.057838134	0.050590314	0.06441998	0.06488311	0.046113245	0.045554027	0.068209924
0.0	0.041976117	0.045004863	0.05415182	0.053596582	0.054228622	0.05767752	0.056648146	0.05622636	0.035749376	0.06013408
0.0	0.14078349	0.14651251	0.1603364	0.16129424	0.16184472	0.16810116	0.16864131	0.16196959	0.12939225	0.17072009
0.0	0.002597232	0.0017374255	0.0031396481	0.0019129453	0.0020986004	0.0025190818	0.0012055953	0.0021310467	0.0028034651	0.0026037288
0.0	0.06238412	0.055450555	0.05059153	0.047392394	0.047205728	0.056582376	0.049803	0.046880197	0.054001275	0.061121564
0.0	0.048302628	0.04610032	0.06119067	0.049076196	0.051820975	0.047913108	0.056421172	0.04568944	0.05255264	0.04494805
0.0	0.02396518	0.02921795	0.022389922	0.023378858	0.024781808	0.03098459	0.032154657	0.023500478	0.029969117	0.030498039
0.0	0.0029103553	0.001408486	0.0025163288	0.0025124766	0.0015701364	0.0018112203	0.001883852	0.0020458428	0.0025745302	0.0041647903
0.0	0.009039292	0.007246469	0.0017924707	0.014916408	0.009106121	0.014550032	0.011109213	0.011596734	0.010778622	0.011678834
0.0	0.03255481	0.030133437	0.02959609	0.026998231	0.024744175	0.0181298	0.018391328	0.023740316	0.030277008	0.029950486
0.0	0.026260093	0.016483637	0.025424272	0.027653424	0.023353538	0.035876513	0.019523123	0.02658877	0.030749863	0.028144086
0.0	0.020679934	0.01710474	0.027511504	0.025353154	0.023401843	0.026069393	0.02474524	0.021611264	0.027099043	0.025517568
0.0	0.16569497	0.16103399	0.19909842	0.20476392	0.19262022	0.18320194	0.20271564	0.18806759	0.18631919	0.20803988
0.0	0.100793146	0.10284584	0.13020739	0.104266375	0.09744205	0.11464302	0.1371756	0.068836614	0.10447937	0.11128103
0.0	0.008895799	0.009738403	0.012479336	0.013762752	0.009177355	0.013814249	0.013413765	0.009245697	0.012575069	0.009546131
0.0	0.0074390364	0.01078057	0.013874441	0.010875145	0.011742442	0.017594406	0.014457123	0.012048448	0.00976292	0.011623365
0.0	0.011640051	0.008936156	0.011751505	0.012115443	0.011680051	0.013251172	0.012180035	0.011842497	0.013501927	0.009572537
0.0	0.110379815	0.11344593	0.09393349	0.096105926	0.09969323	0.11928401	0.108766034	0.10350741	0.12447253	0.1120043
0.0	0.00012848218	0.00010074589	8.7271e-05	0.00012109639	8.7502165e-05	0.000194585	0.0001190195	9.244854e-05	0.00015061293	0.00022307856
0.0	8.168141e-05	9.266699e-05	5.7772788e-05	6.693721e-05	4.5993467e-05	0.00011905412	9.714264e-05	7.2021416e-05	9.870567e-05	0.00013807492
0.0	0.010135357	0.009383983	0.008415846	0.011502807	0.006897583	0.011039632	0.007683611	0.006305688	0.009131279	0.017691405
0.0	0.022611026	0.027220594	0.030936088	0.025616793	0.027349059	0.030664291	0.034086317	0.030845206	0.025483703	0.028147807
0.0	2.7904136e-05	0.00012330447	0.00012996972	6.4719155e-05	6.7243665e-05	0.00015296278	6.8268986e-05	8.843294e-05	5.194211e-05	0.00012046007
0.0	0.025727896	0.020326737	0.025724646	0.02944431	0.020908069	0.027232433	0.030914702	0.020395763	0.027271923	0.021168765
0.0	0.024190174	0.01692032	0.029885145	0.024992902	0.01936267	0.024863387	0.025076158	0.016309645	0.026950648	0.026867341
0.0	0.26242468	0.26664338	0.27571523	0.28371862	0.244384	0.28430745	0.29336226	0.24335355	0.25610736	0.28396437
0.0	0.07012025	0.061393578	0.082730174	0.07984253	0.04918728	0.08832071	0.07964931	0.050666165	0.075387955	0.07792588
0.0	0.008167172	0.009362129	0.010135562	0.009214157	0.008787175	0.010622285	0.009479466	0.010692819	0.010638485	0.012073779
0.0	9.2187525e-05	4.667324e-05	0.00013960147	8.358375e-05	8.6295324e-05	0.00019818629	0.0001653572	0.000111101566	0.00012057143	8.20132e-05
0.0	0.02952518	0.022395913	0.024010774	0.026566932	0.024398845	0.02814788	0.032506593	0.026936423	0.027923042	0.030307101
0.0	6.4589185e-05	8.7184744e-05	8.473182e-05	5.7512174e-05	7.798012e-05	0.00011490521	0.00020161072	7.049701e-05	0.00010675413	0.00010707007
0.0	0.54366815	0.545971	0.53833234	0.54476506	0.5428187	0.5476237	0.5543598	0.53353935	0.5428144	0.5471579
0.0	0.010936405	0.009056783	0.01132881	0.0118188895	0.0091132885	0.014479235	0.009648736	0.00967754	0.010719121	0.009115903
0.0	0.10506379	0.11964995	0.10101904	0.10453516	0.114789784	0.09356283	0.121866904	0.11178004	0.10969287	0.105016924
0.0	0.53977525	0.5432151	0.5373205	0.5472888	0.5409127	0.54496175	0.5531797	0.532118	0.53815645	0.54742694
0.0	0.00013379904	6.856873e-05	0.00013488803	2.9581259e-05	9.425567e-05	0.00011563307	7.67648e-05	9.829577e-05	8.109668e-05	9.5038435e-05
0.0	0.010983896	0.01020247	0.012617594	0.0049069934	0.012109583	0.012638682	0.006881541	0.007918068	0.006528694	0.011069341
0.0	0.53994346	0.5437086	0.5360851	0.5451715	0.54008317	0.5455518	0.5534174	0.53095716	0.5409284	0.5474481
0.0	0.005053219	0.008265299	0.010122013	0.014317226	0.011217053	0.016391197	0.005136462	0.009364172	0.011910279	0.008805918
0.0	5.184358e-05	5.485526e-05	7.222527e-05	5.486996e-05	7.357892e-05	0.00016617183	6.716176e-05	7.8053476e-05	8.941846e-05	9.544904e-05
0.0	0.041830625	0.05041374	0.054365393	0.04552436	0.03901427	0.055307027	0.07047533	0.04024251	0.0508497	0.0377506
0.0	0.011513493	0.01524555	0.010846749	0.011335124	0.01410767	0.008815904	0.0152889	0.013600964	0.012642366	0.011416218
0.0	0.011925019	0.010840556	0.015235646	0.0148735875	0.008521731	0.012821993	0.012222004	0.009854885	0.01243589	0.011219475
0.0	0.017673397	0.02605835	0.026583813	0.02510907	0.017861122	0.026318701	0.030263918	0.023302084	0.028630156	0.025686365
0.0	0.017684137	0.026078476	0.026760321	0.025220074	0.017918821	0.026385562	0.030335888	0.02332247	0.028659904	0.025779083
0.0	0.00011031897	0.00015042591	0.00015028985	7.5368356e-05	0.00012365724	0.000144342	2.2569302e-05	7.819786e-05	7.1498675e-05	0.0001365786
0.0	0.009894565	0.00763704	0.0130499	0.0076001454	0.011751261	0.017869439	0.006589519	0.007342913	0.011828426	0.014639484
0.0	0.029207291	0.02424407	0.02763196	0.038657982	0.036081355	0.026217038	0.024776086	0.026702633	0.029472739	0.023095008
0.0	0.09912435	0.07975954	0.10043943	0.12984976	0.10308323	0.10030063	0.12188586	0.08591728	0.10053806	0.10810632
0.0	0.10036675	0.09761488	0.102751784	0.09138798	0.111596785	0.11022616	0.107417546	0.10474524	0.10731259	0.09846629
0.0	0.0023447024	0.0028093073	0.002970346	0.0035054267	0.0018049584	0.0024371245	0.002581998	0.0019144389	0.0022264025	0.002521399
0.0	0.00010818967	0.000109891764	0.00014103067	0.0002209735	7.347795e-05	0.00011115931	0.00018016915	0.00010831478	5.5907898e-05	0.00012981155
0.0	0.0023111338	0.0020692635	0.003149051	0.0027231912	0.0016219947	0.003015084	0.0042170635	0.0015633419	0.0015121512	0.0017394271
0.0	0.061440125	0.067773536	0.06916364	0.07172199	0.041946135	0.085989945	0.084933795	0.07271624	0.07340238	0.07312868
0.0	0.007796939	0.008652355	0.011148018	0.012799253	0.0072750514	0.013085611	0.0055389353	0.00797846	0.012927061	0.01186187
0.0	0.00783692	0.008673497	0.011210359	0.0127835665	0.0073317196	0.0131245	0.0055824793	0.008035353	0.0129835	0.011893591
0.0	9.969038e-05	7.1566275e-05	0.00013574892	4.6746783e-05	0.000108826935	0.0001709153	7.290028e-05	4.2973992e-05	9.465856e-05	0.00010560092
0.0	0.089671254	0.1030955	0.1110334	0.100137435	0.09640448	0.1146122	0.10427038	0.10390676	0.10892808	0.107597575
0.0	0.5402252	0.54416716	0.5366228	0.5458435	0.54067504	0.5462085	0.5534913	0.53199995	0.54021585	0.54727834
0.0	0.008968944	0.011006841	0.00891095	0.011778109	0.0057344073	0.00904092	0.012910558	0.0120820915	0.0067961765	0.013748391
0.0	0.05810862	0.06342579	0.063388295	0.060088895	0.04978407	0.07494217	0.075690694	0.073589474	0.06329515	0.080765225
0.0	3.8664864e-05	5.198795e-05	5.5555585e-05	4.1364736e-05	2.1427082e-05	9.383435e-05	9.18454e-05	0.00010268239	5.322404e-05	0.00012599274
0.0	0.007059519	0.010852241	0.009940289	0.010470222	0.005926935	0.014397147	0.010361421	0.006759188	0.010651571	0.0084050335
0.0	4.3159915e-05	0.000100200545	8.748698e-05	9.358254e-05	3.0466528e-05	0.00017907594	8.9429464e-05	4.101186e-05	9.896315e-05	5.969515e-05
0.0	0.0064486377	0.009597891	0.010748357	0.009225116	0.007675813	0.0116955	0.006189279	0.010841303	0.012524866	0.014009823
0.0	3.596953e-05	7.8179364e-05	0.000102454585	7.246756e-05	5.127804e-05	0.00011753606	3.1644086e-05	0.000106373365	0.00013734783	0.00016772645
0.0	0.53991634	0.54448956	0.5363167	0.5454188	0.54172	0.5459821	0.5527026	0.53107876	0.54007363	0.5473808
0.0	0.006677114	0.007255926	0.01180819	0.0045573898	0.0035021587	0.004107769	0.0068763685	0.009838465	0.008872785	0.010813944
0.0	0.06555487	0.067126974	0.078391805	0.0602681	0.05131103	0.059632115	0.07054484	0.06909048	0.0741904	0.07070176
0.0	6.0624337e-05	6.428729e-05	0.00012364026	4.1825973e-05	2.3951221e-05	3.9817372e-05	7.040571e-05	8.095614e-05	9.667034e-05	7.6126795e-05
0.0	5.8590365e-05	8.567284e-05	9.1813796e-05	0.00018768806	1.9631789e-05	0.0001157381	0.00010107315	5.8462952e-05	0.00012885443	0.000105883155
0.0	0.009885791	0.0075597456	0.00995442	0.012726764	0.0039448463	0.015374527	0.011825462	0.0069845836	0.010734772	0.013518871
0.0	0.0643447	0.06652406	0.06577234	0.0766688	0.063838504	0.07416517	0.08825955	0.060316045	0.07079198	0.07310357
0.0	0.005112623	0.009423359	0.0062801726	0.016976912	0.010590167	0.009564746	0.016242933	0.009566526	0.00965375	0.014697847
0.0	0.029251834	0.026081504	0.03140184	0.02778482	0.019634875	0.034949183	0.027227085	0.021622494	0.03016716	0.029945424
0.0	6.535785e-05	0.0001018794	5.919765e-05	0.000114408846	4.842316e-05	9.902554e-05	3.9674404e-05	9.13999e-05	0.000291194	0.00011985558
0.0	0.00013036144	9.722067e-05	0.00010191545	0.00013103655	5.5385786e-05	0.00016146418	6.13257e-05	2.0518311e-05	6.976637e-05	0.00012059398
0.0	0.012679752	0.010420261	0.011858237	0.009324106	0.009752061	0.01836091	0.013533059	0.0074481717	0.009409704	0.012753795
0.0	0.007295868	0.010032023	0.011284509	0.012562275	0.010239029	0.011896146	0.007896821	0.008610218	0.011013498	0.013555115
0.0	0.007295868	0.010032023	0.011284509	0.012562275	0.010239029	0.011896146	0.007896821	0.008610218	0.011013498	0.013555115
0.0	0.008121155	0.012088819	0.014157537	0.01459454	0.00978316	0.018251453	0.012779812	0.0074773426	0.012243265	0.015548647
0.0	0.008216203	0.012205068	0.014261481	0.01454669	0.009714103	0.01818916	0.012781497	0.0074999575	0.012336024	0.015571832
0.0	0.058986254	0.06883568	0.07134146	0.07469592	0.07042284	0.07470914	0.077684835	0.06505605	0.060738087	0.090133674
0.0	0.00011326926	8.366572e-05	7.462949e-05	3.407697e-05	9.299789e-05	7.784683e-05	0.000115398456	8.132583e-05	3.8426486e-05	0.00015624227
0.0	2.1153455e-05	7.2664225e-05	0.000119677745	0.00012097381	2.5495274e-05	6.550429e-05	0.00011301368	0.00010760229	0.00013746286	0.00013979514
0.0	2.1458185e-05	4.130537e-05	0.000111196634	4.7677193e-05	4.8717277e-05	9.032293e-05	0.00010460311	0.00012188741	8.406728e-05	0.00013475485
0.0	0.030572947	0.030371422	0.026897935	0.01845343	0.024873365	0.029404731	0.0343433	0.024492456	0.034754712	0.03312009
0.0	0.006012845	0.009542245	0.015034153	0.007283104	0.011153076	0.014205849	0.012074449	0.011736998	0.013715133	0.017826032
0.0	0.118815765	0.15135689	0.1577694	0.15288797	0.14421444	0.13520154	0.15237185	0.14259872	0.15845421	0.14971627
0.0	0.53964955	0.54301524	0.5369748	0.54729843	0.54313475	0.5459525	0.5518044	0.53180057	0.5406477	0.546489
0.0	0.07262594	0.05997917	0.06813727	0.062870875	0.05513832	0.083452076	0.0700965	0.064070776	0.07847401	0.07374526
0.0	0.08349509	0.09955196	0.090802744	0.08541648	0.08025178	0.11704843	0.103870176	0.0996548	0.11244286	0.10750503
0.0	0.00936377	0.010170224	0.014785449	0.0112592345	0.009999064	0.014945605	0.009937868	0.011766194	0.013320629	0.011692276
0.0	0.025463989	0.024861785	0.02768151	0.030300796	0.025970796	0.035416503	0.026639126	0.032274842	0.030187255	0.022637164
0.0	6.182682e-05	4.5818753e-05	0.0001472581	0.00011334976	7.809904e-05	0.00012815633	5.106552e-05	0.00013491658	0.00016971373	0.00013074624
0.0	0.011715133	0.006408705	0.009005198	0.008836114	0.0068536703	0.01628247	0.015558722	0.0054060486	0.010920308	0.005849475
0.0	0.01169947	0.0063846265	0.008991065	0.0088804625	0.0068445397	0.016327571	0.015474286	0.005410227	0.010879178	0.005811173
0.0	0.011700473	0.006372882	0.009010903	0.008850082	0.006860113	0.016381375	0.015448199	0.005377098	0.010882919	0.005830948
0.0	8.0354985e-05	4.854925e-05	0.00016745608	0.000101844045	4.6224224e-05	0.000113707116	0.000110825495	3.7908696e-05	0.00010883119	0.0001347307
0.0	0.008074222	0.005712382	0.011380416	0.0150181325	0.0062801815	0.011107138	0.009189099	0.008732022	0.01031968	0.012207592
0.0	0.23292646	0.269405	0.2783981	0.26636443	0.25646612	0.28124186	0.28630316	0.2656423	0.24728125	0.2828314
0.0	0.030671023	0.049328476	0.057741046	0.04695992	0.041811462	0.056619193	0.057628334	0.051195767	0.037557997	0.05716085
0.0	0.118514635	0.15388684	0.16643324	0.15051593	0.14121862	0.16618867	0.16947237	0.15477642	0.13246378	0.1675145
0.0	0.07381209	0.09655046	0.09470359	0.079257846	0.09650055	0.079980366	0.106560804	0.09671279	0.11337352	0.114380285
0.0	4.579001e-05	0.000111206704	9.553318e-05	9.79039e-05	9.243189e-05	4.7705573e-05	8.211869e-05	0.00015931396	7.263319e-05	6.800486e-05
0.0	0.029891906	0.03580729	0.06070638	0.05951685	0.047967184	0.0441617	0.045185022	0.0457837	0.049496368	0.05362196
0.0	0.029791873	0.0356856	0.060451876	0.059410125	0.04788391	0.043964736	0.045170635	0.045609187	0.049406342	0.05347971
0.0	0.5392596	0.54290354	0.5362013	0.5477753	0.54120255	0.5443768	0.5520364	0.53130054	0.53851795	0.5469511
0.0	0.0064755534	0.006685833	0.013894929	0.010634565	0.009011217	0.010847374	0.010622025	0.010286859	0.010078648	0.009353813
0.0	0.15686448	0.19977209	0.2093024	0.22144473	0.20373182	0.18396007	0.19024603	0.17511107	0.19720456	0.21464425
0.0	0.22841926	0.26987663	0.27699402	0.28962564	0.27296636	0.25507936	0.26293278	0.24435535	0.26688358	0.28384566
0.0	0.08032107	0.07281363	0.08163024	0.08681106	0.059742827	0.084597066	0.089481175	0.07217352	0.07545353	0.07560466
0.0	0.00013050098	8.7299966e-05	0.00014422246	0.00016582503	4.208757e-05	0.00014876059	0.00017389348	9.54212e-05	0.00010304501	9.8058066e-05
0.0	0.067204624	0.10455777	0.1018204	0.09418628	0.091405146	0.09437155	0.12338656	0.06579278	0.11834989	0.11530035
0.0	0.0011714816	0.0018002815	0.0016202442	0.001605119	0.0020646143	0.0017283304	0.002712429	0.0017667498	0.002800675	0.002180545
0.0	0.06108269	0.07201618	0.07820847	0.06133523	0.062900156	0.0714834	0.08555764	0.046772283	0.076628	0.08405801
0.0	0.06108269	0.07201618	0.07820847	0.06133523	0.062900156	0.0714834	0.08555764	0.046772283	0.076628	0.08405801
0.0	0.004264404	0.01323255	0.011815803	0.008780242	0.009535659	0.011320023	0.012670824	0.010883314	0.009759832	0.007652136
0.0	0.019350894	0.03166553	0.029443018	0.035188597	0.028436659	0.03555564	0.02009215	0.02590609	0.02445558	0.024180913
0.0	0.0032329087	0.0020805162	0.0020063205	0.0014202257	0.0013596773	0.0016696221	0.0030254049	0.0015912185	0.0025473854	0.0018794251
0.0	0.027596708	0.023129433	0.030150395	0.01654302	0.02390711	0.029888643	0.028467838	0.020715158	0.030205898	0.020973466
0.0	0.010849743	0.009983858	0.013794457	0.0115877455	0.009424713	0.012852938	0.012919938	0.012254047	0.009839988	0.01316008
0.0	5.282337e-05	0.00011484967	6.773562e-05	5.6582263e-05	6.0052e-05	0.00015938598	7.373844e-05	1.9182058e-05	9.166053e-05	0.0001643891
0.0	0.026628947	0.024854653	0.027364189	0.019726131	0.020871768	0.029776808	0.038909163	0.03014749	0.025421165	0.02860122
0.0	8.507827e-05	7.4180156e-05	0.0001036767	5.4890996e-05	0.000113226175	0.00013276642	0.00014248402	3.847243e-05	7.968585e-05	7.487164e-05
0.0	0.009920899	0.009339204	0.010855031	0.008068786	0.011436896	0.012492729	0.013073769	0.006599806	0.00957406	0.009367291
0.0	0.009921743	0.009322075	0.01087894	0.00804116	0.011462809	0.01253405	0.013051675	0.006559437	0.009577357	0.009399061
0.0	0.008126515	0.007272762	0.0112448735	0.009648732	0.006527652	0.01574902	0.010151487	0.0096204495	0.009496117	0.011229985
0.0	0.54057604	0.5451791	0.53678566	0.5467022	0.54244065	0.5469609	0.55380917	0.53414935	0.54016334	0.5466376
0.0	0.010024618	0.007454841	0.0074668853	0.006860554	0.011517803	0.013705834	0.009915748	0.0054586097	0.013152768	0.013279591
0.0	5.2622156e-05	1.2676703e-05	7.255953e-05	4.024923e-05	7.120589e-05	0.0001461052	0.0001283913	3.992391e-05	0.00012454359	8.67396e-05
0.0	0.54092884	0.5448572	0.53694534	0.5450682	0.54163504	0.5469642	0.55365086	0.5325087	0.5403832	0.5476043
0.0	0.008599959	0.010285573	0.01060412	0.005253122	0.010856531	0.01131505	0.005461787	0.009780707	0.013278229	0.010661183
0.0	0.058209408	0.068384334	0.06696752	0.063792154	0.07596311	0.07919664	0.0685972	0.062048268	0.07267706	0.07957128
0.0	0.20418243	0.22874545	0.25230625	0.25461465	0.25504008	0.2667435	0.24388605	0.20768943	0.22664195	0.2206302
0.0	4.9553702e-05	8.695716e-05	0.00018113031	7.4495896e-05	0.0001804685	0.00012324535	0.00012905695	8.183024e-05	9.279441e-05	6.400615e-05
0.0	0.05832872	0.05394631	0.0783335	0.07097784	0.061392296	0.08364295	0.075178094	0.07044067	0.086175375	0.05556449
0.0	0.0071873884	0.006297167	0.012294959	0.009290058	0.00748864	0.014951642	0.011152892	0.010963909	0.011614987	0.0077690557
0.0	0.00011528792	3.9658138e-05	0.00015745279	9.4123985e-05	0.0001066897	0.00012916382	6.79578e-05	9.91445e-05	9.980556e-05	0.00018016658
0.0	0.011030344	0.008746893	0.013183588	0.01247551	0.011221168	0.00991411	0.016525766	0.008078539	0.009605206	0.016292365
0.0	0.010965228	0.008738178	0.013138596	0.012455835	0.011113563	0.009857533	0.016434751	0.008041973	0.009567212	0.016151834
0.0	0.0647975	0.07200697	0.09261767	0.060496252	0.06706359	0.07689246	0.07419381	0.06447492	0.07985889	0.068446465
0.0	0.5408353	0.5446106	0.53647035	0.5453721	0.540974	0.5461747	0.553289	0.531969	0.5403086	0.546986
0.0	0.006863177	0.010374636	0.01859514	0.0056922026	0.008047575	0.020636441	0.011370244	0.00810451	0.014275672	0.0074154628
0.0	5.8043483e-05	8.370683e-05	0.00023401219	4.2418706e-05	6.482286e-05	0.00010342293	8.516065e-05	6.246609e-05	0.00012779963	6.7387584e-05
0.0	7.532352e-05	7.12673e-05	0.00015336134	0.00010698545	4.079366e-05	9.182211e-05	0.00012344943	3.7197242e-05	0.00011995893	0.00014286113
0.0	0.067882665	0.07427698	0.080309294	0.075558424	0.06114116	0.08821776	0.08967908	0.0827048	0.0665537	0.07070504
0.0	0.06795845	0.07872921	0.07799499	0.07954484	0.06710731	0.06875393	0.0753736	0.059827894	0.081219	0.07090497
0.0	0.5395724	0.5447766	0.535592	0.54754406	0.54172873	0.5453424	0.5524572	0.53226316	0.5390283	0.54652995
0.0	0.009681232	0.010590566	0.01558852	0.008290877	0.009264752	0.009163421	0.009940989	0.0074849194	0.012677221	0.01116233
0.0	6.938931e-05	0.00011734433	0.00012128093	0.000118782424	6.4981425e-05	6.780128e-05	9.039738e-05	4.7251404e-05	0.00013628406	7.695419e-05
0.0	0.5401998	0.5443657	0.536582	0.54565966	0.54127604	0.5460728	0.5531236	0.5320974	0.5405926	0.5472649
0.0	0.010760446	0.009243806	0.01056813	0.0072078737	0.007264748	0.012457711	0.0140706105	0.014710572	0.00663418	0.010307332
0.0	6.909923e-05	9.411484e-05	0.00013553578	9.773311e-05	4.5875546e-05	0.00017466405	0.00017537663	0.00015995707	6.4225336e-05	7.614008e-05
0.0	0.009103936	0.0093267	0.011589029	0.011325345	0.007926673	0.012527808	0.010656416	0.010576305	0.011012604	0.012856526
0.0	0.06814652	0.07303172	0.060792673	0.07510522	0.06543318	0.086566	0.083479054	0.06719935	0.07379327	0.070868686
0.0	0.539948	0.542836	0.5367118	0.54675955	0.5411831	0.5465746	0.5527063	0.5326691	0.540334	0.5467646
0.0	0.009364914	0.0097351065	0.014787304	0.013248243	0.00931703	0.014319064	0.008903495	0.008717098	0.010339393	0.014691122
0.0	0.18992694	0.19952992	0.15657595	0.21972674	0.18810548	0.18480718	0.21098493	0.19610806	0.19927935	0.21349382
0.0	0.5408204	0.5441658	0.53781193	0.546832	0.5417328	0.5472371	0.5530858	0.53375083	0.54117686	0.54714847
0.0	0.5399626	0.54291457	0.53706324	0.5448741	0.5402997	0.5440462	0.55135936	0.53167355	0.5382925	0.5472364
0.0	0.00894338	0.012408233	0.018239597	0.0067267283	0.0056262515	0.01297212	0.00820712	0.010134917	0.011202158	0.012906275
0.0	0.008948486	0.012388241	0.018143803	0.006775804	0.0055716974	0.012880803	0.008217622	0.010115094	0.011237204	0.012876705
0.0	0.09653511	0.07295178	0.07076829	0.069375455	0.077572264	0.09037503	0.06377275	0.069055125	0.073097326	0.076357156
0.0	0.015532409	0.011623008	0.010478584	0.011480496	0.01195418	0.013007266	0.0059297285	0.012818783	0.009285758	0.010941461
0.0	0.0002642948	8.7927074e-05	8.39737e-05	7.0819086e-05	0.000112252186	0.00019165504	4.821447e-05	8.080057e-05	9.139877e-05	0.000101806174
0.0	0.01731853	0.010103841	0.009750813	0.009180598	0.011387903	0.01497492	0.007670508	0.009487066	0.010261616	0.010957505
0.0	0.0113709355	0.0027339815	0.009749598	0.009138011	0.011042325	0.014573036	0.012377394	0.009612493	0.009788982	0.011262664
0.0	0.011043949	0.0052708657	0.0121904975	0.0092884125	0.008211538	0.013300676	0.013630672	0.010013202	0.009882254	0.012717373
0.0	0.010513489	0.010025097	0.015248914	0.009442675	0.006111808	0.012096602	0.014949993	0.010504038	0.00988587	0.0145587595
0.0	8.348235e-05	9.263218e-05	0.00012710362	8.043456e-05	5.4136803e-05	0.00010581219	0.00017965486	0.00012577427	0.00010124128	0.00017081512
0.0	0.0061755474	0.011513277	0.010515448	0.00901814	0.007352843	0.017925393	0.014563569	0.0123415515	0.01729952	0.011902414
0.0	0.07075243	0.073608056	0.0741518	0.0692792	0.06437671	0.10422698	0.075340055	0.06573202	0.08730098	0.07484953
0.0	0.5398713	0.5438862	0.5358922	0.5459092	0.540981	0.5467054	0.5524976	0.5325939	0.5399932	0.54660046
0.0	0.004900427	0.011554946	0.008536292	0.0078409845	0.0072706616	0.01745384	0.012424189	0.014352692	0.016465403	0.013427313
0.0	0.26397052	0.28360048	0.25311738	0.27547452	0.28031653	0.29245254	0.2796395	0.2520844	0.24016649	0.2855617
0.0	0.0102747725	0.0122658955	0.008452075	0.014363673	0.012305306	0.015371526	0.00866062	0.009530346	0.007009953	0.012367122
0.0	7.1196584e-05	9.9027435e-05	6.908882e-05	0.00016972846	7.4559146e-05	0.00013079599	4.4132088e-05	8.089132e-05	9.047266e-05	0.00014203259
0.0	4.788182e-05	9.466443e-05	0.00013439362	5.059162e-05	5.7428762e-05	6.46788e-05	0.00012334881	8.1727616e-05	8.926349e-05	0.0001357057
0.0	0.011178653	0.010501115	0.01168048	0.010167988	0.007933801	0.0137950005	0.009852294	0.009948815	0.013056787	0.009545923
0.0	0.079600796	0.080607064	0.07328207	0.07126776	0.057741884	0.093000874	0.08063873	0.07096702	0.08191389	0.06914922
0.0	0.5401797	0.54471076	0.53658074	0.54547644	0.5413187	0.5459208	0.55306554	0.5320401	0.54027456	0.54834723
0.0	0.010008788	0.009080406	0.013265914	0.012941069	0.0074778656	0.015664833	0.011678889	0.01173159	0.014231011	0.012137133
0.0	4.570472e-05	7.924135e-05	0.000119746015	0.0001317095	6.8417256e-05	6.6098706e-05	8.156388e-05	4.6730558e-05	8.593237e-05	5.1094066e-05
0.0	0.007742785	0.009072485	0.012404575	0.009475978	0.009269134	0.0063601225	0.0077229287	0.009177498	0.011469586	0.011805097
0.0	0.0012797498	0.0021087083	0.0026808581	0.0027138742	0.0016329258	0.0016252743	0.0016333448	0.0025451304	0.0026340706	0.0023361682
0.0	0.0018296405	0.002037755	0.0021593382	0.0009995969	0.0007925607	0.002567056	0.0022449808	0.0027050984	0.0019218423	0.0015747478
0.0	0.01905655	0.024903208	0.02842923	0.028729284	0.02081164	0.033925254	0.025574945	0.026408069	0.028682087	0.030690635
0.0	0.020677656	0.025267392	0.032643344	0.018250676	0.023259846	0.037541807	0.031303298	0.027496524	0.025978306	0.021273425
0.0	0.010620827	0.009359502	0.016081916	0.00886201	0.0117138745	0.014165246	0.006780809	0.007580387	0.0074181245	0.010959055
0.0	0.010881039	0.009030464	0.014319582	0.00851472	0.01164043	0.0094841765	0.004735459	0.010236788	0.008056738	0.011037946
0.0	0.07285623	0.07452652	0.07391213	0.073789634	0.07309081	0.07127082	0.054614466	0.078257024	0.06856925	0.07903221
0.0	0.010152829	0.009632824	0.017880036	0.009281701	0.011666462	0.02086767	0.009602331	0.005593563	0.006780301	0.010879572
0.0	6.618386e-05	8.151707e-05	0.00012556037	5.8056936e-05	0.00010343338	0.00011545602	0.00012856626	6.049654e-05	4.071624e-05	8.28088e-05
0.0	0.009299152	0.010273328	0.01375828	0.012846273	0.008494681	0.011653011	0.012658225	0.009493373	0.011476811	0.011048038
0.0	0.010135371	0.010068229	0.013676652	0.012632214	0.009639436	0.014225761	0.009714232	0.01251855	0.014740887	0.01276254
0.0	0.012030078	0.0072800224	0.008466497	0.011678328	0.010456339	0.01210286	0.0119270915	0.010419931	0.011190771	0.009508872
0.0	7.484501e-05	5.2367e-05	0.00012767015	7.1637216e-05	5.740489e-05	0.00016435808	0.00015733526	0.00012652343	0.00011596621	8.845588e-05
0.0	0.5402162	0.5443976	0.536122	0.5454892	0.54130197	0.5467954	0.55271876	0.53213805	0.54045033	0.54754114
0.0	0.02482999	0.029895894	0.031654477	0.026307339	0.03065916	0.019099645	0.031516507	0.025155012	0.028752904	0.025427362
0.0	0.026172634	0.028498083	0.02568856	0.016489444	0.016973857	0.027950352	0.024147334	0.02621252	0.028040081	0.024480319
0.0	0.53963	0.54496217	0.53592134	0.54644424	0.5421817	0.5463986	0.5528279	0.5330565	0.5400528	0.54579955
0.0	0.010208486	0.0139744505	0.01031857	0.009588328	0.008601414	0.015981086	0.019007986	0.010306972	0.014333702	0.010690666
0.0	6.3752675e-05	0.00016326283	0.00015274751	5.9837235e-05	7.609863e-05	0.00014112053	0.00010208333	8.1352206e-05	9.6899224e-05	0.00012121816
0.0	0.5405784	0.54492116	0.5365976	0.54504	0.5412336	0.5463532	0.5536078	0.53208077	0.54063255	0.54808867
0.0	0.008915874	0.008356972	0.0069460245	0.0053992174	0.014087125	0.016258918	0.009515072	0.013082121	0.0087752715	0.004769291
0.0	0.06610151	0.074671306	0.06808795	0.06308862	0.07413394	0.08680586	0.08056733	0.080631875	0.078272626	0.050441
0.0	0.5401529	0.5452418	0.5352679	0.5470635	0.5419485	0.5460883	0.553884	0.533456	0.5413299	0.54649943
0.0	0.5406356	0.5443711	0.53624725	0.5460646	0.5431129	0.54499155	0.553955	0.5322457	0.53988916	0.5473065
0.0	0.010126549	0.009020514	0.012080936	0.0075696865	0.0082517825	0.011133583	0.009088558	0.007995102	0.009978995	0.010462711
0.0	0.10313204	0.10423087	0.11837069	0.11249077	0.10608548	0.1275497	0.11955682	0.11737034	0.108135186	0.108660884
0.0	0.1029854	0.10394619	0.11851398	0.112799324	0.105843	0.12736098	0.11993534	0.11766591	0.108469225	0.108459316
0.0	0.5414628	0.5458259	0.53642297	0.54588664	0.54195696	0.5469946	0.5528859	0.53118163	0.54117554	0.54710525
0.0	0.01158838	0.01158211	0.01654405	0.018592922	0.0120982025	0.018007005	0.015799161	0.013165617	0.007058844	0.01364567
0.0	0.011516984	0.0116457585	0.016457057	0.018538559	0.012059835	0.017861875	0.015935348	0.013072242	0.0070725796	0.013704384
0.0	0.06222356	0.048785582	0.03570805	0.054603215	0.055321578	0.056622453	0.05162123	0.038871165	0.049974598	0.056832924
0.0	0.14309679	0.12507328	0.12427131	0.1377226	0.12984748	0.14594679	0.13332565	0.11659513	0.13096674	0.14705169
0.0	0.061807487	0.065347105	0.089900605	0.06880686	0.06535262	0.072080925	0.06957537	0.08230779	0.0761164	0.0743435
0.0	0.5405296	0.5445278	0.53619844	0.5454743	0.5412277	0.5460921	0.5528237	0.5318545	0.54030496	0.54750276
0.0	0.00967679	0.008182668	0.017957235	0.010443055	0.0077461456	0.014886162	0.0070676287	0.010658573	0.008277914	0.0096016135
0.0	4.8651305e-05	5.8127735e-05	0.00020866332	6.866163e-05	5.8838577e-05	8.1003236e-05	6.683292e-05	0.00015704853	0.000106515174	9.201188e-05
0.0	0.06822032	0.06483828	0.069668025	0.06226126	0.073659	0.08349136	0.069713056	0.078239776	0.08250993	0.06897977
0.0	0.07267737	0.067351244	0.07247678	0.07968064	0.08576064	0.08105403	0.08251504	0.054135993	0.07031837	0.07461839
0.0	0.5399467	0.5449472	0.5353831	0.54729676	0.5421555	0.5463025	0.55360216	0.5318599	0.53754705	0.54508334
0.0	0.009582447	0.008821126	0.008532047	0.014756249	0.012352	0.01107463	0.0151246255	0.00497075	0.007831335	0.012654949
0.0	8.933979e-05	6.5096974e-05	9.187519e-05	0.00011955548	0.00016453589	0.00012635512	0.00012750384	3.2605047e-05	7.89734e-05	9.330497e-05
0.0	0.5401931	0.54409456	0.5363795	0.5453256	0.5409495	0.5463443	0.5535758	0.53134716	0.539637	0.546994
0.0	0.013656136	0.008408353	0.010267778	0.0076049953	0.011806081	0.01433922	0.009258876	0.011453972	0.009464031	0.009752153
0.0	7.039886e-05	5.6451405e-05	7.916424e-05	4.7220095e-05	9.227548e-05	0.00014146787	6.733183e-05	0.00012950173	0.00014472665	6.938196e-05
0.0	0.07860967	0.07032313	0.09444937	0.07909907	0.08108179	0.07993568	0.07017884	0.06358729	0.09083534	0.06982854
0.0	0.01174677	0.009434881	0.016785923	0.011733382	0.012374754	0.011878621	0.009165097	0.008139116	0.0154432915	0.009271894
0.0	0.011728219	0.009499329	0.016768476	0.011656828	0.012296153	0.011808601	0.009115334	0.00811738	0.015411841	0.009264179
0.0	0.057454854	0.0680057	0.073724054	0.073801436	0.060993146	0.09723535	0.0841677	0.05348875	0.06826709	0.08457734
0.0	0.0065566134	0.008863942	0.010524979	0.010303976	0.007277173	0.01720838	0.012887462	0.0059150546	0.009033302	0.013279828
0.0	0.0065462072	0.008924529	0.010513965	0.010236642	0.0072307065	0.017107474	0.012817751	0.005899223	0.009014787	0.013268824
0.0	0.08457687	0.06315079	0.07794298	0.079814665	0.07024784	0.08944476	0.07285292	0.059529826	0.082326435	0.074199505
0.0	0.0001589019	5.1150815e-05	0.000120974284	0.00012032197	7.7167e-05	0.00018417963	7.949118e-05	4.638107e-05	0.00014350296	9.134004e-05
0.0	0.018156579	0.007826245	0.012861053	0.013189775	0.008643378	0.016761402	0.006852203	0.0074769035	0.011320652	0.00796149
0.0	0.012807576	0.012997213	0.0122103635	0.013556982	0.012008447	0.014183115	0.010884129	0.005326644	0.014408885	0.01222623
0.0	0.012825946	0.013001172	0.012199953	0.01348082	0.01201829	0.014094338	0.011036073	0.0053696716	0.0144275855	0.012236524
0.0	0.5403571	0.5441794	0.53694934	0.54570407	0.5412148	0.54633874	0.55279183	0.5314403	0.5402729	0.5474147
0.0	0.015216349	0.010195726	0.014078412	0.012524576	0.010853658	0.008064692	0.0054912767	0.004047164	0.0099383285	0.009911761
0.0	0.07867414	0.07098874	0.08536563	0.07670038	0.07383739	0.079540595	0.06412916	0.05461587	0.08025391	0.0739257
0.0	0.000120616634	7.9331854e-05	0.00017109173	0.00010344719	9.312266e-05	0.00011761038	4.9229646e-05	3.3687586e-05	0.00013022117	9.007246e-05
0.0	0.06881518	0.055182554	0.06557738	0.08957879	0.056575935	0.07282622	0.07380513	0.08306229	0.081707716	0.08277607
0.0	0.009145216	0.006062488	0.008453146	0.014739448	0.006293435	0.0099171335	0.010014724	0.013370312	0.012618484	0.0127411755
0.0	0.07683586	0.043270066	0.049694315	0.08137686	0.058164395	0.06385622	0.06363546	0.06566329	0.07713231	0.07962178
0.0	0.0021669639	0.0014817301	0.0019908168	0.0021397767	0.0018687148	0.004247982	0.002980354	0.0017042372	0.0034431182	0.0011867564
0.0	0.03128344	0.024675412	0.02320739	0.02883986	0.022498542	0.035374273	0.028066723	0.024845188	0.0281431	0.022738473
0.0	0.064625986	0.06887215	0.09170472	0.08096413	0.06251384	0.07535574	0.074482605	0.0827972	0.07857645	0.07731731
0.0	0.05667399	0.07963285	0.08447186	0.077010676	0.06195472	0.07625816	0.07246169	0.07731709	0.08659661	0.07382521
0.0	0.009140106	0.0096156895	0.016513929	0.015874716	0.010880147	0.011502797	0.01214169	0.013803308	0.010308884	0.009128229
0.0	0.021822017	0.022805532	0.034843273	0.02872267	0.026369017	0.030780878	0.03232085	0.021515243	0.031213572	0.0197181
0.0	0.24666062	0.22435784	0.2217676	0.23529275	0.19138634	0.24503556	0.250074	0.23743701	0.22306487	0.24524987
0.0	0.00013515532	5.3755193e-05	8.336906e-05	0.00011726256	2.660056e-05	5.9654463e-05	0.00017576986	8.833568e-05	7.670238e-05	0.0001359225
0.0	0.008512277	0.015226462	0.006657695	0.005751356	0.0040105847	0.013880014	0.0074339863	0.011937217	0.008698851	0.010989471
0.0	0.0084867915	0.015374636	0.006637631	0.005763803	0.0039916886	0.013956223	0.0074353516	0.012033502	0.008788578	0.011039664
0.0	0.011333479	0.0076288194	0.012196494	0.010714072	0.008698608	0.009321569	0.010603549	0.008590638	0.012729615	0.009784231
0.0	0.0026418627	0.0018242283	0.002885365	0.0023012715	0.0019830945	0.0021882495	0.0027346173	0.0022020862	0.0032942174	0.002213837
0.0	0.0024421504	0.0017769751	0.0021188103	0.002356966	0.002169578	0.0019945768	0.0014928778	0.0030081447	0.0013379488	0.0027303994
0.0	0.02392609	0.02181187	0.029401902	0.027817845	0.024847662	0.029620534	0.028568616	0.02715289	0.042751204	0.034189172
0.0	0.025186738	0.02334455	0.02270083	0.026362536	0.02029361	0.027428893	0.032435082	0.022521185	0.024872936	0.027500305
0.0	0.010979286	0.008786781	0.011249731	0.012901986	0.0088621145	0.014904494	0.011206612	0.010854647	0.010354788	0.012686343
0.0	0.026618423	0.025978083	0.028577194	0.033795226	0.01990769	0.03151805	0.020695671	0.02252006	0.020988261	0.028535439
0.0	0.010399055	0.010146342	0.0113698905	0.01526933	0.008011141	0.014201488	0.011684735	0.00897401	0.008825434	0.014090476
0.0	0.03178185	0.024161343	0.031700756	0.02533844	0.025401609	0.032831587	0.02935182	0.025602657	0.02745227	0.026494065
0.0	0.0010005044	0.0024488927	0.002999595	0.002745535	0.002311522	0.0030794821	0.0024252222	0.003007288	0.0018888185	0.0027763797
0.0	0.02891566	0.02704074	0.03356003	0.029455146	0.030815622	0.02584914	0.031986654	0.034044903	0.024513252	0.021932878
0.0	0.017076503	0.025180487	0.029602343	0.031080643	0.027201936	0.02645044	0.02261718	0.03159338	0.018822277	0.029354181
0.0	0.011708537	0.0084964875	0.011212083	0.013576561	0.009979457	0.010363524	0.009145195	0.013191885	0.008396727	0.011587019
0.0	0.53946096	0.5449951	0.5362486	0.54401	0.5417078	0.54349893	0.5520824	0.53280187	0.53999996	0.54737145
0.0	0.5405203	0.5437981	0.5371094	0.54529387	0.5402761	0.54519	0.5521753	0.53352636	0.54035527	0.54469603
0.0	0.541796	0.54408514	0.53729683	0.54603815	0.5424311	0.5463864	0.5527303	0.53365034	0.54009753	0.5469188
0.0	0.11066387	0.08643938	0.10656319	0.07658979	0.11580424	0.116326	0.10100875	0.07978775	0.10018327	0.1157232
0.0	0.5413473	0.543282	0.5379282	0.5473869	0.5420105	0.5462968	0.55349	0.5330369	0.5410452	0.5471637
0.0	0.5417543	0.5438901	0.53769946	0.5476173	0.5426858	0.54765826	0.55318063	0.5336547	0.54059416	0.54741913
0.0	0.54103255	0.5445343	0.5366985	0.54767144	0.541354	0.5461186	0.5511284	0.5318229	0.53995615	0.54779077
0.0	0.5409973	0.5432337	0.5361541	0.5466812	0.54186875	0.5466047	0.55199516	0.53295153	0.53993976	0.54645616
0.0	0.5413425	0.54336804	0.5378234	0.5465857	0.5425911	0.5456184	0.55150616	0.5335817	0.5410105	0.5478655
0.0	0.14238857	0.15492202	0.13720326	0.11866103	0.14382762	0.17385879	0.15660323	0.16226117	0.15634896	0.15773386
0.0	0.110213466	0.08637405	0.10647584	0.07671624	0.11608723	0.11629601	0.10081608	0.07969045	0.10007216	0.11502668
0.0	0.5400459	0.54523134	0.53631186	0.5446859	0.54146665	0.5451002	0.55155367	0.5332077	0.5406971	0.5468297
0.0	0.53801465	0.54478407	0.5347835	0.54852915	0.53937757	0.5441974	0.55056053	0.53233474	0.5408418	0.54757476
0.0	0.5409991	0.5444095	0.5367692	0.547022	0.5422996	0.5477314	0.5546336	0.5336048	0.54027754	0.54605144
0.0	0.54068094	0.5444624	0.5365388	0.54577285	0.5420171	0.5473685	0.5538186	0.53344077	0.5400877	0.5467516
0.0	0.54061556	0.54378515	0.5368975	0.54506785	0.5408838	0.54547024	0.552771	0.5335574	0.54077893	0.5464516
0.0	0.11066687	0.08626086	0.10659417	0.07612631	0.11600795	0.11658215	0.101083644	0.07930306	0.10067406	0.115598425
0.0	0.008080212	0.009070046	0.012413043	0.0061181956	0.012099587	0.016597342	0.008048088	0.008632597	0.010990435	0.011007584
0.0	0.02368194	0.15878452	0.14522737	0.16041131	0.17097884	0.16103785	0.14579877	0.14806278	0.1555787	0.017946962
0.0	0.5405014	0.5441601	0.53750587	0.54507047	0.5408042	0.5451465	0.5527314	0.53464943	0.5407988	0.5455207
0.0	0.13628666	0.16487686	0.1568702	0.1711062	0.15690549	0.17878285	0.18507725	0.1564722	0.1542172	0.119525395
0.0	0.5404151	0.545406	0.53620756	0.5459968	0.5419971	0.5462571	0.55327123	0.5337843	0.5396454	0.54729
0.0	0.19511542	0.18941882	0.22144324	0.24391434	0.19436045	0.22064266	0.20419662	0.2118834	0.19717814	0.22182705
0.0	0.006917141	0.009841963	0.015265207	0.016605344	0.010096714	0.0138051305	0.0073307757	0.013126459	0.009506673	0.012894416
0.0	0.5409948	0.54391086	0.5375007	0.5455102	0.5416915	0.54583967	0.5525888	0.53271914	0.5411198	0.5458635
0.0	0.54097223	0.5451821	0.5394354	0.54851466	0.54197973	0.54739714	0.55287224	0.5310096	0.54186815	0.54833
0.0	0.5430775	0.5450874	0.53971046	0.5489329	0.5404265	0.5463849	0.55275583	0.5313222	0.54139245	0.5488777
0.0	0.54247224	0.5462039	0.5373894	0.546215	0.5430937	0.5467529	0.5527778	0.5322325	0.5413187	0.54681355
0.0	0.53970414	0.54347306	0.5368545	0.5448925	0.539163	0.5444966	0.55140734	0.53402627	0.54092985	0.5442525
0.0	0.53963244	0.54467475	0.5357921	0.54610986	0.5404456	0.5469187	0.5523835	0.53261185	0.5405415	0.5482339
0.0	0.5413544	0.5442248	0.5382264	0.546571	0.5406036	0.54628193	0.55276674	0.53194124	0.5407852	0.5467175
0.0	0.09107614	0.10088754	0.12067375	0.10429675	0.101674646	0.115880705	0.11483318	0.10550151	0.10828587	0.10550592
0.0	0.54087436	0.54368997	0.536236	0.54405326	0.5421141	0.5451937	0.552859	0.53149134	0.5410759	0.5466696
0.0	0.5413832	0.5428569	0.53772616	0.548459	0.54302156	0.54876876	0.55339247	0.53238475	0.5410075	0.54902005
0.0	0.13788858	0.14117087	0.1758345	0.15418038	0.12790878	0.178699	0.11242259	0.11814538	0.16193259	0.16885337
0.0	0.5404868	0.54481125	0.5368066	0.54682946	0.5422517	0.54678535	0.5545286	0.533356	0.54062307	0.54771036
0.0	0.54039073	0.5446884	0.5357498	0.54612863	0.54174215	0.54638165	0.55415034	0.5332168	0.5404571	0.5471376
0.0	0.54080653	0.54477376	0.5363208	0.5456535	0.5421503	0.54621905	0.5533833	0.5321687	0.54057145	0.54659474
0.0	0.53938454	0.5434201	0.53659695	0.5472461	0.5421114	0.54515094	0.5520528	0.5320097	0.5392572	0.5459241
0.0	0.5409346	0.54493755	0.53772956	0.5465881	0.54282963	0.54675734	0.5538878	0.53235435	0.5407927	0.54735845
0.0	0.54082507	0.54455525	0.5361824	0.5450982	0.5417293	0.54663664	0.55242103	0.5325769	0.53979284	0.5471838
0.0	0.09854861	0.107471116	0.11411595	0.1220719	0.10825131	0.11919185	0.11479337	0.10953559	0.09781756	0.11282875
0.0	0.5395527	0.545152	0.53535306	0.54518753	0.5415834	0.5440272	0.5524983	0.5299429	0.540345	0.54667103
0.0	0.5394005	0.5442835	0.5360875	0.54536784	0.5417932	0.5449077	0.55109775	0.52953506	0.5391789	0.54624903
0.0	0.54247093	0.5463375	0.53918874	0.54581386	0.54535264	0.54683584	0.55059624	0.5327541	0.54184854	0.54954404
0.0	0.5407738	0.54319096	0.5383063	0.5463412	0.5423231	0.5455577	0.5514767	0.5328999	0.54072917	0.54650843
0.0	0.5412492	0.54433507	0.53735507	0.5467432	0.5416836	0.54690933	0.5529805	0.5321249	0.5408466	0.54686284
0.0	0.15350156	0.14617567	0.17635539	0.16538782	0.15567511	0.17092273	0.17253521	0.1342687	0.052094992	0.15680674
0.0	0.54042935	0.545336	0.53714275	0.5470869	0.54272735	0.5454239	0.55095977	0.5319062	0.5385652	0.54697543
0.0	0.5417891	0.543862	0.53725624	0.5476768	0.5432083	0.5464858	0.55241996	0.53313756	0.54025894	0.5465875
0.0	0.54195064	0.5446084	0.5374866	0.5471119	0.5431948	0.5477846	0.55293715	0.5328161	0.5401492	0.54696816
0.0	0.54131866	0.5454684	0.5376795	0.5457937	0.5412798	0.54589474	0.5535263	0.53410554	0.5412466	0.54674464
0.0	0.5398476	0.5439372	0.5369501	0.54727525	0.5411757	0.54483116	0.55217963	0.532737	0.54157877	0.54830253
0.0	0.54038763	0.54508835	0.5367906	0.54761153	0.5419748	0.54562736	0.55070364	0.53175896	0.5409261	0.5477046
0.0	0.54005885	0.5447306	0.53543836	0.54590106	0.54087836	0.54636616	0.5510655	0.5308038	0.5420146	0.5475536
0.0	0.54056746	0.5437379	0.536656	0.54595864	0.5413095	0.54564583	0.5526716	0.5326324	0.54216087	0.5490613
0.0	0.54065675	0.5436737	0.5370377	0.54578483	0.54121524	0.54618704	0.55218637	0.5334215	0.54122466	0.54905665
0.0	0.5403256	0.54311717	0.5372888	0.54661846	0.54067415	0.54483384	0.5517858	0.5339886	0.54084927	0.5477038
0.0	0.53995895	0.5427701	0.5368488	0.54701644	0.5409799	0.54447734	0.5519562	0.53219527	0.54151714	0.5479292
0.0	0.5413386	0.54430604	0.53746384	0.54766697	0.5428211	0.54591906	0.55105746	0.53340787	0.54026455	0.54642785
0.0	0.5412207	0.54381484	0.53703696	0.5475898	0.5419092	0.5458788	0.5508055	0.53145933	0.5404448	0.5471675
0.0	0.54048926	0.54514974	0.5387857	0.5458197	0.5417407	0.54660815	0.5529919	0.53330415	0.5406933	0.54932046
0.0	0.54104453	0.5440718	0.5375278	0.5474065	0.54150236	0.5467176	0.55169123	0.5334348	0.5402419	0.5457906
0.0	0.5408704	0.5442665	0.5363451	0.5455206	0.54086137	0.5452306	0.55291754	0.53231776	0.5408229	0.5469175
0.0	0.5412886	0.5443892	0.53674823	0.5453626	0.541387	0.5452518	0.5527907	0.5314101	0.5406857	0.5464623
0.0	0.54022914	0.54472905	0.5357256	0.5457481	0.5411829	0.54399264	0.5519411	0.5311935	0.53970176	0.54670465
0.0	0.5429205	0.54321337	0.53706115	0.54868984	0.5418333	0.54546326	0.55164325	0.53048915	0.53919137	0.54537344
0.0	0.54244536	0.54506487	0.53760296	0.54637617	0.5421006	0.545306	0.5531153	0.5321929	0.54039925	0.5464451
0.0	0.53944373	0.5437114	0.53666884	0.54579186	0.541314	0.5440415	0.55188024	0.532648	0.5395009	0.5488618
0.0	0.54154736	0.54223496	0.53772825	0.54614323	0.5437139	0.54517394	0.5514271	0.5327375	0.53985053	0.5475379
0.0	0.011910083	0.008536002	0.008987387	0.0073077334	0.011467727	0.013233808	0.010671075	0.008965333	0.010837085	0.010716579
0.0	0.111002766	0.08701722	0.107152864	0.07655384	0.11573873	0.11730234	0.10169462	0.079835765	0.100905396	0.11561056
0.0	0.01184958	0.008515191	0.008937296	0.0073167463	0.0113794515	0.013194605	0.0105882725	0.008901922	0.010789875	0.010687958
0.0	0.10450253	0.0999953	0.095179856	0.118970044	0.08196118	0.11483255	0.10771771	0.09571876	0.093005866	0.10762934
0.0	0.5419587	0.54338986	0.53715026	0.54699045	0.5438727	0.5470187	0.551023	0.5330915	0.5418051	0.5484858
0.0	0.10890145	0.09213017	0.10998182	0.09270223	0.07952889	0.1071718	0.10974681	0.122225784	0.093097135	0.108193114
0.0	0.11067043	0.056051936	0.09888417	0.112280585	0.09144559	0.100220434	0.10397427	0.10338269	0.11877289	0.11758608
0.0	0.08801356	0.09456576	0.13296913	0.10735019	0.09886535	0.11294875	0.11191757	0.093935475	0.13720226	0.106027626
0.0	0.5415629	0.5440601	0.5394048	0.5454768	0.5431655	0.54647297	0.5510769	0.5328711	0.5406023	0.55005103
0.0	0.54053324	0.5455988	0.53689766	0.54487544	0.5410625	0.54317904	0.55278707	0.5340527	0.53868824	0.5459806
0.0	0.54053324	0.5455988	0.53689766	0.54487544	0.5410625	0.54317904	0.55278707	0.5340527	0.53868824	0.5459806
0.0	0.543108	0.5442784	0.5392573	0.54662275	0.5436461	0.54704595	0.5517935	0.5336076	0.5429955	0.549031
0.0	0.5406794	0.5433552	0.53707886	0.54628307	0.5436455	0.54644704	0.55075204	0.53187126	0.5405463	0.54813504
0.0	0.54150075	0.5438795	0.5382021	0.5471444	0.5423749	0.54554886	0.55237937	0.53184336	0.5416205	0.54813147
0.0	0.53975004	0.5453951	0.5363814	0.5473584	0.5424304	0.5450775	0.5525622	0.53154594	0.54074025	0.5492845
0.0	0.540273	0.5439157	0.5387893	0.546713	0.5411548	0.54606366	0.55126375	0.53169286	0.5408928	0.5470234
0.0	0.10430243	0.10035835	0.094977595	0.11825161	0.081930995	0.115001716	0.10781175	0.09601883	0.093586385	0.10768486
0.0	0.5418203	0.54468316	0.53807163	0.54715914	0.5438492	0.5473519	0.5521337	0.53328353	0.54104465	0.5492922
0.0	0.5428845	0.5456942	0.53941303	0.5470901	0.54292405	0.5462749	0.55345327	0.5330577	0.54056394	0.5478697
0.0	0.10302564	0.11134389	0.111044794	0.10875487	0.09378366	0.11197158	0.12615272	0.0986322	0.12468009	0.09932199
0.0	0.54131794	0.544389	0.5374765	0.54608816	0.5428638	0.5449129	0.5509856	0.5315957	0.5408246	0.5480286
0.0	0.54291236	0.54369205	0.5389824	0.5472795	0.5426879	0.5460326	0.5519513	0.5323186	0.5400693	0.54847497
0.0	0.10798683	0.091112345	0.10234384	0.12048803	0.1085583	0.111394405	0.12723035	0.11724394	0.09861153	0.11931057
0.0	0.54260063	0.5452975	0.5396748	0.547696	0.54341114	0.546676	0.5521327	0.532824	0.5410606	0.5472963
0.0	0.10305078	0.1113921	0.11110348	0.10908645	0.09352757	0.11209233	0.12613575	0.09857373	0.12467125	0.0996547
0.0	0.5410341	0.54508454	0.537659	0.546453	0.54301244	0.5454372	0.55191404	0.5329507	0.540929	0.5479161
0.0	0.5427447	0.5467245	0.5391108	0.54656774	0.5440795	0.5489224	0.5510271	0.53402615	0.5431224	0.54863477
0.0	0.5423575	0.54681987	0.5386278	0.5453144	0.54322386	0.54703623	0.55280745	0.533961	0.5423646	0.5480755
0.0	0.5411987	0.5452788	0.53690726	0.545684	0.54113585	0.5456859	0.5526948	0.53308254	0.542167	0.54681164
0.0	0.5399462	0.54538375	0.53599644	0.5452149	0.54004574	0.546403	0.5518108	0.53341156	0.53972334	0.54627013
0.0	0.54069567	0.5455836	0.536269	0.5457461	0.54148495	0.5464044	0.5515189	0.5321431	0.5414074	0.5471981
0.0	0.5403567	0.5425545	0.5383778	0.5467066	0.54301125	0.54761076	0.55092657	0.53516734	0.54325205	0.5476332
0.0	0.53948003	0.54421264	0.5365223	0.5465255	0.5419455	0.54423094	0.5498141	0.53383744	0.5439964	0.5480714
0.0	0.54058796	0.5439484	0.5378453	0.5468628	0.54396313	0.5474928	0.5511986	0.5343381	0.54329616	0.5489967
0.0	0.5407381	0.5442548	0.53686905	0.545638	0.54204315	0.545774	0.54971814	0.5343654	0.54418665	0.5465664
0.0	0.5414074	0.543981	0.53904015	0.54679275	0.5424188	0.5452053	0.55223995	0.5359845	0.5443853	0.54974365
0.0	0.5400027	0.5433374	0.5363853	0.5459393	0.5399782	0.545393	0.5526089	0.5336834	0.54063374	0.5456594
0.0	0.54150826	0.54639477	0.5383198	0.54602623	0.54267216	0.5474252	0.553503	0.5317987	0.5416213	0.5469536
0.0	0.5420842	0.5448567	0.5369802	0.5462248	0.54201716	0.5472227	0.5531537	0.53399557	0.54077846	0.5477214
0.0	0.54038996	0.5432586	0.5374076	0.5466734	0.5423011	0.5479308	0.5536866	0.5326354	0.541386	0.54750884
0.0	0.5423016	0.5466228	0.5374253	0.54623544	0.54242104	0.54738855	0.55302024	0.53312695	0.54103714	0.54612935
0.0	0.5428817	0.54669285	0.5375101	0.54581445	0.5425281	0.5472077	0.5535616	0.5333118	0.54166013	0.54638314
0.0	0.5403546	0.5431148	0.5375027	0.545124	0.5412697	0.5459243	0.5537212	0.53401387	0.5429727	0.5475383
0.0	0.10839349	0.100479804	0.10707005	0.121538095	0.10120329	0.11084483	0.123984486	0.109385945	0.100100204	0.11215039
0.0	0.5429519	0.5453525	0.53916943	0.5466432	0.5441915	0.54623693	0.5522205	0.53317535	0.5405398	0.5478836
0.0	0.53980726	0.54262686	0.5366272	0.54673994	0.5417581	0.54536706	0.55101407	0.5321071	0.54007226	0.5477055
0.0	0.5399473	0.5430386	0.53555167	0.54669267	0.5432334	0.5458145	0.5524798	0.5324377	0.5402594	0.54658115
0.0	0.54053324	0.5455988	0.53689766	0.54487544	0.5410625	0.54317904	0.55278707	0.5340527	0.53868824	0.5459806
0.0	0.5402912	0.5440137	0.5380058	0.546172	0.54087603	0.5442718	0.5525175	0.5332422	0.54218113	0.54812753
0.0	0.5410335	0.5438786	0.5370133	0.5440887	0.5411669	0.5437405	0.5515059	0.533695	0.54224306	0.5478259
0.0	0.5388062	0.54385173	0.53614944	0.5434368	0.5380586	0.5443996	0.5522845	0.5343334	0.54125756	0.54606706
0.0	0.54166436	0.54415107	0.5380525	0.5452372	0.54204345	0.5437818	0.55266505	0.5324257	0.5406412	0.54664576
0.0	0.2786636	0.28737667	0.27413946	0.27914566	0.25212315	0.2920824	0.28039563	0.2680652	0.26127586	0.27919218
0.0	0.54241955	0.54590464	0.538983	0.5463529	0.5438815	0.54663044	0.5538516	0.5319844	0.54138356	0.5492371
0.0	0.5414289	0.54465455	0.536516	0.54500085	0.54118043	0.54693997	0.55317426	0.53369033	0.5404998	0.54546714
0.0	0.16392931	0.14578025	0.17455089	0.1662473	0.112504706	0.17819655	0.16414328	0.16783577	0.16576177	0.16722666
0.0	0.5411305	0.54618853	0.5370087	0.5463265	0.5399963	0.54640335	0.5517775	0.53238624	0.5396791	0.5478809
0.0	0.5420166	0.5442029	0.53787106	0.54660565	0.5409306	0.54856086	0.5538464	0.5329417	0.54083323	0.54761016
0.0	0.539884	0.5442404	0.5368845	0.54760474	0.5422601	0.54688644	0.550883	0.5332208	0.5406655	0.5478234
0.0	0.54060364	0.54321194	0.53623086	0.5484	0.54077834	0.5463861	0.55152744	0.5324361	0.53998166	0.54720443
0.0	0.5401047	0.54357094	0.5366225	0.54766566	0.5419939	0.5457021	0.5522691	0.53272086	0.54007596	0.54836154
0.0	0.5407342	0.54459125	0.53733623	0.54539186	0.5406919	0.54595816	0.5525564	0.5316702	0.5398808	0.5459939
0.0	0.5400566	0.54179883	0.53725195	0.5475424	0.5427304	0.54445404	0.553045	0.5347045	0.5381829	0.5458832
0.0	0.54230785	0.5462485	0.5377337	0.5461729	0.5406554	0.5447876	0.5531033	0.53192586	0.54065233	0.5476323
0.0	0.5415212	0.5448408	0.53698206	0.5475923	0.5412175	0.5441478	0.55235916	0.5321928	0.5409454	0.5471443
0.0	0.5426455	0.5455817	0.53732264	0.54828376	0.5389419	0.5444265	0.5516193	0.52995497	0.53969765	0.5477483
0.0	0.5413481	0.54209197	0.5363335	0.5475529	0.5411334	0.5461732	0.55225664	0.532951	0.53742033	0.54586667
0.0	0.5396026	0.54272205	0.5360124	0.54865277	0.5395518	0.5459923	0.55189043	0.5321839	0.539326	0.54700327
0.0	0.54318875	0.5460984	0.5392229	0.54832643	0.54344964	0.54623294	0.5551941	0.5346904	0.54283184	0.5494117
0.0	0.53646207	0.5405269	0.533955	0.54734623	0.54153866	0.5438761	0.551033	0.5310351	0.5386508	0.5456992
0.0	0.5418898	0.54603565	0.53731674	0.5468144	0.5431304	0.5478964	0.5543259	0.5344701	0.54082745	0.5507286
0.0	0.5407144	0.5432021	0.5368453	0.5475307	0.5429359	0.5434407	0.54965293	0.5333992	0.53768057	0.54569733
0.0	0.5444096	0.5457152	0.5387121	0.54690176	0.5416326	0.5461472	0.5519535	0.5314966	0.54040676	0.5492301
0.0	0.5395651	0.5427914	0.5369508	0.5466417	0.54219127	0.54382116	0.55016637	0.5314779	0.5388767	0.54541796
0.0	0.54134685	0.543982	0.53665626	0.54748034	0.5421238	0.54669374	0.552525	0.53209114	0.54065746	0.54766256
0.0	0.5404577	0.5451825	0.53608483	0.5470978	0.5430281	0.54532146	0.55076134	0.532307	0.5401763	0.5478436
0.0	0.53938425	0.5428841	0.5356164	0.5472859	0.54084784	0.5459114	0.5506481	0.5329123	0.5399621	0.54644215
0.0	0.5405349	0.5434121	0.53673846	0.5482758	0.5416528	0.54606915	0.5515331	0.53212255	0.53995055	0.54686767
0.0	0.5396757	0.54196435	0.5374416	0.54632485	0.5415321	0.54504955	0.5502801	0.5301699	0.539753	0.5464694
0.0	0.53957355	0.5425669	0.5359565	0.548952	0.5405413	0.546595	0.550592	0.52942085	0.53885096	0.54669386
0.0	0.541659	0.543367	0.5374246	0.5476693	0.5412686	0.546538	0.5520025	0.5287629	0.53881353	0.5473986
0.0	0.5396171	0.5439107	0.5362578	0.5476556	0.5411215	0.54625237	0.5514064	0.5330812	0.54008555	0.5455829
0.0	0.54034644	0.5454218	0.5359909	0.54524827	0.5409409	0.54540926	0.55071646	0.53400713	0.5415211	0.5454325
0.0	0.5411596	0.54467887	0.53721523	0.5439862	0.54133016	0.5451575	0.55291754	0.53196526	0.53984606	0.54429007
0.0	0.5399089	0.54472476	0.5358403	0.5475153	0.54149294	0.54521453	0.55301565	0.5303803	0.5385249	0.54368824
0.0	0.5432446	0.54561704	0.5392386	0.54673564	0.5421735	0.54847103	0.5523859	0.5345141	0.5414635	0.5462745
0.0	0.5394692	0.5440173	0.53457767	0.5469547	0.5421066	0.5451806	0.55160785	0.53126174	0.53847444	0.5446454
0.0	0.5412924	0.54484	0.5370966	0.5453103	0.54321265	0.5481249	0.5502256	0.53431505	0.54028463	0.54576653
0.0	0.53907007	0.5430762	0.53638047	0.5487232	0.5416037	0.5443521	0.55222934	0.5343657	0.5393282	0.54839355
0.0	0.5361161	0.54343903	0.53350604	0.547835	0.5399785	0.54286	0.55117846	0.53263885	0.5390797	0.5465325
0.0	0.5406973	0.5427836	0.53711593	0.5464504	0.5427244	0.5473186	0.5530794	0.5332782	0.5398147	0.54646856
0.0	0.54154736	0.5430112	0.5373107	0.5449369	0.54207957	0.54808235	0.55240166	0.5334352	0.5401193	0.5471281
0.0	0.5400386	0.5406992	0.5355112	0.54553086	0.54318273	0.54876083	0.5520198	0.5343508	0.5404917	0.54535615
0.0	0.5407847	0.54287505	0.5363028	0.54783934	0.5413834	0.54578805	0.55287206	0.5356673	0.54007167	0.5502689
0.0	0.54027754	0.5455053	0.5364908	0.5490271	0.5413532	0.54566705	0.5504324	0.5322229	0.5384926	0.5461348
0.0	0.5409245	0.546043	0.5367219	0.54809195	0.54287153	0.54720366	0.55186427	0.53140604	0.5415812	0.5475837
0.0	0.5387492	0.5451454	0.53584504	0.5470726	0.5406971	0.5455985	0.55091625	0.53119385	0.5400325	0.5482738
0.0	0.54018277	0.544919	0.5357656	0.54693687	0.54213643	0.54638064	0.55025333	0.5306001	0.5412327	0.54730314
0.0	0.54078835	0.5439915	0.5370646	0.54687667	0.54328454	0.5475484	0.5519906	0.5338508	0.5407992	0.5471072
0.0	0.0051323017	0.0007409072	0.0051300307	0.0035850042	0.004697541	0.005147969	0.005015324	0.0047281873	0.005148247	0.0047080866
0.0	0.0011621879	0.0010542189	0.0017025619	0.001036972	0.000763269	0.0011994902	0.0016095319	0.0012455911	0.0012751386	0.0011005779
0.0	0.5400618	0.5446013	0.53782254	0.5463873	0.5419745	0.5461674	0.5515055	0.53372085	0.54019827	0.5462509
0.0	0.5414692	0.54485685	0.5371001	0.5467654	0.5416048	0.54700357	0.55294997	0.5315641	0.54132736	0.54708415
0.0	0.5419106	0.54559284	0.5369567	0.54777324	0.543066	0.54712033	0.5522104	0.5324822	0.54100955	0.54714733
0.0	0.54084885	0.54563576	0.5363982	0.5454036	0.543029	0.54683185	0.5520812	0.532502	0.5415623	0.546984
0.0	0.53984076	0.5451136	0.5362782	0.54613435	0.54157543	0.5457468	0.5504238	0.5324773	0.5397916	0.54737854
0.0	0.5406462	0.5441215	0.5366695	0.5469004	0.54229355	0.5464674	0.551204	0.5316083	0.54057544	0.5486402
0.0	0.54112226	0.5445752	0.5381671	0.54245865	0.54377323	0.54579586	0.55364525	0.534064	0.5401147	0.547924
0.0	0.54296345	0.5462139	0.53860235	0.5469217	0.54425454	0.5475457	0.5538158	0.5329187	0.54221463	0.5494437
0.0	0.5403336	0.5436169	0.5364966	0.54659647	0.5427573	0.5471891	0.5530617	0.53183043	0.54085404	0.54694426
0.0	0.5403336	0.5436169	0.5364966	0.54659647	0.5427573	0.5471891	0.5530617	0.53183043	0.54085404	0.54694426
0.0	0.5402104	0.54285747	0.53586423	0.54664874	0.5426276	0.545611	0.55203164	0.5310071	0.53988516	0.5471184
0.0	0.54084456	0.54378796	0.5379564	0.5457535	0.5440465	0.5463855	0.5521919	0.53231496	0.5407236	0.5487587
0.0	0.5437779	0.5457506	0.5397578	0.54518586	0.5418837	0.54793483	0.55140036	0.5309248	0.5405604	0.5458967
0.0	0.54199916	0.5434735	0.5398223	0.544952	0.54517156	0.5454402	0.5531888	0.5329004	0.5397997	0.5485893
0.0	0.54007834	0.54410225	0.53688127	0.5463606	0.5413238	0.5459963	0.5526429	0.5328769	0.53990656	0.5452614
0.0	0.010448724	0.009778624	0.013038586	0.012982474	0.008821981	0.013074125	0.012762798	0.007965099	0.011368212	0.011708779
0.0	0.116627	0.111619174	0.10118661	0.08721612	0.1076044	0.10343858	0.109684795	0.10006885	0.102499835	0.11297382
0.0	0.12776576	0.093508855	0.109258525	0.10230154	0.11161034	0.117295444	0.08759148	0.1203703	0.0906389	0.12560697
0.0	0.54210615	0.5441643	0.53694355	0.54591423	0.54258126	0.5463587	0.5527821	0.5344797	0.5403254	0.54517037
0.0	0.54106086	0.5432181	0.5375419	0.54736346	0.5429082	0.5457915	0.5516571	0.53214073	0.54026014	0.54786587
0.0	0.54122907	0.5453745	0.5362814	0.5464123	0.5422213	0.5466951	0.5511266	0.5313462	0.5401413	0.54950374
0.0	0.5417179	0.5424525	0.53638923	0.54715586	0.5437882	0.5446776	0.55258244	0.531084	0.53981143	0.5486698
0.0	0.54116076	0.54426956	0.53551596	0.5463087	0.54218584	0.5458205	0.55254596	0.53314364	0.54112697	0.54609966
0.0	0.5407063	0.5432264	0.5354172	0.54783326	0.54279226	0.5459372	0.5514582	0.5328105	0.5386513	0.54613096
0.0	0.54042906	0.54313433	0.5353276	0.54812163	0.54028076	0.5468184	0.55246377	0.5330554	0.5401967	0.5458805
0.0	0.15595496	0.15609233	0.17993486	0.17409399	0.12473701	0.16058314	0.17718276	0.14998141	0.1716134	0.15172154
0.0	0.16981716	0.030796941	0.15245257	0.15143946	0.16839223	0.17143999	0.15105022	0.14654197	0.17612185	0.15918632
0.0	0.103968926	0.10357818	0.1265339	0.12063865	0.07761233	0.107854344	0.1216839	0.09948461	0.117224395	0.099970065
0.0	0.17006999	0.030761663	0.15265414	0.15184662	0.16875316	0.17156963	0.15092917	0.14649928	0.17531995	0.15934016
0.0	0.54078656	0.54455316	0.53709084	0.5469814	0.54217666	0.5479856	0.55260473	0.5317051	0.54093105	0.5476169
0.0	0.54066354	0.54313457	0.5366378	0.5470624	0.5407723	0.5460175	0.5514482	0.53194124	0.54119563	0.5466217
0.0	0.5417466	0.54227626	0.53750587	0.54770637	0.5421998	0.5478205	0.5551137	0.53219837	0.5414563	0.5467537
0.0	0.5429157	0.54373586	0.5387847	0.54613656	0.5434742	0.54636574	0.55313617	0.5334721	0.539718	0.5476912
0.0	0.53939104	0.5433244	0.53580475	0.54817545	0.5402633	0.54560906	0.5518679	0.53244483	0.53905135	0.5458161
0.0	0.5409744	0.54593503	0.5376643	0.5452405	0.5418639	0.54536366	0.55356383	0.53291416	0.5412112	0.54637307
0.0	0.5398896	0.5451207	0.53538287	0.5468257	0.5416584	0.5454172	0.5521158	0.53165984	0.53739107	0.5459168
0.0	0.5423734	0.5446801	0.53793544	0.54656434	0.5407487	0.54778713	0.55327404	0.5337639	0.54137707	0.54714835
0.0	0.54253685	0.5441395	0.53871936	0.5472427	0.54404587	0.5461882	0.5537227	0.5326628	0.5402055	0.54645836
0.0	0.542088	0.5440625	0.5387099	0.54760075	0.5426678	0.5467622	0.5536541	0.5325926	0.5419761	0.54697096
0.0	0.54144645	0.5440434	0.5376284	0.546842	0.5431775	0.54722863	0.55355555	0.53208095	0.5407067	0.5465468
0.0	0.54144645	0.5440434	0.5376284	0.546842	0.5431775	0.54722863	0.55355555	0.53208095	0.5407067	0.5465468
0.0	0.54086995	0.54442185	0.5375775	0.5430559	0.5435012	0.54493177	0.55234087	0.5331226	0.5380554	0.5474109
0.0	0.5412761	0.5439932	0.5379664	0.54638445	0.5429277	0.5467855	0.55363095	0.53279626	0.54132026	0.54736423
0.0	0.5412761	0.5439932	0.5379664	0.54638445	0.5429277	0.5467855	0.55363095	0.53279626	0.54132026	0.54736423
0.0	0.541245	0.54475075	0.53795683	0.5463012	0.54180735	0.54717296	0.5525918	0.5324731	0.53944445	0.54807556
0.0	0.5403364	0.545154	0.5378192	0.5457331	0.5438449	0.5485249	0.55323213	0.5300022	0.53916115	0.54543686
0.0	0.5401717	0.5434097	0.538016	0.54629755	0.54297096	0.54851025	0.5523625	0.53247106	0.5370894	0.5467388
0.0	0.5408177	0.54433334	0.53737116	0.5464107	0.5431201	0.5478962	0.5534154	0.5313208	0.5404084	0.54625493
0.0	0.5408177	0.54433334	0.53737116	0.5464107	0.5431201	0.5478962	0.5534154	0.5313208	0.5404084	0.54625493
0.0	0.54226565	0.5460932	0.53820217	0.54446995	0.5422335	0.5466987	0.5530848	0.5335244	0.5407294	0.5469452
0.0	0.5420585	0.545351	0.53881913	0.54505175	0.5412552	0.5479207	0.55488604	0.53509694	0.54171175	0.54772186
0.0	0.54048824	0.54307735	0.5372679	0.54864895	0.5386928	0.5430839	0.5517885	0.5335049	0.5389302	0.5467363
0.0	0.540403	0.5401348	0.53725994	0.5472755	0.5410665	0.54461133	0.55158377	0.5328349	0.54074216	0.54809344
0.0	0.53814995	0.5432697	0.53586674	0.543426	0.5377326	0.5429366	0.55365765	0.53288084	0.53888047	0.5461333
0.0	0.5381698	0.5443054	0.5373169	0.54864174	0.5398368	0.5430636	0.54922986	0.53109497	0.5381417	0.5468766
0.0	0.54300594	0.54270136	0.54135466	0.54717517	0.54365605	0.5487046	0.55224025	0.5318642	0.5420825	0.550177
0.0	0.5378846	0.543307	0.53606236	0.54812306	0.54063934	0.54487276	0.55016845	0.5314633	0.5380612	0.5467991
0.0	0.5420316	0.546039	0.5372085	0.54888725	0.5432061	0.5460407	0.55167615	0.53335166	0.54003173	0.54595566
0.0	0.54064703	0.5447826	0.5379211	0.54843146	0.54134893	0.5453312	0.5522212	0.53341603	0.5402289	0.54676443
0.0	0.5422447	0.5464932	0.53647965	0.5488662	0.5430015	0.54459774	0.55292296	0.532202	0.5373632	0.5473036
0.0	0.53959537	0.5468961	0.53602207	0.5466679	0.5401263	0.5470678	0.550006	0.53336805	0.5396299	0.5469878
0.0	0.542597	0.54327196	0.53952086	0.548863	0.5443555	0.54637384	0.55362517	0.5340607	0.5412879	0.5479502
0.0	0.5407958	0.545716	0.5365239	0.54682916	0.53965485	0.54692197	0.5507589	0.5322497	0.5394231	0.5464585
0.0	0.54082257	0.54356915	0.53733474	0.5467225	0.5406191	0.54669285	0.5539588	0.5323213	0.5402722	0.5469953
0.0	0.54039294	0.5425053	0.5374733	0.54615545	0.5414937	0.5457552	0.55259967	0.53144634	0.5402333	0.54662585
0.0	0.5421937	0.5442774	0.5388383	0.54569787	0.5420574	0.54791456	0.55406076	0.5324194	0.54006255	0.54696184
0.0	0.5414845	0.54428875	0.5363993	0.54634553	0.5407289	0.54655236	0.55188656	0.53248906	0.54077536	0.5468993
0.0	0.5413883	0.5460954	0.5375884	0.54485077	0.54164	0.54555964	0.5525904	0.5337202	0.5411109	0.5474239
0.0	0.5387213	0.54464877	0.5373051	0.5452918	0.53795177	0.54668754	0.5527601	0.5335808	0.5394956	0.5478686
0.0	0.54080623	0.54527533	0.53703195	0.5456409	0.540912	0.54597044	0.55059266	0.53354454	0.54061496	0.54733163
0.0	0.5429012	0.5430147	0.5400718	0.54849255	0.5437572	0.5471735	0.55419976	0.5341019	0.5433763	0.5497525
0.0	0.5413414	0.5455753	0.5372977	0.5466886	0.5432286	0.54497373	0.55261284	0.5337628	0.54388016	0.5512017
0.0	0.5414069	0.5448708	0.53652096	0.54831916	0.5423701	0.5466129	0.55353653	0.5339004	0.5406838	0.54712313
0.0	0.5409226	0.54600644	0.5379545	0.5459507	0.5410706	0.54721844	0.55388945	0.5341876	0.540331	0.54818344
0.0	0.54153556	0.5452848	0.53768414	0.5467527	0.5427848	0.54572564	0.5534885	0.5325022	0.5403274	0.5480004
0.0	0.539952	0.5444128	0.5363871	0.54669183	0.54099756	0.545225	0.5524161	0.5315367	0.5397881	0.54598916
0.0	0.5406628	0.5425441	0.5362044	0.5482229	0.5424889	0.5463117	0.5509782	0.5307544	0.5389954	0.54585105
0.0	0.54180616	0.54207647	0.53721905	0.54771346	0.5416935	0.5468878	0.55112225	0.5319571	0.5391864	0.54758286
0.0	0.5418187	0.54469526	0.53686213	0.54464656	0.5420298	0.544603	0.55266726	0.53226924	0.54085827	0.5473388
0.0	0.540501	0.54253167	0.5383502	0.545868	0.5431872	0.5462727	0.54984134	0.53399795	0.5413395	0.54796547
0.0	0.53907347	0.54422486	0.5370883	0.54886097	0.5403218	0.54500526	0.5516283	0.5324605	0.5418258	0.54730535
0.0	0.5390912	0.54376704	0.5364268	0.5464123	0.5421637	0.5464244	0.54970306	0.532788	0.5400293	0.5463226
0.0	0.5403736	0.5428412	0.5375416	0.5473131	0.542539	0.54659426	0.55170727	0.5328695	0.5403786	0.54779124
0.0	0.5395047	0.54158264	0.5363104	0.54724556	0.54121053	0.5461594	0.5502812	0.5318628	0.5390096	0.5466392
0.0	0.53973454	0.5432033	0.53761244	0.54618526	0.5406174	0.54713136	0.5525087	0.532954	0.54061866	0.54732805
0.0	0.5408952	0.54418194	0.53825223	0.5462563	0.5428178	0.54738986	0.5524323	0.53272235	0.54085934	0.54798615
0.0	0.5403607	0.54261786	0.5374729	0.5483127	0.54221547	0.5456782	0.5512649	0.53211623	0.5402968	0.5466642
0.0	0.5406312	0.54309666	0.53699356	0.54750943	0.5417257	0.5448852	0.55026686	0.53205895	0.53988385	0.54620206
0.0	0.540968	0.5437709	0.53822166	0.5453802	0.5435433	0.5465903	0.5496682	0.5320524	0.5397713	0.5471073
0.0	0.5411602	0.5441587	0.53819674	0.5470959	0.54258513	0.5469765	0.5511209	0.5333395	0.5404482	0.54756755
0.0	0.54126936	0.5450934	0.5374105	0.5471448	0.5419443	0.545988	0.55187905	0.53246504	0.54269534	0.54815406
0.0	0.54170215	0.5438626	0.5382888	0.546388	0.54248	0.5456135	0.5509574	0.53317064	0.540618	0.54771364
0.0	0.54023	0.54460126	0.5360386	0.5448205	0.5409376	0.54407054	0.55159086	0.5318632	0.5395703	0.5469793
0.0	0.5406804	0.54383945	0.5361382	0.544761	0.5416435	0.54478145	0.55280113	0.53195226	0.539405	0.54642636
0.0	0.008385812	0.012122391	0.00074567326	0.014294627	0.013085993	0.011330423	0.015446844	0.013226344	0.012197735	0.011198346
0.0	0.012032703	0.0076408065	0.011758461	0.013384358	0.007895207	0.010705261	0.012768903	0.011051764	0.012909847	0.010856321
0.0	0.010547726	0.008484722	0.013241381	0.009785766	0.012225556	0.01554613	0.012260241	0.008215698	0.011567725	0.010771939
0.0	0.5405013	0.5434531	0.5378759	0.5471792	0.54213905	0.5475775	0.5509817	0.5337607	0.5401277	0.5479441
0.0	0.54089195	0.54307586	0.5380189	0.54663306	0.54300714	0.54817563	0.55059606	0.53381944	0.54075915	0.5474556
0.0	0.5404143	0.54295486	0.5375532	0.54725486	0.54210556	0.5464268	0.5510924	0.53346676	0.54064447	0.5472602
0.0	0.53999114	0.5449299	0.5376474	0.54802704	0.5418184	0.5476397	0.55269474	0.53407615	0.5413692	0.54727507
0.0	0.5405539	0.5432366	0.5372589	0.5468006	0.54218346	0.54583895	0.5504246	0.533397	0.5402681	0.54849887
0.0	0.54104394	0.5438083	0.53762424	0.54827905	0.54230654	0.54662555	0.5507761	0.53306186	0.54015076	0.5454936
0.0	0.54044026	0.5432753	0.53730035	0.5481179	0.54238194	0.546624	0.55250984	0.5340527	0.540597	0.54652536
0.0	0.5409849	0.54442734	0.5385077	0.54688144	0.54214245	0.54669756	0.5516806	0.5332351	0.54099727	0.54806477
0.0	0.5405215	0.54432654	0.53665054	0.5463281	0.54198277	0.545491	0.5529287	0.53279346	0.54225415	0.5488588
0.0	0.5404345	0.54283994	0.5375341	0.547833	0.54271203	0.5473026	0.5517023	0.5333047	0.5404478	0.5468843
0.0	0.5401499	0.54262114	0.5380025	0.5468015	0.5412201	0.5464857	0.5494366	0.532066	0.54024273	0.5472262
0.0	0.53953505	0.5433335	0.53727454	0.5451359	0.54190135	0.54591125	0.5512262	0.53237087	0.5409909	0.54686725
0.0	0.5404679	0.5435221	0.5368579	0.54685163	0.54252315	0.5460783	0.55097526	0.53323025	0.5400401	0.54722965
0.0	0.5403616	0.54367954	0.53733915	0.5473919	0.5412242	0.546347	0.550947	0.5313609	0.54043776	0.54619294
0.0	0.5406136	0.5434143	0.53594524	0.5460747	0.54104036	0.54421836	0.5524318	0.53190166	0.5401381	0.546648
0.0	0.5401884	0.54421365	0.5354775	0.54471153	0.54096067	0.5445484	0.5526253	0.5325911	0.5415016	0.5467626
0.0	0.5420652	0.54350996	0.5376457	0.54595274	0.5419064	0.5458139	0.55344373	0.5331651	0.54168445	0.54817086
0.0	0.54198915	0.5446827	0.5370698	0.5449312	0.5430145	0.5459312	0.553582	0.53233016	0.54081637	0.5475404
0.0	0.5406792	0.54424363	0.5364535	0.54498047	0.5416651	0.54548126	0.5526905	0.53216374	0.5396383	0.54650366
0.0	0.54151005	0.54283935	0.5365106	0.545447	0.5415115	0.544486	0.5519795	0.5305662	0.53931147	0.5462409
0.0	0.5414999	0.54359746	0.5373925	0.5475722	0.54072213	0.5460571	0.5520064	0.5320483	0.5420741	0.54730797
0.0	0.5407646	0.5438604	0.53704894	0.546388	0.54093224	0.5456121	0.5530728	0.5331669	0.5405633	0.5476445
0.0	0.09467939	0.09665643	0.09940367	0.10367917	0.09786186	0.09327491	0.097541444	0.07927521	0.10593282	0.11090644
0.0	0.094805606	0.09651974	0.09913998	0.103937425	0.09783179	0.0930124	0.09801727	0.0795236	0.106312364	0.11116699
0.0	0.095067374	0.096854165	0.09975042	0.10406642	0.09821058	0.0931218	0.09781155	0.07966146	0.10622184	0.11130895
0.0	0.09463371	0.097048745	0.09919356	0.10328841	0.097699426	0.092948824	0.097850606	0.079774596	0.10626214	0.11161718
0.0	0.09448615	0.09658498	0.09899989	0.103503555	0.09787612	0.092978254	0.09748901	0.07949324	0.1066462	0.11107426
0.0	0.09435293	0.09694377	0.099254705	0.10343439	0.09799588	0.09323737	0.09768543	0.07954446	0.1063757	0.111021064
0.0	0.095719874	0.09796707	0.08275046	0.10961501	0.101225175	0.11146221	0.10782002	0.10519502	0.12321068	0.09276601
0.0	0.095991716	0.0981347	0.08289555	0.10941909	0.10152171	0.111716814	0.10824447	0.10539109	0.12319642	0.09340438
0.0	0.096544445	0.09848733	0.08329252	0.11030897	0.10157078	0.1119651	0.10847785	0.10500579	0.123797156	0.093258716
0.0	0.09616888	0.09851014	0.08299366	0.10899292	0.10097902	0.11196689	0.10835644	0.10561007	0.12315209	0.09338302
0.0	0.09566978	0.097703025	0.08246622	0.10910831	0.10122365	0.11153077	0.10771927	0.10532308	0.12338894	0.09298708
0.0	0.09591498	0.09858701	0.08267805	0.10901114	0.101499915	0.11193295	0.107818	0.10529892	0.12340981	0.09313196
0.0	0.09426591	0.10888799	0.100471616	0.103547074	0.10678099	0.11351079	0.096888475	0.09502931	0.09437107	0.11342148
0.0	0.09436967	0.10874998	0.10061388	0.103664964	0.106654875	0.11377876	0.09713635	0.09556551	0.094364986	0.11410392
0.0	0.09499444	0.10924386	0.10111669	0.103788555	0.10709992	0.11411142	0.09715414	0.09564647	0.09477473	0.11367229
0.0	0.09459279	0.1093868	0.10061156	0.1031389	0.106773466	0.11323372	0.09742297	0.09533556	0.094738044	0.11408128
0.0	0.094588086	0.10884587	0.10043382	0.10299739	0.1066033	0.113453984	0.097198024	0.09506067	0.094952546	0.113733955
0.0	0.09431563	0.10929878	0.100510105	0.10314075	0.106861226	0.114321776	0.09713943	0.09555095	0.094508	0.1138431
0.0	0.100259505	0.09996857	0.1219255	0.10312743	0.08807661	0.105897866	0.09460512	0.09670004	0.101378344	0.103935
0.0	0.09951832	0.09930548	0.121022195	0.10350836	0.087350406	0.10540963	0.09445064	0.09689655	0.101277635	0.104291745
0.0	0.10071525	0.100373246	0.12213177	0.103948474	0.08826448	0.10582308	0.0946185	0.096813396	0.10158699	0.103929564
0.0	0.099902704	0.10013713	0.1211561	0.10295111	0.087979764	0.10565378	0.0941767	0.097262904	0.10141056	0.10410091
0.0	0.09987261	0.09980505	0.12057509	0.10296361	0.088041656	0.10542303	0.09438016	0.09673452	0.10154877	0.10353529
0.0	0.09994589	0.10032419	0.12156305	0.1029504	0.08827709	0.10574085	0.094213195	0.09689807	0.10135333	0.103966616
0.0	0.1054316	0.09626116	0.11268138	0.09030385	0.08895866	0.1231737	0.083061054	0.09364489	0.09280887	0.1200423
0.0	0.10518442	0.09623652	0.11251053	0.09035608	0.08863737	0.12289995	0.08315217	0.09420125	0.09288775	0.12083117
0.0	0.10587674	0.09610354	0.11298076	0.09070724	0.089328684	0.12336702	0.08347283	0.09435117	0.09289264	0.120308675
0.0	0.10549049	0.09619182	0.11256963	0.090285994	0.08897387	0.12278554	0.08310174	0.0940376	0.09295182	0.120766565
0.0	0.10555784	0.095703945	0.112748705	0.09004217	0.08892771	0.122709386	0.082985334	0.09384532	0.0930956	0.1200187
0.0	0.10534607	0.09630316	0.11277515	0.09029055	0.08922827	0.12323021	0.08308819	0.09416176	0.09305146	0.12051853
0.0	0.11797923	0.11011867	0.09802583	0.100591995	0.08310964	0.111968555	0.097049475	0.099010885	0.10960553	0.1246931
0.0	0.11750547	0.109730296	0.09757988	0.100637935	0.08307584	0.111944064	0.09694379	0.09918707	0.10947806	0.1249789
0.0	0.11835529	0.11002462	0.09812417	0.101085484	0.082982026	0.112387985	0.096783586	0.09949726	0.10990858	0.12518166
0.0	0.118061714	0.110357694	0.09769302	0.10024402	0.08300063	0.112385474	0.09718045	0.09946868	0.10967087	0.12557681
0.0	0.11762449	0.110096924	0.09744199	0.10020605	0.0827842	0.11197615	0.096855514	0.09897167	0.10972305	0.12505025
0.0	0.1176158	0.11022672	0.09796996	0.10033431	0.083327554	0.112561755	0.096498474	0.099271305	0.110243976	0.12553911
0.0	0.10451785	0.08529183	0.11443086	0.097908705	0.10442071	0.09789294	0.121230006	0.10553297	0.1155487	0.121684104
0.0	0.10428909	0.08529391	0.11419238	0.09795978	0.10448618	0.09760485	0.121338695	0.10589405	0.11565429	0.12255872
0.0	0.10463362	0.08533689	0.11471439	0.0985382	0.1045442	0.09788561	0.12173586	0.105953775	0.115997896	0.122500375
0.0	0.104854755	0.0855796	0.11422927	0.09772931	0.10519343	0.09822171	0.1214738	0.1058352	0.11607384	0.12323058
0.0	0.104202375	0.0851606	0.11382533	0.09758932	0.10476769	0.09743448	0.120905034	0.105239496	0.11569613	0.12197208
0.0	0.10467247	0.085509636	0.11475032	0.09761052	0.10530974	0.09841845	0.12133995	0.10597019	0.116271	0.12290995
0.0	0.0027141515	0.08843466	0.11554652	0.110134	0.08476235	0.010253038	0.0030820302	0.09278858	0.00705057	0.1223343
0.0	0.0027145608	0.08886908	0.11520046	0.11077408	0.08482877	0.010308757	0.0030682192	0.092997134	0.00706003	0.122388534
0.0	0.0026836183	0.088115245	0.11477453	0.10994671	0.08470043	0.010250455	0.003059844	0.09234535	0.0070725232	0.12287968
0.0	0.10314509	0.10788203	0.09485999	0.10576522	0.11339796	0.11534491	0.11528294	0.08886109	0.1096425	0.10955751
0.0	0.10326856	0.10784055	0.09490177	0.10599972	0.113259174	0.11578114	0.11488668	0.08901346	0.10982436	0.10929135
0.0	0.103294566	0.107933335	0.09505658	0.10628686	0.11326088	0.11561905	0.115743026	0.08827989	0.11012152	0.109792404
0.0	0.10350705	0.107901976	0.09492211	0.10617414	0.113349445	0.115463376	0.115644924	0.08839443	0.109805085	0.109701745
0.0	0.103354454	0.107763186	0.0945559	0.10599105	0.11317669	0.11507537	0.114968985	0.0883479	0.10955201	0.10933887
0.0	0.10275212	0.10753141	0.09457831	0.105855905	0.11317978	0.11529516	0.11500845	0.088218726	0.10988066	0.109002024
0.0	0.10300535	0.1078756	0.09476493	0.10591031	0.11316403	0.11540027	0.11478531	0.088509895	0.1099381	0.109555125
0.0	0.10310214	0.10762351	0.09453536	0.106066115	0.11331169	0.11506941	0.11518823	0.08808602	0.109562404	0.10960501
0.0	0.09391119	0.09809702	0.09822108	0.109550774	0.09989087	0.107397676	0.11249854	0.096963584	0.10236875	0.09908288
0.0	0.09401704	0.09784919	0.09841953	0.10958908	0.10043863	0.108132936	0.112402335	0.09659855	0.10247698	0.09919439
0.0	0.0936721	0.098036736	0.09835987	0.10956616	0.10004996	0.10772619	0.111861326	0.09584166	0.102322556	0.09920741
0.0	0.098306194	0.094582476	0.08903677	0.10509897	0.07952512	0.10037982	0.10386692	0.08785752	0.10931809	0.12023151
0.0	0.09932035	0.1058266	0.11185565	0.11059042	0.11832107	0.11297005	0.10842354	0.1020468	0.09406386	0.10441178
0.0	0.09959509	0.10606219	0.11169815	0.11155064	0.118746094	0.11288565	0.107900344	0.10174147	0.09340888	0.10470192
0.0	0.099927515	0.105704516	0.11243408	0.11158057	0.11816001	0.11283582	0.108522154	0.10120535	0.09336631	0.10496593
0.0	0.09964899	0.105917156	0.11156474	0.11163085	0.11821276	0.11277806	0.108262174	0.10151727	0.0940179	0.104911156
0.0	0.09978475	0.105492346	0.11204116	0.111308664	0.11847157	0.11356183	0.10790028	0.10187329	0.09377906	0.10481444
0.0	0.09991476	0.10566429	0.11167897	0.11161132	0.118606165	0.11300313	0.10796914	0.10163265	0.09339196	0.104650505
0.0	0.098840095	0.1051089	0.111662276	0.1116506	0.11860737	0.11307913	0.10794602	0.10138104	0.09360685	0.104536206
0.0	0.09912192	0.10525154	0.1115575	0.11136596	0.11808401	0.11261775	0.10740479	0.10108811	0.093108006	0.10479171
0.0	0.099343	0.105948485	0.11117225	0.111357585	0.118370034	0.113105066	0.1078345	0.10172745	0.09368041	0.10520257
0.0	0.09939297	0.105876245	0.11140851	0.11150031	0.11796945	0.112941794	0.10816671	0.10113226	0.093609914	0.10459778
0.0	0.11363081	0.09556049	0.101573676	0.090858266	0.09100852	0.10637599	0.119752936	0.10039952	0.088475704	0.112648144
0.0	0.11355492	0.09522832	0.10195492	0.09101452	0.09160349	0.106636934	0.119497284	0.10056735	0.087887295	0.1126126
0.0	0.11347481	0.09568638	0.10155925	0.09102655	0.09088261	0.1064357	0.119576216	0.10005082	0.08799155	0.11248292
0.0	0.11431774	0.10194283	0.11184349	0.10058325	0.10846586	0.105712764	0.10311599	0.114092894	0.10668105	0.094190046
0.0	0.11435524	0.1016452	0.11201617	0.10031113	0.108921394	0.106003255	0.10344052	0.11454086	0.10672604	0.09434276
0.0	0.11480708	0.101369984	0.11238646	0.1002349	0.10850769	0.10556758	0.10331482	0.11443256	0.10690056	0.09484637
0.0	0.11435953	0.10148907	0.1119339	0.10025221	0.107835464	0.105303474	0.10302826	0.113765456	0.106495924	0.094241224
0.0	0.09393049	0.107131205	0.08568038	0.11382875	0.09299022	0.09287618	0.12341778	0.0912862	0.1041751	0.10422176
0.0	0.09397051	0.107068434	0.08563947	0.11363085	0.0925317	0.09310356	0.12211062	0.09154631	0.10402849	0.1042899
0.0	0.09333568	0.10685905	0.08502194	0.11376603	0.09239438	0.0927718	0.122108474	0.09127696	0.10396548	0.104037166
0.0	0.09966633	0.089788236	0.10151679	0.108173974	0.10735698	0.11690603	0.1045999	0.090388164	0.106210135	0.1046114
0.0	0.10009288	0.09023204	0.10147528	0.108642586	0.1073081	0.11760294	0.10384209	0.09023229	0.10650005	0.104835466
0.0	0.10007388	0.09003913	0.10149498	0.108672336	0.10701363	0.117465146	0.10418549	0.09054255	0.10630449	0.10499324
0.0	0.10623841	0.09608683	0.10513061	0.1032724	0.09441168	0.101465546	0.11324478	0.09895044	0.112747885	0.12181891
0.0	0.105035275	0.09748129	0.10713104	0.11048418	0.10208312	0.103993036	0.112563714	0.097995795	0.09721214	0.094136134
0.0	0.09474631	0.095394656	0.08647315	0.1124443	0.10059603	0.10220948	0.10158868	0.1017128	0.091350354	0.10429462
0.0	0.09455328	0.09572659	0.08592204	0.11334823	0.100527026	0.10208157	0.1008289	0.101505265	0.091246516	0.10392314
0.0	0.094956115	0.09577897	0.0863373	0.113204494	0.10078889	0.102262	0.10220889	0.10147209	0.09156645	0.10429759
0.0	0.094638325	0.09575166	0.08608243	0.112687245	0.10030241	0.1020795	0.10147169	0.10114828	0.09168144	0.10473145
0.0	0.094567366	0.09545549	0.08634655	0.11226842	0.100761995	0.1023095	0.101141736	0.10167956	0.09097815	0.10441393
0.0	0.09424301	0.0953251	0.08611505	0.112723395	0.100550875	0.10220874	0.10120736	0.10134314	0.09161042	0.10415169
0.0	0.094567485	0.095697984	0.08602419	0.11245777	0.10036817	0.10211601	0.10122775	0.10108871	0.09152192	0.10428412
0.0	0.09469444	0.095518045	0.08598348	0.113092914	0.10045853	0.10222087	0.10129402	0.1012248	0.09081066	0.10388691
0.0	0.09449945	0.09562311	0.08579756	0.113036245	0.10042226	0.101949275	0.10172156	0.10109218	0.09123571	0.104052514
0.0	0.111705005	0.1036313	0.087982215	0.09357943	0.09528414	0.09807464	0.098698415	0.10274361	0.11248061	0.09801192
0.0	0.11177543	0.10316387	0.087688856	0.09362367	0.094504684	0.097429976	0.098304406	0.102364086	0.11243767	0.09807597
0.0	0.10977414	0.085245244	0.09555217	0.08976807	0.10701568	0.11334591	0.12413161	0.08915309	0.112336405	0.10200479
0.0	0.11707339	0.08962555	0.10125381	0.12106996	0.103834495	0.113128334	0.09054143	0.12062208	0.096573085	0.112310596
0.0	0.11755588	0.08977148	0.101665474	0.121789865	0.10397315	0.11330465	0.09140869	0.1203469	0.09658473	0.1127616
0.0	0.10053345	0.11090378	0.09828485	0.10486913	0.094927534	0.12845427	0.11337821	0.0948285	0.10009768	0.118338004
0.0	0.10081189	0.11124254	0.09785692	0.10449376	0.09442422	0.12795338	0.11373129	0.094617166	0.1008092	0.11907754
0.0	0.1036381	0.088053636	0.09762125	0.108898394	0.10547294	0.106583364	0.09178919	0.106376715	0.10346199	0.11541029
0.0	0.10361219	0.088363566	0.09756338	0.10896873	0.10513523	0.106247604	0.09162903	0.1055933	0.10347312	0.11497061
0.0	0.099938385	0.11429625	0.08963412	0.103924625	0.09823525	0.09383143	0.12639184	0.094003476	0.12624703	0.1079477
0.0	0.09999296	0.09120964	0.108855695	0.09798313	0.10099602	0.09634341	0.10551757	0.08453614	0.10348832	0.10597537
0.0	0.09993641	0.09172879	0.108728305	0.09851149	0.10109993	0.09668401	0.10524097	0.084684424	0.1032562	0.10621089
0.0	0.10023524	0.09170877	0.10880667	0.098411344	0.1014817	0.09690564	0.10615642	0.08422883	0.103466086	0.106619835
0.0	0.09980795	0.09174706	0.10865199	0.09808074	0.10107212	0.09658815	0.10513457	0.08426766	0.10347608	0.106569566
0.0	0.09993637	0.09135392	0.10905427	0.0983019	0.10075439	0.0966707	0.10529257	0.08420259	0.10335803	0.1064262
0.0	0.099639036	0.09132006	0.10904649	0.098238	0.10097918	0.09626496	0.105316706	0.08420577	0.10304986	0.10627522
0.0	0.10557585	0.09302479	0.090102315	0.101100646	0.089350276	0.11018464	0.115830064	0.10075312	0.10024096	0.09136977
0.0	0.10561902	0.09317253	0.09001272	0.10095717	0.08975062	0.11071306	0.11505178	0.10102286	0.09982415	0.09100811
0.0	0.10518881	0.09284194	0.08956273	0.10066907	0.08943802	0.1102368	0.114631146	0.100464866	0.09916102	0.090410806
0.0	0.08832296	0.10048648	0.092028975	0.07790879	0.084044024	0.09286415	0.095962554	0.106476784	0.10215608	0.09365029
0.0	0.08578585	0.09858715	0.09809476	0.101974465	0.09789856	0.09759048	0.095347986	0.09611845	0.10331575	0.10980396
0.0	0.08588211	0.09860049	0.098481596	0.1014299	0.0979481	0.09723163	0.09533975	0.09586567	0.102996275	0.11002896
0.0	0.08570304	0.0982899	0.09813596	0.10162825	0.09800338	0.097471744	0.09520922	0.09564827	0.1025451	0.109739944
0.0	0.008360802	0.012057733	0.000746013	0.014366224	0.013111907	0.011305634	0.015356767	0.0132630505	0.012186203	0.011221823
0.0	0.5396619	0.5450129	0.5366603	0.5473666	0.5410894	0.5451829	0.5519989	0.5322459	0.5411709	0.54897326
0.0	0.5416813	0.5449788	0.5384462	0.5489245	0.5413135	0.5459145	0.5519218	0.53435457	0.54229635	0.54875517
0.0	0.5408824	0.54393846	0.53723717	0.5482136	0.54119754	0.5465792	0.55256104	0.53320706	0.54184943	0.5474254
0.0	0.099886686	0.10918815	0.12396063	0.12462849	0.10889173	0.1304353	0.11254204	0.08704505	0.024753802	0.11202584
0.0	0.5418142	0.54232705	0.5372703	0.5480196	0.5425841	0.5456905	0.5541094	0.53214926	0.54036146	0.54772204
0.0	0.5409761	0.5451438	0.53677166	0.54495543	0.54115814	0.5462376	0.5522466	0.53274274	0.5411394	0.5458831
0.0	0.5399018	0.54315066	0.5367499	0.54718006	0.5425156	0.5456407	0.55084145	0.5316577	0.540139	0.5472938
0.0	0.5413846	0.5456839	0.5367249	0.5458563	0.54226017	0.54735124	0.554111	0.5333984	0.5411589	0.5490799
0.0	0.539084	0.54427594	0.53892004	0.5459722	0.541038	0.5464341	0.5499735	0.5316524	0.54026824	0.5473215
0.0	0.5417118	0.54635787	0.5386832	0.54574376	0.5415799	0.5445818	0.55349535	0.5320119	0.5396623	0.54913294
0.0	0.5392865	0.5445553	0.53779775	0.5455411	0.541499	0.5448219	0.5527354	0.53141	0.54128057	0.5477247
0.0	0.5391217	0.5449505	0.53851897	0.54488224	0.5421817	0.5453672	0.5518854	0.53158176	0.5401627	0.5468344
0.0	0.54018617	0.5425501	0.5360618	0.5477104	0.5416638	0.5456614	0.5538908	0.531035	0.5389412	0.5467503
0.0	0.53846353	0.54469883	0.53557366	0.54718804	0.5404678	0.5452553	0.5522024	0.5311123	0.53958905	0.5477517
0.0	0.5400797	0.5446716	0.53700286	0.5484345	0.5406471	0.54584056	0.5521407	0.5327999	0.5404899	0.5475772
0.0	0.53944033	0.5438393	0.5360353	0.5478657	0.5405543	0.5463724	0.5526521	0.5318815	0.54013216	0.54651296
0.0	0.54283315	0.5467791	0.53784126	0.5467188	0.54158306	0.5474363	0.551391	0.5334314	0.5416845	0.5478008
0.0	0.5403399	0.5460699	0.53605497	0.5453133	0.5413364	0.5460162	0.551738	0.5323885	0.5408846	0.5477069
0.0	0.54116267	0.5460483	0.53825396	0.54854244	0.5421473	0.54729503	0.5528091	0.53307015	0.54053307	0.5472075
0.0	0.53970087	0.54404557	0.5378702	0.5488299	0.5405464	0.545819	0.5526593	0.533262	0.54073876	0.5477775
0.0	0.5405303	0.54471874	0.53751653	0.5492746	0.541323	0.5468084	0.5523548	0.53427577	0.5415281	0.5461796
0.0	0.54130495	0.54341996	0.53710705	0.5470864	0.54295385	0.5461578	0.5539973	0.53270096	0.5403299	0.5469787
0.0	0.5404777	0.54470134	0.53610456	0.54679686	0.54122907	0.5450357	0.5513998	0.53299093	0.5419371	0.5474521
0.0	0.54159814	0.54390043	0.53804094	0.54751015	0.54227704	0.5459308	0.55064166	0.5333226	0.5433486	0.54854876
0.0	0.54001504	0.5451849	0.53607976	0.5480974	0.5400669	0.54343414	0.54944277	0.53167677	0.5399824	0.54424036
0.0	0.54082906	0.54460925	0.5366126	0.5470639	0.54082596	0.5456665	0.5511144	0.5299924	0.540519	0.5451853
0.0	0.54116786	0.5451454	0.5364386	0.54744047	0.5413914	0.54609215	0.54984796	0.53100073	0.54161406	0.54573715
0.0	0.5423069	0.54501075	0.5368844	0.5458868	0.54318583	0.5467599	0.55222327	0.5322576	0.5393809	0.54788965
0.0	0.53861773	0.5448133	0.5360866	0.54408693	0.5404209	0.54523486	0.55354285	0.5337111	0.5430813	0.5480148
0.0	0.54174626	0.54478997	0.5374298	0.5462509	0.5433626	0.5469004	0.5530362	0.532652	0.53986585	0.54758096
0.0	0.5411024	0.5432505	0.537704	0.5458787	0.54238623	0.5460564	0.5521816	0.53200984	0.5397255	0.54780114
0.0	0.5401347	0.5448506	0.53738093	0.5447307	0.54027194	0.54619855	0.55237377	0.5322751	0.54107904	0.54669553
0.0	0.5407834	0.5446091	0.53736645	0.54748285	0.5415549	0.54721236	0.5522708	0.5318183	0.54011035	0.545949
0.0	0.53922486	0.5431005	0.53717685	0.54490525	0.5418142	0.545745	0.5517191	0.5329064	0.54121566	0.54700905
0.0	0.5407054	0.5446144	0.53695625	0.54595095	0.5437764	0.546112	0.55175656	0.5320126	0.53881985	0.5461178
0.0	0.19542623	0.19001493	0.22195822	0.24334212	0.1945196	0.22014293	0.2048282	0.2117449	0.19699603	0.22180508
0.0	0.009104284	0.013375075	0.0103989765	0.012381411	0.007964635	0.0166069	0.009143596	0.007813697	0.00954129	0.013495629
0.0	0.5391717	0.5401536	0.5373312	0.5492495	0.53965497	0.5429655	0.55285484	0.5315503	0.5395988	0.547405
0.0	0.54205775	0.54215556	0.53875333	0.5487794	0.54191816	0.54638165	0.55231535	0.5328609	0.5416552	0.547555
0.0	0.5420227	0.5452386	0.5361911	0.54527074	0.542663	0.54561746	0.55266637	0.5320225	0.54131955	0.5465044
0.0	0.54139936	0.5450088	0.5366593	0.5443927	0.5409782	0.5452696	0.5522256	0.5322392	0.5406699	0.54565805
0.0	0.099309556	0.0945324	0.12420684	0.14219159	0.097975686	0.120917335	0.1042554	0.11530396	0.100453064	0.12151579
0.0	0.54187363	0.5442432	0.53721625	0.54696715	0.5417286	0.5465256	0.5507873	0.5340896	0.53972095	0.54659176
0.0	0.5405485	0.54568416	0.53655803	0.5451351	0.54049736	0.54656434	0.551594	0.53376675	0.53938615	0.54622763
0.0	0.12674884	0.15455568	0.112295166	0.17184727	0.12676838	0.17716242	0.17359772	0.1236848	0.1533451	0.13479657
0.0	0.020491159	0.027024386	0.024064088	0.028682971	0.023430362	0.029805776	0.021653615	0.016347656	0.026832387	0.032658216
0.0	0.020697054	0.027355528	0.020608243	0.030000148	0.024163535	0.034822226	0.023755206	0.020737646	0.030613706	0.028151391
0.0	0.021467833	0.027803967	0.028686764	0.028647555	0.02138946	0.033209328	0.021121938	0.019305106	0.025757747	0.030838773
0.0	0.022495328	0.026848797	0.026951699	0.02551102	0.021591865	0.038099654	0.018922959	0.018876813	0.023949463	0.035015598
0.0	0.024799544	0.030201336	0.02375248	0.028019836	0.02039827	0.03495088	0.021559699	0.019774472	0.027589288	0.03623077
0.0	0.022350423	0.02426774	0.02725425	0.02731438	0.024826739	0.031101938	0.026261222	0.020929886	0.029019307	0.03564727
0.0	0.041853204	0.053306285	0.043333378	0.05276991	0.04873387	0.06222709	0.04671982	0.034921337	0.05020762	0.05731994
0.0	0.042353824	0.05194291	0.04703775	0.051928557	0.043779347	0.058922958	0.042295396	0.04246962	0.051094502	0.06206712
0.0	0.04126662	0.054899935	0.047919378	0.051197816	0.049756017	0.060109522	0.045489404	0.03891769	0.04463455	0.060321126
0.0	0.15120527	0.14578854	0.17758624	0.19724873	0.1499199	0.17463864	0.15777296	0.16676763	0.15285815	0.17590997
0.0	0.54108423	0.54450226	0.53642243	0.5459198	0.54201573	0.54535115	0.5516972	0.53296	0.54209834	0.54747164
0.0	0.5414194	0.5421438	0.5370739	0.54527366	0.54260826	0.54710793	0.5509998	0.5339053	0.5427741	0.5461489
0.0	0.5394059	0.54410917	0.5369507	0.5464269	0.5432435	0.5470927	0.5515452	0.53706145	0.5436119	0.5488045
0.0	0.54275763	0.54330903	0.5375043	0.54716253	0.5455421	0.547044	0.55270106	0.53558874	0.54477996	0.5487662
0.0	0.54225165	0.54587734	0.53818184	0.54574406	0.54357445	0.54579324	0.55415624	0.53222543	0.542423	0.54819006
0.0	0.53996557	0.544093	0.5360012	0.5467513	0.5410359	0.5470551	0.55237144	0.5334766	0.5396944	0.54733235
0.0	0.53945917	0.544881	0.53626275	0.54735607	0.54198396	0.5458119	0.550967	0.531975	0.5390433	0.5471848
0.0	0.54022664	0.5449058	0.5364779	0.5450075	0.5405079	0.5461791	0.5516798	0.53113514	0.5411846	0.54686725
0.0	0.5389818	0.5443887	0.53613496	0.545227	0.5398955	0.5461028	0.55066717	0.5304058	0.54044265	0.5467346
0.0	0.5403315	0.54527175	0.53549874	0.54656315	0.5412561	0.54647213	0.552194	0.5322773	0.5403084	0.5467392
0.0	0.020995837	0.01971481	0.029147126	0.0285085	0.02220066	0.03200875	0.030365968	0.02424113	0.0274658	0.025143992
0.0	0.5398587	0.54446954	0.53584796	0.54676795	0.54101706	0.5463885	0.5539463	0.53387064	0.5397585	0.5466502
0.0	0.5400346	0.5440558	0.5362491	0.5466258	0.5407574	0.5463679	0.5541163	0.53393465	0.54010004	0.54631305
0.0	0.5411481	0.5432323	0.5368928	0.5467425	0.54142046	0.5471168	0.55305237	0.5340453	0.5403087	0.54646647
0.0	0.53957903	0.5444728	0.5365121	0.546194	0.54094285	0.54689884	0.55297905	0.5335897	0.5396912	0.54670835
0.0	0.54077864	0.5443858	0.53663903	0.5458289	0.5417431	0.54742026	0.5522664	0.53345424	0.54072356	0.54735506
0.0	0.54058534	0.5444429	0.5368343	0.5466783	0.54187053	0.54621047	0.5529288	0.5342454	0.5401908	0.54617614
0.0	0.54025114	0.5437292	0.53640175	0.54711545	0.5425433	0.54722357	0.55410594	0.53365165	0.53957677	0.54666394
0.0	0.53992486	0.5441318	0.53619164	0.54639035	0.54093933	0.54677665	0.55325806	0.5338628	0.5406431	0.54657227
0.0	0.54006183	0.5443054	0.53608567	0.5461836	0.54171	0.5467882	0.5526817	0.53380936	0.5392907	0.5461719
0.0	0.54049397	0.5442779	0.5363114	0.54594153	0.54212767	0.54698056	0.5538373	0.5339179	0.5399231	0.5473599
0.0	0.18027651	0.20953843	0.20053509	0.21755643	0.20107229	0.22574946	0.23133957	0.2014864	0.19890007	0.16247997
0.0	0.5404267	0.5439332	0.53652817	0.54598945	0.5416537	0.54710037	0.55372036	0.53324014	0.53974205	0.5462468
0.0	0.54007286	0.5434356	0.53559846	0.54528147	0.54115343	0.54669094	0.5534864	0.53327006	0.5395513	0.5459448
0.0	0.540398	0.54516083	0.5366562	0.5465349	0.5417452	0.54720414	0.554538	0.53385633	0.5398433	0.54684657
0.0	0.53955513	0.5441068	0.53604376	0.5468601	0.5410251	0.5469744	0.5533342	0.533246	0.53990686	0.54707146
0.0	0.5408011	0.54360586	0.5371407	0.5472434	0.541432	0.5463836	0.5537213	0.53279555	0.5392897	0.5467436
0.0	0.53920275	0.5433905	0.53537107	0.5463546	0.5412346	0.5473427	0.55295587	0.533808	0.53916603	0.5459375
0.0	0.54075223	0.54462874	0.5366193	0.5464349	0.54147154	0.546829	0.55384535	0.53393507	0.5400365	0.5466859
0.0	0.5396836	0.5444102	0.53536385	0.54625577	0.5407179	0.54657555	0.5530326	0.5329675	0.54072905	0.5465354
0.0	0.5392768	0.5443137	0.535	0.54609656	0.54070586	0.5459724	0.55302703	0.53282356	0.53976303	0.5459911
0.0	0.5406347	0.5442847	0.536563	0.54638076	0.5412923	0.54696804	0.55332154	0.53348166	0.5398904	0.5470605
0.0	0.5403762	0.544362	0.53575754	0.5466283	0.5412537	0.547332	0.55371904	0.5348057	0.53967947	0.54664344
0.0	0.5399602	0.54317605	0.5363043	0.5468407	0.540731	0.546499	0.5534103	0.5334877	0.53958887	0.5459988
0.0	0.54053444	0.5445942	0.5369474	0.54662687	0.54164714	0.5471159	0.5534561	0.5340241	0.5399861	0.5461398
0.0	0.5396018	0.5442185	0.5357136	0.5465618	0.54050195	0.54685676	0.55276644	0.5330806	0.5395334	0.54614246
0.0	0.5422156	0.54444826	0.53821903	0.54657423	0.54218787	0.5463795	0.5543605	0.53331864	0.54025275	0.5462043
0.0	0.5404525	0.5449405	0.5359903	0.545698	0.54097503	0.54641813	0.5534483	0.5337764	0.5408465	0.54670703
0.0	0.5402614	0.5434426	0.5361221	0.5467345	0.5429119	0.5459386	0.5517366	0.5323699	0.5400224	0.54740226
0.0	0.54072267	0.5436647	0.5370795	0.54501957	0.5417046	0.5457199	0.5525035	0.5328239	0.54079723	0.5473622
0.0	0.54047275	0.5437768	0.5368586	0.54487693	0.54131377	0.5456036	0.5522452	0.5337097	0.5413608	0.5462255
0.0	0.53960204	0.54283696	0.53688693	0.545242	0.5413917	0.54552877	0.5516972	0.53251714	0.53995836	0.5473532
0.0	0.5408764	0.54386127	0.53876954	0.5461414	0.5425199	0.546366	0.5531091	0.53304666	0.5410628	0.54827833
0.0	0.54122615	0.5446125	0.53829604	0.5451227	0.5411817	0.54534155	0.55259466	0.53504175	0.5409986	0.5469234
0.0	0.539437	0.54551595	0.5383344	0.54551196	0.54061514	0.5456348	0.54956007	0.5295986	0.5391866	0.54755265
0.0	0.53914	0.5420361	0.5364161	0.5435602	0.54233253	0.546015	0.549148	0.5295435	0.5395215	0.5466246
0.0	0.5413383	0.54499537	0.5380749	0.5456286	0.54203886	0.54734135	0.55333453	0.53282374	0.54089195	0.54740685
0.0	0.5416187	0.545277	0.53792155	0.54603064	0.54178536	0.5474332	0.55264944	0.5323058	0.5408467	0.5473453
0.0	0.5404395	0.5433435	0.53704476	0.5464906	0.5425012	0.54727215	0.55323136	0.532905	0.5404694	0.5462853
0.0	0.5404395	0.5433435	0.53704476	0.5464906	0.5425012	0.54727215	0.55323136	0.532905	0.5404694	0.5462853
0.0	0.5390124	0.54168886	0.53667694	0.546013	0.54167885	0.54634035	0.55258775	0.5355459	0.5393746	0.5455429
0.0	0.54049164	0.54430324	0.5374109	0.54503685	0.5420234	0.5457446	0.5535873	0.53472096	0.5404908	0.5465297
0.0	0.54013354	0.5424719	0.5358557	0.5455763	0.54257655	0.5458348	0.55254614	0.5321372	0.5381101	0.54477924
0.0	0.5420998	0.54324186	0.5375725	0.54517585	0.54333085	0.54594827	0.5533754	0.53281504	0.54087555	0.5464542
0.0	0.54094803	0.54499	0.5359299	0.54438484	0.5399891	0.5448295	0.5526196	0.5327411	0.53975606	0.5445342
0.0	0.5401377	0.5437216	0.5375703	0.5453226	0.540098	0.54428685	0.5518085	0.53293014	0.53925765	0.5468586
0.0	0.5422333	0.54438144	0.53743905	0.54523736	0.5407076	0.5449252	0.55314314	0.53330135	0.54026616	0.5458498
0.0	0.54027766	0.54476166	0.5369436	0.5457063	0.54123986	0.54441965	0.55184627	0.5334281	0.5407553	0.5460414
0.0	0.5397757	0.5433022	0.5370383	0.54658806	0.542665	0.5452175	0.5520298	0.5326814	0.541021	0.5488222
0.0	0.5383732	0.54158545	0.53610617	0.5478079	0.54105717	0.5445615	0.55279857	0.53282523	0.5421587	0.5489571
0.0	0.540374	0.5413234	0.5365949	0.5472882	0.5420333	0.5445008	0.5508498	0.5317037	0.5387963	0.54729986
0.0	0.02151718	0.025623258	0.031815447	0.019215105	0.026529958	0.036602326	0.029863311	0.026999727	0.030047651	0.031927988
0.0	0.5411084	0.5454877	0.53711486	0.54570735	0.54192114	0.54720473	0.55301744	0.5313576	0.5414373	0.54725444
0.0	0.5411084	0.5454877	0.53711486	0.54570735	0.54192114	0.54720473	0.55301744	0.5313576	0.5414373	0.54725444
0.0	0.5421061	0.54313034	0.53907996	0.5470394	0.54364634	0.54730904	0.5530017	0.53330666	0.54191405	0.5476412
0.0	0.5424382	0.5447198	0.5374917	0.5470998	0.54192317	0.5472206	0.5533958	0.53391975	0.5408479	0.5471408
0.0	0.5406058	0.5450645	0.5360848	0.54683477	0.5408036	0.54617494	0.5521034	0.5326756	0.54109377	0.54702216
0.0	0.54031897	0.5455507	0.53674114	0.54495454	0.54213125	0.54510486	0.5521852	0.53297275	0.5404974	0.5470602
0.0	0.54031897	0.5455507	0.53674114	0.54495454	0.54213125	0.54510486	0.5521852	0.53297275	0.5404974	0.5470602
0.0	0.5424382	0.5447198	0.5374917	0.5470998	0.54192317	0.5472206	0.5533958	0.53391975	0.5408479	0.5471408
0.0	0.5388831	0.5468907	0.53475666	0.5469206	0.5399664	0.54757077	0.5513464	0.53184766	0.5401939	0.5475381
0.0	0.5407387	0.5446985	0.537246	0.54683536	0.5406512	0.5471841	0.55232096	0.5321665	0.53977704	0.5486362
0.0	0.53866684	0.5441856	0.535337	0.5458483	0.5418946	0.545061	0.54978144	0.53204936	0.5393878	0.54660416
0.0	0.5417493	0.54383326	0.5378338	0.5467623	0.54241216	0.5485617	0.5528437	0.53369117	0.5420278	0.54808253
0.0	0.5390605	0.5430714	0.5373477	0.5456286	0.54243374	0.5458033	0.5508084	0.53186053	0.53824663	0.54847723
0.0	0.5385668	0.5441815	0.5360865	0.546047	0.53914624	0.5455578	0.5515795	0.5325384	0.53924686	0.5467111
0.0	0.54052806	0.543494	0.53721756	0.5465033	0.54238534	0.54682857	0.55280036	0.53256786	0.5400457	0.54671705
0.0	0.54046965	0.5427715	0.5367092	0.54794157	0.5417723	0.54698306	0.55284804	0.5323744	0.5403286	0.5463582
0.0	0.5405217	0.5424888	0.5380734	0.5466346	0.54365057	0.5467884	0.55325174	0.53278124	0.5401152	0.5477812
0.0	0.54073256	0.54350495	0.53734535	0.54750407	0.54275686	0.54727155	0.5528561	0.53218806	0.5401384	0.54624766
0.0	0.54078215	0.5437616	0.53687537	0.5470955	0.54215854	0.5472902	0.5525719	0.53300714	0.54058486	0.54649436
0.0	0.53944623	0.5424039	0.53675544	0.5462307	0.54211783	0.546084	0.5519781	0.53259563	0.5396706	0.54745734
0.0	0.5426551	0.5466298	0.5371175	0.5454205	0.54165965	0.5466951	0.55135673	0.53333664	0.54229295	0.5461978
0.0	0.5393191	0.544052	0.5359881	0.54730934	0.53923017	0.54365355	0.55289054	0.53168374	0.5403764	0.5470343
0.0	0.539996	0.5439207	0.53549194	0.545542	0.5411309	0.54519534	0.5513979	0.5321716	0.5394544	0.5465156
0.0	0.54098326	0.5454183	0.53681856	0.5448013	0.5417495	0.54517204	0.5529927	0.53303385	0.5405307	0.5470159
0.0	0.5417812	0.5451213	0.53733635	0.54662836	0.54145414	0.5461655	0.5531875	0.53026295	0.5391901	0.5483288
0.0	0.025219139	0.026687099	0.030072583	0.034102924	0.021375865	0.032048374	0.028720656	0.028022498	0.028088622	0.029427115
0.0	0.5405184	0.5463032	0.53679	0.54546076	0.53882676	0.5454083	0.5538266	0.5323488	0.5398896	0.54576993
0.0	0.540301	0.54511434	0.5364654	0.5442952	0.54118544	0.5451011	0.5524725	0.5328655	0.54097277	0.5459926
0.0	0.5385791	0.5415322	0.53582335	0.547481	0.5433927	0.5452865	0.5510866	0.5329904	0.5390157	0.5463676
0.0	0.5394673	0.54368716	0.5352348	0.5461975	0.54142934	0.5467371	0.5528595	0.53398985	0.5401548	0.5466904
0.0	0.5406149	0.54434466	0.5357579	0.54578406	0.54173476	0.5466866	0.5534331	0.534002	0.5409544	0.5468319
0.0	0.540058	0.5425117	0.5368492	0.5459563	0.5426619	0.54527783	0.551255	0.5315225	0.5393128	0.5483646
0.0	0.5403591	0.54555076	0.53653246	0.5465339	0.5403919	0.5448042	0.55119663	0.53194314	0.54041296	0.5467477
0.0	0.5389743	0.54271954	0.5358398	0.5468503	0.5424278	0.5457618	0.5521955	0.5329128	0.53891885	0.54645205
0.0	0.54122406	0.5427285	0.53604275	0.5464933	0.5423935	0.54575837	0.55189025	0.5327586	0.53944415	0.54553187
0.0	0.54034966	0.5439036	0.53510004	0.5453677	0.54169	0.54530466	0.5514449	0.5321926	0.5407123	0.5466131
0.0	0.53812295	0.54226005	0.5332538	0.54740936	0.53960484	0.5436112	0.5514594	0.5320831	0.53963673	0.54621625
0.0	0.54004717	0.54458857	0.53570014	0.5457354	0.5409867	0.54438007	0.55302346	0.53298956	0.5406219	0.54686624
0.0	0.5417159	0.54392356	0.53617376	0.5458459	0.5420909	0.5460428	0.55339956	0.53245944	0.5411498	0.547164
0.0	0.5417159	0.54392356	0.53617376	0.5458459	0.5420909	0.5460428	0.55339956	0.53245944	0.5411498	0.547164
0.0	0.53876644	0.54397804	0.5342971	0.5460433	0.53904504	0.54363424	0.5510762	0.53120637	0.53952557	0.5461964
0.0	0.53876644	0.54397804	0.5342971	0.5460433	0.53904504	0.54363424	0.5510762	0.53120637	0.53952557	0.5461964
0.0	0.5390242	0.5419163	0.53458524	0.5459901	0.54180807	0.54453176	0.5508505	0.53218675	0.5410001	0.5467585
0.0	0.53851455	0.5430107	0.5331968	0.5439488	0.5407358	0.54540646	0.5524508	0.53135926	0.5382535	0.5462284
0.0	0.5404051	0.5418625	0.53669715	0.54881674	0.5417422	0.546851	0.5515963	0.53144664	0.5398127	0.54589075
0.0	0.5413978	0.5437128	0.53809005	0.54665667	0.5429807	0.54757935	0.55341303	0.53288436	0.5405458	0.5469965
0.0	0.5418258	0.5453746	0.537561	0.5465689	0.54066086	0.54673046	0.5517995	0.53273743	0.5429466	0.5469881
0.0	0.54029393	0.544076	0.5353969	0.545539	0.54016405	0.5461457	0.5522795	0.5312578	0.540597	0.5455739
0.0	0.13329917	0.15452129	0.17049097	0.12211121	0.15686508	0.18789737	0.16197951	0.1549007	0.14462192	0.16925173
0.0	0.5404318	0.5441783	0.5368384	0.5456859	0.54226685	0.5472553	0.553853	0.5320582	0.5407134	0.54633117
0.0	0.540549	0.54371893	0.53585994	0.54649013	0.54035145	0.5466057	0.5525577	0.5340902	0.5399674	0.5458296
0.0	0.541379	0.54454535	0.53809375	0.54545015	0.5415963	0.5467966	0.5506287	0.53524446	0.54061824	0.54565275
0.0	0.54024804	0.54131216	0.53523123	0.54492	0.54055655	0.54511726	0.54915905	0.53367126	0.5397542	0.5446446
0.0	0.5422373	0.5450549	0.53978467	0.54852057	0.54381794	0.54749984	0.55294913	0.533732	0.5417544	0.5481774
0.0	0.5418068	0.54435986	0.53930753	0.547561	0.5418963	0.5477446	0.5518989	0.5334303	0.54055506	0.5472651
0.0	0.011697463	0.010976988	0.009636829	0.012520255	0.011735316	0.009498217	0.012540083	0.012234243	0.009489357	0.013400821
0.0	0.16039424	0.16148785	0.15321015	0.15619066	0.15322801	0.1459657	0.168176	0.15211947	0.14200021	0.16784087
0.0	0.54037076	0.54384124	0.5367565	0.54619783	0.54202676	0.5460973	0.5527623	0.53306615	0.5410587	0.5464972
0.0	0.54269224	0.54516226	0.5376713	0.54618645	0.5426448	0.54768413	0.55338323	0.5341837	0.5415917	0.5465241
0.0	0.14974704	0.1603319	0.1659968	0.17585458	0.1600367	0.1726612	0.16888694	0.16137066	0.149262	0.16593188
0.0	0.54073095	0.543434	0.5368249	0.5474703	0.540836	0.54626375	0.55147237	0.53541857	0.5417135	0.54566634
0.0	0.5414477	0.5444292	0.5380589	0.546342	0.54396224	0.5472248	0.55239236	0.53163755	0.5421475	0.54698306
0.0	0.5395047	0.54226744	0.5361153	0.5480691	0.54260325	0.5443355	0.5513084	0.5325201	0.5396157	0.5461709
0.0	0.5412671	0.5445508	0.5381133	0.54597074	0.5430419	0.54627717	0.5511158	0.5347403	0.53950036	0.5464481
0.0	0.09915897	0.08736091	0.11618471	0.0952547	0.10830858	0.103784785	0.11239329	0.07338907	0.12642063	0.10678378
0.0	0.07574757	0.08782155	0.10117915	0.09355937	0.06858466	0.115532786	0.107002094	0.08946206	0.09977723	0.106309816
0.0	0.5416964	0.54418164	0.53765196	0.54645777	0.54234016	0.54639876	0.5540864	0.5325272	0.53996366	0.54843616
0.0	0.5400106	0.54188985	0.53617346	0.54664433	0.5414437	0.54763156	0.55079865	0.53211784	0.5398045	0.5462178
0.0	0.5392632	0.54216295	0.5360009	0.5468341	0.5407995	0.547847	0.5514425	0.5334894	0.53915703	0.54581267
0.0	0.5420865	0.54453045	0.5375783	0.54424024	0.5386924	0.54761827	0.55037725	0.5329437	0.5406162	0.5477743
0.0	0.5404882	0.5432918	0.53688174	0.54549944	0.5402888	0.5456898	0.5520979	0.53269595	0.5390928	0.546522
0.0	0.53861934	0.544112	0.53643423	0.5473525	0.5420542	0.5443934	0.551076	0.5323439	0.540388	0.54706234
0.0	0.54067177	0.5441184	0.53518325	0.54679114	0.5428407	0.5417374	0.55262876	0.5310213	0.5395846	0.54734474
0.0	0.54008424	0.5435923	0.53669995	0.54637074	0.54143834	0.5473084	0.5530917	0.5322949	0.5411867	0.54653496
0.0	0.54008424	0.5435923	0.53669995	0.54637074	0.54143834	0.5473084	0.5530917	0.5322949	0.5411867	0.54653496
0.0	0.5377683	0.54256	0.53546953	0.54559326	0.53795624	0.5464673	0.55209893	0.53341156	0.5418854	0.54641694
0.0	0.5409748	0.5432377	0.53605974	0.5465205	0.54407483	0.54698366	0.5529816	0.53388727	0.53836995	0.54773146
0.0	0.12218533	0.17019105	0.17652625	0.16950497	0.13778628	0.1550434	0.15999077	0.15419285	0.15888141	0.14616852
0.0	0.16580385	0.21633533	0.22156738	0.21509618	0.18248451	0.19978823	0.20598409	0.19804573	0.20368047	0.19233342
0.0	0.1655354	0.21688189	0.2211431	0.21423036	0.18169531	0.19974841	0.20607005	0.19783436	0.20402403	0.19227315
0.0	0.5404948	0.5450638	0.5367337	0.5481998	0.5429172	0.5459151	0.55147165	0.53288376	0.53782976	0.546703
0.0	0.09960521	0.10405012	0.11554439	0.11726816	0.07857976	0.14803933	0.11203683	0.09187619	0.090758815	0.1034773
0.0	0.09921909	0.10368834	0.114899844	0.11705982	0.07848341	0.14799882	0.11158215	0.09194579	0.09095256	0.10317869
0.0	0.08502753	0.08384937	0.068608224	0.07450483	0.07763432	0.08829217	0.07566696	0.072794184	0.07841785	0.07717837
0.0	0.07532242	0.072382584	0.0787967	0.08749298	0.06262407	0.11426788	0.08054233	0.07231979	0.06487202	0.07738573
0.0	0.5417064	0.5451324	0.5369612	0.54737747	0.5424855	0.5469889	0.5540114	0.5342662	0.540618	0.5485007
0.0	0.54118615	0.54450357	0.53876567	0.54777986	0.5429924	0.5467205	0.5522272	0.5311155	0.53970987	0.54678845
0.0	0.53978133	0.5442922	0.53671175	0.54639035	0.54190546	0.54656684	0.55445224	0.53259355	0.54103094	0.54884934
0.0	0.54299974	0.5447122	0.53844666	0.5465641	0.54304606	0.5468611	0.5521079	0.5330693	0.5418289	0.54631525
0.0	0.5397381	0.54422086	0.5368495	0.5464629	0.5417709	0.5444008	0.55326855	0.53307354	0.5378115	0.5478246
0.0	0.5412799	0.5431576	0.53664845	0.5464695	0.5408385	0.54591495	0.55152154	0.53278166	0.54038835	0.54868567
0.0	0.541501	0.5422667	0.5370189	0.5462074	0.54189485	0.5457184	0.5514992	0.5331529	0.5411565	0.54696923
0.0	0.5416684	0.54269254	0.537217	0.54707175	0.54213214	0.5460138	0.5511956	0.53250116	0.5409808	0.5482249
0.0	0.5407648	0.5427019	0.5368104	0.5468492	0.541535	0.5453999	0.5515711	0.53316665	0.5396745	0.54739696
0.0	0.5402129	0.54380333	0.53664136	0.5481803	0.5415245	0.5452615	0.5512204	0.5329663	0.5392543	0.5464029
0.0	0.5407938	0.54406434	0.5375567	0.5466316	0.5415108	0.5450221	0.55238384	0.53317827	0.54111797	0.548016
0.0	0.5410842	0.5427647	0.5363558	0.5465476	0.5413792	0.5461789	0.55103	0.5333397	0.54154587	0.5476574
0.0	0.5416248	0.5426936	0.5373993	0.5468816	0.5428578	0.5465673	0.55108345	0.5342344	0.54125434	0.54809076
0.0	0.5416397	0.5439157	0.53661263	0.54754305	0.5423467	0.5463067	0.5516946	0.5333511	0.5408521	0.5478698
0.0	0.54114	0.5436409	0.5372256	0.5470398	0.54145277	0.54532194	0.55158126	0.5343816	0.5416268	0.54851913
0.0	0.5414175	0.5432906	0.5369462	0.5462682	0.5422064	0.5453306	0.5526675	0.5331244	0.54023564	0.5483856
0.0	0.5408219	0.54249734	0.5369044	0.5474434	0.54195017	0.5453776	0.5503161	0.5325896	0.53958523	0.5468295
0.0	0.54155964	0.5430567	0.5367024	0.5471634	0.54265803	0.54552007	0.55149746	0.5329438	0.5397471	0.5470872
0.0	0.54216707	0.5442041	0.53736275	0.5472206	0.5422478	0.5451484	0.55056053	0.5342289	0.54091257	0.54682696
0.0	0.5405923	0.5430701	0.53649783	0.5459678	0.5417137	0.54582846	0.55052793	0.5341507	0.5400033	0.5472573
0.0	0.54133546	0.5428569	0.5373356	0.5470535	0.5424265	0.5450247	0.5516862	0.53231955	0.5406457	0.5480063
0.0	0.541224	0.54347754	0.53637755	0.5463475	0.5413248	0.54510206	0.5515356	0.5338084	0.5400036	0.5467653
0.0	0.54114306	0.54301715	0.5367002	0.54706	0.54115933	0.5454711	0.550748	0.53274715	0.5410433	0.54797685
0.0	0.54093426	0.5448335	0.5359592	0.5471402	0.5418757	0.5456057	0.5529423	0.53315383	0.54065484	0.546283
0.0	0.5404626	0.5456085	0.5363386	0.54668385	0.5412331	0.5466715	0.5517663	0.5314778	0.54044795	0.54672235
0.0	0.06365554	0.067943715	0.07408036	0.06906691	0.053471636	0.06969702	0.06430803	0.0628026	0.067362666	0.073125124
0.0	0.32851824	0.34147504	0.34090397	0.35476133	0.32521975	0.3461854	0.34973714	0.33516908	0.33410436	0.34351605
0.0	0.54094136	0.5440377	0.5378802	0.5473731	0.5438631	0.54653734	0.5524917	0.5327124	0.5409229	0.5466182
0.0	0.3739607	0.37284812	0.38844463	0.4055732	0.37504113	0.39300987	0.38467658	0.3803141	0.37510926	0.3941935
0.0	0.5414146	0.5439731	0.5372523	0.5465521	0.5411253	0.54734874	0.55326587	0.5322187	0.54080397	0.5467546
0.0	0.5423768	0.544234	0.53818643	0.54670906	0.5420767	0.5481748	0.5536925	0.5326176	0.5401572	0.54707575
0.0	0.5415947	0.54448116	0.53832525	0.54633707	0.542109	0.5469949	0.55315864	0.5323713	0.5411511	0.54708624
0.0	0.5416569	0.5447073	0.5381003	0.54582053	0.54235804	0.5467871	0.55362487	0.5327337	0.54047877	0.5468974
0.0	0.54154825	0.5439284	0.5378753	0.5475337	0.5417058	0.5471597	0.55288494	0.53302133	0.5416857	0.5467502
0.0	0.542973	0.54452944	0.53847617	0.54689944	0.54318345	0.54773796	0.5532685	0.53246284	0.5405585	0.5470613
0.0	0.54009205	0.5440263	0.5371657	0.5461644	0.5413971	0.54733795	0.5529722	0.53112006	0.540218	0.5461359
0.0	0.5414811	0.54498076	0.5378745	0.54689586	0.5429047	0.5478958	0.552847	0.53077734	0.53916204	0.54773927
0.0	0.5410002	0.54492456	0.5380033	0.54613936	0.54309726	0.54583377	0.5533686	0.5329512	0.5416182	0.5489141
0.0	0.5403549	0.5443553	0.5372745	0.5469174	0.54251754	0.54554063	0.55289906	0.532297	0.54131603	0.54876435
0.0	0.54200834	0.5440248	0.537549	0.5450777	0.5427308	0.54656684	0.5527185	0.53150105	0.54129237	0.54688245
0.0	0.5412463	0.54452425	0.5364504	0.5468448	0.542695	0.54643077	0.55315167	0.53146476	0.5417804	0.5476195
0.0	0.54179376	0.54462504	0.53787404	0.54672474	0.54368174	0.54652673	0.553139	0.53298014	0.54156876	0.5467742
0.0	0.09355502	0.10943227	0.1096277	0.09257652	0.113304056	0.10569602	0.108888015	0.11379441	0.105061956	0.1191883
0.0	0.5386923	0.5426986	0.53494656	0.5456186	0.541413	0.5447787	0.54988396	0.5303617	0.5397331	0.5455116
0.0	0.5407025	0.5439588	0.5369773	0.5463276	0.542536	0.54730296	0.55399156	0.5318271	0.5411184	0.546943
0.0	0.5375183	0.54369515	0.533619	0.5444661	0.5437249	0.5460359	0.5529744	0.5318294	0.5400744	0.54502535
0.0	0.01017347	0.013540121	0.012142061	0.015490138	0.011298456	0.013666796	0.0110602835	0.011882349	0.009288092	0.012826134
0.0	0.5388039	0.5426021	0.5355878	0.54642403	0.54139864	0.5454281	0.55223733	0.53387207	0.5397509	0.54526806
0.0	0.014163549	0.00076467334	0.0017453323	0.01571639	0.00070413784	0.019689705	0.0004553252	0.01358176	0.0008385864	0.013964
0.0	0.0005462176	0.0008787681	0.0015061715	0.0006901737	0.00036768525	0.0015339828	0.00040277946	0.0006113706	0.00236982	0.00067646697
0.0	0.00079922256	0.0006537486	0.001189353	0.00061855244	0.00030136819	0.01615476	0.00043587873	0.0005927297	0.00091975	0.0006839875
0.0	0.00080677215	0.00065534085	0.0015858776	0.00068275235	0.0003223732	0.0019407211	0.00084809854	0.0011194545	0.0008863875	0.0006702103
0.0	0.0008333486	0.0003888716	0.0016158812	0.00076066883	0.00083513686	0.001871621	0.00038630565	0.00055002887	0.0023098215	0.0012214099
0.0	0.00083339226	0.00038767196	0.0016174159	0.0007581215	0.0008304695	0.0018720173	0.00038832385	0.0005491247	0.002305668	0.0012237927
0.0	0.00037042014	0.00038395796	0.0006286713	0.0008360489	0.0008807783	0.0019096951	0.0009474493	0.0013046024	0.002294377	0.00076395925
0.0	0.00040091004	0.0007109423	0.00068366097	0.00085022126	0.0003617954	0.0016931252	0.00090952514	0.0010660255	0.0009387245	0.0015648745
0.0	0.5400843	0.5434768	0.5360402	0.5459654	0.5417102	0.54563934	0.55293554	0.53390783	0.54063135	0.5456942
0.0	0.5398083	0.54311895	0.5353628	0.5461179	0.54029465	0.5460612	0.5520014	0.5312532	0.53888345	0.5448147
0.0	0.53947777	0.5419615	0.5356004	0.54619324	0.53951585	0.5458435	0.5516762	0.531537	0.5387985	0.54450125
0.0	0.5406018	0.54422486	0.5367669	0.5469105	0.5409297	0.54611975	0.55298346	0.5326098	0.53996086	0.54659003
0.0	0.5404267	0.54407585	0.53582364	0.54695064	0.5415555	0.5456445	0.5531533	0.5320907	0.5395239	0.5457327
0.0	0.5403355	0.5454151	0.5360131	0.5456347	0.542445	0.54595894	0.5514568	0.53264445	0.53971	0.54655784
0.0	0.5401144	0.54484993	0.536627	0.5459601	0.5403542	0.54594916	0.55152	0.53249323	0.53976506	0.54672533
0.0	0.540005	0.5442586	0.53625077	0.54570997	0.54166675	0.5457412	0.5511316	0.53292817	0.53962505	0.5462446
0.0	0.5397839	0.5436932	0.5368646	0.5460354	0.5395754	0.5457314	0.5511947	0.53277695	0.5396801	0.54641217
0.0	0.5406157	0.54404074	0.5368691	0.5460036	0.5413522	0.5453252	0.55371886	0.5338353	0.5404345	0.54768366
0.0	0.5407435	0.5445509	0.5367596	0.54544526	0.54071945	0.54659957	0.55250126	0.53436595	0.5400516	0.5482157
0.0	0.5413728	0.54435074	0.53700525	0.545601	0.5398635	0.5459947	0.5536576	0.53355765	0.53947526	0.54724884
0.0	0.53989977	0.54389334	0.53644586	0.5459537	0.5410519	0.5455655	0.55402005	0.53306127	0.5387397	0.5452748
0.0	0.5404274	0.5438966	0.53792095	0.545548	0.54061645	0.54660255	0.55434144	0.5357034	0.540684	0.54623777
0.0	0.541096	0.54411036	0.5371615	0.54463637	0.5413655	0.54475623	0.5517163	0.5322697	0.54010034	0.5466489
0.0	0.5419869	0.5433162	0.53827447	0.5449215	0.5422406	0.5462836	0.5509505	0.53463316	0.5403776	0.5486303
0.0	0.5400268	0.54467934	0.5376221	0.54548585	0.5399072	0.5457567	0.5503998	0.5328377	0.53852546	0.5469786
0.0	0.5405366	0.543331	0.5376208	0.5452719	0.5422293	0.5479038	0.5521209	0.5344833	0.5418428	0.54781586
0.0	0.5409535	0.5444143	0.53669816	0.54527485	0.54164517	0.5464268	0.5515154	0.5341419	0.5406193	0.5474172
0.0	0.5400724	0.5430528	0.5380909	0.5453631	0.54056495	0.5442435	0.5515858	0.5338148	0.53965515	0.54656774
0.0	0.5407304	0.54293126	0.53730184	0.5454965	0.541493	0.54528475	0.55183476	0.5339913	0.5415156	0.5466126
0.0	0.53946954	0.54311585	0.53594995	0.5444344	0.5405119	0.54700285	0.5518142	0.53291434	0.539851	0.5450332
0.0	0.5411955	0.54285324	0.5383122	0.5451464	0.5416383	0.54595023	0.55077195	0.5320647	0.5387076	0.5458985
0.0	0.54020756	0.54395694	0.53696245	0.5455551	0.5412726	0.54663193	0.5523344	0.5330497	0.54012203	0.5464956
0.0	0.54193306	0.54369444	0.5393239	0.5462668	0.54239875	0.54557925	0.5512924	0.53220004	0.53897876	0.54736036
0.0	0.54185593	0.5450459	0.53668404	0.54548514	0.54141134	0.5461892	0.5507382	0.53302616	0.5398175	0.54724634
0.0	0.5419444	0.5444326	0.5376494	0.5452141	0.5407527	0.54716575	0.55168766	0.5329162	0.5407441	0.54680294
0.0	0.5404246	0.543624	0.53691363	0.5450321	0.5408201	0.5461853	0.5531985	0.53262585	0.5396551	0.5440275
0.0	0.54140705	0.54365903	0.5383762	0.54445887	0.5410149	0.5466545	0.5525381	0.5342178	0.5405806	0.54593086
0.0	0.5392015	0.5422928	0.53637475	0.54594916	0.5409349	0.5445783	0.55095196	0.5323954	0.5382706	0.54583144
0.0	0.53992605	0.5438317	0.53699	0.54507375	0.5415565	0.5451455	0.5513746	0.53386384	0.5394678	0.54749644
0.0	0.53986377	0.5432645	0.53679866	0.54571944	0.54128295	0.54511976	0.551029	0.53281695	0.53826463	0.5447054
0.0	0.5402108	0.5441624	0.5386457	0.54675347	0.5409497	0.5459393	0.5515308	0.5326508	0.5395129	0.5472108
0.0	0.53887105	0.5427728	0.5354824	0.5461656	0.54038596	0.54411066	0.55215913	0.5327637	0.5385227	0.54375905
0.0	0.54098797	0.5450639	0.53743255	0.54545265	0.5409997	0.54506266	0.55340564	0.5322326	0.5396846	0.54483974
0.0	0.5396349	0.5450241	0.53670096	0.54450077	0.5400401	0.5461151	0.55148304	0.5345329	0.53936076	0.54449224
0.0	0.54065937	0.5418563	0.53627175	0.5466217	0.5397244	0.5452026	0.553172	0.5330765	0.53917724	0.54543245
0.0	0.53946203	0.5429794	0.5363202	0.54543537	0.5410037	0.5451748	0.5513508	0.53317136	0.5397772	0.5457603
0.0	0.0119966855	0.00034027683	0.01697817	0.016405733	0.00079976884	0.017066205	0.00082615996	0.013613611	0.012207385	0.013235339
0.0	0.00055049616	0.0008824486	0.0015114092	0.00069309433	0.000370427	0.0015254276	0.00040337347	0.0006084278	0.0023855122	0.0006792377
0.0	0.0005491538	0.00088421785	0.001511466	0.00068964245	0.00037016932	0.0015358106	0.00040557864	0.0006104151	0.0023800794	0.0006812714
0.0	0.13303508	0.008747671	0.014097805	0.10343261	0.007583214	0.15054166	0.0047861096	0.10844626	0.008748708	0.10994336
0.0	0.13288088	0.008745954	0.014099143	0.102419786	0.0075658257	0.15052201	0.004787675	0.108702034	0.0087518515	0.11054423
0.0	0.004255088	0.0038254687	0.116530284	0.0042190882	0.0035690588	0.007852374	0.00929149	0.0052227755	0.011178537	0.005799911
0.0	0.004761026	0.0047699	0.008289454	0.010371147	0.003879983	0.007857669	0.0084981825	0.012117395	0.024544427	0.01055278
0.0	0.0047751726	0.004775943	0.008356415	0.01045443	0.003898678	0.007874289	0.008538076	0.012175687	0.024649484	0.0106463665
0.0	0.0047764597	0.004785231	0.008309167	0.010357477	0.0038927272	0.007861849	0.008509021	0.012174241	0.024551623	0.010645693
0.0	0.0057893787	0.009976653	0.012178698	0.0049800766	0.0039580776	0.013270403	0.0042567775	0.0053069997	0.024186071	0.0058718007
0.0	0.0057934616	0.009977727	0.012189476	0.0050072423	0.0039417692	0.013279535	0.0042387224	0.0053274124	0.024268126	0.005874401
0.0	0.005792333	0.010034907	0.012134063	0.004961567	0.003958202	0.013244996	0.004235662	0.0053308196	0.02424954	0.005873259
0.0	0.079804786	0.010430793	0.103577405	0.09578853	0.10325586	0.11235486	0.111263886	0.10478144	0.12232059	0.12469828
0.0	0.07980071	0.010413738	0.103799276	0.09615233	0.103089176	0.11249868	0.11220292	0.104293995	0.1226682	0.124966405
0.0	0.07972217	0.010356094	0.10385107	0.0952728	0.1036222	0.11322283	0.11127638	0.1047006	0.122255996	0.12516515
0.0	0.079906255	0.010405437	0.10360136	0.09548411	0.10331795	0.11251081	0.1116952	0.10470972	0.122053765	0.12468012
0.0	0.079686634	0.010394414	0.10305331	0.095063806	0.10286155	0.11220596	0.11126001	0.10481631	0.12267502	0.1256039
0.0	0.07992657	0.010403482	0.10354097	0.09542028	0.10267596	0.112177245	0.11150021	0.10410778	0.12221997	0.12500803
0.0	0.079488546	0.010376732	0.10333499	0.09577627	0.10272381	0.11213665	0.11146841	0.10488649	0.12209337	0.1252459
0.0	0.11416753	0.0037207275	0.106401496	0.09845032	0.11494912	0.12815876	0.11854654	0.105696246	0.092793696	0.10533142
0.0	0.11441297	0.003723974	0.10679506	0.09865768	0.11437966	0.12805855	0.119310685	0.10556005	0.09275304	0.10537317
0.0	0.11403984	0.0036846043	0.10651101	0.09795865	0.1147058	0.12884733	0.118643284	0.10568004	0.09258874	0.105443336
0.0	0.11380609	0.0037085582	0.10629148	0.09832183	0.11467161	0.12837435	0.118485615	0.10553441	0.09245782	0.10511754
0.0	0.11401102	0.0037080806	0.106091194	0.09822074	0.114416875	0.12857021	0.11861686	0.105963014	0.093042515	0.10605482
0.0	0.113781236	0.0036895878	0.105943136	0.09843855	0.11420918	0.12769854	0.11839666	0.10541244	0.09237563	0.10519647
0.0	0.11329837	0.0036791943	0.10580282	0.09836989	0.11388494	0.12791486	0.118610926	0.10542744	0.092292026	0.105577566
0.0	0.114170186	0.0038623891	0.12377267	0.10790668	0.0085239075	0.13245226	0.008590507	0.10845189	0.1140952	0.10431883
0.0	0.11430777	0.0038686027	0.1238585	0.10821661	0.008542787	0.13208234	0.00869407	0.10799175	0.11389639	0.10434998
0.0	0.11441116	0.0038627544	0.12459963	0.10763655	0.008579351	0.13290064	0.008623482	0.10806845	0.114238225	0.10475183
0.0	0.114362024	0.0038660143	0.12421465	0.1079373	0.008540163	0.1325867	0.008628778	0.10830357	0.114062525	0.10458817
0.0	0.11464177	0.003865111	0.12409687	0.1077735	0.008554468	0.13199578	0.008592929	0.108178094	0.11444443	0.105174646
0.0	0.114012286	0.0038609717	0.123320624	0.107911594	0.008516145	0.13179943	0.008636512	0.10758741	0.113781035	0.104109235
0.0	0.11395722	0.0038460682	0.12369694	0.10817635	0.008516069	0.13183866	0.008617221	0.10800564	0.11387771	0.1050614
0.0	0.11352513	0.0038669126	0.12332631	0.10772539	0.008536045	0.13149087	0.008586732	0.10789388	0.114108115	0.104285166
0.0	0.008420376	0.0074628615	0.009625826	0.0044719195	0.0032470159	0.1256267	0.004558764	0.005179482	0.009503225	0.005915377
0.0	0.0043334193	0.008850943	0.0048502153	0.0042191325	0.0075562615	0.01930781	0.005342726	0.005273129	0.011226364	0.005621774
0.0	0.0043312553	0.00882246	0.0048683644	0.0042287596	0.0075834044	0.019290403	0.005386734	0.005276011	0.011203595	0.0056268224
0.0	0.0043359958	0.008802056	0.004864667	0.0042177225	0.0075572915	0.01942738	0.005349415	0.0052830474	0.01114446	0.0056007896
0.0	0.0043181884	0.008811567	0.0048464513	0.0042360444	0.0075442134	0.019296473	0.0053537246	0.00526622	0.011131756	0.0055807824
0.0	0.0043250904	0.008850215	0.0048376373	0.0042172135	0.00754457	0.019291665	0.005356234	0.005264007	0.011185174	0.005643024
0.0	0.004334024	0.008849981	0.0048568295	0.004220523	0.007513752	0.019291095	0.0053537907	0.005248818	0.011160214	0.0055934987
0.0	0.0043295734	0.008808503	0.004832115	0.004243426	0.0075152353	0.019205553	0.0053701787	0.005260421	0.011167953	0.0056251152
0.0	0.005768314	0.009990312	0.012163219	0.004985325	0.0039635445	0.013274131	0.0042253532	0.005355231	0.024228675	0.005860094
0.0	0.005800912	0.00999753	0.012220404	0.0049649794	0.0039556795	0.013324534	0.0042771217	0.0053362176	0.024228033	0.0058754594
0.0	0.0057930825	0.009971898	0.012182898	0.004973172	0.003973976	0.013258463	0.0042400165	0.0053123767	0.02426153	0.005860016
0.0	0.005788767	0.009985371	0.012173583	0.004961087	0.0039455737	0.0132557815	0.0042340937	0.005309273	0.024133595	0.0058521545
0.0	0.0057944614	0.00999948	0.012144773	0.004964725	0.003955308	0.013292387	0.004235473	0.005343656	0.02425325	0.005889374
0.0	0.005774547	0.009965884	0.012203884	0.005000832	0.003944948	0.013247683	0.004265799	0.005317171	0.024203325	0.0058846967
0.0	0.13228741	0.008766097	0.014037593	0.10301522	0.007535257	0.1505986	0.0047675734	0.10852536	0.008725338	0.10977582
0.0	0.13303667	0.008795286	0.014133996	0.10284529	0.0075746956	0.15052722	0.0048320303	0.10865271	0.008734404	0.109815106
0.0	0.13293073	0.008744851	0.014123529	0.10296951	0.0076138135	0.15113074	0.0047998726	0.10859061	0.008717476	0.109912656
0.0	0.13247886	0.0087736575	0.014080927	0.10281713	0.007555353	0.1508781	0.0047777947	0.108287826	0.008690475	0.1095076
0.0	0.13300264	0.008750974	0.014100747	0.10232831	0.007584495	0.15062453	0.00477926	0.108688384	0.008767775	0.11073324
0.0	0.13244009	0.008730384	0.01408586	0.10284133	0.0075439485	0.15054682	0.0047708056	0.10797282	0.008725478	0.10981268
0.0	0.13232279	0.008732377	0.014016623	0.10293985	0.0075298813	0.15044563	0.0047813514	0.10834363	0.008727107	0.10987084
0.0	0.0042582126	0.0038359656	0.11673101	0.0042103105	0.0035688162	0.00783745	0.009287987	0.0052370005	0.011189527	0.0057758414
0.0	0.0042644157	0.0038097133	0.11717105	0.0042365673	0.0035652793	0.007854874	0.009384843	0.0052132295	0.011224893	0.005793365
0.0	0.004256187	0.0038123222	0.11680811	0.004209789	0.0035744875	0.007881276	0.009278733	0.0052161454	0.011143062	0.005786583
0.0	0.00425243	0.0038250631	0.11640261	0.0042214408	0.0035511844	0.007851501	0.009308992	0.005231404	0.011122076	0.0057548555
0.0	0.0042595635	0.0038276752	0.11654214	0.0042149075	0.0035778997	0.007858621	0.009275227	0.005222043	0.0111988215	0.005810997
0.0	0.0042611454	0.0038240256	0.116574176	0.004224776	0.003566677	0.007843296	0.009330592	0.005200497	0.011202106	0.005768322
0.0	0.0042338986	0.0038051559	0.11641039	0.0042340513	0.0035559996	0.007837974	0.009316291	0.005223073	0.011143467	0.0057829735
0.0	0.31690502	0.31909317	0.3165623	0.33327848	0.33262572	0.34230322	0.33238477	0.29547957	0.3247811	0.34120655
0.0	0.2133321	0.18523347	0.20771706	0.2045077	0.19810541	0.2101485	0.20594802	0.18258515	0.19299667	0.21979173
0.0	0.54036534	0.54440075	0.5352881	0.5463399	0.5416163	0.54498625	0.5514708	0.53182536	0.5397377	0.5467448
0.0	0.5401441	0.5437441	0.53691906	0.54685783	0.5414625	0.5452886	0.5530369	0.5325907	0.540332	0.54701954
0.0	0.5387453	0.54456353	0.5373114	0.5466404	0.53967553	0.54638314	0.5521988	0.5331333	0.53948843	0.5469576
0.0	0.53855884	0.54597396	0.5380587	0.54722303	0.5424266	0.5463357	0.5534555	0.535039	0.54120624	0.54981637
0.0	0.5396522	0.5458083	0.537281	0.54458153	0.54457146	0.5468233	0.5545881	0.5335521	0.5424676	0.5472281
0.0	0.54002	0.54254735	0.5354171	0.54704016	0.54265505	0.5443775	0.5506143	0.53227395	0.5375667	0.54535913
0.0	0.54024285	0.54459596	0.5363197	0.546341	0.54260105	0.54492956	0.5511543	0.53403515	0.5412022	0.5482998
0.0	0.54037595	0.5428805	0.53749114	0.5471086	0.54179186	0.54647374	0.55245256	0.53302556	0.53957087	0.5458436
0.0	0.54089564	0.5442962	0.5377281	0.54689884	0.542201	0.5468799	0.5520501	0.5322476	0.53966933	0.5469956
0.0	0.5426128	0.5464049	0.53981656	0.5453754	0.5419401	0.5461032	0.5519567	0.5354986	0.54299057	0.54837537
0.0	0.54384077	0.5435584	0.54183054	0.5471458	0.5456404	0.5460907	0.5536815	0.5352199	0.54442024	0.548804
0.0	0.04147196	0.053824175	0.058862984	0.060048223	0.04647377	0.06978131	0.05609542	0.03856614	0.0533978	0.06272233
0.0	0.54170865	0.54514724	0.53679734	0.5457399	0.54214233	0.5488242	0.55298406	0.532439	0.5410448	0.5478287
0.0	0.5409513	0.54387873	0.53668314	0.5475088	0.54261965	0.5465368	0.55329615	0.5321732	0.54079664	0.54636776
0.0	0.5390933	0.5440035	0.53431726	0.54826224	0.5423054	0.54605776	0.5501098	0.53230107	0.5395731	0.5461393
0.0	0.5406348	0.54425716	0.5372507	0.54600275	0.54161584	0.54724437	0.5531611	0.5326135	0.5406112	0.5470594
0.0	0.5404912	0.54383725	0.5375391	0.5455435	0.5413739	0.5470427	0.5527676	0.5325276	0.5407173	0.54701716
0.0	0.5416127	0.5418421	0.534794	0.54302204	0.5404173	0.54574823	0.5515429	0.53017867	0.53928185	0.54582214
0.0	0.5399586	0.5437017	0.53753775	0.5477775	0.54241455	0.54579675	0.5507667	0.53042877	0.5401924	0.54667133
0.0	0.5424034	0.54535115	0.5379886	0.544738	0.5422738	0.5450749	0.55176854	0.5292764	0.541793	0.54876584
0.0	0.541781	0.5446784	0.53733516	0.5468469	0.54299927	0.5451026	0.5535752	0.5311248	0.53898454	0.54874665
0.0	0.53955513	0.54257125	0.5354265	0.5462202	0.54153866	0.5442176	0.5518453	0.52954686	0.5396401	0.54668534
0.0	0.540173	0.5442341	0.53734964	0.54682505	0.5421649	0.5454207	0.5524029	0.53010535	0.5384076	0.54732907
0.0	0.5401943	0.54257184	0.5354463	0.546249	0.5430499	0.54586786	0.5514785	0.5304284	0.53937685	0.546702
0.0	0.5431368	0.54476607	0.53933626	0.54671264	0.5426192	0.5487157	0.55310446	0.53219223	0.54206675	0.54691684
0.0	0.54261535	0.5448832	0.53859454	0.5463643	0.5432989	0.5483296	0.55294746	0.532624	0.54122984	0.54682094
0.0	0.5425948	0.54483443	0.5393453	0.5472344	0.5432681	0.54727197	0.5531159	0.5318646	0.5417419	0.5472091
0.0	0.5405227	0.5434354	0.5362121	0.5450861	0.5422848	0.54527944	0.55216503	0.532006	0.5407195	0.5478325
0.0	0.028153105	0.028443556	0.029696364	0.024067622	0.020904614	0.029898135	0.030408287	0.032277018	0.027260616	0.034272123
0.0	0.16952509	0.15500326	0.15513566	0.14229694	0.16867076	0.14526144	0.16875313	0.13608657	0.15128186	0.1645227
0.0	0.26737532	0.27453646	0.2559601	0.23870105	0.23894244	0.27370852	0.27823758	0.26812488	0.27197036	0.3016946
0.0	0.21440718	0.20034651	0.19984534	0.18747215	0.21372114	0.1910335	0.214967	0.1795128	0.19592002	0.21018063
0.0	0.5419439	0.54521817	0.53638554	0.5455221	0.542879	0.54602695	0.5515323	0.53220904	0.5399084	0.54677474
0.0	0.5418475	0.5452854	0.537071	0.5459647	0.5429603	0.5462648	0.551847	0.5332996	0.5403171	0.54848784
0.0	0.54100853	0.54486334	0.5368763	0.54642326	0.54296136	0.54621	0.5508762	0.5331118	0.5393579	0.5487602
0.0	0.5394239	0.5442852	0.53535545	0.54583067	0.5408898	0.54596114	0.5508399	0.5309451	0.54011697	0.54665387
0.0	0.54017746	0.5451426	0.5364611	0.54695296	0.5421055	0.54589593	0.55156237	0.53223455	0.5396822	0.54721147
0.0	0.54035234	0.545403	0.5364854	0.5463608	0.5419543	0.5462971	0.5526805	0.53323525	0.54014033	0.54720753
0.0	0.00172869	0.0018945859	0.003353965	0.0025185307	0.0018663264	0.002360295	0.0026739505	0.0013928256	0.0017741015	0.0018522921
0.0	0.54213697	0.5448959	0.5374359	0.5471186	0.54356444	0.54696774	0.5523792	0.5324168	0.53999853	0.5473803
0.0	0.54128075	0.54436606	0.5378422	0.54673463	0.54248995	0.5474388	0.55387723	0.53234714	0.54094553	0.54683036
0.0	0.5418182	0.54761827	0.53866684	0.5458578	0.5422437	0.54713565	0.55363715	0.5340734	0.54290944	0.54679734
0.0	0.5419571	0.54526836	0.53946745	0.54686695	0.54163945	0.54692394	0.55484825	0.5335944	0.54104155	0.5474506
[truncated: 17,881 more rows]
