# Supplementary material for: Teasing out missing reactions in genome-scale metabolic networks through hypergraph learning
Source: Nat Commun. 2023 Apr 25;14:2375. doi: 10.1038/s41467-023-38110-7 (PMC10130184; doi:10.1038/s41467-023-38110-7)
Supplement: Supplementary file 4 — Source Data [file 41467_2023_38110_MOESM4_ESM.zip › Source Data/Figure 2/j-m/iECIAI39_1322_node2vec.csv]

	0	0.1	0.1.1	0.1.1.1	0.1.1.1.1	0.1.1.1.1.1	0.1.1.1.1.1.1	0.1.1.1.1.1.1.1	0.1.1.1.1.1.1.1.1	0
1.0	0.5424603	0.53784174	0.5379239	0.14484155	0.5360933	0.07363393	0.5437062	0.53722155	0.5308945	0.5343514
1.0	0.5410916	0.538192	0.53953195	0.53355646	0.53698117	0.53461367	0.54265183	0.5359457	0.19761866	0.5340929
1.0	0.5416846	0.15689811	0.0025689283	0.532989	0.2098073	0.095527746	0.54079086	0.088784195	0.5308495	3.3253622e-05
1.0	0.544	0.53896505	0.53840023	0.5327219	0.5381454	4.9830254e-05	0.09529137	0.5385572	0.5302368	0.5337993
1.0	0.54161763	0.53436184	0.5405203	0.5327237	0.028515276	0.14290673	0.5432197	0.53635734	0.5309886	0.02553618
1.0	0.54280066	0.119119994	0.53851855	0.53230375	0.53834915	0.026237069	0.5432099	0.5383792	0.08291967	0.09589374
1.0	0.5422156	0.026438784	0.537333	0.53504926	0.5372822	0.5338827	0.22846435	0.5359332	0.5301521	0.5341788
1.0	0.54396385	0.53845435	0.5380322	0.0016845023	0.54045725	0.054393012	0.052500594	0.052024137	0.53198844	0.5345065
1.0	0.0008446226	0.5360254	0.53970855	0.5337195	0.00012997976	0.53483695	0.54455096	0.1970707	0.5316859	0.53436667
1.0	0.54364973	0.5369182	0.5391313	0.5325543	0.5404348	0.5338075	0.5434785	0.21442172	0.092236176	0.53479975
1.0	0.54327583	0.5368821	0.53878814	0.5321704	0.53693736	0.5336127	0.15444592	0.5375074	0.05238766	0.5346827
1.0	0.54546565	9.266089e-09	0.54157734	0.53401357	0.53851056	0.53262585	0.54406506	0.539077	0.09256172	0.0112087475
1.0	0.00011089326	0.06454647	0.538928	0.533219	0.53641003	0.5337498	0.0987551	0.53613293	0.53252697	0.00059544906
1.0	0.54579407	0.5358178	0.18438156	0.051728684	0.16120914	0.5348735	0.16601963	0.5375818	0.52882487	0.08642848
1.0	0.54482156	0.0769073	6.906207e-05	0.532774	0.53915775	0.025277182	0.54153895	0.028529823	0.5301591	0.15246664
1.0	0.54289186	0.18416491	0.53934854	3.649357e-05	0.108781524	0.009336923	0.5443905	0.5383713	0.53325856	0.53418326
1.0	0.5425784	0.53861034	0.5379678	0.078225166	0.5358271	0.5334168	0.5430913	0.53685546	0.53083843	0.5313695
1.0	0.542541	0.5365055	0.5404779	0.53222597	0.5396391	0.5343727	0.00014249	0.5370276	0.5290644	0.5348088
1.0	0.54221034	0.53604156	0.13579519	0.53456855	0.53569233	0.53255206	0.10346766	0.53660476	0.53265387	0.53343415
1.0	0.12763834	0.14758798	0.5385453	0.53369623	0.53772706	0.5354892	0.54162884	0.53527486	0.5308005	0.53546953
1.0	0.54288	0.53512466	0.53845567	0.09708464	0.17027453	0.53309464	0.5430426	0.5369598	0.5323126	0.5334484
1.0	0.5450257	0.5368139	5.8555066e-05	0.5334758	0.5363436	0.5333627	0.541039	0.5357617	0.531424	0.53418493
1.0	0.5418394	0.5366964	0.5390012	0.532538	0.53761774	0.53452134	0.5447776	0.021024639	0.5302594	0.5345394
1.0	0.002738499	0.5377583	0.5379811	0.53022486	0.0029165526	0.53410184	0.5428894	0.5339177	0.5337264	0.5363858
1.0	0.5436039	0.0072534876	0.5390721	0.53328615	0.20637555	0.53279114	0.54358155	0.53653663	0.1483946	0.53481877
1.0	0.54088205	0.53588796	0.5391711	0.5334274	0.5367994	0.53330165	0.5443859	0.14782566	0.10707732	0.5355742
1.0	0.1673433	0.19677024	0.53876716	0.53139627	0.5385206	0.5333586	0.54371625	0.5375062	0.5305385	0.53396666
1.0	0.12711662	0.16137314	0.53841406	0.5334902	0.5355405	0.02093578	0.54354423	0.53740275	0.5322093	0.5359439
1.0	0.53897816	0.5357028	0.53826755	0.14529157	0.537682	0.14086573	0.5447087	0.5356331	0.53148717	0.09496197
1.0	0.5425388	0.53558666	0.5377456	0.5321168	0.53765106	0.5334339	0.54106206	0.53557235	0.5318375	0.53431666
1.0	0.08325046	0.5363871	0.003057321	0.53287286	0.5368671	0.53381026	0.06128425	0.53695524	0.5312233	0.5341648
1.0	0.543699	0.5373106	0.540615	0.53448164	0.16973895	0.5336805	0.5435321	0.5380732	0.5319255	0.53448117
1.0	0.54518056	0.53685296	0.5363514	0.5325615	0.5380168	0.1609922	0.543215	0.537913	0.53231746	0.53403556
1.0	0.5445082	0.53783405	0.5386559	0.5331467	0.05050195	0.534923	0.12396289	0.11655331	0.018471856	0.533582
1.0	0.5426527	0.5352336	0.5381017	0.22016916	0.53822803	0.5324707	0.54190886	0.00013150519	0.53086686	0.532015
1.0	0.046221536	0.53777945	0.53860104	0.5337233	0.0103262225	0.5336088	0.011170849	0.16099723	0.52907914	0.5329042
1.0	0.5441076	0.5380362	0.5378539	0.13823785	0.08712007	0.53323513	0.5435875	3.5031404e-05	0.53066677	0.025579931
1.0	0.5444144	0.53753954	0.5387706	0.1914431	0.13364097	0.5341985	0.1069488	0.53686327	0.53275865	0.53376853
1.0	0.5424368	0.53631717	0.0038686208	0.006000014	0.53588897	0.53443193	0.5424719	0.53648776	0.007172259	0.53339505
1.0	0.54383403	0.5378015	0.023670323	0.53336716	0.5387583	0.53299546	0.54466003	0.5383031	0.5321752	0.5371855
1.0	0.5447639	0.5378838	0.53832114	0.53296185	0.5382994	0.53417224	0.5445741	4.63138e-05	0.5318025	0.53446305
1.0	0.5405345	0.0011149298	0.010398997	0.0015415438	0.535636	0.53229004	0.54401237	0.5379447	5.9143702e-05	0.5357472
1.0	0.5409237	0.5349871	0.539439	0.5328763	0.5341224	0.04490227	0.54181796	0.5383971	0.5309356	0.5350803
1.0	0.5424937	0.53586596	0.53981763	7.686714e-05	0.53840107	0.53449756	0.16732082	0.5375128	0.5308822	0.09598821
1.0	0.5443748	0.09542675	0.5393328	0.53363204	0.5390072	0.5347206	0.5432965	0.5366398	0.53114814	0.1466875
1.0	0.5443375	0.0017305672	0.5397338	0.5327089	0.537315	0.53347373	0.15613404	0.53664	0.5320515	0.010611271
1.0	0.54180795	0.00013210873	0.005919119	0.53312147	0.5393143	0.09182889	0.54239976	0.14789532	0.5311518	0.5334891
1.0	0.1433782	8.5593456e-05	0.5376065	0.5331627	0.53634465	0.53384966	0.043620814	0.1567888	0.1768347	0.050682303
1.0	0.14791211	0.110206515	8.076252e-05	0.054743778	0.5374011	0.0015410542	0.54547423	0.001668022	0.5293499	0.53369725
1.0	0.5417953	0.13548893	0.5382085	0.5308579	0.20292956	0.53441685	0.54357684	0.53620803	0.025807992	0.5341593
1.0	0.54386705	0.16676256	0.10346308	0.53280663	0.18688068	0.10170085	0.103410676	0.5370076	0.5315712	0.53506225
1.0	0.54420525	0.537808	0.54011947	0.5340757	0.002699141	0.01491357	0.54225945	0.15469578	0.5324719	0.14924847
1.0	0.5421615	0.5368604	0.07862393	0.17623167	0.5379378	0.53185624	0.026222106	0.15363875	0.531995	0.5355953
1.0	0.5430373	0.011397539	0.15526558	0.15358664	0.53699356	0.53394336	0.54395026	0.5369691	0.53369063	0.53433406
1.0	0.54244137	0.0011169529	0.5387107	0.5330691	1.0216907e-09	0.53469265	0.5434582	0.5376587	0.5313973	0.0019155901
1.0	0.5425803	0.07110054	0.53964466	7.674753e-05	0.53565145	0.5334931	0.0024034407	0.536308	0.5304747	0.5344514
1.0	0.16761978	0.53723574	6.7648216e-05	0.5326781	0.5375954	0.5348642	0.5433317	0.5344406	0.5312375	0.53471744
1.0	0.5419892	0.5372578	0.089946166	0.53370345	0.14955287	0.18316872	0.5420618	0.5352437	0.15029377	0.53457105
1.0	0.54356563	0.5373	0.5380148	0.09693342	0.5359527	0.53465164	0.15934579	0.5364308	0.5301871	0.5310586
1.0	0.54119575	0.5354851	0.535995	0.53137	0.093188256	0.5333212	0.54265934	0.5361308	0.53176236	0.5343427
1.0	0.5455117	0.5346495	0.53854436	0.53263193	0.53680146	0.5333883	0.5431624	0.53836435	0.53381735	0.5335955
1.0	0.5429591	0.535098	0.10307539	0.13193472	0.5361077	0.12376428	0.5442196	0.53628606	0.52969354	0.5334919
1.0	0.5446397	0.5382	0.5382432	0.53185415	0.5388288	0.5329565	0.54629385	0.08804363	0.003995127	0.5349055
1.0	0.54345906	0.5367447	0.53658384	0.5326152	0.16102082	0.5351306	0.5439846	0.5375238	0.5322744	0.5343137
1.0	0.5432441	0.5371117	0.5390958	0.5326211	0.5377441	0.53362423	0.54349536	0.53651714	0.53172946	0.53472966
1.0	0.12006086	0.5368864	0.5381833	0.5326082	0.53651786	0.53445923	0.54463553	0.5381644	0.5304226	0.5352564
1.0	0.5433852	0.5367309	0.5400199	0.5336795	0.53902954	0.53443784	0.5420428	0.53459144	0.53032124	0.53171176
1.0	0.54562914	0.537122	0.539153	0.5344664	0.5363871	0.5346342	0.053911656	0.5378735	0.5325817	0.011550579
1.0	0.14645939	0.53686017	0.13700825	0.5335518	0.53718996	0.53333193	0.14622119	0.5358029	0.5321197	0.19081645
1.0	0.540993	0.5360709	0.5383865	0.17672881	0.53772	0.09482801	0.14306995	0.021385336	0.5310083	0.5346866
1.0	0.5430249	0.5372801	0.5392953	0.53353065	0.5386162	0.5336434	0.0007577817	0.537253	0.1561765	0.53589934
1.0	0.5443004	0.5348494	0.5389609	0.5320468	0.5398634	0.00010728745	0.05727023	0.14876656	0.52987635	0.5349661
1.0	0.5411552	0.53593606	0.53868526	0.53246516	0.5366916	0.029399738	0.5415139	0.5370305	0.5314445	0.53141314
1.0	0.5424435	0.53790754	0.5392702	0.53226507	0.53668785	0.5333635	0.18284845	0.04605313	0.5322496	0.5360163
1.0	0.11166914	0.53684324	0.5397606	0.53302634	0.20009343	0.53460574	0.05126015	0.5358683	0.531527	0.19393961
1.0	0.54129905	0.1420109	0.53903395	0.5343158	0.055753313	0.10608965	0.5438874	0.53521305	0.532376	0.050807714
1.0	0.5419101	0.5365992	0.53848475	0.5344594	0.5361946	0.53362626	0.54224825	0.5374366	0.53153497	0.041466612
1.0	0.5438196	0.53491575	0.5367858	0.5328802	0.53621817	0.5329612	0.536941	0.5355758	0.5316874	0.5335272
1.0	0.113271765	0.5369296	0.53982055	0.5325347	0.02945917	0.5341392	0.5426108	0.5365342	0.5322604	0.5338233
1.0	0.5444448	0.5367856	0.11377282	0.53297704	0.5389668	0.5342756	0.5429442	0.53682697	0.05305313	0.5337377
1.0	0.54438126	0.5374581	0.14739916	0.5332386	0.5380069	0.5342618	0.5429122	0.00012204861	0.025347745	0.5338071
1.0	0.54517204	0.5367854	0.53815717	0.021851039	0.09880201	0.08850513	0.5412641	0.5369813	0.52994424	0.53448695
1.0	0.5429646	0.53745115	0.54060596	0.5313694	0.5373544	0.53345484	0.54194486	0.5369411	0.09439087	0.19436762
1.0	0.5409663	0.5374519	0.5391937	0.5344641	0.5385267	0.15787855	0.5415483	0.5377876	0.52918386	0.5365545
1.0	0.54270124	0.5372663	0.53919816	0.5334629	0.5366289	0.53307235	0.54313135	0.5373183	0.13211618	0.53510565
1.0	0.54113007	0.5365692	0.53877336	0.07408724	0.15692517	0.53432006	0.5439428	0.5350207	0.5316237	0.5332236
1.0	0.014667169	0.5363971	0.5406613	0.5325503	0.5364973	0.5344197	0.54323226	0.538706	0.53013223	0.53476036
1.0	0.5436865	0.53589106	0.0104069	0.14671002	0.1699203	0.5335646	0.00014062527	0.53846836	0.5311296	0.5333398
1.0	0.54207134	0.53616965	0.5387942	0.5308769	0.5392116	0.5350067	0.027280077	0.53574663	0.1564018	0.5364963
1.0	0.024611296	9.680013e-05	0.5395528	0.53369147	0.5382135	0.00011234482	0.050410654	0.5369295	0.5319873	0.53534853
1.0	0.54326034	0.53725904	0.5384137	0.5329477	0.5366167	0.53334266	0.5422253	0.5356623	5.793532e-05	0.534592
1.0	0.542119	0.100252144	0.5387902	0.07476497	0.5374065	0.5323086	0.54314125	0.53870136	0.009857761	0.5368336
1.0	0.54179364	0.53549385	0.5384258	0.5333613	0.5360145	0.53456163	0.54261696	0.04301583	0.04557585	0.5322964
1.0	0.54030526	0.5367449	0.53928554	0.5331729	0.15825263	0.5341799	0.544075	0.5354979	0.0535632	0.018515516
1.0	0.5439037	0.5372161	0.5383831	0.53341585	0.5389884	0.020748021	0.5446499	0.15180567	0.5294562	0.14971535
1.0	0.5460757	0.53789437	0.539095	0.53214735	0.5373733	0.53477025	0.097431526	0.537332	0.53096646	0.5324611
1.0	0.5421215	0.5362605	0.5401642	0.033555888	0.5363339	0.53294826	0.54313904	0.5364361	0.5318008	0.53429216
1.0	0.00019273166	0.5335288	0.539494	0.5335655	0.5371218	0.5336429	0.54239297	0.5358371	0.029250542	0.53393126
1.0	0.5433921	0.10538881	0.53893024	0.0805965	0.5369594	0.53417796	0.00012199148	0.53624094	0.5323908	0.5358768
1.0	0.00015852417	0.13957705	0.5395857	0.5332069	0.536227	0.5327937	0.5431334	0.5349561	0.5311632	0.5299596
1.0	0.54256994	0.53513455	0.5388701	0.5329303	0.13348337	0.5333298	0.14426658	0.5351216	0.5310442	0.5338835
1.0	0.5424983	0.53515744	0.53581756	0.5326751	0.5382111	0.53489935	0.5425697	0.19030951	0.53209835	0.049098466
1.0	0.008520965	0.5360417	0.10135415	0.5332406	0.09787498	0.00011021582	0.5437095	0.5360502	0.5321223	0.53580385
1.0	0.5427188	0.53574663	7.269853e-05	0.5327779	0.5405345	0.53500235	0.54313534	0.53698254	0.53162384	0.53390753
1.0	0.54262674	0.5381094	0.5384205	0.53188574	0.53880924	0.53554803	0.5444231	0.5366905	0.5323942	0.5330755
1.0	0.5424922	0.53596514	0.53884727	7.226123e-05	0.53629243	0.019173913	0.5436991	0.53786016	5.556205e-05	0.5349867
1.0	0.54250884	0.53705096	0.53812206	0.5337516	0.0277374	0.5334987	0.5422902	0.5352842	0.15469077	0.5353936
1.0	0.54273766	0.5391178	0.5399362	0.5340849	0.5389429	0.15603873	0.5438763	0.5339643	0.5332797	0.14974068
1.0	0.5444278	0.5377969	0.5388822	0.5339969	0.5364106	0.22771373	0.5421481	0.53903466	0.53205407	0.07858788
1.0	0.0035348565	0.5361441	0.5375915	0.53371215	0.5372061	0.5344546	0.5435468	0.53691	0.006795066	0.53396535
1.0	0.544205	0.5372696	0.53994906	0.14190726	0.5374475	0.5345681	0.5435513	0.53749454	0.5315517	0.16291206
1.0	0.019327074	0.5374546	0.53894126	0.5332822	0.5360576	0.53380865	0.18290386	0.53720695	0.530684	0.53262013
1.0	0.5423546	0.53870606	0.5383538	0.049475443	0.5371406	0.19760655	0.15645614	0.14318435	0.531926	0.004955591
1.0	0.54144734	0.5374592	0.5385388	0.5334064	0.5394067	0.5340002	0.542523	0.5381866	0.53153557	0.0066590575
1.0	0.012743544	0.5360315	0.5361367	0.5325644	0.0064774402	0.534159	0.54455125	0.5377456	0.13715233	0.53485763
1.0	0.0542033	0.53696615	0.5384216	0.5325408	0.5382554	0.5340577	0.54154867	0.53768706	0.532014	0.53396887
1.0	0.53934115	0.011803328	0.048206113	0.0017773786	0.5375451	0.13897552	0.54080105	0.5359545	0.53191316	0.53191185
1.0	0.079110324	0.09147994	0.5390911	0.5328254	0.5379393	0.53269315	0.5423673	0.015646793	0.53242874	0.53460675
1.0	0.5421157	0.53737324	0.5393525	0.5319069	0.5381675	0.5342996	0.5407419	0.09219021	0.53209275	0.09846414
1.0	0.5452162	0.5363865	0.22063898	0.009256204	0.53913957	0.53402424	0.54321146	0.5373041	0.532131	0.5344812
1.0	0.5415257	0.5354899	0.53960645	0.53535175	0.5374861	0.5342133	0.1786451	0.53764075	0.53130203	0.14993776
1.0	0.087454334	0.5366182	8.499807e-05	0.5337629	0.53797174	0.00012176531	0.029497745	0.09404591	0.5316513	0.53548
1.0	0.54551315	0.5373492	0.5388377	0.08542304	0.17034775	0.5346294	0.5440518	0.5366136	0.53229654	0.010637435
1.0	0.5414076	0.5361202	0.536697	0.5331269	0.5394242	0.532637	0.08582127	0.5364556	0.5345558	0.53397745
1.0	0.5422121	0.53707796	0.53821576	0.53299576	0.536778	0.009040557	0.5445076	0.5367162	0.5299993	0.53517
1.0	0.54396033	0.5337237	0.53939635	0.53250855	0.53978074	0.53471357	0.1554716	0.536898	0.53230655	0.5341686
1.0	0.1598889	0.5371534	0.5393608	0.53262144	0.5356337	0.535011	0.11389543	0.13921769	0.53254277	0.5343917
1.0	0.54310095	0.13769096	0.539171	0.050517164	0.5381124	0.029248854	0.541187	0.5356651	0.022212934	0.5347397
1.0	2.0982185e-08	0.5356986	0.5394255	0.5327771	0.5376375	0.53327185	0.09960854	0.53764164	0.5313574	0.533165
1.0	0.54182726	0.5350459	0.5370969	0.14824931	0.53772354	0.5350822	0.049513105	0.5383748	0.52866346	0.53088653
1.0	0.5409083	0.53657603	0.15545698	0.5326649	0.09884611	0.53272176	0.5449091	0.02103206	0.08808552	0.53453606
1.0	0.110070966	5.1433188e-05	0.5380602	9.9527286e-05	0.53756094	0.53405553	0.030475957	0.5374322	0.53191555	0.53366053
1.0	0.5436442	0.53441006	0.53963643	0.533192	0.53774095	0.5331761	2.3781656e-06	0.5367183	0.0035626155	0.5353717
1.0	0.0001367098	0.53761804	0.5404269	0.53325015	0.05304423	6.0737933e-05	0.543399	9.805545e-05	0.53011155	0.53416145
1.0	0.54200137	0.5373201	0.53972226	0.023478428	0.00069937983	0.5335464	0.5426211	0.5386051	0.53240085	0.5327211
1.0	0.5417227	0.5363075	0.041273165	0.53372717	0.536601	0.092814855	0.22878401	0.11195095	0.53134364	0.53409123
1.0	0.5443681	0.5369613	0.5387202	0.020525036	0.5366259	0.5322213	0.54206556	0.53899884	0.5316183	0.53433573
1.0	0.030126102	0.061525557	0.5396104	0.5330451	0.5381684	0.5337247	0.5440259	0.53708506	0.04397695	0.08791516
1.0	0.54227805	0.53642964	0.5407568	0.15239987	0.5381959	0.5333643	0.54263365	0.13211516	0.23735908	0.534341
1.0	0.1352642	0.5377388	0.5390129	0.08889843	0.5358555	0.5341788	0.54225737	5.737348e-05	0.5308084	0.53512394
1.0	0.54313	0.10510126	0.539488	0.5323758	0.5388022	0.53574014	0.5445704	0.5370863	0.5307139	0.5352256
1.0	0.5423743	0.027856113	0.5380276	0.10171978	0.53866917	0.15849544	0.54266626	0.53655314	0.53206444	0.53450674
1.0	0.5426427	0.53702366	0.541239	0.53318465	0.5363594	0.5336337	0.0007553571	6.224168e-05	0.09237101	0.002199573
1.0	0.04040336	0.5366081	0.5390843	0.12799217	0.5356908	0.5358959	0.54397255	0.104593106	0.5343657	0.5351374
1.0	0.0034435487	0.5361217	0.5401783	0.5329295	0.53611714	0.5350782	0.54369944	0.5376214	0.5322575	0.5322986
1.0	0.06594156	0.53667057	0.54024374	0.53085595	0.5364546	0.5363958	0.54411983	0.53765047	0.5337673	0.53535306
1.0	0.5449746	0.5364271	0.5382313	0.53244203	0.092117466	0.536297	0.12770092	0.5380498	0.53316283	0.11125869
1.0	0.5431972	0.5352057	0.53861254	0.10142849	0.5382464	0.097717434	0.54391557	0.5371598	0.5313718	0.5313171
1.0	0.54600877	0.1504633	0.53837913	0.53295445	0.53622025	0.22301933	0.54156876	0.11773678	0.5302634	0.53381723
1.0	0.000103067425	0.5370184	0.5388237	0.53248465	0.05805384	0.5331523	0.54255056	0.15301876	0.12949239	0.5341909
1.0	0.5417609	0.16643518	1.3855158e-08	0.5320703	0.5384198	0.5354864	0.10577102	0.5366975	0.15433197	0.53478855
1.0	0.5430188	0.5364733	0.15552157	0.010202104	0.53968537	0.09917726	0.54369384	0.53356534	0.15372245	0.5336962
1.0	0.54404765	0.53802866	0.5388097	0.5331607	0.5379714	0.53548944	0.5429287	0.05187569	0.04409439	0.5342791
1.0	0.17763475	0.5341389	0.53969693	0.53194135	0.5362413	0.53289974	0.54189765	0.012534434	0.53070486	0.05092262
1.0	0.54066825	0.5357031	0.53877753	0.023840986	6.685065e-05	0.5349533	0.19902626	0.0021759898	0.53074694	0.09633667
1.0	0.24685957	6.4393185e-05	0.53756773	0.5328949	0.53640693	0.534658	0.543228	0.53620785	0.010326983	0.5334408
1.0	0.00029927632	0.53703386	0.018215803	0.5343258	0.5375205	0.5338127	0.5431076	0.53708553	0.53068763	0.53359663
1.0	0.5430205	0.53746563	0.53817546	0.53229916	0.53679055	0.5331869	0.5401346	0.5365873	0.53025377	0.53473055
1.0	0.15076765	0.09381011	0.14432184	0.13429976	0.5380906	0.53433967	0.54316443	7.099976e-05	0.5318377	0.53486246
1.0	0.10068922	8.160908e-05	0.53765106	0.5340709	0.5362372	0.5336427	0.09829996	0.5365427	0.5298639	0.53570324
1.0	0.5422925	0.53501594	0.5391845	0.53255	0.5375954	0.18537708	0.54348296	0.008827299	0.08515496	0.53363776
1.0	0.54103094	0.5354149	0.5352758	9.648587e-05	0.53670686	0.5312518	0.54248154	0.53661096	0.0072668735	0.53308445
1.0	0.54186136	0.10721743	0.54008436	0.5333582	0.53640264	0.017151378	0.540631	0.13984178	0.52971756	0.53077656
1.0	0.54156405	0.53642726	0.539045	0.09750496	0.5399969	0.5323594	0.54447424	0.53522235	0.15437411	0.53508824
1.0	0.5420481	0.02324309	0.5404231	0.029721579	0.5357718	0.17708816	0.54441184	0.1562548	0.04331476	0.1429655
1.0	0.5419789	0.53697973	0.53866494	0.53352845	0.53744125	0.5341671	0.5445055	0.5369474	0.5307913	0.53375477
1.0	0.54368573	0.5363922	0.009214362	0.5327844	0.5366116	0.1555126	0.541937	0.53589654	0.531522	3.2788015e-05
1.0	0.5433671	0.5357665	0.5399149	0.5340584	0.5360448	0.5340005	0.542762	0.5367375	0.001694984	0.044076234
1.0	0.03553891	0.5372973	0.5385385	0.53389573	0.5375795	8.921201e-05	0.5411057	0.53812826	0.5306177	0.5344093
1.0	0.030745875	0.5375334	0.53808117	0.5336242	0.5385094	0.5336627	0.17134388	0.53768367	0.5307578	0.53304344
1.0	0.5420823	0.15490456	0.028393526	0.10146835	0.5403676	0.5325862	0.04396686	0.5373748	0.5319401	0.00010796778
1.0	0.037255485	0.53672	0.536511	0.53146255	0.5372936	0.18314078	0.5437582	0.5368129	0.5295601	0.53359735
1.0	0.5404063	0.53686035	0.5389616	0.5318475	0.16966528	0.5335358	0.064901054	0.5369791	0.5296084	0.53440136
1.0	0.54154414	0.536134	0.0845092	0.5330414	0.15418401	0.53508747	0.5438689	0.5359073	0.5292175	0.534528
1.0	0.54211783	0.5372748	0.53828716	0.042212278	0.5386118	0.53440535	0.5404231	0.536212	0.53183067	0.53585196
1.0	0.5428477	0.53642654	0.5399459	0.53429514	0.5380126	0.5334053	0.5439017	0.53687817	0.5313472	0.53314537
1.0	0.5434184	0.53653234	0.540758	0.5341635	0.53917235	0.531182	0.54327095	0.00014202228	0.53105295	0.53395545
1.0	0.5429142	0.5372798	0.5390265	0.53392446	0.15000987	0.026180651	0.5433208	0.027104689	0.0003877102	0.53347224
1.0	0.5440869	0.5375266	0.22007681	0.53312063	0.5380284	0.53191644	0.54335093	0.53541845	0.5321671	0.53466755
1.0	0.5431445	0.5353691	0.538583	0.53169477	0.53830105	0.5342988	0.54247147	0.5373568	0.054434538	0.5338885
1.0	0.5439939	0.5352289	0.14442863	0.19301322	0.5368377	0.53413296	0.5437597	0.027857268	0.5292253	0.5349363
1.0	0.5466929	0.53934795	0.53974944	0.5299391	0.53812283	0.03029459	0.00013571462	0.5351224	0.529744	0.0032605755
1.0	0.16805615	0.5367844	0.53909105	0.53174055	0.53807706	0.5344543	0.54371613	0.5377313	0.53224903	0.5334653
1.0	0.5418394	0.5365006	0.5355615	0.1485196	0.53655595	0.5332577	0.18307357	0.5368831	0.5315565	0.14985512
1.0	0.5405294	0.53612816	0.53896296	0.53363353	0.5384012	0.5332097	0.5443968	0.5377339	0.5315836	0.5342201
1.0	0.005437689	0.15874758	0.13593377	0.53174233	0.53968585	0.53424984	0.5434363	0.53641886	0.53116196	6.003145e-05
1.0	0.5441547	0.5393668	0.53959477	0.5330714	0.5351542	0.18326516	0.54210365	0.536645	0.5311298	0.5339626
1.0	0.54091793	0.5362969	0.53805697	0.53301775	0.5376472	0.045233883	0.5413194	0.53580254	0.16643092	0.53502744
1.0	0.108642824	0.53567564	0.5383072	0.5330828	0.53607637	0.024586778	0.06432079	0.5365261	0.53176457	0.5350473
1.0	0.5426459	0.5356666	0.005632626	0.53336996	0.53882134	0.53081954	0.5431718	0.18193983	0.53079003	0.53386444
1.0	0.54165673	0.15024662	0.056524407	0.105686165	0.048003256	0.53259104	0.5433902	0.1745331	0.5320003	0.53505987
1.0	0.03374692	0.036114313	0.5394159	0.5350098	0.53762984	0.5376665	0.54187316	0.53689224	0.5323478	0.53240055
1.0	0.5405629	0.5368264	0.5400416	0.532993	0.5371843	0.5340187	0.54251707	0.5381271	0.08483548	0.5345602
1.0	0.54431623	0.059410874	0.5398522	0.5334274	0.537931	0.53606904	0.543776	0.53738725	0.102967	0.15200718
1.0	0.00012695027	0.53634536	0.539495	0.13598633	0.5364285	0.09650788	0.064136475	0.5346837	0.026784932	0.53425276
1.0	0.54123867	0.5365911	0.5378424	0.5327638	0.08203887	0.53255767	0.54392034	0.5363793	0.15404356	0.53452843
1.0	0.00014778224	0.53628266	0.009281386	0.5338942	0.08466103	0.5345659	0.54237133	0.01220405	0.5316486	0.5348911
1.0	0.5434706	0.5368383	0.5408323	0.53284067	0.53739154	0.5351464	0.0033445342	0.53634727	0.53135043	0.5352762
1.0	0.54311174	0.5359836	0.5385784	0.532667	0.0006499503	0.53473216	0.544449	0.00064275594	0.53090227	0.534013
1.0	0.031139053	0.53717756	3.571836e-05	0.53322345	0.5368501	0.5339529	0.1044381	0.5370661	0.5326166	0.026168358
1.0	0.5407316	6.44258e-05	0.53932667	0.5330917	0.5360606	0.535725	0.5419188	0.53643423	0.0019772225	0.5351725
1.0	0.54560477	0.0573938	0.53894365	0.53440857	0.53789073	0.09520322	0.5444935	0.53622955	0.53199244	0.5345181
1.0	0.5438245	0.5357557	0.045399126	8.099807e-05	0.53564227	0.2031099	0.54437166	0.53759307	0.010013155	0.53438437
1.0	0.54564977	0.5372633	0.53906786	0.533693	0.5375071	0.20049925	0.00011873294	0.5377883	0.15907425	0.53319216
1.0	0.54422224	0.5369835	0.5361299	0.5318822	0.53937346	0.18416995	0.54277694	0.0914265	0.53187567	0.5345688
1.0	0.54204917	0.05013232	0.5395595	0.14500377	0.5364826	0.53404796	0.5423922	0.5370739	0.532541	0.53500044
1.0	0.2708529	0.009852605	0.016360236	0.5328286	0.023153195	0.53563833	0.5429344	0.5371132	0.5317899	0.5347078
1.0	0.009326621	0.5371235	0.10657143	0.5330595	0.53627276	0.5324028	0.5415791	0.024096606	0.5315179	0.5347302
1.0	0.53972846	0.5364912	8.61599e-05	0.101835	0.5365349	0.5331617	0.5433817	0.53828037	0.52922434	0.53371686
1.0	0.5421272	0.53886074	0.044747554	8.519055e-05	0.5354869	0.5321283	0.16102877	0.5359155	0.048395187	0.5329179
1.0	0.5428732	0.17999355	0.5362408	0.53074145	0.020397317	0.16004106	0.5422797	0.011722958	0.5322629	0.5344585
1.0	0.5439657	0.536851	0.5383554	0.14424029	0.000106766136	0.5347996	0.5427653	0.07942744	0.5324833	0.5331831
1.0	0.54304206	0.5357444	0.53869027	0.53370625	0.049385317	0.22741495	0.0029240309	0.5371308	0.5318857	0.53491026
1.0	0.54364234	0.5386878	0.53839344	8.961685e-05	0.5388806	0.08149791	0.543578	0.53807276	0.5321032	0.08057922
1.0	0.5425015	0.5350404	0.54094046	0.5317678	0.016860921	0.09434288	0.5430539	0.53556716	0.5303906	0.53456885
1.0	0.00012519442	0.02496338	0.5394462	0.5323852	0.5383435	0.5347043	0.54507995	0.5372446	0.5331714	0.00012291357
1.0	0.54237103	0.5368091	0.2204443	0.532366	0.5367429	0.53537226	0.54273033	0.5379678	0.00014612499	0.5354947
1.0	0.5433315	0.5369607	0.5370959	0.17564912	0.53687257	0.5340442	0.5436788	0.5379247	0.5316499	0.5340778
1.0	0.5417683	0.5351336	0.53821486	0.53270835	0.538185	0.53447324	0.5435316	0.5363735	0.16416897	0.5353132
1.0	0.54192966	0.5365845	0.537512	0.53164	0.53868395	0.0863421	0.5407915	0.53487855	0.53009677	0.5331601
1.0	0.5441285	0.5371583	0.54002374	0.1330893	0.5360113	0.53314334	0.15607886	0.0005256597	0.531887	0.14925213
1.0	0.5425238	0.13581826	0.53915334	0.5320305	0.53791577	0.5340468	0.28421643	0.53682023	0.0071454067	0.207292
1.0	0.15326498	0.53613394	0.5391559	0.53275365	0.5381011	0.53497154	0.5428024	0.5371392	0.53182507	0.5347932
1.0	0.5452184	2.267326e-05	0.5349969	0.5343656	0.09658286	0.532842	0.5439053	0.5377141	0.5324251	0.014164627
1.0	0.5420414	0.5379694	0.18370314	0.5326906	0.53878593	0.53531367	0.5456519	0.53736323	0.5326755	0.53085166
1.0	0.54039043	0.5374634	0.0069518387	0.009468167	0.53790706	0.53422874	0.54514134	0.5372979	0.53090537	0.5352554
1.0	0.54344296	0.53563696	0.53885686	0.53208524	0.53689784	0.5344083	0.5423099	0.53726685	0.010223757	0.5356536
0.0	0.013918449	0.01260361	0.010136706	0.011857801	0.014665735	0.012794537	0.013458744	0.017699875	0.012954988	0.011223073
0.0	0.013954648	0.012674786	0.0102437325	0.012010281	0.014826598	0.012794301	0.013498695	0.017711155	0.012928113	0.01122385
0.0	0.013420114	0.011239668	0.010448058	0.00949993	0.011162083	0.010062842	0.009912607	0.00890892	0.010446007	0.009868927
0.0	0.013556344	0.011261893	0.010321502	0.009489446	0.011111738	0.01006899	0.0099619655	0.008847138	0.010488884	0.009890585
0.0	0.008926592	0.011879891	0.008930347	0.009350142	0.008227261	0.009903467	0.009306781	0.009898998	0.0093350485	0.009936869
0.0	0.008933631	0.01188128	0.008936249	0.009350275	0.008185273	0.009917879	0.009393145	0.009912369	0.009364415	0.009995194
0.0	0.05574224	0.047500316	0.04662704	0.04492309	0.051181708	0.04294636	0.053054456	0.047971953	0.045554265	0.042737965
0.0	0.016152842	0.009492176	0.010302338	0.008989578	0.011220845	0.009583212	0.012000762	0.009124068	0.010563754	0.00970107
0.0	0.016296148	0.009421722	0.010299315	0.008955057	0.011225554	0.009667947	0.0121264625	0.009128496	0.010671216	0.009700466
0.0	0.016102111	0.009467501	0.01034404	0.008888902	0.011182164	0.009640114	0.011950312	0.009193693	0.010663481	0.009778301
0.0	0.0027298944	0.0015008099	0.0014953818	0.0018427172	0.0021235945	0.0018559864	0.0023164505	0.0018576796	0.0022827	0.0014644802
0.0	0.040842783	0.018875064	0.025077509	0.022780456	0.028031293	0.024630735	0.027283935	0.027899398	0.0229446	0.02419345
0.0	0.03003418	0.020727685	0.019074537	0.024982015	0.024411889	0.023204869	0.0271253	0.026260227	0.026096623	0.018638933
0.0	0.019255122	0.009026423	0.010458101	0.011464699	0.012429813	0.010586235	0.014294217	0.012860171	0.009702156	0.00838337
0.0	0.031668425	0.02338103	0.022346703	0.024479045	0.026455007	0.024111016	0.030282013	0.026105836	0.020800576	0.021427514
0.0	0.029424438	0.0236638	0.022525625	0.02309942	0.029700432	0.022182314	0.029200127	0.028652677	0.024837647	0.020163324
0.0	0.017638588	0.008854529	0.010912858	0.012948971	0.0138235735	0.011726887	0.012772126	0.0131755825	0.0093740765	0.008339871
0.0	0.07136356	0.067601025	0.06639751	0.062507406	0.076532364	0.062579	0.08265794	0.070147306	0.06568414	0.06636524
0.0	0.008702635	0.009711268	0.008097773	0.007921189	0.011978421	0.008899188	0.011573146	0.0072987066	0.008695192	0.007942501
0.0	0.0087073585	0.009769094	0.008148479	0.0078111053	0.011883122	0.0090036495	0.011578956	0.0073635806	0.008632735	0.007926036
0.0	0.07677631	0.06897844	0.068776295	0.058997683	0.07249964	0.064585954	0.075426005	0.068084896	0.07020737	0.06921229
0.0	0.011531932	0.0100279795	0.007960617	0.0064583416	0.009099296	0.008879039	0.010681561	0.008093121	0.009857138	0.0096137915
0.0	0.0114426995	0.010024818	0.00800346	0.006498572	0.009164135	0.008861592	0.010668931	0.0080724545	0.009827443	0.009641207
0.0	0.027244087	0.026366662	0.022323918	0.023412105	0.024831163	0.02014885	0.026473042	0.023180049	0.022003714	0.02189345
0.0	0.017963711	0.01032009	0.010721392	0.0101447515	0.0111209955	0.010752592	0.012819887	0.011189242	0.0130507415	0.007572459
0.0	0.001980743	0.0020162594	0.001929013	0.0017138468	0.0019784556	0.0013885563	0.002109167	0.002094259	0.0018211745	0.001553983
0.0	0.02579854	0.026382836	0.022378668	0.019581452	0.024483604	0.019965457	0.027490806	0.024608623	0.02999177	0.018269768
0.0	0.08642767	0.066087626	0.07270409	0.064969264	0.080605365	0.066493675	0.09286803	0.0699305	0.06724188	0.06952716
0.0	0.014060018	0.008594683	0.010261694	0.008425688	0.012403115	0.008795074	0.015953312	0.009575603	0.00897921	0.0094779115
0.0	0.014059528	0.008629541	0.010288641	0.008387529	0.012379936	0.0088087935	0.016078308	0.009508177	0.00899055	0.009460317
0.0	0.080829374	0.07999649	0.071722426	0.07295482	0.065501966	0.05960964	0.08208541	0.073150784	0.078081585	0.07313353
0.0	0.26142815	0.24225438	0.22714242	0.22491707	0.2295257	0.20370638	0.24056946	0.23544025	0.22466196	0.2423844
0.0	0.08516929	0.07189995	0.06473461	0.06651419	0.071867324	0.05972587	0.07125408	0.06692305	0.07154147	0.06014331
0.0	0.00016159202	8.95649e-05	5.925701e-05	6.913291e-05	8.781554e-05	4.6224446e-05	8.1150756e-05	6.807559e-05	9.197363e-05	4.6332792e-05
0.0	0.54168165	0.53659976	0.5376404	0.5330927	0.5362544	0.53412086	0.54323727	0.5354593	0.5308744	0.5346106
0.0	0.01672704	0.010412141	0.007843823	0.009423422	0.007846106	0.009168089	0.014097036	0.010396984	0.009460863	0.007039039
0.0	0.00015171168	8.369333e-05	5.7256675e-05	7.598e-05	6.132903e-05	7.8511825e-05	0.0001442204	0.00011982552	8.2886145e-05	4.344551e-05
0.0	0.08377499	0.07061775	0.06414306	0.068209395	0.06531868	0.0688146	0.0829237	0.07774546	0.06959191	0.05911247
0.0	0.0029353034	0.002399431	0.0016158627	0.0018961881	0.0024758196	0.001568704	0.0028819551	0.0023751515	0.0021080282	0.0014889323
0.0	0.003328484	0.002316509	0.001912777	0.0019988015	0.0024830797	0.0024473323	0.0023245676	0.0021181412	0.0021356875	0.0023785287
0.0	0.029937517	0.023563819	0.022747874	0.026865104	0.032106265	0.024569854	0.024169214	0.026508182	0.021925995	0.023442077
0.0	0.03452416	0.027804006	0.018884622	0.023815867	0.030973727	0.022167714	0.03050657	0.028461924	0.026024817	0.019077456
0.0	0.029990014	0.024298726	0.02357066	0.029529294	0.02284704	0.022692787	0.029877258	0.023478063	0.018598745	0.018920498
0.0	0.03597435	0.028114924	0.025005208	0.027763903	0.026740078	0.022482939	0.030856023	0.026944377	0.022681722	0.022034103
0.0	0.029844929	0.02276648	0.026656823	0.022989014	0.024679795	0.023622863	0.030338423	0.023387773	0.025681604	0.023218857
0.0	0.024431203	0.022404391	0.024540853	0.022090986	0.02643212	0.026641512	0.027852137	0.02950263	0.02324809	0.024641346
0.0	0.03594718	0.02598959	0.019346606	0.025933152	0.02738536	0.026725093	0.03345274	0.02478564	0.0283911	0.018390648
0.0	0.03206264	0.027301056	0.025716161	0.02685355	0.027000397	0.022098826	0.025283491	0.027663067	0.024919024	0.023785697
0.0	0.037056968	0.028674481	0.019468868	0.020886265	0.027921144	0.028280444	0.028078241	0.024932869	0.023174878	0.02291929
0.0	0.025860218	0.03176021	0.022582749	0.026828809	0.019216124	0.023576595	0.019270305	0.025995288	0.0245629	0.025607495
0.0	0.02824676	0.02340311	0.02405259	0.021865098	0.030514393	0.022844402	0.030535044	0.026511123	0.030184695	0.023296569
0.0	0.016849471	0.008793623	0.010665429	0.012180315	0.0135148205	0.011314906	0.013955375	0.01225145	0.009381683	0.00995834
0.0	0.030723821	0.028501816	0.02385402	0.025573904	0.02887647	0.02573923	0.034927364	0.026803473	0.026163502	0.025092572
0.0	0.06309634	0.04408202	0.043305486	0.040253874	0.059765056	0.05448715	0.056020293	0.05389337	0.03668441	0.0383299
0.0	0.00016454906	7.644965e-05	7.092208e-05	5.9723847e-05	0.000116948	0.00010153007	0.00012445074	0.000113681315	6.509828e-05	5.6809557e-05
0.0	0.00017714448	0.00011329378	6.412136e-05	7.8978825e-05	0.00010861276	0.00011021582	9.380071e-05	0.000102428894	6.5373555e-05	0.00012291357
0.0	0.00017714448	0.00011329378	6.412136e-05	7.8978825e-05	0.00010861276	0.00011021582	9.380071e-05	0.000102428894	6.5373555e-05	0.00012291357
0.0	0.00028333312	0.00012815194	6.302566e-05	9.141088e-05	9.759398e-05	8.986956e-05	0.000109753004	0.000117332806	6.188598e-05	0.0001462616
0.0	0.031958673	0.028243875	0.026407788	0.026845764	0.024121726	0.020151768	0.02967305	0.02846656	0.023098154	0.02398427
0.0	0.00014818383	8.6551794e-05	7.216916e-05	2.0571093e-05	1.6399257e-05	6.546957e-05	1.6850061e-05	1.8350416e-05	1.1869031e-05	5.388422e-05
0.0	0.5431706	0.53669184	0.53896844	0.53392845	0.5385884	0.53304803	0.54384893	0.5359702	0.5315689	0.53351444
0.0	0.5421268	0.53623575	0.5387985	0.53319234	0.5385553	0.53348505	0.5434831	0.5361039	0.5316719	0.53265435
0.0	0.088009275	0.07184681	0.068187214	0.069913246	0.06280849	0.071126595	0.07643828	0.06871433	0.06663931	0.06010044
0.0	0.00018322938	8.931569e-05	7.200102e-05	8.336469e-05	5.2969554e-05	8.890755e-05	0.00010581431	7.517261e-05	7.043237e-05	4.6209945e-05
0.0	0.060037866	0.050188635	0.052361865	0.042690422	0.050294623	0.04834774	0.05609724	0.038859952	0.042611986	0.041948736
0.0	0.04897338	0.047456	0.041889425	0.05049506	0.04685128	0.047007177	0.05857169	0.04228748	0.038085606	0.045370236
0.0	0.2029408	0.18665875	0.19461358	0.20877703	0.20641105	0.18802452	0.22148083	0.194409	0.21075697	0.19264334
0.0	0.08263145	0.067796245	0.070164554	0.07575318	0.076675564	0.06993665	0.08701219	0.071190506	0.07413636	0.07002112
0.0	0.00011013377	7.917835e-05	7.830053e-05	0.00011172636	0.00010934153	6.62064e-05	0.00013899074	0.00010064718	0.00012839412	7.93765e-05
0.0	0.0001363575	7.9435405e-05	6.973126e-05	7.317986e-05	8.378301e-05	7.050514e-05	0.00010934393	9.6207215e-05	7.106046e-05	6.967602e-05
0.0	0.5420751	0.53654	0.5388149	0.5341477	0.5380114	0.533819	0.54290223	0.5356486	0.53167427	0.53364223
0.0	0.0143143395	0.013363815	0.012592613	0.013925762	0.010185808	0.0079742	0.010533573	0.008230274	0.008468787	0.00809293
0.0	0.0001511804	0.00015888251	9.732817e-05	0.0001322108	0.000106974025	6.361166e-05	0.00010147634	6.2910854e-05	6.86672e-05	5.0176775e-05
0.0	0.08369809	0.083625816	0.07386707	0.07898308	0.075720735	0.06505979	0.075598136	0.06552895	0.066189624	0.061443537
0.0	0.11785848	0.10226412	0.10674518	0.09127783	0.10205021	0.09950702	0.11154938	0.085622184	0.09125934	0.090365
0.0	0.030618733	0.026336327	0.024429938	0.023665022	0.025162624	0.024015736	0.030729253	0.024045657	0.02569376	0.024131006
0.0	0.011613519	0.010974488	0.009201098	0.009385996	0.008109441	0.008333717	0.011053458	0.0089387745	0.012457435	0.009624953
0.0	0.013744182	0.010479371	0.008331913	0.011096062	0.0079215	0.01167748	0.01154758	0.010520172	0.008202847	0.0070017064
0.0	0.00357842	0.0017511225	0.0017196293	0.0017836731	0.002040233	0.0013897655	0.0029982505	0.0023009628	0.0027231316	0.0014169957
0.0	0.03529148	0.029551962	0.024557006	0.024218312	0.025300933	0.021219406	0.02840873	0.027371552	0.031578947	0.020582046
0.0	0.016028434	0.009768205	0.010583992	0.011905645	0.010263811	0.01226671	0.013767891	0.013605641	0.010768189	0.008945058
0.0	0.03145738	0.020278672	0.022128586	0.025448432	0.024180165	0.023346987	0.03395846	0.027706848	0.028257594	0.022534288
0.0	0.032671582	0.02546571	0.02367127	0.027424682	0.028674992	0.02758594	0.034447838	0.030273648	0.027166944	0.024067175
0.0	0.032701734	0.025611725	0.023701616	0.027451353	0.028782027	0.02762075	0.03449468	0.030475412	0.027197774	0.024078932
0.0	0.17182642	0.14246634	0.14195874	0.1554814	0.16292068	0.14575252	0.16070022	0.16199864	0.15558624	0.1621705
0.0	0.00015412908	0.00012592379	0.00011365671	7.43022e-05	0.00010895476	9.77456e-05	9.265426e-05	8.9698406e-05	9.1013135e-05	7.476348e-05
0.0	0.00016835728	9.47159e-05	8.7455366e-05	0.00010897357	0.00011643348	9.17814e-05	0.000119566874	0.00014035506	0.000105468585	9.314451e-05
0.0	0.00015230611	0.00012630645	7.30811e-05	0.00010201968	6.247836e-05	9.478231e-05	0.00011532365	6.7516485e-05	0.00014747774	5.3273954e-05
0.0	0.0023243323	0.001877647	0.00013381269	0.001853174	0.0026867648	0.0016484358	0.0036674682	0.0019400553	0.0019168056	0.0019290156
0.0	0.0026930356	0.0023401603	0.0023887088	0.0017432285	0.002186217	0.0016019188	0.00278335	0.0020092546	0.002459668	0.0019000337
0.0	0.5423569	0.5359777	0.53777766	0.53260666	0.535551	0.53447795	0.5436467	0.5363761	0.53070027	0.5350198
0.0	0.5423293	0.53681815	0.5381339	0.5328208	0.5358756	0.53444487	0.54356444	0.5364356	0.53023493	0.5351081
0.0	0.01443869	0.0077573056	0.010074215	0.011899914	0.014367884	0.010712044	2.3606e-05	0.011033278	0.014788938	0.011019945
0.0	0.0024613112	0.0001525804	0.0001521009	0.0016888091	0.0023748227	0.0017889191	0.0026978103	0.0020461367	0.002125127	0.0018091757
0.0	0.0024822142	0.0019983163	0.0019095442	0.0018364385	0.0036840457	0.0019805678	0.0025358843	0.0020405098	0.00199154	0.0019460762
0.0	0.029389955	0.027305452	0.027268982	0.019611206	0.026093444	0.026578275	0.031977426	0.023764465	0.02829026	0.020633424
0.0	0.03412217	0.025307326	0.024660312	0.022278063	0.030646564	0.02543083	0.027184619	0.02709638	0.022458639	0.02387921
0.0	0.00018982979	4.8867245e-05	8.6256325e-05	0.000130741	0.00011213975	0.00013992797	1.6713089e-07	0.00010767035	0.00012567356	6.227368e-05
0.0	0.020257737	0.009152625	0.013439827	0.013310374	0.012428244	0.0133390855	0.014288722	0.012136064	0.012018483	0.0075958995
0.0	0.019447934	0.010488358	0.011175976	0.009199464	0.01159875	0.013207917	0.0017050154	0.012570997	0.011086611	0.008706264
0.0	0.034500875	0.004846168	0.0053951633	0.027119003	0.028506288	0.026047012	0.028970225	0.025256708	0.02821349	0.022443052
0.0	0.027881872	0.02418484	0.024515264	0.023959365	0.030935837	0.027668744	0.0024129923	0.02806489	0.027322015	0.023929058
0.0	0.5420948	0.5360544	0.53895885	0.53456473	0.5383604	0.5332835	0.5431197	0.53649575	0.53149176	0.5338647
0.0	0.54247564	0.53644246	0.5386594	0.53406096	0.53826576	0.5340624	0.54248697	0.5367482	0.53165656	0.53354335
0.0	0.00037206794	0.010331092	0.010907327	0.008066061	0.010575162	0.008883359	0.00822	0.012979327	0.011414298	0.011055626
0.0	3.8633975e-06	0.00010068615	8.4415275e-05	5.956175e-05	1.0834178e-06	7.042498e-05	7.760609e-05	0.000101444035	7.242998e-05	7.4231457e-07
0.0	0.031042447	0.07416389	0.07113241	0.06391877	0.021580983	0.06685076	0.07041415	0.07440136	0.0671381	0.019263236
0.0	0.5425411	0.5369235	0.5380698	0.53309476	0.5376122	0.533759	0.5431011	0.53587765	0.5318092	0.5338269
0.0	0.012034573	0.014663331	0.007935332	0.008992097	0.00011963348	0.0090481555	0.01252743	0.012148217	0.010204199	0.0070592314
0.0	0.07804779	0.085922435	0.06625459	0.072733045	0.022046557	0.07335568	0.0839341	0.020315833	0.07669741	0.06555007
0.0	0.00011585779	0.00017622381	6.463799e-05	9.67597e-05	1.1694001e-06	9.9883255e-05	0.00015104553	8.847822e-07	0.000119645345	6.390003e-05
0.0	0.5411162	0.53607947	0.53819937	0.53286254	0.5376738	0.53341717	0.5433678	0.53575885	0.53174734	0.5332882
0.0	0.082838416	0.06998532	0.06439811	0.072158866	0.07107603	0.07348919	0.07331686	0.07660674	0.06782975	0.017852718
0.0	0.5424559	0.53692794	0.53851545	0.53364384	0.5379167	0.5345977	0.54226947	0.53590107	0.53183913	0.53332084
0.0	0.020352442	0.009966053	0.0077723493	0.013643649	0.0068873805	0.008492238	0.012352011	0.012465216	0.013010414	0.0075520645
0.0	0.00021530017	9.5639276e-05	8.109815e-05	0.00013180975	0.00010973155	6.80802e-05	0.00010100061	0.00012505625	0.0001099449	5.3285337e-05
0.0	0.09177981	0.07316123	0.07037925	0.07891994	0.07623126	0.06624971	0.07550432	0.078625366	0.07500386	0.062441465
0.0	0.08202309	0.07416756	0.07757718	0.065032735	0.07711266	0.019808829	0.07827942	0.017429773	0.07559424	0.07178539
0.0	0.00013995773	0.00010070497	0.000117171694	6.3538726e-05	0.00011461828	8.3971304e-07	0.0001158114	5.122311e-07	0.00011325597	8.990564e-05
0.0	0.16249609	0.15246695	0.15393406	0.14015599	0.14937113	0.16388842	0.16246086	0.13746552	0.14668676	0.13194598
0.0	0.01186949	0.009569937	0.0109367035	0.009661242	0.01112846	0.011094874	0.012554429	0.0081664575	0.008070652	0.0076934192
0.0	0.0030101847	0.0020481816	0.001737141	0.0018438982	0.0026384764	0.001575035	0.0025309597	0.0016605905	0.002262821	0.0014353407
0.0	0.027034927	0.029157214	0.022882573	0.02359734	0.024375204	0.022410465	0.024759267	0.026957158	0.025970362	0.02011381
0.0	0.015896952	0.010644498	0.012648813	0.01239099	0.011536684	0.013013905	0.013605308	0.013272263	0.010139558	0.0093148565
0.0	0.030519463	0.030486291	0.025654504	0.021736253	0.030985765	0.023718659	0.032389622	0.024590027	0.02358255	0.021336533
0.0	0.10115344	0.10263524	0.0991686	0.09908631	0.104489505	0.095344156	0.105641164	0.10549144	0.08627375	0.091798276
0.0	0.0026632054	0.0022688976	0.0013186233	0.0022108394	0.0028727972	0.0028917142	0.0031025023	0.0020800093	0.0019375557	0.0020434873
0.0	0.0026243387	0.0023482724	0.0022628985	0.0027004455	0.0027735797	0.002306696	0.0027614213	0.002439754	0.0019785217	0.0014732659
0.0	0.03296649	0.024492765	0.022360476	0.02846694	0.028938135	0.03217572	0.030957233	0.02633308	0.023789097	0.020601192
0.0	0.02837286	0.030079596	0.026281657	0.024355847	0.027148807	0.02571009	0.02965295	0.027618052	0.024204625	0.022184651
0.0	0.03027659	0.025033887	0.028172048	0.024911169	0.03441011	0.023975465	0.0281357	0.029912114	0.029197432	0.02576971
0.0	0.032627605	0.029503776	0.024443196	0.02646828	0.02702951	0.024687618	0.02810796	0.025138134	0.026521591	0.023654602
0.0	0.088575155	0.07222367	0.06567269	0.07152486	0.08287148	0.065420434	0.08567713	0.06546537	0.0745774	0.07096053
0.0	0.09618132	0.065931186	0.06981402	0.06824641	0.06909879	0.07163097	0.08273864	0.07088997	0.070488065	0.06760561
0.0	0.002975044	0.0014394362	0.0014956809	0.0014647935	0.0030155529	0.0022011464	0.0023345817	0.0021177763	0.0028577948	0.0016114041
0.0	0.027217994	0.025046565	0.025775146	0.02765452	0.02886435	0.025229415	0.027400026	0.030920709	0.027171545	0.020861091
0.0	0.035078824	0.018953096	0.025324218	0.020676034	0.024158334	0.027353529	0.026392093	0.025099775	0.028782755	0.026174458
0.0	0.08568858	0.07778087	0.07070766	0.065661654	0.07603897	0.0730143	0.08095695	0.08358797	0.08176059	0.07260363
0.0	0.2595693	0.23989226	0.23159781	0.21879475	0.23550776	0.22393402	0.2509725	0.24517718	0.23358434	0.22811525
0.0	0.00013207762	0.000106069296	8.4164014e-05	3.7463848e-05	7.951491e-05	6.202039e-05	0.000121054014	0.000115849616	0.00011402927	8.781371e-05
0.0	0.00019540063	0.00012499139	8.570601e-05	9.4987416e-05	9.589416e-05	6.6629415e-05	0.00013795147	0.00010673448	9.210616e-05	5.914686e-05
0.0	0.015524914	0.011215577	0.009817755	0.010139505	0.011376453	0.008163454	0.013245282	0.0131916255	0.008658484	0.0069797174
0.0	0.11406241	0.11655115	0.10243521	0.10159428	0.113825575	0.091803685	0.097712226	0.100079484	0.09909346	0.095596984
0.0	0.11434532	0.11686922	0.101983026	0.10138063	0.11438816	0.09215617	0.097922355	0.100163706	0.099129185	0.09543668
0.0	0.11391547	0.11660865	0.10235767	0.101213746	0.11488345	0.0922037	0.09790371	0.09974439	0.098688215	0.09587579
0.0	0.11380269	0.11695949	0.102071315	0.10171111	0.11508477	0.09235818	0.09748829	0.09995829	0.09890875	0.09561482
0.0	0.10073579	0.12345516	0.09980017	0.102166384	0.08615404	0.093034044	0.11706385	0.09764534	0.09032105	0.09126136
0.0	0.10126674	0.12326785	0.10015712	0.10240751	0.08626026	0.09329749	0.11708962	0.09751647	0.08990716	0.09145799
0.0	0.10085863	0.1232762	0.099985175	0.10245208	0.0863594	0.093455836	0.11733826	0.09721438	0.09005393	0.091200754
0.0	0.10091652	0.12375401	0.099796414	0.10267222	0.086823665	0.093415424	0.11703057	0.09709341	0.089678556	0.091616206
0.0	0.111272976	0.10246264	0.08026287	0.07396481	0.101443835	0.09184453	0.10838321	0.091330126	0.08911313	0.092252724
0.0	0.11139173	0.10292498	0.08005793	0.07360268	0.10115337	0.091686904	0.10795429	0.09060606	0.08891993	0.09210896
0.0	0.11015561	0.102523215	0.079950474	0.07386849	0.10119119	0.09172957	0.108149596	0.090802364	0.088402145	0.0922824
0.0	0.110677384	0.10275276	0.07989665	0.07409453	0.10172317	0.09157764	0.10795582	0.09089847	0.088703044	0.09248035
0.0	0.12102531	0.11830719	0.09519334	0.07398013	0.12052503	0.09074662	0.09627169	0.10014953	0.11587579	0.099625155
0.0	1.427889e-08	1.2399587e-08	5.487767e-09	5.6943503e-09	4.3173505e-09	2.4946301e-08	4.4347983e-09	5.3216437e-10	0.00010530066	3.4105516e-10
0.0	0.00028060316	5.5929333e-05	0.000117156385	4.917526e-05	3.4182518e-05	0.00020341533	0.00016010737	1.911812e-05	0.0106547875	2.0182631e-05
0.0	0.5441076	0.5368136	0.5394638	0.53184533	0.53587866	0.5352332	0.5446364	0.5360305	0.5322906	0.5327882
0.0	0.00014589458	5.5952543e-05	2.1655165e-05	4.5100132e-05	4.8495065e-05	0.00015876969	0.0001360135	0.00013011455	0.01501008	1.7718212e-05
0.0	7.6984765e-09	3.5753407e-09	9.1674823e-10	1.4863046e-09	2.1463165e-09	9.922612e-09	1.5333015e-08	7.0931434e-09	0.00014941694	1.0802861e-09
0.0	0.54254717	0.5366274	0.5378502	0.53231174	0.5372555	0.53430825	0.5447089	0.5372032	0.5311732	0.5334377
0.0	0.00042791094	5.247343e-05	0.0001234334	0.0002265242	0.000115169576	4.3250435e-05	4.8134032e-05	7.577119e-05	0.008950817	1.870813e-05
0.0	2.2337804e-08	1.9702846e-09	7.0495925e-09	8.207938e-09	4.6754938e-09	1.2616678e-09	2.6151514e-09	4.9846087e-09	3.659711e-07	1.3525241e-09
0.0	2.7924187e-09	5.9078755e-09	1.1452678e-09	3.115853e-08	1.4818046e-08	6.0342997e-09	7.545342e-09	1.0135465e-09	2.8491039e-08	1.2071316e-09
0.0	0.004040796	0.0049259546	0.0031048052	0.007822692	0.0064294217	0.004908859	0.0053786207	0.0029865226	0.0076017138	0.0031261353
0.0	0.5417324	0.5367666	0.5379221	0.53267294	0.5354193	0.53442883	0.54320794	0.53565985	0.53047514	0.5355051
0.0	7.830225e-05	3.6393616e-05	0.00014212551	5.342628e-05	0.00012635572	2.9152889e-05	0.00018766192	2.015061e-05	6.2173815e-05	7.587313e-05
0.0	2.2758748e-08	5.716605e-09	1.5791429e-08	9.090126e-09	1.154995e-08	1.8503146e-09	2.0717176e-08	3.5813927e-10	3.0639602e-09	2.0083748e-09
0.0	0.0022394527	0.0007078835	0.0007704995	0.0015120691	0.00039693053	0.0006080183	0.00066800776	0.00040614643	0.000869384	0.00037272437
0.0	0.042692915	0.018766308	0.027551534	0.034208488	0.015335461	0.023067892	0.01699395	0.014148855	0.022557598	0.013395351
0.0	0.026274143	0.038528383	0.029115258	0.0223744	0.031201743	0.016910173	0.028950727	0.014573771	0.04621489	0.024636062
0.0	0.5417556	0.53696555	0.53805107	0.532846	0.5368287	0.53506595	0.5439704	0.53718615	0.53030354	0.5344198
0.0	0.026249755	0.038311627	0.029078195	0.02235256	0.031086	0.016888624	0.028911196	0.014475702	0.04616354	0.024624035
0.0	0.00027446463	0.00015517756	0.00019007993	2.5900112e-05	0.00012851084	0.00011934896	3.999193e-05	9.7042095e-05	0.00019857007	0.00010207651
0.0	0.0009978062	0.00074404274	0.0009944083	0.004723809	0.004944888	0.0026622075	0.0026200202	0.0022411859	0.00078160845	0.0003487874
0.0	0.013809066	0.009952761	0.009247261	0.00946746	0.0106946705	0.006773959	0.010464597	0.01287893	0.011928626	0.011625046
0.0	0.5422514	0.5367813	0.53939724	0.5335725	0.5365712	0.5337624	0.5433488	0.53673387	0.53092474	0.5327318
0.0	0.5422699	0.53651005	0.5402837	0.5337621	0.53644955	0.532794	0.5435512	0.53713226	0.53100824	0.5331401
0.0	0.5421884	0.53636694	0.5393544	0.5328686	0.5358318	0.5341417	0.5436438	0.5367248	0.5311987	0.5330592
0.0	0.54275084	0.5370841	0.53954905	0.53305554	0.536235	0.53265744	0.54356754	0.5361048	0.5315458	0.53371984
0.0	0.092616506	0.05765544	0.083585955	0.06228404	0.055581834	0.064626716	0.055234298	0.07188047	0.09243124	0.076859854
0.0	0.00605876	0.0035654367	0.0069664335	0.0055625504	0.0030330732	0.003422356	0.003113102	0.0038560047	0.006439811	0.006035519
0.0	1.160839e-08	1.8968473e-09	1.964368e-08	9.371954e-09	1.055827e-09	1.6984882e-09	1.1042055e-09	2.4863966e-09	1.5877989e-08	1.2194713e-08
0.0	0.019354858	0.0067657316	0.007272758	0.013878904	0.006443455	0.009093777	0.0067744846	0.0044019995	0.008014184	0.004632378
0.0	0.0020474312	0.00052352063	0.00063059793	0.0011602052	0.00058997894	0.0007657074	0.0005992408	0.0003806919	0.0007576304	0.00044209938
0.0	0.0013615438	0.001223397	0.00059956044	0.0005719177	0.00050724455	0.0015731166	0.00075027	0.0007938505	0.0017150823	0.00042586002
0.0	0.0029419817	0.001559544	0.0012722603	0.0014833679	0.0005611893	0.0010732071	0.0009530962	0.010023795	0.001729695	0.0011080977
0.0	0.0016600672	0.0012977936	0.00084647373	0.0008792174	0.0010563979	0.0005271497	0.0006052084	0.0008405585	0.0013661927	0.0007999323
0.0	0.54275626	0.5375904	0.53627026	0.53485733	0.53743535	0.5325991	0.54291016	0.53699094	0.529259	0.5319858
0.0	0.5448454	0.5378695	0.5383541	0.5347939	0.53841746	0.5352407	0.5422808	0.536058	0.53167564	0.53490263
0.0	0.5396315	0.53726125	0.53899	0.5341877	0.5356909	0.53413415	0.54259455	0.5352876	0.5289689	0.5324808
0.0	0.54324794	0.53606963	0.5372731	0.53455466	0.53876567	0.5345239	0.54554653	0.53705496	0.5304221	0.5338977
0.0	0.00021823541	0.00011616455	0.00010939409	0.00011585713	0.00013024216	0.00012723252	6.977422e-05	0.00055495655	0.00013312924	4.9423397e-05
0.0	0.0002293912	4.287632e-05	8.520525e-05	4.2893826e-05	6.159754e-05	3.4156288e-05	3.210551e-05	3.464195e-05	5.205621e-05	8.832406e-05
0.0	1.887364e-08	1.5500584e-09	1.2710369e-09	1.7710295e-09	7.5100753e-10	1.1615249e-09	8.614287e-10	1.3012731e-09	3.6108057e-09	7.49514e-09
0.0	0.54270136	0.5369626	0.53826654	0.5330164	0.5373139	0.53403115	0.541933	0.5379453	0.5311543	0.53242666
0.0	5.632906e-09	8.453494e-09	9.670867e-10	2.814309e-09	6.653742e-05	5.651211e-09	7.649706e-09	0.00019900563	5.1056315e-08	3.5875203e-09
0.0	7.834281e-09	5.6930606e-08	4.1027617e-09	1.9964864e-08	3.2605612e-09	9.223699e-09	9.209965e-10	7.3721916e-05	1.23844375e-08	3.0726668e-10
0.0	0.00010558824	0.00025432388	0.00015470863	0.00025479912	3.3935186e-05	0.00023979018	3.601446e-05	0.008764606	4.7888443e-05	1.7111734e-05
0.0	5.217721e-09	2.1717161e-09	2.1870212e-09	4.015189e-09	1.5092967e-08	7.449262e-09	3.8984673e-09	7.1740236e-05	1.3700115e-08	8.8706287e-10
0.0	9.125725e-05	5.0167684e-05	4.0964915e-05	5.442118e-05	0.00014485561	3.52026e-05	2.8307273e-05	0.008695064	0.00022469084	1.8399904e-05
0.0	0.54206383	0.5366357	0.5395783	0.5332799	0.53650385	0.5334607	0.54313886	0.53716767	0.5307569	0.5328387
0.0	0.5414673	0.5369189	0.53996724	0.5333297	0.5359527	0.5330382	0.5432636	0.5372302	0.53066754	0.53325313
0.0	7.611627e-05	9.454066e-05	3.3969573e-05	0.00018811446	0.009067261	0.0012993477	0.009533425	0.008598849	0.0007745004	4.1594558e-05
0.0	9.145551e-09	8.608214e-09	1.3315958e-09	1.9707892e-08	0.00013522092	0.00010047448	9.544704e-05	7.2077346e-05	2.5204697e-06	1.804235e-09
0.0	1.753689e-08	8.865508e-09	3.6335138e-07	7.675353e-05	8.24348e-05	9.2306014e-05	0.000161116	6.0915838e-05	1.865614e-08	4.505246e-09
0.0	1.753689e-08	8.865508e-09	3.6335138e-07	7.675353e-05	8.24348e-05	9.2306014e-05	0.000161116	6.0915838e-05	1.865614e-08	4.505246e-09
0.0	0.00024912704	0.00018580699	4.1339536e-05	0.008489389	0.010725425	0.009252527	0.013353088	0.0067561097	6.329845e-05	8.890196e-05
0.0	0.00024912704	0.00018580699	4.1339536e-05	0.008489389	0.010725425	0.009252527	0.013353088	0.0067561097	6.329845e-05	8.890196e-05
0.0	0.020056076	0.026329877	0.06837433	0.073914565	0.071022436	0.061174396	0.07440515	0.071223065	0.029013725	0.021743571
0.0	8.244529e-09	5.6894564e-08	8.535553e-05	0.00010712643	8.423837e-05	7.4720716e-05	8.864554e-05	6.126894e-05	7.8644966e-08	8.229226e-09
0.0	8.244529e-09	5.6894564e-08	8.535553e-05	0.00010712643	8.423837e-05	7.4720716e-05	8.864554e-05	6.126894e-05	7.8644966e-08	8.229226e-09
0.0	6.7585344e-05	0.00026133106	0.008982393	0.012115694	0.008969919	0.008293246	0.0107712075	0.0074168285	0.00030990771	0.00011272674
0.0	6.7585344e-05	0.00026133106	0.008982393	0.012115694	0.008969919	0.008293246	0.0107712075	0.0074168285	0.00030990771	0.00011272674
0.0	0.54200083	0.5362213	0.5395354	0.532576	0.53576446	0.53384	0.5434339	0.53715867	0.5310308	0.5331661
0.0	0.5419485	0.5374929	0.53923255	0.5326232	0.53573805	0.53290164	0.54328	0.5362028	0.53120506	0.5338328
0.0	0.045603935	0.038007937	0.018241087	0.016658429	0.01645603	0.030624503	0.016705353	0.02085144	0.034785975	0.014023998
0.0	0.54009616	0.5377429	0.5378896	0.5337801	0.53898805	0.5332749	0.54500127	0.53729445	0.530955	0.53435475
0.0	0.023482708	0.008333031	0.010633442	0.013519639	0.013744718	0.013175992	0.014035291	0.015708242	0.010772696	0.008565722
0.0	0.023099333	0.010870196	0.0155623965	0.012090306	0.013465995	0.010734687	0.013270347	0.012176156	0.009585824	0.009663638
0.0	0.026684843	0.008417263	0.013884362	0.014028199	0.014638315	0.015284508	0.015849072	0.012524971	0.011158206	0.009441149
0.0	0.019981192	0.008339066	0.010352068	0.010755077	0.012623279	0.01329674	0.015028499	0.012652696	0.009722813	0.011448937
0.0	0.020621957	0.009170771	0.014129068	0.011519855	0.012083741	0.01192743	0.014003199	0.012081033	0.012291092	0.0105080735
0.0	0.024086671	0.010667271	0.012483185	0.013882874	0.016412737	0.015247033	0.015472507	0.010205446	0.0021623764	0.007451437
0.0	0.01976234	0.009648126	0.013228248	0.011062093	0.013546363	0.014549493	0.012748369	0.0138423145	0.009726492	0.011925665
0.0	0.023925956	0.009065531	0.011631699	0.013392559	0.012771013	0.016360013	0.015902787	0.011075951	0.0100972615	0.010453764
0.0	0.013687939	0.012903802	0.009727994	0.011484474	0.013310936	0.01119322	0.012217606	0.007949718	0.011086919	0.009519625
0.0	0.103428006	0.10666851	0.093428396	0.081616834	0.0993663	0.112539746	0.11102519	0.10573808	0.10416544	0.08799371
0.0	0.20017706	0.20285702	0.18794674	0.17254333	0.19440462	0.20889455	0.20851707	0.2014607	0.1982651	0.18017171
0.0	0.54249555	0.53591603	0.5395458	0.53407127	0.53781295	0.53681713	0.5428267	0.53631216	0.53237945	0.5346219
0.0	0.024448168	0.009605564	0.007104291	0.011138461	0.0087825665	0.012537103	0.012304355	0.010910331	0.01276004	0.009383708
0.0	0.048037205	0.04427312	0.03500847	0.044255048	0.055945877	0.04498167	0.051658418	0.060111865	0.0518947	0.04701119
0.0	0.1562904	0.14995368	0.1375367	0.1445853	0.152432	0.13116339	0.17019944	0.14695998	0.13244312	0.12593618
0.0	0.15641618	0.1507031	0.13769238	0.14470893	0.15292825	0.13131121	0.1703983	0.14782088	0.13257714	0.12599131
0.0	0.014712554	0.009185007	0.0113434745	0.009991694	0.010495294	0.012361025	0.010204444	0.009227087	0.010425528	0.011046309
0.0	0.00017071661	7.4487514e-05	9.2460796e-05	0.000104849976	0.00016793176	0.00012475908	5.3975353e-05	0.00014272415	0.000118959244	0.00010164757
0.0	0.031588156	0.018518811	0.017254297	0.019918226	0.024569053	0.022786548	0.033861995	0.023414798	0.025823947	0.019663375
0.0	0.012247919	0.010553993	0.008594805	0.009110572	0.009686176	0.0087949075	0.013753783	0.01061431	0.009712915	0.009060267
0.0	0.00016463193	7.3341864e-05	5.524689e-05	8.33302e-05	9.601439e-05	0.00011082539	0.00018644784	0.00012921875	0.0001526651	0.000115694944
0.0	0.0030379163	0.0036451865	0.0019012331	0.0024010672	0.0026792535	0.0031584157	0.002315202	0.002058206	0.0032552225	0.0017033062
0.0	0.0030857818	0.0034079363	0.0026730404	0.0013477247	0.003071904	0.0019000319	0.0020509495	0.0021949052	0.0019721538	0.0016635291
0.0	0.015932553	0.008714721	0.011036037	0.00975458	0.010427387	0.0140163	0.008206724	0.007859856	0.010372903	0.009807186
0.0	0.11900687	0.09153825	0.10301057	0.101678304	0.09896368	0.08644676	0.09954612	0.09936015	0.09848619	0.09432641
0.0	0.03185294	0.026880331	0.028466335	0.017335663	0.030693216	0.025161205	0.02603117	0.030352939	0.024110528	0.025817376
0.0	0.013558615	0.00776372	0.010282966	0.008314072	0.014707483	0.011308869	0.010650506	0.0125197815	0.00816277	0.012561938
0.0	0.029527687	0.026036667	0.021250164	0.02635872	0.02967458	0.025424294	0.03275652	0.030415494	0.020203708	0.024395594
0.0	0.016227342	0.011620867	0.008245245	0.010001902	0.013674388	0.010839467	0.013586253	0.011850149	0.008165288	0.008799564
0.0	0.025710355	0.022342106	0.025298333	0.024386361	0.028406434	0.027025364	0.0307892	0.025852302	0.02348945	0.02273804
0.0	0.00015992153	8.145786e-05	0.00013896648	7.516925e-05	0.000116881994	0.00012263434	0.000107270665	7.657544e-05	9.9249875e-05	6.228027e-05
0.0	0.5423244	0.53640246	0.53984344	0.53286576	0.53805315	0.5337813	0.5463612	0.53821206	0.5313237	0.5331318
0.0	0.014548802	0.013705602	0.009966636	0.010195124	0.011951015	0.009339177	0.00899401	0.01155261	0.011384232	0.009030972
0.0	0.083045006	0.07505433	0.06647882	0.06714388	0.08162173	0.064940654	0.077726156	0.078247465	0.0751194	0.06742213
0.0	0.542394	0.5359227	0.53868186	0.5333042	0.53600246	0.53376615	0.5439012	0.5364173	0.53131074	0.5356867
0.0	0.0058384496	0.007623786	0.011275139	0.0078064324	0.0118306065	0.007386578	0.012071674	0.010040356	0.012439778	0.010855548
0.0	0.017724	0.006468538	0.011199767	0.008288709	0.012454549	0.0061197383	0.014654805	0.013179693	0.011311402	0.009771613
0.0	0.08973649	0.07103039	0.0717374	0.0683268	0.076226406	0.06655772	0.07771114	0.08242217	0.07876687	0.070726156
0.0	0.00019742979	8.555029e-05	8.715333e-05	7.64724e-05	0.00010970497	6.9274334e-05	0.00011265237	0.00014964279	0.00013236457	8.500796e-05
0.0	0.015095255	0.0098296655	0.010008414	0.009252793	0.011168874	0.008810826	0.011398349	0.013026791	0.0120660225	0.009784827
0.0	0.54254454	0.53567195	0.53867674	0.53252435	0.5367676	0.53399575	0.54356176	0.53716326	0.5327505	0.5340657
0.0	0.012887068	0.009921255	0.013355267	0.007743059	0.0075374395	0.0070137116	0.011581647	0.011762024	0.009301286	0.010445022
0.0	0.07956656	0.06979775	0.06505616	0.068666	0.0681814	0.06369864	0.07668442	0.07155737	0.07410173	0.07049756
0.0	0.5422088	0.5357581	0.5384579	0.53261584	0.5352732	0.5339906	0.54220074	0.53632915	0.5312814	0.53561485
0.0	0.016735371	0.020606736	0.028064953	0.020824792	0.02885459	0.019989438	0.02985757	0.025430098	0.029850893	0.02700973
0.0	0.05383784	0.07076835	0.07856756	0.07328094	0.025562625	0.07337422	0.0723556	0.06483688	0.07975016	0.07272898
0.0	2.8847404e-05	8.436755e-05	0.00012295201	9.954029e-05	1.9877584e-06	9.997865e-05	8.598302e-05	6.045922e-05	0.00013875529	9.444541e-05
0.0	0.0058239778	0.009762136	0.011865436	0.010542875	0.0015180043	0.01056625	0.009972369	0.008319327	0.01235036	0.010308286
0.0	0.02868702	0.02551076	0.028763132	0.021094223	0.02277553	0.027950099	0.025302166	0.023365226	0.007927134	0.021660475
0.0	0.014735216	0.01068576	0.010791559	0.0074695046	0.008451787	0.011639426	0.009938403	0.007882772	0.010500698	0.007676002
0.0	0.54328275	0.53630114	0.54037786	0.531672	0.5371633	0.5332236	0.5432362	0.53611344	0.53012514	0.5341035
0.0	0.5413463	0.5370488	0.53822464	0.53339934	0.5387972	0.5344252	0.5436256	0.5354447	0.53103805	0.5330997
0.0	0.0023623519	0.0014170192	0.0010345125	0.0018343724	0.0018885165	0.002298675	0.0020105469	0.001769426	0.0024416521	0.0011903407
0.0	0.00022911317	8.119496e-05	0.00014831388	0.00013521628	0.0017001242	0.00013950805	5.175299e-05	0.0024772072	0.0001603133	7.337859e-05
0.0	0.00022911317	8.119496e-05	0.00014831388	0.00013521628	0.0017001242	0.00013950805	5.175299e-05	0.0024772072	0.0001603133	7.337859e-05
0.0	0.00022911317	8.119496e-05	0.00014831388	0.00013521628	0.0017001242	0.00013950805	5.175299e-05	0.0024772072	0.0001603133	7.337859e-05
0.0	0.017175945	0.011069085	0.008799136	0.007467013	0.0118859885	0.011508013	0.009089284	0.014065267	0.010673498	0.006643982
0.0	0.00023440857	9.791006e-05	9.3875424e-05	4.8223526e-05	6.720181e-05	9.188658e-05	0.00010437583	0.00013234615	0.00011261715	8.324425e-05
0.0	0.012677627	0.008025903	0.008951401	0.0120882	0.010064514	0.010714976	0.010303777	0.00990027	0.012779493	0.009979117
0.0	0.00018853661	7.477475e-05	6.411122e-05	0.00012793302	6.65338e-05	0.00012491264	9.1392234e-05	7.770339e-05	0.00014381266	0.00011199217
0.0	0.54154086	0.53756917	0.5381087	0.5329232	0.5368784	0.5346398	0.54451907	0.5384759	0.5318815	0.5324735
0.0	0.014965716	0.009284697	0.012806303	0.012903032	0.012717145	0.010567227	0.013059054	0.010625759	0.007256729	0.010179138
0.0	0.00015151262	0.00011342274	0.000117822536	0.00011118603	0.00010277868	9.2261136e-05	8.94113e-05	0.00011008306	4.677095e-05	7.641445e-05
0.0	0.040893566	0.03514463	0.026871158	0.023016812	0.02963296	0.029515665	0.0027597095	0.030258846	0.028285038	0.023103708
0.0	0.0002822213	0.00011288486	8.103669e-05	0.0001371884	0.0001865912	9.401509e-05	3.584397e-07	0.00016201644	0.00014421722	6.284987e-05
0.0	0.015383063	0.010266354	0.0112397	0.010442134	0.009615053	0.009976889	0.012089738	0.011100547	0.009379781	0.008683268
0.0	0.022344965	0.026400529	0.019906845	0.023745915	0.02429902	0.016613256	0.029048746	0.021525137	0.026517602	0.019805254
0.0	0.01110608	0.012984453	0.008336346	0.008032178	0.010510513	0.005772417	0.015856989	0.0093480665	0.010285165	0.008437109
0.0	0.0123073645	0.011979697	0.00939986	0.0076646195	0.011541899	0.008392897	0.013935823	0.011148975	0.013333865	0.009248227
0.0	0.014319912	0.010802213	0.011279994	0.009987252	0.0076023396	0.011838513	0.012291949	0.01106549	0.011197148	0.008954849
0.0	0.000177875	0.00010313437	0.000112288595	8.847436e-05	5.0621973e-05	0.0001240368	0.0001305184	0.000108243024	0.00011340338	7.084178e-05
0.0	0.013566774	0.007397988	0.009737065	0.012030106	0.014909227	0.0093978755	0.01414325	0.0107977	0.008069255	0.012642961
0.0	0.054674644	0.07000207	0.044742715	0.040167857	0.053876135	0.044101804	0.052825175	0.045841552	0.04061779	0.052917246
0.0	0.5426735	0.5368366	0.5397943	0.5325179	0.5360435	0.5339909	0.544287	0.5343146	0.53157336	0.5359819
0.0	0.00019956466	0.00014138925	4.847588e-05	8.188621e-05	0.00012942642	0.00014866388	0.00012519717	7.4568816e-05	9.882641e-05	7.492562e-07
0.0	0.012772156	0.014448946	0.007142725	0.009731173	0.012706654	0.015540327	0.011014922	0.010011287	0.011263275	0.0066398485
0.0	0.051055122	0.021571359	0.013935671	0.030845841	0.029374644	0.032648277	0.028945446	0.025519628	0.027708359	0.020580355
0.0	0.00027885314	7.888428e-05	3.606921e-05	0.00016460508	0.00011235767	0.000119471944	9.243109e-05	9.4524614e-05	0.00019958845	8.2567996e-05
0.0	0.54265547	0.5369323	0.54104805	0.53396994	0.5365236	0.53321964	0.54367805	0.5348805	0.5311983	0.5342764
0.0	0.027271833	0.0072746594	0.0066764094	0.011921216	0.015486429	0.014506259	0.010467629	0.010664619	0.008242664	0.006451522
0.0	0.5424056	0.53669846	0.5406634	0.53469825	0.53690636	0.53161716	0.5424494	0.5367632	0.5305487	0.53298396
0.0	0.0019995503	0.0009389597	0.0011272932	0.0013411152	0.0013436485	0.001116547	0.0017835193	0.0007680883	0.0011294327	0.00089431007
0.0	0.0118433	0.009369437	0.012648205	0.008473541	0.008224689	0.009641872	0.012369476	0.013284634	0.011296837	0.007506026
0.0	0.00022814485	9.121392e-05	6.9464186e-05	7.770132e-05	0.00014145047	0.00017434839	0.00014956633	9.215044e-05	8.917884e-05	5.515046e-05
0.0	0.057164054	0.04854701	0.048575904	0.052327577	0.047295608	0.04318103	0.052868087	0.050149933	0.042980563	0.0486752
0.0	0.00018899846	8.822052e-05	8.002769e-05	3.845771e-06	0.00011291565	6.120307e-05	0.0001394861	0.00015367518	7.157528e-05	7.715479e-05
0.0	0.015685227	0.008449498	0.010686854	0.008870274	0.012752162	0.0099482145	0.011349723	0.011293737	0.008052345	0.0077690408
0.0	0.0001378497	0.00013088694	3.777276e-05	0.0001571465	7.888556e-05	0.00012603022	6.509555e-05	0.00013071531	6.0289094e-05	0.00010101842
0.0	0.0001409773	0.00017424866	0.0001340023	6.5535656e-05	0.00013464001	1.2036683e-06	0.00017813282	5.7679365e-05	8.592901e-05	6.625679e-05
0.0	0.011032695	0.014420088	0.010443554	0.0110498	0.009032325	0.009950422	0.008945075	0.009199682	0.011959566	0.009794179
0.0	0.0030621022	0.0023789643	0.008961013	0.010182419	0.014640902	0.0015301709	0.012142817	0.009850052	0.01004421	0.012326343
0.0	0.17143731	0.08666432	0.12186934	0.123811066	0.11708056	0.12982275	0.1284868	0.117078274	0.102769375	0.09914315
0.0	0.0035092363	0.0011872685	0.0016300264	0.0012773466	0.0020900895	0.0019016315	0.0024929224	0.002406682	0.0013088088	0.0016117257
0.0	0.00013750364	3.0129315e-06	0.00012704001	0.00013634529	0.000110220666	0.00014589819	7.606163e-05	7.679936e-05	0.00014898076	4.5771892e-05
0.0	0.00297322	0.0016554656	0.0016052742	0.002423805	0.0014272226	0.0026503142	0.0026616668	0.0027855835	0.0017482368	0.0015504817
0.0	8.063416e-05	0.00013473943	0.00011444813	8.101436e-05	9.205181e-05	0.00012324605	9.7291246e-05	9.672981e-05	4.9676405e-06	9.726072e-07
0.0	0.009753617	0.012304663	0.011494428	0.009546518	0.01021372	0.011723864	0.010615402	0.010500124	0.002366043	0.0010539297
0.0	0.0018005532	0.011665319	0.012727639	0.010651883	0.010271845	0.013404296	0.009378992	0.009887877	0.0016995287	0.0107017765
0.0	2.7207843e-06	0.00015628607	9.227961e-05	8.114224e-05	0.00011127131	0.00020628632	9.347747e-05	8.806788e-05	9.866304e-05	1.6018208e-06
0.0	0.54158	0.53732675	0.53731054	0.53278375	0.53961515	0.53376925	0.5433701	0.5367777	0.53164274	0.5350241
0.0	0.5440338	0.5374339	0.5387504	0.5333952	0.5368032	0.53440535	0.5440665	0.5352203	0.5309515	0.5333207
0.0	0.13555315	0.09365391	0.11378182	0.09999384	0.012517643	0.10215639	0.11324236	0.10722401	0.10724914	0.0075405478
0.0	0.016666431	0.010348336	0.012214177	0.010142876	0.0012452733	0.010836246	0.013825707	0.011953132	0.010310601	3.8596158e-05
0.0	0.004052663	0.004511769	0.004328112	0.0027444502	0.0029888886	0.0055112806	0.0029970377	0.03423301	0.0038885323	0.0021167123
0.0	0.014721613	0.010475851	0.009765008	0.013056528	0.010906324	0.011752994	0.0008207314	0.0135147115	0.0012343962	0.008322415
0.0	0.012474254	0.0100283725	0.008206592	0.009862741	0.012719133	0.013514267	0.013040168	0.011679296	0.010467081	0.010622736
0.0	0.009756376	0.011199787	0.0075444523	0.009547015	0.01328916	0.012087778	0.014544563	0.012279647	0.0093322005	0.009280806
0.0	0.00013261219	8.909163e-05	5.795609e-05	8.6525135e-05	0.00014346917	0.00016435164	0.00014752895	0.00011995859	9.880916e-05	0.00010071727
0.0	0.012048777	0.011196709	0.011432627	0.009427985	0.012186255	0.012140603	0.013794722	0.009402156	0.010441912	0.00947784
0.0	0.00019315736	0.00025374358	0.00015185916	7.62173e-05	0.00010665095	9.0494235e-05	0.0001385299	0.00017302432	0.0001746284	0.00017720008
0.0	0.17768408	0.15758589	0.13856007	0.15142733	0.03573286	0.14526966	0.15832597	0.14920714	0.15733922	0.1536874
0.0	0.0032678281	0.0023438626	0.0030116031	0.0013445049	0.0022325167	0.002539997	0.0025047506	0.0023165606	0.0013277826	0.0018497444
0.0	0.20898472	0.18353099	0.21138373	0.2005908	0.20281136	0.21287355	0.21414584	0.22397669	0.17808141	0.2001709
0.0	0.54103094	0.53608394	0.53864497	0.5334116	0.53797835	0.5342559	0.5425362	0.53578234	0.53177726	0.53278214
0.0	0.018500548	0.009320222	0.008815349	0.008177349	0.00023304185	0.00020494338	5.2497002e-05	0.010468543	0.011365919	0.008782047
0.0	0.0002858865	6.673122e-05	6.166842e-05	8.368815e-05	1.7880219e-06	1.5953431e-06	3.4180024e-07	9.956212e-05	9.674568e-05	9.0001544e-05
0.0	0.09876195	0.06648666	0.06542809	0.06998526	0.024819687	0.023700971	0.015821815	0.07403374	0.07250751	0.07180571
0.0	0.057734128	0.04198492	0.04115793	0.04172947	0.042789917	0.03849262	0.05752727	0.049788482	0.049377628	0.055597614
0.0	0.00011266247	8.6890934e-05	8.220511e-05	9.990497e-05	0.00013532012	0.000113625705	0.00014255685	7.685937e-05	0.000118192984	3.253224e-07
0.0	6.573751e-05	7.988786e-05	7.6155186e-05	0.00010553226	0.00010463603	0.00013305043	0.00019527676	7.869472e-05	5.9961818e-05	3.1854518e-07
0.0	0.00013104804	8.5632804e-05	4.9695387e-05	7.3638446e-05	8.7784734e-05	0.00013510596	0.00015347954	8.272845e-05	1.0131315e-06	1.3287723e-06
0.0	0.03476071	0.0256292	0.025572162	0.023074018	0.029543268	0.00563732	0.02607531	0.03128004	0.02390696	0.0025067923
0.0	0.00023871646	0.00012228939	8.803035e-05	8.57356e-05	1.709157e-06	0.00012000286	0.0001485076	0.00010484968	8.3333296e-05	0.00010158197
0.0	0.0122108525	0.0087859	0.009497123	0.008674645	0.011264491	0.0079864	0.010353543	0.009069198	0.012307648	0.00513771
0.0	0.009583891	0.02415584	0.020821048	0.003419217	0.026310766	0.02445255	0.033432595	0.029364342	0.031038394	0.025366772
0.0	7.89067e-06	8.01126e-05	4.2475738e-05	7.4315676e-07	0.00015325243	0.00010122256	0.00011890243	0.00011062531	0.0001266736	6.9304e-05
0.0	0.16837615	0.13863799	0.1403685	0.13642235	0.14631422	0.13468406	0.15948	0.14437053	0.14181161	0.16844793
0.0	0.00015697218	4.2638643e-05	8.937575e-05	7.773889e-05	7.2761024e-05	3.9406983e-05	0.00014701246	6.450135e-05	0.0001285166	0.0001426945
0.0	0.00013182597	8.3341314e-05	7.284996e-05	6.341682e-05	7.964141e-05	7.9937236e-05	0.00013700448	0.00012836744	0.000104775616	0.00012221654
0.0	0.0028633412	0.013370438	0.0130923875	0.01230752	0.013458984	0.009893307	0.012287261	0.011689312	0.011263195	0.00058927084
0.0	6.9102703e-06	0.00015769017	0.00015021507	0.0001369231	0.00015982077	8.758339e-05	0.00012966372	0.00012123422	0.00011388519	2.9864879e-07
0.0	6.4820433e-06	0.0001199077	0.00010360228	9.215597e-05	0.00017480315	8.55144e-05	0.00014261396	0.00015609812	0.000115453484	3.1368464e-07
0.0	0.013790629	0.013868923	0.011280408	0.011181801	0.01304473	0.008793411	0.013711811	0.012445674	0.009237464	0.011034147
0.0	0.05777736	0.04218203	0.041201103	0.041762773	0.042921063	0.03853263	0.057590898	0.050059255	0.049423255	0.05561951
0.0	0.06078301	0.03971513	0.043960918	0.041718792	0.049768094	0.01518353	0.047970288	0.049557727	0.009143661	0.007464366
0.0	0.060828377	0.039902028	0.04400689	0.041752078	0.04991948	0.015199695	0.048023872	0.04982731	0.0091524655	0.0074674576
0.0	0.54060537	0.53764015	0.53935266	0.5316093	0.5350374	0.5340909	0.54403806	0.53576857	0.5312323	0.5332848
0.0	0.012530776	0.012037884	0.008452582	0.012030356	0.009532268	0.009852335	0.013518566	0.00960594	0.011910711	0.0077060387
0.0	0.10940077	0.107193835	0.0874692	0.09816085	0.0987411	0.1019233	0.11457937	0.09760722	0.10026877	0.083464295
0.0	0.12257535	0.023063464	0.10202609	0.101944275	0.10127413	0.10124433	0.10038586	0.09391629	0.095919676	0.085894614
0.0	0.00016690292	4.4820786e-06	9.918242e-05	8.18556e-05	0.00013432495	9.938266e-05	7.514108e-05	9.018583e-05	0.00011617475	5.885962e-05
0.0	0.00018941377	2.4531325e-06	0.00012278518	9.4145355e-05	9.1989066e-05	8.349827e-05	8.801599e-05	7.5273114e-05	0.00010801825	6.9537025e-05
0.0	0.014290442	0.010944572	0.009563409	0.006152269	0.01024467	0.008406806	0.013789773	0.011201741	0.012516712	0.010130374
0.0	0.01356987	0.016363267	0.01616065	0.008593477	0.010351603	0.010146002	0.013794969	0.010900276	0.0075145415	0.011868159
0.0	0.5424685	0.53638995	0.53745484	0.5327001	0.5363665	0.533567	0.5435666	0.53556514	0.5310672	0.5345311
0.0	0.012877985	0.009723498	0.009200138	0.011357044	0.011656862	0.010795123	0.015549464	0.012816653	0.004279728	0.012015685
0.0	0.00017973555	9.685461e-05	8.193683e-05	0.00011581327	0.0001119501	0.0001061471	0.00019497907	0.00013438785	4.419741e-05	0.00010910011
0.0	0.014412785	0.010452428	0.009707198	0.011362726	0.011281318	0.010883868	0.014942523	0.012353286	0.0070077027	0.011070745
0.0	0.012329606	0.010983165	0.01052759	0.00811596	0.0073248134	0.010756031	0.014596187	0.012574098	0.009222684	0.009152016
0.0	0.54256314	0.5363312	0.53821397	0.5325277	0.53557676	0.5340496	0.5437631	0.53576905	0.5309084	0.53477836
0.0	0.022166805	0.012430029	0.01065329	0.006486884	0.008589497	0.01211308	0.010982016	0.011637561	0.010440834	0.009634221
0.0	0.036726	0.079648964	0.07921363	0.06461979	0.07532016	0.06663238	0.07781604	0.07098934	0.07647331	0.06341565
0.0	0.009350332	0.009557814	0.008537915	0.009356314	0.010547921	0.009156483	0.010626336	0.012162314	0.011620078	0.010230982
0.0	0.54251987	0.5356648	0.53804916	0.5342056	0.5365595	0.5327846	0.5425282	0.53662515	0.5291745	0.53379375
0.0	0.012955683	0.012219287	0.008597532	0.008993954	0.0120505085	0.009914357	0.009179415	0.009218512	0.008654968	0.011163652
0.0	0.10412704	0.09391182	0.10293307	0.10897776	0.10240648	0.09156836	0.09055237	0.09661832	0.083439656	0.10298888
0.0	0.5435756	0.53660834	0.54006165	0.5332073	0.53669125	0.53334194	0.5409761	0.53560334	0.5311911	0.5354652
0.0	0.013330365	0.010868161	0.00797188	0.012680444	0.010341574	0.010830993	0.010657306	0.009969996	0.008063631	0.011389143
0.0	0.00014481736	0.00013175535	6.379306e-05	7.288039e-05	0.00012841898	8.763201e-05	7.159242e-05	7.543738e-05	6.746873e-05	0.0001113765
0.0	0.013028434	0.012169282	0.008606491	0.009059026	0.012041691	0.009903907	0.009119762	0.009284025	0.008664862	0.011164662
0.0	0.011314207	0.009070419	0.011228948	0.012763628	0.011042747	0.008752128	0.00824209	0.009606471	0.0073277815	0.011403638
0.0	0.014969718	0.010632132	0.010330273	0.010073696	0.012133811	0.012253879	0.014216999	0.0106520485	0.01223475	0.007865447
0.0	0.01067181	0.008164288	0.008837756	0.009683643	0.0108092725	0.007279712	0.011071701	0.009005296	0.010694344	0.011347176
0.0	0.00017761029	0.00012903726	9.5605996e-05	0.000114589544	0.00012496112	9.062619e-05	0.00017019	0.000129102	8.80793e-05	9.954912e-05
0.0	0.00015754829	8.1771264e-05	8.5738044e-05	0.00013759505	0.00013242997	0.00010703546	0.00013381422	0.00012348061	8.163585e-05	0.000101612975
0.0	0.016044844	0.009037486	0.010026432	0.010188116	0.0117113795	0.008863184	0.009675552	0.010286146	0.010388668	0.009988591
0.0	0.25080058	0.2557462	0.2276359	0.23728201	0.22274849	0.23547292	0.18911643	0.22206062	0.24636395	0.22061518
0.0	0.065150544	0.06879887	0.06561473	0.07564837	0.06979554	0.06332303	0.075219	0.08148271	0.059668437	0.058104627
0.0	0.07871507	0.060097504	0.07934255	0.065002	0.07145742	0.07072542	0.086213514	0.06990416	0.07540655	0.059782583
0.0	0.01179107	0.007207202	0.012086099	0.0084335795	0.009898101	0.009865415	0.013858311	0.009568885	0.011119297	0.007162165
0.0	0.01179067	0.007236473	0.012117771	0.008395386	0.0098795565	0.009880783	0.013967132	0.009501506	0.011133299	0.007148838
0.0	0.07700046	0.07674923	0.07450708	0.07855474	0.07647757	0.06513048	0.056555998	0.071910076	0.084728174	0.06554681
0.0	0.011313893	0.011360878	0.010742493	0.012007984	0.011237915	0.008463168	0.006314314	0.010087334	0.013840916	0.008493656
0.0	0.011313509	0.011406831	0.0107706785	0.011953803	0.011216899	0.008476374	0.006364276	0.010016342	0.013858303	0.008477873
0.0	0.26274368	0.21204752	0.22829181	0.22730672	0.24661693	0.22579607	0.2603643	0.22570726	0.22064906	0.19045095
0.0	0.08713421	0.06525459	0.076477945	0.06910664	0.08083387	0.06923294	0.082367636	0.07204134	0.07133627	0.058632296
0.0	0.014277933	0.008394576	0.011280578	0.009450362	0.012469291	0.009480997	0.012715648	0.010121741	0.010024137	0.006909709
0.0	0.014277443	0.008428633	0.011310165	0.0094075985	0.012446001	0.009495777	0.012815621	0.0100505045	0.010036779	0.0068968455
0.0	0.25392553	0.23721021	0.2268982	0.23360771	0.23716329	0.22455068	0.22862633	0.22264746	0.22950658	0.21601816
0.0	0.07266698	0.07572758	0.07536278	0.07539729	0.07885089	0.07371318	0.072578765	0.0786467	0.07022035	0.06904712
0.0	0.010151702	0.011079248	0.01097451	0.011119411	0.011900827	0.010657653	0.010029896	0.011927896	0.009733714	0.009356398
0.0	0.010151357	0.011124069	0.0110033015	0.01106919	0.011878582	0.010674253	0.010108969	0.011844093	0.009745994	0.009339027
0.0	0.0039113867	0.0028371515	0.0015542014	0.0013495692	0.002864327	0.0014548128	0.0027163324	0.0025505144	0.001986649	0.0018479914
0.0	0.5424754	0.53692037	0.5396792	0.5334034	0.5357145	0.5343187	0.54370236	0.53678185	0.5310538	0.53338957
0.0	0.54232556	0.53734845	0.5397956	0.53370434	0.5355881	0.5332265	0.54329234	0.5376068	0.5314694	0.53330857
0.0	0.14844285	0.16781235	0.13216022	0.1292908	0.16100802	0.14529665	0.17494473	0.14150141	0.14708062	0.14364947
0.0	0.017052956	0.011343544	0.009039947	0.013238329	0.008949197	0.011443297	0.011312341	0.010386442	0.009186022	0.010200394
0.0	0.00025011497	0.00011429239	7.04417e-05	0.00015694524	7.0490896e-05	0.00011735194	0.000110640074	9.462507e-05	7.590802e-05	9.278937e-05
0.0	0.14670652	0.14759727	0.16189796	0.14900908	0.15251903	0.14322336	0.16305701	0.16004562	0.15887767	0.14886002
0.0	0.000119553304	8.086031e-05	7.868084e-05	0.00011107974	8.905222e-05	0.000119039134	0.00020010083	0.00014915246	0.00012830466	7.268086e-05
0.0	0.021443004	0.0105507225	0.012127189	0.0136012845	0.011530801	0.0148581	0.016425358	0.014340164	0.010619785	0.010462266
0.0	0.024373598	0.011303683	0.013324038	0.014023207	0.013367897	0.012977744	0.016666282	0.013246535	0.011544876	0.010756102
0.0	0.020649653	0.008265142	0.010733253	0.012627095	0.014747128	0.014899699	0.014925484	0.013295326	0.012416047	0.00867508
0.0	0.020702757	0.0090683885	0.010938957	0.015678788	0.015145622	0.014938902	0.016001832	0.01515423	0.010513855	0.010642359
0.0	0.025820684	0.008934454	0.011588112	0.0148029	0.013946173	0.013145609	0.013743465	0.015502418	0.010601153	0.0101075955
0.0	0.022362811	0.007853143	0.0122349635	0.015962942	0.011084228	0.015217806	0.014799452	0.012401035	0.011800992	0.010549896
0.0	0.024396382	0.010071067	0.010449794	0.013732907	0.012968067	0.015423349	0.012958824	0.012442849	0.011604503	0.009731002
0.0	0.5402479	0.53852344	0.5363209	0.5333152	0.5365994	0.53440195	0.54245573	0.53746754	0.5320683	0.53484666
0.0	0.5425541	0.5382157	0.5387108	0.5337385	0.537383	0.535902	0.54477245	0.5366406	0.5309768	0.5317747
0.0	0.5442994	0.5351577	0.53735965	0.53292656	0.53687465	0.5347318	0.5421055	0.53553486	0.53427124	0.53271765
0.0	0.5431717	0.5360808	0.53500223	0.53235865	0.5382133	0.5350079	0.54450625	0.53582925	0.5319535	0.53165776
0.0	0.5430551	0.53800833	0.5390001	0.53244233	0.5377181	0.5347459	0.54531443	0.5366729	0.5318192	0.533239
0.0	0.06574672	0.048911434	0.042042363	0.04326467	0.0565061	0.058248043	0.05652719	0.04560767	0.034054123	0.037015267
0.0	0.0581517	0.046421014	0.056600127	0.046662882	0.044483572	0.038688757	0.03889274	0.037646588	0.052576162	0.0457286
0.0	0.06882609	0.052306157	0.048891317	0.035751965	0.06500186	0.05171719	0.049452465	0.056088224	0.056525156	0.04964434
0.0	0.04019127	0.055129025	0.05381363	0.05915163	0.044207957	0.054166447	0.066890635	0.04972724	0.047006983	0.043042477
0.0	0.06478534	0.040700074	0.028173361	0.046886235	0.04610656	0.054619946	0.04791308	0.03761625	0.036503483	0.05101563
0.0	0.016369492	0.04625337	0.036925327	0.035449386	0.035770766	0.041489	0.04507293	0.056801204	0.04979699	0.05514014
0.0	0.5435544	0.5369471	0.5398688	0.53178316	0.5371638	0.5360832	0.54511034	0.5378664	0.53263044	0.5328466
0.0	0.5430884	0.5365551	0.53801084	0.5329096	0.53709304	0.5341934	0.54480344	0.5358935	0.5321182	0.5348567
0.0	0.5424912	0.53521067	0.5376975	0.5334901	0.5372722	0.5370254	0.543972	0.53773326	0.530945	0.5321876
0.0	0.048628546	0.049138296	0.028345559	0.04836513	0.048919305	0.057220407	0.048930164	0.039188914	0.04990929	0.048892472
0.0	0.5436238	0.536614	0.5386456	0.5335592	0.5366019	0.5339588	0.54388934	0.5366998	0.5314576	0.53412575
0.0	2.0711585e-05	6.2235034e-05	0.00010999597	0.0001356969	0.00014701119	9.075089e-05	9.5979325e-05	9.0747686e-05	0.00012402688	8.054025e-05
0.0	0.0014828262	0.008660489	0.010462118	0.012598366	0.010446782	0.011401735	0.012197769	0.010359358	0.012129731	0.010339145
0.0	0.5430209	0.535362	0.537958	0.53390115	0.5373941	0.5346124	0.54436386	0.53726393	0.53181136	0.53305507
0.0	0.11711959	0.11524418	0.10120157	0.10399259	0.11728875	0.09854827	0.11416918	0.11413584	0.10063122	0.09314135
0.0	0.03850176	0.021192763	0.025335308	0.027988495	0.030671705	0.023915775	0.021979976	0.023279322	0.023629772	0.02620472
0.0	0.5429251	0.535636	0.53839445	0.5337707	0.53857166	0.53485376	0.54354477	0.5371424	0.53157306	0.5349003
0.0	0.5424609	0.537314	0.5400073	0.5334906	0.5379004	0.53409386	0.5427284	0.53517354	0.53130734	0.5349005
0.0	0.011160463	0.0058497023	0.012132691	0.008761939	0.012889435	0.010495943	0.013258999	0.010960559	0.007728042	0.0069171633
0.0	0.010988279	0.009267138	0.006882897	0.0067548137	0.010152757	0.009112384	0.013613311	0.010229644	0.008602167	0.0062239342
0.0	0.54328275	0.53630114	0.54037786	0.531672	0.5371633	0.5332236	0.5432362	0.53611344	0.53012514	0.5341035
0.0	0.5420168	0.5368559	0.540374	0.5333001	0.5392579	0.5340947	0.54443157	0.53552276	0.5318095	0.5357087
0.0	0.015826516	0.0060651232	0.007400418	0.00827537	0.01045739	0.010713793	0.01460818	0.010588736	0.013009899	0.011626355
0.0	0.00020422865	4.3154647e-05	5.302611e-05	0.00010786282	7.539078e-05	0.00012586353	0.00014334773	0.00014014429	4.2587035e-05	0.00010694537
0.0	0.013938686	0.006965059	0.008467462	0.008228779	0.010122515	0.0072703455	0.012256887	0.010248631	0.01110527	0.011385643
0.0	0.00014972943	5.75463e-05	0.00011482076	7.016328e-05	7.830568e-05	5.8141093e-05	0.00013117431	8.161974e-05	9.380322e-05	0.00013646092
0.0	0.5423889	0.5380636	0.53845805	0.530966	0.536916	0.5351432	0.5463149	0.537243	0.5321674	0.53241116
0.0	0.016967263	0.0065554953	0.010308067	0.010554317	0.0130709205	0.0081505645	0.008418453	0.019094594	0.01015812	0.008530152
0.0	0.00017538216	7.963974e-05	7.361436e-05	9.7659606e-05	0.000121201636	9.293327e-05	7.9836376e-05	0.00017094074	0.0001233881	9.030881e-05
0.0	0.5428316	0.5370859	0.54049337	0.5335897	0.5373864	0.533795	0.54347324	0.5359006	0.5320279	0.5356758
0.0	0.00017908977	0.00015396383	7.184156e-05	6.959023e-05	0.00012018816	0.00011441616	0.00018037387	0.00010134879	0.000101489124	6.571226e-05
0.0	0.013170431	0.01128594	0.0075780624	0.0084956875	0.011580342	0.010982208	0.013148009	0.011806332	0.01136532	0.008645158
0.0	0.08596137	0.08792484	0.09455924	0.10547485	0.103993535	0.09403512	0.12025166	0.0675581	0.09140024	0.08829096
0.0	0.5432486	0.53760785	0.54048	0.5321083	0.5356794	0.5333959	0.5426493	0.53688806	0.532416	0.5343793
0.0	0.013292849	0.011946664	0.010485671	0.00928503	0.013113358	0.011423061	0.0103084175	0.012291839	0.008785609	0.009179861
0.0	0.07360433	0.09235331	0.081474334	0.07275183	0.07357339	0.07153053	0.07823049	0.07444169	0.06421582	0.07072692
0.0	0.0145326555	0.009420333	0.008690183	0.008084571	0.011541231	0.0101011805	0.010331774	0.014155807	0.012583669	0.009005509
0.0	0.116014786	0.11986739	0.11278339	0.11132595	0.108084515	0.09236144	0.11186623	0.10188328	0.092831574	0.100419156
0.0	0.0002052829	9.7485245e-05	0.00016779618	9.669293e-05	3.5045105e-05	0.00014750123	0.00011368424	9.177895e-05	0.00013304967	5.0162475e-05
0.0	0.011939917	0.01151612	0.014485168	0.009724838	0.010469634	0.01211788	0.011673051	0.007872631	0.011095377	0.0070419023
0.0	0.02858406	0.026494095	0.018611504	0.023385147	0.016178483	0.022651631	0.035036568	0.025731368	0.02489389	0.013796753
0.0	0.016718196	0.009515391	0.008556519	0.01179302	0.0132347485	0.011689649	0.011764736	0.009348543	0.009672066	0.0059491796
0.0	0.5430978	0.5371703	0.5384697	0.53263134	0.53640574	0.53366977	0.54100984	0.5369797	0.5319855	0.534403
0.0	0.04969737	0.050210178	0.048178684	0.050387297	0.047144234	0.042439293	0.05039541	0.049677327	0.04821854	0.03295373
0.0	0.089473344	0.070831135	0.062940486	0.073056825	0.07251648	0.07054079	0.07892033	0.06573953	0.07641448	0.05829327
0.0	0.00023853125	7.953379e-05	6.319538e-05	0.00012453824	0.00015518541	0.00012269775	0.00012033482	7.6477656e-05	8.328189e-05	3.1121406e-05
0.0	0.025892774	0.028868333	0.024317674	0.022925595	0.026672764	0.019584188	0.014351316	0.019368311	0.025554942	0.021381073
0.0	0.14697318	0.15249746	0.15546092	0.158281	0.14704941	0.12169941	0.1321654	0.14696477	0.15120763	0.11650653
0.0	0.00011588883	0.00016652442	4.7476515e-05	5.5395925e-05	7.276609e-05	8.863091e-05	0.00016966682	7.251056e-05	8.3770785e-05	3.947235e-05
0.0	0.03373892	0.03233583	0.024934	0.023689669	0.026945634	0.031224461	0.038907982	0.032425873	0.024028765	0.017432926
0.0	0.08464631	0.08485467	0.07785593	0.075378016	0.07618337	0.07312092	0.09567349	0.07274787	0.07339647	0.07519074
0.0	0.00010460032	5.3960426e-05	6.265156e-05	9.799058e-05	0.00011928138	2.607585e-05	9.396553e-05	0.00010825417	8.564138e-05	4.9897062e-05
0.0	0.009367468	0.011079551	0.01128725	0.012408086	0.009917798	0.005806445	0.0070846886	0.009836226	0.010974338	0.005094832
0.0	0.02769158	0.024476511	0.027488736	0.024860714	0.03201865	0.029405843	0.029051242	0.029971393	0.026430028	0.02561047
0.0	0.058468673	0.044624567	0.04127465	0.04030759	0.05318308	0.045989104	0.06058616	0.04770219	0.04577635	0.033061076
0.0	0.019249557	0.011247026	0.009971408	0.006119724	0.0119676255	0.012546539	0.015002441	0.009275806	0.007128145	0.00460602
0.0	0.019177627	0.011193532	0.00991132	0.006094465	0.011909893	0.012474641	0.014971362	0.009209022	0.007094393	0.00457249
0.0	0.5428089	0.5364425	0.54012555	0.53293777	0.53689057	0.5342395	0.5440144	0.5366523	0.53143346	0.5333175
0.0	0.54266864	0.5362743	0.53863335	0.5333354	0.5365895	0.5339	0.5447882	0.5363349	0.53247374	0.53430694
0.0	0.017939594	0.0042722207	0.014692337	0.009792441	0.010788994	0.01136788	0.0120655	0.005969398	0.011460081	0.011197475
0.0	0.01791399	0.0042593046	0.014603416	0.009756818	0.010728977	0.011322093	0.012089993	0.0059701735	0.011388441	0.011303907
0.0	0.037242353	0.016542537	0.03130282	0.025385855	0.028445518	0.029051995	0.025831541	0.021967849	0.02910079	0.027036568
0.0	0.07715682	0.06393027	0.06862679	0.07045628	0.079603344	0.07490231	0.0691571	0.08179982	0.07622118	0.06545458
0.0	0.00011091906	5.76206e-05	7.376038e-05	8.582803e-05	0.0001293228	0.00010807955	7.2520794e-05	0.00014538033	0.000116854586	6.355212e-05
0.0	0.5422099	0.53653413	0.5374612	0.53262	0.536168	0.53423375	0.5431863	0.5356529	0.5311066	0.5349977
0.0	0.010016351	0.0076523605	0.006682974	0.010481536	0.012512663	0.0076263	0.014576516	0.011566411	0.0135214655	0.007491334
0.0	0.07183984	0.066081226	0.06535268	0.07399459	0.07635112	0.0676374	0.08242725	0.076391235	0.07997528	0.06311209
0.0	8.467471e-05	6.521869e-05	6.140271e-05	0.000103252256	0.00011038664	7.358495e-05	0.00014095404	0.000112101574	0.00014025084	5.5453907e-05
0.0	0.009936991	0.0085931355	0.008414151	0.0107355835	0.011203136	0.009078386	0.012732972	0.011294558	0.012415925	0.007917742
0.0	0.00016681923	0.00016143678	7.009313e-05	8.4370935e-05	0.00014154585	5.7743317e-05	8.811744e-05	0.00015287369	0.000113258466	9.073488e-05
0.0	0.012353146	0.00677625	0.009282451	0.010656864	0.0061705504	0.010246067	0.011242026	0.010723512	0.010273469	0.008991036
0.0	0.085255474	0.06665843	0.060549296	0.08185318	0.069743305	0.0631229	0.07883641	0.07964991	0.077678874	0.07454415
0.0	0.5429275	0.53758264	0.53822565	0.53073364	0.5356729	0.5331612	0.5456865	0.53562266	0.5326848	0.53372824
0.0	0.013169756	0.0056186086	0.011147119	0.010110287	0.0048218416	0.011945544	0.008857538	0.011249307	0.008799389	0.008138254
0.0	0.09969121	0.09651627	0.107416034	0.10169534	0.087553635	0.09014081	0.10544667	0.051307082	0.08195299	0.09524997
0.0	0.032607958	0.025689486	0.020153115	0.019318862	0.025957923	0.022367049	0.024402205	0.012294155	0.024289226	0.021161944
0.0	0.016666736	0.0058592	0.007617151	0.0076742186	0.012077595	0.0112409135	0.012327175	0.011121105	0.013410716	0.010896934
0.0	0.016357265	0.009796176	0.012805851	0.014325936	0.009298704	0.01138734	0.012350913	0.010500931	0.011199386	0.009547704
0.0	0.016257804	0.009849382	0.01277636	0.014497378	0.009377672	0.011372598	0.012345702	0.010552545	0.011058573	0.009592766
0.0	0.09132503	0.065608285	0.05622787	0.08243161	0.07086327	0.08004729	0.08364485	0.06724222	0.07770385	0.06709224
0.0	0.00021121993	6.348707e-05	3.5062287e-05	0.00015556735	8.3280545e-05	0.0001390553	0.00014906714	6.930149e-05	0.00012570916	6.971982e-05
0.0	0.015605563	0.008479256	0.006371252	0.013145802	0.009745119	0.0124379	0.013089614	0.00890174	0.011762346	0.008869506
0.0	0.018915107	0.010236362	0.009274337	0.01173665	0.012320238	0.007106004	0.012940155	0.015862659	0.012269929	0.00943456
0.0	0.034317113	0.033749416	0.026872728	0.022584159	0.026777409	0.028120905	0.027903924	0.02656649	0.023106866	0.022620838
0.0	0.03190171	0.023178948	0.02489232	0.022873955	0.027218219	0.005171233	0.032120157	0.034769047	0.021895504	0.024430443
0.0	0.19723721	0.19152056	0.18415986	0.19042593	0.2067001	0.1937213	0.19730498	0.14030448	0.18104821	0.20443214
0.0	0.00014502837	0.00010637317	0.00012259191	0.00010754649	0.00012308046	8.982475e-05	0.00022553653	4.598027e-05	0.00012150341	9.445865e-05
0.0	0.0002404979	4.703305e-05	8.427299e-05	7.790594e-05	4.6071167e-05	8.069478e-05	0.00014027237	0.00013004818	0.00012221478	6.216694e-05
0.0	0.010442977	0.010606732	0.010716659	0.0073280423	0.015384363	0.007737566	0.012172619	0.010064918	0.009313439	0.006155171
0.0	0.17119408	0.08716202	0.12199479	0.12422052	0.1168497	0.13033012	0.127649	0.11704767	0.10286047	0.098922975
0.0	0.03215858	0.02898879	0.02378707	0.021901509	0.03156511	0.025181023	0.031838484	0.029599179	0.0253062	0.026215333
0.0	0.21173985	0.19891539	0.1973676	0.2031994	0.20595665	0.18655868	0.19990385	0.20829794	0.20887457	0.1938035
0.0	0.009449037	0.010573321	0.009171798	0.008334829	0.01008265	0.009585457	0.010450248	0.013688647	0.01055759	0.008636483
0.0	0.009318571	0.010560359	0.009144399	0.008316812	0.010060025	0.009642492	0.010502888	0.013634911	0.010499653	0.00864037
0.0	7.707596e-05	0.00010321898	5.1399504e-05	8.077569e-05	0.00013187324	7.55355e-05	7.155699e-05	0.00015684127	0.00012010234	7.578709e-05
0.0	0.09103006	0.10001848	0.118284434	0.09264634	0.111848295	0.102839366	0.12437777	0.09501166	0.09894929	0.0845412
0.0	0.027836086	0.03242903	0.031864334	0.02676935	0.024145158	0.027897071	0.022016102	0.032741517	0.029774532	0.027817013
0.0	0.008522388	0.014512293	0.016419265	0.009440115	0.0090970695	0.011970852	0.007712375	0.012975344	0.012952183	0.010723724
0.0	0.070749335	0.040536772	0.05273101	0.058213655	0.06016512	0.05857497	0.055039506	0.05142019	0.041701753	0.050617896
0.0	0.54323155	0.53616	0.5409807	0.53333986	0.5372332	0.53401744	0.5433486	0.5356361	0.5320584	0.5351877
0.0	0.00027631884	5.5332785e-05	4.8256978e-05	0.00012204698	0.00014969031	7.641168e-05	0.0001026121	0.0001178585	0.00013858921	6.6945635e-05
0.0	0.019274147	0.01093738	0.006583179	0.009823689	0.015042891	0.00804014	0.011642317	0.009158461	0.011010922	0.0061032344
0.0	0.03169971	0.03004656	0.024503492	0.02618924	0.032477353	0.02314369	0.029617913	0.021229263	0.028452681	0.019152429
0.0	9.724413e-05	0.00017185972	0.00013504877	7.046327e-05	0.00018610897	7.0844886e-05	0.00011485405	5.9151153e-05	0.00011191264	5.2722266e-05
0.0	0.1547545	0.12899955	0.14257711	0.13550802	0.16434309	0.14112392	0.16888945	0.17063417	0.13830839	0.15855947
0.0	0.0122605935	0.00846065	0.011245112	0.0090170875	0.011576708	0.008465989	0.012346452	0.014470018	0.007653599	0.0112368185
0.0	0.012279792	0.008471902	0.011210063	0.009032077	0.011606198	0.008450309	0.012318863	0.0145089375	0.007685989	0.011332635
0.0	0.012232913	0.008446358	0.011129084	0.009054507	0.011576447	0.0084785465	0.01228255	0.014482065	0.0076632383	0.0112118125
0.0	9.257028e-05	0.00011936616	6.410846e-05	8.398323e-05	0.00013068067	0.0001176409	5.468285e-05	0.00010515737	9.0334644e-05	8.474394e-05
0.0	0.15218253	0.11674508	0.1384892	0.13893458	0.17004755	0.15116738	0.14363089	0.13866593	0.15802018	0.029455243
0.0	0.014695712	0.015008466	0.011546328	0.007942483	0.011065098	0.01201203	0.00907081	0.009926516	0.010512169	0.010467278
0.0	0.121160746	0.1269269	0.10460014	0.07405023	0.101601996	0.099333234	0.09945657	0.10644276	0.09528417	0.08884019
0.0	0.00019618115	0.00019168173	9.8528406e-05	2.5051804e-05	0.00011171678	9.6532254e-05	0.00012055028	0.00014745355	8.688306e-05	9.491915e-05
0.0	0.011466262	0.010040801	0.009940403	0.011484582	0.009268022	0.008667607	0.012526322	0.012177848	0.007840547	0.009648622
0.0	0.013987202	0.014861359	0.010994831	0.008835312	0.009660965	0.009515787	0.011121321	0.011388424	0.009208543	0.009754373
0.0	0.00013456006	2.6290463e-05	0.000100059515	0.000103029095	0.00014066738	7.89877e-05	0.0001500895	0.00017462506	8.619614e-05	6.513132e-05
0.0	0.101342104	0.08910396	0.09579093	0.09519658	0.09804181	0.09099251	0.11068948	0.11315996	0.08223933	0.08803863
0.0	9.7850054e-05	0.00010474904	5.060315e-05	0.00010137073	5.817909e-05	6.662129e-05	0.00016066512	7.499261e-05	6.884916e-05	8.7494656e-05
0.0	0.055543113	0.05164536	0.03799294	0.050804496	0.04645873	0.051783092	0.06239557	0.048187673	0.03314757	0.048053794
0.0	0.05558481	0.051885363	0.03803291	0.05084466	0.04660055	0.051836163	0.062464226	0.04845019	0.03317872	0.048072882
0.0	0.078572445	0.07182259	0.065468945	0.06790742	0.08024818	0.06255204	0.07980425	0.06624082	0.06989637	0.07295637
0.0	0.05324453	0.04110268	0.042352643	0.04351588	0.054252762	0.0449136	0.051041342	0.030927578	0.041722726	0.051161822
0.0	0.0001188427	8.9202316e-05	6.181284e-05	7.472442e-05	0.00013335273	5.4918644e-05	0.00012462045	6.550979e-05	8.425853e-05	9.556489e-05
0.0	0.000114354196	9.020372e-05	0.000114427385	5.777383e-05	0.00014973457	8.3179264e-05	0.0001298675	7.671753e-05	0.00012289645	0.00011019291
0.0	0.050155997	0.051684063	0.038237274	0.04741388	0.048999935	0.045487646	0.05720615	0.045326617	0.03826075	0.049611535
0.0	0.5420252	0.5368225	0.5384571	0.53301734	0.5368554	0.5320609	0.54288346	0.53756434	0.5314911	0.5347395
0.0	0.05152234	0.04329784	0.0516183	0.037125055	0.05156682	0.030301496	0.045749705	0.053067923	0.04551168	0.0418882
0.0	0.108959906	0.081977494	0.09119682	0.08535121	0.09620882	0.08723679	0.094546966	0.09081156	0.09649546	0.098475285
0.0	0.10256043	0.078597754	0.08989212	0.08759627	0.0877134	0.099160634	0.069008544	0.08536295	0.081705496	0.08879791
0.0	0.121174276	0.08183381	0.094958454	0.08743219	0.102887996	0.089404084	0.079639	0.09509347	0.0989702	0.09407356
0.0	0.12300098	0.09211051	0.10910863	0.11685759	0.10171594	0.09632615	0.105064176	0.087229006	0.094668694	0.09463198
0.0	0.027597886	0.02812331	0.0213037	0.024587732	0.029790923	0.025309153	0.03326484	0.02889846	0.03212073	0.024965381
0.0	0.16214639	0.14521202	0.14120926	0.13082455	0.16236761	0.15193352	0.14597122	0.14727008	0.16359508	0.13864294
0.0	0.12584883	0.100301705	0.097600184	0.075369395	0.080720395	0.09960788	0.12111588	0.08265196	0.09984886	0.113141336
0.0	0.5441024	0.53728336	0.53802973	0.53246105	0.5365259	0.53618234	0.5450671	0.53703547	0.53114086	0.53165805
0.0	0.54246527	0.5364435	0.53952664	0.5330342	0.53726363	0.5351285	0.544808	0.5359476	0.5324945	0.53356874
0.0	0.034904364	0.030143905	0.028204253	0.031399865	0.027345303	0.023269383	0.033095736	0.028912736	0.029950188	0.02739854
0.0	0.5426663	0.53596616	0.53781617	0.53286225	0.5367647	0.53519773	0.5453173	0.5360519	0.53024644	0.5323519
0.0	0.5428443	0.53747886	0.5390028	0.5335161	0.53750443	0.53497726	0.5452945	0.537344	0.5308365	0.53298336
0.0	0.035221197	0.02649982	0.019803384	0.024174485	0.027308732	0.027951406	0.031134602	0.02259771	0.023317914	0.020024752
0.0	0.030938324	0.024154693	0.03297452	0.022475092	0.024305	0.021516262	0.025510943	0.022218155	0.022276852	0.023439027
0.0	0.035512224	0.026063746	0.0294971	0.019998146	0.032461602	0.0257289	0.024188364	0.032203283	0.028766654	0.025692698
0.0	0.027311316	0.030322399	0.02827726	0.029359385	0.02693857	0.025691109	0.03170575	0.024669494	0.026090693	0.021819893
0.0	0.036931515	0.024675244	0.01953976	0.02833855	0.027686497	0.026163185	0.03007004	0.023424547	0.023406876	0.024203308
0.0	0.08459565	0.14686024	0.13125807	0.12658487	0.12801401	0.13802594	0.14557432	0.16414109	0.15210503	0.1610234
0.0	0.5429274	0.53609073	0.53955567	0.5319859	0.5370791	0.535382	0.5449704	0.5368684	0.5314184	0.5329692
0.0	0.54365087	0.53727716	0.538971	0.5323789	0.5370707	0.53560054	0.54528797	0.53691566	0.5317937	0.5335509
0.0	0.5425507	0.53557926	0.53886795	0.5329657	0.5366409	0.53508896	0.5447605	0.53762156	0.5298813	0.5330615
0.0	0.028078744	0.026857337	0.018464996	0.025927473	0.028037796	0.022489924	0.027802138	0.01976743	0.028126586	0.017654203
0.0	0.54334444	0.53649193	0.5385558	0.5308321	0.5358065	0.5348257	0.54461384	0.53550637	0.5310338	0.53415793
0.0	0.07632037	0.042167854	0.057752006	0.06329506	0.05299741	0.05541689	0.060977917	0.056047436	0.0531026	0.04867346
0.0	0.5422732	0.5370543	0.5400354	0.53105646	0.53664184	0.53455436	0.54430264	0.5361549	0.5319165	0.5333719
0.0	0.54235446	0.536124	0.53920263	0.5318876	0.53588086	0.53430665	0.5437743	0.53581196	0.53020537	0.53371555
0.0	0.07725908	0.043631766	0.04704926	0.055280983	0.0513739	0.05552983	0.06124286	0.048911255	0.052997325	0.0438741
0.0	0.5418836	0.5367588	0.5393484	0.5321958	0.5361838	0.53354627	0.54395354	0.5362834	0.5304283	0.5335961
0.0	0.07377179	0.041566428	0.06131705	0.050172444	0.052751474	0.054799233	0.06284533	0.05343416	0.041070905	0.044917606
0.0	0.20807286	0.18742236	0.2100008	0.18129617	0.1999264	0.18514492	0.1852976	0.2098675	0.19092771	0.18841353
0.0	0.21883638	0.20267065	0.19574624	0.19100513	0.20658572	0.18101123	0.19563389	0.18340626	0.19342797	0.17871602
0.0	0.21912216	0.20010789	0.19919905	0.2059203	0.2069887	0.18258275	0.21751496	0.19926634	0.19966401	0.1784496
0.0	0.54301894	0.53615415	0.53840286	0.5313192	0.53553885	0.5346709	0.5431043	0.5359815	0.53145593	0.5342848
0.0	0.54296166	0.53704584	0.5391279	0.5315712	0.53630984	0.53424776	0.542924	0.53650296	0.53123057	0.53417605
0.0	0.074746855	0.043969043	0.053852558	0.055296563	0.056474254	0.046927188	0.059890293	0.047266524	0.051015597	0.03434956
0.0	0.54169667	0.5358074	0.53880423	0.5313125	0.5359692	0.5334402	0.54370886	0.536154	0.53092223	0.5340129
0.0	0.54219913	0.53601354	0.5385976	0.5328271	0.53593415	0.53422505	0.54388946	0.536072	0.53101534	0.53649086
0.0	0.014325102	0.012718031	0.0107183885	0.0121221	0.009719926	0.010614796	0.009022449	0.014677268	0.011558934	0.011931173
0.0	0.085773945	0.080690004	0.065735534	0.07491741	0.07284934	0.074721605	0.07971775	0.054301996	0.07581876	0.074765265
0.0	0.0101222955	0.011585026	0.009592046	0.01193106	0.012534835	0.009259852	0.009144823	0.010485578	0.008363882	0.009491226
0.0	0.54371697	0.53687036	0.5407712	0.5341454	0.53815866	0.53341925	0.544665	0.5353768	0.5307952	0.534697
0.0	8.813332e-05	0.00011880995	8.092318e-05	0.0001267577	0.00013898597	7.549567e-05	7.1786635e-05	9.708198e-05	6.291631e-05	7.9667996e-05
0.0	0.008023387	0.0113957	0.009580674	0.010239788	0.013997729	0.008839455	0.013375376	0.007897467	0.008750825	0.008622711
0.0	0.00011667266	9.800169e-05	9.0486115e-05	0.00010099174	8.017366e-05	0.00015522107	0.00021749859	0.00011168354	0.00012459395	5.118106e-05
0.0	0.020796623	0.0110579	0.00835278	0.010590286	0.0076508173	0.01234883	0.01839821	0.0135601275	0.009612067	0.0055421954
0.0	0.5422718	0.53673524	0.53826916	0.53361636	0.5377433	0.53425276	0.5445537	0.5365386	0.5323635	0.5325056
0.0	0.54314727	0.5360811	0.53890234	0.533541	0.53818667	0.53385055	0.54465383	0.5364567	0.530932	0.5334197
0.0	0.00019776176	9.141272e-05	7.1810944e-05	9.1873175e-05	7.289874e-05	6.659162e-05	0.00014572119	0.000106842825	9.327054e-05	5.7346566e-05
0.0	0.013579326	0.009324189	0.010077754	0.010530114	0.010083011	0.009991576	0.011276983	0.011471246	0.01360131	0.0077770627
0.0	0.5416221	0.5378253	0.5390734	0.534113	0.5368064	0.53271496	0.54458797	0.53731644	0.53329176	0.5337164
0.0	0.5436094	0.53724873	0.53922343	0.5331098	0.5364611	0.5337548	0.54416704	0.536359	0.53182465	0.5341917
0.0	0.0024456228	0.0027092847	0.0023196395	0.0019354472	0.0024296043	0.0016443594	0.0027367014	0.0023793764	0.0015567036	0.0017782951
0.0	0.08228073	0.042422052	0.048033882	0.05894588	0.058298323	0.05746466	0.04872187	0.051608365	0.04907811	0.048674773
0.0	0.0002164004	0.00013604101	0.00010563405	6.305284e-05	7.8798046e-05	0.00012718618	0.0001042679	9.050727e-05	9.264799e-05	8.864579e-05
0.0	0.0144134015	0.012140111	0.011396378	0.007346769	0.0071146246	0.0134307435	0.014995952	0.009137545	0.011198456	0.012357464
0.0	0.10340979	0.09862362	0.095533505	0.092551425	0.1082357	0.07395538	0.10324768	0.09813928	0.10028304	0.105257586
0.0	0.011282557	0.008692517	0.0070586	0.010319397	0.010440651	0.0052795955	0.009888171	0.010894674	0.0074732807	0.011236685
0.0	0.01179585	0.012312436	0.007898573	0.011181141	0.012376543	0.007947804	0.012979229	0.0074855853	0.011232623	0.008794163
0.0	0.0001082264	6.675827e-05	4.27772e-05	9.48097e-05	9.623144e-05	2.4673467e-05	8.429461e-05	0.000104218096	5.006871e-05	0.00011283417
0.0	0.12938967	0.10333864	0.082851365	0.08365227	0.10761956	0.08707844	0.11355792	0.10895093	0.09690732	0.09308731
0.0	0.015186297	0.012832137	0.008333232	0.009997138	0.011909095	0.00963838	0.011357569	0.009151497	0.011599811	0.0054001836
0.0	0.0001425774	7.741923e-05	0.00011564885	6.7870365e-05	9.646812e-05	5.6709203e-05	0.00013032737	9.244916e-05	6.0523314e-05	7.729648e-05
0.0	0.105137594	0.11090777	0.11325633	0.09697012	0.08345197	0.096415155	0.10133438	0.078748755	0.10688822	0.08014295
0.0	0.10537926	0.11103357	0.11407742	0.096676245	0.0834786	0.09672848	0.10088595	0.07935751	0.10731563	0.08029072
0.0	0.10537926	0.11103357	0.11407742	0.096676245	0.0834786	0.09672848	0.10088595	0.07935751	0.10731563	0.08029072
0.0	0.10502891	0.110549904	0.11460641	0.09688257	0.08350828	0.096477	0.100609794	0.079911724	0.107229255	0.080767736
0.0	0.025365686	0.026272409	0.024316577	0.019202827	0.023943525	0.022754967	0.024001474	0.019368492	0.02980291	0.016297676
0.0	0.5424095	0.537785	0.5401144	0.53246653	0.53631943	0.53329927	0.54246104	0.53522235	0.531915	0.53531855
0.0	0.5426238	0.53503793	0.5394965	0.5322244	0.53552985	0.5336108	0.54214895	0.5362396	0.53124744	0.5335915
0.0	0.14249425	0.13861659	0.1275815	0.11494604	0.15942332	0.1347606	0.13982424	0.13656446	0.15667878	0.11480729
0.0	0.5414018	0.5374074	0.53945595	0.533407	0.5366658	0.5330806	0.54389524	0.5369199	0.53073955	0.5347875
0.0	0.00010690224	0.00014909644	2.5972806e-05	2.8047965e-05	9.521005e-05	4.433338e-05	5.5246997e-05	4.539475e-05	0.00010925804	8.4088206e-05
0.0	0.012738902	0.00885078	0.007995454	0.008042986	0.010224611	0.010170388	0.008545656	0.007785533	0.0065008844	0.009061728
0.0	0.015169817	0.011158415	0.008778001	0.0070718094	0.011090606	0.010899525	0.012245571	0.01002557	0.011115789	0.010253111
0.0	0.00015082692	7.291063e-05	8.2387014e-05	6.171366e-05	9.433282e-05	0.00012130708	5.5381875e-05	1.1748562e-06	9.2358314e-05	0.00012347249
0.0	0.00014433789	8.962838e-05	8.928801e-05	4.7387006e-05	0.0001466897	6.0389273e-05	3.858994e-05	0.00020852013	0.0001184064	6.794555e-05
0.0	0.21677092	0.1744857	0.18589324	0.18214633	0.2007344	0.06167886	0.1880076	0.21662396	0.17232785	0.03381977
0.0	0.21672338	0.17478107	0.18669309	0.1824757	0.20114231	0.061625462	0.18870169	0.21759002	0.1736819	0.033973705
0.0	0.2858442	0.24473082	0.2568011	0.25138354	0.2694358	0.11820531	0.25865313	0.28459403	0.2430714	0.07758829
0.0	0.21200207	0.18499258	0.18264973	0.1852629	0.18052712	0.17488666	0.2206739	0.20888513	0.2057922	0.19932257
0.0	0.20048377	0.19603941	0.19495016	0.17942154	0.20051134	0.20294994	0.1963527	0.19806382	0.18286072	0.19965427
0.0	0.08462031	0.07333907	0.0646486	0.056120537	0.071078815	0.050988562	0.0824803	0.053158063	0.06106341	0.07219591
0.0	0.00015831178	5.0013496e-05	5.6122313e-05	2.5344489e-05	8.9978465e-05	9.03542e-05	6.868921e-05	0.00011808596	8.964419e-05	7.917261e-05
0.0	0.06210011	0.04538953	0.050478026	0.04354315	0.050259504	0.04765128	0.046630483	0.028164882	0.05151859	0.043632127
0.0	0.08796056	0.07402803	0.07502097	0.07839308	0.07508853	0.06573361	0.06288436	0.06331605	0.08642487	0.052439727
0.0	0.015206662	0.010621148	0.009234753	0.013639132	0.010757198	0.009713218	0.009920172	0.0047355895	0.015003328	0.01003621
0.0	0.015249345	0.010597733	0.009253082	0.013462137	0.010710049	0.009718948	0.009932887	0.004743383	0.015010588	0.010010073
0.0	0.016081758	0.0068035317	0.0056002717	0.011502504	0.010048465	0.009125982	0.013249197	0.009145977	0.011832752	0.006178776
0.0	0.0001659049	5.278696e-05	2.9629029e-05	6.8807145e-05	7.8731726e-05	4.762798e-05	8.0513295e-05	5.4062206e-05	7.31382e-05	8.9742985e-05
0.0	0.014043542	0.0077415137	0.0054308823	0.008582036	0.009340686	0.009848824	0.012114553	0.01000517	0.009857896	0.010142588
0.0	0.00018834004	3.7264024e-05	8.515586e-05	5.899612e-05	6.4714404e-05	6.453716e-05	0.00016160682	7.064863e-05	6.274214e-05	2.0527981e-05
0.0	0.014830931	0.006508588	0.009930496	0.008157919	0.0085778665	0.008511102	0.013639985	0.008987178	0.008358402	0.0048236772
0.0	9.7788106e-05	7.491121e-05	7.982229e-05	6.861863e-05	0.00012841212	7.541617e-05	7.6295546e-05	8.354916e-05	0.000100002864	8.453603e-05
0.0	0.09670381	0.06960576	0.06483665	0.07677314	0.07439152	0.06369708	0.08094164	0.07501824	0.07303034	0.065489404
0.0	0.54266787	0.5369138	0.5388048	0.53273356	0.53612393	0.5346977	0.5434434	0.53595406	0.5301967	0.53544664
0.0	0.01872222	0.0073810313	0.00896796	0.008840964	0.009000889	0.0073855156	0.008147208	0.012927615	0.008372856	0.008348291
0.0	0.00026346606	7.926803e-05	5.9607377e-05	0.00011871166	0.000100040816	5.8769103e-05	0.0001315156	0.00010466218	9.940503e-05	6.367885e-05
0.0	0.54409397	0.5373074	0.54088396	0.53315896	0.53740925	0.535695	0.54364383	0.5366292	0.53183043	0.5354754
0.0	0.01633871	0.011237316	0.007853262	0.012515185	0.012173243	0.006324824	0.007485263	0.011241417	0.008356869	0.008434429
0.0	0.09277433	0.0539163	0.062463634	0.074782826	0.0739721	0.06301105	0.07637278	0.067391194	0.07332658	0.07174478
0.0	0.048548643	0.02686907	0.02246068	0.04333425	0.045260426	0.04751833	0.041943245	0.032061707	0.04889472	0.03150831
0.0	0.04383963	0.045362964	0.0377066	0.046603672	0.05594443	0.043428868	0.038321823	0.04248868	0.045709323	0.03989903
0.0	0.00012803236	9.626834e-05	7.279031e-05	0.00010771892	0.00012329766	3.8101978e-05	0.00012685504	6.744223e-05	0.00010001011	8.399476e-05
0.0	0.0075921076	0.010633722	0.0088700345	0.008166586	0.008742875	0.008213064	0.0050191754	0.011006889	0.0106926225	0.008150669
0.0	0.009208978	0.009066679	0.008604319	0.010494081	0.011513791	0.008264857	0.0055166646	0.010814795	0.011155696	0.008404926
0.0	0.047704343	0.05056302	0.043457393	0.044123717	0.02870724	0.045394883	0.036154687	0.046629604	0.048324645	0.04326672
0.0	0.053959418	0.045651756	0.04261501	0.05181395	0.034354147	0.04557835	0.038427897	0.0461049	0.049655933	0.044129606
0.0	0.5426295	0.5365938	0.5380308	0.5334187	0.53547513	0.5340452	0.5438511	0.5363493	0.53099656	0.5354099
0.0	0.010487062	0.007653135	0.007077772	0.0087505365	0.009633243	0.0091244215	0.006089072	0.0064986055	0.0094415685	0.009807149
0.0	0.0076842876	0.01106405	0.006695828	0.009183904	0.012057647	0.00860905	0.008811754	0.004295638	0.0082926415	0.00836181
0.0	0.07648481	0.08083061	0.06051635	0.07007414	0.079773486	0.06903807	0.076560915	0.061617773	0.060407862	0.064065345
0.0	0.00010730125	0.00013956592	4.6076744e-05	8.4088846e-05	0.0001303771	7.947451e-05	0.00010645911	4.99846e-05	4.8801998e-05	5.864957e-05
0.0	0.011172314	0.012521239	0.007296983	0.009698304	0.0121636605	0.009431366	0.011084082	0.00757008	0.007361096	0.008140868
0.0	0.5425394	0.536	0.53782254	0.5326604	0.53513104	0.5342913	0.54235977	0.53599733	0.531105	0.5350203
0.0	0.026569499	0.020669345	0.019442325	0.022787951	0.024545848	0.023616133	0.017406914	0.018040344	0.0240264	0.024933936
0.0	0.014318942	0.00536296	0.0074448413	0.008403043	0.0075753694	0.009671802	0.0042274985	0.009806418	0.010647151	0.011406347
0.0	0.09145799	0.06870267	0.06908192	0.06701701	0.06949594	0.06425852	0.055947203	0.06590899	0.06814234	0.07430733
0.0	0.00021240662	7.5470045e-05	7.561578e-05	7.1113194e-05	7.739169e-05	6.072936e-05	3.2874243e-05	6.428851e-05	7.658128e-05	0.00010242402
0.0	0.015648657	0.009237886	0.009328784	0.008925608	0.009397538	0.008254136	0.006189625	0.008576529	0.00920415	0.010730333
0.0	0.029598938	0.023697121	0.02252364	0.031678397	0.029907618	0.021988457	0.026130924	0.027224457	0.019472187	0.02170404
0.0	0.011287499	0.012264007	0.008858786	0.011923204	0.011450102	0.008622152	0.010886579	0.012817365	0.008877617	0.0071042813
0.0	9.4732066e-05	0.0001401745	0.00011027722	4.5155906e-05	6.181302e-05	5.984916e-05	8.797638e-05	0.00011257388	3.719373e-05	4.2664797e-05
0.0	0.00014539364	4.5176403e-05	7.9203724e-05	5.4363914e-05	0.00010544696	4.738226e-05	7.4184965e-05	5.2857282e-05	5.8253365e-05	1.7146234e-05
0.0	8.933784e-05	4.3489326e-05	4.2763048e-05	2.440028e-05	6.516965e-05	3.5670364e-05	8.546793e-05	8.3042476e-05	9.155657e-05	1.9343217e-05
0.0	0.06495046	0.050150007	0.042227287	0.059218764	0.050308634	0.03902682	0.04617391	0.041914165	0.028577076	0.034470208
0.0	0.09787258	0.0755679	0.06263541	0.06578335	0.07275262	0.065248124	0.06804588	0.071136564	0.075673416	0.06742288
0.0	0.54244816	0.5361481	0.5393383	0.5329028	0.5361587	0.53290945	0.54364043	0.5357817	0.53030336	0.53356415
0.0	0.5421475	0.53709257	0.5404494	0.5334313	0.536666	0.5331812	0.54248315	0.5356818	0.5316708	0.5351448
0.0	0.22763091	0.18778601	0.18873191	0.17437565	0.21329585	0.18027794	0.20710132	0.18083721	0.18584026	0.1999744
0.0	0.014616852	0.00807124	0.0076175393	0.011776666	0.01026351	0.009526251	0.008701742	0.008600032	0.009445047	0.010377075
0.0	0.00022788551	8.959036e-05	6.0669336e-05	3.2732874e-05	5.035745e-05	4.9802275e-05	8.33302e-05	4.8328864e-05	0.00010523491	6.197929e-05
0.0	0.00019245932	7.025092e-05	5.0691633e-05	3.3973814e-05	7.891844e-05	8.81572e-05	0.00010787186	4.5944984e-05	8.742501e-05	9.627109e-05
0.0	0.01566012	0.009141121	0.008296669	0.011561914	0.008223293	0.0071913875	0.007659924	0.008806987	0.010360576	0.00835019
0.0	0.00015520789	0.00010383609	7.1311486e-05	6.81954e-05	0.00020774182	6.577752e-05	5.614565e-05	7.599131e-05	7.6180746e-05	6.603835e-05
0.0	0.0066112513	0.0047045485	0.0056148903	0.024530482	0.0043591503	0.0028030747	0.002688627	0.0020112158	0.0035024765	0.0021330928
0.0	0.2437998	0.19610271	0.14849167	0.18154013	0.19975789	0.1832809	0.18924877	0.21245767	0.19362494	0.19045606
0.0	0.54240507	0.536545	0.5404873	0.5326037	0.53707516	0.53410167	0.5436836	0.5363622	0.53154063	0.53358537
0.0	0.008128329	0.009551768	0.010430788	0.007629094	0.011211961	0.008979554	0.010817699	0.005173991	0.005069617	0.011390013
0.0	0.000111695255	3.6464e-05	5.462849e-05	6.418768e-05	0.0001038048	7.234956e-05	0.0001502039	2.993702e-05	3.6429938e-05	0.00012794729
0.0	0.54270494	0.535851	0.53883374	0.5326275	0.53700525	0.5352243	0.5444553	0.5364909	0.53236955	0.5332851
0.0	0.047740467	0.050798263	0.043502852	0.044158842	0.028796509	0.045441724	0.036195587	0.04688404	0.04836935	0.043283984
0.0	0.00014414504	8.929184e-05	2.2203432e-05	4.6810037e-05	3.4869587e-05	0.0001044299	5.812142e-05	7.8282916e-05	3.2312473e-05	5.734143e-05
0.0	0.052259512	0.04526363	0.0473326	0.040299162	0.041896936	0.04001529	0.041054446	0.049987912	0.04819559	0.05212463
0.0	0.057761867	0.04723076	0.04831673	0.053444408	0.05130802	0.041492224	0.042288173	0.054438844	0.051255744	0.043823384
0.0	0.08566128	0.07194717	0.07350449	0.07993397	0.0771953	0.06474178	0.06577486	0.0812243	0.07708722	0.06772813
0.0	0.01091814	0.007086185	0.010778601	0.011300677	0.0060747433	0.008429462	0.008221703	0.009546419	0.012464994	0.00828568
0.0	0.08727743	0.063721396	0.07108642	0.07226453	0.07555664	0.06302174	0.06750438	0.074942425	0.07490823	0.0795659
0.0	0.00010055767	4.3894648e-05	0.00010072774	0.00011424411	3.2229134e-05	6.338677e-05	5.835389e-05	7.978097e-05	0.0001390992	6.0650305e-05
0.0	0.072771326	0.07405553	0.07497261	0.06831547	0.074847564	0.06786656	0.07429272	0.06164429	0.06765094	0.06767288
0.0	0.00011596301	0.00014954894	8.48087e-05	6.162345e-05	0.0001369585	7.915781e-05	8.1709695e-05	4.285155e-05	6.0775244e-05	6.821973e-05
0.0	0.00020051376	9.4299e-05	6.974223e-05	7.513112e-05	5.2526197e-05	5.8250203e-05	0.000116266274	7.184526e-05	9.394484e-05	5.9606125e-05
0.0	0.0690136	0.04933947	0.040769164	0.04009149	0.04946218	0.038053486	0.05270707	0.0549952	0.04172969	0.04034725
0.0	0.104539685	0.08792308	0.057302	0.07329536	0.045714505	0.062410276	0.076352686	0.07554394	0.06392763	0.06969379
0.0	0.00021049012	0.00013241873	4.703664e-05	9.088677e-05	3.9493436e-05	5.3386808e-05	0.00011104288	0.00016844687	6.160123e-05	6.78309e-05
0.0	0.0002888473	0.00010492029	5.6121673e-05	5.614437e-05	0.00010476333	4.7243564e-05	0.00012076382	0.00014766405	6.481235e-05	5.7171183e-05
0.0	0.014038056	0.009069905	0.008969753	0.007617248	0.016836174	0.0072843526	0.012096755	0.016140094	0.008631851	0.0073498334
0.0	0.03319121	0.028902985	0.020657456	0.022459345	0.024256548	0.018384743	0.026233744	0.02437731	0.021982443	0.018460209
0.0	0.059744958	0.052407857	0.049191453	0.05651515	0.049550496	0.032261845	0.050084636	0.043970488	0.05018507	0.04017457
0.0	0.00013427628	0.00011637021	6.575319e-05	0.00013442246	5.936323e-05	0.000114178554	6.561895e-05	2.822966e-05	6.7541085e-05	9.040875e-05
0.0	0.011915483	0.011196688	0.011133746	0.012995054	0.009129795	0.008312523	0.009124913	0.008867381	0.009047685	0.007112183
0.0	0.064441696	0.047523055	0.041211314	0.03369146	0.051559847	0.04222348	0.035974797	0.041143484	0.028064556	0.04695398
0.0	0.033621904	0.052405916	0.05060965	0.05047743	0.052466057	0.04558233	0.047911283	0.050316107	0.052723534	0.035245355
0.0	0.12468104	0.15752313	0.1550118	0.15311626	0.15896674	0.14563733	0.15109558	0.15381838	0.15678777	0.12735055
0.0	0.004486148	0.0021092973	0.001224585	0.001312242	0.0012331641	0.0018742416	0.0013259547	0.0017822974	0.0019906152	0.0014545475
0.0	0.038148675	0.050122406	0.061183855	0.051303484	0.060533594	0.045177378	0.051153336	0.035070527	0.05341959	0.04199484
0.0	0.05531055	0.05838468	0.035047088	0.033333138	0.03655971	0.043931086	0.04187253	0.03628211	0.053397354	0.029121695
0.0	0.025052913	0.026335519	0.02152456	0.025559798	0.026489306	0.020090884	0.02804157	0.0256608	0.02728548	0.020859089
0.0	0.0036839498	0.0017032169	0.0017712621	0.0022539233	0.002107352	0.0016841536	0.0017203678	0.0015362523	0.0012927541	0.0016363997
0.0	0.017081706	0.0074466704	0.0113160955	0.013628276	0.014371463	0.009955402	0.013264179	0.008434605	0.011759713	0.008680728
0.0	0.034819636	0.027047936	0.02318143	0.023732653	0.021455554	0.021470312	0.026347762	0.019732663	0.020051723	0.019798722
0.0	0.035514988	0.020537272	0.02499723	0.026227076	0.026041316	0.021727068	0.019622078	0.023021001	0.025256585	0.016295291
0.0	0.03263578	0.027450169	0.027102666	0.026374856	0.023094416	0.025936237	0.031233529	0.02161326	0.028694961	0.027737042
0.0	0.20034279	0.18904318	0.19641505	0.1904993	0.17686057	0.1921419	0.21482436	0.19120069	0.19844224	0.20234793
0.0	0.118694924	0.10434098	0.07835671	0.08242815	0.09223775	0.09359508	0.11123067	0.11435964	0.11607895	0.06032631
0.0	0.013265609	0.009300395	0.014801969	0.012011429	0.0115796765	0.011264326	0.010921395	0.010253933	0.00947682	0.0102793705
0.0	0.019679036	0.0069426377	0.009910801	0.009647524	0.013616	0.012665111	0.013505346	0.010852619	0.012472109	0.01069956
0.0	0.010883448	0.011299857	0.0083879465	0.0090288045	0.0097170165	0.008832778	0.013566674	0.0053949305	0.013568275	0.008430889
0.0	0.09049423	0.101635106	0.07647617	0.09237185	0.092622	0.08302787	0.097505055	0.08659268	0.10309334	0.08051377
0.0	0.00012084066	4.6271063e-05	4.5496727e-05	4.6762474e-05	8.604281e-05	4.6613906e-05	0.00010405842	6.2146784e-05	0.000109730805	3.2744396e-05
0.0	0.000113764596	0.00013711791	2.3047683e-05	0.00014713348	5.6929624e-05	0.00012111902	9.0985624e-05	3.6767928e-05	7.984368e-05	1.3668575e-05
0.0	0.010144154	0.012562375	0.006431164	0.015037932	0.006904015	0.014277383	0.010064072	0.0070143323	0.010764421	0.0025927804
0.0	0.010026895	0.012619119	0.006392151	0.014915477	0.006840009	0.014248923	0.010069879	0.0070047933	0.010813938	0.0025929937
0.0	0.03976397	0.019105611	0.019824602	0.019470964	0.02177793	0.021303173	0.024242321	0.024497662	0.030067079	0.028543927
0.0	6.9374815e-05	7.8186524e-05	0.000107453314	9.144899e-05	6.858403e-05	6.993677e-05	6.558079e-05	7.421143e-05	0.00015298904	4.8702044e-05
0.0	0.03017111	0.018915523	0.026361583	0.030490337	0.026377447	0.024377571	0.02086766	0.024277274	0.020675536	0.026240444
0.0	0.032744132	0.023092953	0.018779948	0.017509263	0.027135419	0.014510362	0.026757464	0.010601008	0.018877178	0.019210022
0.0	0.28696778	0.24610057	0.25143078	0.2690998	0.25816584	0.23851213	0.25890774	0.27115348	0.2800777	0.25743347
0.0	0.08386785	0.061410915	0.061855067	0.070239544	0.0724563	0.052289203	0.06843657	0.058710586	0.06681047	0.058825854
0.0	0.008070747	0.008061866	0.007169618	0.0054638693	0.006766869	0.007891431	0.010139965	0.009728852	0.008676363	0.0074445875
0.0	0.00014254653	4.5816436e-05	8.8156354e-05	8.137517e-05	4.6412835e-05	5.319471e-05	0.00015577427	3.6057485e-05	7.468717e-05	9.884705e-05
0.0	0.023993783	0.019973947	0.024574809	0.02076695	0.021953208	0.020936312	0.023364209	0.022179326	0.029057113	0.024158094
0.0	4.877413e-05	9.107287e-05	5.0884297e-05	4.7675738e-05	6.6584835e-05	7.5660646e-05	5.438746e-05	5.602713e-05	8.865931e-05	5.3483578e-05
0.0	0.54645485	0.53774005	0.54043484	0.534035	0.53821886	0.5339021	0.5425386	0.5375645	0.5330922	0.5357094
0.0	0.014934699	0.008528264	0.010860873	0.0007984826	0.012472885	0.0014444669	0.01060374	0.010007389	0.0118647935	0.0065368246
0.0	0.121013746	0.11039093	0.096618444	0.09671987	0.106851675	0.09872251	0.10254325	0.09841005	0.09909793	0.09626276
0.0	0.542195	0.53678817	0.54002565	0.53258806	0.5360007	0.53465515	0.5443889	0.5355086	0.5307751	0.5337672
0.0	0.00010304659	5.9175127e-05	3.66574e-05	8.5131745e-05	0.000115813615	8.167627e-05	7.4807416e-05	8.717859e-05	0.00014089707	5.5100885e-05
0.0	0.010777453	0.008177759	0.004828088	0.010188996	0.013883468	0.011427326	0.007521889	0.009007816	0.010869473	0.009737567
0.0	0.5417599	0.5359262	0.5375658	0.5324588	0.5350946	0.53446186	0.5432902	0.53560036	0.5309404	0.5354169
0.0	0.009195509	0.007870036	0.0072624204	0.005661615	0.01385328	0.009808256	0.011986151	0.01100187	0.010671207	0.01026694
0.0	9.442785e-05	5.8205504e-05	1.387265e-05	2.5368525e-05	0.00013704693	8.2538e-05	9.5265634e-05	3.620858e-05	8.210788e-05	7.197795e-05
0.0	0.06902966	0.04950771	0.04090534	0.039993487	0.049421873	0.03817794	0.052815355	0.054862823	0.041861583	0.04040369
0.0	0.015519741	0.013136445	0.0096359225	0.009918454	0.012151136	0.010394399	0.010812113	0.010140228	0.01053738	0.009828052
0.0	0.0127867265	0.0065154955	0.010229292	5.9002592e-05	0.01108865	0.00024686352	0.013230626	0.009462275	0.0104097575	0.0070303753
0.0	0.032345504	0.029590374	0.024722235	0.019168317	0.024244502	0.02116541	0.031860113	0.017641092	0.028907226	0.022002231
0.0	0.032375358	0.029759308	0.024753895	0.019187119	0.024335422	0.021192288	0.031903554	0.017760215	0.028939972	0.022013003
0.0	0.00014632089	0.00010990172	8.23019e-05	3.9031296e-05	3.041915e-05	3.755825e-05	4.3642252e-05	0.00015752591	3.629612e-05	5.7166162e-05
0.0	0.009126181	0.010383967	0.010647737	0.007906487	0.00626134	0.0076169376	0.0098363785	0.012975272	0.0070150862	0.0052433587
0.0	0.032076508	0.020710308	0.018548595	0.023000188	0.03147194	0.023887463	0.022526942	0.0039648945	0.026845291	0.023773411
0.0	0.09844411	0.10157087	0.10701465	0.08782871	0.08505654	0.08866191	0.074091196	0.11068942	0.10656598	0.09500846
0.0	0.11712589	0.08779197	0.10411775	0.110334426	0.10934591	0.08917543	0.08087836	0.108949356	0.11071644	0.09770536
0.0	0.0035549642	0.0028437506	0.00096225296	0.0015794737	0.0017831331	0.0015724248	0.0022710748	0.0018392727	0.0019768463	0.0010686248
0.0	0.00021018047	9.399824e-05	2.8750424e-07	8.695923e-05	9.684251e-05	8.181206e-05	0.00012998396	6.3541396e-05	9.4859075e-05	7.5656746e-05
0.0	0.0029589464	0.0017231002	6.187565e-05	0.0015779736	0.0028475798	0.0019484254	0.0029028405	0.0022960433	0.0018551403	0.0022584887
0.0	0.064360574	0.071092024	0.059892565	0.06546465	0.07897058	0.065761305	0.06216874	0.05810356	0.062700145	0.056324936
0.0	0.011622116	0.0085072	0.009407856	0.009093141	0.011526558	0.010250188	0.008075941	0.011833661	0.007182378	0.007995986
0.0	0.011687467	0.0084722545	0.009417646	0.009158933	0.011518112	0.010239382	0.008023402	0.011917538	0.007190601	0.007996724
0.0	5.923554e-05	2.9574489e-05	8.459207e-05	9.502004e-05	3.486031e-05	5.9698395e-05	0.00011950259	6.913014e-05	9.727223e-05	4.5747234e-05
0.0	0.12618828	0.087175645	0.09011553	0.086518034	0.08892624	0.084771655	0.10602061	0.098302215	0.11369889	0.07343174
0.0	0.54227304	0.5363863	0.5378805	0.53242075	0.535498	0.53426147	0.544396	0.535805	0.5299129	0.534835
0.0	0.008498267	0.004573645	0.0067929965	0.010717564	0.012062152	0.0060031945	0.009399967	0.009374196	0.016444797	0.011296337
0.0	0.0661062	0.059541866	0.06304733	0.06096101	0.07371368	0.06306211	0.07074946	0.07327088	0.07058623	0.067884386
0.0	6.194006e-05	4.4195724e-05	5.3685675e-05	4.990672e-05	9.6639094e-05	5.6609733e-05	7.9006764e-05	9.5741474e-05	8.743185e-05	7.285976e-05
0.0	0.0124108335	0.009480782	0.0090035815	0.010211661	0.008878204	0.0069484725	0.012638354	0.0082436185	0.010331867	0.008026385
0.0	0.00013274807	7.8882855e-05	7.001791e-05	9.4180556e-05	6.926429e-05	4.278911e-05	0.00013665571	6.020791e-05	9.646885e-05	5.7212797e-05
0.0	0.01264227	0.008079498	0.009643038	0.010940269	0.009506694	0.007992492	0.0073751295	0.0073644593	0.010277979	0.010241384
0.0	0.00013780908	5.7127472e-05	8.041961e-05	0.000108257474	7.9517944e-05	5.6731762e-05	4.6047666e-05	4.7966136e-05	9.5454954e-05	9.356148e-05
0.0	0.54238504	0.5364008	0.53804654	0.53319657	0.5370554	0.53405285	0.5435553	0.53564894	0.5303151	0.5353125
0.0	0.012010338	0.011923901	0.0073224525	0.009541687	0.012762468	0.006362808	0.008357205	0.010865485	0.0054955333	0.011549029
0.0	0.08626479	0.07814674	0.063533805	0.069501646	0.07953648	0.072418734	0.062560976	0.059061646	0.06358944	0.071756065
0.0	0.00016969303	0.00012275146	5.5249788e-05	8.153316e-05	0.00012891009	9.515214e-05	4.9816477e-05	4.2687832e-05	5.9103e-05	8.976721e-05
0.0	0.00016455518	0.00010236836	3.4470588e-05	9.7665754e-05	2.3246039e-05	7.8828634e-05	0.00010830611	4.5974393e-05	0.0001231792	6.061937e-05
0.0	0.015386089	0.012339685	0.005534981	0.01172833	0.0063934624	0.0053254445	0.014430637	0.008224017	0.011125543	0.0077751637
0.0	0.067556605	0.056484353	0.06620298	0.068142146	0.06405068	0.047855914	0.06557364	0.06060864	0.064647645	0.056536663
0.0	0.006358661	0.0067168595	0.010560624	0.008473152	0.009262192	0.0039536343	0.010653743	0.010701272	0.013425236	0.004133124
0.0	0.02742268	0.026184661	0.02243096	0.021629767	0.025458198	0.022064276	0.02538368	0.016217845	0.028269313	0.023351682
0.0	0.00013883112	9.516512e-05	7.140165e-05	7.554075e-05	6.5694716e-05	6.6412154e-05	6.4221116e-05	1.7131068e-05	0.00012944727	2.818412e-05
0.0	0.00014707315	8.494816e-05	8.8006345e-05	2.4152148e-05	5.3678148e-05	7.5010925e-05	0.00012837649	4.3471868e-05	9.301031e-05	5.1598257e-05
0.0	0.012887675	0.010924109	0.008487928	0.0059470506	0.008800908	0.0098408945	0.010617881	0.0074183135	0.012147976	0.009140533
0.0	0.008054543	0.0071177445	0.010676358	0.00886065	0.006470163	0.0070251944	0.01374347	0.014191273	0.00973131	0.0041015125
0.0	0.008054543	0.0071177445	0.010676358	0.00886065	0.006470163	0.0070251944	0.01374347	0.014191273	0.00973131	0.0041015125
0.0	0.0078112604	0.0074349293	0.009779798	0.007062404	0.0046638097	0.006601334	0.015636073	0.014414052	0.007466111	0.0031907342
0.0	0.0078445915	0.0073725185	0.009847332	0.0070564346	0.0046860017	0.0066903476	0.015599193	0.014394163	0.007519893	0.003239957
0.0	0.08513789	0.06962882	0.054602105	0.056938134	0.06842716	0.06443465	0.08022713	0.06982016	0.06812347	0.0370445
0.0	0.00012212322	8.284245e-05	6.022474e-05	4.2879183e-05	9.9181954e-05	7.3204006e-05	6.2837644e-05	6.583005e-05	0.00010292305	1.6031587e-05
0.0	6.4263135e-05	5.207632e-05	6.0519556e-05	6.32172e-05	6.665427e-05	8.8127694e-05	4.544751e-05	8.454256e-05	4.517856e-05	2.1217316e-05
0.0	8.567659e-05	7.0094065e-05	8.5870604e-05	6.587312e-05	8.353538e-05	0.000111185924	0.00030173158	0.00013209488	0.000172034	2.9504035e-05
0.0	0.0035561132	0.0032061418	0.004716426	0.005281815	0.027504265	0.022549486	0.031105503	0.027463634	0.0056473254	0.0034981421
0.0	0.007786053	0.01244575	0.006551609	0.0037272377	0.009046557	0.009666687	0.007016143	0.010862227	0.0056426525	0.0045697913
0.0	0.15184018	0.15156212	0.14947197	0.15035573	0.15063712	0.14763837	0.18721727	0.14836895	0.16620553	0.14115852
0.0	0.5425875	0.53791946	0.5409631	0.53276855	0.53635347	0.53472525	0.54331726	0.53447425	0.530794	0.5351547
0.0	0.07284866	0.06944244	0.059333377	0.058651704	0.073554344	0.07488586	0.068091854	0.06968169	0.066691294	0.070917286
0.0	0.112495914	0.09343388	0.07398814	0.0649825	0.10095775	0.115645915	0.08904525	0.08777641	0.090556	0.10520335
0.0	0.0147476625	0.009454541	0.007288715	0.0076106614	0.0081755165	0.010370941	0.009893868	0.009600975	0.009194493	0.007940048
0.0	0.024046782	0.027160965	0.018132912	0.025923489	0.022185938	0.026657455	0.026646305	0.019030469	0.019147338	0.023252595
0.0	0.00011406244	9.1552385e-05	4.9751055e-05	6.182923e-05	5.767255e-05	0.00012122636	5.3453543e-05	3.9508013e-05	3.7553593e-05	0.000110953864
0.0	0.0106545715	0.005572078	0.011341871	0.0089903595	0.0073922225	0.006269436	0.011261708	0.009517207	0.006633847	0.0071735396
0.0	0.0106172	0.0055942335	0.011286589	0.009030912	0.007433902	0.0062627257	0.011246644	0.009526854	0.0066355914	0.0071703955
0.0	0.010519185	0.0055835405	0.011217909	0.008968693	0.0074634124	0.006288341	0.01127676	0.009537122	0.0066394075	0.007216293
0.0	7.98634e-05	4.15134e-05	3.812277e-05	5.308925e-05	7.774868e-05	3.061203e-05	0.00010215967	5.3406413e-05	4.9353413e-05	4.5439836e-05
0.0	0.010215657	0.009621013	0.008673936	0.010788816	0.010444962	0.008553679	0.01668831	0.011817976	0.006448194	0.004589692
0.0	0.27916256	0.2314449	0.21911529	0.23498955	0.26150647	0.27440867	0.2631236	0.23896673	0.2713042	0.25069183
0.0	0.056186017	0.030919785	0.02544822	0.03301996	0.046403985	0.055642635	0.046366405	0.03440374	0.05463111	0.04103108
0.0	0.16378218	0.11893563	0.10634117	0.12257108	0.14806545	0.16203529	0.14919017	0.1252724	0.16014624	0.1380054
0.0	0.10771228	0.06165997	0.09746482	0.07694754	0.07593458	0.092725314	0.0902008	0.10590854	0.09605649	0.09380086
0.0	6.973651e-05	8.052144e-05	6.817635e-05	4.5397694e-05	3.4827513e-05	6.804436e-05	6.803606e-05	1.8066889e-05	4.1960928e-05	3.33599e-05
0.0	0.046354886	0.04314622	0.042400673	0.050416972	0.053277116	0.043470483	0.05542635	0.03630622	0.030365774	0.03484854
0.0	0.04619144	0.043056186	0.042231306	0.050311673	0.053027045	0.04345897	0.055202603	0.03601172	0.030356593	0.034872644
0.0	0.54180545	0.5365811	0.5400099	0.5336833	0.53613436	0.5346204	0.5437914	0.53558636	0.5307329	0.53383267
0.0	0.010776797	0.011878879	0.004700094	0.008143136	0.009705433	0.009704443	0.010219236	0.010034472	0.009228455	0.0080533475
0.0	0.19752033	0.17763038	0.20872506	0.19500801	0.20555735	0.18451141	0.20580289	0.14913091	0.16472027	0.15764607
0.0	0.26827252	0.24746224	0.27719846	0.26311454	0.27347827	0.2531679	0.2744942	0.21959348	0.234381	0.22762728
0.0	0.07634842	0.058982525	0.06438196	0.07501122	0.0872091	0.052346878	0.08286684	0.051779382	0.061218284	0.05990966
0.0	0.00010657795	4.2670737e-05	5.805832e-05	0.0001087199	0.00018321925	2.8349525e-05	0.0001438434	2.6216307e-05	5.1286694e-05	4.5666122e-05
0.0	0.09814759	0.08158104	0.09017891	0.09132406	0.10609486	0.09431938	0.09094697	0.09063547	0.093384475	0.07574721
0.0	0.0023425997	0.00082832895	0.001621854	0.0011993542	0.0016148931	0.0018245452	0.0019560067	0.0014984431	0.0023557711	0.0020519588
0.0	0.07797015	0.048938066	0.07209184	0.05635356	0.05602757	0.06398775	0.06906332	0.07008623	0.076133266	0.064858176
0.0	0.07797015	0.048938066	0.07209184	0.05635356	0.05602757	0.06398775	0.06906332	0.07008623	0.076133266	0.064858176
0.0	0.011127211	0.008442888	0.008733422	0.009983877	0.008660543	0.008146171	0.009808946	0.011588287	0.012060902	0.0088598365
0.0	0.025508873	0.025854152	0.023572577	0.025621383	0.025658522	0.02271019	0.026136015	0.024313048	0.030608412	0.021061448
0.0	0.0022720245	0.0011988013	0.0008152192	0.0013799308	0.0019481982	0.002786853	0.0021703278	0.0022718885	0.0014309993	0.002001459
0.0	0.025624014	0.019233746	0.021857297	0.027413385	0.028008103	0.02515724	0.024391368	0.026332181	0.017196756	0.030788992
0.0	0.019233963	0.008124328	0.007475329	0.0136418715	0.013295552	0.012723738	0.012409927	0.013306703	0.009208935	0.008429573
0.0	0.00015947004	3.6111822e-05	2.682704e-05	4.9090926e-05	8.65986e-05	0.00011774606	9.201626e-05	9.155326e-05	7.4642165e-05	3.0060895e-05
0.0	0.032231666	0.018765852	0.016168453	0.019783856	0.026476577	0.028921518	0.026508853	0.02784366	0.024803251	0.018693613
0.0	0.00010603754	3.903066e-05	6.201802e-05	6.828065e-05	0.00012290571	9.347685e-05	8.676433e-05	5.6147313e-05	6.0592145e-05	9.5943185e-05
0.0	0.011130003	0.0066865296	0.008445439	0.008810597	0.011849552	0.010214664	0.010017112	0.008027821	0.00821728	0.010366005
0.0	0.011027306	0.006673766	0.008393898	0.008749879	0.011896387	0.010256272	0.010043964	0.0080364905	0.008222003	0.010432142
0.0	0.0123283295	0.007404514	0.008640273	0.008166191	0.011691087	0.008582377	0.012319717	0.00921424	0.0077084173	0.007134526
0.0	0.54359055	0.5352622	0.537759	0.5324343	0.53721076	0.53445655	0.5439304	0.53712445	0.5321307	0.5338752
0.0	0.007392482	0.005470284	0.00675971	0.0077664023	0.01191879	0.00841052	0.01664554	0.011099898	0.012993176	0.004060747
0.0	7.3710944e-05	5.0099126e-05	7.092756e-05	9.0295376e-05	0.00013847469	0.00010062559	0.00018964526	0.000110830355	7.3977695e-05	3.5939942e-05
0.0	0.5430948	0.5354691	0.53716993	0.5327256	0.5356306	0.53449446	0.5432493	0.5359956	0.5310078	0.5353798
0.0	0.012310981	0.005900546	0.006944551	0.012692975	0.0072727343	0.010044343	0.008163474	0.013228633	0.015179394	0.010192637
0.0	0.07656248	0.067340344	0.064388804	0.07574317	0.062824264	0.07695914	0.069758825	0.06569349	0.0700307	0.07241121
0.0	0.26006946	0.24306366	0.23720978	0.2177444	0.23363326	0.23284438	0.21243188	0.25176528	0.21109585	0.2451036
0.0	0.00015234358	0.00010488398	8.800072e-05	5.6109522e-05	8.6575485e-05	9.972832e-05	5.929709e-05	0.00011724646	5.698383e-05	8.483531e-05
0.0	0.06068516	0.07269744	0.05828174	0.06554383	0.08406675	0.06698042	0.07166239	0.081081726	0.055090133	0.05874177
0.0	0.008092161	0.009583054	0.005625873	0.009459991	0.011576866	0.009441114	0.008974688	0.011461955	0.005596022	0.007382272
0.0	5.1277402e-05	0.00010065995	2.418836e-05	4.7062033e-05	0.00013530167	9.260057e-05	6.4678e-05	0.000138691	4.064718e-05	4.3035674e-05
0.0	0.00834953	0.007773015	0.0063229515	0.007872858	0.008416506	0.0067582373	0.013020944	0.0053835846	0.016111149	0.004922319
0.0	0.008298996	0.00771906	0.006291053	0.007775756	0.008357644	0.0066926545	0.013013391	0.005381461	0.015962468	0.0049217353
0.0	0.07717485	0.059330046	0.072783746	0.057614256	0.074894175	0.06890391	0.07856413	0.072998665	0.06988864	0.051851045
0.0	0.5425943	0.53690344	0.53834647	0.5328982	0.5360588	0.5350658	0.5434337	0.5357748	0.5306389	0.53530496
0.0	0.0066490066	0.006595774	0.010165314	0.005251087	0.009345829	0.010070578	0.013996143	0.007283387	0.012240266	0.0040473794
0.0	0.00011101748	4.3613545e-05	9.2046364e-05	4.0450897e-05	0.0001026213	7.889541e-05	0.000117419	9.4405346e-05	8.422366e-05	2.6732596e-05
0.0	0.00010428977	5.8566126e-05	6.658864e-05	3.5281177e-05	9.8297176e-05	7.35811e-05	5.3897787e-05	5.576073e-05	5.9137048e-05	0.00012569479
0.0	0.08166794	0.06414448	0.05786684	0.057562128	0.06802015	0.067499734	0.065426834	0.06544901	0.07115196	0.06546133
0.0	0.07660504	0.080628864	0.06323836	0.051128484	0.060339864	0.07716147	0.07394081	0.07253803	0.07850317	0.06550167
0.0	0.5430107	0.53685963	0.5378055	0.53200907	0.5364916	0.5349138	0.5440162	0.5353674	0.53117836	0.5331573
0.0	0.010496676	0.012031915	0.00616469	0.007265374	0.00865665	0.013449966	0.013587326	0.012284907	0.013457768	0.009128825
0.0	0.00010794174	0.00013824459	5.429584e-05	2.6000092e-05	4.5612283e-05	0.00012095491	9.331503e-05	9.2176626e-05	0.00013068915	6.372343e-05
0.0	0.54282016	0.53746	0.5381491	0.5325673	0.5362501	0.5348265	0.54348594	0.5354133	0.53056794	0.53499
0.0	0.013569245	0.0066055725	0.005722908	0.0074177803	0.009441961	0.008613886	0.006921954	0.012026327	0.010581367	0.0071742833
0.0	0.00013766212	5.8345875e-05	3.9008075e-05	4.0315186e-05	7.139409e-05	7.30244e-05	5.8898702e-05	6.262385e-05	9.010064e-05	6.357667e-05
0.0	0.011433834	0.0101052765	0.009386913	0.010781999	0.01223969	0.006386983	0.013588808	0.0084127905	0.009835557	0.008164167
0.0	0.058161262	0.07898643	0.074582085	0.07526151	0.07627487	0.07513811	0.08466651	0.08602105	0.062459942	0.06090814
0.0	0.5410037	0.5365148	0.5374964	0.5330176	0.5360597	0.5344745	0.5447151	0.5351128	0.53043234	0.5340801
0.0	0.016266646	0.0074180043	0.008571101	0.008828154	0.011753703	0.0046043503	0.011129934	0.0054122107	0.0077527375	0.008968189
0.0	0.19120778	0.19722533	0.21683884	0.15884218	0.20186013	0.20834488	0.20410901	0.20145828	0.17870931	0.1732824
0.0	0.54319006	0.53616923	0.5388321	0.5332684	0.5366261	0.5340481	0.54324734	0.53646934	0.53152263	0.5349007
0.0	0.5414561	0.53568375	0.5375681	0.5316167	0.53525746	0.5334089	0.5429694	0.5351361	0.5304425	0.53213084
0.0	0.013127842	0.009391303	0.0031706912	0.006725795	0.013335226	0.0073508974	0.014293371	0.00706869	0.01406405	0.009384621
0.0	0.013098987	0.009366117	0.0031598648	0.0067741033	0.0133564295	0.0073839985	0.014229567	0.0070016505	0.013933195	0.009365924
0.0	0.07651426	0.06600129	0.07038449	0.053604	0.0695873	0.07573931	0.07563832	0.07419275	0.07184308	0.065848835
0.0	0.012451512	0.00624435	0.00820677	0.006960594	0.008521027	0.011414485	0.008886322	0.012070099	0.009615817	0.008152015
0.0	0.00010745771	6.492357e-05	8.1120736e-05	3.0960906e-05	7.777508e-05	0.0001127219	0.00010168063	0.00010037278	9.344397e-05	6.4997854e-05
0.0	0.011180371	0.00857384	0.009659204	0.0059072003	0.009420564	0.011212193	0.010835174	0.010693808	0.01015743	0.008566488
0.0	0.013648636	0.012857488	0.010630738	0.008065802	0.0127294175	0.0070071626	0.012801771	0.007966471	0.00871183	0.006416896
0.0	0.01216672	0.009335366	0.010624821	0.007672614	0.010340433	0.0072779553	0.011116853	0.009262231	0.009964035	0.0069168354
0.0	0.010767042	0.006868789	0.010583398	0.007394701	0.008439248	0.007546205	0.009813037	0.0106955385	0.011174664	0.007387291
0.0	6.519091e-05	7.5430835e-05	9.6700765e-05	4.9713206e-05	6.026334e-05	3.643786e-05	0.000100682984	0.00010592616	4.7749676e-05	5.6469813e-05
0.0	0.011603627	0.007835252	0.008836332	0.0077440785	0.011613448	0.009503112	0.01006947	0.011496839	0.013373218	0.0064866347
0.0	0.095820256	0.075062834	0.06627204	0.062442027	0.06821804	0.073702276	0.075911336	0.06782439	0.07099997	0.06054243
0.0	0.54159737	0.5367861	0.5377753	0.5329027	0.5359112	0.53414667	0.5432953	0.5350728	0.5304508	0.53485006
0.0	0.009348535	0.0059113544	0.012003126	0.0081613725	0.01112165	0.008711211	0.013177921	0.013143939	0.016717035	0.013608605
0.0	0.3056258	0.26586452	0.26055208	0.25783572	0.2688448	0.25164893	0.29103026	0.2242917	0.27110228	0.20242947
0.0	0.01633124	0.013787174	0.009608431	0.008948047	0.012741397	0.008937372	0.01632734	0.0076798014	0.01073094	0.0063328515
0.0	5.7981466e-05	0.00018778829	7.0408394e-05	7.534133e-05	0.00014707976	9.058687e-05	0.0001382019	0.0001161105	6.0910897e-05	4.096011e-05
0.0	0.00012317792	9.033447e-05	5.5254055e-05	1.2696327e-05	9.492222e-05	7.6148215e-05	0.00013220085	4.9640683e-05	5.3197855e-05	5.357541e-05
0.0	0.008330979	0.008845524	0.009403524	0.010968548	0.0132947005	0.0118539585	0.011093562	0.008670898	0.011064618	0.0066431356
0.0	0.08335969	0.07056751	0.06945694	0.07669495	0.079462	0.07365042	0.078942664	0.057186194	0.06728122	0.06086013
0.0	0.5426916	0.5364132	0.5378047	0.53231937	0.536041	0.5344886	0.5440481	0.5357489	0.53072655	0.5350555
0.0	0.0077011734	0.009855132	0.009189516	0.0089415675	0.011164462	0.011584426	0.010953402	0.0136324745	0.011016236	0.007971748
0.0	0.00011087656	0.0001050301	5.8743324e-05	0.00014760718	0.00010513802	7.815693e-05	7.783325e-05	0.00017387955	9.387194e-05	7.433183e-05
0.0	0.011212373	0.009876111	0.0088161575	0.012735849	0.008278853	0.008352702	0.006128384	0.013894282	0.010092107	0.0061316
0.0	0.0033654782	0.002015042	0.0014622324	0.0016087926	0.0024267652	0.0024390868	0.0023243995	0.0022216442	0.0019762896	0.0016644131
0.0	0.0031272767	0.002090019	0.0019079671	0.0012466082	0.0017135147	0.0026315413	0.0026626203	0.0018662794	0.002305372	0.0028299233
0.0	0.027680112	0.031026036	0.033392835	0.022154381	0.030241644	0.024718627	0.028006664	0.02572411	0.020376671	0.025015837
0.0	0.029254625	0.022590002	0.021889994	0.016942568	0.024383238	0.033634067	0.034574747	0.02301047	0.028173758	0.02785249
0.0	0.013630923	0.00908569	0.009586765	0.009832692	0.0148096625	0.008871427	0.010147103	0.011072995	0.010079228	0.006479758
0.0	0.014673386	0.01096802	0.009891444	0.008914939	0.015865488	0.008041228	0.00896322	0.010841436	0.0070213806	0.007890689
0.0	0.07865382	0.07939365	0.060378402	0.07224524	0.08663156	0.07350807	0.06831228	0.07351062	0.06596454	0.0637272
0.0	0.0124267405	0.007564813	0.009369229	0.010828588	0.013686896	0.009771627	0.011600007	0.011071304	0.014154456	0.0052843657
0.0	0.00010350679	8.5443164e-05	8.5982196e-05	0.000105054634	0.000105167	0.00010404493	5.4948763e-05	0.00016378798	6.65284e-05	5.5496283e-05
0.0	0.017540304	0.010884879	0.014302605	0.01216712	0.010255114	0.011834152	0.01579478	0.011453729	0.0115053775	0.008558112
0.0	0.01632352	0.0077371267	0.011698969	0.012946302	0.00972128	0.012579007	0.013094938	0.009924909	0.009078253	0.009214123
0.0	0.010039062	0.009440877	0.010705846	0.011205793	0.008050327	0.008313545	0.009819614	0.0072623002	0.012922845	0.008084456
0.0	9.625182e-05	7.129809e-05	0.00012023802	0.00010557988	0.00012658437	7.2818984e-05	6.966904e-05	4.0504783e-05	9.686329e-05	7.062674e-05
0.0	0.5422024	0.5368564	0.53769517	0.5329972	0.5364712	0.53477246	0.5437789	0.53556657	0.5303491	0.5346495
0.0	0.028694019	0.027277792	0.023833819	0.021881012	0.025899887	0.02530102	0.031022618	0.022564167	0.028750155	0.015872741
0.0	0.031450205	0.023822933	0.0234747	0.0238492	0.021633599	0.023137584	0.023246558	0.024541015	0.024182038	0.027865903
0.0	0.54232436	0.53533924	0.5384134	0.53241265	0.53737265	0.53387123	0.5438484	0.5369058	0.5315425	0.5334697
0.0	0.01594146	0.01219055	0.0076533593	0.007244713	0.011056799	0.006502948	0.010272305	0.011797873	0.012700895	0.0039166147
0.0	8.618939e-05	0.00013030936	5.1584328e-05	4.652273e-05	9.3407885e-05	3.9516566e-05	9.184988e-05	0.00015089409	8.445666e-05	3.4082786e-05
0.0	0.542464	0.53557926	0.53758943	0.53206116	0.5352325	0.53450006	0.54358053	0.5357241	0.53099096	0.5355815
0.0	0.014766457	0.008903978	0.005046209	0.011294562	0.011501024	0.010193671	0.008350892	0.01969365	0.012968067	0.008744748
0.0	0.070977524	0.07072868	0.061385296	0.07257864	0.07405645	0.071895674	0.07674191	0.0840733	0.081060655	0.07312916
0.0	0.54123926	0.5374587	0.5362417	0.5332635	0.5391734	0.53401744	0.5439541	0.5368408	0.530345	0.5335118
0.0	0.5423485	0.53671765	0.5362601	0.5336385	0.5403586	0.53403765	0.5434161	0.5366087	0.53111625	0.53432256
0.0	0.008229635	0.0101246415	0.0090190265	0.013505079	0.010475209	0.010883786	0.009896298	0.006764492	0.0113816615	0.0095370505
0.0	0.113673255	0.10248791	0.093758896	0.10162858	0.10693505	0.10122032	0.11361022	0.08420805	0.10494876	0.096814975
0.0	0.113556504	0.10246295	0.094045095	0.101336	0.10702606	0.10177918	0.11341482	0.08477186	0.1046928	0.09688211
0.0	0.5434633	0.5368222	0.53833586	0.5330417	0.5376638	0.5341644	0.5425241	0.53688574	0.5314786	0.5336329
0.0	0.014091118	0.0103873145	0.010826764	0.009928818	0.010274967	0.00842337	0.0062471684	0.009780449	0.0056295227	0.0066552768
0.0	0.014087919	0.010410195	0.010807412	0.009957786	0.010321527	0.0084959855	0.006183249	0.009736243	0.005596765	0.0066051413
0.0	0.04300797	0.05567562	0.040149167	0.05025588	0.040714737	0.0439343	0.043531146	0.047958497	0.045224383	0.037101693
0.0	0.11998005	0.13744198	0.10848532	0.120243706	0.114295706	0.12916355	0.117820784	0.12328671	0.1123564	0.10820032
0.0	0.07878041	0.067549124	0.068274096	0.0806616	0.07214862	0.0795262	0.08168791	0.06432611	0.06801061	0.062002596
0.0	0.54265296	0.53661156	0.53835666	0.53270113	0.5361362	0.53419465	0.5436014	0.5357788	0.5305167	0.535159
0.0	0.015273731	0.009662967	0.0077680894	0.010433968	0.011609672	0.010559832	0.015201685	0.0052419687	0.013527293	0.0073476485
0.0	0.000120041885	7.08201e-05	7.234625e-05	0.00014321876	8.911873e-05	0.00013564399	0.00013619468	5.8696343e-05	7.602682e-05	5.1900963e-05
0.0	0.082976274	0.06596811	0.06690906	0.058429446	0.07919652	0.060313664	0.07452418	0.067490555	0.06752701	0.060330182
0.0	0.102052346	0.06354115	0.061999824	0.05110771	0.08005617	0.06766121	0.0739999	0.06378327	0.07995577	0.056707505
0.0	0.54294306	0.5354432	0.5382312	0.5323106	0.53707945	0.53391117	0.54330367	0.53671426	0.5318951	0.5336756
0.0	0.015659966	0.006884012	0.00900828	0.006474099	0.012365311	0.00894327	0.008271403	0.0054636826	0.012716091	0.009842967
0.0	0.00032475241	5.632053e-05	5.0430684e-05	2.5961142e-05	0.000132143	7.3682204e-05	9.359718e-05	5.6865385e-05	0.00014012078	3.7233403e-05
0.0	0.54250836	0.5363795	0.53819907	0.53299147	0.5361312	0.5340946	0.54341453	0.53603166	0.53025484	0.53478533
0.0	0.014243787	0.010409233	0.0094280075	0.00971026	0.016708605	0.0051649474	0.009157163	0.009093365	0.009171382	0.0064291805
0.0	0.00014626341	6.4801294e-05	6.706468e-05	4.2618605e-05	0.00012682831	4.794108e-05	9.612882e-05	7.0266804e-05	7.40172e-05	4.6871235e-05
0.0	0.07617154	0.07079112	0.07051783	0.07366024	0.08203286	0.06877913	0.07362793	0.052098595	0.08443932	0.05887677
0.0	0.011086732	0.009767997	0.009693346	0.010645081	0.012819482	0.009365614	0.010302552	0.0055561024	0.013752083	0.006962994
0.0	0.01108635	0.009807571	0.009718815	0.0105969785	0.012795541	0.009380216	0.010383751	0.0055168215	0.013769362	0.006950029
0.0	0.08261617	0.06803824	0.086313136	0.06267479	0.074039936	0.07111555	0.087004416	0.07795483	0.074506454	0.07263525
0.0	0.012913603	0.009072297	0.0141627425	0.007882335	0.01057678	0.009967135	0.014099461	0.011731789	0.010872262	0.010283485
0.0	0.012913159	0.009109073	0.014199781	0.007846614	0.010556987	0.00998266	0.014210157	0.011649348	0.010885963	0.010264401
0.0	0.08630204	0.06475859	0.05921995	0.06495453	0.07239547	0.07091648	0.09044102	0.0774699	0.07040706	0.06935331
0.0	0.00016997416	6.0463204e-05	4.2508076e-05	6.325326e-05	9.027453e-05	8.792246e-05	0.00020110194	0.00011822229	8.659926e-05	7.8962854e-05
0.0	0.012924366	0.0074610068	0.004559088	0.013087034	0.009556249	0.013073442	0.014903039	0.012786485	0.010329985	0.0108505925
0.0	0.014011799	0.0076806378	0.006300814	0.010480815	0.0103541585	0.005820619	0.011073189	0.010252593	0.01161555	0.008441084
0.0	0.014004252	0.007652389	0.0063181203	0.010466932	0.010328426	0.0058363765	0.010989559	0.010288748	0.011644408	0.008439635
0.0	0.5422328	0.5366616	0.5383541	0.5335153	0.5366759	0.5342018	0.5435241	0.53648645	0.5305121	0.53595734
0.0	0.011882192	0.009179749	0.010598488	0.008025489	0.012212343	0.009875495	0.005463382	0.010678463	0.007482419	0.0071129343
0.0	0.076741315	0.08112623	0.063447714	0.06021281	0.069974914	0.071402304	0.0641188	0.07845884	0.074363984	0.06409074
0.0	0.0001086716	0.00014151954	5.4970515e-05	4.766269e-05	7.9417536e-05	9.021335e-05	5.4611668e-05	0.00012405313	0.00010643922	5.8736543e-05
0.0	0.08053675	0.064743094	0.06582672	0.06729184	0.07727897	0.07413404	0.07593833	0.06718124	0.074187815	0.06594661
0.0	0.012308454	0.008306429	0.008550275	0.0089530675	0.011438211	0.010788465	0.011001782	0.008824111	0.01079906	0.008574161
0.0	0.065748155	0.06973296	0.058872066	0.073836066	0.07271692	0.07501293	0.0696099	0.07713754	0.05268042	0.060900554
0.0	0.0035551297	0.0016558897	0.0019414871	0.0016892231	0.0020972406	0.0015148282	0.0030485538	0.0018543538	0.0025533948	0.0016738884
0.0	0.034987148	0.024584074	0.013861478	0.025212344	0.027579566	0.02199665	0.026544314	0.023787536	0.024092639	0.024149911
0.0	0.08741796	0.07819422	0.07054093	0.07221753	0.07842801	0.067671165	0.08345801	0.069830194	0.06817257	0.061989263
0.0	0.06773121	0.0746196	0.064732894	0.05198167	0.07749976	0.06785289	0.085736394	0.068569936	0.060736954	0.06813509
0.0	0.018191474	0.007764308	0.011964464	0.011813026	0.012871088	0.0135244485	0.011986026	0.01062206	0.01140208	0.0087947035
0.0	0.033056594	0.02106469	0.028991098	0.023578228	0.032866452	0.027684148	0.030918151	0.026852628	0.027647777	0.019199515
0.0	0.23813742	0.21984099	0.22998452	0.23808762	0.24704061	0.20792422	0.22904989	0.23469092	0.23603298	0.21880399
0.0	0.000119103854	5.7679033e-05	5.665488e-05	4.907127e-05	0.0001200799	7.9663056e-05	6.4962966e-05	7.091741e-05	7.559725e-05	5.324607e-05
0.0	0.011797395	0.01009587	0.011377654	0.00958705	0.0084383385	0.007818929	0.0111446595	0.007165953	0.009570548	0.006287009
0.0	0.011767181	0.010153936	0.011420675	0.009563342	0.008365769	0.007811304	0.011109245	0.00723599	0.009554755	0.006301381
0.0	0.015132192	0.0074981195	0.0069109523	0.010836236	0.009590792	0.011853271	0.011138944	0.011339594	0.011977299	0.010794039
0.0	0.0028475947	0.0020897703	0.00043525844	0.0022646163	0.002306175	0.0022677202	0.002255098	0.0023753468	0.0028707953	0.002345345
0.0	0.0032404792	0.0017649342	0.0028568099	0.0018093591	0.0025856614	0.0012931371	0.0027603682	0.0018934754	0.0023167965	0.0017054634
0.0	0.029469356	0.02132025	0.012658285	0.02668511	0.024777833	0.03120227	0.030748315	0.022802765	0.025851084	0.026506761
0.0	0.034153994	0.02345701	0.027648745	0.030192757	0.023961434	0.023159094	0.0280676	0.024048617	0.028764764	0.024551554
0.0	0.020854624	0.00863843	0.011554401	0.010940402	0.010894437	0.014102929	0.01171659	0.012004986	0.012044209	0.008684011
0.0	0.033702854	0.027539222	0.02700613	0.019849181	0.031806868	0.01853563	0.030623898	0.02690935	0.025609178	0.027559878
0.0	0.01822457	0.008962702	0.009062708	0.010766275	0.013030322	0.010385805	0.013434099	0.0121576805	0.010539763	0.00903732
0.0	0.03239139	0.026347192	0.018595992	0.0204557	0.024053933	0.027107015	0.024206895	0.02902692	0.031144544	0.01914385
0.0	0.002044341	0.0017635913	0.0020431955	0.0019147687	0.0020052113	0.0012327249	0.0015013966	0.0012934684	0.0019918384	0.0021012402
0.0	0.026195925	0.02382306	0.023870718	0.026989253	0.022353107	0.024801522	0.021493675	0.019558305	0.02322255	0.025518406
0.0	0.035883386	0.021000326	0.025344437	0.023225801	0.02460669	0.016295703	0.026924858	0.028632464	0.025809081	0.024053888
0.0	0.020613734	0.009122348	0.010517135	0.011139727	0.010903608	0.009095522	0.01349135	0.013054507	0.009632042	0.009581529
0.0	0.5413568	0.53570807	0.5378587	0.5340536	0.53828275	0.5348437	0.5441479	0.5340935	0.5299076	0.5322059
0.0	0.54313004	0.53651476	0.5391449	0.53216594	0.5363028	0.5345632	0.5412777	0.5352704	0.53253996	0.53404427
0.0	0.5437986	0.5365769	0.53777945	0.5336321	0.5370977	0.5360599	0.54419583	0.5352723	0.5309445	0.5335654
0.0	0.11941305	0.09986907	0.09446653	0.11141031	0.10112875	0.09518234	0.09923363	0.06938	0.11535656	0.09734237
0.0	0.54370207	0.5362181	0.5388512	0.53317416	0.5365313	0.53368175	0.5442768	0.53697604	0.53143436	0.53374535
0.0	0.54381764	0.537833	0.5408999	0.5332834	0.5375594	0.53412896	0.5442574	0.5374765	0.5320441	0.53416944
0.0	0.5429453	0.53761774	0.53880763	0.5324232	0.5369847	0.5336932	0.54353523	0.5376433	0.53066844	0.53516006
0.0	0.54338086	0.5365655	0.5383099	0.5312532	0.5362472	0.53316414	0.54430985	0.53657764	0.53129363	0.5351723
0.0	0.54351777	0.53641456	0.5398869	0.53309745	0.5367651	0.53293884	0.5426437	0.5373971	0.531751	0.5348361
0.0	0.5436734	0.53650934	0.53934234	0.53365654	0.53784305	0.53404075	0.5433489	0.5369063	0.53113914	0.53427947
0.0	0.17887242	0.15335564	0.1408059	0.16659606	0.15211324	0.13332616	0.1474376	0.13862038	0.112890065	0.12495494
0.0	0.11950047	0.09995747	0.09419896	0.11193146	0.10130845	0.09540295	0.098732546	0.06935719	0.11510278	0.09747934
0.0	0.54377896	0.535306	0.53829205	0.5329009	0.5366015	0.53423554	0.5437713	0.53614825	0.53182054	0.53334713
0.0	0.54327065	0.53777343	0.5399722	0.53158414	0.5370265	0.5338669	0.54425246	0.53873646	0.5296946	0.53518677
0.0	0.5432651	0.53718495	0.53842247	0.53426677	0.53700787	0.5333162	0.5438044	0.5366754	0.53171307	0.534605
0.0	0.5428676	0.53718317	0.53815764	0.5347883	0.53782374	0.533903	0.54306096	0.5365951	0.5317864	0.5353787
0.0	0.5431726	0.53527015	0.5398154	0.53277713	0.5359462	0.5348457	0.5416831	0.535266	0.53194493	0.53487724
0.0	0.119041756	0.09974776	0.09403154	0.11119918	0.10157524	0.09563282	0.098178096	0.06927794	0.11603633	0.09752596
0.0	0.015050021	0.007906824	0.008204756	0.008477765	0.009111652	0.010020096	0.0096442625	0.006666957	0.012138694	0.009157682
0.0	0.028021986	0.037789736	0.035396155	0.03387411	0.1360485	0.018422248	0.030011572	0.113409996	0.020017534	0.02258198
0.0	0.544395	0.53579783	0.5386774	0.53224236	0.536102	0.5353735	0.5427688	0.5354913	0.5319698	0.5335129
0.0	0.15651552	0.12266801	0.1591989	0.1403527	0.16159278	0.14996013	0.16460977	0.15332566	0.13432491	0.12921448
0.0	0.5442307	0.5371947	0.53908116	0.5333184	0.5365912	0.5347808	0.54404163	0.53678703	0.5318101	0.5331175
0.0	0.2694146	0.18008117	0.21974088	0.22055782	0.21403302	0.22725669	0.22913228	0.21479563	0.19675449	0.19336498
0.0	0.020650685	0.007354914	0.01015037	0.013172513	0.009671085	0.011607555	0.010301666	0.0131017985	0.009392887	0.008300355
0.0	0.5434008	0.5355722	0.53857857	0.5327225	0.5370079	0.5356564	0.5421046	0.53615904	0.531928	0.5348689
0.0	0.541598	0.5356456	0.53788465	0.5330289	0.53893733	0.5356923	0.54447687	0.5377475	0.5321355	0.5323866
0.0	0.5401474	0.5376255	0.53924495	0.5309211	0.5388092	0.5339076	0.5453915	0.5383083	0.53263223	0.53490627
0.0	0.54324925	0.53510135	0.5387899	0.5332197	0.53959376	0.535428	0.54219764	0.5374526	0.53315526	0.53500354
0.0	0.54346395	0.5355759	0.53842384	0.53153217	0.53569895	0.53458744	0.5416675	0.53445345	0.5314768	0.53245413
0.0	0.54331005	0.5379273	0.5381584	0.53328353	0.53500617	0.53281647	0.5439087	0.5362509	0.5309079	0.5347679
0.0	0.541098	0.5381232	0.5370112	0.530634	0.53823566	0.534917	0.54362947	0.53626466	0.53156364	0.5355051
0.0	0.11454171	0.09268212	0.08702004	0.08405995	0.09386503	0.106716864	0.10453699	0.104464166	0.09460655	0.09630458
0.0	0.54379165	0.53535455	0.5389196	0.532809	0.53640604	0.5332334	0.5408643	0.53519875	0.5323167	0.53350157
0.0	0.541432	0.5403837	0.54041564	0.5354779	0.538773	0.5353193	0.5430293	0.5392922	0.5325538	0.5331434
0.0	0.16196144	0.14549744	0.12034339	0.14939061	0.13959813	0.10793356	0.13148849	0.12524381	0.14590916	0.123757355
0.0	0.5441182	0.53689903	0.53952205	0.53295934	0.53698695	0.5356098	0.542909	0.5374088	0.5311563	0.53435963
0.0	0.5439704	0.53598714	0.5393183	0.5328039	0.5363908	0.5354082	0.5426907	0.53634423	0.5309748	0.5342818
0.0	0.54280514	0.5351274	0.5382518	0.53290546	0.53751796	0.5356024	0.5412648	0.5363328	0.53176856	0.534512
0.0	0.541866	0.5355163	0.5399324	0.53341097	0.5368822	0.5346255	0.5445897	0.5353146	0.53167146	0.53262544
0.0	0.54300237	0.5363435	0.53852355	0.5331127	0.53831255	0.53587115	0.541556	0.5377521	0.53201044	0.5346158
0.0	0.5426691	0.5363148	0.53812474	0.5327567	0.53654337	0.5340095	0.54186356	0.53636897	0.53215694	0.5349166
0.0	0.13519248	0.094041534	0.11355185	0.10018619	0.01248205	0.10200957	0.11301217	0.108383186	0.10690802	0.0075482232
0.0	0.5400536	0.53615314	0.5373852	0.534161	0.53975266	0.53406745	0.5426191	0.53675604	0.53104705	0.53447545
0.0	0.53896296	0.5362708	0.536844	0.5339707	0.53935444	0.5330988	0.5429174	0.5354766	0.53136927	0.5332819
0.0	0.54387975	0.5374073	0.538573	0.53527576	0.54020065	0.5338685	0.54337394	0.53707826	0.5335829	0.53612655
0.0	0.54352486	0.5364912	0.54004824	0.53393984	0.5381974	0.53412676	0.5432086	0.53819805	0.53219765	0.53394866
0.0	0.5415889	0.53662014	0.5382706	0.53193605	0.5383823	0.5340842	0.54250115	0.5373442	0.53171164	0.53356606
0.0	0.17767777	0.16503797	0.17125964	0.1456174	0.16360267	0.14856435	0.1628413	0.14631028	0.15488401	0.15011245
0.0	0.5418263	0.53851324	0.53809726	0.53492796	0.5400943	0.5320721	0.5442527	0.53736687	0.5318624	0.53400624
0.0	0.5438841	0.5368877	0.5400457	0.53396165	0.53705716	0.5341774	0.5427238	0.536433	0.53207856	0.53486973
0.0	0.54335946	0.53681296	0.5404816	0.53421575	0.5374958	0.5344676	0.5429812	0.5372371	0.5321133	0.53405607
0.0	0.54325855	0.5358032	0.5406125	0.5335007	0.53628427	0.53332293	0.54206115	0.53777343	0.53158325	0.5335261
0.0	0.54294825	0.53683245	0.5377638	0.5327666	0.53761226	0.53334033	0.5421123	0.53704554	0.53123754	0.5336903
0.0	0.5426627	0.5358551	0.538312	0.5319948	0.5372233	0.5342454	0.54214436	0.53727275	0.52999794	0.5323761
0.0	0.5425703	0.5372497	0.5379006	0.53200215	0.537305	0.533525	0.54330873	0.53700596	0.5315471	0.53347474
0.0	0.54309016	0.53542274	0.53853995	0.5316175	0.53639024	0.53386635	0.5430662	0.53746545	0.53010374	0.5330485
0.0	0.54293317	0.5359092	0.53712	0.5311438	0.536388	0.5329227	0.5428631	0.5359953	0.5304275	0.533384
0.0	0.5422572	0.5365363	0.5391767	0.5318136	0.53649926	0.5336589	0.5430431	0.53766775	0.5313058	0.53506273
0.0	0.54307353	0.53621066	0.5377653	0.532559	0.53656036	0.5337613	0.5424166	0.536734	0.53105026	0.5330462
0.0	0.5423563	0.53761065	0.53921	0.53219396	0.53661007	0.5338652	0.5428143	0.53722787	0.5312584	0.5340891
0.0	0.5427067	0.5370369	0.5388299	0.53323853	0.5376518	0.53363925	0.5417868	0.5373133	0.53159	0.53448737
0.0	0.54237956	0.5363847	0.53848755	0.5322593	0.53650206	0.5331799	0.54222745	0.536786	0.53047234	0.5325344
0.0	0.54292816	0.53753054	0.539046	0.5324262	0.5376049	0.5330308	0.54283875	0.5379562	0.53222495	0.534726
0.0	0.5431098	0.5357251	0.53826636	0.53319293	0.53645283	0.5326146	0.5419057	0.53643984	0.5312024	0.53409845
0.0	0.5428734	0.5365087	0.5390968	0.53260756	0.53731847	0.5328528	0.5406461	0.5373119	0.53055865	0.5329191
0.0	0.5423762	0.53666294	0.53895205	0.5328333	0.5360011	0.5341397	0.5413364	0.5378609	0.5308339	0.53363365
0.0	0.5433843	0.53786486	0.5381824	0.5331239	0.53792983	0.53309727	0.5430559	0.53826576	0.53237176	0.5344176
0.0	0.5441015	0.53592277	0.53767145	0.5318109	0.53706443	0.53333163	0.54276145	0.5357492	0.53027976	0.5338456
0.0	0.54318255	0.53650117	0.5378125	0.5320515	0.53810114	0.53358275	0.5419132	0.53717595	0.5316071	0.5340366
0.0	0.54337716	0.5366964	0.53966135	0.53232	0.5370377	0.5320003	0.54314387	0.53729224	0.53209615	0.53504217
0.0	0.54160154	0.53686476	0.53858936	0.5326944	0.5361102	0.53324825	0.54389936	0.53688395	0.5316039	0.5320563
0.0	0.5420825	0.53742874	0.5395682	0.53341174	0.5375399	0.5346152	0.5422077	0.5381133	0.53184146	0.5356531
0.0	0.54355097	0.53704756	0.53963625	0.53134227	0.53636557	0.5351941	0.5423998	0.535863	0.5322529	0.5333587
0.0	0.5432941	0.536226	0.5386402	0.5334626	0.53574216	0.53435916	0.54196835	0.53639036	0.5304945	0.5341644
0.0	0.54330146	0.53553927	0.53922164	0.5342287	0.53682524	0.53491914	0.5428934	0.5360487	0.5309714	0.5340645
0.0	0.5433361	0.5349193	0.5386956	0.53303	0.53627187	0.5346901	0.5426291	0.5356797	0.5312489	0.5334676
0.0	0.5435052	0.5351328	0.53891194	0.5343659	0.5372795	0.5341642	0.5464786	0.53571403	0.5311914	0.5326498
0.0	0.54479694	0.5351922	0.5402348	0.53426003	0.5368018	0.5336244	0.54420966	0.53680396	0.5311039	0.5331662
0.0	0.54335064	0.5363052	0.5353745	0.5323804	0.5362261	0.53413796	0.5444523	0.5367393	0.5311683	0.5325715
0.0	0.5447596	0.5364129	0.53654957	0.53259736	0.53656125	0.5336014	0.5431234	0.53548384	0.5308873	0.53497034
0.0	0.06205384	0.04517814	0.050425656	0.04350849	0.05010712	0.047602277	0.04657835	0.02800904	0.051471133	0.04361472
0.0	0.5417764	0.5363653	0.5384536	0.53234315	0.5362577	0.53452235	0.5443776	0.5359213	0.53111905	0.5321508
0.0	0.011783128	0.010485212	0.0075632054	0.010728121	0.010715744	0.009789131	0.008468735	0.0057033217	0.012194856	0.008867507
0.0	0.12008674	0.10005589	0.09521226	0.11106012	0.10033287	0.09526041	0.09821053	0.06931808	0.11633185	0.09778791
0.0	0.011717248	0.010528366	0.007555332	0.010651184	0.010723603	0.009799466	0.0085241655	0.0056629307	0.012180976	0.008866694
0.0	0.13336854	0.10028815	0.10700601	0.11361942	0.10037885	0.08002422	0.10577102	0.09219331	0.104024984	0.08303811
0.0	0.5433418	0.5351481	0.5404271	0.5334727	0.5369078	0.5320035	0.5431642	0.53659266	0.53129065	0.53246707
0.0	0.1068757	0.119119994	0.11394392	0.10653148	0.08859701	0.10441838	0.11532421	0.11655331	0.10699056	0.08471806
0.0	0.116974756	0.10408046	0.09722416	0.08556698	0.09396734	0.09917726	0.10898796	0.09708851	0.107225835	0.09602445
0.0	0.11166914	0.10234336	0.10135415	0.09363226	0.104895405	0.099677436	0.11611078	0.10066538	0.10877877	0.1075946
0.0	0.54477924	0.53640705	0.5395411	0.5326773	0.53650594	0.53358763	0.54353905	0.53547543	0.5312075	0.53377795
0.0	0.54502964	0.53581154	0.5382085	0.532222	0.53577995	0.535437	0.5427153	0.53500855	0.5322065	0.53314537
0.0	0.54502964	0.53581154	0.5382085	0.532222	0.53577995	0.535437	0.5427153	0.53500855	0.5322065	0.53314537
0.0	0.541756	0.53733337	0.5413311	0.53421336	0.5384066	0.5336263	0.5447395	0.5362059	0.53509885	0.5358002
0.0	0.5432754	0.5372743	0.5395688	0.53323877	0.53692377	0.5324263	0.5436961	0.53582233	0.5324021	0.5319154
0.0	0.5429745	0.53595847	0.53943366	0.53479064	0.5385981	0.53539354	0.54547256	0.5355276	0.5339332	0.53462714
0.0	0.5435902	0.53577834	0.53914624	0.53422403	0.5368676	0.5332103	0.5429748	0.5354124	0.53058606	0.5332058
0.0	0.5404059	0.53645694	0.53946584	0.5317931	0.5366898	0.5347937	0.54433966	0.5361194	0.53445035	0.5348268
0.0	0.13323961	0.10046161	0.107221976	0.114021815	0.10029693	0.08006506	0.1058307	0.092312	0.104021735	0.08264154
0.0	0.5448391	0.537461	0.5403815	0.5328162	0.5384588	0.533377	0.54381907	0.5362272	0.5327856	0.53384507
0.0	0.54314166	0.53742117	0.5410186	0.5344413	0.5381132	0.5344372	0.5445251	0.53770596	0.5346796	0.53557295
0.0	0.12788396	0.097962484	0.10339339	0.09690241	0.10047038	0.09598965	0.112527736	0.09486184	0.11865542	0.09420107
0.0	0.5431238	0.5358952	0.538848	0.53369224	0.5377888	0.5337371	0.54300845	0.53511804	0.53119457	0.53200793
0.0	0.54273146	0.5364381	0.5414205	0.5336856	0.5373181	0.53424114	0.5441945	0.5347517	0.5351442	0.5362971
0.0	0.11424431	0.10317738	0.09376157	0.10071387	0.08037012	0.0960929	0.110117346	0.0914265	0.09560447	0.09203541
0.0	0.5435005	0.53685004	0.54079473	0.53330165	0.53765535	0.5348846	0.5439562	0.5373279	0.53577435	0.534506
0.0	0.10966856	0.09435062	0.09148022	0.082809	0.10944733	0.101549864	0.09463647	0.09662585	0.11214367	0.08952776
0.0	0.10966856	0.09435062	0.09148022	0.082809	0.10944733	0.101549864	0.09463647	0.09662585	0.11214367	0.08952776
0.0	0.12823266	0.09801797	0.10371724	0.096745685	0.1005123	0.095990494	0.11271862	0.09487188	0.118209556	0.09381525
0.0	0.5440482	0.5360992	0.5404363	0.53289527	0.5380173	0.534375	0.5436916	0.535543	0.53551143	0.5352192
0.0	0.54308665	0.53653675	0.54068613	0.5319761	0.5374107	0.5345619	0.54369736	0.5364204	0.5345769	0.5349049
0.0	0.5412454	0.53753114	0.5398784	0.5334537	0.5391479	0.5333587	0.54432076	0.54032916	0.5355697	0.53197354
0.0	0.5436678	0.53639156	0.54071784	0.533804	0.53773624	0.53322166	0.54313004	0.5391116	0.5332938	0.53282815
0.0	0.5430254	0.5363856	0.5403962	0.5331273	0.536072	0.534701	0.54243803	0.53789	0.5329736	0.53390694
0.0	0.54341286	0.5364892	0.5385159	0.5341907	0.5352643	0.5333753	0.5426149	0.53993034	0.5331436	0.53086334
0.0	0.54251194	0.53598756	0.5382616	0.5327306	0.5366581	0.53422356	0.54099685	0.5366933	0.5318256	0.5339395
0.0	0.5410517	0.53752494	0.5402169	0.5332704	0.5378634	0.53430104	0.54258084	0.5352852	0.53190345	0.5337505
0.0	0.5434383	0.5340098	0.5402989	0.5325534	0.5359581	0.5362615	0.5408354	0.5366129	0.5303253	0.5342442
0.0	0.5415869	0.5374464	0.5432249	0.53436637	0.53705525	0.53496253	0.5419472	0.5358868	0.531435	0.5348824
0.0	0.54217166	0.53686166	0.5403205	0.5336989	0.53802335	0.5341669	0.5422071	0.53692234	0.5328397	0.53436655
0.0	0.54191744	0.5361952	0.5420466	0.5308877	0.53739375	0.5340594	0.54180586	0.5380535	0.53304005	0.5377683
0.0	0.5423954	0.5362556	0.5391677	0.532585	0.5356304	0.5355383	0.54279166	0.53539515	0.53015345	0.5339127
0.0	0.5412885	0.538249	0.53740555	0.53230774	0.5405954	0.5349043	0.5435214	0.53745	0.53289396	0.53551763
0.0	0.5459025	0.5370918	0.54021364	0.53338134	0.5368487	0.534295	0.5444344	0.5380076	0.53118896	0.53451097
0.0	0.54182184	0.5370809	0.5391155	0.53484076	0.5385158	0.53208816	0.5434304	0.5371235	0.5318778	0.5356485
0.0	0.543115	0.5372804	0.5394005	0.5335366	0.5395281	0.53464746	0.54440963	0.5384739	0.5338651	0.5367569
0.0	0.54435515	0.53683263	0.5399764	0.5334851	0.53885114	0.53461426	0.5436529	0.5386455	0.5339719	0.53646165
0.0	0.54445416	0.53685904	0.5396157	0.5321185	0.53696585	0.5339799	0.54320866	0.53623754	0.5316053	0.53624654
0.0	0.10813372	0.093572184	0.0977162	0.08581389	0.10095758	0.080954306	0.12068978	0.09015352	0.092731796	0.09348097
0.0	0.5435838	0.536922	0.5386977	0.53281695	0.5374919	0.5340114	0.5433777	0.53712445	0.53290266	0.534133
0.0	0.5425174	0.5369519	0.5377877	0.5310847	0.53505486	0.5338018	0.54314274	0.5367075	0.53051496	0.5325232
0.0	0.54284245	0.53570056	0.538712	0.5329502	0.53740424	0.5337728	0.5438373	0.53568375	0.53117377	0.5337615
0.0	0.54502964	0.53581154	0.5382085	0.532222	0.53577995	0.535437	0.5427153	0.53500855	0.5322065	0.53314537
0.0	0.5435328	0.53373	0.53757626	0.52960545	0.5351585	0.53491575	0.5441555	0.5342353	0.5312006	0.5353327
0.0	0.5442959	0.5335881	0.5382156	0.53031784	0.5348264	0.53467643	0.5431199	0.53486884	0.5314585	0.5325452
0.0	0.54339427	0.5335909	0.53719014	0.52914155	0.5340848	0.535204	0.5412588	0.53421724	0.5320675	0.5341174
0.0	0.5443517	0.5332596	0.54073066	0.53150207	0.53608394	0.53525674	0.54270047	0.5358641	0.5317191	0.5342478
0.0	0.3007146	0.2684476	0.23293604	0.25436923	0.28353947	0.25378194	0.27369252	0.25007054	0.22974868	0.23821457
0.0	0.5430545	0.53698885	0.5396801	0.5339746	0.5390716	0.536315	0.5438129	0.5383382	0.53385276	0.53676945
0.0	0.5442781	0.5366771	0.5393163	0.532705	0.53795224	0.53585917	0.54211295	0.53702104	0.5331138	0.5349052
0.0	0.19298881	0.15871625	0.13581897	0.15419942	0.14038658	0.12822965	0.17283192	0.15725386	0.16285242	0.16870649
0.0	0.54285955	0.5373594	0.5381501	0.53439724	0.5373208	0.5346548	0.5424059	0.5368021	0.52993727	0.53485245
0.0	0.5439748	0.5388867	0.5400267	0.5327852	0.5372414	0.53554255	0.54375315	0.53738	0.5323726	0.5359218
0.0	0.5417512	0.5375682	0.5385642	0.5330504	0.53684676	0.53371227	0.5434496	0.53678775	0.53032887	0.5343629
0.0	0.5418791	0.538012	0.5376736	0.53222775	0.537004	0.53381336	0.5428592	0.53777534	0.53117436	0.53379154
0.0	0.5416482	0.5371328	0.5382576	0.53188354	0.53769594	0.5336276	0.5426877	0.5356928	0.53142107	0.53439873
0.0	0.5420926	0.53769207	0.53930247	0.5332307	0.53533775	0.53446245	0.5440984	0.5347991	0.53018403	0.5333472
0.0	0.5415544	0.5365943	0.53920996	0.5295897	0.5362635	0.5328271	0.54434246	0.53537166	0.5296147	0.53490084
0.0	0.54371583	0.5347554	0.5398264	0.53332067	0.5364375	0.5342861	0.54209304	0.5369581	0.5313227	0.53281915
0.0	0.5434118	0.53596604	0.54044443	0.5329831	0.5359968	0.5334109	0.5421228	0.53670293	0.5328819	0.5345391
0.0	0.5413416	0.53425914	0.53809476	0.5324869	0.536551	0.5354872	0.54224724	0.5360223	0.531629	0.5319556
0.0	0.5413329	0.5364839	0.5380364	0.53423357	0.53627515	0.53287244	0.5431979	0.5365301	0.5297373	0.53351533
0.0	0.5422004	0.53705746	0.54019266	0.53289455	0.53570604	0.53277194	0.5414266	0.5357902	0.53079796	0.53507376
0.0	0.5410203	0.5369715	0.5372811	0.5345282	0.53455275	0.53344357	0.5455714	0.53745264	0.53017426	0.5327758
0.0	0.54149795	0.5391106	0.5403287	0.53200483	0.53663325	0.5339338	0.5428338	0.5356152	0.53039426	0.53507286
0.0	0.5417107	0.53768647	0.541849	0.535625	0.538199	0.5353056	0.54267704	0.5352448	0.5325037	0.53501236
0.0	0.5393789	0.53564316	0.53712803	0.5338513	0.53995657	0.5310761	0.5430917	0.53757733	0.5291719	0.53472006
0.0	0.5423677	0.53704524	0.54156065	0.5363528	0.5382199	0.53491795	0.5426043	0.53711486	0.53280544	0.53433186
0.0	0.53903705	0.5372082	0.53625464	0.533342	0.5380406	0.53135616	0.5429006	0.5374435	0.52922374	0.5316647
0.0	0.54418087	0.5339549	0.53914434	0.5329293	0.53719664	0.5324768	0.5464309	0.5347098	0.5302187	0.5317571
0.0	0.5415241	0.53703725	0.53953767	0.53174514	0.53654796	0.53519017	0.54305756	0.53848034	0.53416544	0.53440344
0.0	0.54247826	0.5342688	0.53958166	0.5320629	0.5367171	0.53085434	0.5445766	0.53469414	0.5288669	0.53195924
0.0	0.542536	0.5369098	0.5391354	0.53325576	0.53654015	0.5337321	0.54091716	0.53888535	0.5332628	0.534656
0.0	0.5428709	0.5356171	0.53941035	0.53332907	0.5370988	0.532809	0.54236096	0.53736293	0.5315595	0.5353957
0.0	0.5432575	0.53508383	0.5397612	0.5337674	0.53762025	0.5340066	0.5429359	0.53747964	0.53142804	0.5336947
0.0	0.5424657	0.5350247	0.5397952	0.53295237	0.5370252	0.53282785	0.54198855	0.5371689	0.52881026	0.53418875
0.0	0.5430462	0.53599787	0.5411176	0.53398377	0.5378547	0.53363574	0.54302263	0.5382901	0.5293741	0.5340454
0.0	0.5410161	0.534604	0.53988415	0.53490084	0.53886765	0.5322597	0.53978133	0.53596556	0.53044903	0.53596336
0.0	0.5412928	0.536448	0.54043764	0.53273994	0.5396392	0.532247	0.54037255	0.5380574	0.5296719	0.5345118
0.0	0.54282063	0.53451115	0.5412331	0.53518325	0.5396008	0.5336483	0.54240113	0.537488	0.53040177	0.53418165
0.0	0.5426746	0.5356171	0.54095626	0.53383696	0.5378402	0.53410375	0.54234296	0.5372434	0.5304152	0.5344611
0.0	0.541717	0.53673905	0.53838146	0.53250307	0.53619057	0.533472	0.5446075	0.5340534	0.5318105	0.531818
0.0	0.54469717	0.53518456	0.5400981	0.5342928	0.53690827	0.5350506	0.5420322	0.5350955	0.53148127	0.5345447
0.0	0.5440371	0.5360531	0.5410616	0.53608143	0.5397093	0.53507274	0.5420828	0.5355739	0.5290872	0.53471667
0.0	0.5442362	0.5362245	0.539495	0.53472435	0.5385756	0.53537524	0.5418732	0.5360625	0.52994907	0.5329121
0.0	0.54317135	0.53695714	0.54013366	0.53493774	0.5391123	0.5333894	0.54298025	0.5366178	0.5288158	0.53450215
0.0	0.542757	0.53804255	0.54037344	0.5351596	0.5397893	0.53249	0.54178464	0.53587836	0.53080827	0.53429884
0.0	0.5410565	0.54010564	0.53878486	0.53193307	0.53451526	0.5342685	0.5432379	0.53549826	0.5322895	0.5330057
0.0	0.541588	0.5359339	0.53972715	0.5321632	0.53621155	0.5319847	0.5454686	0.5369957	0.5304663	0.5317387
0.0	0.5419012	0.53928983	0.5388211	0.5335641	0.5372168	0.5332203	0.54402196	0.5359588	0.52894855	0.53396153
0.0	0.54219973	0.5357877	0.53939	0.53228027	0.5364613	0.533588	0.54697835	0.53575706	0.5289053	0.53240013
0.0	0.5431714	0.5359979	0.53815	0.5342309	0.5369233	0.53284186	0.5430606	0.53635466	0.5312398	0.5353493
0.0	0.5425288	0.5356065	0.5373457	0.53464097	0.5343568	0.53189576	0.5426094	0.53569305	0.5303925	0.5327833
0.0	0.542556	0.53483003	0.5364757	0.53285635	0.53575957	0.5319397	0.5420046	0.5366137	0.5292654	0.5327839
0.0	0.5420818	0.53654766	0.53930944	0.5334019	0.53717786	0.5337073	0.54357046	0.53953147	0.5299568	0.53253704
0.0	0.5410553	0.5370364	0.5401131	0.53337735	0.53565043	0.53397155	0.5432934	0.5378804	0.53179574	0.5329837
0.0	0.54254013	0.53797364	0.5376115	0.5338687	0.5383884	0.5344913	0.5428567	0.5381785	0.53188694	0.53448015
0.0	0.5400721	0.5376732	0.5363144	0.5314872	0.5361091	0.5331325	0.542019	0.53840536	0.5307226	0.5353503
0.0	0.5411332	0.5361993	0.53747827	0.5336579	0.5378535	0.5341183	0.54081666	0.5365333	0.53151697	0.5356262
0.0	0.5443245	0.5357031	0.53888637	0.53313106	0.535586	0.53329736	0.5416319	0.53613436	0.5318738	0.53456885
0.0	0.5443245	0.5357031	0.53888637	0.53313106	0.535586	0.53329736	0.5416319	0.53613436	0.5318738	0.53456885
0.0	0.5438539	0.5368769	0.5400127	0.5325252	0.5359836	0.533803	0.54269916	0.5359737	0.53121877	0.53357303
0.0	0.0050327075	0.0047924235	0.003701792	0.004219311	0.004647178	0.0033478418	0.0037724841	0.0049475143	0.001214132	0.0036864725
0.0	0.0011920223	0.0010262757	0.001263634	0.0008928656	0.0011153935	0.00085717795	0.0011379904	0.0012920487	0.00018637178	0.0009340166
0.0	0.5436152	0.53678864	0.5389718	0.5343618	0.5377825	0.5343541	0.5426339	0.53765905	0.53026104	0.5330013
0.0	0.54307157	0.53714395	0.5394686	0.5336616	0.53743595	0.53373975	0.54146266	0.53819466	0.53238785	0.5355772
0.0	0.54387504	0.5369699	0.5396529	0.5330004	0.53719515	0.5342817	0.5422607	0.53966093	0.5324715	0.53474545
0.0	0.54282975	0.53677034	0.5380232	0.53227544	0.53678817	0.5340749	0.5408611	0.53731203	0.5319209	0.5343182
0.0	0.5414602	0.53627867	0.5375794	0.5322643	0.5350625	0.53233427	0.5436664	0.5366247	0.53166384	0.53291124
0.0	0.54315597	0.5367263	0.5395819	0.5339234	0.5362688	0.5334584	0.5425699	0.5341775	0.53177845	0.5332822
0.0	0.54493624	0.5361818	0.5367197	0.5333877	0.5368446	0.5358738	0.5427694	0.5367334	0.5304246	0.5341335
0.0	0.54583144	0.5370135	0.5387339	0.53537256	0.53796357	0.53582954	0.5424654	0.5364982	0.53334165	0.5345475
0.0	0.5423841	0.5366141	0.53847533	0.5336618	0.5386685	0.5332826	0.5434419	0.53708506	0.5314075	0.53468436
0.0	0.5423841	0.5366141	0.53847533	0.5336618	0.5386685	0.5332826	0.5434419	0.53708506	0.5314075	0.53468436
0.0	0.5435479	0.53536326	0.5378228	0.53133756	0.53960484	0.5353541	0.54517084	0.5368952	0.531156	0.5341047
0.0	0.5437875	0.5357517	0.5395737	0.53323317	0.5367674	0.5327649	0.5434599	0.53587216	0.5322991	0.5330459
0.0	0.5419437	0.5388039	0.53709537	0.5329974	0.536871	0.53331625	0.5456931	0.5380459	0.5314648	0.53271234
0.0	0.54351985	0.53662276	0.53705466	0.5331003	0.5366302	0.53120726	0.54603946	0.537305	0.53278613	0.53333336
0.0	0.5420711	0.53639334	0.5385618	0.53315985	0.5367908	0.53394884	0.54354817	0.5350671	0.53148454	0.5347171
0.0	0.017626405	0.010690716	0.0015633688	0.0086970255	0.01253451	0.009128799	0.011203378	0.0100711435	0.00904931	0.011117152
0.0	0.11261335	0.09111939	0.09254893	0.06887326	0.12869129	0.08887194	0.10557833	0.102034695	0.10004183	0.072033115
0.0	0.11349666	0.108660735	0.09895184	0.09927963	0.11583142	0.014958168	0.11480831	0.09275451	0.09563196	0.10804072
0.0	0.5450788	0.5373745	0.538281	0.533554	0.5376462	0.5345644	0.54329795	0.5358828	0.5319475	0.5337605
0.0	0.54259866	0.5373779	0.53995204	0.53286123	0.53717005	0.5337012	0.54421157	0.5351241	0.53155154	0.5337422
0.0	0.5424255	0.53665495	0.54026467	0.5351341	0.53847367	0.53639996	0.5457411	0.53661597	0.5304151	0.53621495
0.0	0.54161596	0.53769463	0.53751874	0.53469276	0.53635085	0.5345013	0.5455081	0.5350088	0.5315821	0.53509486
0.0	0.54419535	0.5369766	0.54010516	0.533459	0.5382722	0.53292173	0.543231	0.5379078	0.5308685	0.53487784
0.0	0.543623	0.53725326	0.53899777	0.5334026	0.5380589	0.53358406	0.5430258	0.5369476	0.530111	0.5342831
0.0	0.54226136	0.53702325	0.54067945	0.5326067	0.53792274	0.53389376	0.543097	0.53716916	0.5310508	0.53461474
0.0	0.15541382	0.15198602	0.15458319	0.14731155	0.15632647	0.1565324	0.1616256	0.15893224	0.15054837	0.14482857
0.0	0.16323464	0.17101243	0.12023232	0.16380057	0.16196562	0.14689462	0.13786785	0.15690376	0.16793746	0.13903253
0.0	0.10316309	0.10112221	0.10261315	0.097216606	0.10466067	0.105681576	0.10891282	0.106730096	0.10003535	0.09474618
0.0	0.16354653	0.17091803	0.12004049	0.16375595	0.16164012	0.14731902	0.1375399	0.15664679	0.16799389	0.13884251
0.0	0.54097724	0.5377118	0.53822494	0.53383386	0.53749686	0.53355676	0.54173297	0.53823227	0.53126174	0.53580594
0.0	0.54146504	0.53845805	0.54020005	0.5321743	0.5362116	0.53269404	0.5409933	0.53695875	0.532038	0.53495693
0.0	0.54133826	0.5391867	0.53759754	0.53091645	0.5346532	0.5326575	0.5413062	0.53691536	0.5320121	0.5344241
0.0	0.5439668	0.53790885	0.5402354	0.5335298	0.5371078	0.5333107	0.5439705	0.53751785	0.53251755	0.5347464
0.0	0.5436335	0.5367579	0.53873587	0.5324452	0.5366586	0.53338003	0.54385304	0.53634214	0.529903	0.5341501
0.0	0.54488736	0.53590155	0.53985566	0.53334963	0.5361331	0.5331086	0.54377836	0.5357203	0.5322445	0.5321802
0.0	0.54203266	0.5374092	0.5385829	0.53267455	0.5377986	0.53322595	0.54455364	0.5370731	0.531511	0.53416485
0.0	0.54333717	0.53721535	0.53955084	0.5314105	0.53449816	0.5349327	0.5447448	0.5354853	0.5328371	0.5349952
0.0	0.5441507	0.53442454	0.5379475	0.5333591	0.53502285	0.53575724	0.54206693	0.5374652	0.5319917	0.5347793
0.0	0.5432509	0.5355129	0.5391342	0.533344	0.53599995	0.5353287	0.5422324	0.5356567	0.5318663	0.5369566
0.0	0.54261035	0.53606933	0.53840846	0.5333617	0.5375201	0.5340762	0.5428409	0.53726375	0.5321477	0.5354736
0.0	0.54261035	0.53606933	0.53840846	0.5333617	0.5375201	0.5340762	0.5428409	0.53726375	0.5321477	0.5354736
0.0	0.54164094	0.54124904	0.54036343	0.5335224	0.5402173	0.5318965	0.54343665	0.5365596	0.5301779	0.53567314
0.0	0.5423976	0.5376965	0.53898996	0.5334653	0.5389961	0.53389424	0.5431365	0.53653646	0.5317511	0.53584105
0.0	0.5423976	0.5376965	0.53898996	0.5334653	0.5389961	0.53389424	0.5431365	0.53653646	0.5317511	0.53584105
0.0	0.54406184	0.5361792	0.5384522	0.5343575	0.53678405	0.5342527	0.5415544	0.53874826	0.53044116	0.53369486
0.0	0.5404049	0.53643936	0.5363287	0.53400695	0.5365497	0.53399926	0.53997993	0.53942806	0.52909106	0.5352297
0.0	0.54146785	0.5372842	0.5380551	0.5334141	0.53618366	0.5320572	0.5423114	0.54085976	0.52985555	0.5365899
0.0	0.54153997	0.5366449	0.53794605	0.53354675	0.5379561	0.5335738	0.5422449	0.5378247	0.53131914	0.5356022
0.0	0.54153997	0.5366449	0.53794605	0.53354675	0.5379561	0.5335738	0.5422449	0.5378247	0.53131914	0.5356022
0.0	0.5429664	0.5372524	0.5389715	0.5306633	0.53639764	0.5370095	0.54454696	0.535168	0.5349025	0.53594255
0.0	0.54328185	0.5374289	0.54096353	0.53237003	0.53596556	0.5355242	0.5430474	0.53538096	0.5328314	0.537031
0.0	0.54062265	0.53719985	0.5382018	0.5299606	0.5359322	0.5337181	0.54578274	0.5349281	0.5307628	0.53323025
0.0	0.5397297	0.5377833	0.53920376	0.5338454	0.53699356	0.533497	0.54363596	0.53680664	0.5311134	0.5370434
0.0	0.5397643	0.53656536	0.53726876	0.5308811	0.5345832	0.5344737	0.5442529	0.5343391	0.5313692	0.5326811
0.0	0.5424412	0.53560555	0.53947455	0.5324827	0.5381909	0.5334321	0.54459965	0.53510153	0.5306423	0.53456753
0.0	0.5391977	0.5352492	0.5377898	0.53149486	0.53611255	0.53317094	0.5429967	0.5361981	0.531891	0.5328355
0.0	0.5439554	0.5375094	0.53742343	0.53600055	0.5393668	0.53575814	0.54444194	0.5380858	0.5308275	0.53458625
0.0	0.5412344	0.5375276	0.5382908	0.5314779	0.53436214	0.5338948	0.5448094	0.53452927	0.5324926	0.5335545
0.0	0.54450434	0.53742385	0.5391065	0.53582996	0.5386366	0.5331422	0.5435452	0.5380917	0.53109086	0.5347791
0.0	0.54436487	0.5389142	0.5411277	0.53441864	0.53700346	0.53422445	0.543578	0.53638136	0.53202355	0.5342563
0.0	0.5424363	0.536414	0.53708446	0.5311487	0.5368991	0.5344062	0.54431623	0.5357372	0.5307803	0.5333589
0.0	0.54535216	0.53711987	0.5392312	0.53367794	0.53814197	0.53330225	0.5425928	0.5385019	0.5328981	0.533181
0.0	0.5422393	0.53694636	0.5386002	0.53066885	0.535548	0.5332242	0.54521173	0.53578633	0.5287983	0.5337987
0.0	0.5434942	0.5367966	0.53819335	0.53322613	0.53685945	0.5342371	0.54261	0.53527457	0.53130263	0.5354099
0.0	0.5421562	0.53688663	0.54173934	0.53520066	0.53980124	0.53353804	0.54453504	0.5378257	0.53318214	0.53529525
0.0	0.5433155	0.53780085	0.5398122	0.5323267	0.536016	0.53365195	0.5439895	0.53610814	0.5304668	0.5361964
0.0	0.5434561	0.53802305	0.5416506	0.5327657	0.5354854	0.5334521	0.54373497	0.53679603	0.53522116	0.53303146
0.0	0.5409584	0.5368311	0.537481	0.5313601	0.53821033	0.5345855	0.54464734	0.5351499	0.53173167	0.53531116
0.0	0.53943646	0.53592366	0.5392156	0.5329412	0.53806454	0.53308976	0.54299104	0.5370592	0.5315588	0.5340539
0.0	0.54095435	0.5373307	0.537394	0.53151566	0.5391746	0.5344135	0.5450079	0.53632355	0.53260756	0.5343396
0.0	0.5430323	0.53643596	0.5404837	0.53253853	0.53593755	0.53253055	0.5430845	0.53815657	0.5315101	0.53282
0.0	0.54460454	0.535754	0.5395212	0.5332823	0.53671104	0.5335365	0.5424139	0.5376976	0.53088945	0.53286356
0.0	0.5421533	0.5378398	0.536512	0.53105915	0.53675747	0.53389883	0.5432426	0.53583455	0.5308873	0.5320271
0.0	0.54312027	0.5362563	0.53748405	0.5324102	0.5370981	0.5339883	0.5428889	0.5375017	0.5307625	0.53204435
0.0	0.5416018	0.5351093	0.5394321	0.5342403	0.5359589	0.53480774	0.54540515	0.5397074	0.53245944	0.53373873
0.0	0.54342675	0.5359179	0.5370452	0.5359463	0.5375359	0.53362495	0.5423972	0.5366352	0.5328955	0.53462625
0.0	0.5403415	0.53867507	0.54036355	0.53551054	0.535058	0.5348978	0.5479688	0.5380798	0.5307745	0.53546154
0.0	0.5454949	0.53624713	0.537676	0.53502274	0.5385086	0.5334022	0.5437859	0.53676355	0.533882	0.5375492
0.0	0.5438969	0.5366209	0.53981584	0.5333084	0.5379107	0.53370166	0.54291046	0.53819996	0.5323066	0.5334381
0.0	0.54293835	0.5357606	0.5399365	0.5330264	0.5380727	0.5346218	0.5431581	0.5348175	0.529949	0.53354293
0.0	0.5423154	0.5355486	0.53959334	0.53316534	0.53773624	0.53451705	0.5432307	0.536267	0.530104	0.5327046
0.0	0.5435338	0.5354966	0.53929794	0.5320597	0.5356339	0.5346366	0.54247165	0.535622	0.5325509	0.5352291
0.0	0.5436613	0.5362463	0.5384877	0.53272617	0.53644437	0.5335053	0.54269797	0.53595793	0.53090626	0.5345663
0.0	0.54221404	0.5364384	0.5397126	0.53311324	0.53865016	0.53448313	0.5427661	0.5368976	0.53157324	0.5336206
0.0	0.5422812	0.5365348	0.53979456	0.5331805	0.53638905	0.533461	0.54291105	0.53524786	0.5310563	0.53316
0.0	0.54326797	0.5342485	0.54119325	0.5324387	0.5373248	0.533894	0.54261625	0.53535986	0.53015167	0.53356963
0.0	0.54283744	0.53647244	0.5383522	0.5318643	0.5353038	0.53399	0.5430955	0.53520644	0.53005123	0.5331574
0.0	0.54291403	0.53641313	0.53802603	0.5314508	0.5355987	0.53343236	0.5424929	0.53625125	0.5301938	0.53269815
0.0	0.5431788	0.53746545	0.539834	0.5328833	0.53698003	0.5333672	0.5440855	0.5360358	0.5321289	0.53444386
0.0	0.5444754	0.53652525	0.53968084	0.53124785	0.5369643	0.5337457	0.54227716	0.5361547	0.5311395	0.5327635
0.0	0.54415596	0.53578055	0.5394694	0.5323832	0.53650826	0.5332981	0.5430518	0.5347904	0.5313971	0.5339494
0.0	0.54382306	0.53552336	0.5396833	0.5319399	0.53834164	0.5343486	0.5425375	0.53588414	0.53174984	0.53400975
0.0	0.54446197	0.5351378	0.5397122	0.5324817	0.5370791	0.53472644	0.5436346	0.53599787	0.5312261	0.53389776
0.0	0.54243356	0.5362098	0.53952044	0.53288376	0.5375475	0.5332552	0.5422802	0.5382734	0.5322515	0.53347486
0.0	0.5433852	0.5365136	0.54011947	0.53118825	0.53606355	0.5341671	0.5439864	0.535331	0.5324698	0.5351891
0.0	0.54196423	0.5358269	0.53744704	0.5317283	0.5355492	0.5345824	0.54254484	0.53433055	0.5315168	0.5336781
0.0	0.011792453	0.010893656	0.011843942	0.009254896	0.008652215	0.0096629765	0.013057155	0.012112607	0.0112383915	0.008446553
0.0	0.010150265	0.011746101	0.00691827	0.0074029267	0.012829045	0.012230758	0.0086176535	0.008884824	0.009246523	0.008503605
0.0	0.011759575	0.00976192	0.0072746	0.010774616	0.014151236	0.009397832	0.011589128	0.013421623	0.012383447	0.008348287
0.0	0.5426507	0.5378119	0.53989685	0.53311694	0.5367028	0.5332555	0.5432343	0.5360415	0.53172374	0.53370726
0.0	0.5438745	0.53575873	0.5401533	0.53299314	0.53577	0.53368884	0.5440619	0.5362818	0.53084344	0.53418463
0.0	0.5421438	0.53629595	0.5393699	0.5317727	0.5368059	0.5329311	0.54335165	0.53530896	0.53139776	0.5335295
0.0	0.54367405	0.5366693	0.54078114	0.5316838	0.5360238	0.5342422	0.5434642	0.5365565	0.5308833	0.53373575
0.0	0.5438812	0.53494895	0.5393867	0.53218406	0.5366902	0.53345746	0.5440204	0.5357041	0.5303398	0.5335616
0.0	0.543006	0.5359649	0.5391426	0.5323841	0.53618777	0.53364754	0.5435448	0.5359771	0.531213	0.5327385
0.0	0.543293	0.5354232	0.5408652	0.5328519	0.5365875	0.5330445	0.54306424	0.5369203	0.53212404	0.5330978
0.0	0.54267216	0.5363906	0.53970176	0.5320237	0.53667337	0.5330813	0.5435186	0.5367615	0.53232676	0.5336164
0.0	0.5436141	0.5372337	0.54031795	0.5326882	0.5361824	0.53327143	0.54158694	0.535795	0.531987	0.53421384
0.0	0.54278076	0.536102	0.5404111	0.53201914	0.53541845	0.533644	0.5423502	0.5362454	0.53137916	0.5333503
0.0	0.5437157	0.5352125	0.5390277	0.5312108	0.53624094	0.5343437	0.54253155	0.53584266	0.5304749	0.5346037
0.0	0.54330325	0.5343919	0.5386227	0.5319683	0.5370254	0.5336569	0.54263854	0.5354145	0.5317369	0.5337617
0.0	0.5416817	0.5358815	0.5401419	0.5322964	0.53687006	0.53361434	0.5422539	0.5363436	0.5310016	0.5329845
0.0	0.54372424	0.53520834	0.53843296	0.53294015	0.53531367	0.5342023	0.5420463	0.5358171	0.5307421	0.53214407
0.0	0.5430367	0.53506494	0.53828627	0.5334269	0.53692937	0.5341775	0.542536	0.53589284	0.5324075	0.5350498
0.0	0.54284465	0.5368217	0.53922194	0.5315613	0.53629	0.53484505	0.5438514	0.5373274	0.53151566	0.5337648
0.0	0.54254836	0.53719175	0.5382632	0.5333483	0.5375716	0.5333336	0.5430364	0.53586495	0.5308659	0.5327629
0.0	0.115930095	0.100110404	0.09060166	0.10197363	0.104224905	0.08577267	0.1098642	0.09926732	0.10250797	0.0954941
0.0	0.11551429	0.10028742	0.090471566	0.10151958	0.10449644	0.085986964	0.11006504	0.09974121	0.103185266	0.095162034
0.0	0.11594422	0.10045637	0.09092684	0.101942286	0.10475924	0.08605507	0.11033331	0.09984262	0.10351833	0.095845275
0.0	0.115773715	0.099653006	0.09037009	0.101873204	0.104091465	0.085856296	0.110150196	0.099580854	0.103121385	0.095419064
0.0	0.11542921	0.09994553	0.09085529	0.10188132	0.10441102	0.08577574	0.110619165	0.099056564	0.10275752	0.09568261
0.0	0.11545701	0.09995224	0.09060359	0.10245552	0.10472241	0.08580725	0.109891385	0.0999464	0.102903865	0.095833875
0.0	0.11210249	0.09920451	0.09030144	0.08905056	0.08460938	0.08909152	0.096359566	0.08666788	0.08849889	0.079551265
0.0	0.11233387	0.09904049	0.09048073	0.08886273	0.084764495	0.08932601	0.09712901	0.08670461	0.08863964	0.079685375
0.0	0.112412654	0.099633306	0.09091082	0.08880835	0.0847414	0.089469135	0.09721786	0.0870831	0.08904262	0.07987466
0.0	0.11207014	0.09914904	0.09009516	0.0886679	0.08455264	0.08917719	0.09704446	0.08679128	0.08885688	0.07971253
0.0	0.11199575	0.098874636	0.09065971	0.08882645	0.08449591	0.08914248	0.0970834	0.08642083	0.08808546	0.07946468
0.0	0.11209381	0.09926104	0.09062092	0.08905849	0.08499738	0.08918717	0.09674889	0.08671024	0.08864767	0.0799791
0.0	0.100378156	0.08686258	0.08416895	0.08347477	0.10069535	0.10742251	0.103005745	0.09410641	0.10323619	0.09076337
0.0	0.10041209	0.08691722	0.08368525	0.08296363	0.10076999	0.10737354	0.103916384	0.094541244	0.10353113	0.091136865
0.0	0.100499325	0.087573744	0.08450661	0.08312881	0.10061977	0.107492566	0.10376122	0.094557524	0.10352163	0.09147735
0.0	0.10026045	0.08684608	0.083985865	0.08359637	0.1003042	0.10776456	0.10411328	0.09435586	0.10348161	0.0911722
0.0	0.10014064	0.0869197	0.08432101	0.083170414	0.10047935	0.10757862	0.10344756	0.0941573	0.10327051	0.09129742
0.0	0.10070873	0.08722833	0.08368618	0.08332961	0.10107247	0.10715165	0.103511855	0.0939779	0.10334506	0.0909653
0.0	0.1323286	0.09688893	0.09808839	0.09267338	0.102018535	0.086607315	0.09693125	0.10747639	0.08420591	0.09292046
0.0	0.13128592	0.09714003	0.09770086	0.09167656	0.10198901	0.0868431	0.097270474	0.10754118	0.083796166	0.09288271
0.0	0.1323807	0.09714003	0.098482974	0.09234897	0.10246681	0.08678834	0.09721907	0.10785546	0.08477193	0.0934721
0.0	0.13225733	0.096634835	0.09773474	0.09257424	0.10181441	0.086431324	0.09753443	0.107577294	0.08405091	0.09286032
0.0	0.13207841	0.0964631	0.09801255	0.09242197	0.10190549	0.08659397	0.09747219	0.10686087	0.08377431	0.09276974
0.0	0.13155693	0.09656243	0.09781416	0.09267509	0.102376245	0.08639541	0.097291	0.1073083	0.0840365	0.09283823
0.0	0.10296263	0.105258666	0.08413257	0.08497339	0.0775096	0.09423782	0.10423888	0.10404763	0.09717254	0.09860179
0.0	0.101863384	0.10582554	0.08410697	0.08440007	0.07760776	0.09445348	0.10435617	0.10456525	0.097232446	0.09816701
0.0	0.102739334	0.105729826	0.08442778	0.08488323	0.07782763	0.09434902	0.1044937	0.10463711	0.0977801	0.098926306
0.0	0.10240289	0.10532306	0.08403044	0.084790945	0.07745245	0.09421927	0.10505079	0.1043019	0.097180784	0.09856445
0.0	0.102223374	0.10539131	0.08442329	0.08481327	0.07740509	0.094033904	0.10426634	0.10348587	0.09735709	0.099019535
0.0	0.10237524	0.10560525	0.08405481	0.08522175	0.07794513	0.094212525	0.10421495	0.10397333	0.097283475	0.09875718
0.0	0.12242971	0.102685936	0.09163867	0.08760049	0.099389344	0.09499833	0.1036782	0.097984076	0.098036855	0.092745654
0.0	0.12170229	0.10284042	0.09175625	0.08738438	0.099485934	0.0946966	0.10399261	0.09802941	0.09841655	0.092697285
0.0	0.12201303	0.10304188	0.09219197	0.087676406	0.09918329	0.094549835	0.10415445	0.09848763	0.09894653	0.093007386
0.0	0.122264154	0.10278156	0.09164821	0.087470226	0.09851412	0.09440737	0.10446802	0.09792889	0.09842848	0.093176715
0.0	0.12195563	0.102361165	0.091776274	0.08772484	0.098963745	0.09456014	0.10382471	0.09798594	0.09782283	0.09311394
0.0	0.121834025	0.102584	0.09152081	0.088075005	0.09945986	0.09439565	0.10365303	0.09814367	0.09781258	0.09297104
0.0	0.10529245	0.09966485	0.09105145	0.08486363	0.09164436	0.0881697	0.10696592	0.09750401	0.09441411	0.08695861
0.0	0.105147935	0.09938021	0.090593964	0.08462434	0.091734685	0.08816425	0.10777065	0.0975841	0.09439189	0.086487025
0.0	0.105414644	0.10013219	0.09131173	0.084701225	0.091939405	0.08832471	0.10747974	0.09820387	0.09499474	0.08697115
0.0	0.10551375	0.0993937	0.091242954	0.08506679	0.09197534	0.08830069	0.10784023	0.09768299	0.09464356	0.087126456
0.0	0.105387084	0.09946962	0.09125552	0.08523298	0.09166737	0.088349685	0.10736662	0.097531326	0.094213545	0.08670661
0.0	0.1051164	0.09975594	0.09103245	0.085166596	0.09229071	0.0883195	0.107675575	0.09758095	0.09451934	0.087199114
0.0	0.01786093	0.01288808	0.09185602	0.09492809	0.103982724	0.10002731	0.0037727512	0.09988864	0.013265734	0.09435397
0.0	0.01797976	0.012897014	0.09228675	0.09525811	0.10440569	0.099933	0.00377619	0.10041355	0.013332002	0.09504979
0.0	0.017867146	0.012853429	0.091499284	0.09578317	0.10409318	0.09970305	0.0037706995	0.09973791	0.013193809	0.094316244
0.0	0.11482481	0.0995234	0.10371934	0.083160385	0.114187606	0.08683697	0.11667911	0.10642031	0.098202474	0.096041344
0.0	0.11478129	0.09989543	0.10408288	0.08316871	0.11464833	0.08700054	0.11624224	0.10673357	0.09785424	0.095936574
0.0	0.114988536	0.09928633	0.10456136	0.08296283	0.11453005	0.08720339	0.11630334	0.10674803	0.098073974	0.09580387
0.0	0.11508636	0.09906926	0.104309164	0.08252018	0.114619136	0.08693291	0.116479166	0.10660409	0.09818891	0.0959588
0.0	0.11501052	0.09957247	0.10399047	0.08348126	0.11450393	0.086999156	0.115917884	0.10628489	0.097834	0.095795244
0.0	0.11554574	0.0989903	0.10381335	0.08357834	0.11451467	0.086659804	0.11642102	0.10618574	0.09777844	0.09604575
0.0	0.11518818	0.099536546	0.10426448	0.083121434	0.11391656	0.086768396	0.11638818	0.106502004	0.097995736	0.0957696
0.0	0.11531231	0.09937072	0.103899695	0.08315	0.11433452	0.08679271	0.11631676	0.10670062	0.098043114	0.095503494
0.0	0.113247804	0.10759927	0.08675254	0.097762436	0.09877522	0.089327425	0.09656349	0.10200099	0.104244225	0.08779602
0.0	0.11391639	0.10793402	0.087082304	0.0986378	0.099068925	0.08933365	0.096489266	0.10254893	0.10376479	0.08826473
0.0	0.11354667	0.10773408	0.08700099	0.09842213	0.0990322	0.089658156	0.095688246	0.102283694	0.10421549	0.08799477
0.0	0.11537312	0.10439766	0.06921717	0.105269544	0.10241612	0.09577314	0.10916326	0.095668584	0.09337159	0.08876682
0.0	0.11876956	0.10615866	0.10021901	0.08679138	0.09045326	0.08875529	0.10510493	0.09374192	0.0969835	0.080394685
0.0	0.11943445	0.10628353	0.10072769	0.08733196	0.09092218	0.08897273	0.10537996	0.0937939	0.09711351	0.08072747
0.0	0.11865952	0.10607369	0.10093713	0.086874455	0.09096022	0.08906269	0.1046678	0.09390395	0.09702635	0.08040865
0.0	0.11904481	0.10615518	0.10082194	0.08703221	0.09091607	0.08893223	0.10495001	0.093701504	0.09695775	0.08051089
0.0	0.11948835	0.10623973	0.10080179	0.08731929	0.09042542	0.088668324	0.10541698	0.09386397	0.09679265	0.08077295
0.0	0.119072065	0.10632825	0.10095014	0.08761403	0.09092926	0.08875135	0.104963206	0.09369695	0.09727593	0.08090624
0.0	0.1193095	0.10597724	0.10017422	0.0876309	0.09067683	0.08835598	0.105343126	0.09338348	0.096678115	0.080331944
0.0	0.11940819	0.106250875	0.100362696	0.087056	0.0903751	0.088359594	0.10503976	0.09381418	0.09678006	0.08036369
0.0	0.11905349	0.106331825	0.10053841	0.08743881	0.09057102	0.08805459	0.10578965	0.093841694	0.09667653	0.0805272
0.0	0.11962731	0.106109455	0.10050004	0.08731435	0.09062712	0.089004636	0.105004154	0.093537085	0.09698518	0.08035063
0.0	0.10753135	0.10893795	0.091414176	0.107694454	0.09737973	0.09027982	0.10833841	0.095933035	0.082759924	0.08919481
0.0	0.10776692	0.108680144	0.09143878	0.108433306	0.09755511	0.089842275	0.1085733	0.09562548	0.08249003	0.08903438
0.0	0.10800883	0.10852384	0.091555506	0.10811155	0.09762324	0.09002561	0.107863106	0.09551504	0.082532965	0.088969484
0.0	0.12001168	0.09268536	0.0855999	0.09245696	0.09434439	0.09595666	0.08837087	0.09308304	0.09844756	0.09766235
0.0	0.12053043	0.0931254	0.08548844	0.092418656	0.093921766	0.095928304	0.08827549	0.09311336	0.09830628	0.097859696
0.0	0.12034742	0.09271084	0.08583615	0.09260809	0.093759	0.0958889	0.08834058	0.09302381	0.09890368	0.09767975
0.0	0.12031583	0.092570834	0.08564649	0.092705764	0.09388212	0.09598648	0.08779405	0.093082525	0.098193645	0.09728094
0.0	0.112812504	0.09604631	0.08859252	0.090361886	0.085486926	0.099826925	0.093140244	0.09528104	0.088842034	0.08750001
0.0	0.11291523	0.096195035	0.08836401	0.090249784	0.084980726	0.09925342	0.09350102	0.09529371	0.088887446	0.087216854
0.0	0.11264403	0.096130595	0.08802877	0.09043973	0.08515397	0.099458344	0.09310367	0.09505267	0.08832918	0.08700768
0.0	0.11509621	0.10601186	0.094235666	0.08853817	0.10400678	0.106657065	0.122509964	0.08616745	0.0950362	0.09922741
0.0	0.1148612	0.10619647	0.093974605	0.08869846	0.10412724	0.10630972	0.12287031	0.08581621	0.09489884	0.09954964
0.0	0.115608305	0.10615977	0.09412504	0.088756576	0.104178876	0.10591858	0.12325707	0.08619956	0.095267795	0.09935712
0.0	0.090601586	0.096370466	0.10354242	0.09752577	0.09756658	0.10418439	0.1065431	0.104346894	0.09290845	0.0679797
0.0	0.10837889	0.09306791	0.09084149	0.08340077	0.10840755	0.08293556	0.113080814	0.10643013	0.08987213	0.08271358
0.0	0.10480305	0.09388285	0.0931349	0.113497265	0.08955251	0.10199193	0.10533953	0.10340608	0.08869597	0.082063355
0.0	0.10510495	0.09399207	0.093238175	0.11397434	0.08978416	0.101789705	0.10530626	0.10366346	0.08846526	0.08245412
0.0	0.10487355	0.09376601	0.093683735	0.11388642	0.08987769	0.10235596	0.10496085	0.103709124	0.08866435	0.08226266
0.0	0.10469019	0.09351348	0.09354886	0.11357326	0.08951084	0.10214017	0.10530675	0.10350042	0.08819037	0.08251156
0.0	0.10509424	0.093661085	0.09314926	0.11410802	0.08937269	0.101954974	0.10570808	0.10348458	0.088390686	0.08246476
0.0	0.10508258	0.09353976	0.09287509	0.114304766	0.089470506	0.10188513	0.10556806	0.103296846	0.08821212	0.08216932
0.0	0.105042994	0.09372382	0.09325056	0.113839716	0.08929126	0.10196844	0.10533676	0.10343124	0.08810654	0.08224257
0.0	0.10465245	0.09351025	0.09275	0.11386069	0.08899221	0.10203749	0.105070986	0.103204265	0.088182874	0.08191428
0.0	0.10517479	0.09379199	0.09310959	0.11387064	0.08927222	0.1022975	0.10535915	0.103323035	0.088361725	0.08232415
0.0	0.11171441	0.07966638	0.087022655	0.09512289	0.0914064	0.08632048	0.10587342	0.11584262	0.089277014	0.08144353
0.0	0.11133137	0.0793654	0.087071575	0.09535448	0.09125003	0.086235255	0.10576976	0.11591177	0.08944812	0.08125559
0.0	0.122991	0.097138606	0.091804236	0.09525996	0.10075407	0.099364094	0.10788779	0.09642927	0.09536188	0.09491588
0.0	0.11835176	0.09880079	0.08842956	0.09544901	0.10433487	0.09520288	0.10261095	0.10209981	0.083008334	0.10601637
0.0	0.11831616	0.09924684	0.08915893	0.095102265	0.10402198	0.09546461	0.10251606	0.10228328	0.083407976	0.10612984
0.0	0.12227787	0.09903484	0.07768367	0.084347315	0.087367	0.08573637	0.10064296	0.112990156	0.0882476	0.08626531
0.0	0.12177115	0.098480724	0.07762568	0.084325075	0.08784642	0.0855126	0.10027221	0.11300416	0.088339984	0.085875556
0.0	0.11832486	0.089057565	0.092361555	0.090616636	0.10218723	0.08948762	0.09484258	0.09636001	0.10405641	0.076208524
0.0	0.11851371	0.08927082	0.09240405	0.09034301	0.10218994	0.089959	0.094336934	0.09644212	0.10416664	0.075692356
0.0	0.09153627	0.08526592	0.09584067	0.07817685	0.08451282	0.08099802	0.094897166	0.089429595	0.09502751	0.08378622
0.0	0.10268518	0.09414888	0.09401862	0.083597206	0.09253952	0.081467606	0.09930824	0.08430915	0.10024662	0.08544737
0.0	0.10330687	0.09456088	0.09469636	0.0840749	0.09292978	0.081326135	0.09930412	0.08501778	0.10041762	0.086001225
0.0	0.10319018	0.09407311	0.094668165	0.083710685	0.0929019	0.08210066	0.09906854	0.08453203	0.100266494	0.085791185
0.0	0.10278092	0.093981795	0.09436847	0.08381965	0.09295974	0.08156675	0.099233344	0.0844785	0.100201085	0.08585482
0.0	0.103216715	0.09391016	0.094374396	0.08363197	0.0925776	0.08132307	0.09930408	0.08459273	0.10027871	0.08584732
0.0	0.103164636	0.094009645	0.094338484	0.08354582	0.09241912	0.08171934	0.099194966	0.08456074	0.10007508	0.08573264
0.0	0.11697677	0.09403967	0.09412585	0.08628873	0.09121825	0.1078791	0.093756996	0.09121935	0.094959885	0.08215501
0.0	0.11726567	0.09428232	0.093729205	0.08634977	0.09094579	0.10779195	0.09415801	0.09120718	0.09500479	0.08251713
0.0	0.117266715	0.09416412	0.09416011	0.08650609	0.09096869	0.10758201	0.093669444	0.09131774	0.09514958	0.08186843
0.0	0.11002404	0.08841328	0.089493796	0.1042095	0.09380066	0.08449622	0.10801719	0.10993434	0.093076274	0.09369206
0.0	0.09817777	0.09348529	0.099833585	0.092268944	0.083912745	0.08180282	0.12479434	0.09595291	0.082140036	0.07750457
0.0	0.09862626	0.09338094	0.10031006	0.09261991	0.0836686	0.081847236	0.124688685	0.095599055	0.08250805	0.07807823
0.0	0.09839374	0.09355243	0.09984614	0.09271397	0.083686605	0.08178965	0.124427006	0.09579064	0.08207563	0.077584065
0.0	0.011851484	0.0108787455	0.011908831	0.009245295	0.008582986	0.0096263755	0.013064826	0.0120006325	0.011229827	0.0084133595
0.0	0.542273	0.5363112	0.53960675	0.53363854	0.5377767	0.5336224	0.5420079	0.5359411	0.53022087	0.5334421
0.0	0.544051	0.5370122	0.53994167	0.53253496	0.53785735	0.5331946	0.54313785	0.5379315	0.5336969	0.5348956
0.0	0.54323167	0.536508	0.5405092	0.53166384	0.53774506	0.5342594	0.54249495	0.53584933	0.530987	0.5343922
0.0	0.11044305	0.09789475	0.103044346	0.092877224	0.104670435	0.09610352	0.122379534	0.11007261	0.09773199	0.08619998
0.0	0.543341	0.5366167	0.5396788	0.53288627	0.5379124	0.53437686	0.5438071	0.53695595	0.53147984	0.5348944
0.0	0.54378027	0.53578794	0.53874964	0.5327933	0.53623676	0.53475446	0.5410023	0.5368361	0.5323165	0.53509516
0.0	0.54266334	0.5366354	0.5401514	0.53326094	0.5371508	0.5339916	0.54326683	0.5345448	0.5312898	0.53387403
0.0	0.5452557	0.53752774	0.53918576	0.5338506	0.53555584	0.5337787	0.54413253	0.537697	0.53200084	0.5357169
0.0	0.54195744	0.5365878	0.5380105	0.5331332	0.5378209	0.53182983	0.5444111	0.53633326	0.53046364	0.5320998
0.0	0.54445356	0.535981	0.5371369	0.5334571	0.5377695	0.53442425	0.5451965	0.53616154	0.5322224	0.5343415
0.0	0.5439097	0.5362911	0.5392702	0.5326009	0.5370418	0.5337237	0.5443389	0.53666455	0.5303455	0.53386587
0.0	0.54394263	0.53568166	0.5370523	0.53370684	0.53706306	0.5331153	0.5430583	0.5359774	0.5299293	0.5336979
0.0	0.5419345	0.5376538	0.5395614	0.53322303	0.53608984	0.5330945	0.5439694	0.5372403	0.53161925	0.53374004
0.0	0.54107964	0.53740954	0.5395037	0.53382474	0.5359812	0.53249073	0.54253024	0.5364286	0.5306121	0.53257793
0.0	0.54250276	0.5379701	0.5397716	0.532942	0.53604573	0.5321484	0.5434341	0.53802073	0.53339297	0.533741
0.0	0.541847	0.5375669	0.5402257	0.53224516	0.53595585	0.53300047	0.5429198	0.53635514	0.531225	0.5333381
0.0	0.5439291	0.5360371	0.53603184	0.5332153	0.5353263	0.5348068	0.5425075	0.53639865	0.531694	0.5323714
0.0	0.54152936	0.53605884	0.537947	0.5336983	0.5378435	0.5338019	0.5424283	0.53718	0.53083795	0.533862
0.0	0.5438938	0.5389377	0.54096514	0.5327271	0.5376502	0.5352602	0.5441877	0.53710145	0.53290814	0.5348883
0.0	0.54324925	0.5367981	0.53943306	0.53163016	0.5365245	0.53515834	0.54376733	0.5366517	0.5310281	0.5344172
0.0	0.5442354	0.5361791	0.54017603	0.53243715	0.536395	0.5355191	0.54146606	0.5363624	0.53015745	0.533101
0.0	0.54352665	0.5375093	0.53905016	0.53293693	0.5364452	0.5358669	0.5414565	0.5366242	0.53250265	0.5331371
0.0	0.54180807	0.53776646	0.538874	0.53172815	0.536157	0.5365086	0.5425065	0.53579795	0.53131944	0.53450704
0.0	0.5427311	0.5390469	0.5382703	0.5310917	0.53661877	0.53731364	0.5417116	0.53561354	0.5315575	0.53371763
0.0	0.5399929	0.53555423	0.53832996	0.5311388	0.5359569	0.5325758	0.54498047	0.5376089	0.5314861	0.53169376
0.0	0.540538	0.5358484	0.53806627	0.5326072	0.53642	0.53585464	0.54228103	0.5378192	0.5324038	0.53571165
0.0	0.5400153	0.5356231	0.5378386	0.53223014	0.5384553	0.53419936	0.5426753	0.5383362	0.5326972	0.53414387
0.0	0.542032	0.53504694	0.5379493	0.5348032	0.5386906	0.53543365	0.5413698	0.5366867	0.5295202	0.5308893
0.0	0.5419119	0.5363888	0.539548	0.5322753	0.5367051	0.53421557	0.5448573	0.53428054	0.52909374	0.53421414
0.0	0.5457297	0.5369709	0.5387418	0.5351383	0.5380931	0.5343025	0.54421717	0.53726023	0.5317708	0.53513455
0.0	0.54436547	0.5362396	0.53914154	0.53386116	0.53713274	0.5335087	0.54435295	0.5365034	0.53238505	0.5350266
0.0	0.5428124	0.5360473	0.5386176	0.5333766	0.5350123	0.53472394	0.5423148	0.53556967	0.53150153	0.53454155
0.0	0.54038167	0.5382208	0.5379284	0.5322183	0.53944993	0.532712	0.54371744	0.5381156	0.53225464	0.5354385
0.0	0.54192835	0.53737146	0.53693914	0.53259414	0.5371383	0.53432083	0.5433879	0.5366178	0.52967876	0.5340787
0.0	0.54381484	0.53735757	0.5382835	0.5337642	0.5379397	0.535194	0.5438745	0.5365854	0.5319294	0.53569347
0.0	0.2708984	0.17996404	0.21968834	0.21995944	0.21421438	0.22754033	0.22799616	0.21468079	0.19744876	0.19378406
0.0	0.01530348	0.008818037	0.0055028377	0.009354299	0.010832342	0.009306065	0.01282821	0.008555313	0.0066245487	0.00632951
0.0	0.5412934	0.53671044	0.5406609	0.531049	0.53510803	0.53517044	0.54262584	0.5371653	0.5302136	0.5324168
0.0	0.5426335	0.5366001	0.5422321	0.532888	0.53663796	0.53631806	0.542132	0.5362779	0.53294307	0.53281134
0.0	0.54360825	0.5349034	0.5381769	0.53196394	0.5375575	0.5349967	0.54211885	0.53757745	0.5316678	0.5336169
0.0	0.54394233	0.5346644	0.5374096	0.53289026	0.5375142	0.5345583	0.54120326	0.5364313	0.5312743	0.5337506
0.0	0.1713563	0.08699283	0.121427275	0.12380528	0.11671325	0.12928642	0.12791769	0.11684754	0.10242842	0.09904177
0.0	0.54301864	0.53620726	0.5384606	0.5325365	0.536362	0.5337945	0.5453465	0.53600127	0.53132075	0.5321147
0.0	0.5436182	0.5356298	0.5388285	0.5330096	0.53615755	0.5335015	0.54194623	0.53608495	0.53074884	0.53348625
0.0	0.14124727	0.14831665	0.1473086	0.14199159	0.15033898	0.10890922	0.15246278	0.14888747	0.17030363	0.14271837
0.0	0.031047577	0.0223568	0.018911064	0.026067272	0.024355741	0.02274728	0.032120217	0.025237288	0.02464298	0.021008357
0.0	0.03011443	0.022141188	0.018886361	0.023186404	0.020295572	0.023557607	0.028739117	0.022428187	0.02160838	0.017939962
0.0	0.034916252	0.021676883	0.02025488	0.024030179	0.023877308	0.022973772	0.028733967	0.02703208	0.02064826	0.020453721
0.0	0.027877899	0.023383394	0.017852308	0.022311905	0.01882247	0.024713844	0.030613514	0.026324412	0.02335208	0.021607388
0.0	0.032547	0.022758784	0.019160915	0.022904227	0.023260692	0.024796044	0.03049615	0.02492456	0.023644533	0.020468717
0.0	0.028597202	0.022229029	0.019026026	0.022174807	0.021706147	0.023298781	0.031317797	0.024853768	0.022855146	0.019315258
0.0	0.055028107	0.04192132	0.040665228	0.041216835	0.048232853	0.04315504	0.058926202	0.04875171	0.043900423	0.040028755
0.0	0.058712985	0.045642655	0.036475874	0.043374386	0.04899795	0.048187222	0.05304786	0.047817774	0.04105774	0.036487363
0.0	0.058122575	0.048755392	0.040901497	0.038512107	0.04607048	0.045063205	0.050457492	0.043735683	0.043065876	0.040994246
0.0	0.22713591	0.13493118	0.17452222	0.17574726	0.17000882	0.18302208	0.18203034	0.17059281	0.153752	0.14961128
0.0	0.5431345	0.53813106	0.5406323	0.5329567	0.53864455	0.5330671	0.5448884	0.5364684	0.5323512	0.53441846
0.0	0.5421272	0.5379021	0.540101	0.5321721	0.5382988	0.5309267	0.5441321	0.5380413	0.53304374	0.53456026
0.0	0.5419895	0.53782356	0.5400288	0.5310828	0.5392364	0.5317424	0.5450944	0.5379914	0.53249794	0.5336512
0.0	0.542995	0.5389456	0.54022884	0.53538	0.5405955	0.53251916	0.54457295	0.53859687	0.5342592	0.5352001
0.0	0.54527014	0.53572685	0.5389426	0.53412956	0.5378912	0.53450984	0.5439066	0.5378141	0.5317482	0.53435874
0.0	0.5437237	0.5372567	0.5393047	0.5340762	0.5371285	0.53396016	0.54440767	0.5366948	0.53035146	0.5339261
0.0	0.54202616	0.53613126	0.53910655	0.53391546	0.5367154	0.5342577	0.54416937	0.53598064	0.53109354	0.5317279
0.0	0.54327947	0.5362301	0.538521	0.53213006	0.5353382	0.5338473	0.543248	0.5354729	0.5321431	0.5330456
0.0	0.54176974	0.5365273	0.5375808	0.5318427	0.53513736	0.53368866	0.54390365	0.5345076	0.5315789	0.5324867
0.0	0.54358155	0.53615344	0.5399837	0.5327279	0.5355824	0.53340673	0.5427509	0.5373697	0.53108305	0.53335774
0.0	0.020279659	0.024768537	0.0195651	0.024300335	0.03184446	0.02683329	0.028503105	0.022947788	0.019594057	0.022898586
0.0	0.54410875	0.53845334	0.5392709	0.53238773	0.5370843	0.5346032	0.54384977	0.53656876	0.5305613	0.5342688
0.0	0.544103	0.5367661	0.54068553	0.532463	0.536374	0.5356081	0.5439203	0.53614897	0.5305517	0.5340757
0.0	0.5443207	0.5368205	0.54006547	0.53269535	0.53641117	0.53473794	0.5440828	0.5358297	0.5316062	0.5339424
0.0	0.5435138	0.5373383	0.5391207	0.53267366	0.5374361	0.53567404	0.54473627	0.5363156	0.5309627	0.5337915
0.0	0.5434974	0.5369354	0.53959906	0.53348255	0.5363748	0.5347737	0.54417133	0.5363369	0.53107756	0.5337266
0.0	0.54357004	0.5374865	0.5400038	0.5335054	0.53714126	0.5348076	0.5433139	0.537061	0.53112215	0.5346319
0.0	0.54453707	0.53701216	0.5399704	0.53288865	0.53692925	0.5349509	0.5438824	0.5367002	0.5310991	0.53432006
0.0	0.543022	0.5372446	0.5396416	0.53326464	0.5361257	0.5351675	0.5443685	0.5363599	0.5309315	0.53425527
0.0	0.5437756	0.5373494	0.53926104	0.5329827	0.536025	0.53432757	0.54373085	0.53564656	0.5309102	0.53456503
0.0	0.54367995	0.5379917	0.5398916	0.53308296	0.53676367	0.5348504	0.54468143	0.53611755	0.5313565	0.53462
0.0	0.20196527	0.16614722	0.20460567	0.18416138	0.20598777	0.19399954	0.21098354	0.19715129	0.17721845	0.17291076
0.0	0.54342294	0.53763735	0.5393947	0.53443277	0.5380973	0.53484344	0.5428785	0.53618854	0.53132725	0.53526145
0.0	0.5444053	0.53625786	0.53928256	0.5331066	0.536141	0.534894	0.5441147	0.5353484	0.52975005	0.5345874
0.0	0.5442693	0.5370947	0.53937685	0.5336264	0.537014	0.5353964	0.5440246	0.53621066	0.5313664	0.53417706
0.0	0.54394287	0.5374729	0.54019415	0.5322831	0.5365618	0.53473085	0.5439123	0.5371826	0.530475	0.5342458
0.0	0.5433608	0.53781694	0.54008037	0.5326939	0.5364181	0.5359445	0.54453266	0.5364019	0.5310783	0.5343447
0.0	0.5440169	0.53706044	0.5394901	0.53386724	0.53721267	0.5335707	0.5442879	0.53650886	0.5303266	0.5343808
0.0	0.54410034	0.5376387	0.53907293	0.5332772	0.5367575	0.53612244	0.54394037	0.53632	0.53090674	0.53482985
0.0	0.54358333	0.5371919	0.53951854	0.5333349	0.5374573	0.53481925	0.5433352	0.5355917	0.53051	0.5338979
0.0	0.5429093	0.53773737	0.53977007	0.5329716	0.5368361	0.53527683	0.543695	0.5357021	0.5299081	0.53386515
0.0	0.5439608	0.5366917	0.5394223	0.53263354	0.53658426	0.535359	0.5438536	0.5356526	0.5312088	0.5341269
0.0	0.54479206	0.5379842	0.5403385	0.53281224	0.5373656	0.534749	0.5443279	0.5365869	0.53197277	0.53436756
0.0	0.5446981	0.5369977	0.53960824	0.5324492	0.5358728	0.5341904	0.5449994	0.53609955	0.5304297	0.53321034
0.0	0.5436588	0.5372393	0.5394104	0.532753	0.5364665	0.5345934	0.5434924	0.5372209	0.53119767	0.53379387
0.0	0.5429462	0.53740615	0.5395899	0.53394514	0.53672594	0.5341457	0.5433437	0.53555197	0.53055763	0.53371596
0.0	0.54545856	0.53609353	0.5401664	0.5335587	0.53630936	0.5349314	0.5411056	0.53706	0.5332879	0.53410435
0.0	0.54483306	0.53658164	0.5398261	0.53270924	0.53531426	0.5347748	0.542707	0.53670543	0.5312529	0.53466547
0.0	0.54281896	0.53616935	0.5382281	0.5325095	0.5368603	0.5337672	0.5436493	0.5346993	0.53145164	0.53309137
0.0	0.5423649	0.5358183	0.53901875	0.5328042	0.5365018	0.5350664	0.5421679	0.53552294	0.53164554	0.5333242
0.0	0.54317784	0.5355303	0.53958935	0.53269947	0.5359422	0.53482735	0.5415922	0.53503466	0.5319192	0.53412235
0.0	0.540626	0.53601253	0.53820324	0.53268546	0.5365918	0.53521264	0.5425537	0.53457004	0.5309568	0.53283495
0.0	0.5426016	0.5372773	0.5393447	0.53305286	0.5374556	0.53538895	0.54251724	0.5372265	0.5319359	0.53344876
0.0	0.54384464	0.53649926	0.5390738	0.53221154	0.53661054	0.53530514	0.5427662	0.53420234	0.5324738	0.5348356
0.0	0.54167676	0.53857404	0.53723335	0.53037393	0.5388039	0.5354474	0.5429196	0.53293955	0.530878	0.5329736
0.0	0.5428728	0.53644484	0.5374955	0.53037417	0.5363073	0.5330617	0.54249394	0.5350508	0.53091776	0.53374904
0.0	0.54333353	0.53602445	0.53905976	0.53302187	0.5381688	0.5348169	0.54170907	0.5386511	0.53157014	0.53446686
0.0	0.5430946	0.53610617	0.5393495	0.53293014	0.5378136	0.53472406	0.5412267	0.5384946	0.53221816	0.5341684
0.0	0.54175425	0.53670776	0.53847766	0.5328366	0.5376954	0.5333578	0.54309964	0.5367591	0.53196764	0.5348947
0.0	0.54175425	0.53670776	0.53847766	0.5328366	0.5376954	0.5333578	0.54309964	0.5367591	0.53196764	0.5348947
0.0	0.541155	0.5366596	0.5381899	0.53152114	0.5356369	0.53324336	0.54297256	0.5356986	0.5313614	0.53275245
0.0	0.5436226	0.53595567	0.5398739	0.5328379	0.53598046	0.53316396	0.54245573	0.5367963	0.53118885	0.53321755
0.0	0.5414647	0.5358326	0.5384297	0.5322199	0.5350195	0.53080785	0.54315805	0.535762	0.5310783	0.5339449
0.0	0.54448295	0.53794473	0.5389537	0.5338935	0.53708476	0.5322275	0.5424943	0.5360539	0.5323698	0.5338119
0.0	0.54371005	0.5360651	0.5388119	0.5323355	0.53613675	0.534219	0.5421275	0.5352249	0.5313482	0.5341149
0.0	0.5430278	0.53672665	0.5382677	0.5325908	0.53652364	0.53314155	0.5426327	0.5353497	0.5316874	0.5342001
0.0	0.5455131	0.5359102	0.54008865	0.5314733	0.5350954	0.5355483	0.54241425	0.53593105	0.5325875	0.5352617
0.0	0.5446133	0.5366559	0.5399948	0.5323384	0.5355943	0.5356052	0.5432565	0.5366049	0.53251165	0.53439
0.0	0.54352	0.53579473	0.53962576	0.5325885	0.53575945	0.53357035	0.54404134	0.5351461	0.53095335	0.53337693
0.0	0.5428645	0.53664243	0.53940827	0.5320875	0.534386	0.53457236	0.5443568	0.53710645	0.5304313	0.5353704
0.0	0.5433456	0.5361478	0.5397474	0.53259933	0.53450865	0.532504	0.5440498	0.53570336	0.53163296	0.53393865
0.0	0.030926373	0.02434142	0.023085134	0.021935739	0.025860703	0.020627568	0.024887096	0.024843207	0.02613274	0.02838099
0.0	0.5416006	0.5373092	0.5387708	0.5329923	0.5373441	0.53405774	0.5425285	0.537612	0.5321087	0.5350391
0.0	0.5416006	0.5373092	0.5387708	0.5329923	0.5373441	0.53405774	0.5425285	0.537612	0.5321087	0.5350391
0.0	0.5429863	0.53829837	0.53821427	0.53249806	0.5371075	0.53255445	0.542756	0.5359876	0.5301207	0.532447
0.0	0.54547656	0.5377994	0.54063	0.53381234	0.5358563	0.5332097	0.5404115	0.5387183	0.5316681	0.5342481
0.0	0.5429996	0.53683245	0.5402429	0.53341633	0.5351386	0.5342009	0.54089814	0.5364774	0.53186715	0.5346735
0.0	0.54465866	0.5353203	0.5399801	0.53435385	0.53586817	0.53306186	0.541294	0.5375813	0.5304084	0.5333322
0.0	0.54465866	0.5353203	0.5399801	0.53435385	0.53586817	0.53306186	0.541294	0.5375813	0.5304084	0.5333322
0.0	0.54547656	0.5377994	0.54063	0.53381234	0.5358563	0.5332097	0.5404115	0.5387183	0.5316681	0.5342481
0.0	0.54376453	0.53581566	0.53973997	0.5343659	0.5350685	0.5330622	0.542172	0.5367141	0.52951336	0.5323136
0.0	0.543061	0.5361449	0.53756404	0.533694	0.5354879	0.5347343	0.54158044	0.5379891	0.532205	0.5348687
0.0	0.54322857	0.53538895	0.53840226	0.5345534	0.53541225	0.5330391	0.54064894	0.53726894	0.52980024	0.5329819
0.0	0.5441691	0.53700656	0.5394286	0.5333258	0.5361017	0.5337267	0.54313815	0.5380135	0.5333885	0.534418
0.0	0.5421849	0.5355741	0.536672	0.5344182	0.53645587	0.5339122	0.5440403	0.5354408	0.53002965	0.5339883
0.0	0.54193276	0.53496844	0.5383827	0.53232855	0.5359891	0.53401387	0.54386884	0.53741145	0.5292383	0.53208816
0.0	0.5417796	0.53687704	0.53885454	0.533282	0.5376067	0.5328813	0.54274774	0.5373665	0.5314204	0.53403836
0.0	0.54278153	0.5363696	0.53878677	0.53388906	0.53763765	0.53281486	0.54366475	0.5358869	0.531377	0.5348507
0.0	0.54201645	0.5365212	0.5394604	0.53446037	0.538048	0.53274715	0.5452915	0.5356662	0.5302777	0.5351953
0.0	0.5425128	0.536924	0.5393693	0.53450143	0.53816664	0.53302205	0.5436733	0.53659874	0.5309112	0.53437614
0.0	0.5422028	0.5371503	0.5387162	0.5330822	0.53825176	0.5329415	0.54302114	0.53680533	0.5314307	0.53480864
0.0	0.5408253	0.53658384	0.53823036	0.5324593	0.5376221	0.53294563	0.54345703	0.5361765	0.5303991	0.53442043
0.0	0.5439331	0.53611594	0.53952384	0.53340113	0.5371703	0.5330536	0.542551	0.53819877	0.5337149	0.5331815
0.0	0.5419553	0.53736633	0.53897715	0.5322743	0.5365544	0.5346094	0.5434434	0.5361182	0.53056717	0.53554285
0.0	0.5422588	0.534868	0.5367562	0.5303785	0.53650993	0.534894	0.5437816	0.53602296	0.5301728	0.5322409
0.0	0.5441741	0.5350598	0.53915757	0.5322668	0.53641695	0.5339894	0.5428603	0.5369584	0.53059465	0.53296185
0.0	0.541868	0.535086	0.53725046	0.5313283	0.53677446	0.5355047	0.54466283	0.5353568	0.530584	0.5328649
0.0	0.026598534	0.03739923	0.025138143	0.02997325	0.022910058	0.030712504	0.031189833	0.030994773	0.02274718	0.022331063
0.0	0.5427054	0.53661215	0.53922594	0.5314532	0.534427	0.5349362	0.5411756	0.5338629	0.5318906	0.5346337
0.0	0.5413737	0.5370836	0.5379859	0.5329637	0.5385527	0.53272593	0.5431764	0.5365766	0.53414315	0.53273046
0.0	0.54362524	0.535444	0.53876615	0.5324097	0.5356349	0.534965	0.5408999	0.53500575	0.531892	0.53382146
0.0	0.54216594	0.53649753	0.53670865	0.5311794	0.53599167	0.533718	0.54434884	0.5357371	0.5297542	0.53427047
0.0	0.54336727	0.53663325	0.53849244	0.53250325	0.53565186	0.5343158	0.54379624	0.5370142	0.5296516	0.53386027
0.0	0.54455686	0.5363149	0.5392501	0.5326584	0.53574985	0.53434896	0.54316205	0.53747785	0.53060156	0.5341444
0.0	0.54172057	0.5363138	0.5373355	0.53294975	0.5367974	0.5334718	0.54227483	0.5362586	0.5315405	0.5351315
0.0	0.5429509	0.5376068	0.5379854	0.5317927	0.53670275	0.5328007	0.542605	0.5349522	0.53193665	0.53533643
0.0	0.5422249	0.53626585	0.53770834	0.5312703	0.53556556	0.5343553	0.5444068	0.53584886	0.5308612	0.53375417
0.0	0.54306793	0.53760797	0.53837174	0.534261	0.5370787	0.53432447	0.54405797	0.53667665	0.532431	0.5336278
0.0	0.54434127	0.5356413	0.53878385	0.53097934	0.5358758	0.5329694	0.5422569	0.5372014	0.5316093	0.5335877
0.0	0.5446674	0.53503335	0.53911877	0.5308952	0.5349892	0.5334056	0.5416028	0.5369829	0.5312159	0.5335912
0.0	0.5411041	0.53565127	0.538188	0.5287755	0.53665566	0.5329576	0.5441895	0.53956574	0.5315173	0.5318441
0.0	0.54359716	0.5354515	0.539873	0.5314658	0.53648984	0.5330211	0.54306436	0.5387298	0.53126687	0.5327634
0.0	0.5443448	0.5376077	0.5400751	0.53232104	0.53617907	0.531182	0.5421765	0.53788817	0.5329615	0.5350473
0.0	0.54218924	0.5364839	0.5396122	0.52965385	0.5366741	0.53328633	0.5446967	0.5369532	0.5309798	0.5327405
0.0	0.54218924	0.5364839	0.5396122	0.52965385	0.5366741	0.53328633	0.5446967	0.5369532	0.5309798	0.5327405
0.0	0.54095954	0.53854173	0.5384706	0.5308047	0.5363311	0.5302138	0.54260015	0.5379633	0.5317842	0.5352606
0.0	0.54298496	0.53534347	0.53629136	0.5286764	0.5347661	0.5319748	0.54386556	0.53750104	0.5315485	0.53165895
0.0	0.5420194	0.5358378	0.5373337	0.53376216	0.5390774	0.53349924	0.5434601	0.5358429	0.5315445	0.5348724
0.0	0.54258573	0.536789	0.5399365	0.53424686	0.5378708	0.53295505	0.5435946	0.5370054	0.53148174	0.534689
0.0	0.54376364	0.5372371	0.5395632	0.5327449	0.5384792	0.53437454	0.5438112	0.5370722	0.530888	0.5349551
0.0	0.54408145	0.53595674	0.5379496	0.53286904	0.5379602	0.5327331	0.5428096	0.53705466	0.5294158	0.53296787
0.0	0.13505913	0.13778323	0.14829732	0.14340186	0.1695966	0.1534174	0.14581384	0.13784982	0.11573058	0.12115945
0.0	0.5422009	0.5366005	0.53879726	0.53311855	0.53772104	0.5340046	0.5429602	0.53691965	0.53190124	0.5352565
0.0	0.5437074	0.53641	0.5398824	0.5327261	0.53659266	0.5348465	0.5435812	0.5366257	0.53101295	0.53412753
0.0	0.54246175	0.5352439	0.53950465	0.5322635	0.53726625	0.53297883	0.5441944	0.5375375	0.53157514	0.5341388
0.0	0.54042137	0.53306586	0.5392256	0.5337091	0.53791773	0.5316167	0.543672	0.5366456	0.53174114	0.5330669
0.0	0.54350364	0.53802675	0.5411221	0.53355604	0.53668916	0.53455603	0.54292214	0.53733003	0.5356201	0.5348495
0.0	0.54249567	0.5380798	0.53959566	0.5334875	0.53678244	0.53294617	0.54406774	0.5372167	0.5338515	0.5336159
0.0	0.000142301	0.008764519	0.009809928	0.008674333	0.011895961	0.012425587	0.011003583	0.013317276	0.00024389909	0.00039833135
0.0	0.042861067	0.13394724	0.13967945	0.14413236	0.16196054	0.15740937	0.15391015	0.16450945	0.040837366	0.0136772115
0.0	0.54296356	0.5362074	0.5389349	0.5324993	0.5383801	0.53498405	0.5418669	0.5376875	0.5311257	0.53386855
0.0	0.54392433	0.5369676	0.5393726	0.5326451	0.53889096	0.53473264	0.54153997	0.5385372	0.5325921	0.53467506
0.0	0.19026586	0.14333107	0.16665801	0.1498381	0.030192338	0.15268941	0.16541207	0.16006115	0.15844	0.020244531
0.0	0.541674	0.5365211	0.53867215	0.5328025	0.5382464	0.5346314	0.54303986	0.5388575	0.5287539	0.5330306
0.0	0.54309	0.5363352	0.539093	0.5334072	0.53857756	0.5349638	0.5417614	0.53750163	0.53152937	0.53463626
0.0	0.54165184	0.53663605	0.5388571	0.5328778	0.53700995	0.5333442	0.5441581	0.5353985	0.53106153	0.5352963
0.0	0.5426068	0.5358308	0.53999317	0.5336749	0.53563696	0.5348296	0.54229474	0.53659594	0.5323616	0.5336144
0.0	0.1105991	0.079132564	0.08107394	0.09460569	0.08448073	0.0882976	0.12854001	0.10039463	0.1032294	0.067710616
0.0	0.12363281	0.07991455	0.08769636	0.074332625	0.11406579	0.08308085	0.114515215	0.09231476	0.10854353	0.0974431
0.0	0.54499805	0.5368029	0.5376641	0.5332825	0.5360269	0.5341091	0.5437478	0.53694516	0.53181875	0.5341933
0.0	0.54221255	0.5369053	0.5367624	0.53388447	0.5352531	0.53215796	0.5429321	0.5353899	0.52983785	0.53364486
0.0	0.5415914	0.5368597	0.53918076	0.5337494	0.5354048	0.53165203	0.5434932	0.53551465	0.52851266	0.5348524
0.0	0.54125166	0.5366071	0.5384022	0.5302182	0.53727496	0.5337049	0.5429765	0.53650486	0.5312497	0.53048956
0.0	0.54305744	0.5371715	0.5389519	0.5322689	0.53734624	0.53582966	0.5427876	0.5359108	0.53019667	0.5331529
0.0	0.54226977	0.53867084	0.5385768	0.5321845	0.5369976	0.5339352	0.54303396	0.538189	0.5309945	0.532523
0.0	0.54299194	0.5364442	0.53819287	0.53332615	0.5367784	0.5348474	0.5423248	0.54111207	0.5311269	0.53196234
0.0	0.5417821	0.5364855	0.5383222	0.5333127	0.53790057	0.5338608	0.54283786	0.536521	0.53099084	0.5348084
0.0	0.5417821	0.5364855	0.5383222	0.5333127	0.53790057	0.5338608	0.54283786	0.536521	0.53099084	0.5348084
0.0	0.5412523	0.5358814	0.53764576	0.5331875	0.5363553	0.5350037	0.5420564	0.5348651	0.5279411	0.53245026
0.0	0.5439568	0.53905594	0.5375196	0.53544796	0.5396064	0.531018	0.543393	0.5349317	0.53069216	0.5346978
0.0	0.19362383	0.16860582	0.14295468	0.13542762	0.14704259	0.15929593	0.17118368	0.13537565	0.12631784	0.14182286
0.0	0.23876658	0.21322332	0.18765914	0.17972367	0.19201684	0.2041657	0.21710159	0.1787012	0.16906816	0.18545057
0.0	0.23906273	0.21330847	0.1869152	0.17914213	0.1924404	0.20367537	0.21672134	0.17851004	0.16845126	0.18553182
0.0	0.54348826	0.5360304	0.5380919	0.53390294	0.53790647	0.5349636	0.5440472	0.536405	0.5311079	0.53258383
0.0	0.5440994	0.53378505	0.53980976	0.53313845	0.5369483	0.53396994	0.5443599	0.53693044	0.5324258	0.53456795
0.0	0.10886726	0.10166204	0.08685641	0.099808395	0.09448954	0.09160078	0.10908615	0.10126728	0.10027387	0.09301455
0.0	0.108776525	0.10144857	0.08692313	0.09986727	0.09443231	0.09119419	0.10868765	0.10124939	0.099740766	0.09305164
0.0	0.095309556	0.083946235	0.06807971	0.06915701	0.083567254	0.079920754	0.08070983	0.07387281	0.0060677943	0.0663386
0.0	0.08369551	0.072666064	0.07188686	0.07042297	0.080433294	0.070807666	0.08402441	0.07582991	0.07218404	0.06865899
0.0	0.54525477	0.5382594	0.5412499	0.5331316	0.5368933	0.53358376	0.5445694	0.537547	0.53199905	0.53668195
0.0	0.54133433	0.53705627	0.53810936	0.533823	0.5382896	0.53468776	0.5441691	0.53767246	0.53289485	0.5349569
0.0	0.5425824	0.5376486	0.53839016	0.5331051	0.538376	0.53451055	0.54504186	0.53732353	0.5298232	0.53312266
0.0	0.54356337	0.53575957	0.539348	0.5335235	0.53785366	0.5336086	0.54399294	0.5380773	0.5343063	0.53481275
0.0	0.5417636	0.5380987	0.5390609	0.53223693	0.53633964	0.5345032	0.54499227	0.5367333	0.5311477	0.5345713
0.0	0.542589	0.5368382	0.5396102	0.5329671	0.5366133	0.5337196	0.54335016	0.5379138	0.5314306	0.5348685
0.0	0.5435579	0.53639907	0.5395927	0.53227997	0.53592974	0.53308743	0.54229677	0.53727275	0.532343	0.5346974
0.0	0.5434366	0.5359084	0.5381685	0.5334844	0.5369379	0.53393745	0.5439324	0.5371704	0.53139675	0.53369826
0.0	0.542923	0.5357322	0.5382232	0.53253406	0.53695357	0.5336378	0.5428202	0.5369183	0.53062445	0.5342139
0.0	0.5432247	0.53638536	0.5393023	0.53316945	0.53681684	0.5344673	0.54294753	0.53662413	0.5313131	0.5332987
0.0	0.5431456	0.5363722	0.5380894	0.5332201	0.53670835	0.5341839	0.5437174	0.53587323	0.5302935	0.53452355
0.0	0.5427282	0.53576094	0.5393479	0.53271264	0.53644985	0.533682	0.5436773	0.5366191	0.5318742	0.53501105
0.0	0.5440078	0.53651696	0.5393966	0.53296554	0.53718823	0.5336012	0.5438207	0.5376773	0.53176767	0.5354475
0.0	0.5437036	0.53695655	0.5398018	0.5319861	0.53699857	0.5343229	0.5434058	0.5372064	0.53213	0.53470486
0.0	0.5434509	0.53590506	0.53893083	0.53310823	0.5365917	0.53451085	0.5428637	0.5382181	0.5321935	0.53399736
0.0	0.54365766	0.536178	0.53817725	0.5331976	0.53687525	0.532932	0.54272294	0.537686	0.5314033	0.53367317
0.0	0.54228336	0.53694177	0.53963035	0.5324242	0.53682345	0.53414476	0.54398006	0.53695285	0.5328644	0.53444916
0.0	0.54426086	0.53694725	0.53867525	0.53363174	0.53741795	0.5334848	0.54259837	0.53760564	0.53265697	0.5342735
0.0	0.54366213	0.53590065	0.5388057	0.53178096	0.5371455	0.5338586	0.5426669	0.5373234	0.5319693	0.5341373
0.0	0.54359555	0.5371312	0.5381007	0.53280497	0.5359783	0.5339295	0.54290944	0.53634894	0.5313393	0.53438437
0.0	0.54345286	0.53678674	0.5392929	0.5331331	0.53675276	0.53442824	0.54262435	0.53722465	0.5317784	0.5344367
0.0	0.5428654	0.5365657	0.53929526	0.5328265	0.5369986	0.53489065	0.5427682	0.5368064	0.5316862	0.53514415
0.0	0.5427871	0.5369592	0.53922516	0.5336628	0.5370715	0.5347686	0.54284716	0.53748065	0.53093153	0.5336803
0.0	0.54393154	0.53666013	0.5397477	0.53223926	0.53647375	0.53393936	0.54299515	0.537777	0.53120285	0.5346508
0.0	0.5418168	0.53616524	0.5375271	0.53297573	0.53692317	0.534122	0.5415275	0.5380436	0.53205943	0.5349392
0.0	0.062724896	0.064172864	0.06866555	0.06999266	0.06620138	0.06757417	0.07978896	0.06478339	0.06605929	0.06465203
0.0	0.33688644	0.34719422	0.33426863	0.34295627	0.34008023	0.34059328	0.34187797	0.34935576	0.3034376	0.31942192
0.0	0.5427929	0.5359852	0.53769135	0.5345038	0.53803796	0.53418857	0.5433007	0.53880227	0.53357875	0.5353459
0.0	0.4184234	0.36124185	0.38778648	0.3862259	0.38554662	0.38993776	0.39597493	0.38416052	0.36962968	0.36954147
0.0	0.5431245	0.5372251	0.539002	0.53238547	0.5366194	0.53493	0.5434268	0.5364816	0.53143394	0.53378886
0.0	0.54258496	0.5381439	0.5390502	0.5322849	0.5371912	0.53559816	0.5432593	0.5372037	0.53302574	0.53478533
0.0	0.5423728	0.537445	0.5386849	0.5326931	0.537923	0.53442717	0.542034	0.53814137	0.53207296	0.53388166
0.0	0.5429387	0.53644115	0.53936374	0.53259146	0.53781354	0.5350448	0.5421657	0.5380352	0.5319709	0.5342754
0.0	0.5420997	0.5376998	0.53902465	0.53253937	0.5367493	0.53455424	0.5433849	0.53787094	0.5326132	0.5339355
0.0	0.5427994	0.5373612	0.5394833	0.53264743	0.53759015	0.5339979	0.5434776	0.5371221	0.53290695	0.5350313
0.0	0.5400833	0.53730947	0.5369503	0.5314014	0.5383217	0.53488487	0.54332674	0.5359666	0.5313551	0.53368235
0.0	0.53999555	0.5378007	0.53788066	0.5320812	0.5403114	0.53410137	0.54463995	0.5355235	0.53265387	0.5349464
0.0	0.544441	0.53607696	0.5396534	0.5335949	0.5363595	0.5350977	0.54245764	0.53970546	0.53280735	0.5336296
0.0	0.54315895	0.5366653	0.53999484	0.53357303	0.5369838	0.5340251	0.5420731	0.5374694	0.5315318	0.5337149
0.0	0.54341096	0.53624785	0.5378095	0.53254145	0.53707534	0.535176	0.5420068	0.5381792	0.5330652	0.5336666
0.0	0.54277176	0.5363189	0.53915906	0.53330296	0.5380701	0.5349794	0.54277617	0.53718	0.5325621	0.5340401
0.0	0.54409754	0.53579634	0.53860945	0.5342589	0.5376588	0.53424716	0.54276556	0.5389082	0.53374285	0.53533286
0.0	0.12013935	0.09209348	0.0958324	0.092694595	0.08574267	0.0953039	0.103825875	0.093213946	0.09438015	0.0702716
0.0	0.5420852	0.53494924	0.5392522	0.53322315	0.5380698	0.5350252	0.5440323	0.53571445	0.53014594	0.53334993
0.0	0.5420975	0.53619146	0.5381066	0.5340462	0.537566	0.5341917	0.5435945	0.5373604	0.53241163	0.5350765
0.0	0.5423673	0.53560376	0.5376992	0.5356435	0.5352462	0.5346379	0.5430426	0.5358142	0.5314464	0.5333086
0.0	0.017490348	0.011536336	0.0115641495	0.015712505	0.010309006	0.01380615	0.014641411	0.010017513	0.008096762	0.009567412
0.0	0.54253054	0.5383005	0.5367198	0.5330013	0.53640884	0.53403604	0.54226154	0.5347764	0.530525	0.53424585
0.0	0.0031721944	0.010457878	0.0017640943	0.00084253756	0.0014990667	0.0018558044	0.014168588	0.012250209	0.010281701	0.0009580613
0.0	0.0015444381	0.0006632253	0.0016878679	0.0020450496	0.0007019707	0.0011261897	0.0015691381	0.0011977314	0.00076098164	0.00048653732
0.0	0.0017221203	0.0013331288	0.011375311	0.0022041574	0.00154743	0.0010622896	0.0009191157	0.0005477335	0.0009543829	0.00048288607
0.0	0.0031399543	0.0005800577	0.0012740854	0.0020299137	0.0014219485	0.001865171	0.00075688964	0.001250288	0.000864785	0.0004938163
0.0	0.003642609	0.0012902163	0.0015846194	0.0022861734	0.0007154785	0.00068015204	0.0018567665	0.00050203514	0.0010114575	0.00057038775
0.0	0.0036560406	0.0012907665	0.0015713973	0.0022643663	0.0007162911	0.00068102113	0.0018565517	0.0004988073	0.0010096797	0.0005687949
0.0	0.0030920943	0.00058362464	0.0016695234	0.0015403258	0.0014995821	0.0008891874	0.00074745686	0.001211895	0.0017644151	0.0004344876
0.0	0.00354413	0.0005340714	0.0018402211	0.0019132156	0.0014535645	0.0006992479	0.0007712793	0.0012754101	0.0014540746	0.00053232344
0.0	0.5438878	0.5376489	0.53783244	0.5330569	0.5363554	0.5341251	0.5419341	0.535688	0.5313002	0.5344528
0.0	0.54325837	0.5354024	0.53894806	0.5341072	0.53689235	0.534727	0.54226387	0.53653634	0.5300029	0.5330124
0.0	0.5435083	0.53608596	0.5396369	0.5345451	0.5365545	0.53338367	0.5416831	0.53619796	0.5294135	0.5332065
0.0	0.54456943	0.53704697	0.5388418	0.53386045	0.5364895	0.53421074	0.54276454	0.5357886	0.53244376	0.5329381
0.0	0.5427417	0.536762	0.53916925	0.5331274	0.53736013	0.5354903	0.5423388	0.53701675	0.5315594	0.53314817
0.0	0.5433011	0.53577536	0.5389926	0.53388256	0.5380453	0.5348666	0.544611	0.53638285	0.53041214	0.53402144
0.0	0.54354745	0.5351483	0.53978133	0.5332985	0.5375221	0.53435487	0.54288083	0.53644	0.5315814	0.5329997
0.0	0.543551	0.53645885	0.53968143	0.5343205	0.53770757	0.5335233	0.54403067	0.5360445	0.5298229	0.5342155
0.0	0.5437974	0.53583187	0.54047	0.53373647	0.53718436	0.5330113	0.54230016	0.5361017	0.53099227	0.5331938
0.0	0.5423366	0.53733045	0.53831786	0.53361064	0.5371932	0.5338561	0.54324156	0.5353122	0.53164315	0.5357803
0.0	0.54485595	0.5364898	0.5375084	0.53417796	0.53659797	0.53376615	0.5446988	0.5352608	0.53150314	0.5352403
0.0	0.54459065	0.53717756	0.53859013	0.53306663	0.53730446	0.5339119	0.5431102	0.5346906	0.53204525	0.53487366
0.0	0.54229724	0.5361243	0.5380007	0.5324799	0.53672093	0.5343629	0.5434153	0.53567976	0.5304793	0.53214943
0.0	0.54304457	0.5377627	0.53732157	0.53296363	0.5372509	0.5351	0.54337376	0.53567046	0.5321126	0.53387094
0.0	0.54248697	0.53623414	0.538861	0.5319904	0.5369737	0.53362435	0.54364944	0.53645515	0.531925	0.5341246
0.0	0.5443211	0.5359457	0.5388892	0.53323656	0.5372004	0.5333026	0.54471356	0.5367741	0.5315742	0.53430873
0.0	0.5431009	0.53574127	0.53858376	0.5326118	0.5361522	0.53340083	0.54412234	0.5363287	0.5317841	0.5327663
0.0	0.54193866	0.5374207	0.5395969	0.5339285	0.5375283	0.5347994	0.5417214	0.53811413	0.53176427	0.53340876
0.0	0.54283565	0.5363415	0.5390298	0.5333755	0.53769696	0.5343532	0.54305613	0.53671604	0.5308197	0.5348463
0.0	0.54159474	0.53589165	0.53715575	0.5317181	0.53536785	0.53356844	0.54357547	0.5361677	0.5317426	0.53248304
0.0	0.5412153	0.5367547	0.53824717	0.5330027	0.5360492	0.5348693	0.5436468	0.536309	0.5320339	0.5318385
0.0	0.544584	0.535943	0.5390397	0.5342396	0.5366706	0.53364825	0.5422021	0.5352627	0.5285797	0.5331086
0.0	0.5459025	0.5352914	0.5391032	0.53395104	0.5363098	0.53433484	0.5417906	0.53479826	0.53162396	0.5336323
0.0	0.54450357	0.5368841	0.540396	0.53518397	0.53715086	0.5343329	0.5424249	0.5357043	0.5297717	0.5340227
0.0	0.54582214	0.5362327	0.54045945	0.5348954	0.53679	0.5350193	0.5420134	0.53523993	0.53281504	0.5345462
0.0	0.543418	0.5349994	0.5389115	0.5336165	0.53793365	0.53396934	0.54457575	0.5357421	0.5306877	0.5353803
0.0	0.54368263	0.5368664	0.5407414	0.5339521	0.53736836	0.53441954	0.5433436	0.5367372	0.53213245	0.53453547
0.0	0.54262215	0.53638583	0.5387317	0.53312534	0.5362042	0.53434634	0.54194105	0.53510994	0.5308223	0.5331904
0.0	0.5431319	0.53686255	0.5398772	0.53236115	0.5371171	0.53409505	0.54406404	0.5364116	0.53225815	0.5335072
0.0	0.54350805	0.5359278	0.53782564	0.53326535	0.5367562	0.5343977	0.54227316	0.5369647	0.53023076	0.5324982
0.0	0.5423305	0.5361787	0.5385036	0.53287745	0.5376407	0.5342625	0.5438162	0.53697574	0.530321	0.5349085
0.0	0.5451927	0.53542984	0.53876764	0.5351462	0.5371226	0.5329586	0.54155684	0.53671783	0.5315791	0.53297824
0.0	0.5433709	0.5369346	0.53845614	0.5335735	0.53732604	0.5346015	0.54445624	0.53507257	0.5315633	0.5335828
0.0	0.54213756	0.5367024	0.5378309	0.53259075	0.5373815	0.5334492	0.54279196	0.535225	0.5305726	0.53265506
0.0	0.54235023	0.5368839	0.53957975	0.5319599	0.5378866	0.53591865	0.54374385	0.53579354	0.5317233	0.53317434
0.0	0.54153585	0.53802145	0.53832585	0.5315819	0.53570044	0.53427833	0.54435813	0.53518504	0.531062	0.53321713
0.0	0.543053	0.53788525	0.5386105	0.5327287	0.53682375	0.5334466	0.5420441	0.535822	0.5314755	0.53343254
0.0	0.5435004	0.53655475	0.5378666	0.5333049	0.536628	0.5338315	0.5421007	0.5347353	0.53027797	0.5341455
0.0	0.024644189	0.00914243	0.0016265081	0.0008306199	0.0013154886	0.0007424449	0.01259922	0.01565829	0.010596158	0.0009044856
0.0	0.0015456694	0.0006623647	0.001692711	0.002051826	0.0007043808	0.0011266867	0.0015800076	0.0011879553	0.00076449197	0.00048923463
0.0	0.0015482451	0.0006657794	0.0016867587	0.0020569467	0.0007079196	0.0011328323	0.0015800092	0.0011866073	0.0007634156	0.0004885398
0.0	0.018108172	0.11416589	0.014842627	0.006802343	0.01299413	0.014119911	0.10392809	0.09876775	0.0935691	0.009950587
0.0	0.018103706	0.11392821	0.014750246	0.006803229	0.01295467	0.014149566	0.10402898	0.09839684	0.09303782	0.009919396
0.0	0.018519953	0.013453035	0.011432072	0.006837671	0.0057683624	0.006710773	0.006100843	0.0045667705	0.008418302	0.0047728596
0.0	0.01952599	0.014509831	0.014983729	0.019147405	0.0067632683	0.0153236855	0.0129856635	0.005515788	0.01975034	0.0052953605
0.0	0.0195174	0.014592442	0.015053216	0.019190896	0.0067909546	0.015368602	0.013044798	0.0055445405	0.019859577	0.0053219046
0.0	0.019488933	0.014551229	0.014962005	0.019292085	0.006765735	0.015329702	0.013050802	0.005547236	0.01973669	0.0052862135
0.0	0.008885088	0.008026682	0.014074257	0.016463727	0.0061490363	0.008659015	0.012563618	0.010203736	0.0075023253	0.0050422675
0.0	0.00883135	0.0080446405	0.014112419	0.01639049	0.006125158	0.008602386	0.012519511	0.01030512	0.007519953	0.005028154
0.0	0.00884149	0.007985868	0.01410202	0.016465195	0.0061253263	0.008619662	0.012586354	0.010259684	0.0075085624	0.0050450815
0.0	0.11393726	0.102064714	0.014595919	0.10650928	0.011185349	0.013975337	0.11278156	0.10253823	0.09567591	0.09504658
0.0	0.11386565	0.10188092	0.014629907	0.10591351	0.011197565	0.014084575	0.112224884	0.10233615	0.095661774	0.095031135
0.0	0.114213586	0.101960495	0.014551244	0.10652837	0.0111663	0.013975337	0.11296771	0.1022766	0.09552427	0.0951156
0.0	0.11404249	0.10194835	0.01454198	0.1063543	0.011134854	0.014041007	0.112347156	0.10188555	0.0956025	0.094584785
0.0	0.11394776	0.10191457	0.014576241	0.10595282	0.011170849	0.013939014	0.11242	0.10190986	0.09559734	0.095593855
0.0	0.11425904	0.101937056	0.014631419	0.10639437	0.011164536	0.014004126	0.11221203	0.10216072	0.096079916	0.09503351
0.0	0.11393449	0.10188092	0.014595075	0.105369546	0.01116751	0.014030289	0.11247663	0.10192858	0.095604084	0.09502884
0.0	0.11200857	0.10066083	0.013791162	0.09693937	0.011979291	0.0071885725	0.12363746	0.10219038	0.09119511	0.07726668
0.0	0.11147732	0.10016062	0.013792336	0.09655257	0.01191628	0.0072185886	0.1230086	0.10202336	0.09103303	0.076742046
0.0	0.1116617	0.10041034	0.013763457	0.096884444	0.0118713975	0.0071339146	0.12336336	0.10201495	0.09063359	0.07684818
0.0	0.1116888	0.10056571	0.0137032885	0.09673164	0.011875783	0.007194329	0.12288074	0.101505965	0.09054443	0.07664567
0.0	0.112012155	0.099955715	0.013744247	0.09681494	0.011931358	0.007182018	0.12419831	0.10203776	0.09058976	0.07695636
0.0	0.111963354	0.10015141	0.013704056	0.09665738	0.0119000925	0.007149752	0.122973405	0.10204138	0.09078489	0.07664055
0.0	0.11158043	0.1000873	0.013714396	0.09613086	0.011902128	0.0071718483	0.123462684	0.10191802	0.090735056	0.076490775
0.0	0.12677015	0.101570494	0.013533835	0.006658493	0.011390845	0.005660657	0.093549974	0.120978616	0.09605084	0.0093612885
0.0	0.12679932	0.100932844	0.013565703	0.0067245653	0.01144258	0.005716451	0.09315345	0.12146596	0.09601245	0.009325185
0.0	0.12702948	0.1017739	0.013543502	0.006730087	0.011385322	0.005694578	0.0938141	0.121272124	0.09576545	0.009367835
0.0	0.12677994	0.10106861	0.013486033	0.006690442	0.01136143	0.005696757	0.09339392	0.1208824	0.09589394	0.009331473
0.0	0.12712747	0.10095962	0.013533613	0.00669716	0.01137457	0.0056705507	0.093883015	0.121123284	0.0960571	0.009377185
0.0	0.1274569	0.10077132	0.013577551	0.006705972	0.011373283	0.0056897905	0.09304539	0.12129245	0.09580944	0.009299213
0.0	0.1261768	0.101276785	0.013488545	0.006673029	0.011376592	0.005667586	0.093824066	0.12151832	0.096041694	0.009274916
0.0	0.12667637	0.10092461	0.0134201525	0.0067041772	0.011379413	0.005655517	0.093174055	0.12122454	0.09551348	0.009323929
0.0	0.009831234	0.016010875	0.08910705	0.017671188	0.013418177	0.008114064	0.007369163	0.004758087	0.009385871	0.005011535
0.0	0.024202801	0.008129287	0.0060505383	0.008001234	0.0056959284	0.014500976	0.01201521	0.00923176	0.019133748	0.004140636
0.0	0.024103886	0.0081418	0.006070412	0.008016103	0.005703262	0.014585388	0.0119910985	0.009235443	0.01924875	0.004122408
0.0	0.024204632	0.00812172	0.0060550133	0.0080339555	0.005669884	0.014439422	0.012001034	0.009235578	0.01909018	0.0041413167
0.0	0.024135172	0.008149721	0.0060210954	0.007993588	0.005668362	0.014546239	0.011966875	0.0092166215	0.019091751	0.004114005
0.0	0.024205454	0.008087443	0.0060332045	0.007990319	0.0056867697	0.014444418	0.012032091	0.009229807	0.019087823	0.0041219383
0.0	0.024325013	0.008120003	0.0060348264	0.008002548	0.005683104	0.014512592	0.011988273	0.009206738	0.019192211	0.0041161054
0.0	0.024178775	0.008133109	0.006039717	0.007931684	0.0056827804	0.014465074	0.012053979	0.0092250295	0.019182922	0.0041031917
0.0	0.00884953	0.008031539	0.014094359	0.016374769	0.0061447136	0.008581063	0.012564836	0.010272363	0.0074970652	0.0050454596
0.0	0.008845499	0.008012127	0.0141467	0.016397217	0.0061472445	0.008656146	0.012554463	0.010218165	0.007488005	0.0050475667
0.0	0.008851391	0.007970636	0.014109866	0.016434504	0.006124479	0.008591507	0.012563772	0.010225054	0.0074575506	0.0050631464
0.0	0.008806654	0.007977826	0.014004318	0.016358832	0.006107772	0.008619825	0.012551697	0.010201848	0.0074305953	0.005037208
0.0	0.008846979	0.00798937	0.014107456	0.01639315	0.006136382	0.0085834935	0.012602934	0.010267881	0.0074725095	0.0050692344
0.0	0.008835404	0.007989159	0.014096439	0.016332373	0.006130641	0.00865143	0.012540225	0.010275016	0.0075066616	0.0050450335
0.0	0.018088235	0.11422504	0.01481438	0.0067912405	0.013000895	0.01417098	0.10355472	0.09833207	0.09317546	0.009999985
0.0	0.018087115	0.11374283	0.0147894025	0.006817895	0.0129881995	0.014156446	0.10334708	0.098311186	0.093506105	0.009961631
0.0	0.018196516	0.11418541	0.014771731	0.0068448377	0.013013935	0.014119586	0.10377108	0.09838987	0.092692435	0.009977436
0.0	0.017961886	0.113812625	0.01471324	0.006798707	0.012931576	0.014198158	0.103602864	0.09787087	0.09301473	0.009916736
0.0	0.018127505	0.11398972	0.014741185	0.0068057165	0.0130058285	0.014136901	0.104313076	0.098386765	0.09265378	0.009948247
0.0	0.018157199	0.11367401	0.014771183	0.00681742	0.012985503	0.014120077	0.10325858	0.0980665	0.09280179	0.009916268
0.0	0.018100297	0.11393533	0.014728329	0.0067727715	0.0130042005	0.014137479	0.10396073	0.09832705	0.09330193	0.009928269
0.0	0.01857304	0.013410597	0.011400741	0.0068123983	0.005809179	0.006725604	0.0060704406	0.0045810733	0.008407347	0.004786587
0.0	0.018539779	0.013470734	0.0114598805	0.0068338797	0.005804034	0.006734022	0.006049681	0.0045845103	0.008401187	0.004791075
0.0	0.018559346	0.013497564	0.011398978	0.006822966	0.00577274	0.0067341146	0.0060858894	0.0045596943	0.008396965	0.0047785253
0.0	0.018492844	0.013450693	0.011348353	0.0068271835	0.0057518086	0.0067267604	0.0060599027	0.0045605316	0.008374741	0.0047607003
0.0	0.01854428	0.013461119	0.0114250155	0.0068401773	0.0057913084	0.006704724	0.006119326	0.0045662546	0.008380326	0.004786812
0.0	0.018563785	0.013471786	0.011449589	0.0068510054	0.0057762554	0.0067259767	0.0060579814	0.0045820954	0.008407466	0.00476978
0.0	0.018506186	0.013432583	0.011376104	0.0068195187	0.005792577	0.0066979816	0.0060649137	0.004568171	0.008367596	0.0047711134
0.0	0.3231742	0.3195269	0.3073799	0.31362188	0.31719786	0.29928657	0.32652697	0.31677607	0.29989585	0.31534123
0.0	0.19762565	0.18998218	0.18961106	0.18063396	0.18675613	0.18894672	0.19614744	0.20019531	0.18989871	0.17730585
0.0	0.544763	0.5353183	0.5394126	0.5325811	0.5356334	0.53371847	0.54208994	0.5371796	0.53025365	0.5350222
0.0	0.54218554	0.5372849	0.5395268	0.5328011	0.5364513	0.5328665	0.54303175	0.53803957	0.5312061	0.5338464
0.0	0.5422043	0.53748363	0.5363065	0.533651	0.5372269	0.53437966	0.5440481	0.5362905	0.5310788	0.5332819
0.0	0.54162467	0.53803146	0.5372597	0.5337977	0.53662	0.5326578	0.5440196	0.53684515	0.53181744	0.53274494
0.0	0.545097	0.53624415	0.5372001	0.53452384	0.53799856	0.5376562	0.5456915	0.5398483	0.5325889	0.536487
0.0	0.54124767	0.5367047	0.53776824	0.5337578	0.53677076	0.5328433	0.5447093	0.53668386	0.5313279	0.5334398
[truncated: 18,855 more rows]
