# Supplementary material for: Teasing out missing reactions in genome-scale metabolic networks through hypergraph learning
Source: Nat Commun. 2023 Apr 25;14:2375. doi: 10.1038/s41467-023-38110-7 (PMC10130184; doi:10.1038/s41467-023-38110-7)
Supplement: Supplementary file 4 — Source Data [file 41467_2023_38110_MOESM4_ESM.zip › Source Data/Figure 2/j-m/iLF82_1304_cheshire.csv]

	0	0.1	0.1.1	0.1.1.1	0.1.1.1.1	0.1.1.1.1.1	0.1.1.1.1.1.1	0.1.1.1.1.1.1.1	0.1.1.1.1.1.1.1.1	0
1.0	0.9999926	0.9982888	0.18424089	0.10833429	0.99574286	0.9348097	0.9985669	0.06292052	0.999846	0.9993345
1.0	0.99894565	0.9997087	0.04109078	0.9999727	0.58394086	0.93814874	0.991991	0.7843804	0.99990237	0.120163165
1.0	0.99970776	0.99928766	0.9968489	0.9995975	0.99914455	0.2577067	0.99097836	0.30433208	0.9815865	0.007178809
1.0	0.9874873	0.87368995	0.11530815	0.9656254	0.9910364	0.9991611	0.99718946	0.9968106	0.99739754	0.57303524
1.0	0.999728	0.7302561	0.02603687	0.16692732	0.99845684	0.856636	0.99947363	0.98192525	0.9998704	0.99895656
1.0	0.9985037	0.98139876	0.6511681	0.999828	0.9999585	0.99970764	0.99809295	0.99025327	0.9996101	0.9927544
1.0	0.51893324	0.99279755	0.6505448	0.9998318	0.9484524	0.9996438	0.99901974	0.99968886	0.99973506	0.0011916539
1.0	0.9996315	0.9995946	0.991536	0.16368856	0.9987668	0.73360634	0.9989348	0.99759966	0.9997458	0.99824214
1.0	0.914185	0.9981741	0.9999862	0.010525351	0.9003712	0.99942446	0.99955565	0.9991843	0.99999106	0.0016223297
1.0	0.9964977	0.99313533	0.9755411	0.9692068	0.0667465	0.36264497	0.43294933	0.9999763	0.99979275	0.9985209
1.0	0.99981827	0.97440165	0.99997556	0.99990165	0.604799	8.2939754e-05	0.99293435	0.43619505	0.99768317	0.9979944
1.0	0.997914	0.9994068	0.9999664	0.99512804	0.005036845	0.5599581	0.9937085	0.995095	0.9999646	0.9917209
1.0	0.022582326	0.99131763	0.9902214	0.9169435	0.98276883	0.9994809	0.99895334	0.99978334	0.99996126	0.9989435
1.0	0.99974364	0.9987066	0.91903925	0.99990475	0.7951081	0.24007587	0.98436487	0.9862017	0.990961	0.9963452
1.0	0.83581924	0.47326377	0.9887018	0.93615097	0.99500906	0.65640503	0.9986957	0.9992812	0.99815613	0.9180408
1.0	0.99985254	0.99959046	0.98213035	0.034546744	0.9898325	0.12589192	0.99310327	0.99971944	0.8509188	0.9957177
1.0	0.99218154	0.99465287	0.086790964	0.34663957	0.2534743	0.3860352	0.9994368	0.99676406	0.99994457	0.00058087986
1.0	0.9956982	0.9975877	0.004640388	0.9834742	0.9987465	0.9977277	0.9831213	0.9995597	0.99980193	0.9971783
1.0	0.24272801	0.9987771	0.9201123	0.996908	0.99804085	0.9997317	0.99566406	0.9997477	0.979845	0.9955758
1.0	0.99807465	0.99711645	0.76287585	0.99886996	0.023249272	0.40480864	0.2347093	0.0016039419	0.14310645	0.7707631
1.0	0.8127923	0.9977881	0.99269474	0.99932766	0.0022299956	0.99996483	0.99886227	0.99869543	0.0017430368	0.99983644
1.0	0.99526584	0.46022502	0.994541	0.9998305	0.43357468	0.98537976	0.9951957	0.99442285	0.9961035	0.9983676
1.0	0.99985564	0.999589	0.99593395	0.99074495	0.99952567	0.999408	0.9988636	0.05938717	0.79708356	0.9972187
1.0	0.18742904	0.9996587	0.9485814	0.998558	0.99926215	0.9090571	0.71852136	0.25828078	0.67169994	0.01908734
1.0	0.9995944	0.99114954	0.9980762	0.5317184	0.09636616	0.9941884	0.6926379	0.99993074	0.5365324	0.9999857
1.0	0.6357903	0.83932686	0.99947804	0.8393843	0.4295484	0.9999007	0.9996705	0.9814842	0.9963826	0.9996445
1.0	0.993818	0.9998846	0.14933212	0.9997633	0.9947213	0.9997031	0.7492836	0.9994011	0.9412486	0.996367
1.0	0.9998072	0.99959344	0.99979144	0.99194735	0.99939406	0.99935204	0.99902976	0.9999709	0.6695381	0.8424504
1.0	0.9989586	0.99551696	0.999172	0.99996126	0.99953175	0.99998677	0.9992766	0.80615294	0.99181986	0.9768297
1.0	0.9999324	0.9995921	0.9961934	0.99976176	0.9986235	0.9989184	0.68372667	0.9998306	0.9996101	0.9997143
1.0	0.9895146	0.5358371	0.9963921	0.034428164	0.99975246	0.9998267	0.9988697	0.993743	0.31574148	0.99989057
1.0	0.99995327	0.9997433	0.969533	0.9967463	0.9993305	0.99917513	0.37222487	0.997879	0.99971205	0.9997881
1.0	0.31091702	0.9996506	0.9981616	0.98234504	0.9983925	0.0007154697	0.02916942	0.9999398	0.99968576	0.9997764
1.0	0.9323715	0.99774456	0.9994542	0.76362175	0.07722737	0.99892765	0.9858293	0.99953496	0.9898144	0.08144335
1.0	0.5434931	0.96529114	0.9963405	0.83473104	0.94626266	0.9996923	0.2654862	0.99143326	0.48940024	0.999033
1.0	0.99975604	0.99921715	0.99162287	0.9834742	0.9998485	0.35960418	0.5869824	0.9998388	0.99873894	0.8889454
1.0	0.427497	0.9995029	0.99848455	0.9997608	0.5784679	0.05030483	0.8727299	0.9948612	0.9999603	0.9999212
1.0	0.31467545	0.9998135	0.05648266	4.92188e-05	0.92842567	0.9923798	0.6708943	0.9519098	0.8964709	0.98728764
1.0	0.8360285	0.997789	0.9986511	0.7560383	0.58588636	0.98672163	0.99985194	0.98459864	0.99991226	0.9999796
1.0	0.9997744	0.00040594744	0.9956239	0.9953419	0.39535272	0.9990169	0.99132466	0.9999206	0.99690276	0.99804664
1.0	0.8089445	0.9917149	0.9411973	0.959016	0.43147707	0.95242923	0.0008424432	0.99945647	0.99969375	0.011568903
1.0	0.99968815	0.99845004	0.999684	0.8256546	0.9990976	0.9999213	0.2446566	0.3985068	0.9997986	0.0033258337
1.0	0.13108227	0.021274034	0.9996265	0.99975675	0.12058361	0.9987545	0.99779	0.923725	0.99991155	0.99979407
1.0	0.9952886	0.14268738	0.2247908	0.999931	0.99984694	0.99999726	0.98571044	0.9994893	0.0057311296	0.9936785
1.0	0.99900025	0.99990344	0.99890935	0.99806434	0.010570688	0.98131704	0.9566901	0.9964289	0.15711892	0.1563191
1.0	0.9998634	0.99232376	0.22286457	0.86154115	0.9978654	0.99149394	0.17335926	0.99993515	0.9974679	0.0022606805
1.0	0.99991727	0.9995771	0.9692682	0.9723155	0.9636208	0.9993279	0.9988605	0.9990872	0.9997886	0.9742624
1.0	0.9997621	0.99753916	0.0128437625	0.99948835	0.9970937	0.9836331	0.9985108	0.90238625	0.9999927	0.9907673
1.0	0.019145798	0.99917966	0.98452824	0.99971324	0.9925442	0.99880445	0.60040706	0.23452577	0.9760661	0.007226484
1.0	0.9372073	0.9996939	0.99983716	0.99993885	0.99954873	0.9992318	0.9640158	0.98310524	0.9979352	0.9861545
1.0	0.49949518	0.99980897	0.9871862	0.999537	0.91401607	0.98121315	0.9570051	0.99950516	0.858037	0.9958669
1.0	0.19619417	0.124369964	0.99778986	0.9999163	0.99876547	0.89872706	0.35573325	0.9993242	0.9999422	0.99990344
1.0	0.73699707	0.99963367	0.99762964	0.97801924	0.9967609	0.96568376	0.9974331	0.99916685	0.9999281	0.99262893
1.0	0.8859075	0.99960333	0.96069497	0.41066805	0.0003120114	0.9999399	0.9997558	0.9997453	0.6202962	0.010570993
1.0	0.99946064	0.9995277	0.18658864	0.71397924	0.51717275	0.9995222	0.9831213	0.99441636	0.28291714	0.99971527
1.0	0.9961837	0.99980897	0.14871003	0.9964624	0.14677754	0.0021514466	0.5841934	0.9851677	0.9815865	0.99781454
1.0	0.9293885	0.9975019	0.99999404	0.9998312	0.43357468	0.99999785	0.9349943	0.9938081	0.075997844	0.93380797
1.0	0.9774091	0.99959224	0.9724453	0.994948	0.9416103	0.9968353	0.9944272	0.9878613	0.70499814	0.9972384
1.0	0.9998099	0.79448634	0.18138301	0.99780005	0.9999025	0.9994935	0.998214	0.89236563	0.9815865	0.110053636
1.0	0.9998203	0.9985013	0.85893196	0.99203885	0.9650141	0.98952556	0.9978375	0.61935997	0.99990153	0.85775155
1.0	0.9994887	0.99985087	0.99732935	0.9966672	0.99868304	0.99906117	0.7417845	0.99970967	0.99821496	0.71699023
1.0	0.2633859	0.7516986	0.3454639	0.9995382	0.9995617	0.9892831	0.047920607	0.9957644	0.024430005	0.9993656
1.0	0.85664177	0.8004522	0.98890173	0.9993709	0.9876232	0.9997038	0.9193196	0.99803084	0.7333605	0.6756677
1.0	0.99691474	0.9992938	0.999833	0.9996954	0.5366988	0.004571295	0.99976987	0.99973434	0.999997	0.0052305833
1.0	0.71351963	0.9945004	0.9785912	0.8670033	0.99996924	0.9996811	0.5040898	0.9993531	0.94562817	0.9994191
1.0	0.99983513	0.92430186	0.9662669	0.9831097	0.94630814	0.99987316	0.9985123	0.9999218	0.00010458436	0.09776542
1.0	0.9990839	0.999411	0.9992017	0.784703	0.9954625	0.99082106	0.9972561	0.9967824	0.99660313	0.049632885
1.0	0.08762634	0.99925274	0.006423387	0.9999666	0.9807741	0.9991812	0.49854732	0.9999207	0.99808025	0.99151635
1.0	0.99008244	0.969217	0.99997926	0.89145297	0.06094498	0.99996424	0.88296026	0.2297674	0.9998616	0.9880855
1.0	0.9998598	0.9997408	0.9794525	0.007721624	0.9942987	9.8680255e-05	0.9997929	0.9994825	0.00842302	0.9995788
1.0	0.083336934	0.9662031	0.999783	0.8010656	0.9997826	0.99813217	0.9989166	0.76790786	0.62214583	0.99986064
1.0	0.99461585	0.98619103	0.665256	0.9986737	0.0012949081	0.99879646	0.9937623	0.9918073	0.99571407	0.99905795
1.0	0.9996929	0.9974043	0.47416434	0.9999932	0.99654883	0.9985979	0.9698645	0.9926041	0.9980888	0.9997187
1.0	0.9305173	0.9997948	0.28627363	0.99959177	0.99950397	0.99989784	0.99599826	0.9949456	0.9998318	0.97095686
1.0	0.99982256	0.98516625	0.016899776	0.113665454	0.9880283	0.9965856	0.96808034	0.92778385	0.99999046	0.99017006
1.0	0.18990386	0.9999114	0.92878205	0.99987614	0.99945	0.00491713	0.9883046	0.992827	0.99982834	0.3939314
1.0	0.22962542	0.9998977	0.9969771	0.80477965	0.90765244	0.99303496	0.081400834	0.8427357	0.9999572	0.99867153
1.0	0.0503191	0.0012355079	0.0068156417	0.9989046	0.9968268	0.9992331	0.9976319	0.03835682	0.99985135	0.03152375
1.0	0.99892837	0.3109931	0.99837923	0.9999317	0.983093	0.9990483	0.77622294	0.0018187031	0.9997484	0.99977547
1.0	0.99996984	0.9999285	0.9963831	0.9998989	0.99945444	0.9114438	0.027888868	0.99916196	0.9701525	0.99994695
1.0	0.8485027	0.9043488	0.9995127	0.9999658	0.9986945	0.99529016	0.5553209	0.99952006	0.8452845	0.9889521
1.0	0.99853706	0.7866389	0.10482053	0.3662889	0.9995958	0.98121315	0.002828648	0.019709503	0.46332723	0.30859062
1.0	0.068234675	0.00032550038	0.22433567	0.9872994	0.999416	0.99988854	0.99922717	0.9975969	0.9996451	0.9990101
1.0	0.9978223	0.99957746	0.994599	0.0037529042	0.47749096	0.99888486	0.9998385	0.79552776	0.99897754	0.4001093
1.0	0.99966145	0.9996644	0.9999374	0.99612504	0.9996228	0.9951198	0.9994797	0.9998882	0.8117033	0.3673706
1.0	0.9963378	0.9995665	0.846473	0.8422238	0.97792894	0.67160887	0.9887543	0.0012684007	0.6746878	0.9989316
1.0	0.9996112	0.9975262	0.05075431	0.9999585	0.997335	0.99982953	0.99608815	0.99991095	0.5722109	0.99704057
1.0	0.9987921	0.6615247	0.9608658	0.9997656	0.9998789	0.9999918	0.43386292	0.9773031	0.9672579	0.9206966
1.0	0.99878484	0.9997384	0.96232575	0.9834742	0.9995845	0.5414773	0.9989802	0.99906796	0.6005887	0.99960893
1.0	0.99995565	0.98139876	0.9626028	0.99916077	0.96100533	0.99970895	0.05173889	0.9998153	0.17776868	0.5522841
1.0	0.9941434	0.9624522	0.99610883	0.99990594	0.91757977	0.9270063	0.9933304	0.9989004	0.28778288	0.9999709
1.0	0.9973671	0.9982014	0.99767035	0.10116768	0.051997136	0.99715024	0.9952474	0.99938524	0.24390906	0.9993092
1.0	0.9954366	0.9935347	0.9594942	0.9975321	0.99756783	0.991467	0.99545705	0.021529468	0.9959227	0.85792327
1.0	0.99861217	0.999613	0.9997813	0.9997683	0.9854976	0.99995565	0.9235024	0.99955195	0.99966	0.0062923194
1.0	0.9994609	0.9896998	0.008842502	0.9988913	0.9752099	0.99982953	0.13006684	0.9676633	0.92280406	0.4414665
1.0	0.11483087	0.99648833	0.99838364	0.9996278	0.99793255	0.1472713	0.99978226	0.9331021	0.99979514	0.48791298
1.0	0.9996923	0.9926656	0.994086	0.99798214	0.999559	0.99916506	0.59036183	0.9996025	0.99990714	0.9995983
1.0	0.999094	0.99823713	0.33385703	0.89523137	0.043606535	0.99948514	0.9932662	0.9755872	0.17715888	0.99936754
1.0	0.91004056	0.37597632	0.96200174	0.99922025	0.007856525	0.9985936	0.99945456	0.99990237	0.9710287	0.99832815
1.0	0.99998283	0.85267687	0.9995851	0.9974137	0.9661257	0.9814228	0.5932039	0.97324425	0.9996464	0.9990277
1.0	0.56054884	0.6192266	0.9968045	0.9266713	0.9994361	0.99921155	0.999146	0.9967885	0.94466114	0.99566627
1.0	0.07711642	0.9112933	0.9998072	0.9922857	0.96089375	0.5180736	0.9992487	0.9998876	0.9976584	0.9965521
1.0	0.99904877	0.9999201	0.99986136	0.99992514	0.9901011	0.9953159	0.029483309	0.99940753	0.99879646	0.9988392
1.0	0.8649635	0.9991155	0.9992556	0.99792993	0.9984334	0.9999833	0.99819285	0.9926041	0.80674297	0.107897796
1.0	0.00041545415	0.9995648	0.9976902	0.9996847	0.21051608	0.99919707	0.9990414	0.9736797	0.99902725	0.99961495
1.0	0.9012559	0.2542122	0.99977225	0.38855982	0.9350138	0.99986935	0.59654146	0.9987174	0.9965702	0.99771845
1.0	0.9757228	0.9990777	0.24338414	0.8402525	0.99081063	0.99970585	0.99899405	0.9995815	0.9999523	0.9965121
1.0	0.98375076	0.9980738	0.9878169	0.38582292	0.9968689	0.9994498	0.98279	0.99987304	0.99991727	0.99936956
1.0	0.8021412	0.99980825	0.9970439	0.99991703	0.9973041	0.999566	0.9854519	0.975841	0.99985206	0.99950933
1.0	0.99668026	0.99787366	0.9991659	0.99190825	0.9998568	0.67187446	0.7311354	0.9974324	0.9999491	0.99976736
1.0	0.43311992	0.19182986	0.9946997	0.31045866	0.5270763	0.99116826	0.9985097	0.81813496	0.99990606	0.7056158
1.0	0.99948126	0.016290149	0.85935986	0.99996686	0.99905664	0.99242777	0.99969804	0.999634	0.9996947	0.9991316
1.0	0.9991252	0.9972187	0.9975096	0.83458656	0.99864405	0.9987919	0.8567023	0.999818	0.7160912	0.9996716
1.0	0.98375076	0.9975885	0.0041714525	0.9834742	0.99951446	0.99925464	0.9967398	0.9998957	0.9996636	0.99970204
1.0	0.009045056	0.9861362	0.98710245	0.99612206	0.98534656	0.9991836	0.9350958	0.99779487	0.99990356	0.999508
1.0	0.9994629	0.99823594	0.7027813	0.7404	0.9993325	0.9997267	0.99573475	0.922921	0.99598014	0.975318
1.0	0.7038568	0.9996189	0.99593556	0.9985233	0.02524152	0.33152962	0.99532014	0.99996245	0.99944466	0.996512
1.0	0.9992798	0.9994123	0.61438864	0.21215683	0.9985593	0.999622	0.997851	0.9992919	0.17552921	0.99984634
1.0	0.996878	0.9907108	0.99570185	0.99828196	0.99920076	3.22193e-05	0.99290717	0.71781015	0.99995136	0.9992022
1.0	0.9999033	0.9990553	0.9244369	0.99872595	0.9994824	0.9961061	0.99957985	0.9984118	0.9999417	0.86959064
1.0	0.99880457	0.9977985	0.52971745	0.99612755	0.99942243	0.9999504	0.9989422	0.99938023	0.9995066	0.89598066
1.0	0.9967981	0.9943698	0.972056	0.99595934	0.9697454	0.95658594	0.9991623	0.98685676	0.9972102	0.0692737
1.0	3.0884057e-05	0.005308689	0.99117446	0.9999261	0.98905396	0.90059847	0.9994281	0.29936805	0.9343916	0.99966156
1.0	0.3019261	0.9989831	0.24443007	0.9997485	0.9984596	0.9978563	0.9172276	0.99763286	0.39263803	0.99820185
1.0	0.9990627	0.999949	0.16745237	0.9994549	0.5571708	0.8057207	0.41546285	0.6990971	0.7225444	0.9999938
1.0	0.9998677	0.9999105	0.97956914	0.00028302454	0.99785066	0.99582255	0.73007256	0.99991465	0.9998876	0.9976018
1.0	0.9999443	0.99721307	0.9988129	0.9996972	0.9999466	0.99524033	0.03357991	0.98621875	0.9908059	0.98434085
1.0	0.08797361	0.9996124	0.9968755	0.9959197	0.9854976	0.9992447	0.9992016	0.99955183	0.97909695	0.6148604
1.0	0.8029976	0.9989606	0.81121016	0.9969977	0.99900097	0.9985979	0.00960649	0.03609114	0.33582866	0.0024829463
1.0	0.99657506	0.9996495	0.9873793	0.022602549	0.9396794	0.9994394	0.023173144	0.9831034	0.9997813	0.6324503
1.0	0.9998635	0.9980823	0.9995413	0.99639577	0.9991792	0.9997373	0.9181394	0.20702891	0.99994934	0.99743724
1.0	0.9998605	0.3286439	0.42049247	0.9157899	0.9985934	0.99692386	0.9868407	0.98416835	0.9999913	0.89877707
1.0	0.9975721	0.9963343	0.9987783	0.99929297	0.99402255	0.9787902	0.39047074	0.9968869	0.999671	0.11991082
1.0	0.9980653	0.99578637	0.9748029	0.9991347	0.9950852	0.99122226	0.98578805	0.9897481	0.9965983	0.99995375
1.0	0.9996213	0.9999821	0.99769896	0.037011914	0.97131324	0.9970945	0.08287199	0.00041106672	0.9998778	0.99060494
1.0	0.98250824	0.99361515	0.0002604982	0.088473566	0.9569007	0.9685957	0.9950571	0.9999838	0.9966714	0.9974619
1.0	0.6195308	0.99742955	0.2503287	0.9999825	0.9967242	0.9778797	0.87105393	0.99981993	0.99995077	0.99841595
1.0	0.9962888	0.7537235	0.9999325	0.9959539	0.064967744	0.9992054	0.99712986	0.007910801	0.9998704	0.99966466
1.0	0.99892175	0.999587	0.9945827	0.0015692165	0.99926573	0.9490517	0.99959713	0.0077809924	0.99883777	0.99512875
1.0	0.99974984	0.99944395	0.9999293	0.99703026	0.013344654	0.99658114	0.9960686	0.8770261	0.9999895	0.99157363
1.0	0.99974805	0.12648082	0.99977463	0.9998901	0.0066667297	0.84715605	0.012194708	0.9995696	0.9815865	0.99830985
1.0	0.9998325	0.99939	0.99376255	0.9834742	0.9984249	0.99918383	0.9334627	0.9996644	0.99782157	0.00019646045
1.0	0.9995703	0.9153985	0.9970849	0.61701274	0.99959797	0.98579097	0.91870266	0.99951696	0.8743884	0.99604994
1.0	0.99937385	0.999642	0.99992895	0.77656025	0.9999671	0.999796	0.99316263	0.9963606	0.99971205	0.9976794
1.0	0.9996487	0.9990387	0.9968863	0.99590427	0.9587319	0.9997639	0.624616	0.9995926	0.9999844	0.017800845
1.0	0.9994186	0.99907863	0.999212	0.9960549	0.33969158	0.99608815	0.9996443	0.9988954	0.7479259	0.99999034
1.0	0.9915559	0.99977094	0.9731793	0.9834742	0.9452169	0.8283849	0.99961543	0.9989176	0.997142	0.9988864
1.0	0.9904953	0.1648174	0.9189394	0.9997596	0.99661034	0.9997756	0.99834335	0.90718627	0.9999057	0.9793703
1.0	0.83917373	0.8062421	0.9885925	0.9959484	0.99987614	0.026908526	0.14490114	0.4382521	0.99981076	0.38681623
1.0	0.42148945	0.99914503	0.79561	0.90340084	0.9997075	0.999859	0.6488539	0.99960715	0.91064215	0.9996582
1.0	0.93986255	0.9996635	0.9692192	0.99794585	0.99816316	0.9998925	0.0028438857	0.99971515	0.9954033	0.91787255
1.0	0.9937583	0.99543434	0.98665243	0.99953127	0.99967945	0.99978226	0.703338	0.99901855	0.9999583	0.98784536
1.0	0.99975544	0.99795496	0.052891564	0.8772053	0.99920243	0.9957235	0.99936277	0.9996803	0.025605401	0.9996013
1.0	0.9995105	0.009641262	0.29048425	0.99962425	0.11750321	0.96577114	0.9813447	0.99101263	0.99995375	0.9981201
1.0	0.9986564	0.9995534	0.9938088	0.99983084	0.9600429	0.4550834	0.8156167	0.9965749	0.5782471	0.99799466
1.0	0.9988188	0.99247324	0.26542252	0.99954623	0.99918026	0.9945425	0.9999597	0.9993998	0.9951125	0.001522247
1.0	0.9998099	0.98922706	0.99985373	0.99705625	0.99960214	0.9996282	0.98718655	0.99392325	0.90223765	0.9964064
1.0	0.9889659	0.98139876	0.29294056	0.99985087	0.35058534	0.9999217	0.9984504	0.9669831	0.9999572	0.9614801
1.0	0.9981219	0.9995493	0.9968045	0.99981827	0.5130396	0.9678804	0.99906653	0.6613619	0.72932005	0.0028782412
1.0	0.9985997	0.9998758	0.0005821599	0.99809295	0.023343176	0.9916992	0.9988682	0.9998665	0.9996458	0.99998665
1.0	0.9996574	0.9990688	0.9948803	0.58742	0.99917066	0.86391395	0.9993017	0.9982242	0.9998946	0.84767306
1.0	0.9996333	0.53565335	0.99500835	0.9949928	0.9739952	0.977821	0.9489048	0.99988556	0.9998667	0.11143309
1.0	0.35315916	0.99654835	0.9997497	0.9998547	0.98594695	0.99881244	0.9830102	0.99354714	0.049037725	0.08776076
1.0	0.004270261	0.7146136	0.99582064	0.99981624	0.98339474	0.4662641	0.99923	0.9933385	0.9971169	0.9998779
1.0	0.8490207	0.98139876	0.99984	0.9955309	0.99906176	0.9938227	0.9372003	0.9381134	0.00058616	0.0016122514
1.0	0.93564945	0.99957114	0.47417688	0.9999571	0.99864334	0.9961755	0.99873465	0.9958793	0.24707264	0.9815161
1.0	0.99985886	0.99549603	0.9942914	0.9983854	0.9975908	0.99577564	0.9989254	0.9977215	0.699144	0.9994542
1.0	0.99911016	0.9648021	0.038511217	0.9961392	0.99977356	0.9999474	0.2738293	0.9977271	0.89431477	0.91581666
1.0	0.99996006	0.0072107883	0.992971	0.11508982	0.99853456	0.47201928	0.9624133	0.9712971	0.6859417	0.035183374
1.0	0.32592556	0.96566784	0.9995291	0.07205722	0.9964301	0.99380517	0.9979961	0.9996731	0.9999294	0.99512875
1.0	0.99963605	0.99708	0.023330893	0.8771393	0.9993955	0.99909604	0.8966485	0.97963536	0.9978934	0.9999862
1.0	0.9994842	0.9912316	0.9994684	0.9980622	0.998642	0.9998815	0.99565965	0.999617	0.9961681	0.19559744
1.0	0.99795854	0.9999473	0.9998795	0.9993368	0.9903273	0.99873465	0.9728433	0.72400004	0.21435544	0.02786352
1.0	0.99997497	0.99956566	0.99809307	0.99863654	0.9989329	0.98121315	0.99910957	0.1935711	0.99965656	0.9997471
1.0	0.9997831	0.9975677	0.99181783	0.33389452	0.9983364	0.01704677	0.61751	0.9988325	0.99057347	0.99968934
1.0	0.99843603	0.99996614	0.34034812	0.99999714	0.92638993	0.9997942	0.9968437	0.0032995688	0.9993476	0.23604915
1.0	0.99982697	0.9988556	0.99881184	0.9466965	0.79726094	0.9945241	0.98766255	0.002440158	0.1464493	0.003398285
1.0	0.7521977	0.7882739	0.9970674	0.9994222	0.9012477	0.98121315	0.9999317	0.9995727	0.999977	0.9742622
1.0	0.9981614	0.5644861	0.8703197	0.99997914	0.8882822	0.999691	0.99189514	0.99330163	0.9999349	0.99928856
1.0	0.9994373	0.9987985	0.9961558	0.9982299	0.5576715	0.9999405	0.99116486	0.999461	0.99996245	0.0125889145
1.0	0.98976326	0.6916027	0.9915592	0.5151414	0.9893426	0.99253476	0.9638373	0.8041594	0.997872	0.99891937
1.0	0.85661197	0.7190673	0.99978846	0.9423639	0.99980265	0.9922172	0.99981993	0.9994673	0.99895227	0.99993455
1.0	0.15823273	0.999877	0.7265257	0.9999938	0.9995351	0.99991095	0.9634195	0.9373196	0.45044446	0.9999604
1.0	0.98375076	0.9999498	0.13550767	0.6585805	0.00043157657	0.99271315	0.9848605	0.9847779	0.9997316	0.9999962
1.0	0.9982666	0.9994236	0.92521685	0.9996655	0.02576473	0.9892903	0.014224646	0.9972379	0.64266306	0.9994747
1.0	0.9975896	0.99736834	0.9282603	0.99997246	0.9754778	0.9987902	0.54536146	0.05517876	0.9997373	0.9986551
1.0	0.2857392	0.9899977	0.9964528	0.9999399	0.978443	0.997957	0.9762724	0.9982451	0.99547935	0.99761814
1.0	0.5325933	0.9980726	0.97751725	0.99807715	0.7741024	0.9249924	0.06844453	0.79273903	0.9999888	0.67981637
1.0	0.9947249	0.99505603	0.9829753	0.98391324	0.013516595	0.9989759	0.99759656	0.9994413	0.99997234	0.9971457
1.0	0.004692331	0.999856	0.99814415	0.99923813	0.011514107	0.99998164	0.9990336	0.9378911	0.98115826	0.8864484
1.0	0.5818654	0.90686166	0.018945262	0.304154	0.25631836	0.9996636	0.99923766	0.99944144	0.91799057	0.38646513
1.0	0.9997763	0.04637346	0.99696285	0.9994368	0.9992248	0.8698914	0.00048000593	0.75501066	0.5084781	0.9983961
1.0	0.8012261	0.9818371	0.56376135	0.99794024	0.99417454	0.99984896	0.50693357	0.9998185	0.024250504	0.9959467
1.0	0.99959594	0.98262155	0.6968315	0.9991357	0.99989283	0.9932874	0.9573996	0.9969097	0.9998373	0.06750444
1.0	0.99864334	0.9984053	0.9923854	0.99958366	0.9998932	0.9987212	0.99757993	0.99949634	0.9982204	0.02218999
1.0	0.9981384	0.99964595	0.9108126	0.99815327	0.986375	0.58593076	0.711568	0.99250036	0.9949432	0.98106855
1.0	0.9989503	0.998214	0.82319856	0.99955136	0.99949276	0.9934127	0.031208629	4.1117826e-05	0.99988794	0.9838135
1.0	0.9972224	0.99382377	0.9960406	0.99974364	0.38282534	0.99272573	0.98679566	0.97664213	0.9999145	0.99962175
1.0	0.008305683	0.99959296	0.9860691	0.04096153	0.96221054	0.8051392	0.98545676	0.99617356	0.70241654	0.9976991
1.0	0.9998982	0.9951721	0.99779946	0.9999645	0.9986609	0.99863595	0.088075824	0.99548835	0.99970055	0.9998884
1.0	0.99947065	0.9925046	0.99878734	0.99981815	0.9815461	0.999398	0.33899847	0.9990723	0.0002544357	0.9849861
1.0	0.3743803	0.9989773	0.9989003	0.36324567	0.8736841	0.998931	0.9990615	0.9998553	0.99985003	0.99638015
1.0	0.99814224	0.9996904	0.9996105	0.9999372	0.97353756	0.99090064	0.41537514	0.99872595	0.9995472	0.9996979
1.0	0.5271728	0.9990889	0.9904851	0.99979657	0.99947137	2.9213503e-05	0.5976751	0.22290066	0.9998691	0.9948285
1.0	0.995031	0.999747	0.9665822	0.99939466	0.9995022	0.99777156	0.3232216	0.99578995	0.9564297	0.99874204
1.0	0.9954295	0.9998776	0.98936325	0.79822266	0.96302813	0.9989889	0.36677897	0.97868073	0.27304572	0.9996445
1.0	0.9722415	0.99657285	0.99979836	0.99980134	0.9947777	0.9946767	0.99977976	0.9401226	0.9985586	0.99967206
1.0	0.99998665	0.9991134	0.8247088	0.9997085	0.8924493	0.0021877727	0.9732606	0.9985152	0.9998086	0.99517304
1.0	0.9885677	0.7348039	0.060913943	0.22630674	0.9999466	0.9303133	0.9855849	0.08994408	0.9999443	0.000241343
1.0	0.9954087	0.99929464	0.9997063	0.99995553	0.9981229	0.99891555	0.9072473	0.99951315	0.83743936	0.9863029
1.0	0.9839505	0.99744093	0.96912205	0.8880337	0.999148	0.9726642	0.9800847	0.9996246	0.99993324	0.9999809
1.0	0.9994184	0.99881077	0.9879397	0.9984529	0.033434406	0.010467777	0.9994567	0.99891746	0.9973265	0.9995086
1.0	0.99345464	0.99915504	0.7385096	0.39415482	0.9977191	0.42478696	0.9936045	0.8484635	0.99985826	0.47892132
1.0	0.99987483	0.9996331	0.9945405	0.9834742	0.9995696	0.99995136	0.9978854	0.99943167	0.9760059	0.9854896
1.0	0.99973494	0.99999106	0.98596513	0.9997441	0.002678144	0.9770395	0.9985971	0.5171468	0.7600065	0.999597
1.0	0.98460466	0.98937875	0.89241755	0.98237085	0.99986565	0.9751355	0.9998486	0.9985195	0.99988616	0.0016006862
1.0	0.584628	0.99792874	0.017438456	0.034800496	0.99383897	0.98484945	0.997549	0.99418324	0.999559	0.17903532
1.0	0.9597863	0.99961984	0.93554145	0.97275305	0.9995245	0.9998307	0.999969	0.81028366	0.781384	0.99839455
1.0	0.99961853	0.02386156	0.9999616	0.9992982	0.99949586	0.9926318	0.006801792	0.9911032	0.39572516	0.99994457
1.0	0.9975858	0.9992368	0.99941635	0.9980367	0.1057813	0.96819043	0.44239008	0.9936247	0.98366493	0.9980488
1.0	0.9990646	0.9816871	0.9980768	0.81108785	0.99937636	0.99241793	0.0015054524	0.9938689	0.9999733	0.98346
1.0	0.999413	0.008320801	0.88548326	0.0014945192	0.28579333	0.9719331	0.8910552	0.7604976	0.99995816	0.99702567
1.0	0.9997594	0.046794236	0.96580505	0.99503124	0.99901426	0.9983109	0.14142603	0.766523	0.99769324	0.8651753
1.0	0.88166964	0.9723503	0.9998311	0.99948585	0.9974685	0.99932206	0.99904364	0.99970895	0.8338301	0.98434085
1.0	0.99229115	0.9989812	0.089760855	0.99434423	0.051241428	0.9997409	0.97072315	0.7857089	0.9999777	0.99960476
1.0	0.5448569	0.7365144	0.9972384	0.8491734	0.9854976	0.99932885	0.71160966	0.030026026	0.99162805	0.99026185
1.0	0.9796379	0.99771404	0.9648457	0.98099935	0.6724182	0.87326217	0.99896276	0.9990614	0.99991226	0.9998567
0.0	0.98375076	0.98139876	0.9968045	0.9834742	0.9854976	0.98121315	0.9831213	0.9926041	0.9815865	0.98434085
0.0	0.98375076	0.98139876	0.9968045	0.9834742	0.9854976	0.98121315	0.9831213	0.9926041	0.9815865	0.98434085
0.0	0.98375076	0.98139876	0.9968045	0.9834742	0.9854976	0.98121315	0.9831213	0.9926041	0.9815865	0.98434085
0.0	0.98375076	0.98139876	0.9968045	0.9834742	0.9854976	0.98121315	0.9831213	0.9926041	0.9815865	0.98434085
0.0	0.98375076	0.98139876	0.9968045	0.9834742	0.9854976	0.98121315	0.9831213	0.9926041	0.9815865	0.98434085
0.0	0.98375076	0.98139876	0.9968045	0.9834742	0.9854976	0.98121315	0.9831213	0.9926041	0.9815865	0.98434085
0.0	0.99661416	0.9924976	0.9827	0.9931798	0.99179274	0.9937543	0.98043	0.9820603	0.99541533	0.9591466
0.0	0.9228496	0.67188555	0.89966726	0.7404129	0.93923277	0.87304443	0.7312355	0.8366654	0.5712867	0.92024094
0.0	0.9228496	0.67188555	0.89966726	0.7404129	0.93923277	0.87304443	0.7312355	0.8366654	0.5712867	0.92024094
0.0	0.9228496	0.67188555	0.89966726	0.7404129	0.93923277	0.87304443	0.7312355	0.8366654	0.5712867	0.92024094
0.0	0.99795854	0.99749905	0.9942914	0.99639577	0.9954007	0.9983108	0.98401374	0.99442613	0.9978465	0.9955758
0.0	0.9987251	0.9990464	0.9955953	0.9976229	0.998645	0.9975649	0.99650395	0.99787736	0.9997037	0.99571675
0.0	0.9983291	0.9987232	0.99238914	0.99629265	0.99794215	0.99692386	0.9937623	0.99645776	0.9996402	0.99449015
0.0	0.98861116	0.9984358	0.982724	0.9942227	0.9876643	0.97369134	0.9727768	0.99092567	0.99784446	0.98567986
0.0	0.9983291	0.9987232	0.99238914	0.99629265	0.99794215	0.99692386	0.9937623	0.99645776	0.9996402	0.99449015
0.0	0.9983291	0.9987232	0.99238914	0.99629265	0.99794215	0.99692386	0.9937623	0.99645776	0.9996402	0.99449015
0.0	0.98861116	0.9984358	0.982724	0.9942227	0.9876643	0.97369134	0.9727768	0.99092567	0.99784446	0.98567986
0.0	0.9998099	0.9995821	0.99973994	0.99980205	0.999416	0.9996904	0.9987224	0.99941194	0.9998852	0.99957746
0.0	0.98375076	0.98139876	0.9968045	0.9834742	0.9854976	0.98121315	0.9831213	0.9926041	0.9815865	0.98434085
0.0	0.98375076	0.98139876	0.9968045	0.9834742	0.9854976	0.98121315	0.9831213	0.9926041	0.9815865	0.98434085
0.0	0.9998099	0.9995821	0.99973994	0.99980205	0.999416	0.9996904	0.9987224	0.99941194	0.9998852	0.99957746
0.0	0.98375076	0.98139876	0.9968045	0.9834742	0.9854976	0.98121315	0.9831213	0.9926041	0.9815865	0.98434085
0.0	0.98375076	0.98139876	0.9968045	0.9834742	0.9854976	0.98121315	0.9831213	0.9926041	0.9815865	0.98434085
0.0	0.9983291	0.9987232	0.99238914	0.99629265	0.99794215	0.99692386	0.9937623	0.99645776	0.9996402	0.99449015
0.0	0.98861116	0.9984358	0.982724	0.9942227	0.9876643	0.97369134	0.9727768	0.99092567	0.99784446	0.98567986
0.0	0.99795854	0.99749905	0.9942914	0.99639577	0.9954007	0.9983108	0.98401374	0.99442613	0.9978465	0.9955758
0.0	0.9983291	0.9987232	0.99238914	0.99629265	0.99794215	0.99692386	0.9937623	0.99645776	0.9996402	0.99449015
0.0	0.98375076	0.98139876	0.9968045	0.9834742	0.9854976	0.98121315	0.9831213	0.9926041	0.9815865	0.98434085
0.0	0.98375076	0.98139876	0.9968045	0.9834742	0.9854976	0.98121315	0.9831213	0.9926041	0.9815865	0.98434085
0.0	0.9998099	0.9995821	0.99973994	0.99980205	0.999416	0.9996904	0.9987224	0.99941194	0.9998852	0.99957746
0.0	0.000248003	0.0006299525	0.00011440067	0.00092287455	0.00032973874	3.324281e-05	0.00025658114	0.0012553822	0.00038704308	3.0439434e-05
0.0	0.1545451	0.0020057496	0.96388453	0.00015425186	0.010957995	0.0004144911	0.41209212	0.055441167	0.30618343	0.0005539102
0.0	0.9998099	0.9995821	0.99973994	0.99980205	0.999416	0.9996904	0.9987224	0.99941194	0.9998852	0.99957746
0.0	0.98375076	0.98139876	0.9968045	0.9834742	0.9854976	0.98121315	0.9831213	0.9926041	0.9815865	0.98434085
0.0	0.9998099	0.9995821	0.99973994	0.99980205	0.999416	0.9996904	0.9987224	0.99941194	0.9998852	0.99957746
0.0	0.98375076	0.98139876	0.9968045	0.9834742	0.9854976	0.98121315	0.9831213	0.9926041	0.9815865	0.98434085
0.0	0.98375076	0.98139876	0.9968045	0.9834742	0.9854976	0.98121315	0.9831213	0.9926041	0.9815865	0.98434085
0.0	0.98375076	0.98139876	0.9968045	0.9834742	0.9854976	0.98121315	0.9831213	0.9926041	0.9815865	0.98434085
0.0	0.98375076	0.98139876	0.9968045	0.9834742	0.9854976	0.98121315	0.9831213	0.9926041	0.9815865	0.98434085
0.0	0.9998099	0.9995821	0.99973994	0.99980205	0.999416	0.9996904	0.9987224	0.99941194	0.9998852	0.99957746
0.0	0.99795854	0.99749905	0.9942914	0.99639577	0.9954007	0.9983108	0.98401374	0.99442613	0.9978465	0.9955758
0.0	0.99795854	0.99749905	0.9942914	0.99639577	0.9954007	0.9983108	0.98401374	0.99442613	0.9978465	0.9955758
0.0	0.9983291	0.9987232	0.99238914	0.99629265	0.99794215	0.99692386	0.9937623	0.99645776	0.9996402	0.99449015
0.0	0.9983291	0.9987232	0.99238914	0.99629265	0.99794215	0.99692386	0.9937623	0.99645776	0.9996402	0.99449015
0.0	0.9957451	0.9865203	0.97486955	0.9988926	0.9970901	0.99794966	0.928939	0.99745053	0.99927944	0.9943832
0.0	0.9967108	0.9882554	0.9756644	0.9989159	0.99693066	0.99757546	0.9228826	0.997212	0.99907506	0.9943184
0.0	0.99692255	0.98710525	0.9713598	0.99917966	0.9969404	0.9971398	0.9278158	0.9974649	0.999313	0.9948886
0.0	0.9960498	0.9869551	0.9730569	0.9990355	0.9972488	0.99774987	0.92920655	0.99703634	0.9992872	0.9950765
0.0	0.9956982	0.98262155	0.96069497	0.9986737	0.9962515	0.9968796	0.8966485	0.99612	0.9989749	0.99262893
0.0	0.9956982	0.98262155	0.96069497	0.9986737	0.9962515	0.9968796	0.89664865	0.99612	0.9989749	0.99262893
0.0	0.9956982	0.98262155	0.96069497	0.9986737	0.9962515	0.9968796	0.89664865	0.99612	0.9989749	0.99262893
0.0	0.9956982	0.98262155	0.96069497	0.9986737	0.9962515	0.9968796	0.89664865	0.99612	0.9989749	0.99262893
0.0	0.9956982	0.98262155	0.96069497	0.9986737	0.9962515	0.9968796	0.89664865	0.99612	0.9989749	0.99262893
0.0	0.98861116	0.9984358	0.982724	0.9942227	0.9876643	0.97369134	0.9727768	0.99092567	0.99784446	0.98567986
0.0	0.9983291	0.9987232	0.99238914	0.99629265	0.99794215	0.99692386	0.9937623	0.99645776	0.9996402	0.99449015
0.0	0.99915147	0.99923503	0.9979881	0.99935085	0.998719	0.9994498	0.9954972	0.99780387	0.99936265	0.9993174
0.0	0.99821234	0.9719115	0.992789	0.999796	0.9898268	0.9892959	0.9545978	0.9836542	0.9989666	0.98679894
0.0	0.9993499	0.9993044	0.99936444	0.99948114	0.9996382	0.99977356	0.9985268	0.99924916	0.9963272	0.9999641
0.0	0.9983291	0.9987232	0.99238914	0.99629265	0.99794215	0.99692386	0.9937623	0.99645776	0.9996402	0.99449015
0.0	0.0010992273	0.00063793466	0.045714505	0.00033183905	0.002691298	0.0035051785	0.005262035	0.0005096982	0.04675605	0.00023952602
0.0	0.98375076	0.98139876	0.9968045	0.9834742	0.9854976	0.98121315	0.9831213	0.9926041	0.9815865	0.98434085
0.0	0.98375076	0.98139876	0.9968045	0.9834742	0.9854976	0.98121315	0.9831213	0.9926041	0.9815865	0.98434085
0.0	0.9998099	0.9995821	0.99973994	0.99980205	0.999416	0.9996904	0.9987224	0.99941194	0.9998852	0.99957746
0.0	0.98375076	0.98139876	0.9968045	0.9834742	0.9854976	0.98121315	0.9831213	0.9926041	0.9815865	0.98434085
0.0	0.9997991	0.9996319	0.9998344	0.99983466	0.99913436	0.9998123	0.999233	0.99981993	0.999894	0.99975246
0.0	0.001179634	0.00900402	0.0008921139	0.05135156	0.0030403144	0.010724695	0.0020057352	0.00029074404	0.010540135	0.10816338
0.0	0.96378815	0.9905785	0.9951822	0.9622465	0.9782511	0.93362486	0.9362641	0.9448996	0.9855661	0.86616653
0.0	0.9998099	0.9995821	0.99973994	0.99980205	0.999416	0.9996904	0.9987224	0.99941194	0.9998852	0.99957746
0.0	0.98375076	0.98139876	0.9968045	0.9834742	0.9854976	0.98121315	0.9831213	0.9926041	0.9815865	0.98434085
0.0	0.98375076	0.98139876	0.9968045	0.9834742	0.9854976	0.98121315	0.9831213	0.9926041	0.9815865	0.98434085
0.0	0.98375076	0.98139876	0.9968045	0.9834742	0.9854976	0.98121315	0.9831213	0.9926041	0.9815865	0.98434085
0.0	0.98375076	0.98139876	0.9968045	0.9834742	0.9854976	0.98121315	0.9831213	0.9926041	0.9815865	0.98434085
0.0	0.98375076	0.98139876	0.9968045	0.9834742	0.9854976	0.98121315	0.9831213	0.9926041	0.9815865	0.98434085
0.0	0.9998099	0.9995821	0.99973994	0.99980205	0.999416	0.9996904	0.9987224	0.99941194	0.9998852	0.99957746
0.0	0.017882517	0.006828587	0.017556326	0.03151631	0.000622758	0.00035013419	0.00037532175	3.562216e-05	0.004237736	0.00015743221
0.0	0.999423	0.9976599	0.9983467	0.99982834	0.9986028	0.9998852	0.9976955	0.99906665	0.9999206	0.9991161
0.0	0.99519956	0.99870384	0.9902552	0.9976609	0.996042	0.9960096	0.99054396	0.99779487	0.99937207	0.99148774
0.0	0.9983896	0.99866843	0.9962579	0.99918336	0.9913248	0.99941146	0.99497116	0.99846053	0.99982685	0.9987367
0.0	0.98375076	0.98139876	0.9968045	0.9834742	0.9854976	0.98121315	0.9831213	0.9926041	0.9815865	0.98434085
0.0	0.99795854	0.99749905	0.9942914	0.99639577	0.9954007	0.9983108	0.98401374	0.99442613	0.9978465	0.9955758
0.0	0.9983291	0.9987232	0.99238914	0.99629265	0.99794215	0.99692386	0.9937623	0.99645776	0.9996402	0.99449015
0.0	0.98861116	0.9984358	0.982724	0.9942227	0.9876643	0.97369134	0.9727768	0.99092567	0.99784446	0.98567986
0.0	0.9983291	0.9987232	0.99238914	0.99629265	0.99794215	0.99692386	0.9937623	0.99645776	0.9996402	0.99449015
0.0	0.99556476	0.99873513	0.9909452	0.9977659	0.996042	0.99609286	0.9912089	0.99826765	0.9993994	0.99148774
0.0	0.9984274	0.99874735	0.99280363	0.9965364	0.99794215	0.9969502	0.99420387	0.9970094	0.9996495	0.99449015
0.0	0.9994253	0.999257	0.99780744	0.99832493	0.99890566	0.9989685	0.9975553	0.9986387	0.99982435	0.9979664
0.0	0.98375076	0.98139876	0.9968045	0.9834742	0.9854976	0.98121315	0.9831213	0.9926041	0.9815865	0.98434085
0.0	0.98375076	0.98139876	0.9968045	0.9834742	0.9854976	0.98121315	0.9831213	0.9926041	0.9815865	0.98434085
0.0	0.98375076	0.98139876	0.9968045	0.9834742	0.9854976	0.98121315	0.9831213	0.9926041	0.9815865	0.98434085
0.0	0.3850046	0.034380518	0.002793982	0.017852074	0.00064436323	0.0013554707	0.0035776312	0.0034898508	0.009544598	0.0015659439
0.0	0.3850046	0.034380518	0.002793982	0.017852074	0.00064436323	0.0013554707	0.0035776312	0.0034898508	0.009544598	0.0015659439
0.0	0.98375076	0.98139876	0.9968045	0.9834742	0.9854976	0.98121315	0.9831213	0.9926041	0.9815865	0.98434085
0.0	0.98375076	0.98139876	0.9968045	0.9834742	0.9854976	0.98121315	0.9831213	0.9926041	0.9815865	0.98434085
0.0	0.98375076	0.98139876	0.9968045	0.9834742	0.9854976	0.98121315	0.9831213	0.9926041	0.9815865	0.98434085
0.0	0.99795854	0.99749905	0.9942914	0.99639577	0.9954007	0.9983108	0.98401374	0.99442613	0.9978465	0.9955758
0.0	0.99795854	0.99749905	0.9942914	0.99639577	0.9954007	0.9983108	0.98401374	0.99442613	0.9978465	0.9955758
0.0	0.9983291	0.9987232	0.99238914	0.99629265	0.99794215	0.99692386	0.9937623	0.99645776	0.9996402	0.99449015
0.0	0.9983291	0.9987232	0.99238914	0.99629265	0.99794215	0.99692386	0.9937623	0.99645776	0.9996402	0.99449015
0.0	0.98375076	0.98139876	0.9968045	0.9834742	0.9854976	0.98121315	0.9831213	0.9926041	0.9815865	0.98434085
0.0	0.98861116	0.9984358	0.982724	0.9942227	0.9876643	0.97369134	0.9727768	0.99092567	0.99784446	0.98567986
0.0	0.98861116	0.9984358	0.982724	0.9942227	0.9876643	0.97369134	0.9727768	0.99092567	0.99784446	0.98567986
0.0	0.9983291	0.9987232	0.99238914	0.99629265	0.99794215	0.99692386	0.9937623	0.99645776	0.9996402	0.99449015
0.0	0.9983291	0.9987232	0.99238914	0.99629265	0.99794215	0.99692386	0.9937623	0.99645776	0.9996402	0.99449015
0.0	0.98375076	0.98139876	0.9968045	0.9834742	0.9854976	0.98121315	0.9831213	0.9926041	0.9815865	0.98434085
0.0	0.98375076	0.98139876	0.9968045	0.9834742	0.9854976	0.98121315	0.9831213	0.9926041	0.9815865	0.98434085
0.0	0.98375076	0.98139876	0.9968045	0.9834742	0.9854976	0.98121315	0.9831213	0.9926041	0.9815865	0.98434085
0.0	0.98375076	0.98139876	0.9968045	0.9834742	0.9854976	0.98121315	0.9831213	0.9926041	0.9815865	0.98434085
0.0	0.9998099	0.9995821	0.99973994	0.99980205	0.999416	0.9996904	0.9987224	0.99941194	0.9998852	0.99957746
0.0	0.98375076	0.98139876	0.9968045	0.9834742	0.9854976	0.98121315	0.9831213	0.9926041	0.9815865	0.98434085
0.0	0.98375076	0.98139876	0.9968045	0.9834742	0.9854976	0.98121315	0.9831213	0.9926041	0.9815865	0.98434085
0.0	0.9998099	0.9995821	0.99973994	0.99980205	0.999416	0.9996904	0.9987224	0.99941194	0.9998852	0.99957746
0.0	0.98375076	0.98139876	0.9968045	0.9834742	0.9854976	0.98121315	0.9831213	0.9926041	0.9815865	0.98434085
0.0	0.98375076	0.98139876	0.9968045	0.9834742	0.9854976	0.98121315	0.9831213	0.9926041	0.9815865	0.98434085
0.0	0.99985504	0.9996357	0.9997845	0.9998641	0.99954647	0.99977857	0.9991284	0.999561	0.99991906	0.9997112
0.0	0.98375076	0.98139876	0.9968045	0.9834742	0.9854976	0.98121315	0.9831213	0.9926041	0.9815865	0.98434085
0.0	0.98375076	0.98139876	0.9968045	0.9834742	0.9854976	0.98121315	0.9831213	0.9926041	0.9815865	0.98434085
0.0	0.98375076	0.98139876	0.9968045	0.9834742	0.9854976	0.98121315	0.9831213	0.9926041	0.9815865	0.98434085
0.0	0.9998099	0.9995821	0.99973994	0.99980205	0.999416	0.9996904	0.9987224	0.99941194	0.9998852	0.99957746
0.0	0.9998099	0.9995821	0.99973994	0.99980205	0.999416	0.9996904	0.9987224	0.99941194	0.9998852	0.99957746
0.0	0.98375076	0.98139876	0.9968045	0.9834742	0.9854976	0.98121315	0.9831213	0.9926041	0.9815865	0.98434085
0.0	0.99519956	0.9987037	0.9902552	0.9976609	0.996042	0.9960096	0.9905441	0.99779487	0.99937207	0.99148774
0.0	0.03283991	0.010997668	0.00023915818	0.00046074708	0.00021791435	0.006047313	0.00015249327	0.000108869295	8.4033774e-05	0.00048739577
0.0	0.99795854	0.99749905	0.9942914	0.99639577	0.9954007	0.9983108	0.98401374	0.99442613	0.9978465	0.9955758
0.0	0.9983291	0.9987232	0.99238914	0.99629265	0.99794215	0.99692386	0.9937623	0.99645776	0.9996402	0.99449015
0.0	0.98861116	0.9984358	0.982724	0.9942227	0.9876643	0.97369134	0.9727768	0.99092567	0.99784446	0.98567986
0.0	0.9983291	0.9987232	0.99238914	0.99629265	0.99794215	0.99692386	0.9937623	0.99645776	0.9996402	0.99449015
0.0	0.999423	0.9976599	0.9983467	0.99982834	0.9986028	0.9998852	0.9976955	0.99906665	0.9999206	0.9991161
0.0	0.99795854	0.99749905	0.9942914	0.99639577	0.9954007	0.9983108	0.98401374	0.99442613	0.9978465	0.9955758
0.0	0.99795854	0.99749905	0.9942914	0.99639577	0.9954007	0.9983108	0.98401374	0.99442613	0.9978465	0.9955758
0.0	0.9983291	0.9987232	0.99238914	0.99629265	0.99794215	0.99692386	0.9937623	0.99645776	0.9996402	0.99449015
0.0	0.9983291	0.9987232	0.99238914	0.99629265	0.99794215	0.99692386	0.9937623	0.99645776	0.9996402	0.99449015
0.0	0.9983291	0.9987232	0.99238914	0.99629265	0.99794215	0.99692386	0.9937623	0.99645776	0.9996402	0.99449015
0.0	0.9983291	0.9987232	0.99238914	0.99629265	0.99794215	0.99692386	0.9937623	0.99645776	0.9996402	0.99449015
0.0	0.9998099	0.9995821	0.99973994	0.99980205	0.999416	0.9996904	0.9987224	0.99941194	0.9998852	0.99957746
0.0	0.9998099	0.9995821	0.99973994	0.99980205	0.999416	0.9996904	0.9987224	0.99941194	0.9998852	0.99957746
0.0	0.99795854	0.99749905	0.9942914	0.99639577	0.9954007	0.9983108	0.98401374	0.99442613	0.9978465	0.9955758
0.0	0.9983291	0.9987232	0.99238914	0.99629265	0.99794215	0.99692386	0.9937623	0.99645776	0.9996402	0.99449015
0.0	0.9983291	0.9987232	0.99238914	0.99629265	0.99794215	0.99692386	0.9937623	0.99645776	0.9996402	0.99449015
0.0	0.9998099	0.9995821	0.99973994	0.99980205	0.999416	0.9996904	0.9987224	0.99941194	0.9998852	0.99957746
0.0	0.98375076	0.98139876	0.9968045	0.9834742	0.9854976	0.98121315	0.9831213	0.9926041	0.9815865	0.98434085
0.0	0.98375076	0.98139876	0.9968045	0.9834742	0.9854976	0.98121315	0.9831213	0.9926041	0.9815865	0.98434085
0.0	0.98375076	0.98139876	0.9968045	0.9834742	0.9854976	0.98121315	0.9831213	0.9926041	0.9815865	0.98434085
0.0	0.98375076	0.98139876	0.9968045	0.9834742	0.9854976	0.98121315	0.9831213	0.9926041	0.9815865	0.98434085
0.0	0.0058082286	0.056430895	0.0152181275	0.009377017	0.0013508673	0.00055706233	0.00068137696	0.009923564	0.007822241	0.0012392647
0.0	0.0058082286	0.056430895	0.0152181275	0.009377017	0.0013508673	0.00055706233	0.00068137696	0.009923564	0.007822241	0.0012392647
0.0	0.0058082286	0.05643092	0.015218121	0.009377017	0.0013508673	0.00055706233	0.00068137696	0.009923564	0.007822241	0.0012392647
0.0	0.0058082286	0.05643092	0.015218121	0.009377012	0.0013508673	0.0005570618	0.00068137725	0.009923569	0.007822237	0.0012392647
0.0	0.0058082263	0.056430895	0.015218121	0.009377017	0.0013508673	0.00055706233	0.00068137696	0.009923564	0.007822241	0.0012392647
0.0	0.0058082263	0.05643092	0.0152181275	0.009377017	0.0013508673	0.00055706233	0.00068137696	0.009923564	0.007822244	0.0012392647
0.0	0.0058082286	0.05643092	0.0152181275	0.009377017	0.0013508673	0.00055706233	0.00068137696	0.009923564	0.007822244	0.0012392647
0.0	0.0058082235	0.05643092	0.015218121	0.009377012	0.0013508673	0.0005570618	0.00068137725	0.009923569	0.007822237	0.0012392647
0.0	0.0058082263	0.056430895	0.0152181275	0.009377017	0.0013508673	0.00055706233	0.00068137696	0.009923564	0.007822241	0.0012392647
0.0	0.0058082263	0.056430895	0.015218121	0.009377017	0.0013508673	0.00055706233	0.00068137696	0.009923564	0.007822241	0.0012392647
0.0	0.0058082286	0.056430895	0.015218121	0.009377017	0.0013508673	0.00055706233	0.00068137696	0.009923564	0.007822244	0.0012392647
0.0	0.0058082235	0.05643091	0.015218121	0.009377012	0.0013508673	0.0005570618	0.00068137725	0.009923564	0.007822237	0.0012392647
0.0	0.0058082286	0.056430895	0.0152181275	0.009377017	0.0013508673	0.00055706233	0.00068137696	0.009923564	0.007822241	0.0012392647
0.0	0.98375076	0.98139876	0.9968045	0.9834742	0.9854976	0.98121315	0.9831213	0.9926041	0.9815865	0.98434085
0.0	0.98375076	0.98139876	0.9968045	0.9834742	0.9854976	0.98121315	0.9831213	0.9926041	0.9815865	0.98434085
0.0	0.98375076	0.98139876	0.9968045	0.9834742	0.9854976	0.98121315	0.9831213	0.9926041	0.9815865	0.98434085
0.0	0.98375076	0.98139876	0.9968045	0.9834742	0.9854976	0.98121315	0.9831213	0.9926041	0.9815865	0.98434085
0.0	0.98375076	0.98139876	0.9968045	0.9834742	0.9854976	0.98121315	0.9831213	0.9926041	0.9815865	0.98434085
0.0	0.98375076	0.98139876	0.9968045	0.9834742	0.9854976	0.98121315	0.9831213	0.9926041	0.9815865	0.98434085
0.0	0.98375076	0.98139876	0.9968045	0.9834742	0.9854976	0.98121315	0.9831213	0.9926041	0.9815865	0.98434085
0.0	0.98375076	0.98139876	0.9968045	0.9834742	0.9854976	0.98121315	0.9831213	0.9926041	0.9815865	0.98434085
0.0	0.98375076	0.98139876	0.9968045	0.9834742	0.9854976	0.98121315	0.9831213	0.9926041	0.9815865	0.98434085
0.0	0.9998099	0.9995821	0.99973994	0.99980205	0.999416	0.9996904	0.9987224	0.99941194	0.9998852	0.99957746
0.0	0.98375076	0.98139876	0.9968045	0.9834742	0.9854976	0.98121315	0.9831213	0.9926041	0.9815865	0.98434085
0.0	0.98375076	0.98139876	0.9968045	0.9834742	0.9854976	0.98121315	0.9831213	0.9926041	0.9815865	0.98434085
0.0	0.98375076	0.98139876	0.9968045	0.9834742	0.9854976	0.98121315	0.9831213	0.9926041	0.9815865	0.98434085
0.0	0.9983896	0.99866843	0.9962579	0.99918336	0.9913248	0.99941146	0.99497116	0.99846053	0.99982685	0.9987367
0.0	0.99948764	0.99930394	0.9972646	0.9987966	0.99909055	0.9991916	0.99837613	0.99844486	0.99983084	0.99826694
0.0	0.9983291	0.9987232	0.99238914	0.99629265	0.99794215	0.99692386	0.9937623	0.99645776	0.9996402	0.99449015
0.0	0.98375076	0.98139876	0.9968045	0.9834742	0.9854976	0.98121315	0.9831213	0.9926041	0.9815865	0.98434085
0.0	0.99519956	0.9987037	0.9902552	0.9976609	0.996042	0.9960096	0.99054396	0.99779487	0.99937207	0.99148774
0.0	0.5757277	0.072889216	0.30330235	0.089043036	0.343109	0.006511944	0.055268414	0.22906741	0.021680033	0.046507474
0.0	0.99889874	0.999376	0.99840325	0.9989951	0.99608684	0.99932945	0.9889002	0.99893695	0.9995734	0.9978986
0.0	0.98375076	0.98139876	0.9968045	0.9834742	0.9854976	0.98121315	0.9831213	0.9926041	0.9815865	0.98434085
0.0	0.98375076	0.98139876	0.9968045	0.9834742	0.9854976	0.98121315	0.9831213	0.9926041	0.9815865	0.98434085
0.0	0.98375076	0.98139876	0.9968045	0.9834742	0.9854976	0.98121315	0.9831213	0.9926041	0.9815865	0.98434085
0.0	0.98375076	0.98139876	0.9968045	0.9834742	0.9854976	0.98121315	0.9831213	0.9926041	0.9815865	0.98434085
0.0	0.98375076	0.98139876	0.9968045	0.9834742	0.9854976	0.98121315	0.9831213	0.9926041	0.9815865	0.98434085
0.0	0.99954885	0.9987356	0.9970017	0.9990128	0.9979036	0.9992112	0.9981072	0.9994117	0.9998369	0.99842787
0.0	0.9998099	0.9995821	0.99973994	0.99980205	0.999416	0.9996904	0.9987224	0.99941194	0.9998852	0.99957746
0.0	0.98375076	0.98139876	0.9968045	0.9834742	0.9854976	0.98121315	0.9831213	0.9926041	0.9815865	0.98434085
0.0	0.9983896	0.99866843	0.9962579	0.99918336	0.9913248	0.99941146	0.99497116	0.99846053	0.99982685	0.9987367
0.0	0.9983896	0.99866843	0.9962579	0.99918336	0.9913248	0.99941146	0.99497116	0.99846053	0.99982685	0.9987367
0.0	0.9983896	0.99866843	0.9962579	0.99918336	0.9913248	0.99941146	0.99497116	0.99846053	0.99982685	0.9987367
0.0	0.9983896	0.99866843	0.9962579	0.99918336	0.9913248	0.99941146	0.99497116	0.99846053	0.99982685	0.9987367
0.0	0.9983896	0.99866843	0.9962579	0.99918336	0.9913248	0.99941146	0.99497116	0.99846053	0.99982685	0.9987367
0.0	0.001342064	0.024835821	0.004626195	0.0003950406	0.0027195418	0.04577572	0.0012690756	0.002186994	0.09978423	0.001891999
0.0	0.006878964	0.0748886	0.020969981	0.005594759	0.018596664	0.00014042213	0.032507926	0.00036430167	0.0064026113	0.0025640433
0.0	0.98375076	0.98139876	0.9968045	0.9834742	0.9854976	0.98121315	0.9831213	0.9926041	0.9815865	0.98434085
0.0	0.98375076	0.98139876	0.9968045	0.9834742	0.9854976	0.98121315	0.9831213	0.9926041	0.9815865	0.98434085
0.0	0.009539898	0.16451906	0.92965704	0.019166388	0.07431863	0.04527271	0.17955753	0.2656383	0.76334214	0.019939939
0.0	0.9987608	0.9984403	0.9980141	0.9995086	0.99888223	0.9992488	0.9989956	0.99925524	0.9998079	0.997795
0.0	0.98375076	0.98139876	0.9968045	0.9834742	0.9854976	0.98121315	0.9831213	0.9926041	0.9815865	0.98434085
0.0	0.99864036	0.9988703	0.99363744	0.9969469	0.9983632	0.9975078	0.9958515	0.9970823	0.9996897	0.9955266
0.0	0.98375076	0.98139876	0.9968045	0.9834742	0.9854976	0.98121315	0.9831213	0.9926041	0.9815865	0.98434085
0.0	0.98375076	0.98139876	0.9968045	0.9834742	0.9854976	0.98121315	0.9831213	0.9926041	0.9815865	0.98434085
0.0	0.98375076	0.98139876	0.9968045	0.9834742	0.9854976	0.98121315	0.9831213	0.9926041	0.9815865	0.98434085
0.0	0.98375076	0.98139876	0.9968045	0.9834742	0.9854976	0.98121315	0.9831213	0.9926041	0.9815865	0.98434085
0.0	0.98375076	0.98139876	0.9968045	0.9834742	0.9854976	0.98121315	0.9831213	0.9926041	0.9815865	0.98434085
0.0	0.98375076	0.98139876	0.9968045	0.9834742	0.9854976	0.98121315	0.9831213	0.9926041	0.9815865	0.98434085
0.0	0.98375076	0.98139876	0.9968045	0.9834742	0.9854976	0.98121315	0.9831213	0.9926041	0.9815865	0.98434085
0.0	0.9985397	0.99844754	0.9979194	0.9994742	0.99895644	0.99947864	0.9990283	0.9992399	0.9998209	0.998018
0.0	0.98375076	0.98139876	0.9968045	0.9834742	0.9854976	0.98121315	0.9831213	0.9926041	0.9815865	0.98434085
0.0	0.98375076	0.98139876	0.9968045	0.9834742	0.9854976	0.98121315	0.9831213	0.9926041	0.9815865	0.98434085
0.0	0.98375076	0.98139876	0.9968045	0.9834742	0.9854976	0.98121315	0.9831213	0.9926041	0.9815865	0.98434085
0.0	0.98375076	0.98139876	0.9968045	0.9834742	0.9854976	0.98121315	0.9831213	0.9926041	0.9815865	0.98434085
0.0	0.98375076	0.98139876	0.9968045	0.9834742	0.9854976	0.98121315	0.9831213	0.9926041	0.9815865	0.98434085
0.0	0.99954885	0.9987356	0.9970017	0.9990128	0.9979036	0.9992112	0.9981072	0.9994117	0.9998369	0.99842787
0.0	0.98375076	0.98139876	0.9968045	0.9834742	0.9854976	0.98121315	0.9831213	0.9926041	0.9815865	0.98434085
0.0	0.98375076	0.98139876	0.9968045	0.9834742	0.9854976	0.98121315	0.9831213	0.9926041	0.9815865	0.98434085
0.0	0.98375076	0.98139876	0.9968045	0.9834742	0.9854976	0.98121315	0.9831213	0.9926041	0.9815865	0.98434085
0.0	0.98375076	0.98139876	0.9968045	0.9834742	0.9854976	0.98121315	0.9831213	0.9926041	0.9815865	0.98434085
0.0	0.98375076	0.98139876	0.9968045	0.9834742	0.9854976	0.98121315	0.9831213	0.9926041	0.9815865	0.98434085
0.0	0.98375076	0.98139876	0.9968045	0.9834742	0.9854976	0.98121315	0.9831213	0.9926041	0.9815865	0.98434085
0.0	0.9971967	0.9990396	0.9939913	0.9982799	0.99769515	0.99779284	0.99505347	0.9986953	0.999597	0.9956618
0.0	0.9988488	0.9988427	0.99808323	0.99920696	0.9981989	0.99953735	0.9975546	0.99792993	0.99912745	0.99889815
0.0	0.4268531	0.4198099	0.31346855	0.9372165	0.21983187	0.8765805	0.3738688	0.74991006	0.9924055	0.33369452
0.0	0.98817635	0.5775264	0.75516236	0.99313533	0.87498826	0.59814775	0.76299095	0.9935474	0.99670935	0.39881766
0.0	0.09861747	0.5078058	0.6880824	0.8307596	0.35528943	0.68717754	0.15487231	0.8881579	0.8964468	0.48502085
0.0	0.24307504	0.70368594	0.3726553	0.9848836	0.9657686	0.83157736	0.27081993	0.60068214	0.8776087	0.18848425
0.0	0.55548996	0.27539265	0.18819095	0.9145302	0.053549122	0.506658	0.2648836	0.6062469	0.9955134	0.85042584
0.0	0.14550167	0.38775164	0.61365	0.91269696	0.9114272	0.97238916	0.76553035	0.94374853	0.9984699	0.9885521
0.0	0.08609974	0.20482843	0.17036109	0.5517164	0.15232177	0.4566259	0.22185497	0.808882	0.8943733	0.8832624
0.0	0.20439073	0.43216217	0.7569571	0.25092885	0.764729	0.53236794	0.124524206	0.72591394	0.98702323	0.26852855
0.0	0.16293208	0.11756109	0.58664644	0.49583933	0.63556176	0.10481068	0.8951101	0.55959535	0.24968854	0.0033721656
0.0	0.9998704	0.99988675	0.9999703	0.99994874	0.999516	0.99990845	0.9997367	0.99991596	0.999979	0.9999459
0.0	0.0015341042	0.003776969	0.0030348632	0.0012753693	0.002430381	0.00029134782	0.000802141	0.0030003136	0.005496469	0.00016968398
0.0	0.00045258563	0.008289889	0.008915529	0.0015563071	0.00058460643	0.005375084	0.0003555613	0.0025766091	0.00055844535	0.004059426
0.0	0.0019895914	0.15097077	0.57155097	0.4474694	0.252476	2.3840881e-05	0.37657493	0.09909691	0.003072243	0.06892646
0.0	0.8728917	0.9428962	0.9801056	0.9330844	0.9598232	0.8674827	0.6041943	0.91236496	0.854425	0.9114925
0.0	0.998522	0.9991547	0.99650383	0.99826366	0.9987012	0.99876046	0.9975466	0.9990816	0.99972683	0.9968118
0.0	0.99941146	0.9991487	0.9975696	0.9976279	0.99914145	0.9990995	0.9983485	0.9986368	0.9998215	0.99767953
0.0	0.98211575	0.99916446	0.99636036	0.9892908	0.99483716	0.98516315	0.99002004	0.97908896	0.99631953	0.9706721
0.0	0.98375076	0.98139876	0.9968045	0.9834742	0.9854976	0.98121315	0.9831213	0.9926041	0.9815865	0.98434085
0.0	0.99922633	0.99957114	0.99894947	0.99920505	0.99900085	0.9983176	0.9986473	0.9992175	0.9998318	0.99761814
0.0	0.9975721	0.9975623	0.9959281	0.9990901	0.99819416	0.9989392	0.9978689	0.9986375	0.9996581	0.9951828
0.0	0.98375076	0.98139876	0.9968045	0.9834742	0.9854976	0.98121315	0.9831213	0.9926041	0.9815865	0.98434085
0.0	0.99795854	0.99749905	0.9942914	0.99639577	0.9954007	0.9983108	0.98401374	0.99442613	0.9978465	0.9955758
0.0	0.57735246	0.9985474	0.99973494	0.9966074	0.9974419	0.9895834	0.9998543	0.999918	0.9990823	0.9980945
0.0	0.9992623	0.9989575	0.99501944	0.9996376	0.99682814	0.99886763	0.9958477	0.9992482	0.99952424	0.9994229
0.0	0.9995863	0.9992576	0.99877566	0.99977833	0.99817777	0.9995036	0.9983209	0.9994228	0.99978703	0.9998356
0.0	0.99846834	0.9992428	0.99675095	0.9986926	0.99803764	0.99811363	0.9965789	0.99873394	0.9997141	0.9955004
0.0	0.006542428	0.0337861	0.0044545545	0.0075169816	0.006685922	0.015611997	0.005666264	0.0035242522	0.04311193	0.0022118294
0.0	0.9960998	0.99885845	0.9913897	0.99769443	0.9967084	0.9960912	0.9924561	0.9982663	0.9994	0.9930133
0.0	0.0065424256	0.0337861	0.0044545587	0.0075169816	0.006685922	0.015611997	0.005666264	0.0035242522	0.04311191	0.0022118294
0.0	0.9960998	0.99885845	0.9913897	0.99769443	0.9967084	0.9960912	0.9924561	0.9982663	0.9994	0.9930133
0.0	0.98375076	0.98139876	0.9968045	0.9834742	0.9854976	0.98121315	0.9831213	0.9926041	0.9815865	0.98434085
0.0	0.98375076	0.98139876	0.9968045	0.9834742	0.9854976	0.98121315	0.9831213	0.9926041	0.9815865	0.98434085
0.0	0.98375076	0.98139876	0.9968045	0.9834742	0.9854976	0.98121315	0.9831213	0.9926041	0.9815865	0.98434085
0.0	0.9998099	0.9995821	0.99973994	0.99980205	0.999416	0.9996904	0.9987224	0.99941194	0.9998852	0.99957746
0.0	0.98375076	0.98139876	0.9968045	0.9834742	0.9854976	0.98121315	0.9831213	0.9926041	0.9815865	0.98434085
0.0	0.9983896	0.99866843	0.9962579	0.99918336	0.9913248	0.99941146	0.99497116	0.99846053	0.99982685	0.9987367
0.0	0.98375076	0.98139876	0.9968045	0.9834742	0.9854976	0.98121315	0.9831213	0.9926041	0.9815865	0.98434085
0.0	0.9998099	0.9995821	0.99973994	0.99980205	0.999416	0.9996904	0.9987224	0.99941194	0.9998852	0.99957746
0.0	0.98375076	0.98139876	0.9968045	0.9834742	0.9854976	0.98121315	0.9831213	0.9926041	0.9815865	0.98434085
0.0	0.000248003	0.0006299525	0.00011440077	0.0009228741	0.00032973845	3.324281e-05	0.00025658114	0.0012553822	0.00038704308	3.0439405e-05
0.0	0.98375076	0.98139876	0.9968045	0.9834742	0.9854976	0.98121315	0.9831213	0.9926041	0.9815865	0.98434085
0.0	0.98375076	0.98139876	0.9968045	0.9834742	0.9854976	0.98121315	0.9831213	0.9926041	0.9815865	0.98434085
0.0	0.9998099	0.9995821	0.99973994	0.99980205	0.999416	0.9996904	0.9987224	0.99941194	0.9998852	0.99957746
0.0	0.98375076	0.98139876	0.9968045	0.9834742	0.9854976	0.98121315	0.9831213	0.9926041	0.9815865	0.98434085
0.0	0.99935275	0.99958307	0.9987882	0.9993754	0.9992834	0.9991474	0.99885523	0.99958926	0.99991035	0.9991141
0.0	0.9998099	0.9995821	0.99973994	0.99980205	0.999416	0.9996904	0.9987224	0.99941194	0.9998852	0.99957746
0.0	0.98375076	0.98139876	0.9968045	0.9834742	0.9854976	0.98121315	0.9831213	0.9926041	0.9815865	0.98434085
0.0	0.000248003	0.0006299525	0.00011440067	0.00092287455	0.00032973845	3.324281e-05	0.00025658114	0.0012553822	0.00038704308	3.0439434e-05
0.0	0.99779	0.99913245	0.9920082	0.998553	0.9976712	0.99789727	0.9963098	0.9991468	0.9995436	0.99583036
0.0	0.006542428	0.033786103	0.0044545587	0.0075169783	0.006685922	0.015611989	0.0056662667	0.0035242522	0.04311191	0.0022118283
0.0	0.43224603	0.053607028	0.97942513	0.0065771476	0.10234889	0.0057964176	0.8021984	0.9057524	0.9339995	0.0022963
0.0	0.019171922	0.0014625897	0.0018546061	0.7872402	0.011000749	0.0029374338	0.020219387	0.006424994	0.91011506	0.081405364
0.0	0.99795854	0.99749905	0.9942914	0.99639577	0.9954007	0.9983108	0.98401374	0.99442613	0.9978465	0.9955758
0.0	0.99795854	0.99749905	0.9942914	0.99639577	0.9954007	0.9983108	0.98401374	0.99442613	0.9978465	0.9955758
0.0	0.99795854	0.99749905	0.9942914	0.99639577	0.9954007	0.9983108	0.98401374	0.99442613	0.9978465	0.9955758
0.0	0.99795854	0.99749905	0.9942914	0.99639577	0.9954007	0.9983108	0.98401374	0.99442613	0.9978465	0.9955758
0.0	0.98375076	0.98139876	0.9968045	0.9834742	0.9854976	0.98121315	0.9831213	0.9926041	0.9815865	0.98434085
0.0	0.98375076	0.98139876	0.9968045	0.9834742	0.9854976	0.98121315	0.9831213	0.9926041	0.9815865	0.98434085
0.0	0.98375076	0.98139876	0.9968045	0.9834742	0.9854976	0.98121315	0.9831213	0.9926041	0.9815865	0.98434085
0.0	0.98375076	0.98139876	0.9968045	0.9834742	0.9854976	0.98121315	0.9831213	0.9926041	0.9815865	0.98434085
0.0	0.98375076	0.98139876	0.9968045	0.9834742	0.9854976	0.98121315	0.9831213	0.9926041	0.9815865	0.98434085
0.0	0.98375076	0.98139876	0.9968045	0.9834742	0.9854976	0.98121315	0.9831213	0.9926041	0.9815865	0.98434085
0.0	0.98375076	0.98139876	0.9968045	0.9834742	0.9854976	0.98121315	0.9831213	0.9926041	0.9815865	0.98434085
0.0	0.99846834	0.9992428	0.99675095	0.9986926	0.99803764	0.99811363	0.9965789	0.99873394	0.9997141	0.9955004
0.0	0.98375076	0.98139876	0.9968045	0.9834742	0.9854976	0.98121315	0.9831213	0.9926041	0.9815865	0.98434085
0.0	0.9962035	0.99701715	0.99761945	0.9970891	0.94638145	0.98980975	0.9809863	0.9953055	0.98600733	0.99108
0.0	0.9967378	0.9989428	0.99191976	0.9980294	0.9967997	0.99681693	0.9931952	0.9982998	0.99954	0.9934343
0.0	0.006542428	0.033786103	0.0044545587	0.0075169816	0.006685922	0.015611997	0.0056662667	0.0035242522	0.04311191	0.0022118294
0.0	0.006542428	0.033786103	0.0044545587	0.0075169816	0.0066859243	0.015611989	0.005666264	0.0035242536	0.04311192	0.0022118294
0.0	0.00038953128	0.0031954844	0.0061431527	0.0014146792	0.00072649587	0.0034798873	0.00020617836	0.0014391142	0.00065755774	0.004059426
0.0	0.98375076	0.98139876	0.9968045	0.9834742	0.9854976	0.98121315	0.9831213	0.9926041	0.9815865	0.98434085
0.0	0.006542428	0.033786103	0.0044545545	0.0075169783	0.006685922	0.015611989	0.0056662667	0.0035242522	0.04311191	0.0022118294
0.0	0.99795854	0.99749905	0.9942914	0.99639577	0.9954007	0.9983108	0.98401374	0.99442613	0.9978465	0.9955758
0.0	0.98375076	0.98139876	0.9968045	0.9834742	0.9854976	0.98121315	0.9831213	0.9926041	0.9815865	0.98434085
0.0	0.98375076	0.98139876	0.9968045	0.9834742	0.9854976	0.98121315	0.9831213	0.9926041	0.9815865	0.98434085
0.0	0.98375076	0.98139876	0.9968045	0.9834742	0.9854976	0.98121315	0.9831213	0.9926041	0.9815865	0.98434085
0.0	0.99519956	0.99870384	0.9902552	0.9976609	0.996042	0.9960096	0.99054396	0.99779487	0.99937207	0.99148774
0.0	0.98375076	0.98139876	0.9968045	0.9834742	0.9854976	0.98121315	0.9831213	0.9926041	0.9815865	0.98434085
0.0	0.98375076	0.98139876	0.9968045	0.9834742	0.9854976	0.98121315	0.9831213	0.9926041	0.9815865	0.98434085
0.0	0.98375076	0.98139876	0.9968045	0.9834742	0.9854976	0.98121315	0.9831213	0.9926041	0.9815865	0.98434085
0.0	0.98375076	0.98139876	0.9968045	0.9834742	0.9854976	0.98121315	0.9831213	0.9926041	0.9815865	0.98434085
0.0	0.5801046	0.9574576	0.9466877	0.9026876	0.52823144	0.7023736	0.9280286	0.9600333	0.9314136	0.5986494
0.0	0.98375076	0.98139876	0.9968045	0.9834742	0.9854976	0.98121315	0.9831213	0.9926041	0.9815865	0.98434085
0.0	0.98375076	0.98139876	0.9968045	0.9834742	0.9854976	0.98121315	0.9831213	0.9926041	0.9815865	0.98434085
0.0	0.9994843	0.99961984	0.99726945	0.9994267	0.9985746	0.9997029	0.9971028	0.9996991	0.9998599	0.9992112
0.0	0.98375076	0.98139876	0.9968045	0.9834742	0.9854976	0.98121315	0.9831213	0.9926041	0.9815865	0.98434085
0.0	0.0065424256	0.033786103	0.0044545587	0.0075169816	0.006685922	0.015611989	0.005666264	0.0035242536	0.04311191	0.0022118294
0.0	0.98375076	0.98139876	0.9968045	0.9834742	0.9854976	0.98121315	0.9831213	0.9926041	0.9815865	0.98434085
0.0	0.9570351	0.9534382	0.96316594	0.019275429	0.001599459	0.94642323	0.0013033467	0.95518494	0.72055155	0.007732146
0.0	0.98375076	0.98139876	0.9968045	0.9834742	0.9854976	0.98121315	0.9831213	0.9926041	0.9815865	0.98434085
0.0	0.0065424256	0.0337861	0.0044545587	0.0075169816	0.006685922	0.015611989	0.005666264	0.0035242536	0.04311191	0.0022118283
0.0	0.5801046	0.9574576	0.9466877	0.9026876	0.5282315	0.70237374	0.92802864	0.9600333	0.9314136	0.5986493
0.0	0.99795854	0.99749905	0.9942914	0.99639577	0.9954007	0.9983108	0.98401374	0.99442613	0.9978465	0.9955758
0.0	0.98375076	0.98139876	0.9968045	0.9834742	0.9854976	0.98121315	0.9831213	0.9926041	0.9815865	0.98434085
0.0	0.99795854	0.99749905	0.9942914	0.99639577	0.9954007	0.9983108	0.98401374	0.99442613	0.9978465	0.9955758
0.0	0.016170606	0.00038821634	0.0718191	0.08321994	0.84372514	4.764842e-05	0.0833471	0.00055965496	0.017926358	0.052371826
0.0	0.015353284	0.049772672	0.004969106	0.014058953	0.010807101	0.027757397	0.01476901	0.0102052	0.06106649	0.0040324335
0.0	0.9986364	0.99824274	0.99612904	0.99943465	0.9987129	0.9994	0.9988795	0.9992084	0.9997508	0.99744725
0.0	0.016170606	0.00038821634	0.0718191	0.08321994	0.84372514	4.764842e-05	0.0833471	0.00055965496	0.017926358	0.052371826
0.0	0.98375076	0.98139876	0.9968045	0.9834742	0.9854976	0.98121315	0.9831213	0.9926041	0.9815865	0.98434085
0.0	0.016170606	0.00038821634	0.0718191	0.08321994	0.84372514	4.764842e-05	0.0833471	0.00055965496	0.017926358	0.052371826
0.0	0.9992623	0.9989575	0.99501944	0.9996376	0.99682814	0.99886763	0.9958477	0.9992482	0.99952424	0.9994229
0.0	0.98375076	0.98139876	0.9968045	0.9834742	0.9854976	0.98121315	0.9831213	0.9926041	0.9815865	0.98434085
0.0	0.00045258563	0.008289889	0.008915532	0.0015563071	0.00058460643	0.005375084	0.00035556115	0.0025766103	0.00055844535	0.004059426
0.0	0.00038953128	0.003195486	0.0061431527	0.001414678	0.00072649587	0.0034798873	0.00020617836	0.0014391142	0.00065755774	0.004059426
0.0	0.98375076	0.98139876	0.9968045	0.9834742	0.9854976	0.98121315	0.9831213	0.9926041	0.9815865	0.98434085
0.0	0.99933547	0.9995859	0.9993519	0.99936444	0.999193	0.99868983	0.99909365	0.9994305	0.9998481	0.9982388
0.0	0.007908952	0.03759539	0.0051097064	0.0075169816	0.007819062	0.016318712	0.0073891687	0.0035242522	0.047427468	0.0024418402
0.0	0.18361604	0.84702414	0.46507037	0.9834742	0.017451812	0.23537186	0.22500546	0.9926041	0.7722319	0.42664808
0.0	0.008064413	0.037059914	0.0084287925	0.011618221	0.010653134	0.027578734	0.012040578	0.0064705582	0.05486434	0.0038332283
0.0	0.95322424	0.79185385	0.7676882	0.8146088	0.88608927	0.53220534	0.9179331	0.94313514	0.9038077	0.93261606
0.0	0.0103960335	0.086371556	0.15003046	0.0014017379	0.5350671	0.14162086	0.11249734	0.8955489	0.1498885	0.8436441
0.0	0.9962035	0.99701715	0.99761945	0.9970891	0.94638145	0.98980975	0.9809863	0.9953055	0.98600733	0.99108
0.0	0.98375076	0.98139876	0.9968045	0.9834742	0.9854976	0.98121315	0.9831213	0.9926041	0.9815865	0.98434085
0.0	0.7311513	0.9003804	0.48964867	0.9166383	0.74970144	0.63237333	0.61699116	0.8270964	0.95131564	0.5739001
0.0	0.99795854	0.99749905	0.9942914	0.99639577	0.9954007	0.9983108	0.98401374	0.99442613	0.9978465	0.9955758
0.0	0.9942076	0.99205834	0.99212575	0.99492985	0.99611866	0.99729794	0.98803526	0.9913242	0.9921644	0.9917704
0.0	0.98375076	0.98139876	0.9968045	0.9834742	0.9854976	0.98121315	0.9831213	0.9926041	0.9815865	0.98434085
0.0	0.98375076	0.98139876	0.9968045	0.9834742	0.9854976	0.98121315	0.9831213	0.9926041	0.9815865	0.98434085
0.0	0.98375076	0.98139876	0.9968045	0.9834742	0.9854976	0.98121315	0.9831213	0.9926041	0.9815865	0.98434085
0.0	0.9998099	0.9995821	0.99973994	0.99980205	0.999416	0.9996904	0.9987224	0.99941194	0.9998852	0.99957746
0.0	0.9994843	0.99961984	0.99726945	0.9994267	0.9985746	0.9997029	0.9971028	0.9996991	0.9998599	0.9992112
0.0	0.98375076	0.98139876	0.9968045	0.9834742	0.9854976	0.98121315	0.9831213	0.9926041	0.9815865	0.98434085
0.0	0.98375076	0.98139876	0.9968045	0.9834742	0.9854976	0.98121315	0.9831213	0.9926041	0.9815865	0.98434085
0.0	0.98375076	0.98139876	0.9968045	0.9834742	0.9854976	0.98121315	0.9831213	0.9926041	0.9815865	0.98434085
0.0	0.99519956	0.9987037	0.9902552	0.9976609	0.996042	0.9960096	0.99054396	0.99779487	0.99937207	0.99148774
0.0	0.98375076	0.98139876	0.9968045	0.9834742	0.9854976	0.98121315	0.9831213	0.9926041	0.9815865	0.98434085
0.0	0.9902622	0.9580141	0.8971593	0.9701092	0.9487178	0.9575231	0.7869884	0.9865123	0.9983352	0.9756198
0.0	0.9983291	0.9987232	0.99238914	0.99629265	0.99794215	0.99692386	0.9937623	0.99645776	0.9996402	0.99449015
0.0	0.98375076	0.98139876	0.9968045	0.9834742	0.9854976	0.98121315	0.9831213	0.9926041	0.9815865	0.98434085
0.0	0.99756324	0.99558544	0.94972336	0.9934558	0.9914243	0.98706377	0.9716566	0.9972379	0.9993436	0.97819805
0.0	0.98375076	0.98139876	0.9968045	0.9834742	0.9854976	0.98121315	0.9831213	0.9926041	0.9815865	0.98434085
0.0	0.98375076	0.66435707	0.010131024	0.0015055888	0.005481364	4.668722e-05	0.0035573652	0.001484335	0.59113234	0.00011926921
0.0	0.0005217603	0.74758035	0.0027639752	0.00050352776	0.0002840404	2.180807e-05	0.000431168	0.9724285	3.2435346e-05	0.06546855
0.0	0.98375076	0.98139876	0.9968045	0.9834742	0.9854976	0.98121315	0.9831213	0.9926041	0.9815865	0.98434085
0.0	0.98375076	0.98139876	0.9968045	0.9834742	0.9854976	0.98121315	0.9831213	0.9926041	0.9815865	0.98434085
0.0	0.9975721	0.9975623	0.9959281	0.9990901	0.99819416	0.9989392	0.9978689	0.9986375	0.9996581	0.9951828
0.0	0.99968135	0.9994217	0.99796486	0.99942434	0.998938	0.99968934	0.99798346	0.99958736	0.9998753	0.9990139
0.0	0.9994843	0.99961984	0.99726945	0.9994267	0.9985746	0.9997029	0.9971028	0.9996991	0.9998599	0.9992112
0.0	0.99968135	0.9994217	0.99796486	0.99942434	0.998938	0.99968934	0.99798346	0.99958736	0.9998753	0.9990139
0.0	0.98375076	0.98139876	0.9968045	0.9834742	0.9854976	0.98121315	0.9831213	0.9926041	0.9815865	0.98434085
0.0	0.006542428	0.0337861	0.0044545545	0.0075169783	0.006685922	0.015611989	0.0056662667	0.0035242522	0.04311191	0.0022118294
0.0	0.0015729526	0.017590284	0.0010392363	0.0023039882	0.0021355494	0.0029835154	0.0016791279	0.0020010541	0.022469137	0.0007318928
0.0	0.90238976	0.27895975	0.75803906	0.95480084	0.69981253	0.815987	0.4611011	0.88168216	0.97860205	0.86520475
0.0	0.00033207197	0.0014652412	0.061695416	0.002699267	0.006166724	0.0003639856	0.15244439	0.14988466	0.0021345497	0.0033417996
0.0	0.0022191976	0.022768516	0.0010500726	0.003005999	0.0045191213	0.0039937613	0.001861116	0.0035602872	0.029736333	0.0007621951
0.0	0.00033207197	0.0014652412	0.061695416	0.002699267	0.006166724	0.0003639856	0.15244439	0.14988466	0.0021345497	0.0033417996
0.0	0.9962035	0.99701715	0.99761945	0.9970891	0.94638145	0.98980975	0.9809863	0.9953055	0.98600733	0.99108
0.0	0.96546715	0.40214422	0.19019765	0.37534085	0.024852559	0.029116405	0.30837896	0.9672802	0.9459883	0.027897483
0.0	0.98375076	0.98139876	0.9968045	0.9834742	0.9854976	0.98121315	0.9831213	0.9926041	0.9815865	0.98434085
0.0	0.98375076	0.98139876	0.9968045	0.9834742	0.9854976	0.98121315	0.9831213	0.9926041	0.9815865	0.98434085
0.0	0.98375076	0.98139876	0.9968045	0.9834742	0.9854976	0.98121315	0.9831213	0.9926041	0.9815865	0.98434085
0.0	0.000248003	0.0006299525	0.00011440077	0.0009228741	0.00032973845	3.324281e-05	0.00025658114	0.0012553822	0.00038704308	3.0439405e-05
0.0	0.15454514	0.0020057496	0.96388453	0.0001542517	0.010957995	0.0004144911	0.41209218	0.05544118	0.30618337	0.0005539102
0.0	0.98375076	0.98139876	0.9968045	0.9834742	0.9854976	0.98121315	0.9831213	0.9926041	0.9815865	0.98434085
0.0	0.98375076	0.98139876	0.9968045	0.9834742	0.9854976	0.98121315	0.9831213	0.9926041	0.9815865	0.98434085
0.0	0.9998099	0.9995821	0.99973994	0.99980205	0.999416	0.9996904	0.9987224	0.99941194	0.9998852	0.99957746
0.0	0.9962035	0.99701715	0.99761945	0.9970891	0.94638145	0.98980963	0.9809863	0.9953055	0.98600733	0.99108
0.0	0.99578214	0.99840456	0.9971167	0.99824023	0.999385	0.9990907	0.99972254	0.9995782	0.99902916	0.9991333
0.0	0.1545451	0.0020057496	0.96388453	0.00015425186	0.010957991	0.0004144911	0.41209218	0.05544118	0.30618343	0.0005539102
0.0	0.063680656	0.43700823	0.40969607	0.12102906	0.27473262	0.05137254	0.24432105	0.48463035	0.7103874	0.5605735
0.0	0.98375076	0.98139876	0.9968045	0.9834742	0.9854976	0.98121315	0.9831213	0.9926041	0.9815865	0.98434085
0.0	0.98375076	0.98139876	0.9968045	0.9834742	0.9854976	0.98121315	0.9831213	0.9926041	0.9815865	0.98434085
0.0	0.98375076	0.98139876	0.9968045	0.9834742	0.9854976	0.98121315	0.9831213	0.9926041	0.9815865	0.98434085
0.0	0.006542428	0.033786103	0.0044545545	0.0075169816	0.006685922	0.015611989	0.005666264	0.0035242536	0.04311191	0.0022118294
0.0	0.98375076	0.98139876	0.9968045	0.9834742	0.9854976	0.98121315	0.9831213	0.9926041	0.9815865	0.98434085
0.0	0.0065424256	0.0337861	0.0044545587	0.0075169783	0.006685922	0.015611989	0.0056662667	0.0035242522	0.04311191	0.0022118294
0.0	0.0065679285	0.034403965	0.005989606	0.0076822736	0.0074599334	0.018954014	0.0067044	0.0036948817	0.042737927	0.0022118294
0.0	0.98375076	0.98139876	0.9968045	0.9834742	0.9854976	0.98121315	0.9831213	0.9926041	0.9815865	0.98434085
0.0	0.059619345	0.6656322	0.8520435	0.8232498	0.022155615	0.24518201	0.724146	0.24866818	0.9158671	0.02889561
0.0	0.09472679	0.04455758	0.53442776	0.38676178	0.031113515	0.061420936	0.013984185	0.010041593	0.3149704	0.29083878
0.0	0.09472679	0.04455758	0.53442776	0.38676178	0.031113515	0.061420936	0.013984185	0.010041593	0.3149704	0.29083878
0.0	0.0065713427	0.037491865	0.004755886	0.007390631	0.007171815	0.015617523	0.0073133293	0.0047588074	0.04311191	0.002101765
0.0	0.99954885	0.9987356	0.9970017	0.9990128	0.9979036	0.9992112	0.9981072	0.9994117	0.9998369	0.99842787
0.0	0.99954885	0.9987356	0.9970017	0.9990128	0.9979036	0.9992112	0.9981072	0.9994117	0.9998369	0.99842787
0.0	0.9998099	0.9995821	0.99973994	0.99980205	0.999416	0.9996904	0.9987224	0.99941194	0.9998852	0.99957746
0.0	0.000248003	0.0006299525	0.00011440067	0.00092287455	0.00032973845	3.324281e-05	0.00025658114	0.0012553822	0.00038704308	3.0439405e-05
0.0	0.15454514	0.0020057496	0.96388453	0.00015425186	0.010957991	0.0004144911	0.41209212	0.055441145	0.3061834	0.0005539102
0.0	0.9998099	0.9995821	0.99973994	0.99980205	0.999416	0.9996904	0.9987224	0.99941194	0.9998852	0.99957746
0.0	0.000248003	0.0006299525	0.00011440067	0.0009228741	0.00032973874	3.324281e-05	0.00025658114	0.0012553822	0.00038704308	3.0439405e-05
0.0	0.15454516	0.0020057496	0.96388453	0.00015425186	0.010957991	0.0004144911	0.41209224	0.055441167	0.30618343	0.0005539102
0.0	0.99954885	0.9987356	0.9970017	0.9990128	0.9979036	0.9992112	0.9981072	0.9994117	0.9998369	0.99842787
0.0	0.9998099	0.9995821	0.99973994	0.99980205	0.999416	0.9996904	0.9987224	0.99941194	0.9998852	0.99957746
0.0	0.000248003	0.0006299525	0.00011440077	0.00092287455	0.00032973874	3.324281e-05	0.00025658114	0.0012553822	0.00038704308	3.0439405e-05
0.0	0.1545451	0.0020057496	0.96388453	0.00015425186	0.010957991	0.0004144911	0.41209218	0.055441145	0.30618343	0.0005539102
0.0	0.99954885	0.9987356	0.9970017	0.9990128	0.9979036	0.9992112	0.9981072	0.9994117	0.9998369	0.99842787
0.0	0.9998099	0.9995821	0.99973994	0.99980205	0.999416	0.9996904	0.9987224	0.99941194	0.9998852	0.99957746
0.0	0.000248003	0.0006299525	0.00011440077	0.00092287455	0.00032973845	3.324281e-05	0.00025658114	0.0012553822	0.00038704308	3.0439434e-05
0.0	0.15454514	0.0020057496	0.96388453	0.00015425186	0.010957991	0.0004144911	0.41209227	0.055441167	0.30618337	0.0005539102
0.0	0.99795854	0.99749905	0.9942914	0.99639577	0.9954007	0.9983108	0.98401374	0.99442613	0.9978465	0.9955758
0.0	0.98375076	0.98139876	0.9968045	0.9834742	0.9854976	0.98121315	0.9831213	0.9926041	0.9815865	0.98434085
0.0	0.98375076	0.98139876	0.9968045	0.9834742	0.9854976	0.98121315	0.9831213	0.9926041	0.9815865	0.98434085
0.0	0.9983291	0.9987232	0.99238914	0.99629265	0.99794215	0.99692386	0.9937623	0.99645776	0.9996402	0.99449015
0.0	0.98375076	0.98139876	0.9968045	0.9834742	0.9854976	0.98121315	0.9831213	0.9926041	0.9815865	0.98434085
0.0	0.006751385	0.03989617	0.0052443286	0.007531734	0.0068268315	0.0181701	0.0067492174	0.004781104	0.049482662	0.0022979632
0.0	0.001748876	0.5739193	0.009284266	0.15780707	0.10999633	0.08253081	0.01776856	0.017576167	0.42700487	0.00075236923
0.0	0.9994635	0.9994272	0.99875104	0.999313	0.9977191	0.9995813	0.99734324	0.99936277	0.9995933	0.9990452
0.0	0.98375076	0.98139876	0.9968045	0.9834742	0.9854976	0.98121315	0.9831213	0.9926041	0.9815865	0.98434085
0.0	0.6921785	0.9673882	0.9648792	0.9277444	0.59332275	0.790055	0.9372752	0.9763737	0.936138	0.7151449
0.0	0.7227148	0.96734357	0.96171653	0.92277277	0.6521764	0.7334605	0.956507	0.97363436	0.9518061	0.63767576
0.0	0.67082316	0.96888924	0.9607643	0.9249417	0.5674359	0.7731807	0.9554245	0.973279	0.9511741	0.69670635
0.0	0.80557704	0.9752202	0.9856176	0.9754607	0.7620752	0.8875852	0.98095924	0.978293	0.9760153	0.80581665
0.0	0.68474007	0.96848744	0.9508104	0.9273131	0.6184892	0.7749108	0.9550422	0.97459364	0.95269585	0.63586867
0.0	0.6731216	0.9650694	0.9636196	0.9062459	0.61768883	0.7970415	0.95254546	0.97602606	0.9591496	0.70036983
0.0	0.69529617	0.96859556	0.95713735	0.9276467	0.6429876	0.7786021	0.9544637	0.975669	0.9527636	0.71001947
0.0	0.99880946	0.9979068	0.9968078	0.9981719	0.9973489	0.99902296	0.9940204	0.9960515	0.9988387	0.996905
0.0	0.98375076	0.98139876	0.9968045	0.9834742	0.9854976	0.98121315	0.9831213	0.9926041	0.9815865	0.98434085
0.0	0.98375076	0.98139876	0.9968045	0.9834742	0.9854976	0.98121315	0.9831213	0.9926041	0.9815865	0.98434085
0.0	0.98375076	0.98139876	0.9968045	0.9834742	0.9854976	0.98121315	0.9831213	0.9926041	0.9815865	0.98434085
0.0	0.98375076	0.98139876	0.9968045	0.9834742	0.9854976	0.98121315	0.9831213	0.9926041	0.9815865	0.98434085
0.0	0.98375076	0.98139876	0.9968045	0.9834742	0.9854976	0.98121315	0.9831213	0.9926041	0.9815865	0.98434085
0.0	0.98375076	0.98139876	0.9968045	0.9834742	0.9854976	0.98121315	0.9831213	0.9926041	0.9815865	0.98434085
0.0	0.98375076	0.98139876	0.9968045	0.9834742	0.9854976	0.98121315	0.9831213	0.9926041	0.9815865	0.98434085
0.0	0.9988971	0.9983296	0.99542075	0.99852884	0.9974688	0.99913293	0.9945182	0.9963258	0.99901175	0.99850047
0.0	0.98375076	0.98139876	0.9968045	0.9834742	0.9854976	0.98121315	0.9831213	0.9926041	0.9815865	0.98434085
0.0	0.98375076	0.98139876	0.9968045	0.9834742	0.9854976	0.98121315	0.9831213	0.9926041	0.9815865	0.98434085
0.0	0.98375076	0.98139876	0.9968045	0.9834742	0.9854976	0.98121315	0.9831213	0.9926041	0.9815865	0.98434085
0.0	0.99795854	0.99749905	0.9942914	0.99639577	0.9954007	0.9983108	0.98401374	0.99442613	0.9978465	0.9955758
0.0	0.99795854	0.99749905	0.9942914	0.99639577	0.9954007	0.9983108	0.98401374	0.99442613	0.9978465	0.9955758
0.0	0.99795854	0.99749905	0.9942914	0.99639577	0.9954007	0.9983108	0.98401374	0.99442613	0.9978465	0.9955758
0.0	0.99795854	0.99749905	0.9942914	0.99639577	0.9954007	0.9983108	0.98401374	0.99442613	0.9978465	0.9955758
0.0	0.98375076	0.98139876	0.9968045	0.9834742	0.9854976	0.98121315	0.9831213	0.9926041	0.9815865	0.98434085
0.0	0.99880946	0.9979068	0.9968078	0.9981719	0.9973489	0.99902296	0.9940204	0.9960515	0.9988387	0.996905
0.0	0.98375076	0.98139876	0.9968045	0.9834742	0.9854976	0.98121315	0.9831213	0.9926041	0.9815865	0.98434085
0.0	0.98375076	0.98139876	0.9968045	0.9834742	0.9854976	0.98121315	0.9831213	0.9926041	0.9815865	0.98434085
0.0	0.98375076	0.98139876	0.9968045	0.9834742	0.9854976	0.98121315	0.9831213	0.9926041	0.9815865	0.98434085
0.0	0.98375076	0.98139876	0.9968045	0.9834742	0.9854976	0.98121315	0.9831213	0.9926041	0.9815865	0.98434085
0.0	0.98375076	0.98139876	0.9968045	0.9834742	0.9854976	0.98121315	0.9831213	0.9926041	0.9815865	0.98434085
0.0	0.998599	0.9982299	0.99578995	0.9983082	0.9972729	0.9989027	0.9921687	0.9958404	0.9983234	0.9978531
0.0	0.98375076	0.98139876	0.9968045	0.9834742	0.9854976	0.98121315	0.9831213	0.9926041	0.9815865	0.98434085
0.0	0.98375076	0.98139876	0.9968045	0.9834742	0.9854976	0.98121315	0.9831213	0.9926041	0.9815865	0.98434085
0.0	0.98375076	0.98139876	0.9968045	0.9834742	0.9854976	0.98121315	0.9831213	0.9926041	0.9815865	0.98434085
0.0	0.98375076	0.98139876	0.9968045	0.9834742	0.9854976	0.98121315	0.9831213	0.9926041	0.9815865	0.98434085
0.0	0.98375076	0.98139876	0.9968045	0.9834742	0.9854976	0.98121315	0.9831213	0.9926041	0.9815865	0.98434085
0.0	0.9902622	0.9580141	0.8971593	0.9701092	0.9487178	0.9575231	0.7869884	0.9865123	0.9983352	0.9756198
0.0	0.9983291	0.9987232	0.99238914	0.99629265	0.99794215	0.99692386	0.9937623	0.99645776	0.9996402	0.99449015
0.0	0.98375076	0.98139876	0.9968045	0.9834742	0.9854976	0.98121315	0.9831213	0.9926041	0.9815865	0.98434085
0.0	0.98375076	0.98139876	0.9968045	0.9834742	0.9854976	0.98121315	0.9831213	0.9926041	0.9815865	0.98434085
0.0	0.98375076	0.98139876	0.9968045	0.9834742	0.9854976	0.98121315	0.9831213	0.9926041	0.9815865	0.98434085
0.0	0.9962035	0.99701715	0.99761945	0.9970891	0.94638145	0.98980963	0.9809863	0.9953055	0.98600733	0.99108
0.0	0.9993771	0.99912125	0.99540174	0.99899536	0.9977315	0.9993038	0.99772197	0.9996325	0.99978703	0.99893075
0.0	0.43224606	0.053607028	0.97942513	0.0065771476	0.10234889	0.0057964176	0.8021984	0.9057524	0.9339995	0.0022963
0.0	0.98375076	0.98139876	0.9968045	0.9834742	0.9854976	0.98121315	0.9831213	0.9926041	0.9815865	0.98434085
0.0	0.98375076	0.98139876	0.9968045	0.9834742	0.9854976	0.98121315	0.9831213	0.9926041	0.9815865	0.98434085
0.0	0.98375076	0.98139876	0.9968045	0.9834742	0.9854976	0.98121315	0.9831213	0.9926041	0.9815865	0.98434085
0.0	0.98375076	0.98139876	0.9968045	0.9834742	0.9854976	0.98121315	0.9831213	0.9926041	0.9815865	0.98434085
0.0	0.98375076	0.98139876	0.9968045	0.9834742	0.9854976	0.98121315	0.9831213	0.9926041	0.9815865	0.98434085
0.0	0.98375076	0.98139876	0.9968045	0.9834742	0.9854976	0.98121315	0.9831213	0.9926041	0.9815865	0.98434085
0.0	0.98375076	0.98139876	0.9968045	0.9834742	0.9854976	0.98121315	0.9831213	0.9926041	0.9815865	0.98434085
0.0	0.98375076	0.98139876	0.9968045	0.9834742	0.9854976	0.98121315	0.9831213	0.9926041	0.9815865	0.98434085
0.0	0.98375076	0.98139876	0.9968045	0.9834742	0.9854976	0.98121315	0.9831213	0.9926041	0.9815865	0.98434085
0.0	0.98375076	0.98139876	0.9968045	0.9834742	0.9854976	0.98121315	0.9831213	0.9926041	0.9815865	0.98434085
0.0	0.98375076	0.98139876	0.9968045	0.9834742	0.9854976	0.98121315	0.9831213	0.9926041	0.9815865	0.98434085
0.0	0.9605224	0.9853505	0.98763895	0.9725032	0.9825981	0.9876167	0.9968591	0.9981579	0.9627449	0.9943493
0.0	0.98375076	0.98139876	0.9968045	0.9834742	0.9854976	0.98121315	0.9831213	0.9926041	0.9815865	0.98434085
0.0	0.9983896	0.99866843	0.9962579	0.99918336	0.9913248	0.99941146	0.99497116	0.99846053	0.99982685	0.9987367
0.0	0.9998099	0.9995821	0.99973994	0.99980205	0.999416	0.9996904	0.9987224	0.99941194	0.9998852	0.99957746
0.0	0.98375076	0.98139876	0.9968045	0.9834742	0.9854976	0.98121315	0.9831213	0.9926041	0.9815865	0.98434085
0.0	0.9966036	0.9966635	0.9883968	0.99661714	0.9965528	0.9982014	0.99411964	0.99726945	0.9993519	0.9937742
0.0	0.9783839	0.9365176	0.17255302	0.7089343	0.9854976	0.92870635	0.5811513	0.1200877	0.96373856	0.98924154
0.0	0.9783839	0.9365176	0.17255302	0.7089343	0.9854976	0.92870635	0.5811513	0.1200877	0.96373856	0.98924154
0.0	0.99519956	0.99870384	0.9902552	0.9976609	0.996042	0.9960096	0.9905441	0.99779487	0.99937207	0.99148774
0.0	0.9977118	0.9975623	0.9962529	0.99911267	0.99827635	0.9990608	0.9979722	0.99869555	0.99966264	0.9951828
0.0	0.9992091	0.9991561	0.99638945	0.99812156	0.99880064	0.99847764	0.99741983	0.99827456	0.9997861	0.9973912
0.0	0.9996166	0.99968326	0.9976913	0.99954623	0.9989354	0.99977535	0.99833626	0.99980503	0.99990225	0.9994282
0.0	0.999286	0.9990263	0.99540174	0.998896	0.9972199	0.99922955	0.9974056	0.9995716	0.99976224	0.99893075
0.0	0.0006432784	0.98139876	0.15440455	0.00033728546	0.0020204806	8.1161204e-05	0.0007308595	0.0017781248	0.63939226	0.98434085
0.0	0.9996	0.9995122	0.99890745	0.9994802	0.99832684	0.99967456	0.9983834	0.99952996	0.99972945	0.9993623
0.0	0.9980616	0.9991485	0.993321	0.99855834	0.99812	0.9984143	0.99701154	0.9987379	0.99966645	0.9960328
0.0	0.98375076	0.98139876	0.9968045	0.9834742	0.9854976	0.98121315	0.9831213	0.9926041	0.9815865	0.98434085
0.0	0.9993869	0.99913186	0.9959335	0.99899393	0.9977843	0.99931073	0.9977132	0.99963665	0.99978346	0.99909794
0.0	0.49965554	0.6532738	0.08404242	0.8537978	0.6787301	0.6328661	0.2226692	0.6403726	0.9370845	0.49793386
0.0	0.9996093	0.9988656	0.9974094	0.999092	0.9982559	0.9992987	0.99837035	0.9995123	0.99985194	0.9986602
0.0	0.5831183	0.6396017	0.9984938	0.9885854	0.9065666	0.9967019	0.9920745	0.9049303	0.96868145	0.9863267
0.0	0.92583394	0.4066263	0.9918138	0.8236674	0.7736474	0.9108442	0.9043981	0.92611855	0.951393	0.9572905
0.0	0.9983291	0.9987232	0.99238914	0.99629265	0.99794215	0.99692386	0.9937623	0.99645776	0.9996402	0.99449015
0.0	0.9995721	0.9994099	0.9989035	0.99875176	0.9995759	0.99918574	0.99886024	0.9996927	0.9997794	0.9990958
0.0	0.98375076	0.98139876	0.9968045	0.9834742	0.9854976	0.98121315	0.9831213	0.9926041	0.9815865	0.98434085
0.0	0.98375076	0.98139876	0.9968045	0.9834742	0.9854976	0.98121315	0.9831213	0.9926041	0.9815865	0.98434085
0.0	0.98375076	0.98139876	0.9968045	0.9834742	0.9854976	0.98121315	0.9831213	0.9926041	0.9815865	0.98434085
0.0	0.98375076	0.98139876	0.9968045	0.9834742	0.9854976	0.98121315	0.9831213	0.9926041	0.9815865	0.98434085
0.0	0.98375076	0.98139876	0.9968045	0.9834742	0.9854976	0.98121315	0.9831213	0.9926041	0.9815865	0.98434085
0.0	0.98375076	0.98139876	0.9968045	0.9834742	0.9854976	0.98121315	0.9831213	0.9926041	0.9815865	0.98434085
0.0	0.9994635	0.9994272	0.99875104	0.999313	0.9977191	0.9995813	0.99734324	0.99936277	0.9995933	0.9990452
0.0	0.9998099	0.9995821	0.99973994	0.99980205	0.999416	0.9996904	0.9987224	0.99941194	0.9998852	0.99957746
0.0	0.98375076	0.98139876	0.9968045	0.9834742	0.9854976	0.98121315	0.9831213	0.9926041	0.9815865	0.98434085
0.0	0.98375076	0.98139876	0.9968045	0.9834742	0.9854976	0.98121315	0.9831213	0.9926041	0.9815865	0.98434085
0.0	0.98375076	0.98139876	0.9968045	0.9834742	0.9854976	0.98121315	0.9831213	0.9926041	0.9815865	0.98434085
0.0	0.9998099	0.9995821	0.99973994	0.99980205	0.999416	0.9996904	0.9987224	0.99941194	0.9998852	0.99957746
0.0	0.98375076	0.98139876	0.9968045	0.9834742	0.9854976	0.98121315	0.9831213	0.9926041	0.9815865	0.98434085
0.0	0.000248003	0.0006299525	0.00011440067	0.0009228741	0.00032973845	3.324281e-05	0.00025658114	0.0012553822	0.00038704308	3.0439405e-05
0.0	0.98375076	0.98139876	0.9968045	0.9834742	0.9854976	0.98121315	0.9831213	0.9926041	0.9815865	0.98434085
0.0	0.9983896	0.99866843	0.9962579	0.99918336	0.9913248	0.99941146	0.99497116	0.99846053	0.99982685	0.9987367
0.0	0.9998099	0.9995821	0.99973994	0.99980205	0.999416	0.9996904	0.9987224	0.99941194	0.9998852	0.99957746
0.0	0.98375076	0.98139876	0.9968045	0.9834742	0.9854976	0.98121315	0.9831213	0.9926041	0.9815865	0.98434085
0.0	0.98375076	0.98139876	0.9968045	0.9834742	0.9854976	0.98121315	0.9831213	0.9926041	0.9815865	0.98434085
0.0	0.9966036	0.9966635	0.9883968	0.99661714	0.9965528	0.9982014	0.99411964	0.99726945	0.9993519	0.9937742
0.0	0.8977113	0.9626732	0.9634703	0.65677804	0.96527296	0.06247535	0.6334481	0.5344852	0.72606915	0.85080886
0.0	0.9877559	0.99076885	0.9867936	0.92491734	0.8076321	0.5327933	0.9103034	0.99730587	0.99447167	0.67243534
0.0	0.98375076	0.98139876	0.9968045	0.9834742	0.9854976	0.98121315	0.9831213	0.9926041	0.9815865	0.98434085
0.0	0.98375076	0.98139876	0.9968045	0.9834742	0.9854976	0.98121315	0.9831213	0.9926041	0.9815865	0.98434085
0.0	0.9998099	0.9995821	0.99973994	0.99980205	0.999416	0.9996904	0.9987224	0.99941194	0.9998852	0.99957746
0.0	0.98375076	0.98139876	0.9968045	0.9834742	0.9854976	0.98121315	0.9831213	0.9926041	0.9815865	0.98434085
0.0	0.000248003	0.0006299525	0.00011440077	0.0009228741	0.00032973845	3.324281e-05	0.00025658114	0.0012553822	0.00038704308	3.0439405e-05
0.0	0.15454514	0.0020057496	0.96388453	0.0001542517	0.010957991	0.0004144911	0.41209218	0.055441167	0.30618343	0.0005539102
0.0	0.659668	0.85346806	0.5106632	0.8340288	0.6594286	0.5480342	0.47361392	0.678005	0.91059875	0.29273018
0.0	0.40453604	0.7524511	0.2756147	0.6825222	0.49713686	0.3545769	0.31143054	0.6311965	0.81841993	0.20471136
0.0	0.9994843	0.99961984	0.99726945	0.9994267	0.9985746	0.9997029	0.9971028	0.9996991	0.9998599	0.9992112
0.0	0.98375076	0.98139876	0.9968045	0.9834742	0.9854976	0.98121315	0.9831213	0.9926041	0.9815865	0.98434085
0.0	0.98375076	0.98139876	0.9968045	0.9834742	0.9854976	0.98121315	0.9831213	0.9926041	0.9815865	0.98434085
0.0	0.0065424256	0.033786103	0.0044545587	0.0075169816	0.006685922	0.015611989	0.0056662667	0.0035242522	0.04311193	0.0022118294
0.0	0.5801045	0.9574576	0.9466877	0.9026876	0.5282315	0.70237374	0.9280286	0.9600333	0.9314136	0.5986493
0.0	0.98375076	0.98139876	0.9968045	0.9834742	0.9854976	0.98121315	0.9831213	0.9926041	0.9815865	0.98434085
0.0	0.99519956	0.9987037	0.9902552	0.9976609	0.996042	0.9960096	0.99054396	0.99779487	0.99937207	0.99148774
0.0	0.9994843	0.99961984	0.99726945	0.9994267	0.9985746	0.9997029	0.9971028	0.9996991	0.9998599	0.9992112
0.0	0.9975721	0.9975623	0.9959281	0.9990901	0.99819416	0.9989392	0.9978689	0.9986375	0.9996581	0.9951828
0.0	0.009539898	0.04076382	0.88611436	0.003199743	0.017073384	0.0047149598	0.07067321	0.11721012	0.47961828	0.004030707
0.0	0.98375076	0.98139876	0.9968045	0.9834742	0.9854976	0.98121315	0.9831213	0.9926041	0.9815865	0.98434085
0.0	0.9902622	0.9580141	0.8971593	0.9701092	0.9487178	0.9575231	0.78698844	0.9865123	0.9983352	0.9756198
0.0	0.99756324	0.99558544	0.94972336	0.9934558	0.9914243	0.98706377	0.9716566	0.9972379	0.9993436	0.97819805
0.0	0.98375076	0.98139876	0.9968045	0.9834742	0.9854976	0.98121315	0.9831213	0.9926041	0.9815865	0.98434085
0.0	0.98861116	0.9984358	0.982724	0.9942227	0.9876643	0.97369134	0.9727768	0.99092567	0.99784446	0.98567986
0.0	0.98375076	0.98139876	0.9968045	0.9834742	0.9854976	0.98121315	0.9831213	0.9926041	0.9815865	0.98434085
0.0	0.98375076	0.98139876	0.9968045	0.9834742	0.9854976	0.98121315	0.9831213	0.9926041	0.9815865	0.98434085
0.0	0.98375076	0.98139876	0.9968045	0.9834742	0.9854976	0.98121315	0.9831213	0.9926041	0.9815865	0.98434085
0.0	0.98375076	0.98139876	0.9968045	0.9834742	0.9854976	0.98121315	0.9831213	0.9926041	0.9815865	0.98434085
0.0	0.9983291	0.9987232	0.99238914	0.99629265	0.99794215	0.99692386	0.9937623	0.99645776	0.9996402	0.99449015
0.0	0.98375076	0.98139876	0.9968045	0.9834742	0.9854976	0.98121315	0.9831213	0.9926041	0.9815865	0.98434085
0.0	0.99813443	0.9967578	0.98099446	0.9968202	0.99581295	0.9957426	0.9859222	0.9980525	0.9996482	0.9908695
0.0	0.15454514	0.0020057496	0.96388453	0.00015425186	0.010957991	0.0004144911	0.41209212	0.055441167	0.30618343	0.0005539102
0.0	0.0005217603	0.7475804	0.0027639766	0.00050352776	0.0002840404	2.180807e-05	0.000431168	0.9724285	3.243538e-05	0.06546855
0.0	0.017519413	0.0047256593	0.017693492	0.00033790935	0.015272197	0.016100887	0.0005822909	0.03108664	0.36915353	0.0059995023
0.0	0.98375076	0.98139876	0.9968045	0.9834742	0.9854976	0.98121315	0.9831213	0.9926041	0.9815865	0.98434085
0.0	0.99519956	0.9987037	0.9902552	0.9976609	0.996042	0.9960096	0.9905441	0.99779487	0.99937207	0.99148774
0.0	0.99880886	0.9981211	0.99569476	0.99835265	0.99821633	0.9992254	0.99782676	0.998434	0.9996387	0.99626297
0.0	0.005068975	0.038910154	0.0027206216	0.0068594497	0.0044378713	0.007615911	0.0047443327	0.0036607108	0.04674714	0.0011245854
0.0	0.022703707	0.17866041	0.002107641	0.85248905	0.0067368927	0.96076	0.011769294	0.97865844	0.25008035	0.2867103
0.0	0.99715424	0.99693155	0.9897469	0.9967373	0.9971226	0.99825937	0.99510175	0.99777526	0.999382	0.994724
0.0	0.99880886	0.9981211	0.99569476	0.99835265	0.99821633	0.9992254	0.99782676	0.998434	0.9996387	0.99626297
0.0	0.009802085	0.010141702	0.11849687	0.39381957	0.015242194	0.059846308	0.027443456	0.008231133	0.58134586	0.01144237
0.0	0.001954688	0.021001311	0.0011670187	0.002459764	0.0026961928	0.0030585974	0.0020913451	0.0028356384	0.023623979	0.00090484804
0.0	0.009802085	0.010141702	0.11849687	0.39381957	0.015242194	0.059846308	0.027443456	0.008231133	0.58134586	0.01144237
0.0	0.009802085	0.010141702	0.11849687	0.39381957	0.015242194	0.059846308	0.027443456	0.008231133	0.58134586	0.01144237
0.0	0.98375076	0.98139876	0.9968045	0.9834742	0.9854976	0.98121315	0.9831213	0.9926041	0.9815865	0.98434085
0.0	0.9994843	0.99961984	0.99726945	0.9994267	0.9985746	0.9997029	0.9971028	0.9996991	0.9998599	0.9992112
0.0	0.99968135	0.9994217	0.99796486	0.99942434	0.998938	0.99968934	0.99798346	0.99958736	0.9998753	0.9990139
0.0	0.9998099	0.9995821	0.99973994	0.99980205	0.999416	0.9996904	0.9987224	0.99941194	0.9998852	0.99957746
0.0	0.96378815	0.9905785	0.9951822	0.9622465	0.9782511	0.93362486	0.9362641	0.9448996	0.9855661	0.8661664
0.0	0.98375076	0.98139876	0.9968045	0.9834742	0.9854976	0.98121315	0.9831213	0.9926041	0.9815865	0.98434085
0.0	0.98375076	0.98139876	0.9968045	0.9834742	0.9854976	0.98121315	0.9831213	0.9926041	0.9815865	0.98434085
0.0	0.98375076	0.98139876	0.9968045	0.9834742	0.9854976	0.98121315	0.9831213	0.9926041	0.9815865	0.98434085
0.0	0.98375076	0.98139876	0.9968045	0.9834742	0.9854976	0.98121315	0.9831213	0.9926041	0.9815865	0.98434085
0.0	0.845111	0.87227106	0.8157597	0.8978445	0.83216006	0.85745925	0.61473584	0.6453177	0.977229	0.92717874
0.0	0.98375076	0.98139876	0.9968045	0.9834742	0.9854976	0.98121315	0.9831213	0.9926041	0.9815865	0.98434085
0.0	0.06507715	0.94489324	0.10707666	0.998432	0.18026838	0.6998392	0.022264725	0.053518124	0.06725015	0.9907669
0.0	0.9996644	0.99944323	0.99886763	0.99980766	0.9985952	0.9994209	0.9989291	0.9996723	0.9998129	0.99982893
0.0	0.9996146	0.9994054	0.9975395	0.99985766	0.9986187	0.99956447	0.99921215	0.99963605	0.9998234	0.9997887
0.0	0.99963367	0.9993303	0.99828243	0.99982893	0.9983657	0.99896276	0.9986136	0.9996006	0.99977154	0.9997571
0.0	0.99955827	0.9992424	0.9980888	0.99980587	0.99840325	0.9994487	0.9980323	0.99948287	0.9996965	0.99968636
0.0	0.99913245	0.9990932	0.99492764	0.99803036	0.9987808	0.9981798	0.995291	0.9979373	0.9997526	0.9974031
0.0	0.011945144	0.16953595	0.12914705	0.22088468	0.05019898	0.0747202	0.06355392	0.026317343	0.07281918	0.017388964
0.0	0.08483038	0.8442974	0.40358377	0.10284076	0.047182858	0.11581872	0.39335224	0.43171886	0.05668884	0.027996723
0.0	0.98375076	0.98139876	0.9968045	0.9834742	0.9854976	0.98121315	0.9831213	0.9926041	0.9815865	0.98434085
0.0	0.98375076	0.98139876	0.9968045	0.9834742	0.9854976	0.98121315	0.9831213	0.9926041	0.9815865	0.98434085
0.0	0.98375076	0.98139876	0.9968045	0.9834742	0.9854976	0.98121315	0.9831213	0.9926041	0.9815865	0.98434085
0.0	0.9988244	0.99891794	0.99430144	0.99711907	0.9984133	0.9971028	0.9956655	0.9974548	0.9997037	0.99484116
0.0	0.98375076	0.98139876	0.9968045	0.9834742	0.9854976	0.98121315	0.9831213	0.9926041	0.9815865	0.98434085
0.0	0.98375076	0.98139876	0.9968045	0.9834742	0.9854976	0.98121315	0.9831213	0.9926041	0.9815865	0.98434085
0.0	0.98375076	0.98139876	0.9968045	0.9834742	0.9854976	0.98121315	0.9831213	0.9926041	0.9815865	0.98434085
0.0	0.98375076	0.98139876	0.9968045	0.9834742	0.9854976	0.98121315	0.9831213	0.9926041	0.9815865	0.98434085
0.0	0.9983291	0.9987232	0.99238914	0.99629265	0.99794215	0.99692386	0.9937623	0.99645776	0.9996402	0.99449015
0.0	0.98375076	0.98139876	0.9968045	0.9834742	0.9854976	0.98121315	0.9831213	0.9926041	0.9815865	0.98434085
0.0	0.98375076	0.98139876	0.9968045	0.9834742	0.9854976	0.98121315	0.9831213	0.9926041	0.9815865	0.98434085
0.0	0.98375076	0.98139876	0.9968045	0.9834742	0.9854976	0.98121315	0.9831213	0.9926041	0.9815865	0.98434085
0.0	0.9983291	0.9987232	0.99238914	0.99629265	0.99794215	0.99692386	0.9937623	0.99645776	0.9996402	0.99449015
0.0	0.9983291	0.9987232	0.99238914	0.99629265	0.99794215	0.99692386	0.9937623	0.99645776	0.9996402	0.99449015
0.0	0.9983291	0.9987232	0.99238914	0.99629265	0.99794215	0.99692386	0.9937623	0.99645776	0.9996402	0.99449015
0.0	0.9983291	0.9987232	0.99238914	0.99629265	0.99794215	0.99692386	0.9937623	0.99645776	0.9996402	0.99449015
0.0	0.98375076	0.98139876	0.9968045	0.9834742	0.9854976	0.98121315	0.9831213	0.9926041	0.9815865	0.98434085
0.0	0.9992091	0.9991561	0.99638945	0.99812156	0.99880064	0.99847764	0.99741983	0.99827456	0.9997861	0.9973912
0.0	0.98375076	0.98139876	0.9968045	0.9834742	0.9854976	0.98121315	0.9831213	0.9926041	0.9815865	0.98434085
0.0	0.98375076	0.98139876	0.9968045	0.9834742	0.9854976	0.98121315	0.9831213	0.9926041	0.9815865	0.98434085
0.0	0.98375076	0.98139876	0.9968045	0.9834742	0.9854976	0.98121315	0.9831213	0.9926041	0.9815865	0.98434085
0.0	0.98375076	0.98139876	0.9968045	0.9834742	0.9854976	0.98121315	0.9831213	0.9926041	0.9815865	0.98434085
0.0	0.98375076	0.98139876	0.9968045	0.9834742	0.9854976	0.98121315	0.9831213	0.9926041	0.9815865	0.98434085
0.0	0.9983291	0.9987232	0.99238914	0.99629265	0.99794215	0.99692386	0.9937623	0.99645776	0.9996402	0.99449015
0.0	0.98375076	0.98139876	0.9968045	0.9834742	0.9854976	0.98121315	0.9831213	0.9926041	0.9815865	0.98434085
0.0	0.98375076	0.98139876	0.9968045	0.9834742	0.9854976	0.98121315	0.9831213	0.9926041	0.9815865	0.98434085
0.0	0.98375076	0.98139876	0.9968045	0.9834742	0.9854976	0.98121315	0.9831213	0.9926041	0.9815865	0.98434085
0.0	0.99510646	0.9989737	0.99205375	0.9971967	0.99478614	0.9879134	0.99049824	0.99572265	0.99867415	0.99263775
0.0	0.98375076	0.98139876	0.9968045	0.9834742	0.9854976	0.98121315	0.9831213	0.9926041	0.9815865	0.98434085
0.0	0.98375076	0.98139876	0.9968045	0.9834742	0.9854976	0.98121315	0.9831213	0.9926041	0.9815865	0.98434085
0.0	0.98375076	0.98139876	0.9968045	0.9834742	0.9854976	0.98121315	0.9831213	0.9926041	0.9815865	0.98434085
0.0	0.98375076	0.98139876	0.9968045	0.9834742	0.9854976	0.98121315	0.9831213	0.9926041	0.9815865	0.98434085
0.0	0.9973749	0.99933666	0.99409336	0.99813604	0.99908805	0.9955283	0.995983	0.998109	0.9992656	0.9964066
0.0	0.98375076	0.98139876	0.9968045	0.9834742	0.9854976	0.98121315	0.9831213	0.9926041	0.9815865	0.98434085
0.0	0.98375076	0.98139876	0.9968045	0.9834742	0.9854976	0.98121315	0.9831213	0.9926041	0.9815865	0.98434085
0.0	0.98375076	0.98139876	0.9968045	0.9834742	0.9854976	0.98121315	0.9831213	0.9926041	0.9815865	0.98434085
0.0	0.98375076	0.98139876	0.9968045	0.9834742	0.9854976	0.98121315	0.9831213	0.9926041	0.9815865	0.98434085
0.0	0.98861116	0.9984358	0.982724	0.9942227	0.9876643	0.97369134	0.9727768	0.99092567	0.99784446	0.98567986
0.0	0.8793456	0.9613861	0.8540189	0.84124565	0.88459826	0.8552661	0.6603884	0.8377687	0.9190642	0.6828807
0.0	0.87934554	0.9613861	0.8540189	0.84124565	0.88459826	0.855266	0.6603884	0.8377687	0.91906434	0.6828808
0.0	0.87934554	0.9613861	0.8540189	0.84124565	0.88459814	0.855266	0.66038835	0.8377688	0.91906434	0.6828808
0.0	0.98375076	0.98139876	0.9968045	0.9834742	0.9854976	0.98121315	0.9831213	0.9926041	0.9815865	0.98434085
0.0	0.98375076	0.98139876	0.9968045	0.9834742	0.9854976	0.98121315	0.9831213	0.9926041	0.9815865	0.98434085
0.0	0.98375076	0.98139876	0.9968045	0.9834742	0.9854976	0.98121315	0.9831213	0.9926041	0.9815865	0.98434085
0.0	0.98375076	0.98139876	0.9968045	0.9834742	0.9854976	0.98121315	0.9831213	0.9926041	0.9815865	0.98434085
0.0	0.994693	0.99887615	0.9902801	0.9963923	0.99370265	0.98641425	0.9837457	0.9938758	0.9986987	0.9913504
0.0	0.98375076	0.98139876	0.9968045	0.9834742	0.9854976	0.98121315	0.9831213	0.9926041	0.9815865	0.98434085
0.0	0.98375076	0.98139876	0.9968045	0.9834742	0.9854976	0.98121315	0.9831213	0.9926041	0.9815865	0.98434085
0.0	0.98375076	0.98139876	0.9968045	0.9834742	0.9854976	0.98121315	0.9831213	0.9926041	0.9815865	0.98434085
0.0	0.98375076	0.98139876	0.9968045	0.9834742	0.9854976	0.98121315	0.9831213	0.9926041	0.9815865	0.98434085
0.0	0.9998099	0.9995821	0.99973994	0.99980205	0.999416	0.9996904	0.9987224	0.99941194	0.9998852	0.99957746
0.0	0.00038953128	0.0031954844	0.0061431527	0.0014146792	0.00072649587	0.0034798873	0.00020617836	0.0014391135	0.00065755774	0.004059426
0.0	0.98375076	0.98139876	0.9968045	0.9834742	0.9854976	0.98121315	0.9831213	0.9926041	0.9815865	0.98434085
0.0	0.98375076	0.98139876	0.9968045	0.9834742	0.9854976	0.98121315	0.9831213	0.9926041	0.9815865	0.98434085
0.0	0.98375076	0.98139876	0.9968045	0.9834742	0.9854976	0.98121315	0.9831213	0.9926041	0.9815865	0.98434085
0.0	0.98375076	0.98139876	0.9968045	0.9834742	0.9854976	0.98121315	0.9831213	0.9926041	0.9815865	0.98434085
0.0	0.98375076	0.98139876	0.9968045	0.9834742	0.9854976	0.98121315	0.9831213	0.9926041	0.9815865	0.98434085
0.0	0.98375076	0.98139876	0.9968045	0.9834742	0.9854976	0.98121315	0.9831213	0.9926041	0.9815865	0.98434085
0.0	0.98375076	0.98139876	0.9968045	0.9834742	0.9854976	0.98121315	0.9831213	0.9926041	0.9815865	0.98434085
0.0	0.98375076	0.98139876	0.9968045	0.9834742	0.9854976	0.98121315	0.9831213	0.9926041	0.9815865	0.98434085
0.0	0.98375076	0.98139876	0.9968045	0.9834742	0.9854976	0.98121315	0.9831213	0.9926041	0.9815865	0.98434085
0.0	0.98375076	0.98139876	0.9968045	0.9834742	0.9854976	0.98121315	0.9831213	0.9926041	0.9815865	0.98434085
0.0	0.98375076	0.98139876	0.9968045	0.9834742	0.9854976	0.98121315	0.9831213	0.9926041	0.9815865	0.98434085
0.0	0.5757277	0.072889216	0.30330235	0.089043036	0.343109	0.006511944	0.055268414	0.22906741	0.021680033	0.046507474
0.0	0.98861116	0.9984358	0.982724	0.9942227	0.9876643	0.97369134	0.9727768	0.99092567	0.99784446	0.98567986
0.0	0.98375076	0.98139876	0.9968045	0.9834742	0.9854976	0.98121315	0.9831213	0.9926041	0.9815865	0.98434085
0.0	0.9975721	0.9975623	0.9959281	0.9990901	0.99819416	0.9989392	0.9978689	0.9986375	0.9996581	0.9951828
0.0	0.9997969	0.9996748	0.9994223	0.9999355	0.9990736	0.99983525	0.99938524	0.99984384	0.99991095	0.99991643
0.0	0.0109754205	0.056280438	0.0061963513	0.014908451	0.011246655	0.031966094	0.010724791	0.005228445	0.06253001	0.004973552
0.0	0.95401675	0.84811056	0.7793461	0.84115064	0.8790031	0.577967	0.9175921	0.9247638	0.91236305	0.9515741
0.0	0.0015763224	0.9604873	0.00020072168	0.8837783	0.0007165833	0.39717916	0.00016237464	5.5123855e-05	0.17596765	0.5995595
0.0	0.015319483	0.81583387	0.0002773302	0.8837783	0.017765839	0.42300907	0.0010940306	0.000106691936	0.17596765	0.96678126
0.0	0.0015763224	0.9604873	0.00020072168	0.8837783	0.0007165833	0.39717916	0.00016237464	5.5123855e-05	0.17596765	0.5995595
0.0	0.028288059	0.004285511	0.0058843708	0.02889096	0.0107680475	0.0009479274	0.005926317	0.058131333	0.0028156128	0.009623535
0.0	0.9962035	0.99701715	0.99761945	0.9970891	0.94638145	0.98980975	0.9809863	0.9953055	0.98600733	0.99108
0.0	0.98375076	0.98139876	0.9968045	0.9834742	0.9854976	0.98121315	0.9831213	0.9926041	0.9815865	0.98434085
0.0	9.043678e-05	0.0003664054	0.00063132256	0.00018726634	8.933502e-05	2.6934782e-05	0.0002457141	4.556533e-05	0.00046652157	0.0001050845
0.0	0.997355	0.99728847	0.9913932	0.9973079	0.9965528	0.9987154	0.99622947	0.99793243	0.99950397	0.99517775
0.0	0.997355	0.99728847	0.9913932	0.9973079	0.9965528	0.9987154	0.99622947	0.99793243	0.99950397	0.99517775
0.0	0.99213845	0.96957827	0.92048347	0.97969866	0.9487178	0.97070765	0.860482	0.9902479	0.9988538	0.9816554
0.0	0.8451332	0.8846313	0.25586903	0.8834249	0.94055545	0.9731713	0.8727863	0.9223688	0.8556928	0.31171557
0.0	0.98375076	0.98139876	0.9968045	0.9834742	0.9854976	0.98121315	0.9831213	0.9926041	0.9815865	0.98434085
0.0	0.99519956	0.9987037	0.9902552	0.9976609	0.996042	0.9960096	0.9905441	0.99779487	0.99937207	0.99148774
0.0	0.9997887	0.9995179	0.9996922	0.9997657	0.99905163	0.9998534	0.99883896	0.9996618	0.99995685	0.99980515
0.0	0.98375076	0.98139876	0.9968045	0.9834742	0.9854976	0.98121315	0.9831213	0.9926041	0.9815865	0.98434085
0.0	0.98375076	0.98139876	0.9968045	0.9834742	0.9854976	0.98121315	0.9831213	0.9926041	0.9815865	0.98434085
0.0	0.0076784138	0.038962796	0.0046885065	0.008662188	0.006685922	0.017096734	0.0057916245	0.0037714646	0.043683767	0.0024264546
0.0	0.9975721	0.9975623	0.9959281	0.9990901	0.99819416	0.9989392	0.9978689	0.9986375	0.9996581	0.9951828
0.0	0.98375076	0.98139876	0.9968045	0.9834742	0.9854976	0.98121315	0.9831213	0.9926041	0.9815865	0.98434085
0.0	0.98375076	0.98139876	0.9968045	0.9834742	0.9854976	0.98121315	0.9831213	0.9926041	0.9815865	0.98434085
0.0	0.20813318	0.7652049	0.8052862	0.3347939	0.5353592	0.11209005	0.53652024	0.17229465	0.48215413	0.08436677
0.0	0.96378815	0.9905785	0.9951822	0.9622465	0.9782511	0.93362486	0.9362641	0.9448996	0.9855661	0.86616653
0.0	0.99869764	0.9986511	0.9985613	0.99658114	0.9988746	0.99721235	0.9937144	0.9967225	0.9990055	0.9922042
0.0	0.96378815	0.9905785	0.9951822	0.9622465	0.9782511	0.93362486	0.9362641	0.9448996	0.9855661	0.86616653
0.0	0.06253293	0.93957204	0.10324737	0.9984469	0.17521048	0.700761	0.020911906	0.05011613	0.061827086	0.99067676
0.0	0.99954885	0.9987356	0.9970017	0.9990128	0.9979036	0.9992112	0.9981072	0.9994117	0.9998369	0.99842787
0.0	0.98375076	0.98139876	0.9968045	0.9834742	0.9854976	0.98121315	0.9831213	0.9926041	0.9815865	0.98434085
0.0	0.99987316	0.99970776	0.9998306	0.99989474	0.99960333	0.99981683	0.9992416	0.99970055	0.9999385	0.9997335
0.0	0.8838435	0.5206174	0.040249158	0.7596449	0.91312885	0.97077394	0.9072191	0.0008776255	0.8425209	0.7378229
0.0	0.8838435	0.5206174	0.040249158	0.7596449	0.91312885	0.97077394	0.9072191	0.0008776255	0.8425209	0.7378229
0.0	0.9673035	0.9640323	0.8470334	0.9892034	0.8806461	0.98974085	0.88296294	0.93101686	0.9533538	0.8445693
0.0	0.98375076	0.98139876	0.9968045	0.9834742	0.9854976	0.98121315	0.9831213	0.9926041	0.9815865	0.98434085
0.0	0.9975721	0.9975623	0.9959281	0.9990901	0.99819416	0.9989392	0.9978689	0.9986375	0.9996581	0.9951828
0.0	0.014636053	0.2579561	0.25731406	0.13601702	0.7666684	0.8974365	0.0010769146	0.87782764	0.0054632192	0.08219227
0.0	0.010440557	0.044210795	0.005598602	0.009550956	0.010061375	0.027517835	0.008479164	0.0048909076	0.059211727	0.0030173599
0.0	0.0063310093	0.26027593	0.31043765	0.042505287	0.26116315	0.0004515045	0.0023925286	0.13220295	0.066903494	0.0006913425
0.0	0.9998099	0.9995821	0.99973994	0.99980205	0.999416	0.9996904	0.9987224	0.99941194	0.9998852	0.99957746
0.0	0.98375076	0.98139876	0.9968045	0.9834742	0.9854976	0.98121315	0.9831213	0.9926041	0.9815865	0.98434085
0.0	0.98375076	0.98139876	0.9968045	0.9834742	0.9854976	0.98121315	0.9831213	0.9926041	0.9815865	0.98434085
0.0	0.98375076	0.98139876	0.9968045	0.9834742	0.9854976	0.98121315	0.9831213	0.9926041	0.9815865	0.98434085
0.0	0.9995721	0.9994099	0.9989035	0.99875176	0.9995759	0.99918574	0.99886024	0.9996927	0.9997794	0.9990958
0.0	0.9966036	0.9966635	0.9883968	0.99661714	0.9965528	0.9982014	0.99411964	0.99726945	0.9993519	0.9937742
0.0	0.9998099	0.9995821	0.99973994	0.99980205	0.999416	0.9996904	0.9987224	0.99941194	0.9998852	0.99957746
0.0	0.5594117	0.8562334	0.9641187	0.9182781	0.7850783	0.849112	0.5906602	0.7731446	0.7650896	0.9154691
0.0	0.9994843	0.99961984	0.99726945	0.9994267	0.9985746	0.9997029	0.9971028	0.9996991	0.9998599	0.9992112
0.0	0.98375076	0.98139876	0.9968045	0.9834742	0.9854976	0.98121315	0.9831213	0.9926041	0.9815865	0.98434085
0.0	0.99663275	0.99809045	0.997074	0.99450535	0.98596466	0.9905928	0.92799777	0.9926508	0.99680567	0.9877222
0.0	0.9956043	0.9975546	0.997074	0.9929744	0.98053163	0.98645824	0.893158	0.98937744	0.9957152	0.98395616
0.0	0.99955267	0.99965477	0.99726945	0.99947125	0.99880016	0.9997353	0.9976991	0.99974793	0.99987626	0.999326
0.0	0.9994843	0.99961984	0.99726945	0.9994267	0.9985746	0.9997029	0.9971028	0.9996991	0.9998599	0.9992112
0.0	0.98375076	0.98139876	0.9968045	0.9834742	0.9854976	0.98121315	0.9831213	0.9926041	0.9815865	0.98434085
0.0	0.9983896	0.99866843	0.9962579	0.99918336	0.9913248	0.99941146	0.99497116	0.99846053	0.99982685	0.9987367
0.0	0.98375076	0.98139876	0.9968045	0.9834742	0.9854976	0.98121315	0.9831213	0.9926041	0.9815865	0.98434085
0.0	0.9998099	0.9995821	0.99973994	0.99980205	0.999416	0.9996904	0.9987224	0.99941194	0.9998852	0.99957746
0.0	0.98375076	0.98139876	0.9968045	0.9834742	0.9854976	0.98121315	0.9831213	0.9926041	0.9815865	0.98434085
0.0	0.000248003	0.0006299525	0.00011440077	0.00092287455	0.00032973874	3.324281e-05	0.00025658114	0.0012553822	0.00038704308	3.0439405e-05
0.0	0.98375076	0.98139876	0.9968045	0.9834742	0.9854976	0.98121315	0.9831213	0.9926041	0.9815865	0.98434085
0.0	0.99935275	0.99958307	0.9987882	0.9993754	0.9992834	0.9991474	0.99885523	0.99958926	0.99991035	0.9991141
0.0	0.98375076	0.98139876	0.9968045	0.9834742	0.9854976	0.98121315	0.9831213	0.9926041	0.9815865	0.98434085
0.0	0.9998099	0.9995821	0.99973994	0.99980205	0.999416	0.9996904	0.9987224	0.99941194	0.9998852	0.99957746
0.0	0.98375076	0.98139876	0.9968045	0.9834742	0.9854976	0.98121315	0.9831213	0.9926041	0.9815865	0.98434085
0.0	0.000248003	0.0006299525	0.00011440077	0.0009228741	0.00032973845	3.324281e-05	0.00025658114	0.0012553822	0.00038704308	3.0439405e-05
0.0	0.99519956	0.9990006	0.99340147	0.9982317	0.9971192	0.99741936	0.9945905	0.99779487	0.99958175	0.99509215
0.0	0.9975721	0.9975623	0.9959281	0.9990901	0.99819416	0.9989392	0.9978689	0.9986375	0.9996581	0.9951828
0.0	0.98375076	0.98139876	0.9968045	0.9834742	0.9854976	0.98121315	0.9831213	0.9926041	0.9815865	0.98434085
0.0	0.98375076	0.8689088	0.17572749	0.7132771	0.59168416	0.6162883	0.8615604	0.9926041	0.7805927	0.91902226
0.0	0.98375076	0.98139876	0.9968045	0.9834742	0.9854976	0.98121315	0.9831213	0.9926041	0.9815865	0.98434085
0.0	0.99795854	0.99749905	0.9942914	0.99639577	0.9954007	0.9983108	0.98401374	0.99442613	0.9978465	0.9955758
0.0	0.99967253	0.9988041	0.99752873	0.9991177	0.9980134	0.9992409	0.99819714	0.99947923	0.99985075	0.9984869
0.0	0.98375076	0.98139876	0.9968045	0.9834742	0.9854976	0.98121315	0.9831213	0.9926041	0.9815865	0.98434085
0.0	0.98375076	0.98139876	0.9968045	0.9834742	0.9854976	0.98121315	0.9831213	0.9926041	0.9815865	0.98434085
0.0	0.014358906	0.18944877	0.024911413	0.068031505	0.014857458	0.024882294	0.008047209	0.030916423	0.14038974	0.011141434
0.0	0.99816567	0.9977901	0.9970606	0.9992022	0.99832755	0.9990097	0.9980708	0.9988261	0.9996971	0.99540234
0.0	0.010077644	0.025616724	0.16998035	0.01238133	0.0029223396	0.0027947966	0.040136445	0.031908125	0.0027053105	0.24960919
0.0	0.98375076	0.98139876	0.9968045	0.9834742	0.9854976	0.98121315	0.9831213	0.9926041	0.9815865	0.98434085
0.0	0.010077644	0.025616724	0.16998035	0.01238133	0.0029223396	0.0027947966	0.040136445	0.031908125	0.0027053105	0.24960919
0.0	0.98375076	0.98139876	0.9968045	0.9834742	0.9854976	0.98121315	0.9831213	0.9926041	0.9815865	0.98434085
0.0	0.00022859535	0.0033220788	0.00032310854	0.0006446157	0.0004869386	0.00030494892	0.00024201792	0.0005831617	0.0021084887	0.000120937366
0.0	0.9994843	0.99961984	0.99726945	0.9994267	0.9985746	0.9997029	0.9971028	0.9996991	0.9998599	0.9992112
0.0	0.98375076	0.98139876	0.9968045	0.9834742	0.9854976	0.98121315	0.9831213	0.9926041	0.9815865	0.98434085
0.0	0.98375076	0.98139876	0.9968045	0.9834742	0.9854976	0.98121315	0.9831213	0.9926041	0.9815865	0.98434085
0.0	0.98375076	0.98139876	0.9968045	0.9834742	0.9854976	0.98121315	0.9831213	0.9926041	0.9815865	0.98434085
0.0	0.98375076	0.98139876	0.9968045	0.9834742	0.9854976	0.98121315	0.9831213	0.9926041	0.9815865	0.98434085
0.0	0.99972683	0.9994679	0.99796486	0.99947625	0.999071	0.99973065	0.9983992	0.9996606	0.99989057	0.9991365
0.0	0.002952252	0.0146484645	0.0036774394	0.0036223826	0.0010103942	0.0009377488	0.00604	0.00074221037	0.9815865	0.0013988668
0.0	0.99629176	0.9865535	0.97921276	0.9921566	0.98062015	0.9423028	0.93352467	0.99700963	0.998845	0.97960174
0.0	0.995304	0.9841166	0.97921264	0.99105304	0.9747764	0.9268917	0.9150794	0.99628437	0.9986615	0.9753017
0.0	0.999286	0.9990263	0.99540174	0.998896	0.9972199	0.99922955	0.9974056	0.9995716	0.99976224	0.99893075
0.0	0.9975721	0.9975623	0.9959281	0.9990901	0.99819416	0.9989392	0.9978689	0.9986375	0.9996581	0.9951828
0.0	0.999286	0.9990263	0.99540174	0.998896	0.9972199	0.99922955	0.9974056	0.9995716	0.99976224	0.99893075
0.0	0.98375076	0.98139876	0.9968045	0.9834742	0.9854976	0.98121315	0.9831213	0.9926041	0.9815865	0.98434085
0.0	0.9998099	0.9995821	0.99973994	0.99980205	0.999416	0.9996904	0.9987224	0.99941194	0.9998852	0.99957746
0.0	0.98375076	0.98139876	0.9968045	0.9834742	0.9854976	0.98121315	0.9831213	0.9926041	0.9815865	0.98434085
0.0	0.98375076	0.98139876	0.9968045	0.9834742	0.9854976	0.98121315	0.9831213	0.9926041	0.9815865	0.98434085
0.0	0.026655655	0.0026950943	0.42762098	0.0012808803	0.013059134	0.0076562716	0.019373747	0.15143825	0.06062267	0.003368136
0.0	0.9998099	0.9995821	0.99973994	0.99980205	0.999416	0.9996904	0.9987224	0.99941194	0.9998852	0.99957746
0.0	0.98375076	0.98139876	0.9968045	0.9834742	0.9854976	0.98121315	0.9831213	0.9926041	0.9815865	0.98434085
0.0	0.98375076	0.98139876	0.9968045	0.9834742	0.9854976	0.98121315	0.9831213	0.9926041	0.9815865	0.98434085
0.0	0.98375076	0.98139876	0.9968045	0.9834742	0.9854976	0.98121315	0.9831213	0.9926041	0.9815865	0.98434085
0.0	0.99922633	0.99957114	0.99894947	0.99920505	0.99900085	0.9983176	0.9986473	0.9992175	0.9998318	0.99761814
0.0	0.9995721	0.9994099	0.9989035	0.99875176	0.9995759	0.99918574	0.99886024	0.9996927	0.9997794	0.9990958
0.0	0.98375076	0.98139876	0.9968045	0.9834742	0.9854976	0.98121315	0.9831213	0.9926041	0.9815865	0.98434085
0.0	0.009539898	0.04076382	0.8861144	0.003199743	0.017073384	0.004714958	0.07067321	0.11721012	0.47961816	0.004030707
0.0	0.99795854	0.99749905	0.9942914	0.99639577	0.9954007	0.9983108	0.98401374	0.99442613	0.9978465	0.9955758
0.0	0.44155848	0.9478714	0.97838485	0.755638	0.8411735	0.09007175	0.31405655	0.9224231	0.84753466	0.8390925
0.0	0.9999056	0.9997831	0.99968195	0.9999325	0.99946636	0.9999262	0.9996001	0.99985003	0.99994016	0.9998578
0.0	0.99795854	0.99749905	0.9942914	0.99639577	0.9954007	0.9983108	0.98401374	0.99442613	0.9978465	0.9955758
0.0	0.9980825	0.99780244	0.99456394	0.99623495	0.9952938	0.99824786	0.98535526	0.994995	0.9980913	0.99591076
0.0	0.9393796	0.99299824	0.56565416	0.9578138	0.93289536	0.90485376	0.9159407	0.9722145	0.8995255	0.95793283
0.0	0.4370444	0.7629848	0.28851652	0.7228385	0.50890064	0.42415628	0.32065037	0.60811174	0.860086	0.20372088
0.0	0.99795854	0.99749905	0.9942914	0.99639577	0.9954007	0.9983108	0.98401374	0.99442613	0.9978465	0.9955758
0.0	0.98861116	0.9984358	0.982724	0.9942227	0.9876643	0.97369134	0.9727768	0.99092567	0.99784446	0.98567986
0.0	0.9983291	0.9987232	0.99238914	0.99629265	0.99794215	0.99692386	0.9937623	0.99645776	0.9996402	0.99449015
0.0	0.9983291	0.9987232	0.99238914	0.99629265	0.99794215	0.99692386	0.9937623	0.99645776	0.9996402	0.99449015
0.0	0.99519956	0.9987037	0.9902552	0.9976609	0.996042	0.9960096	0.9905441	0.99779487	0.99937207	0.99148774
0.0	0.9994843	0.99961984	0.99726945	0.9994267	0.9985746	0.9997029	0.9971028	0.9996991	0.9998599	0.9992112
0.0	0.9902622	0.9580141	0.8971592	0.9701092	0.9487178	0.9575231	0.78698844	0.9865123	0.9983352	0.9756198
0.0	0.98861116	0.9984358	0.982724	0.9942227	0.9876643	0.97369134	0.9727768	0.99092567	0.99784446	0.98567986
0.0	0.98861116	0.9984358	0.982724	0.9942227	0.9876643	0.97369134	0.9727768	0.99092567	0.99784446	0.98567986
0.0	0.99765587	0.9972326	0.9905218	0.99726796	0.99715626	0.9985879	0.99580574	0.9978993	0.99953306	0.9952389
0.0	0.002396757	0.022011325	0.0011936977	0.0029591531	0.0028934388	0.0042656655	0.0023199453	0.0028106035	0.028685015	0.00089028815
0.0	0.0043895845	0.023835262	0.0004465394	0.0034926261	0.0364211	0.012551727	0.124265715	0.056927588	0.0009014369	7.775098e-05
0.0	0.0043895845	0.023835262	0.0004465394	0.0034926261	0.0364211	0.012551727	0.124265715	0.056927588	0.0009014369	7.775098e-05
0.0	0.0043895845	0.023835262	0.0004465394	0.0034926261	0.0364211	0.012551727	0.124265715	0.056927588	0.0009014369	7.775098e-05
0.0	0.98375076	0.98139876	0.9968045	0.9834742	0.9854976	0.98121315	0.9831213	0.9926041	0.9815865	0.98434085
0.0	0.98375076	0.98139876	0.9968045	0.9834742	0.9854976	0.98121315	0.9831213	0.9926041	0.9815865	0.98434085
0.0	0.98375076	0.98139876	0.9968045	0.9834742	0.9854976	0.98121315	0.9831213	0.9926041	0.9815865	0.98434085
0.0	0.9983291	0.9987232	0.99238914	0.99629265	0.99794215	0.99692386	0.9937623	0.99645776	0.9996402	0.99449015
0.0	0.98375076	0.98139876	0.9968045	0.9834742	0.9854976	0.98121315	0.9831213	0.9926041	0.9815865	0.98434085
0.0	0.9983291	0.9987232	0.99238914	0.99629265	0.99794215	0.99692386	0.9937623	0.99645776	0.9996402	0.99449015
0.0	0.9218937	0.98236626	0.9116577	0.95129555	0.982264	0.8734485	0.9110056	0.983318	0.9929448	0.93331766
0.0	0.99489474	0.9912282	0.97104454	0.9934515	0.9816653	0.9923739	0.98931855	0.996185	0.9984565	0.9811016
0.0	0.99954885	0.9987356	0.9970017	0.9990128	0.9979036	0.9992112	0.9981072	0.9994117	0.9998369	0.99842787
0.0	0.9992623	0.9989575	0.99501944	0.9996376	0.99682814	0.99886763	0.9958477	0.9992482	0.99952424	0.9994229
0.0	0.98375076	0.98139876	0.9968045	0.9834742	0.9854976	0.98121315	0.9831213	0.9926041	0.9815865	0.98434085
0.0	0.0017811201	0.015007472	0.0015129788	0.0023345063	0.0032198096	0.002051705	0.0007272689	0.003328848	0.008176034	0.00033639208
0.0	0.98375076	0.98139876	0.9968045	0.9834742	0.9854976	0.98121315	0.9831213	0.9926041	0.9815865	0.98434085
0.0	0.9966036	0.9966635	0.9883968	0.99661714	0.9965528	0.9982014	0.99411964	0.99726945	0.9993519	0.9937742
0.0	0.9966036	0.9966635	0.9883968	0.99661714	0.9965528	0.9982014	0.99411964	0.99726945	0.9993519	0.9937742
0.0	0.9966036	0.9966635	0.9883968	0.99661714	0.9965528	0.9982014	0.99411964	0.99726945	0.9993519	0.9937742
0.0	0.98375076	0.98139876	0.9968045	0.9834742	0.9854976	0.98121315	0.9831213	0.9926041	0.9815865	0.98434085
0.0	0.98375076	0.98139876	0.9968045	0.9834742	0.9854976	0.98121315	0.9831213	0.9926041	0.9815865	0.98434085
0.0	0.98375076	0.98139876	0.9968045	0.9834742	0.9854976	0.98121315	0.9831213	0.9926041	0.9815865	0.98434085
0.0	0.98375076	0.98139876	0.9968045	0.9834742	0.9854976	0.98121315	0.9831213	0.9926041	0.9815865	0.98434085
0.0	0.98375076	0.98139876	0.9968045	0.9834742	0.9854976	0.98121315	0.9831213	0.9926041	0.9815865	0.98434085
0.0	0.98375076	0.98139876	0.9968045	0.9834742	0.9854976	0.98121315	0.9831213	0.9926041	0.9815865	0.98434085
0.0	0.122876994	0.0034416574	0.9108957	0.00017458395	0.021746477	0.0009858495	0.32835373	0.013596698	0.40204662	0.00025071783
0.0	0.98375076	0.98139876	0.9968045	0.9834742	0.9854976	0.98121315	0.9831213	0.9926041	0.9815865	0.98434085
0.0	0.98375076	0.98139876	0.9968045	0.9834742	0.9854976	0.98121315	0.9831213	0.9926041	0.9815865	0.98434085
0.0	0.99519956	0.99870384	0.9902552	0.9976609	0.996042	0.9960096	0.99054396	0.99779487	0.99937207	0.99148774
0.0	0.9983291	0.9987232	0.99238914	0.99629265	0.99794215	0.99692386	0.9937623	0.99645776	0.9996402	0.99449015
0.0	0.98375076	0.98139876	0.9968045	0.9834742	0.9854976	0.98121315	0.9831213	0.9926041	0.9815865	0.98434085
0.0	0.009539898	0.04076382	0.88611436	0.003199743	0.017073384	0.004714958	0.07067323	0.11721012	0.47961804	0.004030707
0.0	0.99519956	0.99870384	0.9902552	0.9976609	0.996042	0.9960096	0.99054396	0.99779487	0.99937207	0.99148774
0.0	0.99708444	0.9975957	0.99761945	0.99755573	0.96055317	0.99259406	0.9870788	0.9963631	0.9896568	0.9933814
0.0	0.9962035	0.99701715	0.99761945	0.9970891	0.94638145	0.98980963	0.9809863	0.9953055	0.98600733	0.99108
0.0	0.9393796	0.99299824	0.56565416	0.9578138	0.93289536	0.90485376	0.9159407	0.9722145	0.8995255	0.95793283
0.0	0.98375076	0.98139876	0.9968045	0.9834742	0.9854976	0.98121315	0.9831213	0.9926041	0.9815865	0.98434085
0.0	0.99795854	0.99749905	0.9942914	0.99639577	0.9954007	0.9983108	0.98401374	0.99442613	0.9978465	0.9955758
0.0	0.9998099	0.9995821	0.99973994	0.99980205	0.999416	0.9996904	0.9987224	0.99941194	0.9998852	0.99957746
0.0	0.15454516	0.0020057496	0.96388453	0.00015425186	0.010957991	0.0004144911	0.41209218	0.055441145	0.30618343	0.0005539102
0.0	0.006542428	0.033786103	0.0044545587	0.0075169816	0.006685922	0.015611997	0.005666264	0.0035242522	0.04311193	0.0022118294
0.0	0.98375076	0.98139876	0.9968045	0.9834742	0.9854976	0.98121315	0.9831213	0.9926041	0.9815865	0.98434085
0.0	0.9983896	0.99866843	0.9962579	0.99918336	0.9913248	0.99941146	0.99497116	0.99846053	0.99982685	0.9987367
0.0	0.98375076	0.98139876	0.9968045	0.9834742	0.9854976	0.98121315	0.9831213	0.9926041	0.9815865	0.98434085
0.0	0.98375076	0.98139876	0.9968045	0.9834742	0.9854976	0.98121315	0.9831213	0.9926041	0.9815865	0.98434085
0.0	0.9998099	0.9995821	0.99973994	0.99980205	0.999416	0.9996904	0.9987224	0.99941194	0.9998852	0.99957746
0.0	0.98375076	0.98139876	0.9968045	0.9834742	0.9854976	0.98121315	0.9831213	0.9926041	0.9815865	0.98434085
0.0	0.1545451	0.0020057496	0.96388453	0.00015425186	0.010957991	0.0004144911	0.41209218	0.055441145	0.30618343	0.0005539102
0.0	0.98375076	0.98139876	0.9968045	0.9834742	0.9854976	0.98121315	0.9831213	0.9926041	0.9815865	0.98434085
0.0	0.25080895	0.005848832	0.9616022	0.00055190077	0.012936988	0.0016646857	0.582427	0.32726142	0.58382785	0.0023142002
0.0	0.00048505754	0.011810565	0.37853092	0.6943934	0.3889167	0.57827693	0.32049742	0.5828108	0.18917768	0.7496582
0.0	0.98375076	0.98139876	0.9968045	0.9834742	0.9854976	0.98121315	0.9831213	0.9926041	0.9815865	0.98434085
0.0	0.98375076	0.98139876	0.9968045	0.9834742	0.9854976	0.98121315	0.9831213	0.9926041	0.9815865	0.98434085
0.0	0.9998099	0.9995821	0.99973994	0.99980205	0.999416	0.9996904	0.9987224	0.99941194	0.9998852	0.99957746
0.0	0.98375076	0.98139876	0.9968045	0.9834742	0.9854976	0.98121315	0.9831213	0.9926041	0.9815865	0.98434085
0.0	0.98375076	0.98139876	0.9968045	0.9834742	0.9854976	0.98121315	0.9831213	0.9926041	0.9815865	0.98434085
0.0	0.98375076	0.98139876	0.9968045	0.9834742	0.9854976	0.98121315	0.9831213	0.9926041	0.9815865	0.98434085
0.0	0.9998099	0.9995821	0.99973994	0.99980205	0.999416	0.9996904	0.9987224	0.99941194	0.9998852	0.99957746
0.0	0.98375076	0.98139876	0.9968045	0.9834742	0.9854976	0.98121315	0.9831213	0.9926041	0.9815865	0.98434085
0.0	0.001781121	0.015007465	0.0015129795	0.002334505	0.0032198096	0.002051705	0.0007272689	0.0033288496	0.008176034	0.00033639208
0.0	0.98375076	0.98139876	0.9968045	0.9834742	0.9854976	0.98121315	0.9831213	0.9926041	0.9815865	0.98434085
0.0	0.98375076	0.98139876	0.9968045	0.9834742	0.9854976	0.98121315	0.9831213	0.9926041	0.9815865	0.98434085
0.0	0.98375076	0.98139876	0.9968045	0.9834742	0.9854976	0.98121315	0.9831213	0.9926041	0.9815865	0.98434085
0.0	0.009452769	0.05008139	0.005926494	0.010104705	0.009932146	0.019207036	0.00802404	0.004919137	0.04311191	0.0028455008
0.0	0.009452769	0.05008139	0.005926494	0.010104705	0.009932146	0.019207014	0.00802404	0.0049191387	0.04311193	0.0028455022
0.0	0.00077453733	0.9978636	6.60919e-05	0.26624	0.83572114	0.00017464672	0.0006891454	0.8052507	0.9815865	7.118987e-05
0.0	0.00077453733	0.9978636	6.60919e-05	0.26624	0.83572114	0.00017464672	0.0006891454	0.8052507	0.9815865	7.118987e-05
0.0	0.99981874	0.9995821	0.9997676	0.9998103	0.99944335	0.9997037	0.99879044	0.9994592	0.999889	0.99960154
0.0	0.98375076	0.98139876	0.9968045	0.9834742	0.9854976	0.98121315	0.9831213	0.9926041	0.9815865	0.98434085
0.0	0.98375076	0.98139876	0.9968045	0.9834742	0.9854976	0.98121315	0.9831213	0.9926041	0.9815865	0.98434085
0.0	0.66460085	0.010482377	0.6802287	0.2570455	0.5489755	0.5588032	0.32251018	0.09845713	0.31098586	0.5996437
0.0	0.99978596	0.9996538	0.9993513	0.9998467	0.9985246	0.9998056	0.9988533	0.99974006	0.9999311	0.99968076
0.0	0.98375076	0.98139876	0.9968045	0.9834742	0.9854976	0.98121315	0.9831213	0.9926041	0.9815865	0.98434085
0.0	0.9994055	0.9993643	0.99832624	0.9992655	0.9992878	0.9996493	0.99926466	0.9995983	0.9998789	0.9983816
0.0	0.98375076	0.98139876	0.9968045	0.9834742	0.9854976	0.98121315	0.9831213	0.9926041	0.9815865	0.98434085
0.0	0.9998099	0.9995821	0.99973994	0.99980205	0.999416	0.9996904	0.9987224	0.99941194	0.9998852	0.99957746
0.0	0.0015729526	0.017590284	0.0010392363	0.0023039882	0.0021355494	0.0029835168	0.0016791279	0.0020010541	0.022469137	0.0007318928
0.0	0.62189937	0.24079023	0.1694953	0.09780786	0.2844266	0.03536234	0.22187117	0.08234435	0.77870715	0.14633904
0.0	0.98213196	0.9904022	0.87026733	0.9782249	0.99275005	0.93351597	0.9722106	0.9779178	0.9941355	0.91876525
0.0	0.98375076	0.98139876	0.9968045	0.9834742	0.9854976	0.98121315	0.9831213	0.9926041	0.9815865	0.98434085
0.0	0.009520102	0.041923657	0.0059271795	0.011029116	0.010139118	0.02235371	0.008583988	0.005101984	0.057347193	0.0028545244
0.0	0.0083163055	0.040214166	0.005997791	0.01675415	0.006407639	0.0008741644	0.010638991	0.0568767	0.0035904539	0.00025750507
0.0	0.1421601	0.5058905	0.14630069	0.31491438	0.36661494	0.16080198	0.07622805	0.09721325	0.336764	0.18308498
0.0	0.0022902284	0.021746648	0.0013735461	0.0034218987	0.0032790315	0.0042551667	0.0024956935	0.0027911365	0.029514655	0.0009152213
0.0	0.98375076	0.98139876	0.9968045	0.9834742	0.9854976	0.98121315	0.9831213	0.9926041	0.9815865	0.98434085
0.0	0.98375076	0.98139876	0.9968045	0.9834742	0.9854976	0.98121315	0.9831213	0.9926041	0.9815865	0.98434085
0.0	0.99931407	0.9985428	0.9904693	0.99722916	0.99542	0.9985934	0.9940006	0.9988568	0.99970335	0.9942873
0.0	0.0006346046	0.0017360084	0.000811221	0.017123614	0.005391066	0.029122477	0.056849085	0.01787139	0.14323783	0.00541644
0.0	0.43765715	0.67481565	0.57340103	0.5666131	0.35284746	0.096929975	0.27417678	0.90078527	0.36776295	0.53098494
0.0	0.9966036	0.9966635	0.9883968	0.99661714	0.9965528	0.9982014	0.99411964	0.99726945	0.9993519	0.9937742
0.0	0.98375076	0.98139876	0.9968045	0.9834742	0.9854976	0.98121315	0.9831213	0.9926041	0.9815865	0.98434085
0.0	0.99384755	0.995455	0.9912142	0.9938718	0.9892468	0.9903494	0.98360056	0.9900782	0.9985831	0.9799254
0.0	0.9994843	0.99961984	0.99726945	0.9994267	0.9985746	0.9997029	0.9971028	0.9996991	0.9998599	0.9992112
0.0	0.98375076	0.98139876	0.9968045	0.9834742	0.9854976	0.98121315	0.9831213	0.9926041	0.9815865	0.98434085
0.0	0.09982054	0.48591495	0.0005193215	0.0044638664	0.003288411	0.001007979	0.0029216849	0.71267587	7.2890194e-05	7.897257e-05
0.0	0.96378815	0.9905785	0.9951822	0.9622465	0.9782511	0.93362486	0.9362641	0.9448996	0.9855661	0.86616653
0.0	0.99869764	0.9986511	0.9985613	0.99658114	0.9988746	0.99721235	0.9937144	0.9967225	0.9990055	0.9922042
0.0	0.9998099	0.9995821	0.99973994	0.99980205	0.999416	0.9996904	0.9987224	0.99941194	0.9998852	0.99957746
0.0	0.98375076	0.98139876	0.9968045	0.9834742	0.9854976	0.98121315	0.9831213	0.9926041	0.9815865	0.98434085
0.0	0.99783427	0.9974553	0.99453753	0.9979588	0.99823487	0.99912006	0.9972222	0.9981812	0.9996043	0.9965323
0.0	0.5757277	0.072889216	0.30330235	0.089043036	0.343109	0.006511944	0.055268414	0.22906741	0.021680033	0.046507474
0.0	0.9998099	0.9995821	0.99973994	0.99980205	0.999416	0.9996904	0.9987224	0.99941194	0.9998852	0.99957746
0.0	0.9998099	0.9995821	0.99973994	0.99980205	0.999416	0.9996904	0.9987224	0.99941194	0.9998852	0.99957746
0.0	0.9966036	0.9966635	0.9883968	0.99661714	0.9965528	0.9982014	0.99411964	0.99726945	0.9993519	0.9937742
0.0	0.8977113	0.9626732	0.9634703	0.65677816	0.9652731	0.06247538	0.6334481	0.53448516	0.7260691	0.85080886
0.0	0.99795854	0.99749905	0.9942914	0.99639577	0.9954007	0.9983108	0.98401374	0.99442613	0.9978465	0.9955758
0.0	0.9983291	0.9987232	0.99238914	0.99629265	0.99794215	0.99692386	0.9937623	0.99645776	0.9996402	0.99449015
0.0	0.98861116	0.9984358	0.982724	0.9942227	0.9876643	0.97369134	0.9727768	0.99092567	0.99784446	0.98567986
0.0	0.5373999	0.072388075	0.018398104	0.4935825	0.4042086	0.096568525	0.03210428	0.62116873	0.011507092	0.22989526
0.0	0.5373999	0.072388075	0.018398104	0.4935825	0.4042086	0.096568525	0.03210428	0.62116873	0.011507092	0.22989526
0.0	0.5373999	0.072388075	0.018398104	0.4935825	0.4042086	0.096568525	0.03210428	0.62116873	0.011507092	0.22989526
0.0	0.9983291	0.9987232	0.99238914	0.99629265	0.99794215	0.99692386	0.9937623	0.99645776	0.9996402	0.99449015
0.0	0.4983726	0.14234887	0.05667487	0.7739601	0.22582997	0.8111175	0.5072309	0.65384376	0.5107649	0.3078326
0.0	0.0003553102	0.00013369828	0.0001402733	0.0153234685	0.00038548917	1.4581099e-05	0.00028125427	0.0005565741	0.00014573579	0.00015653006
0.0	0.17336972	0.5762536	0.17221884	0.33631268	0.34303498	0.2340501	0.0977711	0.11996682	0.38994434	0.20952973
0.0	0.012988102	0.0469378	0.0071869832	0.011834676	0.014264625	0.03710242	0.011336669	0.0053949384	0.05630721	0.004855572
0.0	0.9796522	0.5850762	0.9988035	0.90296966	0.9907774	0.99548495	0.95637107	0.98039836	0.9997434	0.93752426
0.0	0.98375076	0.98139876	0.9968045	0.9834742	0.9854976	0.98121315	0.9831213	0.9926041	0.9815865	0.98434085
0.0	0.98375076	0.98139876	0.9968045	0.9834742	0.9854976	0.98121315	0.9831213	0.9926041	0.9815865	0.98434085
0.0	0.98375076	0.98139876	0.9968045	0.9834742	0.9854976	0.98121315	0.9831213	0.9926041	0.9815865	0.98434085
0.0	0.98375076	0.98139876	0.9968045	0.9834742	0.9854976	0.98121315	0.9831213	0.9926041	0.9815865	0.98434085
0.0	0.98375076	0.98139876	0.9968045	0.9834742	0.9854976	0.98121315	0.9831213	0.9926041	0.9815865	0.98434085
0.0	0.9998099	0.9995821	0.99973994	0.99980205	0.999416	0.9996904	0.9987224	0.99941194	0.9998852	0.99957746
0.0	0.99954885	0.9987356	0.9970017	0.9990128	0.9979036	0.9992112	0.9981072	0.9994117	0.9998369	0.99842787
0.0	0.98375076	0.98139876	0.9968045	0.9834742	0.9854976	0.98121315	0.9831213	0.9926041	0.9815865	0.98434085
0.0	0.9998099	0.9995821	0.99973994	0.99980205	0.999416	0.9996904	0.9987224	0.99941194	0.9998852	0.99957746
0.0	0.15454514	0.0020057496	0.96388453	0.0001542517	0.010957995	0.0004144911	0.41209218	0.055441145	0.3061834	0.0005539102
0.0	0.98375076	0.98139876	0.9968045	0.9834742	0.9854976	0.98121315	0.9831213	0.9926041	0.9815865	0.98434085
0.0	0.98375076	0.98139876	0.9968045	0.9834742	0.9854976	0.98121315	0.9831213	0.9926041	0.9815865	0.98434085
0.0	0.98375076	0.98139876	0.9968045	0.9834742	0.9854976	0.98121315	0.9831213	0.9926041	0.9815865	0.98434085
0.0	0.9998099	0.9995821	0.99973994	0.99980205	0.999416	0.9996904	0.9987224	0.99941194	0.9998852	0.99957746
0.0	0.98375076	0.98139876	0.9968045	0.9834742	0.9854976	0.98121315	0.9831213	0.9926041	0.9815865	0.98434085
0.0	0.98375076	0.98139876	0.9968045	0.9834742	0.9854976	0.98121315	0.9831213	0.9926041	0.9815865	0.98434085
0.0	0.98375076	0.98139876	0.9968045	0.9834742	0.9854976	0.98121315	0.9831213	0.9926041	0.9815865	0.98434085
0.0	0.98375076	0.98139876	0.9968045	0.9834742	0.9854976	0.98121315	0.9831213	0.9926041	0.9815865	0.98434085
0.0	0.9998099	0.9995821	0.99973994	0.99980205	0.999416	0.9996904	0.9987224	0.99941194	0.9998852	0.99957746
0.0	0.9998099	0.9995821	0.99973994	0.99980205	0.999416	0.9996904	0.9987224	0.99941194	0.9998852	0.99957746
0.0	0.98375076	0.98139876	0.9968045	0.9834742	0.9854976	0.98121315	0.9831213	0.9926041	0.9815865	0.98434085
0.0	0.98375076	0.98139876	0.9968045	0.9834742	0.9854976	0.98121315	0.9831213	0.9926041	0.9815865	0.98434085
0.0	0.98375076	0.98139876	0.9968045	0.9834742	0.9854976	0.98121315	0.9831213	0.9926041	0.9815865	0.98434085
0.0	0.98375076	0.98139876	0.9968045	0.9834742	0.9854976	0.98121315	0.9831213	0.9926041	0.9815865	0.98434085
0.0	0.98375076	0.98139876	0.9968045	0.9834742	0.9854976	0.98121315	0.9831213	0.9926041	0.9815865	0.98434085
0.0	0.98375076	0.98139876	0.9968045	0.9834742	0.9854976	0.98121315	0.9831213	0.9926041	0.9815865	0.98434085
0.0	0.9983896	0.99866843	0.9962579	0.99918336	0.9913248	0.99941146	0.99497116	0.99846053	0.99982685	0.9987367
0.0	0.9998099	0.9995821	0.99973994	0.99980205	0.999416	0.9996904	0.9987224	0.99941194	0.9998852	0.99957746
0.0	0.98375076	0.98139876	0.9968045	0.9834742	0.9854976	0.98121315	0.9831213	0.9926041	0.9815865	0.98434085
0.0	0.98375076	0.98139876	0.9968045	0.9834742	0.9854976	0.98121315	0.9831213	0.9926041	0.9815865	0.98434085
0.0	0.29253447	0.7673078	0.13759194	0.80201787	0.23966695	0.58585006	0.24262334	0.51591027	0.7209536	0.22109175
0.0	0.99922633	0.99957114	0.99894947	0.99920505	0.99900085	0.9983176	0.9986473	0.9992175	0.9998318	0.99761814
0.0	0.0008256429	0.0026386145	0.0005662647	0.0012214407	0.015454953	0.0003945869	0.0012587911	0.00033169167	0.00014708228	0.002104362
0.0	0.98375076	0.98139876	0.9968045	0.9834742	0.9854976	0.98121315	0.9831213	0.9926041	0.9815865	0.98434085
0.0	0.98375076	0.98139876	0.9968045	0.9834742	0.9854976	0.98121315	0.9831213	0.9926041	0.9815865	0.98434085
0.0	0.9998099	0.9995821	0.99973994	0.99980205	0.999416	0.9996904	0.9987224	0.99941194	0.9998852	0.99957746
0.0	0.98375076	0.98139876	0.9968045	0.9834742	0.9854976	0.98121315	0.9831213	0.9926041	0.9815865	0.98434085
0.0	0.98375076	0.98139876	0.9968045	0.9834742	0.9854976	0.98121315	0.9831213	0.9926041	0.9815865	0.98434085
0.0	0.000248003	0.0006299525	0.00011440067	0.00092287455	0.00032973845	3.324281e-05	0.00025658114	0.0012553822	0.00038704308	3.0439405e-05
0.0	0.98375076	0.98139876	0.9968045	0.9834742	0.9854976	0.98121315	0.9831213	0.9926041	0.9815865	0.98434085
0.0	0.9983896	0.99866843	0.9962579	0.99918336	0.9913248	0.99941146	0.99497116	0.99846053	0.99982685	0.9987367
0.0	0.98375076	0.98139876	0.9968045	0.9834742	0.9854976	0.98121315	0.9831213	0.9926041	0.9815865	0.98434085
0.0	0.98375076	0.98139876	0.9968045	0.9834742	0.9854976	0.98121315	0.9831213	0.9926041	0.9815865	0.98434085
0.0	0.9983896	0.99866843	0.9962579	0.99918336	0.9913248	0.99941146	0.99497116	0.99846053	0.99982685	0.9987367
0.0	0.9998099	0.9995821	0.99973994	0.99980205	0.999416	0.9996904	0.9987224	0.99941194	0.9998852	0.99957746
0.0	0.98375076	0.98139876	0.9968045	0.9834742	0.9854976	0.98121315	0.9831213	0.9926041	0.9815865	0.98434085
0.0	0.98375076	0.98139876	0.9968045	0.9834742	0.9854976	0.98121315	0.9831213	0.9926041	0.9815865	0.98434085
0.0	0.9995709	0.99947566	0.99765885	0.9990301	0.9982735	0.9994363	0.99854076	0.99976605	0.9998073	0.99922574
0.0	0.9975721	0.9975623	0.9959281	0.9990901	0.99819416	0.9989392	0.9978689	0.9986375	0.9996581	0.9951828
0.0	0.98375076	0.98139876	0.9968045	0.9834742	0.9854976	0.98121315	0.9831213	0.9926041	0.9815865	0.98434085
0.0	0.98375076	0.98139876	0.9968045	0.9834742	0.9854976	0.98121315	0.9831213	0.9926041	0.9815865	0.98434085
0.0	0.9983896	0.99866843	0.9962579	0.99918336	0.9913248	0.99941146	0.99497116	0.99846053	0.99982685	0.9987367
0.0	0.9998099	0.9995821	0.99973994	0.99980205	0.999416	0.9996904	0.9987224	0.99941194	0.9998852	0.99957746
0.0	0.98375076	0.98139876	0.9968045	0.9834742	0.9854976	0.98121315	0.9831213	0.9926041	0.9815865	0.98434085
0.0	0.98375076	0.98139876	0.9968045	0.9834742	0.9854976	0.98121315	0.9831213	0.9926041	0.9815865	0.98434085
0.0	0.98375076	0.98139876	0.9968045	0.9834742	0.9854976	0.98121315	0.9831213	0.9926041	0.9815865	0.98434085
0.0	0.98375076	0.98139876	0.9968045	0.9834742	0.9854976	0.98121315	0.9831213	0.9926041	0.9815865	0.98434085
0.0	0.99795854	0.99749905	0.9942914	0.99639577	0.9954007	0.9983108	0.98401374	0.99442613	0.9978465	0.9955758
0.0	0.99795854	0.99749905	0.9942914	0.99639577	0.9954007	0.9983108	0.98401374	0.99442613	0.9978465	0.9955758
0.0	0.9983291	0.9987232	0.99238914	0.99629265	0.99794215	0.99692386	0.9937623	0.99645776	0.9996402	0.99449015
0.0	0.9983291	0.9987232	0.99238914	0.99629265	0.99794215	0.99692386	0.9937623	0.99645776	0.9996402	0.99449015
0.0	0.9983896	0.99866843	0.9962579	0.99918336	0.9913248	0.99941146	0.99497116	0.99846053	0.99982685	0.9987367
0.0	0.98375076	0.98139876	0.9968045	0.9834742	0.9854976	0.98121315	0.9831213	0.9926041	0.9815865	0.98434085
0.0	0.9998099	0.9995821	0.99973994	0.99980205	0.999416	0.9996904	0.9987224	0.99941194	0.9998852	0.99957746
0.0	0.98375076	0.98139876	0.9968045	0.9834742	0.9854976	0.98121315	0.9831213	0.9926041	0.9815865	0.98434085
0.0	0.98375076	0.98139876	0.9968045	0.9834742	0.9854976	0.98121315	0.9831213	0.9926041	0.9815865	0.98434085
0.0	0.98861116	0.9984358	0.982724	0.9942227	0.9876643	0.97369134	0.9727768	0.99092567	0.99784446	0.98567986
0.0	0.98861116	0.9984358	0.982724	0.9942227	0.9876643	0.97369134	0.9727768	0.99092567	0.99784446	0.98567986
0.0	0.82290506	0.5399722	0.4079577	0.96548015	0.68043715	0.46966332	0.61489034	0.16619726	0.86101407	0.26736322
0.0	0.98375076	0.98139876	0.9968045	0.9834742	0.9854976	0.98121315	0.9831213	0.9926041	0.9815865	0.98434085
0.0	0.98375076	0.98139876	0.9968045	0.9834742	0.9854976	0.98121315	0.9831213	0.9926041	0.9815865	0.98434085
0.0	0.9983291	0.9987232	0.99238914	0.99629265	0.99794215	0.99692386	0.9937623	0.99645776	0.9996402	0.99449015
0.0	0.9983291	0.9987232	0.99238914	0.99629265	0.99794215	0.99692386	0.9937623	0.99645776	0.9996402	0.99449015
0.0	0.98375076	0.98139876	0.9968045	0.9834742	0.9854976	0.98121315	0.9831213	0.9926041	0.9815865	0.98434085
0.0	0.98375076	0.98139876	0.9968045	0.9834742	0.9854976	0.98121315	0.9831213	0.9926041	0.9815865	0.98434085
0.0	0.98375076	0.98139876	0.9968045	0.9834742	0.9854976	0.98121315	0.9831213	0.9926041	0.9815865	0.98434085
0.0	0.98375076	0.98139876	0.9968045	0.9834742	0.9854976	0.98121315	0.9831213	0.9926041	0.9815865	0.98434085
0.0	0.98375076	0.98139876	0.9968045	0.9834742	0.9854976	0.98121315	0.9831213	0.9926041	0.9815865	0.98434085
0.0	0.9998099	0.9995821	0.99973994	0.99980205	0.999416	0.9996904	0.9987224	0.99941194	0.9998852	0.99957746
0.0	0.77476496	0.88621426	0.92079556	0.8903517	0.8691138	0.8641664	0.34230918	0.90061766	0.9849268	0.8192486
0.0	0.0806772	0.37198776	0.10157241	0.12735285	0.13186137	0.05090488	0.028623724	0.053603236	0.20816727	0.04684928
0.0	0.013396529	0.053584028	0.007726039	0.0098166	0.011450571	0.03497869	0.0144175	0.008139505	0.08164138	0.0035454754
0.0	0.021898363	0.121242195	0.009325819	0.031862248	0.030151168	0.008575742	0.015523019	0.014712706	0.033046383	0.02611114
0.0	0.021898353	0.121242195	0.009325819	0.031862248	0.030151168	0.008575746	0.015523019	0.014712706	0.033046395	0.02611114
0.0	0.62126607	0.766755	0.5469806	0.3711569	0.24134178	0.18879713	0.060634386	0.3452932	0.8759554	0.40474778
0.0	0.09599991	0.4014137	0.11225183	0.1692569	0.15957278	0.073024414	0.037753288	0.064270556	0.22455119	0.064539246
0.0	0.9978225	0.99624085	0.9947038	0.9948796	0.98628867	0.9983725	0.8889814	0.9981383	0.9996879	0.9962618
0.0	0.98375076	0.98139876	0.9968045	0.9834742	0.9854976	0.98121315	0.9831213	0.9926041	0.9815865	0.98434085
0.0	0.98375076	0.98139876	0.9968045	0.9834742	0.9854976	0.98121315	0.9831213	0.9926041	0.9815865	0.98434085
0.0	0.9994843	0.99961984	0.99726945	0.9994267	0.9985746	0.9997029	0.9971028	0.9996991	0.9998599	0.9992112
0.0	0.9992384	0.9991598	0.99437463	0.99865496	0.9976445	0.99925655	0.99476975	0.9989225	0.9994072	0.99813443
0.0	0.9998099	0.9995821	0.99973994	0.99980205	0.999416	0.9996904	0.9987224	0.99941194	0.9998852	0.99957746
0.0	0.98375076	0.98139876	0.9968045	0.9834742	0.9854976	0.98121315	0.9831213	0.9926041	0.9815865	0.98434085
0.0	0.98375076	0.98139876	0.9968045	0.9834742	0.9854976	0.98121315	0.9831213	0.9926041	0.9815865	0.98434085
0.0	0.98375076	0.98139876	0.9968045	0.9834742	0.9854976	0.98121315	0.9831213	0.9926041	0.9815865	0.98434085
0.0	0.9998099	0.9995821	0.99973994	0.99980205	0.999416	0.9996904	0.9987224	0.99941194	0.9998852	0.99957746
0.0	0.9998099	0.9995821	0.99973994	0.99980205	0.999416	0.9996904	0.9987224	0.99941194	0.9998852	0.99957746
0.0	0.98375076	0.98139876	0.9968045	0.9834742	0.9854976	0.98121315	0.9831213	0.9926041	0.9815865	0.98434085
0.0	0.98375076	0.98139876	0.9968045	0.9834742	0.9854976	0.98121315	0.9831213	0.9926041	0.9815865	0.98434085
0.0	0.98375076	0.98139876	0.9968045	0.9834742	0.9854976	0.98121315	0.9831213	0.9926041	0.9815865	0.98434085
0.0	0.98375076	0.98139876	0.9968045	0.9834742	0.9854976	0.98121315	0.9831213	0.9926041	0.9815865	0.98434085
0.0	0.98375076	0.98139876	0.9968045	0.9834742	0.9854976	0.98121315	0.9831213	0.9926041	0.9815865	0.98434085
0.0	0.98375076	0.98139876	0.9968045	0.9834742	0.9854976	0.98121315	0.9831213	0.9926041	0.9815865	0.98434085
0.0	0.9998099	0.9995821	0.99973994	0.99980205	0.999416	0.9996904	0.9987224	0.99941194	0.9998852	0.99957746
0.0	0.000248003	0.0006299525	0.00011440067	0.0009228741	0.00032973845	3.324281e-05	0.00025658114	0.0012553822	0.00038704308	3.0439405e-05
0.0	0.15454514	0.0020057496	0.96388453	0.00015425186	0.010957991	0.0004144911	0.41209224	0.055441167	0.30618343	0.0005539102
0.0	0.9998099	0.9995821	0.99973994	0.99980205	0.999416	0.9996904	0.9987224	0.99941194	0.9998852	0.99957746
0.0	0.000248003	0.0006299525	0.00011440077	0.0009228741	0.00032973845	3.324281e-05	0.00025658114	0.0012553822	0.00038704308	3.0439405e-05
0.0	0.15454514	0.0020057505	0.96388453	0.00015425186	0.010957995	0.0004144911	0.41209218	0.055441167	0.30618343	0.0005539102
0.0	0.9998099	0.9995821	0.99973994	0.99980205	0.999416	0.9996904	0.9987224	0.99941194	0.9998852	0.99957746
0.0	0.98375076	0.98139876	0.9968045	0.9834742	0.9854976	0.98121315	0.9831213	0.9926041	0.9815865	0.98434085
0.0	0.98375076	0.98139876	0.9968045	0.9834742	0.9854976	0.98121315	0.9831213	0.9926041	0.9815865	0.98434085
0.0	0.98375076	0.98139876	0.9968045	0.9834742	0.9854976	0.98121315	0.9831213	0.9926041	0.9815865	0.98434085
0.0	0.98375076	0.98139876	0.9968045	0.9834742	0.9854976	0.98121315	0.9831213	0.9926041	0.9815865	0.98434085
0.0	0.98375076	0.98139876	0.9968045	0.9834742	0.9854976	0.98121315	0.9831213	0.9926041	0.9815865	0.98434085
0.0	0.98375076	0.98139876	0.9968045	0.9834742	0.9854976	0.98121315	0.9831213	0.9926041	0.9815865	0.98434085
0.0	0.9998099	0.9995821	0.99973994	0.99980205	0.999416	0.9996904	0.9987224	0.99941194	0.9998852	0.99957746
0.0	0.98375076	0.98139876	0.9968045	0.9834742	0.9854976	0.98121315	0.9831213	0.9926041	0.9815865	0.98434085
0.0	0.9998099	0.9995821	0.99973994	0.99980205	0.999416	0.9996904	0.9987224	0.99941194	0.9998852	0.99957746
0.0	0.15454516	0.0020057496	0.96388453	0.0001542517	0.010957991	0.0004144911	0.41209224	0.05544118	0.30618343	0.0005539102
0.0	0.99954885	0.9987356	0.9970017	0.9990128	0.9979036	0.9992112	0.9981072	0.9994117	0.9998369	0.99842787
0.0	0.99795854	0.99749905	0.9942914	0.99639577	0.9954007	0.9983108	0.98401374	0.99442613	0.9978465	0.9955758
0.0	0.9983291	0.9987232	0.99238914	0.99629265	0.99794215	0.99692386	0.9937623	0.99645776	0.9996402	0.99449015
0.0	0.82229394	0.9684761	0.92910093	0.8937156	0.84345603	0.5739934	0.74109787	0.99123245	0.9737342	0.67908174
0.0	0.98947	0.9941836	0.9703216	0.9868819	0.9774311	0.9718084	0.9650747	0.9831082	0.997253	0.96958613
0.0	0.98861116	0.9984358	0.982724	0.9942227	0.9876643	0.97369134	0.9727768	0.99092567	0.99784446	0.98567986
0.0	0.9983291	0.9987232	0.99238914	0.99629265	0.99794215	0.99692386	0.9937623	0.99645776	0.9996402	0.99449015
0.0	0.9997043	0.99909115	0.9981002	0.99934536	0.99870646	0.99943227	0.99885535	0.99956673	0.99988663	0.9990004
0.0	0.98375076	0.98139876	0.9968045	0.9834742	0.9854976	0.98121315	0.9831213	0.9926041	0.9815865	0.98434085
0.0	0.98375076	0.98139876	0.9968045	0.9834742	0.9854976	0.98121315	0.9831213	0.9926041	0.9815865	0.98434085
0.0	0.98375076	0.98139876	0.9968045	0.9834742	0.9854976	0.98121315	0.9831213	0.9926041	0.9815865	0.98434085
0.0	0.0090213325	0.047430903	0.0052208537	0.015379929	0.009247851	0.022290222	0.008648772	0.004714682	0.05854028	0.0023154116
0.0	0.99795854	0.99749905	0.9942914	0.99639577	0.9954007	0.9983108	0.98401374	0.99442613	0.9978465	0.9955758
0.0	0.99795854	0.99749905	0.9942914	0.99639577	0.9954007	0.9983108	0.98401374	0.99442613	0.9978465	0.9955758
0.0	0.9983291	0.9987232	0.99238914	0.99629265	0.99794215	0.99692386	0.9937623	0.99645776	0.9996402	0.99449015
0.0	0.9983291	0.9987232	0.99238914	0.99629265	0.99794215	0.99692386	0.9937623	0.99645776	0.9996402	0.99449015
0.0	0.99104184	0.9987558	0.9884418	0.9958295	0.9922106	0.9790086	0.98392385	0.99391574	0.99815696	0.9880465
0.0	0.9983291	0.9987232	0.99238914	0.99629265	0.99794215	0.99692386	0.9937623	0.99645776	0.9996402	0.99449015
0.0	0.98861116	0.9984358	0.982724	0.9942227	0.9876643	0.97369134	0.9727768	0.99092567	0.99784446	0.98567986
0.0	0.9983291	0.9987232	0.99238914	0.99629265	0.99794215	0.99692386	0.9937623	0.99645776	0.9996402	0.99449015
0.0	0.99795854	0.99749905	0.9942914	0.99639577	0.9954007	0.9983108	0.98401374	0.99442613	0.9978465	0.9955758
0.0	0.9983291	0.9987232	0.99238914	0.99629265	0.99794215	0.99692386	0.9937623	0.99645776	0.9996402	0.99449015
0.0	0.9983291	0.9987232	0.99238914	0.99629265	0.99794215	0.99692386	0.9937623	0.99645776	0.9996402	0.99449015
0.0	0.98861116	0.9984358	0.982724	0.9942227	0.9876643	0.97369134	0.9727768	0.99092567	0.99784446	0.98567986
0.0	0.98375076	0.98139876	0.9968045	0.9834742	0.9854976	0.98121315	0.9831213	0.9926041	0.9815865	0.98434085
0.0	0.98375076	0.98139876	0.9968045	0.9834742	0.9854976	0.98121315	0.9831213	0.9926041	0.9815865	0.98434085
0.0	0.99723226	0.9975298	0.9960486	0.9903894	0.99730563	0.9961016	0.95721704	0.9806338	0.99894804	0.99878246
0.0	5.503955e-05	0.00017439711	9.408747e-05	0.0005653762	0.00012182175	6.4019885e-05	6.4577674e-05	0.00011408038	0.00025074676	2.7294693e-05
0.0	0.92585474	0.9532377	0.8641138	0.9702594	0.99961156	0.9577859	0.97125083	0.9958794	0.9454614	0.9259403
0.0	0.9147986	0.9465012	0.4755551	0.97047675	0.96406996	0.97276616	0.8376756	0.90858805	0.986387	0.937811
0.0	0.9147986	0.9465012	0.47555518	0.97047675	0.96406996	0.97276616	0.8376756	0.90858805	0.986387	0.9378109
0.0	0.98375076	0.98139876	0.9968045	0.9834742	0.9854976	0.98121315	0.9831213	0.9926041	0.9815865	0.98434085
0.0	0.98375076	0.98139876	0.9968045	0.9834742	0.9854976	0.98121315	0.9831213	0.9926041	0.9815865	0.98434085
0.0	0.98375076	0.98139876	0.9968045	0.9834742	0.9854976	0.98121315	0.9831213	0.9926041	0.9815865	0.98434085
0.0	0.98375076	0.98139876	0.9968045	0.9834742	0.9854976	0.98121315	0.9831213	0.9926041	0.9815865	0.98434085
0.0	0.6178641	0.75272673	0.6834686	0.87520576	0.5361231	0.8720167	0.8320558	0.5664081	0.97427815	0.6870408
0.0	0.88087994	0.88151115	0.947349	0.86334145	0.95054895	0.777412	0.987295	0.98666626	0.9691083	0.9714262
0.0	0.09374732	0.18336941	0.035142913	0.12745906	0.12381655	0.35427096	0.0337405	0.056818742	0.8244385	0.048545536
0.0	0.98375076	0.98139876	0.9968045	0.9834742	0.9854976	0.98121315	0.9831213	0.9926041	0.9815865	0.98434085
0.0	0.9995516	0.9996543	0.99949694	0.9995216	0.9994375	0.9990232	0.9992481	0.99949443	0.99987316	0.99876547
0.0	0.99922633	0.99957114	0.99894947	0.99920505	0.99900085	0.9983176	0.9986473	0.9992175	0.9998318	0.99761814
0.0	0.9991086	0.99907756	0.99667835	0.997306	0.99933773	0.9992299	0.9955778	0.9994159	0.9996282	0.9981509
0.0	0.3978706	0.7182673	0.37669584	0.59289885	0.64602417	0.48352724	0.16670686	0.28030688	0.73323643	0.40872952
0.0	0.97259474	0.97666454	0.952014	0.98827386	0.9085926	0.9241142	0.93000823	0.94540215	0.97009766	0.98502076
0.0	0.9773046	0.989087	0.9755651	0.99175537	0.82402295	0.9697926	0.96378815	0.9810121	0.99325055	0.9811585
0.0	0.99847895	0.9991154	0.99469477	0.9975745	0.9994647	0.9979079	0.9994873	0.9993616	0.9996841	0.99959975
0.0	0.9990736	0.99919385	0.99523526	0.99746335	0.99843866	0.99810743	0.9966557	0.998071	0.99976355	0.99657094
0.0	0.99977404	0.9997105	0.9994537	0.99933726	0.99974185	0.99940467	0.9994301	0.999811	0.9998797	0.99953806
0.0	0.98375076	0.98139876	0.9968045	0.9834742	0.9854976	0.98121315	0.9831213	0.9926041	0.9815865	0.98434085
0.0	0.98375076	0.98139876	0.9968045	0.9834742	0.9854976	0.98121315	0.9831213	0.9926041	0.9815865	0.98434085
0.0	0.98375076	0.98139876	0.9968045	0.9834742	0.9854976	0.98121315	0.9831213	0.9926041	0.9815865	0.98434085
0.0	0.98375076	0.98139876	0.9968045	0.9834742	0.9854976	0.98121315	0.9831213	0.9926041	0.9815865	0.98434085
0.0	0.98375076	0.98139876	0.9968045	0.9834742	0.9854976	0.98121315	0.9831213	0.9926041	0.9815865	0.98434085
0.0	0.98375076	0.98139876	0.9968045	0.9834742	0.9854976	0.98121315	0.9831213	0.9926041	0.9815865	0.98434085
0.0	0.98375076	0.98139876	0.9968045	0.9834742	0.9854976	0.98121315	0.9831213	0.9926041	0.9815865	0.98434085
0.0	0.98375076	0.98139876	0.9968045	0.9834742	0.9854976	0.98121315	0.9831213	0.9926041	0.9815865	0.98434085
0.0	0.98375076	0.98139876	0.9968045	0.9834742	0.9854976	0.98121315	0.9831213	0.9926041	0.9815865	0.98434085
0.0	0.9986916	0.99956995	0.9976562	0.9990926	0.99867564	0.9991221	0.99774444	0.9992404	0.9998486	0.9986525
0.0	0.99889344	0.99957746	0.9978969	0.9991635	0.9987406	0.99909973	0.9978504	0.99928254	0.99985373	0.9986827
0.0	0.9997583	0.99951756	0.99858874	0.99950886	0.99923193	0.99969363	0.998949	0.99921775	0.99969995	0.9986349
0.0	0.8606004	0.5761159	0.44646743	0.14691913	0.4087555	0.6635687	0.5076082	0.5473182	0.53633565	0.23774973
0.0	0.8606004	0.5761159	0.44646743	0.14691913	0.4087555	0.6635687	0.5076082	0.5473182	0.53633565	0.23774973
0.0	0.9983896	0.99866843	0.9962579	0.99918336	0.9913248	0.99941146	0.99497116	0.99846053	0.99982685	0.9987367
0.0	0.99847895	0.9991154	0.99469477	0.9975745	0.9994647	0.9979079	0.9994873	0.9993616	0.9996841	0.99959975
0.0	0.99882585	0.998611	0.9985985	0.99909556	0.9968988	0.9939214	0.99743646	0.99891675	0.999624	0.9992224
0.0	0.6148412	0.8715292	0.57052517	0.76097286	0.8425641	0.5660456	0.33077213	0.40825284	0.77060544	0.55983263
0.0	0.9987979	0.9982632	0.99615854	0.9982874	0.99881566	0.99944013	0.99831295	0.99895453	0.9997242	0.9974366
0.0	0.99642473	0.99890053	0.9928281	0.998016	0.9971738	0.9969747	0.99305636	0.99833316	0.9995221	0.99381423
0.0	0.98375076	0.98139876	0.9968045	0.9834742	0.9854976	0.98121315	0.9831213	0.9926041	0.9815865	0.98434085
0.0	0.9994351	0.9996049	0.99928445	0.9993957	0.99926645	0.99873286	0.9990221	0.9994319	0.9998691	0.9981505
0.0	0.9997955	0.99980766	0.99961615	0.99977714	0.9998323	0.99985504	0.99964476	0.99992967	0.99994504	0.9996917
0.0	0.9997769	0.999835	0.9996698	0.9998258	0.99977547	0.9997925	0.9994598	0.9999491	0.99993455	0.99980074
0.0	0.9994843	0.99961984	0.99726945	0.9994267	0.9985746	0.9997029	0.9971028	0.9996991	0.9998599	0.9992112
0.0	0.98375076	0.98139876	0.9968045	0.9834742	0.9854976	0.98121315	0.9831213	0.9926041	0.9815865	0.98434085
0.0	0.99968135	0.9994217	0.99796486	0.99942434	0.998938	0.99968934	0.99798346	0.99958736	0.9998753	0.9990139
0.0	0.98375076	0.98139876	0.9968045	0.9834742	0.9854976	0.98121315	0.9831213	0.9926041	0.9815865	0.98434085
0.0	0.99729985	0.9979723	0.9744873	0.9978472	0.99008864	0.9992625	0.9795101	0.99763274	0.99880135	0.99079657
0.0	0.9605224	0.9853505	0.98763895	0.9725032	0.9825981	0.9876167	0.9968591	0.9981579	0.9627448	0.9943493
0.0	0.9982278	0.9980439	0.99522865	0.9965258	0.9965429	0.99858487	0.9887449	0.995314	0.99835616	0.99676263
0.0	0.9982278	0.9980439	0.99522865	0.9965258	0.9965429	0.99858487	0.9887449	0.995314	0.99835616	0.99676263
0.0	0.98375076	0.98139876	0.9968045	0.9834742	0.9854976	0.98121315	0.9831213	0.9926041	0.9815865	0.98434085
0.0	0.91664964	0.9870129	0.9225955	0.8867657	0.87682277	0.92314345	0.7389527	0.9462442	0.9883273	0.87057346
0.0	0.112437576	0.45523185	0.11283471	0.13487877	0.17450541	0.071900874	0.04296004	0.074812554	0.27260238	0.061251104
0.0	0.9996184	0.9991345	0.99769294	0.9996252	0.9992243	0.9997359	0.99934083	0.9994802	0.999892	0.9992393
0.0	0.031955287	0.013037175	0.009359311	0.001053493	0.0051883296	0.005044801	0.0046964684	0.00051869417	0.002022623	0.04677019
0.0	0.99922633	0.99957114	0.99894947	0.99920505	0.99900085	0.9983176	0.9986473	0.9992175	0.9998318	0.99761814
0.0	0.99976104	0.999746	0.9996722	0.99962723	0.9996209	0.9993461	0.9995396	0.99979144	0.9999348	0.9991014
0.0	0.0065424256	0.033786103	0.0044545545	0.0075169816	0.006685922	0.015611989	0.005666264	0.0035242522	0.04311193	0.0022118294
0.0	0.98375076	0.98139876	0.9968045	0.9834742	0.9854976	0.98121315	0.9831213	0.9926041	0.9815865	0.98434085
0.0	0.98375076	0.98139876	0.9968045	0.9834742	0.9854976	0.98121315	0.9831213	0.9926041	0.9815865	0.98434085
0.0	0.98375076	0.98139876	0.9968045	0.9834742	0.9854976	0.98121315	0.9831213	0.9926041	0.9815865	0.98434085
0.0	0.98375076	0.98139876	0.9968045	0.9834742	0.9854976	0.98121315	0.9831213	0.9926041	0.9815865	0.98434085
0.0	0.98375076	0.98139876	0.9968045	0.9834742	0.9854976	0.98121315	0.9831213	0.9926041	0.9815865	0.98434085
0.0	0.98375076	0.98139876	0.9968045	0.9834742	0.9854976	0.98121315	0.9831213	0.9926041	0.9815865	0.98434085
0.0	0.98375076	0.98139876	0.9968045	0.9834742	0.9854976	0.98121315	0.9831213	0.9926041	0.9815865	0.98434085
0.0	0.98375076	0.98139876	0.9968045	0.9834742	0.9854976	0.98121315	0.9831213	0.9926041	0.9815865	0.98434085
0.0	0.98375076	0.98139876	0.9968045	0.9834742	0.9854976	0.98121315	0.9831213	0.9926041	0.9815865	0.98434085
0.0	0.98375076	0.98139876	0.9968045	0.9834742	0.9854976	0.98121315	0.9831213	0.9926041	0.9815865	0.98434085
0.0	0.98375076	0.98139876	0.9968045	0.9834742	0.9854976	0.98121315	0.9831213	0.9926041	0.9815865	0.98434085
0.0	0.98375076	0.98139876	0.9968045	0.9834742	0.9854976	0.98121315	0.9831213	0.9926041	0.9815865	0.98434085
0.0	0.98375076	0.98139876	0.9968045	0.9834742	0.9854976	0.98121315	0.9831213	0.9926041	0.9815865	0.98434085
0.0	0.98375076	0.98139876	0.9968045	0.9834742	0.9854976	0.98121315	0.9831213	0.9926041	0.9815865	0.98434085
0.0	0.98375076	0.98139876	0.9968045	0.9834742	0.9854976	0.98121315	0.9831213	0.9926041	0.9815865	0.98434085
0.0	0.98375076	0.98139876	0.9968045	0.9834742	0.9854976	0.98121315	0.9831213	0.9926041	0.9815865	0.98434085
0.0	0.98375076	0.98139876	0.9968045	0.9834742	0.9854976	0.98121315	0.9831213	0.9926041	0.9815865	0.98434085
0.0	0.98375076	0.98139876	0.9968045	0.9834742	0.9854976	0.98121315	0.9831213	0.9926041	0.9815865	0.98434085
0.0	0.98375076	0.98139876	0.9968045	0.9834742	0.9854976	0.98121315	0.9831213	0.9926041	0.9815865	0.98434085
0.0	0.98375076	0.98139876	0.9968045	0.9834742	0.9854976	0.98121315	0.9831213	0.9926041	0.9815865	0.98434085
0.0	0.98375076	0.98139876	0.9968045	0.9834742	0.9854976	0.98121315	0.9831213	0.9926041	0.9815865	0.98434085
0.0	0.9944911	0.77786547	0.8933108	0.7451838	0.9742475	0.7737595	0.7266909	0.9863361	0.99437875	0.95275956
0.0	0.98375076	0.98139876	0.9968045	0.9834742	0.9854976	0.98121315	0.9831213	0.9926041	0.9815865	0.98434085
0.0	0.9973833	0.99899656	0.99343115	0.9983766	0.99748045	0.9975847	0.99415284	0.99854314	0.99949956	0.9946912
0.0	0.9973833	0.99899656	0.99343115	0.9983766	0.99748045	0.9975847	0.99415284	0.99854314	0.99949956	0.9946912
0.0	0.99630725	0.99898547	0.99220324	0.99816567	0.9968828	0.9970374	0.9929716	0.9982461	0.9994941	0.99337304
0.0	0.98375076	0.98139876	0.9968045	0.9834742	0.9854976	0.98121315	0.9831213	0.9926041	0.9815865	0.98434085
0.0	0.0065424256	0.033786103	0.0044545587	0.0075169816	0.006685922	0.015611989	0.0056662667	0.0035242522	0.04311193	0.0022118294
0.0	0.98375076	0.98139876	0.9968045	0.9834742	0.9854976	0.98121315	0.9831213	0.9926041	0.9815865	0.98434085
0.0	0.98375076	0.98139876	0.9968045	0.9834742	0.9854976	0.98121315	0.9831213	0.9926041	0.9815865	0.98434085
0.0	0.98375076	0.98139876	0.9968045	0.9834742	0.9854976	0.98121315	0.9831213	0.9926041	0.9815865	0.98434085
0.0	0.050903324	0.08205904	0.011021707	0.03821524	0.09646416	0.13909405	0.050107587	0.019330455	0.18133202	0.023234598
0.0	0.007532405	0.03894355	0.002524944	0.0089106085	0.014910299	0.022432942	0.007605697	0.009733861	0.08128071	0.0036566365
0.0	0.761113	0.1403984	0.9690995	0.011345427	0.9521839	0.36660272	0.84945065	0.41861948	0.9208889	0.0970952
0.0	0.9966884	0.9947015	0.9829753	0.9589112	0.99558854	0.99529016	0.9454505	0.9855585	0.99931836	0.9990576
0.0	0.98375076	0.98139876	0.9968045	0.9834742	0.9854976	0.98121315	0.9831213	0.9926041	0.9815865	0.98434085
0.0	0.9952674	0.99089783	0.9877588	0.9648232	0.99346817	0.9943873	0.9363199	0.9749623	0.9990288	0.99891925
0.0	0.9966408	0.99509686	0.9891973	0.9777551	0.99489766	0.99570376	0.9372003	0.9878613	0.99918276	0.99900657
0.0	0.99493957	0.98922706	0.9871422	0.9822035	0.9926444	0.99538344	0.9635067	0.9848498	0.9991787	0.999032
0.0	0.98375076	0.98139876	0.9968045	0.9834742	0.9854976	0.98121315	0.9831213	0.9926041	0.9815865	0.98434085
0.0	0.9999398	0.9998909	0.99995494	0.9998252	0.9989097	0.9998654	0.9997439	0.99989796	0.99988663	0.9999565
0.0	0.9999398	0.9998909	0.99995494	0.9998252	0.9989097	0.9998654	0.9997439	0.99989796	0.99988663	0.9999565
0.0	0.98375076	0.98139876	0.9968045	0.9834742	0.9854976	0.98121315	0.9831213	0.9926041	0.9815865	0.98434085
0.0	0.98375076	0.98139876	0.9968045	0.9834742	0.9854976	0.98121315	0.9831213	0.9926041	0.9815865	0.98434085
0.0	0.98375076	0.98139876	0.9968045	0.9834742	0.9854976	0.98121315	0.9831213	0.9926041	0.9815865	0.98434085
0.0	0.98375076	0.98139876	0.9968045	0.9834742	0.9854976	0.98121315	0.9831213	0.9926041	0.9815865	0.98434085
0.0	0.98375076	0.98139876	0.9968045	0.9834742	0.9854976	0.98121315	0.9831213	0.9926041	0.9815865	0.98434085
0.0	0.98375076	0.98139876	0.9968045	0.9834742	0.9854976	0.98121315	0.9831213	0.9926041	0.9815865	0.98434085
0.0	0.98375076	0.98139876	0.9968045	0.9834742	0.9854976	0.98121315	0.9831213	0.9926041	0.9815865	0.98434085
0.0	0.99173015	0.9794703	0.97419894	0.9124659	0.99014217	0.9907122	0.85055894	0.9486605	0.99848264	0.9976962
0.0	0.98375076	0.98139876	0.9968045	0.9834742	0.9854976	0.98121315	0.9831213	0.9926041	0.9815865	0.98434085
0.0	0.98375076	0.98139876	0.9968045	0.9834742	0.9854976	0.98121315	0.9831213	0.9926041	0.9815865	0.98434085
0.0	0.9909757	0.9767229	0.9699823	0.91434	0.9875585	0.99007076	0.8387696	0.9524825	0.9985495	0.99777645
0.0	0.98375076	0.98139876	0.9968045	0.9834742	0.9854976	0.98121315	0.9831213	0.9926041	0.9815865	0.98434085
0.0	0.98375076	0.98139876	0.9968045	0.9834742	0.9854976	0.98121315	0.9831213	0.9926041	0.9815865	0.98434085
0.0	0.99867404	0.9960395	0.9925154	0.9823307	0.9964385	0.9964887	0.96540326	0.9854715	0.99943274	0.9994504
0.0	0.98375076	0.98139876	0.9968045	0.9834742	0.9854976	0.98121315	0.9831213	0.9926041	0.9815865	0.98434085
0.0	0.9951538	0.9944587	0.9888996	0.9851195	0.99371284	0.9975915	0.90924925	0.9828714	0.99931324	0.9993948
0.0	0.9951538	0.9944587	0.9888996	0.9851195	0.99371284	0.9975915	0.90924925	0.9828714	0.99931324	0.9993948
0.0	0.9968117	0.994762	0.98589444	0.9763391	0.9949955	0.9968353	0.9681986	0.97963536	0.9991204	0.99936754
0.0	0.98375076	0.98139876	0.9968045	0.9834742	0.9854976	0.98121315	0.9831213	0.9926041	0.9815865	0.98434085
0.0	0.98375076	0.98139876	0.9968045	0.9834742	0.9854976	0.98121315	0.9831213	0.9926041	0.9815865	0.98434085
0.0	0.75539714	0.42051733	0.9987534	0.9688839	0.9928416	0.017985737	0.35745975	0.004611835	0.0034624985	0.93111163
0.0	0.013106263	0.053549703	0.009236237	0.012341568	0.014436945	0.021201706	0.008637696	0.004313869	0.059573673	0.0043431986
0.0	0.0031893328	0.02796483	0.0015123535	0.003877615	0.0030707272	0.0040561697	0.0026030033	0.0026595222	0.029170398	0.0011607729
0.0	0.85793746	0.2443877	0.8140525	0.90145135	0.33162352	4.016595e-05	0.19896461	0.02021927	0.032273475	0.90442383
0.0	0.85793746	0.2443877	0.8140525	0.90145135	0.33162352	4.016595e-05	0.19896461	0.02021927	0.032273475	0.90442383
0.0	0.58201283	0.89289993	0.8630866	0.8944451	0.31287333	0.5280392	0.83855355	0.70779395	0.837185	0.49350077
0.0	0.9213755	0.67175984	0.030434348	0.87114763	0.64619863	0.7886669	0.8185461	0.28461432	0.0036682195	0.036410928
0.0	0.96676195	0.96310157	0.68456066	0.9629192	0.95268387	0.95764124	0.8557879	0.87631047	0.928026	0.89835453
0.0	0.9213755	0.67175984	0.030434348	0.87114763	0.64619863	0.7886669	0.8185461	0.28461432	0.0036682195	0.036410928
0.0	0.9213755	0.67175984	0.030434348	0.87114763	0.64619863	0.7886669	0.8185461	0.28461432	0.0036682195	0.036410928
0.0	0.9213755	0.67175984	0.030434348	0.87114763	0.64619863	0.7886669	0.8185461	0.28461432	0.0036682195	0.036410928
0.0	0.9896513	0.9723503	0.96335995	0.8880337	0.9880283	0.98883116	0.7311354	0.9524825	0.9982828	0.9972402
0.0	0.9995956	0.9992047	0.9982274	0.9998134	0.99840254	0.9995597	0.9986816	0.9995734	0.9998354	0.9997696
0.0	0.99880624	0.99843127	0.9870063	0.9977285	0.99760216	0.9932648	0.9947954	0.9983485	0.9983157	0.9907703
0.0	0.43096298	0.6772081	0.61475354	0.56883854	0.6016932	0.33470958	0.16460726	0.519437	0.8360664	0.23667352
0.0	0.9883669	0.9687071	0.98639256	0.9988971	0.88006175	0.99159133	0.97541976	0.9738316	0.9977235	0.990299
0.0	0.99976593	0.9996356	0.9992854	0.99983954	0.99831736	0.9997985	0.9985008	0.99971515	0.9999294	0.99965143
0.0	0.083665155	0.18270741	0.03441348	0.13368458	0.104782805	0.40222374	0.052764595	0.06037138	0.8490268	0.040453896
0.0	0.99106103	0.9864	0.994422	0.99604297	0.98555297	0.9715556	0.36879247	0.9942932	0.99569523	0.9908993
0.0	0.98375076	0.98139876	0.9968045	0.9834742	0.9854976	0.98121315	0.9831213	0.9926041	0.9815865	0.98434085
0.0	0.98375076	0.98139876	0.9968045	0.9834742	0.9854976	0.98121315	0.9831213	0.9926041	0.9815865	0.98434085
0.0	0.98375076	0.98139876	0.9968045	0.9834742	0.9854976	0.98121315	0.9831213	0.9926041	0.9815865	0.98434085
0.0	0.9999398	0.9998909	0.99995494	0.9998252	0.9989097	0.9998654	0.9997439	0.99989796	0.99988663	0.9999565
0.0	0.4207645	0.817645	0.94923395	0.9785105	0.05113293	0.025942333	0.32804143	0.08023716	0.0016516934	0.05985609
0.0	0.18621756	0.53089976	0.17854962	0.69051236	0.14578249	0.44842485	0.3802164	0.05729672	0.8642404	0.07291123
0.0	0.4207645	0.817645	0.94923395	0.9785105	0.05113293	0.025942333	0.32804143	0.08023716	0.0016516934	0.05985609
0.0	0.4207645	0.817645	0.94923395	0.9785105	0.05113293	0.025942333	0.32804143	0.08023716	0.0016516934	0.05985609
0.0	0.4207645	0.817645	0.94923395	0.9785105	0.05113293	0.025942333	0.32804143	0.08023716	0.0016516934	0.05985609
0.0	0.006779389	0.01403248	0.0131925065	0.03424173	0.0018973084	0.0052617285	0.0408206	0.0064335745	0.036446664	0.002283734
0.0	0.8271099	0.9457173	0.54236585	0.9190298	0.55587894	0.8744941	0.44134298	0.8135448	0.95729274	0.7524064
0.0	0.98375076	0.98139876	0.9968045	0.9834742	0.9854976	0.98121315	0.9831213	0.9926041	0.9815865	0.98434085
0.0	0.98375076	0.98139876	0.9968045	0.9834742	0.9854976	0.98121315	0.9831213	0.9926041	0.9815865	0.98434085
0.0	0.98375076	0.98139876	0.9968045	0.9834742	0.9854976	0.98121315	0.9831213	0.9926041	0.9815865	0.98434085
0.0	0.9994635	0.9994272	0.99875104	0.999313	0.9977191	0.9995813	0.99734324	0.99936277	0.9995933	0.9990452
0.0	0.90025014	0.8927325	0.824945	0.93352175	0.90108734	0.7640158	0.71945554	0.9787987	0.9707879	0.90643597
0.0	0.98375076	0.98139876	0.9968045	0.9834742	0.9854976	0.98121315	0.9831213	0.9926041	0.9815865	0.98434085
0.0	0.98375076	0.98139876	0.9968045	0.9834742	0.9854976	0.98121315	0.9831213	0.9926041	0.9815865	0.98434085
0.0	0.98375076	0.98139876	0.9968045	0.9834742	0.9854976	0.98121315	0.9831213	0.9926041	0.9815865	0.98434085
0.0	0.98375076	0.98139876	0.9968045	0.9834742	0.9854976	0.98121315	0.9831213	0.9926041	0.9815865	0.98434085
0.0	0.98375076	0.98139876	0.9968045	0.9834742	0.9854976	0.98121315	0.9831213	0.9926041	0.9815865	0.98434085
0.0	0.98375076	0.98139876	0.9968045	0.9834742	0.9854976	0.98121315	0.9831213	0.9926041	0.9815865	0.98434085
0.0	0.98375076	0.98139876	0.9968045	0.9834742	0.9854976	0.98121315	0.9831213	0.9926041	0.9815865	0.98434085
0.0	0.006542428	0.033786103	0.0044545545	0.0075169816	0.006685922	0.015611989	0.005666264	0.0035242522	0.04311191	0.0022118294
0.0	0.0015729526	0.017590284	0.0010392363	0.0023039882	0.0021355494	0.0029835154	0.0016791279	0.0020010541	0.022469137	0.0007318928
0.0	0.98375076	0.98139876	0.9968045	0.9834742	0.9854976	0.98121315	0.9831213	0.9926041	0.9815865	0.98434085
0.0	0.98375076	0.98139876	0.9968045	0.9834742	0.9854976	0.98121315	0.9831213	0.9926041	0.9815865	0.98434085
0.0	0.98375076	0.98139876	0.9968045	0.9834742	0.9854976	0.98121315	0.9831213	0.9926041	0.9815865	0.98434085
0.0	0.98375076	0.98139876	0.9968045	0.9834742	0.9854976	0.98121315	0.9831213	0.9926041	0.9815865	0.98434085
0.0	0.98375076	0.98139876	0.9968045	0.9834742	0.9854976	0.98121315	0.9831213	0.9926041	0.9815865	0.98434085
0.0	0.98375076	0.98139876	0.9968045	0.9834742	0.9854976	0.98121315	0.9831213	0.9926041	0.9815865	0.98434085
0.0	0.98375076	0.98139876	0.9968045	0.9834742	0.9854976	0.98121315	0.9831213	0.9926041	0.9815865	0.98434085
0.0	0.98375076	0.98139876	0.9968045	0.9834742	0.9854976	0.98121315	0.9831213	0.9926041	0.9815865	0.98434085
0.0	0.98375076	0.98139876	0.9968045	0.9834742	0.9854976	0.98121315	0.9831213	0.9926041	0.9815865	0.98434085
0.0	0.98375076	0.98139876	0.9968045	0.9834742	0.9854976	0.98121315	0.9831213	0.9926041	0.9815865	0.98434085
0.0	0.98375076	0.98139876	0.9968045	0.9834742	0.9854976	0.98121315	0.9831213	0.9926041	0.9815865	0.98434085
0.0	0.98375076	0.98139876	0.9968045	0.9834742	0.9854976	0.98121315	0.9831213	0.9926041	0.9815865	0.98434085
0.0	0.98375076	0.98139876	0.9968045	0.9834742	0.9854976	0.98121315	0.9831213	0.9926041	0.9815865	0.98434085
0.0	0.99922633	0.99957114	0.99894947	0.99920505	0.99900085	0.9983176	0.9986473	0.9992175	0.9998318	0.99761814
0.0	0.00049169536	0.0053644334	0.0007656764	0.0016575687	0.0010101955	0.00092965196	0.00055745966	0.001819834	0.0055512884	0.0002568678
0.0	0.9883618	0.99897134	0.99705374	0.9903623	0.9949233	0.99097353	0.99286026	0.9891777	0.9968952	0.97676086
0.0	0.9902306	0.9989888	0.99722844	0.9914227	0.9958389	0.9919218	0.99286026	0.99213505	0.9973815	0.97676086
0.0	0.98375076	0.98139876	0.9968045	0.9834742	0.9854976	0.98121315	0.9831213	0.9926041	0.9815865	0.98434085
0.0	0.98375076	0.98139876	0.9968045	0.9834742	0.9854976	0.98121315	0.9831213	0.9926041	0.9815865	0.98434085
0.0	0.17745319	0.15635924	0.8543834	0.25971928	0.0012455905	0.00050430663	0.9831213	0.0032473756	0.002005299	0.98434085
0.0	0.00071036594	0.8768719	0.3884493	0.1648998	0.38357177	0.8390993	0.9793971	0.632889	0.017107554	0.0011209986
0.0	0.99251443	0.999071	0.9991447	0.9974813	0.9996723	0.9989882	0.99777514	0.9959103	0.9855833	0.9989349
0.0	0.9971732	0.9966775	0.99563783	0.9949941	0.9978598	0.9990126	0.99592054	0.9920744	0.9993352	0.99754757
0.0	0.99991834	0.036231842	0.9606963	0.97074485	0.9997367	0.99943787	0.105092734	0.99999046	0.9977423	0.9996598
0.0	0.93525374	0.7126647	0.9760526	0.62278086	0.98602194	0.9537928	0.76653415	0.9963737	0.77650666	0.97133684
0.0	0.998609	0.9992499	0.9990823	0.996775	0.998097	0.99893135	0.9969008	0.997747	0.99877435	0.9988387
0.0	0.95297843	0.903626	0.9777103	0.98527145	0.9881628	0.984125	0.5637095	0.9942438	0.8377434	0.9884946
0.0	0.98375076	0.98139876	0.9968045	0.9834742	0.9854976	0.98121315	0.9831213	0.9926041	0.9815865	0.98434085
0.0	0.98375076	0.98139876	0.9968045	0.9834742	0.9854976	0.98121315	0.9831213	0.9926041	0.9815865	0.98434085
0.0	0.98375076	0.98139876	0.9968045	0.9834742	0.9854976	0.98121315	0.9831213	0.9926041	0.9815865	0.98434085
0.0	0.98375076	0.98139876	0.9968045	0.9834742	0.9854976	0.98121315	0.9831213	0.9926041	0.9815865	0.98434085
0.0	0.9995322	0.99965155	0.9993117	0.99938214	0.9991467	0.9989778	0.99897313	0.9994079	0.99987733	0.99860424
0.0	0.0064177597	0.010399487	0.89087856	0.79524004	0.010316437	0.66302586	0.027536158	0.021936003	0.025439493	0.8697712
0.0	0.0064177597	0.010399487	0.89087856	0.79524004	0.010316437	0.66302586	0.027536158	0.021936003	0.025439493	0.8697712
0.0	0.98375076	0.98139876	0.9968045	0.9834742	0.9854976	0.98121315	0.9831213	0.9926041	0.9815865	0.98434085
0.0	0.98375076	0.98139876	0.9968045	0.9834742	0.9854976	0.98121315	0.9831213	0.9926041	0.9815865	0.98434085
0.0	0.8500187	0.9437851	0.89744484	0.9615311	0.569798	0.62265784	0.75626653	0.85299283	0.88892835	0.912004
0.0	0.8500187	0.9437851	0.89744484	0.9615311	0.569798	0.62265784	0.7562665	0.85299283	0.88892835	0.912004
0.0	0.8500187	0.9437851	0.89744484	0.9615311	0.5697979	0.62265784	0.75626653	0.8529928	0.88892835	0.912004
0.0	0.9998429	0.9993925	0.998395	0.99929416	0.9995946	0.9998933	0.9988682	0.9992785	0.9998771	0.9993443
0.0	0.9998429	0.9993925	0.998395	0.99929416	0.9995946	0.9998933	0.9988682	0.9992785	0.9998771	0.9993443
0.0	0.98375076	0.98139876	0.9968045	0.9834742	0.9854976	0.98121315	0.9831213	0.9926041	0.9815865	0.98434085
0.0	0.0013666826	0.008946593	0.000564791	0.0024607377	0.0013241671	0.001269639	0.0012576729	0.003597571	0.0072397212	0.0003596643
0.0	0.20506766	0.113227524	0.0037605818	0.31844836	0.12745444	0.10905589	0.68975544	0.4439777	0.6899794	0.025293553
0.0	0.05916348	0.12622082	0.021553984	0.19137137	0.98092765	0.028887818	0.15664664	0.0040190085	0.001989812	0.78258526
0.0	0.9773047	0.989087	0.9755651	0.99175537	0.82402295	0.9697926	0.96378815	0.9810122	0.99325055	0.9811585
0.0	0.9773046	0.989087	0.9755651	0.99175537	0.82402295	0.9697926	0.96378815	0.9810121	0.99325055	0.9811585
0.0	0.9797004	0.9914773	0.9794557	0.9930646	0.86807704	0.97701913	0.97457415	0.9879056	0.99480224	0.9833498
0.0	0.00075369864	0.006466176	0.006272176	0.0070385323	0.002223718	0.00035208682	0.002073498	0.0065725073	0.0021550325	0.00014049097
0.0	0.98375076	0.98139876	0.9968045	0.9834742	0.9854976	0.98121315	0.9831213	0.9926041	0.9815865	0.98434085
0.0	0.98375076	0.98139876	0.9968045	0.9834742	0.9854976	0.98121315	0.9831213	0.9926041	0.9815865	0.98434085
0.0	0.98375076	0.98139876	0.9968045	0.9834742	0.9854976	0.98121315	0.9831213	0.9926041	0.9815865	0.98434085
0.0	0.98375076	0.98139876	0.9968045	0.9834742	0.9854976	0.98121315	0.9831213	0.9926041	0.9815865	0.98434085
0.0	0.98375076	0.98139876	0.9968045	0.9834742	0.9854976	0.98121315	0.9831213	0.9926041	0.9815865	0.98434085
0.0	0.9998099	0.9995821	0.99973994	0.99980205	0.999416	0.9996904	0.9987224	0.99941194	0.9998852	0.99957746
0.0	0.9998099	0.9995821	0.99973994	0.99980205	0.999416	0.9996904	0.9987224	0.99941194	0.9998852	0.99957746
0.0	0.98375076	0.98139876	0.9968045	0.9834742	0.9854976	0.98121315	0.9831213	0.9926041	0.9815865	0.98434085
0.0	0.98375076	0.98139876	0.9968045	0.9834742	0.9854976	0.98121315	0.9831213	0.9926041	0.9815865	0.98434085
0.0	0.98375076	0.98139876	0.9968045	0.9834742	0.9854976	0.98121315	0.9831213	0.9926041	0.9815865	0.98434085
0.0	0.98375076	0.98139876	0.9968045	0.9834742	0.9854976	0.98121315	0.9831213	0.9926041	0.9815865	0.98434085
0.0	0.998672	0.9981408	0.99928194	0.99708766	0.9991716	0.99904126	0.9970204	0.99436116	0.9993399	0.9976793
0.0	0.92611635	0.97876406	0.9608736	0.95414984	0.9424898	0.88888675	0.8706369	0.9437576	0.9868559	0.8389073
0.0	0.92611635	0.97876406	0.9608736	0.95414984	0.9424898	0.8888868	0.8706369	0.9437576	0.9868559	0.8389073
0.0	0.9261162	0.97876406	0.9608736	0.95414984	0.9424898	0.8888868	0.8706369	0.9437576	0.9868559	0.8389073
0.0	0.9979532	0.99752957	0.99423426	0.99764204	0.99812835	0.9989973	0.9970373	0.9983997	0.9995684	0.99616516
0.0	0.98375076	0.98139876	0.9968045	0.9834742	0.9854976	0.98121315	0.9831213	0.9926041	0.9815865	0.98434085
0.0	0.98375076	0.98139876	0.9968045	0.9834742	0.9854976	0.98121315	0.9831213	0.9926041	0.9815865	0.98434085
0.0	0.98375076	0.98139876	0.9968045	0.9834742	0.9854976	0.98121315	0.9831213	0.9926041	0.9815865	0.98434085
0.0	0.99673754	0.9972916	0.99728584	0.9984876	0.99629647	0.9989513	0.9881613	0.9967547	0.9993111	0.9990563
0.0	0.10339856	0.33909225	0.19543591	0.16086619	0.36849645	0.03376855	0.04812578	0.20774116	0.46746817	0.059347913
0.0	0.00016507662	0.00050736906	0.00028418368	0.00034827704	0.00011357361	8.928697e-06	0.00014929546	7.85961e-05	0.00046018438	2.1304686e-05
0.0	0.99673754	0.9972916	0.99728584	0.9984876	0.99629647	0.9989513	0.9881613	0.9967547	0.9993111	0.9990563
0.0	0.99673754	0.9972916	0.99728584	0.9984876	0.99629647	0.9989513	0.9881613	0.9967547	0.9993111	0.9990563
0.0	0.103398584	0.33909228	0.19543594	0.16086617	0.36849645	0.03376855	0.04812578	0.2077411	0.46746817	0.059347913
0.0	0.08045681	0.29558423	0.14052202	0.24903853	0.14539158	0.37373984	0.04642381	0.28153452	0.7636618	0.20000573
0.0	0.98375076	0.98139876	0.9968045	0.9834742	0.9854976	0.98121315	0.9831213	0.9926041	0.9815865	0.98434085
0.0	0.9768424	0.98430264	0.9604477	0.992305	0.81453115	0.8784835	0.92691135	0.9432691	0.9673294	0.991067
0.0	0.98375076	0.98139876	0.9968045	0.9834742	0.9854976	0.98121315	0.9831213	0.9926041	0.9815865	0.98434085
0.0	0.98375076	0.98139876	0.9968045	0.9834742	0.9854976	0.98121315	0.9831213	0.9926041	0.9815865	0.98434085
0.0	0.6131522	0.73276776	0.15244131	0.89013904	0.8144418	0.7786581	0.32756758	0.727871	0.9522863	0.607335
0.0	0.9887987	0.99929583	0.99700975	0.99495775	0.99663794	0.9949551	0.9958062	0.9831034	0.9975528	0.99211943
0.0	0.009482192	0.046837613	0.0056619453	0.010443164	0.007814033	0.027711958	0.008512338	0.0039512916	0.06016106	0.0037368117
0.0	0.98375076	0.98139876	0.9968045	0.9834742	0.9854976	0.98121315	0.9831213	0.9926041	0.9815865	0.98434085
0.0	0.98375076	0.98139876	0.9968045	0.9834742	0.9854976	0.98121315	0.9831213	0.9926041	0.9815865	0.98434085
0.0	0.98375076	0.98139876	0.9968045	0.9834742	0.9854976	0.98121315	0.9831213	0.9926041	0.9815865	0.98434085
0.0	0.98375076	0.98139876	0.9968045	0.9834742	0.9854976	0.98121315	0.9831213	0.9926041	0.9815865	0.98434085
0.0	0.9998099	0.9995821	0.99973994	0.99980205	0.999416	0.9996904	0.9987224	0.99941194	0.9998852	0.99957746
0.0	0.9998099	0.9995821	0.99973994	0.99980205	0.999416	0.9996904	0.9987224	0.99941194	0.9998852	0.99957746
0.0	0.98375076	0.98139876	0.9968045	0.9834742	0.9854976	0.98121315	0.9831213	0.9926041	0.9815865	0.98434085
0.0	0.9998099	0.9995821	0.99973994	0.99980205	0.999416	0.9996904	0.9987224	0.99941194	0.9998852	0.99957746
0.0	0.9998099	0.9995821	0.99973994	0.99980205	0.999416	0.9996904	0.9987224	0.99941194	0.9998852	0.99957746
0.0	0.0017811193	0.015007458	0.0015129802	0.0023345063	0.0032198112	0.002051705	0.0007272692	0.003328851	0.008176027	0.00033639208
0.0	0.98375076	0.98139876	0.9968045	0.9834742	0.9854976	0.98121315	0.9831213	0.9926041	0.9815865	0.98434085
0.0	0.98375076	0.98139876	0.9968045	0.9834742	0.9854976	0.98121315	0.9831213	0.9926041	0.9815865	0.98434085
0.0	0.9998099	0.9995821	0.99973994	0.99980205	0.999416	0.9996904	0.9987224	0.99941194	0.9998852	0.99957746
0.0	0.9998099	0.9995821	0.99973994	0.99980205	0.999416	0.9996904	0.9987224	0.99941194	0.9998852	0.99957746
0.0	0.98375076	0.98139876	0.9968045	0.9834742	0.9854976	0.98121315	0.9831213	0.9926041	0.9815865	0.98434085
0.0	0.98375076	0.98139876	0.9968045	0.9834742	0.9854976	0.98121315	0.9831213	0.9926041	0.9815865	0.98434085
0.0	0.98375076	0.98139876	0.9968045	0.9834742	0.9854976	0.98121315	0.9831213	0.9926041	0.9815865	0.98434085
0.0	0.98375076	0.98139876	0.9968045	0.9834742	0.9854976	0.98121315	0.9831213	0.9926041	0.9815865	0.98434085
0.0	0.98375076	0.98139876	0.9968045	0.9834742	0.9854976	0.98121315	0.9831213	0.9926041	0.9815865	0.98434085
0.0	0.98375076	0.98139876	0.9968045	0.9834742	0.9854976	0.98121315	0.9831213	0.9926041	0.9815865	0.98434085
0.0	0.98375076	0.98139876	0.9968045	0.9834742	0.9854976	0.98121315	0.9831213	0.9926041	0.9815865	0.98434085
0.0	0.98375076	0.98139876	0.9968045	0.9834742	0.9854976	0.98121315	0.9831213	0.9926041	0.9815865	0.98434085
0.0	0.98375076	0.98139876	0.9968045	0.9834742	0.9854976	0.98121315	0.9831213	0.9926041	0.9815865	0.98434085
0.0	0.98375076	0.98139876	0.9968045	0.9834742	0.9854976	0.98121315	0.9831213	0.9926041	0.9815865	0.98434085
0.0	0.98375076	0.98139876	0.9968045	0.9834742	0.9854976	0.98121315	0.9831213	0.9926041	0.9815865	0.98434085
0.0	0.98375076	0.98139876	0.9968045	0.9834742	0.9854976	0.98121315	0.9831213	0.9926041	0.9815865	0.98434085
0.0	0.98375076	0.98139876	0.9968045	0.9834742	0.9854976	0.98121315	0.9831213	0.9926041	0.9815865	0.98434085
0.0	0.98375076	0.98139876	0.9968045	0.9834742	0.9854976	0.98121315	0.9831213	0.9926041	0.9815865	0.98434085
0.0	0.98375076	0.98139876	0.9968045	0.9834742	0.9854976	0.98121315	0.9831213	0.9926041	0.9815865	0.98434085
0.0	0.98375076	0.98139876	0.9968045	0.9834742	0.9854976	0.98121315	0.9831213	0.9926041	0.9815865	0.98434085
0.0	0.98375076	0.98139876	0.9968045	0.9834742	0.9854976	0.98121315	0.9831213	0.9926041	0.9815865	0.98434085
0.0	0.98375076	0.98139876	0.9968045	0.9834742	0.9854976	0.98121315	0.9831213	0.9926041	0.9815865	0.98434085
0.0	0.98766613	0.9934048	0.96801615	0.99695873	0.9744547	0.98953587	0.9799065	0.99253356	0.9975466	0.98542804
0.0	0.99210536	0.99245024	0.9693653	0.9958775	0.9717396	0.9868788	0.9773761	0.99567837	0.99768364	0.9874348
0.0	0.9993888	0.9990835	0.99625325	0.9997328	0.9973973	0.9992015	0.99708503	0.9994024	0.99967384	0.999448
0.0	0.0020745636	0.021645863	0.0014375931	0.0033341646	0.0028083043	0.005113962	0.0024363734	0.003854847	0.033461463	0.00078101025
0.0	0.009407211	0.052468937	0.007268628	0.010846555	0.009380561	0.025471013	0.008524947	0.006489029	0.0658399	0.002363006
0.0	0.055340473	0.9548089	0.83556867	0.9940361	0.034267183	0.9924459	0.5596989	0.9997856	0.77872217	0.5392153
0.0	0.65106297	0.9939615	0.9906702	0.997154	0.12689707	0.9737442	0.81829375	0.99957365	0.9504062	0.056586687
0.0	0.98375076	0.98139876	0.9968045	0.9834742	0.9854976	0.98121315	0.9831213	0.9926041	0.9815865	0.98434085
0.0	0.98375076	0.98139876	0.9968045	0.9834742	0.9854976	0.98121315	0.9831213	0.9926041	0.9815865	0.98434085
0.0	0.98375076	0.98139876	0.9968045	0.9834742	0.9854976	0.98121315	0.9831213	0.9926041	0.9815865	0.98434085
0.0	0.98375076	0.98139876	0.9968045	0.9834742	0.9854976	0.98121315	0.9831213	0.9926041	0.9815865	0.98434085
0.0	0.9915992	0.6964527	0.4981289	0.880153	0.7647206	0.653197	0.2599335	0.90670305	0.96115917	0.36502337
0.0	0.9983291	0.9987232	0.99238914	0.99629265	0.99794215	0.99692386	0.9937623	0.99645776	0.9996402	0.99449015
0.0	0.9900497	0.99428046	0.97595084	0.99723417	0.9803106	0.99348056	0.98379254	0.9942959	0.9982887	0.984097
0.0	0.98375076	0.98139876	0.9968045	0.9834742	0.9854976	0.98121315	0.9831213	0.9926041	0.9815865	0.98434085
0.0	0.98375076	0.98139876	0.9968045	0.9834742	0.9854976	0.98121315	0.9831213	0.9926041	0.9815865	0.98434085
0.0	0.98375076	0.98139876	0.9968045	0.9834742	0.9854976	0.98121315	0.9831213	0.9926041	0.9815865	0.98434085
0.0	0.98375076	0.98139876	0.9968045	0.9834742	0.9854976	0.98121315	0.9831213	0.9926041	0.9815865	0.98434085
0.0	0.98375076	0.98139876	0.9968045	0.9834742	0.9854976	0.98121315	0.9831213	0.9926041	0.9815865	0.98434085
0.0	0.98375076	0.98139876	0.9968045	0.9834742	0.9854976	0.98121315	0.9831213	0.9926041	0.9815865	0.98434085
0.0	0.9977696	0.9991109	0.9956656	0.99830294	0.99800175	0.9984731	0.9949391	0.99927944	0.9997074	0.9961558
0.0	0.8948285	0.9606799	0.94863397	0.979985	0.68907654	0.870245	0.09814255	0.79943633	0.941594	0.847566
0.0	0.98375076	0.98139876	0.9968045	0.9834742	0.9854976	0.98121315	0.9831213	0.9926041	0.9815865	0.98434085
0.0	0.8948285	0.9606799	0.94863397	0.979985	0.6890765	0.870245	0.09814255	0.7994363	0.941594	0.847566
0.0	0.8948285	0.9606799	0.94863397	0.979985	0.6890765	0.870245	0.09814255	0.79943615	0.941594	0.847566
0.0	0.8948285	0.9606799	0.94863397	0.979985	0.6890765	0.870245	0.09814255	0.7994363	0.941594	0.8475658
0.0	0.8948285	0.9606799	0.94863397	0.979985	0.6890765	0.870245	0.098142564	0.79943615	0.941594	0.8475658
0.0	0.8948285	0.9606799	0.94863397	0.979985	0.6890765	0.870245	0.09814255	0.79943615	0.941594	0.847566
0.0	0.8948285	0.9606799	0.94863397	0.979985	0.68907654	0.870245	0.09814255	0.7994363	0.941594	0.847566
0.0	0.8948285	0.9606799	0.94863397	0.979985	0.6890765	0.870245	0.098142564	0.79943633	0.941594	0.847566
0.0	0.8948285	0.9606799	0.94863397	0.979985	0.68907654	0.870245	0.09814255	0.7994363	0.941594	0.847566
0.0	0.8948285	0.9606799	0.94863397	0.979985	0.68907654	0.870245	0.09814255	0.7994363	0.941594	0.8475659
0.0	0.98375076	0.98139876	0.9968045	0.9834742	0.9854976	0.98121315	0.9831213	0.9926041	0.9815865	0.98434085
0.0	0.99705076	0.99338114	0.9981139	0.99832815	0.99498713	0.9969823	0.5040897	0.99685943	0.99901235	0.9986242
0.0	0.00011329702	0.0010509182	0.00026553948	0.00027047686	0.00094496383	0.00025886905	0.00011749863	0.0007563334	0.0005979696	0.00012020913
0.0	0.99863905	0.99929965	0.9955798	0.99871814	0.99843425	0.9982187	0.9979997	0.99914074	0.9997466	0.9972282
0.0	0.9986234	0.99055487	0.99438393	0.99702257	0.9768151	0.9905439	0.9652473	0.99816555	0.9990509	0.9933581
0.0	0.8948285	0.9606799	0.94863397	0.979985	0.6890764	0.870245	0.098142594	0.7994362	0.941594	0.847566
0.0	0.8948285	0.9606799	0.94863397	0.979985	0.6890765	0.870245	0.098142594	0.79943615	0.941594	0.847566
0.0	0.8948285	0.9606799	0.94863397	0.979985	0.6890765	0.870245	0.09814255	0.79943615	0.941594	0.847566
0.0	0.9968742	0.9902642	0.99519944	0.99743503	0.9590431	0.9817213	0.7053959	0.91950953	0.9956682	0.94232327
0.0	0.98416346	0.9913976	0.9950406	0.9939049	0.9729508	0.9852099	0.43737465	0.97943634	0.98833585	0.97883576
0.0	0.8948285	0.9606799	0.94863397	0.979985	0.6890765	0.870245	0.098142594	0.7994362	0.941594	0.847566
0.0	0.99596006	0.986943	0.9922943	0.99649006	0.995259	0.98297393	0.6632497	0.9701217	0.9887489	0.9872651
0.0	0.8948285	0.9606799	0.94863397	0.979985	0.6890765	0.870245	0.09814255	0.79943615	0.941594	0.847566
0.0	0.8948285	0.9606799	0.94863397	0.979985	0.6890765	0.870245	0.098142564	0.7994363	0.941594	0.847566
0.0	0.8948285	0.9606799	0.94863397	0.979985	0.68907654	0.870245	0.09814255	0.7994363	0.941594	0.847566
0.0	0.9977506	0.9991019	0.99413294	0.9986518	0.99727803	0.9980573	0.9976568	0.9990816	0.99968576	0.9950572
0.0	0.8948285	0.9606799	0.94863397	0.979985	0.68907654	0.870245	0.09814255	0.79943615	0.941594	0.8475658
0.0	0.8948285	0.9606799	0.94863397	0.979985	0.6890765	0.870245	0.098142564	0.7994363	0.941594	0.8475658
0.0	0.8948285	0.9606799	0.94863397	0.979985	0.68907654	0.870245	0.09814255	0.79943615	0.941594	0.847566
0.0	0.8948285	0.9606799	0.94863397	0.979985	0.68907654	0.870245	0.09814255	0.79943633	0.941594	0.847566
0.0	0.8948285	0.9606799	0.94863397	0.979985	0.6890764	0.870245	0.098142594	0.7994362	0.941594	0.8475659
0.0	0.99844676	0.99922514	0.99528706	0.9986394	0.99862003	0.998133	0.9977552	0.99914324	0.9997079	0.99660945
0.0	0.9962657	0.9988576	0.9921284	0.9979311	0.99703974	0.9967546	0.99411255	0.99828374	0.99947387	0.99283385
0.0	0.9982364	0.9992422	0.9956072	0.99871266	0.998248	0.99859387	0.9980421	0.9991147	0.99963534	0.9968923
0.0	0.99519956	0.9987037	0.9902552	0.9976609	0.996042	0.9960096	0.9905441	0.99779487	0.99937207	0.99148774
0.0	0.9982552	0.99931705	0.99509096	0.9989691	0.9983316	0.998379	0.9971199	0.9993674	0.9997447	0.99680007
0.0	0.99776936	0.9991714	0.9959632	0.9991353	0.9981419	0.9988624	0.99618727	0.99924433	0.99973935	0.9973526
0.0	0.98375076	0.98139876	0.9968045	0.9834742	0.9854976	0.98121315	0.9831213	0.9926041	0.9815865	0.98434085
0.0	0.98375076	0.98139876	0.9968045	0.9834742	0.9854976	0.98121315	0.9831213	0.9926041	0.9815865	0.98434085
0.0	0.008540664	0.15602984	0.043424755	0.025900502	0.0024474952	0.0046090884	0.0015526311	0.023070483	0.018018685	0.003084934
0.0	0.0058082286	0.056430895	0.015218121	0.009377017	0.0013508673	0.00055706233	0.00068137696	0.009923564	0.007822244	0.0012392647
0.0	0.0058082263	0.056430895	0.015218121	0.009377017	0.0013508673	0.00055706233	0.00068137696	0.009923564	0.007822244	0.0012392647
0.0	0.0058082286	0.056430895	0.0152181275	0.009377017	0.0013508673	0.00055706233	0.00068137696	0.009923564	0.007822244	0.0012392647
0.0	0.0058082263	0.056430895	0.015218121	0.009377017	0.0013508673	0.00055706233	0.00068137696	0.009923564	0.007822244	0.0012392647
0.0	0.0058082235	0.05643091	0.0152181275	0.009377012	0.0013508673	0.0005570618	0.00068137725	0.009923564	0.007822241	0.0012392647
0.0	0.008540664	0.15602984	0.043424755	0.025900502	0.0024474952	0.0046090884	0.0015526296	0.023070475	0.018018685	0.003084934
0.0	0.0058082286	0.056430895	0.0152181275	0.009377017	0.0013508673	0.00055706233	0.00068137696	0.009923564	0.007822241	0.0012392647
0.0	0.0058082263	0.056430895	0.0152181275	0.009377017	0.0013508673	0.00055706233	0.00068137696	0.009923564	0.007822241	0.0012392647
0.0	0.0058082286	0.056430895	0.0152181275	0.009377017	0.0013508673	0.00055706233	0.00068137696	0.009923564	0.007822241	0.0012392647
0.0	0.0058082263	0.05643092	0.015218121	0.009377017	0.0013508673	0.00055706233	0.00068137696	0.009923564	0.007822241	0.0012392647
0.0	0.0058082286	0.05643091	0.015218121	0.009377012	0.0013508673	0.0005570618	0.00068137725	0.009923569	0.007822241	0.0012392647
0.0	0.008540664	0.15602984	0.043424755	0.025900494	0.0024474964	0.0046090866	0.0015526296	0.023070483	0.018018689	0.0030849327
0.0	0.0058082286	0.056430895	0.0152181275	0.009377017	0.0013508673	0.00055706233	0.00068137696	0.009923564	0.007822244	0.0012392647
0.0	0.0058082286	0.056430895	0.0152181275	0.009377017	0.0013508673	0.00055706233	0.00068137696	0.009923564	0.007822244	0.0012392647
0.0	0.0058082263	0.056430895	0.015218121	0.009377017	0.0013508673	0.00055706233	0.00068137696	0.009923564	0.007822244	0.0012392647
0.0	0.0058082286	0.056430895	0.0152181275	0.009377017	0.0013508673	0.00055706233	0.00068137696	0.009923564	0.007822244	0.0012392647
0.0	0.0058082235	0.05643092	0.015218121	0.009377012	0.0013508673	0.0005570618	0.00068137725	0.009923564	0.007822241	0.0012392647
0.0	0.008540664	0.15602984	0.043424755	0.025900502	0.0024474952	0.0046090884	0.0015526311	0.023070483	0.018018685	0.003084934
0.0	0.0058082286	0.056430895	0.015218121	0.009377017	0.0013508673	0.00055706233	0.00068137696	0.009923564	0.007822244	0.0012392647
0.0	0.0058082263	0.05643092	0.0152181275	0.009377017	0.0013508673	0.00055706233	0.00068137696	0.009923564	0.007822241	0.0012392647
0.0	0.0058082286	0.056430895	0.015218121	0.009377017	0.0013508673	0.00055706233	0.00068137696	0.009923564	0.007822244	0.0012392647
0.0	0.0058082263	0.056430895	0.0152181275	0.009377017	0.0013508673	0.00055706233	0.00068137696	0.009923564	0.007822241	0.0012392647
0.0	0.0058082235	0.05643091	0.0152181275	0.009377017	0.0013508673	0.0005570618	0.00068137725	0.009923564	0.007822241	0.0012392647
0.0	0.008540664	0.15602984	0.043424755	0.025900502	0.0024474964	0.0046090884	0.0015526311	0.023070475	0.018018689	0.0030849327
0.0	0.0058082286	0.056430895	0.0152181275	0.009377017	0.0013508673	0.00055706233	0.00068137696	0.009923564	0.007822244	0.0012392647
0.0	0.0058082263	0.056430895	0.015218121	0.009377017	0.0013508673	0.00055706233	0.00068137696	0.009923564	0.007822241	0.0012392647
0.0	0.0058082286	0.05643092	0.015218121	0.009377017	0.0013508673	0.00055706233	0.00068137696	0.009923564	0.007822244	0.0012392647
0.0	0.0058082263	0.05643092	0.015218121	0.009377017	0.0013508673	0.00055706233	0.00068137696	0.009923564	0.007822241	0.0012392647
0.0	0.0058082235	0.05643091	0.015218121	0.009377012	0.0013508673	0.0005570618	0.00068137725	0.009923569	0.007822241	0.0012392647
0.0	0.008540664	0.15602984	0.043424755	0.025900502	0.0024474952	0.0046090866	0.0015526296	0.023070475	0.018018689	0.0030849327
0.0	0.0058082263	0.056430895	0.0152181275	0.009377017	0.0013508673	0.00055706233	0.00068137696	0.009923564	0.007822241	0.0012392647
0.0	0.0058082286	0.056430895	0.015218121	0.009377017	0.0013508673	0.00055706233	0.00068137696	0.009923564	0.007822241	0.0012392647
0.0	0.0058082286	0.056430895	0.015218121	0.009377017	0.0013508673	0.00055706233	0.00068137696	0.009923564	0.007822241	0.0012392647
0.0	0.0058082263	0.056430895	0.015218121	0.009377017	0.0013508673	0.00055706233	0.00068137696	0.009923564	0.007822244	0.0012392647
0.0	0.0058082286	0.05643091	0.015218121	0.009377012	0.0013508673	0.0005570618	0.00068137725	0.009923569	0.007822241	0.0012392647
0.0	0.008540664	0.15602984	0.043424755	0.025900502	0.0024474964	0.0046090866	0.0015526296	0.023070483	0.018018689	0.003084934
0.0	0.0058082263	0.056430895	0.015218121	0.009377017	0.0013508673	0.00055706233	0.00068137696	0.009923564	0.007822241	0.0012392647
0.0	0.0058082263	0.056430895	0.0152181275	0.009377017	0.0013508673	0.00055706233	0.00068137696	0.009923564	0.007822241	0.0012392647
0.0	0.0058082263	0.05643092	0.0152181275	0.009377017	0.0013508673	0.00055706233	0.00068137696	0.009923564	0.007822241	0.0012392647
0.0	0.0058082286	0.056430895	0.015218121	0.009377017	0.0013508673	0.00055706233	0.00068137696	0.009923564	0.007822241	0.0012392647
0.0	0.0058082235	0.05643092	0.0152181275	0.009377012	0.0013508673	0.0005570618	0.00068137725	0.009923569	0.007822237	0.0012392647
0.0	0.0058082235	0.05643091	0.015218121	0.009377017	0.0013508673	0.0005570618	0.00068137725	0.009923569	0.007822237	0.0012392647
0.0	0.0058082235	0.05643092	0.015218121	0.009377012	0.0013508673	0.0005570618	0.00068137725	0.009923569	0.007822241	0.0012392647
0.0	0.0058082263	0.05643092	0.015218121	0.009377017	0.0013508673	0.00055706233	0.00068137696	0.009923564	0.007822241	0.0012392647
0.0	0.0058082235	0.05643091	0.0152181275	0.009377012	0.0013508673	0.0005570618	0.00068137725	0.009923569	0.007822241	0.0012392647
0.0	0.0058082286	0.05643091	0.0152181275	0.009377012	0.0013508673	0.0005570618	0.00068137725	0.009923569	0.007822237	0.0012392647
0.0	0.0058082286	0.05643092	0.0152181275	0.009377017	0.0013508673	0.00055706233	0.00068137696	0.009923564	0.007822241	0.0012392647
0.0	0.0058082286	0.05643092	0.0152181275	0.009377017	0.0013508673	0.00055706233	0.00068137696	0.009923564	0.007822241	0.0012392647
0.0	0.0058082286	0.05643092	0.015218121	0.009377017	0.0013508673	0.00055706233	0.00068137696	0.009923564	0.007822244	0.0012392647
0.0	0.0058082286	0.056430895	0.015218121	0.009377017	0.0013508673	0.00055706233	0.00068137696	0.009923564	0.007822244	0.0012392647
0.0	0.0058082286	0.05643092	0.015218121	0.009377017	0.0013508673	0.00055706233	0.00068137696	0.009923564	0.007822241	0.0012392647
0.0	0.008540664	0.15602984	0.043424755	0.025900494	0.0024474964	0.0046090884	0.0015526311	0.023070475	0.018018689	0.003084934
0.0	0.0058082286	0.05643091	0.0152181275	0.009377012	0.0013508673	0.0005570618	0.00068137725	0.009923569	0.007822237	0.0012392647
0.0	0.020499654	0.11735659	0.045007005	0.0073331464	0.0026269236	0.0011949451	0.0018532085	0.013653439	0.019376392	0.0012912491
0.0	0.008540664	0.15602984	0.043424755	0.025900502	0.0024474952	0.0046090884	0.0015526311	0.023070475	0.018018689	0.003084934
0.0	0.0058082286	0.056430895	0.015218121	0.009377017	0.0013508673	0.00055706233	0.00068137696	0.009923564	0.007822241	0.0012392647
0.0	0.0058082286	0.05643091	0.015218121	0.009377012	0.0013508673	0.0005570618	0.00068137725	0.009923569	0.007822241	0.0012392647
0.0	0.0058082235	0.05643091	0.0152181275	0.009377017	0.0013508673	0.0005570618	0.00068137725	0.009923564	0.007822241	0.0012392647
0.0	0.0058082286	0.056430895	0.015218121	0.009377017	0.0013508673	0.00055706233	0.00068137696	0.009923564	0.007822241	0.0012392647
0.0	0.0058082263	0.056430895	0.015218121	0.009377017	0.0013508673	0.00055706233	0.00068137696	0.009923564	0.007822241	0.0012392647
0.0	0.020499654	0.11735657	0.045007005	0.007333143	0.0026269236	0.0011949462	0.0018532093	0.013653439	0.019376395	0.0012912491
0.0	0.0058082263	0.05643092	0.015218121	0.009377017	0.0013508673	0.00055706233	0.00068137696	0.009923564	0.007822241	0.0012392647
0.0	0.0058082286	0.056430895	0.015218121	0.009377017	0.0013508673	0.00055706233	0.00068137696	0.009923564	0.007822241	0.0012392647
0.0	0.0058082286	0.056430895	0.015218121	0.009377017	0.0013508673	0.00055706233	0.00068137696	0.009923564	0.007822241	0.0012392647
0.0	0.019947803	0.08313188	0.034794886	0.017835544	0.006266879	0.0017957268	0.0024252546	0.012025296	0.011472836	0.0014085753
0.0	0.008540664	0.15602982	0.043424755	0.025900502	0.0024474964	0.0046090884	0.0015526311	0.023070475	0.018018685	0.003084934
0.0	0.009346813	0.13177459	0.041540734	0.008719595	0.002288353	0.0025807323	0.0015073683	0.02553745	0.010080889	0.001640183
0.0	0.034642745	0.2576003	0.10350933	0.008486767	0.004781905	0.0056767995	0.004468503	0.027297948	0.028154157	0.0016795619
0.0	0.009346813	0.13177456	0.041540742	0.0087195905	0.002288354	0.0025807323	0.001507369	0.02553745	0.010080889	0.001640183
0.0	0.0058082263	0.056430895	0.015218121	0.009377017	0.0013508673	0.00055706233	0.00068137696	0.009923564	0.007822241	0.0012392647
0.0	0.02049966	0.117356606	0.045006994	0.0073331464	0.0026269236	0.0011949451	0.0018532085	0.013653439	0.019376392	0.0012912491
0.0	0.0058082263	0.05643092	0.0152181275	0.009377017	0.0013508673	0.00055706233	0.00068137696	0.009923564	0.007822241	0.0012392647
0.0	0.008540664	0.15602984	0.043424755	0.025900502	0.0024474964	0.0046090884	0.0015526296	0.023070483	0.018018689	0.003084931
0.0	0.0058082263	0.056430895	0.015218121	0.009377017	0.0013508673	0.00055706233	0.00068137696	0.009923564	0.007822244	0.0012392647
0.0	0.0058082263	0.056430895	0.015218121	0.009377017	0.0013508673	0.00055706233	0.00068137696	0.009923564	0.007822241	0.0012392647
0.0	0.008540659	0.15602982	0.043424755	0.025900494	0.0024474964	0.0046090884	0.0015526296	0.023070475	0.018018689	0.003084934
0.0	0.0058082235	0.05643091	0.0152181275	0.009377012	0.0013508673	0.0005570618	0.00068137725	0.009923564	0.007822237	0.0012392647
0.0	0.0058082263	0.05643092	0.015218121	0.009377017	0.0013508673	0.00055706233	0.00068137696	0.009923564	0.007822241	0.0012392647
0.0	0.0058082263	0.05643092	0.015218121	0.009377017	0.0013508673	0.00055706233	0.00068137696	0.009923564	0.007822244	0.0012392647
0.0	0.020499654	0.117356606	0.045006994	0.007333143	0.0026269236	0.0011949462	0.0018532085	0.013653439	0.019376395	0.0012912491
0.0	0.020499654	0.11735659	0.045007005	0.0073331464	0.0026269236	0.0011949462	0.0018532093	0.013653439	0.019376392	0.0012912491
0.0	0.0058082235	0.05643092	0.015218121	0.009377012	0.0013508673	0.0005570618	0.00068137725	0.009923569	0.007822237	0.0012392647
0.0	0.0058082235	0.05643091	0.015218121	0.009377012	0.0013508673	0.0005570618	0.00068137725	0.009923569	0.007822237	0.0012392647
0.0	0.0058082263	0.056430895	0.0152181275	0.009377017	0.0013508673	0.00055706233	0.00068137696	0.009923564	0.007822241	0.0012392647
0.0	0.0058082263	0.056430895	0.0152181275	0.009377017	0.0013508673	0.00055706233	0.00068137696	0.009923564	0.007822241	0.0012392647
0.0	0.020499654	0.11735659	0.045007005	0.007333143	0.0026269236	0.0011949462	0.0018532093	0.013653439	0.019376392	0.0012912491
0.0	0.0058082263	0.056430895	0.015218121	0.009377017	0.0013508673	0.00055706233	0.00068137696	0.009923564	0.007822241	0.0012392647
0.0	0.0058082263	0.056430895	0.015218121	0.009377017	0.0013508673	0.00055706233	0.00068137696	0.009923564	0.007822241	0.0012392647
0.0	0.010277149	0.15439062	0.041406915	0.013132168	0.0032380973	0.0011774097	0.0028174678	0.06071829	0.016578533	0.0021956563
0.0	0.008540664	0.15602984	0.043424755	0.025900502	0.0024474964	0.0046090884	0.0015526311	0.023070483	0.018018685	0.003084934
0.0	0.020499654	0.11735657	0.045006994	0.007333143	0.0026269236	0.0011949462	0.0018532085	0.013653431	0.019376395	0.0012912491
0.0	0.008540664	0.15602984	0.043424755	0.025900502	0.0024474964	0.0046090884	0.0015526311	0.023070475	0.018018685	0.003084934
0.0	0.11775228	0.24646229	0.12208106	0.020033766	0.0042357044	0.0023376679	0.004862837	0.024809735	0.032993704	0.0015828944
0.0	0.0058082235	0.05643091	0.015218121	0.009377017	0.0013508673	0.0005570618	0.00068137725	0.009923569	0.007822241	0.0012392647
0.0	0.0058082263	0.056430895	0.0152181275	0.009377017	0.0013508673	0.00055706233	0.00068137696	0.009923564	0.007822244	0.0012392647
0.0	0.02049966	0.11735657	0.045006994	0.007333143	0.0026269236	0.0011949451	0.0018532093	0.013653439	0.019376392	0.0012912491
0.0	0.019947803	0.08313188	0.034794886	0.017835544	0.006266882	0.0017957268	0.0024252546	0.012025307	0.01147283	0.0014085745
0.0	0.020499654	0.117356606	0.045007005	0.0073331464	0.0026269236	0.0011949462	0.0018532085	0.013653431	0.019376395	0.0012912491
0.0	0.008540664	0.15602984	0.043424755	0.025900502	0.0024474952	0.0046090866	0.0015526311	0.023070483	0.018018689	0.003084934
0.0	0.008540664	0.15602984	0.043424755	0.025900502	0.0024474964	0.0046090884	0.0015526311	0.023070483	0.018018685	0.0030849327
0.0	0.0058082235	0.05643092	0.0152181275	0.009377012	0.0013508673	0.0005570618	0.00068137725	0.009923564	0.007822241	0.0012392647
0.0	0.0058082235	0.05643091	0.015218121	0.009377012	0.0013508673	0.0005570618	0.00068137725	0.009923569	0.007822237	0.0012392647
0.0	0.0058082286	0.056430895	0.0152181275	0.009377017	0.0013508673	0.00055706233	0.00068137696	0.009923564	0.007822244	0.0012392647
0.0	0.0058082263	0.056430895	0.015218121	0.009377017	0.0013508673	0.00055706233	0.00068137696	0.009923564	0.007822241	0.0012392647
0.0	0.0058082263	0.056430895	0.015218121	0.009377017	0.0013508673	0.00055706233	0.00068137696	0.009923564	0.007822241	0.0012392647
0.0	0.008540664	0.15602984	0.043424755	0.025900502	0.0024474964	0.0046090884	0.0015526311	0.023070475	0.018018685	0.0030849327
0.0	0.0058082286	0.056430895	0.0152181275	0.009377017	0.0013508673	0.00055706233	0.00068137696	0.009923564	0.007822244	0.0012392647
0.0	0.020499645	0.11735657	0.045006994	0.0073331464	0.0026269236	0.0011949462	0.0018532085	0.013653439	0.019376392	0.0012912491
0.0	0.008540664	0.15602984	0.043424755	0.025900502	0.0024474952	0.0046090866	0.0015526311	0.023070483	0.018018689	0.003084931
0.0	0.008540664	0.15602984	0.043424755	0.025900494	0.0024474952	0.0046090866	0.0015526311	0.023070483	0.018018685	0.003084934
0.0	0.004964746	0.054775234	0.027739901	0.0063565164	0.00239786	0.0013159636	0.0011440014	0.03148695	0.010737578	0.0013447906
0.0	0.004964746	0.054775223	0.027739901	0.0063565164	0.00239786	0.0013159636	0.0011440014	0.03148696	0.010737578	0.0013447906
0.0	0.008826773	0.16489771	0.06993962	0.02793813	0.0045410777	0.009795072	0.0030345777	0.07512323	0.03128736	0.003344488
0.0	0.8948285	0.9606799	0.94863397	0.979985	0.6890765	0.870245	0.09814262	0.7994362	0.941594	0.8475659
0.0	0.98375076	0.98139876	0.9968045	0.9834742	0.9854976	0.98121315	0.9831213	0.9926041	0.9815865	0.98434085
0.0	0.98375076	0.98139876	0.9968045	0.9834742	0.9854976	0.98121315	0.9831213	0.9926041	0.9815865	0.98434085
0.0	0.98375076	0.98139876	0.9968045	0.9834742	0.9854976	0.98121315	0.9831213	0.9926041	0.9815865	0.98434085
0.0	0.98375076	0.98139876	0.9968045	0.9834742	0.9854976	0.98121315	0.9831213	0.9926041	0.9815865	0.98434085
0.0	0.98375076	0.98139876	0.9968045	0.9834742	0.9854976	0.98121315	0.9831213	0.9926041	0.9815865	0.98434085
0.0	0.98375076	0.98139876	0.9968045	0.9834742	0.9854976	0.98121315	0.9831213	0.9926041	0.9815865	0.98434085
0.0	0.98375076	0.98139876	0.9968045	0.9834742	0.9854976	0.98121315	0.9831213	0.9926041	0.9815865	0.98434085
0.0	0.98375076	0.98139876	0.9968045	0.9834742	0.9854976	0.98121315	0.9831213	0.9926041	0.9815865	0.98434085
0.0	0.98375076	0.98139876	0.9968045	0.9834742	0.9854976	0.98121315	0.9831213	0.9926041	0.9815865	0.98434085
0.0	0.98375076	0.98139876	0.9968045	0.9834742	0.9854976	0.98121315	0.9831213	0.9926041	0.9815865	0.98434085
0.0	0.98375076	0.98139876	0.9968045	0.9834742	0.9854976	0.98121315	0.9831213	0.9926041	0.9815865	0.98434085
0.0	0.98375076	0.98139876	0.9968045	0.9834742	0.9854976	0.98121315	0.9831213	0.9926041	0.9815865	0.98434085
0.0	0.98375076	0.98139876	0.9968045	0.9834742	0.9854976	0.98121315	0.9831213	0.9926041	0.9815865	0.98434085
0.0	0.98375076	0.98139876	0.9968045	0.9834742	0.9854976	0.98121315	0.9831213	0.9926041	0.9815865	0.98434085
0.0	0.98375076	0.98139876	0.9968045	0.9834742	0.9854976	0.98121315	0.9831213	0.9926041	0.9815865	0.98434085
0.0	0.98375076	0.98139876	0.9968045	0.9834742	0.9854976	0.98121315	0.9831213	0.9926041	0.9815865	0.98434085
0.0	0.98375076	0.98139876	0.9968045	0.9834742	0.9854976	0.98121315	0.9831213	0.9926041	0.9815865	0.98434085
0.0	0.98375076	0.98139876	0.9968045	0.9834742	0.9854976	0.98121315	0.9831213	0.9926041	0.9815865	0.98434085
0.0	0.98375076	0.98139876	0.9968045	0.9834742	0.9854976	0.98121315	0.9831213	0.9926041	0.9815865	0.98434085
0.0	0.98375076	0.98139876	0.9968045	0.9834742	0.9854976	0.98121315	0.9831213	0.9926041	0.9815865	0.98434085
0.0	0.98375076	0.98139876	0.9968045	0.9834742	0.9854976	0.98121315	0.9831213	0.9926041	0.9815865	0.98434085
0.0	0.98375076	0.98139876	0.9968045	0.9834742	0.9854976	0.98121315	0.9831213	0.9926041	0.9815865	0.98434085
0.0	0.98375076	0.98139876	0.9968045	0.9834742	0.9854976	0.98121315	0.9831213	0.9926041	0.9815865	0.98434085
0.0	0.98375076	0.98139876	0.9968045	0.9834742	0.9854976	0.98121315	0.9831213	0.9926041	0.9815865	0.98434085
0.0	0.98375076	0.98139876	0.9968045	0.9834742	0.9854976	0.98121315	0.9831213	0.9926041	0.9815865	0.98434085
0.0	0.98375076	0.98139876	0.9968045	0.9834742	0.9854976	0.98121315	0.9831213	0.9926041	0.9815865	0.98434085
0.0	0.98375076	0.98139876	0.9968045	0.9834742	0.9854976	0.98121315	0.9831213	0.9926041	0.9815865	0.98434085
0.0	0.98375076	0.98139876	0.9968045	0.9834742	0.9854976	0.98121315	0.9831213	0.9926041	0.9815865	0.98434085
0.0	0.98375076	0.98139876	0.9968045	0.9834742	0.9854976	0.98121315	0.9831213	0.9926041	0.9815865	0.98434085
0.0	0.9986234	0.99055487	0.99438393	0.99702257	0.9768151	0.9905439	0.9652473	0.99816555	0.9990509	0.9933581
0.0	0.98375076	0.98139876	0.9968045	0.9834742	0.9854976	0.98121315	0.9831213	0.9926041	0.9815865	0.98434085
0.0	0.98375076	0.98139876	0.9968045	0.9834742	0.9854976	0.98121315	0.9831213	0.9926041	0.9815865	0.98434085
0.0	0.98375076	0.98139876	0.9968045	0.9834742	0.9854976	0.98121315	0.9831213	0.9926041	0.9815865	0.98434085
0.0	0.98375076	0.98139876	0.9968045	0.9834742	0.9854976	0.98121315	0.9831213	0.9926041	0.9815865	0.98434085
0.0	0.98375076	0.98139876	0.9968045	0.9834742	0.9854976	0.98121315	0.9831213	0.9926041	0.9815865	0.98434085
0.0	0.98375076	0.98139876	0.9968045	0.9834742	0.9854976	0.98121315	0.9831213	0.9926041	0.9815865	0.98434085
0.0	0.9999895	0.99998415	0.9999825	0.99999	0.9999336	0.9999957	0.9999753	0.99997926	0.9999938	0.99999464
0.0	0.98375076	0.98139876	0.9968045	0.9834742	0.9854976	0.98121315	0.9831213	0.9926041	0.9815865	0.98434085
0.0	0.9999182	0.9998933	0.9998386	0.9999082	0.9998173	0.9997876	0.9998273	0.9998902	0.9999691	0.99988604
0.0	0.98375076	0.98139876	0.9968045	0.9834742	0.9854976	0.98121315	0.9831213	0.9926041	0.9815865	0.98434085
0.0	0.98375076	0.98139876	0.9968045	0.9834742	0.9854976	0.98121315	0.9831213	0.9926041	0.9815865	0.98434085
0.0	0.98375076	0.98139876	0.9968045	0.9834742	0.9854976	0.98121315	0.9831213	0.9926041	0.9815865	0.98434085
0.0	0.98375076	0.98139876	0.9968045	0.9834742	0.9854976	0.98121315	0.9831213	0.9926041	0.9815865	0.98434085
0.0	0.98375076	0.98139876	0.9968045	0.9834742	0.9854976	0.98121315	0.9831213	0.9926041	0.9815865	0.98434085
0.0	0.98375076	0.98139876	0.9968045	0.9834742	0.9854976	0.98121315	0.9831213	0.9926041	0.9815865	0.98434085
0.0	0.98375076	0.98139876	0.9968045	0.9834742	0.9854976	0.98121315	0.9831213	0.9926041	0.9815865	0.98434085
0.0	0.98375076	0.98139876	0.9968045	0.9834742	0.9854976	0.98121315	0.9831213	0.9926041	0.9815865	0.98434085
0.0	0.98375076	0.98139876	0.9968045	0.9834742	0.9854976	0.98121315	0.9831213	0.9926041	0.9815865	0.98434085
0.0	0.98375076	0.98139876	0.9968045	0.9834742	0.9854976	0.98121315	0.9831213	0.9926041	0.9815865	0.98434085
0.0	0.98375076	0.98139876	0.9968045	0.9834742	0.9854976	0.98121315	0.9831213	0.9926041	0.9815865	0.98434085
0.0	0.98375076	0.98139876	0.9968045	0.9834742	0.9854976	0.98121315	0.9831213	0.9926041	0.9815865	0.98434085
0.0	0.98375076	0.98139876	0.9968045	0.9834742	0.9854976	0.98121315	0.9831213	0.9926041	0.9815865	0.98434085
0.0	0.98375076	0.98139876	0.9968045	0.9834742	0.9854976	0.98121315	0.9831213	0.9926041	0.9815865	0.98434085
0.0	0.98375076	0.98139876	0.9968045	0.9834742	0.9854976	0.98121315	0.9831213	0.9926041	0.9815865	0.98434085
0.0	0.98375076	0.98139876	0.9968045	0.9834742	0.9854976	0.98121315	0.9831213	0.9926041	0.9815865	0.98434085
0.0	0.98375076	0.98139876	0.9968045	0.9834742	0.9854976	0.98121315	0.9831213	0.9926041	0.9815865	0.98434085
0.0	0.98375076	0.98139876	0.9968045	0.9834742	0.9854976	0.98121315	0.9831213	0.9926041	0.9815865	0.98434085
0.0	0.98375076	0.98139876	0.9968045	0.9834742	0.9854976	0.98121315	0.9831213	0.9926041	0.9815865	0.98434085
0.0	0.98375076	0.98139876	0.9968045	0.9834742	0.9854976	0.98121315	0.9831213	0.9926041	0.9815865	0.98434085
0.0	0.98375076	0.98139876	0.9968045	0.9834742	0.9854976	0.98121315	0.9831213	0.9926041	0.9815865	0.98434085
0.0	0.98375076	0.98139876	0.9968045	0.9834742	0.9854976	0.98121315	0.9831213	0.9926041	0.9815865	0.98434085
0.0	0.98375076	0.98139876	0.9968045	0.9834742	0.9854976	0.98121315	0.9831213	0.9926041	0.9815865	0.98434085
0.0	0.98375076	0.98139876	0.9968045	0.9834742	0.9854976	0.98121315	0.9831213	0.9926041	0.9815865	0.98434085
0.0	0.8875031	0.9535725	0.8984082	0.9686233	0.6339215	0.69996876	0.7891084	0.87815404	0.90784305	0.9313217
0.0	0.00023689622	0.24978596	0.0033767505	0.01447433	0.09588328	0.35357952	0.016894396	0.0037094266	0.022494102	0.035505366
0.0	0.3850045	0.5423452	0.1306618	0.3426607	0.8920948	0.2506448	0.016894396	0.28725398	0.92573196	0.029617114
0.0	9.346723e-05	0.9996953	0.7561971	0.8903979	0.9573004	0.9990225	0.9622691	0.9999882	0.99979717	0.9510229
0.0	0.9917427	0.9907623	0.98625374	0.9823522	0.95165724	0.9600656	0.9494345	0.9972583	0.9964676	0.92447466
0.0	0.08606512	0.04831459	0.9334858	0.025067165	0.08654137	0.4805282	0.20297843	0.19951226	0.7497713	0.11584233
0.0	0.0012356067	0.0022021176	0.9204222	8.3022846e-05	0.043195877	0.98588306	0.16744655	0.00782872	0.015201015	0.0439573
0.0	0.9986721	0.9996088	0.98725826	0.9997383	0.99925345	0.9990212	0.99678564	0.19786833	0.9974509	0.97516644
0.0	0.9990791	0.9990109	0.99703324	0.99883467	0.99812144	0.9992126	0.9958262	0.9965843	0.99909675	0.9979518
0.0	0.9988412	0.9978405	0.99593616	0.9970311	0.99696594	0.9987863	0.9874286	0.9950062	0.9983668	0.9962031
0.0	0.98375076	0.98139876	0.9968045	0.9834742	0.9854976	0.98121315	0.9831213	0.9926041	0.9815865	0.98434085
0.0	0.028743396	0.5025681	0.06904882	0.97706985	0.007920237	0.7200141	0.01931224	0.013208879	0.85146475	0.02460218
0.0	0.98375076	0.98139876	0.9968045	0.9834742	0.9854976	0.98121315	0.9831213	0.9926041	0.9815865	0.98434085
0.0	0.98375076	0.98139876	0.9968045	0.9834742	0.9854976	0.98121315	0.9831213	0.9926041	0.9815865	0.98434085
0.0	0.9827802	0.9905847	0.94184905	0.9985753	0.98456234	0.9767246	0.9943037	0.9563438	0.99679	0.9993604
0.0	0.98375076	0.98139876	0.9968045	0.9834742	0.9854976	0.98121315	0.9831213	0.9926041	0.9815865	0.98434085
0.0	0.98375076	0.98139876	0.9968045	0.9834742	0.9854976	0.98121315	0.9831213	0.9926041	0.9815865	0.98434085
0.0	0.9999902	0.9999764	0.99997795	0.99999475	0.999977	0.999998	0.999907	0.99995625	0.9999882	0.99998903
0.0	0.00269084	0.004958816	0.0005176752	0.026550919	0.040673368	0.025383253	0.0031188563	0.0057228915	0.0002999805	0.9222437
0.0	0.9938346	0.9977937	0.9874915	0.99978656	0.98730975	0.99010676	0.9815353	0.99054646	0.9969086	0.99890625
0.0	0.99927086	0.9997327	0.998877	0.99951184	0.99953663	0.9994343	0.9989656	0.99964285	0.99989855	0.9994153
0.0	0.994676	0.99019367	0.8513894	0.9853415	0.9786187	0.9937023	0.9798539	0.99637514	0.9989396	0.9691854
0.0	0.98375076	0.98139876	0.9968045	0.9834742	0.9854976	0.98121315	0.9831213	0.9926041	0.9815865	0.98434085
0.0	0.98375076	0.98139876	0.9968045	0.9834742	0.9854976	0.98121315	0.9831213	0.9926041	0.9815865	0.98434085
0.0	0.6364494	0.87813175	0.42696851	0.82876486	0.41287518	0.72876966	0.30415425	0.65926564	0.93732	0.40101644
0.0	0.99982697	0.99968815	0.99952805	0.99972945	0.99916434	0.99987817	0.99922454	0.9997031	0.99987864	0.99956554
0.0	0.90838665	0.9876595	0.9880354	0.9605546	0.8451648	0.9430796	0.9751609	0.9925412	0.9836849	0.81305486
0.0	0.98375076	0.98139876	0.9968045	0.9834742	0.9854976	0.98121315	0.9831213	0.9926041	0.9815865	0.98434085
0.0	0.40310118	0.7709639	0.3199945	0.22614695	0.59456694	0.45156834	0.20858371	0.45176563	0.48728752	0.13583246
0.0	0.71133155	0.9035148	0.47845325	0.86410594	0.49166286	0.7914114	0.36698312	0.7203977	0.93732	0.47993016
0.0	0.5417684	0.78498226	0.07017096	0.49820367	0.29260555	0.33100355	0.17381649	0.75732136	0.8891251	0.13226266
0.0	0.5417684	0.7849822	0.07017093	0.49820367	0.2926056	0.3310035	0.17381644	0.75732124	0.8891251	0.13226266
0.0	0.5417684	0.7849822	0.07017096	0.49820367	0.29260552	0.33100355	0.17381641	0.75732136	0.8891251	0.13226269
0.0	0.5417684	0.7849822	0.0701709	0.49820367	0.2926056	0.3310036	0.17381644	0.75732136	0.889125	0.13226269
0.0	0.5417684	0.78498226	0.0701709	0.49820367	0.2926056	0.33100358	0.17381644	0.7573213	0.8891251	0.13226266
0.0	0.5417684	0.7849822	0.07017093	0.49820355	0.29260555	0.33100364	0.17381644	0.75732136	0.8891251	0.13226269
0.0	0.8919492	0.9470593	0.46478128	0.8668982	0.7948515	0.7039757	0.46814474	0.93037075	0.98041385	0.5631106
0.0	0.8919492	0.9470593	0.46478146	0.8668982	0.79485154	0.70397574	0.46814474	0.93037087	0.98041385	0.5631107
0.0	0.8919492	0.9470593	0.46478134	0.8668982	0.7948515	0.70397574	0.46814469	0.93037087	0.98041385	0.5631107
0.0	0.98996955	0.8447506	0.98333263	0.8824156	0.9578992	0.9670438	0.9701395	0.99316025	0.9877571	0.9120439
0.0	0.9992692	0.9995396	0.9966101	0.99966013	0.9958099	0.9997899	0.99761164	0.99896896	0.9998572	0.99849856
0.0	0.15454514	0.0020057496	0.96388453	0.0001542517	0.010957991	0.0004144911	0.41209224	0.055441167	0.3061834	0.0005539102
0.0	0.98375076	0.98139876	0.9968045	0.9834742	0.9854976	0.98121315	0.9831213	0.9926041	0.9815865	0.98434085
0.0	0.98375076	0.98139876	0.9968045	0.9834742	0.9854976	0.98121315	0.9831213	0.9926041	0.9815865	0.98434085
0.0	0.98375076	0.98139876	0.9968045	0.9834742	0.9854976	0.98121315	0.9831213	0.9926041	0.9815865	0.98434085
0.0	0.61613584	0.48929724	0.112515435	0.33628803	0.48115665	0.7832559	0.70181376	0.15356034	0.76343536	0.41033202
0.0	0.99986076	0.9997167	0.9996215	0.9995671	0.99988186	0.9997428	0.999658	0.9998734	0.99991024	0.9997998
0.0	0.99812883	0.98764324	0.99720484	0.9996357	0.99464357	0.9769463	0.99937755	0.99741805	0.9996704	0.9998441
0.0	0.020038385	0.07874344	0.049685806	0.07017974	0.005181566	0.010422026	0.08316175	0.04355066	0.07919219	0.012296338
0.0	0.6269853	0.054539658	0.02995841	0.115491785	0.006937104	0.019480119	0.020133542	0.106313884	0.26132646	0.7174061
0.0	0.98375076	0.98139876	0.9968045	0.9834742	0.9854976	0.98121315	0.9831213	0.9926041	0.9815865	0.98434085
0.0	0.98375076	0.98139876	0.9968045	0.9834742	0.9854976	0.98121315	0.9831213	0.9926041	0.9815865	0.98434085
0.0	0.066898264	0.1444559	0.14215393	0.23017068	0.007878257	0.033557642	0.29180998	0.06467545	0.2748675	0.059698638
0.0	0.99756324	0.99558544	0.94972336	0.9934558	0.9914243	0.98706377	0.9716566	0.9972379	0.9993436	0.97819805
0.0	0.9995721	0.9994099	0.9989035	0.99875176	0.9995759	0.99918574	0.99886024	0.9996927	0.9997794	0.9990958
0.0	0.9995721	0.9994099	0.9989035	0.99875176	0.9995759	0.99918574	0.99886024	0.9996927	0.9997794	0.9990958
0.0	0.9995721	0.9994099	0.9989035	0.99875176	0.9995759	0.99918574	0.99886024	0.9996927	0.9997794	0.9990958
0.0	0.9995721	0.9994099	0.9989035	0.99875176	0.9995759	0.99918574	0.99886024	0.9996927	0.9997794	0.9990958
0.0	0.9995721	0.9994099	0.9989035	0.99875176	0.9995759	0.99918574	0.99886024	0.9996927	0.9997794	0.9990958
0.0	0.9995721	0.9994099	0.9989035	0.99875176	0.9995759	0.99918574	0.99886024	0.9996927	0.9997794	0.9990958
0.0	0.9995721	0.9994099	0.9989035	0.99875176	0.9995759	0.99918574	0.99886024	0.9996927	0.9997794	0.9990958
0.0	0.9995721	0.9994099	0.9989035	0.99875176	0.9995759	0.99918574	0.99886024	0.9996927	0.9997794	0.9990958
0.0	0.9995721	0.9994099	0.9989035	0.99875176	0.9995759	0.99918574	0.99886024	0.9996927	0.9997794	0.9990958
0.0	0.9995721	0.9994099	0.9989035	0.99875176	0.9995759	0.99918574	0.99886024	0.9996927	0.9997794	0.9990958
0.0	0.9995721	0.9994099	0.9989035	0.99875176	0.9995759	0.99918574	0.99886024	0.9996927	0.9997794	0.9990958
0.0	0.9995721	0.9994099	0.9989035	0.99875176	0.9995759	0.99918574	0.99886024	0.9996927	0.9997794	0.9990958
0.0	0.9995721	0.9994099	0.9989035	0.99875176	0.9995759	0.99918574	0.99886024	0.9996927	0.9997794	0.9990958
0.0	0.9995721	0.9994099	0.9989035	0.99875176	0.9995759	0.99918574	0.99886024	0.9996927	0.9997794	0.9990958
0.0	0.9995721	0.9994099	0.9989035	0.99875176	0.9995759	0.99918574	0.99886024	0.9996927	0.9997794	0.9990958
0.0	0.9995721	0.9994099	0.9989035	0.99875176	0.9995759	0.99918574	0.99886024	0.9996927	0.9997794	0.9990958
0.0	0.9995721	0.9994099	0.9989035	0.99875176	0.9995759	0.99918574	0.99886024	0.9996927	0.9997794	0.9990958
0.0	0.9995721	0.9994099	0.9989035	0.99875176	0.9995759	0.99918574	0.99886024	0.9996927	0.9997794	0.9990958
0.0	0.9995721	0.9994099	0.9989035	0.99875176	0.9995759	0.99918574	0.99886024	0.9996927	0.9997794	0.9990958
0.0	0.9995721	0.9994099	0.9989035	0.99875176	0.9995759	0.99918574	0.99886024	0.9996927	0.9997794	0.9990958
0.0	0.9995721	0.9994099	0.9989035	0.99875176	0.9995759	0.99918574	0.99886024	0.9996927	0.9997794	0.9990958
0.0	0.9995721	0.9994099	0.9989035	0.99875176	0.9995759	0.99918574	0.99886024	0.9996927	0.9997794	0.9990958
0.0	0.9995721	0.9994099	0.9989035	0.99875176	0.9995759	0.99918574	0.99886024	0.9996927	0.9997794	0.9990958
0.0	0.9995721	0.9994099	0.9989035	0.99875176	0.9995759	0.99918574	0.99886024	0.9996927	0.9997794	0.9990958
0.0	0.9995721	0.9994099	0.9989035	0.99875176	0.9995759	0.99918574	0.99886024	0.9996927	0.9997794	0.9990958
0.0	0.99756324	0.99558544	0.94972336	0.9934558	0.9914243	0.98706377	0.9716566	0.9972379	0.9993436	0.97819805
0.0	0.99998045	0.9999682	0.9999846	0.9999876	0.9999471	0.9999808	0.9999541	0.9999826	0.99999356	0.99999225
0.0	0.98375076	0.98139876	0.9968045	0.9834742	0.9854976	0.98121315	0.9831213	0.9926041	0.9815865	0.98434085
0.0	0.98375076	0.98139876	0.9968045	0.9834742	0.9854976	0.98121315	0.9831213	0.9926041	0.9815865	0.98434085
0.0	0.99519956	0.99870384	0.9902552	0.9976609	0.996042	0.9960096	0.99054396	0.99779487	0.99937207	0.99148774
0.0	0.9991086	0.99907756	0.99667835	0.997306	0.99933773	0.9992299	0.9955778	0.9994159	0.9996282	0.9981509
0.0	0.008528229	0.07373163	0.10939752	0.049112994	0.11434359	0.06420354	0.09453618	0.04745681	0.23219924	0.04633537
0.0	0.9983291	0.9987232	0.99238914	0.99629265	0.99794215	0.99692386	0.9937623	0.99645776	0.9996402	0.99449015
0.0	0.99989593	0.9987966	0.9999292	0.9983897	0.9980311	0.9990206	0.9994863	0.9997917	0.999936	0.9997594
0.0	0.98375076	0.98139876	0.9968045	0.9834742	0.9854976	0.98121315	0.9831213	0.9926041	0.9815865	0.98434085
0.0	0.98375076	0.98139876	0.9968045	0.9834742	0.9854976	0.98121315	0.9831213	0.9926041	0.9815865	0.98434085
0.0	0.99985826	0.9994547	0.99893755	0.9995664	0.99913615	0.9997986	0.9993895	0.9997863	0.9999485	0.99937797
0.0	0.9996785	0.9989863	0.99746084	0.9991177	0.9984352	0.99941945	0.99863285	0.99957424	0.99987495	0.9986273
0.0	0.9998099	0.9995821	0.99973994	0.99980205	0.999416	0.9996904	0.9987224	0.99941194	0.9998852	0.99957746
0.0	0.9998099	0.9995821	0.99973994	0.99980205	0.999416	0.9996904	0.9987224	0.99941194	0.9998852	0.99957746
0.0	0.98375076	0.98139876	0.9968045	0.9834742	0.9854976	0.98121315	0.9831213	0.9926041	0.9815865	0.98434085
0.0	0.006542428	0.033786103	0.0044545587	0.0075169783	0.006685922	0.015611997	0.005666264	0.0035242522	0.04311191	0.0022118294
0.0	0.98375076	0.98139876	0.9968045	0.9834742	0.9854976	0.98121315	0.9831213	0.9926041	0.9815865	0.98434085
0.0	0.9975721	0.9975623	0.9959281	0.9990901	0.99819416	0.9989392	0.9978689	0.9986375	0.9996581	0.9951828
0.0	0.98954904	0.9888433	0.96874946	0.97745025	0.9928161	0.9931986	0.9512112	0.95597094	0.99850047	0.9751986
0.0	0.9896513	0.9723503	0.96335995	0.8880337	0.9880283	0.98883116	0.73113537	0.9524824	0.9982828	0.9972402
0.0	0.98954904	0.9888433	0.96874946	0.97745025	0.9928161	0.9931986	0.9512112	0.95597094	0.99850047	0.9751986
0.0	0.9896513	0.9723503	0.96335995	0.8880337	0.9880283	0.98883116	0.73113537	0.9524824	0.9982828	0.9972402
0.0	0.98375076	0.98139876	0.9968045	0.9834742	0.9854976	0.98121315	0.9831213	0.9926041	0.9815865	0.98434085
0.0	0.98375076	0.98139876	0.9968045	0.9834742	0.9854976	0.98121315	0.9831213	0.9926041	0.9815865	0.98434085
0.0	0.98375076	0.98139876	0.9968045	0.9834742	0.9854976	0.98121315	0.9831213	0.9926041	0.9815865	0.98434085
0.0	0.999866	0.9997311	0.9995135	0.9999336	0.9991873	0.9999089	0.9993637	0.9998274	0.9999229	0.999863
0.0	0.9999428	0.9998299	0.99977475	0.9999645	0.9995982	0.999943	0.9997894	0.9999174	0.99996245	0.9999281
0.0	0.9999428	0.9998299	0.99977475	0.9999645	0.9995982	0.999943	0.9997894	0.9999174	0.99996245	0.9999281
0.0	0.98375076	0.98139876	0.9968045	0.9834742	0.9854976	0.98121315	0.9831213	0.9926041	0.9815865	0.98434085
0.0	0.9998097	0.99974865	0.9996007	0.999918	0.9997501	0.9999306	0.9998431	0.99989843	0.99996364	0.9998832
0.0	0.14407642	0.42618588	0.10763396	0.4574353	0.03083188	0.15234157	0.23663808	0.24914028	0.43096557	0.17404644
0.0	0.5558307	0.67474866	0.39229444	0.7929297	0.10727085	0.51431787	0.507247	0.3898352	0.6279926	0.6511499
0.0	0.5558307	0.67474866	0.39229444	0.79292965	0.107270874	0.51431787	0.507247	0.3898352	0.6279926	0.6511499
0.0	0.9998097	0.99974865	0.9996007	0.999918	0.9997501	0.9999306	0.9998431	0.99989843	0.99996364	0.9998832
0.0	0.98018324	0.9448846	0.09354061	0.874276	0.40195474	0.94199926	0.12192954	0.9598512	0.58398616	0.81498957
0.0	0.98018324	0.9448846	0.09354061	0.874276	0.40195474	0.94199926	0.12192954	0.9598512	0.58398616	0.81498957
0.0	0.98018324	0.9448846	0.09354061	0.874276	0.40195474	0.94199926	0.12192954	0.9598512	0.58398616	0.81498957
0.0	0.990333	0.98057246	0.26044655	0.90874326	0.48003528	0.97784895	0.16697405	0.9598512	0.58398616	0.9271014
0.0	0.99966085	0.99969494	0.9995615	0.9996332	0.9994124	0.99907076	0.99935776	0.99954826	0.99989843	0.99898547
0.0	0.9605224	0.9853505	0.98763895	0.97250307	0.9825981	0.9876167	0.9968591	0.9981579	0.9627449	0.9943493
0.0	0.00040542847	0.18034673	0.46686366	0.23950443	0.9932348	0.024344508	0.2899628	0.010777555	0.014347856	0.8497462
0.0	0.99849856	0.99666446	0.9829329	0.9971757	0.99133533	0.99813974	0.97937864	0.9918853	0.99820364	0.98711884
0.0	0.98258406	0.9923653	0.96493787	0.97483736	0.9687455	0.9302989	0.9311017	0.9701744	0.99353623	0.93734795
0.0	0.2781297	0.5119671	0.44990924	0.43227875	0.40155914	0.1888809	0.070795186	0.30440244	0.6768389	0.13941334
0.0	0.98013455	0.99128234	0.9608279	0.9752401	0.9635131	0.91971123	0.9168907	0.964265	0.9923442	0.9238316
0.0	0.99849856	0.99666446	0.9829329	0.9971757	0.99133533	0.99813974	0.97937864	0.9918853	0.99820364	0.98711884
0.0	0.98430276	0.9412075	0.9111324	0.9761904	0.9549789	0.98873085	0.73999393	0.94177127	0.9813059	0.8529271
0.0	0.99791676	0.99757725	0.99245113	0.9976525	0.99765354	0.99861956	0.9962496	0.9979165	0.9994931	0.9958454
0.0	0.98375076	0.98139876	0.9968045	0.9834742	0.9854976	0.98121315	0.9831213	0.9926041	0.9815865	0.98434085
0.0	0.9369163	0.90976065	0.9395656	0.87707305	0.8447371	0.928843	0.44850275	0.9016562	0.94623417	0.9440346
0.0	0.19636686	0.33929896	0.044679873	0.06504729	0.024817972	0.25097454	0.07112261	0.22338545	0.20944615	0.029104793
0.0	0.9252591	0.8983976	0.9251438	0.890018	0.8447371	0.9447865	0.55418843	0.45760182	0.9543519	0.8997482
0.0	0.9252591	0.8983976	0.9251438	0.890018	0.8447371	0.9447865	0.55418843	0.45760182	0.9543519	0.8997482
0.0	0.9983291	0.9987232	0.99238914	0.99629265	0.99794215	0.99692386	0.9937623	0.99645776	0.9996402	0.99449015
0.0	0.98375076	0.98139876	0.9968045	0.9834742	0.9854976	0.98121315	0.9831213	0.9926041	0.9815865	0.98434085
0.0	0.98375076	0.98139876	0.9968045	0.9834742	0.9854976	0.98121315	0.9831213	0.9926041	0.9815865	0.98434085
0.0	0.98375076	0.98139876	0.9968045	0.9834742	0.9854976	0.98121315	0.9831213	0.9926041	0.9815865	0.98434085
0.0	0.999902	0.9998591	0.9998417	0.9996841	0.9998324	0.9998989	0.99962735	0.9999585	0.9999583	0.99977344
0.0	0.98375076	0.98139876	0.9968045	0.9834742	0.9854976	0.98121315	0.9831213	0.9926041	0.9815865	0.98434085
0.0	0.98375076	0.98139876	0.9968045	0.9834742	0.9854976	0.98121315	0.9831213	0.9926041	0.9815865	0.98434085
0.0	0.9999869	0.99998033	0.9999938	0.9999963	0.99997985	0.9999896	0.99997234	0.9999871	0.99999356	0.9999925
0.0	0.9999832	0.99996555	0.9999912	0.9999945	0.99994874	0.9999795	0.999962	0.9999826	0.99999356	0.9999881
0.0	0.98375076	0.98139876	0.9968045	0.9834742	0.9854976	0.98121315	0.9831213	0.9926041	0.9815865	0.98434085
0.0	0.99915063	0.9926593	0.48454064	0.99737585	0.9973883	0.99844736	0.8948196	0.9999093	0.9998708	0.9971105
0.0	0.98375076	0.98139876	0.9968045	0.9834742	0.9854976	0.98121315	0.9831213	0.9926041	0.9815865	0.98434085
0.0	0.98375076	0.98139876	0.9968045	0.9834742	0.9854976	0.98121315	0.9831213	0.9926041	0.9815865	0.98434085
0.0	0.98375076	0.98139876	0.9968045	0.9834742	0.9854976	0.98121315	0.9831213	0.9926041	0.9815865	0.98434085
0.0	0.98375076	0.98139876	0.9968045	0.9834742	0.9854976	0.98121315	0.9831213	0.9926041	0.9815865	0.98434085
0.0	0.99961615	0.99971455	0.99771404	0.9994635	0.9996604	0.9993594	0.99964786	0.9995521	0.9998648	0.9996551
0.0	0.74344116	0.98369664	0.3597717	0.7468969	0.94472474	0.85123235	0.9394062	0.90579075	0.9865579	0.86678165
0.0	0.8872995	0.73934066	0.8828177	0.54558384	0.9876145	0.12056209	0.8914861	0.9462665	0.9585644	0.6661722
0.0	0.040889002	0.13070177	0.022216197	0.017597852	0.037640586	0.036629464	0.032535855	0.021232022	0.15551977	0.009655473
0.0	0.040889002	0.13070175	0.022216197	0.017597852	0.037640586	0.036629464	0.032535862	0.021232022	0.15551977	0.009655473
0.0	0.040889014	0.13070175	0.022216197	0.017597852	0.037640568	0.036629464	0.032535855	0.021232022	0.15551977	0.009655473
0.0	0.9994636	0.9991536	0.9992385	0.9996395	0.99943894	0.9995839	0.99962926	0.9996619	0.9999039	0.9991997
0.0	0.65235084	0.05820679	0.9521068	0.0043291706	0.3381975	0.0041109035	0.5362216	0.72719914	0.8554894	0.0024563535
0.0	0.65235084	0.05820679	0.9521068	0.0043291687	0.33819762	0.0041108993	0.5362216	0.72719914	0.8554894	0.0024563544
0.0	0.8191713	0.7206021	0.91956604	0.38465923	0.8955513	0.65918314	0.6364674	0.7657565	0.8553919	0.5625238
0.0	0.8191713	0.7206021	0.91956604	0.38465923	0.8955513	0.65918314	0.6364674	0.7657565	0.8553919	0.5625238
0.0	0.18078566	0.5050067	0.15055571	0.21820483	0.22690581	0.10747294	0.06593803	0.082838	0.36886817	0.10534461
0.0	0.98013455	0.99128234	0.9608279	0.9752401	0.9635131	0.91971123	0.9168907	0.964265	0.9923442	0.9238316
0.0	0.01646653	0.023332307	0.006037098	0.014920444	0.004778473	0.023117756	0.008664145	0.02125134	0.07281212	0.0012206179
0.0	0.011011929	0.019519703	0.004766343	0.011905263	0.0037093456	0.016781792	0.0060550133	0.015034917	0.05396549	0.0010171133
0.0	0.0344661	0.031470656	0.015192188	0.03032768	0.009937742	0.0923468	0.037795942	0.04660504	0.23922971	0.003378479
0.0	0.99985564	0.999642	0.99984074	0.9998629	0.9995394	0.9997961	0.99916136	0.9996276	0.99992096	0.99971503
0.0	0.9995721	0.9994099	0.9989035	0.99875176	0.9995759	0.99918574	0.99886024	0.9996927	0.9997794	0.9990958
0.0	0.98375076	0.98139876	0.9968045	0.9834742	0.9854976	0.98121315	0.9831213	0.9926041	0.9815865	0.98434085
0.0	0.98375076	0.98139876	0.9968045	0.9834742	0.9854976	0.98121315	0.9831213	0.9926041	0.9815865	0.98434085
0.0	0.98375076	0.98139876	0.9968045	0.9834742	0.9854976	0.98121315	0.9831213	0.9926041	0.9815865	0.98434085
0.0	0.98375076	0.98139876	0.9968045	0.9834742	0.9854976	0.98121315	0.9831213	0.9926041	0.9815865	0.98434085
0.0	0.90892285	0.9507084	0.87887573	0.9719139	0.69547164	0.7454393	0.7916069	0.8969252	0.9027165	0.93438065
0.0	0.9830573	0.9896556	0.9726729	0.9933007	0.88183826	0.98201215	0.9682694	0.9868507	0.994368	0.985451
0.0	0.9999033	0.9999175	0.99938345	0.99994266	0.99953675	0.9999615	0.9998221	0.9999291	0.9999738	0.99991167
0.0	0.98260707	0.99293596	0.9737931	0.9830241	0.96458	0.98690736	0.9818402	0.9902226	0.99720216	0.9731371
0.0	0.9995459	0.9998259	0.9965454	0.99984765	0.9987923	0.99986744	0.999405	0.9998216	0.99992955	0.99973077
0.0	0.99519956	0.9987037	0.9902552	0.9976609	0.996042	0.9960096	0.99054396	0.99779487	0.99937207	0.99148774
0.0	0.98375076	0.98139876	0.9968045	0.9834742	0.9854976	0.98121315	0.9831213	0.9926041	0.9815865	0.98434085
0.0	0.9991486	0.9994134	0.9893142	0.9995523	0.9965486	0.9991279	0.99942905	0.99942565	0.99987245	0.99936074
0.0	0.98375076	0.98139876	0.9968045	0.9834742	0.9854976	0.98121315	0.9831213	0.9926041	0.9815865	0.98434085
0.0	0.025444767	0.3788412	0.11911713	0.72322595	0.85138184	0.45258117	0.0003225884	0.8238014	0.79514897	0.012160727
0.0	0.9179423	0.72586924	0.49544594	0.97961444	0.85850066	0.70058054	0.7464242	0.3889674	0.9581884	0.378906
0.0	0.9179423	0.72586924	0.495446	0.97961444	0.85850066	0.7005804	0.7464242	0.38896754	0.9581884	0.378906
0.0	0.8135476	0.85560524	0.21754341	0.8526594	0.94055545	0.9665372	0.8273053	0.90139663	0.8025415	0.27084675
0.0	0.9550724	0.98263365	0.98686093	0.9861726	0.94969106	0.9923375	0.9381392	0.9344042	0.9404798	0.93941575
0.0	0.9550724	0.98263365	0.98686093	0.9861726	0.94969106	0.9923375	0.9381392	0.9344042	0.9404798	0.93941575
0.0	0.98375076	0.98139876	0.9968045	0.9834742	0.9854976	0.98121315	0.9831213	0.9926041	0.9815865	0.98434085
0.0	0.034474425	0.14031357	0.025072927	0.008884101	0.006960845	0.0047725174	0.0020059214	0.016418602	0.012804495	0.002556851
0.0	0.98375076	0.98139876	0.9968045	0.9834742	0.9854976	0.98121315	0.9831213	0.9926041	0.9815865	0.98434085
0.0	0.98375076	0.98139876	0.9968045	0.9834742	0.9854976	0.98121315	0.9831213	0.9926041	0.9815865	0.98434085
0.0	0.9998099	0.9995821	0.99973994	0.99980205	0.999416	0.9996904	0.9987224	0.99941194	0.9998852	0.99957746
0.0	0.9998099	0.9995821	0.99973994	0.99980205	0.999416	0.9996904	0.9987224	0.99941194	0.9998852	0.99957746
0.0	0.98375076	0.98139876	0.9968045	0.9834742	0.9854976	0.98121315	0.9831213	0.9926041	0.9815865	0.98434085
0.0	0.98375076	0.98139876	0.9968045	0.9834742	0.9854976	0.98121315	0.9831213	0.9926041	0.9815865	0.98434085
0.0	0.99922633	0.99957114	0.99894947	0.99920505	0.99900085	0.9983176	0.9986473	0.9992175	0.9998318	0.99761814
0.0	0.09720917	0.16897698	0.014849935	0.31884065	0.15973262	0.022129653	0.1015959	0.1242532	0.2859847	0.014272089
0.0	0.0016396154	0.03348653	0.002528832	0.004480717	0.010873858	0.0028782056	0.001340067	0.02794522	0.023352863	0.0010325861
0.0	0.98375076	0.98139876	0.9968045	0.9834742	0.9854976	0.98121315	0.9831213	0.9926041	0.9815865	0.98434085
0.0	0.98375076	0.98139876	0.9968045	0.9834742	0.9854976	0.98121315	0.9831213	0.9926041	0.9815865	0.98434085
0.0	0.06368064	0.43700817	0.40969607	0.12102907	0.27473265	0.051372513	0.24432123	0.4846303	0.71038735	0.5605735
0.0	0.06368064	0.43700823	0.409696	0.12102907	0.27473262	0.05137254	0.24432102	0.48463035	0.7103874	0.5605735
0.0	0.9998099	0.9995821	0.99973994	0.99980205	0.999416	0.9996904	0.9987224	0.99941194	0.9998852	0.99957746
0.0	0.9998092	0.9995664	0.999736	0.99980646	0.99941957	0.9996923	0.9987301	0.99942267	0.99988043	0.99956423
0.0	0.9999893	0.9999821	0.9999964	0.99999	0.9999821	0.99997365	0.9999306	0.99995327	0.99999535	0.9999938
0.0	0.0806772	0.37198785	0.10157233	0.12735283	0.13186137	0.050904892	0.028623724	0.053603236	0.20816718	0.04684928
0.0	0.98375076	0.98139876	0.9968045	0.9834742	0.9854976	0.98121315	0.9831213	0.9926041	0.9815865	0.98434085
0.0	0.999608	0.9995141	0.99922025	0.9995447	0.99741036	0.999453	0.99544287	0.9996176	0.9996991	0.9990544
0.0	0.98375076	0.98139876	0.9968045	0.9834742	0.9854976	0.98121315	0.9831213	0.9926041	0.9815865	0.98434085
0.0	0.98375076	0.98139876	0.9968045	0.9834742	0.9854976	0.98121315	0.9831213	0.9926041	0.9815865	0.98434085
0.0	0.98375076	0.98139876	0.9968045	0.9834742	0.9854976	0.98121315	0.9831213	0.9926041	0.9815865	0.98434085
0.0	0.98375076	0.98139876	0.9968045	0.9834742	0.9854976	0.98121315	0.9831213	0.9926041	0.9815865	0.98434085
0.0	0.98375076	0.98139876	0.9968045	0.9834742	0.9854976	0.98121315	0.9831213	0.9926041	0.9815865	0.98434085
0.0	0.98375076	0.98139876	0.9968045	0.9834742	0.9854976	0.98121315	0.9831213	0.9926041	0.9815865	0.98434085
0.0	0.98375076	0.98139876	0.9968045	0.9834742	0.9854976	0.98121315	0.9831213	0.9926041	0.9815865	0.98434085
0.0	0.98375076	0.98139876	0.9968045	0.9834742	0.9854976	0.98121315	0.9831213	0.9926041	0.9815865	0.98434085
0.0	0.98375076	0.98139876	0.9968045	0.9834742	0.9854976	0.98121315	0.9831213	0.9926041	0.9815865	0.98434085
0.0	0.98375076	0.98139876	0.9968045	0.9834742	0.9854976	0.98121315	0.9831213	0.9926041	0.9815865	0.98434085
[truncated: 20,246 more rows]
