# Supplementary material for: Teasing out missing reactions in genome-scale metabolic networks through hypergraph learning
Source: Nat Commun. 2023 Apr 25;14:2375. doi: 10.1038/s41467-023-38110-7 (PMC10130184; doi:10.1038/s41467-023-38110-7)
Supplement: Supplementary file 4 — Source Data [file 41467_2023_38110_MOESM4_ESM.zip › Source Data/Figure 2/j-m/iUMN146_1321_node2vec.csv]

	0	0.1	0.1.1	0.1.1.1	0.1.1.1.1	0.1.1.1.1.1	0.1.1.1.1.1.1	0.1.1.1.1.1.1.1	0.1.1.1.1.1.1.1.1	0
1.0	0.5222195	0.5167605	0.04963709	0.5270101	0.13100477	0.5473783	0.5232656	0.5103368	0.5323412	0.5279222
1.0	0.5198254	0.5164036	0.5221868	0.5298566	0.5278923	0.5488793	0.5266055	0.5103139	0.53034526	6.7472654e-05
1.0	5.055164e-05	0.0960162	0.17550719	0.5274855	0.53276765	0.5488802	0.52506036	0.51068735	0.5341566	0.52901435
1.0	0.52129704	0.51541233	0.5200057	0.52764827	0.5304953	0.5480898	0.526089	0.5115972	0.5360565	0.5289002
1.0	0.5206532	0.5154979	0.51959944	0.52749497	0.530198	0.16670984	0.52740735	0.5093342	0.53253937	0.5296621
1.0	0.5221836	0.13503744	0.52127	0.52839696	0.5320007	0.54821444	0.52634925	0.51010144	0.532868	0.5286222
1.0	0.5221679	0.5150302	0.51867527	0.5280117	0.5301902	0.121552296	0.5260764	0.51006514	0.53222704	0.52903885
1.0	0.5206676	0.09529048	0.52015513	0.5283019	0.52963257	0.54752904	0.52393806	0.06838973	0.5327375	0.5294941
1.0	0.5222044	0.5171911	0.04636004	0.08446021	0.16032676	0.54766804	0.071920626	0.5100539	0.5319514	0.5309025
1.0	0.52037406	0.5148527	0.52117336	0.5284642	0.5320909	0.548224	0.5273885	0.50999236	0.02958437	0.10522809
1.0	0.52012455	0.51691914	0.519211	0.10966196	0.52846324	0.00013198986	0.52381027	0.50980467	0.5340152	0.5288489
1.0	0.51917905	0.028669162	0.5196923	0.5285706	0.53204453	0.54766643	0.5256884	0.5090973	0.5335956	0.52799326
1.0	0.52193457	0.51771283	0.5195644	0.047692396	0.5306924	0.5492158	0.52783054	0.50932443	0.532409	0.52857685
1.0	0.5220896	0.5163035	0.11256168	0.13979626	0.5290687	0.5490273	0.526912	7.410026e-05	0.5333886	0.5285726
1.0	0.5202401	8.805705e-05	0.00010978618	0.52795976	0.20121098	0.54968804	0.5254427	0.51073694	0.53329754	0.52924526
1.0	0.52028006	0.51577973	0.52213115	0.5272368	0.5307258	0.5484471	0.52542096	0.0013613668	0.53401625	0.093529046
1.0	0.04001403	0.5165833	0.5199115	0.00011961956	0.529936	0.16330521	0.5267998	0.51171607	0.5306147	0.10640666
1.0	0.5218558	0.20996156	0.5174567	0.23046774	0.52958333	0.00015678251	0.5278226	0.5131614	0.5336521	0.5291664
1.0	0.52028084	0.009055744	0.5193955	0.5274026	0.15395138	0.13672636	0.52728426	0.51100117	0.5320093	8.462443e-05
1.0	0.5214587	0.12834978	0.5201541	0.528002	0.008499401	0.54952604	0.09706864	0.5104305	0.00015290795	0.52908057
1.0	0.5210485	0.51541686	0.5212459	0.10855244	0.5310679	0.5480749	0.5260618	0.13196747	0.53219634	0.52951807
1.0	0.52076036	0.5145744	0.5196676	0.5264339	0.5321822	0.5499817	0.52648056	0.51016897	0.5321197	0.52946246
1.0	0.5215925	0.04350133	0.52035916	0.528065	0.14862826	0.54807794	0.5261095	0.5101205	0.5345531	0.53048426
1.0	0.5220034	1.6284904e-08	0.1449647	0.52709734	0.5306989	0.54841095	0.52575946	0.5108813	0.5317319	0.10196929
1.0	0.06091628	0.5157106	0.5199765	0.52772844	0.52994204	0.546168	0.52612865	0.5101091	0.53297836	0.5285473
1.0	0.520021	0.5162397	0.5209539	0.52485806	0.5317464	0.0035122307	0.5272142	0.50929284	0.1968424	0.5305466
1.0	0.00014601774	0.5147076	0.14986758	0.13452415	0.1020851	0.5483885	0.10520741	0.5096973	0.087154455	0.5277683
1.0	0.52092785	0.090434864	0.5200968	0.5286561	0.5319695	0.05862511	0.5263796	0.51004106	0.53233016	0.52896285
1.0	0.52160054	0.51607704	0.02702396	0.52801013	0.52859753	0.03572072	0.5260862	0.13339558	0.5335779	0.52836615
1.0	0.5209835	0.515881	0.5198137	0.0021018253	0.53097093	0.54841846	0.007971182	0.5078358	0.5341528	0.0246867
1.0	0.52176124	0.51491123	0.52135015	0.13544233	0.5309255	0.20381132	0.524073	0.040159054	0.53197247	0.52808046
1.0	0.029155508	0.5141537	0.14839768	0.5271965	0.5306093	0.5483916	0.52638453	0.045515507	0.53326595	0.52718735
1.0	0.17479868	0.51793	0.5216374	0.5276645	0.53086895	0.54900545	0.5235962	0.50873846	0.5321177	0.5285514
1.0	0.5215925	0.51669544	0.030122291	0.5271763	0.5313403	0.5482529	0.5238795	0.5087361	0.5329882	0.52876884
1.0	0.088658094	0.5170237	0.5186508	0.5277787	0.53020644	0.54875946	0.5259434	0.18172237	0.53225595	0.52837634
1.0	0.51953495	0.51684994	0.5202767	0.52827597	0.5305884	0.54844004	0.5270265	0.5090331	0.5336859	7.9931524e-05
1.0	0.52325654	0.038317554	0.52037615	0.5273827	0.5292565	0.5468373	0.13872589	0.5119119	0.5329393	0.52988493
1.0	0.52041125	0.51594424	0.5225461	0.20540977	0.53114355	0.5490778	0.12558784	0.5107743	0.53266555	0.5283226
1.0	0.520536	0.51449895	0.5199852	0.5266881	0.5313435	0.009541096	0.52675843	0.5112754	0.53373265	0.022536958
1.0	0.5204912	0.5162062	0.5199338	0.52791995	0.53103435	0.15786272	0.52589154	0.01034903	0.53318524	0.5298514
1.0	0.5209485	0.51445425	0.52062494	0.5270013	0.531685	0.5486057	0.521781	0.5100009	0.5316953	0.5267222
1.0	0.520741	0.5152955	0.5198942	0.008603346	0.15404657	0.15214391	0.52686846	0.50857544	0.5329744	0.53094673
1.0	0.22471629	0.00012011632	0.5201571	0.52903247	0.5295009	0.54543775	0.5252173	0.0013664445	0.53277296	0.5313128
1.0	0.51995635	0.09897871	0.5197595	0.0026420373	0.07508871	0.5479517	0.036832992	0.51019794	0.5317611	0.5271788
1.0	0.52186054	0.5153747	0.51853764	0.5288229	0.15567507	0.030966712	0.5237309	0.511761	0.5336783	0.00012727559
1.0	0.5214059	0.51604325	0.10950078	0.52761906	0.529913	0.054455776	0.5275274	0.51070035	0.53222936	0.52879786
1.0	0.52040875	0.5157725	0.5196725	0.52823657	0.53050107	0.18126473	0.52494663	0.5093957	0.18529832	0.5282645
1.0	0.5214687	0.08770654	0.52052927	0.52767336	0.10038759	0.12223422	0.525659	0.511168	0.53241223	0.15722111
1.0	0.521505	0.5153903	0.5212414	0.5281504	0.5296024	0.54826564	0.5265261	0.04317239	0.0018172493	0.10253546
1.0	0.52069306	0.5135357	0.521201	0.044341378	0.52891266	0.5480983	0.00010439724	0.5109216	0.5324465	0.5296632
1.0	0.02476818	0.089988135	0.51933753	0.03850269	0.5304782	0.5482267	0.52683944	0.5095698	0.53295225	0.5281591
1.0	0.52281356	0.09558167	0.5194947	0.04506741	0.53099835	0.5478919	0.52673304	0.51021075	0.0011575001	0.03446951
1.0	0.5211252	0.51561403	0.080557555	0.049175363	0.5320522	0.008339181	0.5251301	0.51084036	0.53225166	0.52865416
1.0	0.52080816	0.5158973	0.5204322	0.52832466	0.5300036	0.54754466	0.5265387	0.50980777	0.5341519	0.5284382
1.0	0.5218942	3.1285379e-07	0.5214559	0.52742106	0.16961558	0.54648906	0.1891117	0.51100594	0.5326816	0.52792776
1.0	0.5212933	0.516329	0.0001386504	0.080127604	0.00010334959	0.54779035	0.5262451	0.50986207	0.53610355	0.5311537
1.0	0.52188617	0.5159268	0.5197805	0.5277298	0.14403251	0.54822385	0.5261874	0.09272227	0.5339374	0.5284023
1.0	0.51955235	0.14075626	0.5195336	0.5273114	0.5312923	0.546178	0.115826726	0.5101145	0.53396267	0.52914333
1.0	0.52098113	0.515325	0.519854	0.024455996	0.52963966	0.54866505	0.5270235	0.5102363	0.5318426	0.53040415
1.0	0.11416089	0.51659966	0.51918894	0.53044033	0.055142563	0.5475881	0.5306326	0.51048243	0.53340507	0.52877843
1.0	0.52147156	0.016237363	0.5207414	0.52759665	0.00015177752	0.5480247	0.52531946	0.5095756	0.530907	0.52743155
1.0	0.52197075	0.5148285	0.5210968	0.0081110215	0.52979136	0.55013746	0.5257664	0.5074108	0.0009365804	0.5280774
1.0	0.51964116	0.16731028	0.5199881	0.5285209	0.5325576	0.5482311	0.5264596	0.5102182	0.5325146	0.52857846
1.0	0.5166657	0.04474035	0.51991105	0.527257	0.53104174	0.5489115	0.5251393	0.510188	0.53225213	0.52782726
1.0	0.0034268752	0.51751506	0.5215013	0.5289569	0.10387252	0.5487627	0.5267062	0.5099018	0.53255594	0.5303182
1.0	0.51959056	0.5156573	0.521498	0.008088785	0.533909	0.004374687	0.14801258	0.50817025	0.5330081	0.5279944
1.0	0.52180886	0.5150963	0.5213914	0.5272433	0.5297288	0.54872286	0.5267317	0.50979817	0.5314887	0.528819
1.0	0.52234435	0.5149048	0.02946739	0.13787352	0.52978677	0.5503401	0.04752135	0.5105074	0.5317831	0.5307748
1.0	0.52100605	0.51351804	0.52024674	0.5301634	0.1997668	0.5479729	0.52715063	0.50964844	0.5346258	0.5291868
1.0	0.52066606	0.51483184	0.017198352	0.52739495	0.5310213	0.547725	0.5269076	0.50952625	0.08800156	0.53100604
1.0	0.08638377	0.5152225	0.5204871	0.033673104	0.011263715	0.5481721	0.018776236	0.0009898716	0.534357	0.5268086
1.0	0.09625355	0.5167061	0.5192413	0.52715796	0.530385	0.54900926	0.5237384	0.50854206	0.14696254	0.00864419
1.0	0.51951253	0.5153231	0.00023220434	0.5286419	0.10127236	0.5497242	0.52727896	0.136812	0.5319202	0.16114827
1.0	0.51993924	0.5161917	0.5203899	0.52827626	0.16058323	0.5481915	0.5265834	0.50835985	0.1988909	0.52797943
1.0	0.5207256	0.51492167	0.52133334	0.5291737	0.53015524	0.54822534	0.5262368	0.5112411	0.5344698	0.047970288
1.0	0.1553038	0.5162915	0.5207176	0.14393567	0.5327142	0.54811764	0.5257741	0.50507206	0.5317087	0.53074247
1.0	0.030478688	0.51598036	0.5186352	0.019946959	0.14772406	0.09927356	0.044199787	0.5103888	0.5328421	0.19265147
1.0	0.095543556	0.5140337	0.017133294	0.52793366	9.486196e-05	0.5478754	0.52593535	0.5091071	0.5319321	0.52825767
1.0	0.52148294	0.51570994	0.5198216	0.5273461	0.1549537	0.54831016	0.07079881	0.17721246	0.029139955	0.52906716
1.0	0.52063334	0.51424503	0.5206136	0.10926437	0.53123456	0.5484716	0.5268575	0.12434022	0.53422844	0.52834654
1.0	0.5194865	0.51552653	0.51986504	0.5274896	0.5301888	0.16739209	0.5256955	0.015498468	0.5312014	0.025968516
1.0	0.5206068	0.51686126	0.51967317	0.5286775	0.0020229244	0.20221914	0.52450156	0.5104876	0.53354603	0.14905176
1.0	3.7287998e-10	0.029933458	0.5191972	0.5287846	0.5323598	0.54880553	0.5272395	0.5109373	0.03828594	0.52755016
1.0	0.108375005	0.080482885	0.52013403	0.09856005	0.53099394	0.5470812	0.52661836	0.022011377	0.5352439	0.13154107
1.0	0.5210594	0.5160389	0.52144504	0.52775466	0.5301688	0.5483002	0.13912593	0.5107866	0.08988898	0.16776672
1.0	0.52062416	0.516182	0.071514666	0.5262273	0.5306492	0.1804039	0.52670777	0.10909534	0.53353786	0.5286745
1.0	0.52363265	0.5164383	0.52042645	7.840409e-05	0.5310104	0.54823226	0.52599907	0.5102698	0.06318347	0.5300772
1.0	0.5203528	0.5162149	0.5218633	0.52719855	0.5296387	0.00014323897	0.5254113	0.5099516	0.15204993	0.53025424
1.0	0.5209657	0.5163699	0.013144447	0.5278356	0.53043544	0.54878247	0.52476287	0.50936604	0.5327289	0.5285543
1.0	0.521704	0.51579654	0.51633525	0.52840954	0.5303284	0.5481135	0.52482116	0.511592	0.14761509	0.52984965
1.0	0.51940876	0.079424284	0.00011561323	0.528177	0.5301263	0.5496096	0.5275758	0.5118626	0.1437566	0.52849203
1.0	0.5199747	0.5169122	0.057152294	0.52724975	0.53049725	0.5485351	0.52452236	0.5106041	0.5348377	0.5308622
1.0	0.52183664	0.14357916	0.52105725	0.52788776	0.013562009	0.54771644	0.15101895	0.5113769	0.5335472	0.5278087
1.0	0.5197478	0.5165196	0.521005	0.5281622	0.5294602	0.5480388	5.396002e-05	0.5060881	0.5349038	0.52908516
1.0	0.52014965	0.10019485	0.5199693	0.5287136	0.043833785	0.5487705	0.5265811	0.11005523	0.5349143	0.52861273
1.0	7.478942e-10	7.625656e-05	0.5202617	0.5280193	0.5312346	0.55199844	0.5266921	0.510061	0.005445206	0.5288465
1.0	0.14933261	0.51607424	0.5196978	8.3268715e-05	0.5305341	5.854904e-05	0.52731234	0.5074133	0.53104615	0.11273448
1.0	0.5205171	0.5151564	0.51964927	0.5280708	0.5306225	0.5493522	0.5266514	0.5097764	0.53244156	0.52780664
1.0	0.5201666	0.04744437	0.049679253	0.5273942	0.5322982	0.16861235	0.5264335	0.51040745	0.53145415	0.5278275
1.0	0.16964309	0.51570106	0.5206319	0.5259332	0.054718234	0.028185388	7.620945e-05	0.13890721	0.022067795	0.5275633
1.0	0.09057423	0.5160537	0.5194513	0.14068888	0.52987415	0.5489037	0.5277359	0.50834775	0.5335098	0.5303737
1.0	0.5204952	0.51502526	0.5211975	0.5287152	0.5307959	0.0131093655	0.52810955	0.5086346	0.53389305	0.5279194
1.0	0.51879936	0.5133127	0.52004963	0.5282658	0.53010225	0.5474996	0.12563205	0.51132596	8.17178e-05	0.52729475
1.0	0.1277809	0.5160169	0.5203805	0.52665514	0.530393	0.10313907	0.52670366	0.5087921	0.53408396	0.52882624
1.0	0.5208391	0.5158471	0.52197826	0.5295361	0.0002444595	0.12517452	0.52650434	0.10499772	0.5325483	0.52734745
1.0	0.51934725	0.087771736	0.52051675	0.529237	0.531813	0.549561	0.52738017	0.50931305	0.5326594	0.5288602
1.0	0.52203035	0.51492083	0.52046776	0.5275195	0.5303141	0.023779983	0.5273958	0.5093144	0.5336239	0.5284146
1.0	0.52048165	0.51571125	0.13822874	0.5288397	0.52999175	0.5485752	0.002118011	0.5092599	0.53490263	0.5304029
1.0	0.5225635	0.5164137	0.09765658	0.52837723	0.5292	0.14053538	0.5260082	0.51099885	0.53325623	0.52887416
1.0	0.52177376	0.5146735	0.52044886	0.5281136	0.5318478	0.07864884	6.25422e-05	0.5082355	0.5323644	8.97227e-05
1.0	0.5189362	0.5148141	0.5163571	0.52748156	0.5306613	0.10453288	0.13907538	0.5096254	0.5322438	0.14905056
1.0	0.5215859	0.51555616	0.52057743	0.1392222	0.5310796	0.54821044	0.5276169	0.20132285	0.53270996	0.5299282
1.0	0.520981	0.51606864	0.18736514	0.5269776	0.5309654	0.5494267	0.5267994	0.51037085	0.53387725	0.010180781
1.0	0.5227006	0.51715493	0.05805967	0.05412545	0.5312709	0.54812527	0.527653	0.5100837	0.5330749	0.5319602
1.0	0.03480613	0.51531917	0.5238331	0.5292862	0.5306284	0.548525	0.52651167	0.50932664	0.5318735	0.52770746
1.0	0.5212183	0.20961584	0.14694345	0.5278437	0.53111047	0.5480213	0.5256023	0.5104534	0.5357754	0.52790755
1.0	0.51976216	0.050798554	0.014386913	0.1690613	0.5319223	0.5489888	0.005463434	0.5095485	0.5320417	0.52871066
1.0	0.5214573	0.5161119	0.5193756	0.5276347	0.53127956	0.55016226	0.0074821534	0.5112502	0.53364176	0.16503023
1.0	0.52167404	0.51729786	0.5192097	0.52752846	0.53136563	0.54925096	0.52607113	0.50930023	0.5325265	0.071817674
1.0	0.52204746	0.046466038	0.51995736	0.08597885	0.52910584	0.547927	0.52321327	0.0010751309	0.5319719	0.5278074
1.0	0.52034396	0.5159084	0.52107584	0.022850903	0.04370123	0.54868215	0.52579063	0.039264873	0.5341282	0.53092366
1.0	0.5228727	0.51504797	0.061582945	0.5291847	0.16284266	0.54781944	0.1894035	0.511345	0.5318313	0.18887366
1.0	0.52264905	0.51588225	0.51898146	0.5290104	0.53106964	0.54887825	0.5257717	0.20111276	0.53474253	0.5286267
1.0	0.52006453	0.5155168	0.105286896	0.09646205	0.53015894	0.056342363	0.5245736	0.1415233	0.53246415	0.52858746
1.0	0.52025455	0.5169793	0.5188914	0.52861565	0.5307519	0.5492709	0.52818227	7.624863e-05	0.5319398	0.52809525
1.0	0.5206852	0.021602223	0.5200013	0.5286484	0.008408253	0.5490381	0.5255178	0.51135755	0.13676329	0.08181466
1.0	0.5211699	0.51582676	0.5200963	0.5273623	0.5312697	0.00032703418	0.52553016	0.12464877	0.5330595	0.5276741
1.0	0.52110225	0.5149635	0.0514663	0.527306	0.53048116	0.5482775	0.5272814	0.50999796	0.5339359	0.5275954
1.0	0.5200373	0.5175508	0.10722963	0.5289437	0.53247344	0.5462772	0.5260498	0.5112514	0.5326331	0.020262895
1.0	0.52017486	0.5175117	0.52071553	0.5269461	0.5308719	0.54853344	0.526638	0.51056063	0.1390691	0.52672815
1.0	0.52035284	0.51492757	0.52017814	0.5283184	0.5313726	0.05126546	0.5254722	0.50807416	0.5331981	0.1378732
1.0	0.5198336	0.5181902	0.519341	0.52674335	0.5318429	0.5474472	0.13381651	0.51069283	0.5330072	0.047468998
1.0	0.52116036	0.5156398	0.52234674	0.23071842	0.5318454	0.5467578	0.04658965	0.51189566	0.034881715	0.529034
1.0	0.039382584	0.5175081	0.52081	0.52827644	0.5316817	0.54916847	0.025383089	0.5096849	0.5330681	0.52808964
1.0	4.9242084e-05	0.5148688	0.5209578	0.52759945	0.53103036	0.54903316	0.52591634	0.51008815	0.00310087	0.0012957915
1.0	0.52037257	0.5163969	0.5199872	0.5287542	0.53165126	0.5489924	0.0151129095	0.50994843	0.16244636	0.52969944
1.0	0.52286184	0.51612985	0.52017695	0.5256321	0.5298423	0.5487754	0.5262867	0.50873876	0.5345151	0.52839446
1.0	0.3105994	0.515705	0.5201736	0.5295207	0.5304177	0.5477451	0.52498084	0.51216763	0.12876995	0.5294494
1.0	0.52096164	0.5166086	0.025380434	0.52743745	0.5320847	0.55003977	0.014218282	0.5105817	0.53292656	0.5312899
1.0	0.5215346	0.054652307	0.0961779	0.5268958	0.5303842	0.550983	0.52605116	0.5106986	5.530551e-05	0.070033506
1.0	0.5221853	0.517748	0.5190101	0.5255073	0.16087215	0.000110904155	0.5259429	0.51212376	0.14776507	0.5293113
1.0	0.5200672	0.51537794	0.5193032	0.5279503	0.530934	0.06550628	0.5259147	0.5100548	0.5339565	0.14890546
1.0	0.5219849	0.51537436	0.124087855	0.52791744	0.10969364	0.03768039	0.307166	0.5099481	0.5311925	0.0015953843
1.0	0.5216544	0.5150775	0.51856446	0.5287541	0.5305469	0.05075175	0.5271644	0.5080038	0.037985455	0.52913934
1.0	0.52115685	0.5171521	0.520331	0.5272719	0.5309724	0.54786444	0.52629703	0.1593521	0.53342897	0.5292811
1.0	0.5202485	0.5159054	0.5193435	0.52762395	0.53252345	0.54877865	0.5280288	0.510935	0.53296745	0.5296241
1.0	0.5214967	0.5160729	0.52104574	0.52904546	0.53155845	0.54879326	0.52694637	0.5102909	0.023359133	0.52710825
1.0	0.5217095	0.5149451	0.52082795	0.52767503	0.53205615	0.5484817	0.5263441	0.5091268	0.5327895	0.5311231
1.0	0.51993006	0.08399366	0.5207993	5.1127554e-05	0.5312436	0.548893	0.5253728	0.5079236	0.53216803	0.050258845
1.0	7.538201e-05	0.51494247	0.52073944	0.52763104	0.52935684	0.5474227	0.5248108	0.5112748	0.531429	0.5269222
1.0	0.5203208	0.5153312	0.52001727	0.1058516	0.53196824	0.54906124	0.52671146	0.509211	0.14172496	0.5280433
1.0	0.048686642	0.51570016	0.52055687	0.5281884	0.1583046	0.0025527328	0.52655816	0.51050216	0.104262285	0.5289969
1.0	0.51965433	0.5157051	0.52158755	0.5289657	0.00013214009	0.54790604	0.52756876	0.5101689	0.5317279	0.5297824
1.0	0.52249694	0.5172564	0.207647	0.08938264	0.5313312	0.012572826	0.52447915	0.51041335	0.14858171	0.031015316
1.0	0.520587	0.008142251	0.5206396	0.13424854	0.5311135	0.5491019	0.0013369807	0.5101881	0.5342275	0.5292862
1.0	0.5215709	0.51480466	0.51985174	0.52788985	0.5311078	0.00037686023	0.040479716	0.16521971	0.1654733	0.5308981
1.0	0.08600914	0.5148492	0.52068937	0.5281227	0.53063226	0.011056278	0.076633565	0.5110934	0.53328925	0.5313654
1.0	0.52078056	0.51605594	0.01712838	0.52674544	0.00055839506	0.5488403	0.525985	0.5095693	0.5318067	0.5295621
1.0	0.52055115	0.14526182	0.5201875	0.5273539	0.5320206	0.54810625	0.008596537	0.50880814	0.5325519	0.52881837
1.0	0.522103	0.5153524	0.5205276	0.52669144	0.5330598	0.54844445	0.525356	0.5091745	0.5339767	0.5283077
1.0	0.52000403	0.51593035	0.51812536	0.528111	0.52969563	0.5475801	0.5267348	0.5104078	0.53244203	0.3179435
1.0	0.5209445	0.5150305	0.51973075	0.059405502	0.5301912	0.54771817	0.524752	0.5135754	0.53419936	0.52744436
1.0	0.52063495	0.5159364	0.51900786	0.5304101	0.5296336	0.0001836735	0.5275546	0.51010066	0.53191656	0.15885873
1.0	0.51974934	0.51666695	0.52149606	0.52775836	0.529606	0.5484815	0.5261126	0.5117211	0.5332027	0.53048754
1.0	8.119596e-05	0.08113683	0.026710497	0.52840585	0.5319636	0.5478192	0.52677536	0.5102224	0.53394216	0.52777576
1.0	0.52177614	0.51615655	0.5231961	0.050144445	0.5298509	0.54782337	0.52659	0.5107079	0.53328115	0.097945414
1.0	0.008720877	0.5161425	0.09012196	0.5259453	0.53211576	0.5477343	0.52637154	0.5101174	0.5325834	0.528207
1.0	0.010018871	0.5162304	0.000100556426	0.5270376	2.4832736e-05	0.5481091	0.1420322	0.51064813	0.5330354	0.5281556
1.0	0.519838	0.5149472	0.5202223	0.52846974	0.530371	0.54841477	0.5263638	0.51016873	0.5315577	0.5289222
1.0	0.021812338	0.5148348	0.5196864	0.5265007	0.52774125	0.5485102	0.13714813	0.50947195	0.53296864	0.530063
1.0	0.011396227	6.1332552e-09	0.5190027	0.5276213	0.52947646	0.5466678	0.5260312	0.5109863	0.53432876	0.5281727
1.0	0.017709272	0.00011908307	0.52046585	0.0017781376	0.18140295	0.54852045	0.0008368734	0.5110379	0.12880816	0.5295532
1.0	0.51964295	0.5160024	0.5188721	0.52521276	0.055427097	0.17257932	0.09363018	0.50994164	0.5346985	0.5288011
1.0	0.5210714	0.5156476	9.0631984e-05	0.07675303	0.5312692	0.1228855	0.11250201	0.50991064	0.021726603	0.52814615
1.0	0.084903836	0.078100614	0.5198846	0.52776164	0.53238946	0.54684836	0.5250924	0.5080173	0.5342698	0.52932703
1.0	0.5217104	0.04832803	0.5191254	0.52780443	0.5322617	0.03416842	0.52610767	0.5108578	0.53354996	0.131333
1.0	0.5208639	0.5159175	0.52083	0.5277005	0.5303907	0.15013881	0.5264725	0.07899906	0.5346318	0.5302983
1.0	0.049744625	0.51725006	0.520043	0.5283522	0.53085566	0.5485637	0.52787405	0.51119417	0.13796009	0.5288346
1.0	2.6774438e-09	0.515636	0.5188883	0.018999849	0.53057754	0.31269583	0.52516717	0.5093254	0.5329795	0.53041035
1.0	0.52206033	0.049326777	0.05665193	0.5261589	0.1012278	0.54745895	0.52471346	0.51071346	0.5313333	0.52872574
1.0	0.5213343	0.024885071	0.51990706	0.5289479	0.025623372	0.5510453	0.5254563	0.51037353	0.5332283	0.52787364
1.0	0.5211356	0.51523936	0.11102533	0.5296125	0.14353913	0.5478938	0.52532613	0.50915885	8.078717e-05	0.11579185
1.0	0.51988053	0.5189601	0.52052164	0.5274034	5.615047e-05	0.00010661628	0.18682228	0.51059973	0.53315055	0.52843624
1.0	0.52086174	0.007614819	0.5215574	0.5266239	0.5318862	0.046406865	0.52621484	0.51211303	0.5336854	0.5277277
1.0	0.5209021	0.5179986	0.5209162	0.5270748	0.53109604	0.5495425	0.527012	7.9425714e-05	0.5343811	0.52830905
1.0	0.5210883	0.5151283	0.011301514	0.52816856	0.52981687	0.54800814	0.5258262	0.07565064	0.5325023	8.391166e-05
1.0	0.5209881	0.515311	0.5189889	0.15092702	0.53147715	0.54898834	0.5253597	0.50784653	0.5319285	0.09346592
1.0	0.5210179	0.0960079	0.5202757	0.5296093	0.53213954	0.54730135	0.13928537	0.50825846	0.53197485	0.5274563
1.0	0.5215037	0.5150689	0.10362023	0.5274763	0.5311668	0.54764247	0.09436274	0.5134271	8.366349e-05	0.52803826
1.0	0.047490045	0.5165759	0.5197806	0.526372	0.18212628	0.54942065	0.5254314	0.5107254	0.14357966	0.52928674
1.0	0.5214192	0.51371896	0.5214367	0.5256539	0.103857614	0.5480336	0.52634937	0.5098598	0.5333796	0.5284257
1.0	0.5192466	0.5167624	0.51916623	0.14308986	0.52945375	0.5490545	0.5254488	0.51019186	0.5338557	0.5278837
1.0	0.14601181	0.5165409	0.51945096	0.009607565	0.5293608	0.5490061	0.5257064	0.509997	0.53594804	0.5282402
1.0	0.5219009	0.5157688	0.5195717	0.17763169	0.5298202	0.5491194	0.07907804	0.51142585	0.0980443	0.5280998
1.0	0.5206352	0.51491976	0.51762104	0.528281	0.03774791	0.009555765	0.5247215	0.510192	0.5328287	0.5291204
1.0	0.5222627	0.5155548	0.09312703	0.5272034	0.5293031	0.546929	0.52822554	0.50928605	0.53169066	0.527411
1.0	0.51807916	0.51494515	0.52010626	0.52582395	0.53149575	0.5456228	0.5260001	0.5097892	0.5339495	0.5276097
1.0	0.5215341	0.51635516	0.5189721	0.52891135	0.52921706	0.00017823918	0.52718157	0.50829333	0.535252	0.5300401
1.0	0.5218765	0.5158992	0.10901958	0.10077038	0.52980244	0.54791397	0.52688	0.51119304	7.3748e-05	0.528553
1.0	0.5214002	0.51596844	0.5200312	0.52779853	0.52946055	0.5472368	0.5265318	0.5096174	0.534104	0.5277039
1.0	0.13014546	0.5165444	0.0024187784	0.5278593	0.5318473	0.034461085	0.056076493	0.50906825	0.10022848	0.5294002
1.0	0.5201122	0.5159326	0.51959544	0.52793497	0.53057176	9.31724e-05	0.52458024	0.50937665	0.007607392	0.52775306
1.0	0.012580281	0.081295095	0.51958066	0.52831954	0.5326228	0.54984725	0.52832395	0.51035506	6.3801264e-05	0.528429
1.0	0.0006265398	0.5166337	0.033436395	0.52826524	0.5313097	0.2217866	0.5257604	0.5103315	0.53456885	0.5298157
1.0	0.5225703	0.12926747	0.51927984	0.089733645	0.5308606	0.546359	0.525599	0.50978553	0.5304873	0.5290533
1.0	0.52058864	0.515149	0.51932156	0.0001237882	0.52872264	0.54918885	0.52630436	0.50801957	0.533902	0.5274342
1.0	0.22155054	0.5165554	0.519733	0.52813905	6.887069e-05	0.0058363075	0.52651364	0.50974333	0.18539062	0.52820086
1.0	0.52083147	0.51523894	0.52184254	0.52710843	0.53022105	0.54887706	0.5257288	0.5102964	0.53301513	0.5296262
1.0	0.52109545	0.51648355	0.5198129	0.52650064	0.5302765	0.5482722	0.52527636	0.50797725	0.53455275	0.527226
1.0	0.52088547	0.5159256	0.5203703	0.52631253	0.53268653	0.547615	0.03719819	0.5093268	0.0005726967	0.52830213
1.0	0.5201843	0.09443184	0.52019024	0.5295601	0.5305618	0.5474247	5.4057873e-05	0.50809574	0.5310038	0.529964
1.0	0.520874	0.5154644	0.5224511	0.5285744	0.5321904	0.009150355	0.03292324	0.5095324	0.031935077	0.5286728
1.0	0.023304647	0.51570135	0.51992065	0.121482916	0.5305312	0.5489341	0.07716593	0.069113694	0.0075818542	0.528538
1.0	0.5216045	0.5167016	0.5194764	0.5275034	0.53159195	0.024742005	0.5264474	0.5095073	0.5315767	0.5294937
1.0	0.5191885	0.5171273	0.5203579	0.5289653	0.009928138	0.19855872	0.07829655	0.5097098	0.53260815	0.5290985
1.0	0.0012193142	0.5153511	0.5199359	0.5274822	0.05786333	8.805075e-05	0.52529067	0.50886416	0.13299522	0.5288722
1.0	0.02937349	0.51613325	0.51923794	0.5277905	0.14088902	0.5490973	0.0014747895	0.51028097	0.53248876	0.17439312
1.0	0.5213895	0.5172741	0.5220679	0.022033732	0.53047657	0.54770416	0.5252795	0.11034412	0.010011373	0.527582
1.0	0.5200397	0.5177041	0.5198353	0.52855575	0.53176284	0.54747605	0.5260458	0.5092184	0.5326126	0.5290669
1.0	0.17516138	0.516882	0.51853377	0.14976498	0.5325726	0.2036633	5.0831775e-05	0.5099441	0.5326499	0.020849135
1.0	0.52156156	0.006586217	0.5224505	0.5297283	0.5340225	0.550079	0.5257984	0.51025194	0.5315004	0.52892405
1.0	0.5199012	0.5153494	0.51903814	0.5281285	0.529732	0.54738104	0.5258858	0.15696286	0.53417754	0.52922976
1.0	0.5196789	0.51546526	0.5194353	0.5254888	0.53113586	0.54809546	0.20533773	3.648153e-05	0.5327254	0.5283117
1.0	0.5206511	0.51728666	0.5195542	0.52904	0.5300187	0.072009355	0.5261003	0.5103396	0.53223044	0.53079635
1.0	0.010423782	0.5171198	0.11727489	0.5277929	0.5307248	0.5487473	0.07428465	0.5108853	0.53303957	8.057728e-05
1.0	0.5184079	0.5147041	0.5196555	0.5263461	0.53109837	0.54946107	0.5261065	0.5094475	0.53468114	9.574823e-05
1.0	0.5218938	0.5154183	0.51992804	0.5280036	0.53123325	0.5476718	0.526958	0.5107652	0.531684	0.52937055
1.0	0.1426659	0.5163901	0.51930714	0.5284457	0.050946467	0.54988503	0.52531356	0.13362882	0.53374356	0.5288063
0.0	0.012404149	0.011423825	0.015186895	0.010521617	0.013089675	0.010635042	0.00937235	0.010199542	0.010542483	0.011902324
0.0	0.012441636	0.01134501	0.015183992	0.0104989745	0.013086886	0.010582061	0.009420547	0.010220726	0.010589951	0.01199979
0.0	0.009765566	0.010536376	0.01311366	0.009262051	0.012904283	0.011817441	0.006471189	0.008640244	0.009093408	0.009544237
0.0	0.009743049	0.010553596	0.013019056	0.009156431	0.01295267	0.011717782	0.0064404244	0.008597821	0.009113387	0.009468985
0.0	0.00983084	0.011111146	0.010703276	0.0074035046	0.012000338	0.007872128	0.006475639	0.008899091	0.009925767	0.007899728
0.0	0.009714525	0.011229313	0.01073729	0.0073802243	0.012090438	0.00785793	0.006472916	0.008879602	0.0099032475	0.007878432
0.0	0.040194057	0.04331466	0.052860603	0.042868864	0.052173514	0.06072317	0.036279105	0.03787428	0.036458407	0.044763688
0.0	0.5208342	0.51585567	0.51970935	0.52685237	0.52974004	0.5484041	0.52517337	0.5086235	0.53297555	0.527666
0.0	0.008071862	0.011758234	0.014560668	0.011189707	0.012402274	0.016399909	0.007965909	0.008828879	0.0068238545	0.0102659855
0.0	0.008035126	0.011834297	0.014460744	0.011172134	0.012413803	0.016319012	0.007964802	0.0086465115	0.006841577	0.010205494
0.0	0.008087385	0.011822849	0.014528511	0.011137689	0.012408302	0.01642485	0.00794423	0.00871358	0.0067861737	0.010230648
0.0	0.008094772	0.011778292	0.014521386	0.011158774	0.01249527	0.016416162	0.007960853	0.008644112	0.0067989607	0.010252215
0.0	0.001969131	0.0016025733	0.002231821	0.0015801378	0.0019147743	0.002968199	0.0017297734	0.0011533507	0.0013353976	0.0015700886
0.0	0.02050063	0.027364688	0.018081184	0.02433049	0.032845337	0.035556544	0.024509408	0.024246665	0.02647909	0.019946868
0.0	0.023708984	0.020645704	0.02570429	0.021647863	0.02185516	0.022023996	0.022442153	0.017412828	0.020421337	0.022123272
0.0	0.011976329	0.01047339	0.011795505	0.010516694	0.011125501	0.011482033	0.0076112743	0.0086289495	0.008512281	0.009007935
0.0	0.023068322	0.022006793	0.022931471	0.022928335	0.026370721	0.031923603	0.020365046	0.017982453	0.020564405	0.02067781
0.0	0.021254895	0.019462822	0.023884466	0.019779967	0.02428999	0.030727962	0.022424862	0.016307764	0.025662675	0.01986142
0.0	0.0118190395	0.009989256	0.014261066	0.010837672	0.011272869	0.01239064	0.008520446	0.008430893	0.011960968	0.009399532
0.0	0.06621919	0.06646341	0.07349745	0.062274024	0.07087586	0.06257103	0.06103273	0.060729023	0.060233425	0.064771496
0.0	0.008912318	0.007731085	0.011634287	0.008210031	0.010778642	0.005642002	0.0067834454	0.007585791	0.0066310447	0.008350687
0.0	0.008896568	0.0076881424	0.011618205	0.0081752725	0.010712909	0.005646188	0.006754884	0.007611472	0.006588957	0.008422295
0.0	0.06551844	0.06696192	0.06180838	0.06745723	0.06466486	0.08994906	0.06040785	0.051883314	0.059923805	0.07314277
0.0	0.0084468685	0.010281229	0.008333469	0.00863041	0.0076910313	0.014393966	0.008932073	0.0057698046	0.008266655	0.009961998
0.0	0.00849154	0.010284913	0.0083245365	0.008538366	0.0076665278	0.0142552275	0.008865139	0.0057489546	0.008282487	0.009909299
0.0	0.020704875	0.020619078	0.022565814	0.02050263	0.020323498	0.025527602	0.019676363	0.015718212	0.02536731	0.019009853
0.0	0.011815325	0.010895444	0.014020584	0.010872458	0.012721044	0.012020068	0.008699731	0.008621655	0.008905562	0.0095778275
0.0	0.0015831009	0.0014911323	0.0022133559	0.0018250785	0.0015760058	0.0020424032	0.0015369626	0.0013119945	0.0015987578	0.0015636412
0.0	0.021762999	0.019430488	0.026186846	0.021491254	0.024939304	0.03027364	0.021814287	0.017107	0.016862502	0.021669935
0.0	0.015144213	0.008627163	0.012982369	1.7088512e-05	0.005558458	0.015645036	0.009449706	0.008201827	0.010441543	0.012108716
0.0	0.015186232	0.008668447	0.0130073335	1.7107672e-05	0.0055814786	0.015677107	0.009342509	0.008185239	0.010284413	0.0120978495
0.0	0.08109052	0.072744496	0.07986388	0.059927326	0.06881218	0.086303525	0.06899135	0.062447518	0.061237372	0.07542501
0.0	0.013212634	0.011003846	0.012876294	0.0073917825	0.009507108	0.013710192	0.009626063	0.008365986	0.007624807	0.011324352
0.0	0.013157807	0.011010055	0.012867902	0.007389557	0.00952733	0.013681991	0.009605092	0.008379237	0.0076097576	0.011315605
0.0	0.07367155	0.06675635	0.068819046	0.0678245	0.07224364	0.09163742	0.06265202	0.064848505	0.06279009	0.06792404
0.0	0.21936397	0.21495481	0.22294004	0.22864774	0.22825953	0.2643322	0.20997116	0.21092188	0.21605963	0.22696285
0.0	0.062536314	0.06249459	0.07420375	0.05989125	0.068608046	0.072245926	0.070742644	0.05308773	0.052914068	0.06790492
0.0	6.177719e-05	6.5513785e-05	0.00011917178	4.953575e-05	8.079187e-05	8.123817e-05	9.346695e-05	3.7385864e-05	2.9991457e-05	7.874141e-05
0.0	0.5208056	0.51549095	0.51860386	0.52563727	0.5297326	0.54692155	0.52664816	0.5101712	0.5326274	0.52781713
0.0	0.010763086	0.0072362674	0.0116653135	0.008634744	0.0054717055	0.016836435	0.005786212	0.0066458047	0.00804898	0.008726291
0.0	9.552334e-05	8.251196e-05	0.00012607181	4.8441172e-05	4.7820628e-05	0.00019702096	5.8614452e-05	6.232358e-05	7.144769e-05	8.726185e-05
0.0	0.07024732	0.066469625	0.07531624	0.059532773	0.059630033	0.09116138	0.062463738	0.0609257	0.066813916	0.06978685
0.0	0.0017739233	0.001728277	0.0027328648	0.0020043175	0.0022585413	0.0026387298	0.0011580483	0.001005353	0.0019021898	0.0022382897
0.0	0.002626269	0.0014796525	0.002332245	0.0016213986	0.0021191712	0.002674505	0.0017773219	0.001825095	0.0014293792	0.0020023496
0.0	0.029108398	0.021293506	0.032860566	0.02130563	0.026202943	0.033825967	0.02215047	0.020573042	0.017895214	0.024728725
0.0	0.022219947	0.021782234	0.027256476	0.019685766	0.029937403	0.030160604	0.017784687	0.01827342	0.019271268	0.02763229
0.0	0.02812338	0.024202053	0.032425947	0.020850219	0.03132788	0.028464919	0.022862941	0.019368004	0.021423267	0.023797452
0.0	0.025160432	0.019812167	0.030437704	0.025142077	0.024623891	0.027196348	0.02234196	0.01701374	0.022499178	0.021461772
0.0	0.027167626	0.021792194	0.028714996	0.028519345	0.02505021	0.026572194	0.020851942	0.017207237	0.022727462	0.026048543
0.0	0.023627564	0.017761422	0.0257197	0.023435224	0.027229737	0.03441943	0.01957008	0.017446138	0.02130445	0.022563206
0.0	0.022784555	0.023037093	0.031016065	0.023969546	0.02987947	0.032969873	0.021029532	0.018390898	0.02126174	0.019982668
0.0	0.02465255	0.020645844	0.026974717	0.02080419	0.025435327	0.030594798	0.019050574	0.022008939	0.021357767	0.02475767
0.0	0.021334806	0.027493292	0.02515137	0.02208646	0.028856091	0.02980413	0.020760963	0.022355644	0.026945585	0.025962867
0.0	0.01800552	0.019853953	0.029314129	0.027184146	0.021096522	0.028517654	0.02055444	0.021197394	0.022877173	0.022192245
0.0	0.023286061	0.021047115	0.026127921	0.02132357	0.023994733	0.028901378	0.019115439	0.018119799	0.01685072	0.023329433
0.0	0.012898701	0.011932606	0.011470526	0.012335253	0.0022764262	0.012523144	0.0070445035	0.009413955	0.010322417	0.008992994
0.0	0.02580856	0.023448726	0.023413995	0.022216922	0.026949998	0.031137455	0.017448705	0.020614965	0.024949957	0.023180323
0.0	0.031437527	0.05075285	0.053653073	0.04338122	0.047178935	0.049342074	0.046653252	0.046240583	0.047286887	0.038538843
0.0	8.07599e-05	8.8139706e-05	0.0001462895	9.606705e-05	0.000104792605	9.7547825e-05	5.8385896e-05	6.165072e-05	6.47236e-05	6.120541e-05
0.0	9.186774e-05	0.00012664366	8.8870336e-05	5.5274766e-05	0.00015177752	0.00012520958	4.237225e-05	0.00011010343	8.355609e-05	6.5719774e-05
0.0	9.186774e-05	0.00012664366	8.8870336e-05	5.5274766e-05	0.00015177752	0.00012520958	4.237225e-05	0.00011010343	8.355609e-05	6.5719774e-05
0.0	7.992291e-05	6.9171554e-05	0.00013693694	4.6017773e-05	0.00012715708	0.000102146616	4.9116636e-05	6.921939e-05	7.734705e-05	8.1300015e-05
0.0	0.028461417	0.02466287	0.02811336	0.024519203	0.023447782	0.025419919	0.018308822	0.016730579	0.025785565	0.023334974
0.0	9.841234e-05	7.805816e-05	1.9750978e-05	7.220282e-05	0.00010198885	0.00012985116	4.886123e-05	5.491671e-05	5.7809983e-05	2.2181486e-05
0.0	0.5209667	0.5150292	0.5188768	0.52523166	0.5302741	0.5474282	0.5248156	0.5095602	0.5342562	0.5280367
0.0	0.5199228	0.51559466	0.51852494	0.52476335	0.529944	0.5469157	0.52474475	0.50997186	0.53407824	0.52834517
0.0	0.07010815	0.06434583	0.07733293	0.06148547	0.07530039	0.078901835	0.07108335	0.056312013	0.06641136	0.07445106
0.0	9.481304e-05	7.306445e-05	0.00013934652	5.4629738e-05	0.00011476023	0.00011340922	9.517393e-05	4.6506364e-05	6.9847054e-05	0.000111376925
0.0	0.036383327	0.045879435	0.05499031	0.03932991	0.05323402	0.059593473	0.03587215	0.039535902	0.034266733	0.0352223
0.0	0.043501753	0.03966951	0.048820775	0.042575315	0.042282894	0.060582276	0.04373924	0.04269852	0.047142062	0.045050904
0.0	0.18976247	0.1775844	0.18770742	0.17813711	0.21698727	0.20661865	0.15868327	0.14685947	0.18431178	0.18910338
0.0	0.07334297	0.059844136	0.075888224	0.06782855	0.08174413	0.08368042	0.050592363	0.055222467	0.0670455	0.070283346
0.0	0.00013649267	7.0823204e-05	7.51681e-05	6.3509775e-05	0.0002164819	0.00010964285	3.947028e-05	2.5483774e-05	5.8813785e-05	7.7880024e-05
0.0	0.00013685497	5.30167e-05	9.241249e-05	8.065807e-05	0.00013536954	0.00013099606	3.9742106e-05	5.1420244e-05	6.188533e-05	7.6539814e-05
0.0	0.52118975	0.5154438	0.51887697	0.5251644	0.53000814	0.5474898	0.5250633	0.5086197	0.5342692	0.52821034
0.0	0.0136781065	0.010087215	0.010456517	0.008638631	0.012769138	0.0126330955	0.008900286	0.010953712	0.010127978	0.010854129
0.0	0.00014589373	0.00010682062	0.000106211606	9.527726e-05	6.387194e-05	0.00011563374	7.868721e-05	0.000109945744	0.00011322931	8.9765665e-05
0.0	0.07857412	0.07119689	0.07197511	0.07132129	0.064439625	0.07930617	0.06757687	0.07089373	0.07549969	0.07031342
0.0	0.00945305	0.008447276	0.009873411	0.008763703	0.008728993	0.012119376	0.006505989	0.010927341	0.011694426	0.009174511
0.0	0.08047851	0.09469321	0.107960306	0.08613001	0.10630217	0.11641071	0.080156185	0.084947735	0.077904336	0.07901889
0.0	0.02660425	0.026246946	0.025871072	0.031129684	0.027809715	0.028687133	0.018777406	0.021239733	0.022122947	0.023439718
0.0	0.009483442	0.008703741	0.010471684	0.009757068	0.011436935	0.011554517	0.0087263	0.0076619904	0.008808952	0.0075831027
0.0	0.011698449	0.008681927	0.011037176	0.0069742957	0.011057941	0.012030759	0.01284631	0.0072034933	0.008129729	0.015304579
0.0	0.0024579358	0.001684204	0.002361254	0.0019324779	0.002650537	0.002574523	0.001275189	0.0015715648	0.002290188	0.0019032601
0.0	0.025427468	0.023082033	0.030838316	0.021717763	0.03201307	0.026831385	0.020406062	0.021392923	0.022574956	0.027469743
0.0	0.012503058	0.009609452	0.012458011	0.011930223	0.009154831	0.011463338	0.007820409	0.008364903	0.011992042	0.009078232
0.0	0.028873455	0.020695241	0.02580274	0.02625266	0.027538098	0.025102844	0.018805407	0.022247257	0.029588792	0.022603583
0.0	0.030461006	0.023147529	0.022494683	0.021978369	0.024442855	0.027721824	0.018189203	0.024714379	0.022212598	0.020544084
0.0	0.030416062	0.02304103	0.022518402	0.022012327	0.024411703	0.02773922	0.018177677	0.02481859	0.022203172	0.020530717
0.0	0.14165393	0.1319359	0.14988858	0.12915564	0.14732839	0.15494189	0.13478939	0.15040436	0.14792344	0.13738005
0.0	9.900355e-05	5.139573e-05	0.0001570177	0.00010736451	0.0001153253	0.00010686575	5.314903e-05	5.3189433e-05	9.820395e-05	6.9702466e-05
0.0	9.637415e-05	5.8237707e-05	0.00013039936	8.111494e-05	0.000110949324	0.00011380746	6.400737e-05	8.507373e-05	8.397321e-05	5.893359e-05
0.0	8.303519e-05	8.143068e-05	0.00013124813	8.7270506e-05	0.00014250155	0.00010656505	2.1133876e-05	0.00010134976	7.7918645e-05	0.00011366603
0.0	0.0031355156	0.0015448302	0.002958741	0.0021715446	0.002534265	0.0032951678	0.0017218196	0.0022648359	0.001970646	0.002168472
0.0	0.003480507	0.0017877596	0.0033279385	0.0025574435	0.0020272222	0.0017943905	0.0013069889	0.002440201	0.0020652884	0.001766436
0.0	0.5214182	0.515336	0.51888585	0.52683663	0.529994	0.5469711	0.52592295	0.51019704	0.53274256	0.52734846
0.0	0.5216693	0.51577264	0.51930827	0.52636665	0.52983886	0.54695904	0.5261666	0.51028544	0.5325102	0.5269289
0.0	0.008993207	0.008810155	0.012559496	0.013484453	0.015220457	0.00996237	0.009899535	0.0072225877	0.008112199	0.011310623
0.0	7.2993e-05	0.0021074403	0.0029057497	0.0015378322	0.0022385484	0.00039770795	0.00011663739	0.0017435852	0.0017607772	0.0021098775
0.0	0.002339073	0.0013834811	0.002653708	0.0024371953	0.0019740185	0.00029349368	0.0013911302	0.0017027694	0.001609754	0.00016384733
0.0	0.0036248446	0.016744161	0.02656363	0.02717592	0.0040114876	0.031929526	0.022037191	0.02311631	0.022179931	0.02429993
0.0	0.026533986	0.018619392	0.025797497	0.02472393	0.0036033583	0.0075983363	0.022093548	0.023931714	0.02412383	0.023672989
0.0	8.292243e-05	6.77718e-05	0.00013992224	9.135572e-05	0.00018584475	8.7606866e-05	6.833015e-05	6.94834e-05	7.62986e-05	0.000101312755
0.0	0.010244322	0.012801934	0.014136382	0.010993348	0.012792626	0.011122621	0.008983879	0.009776916	0.0022858093	0.00948893
0.0	0.012440231	0.0016515801	0.011104023	0.011821178	0.013000503	0.0110691795	0.0085992925	0.011205809	0.012306315	0.009271163
0.0	0.025750209	0.02894244	0.027905716	0.018612476	0.027628094	0.0078078723	0.003981797	0.023240432	0.0041767964	0.022710316
0.0	0.024145002	0.002495086	0.023727672	0.027085444	0.027543992	0.033748876	0.019956132	0.022340506	0.025121538	0.005227433
0.0	0.5226365	0.5154235	0.5198214	0.5263834	0.53071797	0.5479685	0.5252625	0.50999874	0.53473616	0.5277385
0.0	0.522246	0.51536	0.5195787	0.52611977	0.53083885	0.5471608	0.52557546	0.5103805	0.53489876	0.5280102
0.0	0.011852652	0.0090502845	0.014895878	0.009057336	0.009748907	0.013316711	0.0065654838	0.010455732	0.008769321	0.0094195055
0.0	0.00013151322	8.362058e-05	0.0001871448	6.495435e-05	0.00011689136	0.00013323338	3.621245e-05	8.1937294e-05	9.6012925e-05	7.351047e-05
0.0	0.07645392	0.06670668	0.083564535	0.064402334	0.07566728	0.08231292	0.05487447	0.06555528	0.07227526	0.06667222
0.0	0.52193254	0.5150686	0.51964796	0.52634424	0.53030986	0.5472257	0.52477133	0.51134235	0.5360301	0.5282427
0.0	0.012857652	0.0106451865	0.011097333	0.012259796	0.010453597	0.01837822	0.0100570535	0.006976737	0.00012812628	0.009172023
0.0	0.07627296	0.06782221	0.074339435	0.0737991	0.069461994	0.09878178	0.064326234	0.059187118	0.024294289	0.06894179
0.0	0.00013033782	8.898941e-05	0.00011999771	0.000108381726	8.463758e-05	0.0002687269	6.5416214e-05	5.5954835e-05	1.772239e-06	8.335419e-05
0.0	0.52127934	0.51569754	0.51953894	0.5261396	0.5298589	0.54752094	0.5243874	0.51137227	0.5356896	0.5282795
0.0	0.017142387	0.061150987	0.07127813	0.07012094	0.07990922	0.08246675	0.06639666	0.057352953	0.06787626	0.06869821
0.0	0.52079916	0.5153804	0.5186341	0.52490073	0.5301291	0.546682	0.52537626	0.5090015	0.53443193	0.52848196
0.0	0.011892952	0.0082968855	0.010541577	0.007189172	0.011383476	0.01780931	0.008984792	0.008616061	0.010211487	0.008735126
0.0	9.7178214e-05	6.621536e-05	7.4852414e-07	4.8011443e-05	0.00012048559	0.00016710708	5.721536e-05	7.32172e-05	8.586495e-05	8.567284e-05
0.0	0.070568554	0.06267318	0.018478297	0.0593904	0.07627475	0.087336816	0.06206071	0.063613005	0.07016404	0.06944671
0.0	0.068544924	0.061524704	0.083226085	0.06970815	0.07068372	0.07264912	0.065691896	0.057730496	0.05653998	0.06454561
0.0	8.7104716e-05	6.179976e-05	0.00018426782	8.741376e-05	9.037746e-05	8.296206e-05	7.076778e-05	5.100483e-05	3.8332753e-05	6.510579e-05
0.0	0.14810406	0.15141706	0.14274128	0.14276497	0.16277789	0.1539087	0.14117423	0.11921088	0.13795212	0.12606044
0.0	0.010849953	0.010523365	0.012335194	0.010474748	0.013845693	0.011523418	0.008586907	0.0067887614	0.0097766165	0.007753343
0.0	0.002735421	0.0019278354	0.0028772766	0.0018315242	0.002231307	0.0020373138	0.0024604122	0.0017948253	0.0020031512	0.0021468378
0.0	0.025593946	0.02137007	0.025591722	0.023445783	0.020087048	0.028385576	0.021928921	0.01809707	0.024349606	0.020805005
0.0	0.011455074	0.010815	0.012639675	0.011697705	0.010632478	0.011147644	0.0075084167	0.011317867	0.011842369	0.010690494
0.0	0.026683953	0.024762133	0.031582154	0.021070668	0.027406411	0.033648297	0.024270687	0.022426408	0.025526049	0.028198026
0.0	0.09234559	0.094628975	0.10292878	0.095639564	0.099845864	0.10844769	0.08401417	0.08773032	0.09666194	0.0875654
0.0	0.0019393094	0.0014980221	0.002823778	0.0018891564	0.0015484514	0.0019294757	0.0013382987	0.001452255	0.0016240097	0.002270179
0.0	0.0016873257	0.0020273612	0.002610592	0.0013858718	0.002778198	0.0026982913	0.002010256	0.001849518	0.0014421194	0.0017597132
0.0	0.018299552	0.020746445	0.035986226	0.02300092	0.028658908	0.028712276	0.021836419	0.020215906	0.019981926	0.026975261
0.0	0.025133375	0.023578845	0.026533857	0.021158803	0.029014066	0.027676703	0.023247587	0.019707287	0.025362499	0.02241804
0.0	0.028196283	0.022029042	0.027342083	0.024620982	0.023444014	0.025102133	0.021068819	0.019281847	0.02099306	0.02395991
0.0	0.020630052	0.022750922	0.029259954	0.019722072	0.031593196	0.033468116	0.025073143	0.026910624	0.018113723	0.022806663
0.0	0.06814335	0.060827397	0.074223146	0.061039396	0.08261583	0.08458741	0.06687117	0.06553525	0.06021347	0.0675632
0.0	0.0645629	0.06784853	0.07753578	0.07575342	0.08099396	0.07960144	0.061247252	0.05817615	0.06561909	0.062456943
0.0	0.0024981878	0.0021445102	0.0027896478	0.001722467	0.0018598364	0.0028303042	0.0022204649	0.0020525272	0.001959883	0.0023998353
0.0	0.024587817	0.020640118	0.024489217	0.024079867	0.021528682	0.026750684	0.020201273	0.023647506	0.028002335	0.02602943
0.0	0.02581169	0.024554053	0.031519324	0.02186959	0.030058887	0.029297326	0.022902321	0.021446731	0.022092713	0.026366644
0.0	0.07455397	0.059683576	0.07977156	0.06348977	0.08124156	0.08679165	0.067797616	0.05750793	0.062125657	0.06429706
0.0	0.22750063	0.19438913	0.23386858	0.20958756	0.24415843	0.25312614	0.21146157	0.19623579	0.20919977	0.21641576
0.0	7.3329626e-05	6.7951645e-05	8.019821e-05	8.555869e-05	0.00011399284	0.00013744071	9.9504425e-05	5.1915962e-05	4.2404794e-05	4.2981777e-05
0.0	0.00013190406	0.00010567737	0.0001343275	0.00011763461	0.00014030769	0.00015546296	3.9253246e-05	7.7536926e-05	7.237785e-05	0.00013661532
0.0	0.010618838	0.0102393385	0.010109953	0.010305446	0.011519567	0.012761909	0.005261653	0.009033626	0.00954972	0.015276033
0.0	0.009981016	0.010371455	0.011530965	0.009489069	0.012482397	0.012475093	0.0070542395	0.0070992745	0.00786394	0.010912977
0.0	0.010056241	0.010370256	0.011597613	0.009486815	0.012447385	0.012452702	0.0070758522	0.00718698	0.007906218	0.010954813
0.0	0.10991725	0.09146348	0.10939661	0.10121748	0.096365206	0.098288275	0.08531155	0.08594904	0.092907265	0.08968272
0.0	0.10934791	0.091349795	0.1094781	0.10132179	0.09657387	0.0985485	0.085180014	0.08649801	0.09331703	0.08970713
0.0	0.110552736	0.09083769	0.10972089	0.10147966	0.09665534	0.09850787	0.08561488	0.08587589	0.0935227	0.08986645
0.0	0.110178284	0.09170134	0.1100916	0.1020491	0.09675544	0.09866527	0.08571382	0.08590558	0.09339376	0.08987822
0.0	0.091817245	0.07981267	0.09972454	0.09744784	0.10967693	0.121821895	0.08653339	0.08735842	0.09460769	0.077903055
0.0	0.09163434	0.07960727	0.10007437	0.09769076	0.10961614	0.122194454	0.0865778	0.0877452	0.09472191	0.07801179
0.0	0.09218129	0.079261586	0.10049536	0.09798456	0.11014066	0.12224813	0.08691297	0.08778116	0.09501512	0.0784737
0.0	0.09230936	0.079911344	0.10071679	0.09816492	0.11014589	0.12215744	0.08696935	0.087490246	0.09543446	0.0783407
0.0	0.117361575	0.07917335	0.11266131	0.08394341	0.11618895	0.10615004	0.08479115	0.09014701	0.078009255	0.094838165
0.0	0.11730404	0.079287484	0.11267751	0.084222816	0.11580958	0.10557922	0.08453555	0.090651706	0.07821308	0.09469352
0.0	0.11868341	0.079151094	0.112659834	0.08383448	0.11614211	0.10598596	0.08481918	0.090405375	0.07833271	0.09515661
0.0	0.1186504	0.07954203	0.11318212	0.08430816	0.11594319	0.10576004	0.085182205	0.09040521	0.07805013	0.09503142
0.0	0.11317144	0.09350292	0.118574396	0.08386732	0.11743558	0.11936291	0.08319817	0.06373349	0.08824081	0.096075796
0.0	1.2900142e-09	1.5928038e-08	3.3838572e-09	6.729784e-09	6.8072376e-07	7.616724e-05	2.3554756e-08	1.8626274e-08	2.7117342e-09	2.6363074e-08
0.0	3.6864476e-05	0.00015149052	4.7749996e-05	5.8939437e-05	0.011026402	0.010908063	9.394779e-05	0.00013718134	4.457842e-05	0.0001670698
0.0	0.5194439	0.51591444	0.52111787	0.52753156	0.5298928	0.5497378	0.5248631	0.5097974	0.5336191	0.5285811
0.0	0.008398228	0.00024365274	4.7812602e-05	6.436857e-05	0.013483977	0.012744042	0.00024362857	0.00014839083	0.0001616122	4.811907e-05
0.0	1.2145577e-07	1.2589904e-08	2.183666e-09	8.56563e-09	0.00013082381	0.00012944196	5.1921006e-08	2.3472369e-08	2.031465e-08	2.0753868e-09
0.0	0.5203198	0.5164344	0.5202736	0.5270115	0.53056127	0.54993165	0.5257787	0.5107081	0.534044	0.5278104
0.0	4.94648e-05	0.00028722078	2.3994087e-05	0.00025233655	2.435446e-05	0.012284241	0.00043687713	9.2919e-05	3.5986788e-05	0.00015778553
0.0	6.547444e-10	1.5199015e-08	6.757524e-10	1.235266e-08	5.400861e-10	0.00015650365	8.274716e-08	1.1955403e-08	4.0984993e-09	3.4410434e-08
0.0	2.8192934e-10	2.7825894e-08	3.1714877e-09	5.315833e-09	6.935402e-09	9.695496e-05	3.6450114e-08	1.6685023e-08	6.355476e-09	1.0376676e-08
0.0	0.0019833397	0.0071999067	0.0039360933	0.0046564224	0.0050493483	0.0757073	0.008017684	0.006148221	0.0049584745	0.005641071
0.0	0.5216963	0.5156573	0.5195375	0.5264312	0.5300034	0.547457	0.5262242	0.51069516	0.53268605	0.526969
0.0	1.7367398e-05	0.0001591732	0.000104503306	0.00023760085	6.492463e-05	0.00048664882	0.00021063688	0.00023316474	0.00013097146	0.00019520566
0.0	2.4897742e-10	1.8729587e-08	1.2377162e-08	4.7994725e-08	5.8505516e-09	2.6842747e-07	7.359598e-09	2.6025884e-08	6.8292203e-09	3.4048742e-08
0.0	0.0004506353	0.00042838624	0.0005979346	0.001253135	0.00046342783	0.0016149454	0.0011086748	0.0010384732	0.00084217393	0.0012052153
0.0	0.012966852	0.018036278	0.015998904	0.031341877	0.014550552	0.041757353	0.03460368	0.030042738	0.029643293	0.033186592
0.0	0.012315284	0.029704286	0.017263573	0.036424574	0.013884199	0.04975507	0.03572095	0.021514293	0.017396323	0.03511118
0.0	0.52075696	0.5149336	0.5190277	0.52695847	0.5301196	0.5475312	0.5250818	0.50833553	0.5317493	0.52761674
0.0	0.012333823	0.029840654	0.01724529	0.036369212	0.013902104	0.0497246	0.035743196	0.02142365	0.017403742	0.035133682
0.0	2.5483556e-05	5.286323e-05	0.00013878467	5.0169743e-05	5.6006083e-05	0.00010329598	0.00011293934	1.9111167e-06	0.000116015995	5.8415466e-05
0.0	0.0019513264	0.0030038247	0.004184238	0.0030376937	0.003925388	0.0007258692	0.0006707502	0.0007295746	0.0009951637	0.0053203474
0.0	0.008775562	0.0074556484	0.010983114	0.009959421	0.008138509	0.015678896	0.011352966	0.0094319405	0.005388415	0.0058484823
0.0	0.52006495	0.51536536	0.52031535	0.5278495	0.5306585	0.5488467	0.52613467	0.5106409	0.53263146	0.5277974
0.0	0.52082264	0.5151318	0.52019536	0.52759653	0.53043365	0.54812795	0.5258386	0.5101364	0.5322384	0.5282921
0.0	0.5201863	0.5150387	0.51959527	0.52735573	0.5299242	0.5478654	0.52573925	0.5105469	0.5329315	0.52733666
0.0	0.5207197	0.51500356	0.5199185	0.527869	0.530594	0.5477885	0.5257591	0.50990623	0.531563	0.527187
0.0	0.058507826	0.07786761	0.07724832	0.085279405	0.05198214	0.080016196	0.07950038	0.07118107	0.056955356	0.07981202
0.0	0.0034463038	0.0067252154	0.005773597	0.007979905	0.0033390503	0.008713068	0.009119012	0.005216663	0.0035502026	0.004515287
0.0	1.9598314e-09	2.1880073e-08	1.2201228e-08	3.5437452e-08	1.6211325e-09	3.9252253e-08	5.7415985e-08	9.357361e-09	1.9641087e-09	4.742107e-09
0.0	0.006019289	0.005558814	0.005894365	0.015348829	0.008420077	0.010281302	0.020847937	0.0064773974	0.014250298	0.014489567
0.0	0.0005199128	0.00047203954	0.0006778438	0.0014242742	0.0009814486	0.0010134778	0.001835328	0.0005756445	0.0012876745	0.0010540753
0.0	0.00034857684	0.00082870986	0.0004915379	0.0011597793	0.00035250228	0.002833148	0.0013738098	0.0009592852	0.0007550397	0.00146068
0.0	0.0003343592	0.0013625297	0.00059152115	0.00062699954	0.0006514669	0.0024105671	0.00077533117	0.00047550924	0.0011284176	0.0006727948
0.0	0.00033567654	0.0011833542	0.0007485753	0.00048556205	0.0005572793	0.001174057	0.00063756027	0.00095646386	0.0008337815	0.0007792878
0.0	0.5213402	0.51593614	0.5211195	0.5269658	0.530757	0.54826343	0.52399725	0.51048505	0.5340056	0.52755606
0.0	0.51939505	0.5145542	0.5194355	0.53057337	0.532665	0.5483534	0.5247678	0.5084939	0.53347045	0.52795964
0.0	0.5238464	0.51369685	0.5185165	0.5254617	0.52913165	0.54562134	0.5256464	0.510392	0.5334465	0.52645767
0.0	4.574161e-05	0.0068983673	3.3363016e-05	0.00023622272	3.0062445e-05	0.0006396055	0.00018131692	0.00013855618	0.00027717106	0.008737856
0.0	4.5610763e-05	0.006961313	3.345433e-05	0.00023549389	3.0234116e-05	0.00064157933	0.00018181014	0.00013975117	0.00027837392	0.00877205
0.0	4.3911856e-05	0.0077419463	0.00010335165	6.0786722e-05	2.836072e-05	0.00065830146	0.00014459438	0.00015051702	0.00013578958	0.010431345
0.0	0.5207966	0.5210552	0.5204783	0.52844393	0.53319305	0.5475814	0.52651656	0.5112287	0.5342778	0.5286548
0.0	3.9823182e-05	0.009853936	9.88957e-05	3.7740534e-05	0.0004441036	0.00035651235	0.000107168125	0.000103114406	5.0773397e-05	0.009793318
0.0	5.1672607e-05	6.858259e-05	6.4844506e-05	3.0490859e-05	2.7446475e-05	0.00019957322	0.00023932195	6.8769164e-05	0.0001376268	4.0632727e-05
0.0	1.1328752e-09	2.5832168e-08	3.6531391e-09	1.6477109e-09	4.5758422e-10	8.611268e-09	5.3489313e-08	1.0516209e-08	1.8100197e-08	5.2841016e-09
0.0	0.52130973	0.51559955	0.5206164	0.52928084	0.53190863	0.548394	0.5259879	0.51048225	0.5328998	0.5290323
0.0	0.00012790217	9.0847265e-05	1.0601898e-09	2.0080963e-08	5.9439964e-10	7.824861e-08	9.600849e-09	2.6377256e-08	5.339775e-09	0.00012667698
0.0	5.961516e-10	4.689985e-05	3.6908963e-09	4.8522115e-09	3.6809271e-09	9.4391055e-08	1.09017035e-08	1.582354e-08	1.967912e-08	5.106995e-05
0.0	4.4496617e-05	0.00709661	3.034298e-05	3.900238e-05	8.097567e-05	0.00018968215	6.4220985e-05	0.00013646182	0.00014955763	0.008629896
0.0	2.9185587e-09	8.489422e-05	3.7760746e-09	1.2323855e-08	1.4822307e-09	2.5661376e-07	3.5872823e-08	6.3472867e-09	7.0808017e-09	6.644706e-05
0.0	5.889898e-05	0.009729996	0.00012728045	0.00014686267	5.328574e-05	0.0006247397	0.00019314943	0.00020112035	0.0001634485	0.009216212
0.0	0.5201306	0.5148665	0.5202797	0.52802813	0.53022206	0.5487166	0.526085	0.5104981	0.53246176	0.5278849
0.0	0.5204335	0.515456	0.5205498	0.52751917	0.5303577	0.548398	0.52617913	0.5102929	0.53265685	0.52866095
0.0	0.009965672	0.00977984	0.012752324	0.0012278347	0.00013584903	0.00021649017	0.00014179375	0.0001480217	3.421758e-05	0.007911396
0.0	0.00010625891	8.43497e-05	8.291286e-05	7.3585514e-05	3.404918e-09	6.473179e-09	2.0611154e-08	4.2304955e-09	1.139374e-09	6.543749e-05
0.0	0.00011267547	5.7634992e-05	0.00014843454	0.00010020208	8.120038e-05	4.0735392e-07	1.6394827e-08	7.531397e-05	1.6512926e-06	2.315473e-05
0.0	0.00011267547	5.7634992e-05	0.00014843454	0.00010020208	8.120038e-05	4.0735392e-07	1.6394827e-08	7.531397e-05	1.6512926e-06	2.315473e-05
0.0	0.011812118	0.0066061798	0.013979687	0.009887462	0.009921743	0.00058179186	0.00020758559	0.008643063	0.00018338721	0.007831017
0.0	0.011812118	0.0066061798	0.013979687	0.009887462	0.009921743	0.00058179186	0.00020758559	0.008643063	0.00018338721	0.007831017
0.0	0.060521185	0.06553473	0.07444408	0.07254879	0.06924452	0.02693101	0.01724593	0.06500347	0.057334978	0.060217943
0.0	3.9938383e-05	9.136287e-05	0.0001142012	9.766687e-05	8.355992e-05	2.102898e-08	6.7149486e-09	6.994037e-05	7.0476104e-05	8.1748505e-05
0.0	3.9938383e-05	9.136287e-05	0.0001142012	9.766687e-05	8.355992e-05	2.102898e-08	6.7149486e-09	6.994037e-05	7.0476104e-05	8.1748505e-05
0.0	0.0066242474	0.010966205	0.011643156	0.011073768	0.011146079	0.00016541743	5.2612373e-05	0.008692484	0.008339303	0.009334718
0.0	0.0066242474	0.010966205	0.011643156	0.011073768	0.011146079	0.00016541743	5.2612373e-05	0.008692484	0.008339303	0.009334718
0.0	0.5202519	0.51453984	0.5195596	0.5275344	0.5294877	0.5477353	0.5256896	0.51040417	0.5327619	0.5274241
0.0	0.52033055	0.5153279	0.5202729	0.5277916	0.5305181	0.5480587	0.52609956	0.5100627	0.5319815	0.52755594
0.0	0.02316974	0.14482033	0.017886955	0.035281863	0.022053588	0.056255497	0.018626478	0.025221959	0.034698423	0.13761729
0.0	0.52103245	0.51588196	0.51986915	0.527334	0.529866	0.5483869	0.52533644	0.50845045	0.5327957	0.5297897
0.0	0.011982299	0.009895821	0.014670105	0.0121593755	0.012601634	0.011294574	0.008724171	0.011150705	0.013959136	0.00893888
0.0	0.012622293	0.010909533	0.014266591	0.011881207	0.011410763	0.0136985015	0.0093998695	0.012595388	0.00955387	0.009968119
0.0	0.016161302	0.013487225	0.013577647	0.01436781	0.012373117	0.011085791	0.009209022	0.013348182	0.010566909	0.0103357155
0.0	0.017409908	0.01264764	0.013160675	0.013503756	0.014156658	0.01403993	0.007225622	0.012169282	0.011988753	0.011546242
0.0	0.012859256	0.011524412	0.017762445	0.015505679	0.010476943	0.011816343	0.0068192477	0.009939135	0.011297471	0.009060379
0.0	0.017448232	0.012925351	0.013756578	0.016854282	0.011935653	0.0121564325	0.009669581	0.0125681255	0.010745453	0.0100897
0.0	0.017260587	0.011155128	0.014397079	0.012923927	0.010692906	0.012985357	0.008102332	0.0112717105	0.009446872	0.010779603
0.0	0.01502854	0.01272919	0.01305324	0.013548365	0.011530655	0.01317668	0.009552377	0.014666549	0.011467499	0.011508675
0.0	0.009554755	0.009724195	0.008176309	0.009632424	0.012855504	0.015021053	0.008027414	0.007621019	0.010132817	0.008326115
0.0	0.08569682	0.07878441	0.10872454	0.08470065	0.100215875	0.120214224	0.079822645	0.087306336	0.11079702	0.093872994
0.0	0.17516944	0.16585079	0.20241912	0.17623316	0.19576935	0.22056207	0.1683391	0.17496535	0.20663644	0.18672682
0.0	0.51967263	0.51613176	0.51975924	0.52827495	0.5311362	0.5492077	0.5261811	0.51038486	0.5324957	0.5294972
0.0	0.007843029	0.010425641	0.009932995	0.012601101	0.012944736	0.019393332	0.007639003	0.0062189754	0.007838904	0.014932145
0.0	0.009711108	0.008257157	0.012353089	0.008314324	0.0091776755	0.013481276	0.01127473	0.008441391	0.012833066	0.008182196
0.0	0.038372256	0.0524546	0.05363922	0.040358882	0.04029716	0.0579362	0.03650552	0.043331493	0.045442823	0.047255788
0.0	0.16221102	0.12775236	0.1545101	0.14637949	0.12519832	0.1663261	0.14825585	0.12490054	0.14960785	0.1549462
0.0	0.16200417	0.12722728	0.15465102	0.14657682	0.12505524	0.16641559	0.14817433	0.12537289	0.14955263	0.15485923
0.0	0.00975335	0.009990223	0.013582137	0.0104420455	0.0089981165	0.013733805	0.007136661	0.009206256	0.008764747	0.008066816
0.0	0.00014218177	9.0548274e-05	0.00018204746	0.000113982416	8.574255e-05	0.00013532347	3.541132e-05	6.9704125e-05	6.861294e-05	6.57651e-05
0.0	0.028007613	0.015821258	0.02759624	0.021742674	0.018971855	0.029193552	0.017687717	0.020120043	0.022577014	0.018037928
0.0	0.010515612	0.009584162	0.011788865	0.009690211	0.0075601065	0.013339738	0.010015296	0.006891547	0.0099327	0.011509109
0.0	8.5737476e-05	9.620227e-05	0.00013003778	8.6565495e-05	0.00010186318	0.0001475886	4.6274814e-05	3.9248152e-05	6.599995e-05	9.544859e-05
0.0	0.0021192308	0.0021147926	0.0025609755	0.0023608499	0.0022093032	0.003265518	0.0013659396	0.0015008614	0.0016928713	0.0012852217
0.0	0.0019155553	0.0026695775	0.0023283495	0.0017753382	0.002631501	0.0028194513	0.0013695726	0.0022434294	0.0013442521	0.00181984
0.0	0.011090999	0.009108196	0.008680519	0.011400821	0.011720098	0.013139289	0.0063802777	0.010498687	0.0072264974	0.008268689
0.0	0.010981514	0.009103437	0.008662352	0.0113452505	0.0116645545	0.013149853	0.006307403	0.010526369	0.0072633387	0.008248735
0.0	0.008654535	0.009212081	0.0130985435	0.008589618	0.009924085	0.012477567	0.0075348862	0.009031202	0.009313298	0.01035887
0.0	0.10749661	0.09864691	0.113131516	0.1085521	0.09808188	0.114567906	0.07714188	0.09151811	0.084034756	0.10467988
0.0	0.024930364	0.029236423	0.030893259	0.021733101	0.029442336	0.022097085	0.022356594	0.024974681	0.014803061	0.029158583
0.0	0.00965551	0.009088782	0.013885883	0.01119644	0.01280722	0.007889912	0.0073241373	0.009412612	0.0068121534	0.00938007
0.0	0.030676235	0.028413365	0.030042354	0.027830273	0.009655778	0.027657604	0.018558932	0.020074166	0.026807772	0.021781314
0.0	0.011380615	0.010361363	0.014719745	0.011600127	0.010654381	0.011062906	0.008324328	0.010428603	0.007457763	0.00949749
0.0	0.030721413	0.025225347	0.028274765	0.024463927	0.010048801	0.029781595	0.018818663	0.021481058	0.030730542	0.025606507
0.0	9.5542564e-05	9.057728e-05	0.000131852	6.982734e-05	7.825045e-05	0.00014053358	5.229459e-05	6.938911e-05	6.459159e-05	0.0001257281
0.0	0.5201522	0.5144332	0.52048826	0.5291367	0.5312694	0.5497973	0.5254709	0.5112352	0.5350451	0.5294402
0.0	0.012219219	0.007970356	0.010397181	0.01044757	0.010563006	0.018130237	0.010217784	0.009066675	0.009215855	0.010592065
0.0	0.07135761	0.06108417	0.072382376	0.07091879	0.07022132	0.09234559	0.0712316	0.06475507	0.07325117	0.067806706
0.0	0.52133375	0.515328	0.5198351	0.5274652	0.5311346	0.5472653	0.52681476	0.51043427	0.5340328	0.52853715
0.0	0.00943428	0.00920897	0.010157924	0.011207964	0.013762162	0.009898367	0.005127719	0.009367822	0.009847578	0.00926413
0.0	0.012046707	0.00944114	0.009389667	0.01111494	0.014087927	0.011024494	0.0056175934	0.0070239604	0.011339272	0.012543615
0.0	0.069303945	0.06820278	0.0740847	0.074324764	0.080300555	0.07200098	0.055300478	0.055334937	0.074775055	0.07099894
0.0	9.0786125e-05	9.087897e-05	0.00011845079	0.0001113284	0.00014646872	8.0204176e-05	3.7264665e-05	4.3584776e-05	0.00010917161	9.310606e-05
0.0	0.009849396	0.009758449	0.011186308	0.011028721	0.012689055	0.009755924	0.00639226	0.006692727	0.011055038	0.01011472
0.0	0.5198594	0.51437396	0.5195361	0.52785724	0.53060704	0.5486807	0.5255679	0.51053166	0.5351927	0.52861387
0.0	0.009739488	0.0130902	0.010117906	0.008840191	0.012537103	0.013175439	0.0071462966	0.006966935	0.010221392	0.009476788
0.0	0.07943152	0.076974064	0.07139546	0.06578656	0.075676166	0.08489841	0.06372143	0.055083767	0.072208956	0.064264864
0.0	0.5213473	0.5147213	0.51948154	0.52770936	0.5302557	0.54747343	0.5263258	0.51066905	0.53317523	0.5278562
0.0	0.023887262	0.023367506	0.025345108	0.02770475	0.032544576	0.025321295	0.01477729	0.023651317	0.025007173	0.02374525
0.0	0.06717722	0.069038294	0.07376907	0.067694224	0.078983985	0.07674196	0.05819401	0.07046456	0.069269754	0.056313507
0.0	8.075659e-05	9.5133546e-05	0.00011655489	7.8295234e-05	0.00013754521	0.00010207126	4.5027762e-05	0.000107460386	8.181971e-05	3.9167317e-05
0.0	0.009294584	0.009982029	0.011097418	0.009265221	0.0123012215	0.010992193	0.007022182	0.010469338	0.009584588	0.006583569
0.0	0.0240486	0.025407646	0.025997058	0.025893006	0.03260136	0.007488941	0.0053198477	0.023794495	0.023548953	0.026321799
0.0	0.007723378	0.009447216	0.010525436	0.009468761	0.01380917	0.007463529	0.008097766	0.01001202	0.008868249	0.012216376
0.0	0.5204406	0.51670176	0.51914144	0.52754337	0.5305137	0.54701453	0.52565694	0.5105775	0.5331969	0.52839476
0.0	0.5219751	0.5139286	0.5202654	0.5265755	0.5319989	0.54915506	0.5264332	0.5100322	0.53258365	0.5292029
0.0	0.0014794489	0.0013524424	0.0024625515	0.0019568289	0.0020181148	0.002198642	0.0012805442	0.0015684076	0.0016856125	0.0016425943
0.0	4.4906148e-05	0.001546812	5.4238706e-05	0.00018838567	9.313785e-05	0.00016338118	0.0001981572	0.00010340725	9.158478e-05	0.0020410127
0.0	4.4906148e-05	0.001546812	5.4238706e-05	0.00018838567	9.313785e-05	0.00016338118	0.0001981572	0.00010340725	9.158478e-05	0.0020410127
0.0	4.4906148e-05	0.001546812	5.4238706e-05	0.00018838567	9.313785e-05	0.00016338118	0.0001981572	0.00010340725	9.158478e-05	0.0020410127
0.0	0.010123811	0.011071889	0.010388686	0.010363676	0.0096532935	0.0140964	0.011674063	0.0098122535	0.007967499	0.0073997
0.0	0.00011958056	0.00011397785	0.00010398334	0.00012639031	8.507892e-05	0.00011924624	6.624094e-05	6.7914785e-05	5.534772e-05	8.270448e-05
0.0	0.013288323	0.007711562	0.010442578	0.010583538	0.013705403	0.008756154	0.0077281413	0.009347479	0.009181327	0.007425378
0.0	9.622456e-05	7.193822e-05	0.000116230694	9.6152835e-05	0.00015611762	7.550849e-05	4.8949518e-05	7.9955e-05	7.770065e-05	7.141561e-05
0.0	0.5204293	0.5162927	0.51977503	0.5274242	0.53025264	0.5495715	0.5256364	0.5105263	0.5345532	0.52728623
0.0	0.009602176	0.014137552	0.010056009	0.011290021	0.00015736467	0.008063624	0.00019717544	0.009795844	0.008779337	0.0069099576
0.0	6.725688e-05	0.00015018198	0.000108042965	0.00011896639	1.6229993e-06	0.00010648237	1.2750145e-06	7.0054106e-05	6.23435e-05	5.750461e-05
0.0	0.020513944	0.028765736	0.028281061	0.021935612	0.027752735	0.03418811	0.02035179	0.026615594	0.02600009	0.022989105
0.0	8.628364e-05	3.8558046e-05	0.0001564547	7.165518e-05	7.6568576e-05	0.00023342478	6.369002e-05	4.6414516e-05	0.00010825283	6.107969e-05
0.0	0.5205277	0.5157888	0.51892775	0.526742	0.52900463	0.54734105	0.5251307	0.51023483	0.5318264	0.5263682
0.0	0.52095294	0.5180737	0.5188578	0.528655	0.5290616	0.5466892	0.5252648	0.5112602	0.5316512	0.5277005
0.0	0.5206638	0.5173946	0.5179225	0.527814	0.5293173	0.54658467	0.5250099	0.50994605	0.5320505	0.5263847
0.0	0.51948637	0.5166262	0.5206495	0.5291013	0.5296389	0.5471401	0.52657014	0.5072914	0.53175175	0.52742743
0.0	0.01099772	0.009474752	0.0104307635	0.009614618	0.009727728	0.01146403	0.00804681	0.011272848	0.010685644	0.0073149763
0.0	0.024105366	0.025634564	0.02992891	0.027313376	0.025919352	0.03430102	0.016950957	0.022666031	0.01779651	0.023948418
0.0	0.0121923005	0.012270542	0.012547485	0.010515458	0.012051492	0.014112624	0.007096042	0.009412549	0.008993942	0.01128966
0.0	0.0121923005	0.012270542	0.012547485	0.010515458	0.012051492	0.014112624	0.007096042	0.009412549	0.008993942	0.01128966
0.0	0.0121923005	0.012270542	0.012547485	0.010515458	0.012051492	0.014112624	0.007096042	0.009412549	0.008993942	0.01128966
0.0	0.013258102	0.009290523	0.0112415925	0.011214715	0.006290895	0.002817966	0.008351808	0.008706976	0.009769989	0.009963321
0.0	0.00837539	0.012729406	0.013020098	0.007540205	0.009035372	0.010558142	0.010299839	0.010341877	0.007869183	0.011148371
0.0	6.66169e-05	0.00015687477	0.00016169899	5.165172e-05	7.362405e-05	9.2967835e-05	9.823439e-05	0.0001046527	5.5270186e-05	0.00011254866
0.0	0.009707985	0.012018154	0.01419198	0.008042917	0.0117993625	0.012482844	0.008806587	0.0110284565	0.009214702	0.010991591
0.0	0.0022648608	0.044489197	0.051320117	0.049555365	0.053734675	0.0615974	0.044381	0.05090948	0.04916768	0.047189303
0.0	0.52138895	0.5158756	0.51884174	0.5271884	0.52907103	0.5467088	0.52626705	0.511333	0.5318478	0.5276753
0.0	7.737066e-05	9.0220055e-05	0.00013792477	6.989796e-05	0.00021976135	0.00012791411	5.4336033e-05	8.9735964e-05	2.6689726e-05	8.375545e-05
0.0	0.009824635	0.011557856	0.015583473	0.008585161	0.0129825715	0.00967754	0.006178407	0.010133123	0.0061681177	0.010179738
0.0	0.021658111	0.025130603	0.028132832	0.02039214	0.0340927	0.029442608	0.022546144	0.023650892	0.030351568	0.027006412
0.0	0.000109321205	0.00014169331	0.0001325558	5.843196e-05	0.0001133034	0.00013009345	5.9145623e-05	5.3266085e-05	0.00010763759	3.572511e-06
0.0	0.52131146	0.5155328	0.51862454	0.5281072	0.5301485	0.5471384	0.52614665	0.51044804	0.5308653	0.527466
0.0	0.008853082	0.008949012	0.013702218	0.008796537	0.01681613	0.01079408	0.007824365	0.010615101	0.01407916	0.010268437
0.0	0.5212787	0.51594347	0.5193795	0.52888143	0.5311371	0.5469194	0.5265459	0.50939614	0.5322073	0.52784866
0.0	0.0016747493	0.0010883056	0.0014574558	0.0014311062	0.0010396552	0.0007275631	0.0008076468	0.0011101306	0.0009664039	0.0010814746
0.0	0.011387168	0.010508163	0.011433468	0.01090331	0.0059770457	0.015938789	0.00884649	0.011374823	0.008740941	0.008859514
0.0	0.000111382025	7.97618e-05	0.00014390869	8.802019e-05	0.00013918635	1.3282047e-05	5.842416e-05	0.00010385074	1.3822092e-06	5.7217105e-05
0.0	0.043864872	0.050938986	0.043118935	0.04038918	0.056797475	0.0528721	0.040920347	0.03642721	0.044826493	0.040928178
0.0	0.0001406136	9.332615e-05	8.853267e-05	5.3578067e-05	0.0001544884	0.00010195472	6.404125e-05	8.520485e-05	9.6919284e-05	6.929713e-05
0.0	0.011073477	0.010460884	0.009049687	0.0074689207	0.015646668	0.013723573	0.0073009674	0.0075063277	0.011834325	0.008695159
0.0	0.008647529	0.00094534527	0.011864218	0.00841141	0.008435917	0.009488236	0.008468975	0.0067426288	0.009794429	0.008058853
0.0	0.00012533453	8.1011734e-05	7.178116e-05	9.313181e-05	0.00017010549	6.6634966e-06	6.872603e-05	5.7639503e-05	3.2032265e-05	8.663957e-05
0.0	0.009680438	0.009000647	0.008205226	0.01074998	0.015438362	0.012078016	0.0076810336	0.00983957	0.005475677	0.009174125
0.0	0.0001388441	0.00011490773	0.00012460607	9.598674e-05	1.7059635e-06	0.00013165311	6.914649e-05	2.7932358e-05	0.00014185108	8.518129e-05
0.0	0.014001012	0.011322355	0.010684873	0.0126127815	0.012446775	0.0118945325	0.0097188195	0.0071388106	0.01104968	0.01074186
0.0	0.01326785	0.010469442	0.011819306	0.010828502	0.013349871	0.015553246	0.008146063	0.010481215	0.007190842	0.008655111
0.0	0.010858041	0.009904851	0.012793289	0.009355524	0.015293021	0.013600228	0.0069983024	0.009128863	0.010188794	0.00861956
0.0	0.12974662	0.116658	0.12424019	0.13450521	0.10987441	0.105012044	0.08998077	0.11000288	0.11375462	0.0999638
0.0	0.0021882744	0.0021807048	0.0017789165	0.0017484622	0.0030733808	0.0029833335	0.0018112495	0.0020564164	0.0020313235	0.0012889015
0.0	0.00013323974	5.086436e-05	0.00013727581	0.000131248	0.0001443039	5.5689575e-06	6.552197e-05	6.0597584e-05	4.9457867e-05	8.9287336e-05
0.0	0.011722809	0.0077509587	0.015286704	0.010882821	0.01254524	0.008543673	0.008370221	0.007957917	0.007144839	0.009538884
0.0	0.0015765708	0.0014259298	0.002041548	0.0014656486	0.0018796078	0.0016291885	0.0017217416	0.0015664257	0.00094453816	0.0015123752
0.0	0.000116369774	0.00014174696	1.2763697e-06	0.00010166949	0.0001409113	7.605208e-06	2.1950186e-06	6.993296e-05	3.2704338e-06	7.808728e-05
0.0	0.011140504	0.012094909	0.001173389	0.010562975	0.012453517	0.0030289262	0.0015595172	0.008476233	0.0019345906	0.009264337
0.0	0.010731609	0.009710641	0.009829337	0.010838767	0.015378094	0.0038824456	0.0010424888	0.008341085	0.009523083	0.009922286
0.0	0.011849681	0.010220731	0.009245641	0.009704351	0.013136611	0.0007735545	0.00018720065	0.008014719	0.012109195	0.010498563
0.0	9.453507e-05	0.00012771983	1.4163711e-06	0.0001244797	0.000190819	0.00018956879	6.706372e-05	7.4868214e-05	2.010292e-06	6.857873e-05
0.0	0.011873271	0.010185486	0.009326881	0.00973918	0.013233403	0.00078166253	0.00018831581	0.008061988	0.01217341	0.010596308
0.0	0.5218729	0.5169839	0.52065986	0.52683246	0.5307079	0.54911226	0.52572674	0.510019	0.5336986	0.52863026
0.0	0.009953278	0.013365595	0.00020036602	0.0075566084	0.010061388	0.009977582	0.012252973	0.010686723	0.00021466227	0.008462654
0.0	0.51960355	0.515631	0.519012	0.52687603	0.52990055	0.54840976	0.5242081	0.5076947	0.53188825	0.5284372
0.0	0.51982164	0.5155672	0.51988333	0.52621555	0.5293074	0.5476071	0.5244803	0.5098979	0.5315041	0.52828765
0.0	0.52001125	0.5153873	0.5204157	0.5276695	0.5302396	0.5475449	0.5265289	0.51046145	0.5322747	0.52793485
0.0	0.11110002	0.0926629	0.08212289	0.105161645	0.088064335	0.11680388	0.09414142	0.09196722	0.10163663	0.08433183
0.0	0.012824528	0.008581602	0.009849349	0.012563955	0.0074185175	0.012065978	0.0076857745	0.010049669	0.011163509	0.008698284
0.0	0.0142651815	0.009700004	0.007372955	0.0121851815	0.008151525	0.014101119	0.009718196	0.009798397	0.011162362	0.007457251
0.0	0.0020547945	0.02287073	0.0038914091	0.0027524931	0.0019546147	0.005757235	0.005208021	0.0041472814	0.0034141804	0.018134601
0.0	0.010390275	0.011702117	0.009227536	0.010063607	0.009771872	0.012348242	0.008600162	0.0014856289	0.008884769	0.01080283
0.0	0.008858564	0.013326207	0.009852419	0.010045235	0.009747692	0.015940158	0.009125779	0.0002110323	0.009575341	0.012344429
0.0	0.008958265	0.013244167	0.00980041	0.010043798	0.009715223	0.015822906	0.00909658	0.00021040805	0.009548065	0.012290177
0.0	0.00891984	0.013264515	0.009791945	0.010053289	0.009702501	0.015753286	0.009058337	0.00021181363	0.00950528	0.01232025
0.0	0.00989413	0.008268618	0.013922154	0.009871588	0.01117195	0.015235575	0.009051923	0.007092609	0.012198355	0.0071588326
0.0	0.008494584	0.008860883	0.013305482	0.0079893395	0.009291775	0.013339186	0.009925265	0.009057126	0.012047824	0.00614746
0.0	0.007244473	0.0082066115	0.011444145	0.0076318276	0.008698201	0.012723534	0.010751572	0.008276904	0.012913743	0.0051947297
0.0	0.007242621	0.0082401885	0.0115286	0.007646978	0.008747729	0.012763844	0.010852052	0.008297446	0.0129043	0.0052512162
0.0	9.155919e-05	6.5743094e-05	0.00018432474	8.867285e-05	0.00011311124	0.00019718315	7.506724e-05	4.8829974e-05	0.00013272453	4.643072e-05
0.0	0.009052851	0.010075685	0.014739531	0.010511187	0.011693566	0.014039046	0.008206297	0.008015166	0.010841752	0.008684332
0.0	0.00010640918	7.264144e-05	9.8682984e-05	0.00010955642	0.00017627742	0.00016455079	3.603514e-05	6.537724e-05	0.00011882297	0.00011267526
0.0	0.011247456	0.006092305	0.009785641	0.011914999	0.015662016	0.01262095	0.0060807234	0.0067063402	0.013453642	0.01210713
0.0	0.16478963	0.12376708	0.14807007	0.13300456	0.1534268	0.1663321	0.12713851	0.13068162	0.131201	0.14435793
0.0	0.0019536288	0.002505114	0.0022987102	0.0012088881	0.0026579204	0.0026829701	0.0016399613	3.3309323e-05	0.0016592258	0.0014815426
0.0	0.16436324	0.17815906	0.21422695	0.15868668	0.18781179	0.21163195	0.16657414	0.16183424	0.17483039	0.20340864
0.0	0.52014583	0.5160093	0.51852506	0.5246962	0.52967805	0.5469774	0.5249924	0.5090314	0.53409123	0.5285188
0.0	0.009240353	0.0042213406	0.014863893	0.009758366	0.014368796	0.012164439	0.0065807593	0.007596316	0.006838772	0.009374276
0.0	0.0001113404	2.4113278e-05	0.00020891277	0.00010277132	0.00010109938	0.00017568559	7.838361e-05	5.7759564e-05	0.00010509121	7.346639e-05
0.0	0.073161185	0.04771016	0.086004354	0.07276764	0.07281712	0.088483855	0.06750731	0.05969422	0.07402548	0.06666156
0.0	0.0429992	0.044754557	0.053726956	0.051529635	0.046711504	0.05705726	0.03487502	0.042595092	0.03326602	0.041940905
0.0	0.00010246563	0.00013401674	0.0001135539	8.624909e-05	0.000106334315	4.65665e-05	7.838047e-05	5.779295e-05	7.419819e-05	6.338078e-05
0.0	0.0001166523	7.050763e-05	0.00010610389	0.00010623267	6.963271e-05	9.637976e-05	3.5845194e-05	6.3687476e-05	1.9036968e-06	6.353619e-05
0.0	9.070192e-05	7.326805e-05	0.0001479359	0.000104495135	0.00017448327	0.00020459761	6.205778e-05	4.4318665e-05	4.525717e-05	8.909885e-05
0.0	0.027560823	0.025561228	0.028040789	0.024850758	0.025962055	0.03269353	0.023792025	0.019946516	0.01766671	0.026322177
0.0	0.0001068894	8.8244495e-05	0.0001067866	4.5028017e-05	0.00014360192	0.00016058408	6.357346e-05	5.322252e-05	5.291422e-05	8.300693e-05
0.0	0.008219782	0.009470067	0.008829022	0.0068291374	0.011560133	0.011563609	0.008488321	0.0074425475	0.008810872	0.0072588357
0.0	0.029678166	0.025317734	0.03016234	0.028270133	0.027480552	0.029295243	0.023023454	0.022641351	0.015191368	0.021520488
0.0	0.0001508367	8.591401e-05	0.000117434436	7.461832e-05	7.360861e-05	0.00012013521	7.665194e-05	6.0052113e-05	4.904404e-05	8.9264424e-05
0.0	0.13132237	0.14675915	0.14713526	0.1442584	0.13150984	0.16625695	0.110605	0.13198629	0.12817025	0.14252807
0.0	0.00010206941	7.857085e-05	7.448943e-05	8.229335e-05	4.7783113e-05	0.00021783209	2.173397e-05	5.8563895e-05	6.127268e-05	7.299258e-05
0.0	0.00010853221	8.0844504e-05	0.00023517931	0.00017968655	0.000109455235	0.000105540516	6.465161e-05	9.7394644e-05	3.259936e-05	5.0047984e-05
0.0	0.010928392	0.012268519	0.0110147605	0.008269513	0.014434389	0.014793689	0.00610638	0.007899332	0.0019349618	0.009162883
0.0	0.00011158561	0.00014469466	0.000113729344	6.219279e-05	0.00018925418	0.00018567417	3.4080902e-05	6.0902363e-05	3.2999808e-06	7.624013e-05
0.0	0.00012573159	9.401868e-05	0.0001797515	5.217952e-05	9.448361e-05	0.00020373678	4.2660522e-05	5.2089035e-05	3.949158e-06	8.0393766e-05
0.0	0.010321814	0.011101416	0.01339847	0.007954142	0.012278022	0.015902959	0.0058751865	0.0067769107	0.012025812	0.0094052255
0.0	0.042947013	0.044586677	0.053772643	0.05159396	0.04666303	0.057086207	0.03485692	0.042741966	0.033254396	0.041918688
0.0	0.04387483	0.041288756	0.05057338	0.045917854	0.047643878	0.06366003	0.040750224	0.03611811	0.034575336	0.047245786
0.0	0.043821637	0.041133326	0.050616544	0.045975517	0.047594484	0.063692085	0.040729202	0.03624349	0.034563273	0.047220893
0.0	0.5199882	0.51511216	0.5197293	0.52727896	0.53015405	0.54780614	0.5267584	0.51007	0.53093463	0.5271704
0.0	0.007976769	0.007128749	0.010775786	0.010123265	0.012878834	0.016085975	0.00961643	0.007700721	0.009095569	0.008423398
0.0	0.10951751	0.06612961	0.10715885	0.10305838	0.09898483	0.13339694	0.100224175	0.075334296	0.09504417	0.0876827
0.0	0.09947938	0.08557625	0.109557085	0.06212716	0.11323101	0.10666382	0.09442181	0.102895126	0.09153241	0.093742065
0.0	0.00013707778	0.00010010066	0.00017525392	4.0133516e-05	0.000119112825	0.00015036597	7.841979e-05	0.00012347956	8.2623206e-05	8.880291e-05
0.0	0.10007278	0.08562802	0.1088078	0.061778463	0.112752184	0.106419444	0.09385841	0.10275291	0.09145587	0.09343687
0.0	0.10003045	0.08574286	0.10902691	0.06180963	0.1125986	0.10645797	0.09373528	0.102413364	0.09199009	0.093748756
0.0	0.0001358147	6.1495004e-05	0.00012824766	2.7504042e-05	0.00018016263	0.000100422374	7.420732e-05	0.00011388225	6.790669e-05	7.927619e-05
0.0	0.011755237	0.008222943	0.014043686	0.011480095	0.013491769	0.009949323	0.008604253	0.009341599	0.007950275	0.009089469
0.0	0.012268641	0.008706408	0.006475854	0.010896226	0.011207193	0.015164033	0.009359811	0.005779016	0.007656598	0.0074168076
0.0	0.52155584	0.51498395	0.51957506	0.52650785	0.52963775	0.54743457	0.5260393	0.51073366	0.53378594	0.5278623
0.0	0.011440665	0.010253343	0.013459573	0.010706619	0.013250912	0.017032659	0.008566495	0.011252515	0.0078022485	0.007942629
0.0	0.00015769889	9.008603e-05	0.00012571958	5.863071e-07	0.00017807135	0.00021016064	7.982663e-05	0.00011584675	5.4035765e-05	9.382343e-05
0.0	0.012941087	0.0097162	0.011520578	0.0008085843	0.013973196	0.015698573	0.009328331	0.01086588	0.0078029684	0.010153222
0.0	0.007936158	0.0064649014	0.012851124	0.009749454	0.01015382	0.011651721	0.01079218	0.008498496	0.009237742	0.00853049
0.0	0.5211041	0.5161505	0.51971304	0.5269063	0.53014666	0.547478	0.5264372	0.5103674	0.5332393	0.5276974
0.0	0.009360293	0.008057329	0.015496481	0.010500128	0.009835282	0.012239338	0.005045433	0.011513059	0.0057789395	0.010555264
0.0	0.07027021	0.061443284	0.074718945	0.06520602	0.068192914	0.08367026	0.04000594	0.07704217	0.0634427	0.06985349
0.0	0.009167088	0.009725564	0.009603282	0.008055115	0.012581685	0.0029159759	0.008550016	0.008613723	0.007116026	0.010567223
0.0	0.5207727	0.5160648	0.52107024	0.5283739	0.53221834	0.54961085	0.52535117	0.50889236	0.53114843	0.5299171
0.0	0.010520332	0.009031907	0.00906097	0.008365464	0.012849272	0.008063868	0.006706563	0.008063738	0.008924739	0.009229672
0.0	0.09597773	0.08702114	0.08077394	0.09098991	0.112700365	0.10489947	0.07158861	0.08606778	0.10461161	0.10585773
0.0	0.52241194	0.5167157	0.5204282	0.52849275	0.53223556	0.54969215	0.5267796	0.5084647	0.53445	0.52887994
0.0	0.007233171	0.010087592	0.012038764	0.010658639	0.009423426	0.01183848	0.008626572	0.008103298	0.010150931	0.0076744584
0.0	0.00010459264	7.7648576e-05	7.7488956e-05	6.3750726e-05	0.00014959586	5.4838678e-05	4.1226194e-05	6.324222e-05	7.113076e-05	7.750913e-05
0.0	0.010567791	0.008979779	0.009070745	0.008382648	0.012826756	0.008092363	0.0067237886	0.008063887	0.008959065	0.009230296
0.0	0.010284102	0.008460167	0.007093291	0.008871623	0.014201316	0.01123916	0.0053676018	0.008391862	0.011830032	0.012263603
0.0	0.008200016	0.009148431	0.01349255	0.009198412	0.010088353	0.016224883	0.009845253	0.0071584396	0.011563768	0.007518704
0.0	0.008571288	0.007291452	0.012963093	0.009924093	0.014800544	0.010822598	0.010365285	0.008227751	0.009619918	0.008481373
0.0	0.00014278636	0.00013502367	6.0293005e-05	6.382829e-05	0.00011036074	0.00016536917	7.4237614e-05	7.546997e-05	8.900366e-05	0.00013483838
0.0	3.661729e-05	7.791234e-05	7.1002e-05	8.6006476e-05	0.00017674564	0.00014129962	8.306157e-05	6.382889e-05	9.588282e-05	0.000110241475
0.0	0.0071833436	0.008759193	0.009639241	0.010413999	0.014209748	0.016822359	0.0123190135	0.009883629	0.009482259	0.011699337
0.0	0.0071413964	0.008805931	0.009654438	0.010416628	0.014217245	0.01675569	0.012307532	0.009923278	0.009411047	0.011644985
0.0	0.012725475	0.011026433	0.013219798	0.008668296	0.015339781	0.008430375	0.009903294	0.008379959	0.0075631267	0.007877698
0.0	0.012770562	0.011090711	0.013237756	0.008685555	0.01529152	0.008414624	0.009925012	0.008409506	0.007494933	0.007938978
0.0	0.007869507	0.014076215	0.009865588	0.009774733	0.008381825	0.011865828	0.009035949	0.008472811	0.008073336	0.009454702
0.0	0.52099425	0.51487863	0.5188733	0.52694625	0.529521	0.54735535	0.5247844	0.5097112	0.5319468	0.5273566
0.0	0.00900185	0.0102893105	0.011955137	0.010239	0.010363245	0.013799589	0.01006269	0.004213865	0.010347866	0.009153377
0.0	0.21987593	0.22231989	0.21412456	0.21876493	0.23529285	0.24646193	0.19752668	0.20981717	0.22271201	0.23626223
0.0	0.06319956	0.07276301	0.087280616	0.0740047	0.06583643	0.07396354	0.057600178	0.052802466	0.0665615	0.05926656
0.0	0.052701224	0.070130326	0.07247122	0.072907604	0.040186863	0.08876254	0.051967315	0.066857174	0.06490726	0.05941241
0.0	0.0059366776	0.010277998	0.010735598	0.010639031	0.0035389874	0.014458197	0.0057020644	0.009494306	0.008492974	0.0072673345
0.0	0.0059118676	0.010283801	0.010728581	0.01063584	0.003546562	0.014428494	0.005689593	0.009509321	0.008476226	0.0072616953
0.0	0.07467782	0.06775727	0.07495095	0.070769385	0.074162245	0.087843694	0.060965613	0.059816986	0.06848018	0.07351047
0.0	0.011321997	0.00964027	0.011432083	0.010064225	0.010932216	0.0141763305	0.0076524033	0.0077260826	0.009382205	0.0107927965
0.0	0.011274931	0.009645716	0.011424611	0.010061207	0.010955432	0.014147185	0.007635707	0.0077383243	0.00936372	0.010784456
0.0	0.23434165	0.2215974	0.22466584	0.2384384	0.24237314	0.20364632	0.21575567	0.18665725	0.23600774	0.21911669
0.0	0.073799886	0.0750857	0.0746125	0.06848383	0.06917273	0.0671725	0.07007203	0.051535387	0.05531729	0.062468708
0.0	0.011074474	0.011674718	0.011335745	0.009467272	0.009600058	0.008572082	0.00990878	0.005872814	0.0063204654	0.007973781
0.0	0.01102843	0.0116813	0.011328335	0.009464429	0.009620477	0.008554363	0.0098872045	0.0058821365	0.0063079745	0.007967594
0.0	0.22100158	0.21931973	0.21744712	0.21775603	0.20755981	0.24409822	0.226605	0.22396775	0.22293137	0.22832118
0.0	0.06259521	0.0682164	0.06861018	0.07002587	0.055417277	0.08260251	0.069117285	0.079470195	0.06491133	0.0676736
0.0	0.008152951	0.009762081	0.009694293	0.0098680565	0.0063684266	0.0126222875	0.009658812	0.013108921	0.0084939655	0.009250389
0.0	0.008118951	0.0097676	0.009687946	0.009865089	0.0063820165	0.012596302	0.00963777	0.013129578	0.008477216	0.009243234
0.0	0.0012260848	0.0026401507	0.0032173423	0.0019427079	0.0024569156	0.0022113002	0.0013503651	0.0017985541	0.0021823072	0.0016710501
0.0	0.520729	0.51648384	0.52079016	0.52822113	0.5302422	0.54807234	0.52732193	0.51022005	0.53194594	0.52791417
0.0	0.5210241	0.5155196	0.52082586	0.5282193	0.53047717	0.548089	0.5266889	0.5099395	0.53263	0.52785736
0.0	0.15220323	0.15551509	0.14571571	0.1624917	0.15269351	0.16161183	0.1265152	0.11489841	0.12281304	0.12625939
0.0	0.52169126	0.5155801	0.51935697	0.5252462	0.529043	0.54831046	0.5261153	0.51004976	0.5340858	0.52634746
0.0	0.007848188	0.008433855	0.011670405	0.008801095	0.0096352445	0.013544663	0.009112483	0.00752991	0.010469022	0.008566191
0.0	5.737298e-05	6.8419606e-05	0.00012893935	7.033303e-05	8.387581e-05	0.00015531597	7.608427e-05	5.508502e-05	9.742205e-05	6.666844e-05
0.0	0.14815731	0.14582649	0.14532076	0.13841385	0.15741147	0.1677682	0.14054573	0.12189714	0.12795456	0.13849986
0.0	8.55423e-05	9.753806e-05	0.0001258249	0.00010106072	0.00012738025	0.00012220675	4.008318e-05	8.7415174e-05	3.9583818e-05	8.3341794e-05
0.0	0.015279584	0.014633248	0.014322254	0.011979851	0.011844115	0.012534522	0.009070201	0.012983384	0.008300967	0.010291792
0.0	0.015445335	0.011038461	0.015477403	0.010113002	0.011760639	0.009864031	0.008480579	0.013107127	0.010303339	0.00781431
0.0	0.016583307	0.011637107	0.015959878	0.013299988	0.013768235	0.012295226	0.008469592	0.011492018	0.01191376	0.008659973
0.0	0.013188999	0.012571986	0.013673977	0.013868799	0.011668877	0.009851615	0.006385573	0.011747773	0.01278208	0.010505634
0.0	0.009681032	0.01377107	0.01640071	0.014893969	0.012511366	0.013442299	0.008785589	0.011821668	0.012571624	0.010800456
0.0	0.011768517	0.011054912	0.016295346	0.0153479	0.013305189	0.010853674	0.008925972	0.011162341	0.012080281	0.011973808
0.0	0.013746218	0.0126775075	0.010463397	0.014200355	0.011215466	0.01328164	0.008106511	0.012162417	0.014378449	0.011333757
0.0	0.52166545	0.51670724	0.520247	0.52693653	0.5307643	0.55129397	0.52799726	0.5095759	0.53523755	0.5298912
0.0	0.5214261	0.51696604	0.5220771	0.5276489	0.53027606	0.55037254	0.5273663	0.5108459	0.53562385	0.5288864
0.0	0.52217966	0.5168858	0.5205947	0.5281996	0.52962077	0.54881513	0.52481794	0.50994295	0.53133774	0.5278333
0.0	0.5210168	0.5146622	0.51968044	0.52643865	0.527843	0.5469686	0.5247485	0.50960964	0.5325686	0.52598524
0.0	0.5215061	0.51545566	0.52114415	0.52851534	0.5312305	0.54847074	0.5256414	0.5106102	0.53314	0.5287086
0.0	0.5214522	0.51563907	0.51987296	0.52570075	0.5285471	0.54925686	0.5258441	0.5084597	0.5331936	0.5275796
0.0	0.52166545	0.5139282	0.5201532	0.529635	0.52944374	0.54725456	0.52487856	0.5100724	0.53191143	0.5276507
0.0	0.5243709	0.5157756	0.52182007	0.5274004	0.5304401	0.5495949	0.5260596	0.50771016	0.5353239	0.52807456
0.0	0.0486725	0.05137937	0.0561181	0.035305217	0.0438275	0.04890156	0.044928543	0.052139748	0.044490434	0.04451658
0.0	0.5211102	0.51562446	0.5206061	0.52774364	0.53216326	0.5487787	0.5266654	0.5107423	0.53212047	0.5289803
0.0	0.5203522	0.5144466	0.5213969	0.526065	0.5311743	0.54890895	0.5259529	0.5108536	0.53452545	0.52824056
0.0	0.5212864	0.51524013	0.52150416	0.52897376	0.5306391	0.550853	0.52627146	0.50915486	0.5317831	0.52872205
0.0	0.52150494	0.5154651	0.5219653	0.5279715	0.53111106	0.5518104	0.52712435	0.5084282	0.5335621	0.5305229
0.0	0.04474405	0.03576956	0.04758716	0.0385014	0.03173088	0.02573483	0.04311838	0.047554504	0.04059854	0.03985649
0.0	0.052631993	0.04614284	0.06142917	0.040038504	0.06267936	0.06566416	0.040136937	0.03694138	0.05388068	0.042000227
0.0	0.054363556	0.050272647	0.04743199	0.036546096	0.051419754	0.062473807	0.037186883	0.03393582	0.033100616	0.036653552
0.0	0.04562653	0.031980727	0.05166753	0.04278973	0.050801642	0.06274811	0.04871427	0.030165138	0.03517659	0.038053956
0.0	0.5207607	0.5141669	0.52138203	0.5267491	0.52995235	0.5500332	0.526443	0.5113606	0.5339432	0.5287685
0.0	0.044581052	0.051551487	0.034205254	0.048138376	0.05816582	0.05252255	0.048980672	0.034986503	0.04367372	0.041138593
0.0	0.52095515	0.51498	0.5208072	0.5273587	0.53022623	0.5506122	0.527157	0.51014805	0.534577	0.52795815
0.0	0.5210276	0.51501393	0.5188235	0.52708113	0.52992254	0.5480493	0.52315414	0.51090306	0.5313507	0.5285013
0.0	0.519821	0.5153658	0.52041155	0.52924883	0.52892655	0.5493106	0.52561194	0.5109395	0.53457546	0.5284031
0.0	0.52203447	0.5178751	0.51882267	0.527146	0.52856255	0.54761744	0.5244595	0.5106797	0.5301197	0.5268463
0.0	0.5208295	0.5149109	0.52086157	0.5295415	0.53102255	0.5497921	0.52688646	0.5085231	0.5343187	0.52841556
0.0	0.0588495	0.051670484	0.045505453	0.049228683	0.046507772	0.037876092	0.050126463	0.048272017	0.04784339	0.053321276
0.0	0.5195083	0.5150926	0.5187292	0.528189	0.53023636	0.5472742	0.52349895	0.50914925	0.53135484	0.52852684
0.0	0.5207098	0.51650697	0.5206532	0.5289809	0.53047156	0.54902494	0.52610976	0.5096669	0.5323327	0.5293023
0.0	0.0001125727	8.31926e-05	9.414051e-05	9.84836e-05	8.9283756e-05	0.00011122272	4.6098285e-05	6.1570754e-05	6.560294e-05	6.9292044e-05
0.0	0.011828047	0.009342112	0.009873252	0.012610977	0.0114441225	0.014915223	0.0057952083	0.0087087825	0.009168657	0.009207939
0.0	0.5216522	0.5159083	0.5208536	0.52802426	0.5304041	0.5483275	0.52559936	0.509263	0.53178054	0.52821845
0.0	0.106499664	0.101090334	0.08925298	0.07986353	0.092156336	0.12136368	0.09232938	0.08314525	0.10732831	0.109710135
0.0	0.025328385	0.022082444	0.02854486	0.026307413	0.037942983	0.025249388	0.020532837	0.01880652	0.031989608	0.026970977
0.0	0.5203605	0.5146681	0.5187652	0.52809024	0.52898794	0.54836076	0.52382636	0.5122632	0.5326223	0.52821994
0.0	0.5216825	0.5161373	0.51901925	0.527808	0.53008646	0.5469642	0.52647185	0.5100357	0.5319197	0.52711743
0.0	0.00876268	0.007474208	0.00985068	0.010703276	0.011284136	0.01228118	0.0076887286	0.009310083	0.009290286	0.01146824
0.0	0.011989426	0.011604754	0.010134439	0.0059947926	0.008775848	0.009755239	0.00971541	0.0063560163	0.0089320475	0.009483442
0.0	0.21944223	0.22682603	0.22234733	0.2039035	0.23957288	0.21056515	0.2181921	0.23028353	0.23234744	0.23209709
0.0	0.5204406	0.51670176	0.51914144	0.52754337	0.5305137	0.54701453	0.52565694	0.5105775	0.5331969	0.52839476
0.0	0.5199953	0.51449907	0.5186496	0.5257844	0.5286924	0.54656047	0.5238452	0.51096076	0.53202873	0.52707285
0.0	0.009342279	0.009032345	0.010346651	0.007891148	0.013683291	0.01244469	0.0068941903	0.006771335	0.013203684	0.008408499
0.0	0.00011425959	0.000110404006	0.00017420099	6.697922e-05	0.00010538394	0.00011234375	4.9131013e-05	3.7456666e-05	0.00015475407	6.428913e-05
0.0	0.00943559	0.008190741	0.021013953	0.006156078	0.012443482	0.0059255585	0.009107395	0.0074580065	0.0058524734	0.009322239
0.0	9.3350354e-05	8.048274e-05	0.00022152302	8.067869e-05	0.00010033814	7.769687e-05	6.0440834e-05	4.475263e-05	6.9912225e-05	6.592076e-05
0.0	0.5202195	0.5158196	0.52139497	0.5295565	0.5309362	0.54971606	0.52723217	0.50967216	0.5333155	0.5297944
0.0	0.00876244	0.009658552	0.010309317	0.008022308	0.009168094	0.0102373	0.012997807	0.011499826	0.008597723	0.008944512
0.0	6.893929e-05	6.378363e-05	3.8747585e-05	4.3743003e-05	7.301346e-05	0.00012189741	8.7775275e-05	0.00014403899	0.00012319953	7.2177216e-05
0.0	0.52122927	0.51502067	0.51753056	0.52855355	0.52923363	0.54653656	0.526676	0.50940526	0.53101456	0.5255859
0.0	0.00010594516	8.664767e-05	0.00017148911	0.00011850028	0.00014418477	0.00015502154	6.548355e-05	4.2720698e-05	3.599729e-05	9.916814e-05
0.0	0.013028207	0.0087707145	0.010393993	0.012079706	0.01227516	0.015922979	0.008752882	0.0076910793	0.0048939	0.011995319
0.0	0.09602543	0.06509939	0.08563116	0.10206919	0.12241354	0.07467068	0.08891275	0.10161491	0.09639702	0.09803241
0.0	0.5218516	0.51623595	0.5197942	0.5267157	0.5310639	0.5488715	0.52470535	0.50856453	0.5340851	0.5289302
0.0	0.010040764	0.008899415	0.012375203	0.00875793	0.014399339	0.010236856	0.008893113	0.00885987	0.009603686	0.010640441
0.0	0.06767872	0.062431313	0.08317607	0.06614559	0.07101896	0.079372756	0.060792252	0.06194404	0.07123333	0.067386106
0.0	0.008645228	0.009109935	0.011332843	0.008348591	0.015005161	0.012290455	0.009636028	0.009814599	0.00971569	0.010897772
0.0	0.09379792	0.10862786	0.09771824	0.090178534	0.123905696	0.12056109	0.071518034	0.08080025	0.101030074	0.09204605
0.0	0.00013249021	8.85499e-05	8.604634e-05	9.433102e-05	8.346849e-05	0.00016076732	7.68143e-05	7.0429414e-05	0.00013364959	5.0425784e-05
0.0	0.011113625	0.011877367	0.0091881445	0.010141664	0.011205079	0.018199531	0.0089975	0.00631137	0.014929922	0.007765425
0.0	0.024463093	0.021497056	0.021642713	0.02450339	0.024390755	0.027185487	0.022433236	0.027127262	0.02516748	0.02518994
0.0	0.011842793	0.00836783	0.010561645	0.009838112	0.009404643	0.015648525	0.008639064	0.007959385	0.0071621477	0.007984379
0.0	0.5211347	0.51518005	0.5194647	0.52943236	0.53204453	0.5486519	0.52673197	0.510043	0.5326355	0.5290776
0.0	0.04775882	0.04936937	0.043917898	0.04288348	0.03933026	0.05104431	0.03428704	0.04204466	0.039772443	0.036831733
0.0	0.07309247	0.070223264	0.06904144	0.064605825	0.06162542	0.08239581	0.0536844	0.059314884	0.058249757	0.065497495
0.0	0.00013187488	6.661087e-05	0.00010449803	8.772875e-05	7.949846e-05	0.00020787575	6.838712e-05	6.15481e-05	4.574981e-05	5.7669193e-05
0.0	0.014621475	0.025492148	0.028213207	0.024755396	0.02537506	0.030094005	0.022999138	0.023443948	0.023785347	0.021679804
0.0	0.5203621	0.51719505	0.52041847	0.5269847	0.53023785	0.5480012	0.5257051	0.5115528	0.53264546	0.52848893
0.0	0.12455521	0.15446523	0.1574681	0.13464601	0.12725472	0.15600322	0.13052313	0.13913977	0.14010571	0.12872374
0.0	9.433794e-05	3.7345315e-05	0.00010931723	4.637107e-05	0.000115896124	7.6092394e-05	3.728347e-05	5.7984067e-05	0.00012111637	9.948079e-05
0.0	0.21850023	0.21878982	0.26310733	0.23985593	0.23296846	0.25812885	0.21717715	0.20930275	0.21212709	0.22897637
0.0	0.023229908	0.021440223	0.03684472	0.020970305	0.024658805	0.03457334	0.023898572	0.015538131	0.026082957	0.024818014
0.0	0.06326763	0.07739021	0.09459499	0.070038155	0.06749852	0.090614825	0.06302942	0.053141173	0.06155093	0.0698021
0.0	5.514367e-05	0.00013428512	0.00012155197	5.3134532e-05	5.5072356e-05	0.00012428852	5.751722e-05	0.00010809263	5.093848e-05	6.98699e-05
0.0	0.00659564	0.012764967	0.013126217	0.007899802	0.006623395	0.01088491	0.0073319627	0.01004066	0.00872514	0.0070009837
0.0	0.01923985	0.027620217	0.03447863	0.023537792	0.029308135	0.02867957	0.023346404	0.024617376	0.025777707	0.023748225
0.0	0.04425042	0.043501604	0.05386032	0.0515109	0.049709946	0.051760096	0.04017317	0.040158063	0.042691708	0.044009853
0.0	0.0055433544	0.010243302	0.010174641	0.012984386	0.011142794	0.014261508	0.0076495656	0.0070851115	0.009547916	0.009247925
0.0	0.0055389693	0.010259345	0.010116683	0.012911737	0.011047211	0.014243634	0.0076631657	0.007042753	0.009541542	0.009185657
0.0	0.5208797	0.51587653	0.51923835	0.5270892	0.5301544	0.5474058	0.52573454	0.5091665	0.53164667	0.52747947
0.0	0.52131426	0.5157824	0.5197565	0.52734977	0.5295694	0.5480805	0.52526075	0.50864184	0.533202	0.52817017
0.0	0.005125399	0.008134498	0.012461849	0.009769878	0.0044343923	0.012167654	0.008449753	0.0088525	0.0075284024	0.0055677965
0.0	0.005137273	0.008117269	0.0123953195	0.009869329	0.0044081835	0.012124652	0.008456116	0.008895558	0.0075190957	0.005569613
0.0	0.020956712	0.022095153	0.029160347	0.025842266	0.018265497	0.020782072	0.019947223	0.021057626	0.027711505	0.022310777
0.0	0.06686168	0.058928672	0.07772899	0.06964923	0.056321464	0.069293045	0.057562552	0.054750193	0.07664966	0.08233726
0.0	7.93429e-05	5.26335e-05	0.00014207349	8.713612e-05	3.8682236e-05	6.942266e-05	4.323922e-05	4.1903066e-05	0.00011990175	0.00016323714
0.0	0.5217043	0.5155828	0.5198171	0.5268139	0.53065413	0.5480168	0.52618295	0.51027715	0.5338314	0.5282774
0.0	0.016236944	0.008532592	0.016455984	0.010650838	0.011182439	0.009257026	0.008509927	0.009709692	0.007990357	0.009291357
0.0	0.084739506	0.06349941	0.06915539	0.072542824	0.079299696	0.0828553	0.060660966	0.06808513	0.062225148	0.073437855
0.0	0.00019455531	6.953543e-05	9.1373506e-05	0.0001015781	0.00013964633	0.00013661325	5.2549945e-05	9.443947e-05	5.475032e-05	0.000105756415
0.0	0.014353691	0.008546318	0.009838158	0.010539847	0.012393674	0.012695145	0.0075818473	0.009820944	0.007853987	0.010772884
0.0	9.778094e-05	6.40952e-05	0.0001325453	6.6160006e-05	9.857849e-05	5.747402e-05	4.2134154e-05	4.66939e-05	9.7937234e-05	5.7070247e-05
0.0	0.0069964174	0.0069937375	0.008331582	0.009656655	0.0134112025	0.011363214	0.0079249265	0.010204574	0.008442501	0.012726368
0.0	0.068556294	0.059862837	0.06926844	0.06569994	0.091294184	0.06907677	0.06879882	0.06005447	0.06045886	0.06779
0.0	0.52090746	0.5154024	0.52163	0.52720433	0.53284913	0.5492944	0.52688223	0.50880533	0.53461045	0.53065795
0.0	0.00591182	0.008765513	0.008675986	0.008656576	0.010605256	0.012287551	0.007363964	0.011734471	0.0075091706	0.013236081
0.0	0.093598336	0.09404318	0.08778359	0.09890448	0.041668124	0.1232354	0.092114754	0.07619772	0.0960995	0.10556104
0.0	0.02107819	0.020548046	0.01705633	0.022531662	0.0108920485	0.031512357	0.021041967	0.016592905	0.020009192	0.020071713
0.0	0.009520988	0.0082008075	0.0107803205	0.008763264	0.0127971135	0.009902893	0.008166169	0.004511019	0.00832195	0.007966444
0.0	0.006061675	0.008221311	0.013356022	0.012365346	0.0137077235	0.016926367	0.007896649	0.010038754	0.012761489	0.0066395053
0.0	0.0060199774	0.008177597	0.013399624	0.012262379	0.013743568	0.016996078	0.0078659635	0.009984541	0.012662518	0.0066165617
0.0	0.059915375	0.06789971	0.076085754	0.069770165	0.07618735	0.094251454	0.06622326	0.056501154	0.08306372	0.061299987
0.0	5.2663574e-05	8.9371744e-05	0.00013101855	8.770667e-05	0.00011996327	0.0002240512	7.2936506e-05	4.70883e-05	0.00016276324	5.3695505e-05
0.0	0.0075191273	0.009677969	0.011758068	0.00980103	0.011497381	0.016200919	0.008920312	0.0069547007	0.013465893	0.0076998686
0.0	0.010108315	0.009749248	0.008685743	0.010147956	0.009880924	0.008262188	0.008638925	0.00826585	0.009704979	0.008537159
0.0	0.024636978	0.025820432	0.03262748	0.026966082	0.025357602	0.034060225	0.01665672	0.02079807	0.029749129	0.02844931
0.0	0.024636978	0.025820432	0.03262748	0.026966082	0.025357602	0.034060225	0.01665672	0.02079807	0.029749129	0.02844931
0.0	0.022014266	0.030629648	0.0349029	0.022046853	0.027983133	0.03448013	0.022253543	0.025974592	0.024205994	0.024124455
0.0	0.029452797	0.022369985	0.025550982	0.02380922	0.008799677	0.028483925	0.018181795	0.017202737	0.025898408	0.0064606857
0.0	0.18777235	0.1845663	0.20571828	0.18165298	0.19457178	0.21078768	0.16137323	0.16790259	0.19237117	0.20501414
0.0	6.5140564e-05	0.000106810025	0.000104782215	9.544021e-05	0.00010249426	0.00013165061	4.882853e-05	4.2059444e-05	0.00012283729	9.1816066e-05
0.0	0.008171113	0.010351418	0.008675169	0.009577294	0.012588931	0.014972698	0.0069369953	0.006231268	0.010367368	0.009511625
0.0	0.00010684965	8.376112e-05	0.0001887431	0.00010446994	0.00010406546	0.00011299719	2.379189e-05	0.00012110898	6.163162e-05	8.984273e-05
0.0	0.010701822	0.009771369	0.011820341	0.00806497	0.011587975	0.012870004	0.0066936784	0.00877037	0.01099855	0.0077076033
0.0	0.13011259	0.11717188	0.12448574	0.13436207	0.10998632	0.105312034	0.09049505	0.1106605	0.11373431	0.09988015
0.0	0.521408	0.5155679	0.5217538	0.52973557	0.5324574	0.5486138	0.52741295	0.5111839	0.5331162	0.52954024
0.0	0.020503866	0.029280243	0.028690396	0.025253996	0.032621324	0.029383475	0.019724794	0.021508412	0.016313823	0.02392417
0.0	0.17877205	0.18945457	0.19467449	0.18457237	0.21654713	0.20107697	0.16714385	0.16791332	0.1543603	0.1704435
0.0	0.010260784	0.008607073	0.009685929	0.01162256	0.008702445	0.013019382	0.0075427564	0.0077096317	0.0087520005	0.009460285
0.0	0.010264043	0.008603574	0.009621945	0.011510004	0.008705753	0.01298295	0.007497381	0.0077069616	0.008733822	0.009403973
0.0	7.42093e-05	7.4407355e-05	6.763912e-05	9.935471e-05	0.00013655634	0.0001843497	6.9939764e-05	6.2128354e-05	6.6298446e-05	0.00010855125
0.0	0.078675404	0.09792195	0.07737026	0.10158655	0.11427889	0.11409472	0.08816887	0.087364264	0.0934962	0.09156054
0.0	0.024527622	0.024245514	0.02285498	0.025122274	0.028088806	0.03652951	0.023358861	0.016551066	0.020686574	0.024749292
0.0	0.008129948	0.009270628	0.011402315	0.010114616	0.01249473	0.0148104755	0.008984575	0.008502933	0.009372208	0.012632868
0.0	0.061571416	0.039687406	0.045367807	0.052587524	0.047015827	0.043914046	0.032548554	0.04603557	0.053899862	0.048519246
0.0	0.0076717534	0.004786285	0.00953588	0.010682675	0.0017411361	0.020719962	0.008041453	0.01006869	0.016187448	0.008820313
0.0	0.5211415	0.51578146	0.518952	0.52831197	0.5298127	0.5479905	0.52637786	0.5113023	0.5319938	0.5277588
0.0	6.260366e-05	7.957612e-05	8.670966e-05	6.582339e-05	0.0001206478	0.00010696107	3.295491e-05	9.0885645e-05	0.00010217546	3.675552e-05
0.0	0.010615773	0.008215015	0.010328791	0.011311279	0.011487386	0.012883544	0.008811592	0.009648239	0.0105366055	0.0057328036
0.0	0.026715674	0.025452532	0.024810392	0.024793237	0.02517257	0.030101841	0.020254737	0.022648698	0.023703428	0.019382074
0.0	0.00012907614	6.1487204e-05	0.0001389335	5.8648784e-05	9.3981296e-05	0.00010918535	7.934705e-05	4.8832302e-05	6.501868e-05	0.00010129662
0.0	0.13379301	0.1436265	0.15510897	0.13603446	0.15444574	0.114628024	0.13803984	0.13759522	0.14482489	0.12407515
0.0	0.008901047	0.010578446	0.010670994	0.0110852	0.012011022	0.007887173	0.0076617915	0.0060669347	0.00814898	0.007299806
0.0	0.008955052	0.0105606085	0.010727873	0.0110933045	0.012015012	0.007916585	0.007668004	0.0060554068	0.008145486	0.0073065055
0.0	0.008899591	0.010552181	0.010655356	0.011071711	0.011984428	0.007931737	0.0076508033	0.00603545	0.008084942	0.0073039397
0.0	6.99886e-05	5.2612526e-05	0.00010298539	8.247529e-05	0.00017364793	8.978056e-05	4.208139e-05	4.5891647e-05	0.00010616127	6.9909824e-05
0.0	0.12971218	0.13666753	0.15279461	0.15379073	0.14100339	0.14991076	0.1353385	0.14400227	0.15053514	0.14553592
0.0	0.009568451	0.010965895	0.014308272	0.00868333	0.012290808	0.010295165	0.008402697	0.009031348	0.00716269	0.00959297
0.0	0.08475399	0.11442886	0.10764377	0.08087847	0.10490762	0.10946583	0.088453576	0.093547925	0.083293505	0.09463802
0.0	9.326592e-05	0.00014809554	0.0001828299	5.901739e-05	6.3889245e-05	0.00011295043	5.2147232e-05	5.127574e-05	8.759709e-05	7.7875266e-05
0.0	0.00779999	0.015528596	0.013333815	0.0068506617	0.012038424	0.012337837	0.00837699	0.010082973	0.007261544	0.009783649
0.0	0.0077885324	0.015400334	0.0133443205	0.0068780133	0.012042649	0.012363808	0.008354953	0.0101005845	0.0072453776	0.009766891
0.0	0.01260475	0.010332149	0.010264943	0.009255814	0.0034137326	0.012429649	0.0067739654	0.0064594	0.013081363	0.008519955
0.0	0.009255076	0.012717283	0.010965781	0.007182858	0.013700401	0.012976915	0.007853091	0.008749734	0.00919488	0.009158677
0.0	0.00011690027	5.17009e-05	0.00013878917	0.0001039081	6.940764e-06	0.00011666965	3.3735872e-05	4.267729e-05	0.00016038593	7.491678e-05
0.0	0.1124127	0.09533643	0.10147474	0.10189465	0.02810736	0.105240464	0.07721244	0.07065563	0.114718154	0.08865665
0.0	0.014480915	0.010255483	0.011734537	0.011508583	0.0007442651	0.011389997	0.0062274775	0.0055406033	0.014644363	0.008482328
0.0	0.014470555	0.010296621	0.011715668	0.011381967	0.0007416292	0.011331897	0.0062254947	0.005507051	0.014627136	0.008470248
0.0	0.00013845104	9.798217e-05	6.233286e-05	6.801719e-05	0.00022370114	0.000122205	7.458951e-05	2.197936e-05	7.9314676e-05	5.6295285e-05
0.0	0.04663771	0.04503305	0.04372272	0.040396962	0.0522314	0.05450307	0.036975898	0.034907095	0.04495871	0.0477478
0.0	0.046581306	0.044864185	0.043760337	0.040447984	0.052177522	0.05453077	0.03695676	0.035028435	0.044943195	0.047722626
0.0	0.06905111	0.06509885	0.075866364	0.06708254	0.0810913	0.0770595	0.066396154	0.07069862	0.07287198	0.072618626
0.0	0.0482461	0.043844298	0.05487126	0.04057873	0.05594297	0.05093303	0.03701866	0.042757157	0.04923893	0.05107369
0.0	8.9546964e-05	7.631577e-05	0.0001295935	7.567313e-05	0.00015203549	0.00010368164	7.365291e-05	0.00010881055	9.9038676e-05	0.00010137083
0.0	9.6126976e-05	6.58291e-05	0.000113463306	9.3018556e-05	0.00012302978	0.0001532742	4.3676646e-05	6.268264e-05	4.7946152e-05	9.630149e-05
0.0	0.5204702	0.5160504	0.51960003	0.5271386	0.52949715	0.54797345	0.5266016	0.51071274	0.5320114	0.5273119
0.0	0.52076536	0.5150861	0.5196357	0.5271367	0.5297321	0.5479902	0.52596843	0.5104322	0.5326955	0.5272551
0.0	0.046585627	0.04228266	0.049025472	0.049158543	0.047717676	0.061506234	0.03528538	0.04094815	0.050077893	0.05322788
0.0	0.521981	0.51527846	0.51948684	0.5285927	0.53135383	0.54884624	0.52578074	0.509	0.5330434	0.5300109
0.0	0.044180352	0.043184336	0.058818776	0.040301345	0.048256774	0.044508446	0.038604915	0.039459623	0.047600936	0.045138963
0.0	0.0856635	0.08214244	0.110217	0.091936775	0.11513852	0.10589793	0.08750463	0.08412107	0.09239368	0.07430894
0.0	0.08742262	0.06749762	0.08062205	0.08432318	0.07144914	0.122005865	0.1008335	0.085605904	0.114695966	0.10757207
0.0	0.08643044	0.10833808	0.08922579	0.095313296	0.11133173	0.10557292	0.0889231	0.0792008	0.084324375	0.093702175
0.0	0.08315704	0.0852202	0.11262967	0.07946612	0.09736753	0.115324855	0.09455351	0.07351048	0.11166116	0.098078646
0.0	0.019391669	0.026336657	0.030166803	0.026004998	0.03230377	0.037433866	0.021818953	0.013636815	0.026680842	0.0276368
0.0	0.12216426	0.14760256	0.15055893	0.14871845	0.16752328	0.16793592	0.12899232	0.10015486	0.15832435	0.14434618
0.0	0.106610045	0.09263139	0.11855652	0.06931259	0.11364056	0.1257589	0.09492029	0.09498579	0.118157476	0.11382315
0.0	0.52000993	0.5164232	0.5221909	0.52863485	0.53148526	0.5490457	0.52567244	0.5105876	0.53380257	0.53016734
0.0	0.5213732	0.51577246	0.5202912	0.5275998	0.5311666	0.547868	0.525987	0.51012254	0.5327667	0.52683485
0.0	0.51991576	0.515314	0.519467	0.5272173	0.53044456	0.5474625	0.5254174	0.5093349	0.5337572	0.5286593
0.0	0.028920822	0.023046233	0.030037617	0.01911635	0.03127837	0.029400526	0.02124235	0.025098119	0.01965251	0.021298278
0.0	0.5219933	0.51473224	0.52073187	0.5276287	0.53078604	0.54841745	0.52682894	0.51034135	0.53357613	0.5278072
0.0	0.52025515	0.5164139	0.52032495	0.5279106	0.5314225	0.54827714	0.5255026	0.50956964	0.5334634	0.52866894
0.0	0.52160364	0.51499695	0.52126867	0.52867204	0.5324149	0.54903466	0.5273176	0.5111684	0.5344025	0.52855337
0.0	0.52210414	0.5160576	0.52093303	0.5276213	0.53155845	0.5486227	0.52513427	0.5094939	0.534864	0.528702
0.0	0.027639227	0.023906052	0.030591317	0.022031344	0.019711236	0.025139313	0.024428403	0.027589861	0.020841636	0.02457807
0.0	0.52151805	0.5151791	0.52060574	0.5279728	0.5319426	0.54929376	0.52721894	0.5097476	0.5338054	0.52832353
0.0	0.5199558	0.5148888	0.52064776	0.5274969	0.5323722	0.5481102	0.5256846	0.5102284	0.53397536	0.52936274
0.0	0.5197404	0.51557267	0.5208213	0.5290823	0.5309198	0.54869515	0.5265445	0.50918245	0.5330277	0.5300174
0.0	0.5201478	0.5156769	0.5210238	0.52865595	0.5312373	0.5489177	0.5262503	0.50925326	0.53333247	0.5295423
0.0	0.02309602	0.022199424	0.027908599	0.022269038	0.022279335	0.01922381	0.023693249	0.023789411	0.02339025	0.022498265
0.0	0.024110835	0.023101771	0.035042275	0.021106899	0.03291927	0.03406365	0.018126193	0.019788142	0.024757907	0.024424028
0.0	0.030604327	0.025631087	0.02506966	0.02172957	0.028061371	0.03169583	0.020617647	0.019249324	0.017951315	0.02106256
0.0	0.021826109	0.015615376	0.031559743	0.0221253	0.028860675	0.03811884	0.019259863	0.021191457	0.022057256	0.01861958
0.0	0.5198352	0.5159713	0.5208158	0.5277086	0.5305801	0.54864246	0.52532274	0.5109949	0.53306055	0.5290524
0.0	0.14108042	0.15100743	0.12184596	0.1496373	0.16571683	0.15924567	0.14932573	0.12205464	0.14114718	0.13650079
0.0	0.52081656	0.5147404	0.52020794	0.5277748	0.53096575	0.54800296	0.5264067	0.51083964	0.53208745	0.5273258
0.0	0.5199519	0.5164591	0.52047086	0.52807426	0.5307444	0.5489901	0.52575123	0.5102673	0.5334409	0.5285663
0.0	0.52004683	0.515428	0.51968735	0.5285061	0.5304547	0.5470688	0.5247825	0.50910866	0.5338617	0.5285685
0.0	0.52088785	0.5158769	0.51899976	0.52685887	0.5297752	0.5477909	0.5253838	0.5099577	0.5323626	0.52602756
0.0	0.51981133	0.51614046	0.5210233	0.5286215	0.5314318	0.54860556	0.5259045	0.5095679	0.53384167	0.5290764
0.0	0.026563553	0.024607245	0.018370708	0.022036677	0.031999752	0.01971757	0.021574458	0.016647061	0.025827425	0.02070895
0.0	0.52003497	0.51474595	0.51952267	0.5262273	0.53030026	0.5476129	0.52565825	0.50917226	0.53319025	0.52714276
0.0	0.52165663	0.51651335	0.521221	0.52846605	0.5309409	0.54928344	0.5256856	0.5115778	0.533142	0.5296376
0.0	0.52167666	0.51644343	0.52132314	0.5282134	0.53120196	0.5493708	0.52558357	0.51123756	0.5333769	0.529305
0.0	0.5210715	0.51686805	0.51869416	0.526487	0.5296408	0.54646057	0.5250653	0.51045376	0.5328162	0.52660197
0.0	0.5209037	0.5161035	0.52014935	0.5282201	0.5305732	0.54890364	0.5258637	0.5113301	0.5336951	0.52900547
0.0	0.06056871	0.05492132	0.059395976	0.05902977	0.059734687	0.057786174	0.041331414	0.04886132	0.046701718	0.04961211
0.0	0.52104926	0.5161019	0.5204301	0.52800846	0.53089553	0.5490544	0.5257319	0.51103115	0.5338378	0.5287782
0.0	0.52132523	0.5158578	0.51874584	0.5263422	0.5287627	0.54696804	0.52501434	0.509159	0.5333436	0.5265365
0.0	0.5220961	0.51736736	0.52082586	0.5284445	0.53180707	0.547932	0.5258533	0.5106885	0.533862	0.52897865
0.0	0.52204293	0.51715505	0.5209938	0.52819544	0.5319238	0.5482448	0.5257232	0.51049644	0.533977	0.52875584
0.0	0.5211226	0.5172647	0.51877904	0.52671945	0.5302796	0.5475907	0.52573156	0.51053137	0.53412765	0.5272301
0.0	0.52222484	0.5178589	0.5207372	0.52738667	0.53114724	0.54932433	0.5257535	0.51081115	0.53395087	0.52825254
0.0	0.060120042	0.048740666	0.059475545	0.059972934	0.042804677	0.048093878	0.044130754	0.05179398	0.04547979	0.047383625
0.0	0.52215016	0.5175647	0.52092	0.52731395	0.5313739	0.5494049	0.5256401	0.5105987	0.53405094	0.52815074
0.0	0.5207984	0.51698166	0.51870453	0.52682227	0.52953255	0.54672337	0.5259544	0.51007	0.53341913	0.5269672
0.0	0.5218932	0.5167152	0.52059835	0.52839357	0.5315135	0.54852384	0.5254542	0.5103526	0.53398216	0.5290004
0.0	0.5218739	0.5166116	0.5208043	0.528153	0.5316791	0.5487379	0.52539074	0.51021653	0.534077	0.52877396
0.0	0.52181166	0.51659346	0.52068996	0.5277121	0.53150713	0.5488681	0.5258472	0.5104684	0.53407776	0.52921236
0.0	0.054430347	0.05504652	0.059709597	0.057995435	0.055335134	0.05285207	0.04391956	0.048120324	0.05222321	0.046426322
0.0	0.1703828	0.17429969	0.20762269	0.17789546	0.20137718	0.20960143	0.1588888	0.16901	0.1764551	0.19326593
0.0	0.19846967	0.18008035	0.18341258	0.18821797	0.19547299	0.20364727	0.18038966	0.17174266	0.1734991	0.18408398
0.0	0.16812842	0.15384445	0.2073327	0.17799847	0.20044103	0.23036346	0.1525697	0.19281942	0.19507857	0.16627459
0.0	0.5217255	0.5175153	0.5208482	0.5276464	0.5305266	0.5490917	0.5253528	0.51053363	0.5333088	0.5285991
0.0	0.52068007	0.51680154	0.51920426	0.5271325	0.52964294	0.54734385	0.52599	0.5101375	0.53249574	0.5270989
0.0	0.52234864	0.5159052	0.5197327	0.5276005	0.5294928	0.5469027	0.52513397	0.510287	0.53312397	0.52833253
0.0	0.5222534	0.5159366	0.52008295	0.5274921	0.5299953	0.5473871	0.52512383	0.5101619	0.5333619	0.52821743
0.0	0.52112544	0.5175001	0.51934	0.52751654	0.5294217	0.54730505	0.52586955	0.509793	0.53341484	0.526861
0.0	0.5213424	0.5182819	0.52021873	0.52759385	0.5297031	0.5478821	0.52544147	0.50957865	0.53370386	0.5282687
0.0	0.052929673	0.049739055	0.043486428	0.050840724	0.061400693	0.04481456	0.037566997	0.035596307	0.05248686	0.037505504
0.0	0.5214148	0.5179172	0.5204879	0.52748656	0.53017056	0.5482032	0.5253801	0.50957155	0.53384507	0.5281642
0.0	0.52060425	0.51623726	0.51837283	0.5256767	0.5288434	0.54633003	0.5256632	0.5094456	0.5321499	0.5261129
0.0	0.52139485	0.51544756	0.5189106	0.5260815	0.52908415	0.54723	0.5259963	0.51002586	0.53384036	0.52748644
0.0	0.011546786	0.009991378	0.0069105173	0.009682362	0.010343121	0.016512768	0.009168674	0.004186999	0.0063960957	0.007512202
0.0	0.07731389	0.0707896	0.06889248	0.06994536	0.076323666	0.088063434	0.067779645	0.05591975	0.05746086	0.064424574
0.0	0.010438947	0.009208483	0.010379993	0.010738262	0.014363732	0.013825329	0.006842157	0.00612954	0.007573258	0.008923483
0.0	0.52065796	0.5147073	0.5186116	0.52762836	0.52964336	0.5468265	0.5255239	0.51114416	0.5313423	0.5271436
0.0	0.00010391563	8.1518e-05	0.00010223014	0.000105430474	0.00018805994	0.00016045476	4.3051063e-05	3.6454265e-05	5.1161056e-05	7.178801e-05
0.0	0.0123959035	0.010735719	0.009187342	0.013030017	0.012447109	0.0131002385	0.0071167303	0.006215982	0.007830938	0.010177874
0.0	6.516524e-05	9.703506e-05	0.00013707778	5.8832742e-05	0.00017411115	0.00017639696	4.6172812e-05	5.401706e-05	6.457194e-05	3.166576e-05
0.0	0.010832858	0.008501248	0.01439515	0.0067946347	0.013142343	0.018126512	0.0075447597	0.009224776	0.008764051	0.0037357768
0.0	0.5211911	0.51632583	0.5204969	0.52813745	0.5311545	0.54839236	0.5249564	0.50904596	0.5315368	0.52768856
0.0	0.5212243	0.5162635	0.5201247	0.5287159	0.5302204	0.54884535	0.52536863	0.5092854	0.5326635	0.5277677
0.0	0.0001329169	6.512958e-05	0.000115794726	0.00010136068	0.0001421205	0.00017551983	3.28908e-05	7.050097e-05	6.38622e-05	9.545414e-05
0.0	0.012444537	0.009605187	0.013434315	0.010584531	0.014040358	0.016198782	0.005424262	0.008170545	0.010180651	0.010534309
0.0	0.5217082	0.5154863	0.52059513	0.5286363	0.530521	0.54819345	0.52582085	0.5091273	0.5326238	0.5285335
0.0	0.5210619	0.5166348	0.51971936	0.5280142	0.52935636	0.5479884	0.525392	0.50979155	0.5325342	0.52825063
0.0	0.0020330409	0.0018687415	0.0027058444	0.0016955723	0.002439856	0.002189947	0.0017367714	0.0008380976	0.0017212246	0.0016394898
0.0	0.010550493	0.007909896	0.011897868	0.007115784	0.011993867	0.008023663	0.0072789714	0.0058635008	0.0072254026	0.0075567476
0.0	0.062377077	0.053053267	0.058334827	0.057643224	0.058890898	0.053219985	0.040981885	0.044701707	0.057714533	0.047288712
0.0	5.2285515e-05	4.818308e-05	0.0001060871	4.848748e-05	0.00010912092	5.9319485e-05	3.552588e-05	6.268886e-05	9.6512376e-05	6.099227e-05
0.0	0.011102856	0.0076896776	0.011280402	0.0060150684	0.012614171	0.011291507	0.005756165	0.010328255	0.012653597	0.009768255
0.0	0.101250336	0.10277683	0.115338415	0.087856315	0.08170664	0.08990074	0.07402001	0.09303849	0.082794406	0.09586778
0.0	0.101225674	0.10290615	0.11547269	0.088244796	0.08188947	0.08982021	0.07400037	0.09283939	0.08300287	0.09573159
0.0	0.011622723	0.0094892485	0.013825213	0.009074638	0.009420476	0.00961149	0.007986661	0.005528979	0.008690471	0.008659756
0.0	0.011283397	0.010829461	0.013515367	0.008063631	0.00734341	0.011138781	0.0078962715	0.009933098	0.00862897	0.0092628
0.0	0.011621387	0.01222619	0.015432229	0.00829063	0.0070589404	0.007912729	0.005716408	0.009998026	0.007055345	0.009941331
0.0	0.0001267843	8.6797765e-05	0.00018173146	7.48139e-05	8.014378e-05	7.75958e-05	5.831412e-05	2.9580497e-05	6.6893816e-05	6.81456e-05
0.0	0.011540322	0.012285212	0.015444602	0.008341863	0.0070290477	0.0078966115	0.0056657	0.010043527	0.0070298896	0.0098882085
0.0	0.07897091	0.112589695	0.11820871	0.09879439	0.10505462	0.099881224	0.07383022	0.08501147	0.09725051	0.079732925
0.0	0.009924037	0.009458592	0.010146068	0.007961724	0.009275639	0.011630801	0.008461234	0.008043918	0.008692846	0.009310395
0.0	0.000117415184	9.553355e-05	0.0001132319	4.347767e-05	0.00013717741	0.00011637554	8.673406e-05	2.2983462e-05	3.2178184e-05	5.470726e-05
0.0	0.06910819	0.10404427	0.09468104	0.09774452	0.11854143	0.083255574	0.10202323	0.08764464	0.0976948	0.07055939
0.0	0.06928528	0.10384113	0.09504061	0.09789745	0.11849138	0.08361202	0.10236356	0.087518476	0.09780172	0.07036892
0.0	0.06928528	0.10384113	0.09504061	0.09789745	0.11849138	0.08361202	0.10236356	0.087518476	0.09780172	0.07036892
0.0	0.06927221	0.10432562	0.09494163	0.09748429	0.11873881	0.08333213	0.10221734	0.087342516	0.09763034	0.07065134
0.0	0.019861365	0.021763505	0.018255452	0.030666864	0.03074072	0.022191465	0.028649358	0.022389812	0.024059055	0.01929794
0.0	0.5214283	0.5163043	0.51889896	0.5279394	0.53051	0.5483746	0.5257289	0.50943017	0.53294855	0.5279794
0.0	0.5221381	0.5152527	0.5191699	0.5280711	0.53077185	0.54904467	0.5261053	0.5090446	0.53341675	0.52835226
0.0	0.14848216	0.11599523	0.108015485	0.17032664	0.14762013	0.15285024	0.1547644	0.13343255	0.13968903	0.14508337
0.0	0.52216613	0.51500803	0.5202793	0.52814895	0.5301134	0.5484815	0.5261024	0.50910604	0.5339644	0.5279971
0.0	0.52080363	0.5144359	0.518478	0.5265244	0.5301721	0.5479737	0.526109	0.51056594	0.5325981	0.527428
0.0	0.5208111	0.5140087	0.5186793	0.52654266	0.5303249	0.54835236	0.5256599	0.51051736	0.533301	0.5283385
0.0	3.0836527e-05	4.5909288e-05	3.6587062e-05	5.6693418e-05	8.6903274e-05	6.9584916e-05	3.5413617e-05	6.3984604e-05	2.8087687e-05	3.7653033e-05
0.0	0.004790973	0.005785581	0.008067576	0.008239456	0.0065297987	0.012996021	0.0098172445	0.006074945	0.013740194	0.010258517
0.0	0.010209907	0.008175783	0.012293947	0.009480329	0.001465424	0.013595847	0.008337391	0.004299688	0.007845612	0.0072936267
0.0	0.00010861855	5.9170954e-05	9.599031e-05	7.732663e-05	0.00014697727	0.00013570364	7.3180345e-05	2.2715269e-05	8.492637e-05	5.938316e-05
0.0	9.330755e-05	0.00015329175	0.00020518115	0.00013106829	0.0001190548	0.00011115476	0.00012134815	6.5021035e-05	6.1900675e-05	8.149181e-05
0.0	0.1948739	0.1677179	0.20110412	0.19569069	0.1823768	0.21499504	0.1898762	0.169206	0.15850809	0.19185552
0.0	0.19476981	0.16765112	0.20063661	0.19469023	0.1827032	0.21525942	0.18943748	0.1691439	0.15841824	0.19199103
0.0	0.26054034	0.2341347	0.2659761	0.26204392	0.2511981	0.28468397	0.25653058	0.23458882	0.22787611	0.2594582
0.0	0.18765405	0.1768618	0.20810986	0.20797369	0.20725475	0.21427527	0.18274118	0.18117605	0.15944688	0.17697334
0.0	0.19144052	0.18275858	0.21143864	0.2039775	0.18279752	0.19346274	0.175372	0.18158145	0.17403097	0.17175187
0.0	0.059343908	0.07084994	0.058028176	0.06390696	0.08153145	0.06870012	0.061894454	0.0377889	0.064701535	0.06300573
0.0	3.1956995e-05	8.3999e-05	5.689033e-05	4.811517e-05	8.293501e-05	0.00022703904	6.805903e-05	6.2792e-05	1.8965564e-05	0.0001345933
0.0	0.03636099	0.037758652	0.049919486	0.044064444	0.033858042	0.05057037	0.042475916	0.03210985	0.03863774	0.04622351
0.0	0.008963041	0.0078815445	0.01353465	0.009031437	0.0062563545	0.015730405	0.012490211	0.0072026923	0.0067829317	0.008278974
0.0	0.062937036	0.054665305	0.072888866	0.06501917	0.06431711	0.066106126	0.050660193	0.04680282	0.06115244	0.075408004
0.0	0.005360336	0.0071137184	0.009735424	0.009452219	0.005990475	0.0076525267	0.0061363704	0.0048396834	0.008268477	0.012065194
0.0	0.0053482987	0.007083431	0.00963666	0.009459647	0.005969823	0.0076491814	0.006135864	0.0048449705	0.008262454	0.011943681
0.0	0.07125293	0.08025765	0.093172066	0.0936962	0.07622199	0.08824157	0.07649337	0.0664675	0.0888758	0.1040787
0.0	0.0053608594	0.0071229464	0.009709806	0.009501748	0.0059856214	0.0076892925	0.0061443695	0.0048505194	0.008310433	0.011982086
0.0	0.07126448	0.08046845	0.093142554	0.093844175	0.07610747	0.088181645	0.076743565	0.06657924	0.08872473	0.103869736
0.0	0.006794046	0.008597719	0.007894053	0.009008932	0.0060986113	0.011699288	0.0066534146	0.005261973	0.008331928	0.007941194
0.0	6.4994936e-05	6.79587e-05	4.497815e-05	3.7098012e-05	3.63686e-05	0.00011908965	3.502499e-05	6.6253575e-05	8.3410254e-05	1.8211245e-05
0.0	0.007506626	0.007792306	0.00892196	0.0088282665	0.005845736	0.007833981	0.006148917	0.006859177	0.008122684	0.006298399
0.0	5.2506413e-05	7.725322e-05	4.5803332e-05	4.763202e-05	2.4732173e-05	0.00014847022	4.244954e-05	3.952463e-05	5.1485255e-05	6.5762215e-05
0.0	0.007510496	0.008957093	0.0069883745	0.00725402	0.005255081	0.013246747	0.006822152	0.0063856305	0.0076322425	0.008508273
0.0	0.007521775	0.009279904	0.005402914	0.006283286	0.0055201347	0.017403472	0.0061036367	0.005211063	0.009122917	0.008885617
0.0	8.193081e-05	7.765687e-05	9.752011e-05	9.656356e-05	0.00010276633	9.8147684e-05	4.9690792e-05	3.9839935e-05	3.286249e-05	6.760991e-05
0.0	0.06257613	0.054530043	0.074953705	0.06764407	0.06780665	0.08364412	0.060461853	0.05388158	0.050502304	0.075163476
0.0	0.52104753	0.51539534	0.51930034	0.5264977	0.5297737	0.54720515	0.52621335	0.5107172	0.53348386	0.5273293
0.0	0.007665091	0.004754038	0.013472939	0.01128751	0.007336441	0.016825585	0.007853373	0.005807681	0.006624301	0.009902425
0.0	6.1924235e-05	3.9469527e-05	0.0001237908	7.8077515e-05	7.730407e-05	0.00014164497	5.1910174e-05	3.949502e-05	2.5247826e-05	0.000115462295
0.0	0.52067304	0.51632583	0.52020746	0.5290286	0.5307007	0.5476472	0.5255931	0.51106876	0.53265214	0.5295414
0.0	0.008714716	0.009554642	0.008215885	0.007164824	0.007936094	0.01074814	0.009553193	0.00586411	0.009948566	0.008037506
0.0	0.06783296	0.07028355	0.07968344	0.06186313	0.06976634	0.07810622	0.068214595	0.060576208	0.06306323	0.06453001
0.0	0.04311966	0.03316427	0.051327903	0.04015114	0.03946744	0.035876803	0.028209906	0.03372559	0.04872873	0.039818496
0.0	0.0030497685	0.00774447	0.007965355	0.01217466	0.011548625	0.007299574	0.008521655	0.008618424	0.006025426	0.009345815
0.0	0.0030358762	0.0077835447	0.007950929	0.012192502	0.011515767	0.007336827	0.008602179	0.008694432	0.006006337	0.009384661
0.0	0.04031033	0.040405605	0.043295182	0.042641547	0.026894566	0.05911194	0.037835144	0.035275493	0.04052516	0.045381967
0.0	5.7180336e-05	7.2944575e-05	0.00010354668	6.9629255e-05	3.5994442e-05	8.932165e-05	2.6368201e-05	7.333312e-05	5.9355752e-05	9.923777e-05
0.0	0.008880689	0.009937798	0.0104742795	0.008475108	0.0054930164	0.0122939525	0.009634239	0.006292397	0.010820307	0.0094720265
0.0	0.0108799925	0.005696352	0.008955822	0.0088182	0.004806396	0.0119972965	0.006173408	0.0076221987	0.008296913	0.007999365
0.0	0.04020263	0.05727377	0.047242276	0.044996515	0.04044833	0.062398374	0.053176347	0.03725503	0.04387769	0.047022138
0.0	0.045822274	0.040125303	0.042716827	0.0461573	0.037114702	0.06144092	0.039981343	0.042156585	0.036961876	0.0421839
0.0	0.5211402	0.5157284	0.5196119	0.5272257	0.5309062	0.5475215	0.5264814	0.5107482	0.53353465	0.5285613
0.0	0.008573346	0.008693272	0.008751145	0.009691675	0.01072675	0.010736079	0.009118522	0.0049065487	0.00863839	0.009434075
0.0	0.0070375763	0.009049215	0.00878519	0.008668607	0.010433535	0.010423787	0.009863705	0.0047322954	0.009719958	0.00930105
0.0	0.068052724	0.07193063	0.0601074	0.06893033	0.060370836	0.07986434	0.062039867	0.05242551	0.062235445	0.059571642
0.0	8.4778534e-05	0.00011102986	5.4074168e-05	8.380194e-05	5.007028e-05	0.000118758755	5.7143763e-05	3.5691526e-05	5.478416e-05	4.8269354e-05
0.0	0.009521064	0.010775252	0.0075853853	0.009582469	0.007457975	0.011846598	0.00790375	0.0060602846	0.007856394	0.007303352
0.0	0.52178293	0.5148304	0.5193332	0.5270823	0.5303916	0.54743326	0.5259682	0.5105418	0.53247195	0.52760357
0.0	0.022150826	0.022329073	0.022535065	0.024709035	0.026756346	0.026993552	0.023292797	0.014183889	0.022553554	0.02408793
0.0	0.010380998	0.008292979	0.008664187	0.010841313	0.011108464	0.010971513	0.008295379	0.0051181344	0.0076705413	0.009558077
0.0	0.07635582	0.06950854	0.068354025	0.07064022	0.08139159	0.08280049	0.05499316	0.057066124	0.056112267	0.062861346
0.0	0.00013087533	9.7592856e-05	8.745745e-05	9.1894726e-05	0.00015419083	0.00013626873	3.6503316e-05	4.8859227e-05	3.7268255e-05	5.897902e-05
0.0	0.01180266	0.010108945	0.009627071	0.010030011	0.013015007	0.012679339	0.0063270386	0.00708336	0.006488734	0.008066847
0.0	0.02171596	0.013519145	0.019816093	0.023463896	0.028432524	0.017473336	0.01663056	0.017083693	0.01833322	0.017466193
0.0	0.010377295	0.0052912654	0.009881675	0.0076361876	0.012418076	0.00758269	0.0069251303	0.00915154	0.006490855	0.007426443
0.0	0.00011820764	6.181019e-05	0.00013725304	4.896217e-05	7.129469e-05	0.00010202163	7.969444e-05	7.3783594e-05	3.512457e-05	5.0561135e-05
0.0	4.233699e-05	2.938554e-05	9.9179495e-05	9.212126e-05	6.2305284e-05	7.914272e-05	3.7941536e-05	5.8652142e-05	2.5449408e-05	4.487943e-05
0.0	7.550042e-05	5.684657e-05	5.3808122e-05	7.108723e-05	4.8804974e-05	0.00013838637	6.365086e-05	0.00010491498	3.9209655e-05	5.0275445e-05
0.0	0.052638806	0.04102792	0.04336745	0.045135263	0.04286171	0.04319093	0.031255566	0.027762247	0.056217548	0.030509422
0.0	0.06680995	0.06512078	0.07405587	0.06647417	0.021375684	0.0820594	0.0676787	0.054627024	0.06932851	0.05988914
0.0	0.5204733	0.5151294	0.51878357	0.5269121	0.53008735	0.5471936	0.52586097	0.5098986	0.5320816	0.52716213
0.0	0.5207412	0.5141374	0.5186532	0.52746505	0.52967745	0.54710567	0.52595776	0.5099376	0.53193957	0.52693206
0.0	0.17777866	0.15723713	0.18209036	0.18872997	0.2014964	0.19063771	0.14484148	0.18375182	0.18322846	0.17315875
0.0	0.008056209	0.009054939	0.010729958	0.008947354	0.0065650605	0.011793732	0.0076862467	0.008658356	0.008315708	0.008102417
0.0	7.246846e-05	0.00012582968	0.00010468314	8.41995e-05	8.296855e-05	0.00012390145	6.8589456e-05	5.9281763e-05	4.4222623e-05	5.489629e-05
0.0	6.682356e-05	0.00011610917	0.0001449761	7.495637e-05	6.759708e-05	0.0001961256	4.6553618e-05	4.921345e-05	2.5321056e-05	9.060467e-05
0.0	0.008361474	0.009394796	0.0091383355	0.0094559835	0.0072649443	0.00941424	0.009328292	0.009428284	0.011019706	0.006341268
0.0	8.535203e-05	9.765802e-05	0.00018489506	8.842493e-05	9.3864866e-05	3.7834874e-05	5.9543803e-05	5.138764e-05	2.0185556e-05	8.263763e-05
0.0	0.0020979722	0.0028111234	0.0045426176	0.0030064904	0.0039256285	0.006215797	0.0031029962	0.0030746611	0.0042916564	0.0043477826
0.0	0.18581168	0.16622667	0.171875	0.15452974	0.20073488	0.19598472	0.17908016	0.18457298	0.18018812	0.20892338
0.0	0.5204819	0.51659864	0.5200049	0.5273366	0.53038734	0.5489961	0.5269652	0.51048267	0.53163916	0.52856463
0.0	0.009772956	0.0059458925	0.008773567	0.0073649855	0.009968876	0.011626761	0.0080045955	0.005680841	0.008154593	0.008988193
0.0	0.00014833565	5.6298562e-05	8.253713e-05	3.5522968e-05	0.00012843612	0.00010302223	3.6071586e-05	4.562934e-05	4.9336235e-05	5.810435e-05
0.0	0.5201233	0.5164005	0.5196011	0.52741367	0.530741	0.5488513	0.52524936	0.51118153	0.53413105	0.52793854
0.0	0.040153675	0.057061765	0.04728273	0.04505307	0.04040608	0.06242982	0.05314926	0.03738421	0.043862514	0.046997357
0.0	7.102029e-05	9.7640324e-05	0.00013369496	6.293636e-05	0.00010560041	0.00030074336	5.2496955e-05	5.097935e-05	9.054508e-05	0.00011722724
0.0	0.039114755	0.053784173	0.047123525	0.04433952	0.038247507	0.055172484	0.037746944	0.038993113	0.04062227	0.046009984
0.0	0.04594827	0.041142233	0.038106207	0.041727245	0.041054595	0.053602424	0.034512788	0.049271565	0.037168846	0.041477613
0.0	0.07010376	0.06358276	0.059607945	0.06477689	0.06397813	0.08049398	0.055148114	0.0736054	0.058903355	0.06438187
0.0	0.009489266	0.007890955	0.0061854464	0.008515557	0.008084747	0.012452139	0.005089167	0.0066092634	0.007201884	0.008812029
0.0	0.068367064	0.05901531	0.06545153	0.06961782	0.056093518	0.08138964	0.046633873	0.06710612	0.054934718	0.064113915
0.0	8.427018e-05	5.917857e-05	3.55291e-05	6.555341e-05	5.859484e-05	0.00013078639	2.3564033e-05	4.232423e-05	4.6262503e-05	7.036108e-05
0.0	0.06945901	0.06276035	0.07241819	0.06282846	0.07726003	0.08927306	0.0630202	0.048164643	0.05778606	0.05806547
0.0	7.885863e-05	5.987902e-05	0.00016510685	4.888817e-05	0.00015001024	7.827933e-05	4.3331765e-05	2.4729321e-05	5.025766e-05	4.546489e-05
0.0	8.5924e-05	6.658521e-05	0.00011519759	9.0341535e-05	8.2541854e-05	6.114345e-05	3.384705e-05	5.0384493e-05	3.3545697e-05	6.640918e-05
0.0	0.035059135	0.04542546	0.049670145	0.044940688	0.056475956	0.04065247	0.028430454	0.039192017	0.03622962	0.042430848
0.0	0.06491632	0.067589	0.08171863	0.069816105	0.07705692	0.0636269	0.054250706	0.06479484	0.060173005	0.075026944
0.0	4.6425008e-05	0.00012195716	0.0001577228	5.7286554e-05	0.00024050707	0.00015140358	5.439856e-05	4.1846364e-05	6.346818e-05	6.951667e-05
0.0	4.0645013e-05	9.416106e-05	0.00012269341	8.398067e-05	0.00016786516	5.2134805e-05	2.0548958e-05	6.245316e-05	4.080175e-05	6.930241e-05
0.0	0.005360702	0.011704521	0.010960517	0.0078112567	0.01876762	0.013598559	0.005941049	0.0058717565	0.007768607	0.0068365633
0.0	0.008179218	0.008458215	0.011931323	0.011939297	0.009860177	0.0045696544	0.0037990964	0.010949983	0.0059248647	0.011227847
0.0	0.008159714	0.008487121	0.011944778	0.01194542	0.009896825	0.0045740795	0.0038281407	0.010979718	0.005916274	0.01125752
0.0	0.023181753	0.019597234	0.020947566	0.024794126	0.031155925	0.031412877	0.015293977	0.026040548	0.028268646	0.022839352
0.0	0.037999064	0.043861233	0.037969712	0.041614946	0.05438393	0.05089151	0.031402692	0.043813683	0.040433828	0.04080547
0.0	8.029087e-05	3.9447026e-05	7.172971e-05	8.352431e-05	0.00012594336	9.1305825e-05	3.3772118e-05	2.6605761e-05	7.44268e-05	4.811861e-05
0.0	0.0084342575	0.0056871744	0.0077744056	0.008329284	0.01155181	0.008660207	0.0047884677	0.0066642165	0.008020651	0.00825259
0.0	0.039458495	0.041863713	0.03430988	0.036831386	0.023457145	0.083265655	0.046729557	0.02290381	0.037302177	0.037765987
0.0	0.04256333	0.045819826	0.04785349	0.057694547	0.027968638	0.060264193	0.036216103	0.04039173	0.053292003	0.045362584
0.0	0.13787931	0.14202511	0.14632592	0.16320041	0.11056343	0.17209527	0.12683472	0.13182327	0.15830675	0.14397576
0.0	0.002192345	0.001131738	0.0022720094	0.0025157603	0.0013749766	0.0022176714	0.0013064961	0.0016947679	0.0010614474	0.0022678464
0.0	0.0441043	0.04153618	0.049365815	0.035491627	0.06270409	0.040330034	0.0444042	0.049530488	0.042335793	0.041400403
0.0	0.048740175	0.020595657	0.039801426	0.051757485	0.047695298	0.051598802	0.04917203	0.03148873	0.03549318	0.041892555
0.0	0.023074873	0.021018006	0.024368938	0.030377837	0.028922753	0.028783355	0.017528566	0.021852484	0.017295524	0.020860905
0.0	0.002391343	0.001218654	0.0020927228	0.0019389588	0.002009377	0.0036971204	0.0013373564	0.001649999	0.0023839127	0.0026905292
0.0	0.012837442	0.011174174	0.0110369	0.01414025	0.011211807	0.009106904	0.007231638	0.011636086	0.011130895	0.009427491
0.0	0.026835185	0.02293923	0.025247054	0.022215512	0.02033661	0.024515333	0.01569925	0.02034545	0.025065918	0.029775573
0.0	0.023960257	0.02078082	0.023773909	0.026334316	0.02356736	0.027820747	0.019398406	0.020727785	0.019557668	0.02217063
0.0	0.016203867	0.022053612	0.0280589	0.023754576	0.021118827	0.029012624	0.013032206	0.024095424	0.019750405	0.02399582
0.0	0.1487706	0.18296134	0.2009015	0.19203553	0.17187038	0.19437297	0.148501	0.20024134	0.1760385	0.1747006
0.0	0.09639249	0.07609635	0.0953223	0.07488712	0.10604264	0.12640177	0.08457484	0.099226795	0.08866377	0.08708638
0.0	0.010513623	0.007778056	0.011133761	0.0130010545	0.011209661	0.012185193	0.009306135	0.00846077	0.008883669	0.009130835
0.0	0.010226555	0.010509799	0.009518754	0.0105733415	0.011498839	0.012958641	0.00992528	0.008462851	0.009013726	0.009513158
0.0	0.008179674	0.009161261	0.010275524	0.011557229	0.011553367	0.014737945	0.0057648662	0.006903083	0.007563216	0.007951776
0.0	0.08696181	0.08559954	0.10329428	0.11135974	0.09910091	0.11803039	0.06799286	0.08165342	0.07349688	0.07974638
0.0	0.0081664305	0.008131036	0.01224613	0.013865956	0.010663119	0.014630698	0.0047823954	0.0075948783	0.0055222237	0.0067903115
0.0	7.679526e-05	4.673644e-05	0.00018413749	0.0001244014	6.373091e-05	0.00015388957	2.4727196e-05	5.3043455e-05	3.7359918e-05	3.676835e-05
0.0	0.008235591	0.008142643	0.012183133	0.013851202	0.010623554	0.014621199	0.004739578	0.007516846	0.005532131	0.0067329407
0.0	5.1530886e-05	5.7450347e-05	5.7351375e-05	0.00015997811	0.00017311543	0.00014142066	2.2798888e-05	3.3499982e-05	6.3882304e-05	5.924876e-05
0.0	0.006539764	0.010601724	0.006845476	0.011263599	0.012255824	0.016651846	0.0045355265	0.005285431	0.0090520345	0.006745862
0.0	0.0065498115	0.0106106	0.006855556	0.011271094	0.012257279	0.016611146	0.004530797	0.005258649	0.009059146	0.006730371
0.0	0.018846452	0.018086359	0.025092972	0.030051561	0.022820929	0.027421726	0.019140542	0.020726843	0.01776836	0.024581198
0.0	5.3808122e-05	5.864185e-05	5.3845335e-05	8.454038e-05	7.767309e-05	7.817221e-05	4.8607297e-05	5.7836012e-05	4.0069306e-05	4.2722935e-05
0.0	0.02472054	0.015080488	0.023573851	0.024594098	0.021614002	0.03295914	0.024203358	0.020756828	0.022409802	0.024175035
0.0	0.024351485	0.027623456	0.02734731	0.02294785	0.033033025	0.021071756	0.023837164	0.01607137	0.015968576	0.022792174
0.0	0.24321805	0.23793085	0.22203389	0.1834111	0.2514301	0.26081786	0.24392909	0.23778628	0.2558738	0.24851653
0.0	0.062559605	0.06550387	0.06303444	0.04452943	0.07974084	0.06306417	0.06498271	0.061005056	0.061042607	0.07033711
0.0	0.008563009	0.006985682	0.008317903	0.01039	0.0063954256	0.011763238	0.008749659	0.006737301	0.007181052	0.012432476
0.0	7.53279e-05	2.249047e-05	0.00011108874	6.158972e-05	5.6325684e-05	0.00010173407	6.478307e-05	3.355248e-05	6.174374e-05	3.2604956e-05
0.0	0.018489439	0.017541388	0.030789563	0.024251979	0.016147705	0.023978379	0.023927059	0.022278748	0.022257814	0.021087145
0.0	6.496445e-05	5.8030037e-05	5.7466234e-05	0.00014272607	6.035254e-05	0.00012261084	5.7233472e-05	7.7052515e-05	3.7031812e-05	0.00010344917
0.0	0.52036303	0.51657575	0.52140695	0.5291687	0.5312794	0.54945713	0.52827626	0.51174384	0.5320149	0.5283628
0.0	0.012752276	0.010754666	0.016013037	0.009856402	0.014511256	0.013149489	0.008597954	0.009611676	0.009552228	0.0016052367
0.0	0.09096686	0.08745119	0.098979644	0.10139801	0.10116935	0.1222014	0.09352882	0.08982428	0.095710315	0.08779329
0.0	0.5197551	0.51632935	0.52006644	0.5279179	0.5310844	0.5490947	0.52693367	0.51057684	0.53137535	0.5274006
0.0	9.8013385e-05	0.00015392728	0.000102322105	3.7496407e-05	0.0001289776	0.00021367597	8.380386e-05	5.343316e-05	5.1648123e-05	0.00011236849
0.0	0.010311024	0.010748733	0.013116592	0.010952095	0.01321838	0.018129557	0.008486519	0.00602226	0.008891688	0.012768604
0.0	0.5214452	0.51522064	0.5191151	0.5269012	0.5301585	0.547469	0.52598053	0.5106068	0.5329184	0.5273886
0.0	0.009692517	0.01055021	0.007561473	0.012994694	0.009102014	0.014880233	0.005751059	0.006190106	0.007669877	0.010116363
0.0	0.00013902017	5.822554e-05	9.428362e-05	0.00010654188	7.986988e-05	0.00027148702	3.9751092e-05	3.893029e-05	5.4284603e-05	0.00010361562
0.0	0.034923468	0.045368966	0.04987586	0.045007795	0.056705814	0.040776633	0.028511386	0.039260548	0.036276016	0.042495962
0.0	0.009147113	0.008675293	0.011005565	0.011069299	0.011141912	0.015761709	0.009414506	0.009246069	0.009757924	0.00825645
0.0	0.012740275	0.0098358635	0.01647189	0.010265685	0.015100602	0.014527515	0.006959543	0.009726331	0.01121992	0.0002247247
0.0	0.017983278	0.022936745	0.021383356	0.022790983	0.035819102	0.028609412	0.016045159	0.024833882	0.019827804	0.024560085
0.0	0.017956402	0.022831198	0.021405939	0.022826161	0.035773993	0.028627345	0.01603497	0.024938585	0.019819371	0.024544176
0.0	8.0608326e-05	7.123917e-05	0.0001042501	0.000105057945	0.0001239265	7.4772535e-05	5.551423e-05	2.31172e-05	5.8646492e-05	4.4255194e-05
0.0	0.008421332	0.00803399	0.010487052	0.010182299	0.007861049	0.0072933296	0.0073587205	0.006333023	0.007565199	0.0062967814
0.0	0.022356395	0.0042727296	0.03088358	0.017134177	0.022834726	0.027912974	0.021635188	0.024537453	0.026262153	0.024900071
0.0	0.084672205	0.11399906	0.095253676	0.09221654	0.08430278	0.10893144	0.101652175	0.081665315	0.09567818	0.09813124
0.0	0.10197877	0.068413295	0.0824691	0.09562272	0.07450299	0.106554516	0.06738556	0.09736332	0.07486285	0.08404386
0.0	0.0018080523	0.0014357707	0.0025715185	0.0019269969	0.0022889553	0.0029547657	0.0008162864	0.0023566263	0.0026953532	0.0015851529
0.0	6.607287e-05	6.64266e-05	2.8846077e-06	8.646996e-05	7.723517e-05	0.00013880836	1.85463e-05	8.058589e-05	9.537726e-05	3.3788194e-05
0.0	0.001835244	0.0018055815	0.00022896184	0.0021496406	0.0022805259	0.0024065971	0.001157359	0.0015374244	0.002362445	0.001639443
0.0	0.06459825	0.043496653	0.072707936	0.057454545	0.08246935	0.08783041	0.06927221	0.04739764	0.05628127	0.07169678
0.0	0.008596821	0.008777988	0.009757731	0.008221341	0.011484691	0.014036591	0.0060697673	0.006485611	0.007010999	0.006285677
0.0	0.008635678	0.008727318	0.009768255	0.008238233	0.011464538	0.014085906	0.0060853707	0.006485728	0.007038016	0.0062861033
0.0	7.128205e-05	5.9135356e-05	6.222352e-05	4.485787e-05	0.0001229601	0.00013150694	4.2298896e-05	1.5888818e-05	5.850818e-05	7.016797e-05
0.0	0.09002971	0.06292932	0.07902828	0.09301854	0.092597574	0.110478036	0.069386214	0.07909678	0.0832313	0.07134654
0.0	0.5221233	0.5152295	0.51963204	0.5269436	0.5302197	0.5476968	0.5260115	0.51079285	0.53358805	0.5274224
0.0	0.008592814	0.006515449	0.012519192	0.012476374	0.009152158	0.009265286	0.009341701	0.00956799	0.0072285063	0.0061441776
0.0	0.065934025	0.06065674	0.07349709	0.08053985	0.076821715	0.08033682	0.068985775	0.06317708	0.05436999	0.052231684
0.0	7.529436e-05	5.861211e-05	0.000114939845	0.00015097311	0.00012379258	0.000121453835	8.502855e-05	7.135986e-05	3.315837e-05	2.9647796e-05
0.0	0.008101348	0.007307564	0.009000226	0.009869999	0.007920754	0.013352188	0.0117633995	0.007081221	0.00828943	0.0046169623
0.0	6.172407e-05	5.0654908e-05	7.644448e-05	8.901172e-05	5.628734e-05	0.00015195187	0.00012812529	4.8673952e-05	6.128629e-05	1.9216903e-05
0.0	0.009333823	0.010825155	0.0127827125	0.008017131	0.009233323	0.0064538205	0.008634458	0.0050225914	0.009280022	0.0066384804
0.0	8.2135375e-05	0.00011194402	0.00015537167	5.8511363e-05	7.668929e-05	3.5013403e-05	6.859927e-05	2.4386392e-05	7.696138e-05	3.9890077e-05
0.0	0.521193	0.51495874	0.51930076	0.5260317	0.5295521	0.54736346	0.52580607	0.51003474	0.5324262	0.5268713
0.0	0.008377977	0.006546319	0.008599605	0.007830964	0.009313474	0.013558163	0.005697611	0.0030409591	0.008674841	0.007093721
0.0	0.05393026	0.050199255	0.06795519	0.070426375	0.07814698	0.08951832	0.046767116	0.04110693	0.062826134	0.05700563
0.0	3.5636942e-05	2.9076007e-05	8.555625e-05	9.085168e-05	0.00013209097	0.0001837073	2.0085263e-05	1.4616002e-05	5.6750538e-05	4.098324e-05
0.0	8.754757e-05	3.6127803e-05	0.00012865689	0.00013357404	4.090394e-05	0.000101012934	2.1928005e-05	2.4140798e-05	4.2632302e-05	7.1508766e-05
0.0	0.01145469	0.004343803	0.011777964	0.009870992	0.009779405	0.008719373	0.0058169337	0.006665874	0.0052825464	0.007861804
0.0	0.062910154	0.066428274	0.053331483	0.063474394	0.07131149	0.06874643	0.052163236	0.06039735	0.0553074	0.06917127
0.0	0.008468903	0.008792821	0.0049446863	0.010074011	0.0074309995	0.008298859	0.008201311	0.008351524	0.005644049	0.009343356
0.0	0.02288912	0.024242977	0.021122264	0.025868427	0.028146125	0.029474061	0.01547847	0.013143982	0.023616249	0.026036188
0.0	3.6158963e-05	0.00010076482	6.2149215e-05	4.2156258e-05	6.7388806e-05	0.00010623733	3.4525005e-05	1.5185712e-05	5.9603568e-05	5.8873375e-05
0.0	0.00010142421	5.0671097e-05	9.638619e-05	7.849019e-05	7.96781e-05	8.557648e-05	1.8927929e-05	4.0507068e-05	5.5246943e-05	4.4790417e-05
0.0	0.012854044	0.008987735	0.009031134	0.0117314635	0.008430319	0.011063455	0.0057942113	0.004812296	0.009226315	0.008626661
0.0	0.011173857	0.005517719	0.013144187	0.0084077995	0.0067075505	0.014885785	0.008710276	0.008294653	0.008625585	0.007142018
0.0	0.011173857	0.005517719	0.013144187	0.0084077995	0.0067075505	0.014885785	0.008710276	0.008294653	0.008625585	0.007142018
0.0	0.015187715	0.0041895504	0.014079901	0.006561644	0.0058289613	0.016315177	0.008795419	0.005727118	0.00843252	0.010520083
0.0	0.015308179	0.0042280806	0.014249012	0.006607363	0.005870078	0.016414177	0.008852433	0.005701107	0.008434178	0.010618277
0.0	0.05989961	0.06957425	0.0686777	0.076468125	0.054529045	0.06314581	0.053108495	0.057051767	0.078805335	0.04947285
0.0	6.796434e-05	9.803077e-05	4.1339852e-05	0.0001448599	4.4738463e-05	5.0616618e-05	2.9250832e-05	3.880953e-05	9.1488066e-05	3.8992155e-05
0.0	8.835935e-05	2.8320235e-05	0.00015275917	7.913404e-05	0.00012485619	2.402887e-05	3.2972264e-05	1.3796169e-05	5.0221013e-05	3.56868e-05
0.0	4.937276e-05	7.338377e-05	6.662656e-05	5.129633e-05	6.0744944e-05	8.387238e-05	2.3714894e-05	2.8588493e-05	3.0804844e-05	5.666769e-05
0.0	0.02718595	0.026042253	0.024536364	0.021170633	0.023786567	0.0036136296	0.005811085	0.0033480471	0.0053577307	0.022071622
0.0	0.004798158	0.0030351155	0.0077406825	0.004975018	0.0075572375	0.01311403	0.012235402	0.005793986	0.009599687	0.012079297
0.0	0.12429385	0.14217544	0.13999125	0.14357308	0.14715946	0.18064496	0.11256649	0.1211252	0.104302816	0.1307458
0.0	0.52080697	0.5143492	0.51770425	0.5269994	0.52891004	0.546345	0.5246216	0.5105678	0.5317234	0.52645284
0.0	0.070388906	0.079279914	0.07215481	0.051776	0.06397712	0.081116356	0.05749057	0.049728025	0.06659396	0.06634487
0.0	0.09046558	0.11574029	0.098706745	0.063440874	0.08007515	0.11951894	0.1031397	0.06132645	0.10302978	0.09356924
0.0	0.009773431	0.005100646	0.0061573996	0.009648454	0.008776669	0.010500698	0.005545074	0.0063006915	0.007891435	0.006859391
0.0	0.020013455	0.019530311	0.018028162	0.02795894	0.019452441	0.023599656	0.020674774	0.015902981	0.023618877	0.022857718
0.0	0.00012185754	4.3835207e-05	4.335661e-05	7.879541e-05	8.950249e-05	7.391874e-05	2.5021816e-05	2.255538e-05	5.3403965e-05	9.748246e-05
0.0	0.007539994	0.01095486	0.0084468415	0.01073573	0.009917757	0.0072324453	0.008796583	0.0047219913	0.0085006505	0.011823306
0.0	0.0075444775	0.011009557	0.008435985	0.010703791	0.009901551	0.0072355033	0.008780333	0.0047074095	0.008474599	0.011782189
0.0	0.007558994	0.011037129	0.008471286	0.010706912	0.00989768	0.0072648306	0.008795356	0.0046936474	0.008452223	0.011837108
0.0	0.08191185	0.085778	0.07492512	0.0985802	0.10116428	0.10136445	0.092376165	0.058905102	0.08880912	0.10553049
0.0	2.6960583e-05	5.160298e-05	0.00017918047	7.4089454e-05	2.705748e-05	7.779859e-05	6.706039e-05	2.3465744e-05	7.4812335e-05	3.9872582e-05
0.0	0.007901926	0.005728128	0.0137356585	0.007465553	0.0050411145	0.009015217	0.0074765394	0.0051788064	0.010638364	0.0037997859
0.0	0.23767915	0.23710687	0.26878548	0.24929135	0.25990736	0.24391967	0.22629395	0.23254055	0.25414297	0.23868014
0.0	0.037137117	0.038263112	0.056822114	0.041562326	0.047191627	0.033926215	0.030515535	0.0375025	0.043601174	0.03578169
0.0	0.12766862	0.12884897	0.15999214	0.13638262	0.14694726	0.12592146	0.115536064	0.12618336	0.14185806	0.12579463
0.0	0.08562835	0.08885609	0.087959625	0.09575919	0.07646501	0.09739137	0.09022039	0.08313414	0.083732486	0.06401134
0.0	4.9449798e-05	4.4473494e-05	0.00016075782	7.473953e-05	0.00013491132	4.1641313e-05	5.1655166e-05	2.273989e-05	6.625282e-05	5.791394e-05
0.0	0.044675224	0.05207214	0.04911041	0.03619918	0.044305313	0.034153048	0.045669176	0.03411155	0.035999563	0.041337393
0.0	0.044899743	0.0521368	0.04904675	0.036258787	0.04439464	0.034172826	0.045589946	0.03395898	0.036019523	0.041326813
0.0	0.5211431	0.51503044	0.5193993	0.52732545	0.5293814	0.5480987	0.5251113	0.511028	0.5313365	0.52648944
0.0	0.0060890256	0.011359898	0.00834709	0.007932881	0.009423452	0.011042069	0.008074398	0.007622375	0.0071557825	0.010798082
0.0	0.20240127	0.19118851	0.18616101	0.17693907	0.1969233	0.16618624	0.19012383	0.16935763	0.17980137	0.18226159
0.0	0.2675292	0.25634286	0.25260672	0.24537605	0.2644717	0.23850587	0.2571696	0.2347936	0.2486025	0.25034603
0.0	0.055497125	0.052636936	0.06841368	0.08123091	0.0648579	0.08281219	0.064987615	0.05507917	0.061783925	0.0672055
0.0	3.962336e-05	3.4635013e-05	8.7744564e-05	0.00015596495	6.5437176e-05	0.00013634216	6.796842e-05	4.284309e-05	5.3315733e-05	7.574013e-05
0.0	0.062587254	0.07619389	0.09672029	0.090213954	0.061249122	0.10008902	0.09019822	0.06836476	0.0952784	0.08881863
0.0	0.0012810383	0.0015021962	0.0013247839	0.0014010658	0.0011867078	0.0018071997	0.00093978224	0.001387263	0.0014666212	0.0008779537
0.0	0.062441703	0.06130996	0.06807259	0.06520177	0.055084497	0.07511976	0.06893262	0.055844937	0.059541903	0.05420967
0.0	0.062441703	0.06130996	0.06807259	0.06520177	0.055084497	0.07511976	0.06893262	0.055844937	0.059541903	0.05420967
0.0	0.009614731	0.0068903132	0.013196256	0.011928722	0.007322511	0.007963863	0.0066778734	0.0055098096	0.009839835	0.0066985562
0.0	0.021381257	0.023951927	0.036419854	0.027074307	0.01651966	0.028058302	0.023078451	0.013832411	0.026873538	0.01827283
0.0	0.0014901956	0.0008624713	0.003347417	0.0021651047	0.00082922715	0.0014736139	0.0015051364	0.0017747984	0.0017722995	0.0018104188
0.0	0.026881482	0.011978015	0.02402175	0.024036003	0.016974071	0.02208712	0.014346224	0.019824306	0.025759386	0.026088668
0.0	0.0113235675	0.013205835	0.01239919	0.010928439	0.011750113	0.009906362	0.006586857	0.010640998	0.008861374	0.008444632
0.0	0.00013186708	5.379109e-05	8.000572e-05	5.412292e-05	6.932244e-05	0.00013939582	4.825113e-05	5.3647036e-05	8.063185e-05	6.5963264e-05
0.0	0.013506845	0.0045466255	0.0075344834	0.011404385	0.009084729	0.016930787	0.0086902	0.009779262	0.010358097	0.013340459
0.0	0.013460473	0.004532972	0.007550289	0.011478591	0.009136725	0.01698121	0.008701791	0.009828751	0.010419819	0.013408566
0.0	0.018947925	0.022799019	0.02921235	0.018661812	0.021314878	0.022136802	0.022350678	0.020057505	0.021625828	0.022301765
0.0	9.596999e-05	0.00013997429	6.5884684e-05	2.4569004e-05	0.00018376231	9.815574e-05	7.0267066e-05	1.6637088e-05	7.6385164e-05	4.846663e-05
0.0	0.010133295	0.012079889	0.00835913	0.0052048233	0.014173659	0.010801805	0.0087440945	0.004139376	0.0092526665	0.0072874245
0.0	0.010152738	0.012110103	0.008394112	0.005206347	0.014168157	0.01084543	0.008759056	0.0041272654	0.009228251	0.007321552
0.0	0.0074783973	0.012108232	0.007965729	0.004861651	0.018770747	0.013462284	0.007873462	0.0044656806	0.01036416	0.007500511
0.0	0.009458463	0.0045213695	0.008686849	0.00572414	0.010249202	0.007496632	0.0069399984	0.0070659695	0.009490813	0.008264228
0.0	0.008344434	0.0049998406	0.014138789	0.005776759	0.011533274	0.01132353	0.00795474	0.00774092	0.01076267	0.008605465
0.0	0.52019256	0.51617575	0.5207414	0.5279881	0.53055453	0.54888076	0.52654165	0.51029164	0.53385925	0.52872205
0.0	0.0075210026	0.0086535	0.010951817	0.0088860495	0.008866913	0.004412302	0.0076829526	0.00845068	0.010634259	0.007841081
0.0	9.200924e-05	0.000116107076	4.5689947e-05	7.7199315e-05	8.589771e-05	3.9673912e-05	2.5234996e-05	3.605838e-05	9.016983e-05	2.8778848e-05
0.0	0.5217996	0.51545614	0.51978964	0.52669704	0.52993035	0.54783887	0.52664244	0.51011914	0.53276217	0.5276681
0.0	0.009606326	0.010364399	0.014405195	0.006177285	0.0043286956	0.008363261	0.0066654664	0.011316928	0.004529696	0.004845743
0.0	0.060748037	0.07183806	0.078807086	0.06133908	0.04738228	0.07175731	0.05622125	0.06643225	0.05285971	0.05230012
0.0	0.20226052	0.21431626	0.22605845	0.24385466	0.25787625	0.24052046	0.18123469	0.1785889	0.2209662	0.22557507
0.0	9.3856186e-05	2.4793218e-05	7.3401054e-05	9.27187e-05	0.00015629383	7.195729e-05	2.5036496e-05	2.9487805e-05	6.25595e-05	8.268602e-05
0.0	0.06937935	0.06763434	0.06176864	0.06794845	0.077837735	0.07339473	0.055890422	0.059009366	0.062272944	0.058223758
0.0	0.009718539	0.009017948	0.011172677	0.010546259	0.010023322	0.007898812	0.0066961073	0.0066062054	0.007881735	0.005699975
0.0	8.040021e-05	0.00010262433	7.532711e-05	7.744005e-05	9.377469e-05	5.319314e-05	1.5752188e-05	4.2074607e-05	4.3431173e-05	4.6444093e-05
0.0	0.014248475	0.013378605	0.013731015	0.013728948	0.010564924	0.008551374	0.009232079	0.0068427795	0.0066416757	0.0077659762
0.0	0.014239651	0.01343374	0.013809865	0.01378211	0.010575667	0.008556721	0.009266954	0.0068894024	0.006639776	0.00781576
0.0	0.071896166	0.06808762	0.053947903	0.0628727	0.05057195	0.08827521	0.0728748	0.04707561	0.05996807	0.059332047
0.0	0.5211112	0.515633	0.519711	0.52684134	0.5296944	0.5465214	0.5262607	0.5109081	0.5335245	0.5276164
0.0	0.011073247	0.009426837	0.008768194	0.0076471083	0.0063691963	0.014061458	0.010623372	0.0057867114	0.007845278	0.006186071
0.0	0.00010424831	9.030398e-05	3.6201916e-05	5.9372906e-05	2.5978232e-05	0.00017410053	0.000104539795	2.4010385e-05	4.7706162e-05	4.7550828e-05
0.0	4.4301894e-05	6.156753e-05	7.574099e-05	5.8960297e-05	5.169094e-05	7.347971e-05	3.713837e-05	5.8812602e-05	8.0910366e-05	2.6567857e-05
0.0	0.070477694	0.076292895	0.07079401	0.07274366	0.052696746	0.06284584	0.055060573	0.052006807	0.066436954	0.052728657
0.0	0.058138732	0.052160356	0.06189149	0.057013217	0.062479503	0.081459865	0.05571143	0.056127597	0.067224234	0.062477358
0.0	0.5206588	0.5156195	0.52006495	0.5274934	0.53094965	0.550038	0.52505106	0.5102142	0.5344618	0.5283539
0.0	0.0078512	0.0047978736	0.009011171	0.0091154585	0.0053649396	0.010443627	0.008104433	0.0046708076	0.009177858	0.009554033
0.0	4.7085556e-05	3.3490844e-05	6.0302493e-05	4.1249554e-05	5.6908673e-05	0.0001280464	3.830122e-05	4.5944063e-05	7.310759e-05	5.764506e-05
0.0	0.5214717	0.51524436	0.5197294	0.52681243	0.52977383	0.5474994	0.52585846	0.5107467	0.5335991	0.5280589
0.0	0.012201114	0.014200441	0.008294163	0.00930628	0.0047125327	0.01240472	0.006716646	0.007528118	0.008019426	0.005428882
0.0	9.6708056e-05	0.00013870264	9.979091e-05	0.00010264342	3.0239391e-05	4.8147253e-05	3.6669357e-05	3.4650177e-05	6.994804e-05	3.0703133e-05
0.0	0.01148572	0.009225979	0.012766692	0.010692597	0.009921568	0.011472208	0.006531299	0.00977959	0.009783622	0.007821116
0.0	0.06667919	0.07279318	0.07281879	0.075273775	0.05728245	0.07734914	0.049619492	0.05928007	0.068624504	0.06293385
0.0	0.52144253	0.51551974	0.5190506	0.52553475	0.5297502	0.5477257	0.5261714	0.50954974	0.53388745	0.5284779
0.0	0.011681482	0.0061416565	0.011465003	0.009160867	0.009504225	0.00921633	0.0074394066	0.0072152168	0.009199633	0.007177106
0.0	0.20948389	0.17520736	0.18586844	0.17466709	0.1953295	0.19728835	0.1605397	0.13136682	0.18886872	0.1779672
0.0	0.52151525	0.516016	0.52023065	0.52891415	0.53040457	0.5479261	0.5260319	0.51240456	0.5317134	0.52785325
0.0	0.5222822	0.51591414	0.51973635	0.528336	0.52881765	0.5497833	0.52525437	0.5121692	0.53348297	0.52889085
0.0	0.011343464	0.010648914	0.006950312	0.007535646	0.008139108	0.006203911	0.0045009903	0.0060317037	0.010358694	0.010079009
0.0	0.01142495	0.0105690425	0.0069929697	0.0075443303	0.00815574	0.006188748	0.0045184987	0.0060870694	0.010367849	0.010023706
0.0	0.060174815	0.08316194	0.06280203	0.05434941	0.0646049	0.067091435	0.056345377	0.0698802	0.059258945	0.06550796
0.0	0.0093933	0.0142317545	0.007879741	0.0046710405	0.009359926	0.008932061	0.0069874516	0.010691633	0.012800427	0.0085290475
0.0	5.351766e-05	0.00019250815	6.368091e-05	3.4546345e-05	6.448709e-05	6.14943e-05	3.994219e-05	0.00010414439	4.564026e-05	6.88143e-05
0.0	0.0075793997	0.014140664	0.008226382	0.006173522	0.008455384	0.008552854	0.0066164364	0.010308208	0.007175727	0.008707942
0.0	0.010310203	0.011129914	0.008610011	0.011565735	0.0081376685	0.014281558	0.0071868915	0.00932504	0.006355221	0.00481708
0.0	0.010701989	0.0094793895	0.007118597	0.011567142	0.0078574205	0.008463027	0.008284606	0.007337483	0.0063736457	0.006805575
0.0	0.010870565	0.008048602	0.005937747	0.011704924	0.0077034943	0.005008224	0.009559458	0.005812347	0.0063532433	0.009701084
0.0	8.429196e-05	6.606348e-05	6.291877e-05	0.00010278534	8.851191e-05	3.57743e-05	9.172856e-05	3.3584012e-05	5.0410592e-05	8.4835956e-05
0.0	0.008586529	0.009931578	0.009557941	0.0062860767	0.012510241	0.012183276	0.0047138436	0.0076764813	0.008025834	0.008122746
0.0	0.07165669	0.07029673	0.0662232	0.06063524	0.06904119	0.08615378	0.051497728	0.057619866	0.06071204	0.06967257
0.0	0.5215455	0.5155676	0.51906997	0.52601844	0.52964336	0.5471633	0.52572834	0.5103981	0.53377485	0.52781045
0.0	0.005878047	0.009556276	0.008487209	0.0051918696	0.015719702	0.012184987	0.0047214357	0.008618298	0.009482233	0.006665628
0.0	0.2608821	0.19993071	0.25936297	0.2635537	0.2627419	0.25501582	0.24837938	0.23947975	0.22739205	0.24008653
0.0	0.011780979	0.005724023	0.0128904665	0.007534711	0.010726952	0.009344	0.008381068	0.0066731684	0.006064606	0.005961783
0.0	0.000112469905	6.942319e-05	0.0001714865	4.2448082e-05	8.83014e-05	0.00011398622	5.83648e-05	3.2418433e-05	7.0121816e-05	4.407413e-05
0.0	0.00012075299	0.00011793359	0.00013402748	8.617214e-05	3.559822e-05	7.792088e-05	3.5246336e-05	6.998286e-05	3.7184756e-05	6.85099e-05
0.0	0.009174303	0.0066654664	0.010957944	0.0077417223	0.013055981	0.013950508	0.00931263	0.009509183	0.008060969	0.009135326
0.0	0.072448745	0.055825897	0.068704076	0.061490335	0.06320314	0.07932061	0.07032375	0.06857376	0.06937835	0.0641766
0.0	0.52119076	0.5153825	0.51919913	0.5263242	0.53007686	0.5472305	0.5260961	0.5100617	0.5334136	0.5276866
0.0	0.008801183	0.008619728	0.011015263	0.007820609	0.012914643	0.0140233915	0.0079284925	0.010022802	0.0061335065	0.010807213
0.0	0.00011813551	0.00017186644	8.101483e-05	4.5084045e-05	4.113791e-05	9.695154e-05	3.4076125e-05	4.3849297e-05	7.874569e-05	5.7501096e-05
0.0	0.013081696	0.011419937	0.011219591	0.0079371305	0.0067663817	0.010819377	0.003668347	0.006235483	0.01073011	0.008618346
0.0	0.002238575	0.0019541392	0.0017720051	0.0020632343	0.0019840656	0.004479128	0.0012323052	0.001715956	0.0019496889	0.0016364799
0.0	0.0023196274	0.0022790052	0.0028217272	0.0023739203	0.0016617118	0.002806936	0.0013928614	0.0020688018	0.0010279136	0.002648574
0.0	0.022770671	0.021838756	0.022168435	0.025529811	0.027032668	0.033957995	0.022596398	0.016282417	0.019008204	0.022656467
0.0	0.02855893	0.026209362	0.019932337	0.021048157	0.020358276	0.040168814	0.018587103	0.022801075	0.020871563	0.027532008
0.0	0.009211158	0.0082619535	0.014211018	0.010100503	0.0063763643	0.011797662	0.0051729577	0.00650971	0.0099762445	0.008965295
0.0	0.008731378	0.008412074	0.012789761	0.008873242	0.006767888	0.012230568	0.004465297	0.008540688	0.012856091	0.0072471756
0.0	0.06745672	0.065858975	0.077388845	0.0632877	0.070421286	0.07864127	0.05275524	0.058010444	0.07331621	0.06446188
0.0	0.009650682	0.0081276875	0.015735893	0.011461393	0.0060275	0.011297961	0.0059265923	0.004921369	0.007704428	0.011134039
0.0	8.098486e-05	3.0569267e-05	0.00015791903	9.07521e-05	6.6885594e-05	5.473779e-05	5.6402867e-05	2.1000373e-05	5.9371832e-05	9.1401125e-05
0.0	0.010133033	0.009670404	0.013188423	0.012181916	0.012783272	0.010059869	0.0077640917	0.008455181	0.0062299776	0.010264009
0.0	0.009848247	0.009040997	0.01114343	0.013827462	0.012713805	0.0081460485	0.0077596186	0.008805198	0.009801367	0.008328973
0.0	0.0078451	0.0063510914	0.008179705	0.006772358	0.010627624	0.015471582	0.0060334825	0.006320639	0.008395037	0.0035708484
0.0	6.278344e-05	5.023466e-05	0.00010877413	9.178062e-05	8.537751e-05	0.00012740881	2.405542e-05	4.537653e-05	3.977468e-05	8.617493e-05
0.0	0.5214873	0.5151333	0.5187877	0.5261624	0.5297283	0.5469825	0.52606016	0.5099563	0.533545	0.5272993
0.0	0.020340547	0.016640631	0.022799157	0.023007229	0.03057657	0.032993324	0.018554982	0.02248272	0.026739197	0.021804785
0.0	0.024556724	0.021523813	0.024779188	0.026997931	0.03095522	0.01842857	0.0254456	0.017877894	0.016620597	0.020285694
0.0	0.52011794	0.5144905	0.5203996	0.52757984	0.5303751	0.5496965	0.5258038	0.51059693	0.53407794	0.5292315
0.0	0.005724069	0.0058684256	0.0078408215	0.006805765	0.011589526	0.014856202	0.0077418545	0.0119001595	0.007831779	0.0067528943
0.0	4.5977024e-05	4.9652797e-05	0.00011083976	6.236003e-05	9.9039615e-05	0.00018142675	7.371467e-05	0.0001303147	5.3182135e-05	6.3739484e-05
0.0	0.5216756	0.5154842	0.5191327	0.5262419	0.5295131	0.54766876	0.5262684	0.5105869	0.53348154	0.52709013
0.0	0.010854058	0.008459651	0.012998596	0.009132918	0.010273998	0.0063937684	0.01187133	0.012597025	0.012413271	0.014398588
0.0	0.07911095	0.06846376	0.08238869	0.06394177	0.068036035	0.06947612	0.06906725	0.07045144	0.09057242	0.079487644
0.0	0.5215061	0.5152621	0.51915973	0.52806526	0.53076625	0.5489911	0.52649975	0.51050454	0.5352051	0.52842855
0.0	0.52252895	0.5155139	0.51947796	0.5286113	0.5303892	0.54869676	0.5269475	0.51050466	0.5347402	0.5288115
0.0	0.009117009	0.006821861	0.0056675943	0.009790512	0.010699015	0.00841774	0.009574291	0.0070815096	0.008950724	0.009362195
0.0	0.011988273	0.010970095	0.0078348145	0.009107821	0.0054393676	0.014106336	0.00947669	0.008552163	0.007483435	0.006940192
0.0	0.012046445	0.011001196	0.007944696	0.009109641	0.0054683383	0.014173139	0.0095658535	0.008583282	0.007549552	0.0069764624
0.0	0.084044755	0.08120462	0.069785744	0.097640276	0.099595584	0.072267935	0.08530705	0.08952928	0.07965931	0.09665166
0.0	0.083785616	0.080590196	0.07001087	0.097994	0.09979475	0.072505094	0.085240915	0.08974181	0.07929324	0.096809685
0.0	0.10215626	0.09592537	0.10526278	0.09639411	0.07942533	0.10547811	0.09823167	0.07563145	0.071411125	0.088374965
0.0	0.10213564	0.0959596	0.10545734	0.0964603	0.07972789	0.10570373	0.097915635	0.07567827	0.07121846	0.088281594
0.0	0.5210367	0.51521647	0.5195661	0.5271013	0.5299914	0.54944503	0.52710575	0.51055276	0.53383523	0.5286909
0.0	0.005883977	0.009824692	0.0059897252	0.0053489003	0.01051715	0.008843036	0.012796385	0.003434299	0.009122779	0.014727389
0.0	0.00587975	0.009791391	0.005989697	0.0053127194	0.010502825	0.008797265	0.012807599	0.0034423068	0.009104981	0.014629432
0.0	0.032998096	0.03960481	0.034655336	0.04862749	0.047394488	0.060328573	0.038372274	0.035905447	0.02449892	0.0118193
0.0	0.11028752	0.11280069	0.11645567	0.1326345	0.118600585	0.1452555	0.12737872	0.104054384	0.07869557	0.07208214
0.0	0.06861777	0.06706996	0.0743062	0.06290625	0.07566526	0.070212945	0.06763398	0.0651768	0.061486743	0.06536511
0.0	0.5215519	0.5148511	0.5193222	0.52627045	0.5297511	0.5469301	0.52580136	0.510977	0.5331015	0.5275845
0.0	0.009523457	0.005605617	0.010545149	0.00976987	0.009512435	0.004997393	0.007920638	0.012960873	0.008588904	0.009622313
0.0	8.745303e-05	8.534145e-05	0.00011979501	5.9491358e-05	0.00011687955	7.295417e-05	7.893703e-05	8.017993e-05	5.2365504e-05	6.825408e-05
0.0	0.068303235	0.071745306	0.0705689	0.07392174	0.045623332	0.081398055	0.06054798	0.06615266	0.06913858	0.07303785
0.0	0.06346676	0.0653442	0.0760039	0.059027255	0.062021386	0.061091315	0.06496004	0.055371378	0.059572272	0.070587054
0.0	0.5196786	0.5157043	0.51970065	0.52689016	0.5300193	0.54969	0.52485406	0.5120196	0.53442955	0.52818716
0.0	0.012474065	0.008377588	0.01120404	0.0043235836	0.0070160264	0.005524901	0.0066225915	0.0056596263	0.0066810655	0.00798117
0.0	6.5280794e-05	7.739819e-05	0.00013048555	4.6928482e-05	5.536693e-05	4.332028e-05	6.7860594e-05	4.3691227e-05	4.654461e-05	9.108806e-05
0.0	0.52100235	0.5155427	0.5193402	0.5263162	0.52961576	0.54694444	0.52596176	0.5114532	0.5337153	0.5276046
0.0	0.011245643	0.008513154	0.011792937	0.0069070524	0.005036964	0.015595481	0.0074444218	0.012712961	0.013389265	0.00866175
0.0	8.595646e-05	0.000109955065	9.860135e-05	0.00010906381	1.779022e-05	0.00012767673	5.2186235e-05	8.476973e-05	8.1238715e-05	0.00010359754
0.0	0.074917644	0.0768161	0.06956379	0.07278975	0.069306776	0.07717902	0.054829378	0.059704192	0.05861047	0.059400856
0.0	0.0113900835	0.012183224	0.009946603	0.0106069315	0.00963473	0.011109863	0.006292412	0.0076991986	0.007031407	0.0072647273
0.0	0.011342747	0.012190102	0.009940092	0.010603745	0.009655213	0.011086961	0.006278661	0.007711394	0.007017525	0.00725909
0.0	0.053482484	0.0690969	0.07888156	0.07830619	0.05735058	0.09527589	0.06302175	0.058101106	0.06826459	0.071125284
0.0	0.0060993484	0.009997804	0.012580671	0.0121608125	0.0067837606	0.016537396	0.008136946	0.0073220055	0.009327318	0.010148306
0.0	0.006073863	0.01000345	0.012572458	0.012157171	0.00679823	0.016503485	0.008119197	0.0073336116	0.00930894	0.010140449
0.0	0.061832294	0.053100064	0.060449854	0.06666708	0.0662631	0.073798805	0.06720385	0.057320684	0.06767831	0.075952165
0.0	5.9221533e-05	3.5774505e-05	5.5230405e-05	7.39303e-05	7.0906935e-05	8.802976e-05	7.7069635e-05	4.9673214e-05	7.49781e-05	0.0001201162
0.0	0.006928312	0.007312681	0.010255642	0.009166582	0.0072333184	0.012369085	0.0070600132	0.007871451	0.0064797886	0.011930054
0.0	0.006717979	0.00792883	0.011981041	0.012705768	0.011651452	0.009621699	0.009047347	0.00833866	0.008903697	0.011569895
0.0	0.0066462513	0.007920207	0.0119922	0.012773052	0.01162822	0.009547208	0.009045167	0.008340672	0.008858915	0.0115329595
0.0	0.52095133	0.5151267	0.51903397	0.52646697	0.5298507	0.547245	0.5256336	0.5098138	0.5324156	0.5272363
0.0	0.009982265	0.0061129904	0.010938561	0.009378842	0.017428156	0.015410619	0.0072207386	0.0043041613	0.008657701	0.010608763
0.0	0.067861214	0.0598856	0.068936296	0.069846615	0.089472756	0.094417855	0.060427923	0.052299827	0.06566591	0.07047899
0.0	8.388606e-05	5.5884604e-05	9.029003e-05	8.80688e-05	0.00022148818	0.00022558341	5.1801675e-05	3.537652e-05	6.6954126e-05	9.056398e-05
0.0	0.07951159	0.054100968	0.05340715	0.063022785	0.07362049	0.07075916	0.06700559	0.05202778	0.05515003	0.03418023
0.0	0.012680743	0.006362895	0.0060970187	0.0081112245	0.010806331	0.009424722	0.009097228	0.005985653	0.006272913	0.0026469987
0.0	0.0733119	0.062564105	0.074548535	0.06261234	0.07520218	0.07026528	0.06761834	0.045645606	0.05913177	0.037090335
0.0	0.0008856373	0.0015639233	0.0021011063	0.0020024793	0.002536017	0.0031990025	0.0011434713	0.0016943838	0.0004608031	0.0014923818
0.0	0.023089394	0.026017169	0.02240808	0.02369433	0.026728297	0.024804216	0.014952486	0.023868758	0.009812389	0.01862447
0.0	0.06158915	0.0714549	0.07220592	0.06736686	0.061227325	0.056523565	0.05016265	0.07104698	0.063332014	0.07703254
0.0	0.07305199	0.06835606	0.06607692	0.07092569	0.07087052	0.06331112	0.053544145	0.064287186	0.06503505	0.068576135
0.0	0.009934603	0.0101642925	0.011571946	0.012216606	0.010633948	0.011698256	0.007852637	0.00931062	0.009111631	0.008092307
0.0	0.013131518	0.019424662	0.02827052	0.031019272	0.023445478	0.034248885	0.02033477	0.024682991	0.018844716	0.023269324
0.0	0.21557997	0.2100456	0.2333992	0.20975477	0.2313582	0.2448822	0.18889755	0.21661788	0.22974059	0.20572859
0.0	6.3764106e-05	7.365404e-05	0.00012567105	6.062093e-05	0.000106923755	0.00013297496	2.7924103e-05	0.000108080676	0.000101695274	4.9015005e-05
0.0	0.01068879	0.0052567464	0.011225248	0.0075201914	0.016607033	0.011001258	0.009740542	0.0049114404	0.0073530655	0.008139516
0.0	0.010665197	0.005252644	0.011300491	0.0075458596	0.016638914	0.011013165	0.009796029	0.004864351	0.0073892605	0.008138181
0.0	0.010479153	0.009395279	0.0082545495	0.007170334	0.012347423	0.008866271	0.007573653	0.008206762	0.008539594	0.013827963
0.0	0.0023085284	0.0014655036	0.0019182175	0.0019862528	0.0015214027	0.0026924952	0.0017572799	0.001081623	0.0016596231	0.0018252261
0.0	0.00075845426	0.0022856765	0.002683302	0.0023833967	0.002899713	0.0022543739	0.0020534808	0.0013242321	0.0013985743	0.0012649177
0.0	0.01954472	0.017890599	0.023916943	0.023223102	0.022852292	0.031058064	0.019539217	0.015259035	0.024479438	0.021050017
0.0	0.010694469	0.02743138	0.032597873	0.02651596	0.028163636	0.025901385	0.020459149	0.01767401	0.010252777	0.020996155
0.0	0.006799164	0.012699813	0.009604716	0.013949741	0.0113514345	0.010859301	0.008293544	0.010202253	0.010254064	0.010321015
0.0	0.026402362	0.022817198	0.028361065	0.027701402	0.026968786	0.02249609	0.02675441	0.015868004	0.02085463	0.027477482
0.0	0.011133923	0.010219771	0.013338471	0.011614642	0.009567918	0.007946076	0.009133363	0.0075659147	0.009352302	0.01019166
0.0	0.015608559	0.023710605	0.024801971	0.030106403	0.02456751	0.021268584	0.020178568	0.025216639	0.020471342	0.028233074
0.0	0.0020618092	0.0017983717	0.0024696728	0.002000977	0.0019701293	0.0018095254	0.0016436278	0.0014949633	0.0012473179	0.0013926347
0.0	0.021925561	0.021309024	0.020438647	0.023440838	0.028377034	0.022004649	0.015901363	0.01959685	0.02116889	0.018861098
0.0	0.021746056	0.021235833	0.029620476	0.020278422	0.02344199	0.02926007	0.017422728	0.02035532	0.01861536	0.019101644
0.0	0.0104065165	0.00933938	0.011766454	0.010577113	0.010114817	0.0108659975	0.005723434	0.00898348	0.010114	0.009064755
0.0	0.5196849	0.51684237	0.5210322	0.52797896	0.5303411	0.54735136	0.52577174	0.50981647	0.5326263	0.52851295
0.0	0.5202892	0.5144873	0.5225065	0.5273102	0.5341481	0.54948944	0.52681524	0.51179564	0.5313934	0.53006405
0.0	0.51992327	0.5163615	0.5192417	0.52855915	0.5314999	0.5484395	0.5256896	0.50874346	0.5340796	0.5297841
0.0	0.5213466	0.5154436	0.52110505	0.52954906	0.53177524	0.5491136	0.52759403	0.51040983	0.53250414	0.52970654
0.0	0.52172	0.51430386	0.5214457	0.52782947	0.5298334	0.54884624	0.5248863	0.51006037	0.531757	0.5282222
0.0	0.52152604	0.5151721	0.5208725	0.52833045	0.5304398	0.54823357	0.5257835	0.509555	0.53110796	0.5292548
0.0	0.5213971	0.5159883	0.52187824	0.5279239	0.5316017	0.54939586	0.52681905	0.51036626	0.5327284	0.53018886
0.0	0.5213773	0.5151005	0.5211481	0.52763593	0.5304556	0.54837656	0.5258994	0.5105301	0.5322895	0.5293114
0.0	0.5227456	0.5156698	0.52135986	0.5268668	0.5310361	0.5506305	0.5262784	0.51045394	0.53409904	0.5289312
0.0	0.5205385	0.51481825	0.522093	0.52772486	0.53132296	0.54897773	0.52676916	0.5107875	0.53260636	0.5291256
0.0	0.5216764	0.51561606	0.52173805	0.5279423	0.5321807	0.5485303	0.52674174	0.50949043	0.53342605	0.53006285
0.0	0.52229637	0.51506746	0.52109617	0.5272953	0.5305637	0.5487957	0.52635473	0.50924313	0.53349364	0.5287693
0.0	0.52118665	0.5148054	0.52052116	0.527653	0.5310472	0.5484485	0.5258075	0.50943404	0.5327789	0.5289132
0.0	0.52124673	0.5155443	0.52101266	0.528312	0.52986056	0.5490992	0.5258607	0.5104308	0.5304099	0.52938086
0.0	0.5231662	0.5163483	0.5224499	0.52853525	0.5312289	0.5498753	0.52756095	0.51134956	0.53382045	0.52933997
0.0	0.52107596	0.5162559	0.5190907	0.52697396	0.53094226	0.54784036	0.52563995	0.5102748	0.53405684	0.528638
0.0	0.07118783	0.08026505	0.09368574	0.09366705	0.07645543	0.08886273	0.076624155	0.06620234	0.08910092	0.10459163
0.0	0.5222118	0.51726544	0.5229623	0.5280058	0.5312965	0.55045605	0.5270072	0.51083237	0.5330283	0.530119
0.0	0.5228933	0.51660305	0.51979995	0.5291257	0.5311789	0.54795486	0.5275971	0.50986475	0.532722	0.5275596
0.0	0.521344	0.5169992	0.51940674	0.52892566	0.5307082	0.5472086	0.5276478	0.51008606	0.532851	0.52850735
0.0	0.5206181	0.5166712	0.5193001	0.5265533	0.53002656	0.5489543	0.5260869	0.5099058	0.53309304	0.5283061
0.0	0.52182835	0.516356	0.5205686	0.5263877	0.5302417	0.54910105	0.52500665	0.5104212	0.53345025	0.52872205
0.0	0.52133703	0.51592064	0.5205146	0.5260725	0.52958405	0.5475103	0.5246267	0.5093504	0.53400815	0.52772975
0.0	0.5213795	0.51619565	0.5203697	0.5270427	0.53037864	0.5484502	0.52571946	0.50930685	0.53483814	0.5290792
0.0	0.15384391	0.13373522	0.13801922	0.14323539	0.13991319	0.14341298	0.11629299	0.10682305	0.16268317	0.11507441
0.0	0.07134282	0.080231234	0.093499355	0.093754366	0.07615792	0.08856586	0.07637908	0.066348374	0.08888634	0.10454277
0.0	0.52088803	0.5161807	0.518858	0.527666	0.53046185	0.5472267	0.5258823	0.50795054	0.5322606	0.5279191
0.0	0.5206698	0.51634264	0.5180073	0.52720106	0.53045726	0.5472245	0.5238566	0.50817025	0.53022414	0.5265015
0.0	0.52187645	0.5161084	0.520539	0.52952987	0.5306642	0.5475061	0.5260275	0.511436	0.5322374	0.5290573
0.0	0.52189386	0.51625514	0.51963025	0.52945024	0.5298861	0.54783213	0.52627707	0.51133853	0.532352	0.52840036
0.0	0.52208686	0.5162906	0.51971096	0.5290806	0.5319505	0.5488832	0.52594125	0.5092431	0.53330344	0.5296303
0.0	0.071272515	0.08039788	0.09337742	0.09379792	0.07622397	0.088699035	0.076528594	0.06649726	0.088797	0.10464374
0.0	0.00557179	0.0069602123	0.008093531	0.007377951	0.007383114	0.010474551	0.007345336	0.0058547324	0.0062461384	0.012670782
0.0	0.019312497	0.14367412	0.016380299	0.018399047	0.016167087	0.031672277	0.032838874	0.023819096	0.018872349	0.12791044
0.0	0.5208158	0.5159516	0.5199375	0.5274902	0.53146696	0.5485369	0.5253109	0.5084267	0.5334077	0.5293262
0.0	0.13727082	0.1281793	0.14241269	0.1495456	0.15293245	0.16272777	0.1325469	0.13671596	0.1431867	0.15267783
0.0	0.52032095	0.5160857	0.52007324	0.5298704	0.53133154	0.5485319	0.52545756	0.50989115	0.5323907	0.529382
0.0	0.52037096	0.5174546	0.52068406	0.5284149	0.5312724	0.5490215	0.52553046	0.50932324	0.5344537	0.5283378
0.0	0.52151614	0.5159929	0.5198629	0.52725375	0.5321717	0.54914397	0.5258702	0.5097172	0.5346747	0.5297922
0.0	0.5220309	0.516495	0.5198576	0.52799195	0.53024614	0.54825115	0.5258241	0.50946975	0.5338902	0.5287578
0.0	0.5209689	0.51577604	0.5195167	0.52752554	0.5316549	0.5473864	0.52631545	0.5092839	0.53473145	0.52844876
0.0	0.5198325	0.5171728	0.5174661	0.5263044	0.5293397	0.5474457	0.5247551	0.51013106	0.5323851	0.5275199
0.0	0.51979697	0.51627964	0.5183046	0.52702487	0.5308205	0.54724306	0.52486587	0.50898117	0.53340846	0.52805454
0.0	0.5209235	0.5147745	0.51769215	0.5247142	0.53147715	0.54752874	0.5239681	0.5085764	0.53409547	0.52828217
0.0	0.52027017	0.51574177	0.5183433	0.52489215	0.52851653	0.54803216	0.522888	0.50848556	0.53343487	0.5277289
0.0	0.52102816	0.51594895	0.52111214	0.52784044	0.53285503	0.54974014	0.5257626	0.5096391	0.53382957	0.5284724
0.0	0.5211554	0.51678324	0.52065015	0.5283605	0.53231275	0.54824674	0.52557266	0.5097192	0.5341616	0.52801734
0.0	0.22405264	0.20999628	0.21811348	0.23062724	0.20497037	0.20344488	0.18127431	0.20140848	0.20931135	0.1929409
0.0	0.010576889	0.01172865	0.010680655	0.011829709	0.007806827	0.010011788	0.009295599	0.010188823	0.009737111	0.0077017564
0.0	0.5202625	0.51760036	0.52040464	0.52776176	0.531209	0.54859066	0.52508897	0.5096696	0.53372467	0.52780414
0.0	0.5203223	0.516996	0.5205608	0.5283798	0.53182876	0.54860795	0.5252749	0.5096099	0.5337144	0.52831787
0.0	0.5203828	0.5173449	0.5207466	0.52817845	0.5320036	0.5492111	0.52535784	0.5098742	0.53420347	0.5288412
0.0	0.5198407	0.51719016	0.52026474	0.52824515	0.5309686	0.54917616	0.5253777	0.5106635	0.53287536	0.528413
0.0	0.52064115	0.5168308	0.51971775	0.5276203	0.53106195	0.5484849	0.52421135	0.5090881	0.53415155	0.52767974
0.0	0.5213291	0.51623714	0.51903105	0.52760744	0.5305378	0.548901	0.52545196	0.5093266	0.532995	0.5290369
0.0	0.52052724	0.5162659	0.52096844	0.527657	0.5315069	0.5480793	0.5253591	0.5118829	0.5332893	0.5283102
0.0	0.52248704	0.5145058	0.5210839	0.5286288	0.5314246	0.54979765	0.52466834	0.51010126	0.5325101	0.530554
0.0	0.52242094	0.5172726	0.52097553	0.52822185	0.52993566	0.5488007	0.52759093	0.5105522	0.53484523	0.5288861
0.0	0.52045375	0.5158683	0.5188029	0.52669865	0.5303023	0.5464879	0.52451336	0.50872004	0.5334779	0.5289503
0.0	0.5198629	0.5161707	0.51900864	0.5282473	0.530442	0.5478579	0.5246346	0.5096689	0.53289753	0.5281788
0.0	0.521614	0.5169644	0.5201929	0.5291281	0.5307467	0.54918116	0.5279379	0.50876606	0.53432876	0.53037024
0.0	0.09091049	0.093514375	0.09859571	0.08761507	0.10082662	0.09418647	0.08870692	0.08110672	0.08251844	0.09353078
0.0	0.52216184	0.5157046	0.51909333	0.5281103	0.5314421	0.5471442	0.52578056	0.508278	0.5317359	0.5290079
0.0	0.5223192	0.5163011	0.52157575	0.5295051	0.53195906	0.5506655	0.52625746	0.51159835	0.5328526	0.5303327
0.0	0.13744241	0.14033775	0.15190272	0.11498468	0.13978353	0.15225288	0.13449846	0.14333844	0.14697292	0.12013993
0.0	0.5218231	0.5158592	0.51983124	0.5288695	0.53069514	0.5478744	0.52608305	0.51011497	0.5330334	0.52824444
0.0	0.5220606	0.516596	0.519663	0.5286237	0.53089863	0.5477745	0.52618366	0.509441	0.5331009	0.52834785
0.0	0.5228255	0.5173186	0.5201673	0.5279103	0.53086936	0.54876727	0.5272681	0.50904864	0.5335865	0.52876174
0.0	0.5200667	0.5155711	0.51939785	0.5273941	0.52909803	0.5472257	0.5266458	0.5114963	0.53204006	0.5268025
0.0	0.52250886	0.51633626	0.5203916	0.5282381	0.53059804	0.54890037	0.527134	0.5099471	0.53349644	0.5286238
0.0	0.5219351	0.51546156	0.521465	0.52868986	0.5325562	0.54977214	0.52464443	0.51009697	0.53310066	0.52980006
0.0	0.5203889	0.51690245	0.5205547	0.5278902	0.53070986	0.5485772	0.5262696	0.50990385	0.5322988	0.52840644
0.0	0.5222287	0.5167991	0.51978827	0.52794766	0.5307155	0.54825556	0.52638614	0.508934	0.53331774	0.528028
0.0	0.11084504	0.09298549	0.0817733	0.1049524	0.08800001	0.116525985	0.0943755	0.092110306	0.10176505	0.08415377
0.0	0.52229524	0.51705086	0.5197995	0.5277424	0.5299829	0.54833466	0.52539897	0.5096364	0.5329833	0.5276547
0.0	0.5225851	0.5164549	0.519807	0.5282519	0.5308598	0.54769224	0.52590823	0.50935334	0.5334142	0.52797234
0.0	0.52159196	0.5163443	0.5192055	0.5283113	0.5307473	0.5488534	0.5251847	0.50909764	0.53373903	0.52902764
0.0	0.5215383	0.5163905	0.5198538	0.52581674	0.52956223	0.5480134	0.52695346	0.509328	0.5329099	0.5288215
0.0	0.52068895	0.51506436	0.51916885	0.525914	0.52916175	0.548529	0.52555585	0.5092108	0.5331371	0.5281797
0.0	0.52254766	0.5165844	0.5231114	0.5299113	0.5334824	0.5503956	0.52865094	0.5090521	0.53404766	0.5314306
0.0	0.5210409	0.5155922	0.5178906	0.5276864	0.5291862	0.54704505	0.52579314	0.50875497	0.5323582	0.52702117
0.0	0.5203336	0.51605374	0.5217965	0.5280407	0.5313568	0.5511045	0.5269315	0.51057506	0.533425	0.53006905
0.0	0.14374845	0.1290565	0.14959745	0.15499446	0.16037974	0.1548748	0.13784733	0.12684642	0.13848802	0.1312425
0.0	0.5227504	0.5159666	0.52029383	0.52804947	0.5303219	0.5485893	0.52428854	0.5076138	0.53098583	0.5289147
0.0	0.5211787	0.51684654	0.5200865	0.5286386	0.5303426	0.5477508	0.52482265	0.5111317	0.53269184	0.5274016
0.0	0.52107966	0.5159293	0.519565	0.5273199	0.5304737	0.54668146	0.52460915	0.51009476	0.53156614	0.5270124
0.0	0.5215481	0.51640356	0.5214042	0.5289527	0.5328919	0.5495933	0.5250297	0.50940734	0.5335144	0.52993876
0.0	0.52136743	0.51531404	0.52004474	0.52727336	0.5296693	0.5476448	0.5253031	0.5095431	0.53480583	0.5291077
0.0	0.52061075	0.5156263	0.5195137	0.52715105	0.5307676	0.5493471	0.52547455	0.50971836	0.53205836	0.5280774
0.0	0.5218259	0.51531905	0.51968616	0.52768606	0.5303358	0.5480729	0.52447623	0.50807655	0.53364235	0.5272665
0.0	0.5212185	0.5149124	0.51964724	0.5277747	0.528967	0.54706603	0.5255045	0.50882626	0.53444916	0.52706707
0.0	0.5213752	0.51520604	0.51981413	0.52666146	0.52964336	0.5489957	0.5247255	0.50944996	0.53306824	0.5279503
0.0	0.52207446	0.5161124	0.51976025	0.52668	0.5295654	0.5476636	0.52566296	0.5095024	0.5327152	0.5276273
0.0	0.52090794	0.5168585	0.5211669	0.5278656	0.53000677	0.5493901	0.52633846	0.50975645	0.53283226	0.52949166
0.0	0.5212426	0.5157293	0.5204182	0.5273423	0.53075963	0.54954225	0.52617025	0.50909525	0.53240037	0.5282975
0.0	0.5212765	0.5163784	0.519611	0.5277416	0.52956104	0.5473527	0.5260585	0.50887376	0.533306	0.5288956
0.0	0.52126396	0.5152144	0.5199348	0.5282819	0.53086907	0.54751664	0.52667993	0.5083659	0.5345974	0.52761
0.0	0.52148676	0.51577026	0.5203434	0.52714795	0.53078145	0.54803914	0.52578855	0.5090448	0.5351413	0.528436
0.0	0.52029306	0.51515687	0.5192203	0.52776605	0.5284977	0.54605377	0.52581346	0.5079566	0.53354937	0.5274331
0.0	0.52101207	0.51560044	0.51956546	0.5278392	0.5287323	0.54678917	0.52539676	0.50820744	0.5343791	0.5275922
0.0	0.5210972	0.51472366	0.52043474	0.527339	0.5300935	0.5474721	0.5255384	0.5089747	0.5339093	0.5280964
0.0	0.5219477	0.5150779	0.51966685	0.5265201	0.52902585	0.54742306	0.5244962	0.5086701	0.5349086	0.5277006
0.0	0.5203485	0.51495886	0.519652	0.5280079	0.52910423	0.54718757	0.5251739	0.5083947	0.5343797	0.5278519
0.0	0.52113473	0.5158645	0.52094495	0.52671164	0.5299686	0.5489911	0.5256346	0.50954324	0.5324243	0.5279856
0.0	0.5201724	0.51658225	0.5204368	0.5262643	0.5297836	0.54932195	0.5250347	0.5101444	0.5324596	0.52861255
0.0	0.5210549	0.5163533	0.5192805	0.5269479	0.52986175	0.54868424	0.52427304	0.5091399	0.5330097	0.5281926
0.0	0.5213812	0.515918	0.5205228	0.52665216	0.5303393	0.54942673	0.5256864	0.50972885	0.53220344	0.52764475
0.0	0.5210262	0.51476514	0.5200547	0.527814	0.5302551	0.5482084	0.52586484	0.5112575	0.5328104	0.5272791
0.0	0.52177316	0.51553935	0.5198129	0.5263084	0.5308147	0.5486201	0.5261003	0.509999	0.53259474	0.5280052
0.0	0.52098334	0.51474947	0.5200919	0.52818334	0.531588	0.5479452	0.52638096	0.50938416	0.532961	0.52906466
0.0	0.5209918	0.516391	0.5195083	0.52753425	0.5306851	0.5489579	0.5254529	0.5096119	0.5332766	0.52816075
0.0	0.5215922	0.5170437	0.51957875	0.52812076	0.53134495	0.5479687	0.5262467	0.5092689	0.5327171	0.5282651
0.0	0.52107215	0.5172878	0.5201392	0.5280396	0.5314135	0.54804355	0.52641433	0.5078538	0.53346163	0.52889633
0.0	0.5207096	0.517231	0.51970536	0.5273816	0.5321336	0.5482811	0.5259824	0.507369	0.5329788	0.52922064
0.0	0.51967156	0.51585954	0.5222399	0.52658886	0.5323171	0.5487742	0.5251642	0.5065713	0.534653	0.5286116
0.0	0.5206657	0.5148931	0.52088	0.5275441	0.5312402	0.5485169	0.5257801	0.5087785	0.534641	0.5284227
0.0	0.52145034	0.51692986	0.52053016	0.52707267	0.53032535	0.5480629	0.5256734	0.51161027	0.53182083	0.5269476
0.0	0.5205402	0.51400405	0.52025056	0.5277724	0.53209233	0.54897976	0.52851	0.5092325	0.5323185	0.53012294
0.0	0.52068186	0.51589024	0.5200131	0.5278161	0.5299809	0.54818887	0.5266035	0.51158476	0.5320123	0.52734536
0.0	0.0071725273	0.004768949	0.012285444	0.008613243	0.006692756	0.005985125	0.006504584	0.006501839	0.0076651243	0.009834187
0.0	0.07121468	0.08017688	0.09362407	0.09419983	0.07657282	0.08818767	0.07665398	0.06679003	0.08896722	0.10469783
0.0	0.0071402057	0.004796749	0.012272241	0.008595598	0.0067045717	0.005964005	0.0064879097	0.006501722	0.0076357177	0.009833523
0.0	0.08368709	0.09400199	0.112466305	0.10341155	0.11281207	0.11225498	0.08311633	0.074393556	0.11076703	0.09452493
0.0	0.52130955	0.515888	0.51919764	0.5273328	0.5308746	0.5466258	0.52485734	0.5092935	0.531385	0.5273155
0.0	0.089886166	0.086496994	0.10362023	0.08939836	0.11140545	0.10922055	0.09452789	0.10309129	0.08548667	0.09324985
0.0	0.09057423	0.089988135	0.098197035	0.08938264	0.114375144	0.11773536	0.07907804	0.09364376	0.09542184	0.09756882
0.0	0.0806874	0.08466282	0.104861334	0.09168844	0.09523895	0.102126524	0.10148024	0.09227596	0.09418533	0.0824608
0.0	0.5210977	0.51622665	0.51926714	0.52724314	0.5304691	0.54812306	0.52446175	0.51084256	0.5315265	0.5285756
0.0	0.519338	0.51738244	0.5199872	0.52867234	0.5316564	0.5485898	0.5254946	0.5085169	0.53384215	0.52996606
0.0	0.519338	0.51738244	0.5199872	0.52867234	0.5316564	0.5485898	0.5254946	0.5085169	0.53384215	0.52996606
0.0	0.52214974	0.51583177	0.5220485	0.5278192	0.5318921	0.54989624	0.5254348	0.5086794	0.5316324	0.5291794
0.0	0.52096015	0.51525086	0.51979905	0.52798784	0.5307121	0.54801136	0.5263839	0.50939584	0.533103	0.5284914
0.0	0.52068055	0.51633704	0.51948524	0.5281734	0.5313021	0.547496	0.52588964	0.51031697	0.5312143	0.5294437
0.0	0.5195707	0.5159972	0.52093333	0.5268895	0.53062105	0.54895747	0.52622217	0.50930196	0.5336236	0.52947116
0.0	0.5203534	0.51478505	0.5178874	0.5265947	0.5301681	0.54730654	0.52565336	0.50928277	0.53219914	0.5284324
0.0	0.51992476	0.5171975	0.5173436	0.5273424	0.52967805	0.54659027	0.5247845	0.50962603	0.532548	0.52736044
0.0	0.5199344	0.5160277	0.5198602	0.52608407	0.5304318	0.5485263	0.5238945	0.50831616	0.5328201	0.52926487
0.0	0.52126634	0.516689	0.5187855	0.52742386	0.53059536	0.54751194	0.52613497	0.5091053	0.5314838	0.5282492
0.0	0.5226438	0.51436317	0.5201155	0.5277372	0.530122	0.54854935	0.52614254	0.5083375	0.53197837	0.52860516
0.0	0.0832285	0.093384154	0.11251919	0.10346961	0.11304502	0.11235036	0.083166055	0.07427216	0.1109992	0.094421156
0.0	0.52016985	0.51668763	0.51857924	0.5266152	0.5297877	0.54693246	0.5252632	0.50890553	0.53209203	0.52755743
0.0	0.5204205	0.5169529	0.52116054	0.5292742	0.5316036	0.5488802	0.526391	0.5084644	0.5319152	0.5293865
0.0	0.06951037	0.08779208	0.09402421	0.09016804	0.115785554	0.12187418	0.09159984	0.05456257	0.074253544	0.083728075
0.0	0.5202559	0.5172588	0.5188027	0.52743304	0.5307679	0.5470511	0.52518994	0.50969243	0.5316073	0.52776843
0.0	0.5208605	0.5159819	0.5202217	0.5269684	0.53028655	0.54844093	0.52552843	0.5087782	0.5328591	0.5284388
0.0	0.10034802	0.09529048	0.11525023	0.08883231	0.112361774	0.1261308	0.09533156	0.09459756	0.07711905	0.089801714
0.0	0.52110404	0.5164015	0.52031285	0.5274428	0.5306213	0.5486502	0.5256524	0.5094617	0.53383934	0.52852684
0.0	0.07690845	0.099425934	0.101036265	0.09856005	0.11551326	0.114263944	0.081863284	0.059438273	0.107543014	0.095553875
0.0	0.07690845	0.099425934	0.101036265	0.09856005	0.11551326	0.114263944	0.081863284	0.059438273	0.107543014	0.095553875
0.0	0.069471166	0.087771736	0.09450028	0.09029633	0.11615999	0.121991746	0.09182072	0.054373473	0.0744197	0.08405946
0.0	0.52160513	0.5162154	0.52071697	0.5288357	0.530784	0.549272	0.5260081	0.50900173	0.53238004	0.52912074
0.0	0.5216457	0.51643217	0.5215889	0.52776355	0.5306538	0.5489385	0.5251587	0.50968957	0.53258497	0.5289728
0.0	0.5232233	0.51532066	0.52264446	0.53075373	0.5330275	0.55047905	0.5264503	0.5107036	0.5322345	0.5313983
0.0	0.52244157	0.51462364	0.52108234	0.52962655	0.5315955	0.54936963	0.5264231	0.51084447	0.533432	0.5298164
0.0	0.5207055	0.5150606	0.5189635	0.52851737	0.5302405	0.54758114	0.5269067	0.5096221	0.5311947	0.526954
0.0	0.5193244	0.5138051	0.5196467	0.52916825	0.53064346	0.5482695	0.5260467	0.50852555	0.5316067	0.52833205
0.0	0.5226656	0.5160939	0.52016795	0.5293021	0.5315706	0.5489178	0.5263175	0.5104917	0.5299764	0.52958107
0.0	0.52275133	0.51566494	0.52026737	0.5287737	0.53075993	0.54962295	0.52628577	0.50999945	0.5335334	0.5290739
0.0	0.523083	0.51390713	0.52091205	0.52926487	0.5326445	0.55057585	0.5254106	0.51103574	0.5318814	0.53170854
0.0	0.5198051	0.51611114	0.5209786	0.52780885	0.5319334	0.54859877	0.5252311	0.5105816	0.5338062	0.5291808
0.0	0.5211849	0.5160515	0.52004755	0.5294048	0.53202313	0.5495784	0.52604336	0.5073312	0.53461236	0.5297681
0.0	0.5227789	0.5168883	0.52265835	0.53001624	0.533565	0.5501349	0.5275105	0.51019394	0.53209037	0.52994657
0.0	0.5231692	0.5151208	0.5220068	0.5289776	0.5327382	0.5501613	0.5248861	0.5098564	0.5321716	0.5307946
0.0	0.52104056	0.51640785	0.5226592	0.52995616	0.53386545	0.5502921	0.52609146	0.51122475	0.5336741	0.53153044
0.0	0.51979095	0.5158212	0.5194594	0.52799493	0.53053284	0.54721344	0.525665	0.5097819	0.5322858	0.52901137
0.0	0.5211498	0.516375	0.5200182	0.52948385	0.530855	0.54990685	0.525644	0.50903755	0.5350313	0.52764016
0.0	0.5228685	0.5174555	0.52215236	0.5280523	0.5309452	0.5491554	0.52806604	0.5111282	0.5339306	0.52983904
0.0	0.51923066	0.51572794	0.5195195	0.52692306	0.5298372	0.5475281	0.5253856	0.50649416	0.53258383	0.52563775
0.0	0.5203575	0.51553106	0.5197163	0.52791697	0.53085184	0.5484035	0.5255216	0.50962055	0.53268605	0.52953964
0.0	0.5205624	0.5152884	0.5197555	0.52669793	0.5300506	0.54739857	0.52592593	0.51009923	0.53207505	0.5285104
0.0	0.5202829	0.5170082	0.52002805	0.5279457	0.5295272	0.54819906	0.5255474	0.5088114	0.53364563	0.52678746
0.0	0.52237326	0.5152384	0.5208372	0.5275458	0.53056115	0.5484728	0.5245141	0.5112956	0.5323319	0.5282534
0.0	0.52022064	0.51525474	0.5209128	0.52753925	0.5292762	0.5490134	0.5270685	0.51120377	0.5324776	0.5275653
0.0	0.5208564	0.51550126	0.5205079	0.5278876	0.52944374	0.5486761	0.52718043	0.5110984	0.5323381	0.52752554
0.0	0.5208081	0.51469207	0.51833326	0.5264314	0.53057534	0.5476895	0.5253136	0.50825304	0.5318945	0.52746046
0.0	0.10989022	0.09478142	0.110185444	0.0784126	0.11209763	0.099799074	0.09520731	0.0683466	0.093320504	0.08808636
0.0	0.52056193	0.5173896	0.5213489	0.5286066	0.5326139	0.5497259	0.5264736	0.5101191	0.5331728	0.5290611
0.0	0.52071047	0.5175315	0.5210916	0.5277412	0.5319342	0.5493754	0.52575773	0.5096985	0.53331983	0.52921426
0.0	0.52130616	0.51658297	0.5193112	0.52635753	0.5302819	0.54831827	0.5251991	0.5089688	0.53241384	0.52735674
0.0	0.52039844	0.5165273	0.519872	0.5293203	0.53103155	0.54754204	0.5263217	0.509209	0.53187793	0.5289213
0.0	0.519338	0.51738244	0.5199872	0.52867234	0.5316564	0.5485898	0.5254946	0.5085169	0.53384215	0.52996606
0.0	0.51991254	0.5169339	0.51822895	0.5253325	0.53104913	0.54712427	0.5248587	0.5095514	0.53287107	0.52990454
0.0	0.5205327	0.5177711	0.52096784	0.52787304	0.5318387	0.54930335	0.5258719	0.5097255	0.5331145	0.52947634
0.0	0.5205576	0.5162177	0.51915234	0.5264428	0.5294712	0.5474141	0.52439356	0.5083965	0.53357184	0.52900213
0.0	0.5187151	0.51622087	0.51977366	0.5271993	0.53234726	0.5478904	0.52550715	0.50941205	0.5334791	0.52988607
0.0	0.5200999	0.5167293	0.51840335	0.52705866	0.53091645	0.5472149	0.52505976	0.50868285	0.5327334	0.52893686
0.0	0.5208091	0.5187373	0.51864886	0.525388	0.5316502	0.5477361	0.52407634	0.5075128	0.53290194	0.5292306
0.0	0.51962817	0.51526874	0.5206906	0.5280782	0.5322474	0.54746705	0.5265304	0.5077878	0.53392124	0.52968657
0.0	0.5196594	0.51642245	0.52011985	0.5261392	0.5324946	0.54755217	0.52656853	0.5095504	0.53397435	0.5291897
0.0	0.52122945	0.5144029	0.5221922	0.52830243	0.53235	0.54843694	0.5255389	0.5119762	0.5336215	0.52896017
0.0	0.52009875	0.5158857	0.51965225	0.5274634	0.53118384	0.54854804	0.52510166	0.5081501	0.5338751	0.52957374
0.0	0.25180858	0.25188103	0.25913423	0.25370917	0.26832065	0.27981505	0.2402627	0.23062313	0.24780425	0.26105466
0.0	0.52055633	0.5180043	0.5208408	0.5287958	0.53118604	0.54957706	0.5277149	0.51049685	0.53218555	0.529817
0.0	0.5216986	0.5149915	0.52014416	0.5270544	0.52986985	0.548697	0.525989	0.50893736	0.53433394	0.5271964
0.0	0.5201455	0.5161412	0.51884216	0.52748716	0.52965367	0.5477442	0.5266604	0.50961053	0.5305033	0.52691716
0.0	0.5220325	0.51680166	0.52091575	0.5278759	0.53217715	0.5487657	0.5255043	0.5098992	0.532303	0.52789736
0.0	0.5205288	0.5158076	0.52010757	0.5275238	0.5295603	0.5480071	0.5262457	0.50968206	0.5337427	0.52860373
0.0	0.52028996	0.51666933	0.5192548	0.5273401	0.53016615	0.54736924	0.52670217	0.51011974	0.5312686	0.5270455
0.0	0.13196386	0.1437669	0.15483297	0.14324458	0.1649191	0.16778259	0.12869178	0.1371361	0.15341976	0.16267376
0.0	0.5225678	0.5157761	0.5200427	0.5290318	0.53059494	0.5487795	0.5255488	0.508414	0.53175277	0.5279859
0.0	0.52299535	0.51566046	0.52062625	0.5285539	0.5307462	0.547562	0.52663594	0.5083854	0.53385746	0.5279004
0.0	0.5213637	0.51470345	0.52026486	0.52780384	0.5301689	0.546899	0.5260138	0.50748825	0.5329679	0.52791065
0.0	0.52097005	0.5147771	0.5210198	0.5283013	0.5313195	0.54741263	0.52598345	0.5092429	0.5324386	0.5297997
0.0	0.5219811	0.5151399	0.52058923	0.5292303	0.5305967	0.54823864	0.5253776	0.5095348	0.5314692	0.52914745
0.0	0.52352226	0.5163008	0.5212662	0.5278132	0.53132516	0.5474733	0.52688885	0.5094961	0.5331408	0.52822155
0.0	0.5215709	0.5152763	0.51924765	0.5283093	0.5300437	0.5458384	0.5266053	0.5096897	0.53354764	0.5280208
0.0	0.5207027	0.51582193	0.52052325	0.5285705	0.53119904	0.54873455	0.5269822	0.5086204	0.53362566	0.52935654
0.0	0.5211126	0.51547796	0.51948804	0.5288716	0.5309657	0.5476173	0.5275041	0.50875455	0.5325986	0.527192
0.0	0.51974565	0.5177168	0.52152646	0.5286417	0.5322348	0.5492093	0.5275683	0.506255	0.5326219	0.530479
0.0	0.5216524	0.51713127	0.52029985	0.5285807	0.5304558	0.5481771	0.5243386	0.51018345	0.5329014	0.5282777
0.0	0.52175444	0.5161752	0.5182051	0.52642906	0.5290144	0.548756	0.5239102	0.5099874	0.53137755	0.5254884
0.0	0.5228481	0.5157603	0.52110803	0.5276669	0.53015685	0.5491674	0.5252355	0.506289	0.53279376	0.52987224
0.0	0.52070165	0.51661086	0.5180502	0.5261634	0.5300459	0.54841024	0.52514607	0.5116721	0.5322194	0.5261382
0.0	0.5203219	0.51823163	0.52087754	0.52942073	0.5330471	0.54911566	0.52803504	0.51129377	0.5352622	0.5324891
0.0	0.52213365	0.5142494	0.5182751	0.5245378	0.52915776	0.54625475	0.5234205	0.51115006	0.53158325	0.52711445
0.0	0.5224165	0.51801234	0.520761	0.5272644	0.5320964	0.54908997	0.5264308	0.51035506	0.5364146	0.5311017
0.0	0.5221845	0.51340413	0.5186111	0.52485555	0.5278095	0.54428875	0.524417	0.5106586	0.53255254	0.5251446
0.0	0.5202981	0.51522475	0.5207275	0.53034896	0.53124833	0.5480891	0.52540237	0.51076514	0.53521705	0.5264326
0.0	0.5223209	0.5177641	0.52296317	0.5295679	0.53394425	0.5499169	0.52599126	0.511215	0.53350306	0.5301591
0.0	0.52049196	0.51502293	0.5199186	0.5266922	0.53069454	0.54858655	0.52477205	0.50919455	0.53535014	0.5274709
0.0	0.52051	0.51665014	0.522907	0.52903646	0.53203964	0.5509861	0.52676696	0.50870997	0.53452075	0.5304942
0.0	0.5212992	0.51618403	0.51950073	0.52834743	0.5307701	0.5469921	0.5258385	0.5103459	0.53186226	0.52796423
0.0	0.5224943	0.51668257	0.52030057	0.5283224	0.5316544	0.5476711	0.5261617	0.50927705	0.53263557	0.528773
0.0	0.5207266	0.5153257	0.5219557	0.52870774	0.5314101	0.54779613	0.527382	0.51016307	0.5320439	0.52973235
0.0	0.5191511	0.5162272	0.522047	0.5302317	0.532151	0.5485738	0.5283736	0.5105921	0.53238	0.53126657
0.0	0.52221316	0.51604366	0.5210899	0.5295558	0.53071266	0.54686624	0.5274161	0.50856346	0.53373057	0.52826506
0.0	0.52229387	0.51409984	0.5197263	0.5287757	0.5308488	0.5471874	0.5269037	0.5096559	0.53278947	0.5275797
0.0	0.51874214	0.5157656	0.5203143	0.5297926	0.531329	0.5468792	0.5278164	0.5089229	0.532348	0.5300258
0.0	0.52135235	0.51384884	0.519031	0.5281467	0.53167	0.5464428	0.52724516	0.5072853	0.532337	0.52926975
0.0	0.51971966	0.51585406	0.5190864	0.5261699	0.53144526	0.54753566	0.52507323	0.5082465	0.5315273	0.5269474
0.0	0.5210278	0.5176603	0.5193244	0.5279353	0.5312519	0.54778683	0.5261338	0.50886744	0.5330107	0.52854854
0.0	0.52071196	0.5167642	0.5189981	0.5284827	0.5314053	0.5478775	0.5280577	0.5073769	0.5341446	0.52822393
0.0	0.51803625	0.51377916	0.51940674	0.5262217	0.52987695	0.5483317	0.5258461	0.510981	0.5321742	0.52780557
0.0	0.5211949	0.517251	0.5208836	0.52749497	0.5312514	0.5482179	0.5258228	0.5102342	0.5329551	0.5286124
0.0	0.52029085	0.5173443	0.5202363	0.5258361	0.5310045	0.548587	0.52459127	0.50989693	0.5338073	0.5286352
0.0	0.5208552	0.514229	0.51934946	0.52872676	0.53132415	0.5489204	0.52497935	0.50881606	0.53027725	0.529554
0.0	0.5218324	0.51352626	0.5197673	0.5279284	0.53016204	0.5467852	0.52184564	0.50887233	0.52929956	0.52813995
0.0	0.5206813	0.51369584	0.51934177	0.5276944	0.5294278	0.54749113	0.52371436	0.5097095	0.5320112	0.53012496
0.0	0.5201601	0.5108769	0.518841	0.52817786	0.53106993	0.5491295	0.5224347	0.5104369	0.52903545	0.5278101
0.0	0.5207523	0.5150334	0.5197919	0.5284338	0.5302879	0.5477377	0.52577657	0.51102996	0.5312322	0.5275842
0.0	0.5215784	0.5172283	0.51975787	0.52716786	0.5302362	0.54769003	0.525565	0.50870776	0.53301156	0.52805936
0.0	0.5198721	0.5150258	0.5200919	0.5291033	0.5308567	0.55064404	0.52637815	0.51183987	0.531971	0.5296773
0.0	0.52023154	0.5138722	0.5185136	0.5271141	0.5296153	0.5473265	0.5252517	0.5105329	0.5311354	0.5280223
0.0	0.5204105	0.514763	0.5203504	0.52837276	0.5322784	0.54913074	0.5281702	0.5119449	0.532745	0.5288075
0.0	0.5210136	0.5166234	0.5191603	0.52749056	0.53067744	0.54806715	0.52628833	0.50988775	0.53263664	0.5263998
0.0	0.5219739	0.5164004	0.520711	0.52727765	0.53181267	0.55106866	0.52713925	0.51047635	0.5341629	0.5281873
0.0	0.5213112	0.51611006	0.51897997	0.5265864	0.5283369	0.54803807	0.5256726	0.5092233	0.534214	0.52754235
0.0	0.5217597	0.51672953	0.51918393	0.5279726	0.5296459	0.5496717	0.5253236	0.50930107	0.5336777	0.5288976
0.0	0.5203693	0.5163001	0.519723	0.52832276	0.5315942	0.54808336	0.52658683	0.5097143	0.5327029	0.5287045
0.0	0.5203693	0.5163001	0.519723	0.52832276	0.5315942	0.54808336	0.52658683	0.5097143	0.5327029	0.5287045
0.0	0.5210619	0.51534855	0.5172234	0.5260579	0.52951103	0.54635096	0.5251975	0.5090209	0.5322016	0.52675134
0.0	0.004301399	0.0038324855	0.0042480384	0.0033573378	0.004692186	0.0015940191	0.0006329957	0.0028572201	0.0041703987	0.004093167
0.0	0.0010732204	0.000987646	0.0012249267	0.00076111546	0.0010800461	0.00028384654	0.0001069474	0.0006983837	0.000991496	0.0010460244
0.0	0.5207258	0.51576215	0.52069056	0.52686304	0.5309919	0.54855794	0.52671623	0.5103192	0.53352445	0.52825606
0.0	0.52100116	0.5144342	0.5196216	0.52783114	0.5298545	0.5485867	0.5231419	0.50818545	0.5333229	0.5273438
0.0	0.5221877	0.5158927	0.5199662	0.52730227	0.5297668	0.54810554	0.525992	0.50945604	0.53313315	0.5283664
0.0	0.5206227	0.5159984	0.5185959	0.52755684	0.53009856	0.54858834	0.52611893	0.5088013	0.5322157	0.5276779
0.0	0.5208379	0.51575154	0.5193843	0.52663195	0.5298429	0.54864895	0.5260862	0.5097764	0.5330901	0.5276514
0.0	0.5205368	0.5156425	0.5182336	0.5267796	0.5306656	0.5481494	0.52334434	0.50906134	0.534297	0.52683306
0.0	0.5205129	0.5146974	0.5199212	0.52728933	0.52989703	0.5476348	0.5267317	0.5096379	0.53242576	0.5271999
0.0	0.5219228	0.51588196	0.5204121	0.5277709	0.5311595	0.548808	0.5250605	0.5097264	0.53188735	0.5278486
0.0	0.5231307	0.5150275	0.5201243	0.5276214	0.5303811	0.54806423	0.52634263	0.51003754	0.53453845	0.52784157
0.0	0.5205002	0.51498836	0.5179015	0.52698237	0.52966523	0.5459928	0.5244247	0.5092833	0.53127635	0.52625924
0.0	0.51766616	0.5175488	0.52119994	0.527251	0.53083223	0.54958844	0.5267578	0.5126578	0.5339083	0.53009945
0.0	0.5200187	0.5141827	0.521299	0.527986	0.53136563	0.5472705	0.526029	0.5099248	0.5324005	0.5299123
0.0	0.5210022	0.51522213	0.51968575	0.5271393	0.5294789	0.5481123	0.52563745	0.51090753	0.53208584	0.52827716
0.0	0.5210022	0.51522213	0.51968575	0.5271393	0.5294789	0.5481123	0.52563745	0.51090753	0.53208584	0.52827716
0.0	0.5184287	0.5154971	0.5198044	0.52867776	0.5292773	0.5484844	0.52558094	0.51026356	0.5341605	0.5292913
0.0	0.5206632	0.51619506	0.5186355	0.5266378	0.52931637	0.5471345	0.5249461	0.50929064	0.53136355	0.527209
0.0	0.5182167	0.5175661	0.5207087	0.5262068	0.53202236	0.5494603	0.5262068	0.5127268	0.53438234	0.53012586
0.0	0.52100766	0.5162502	0.5215733	0.5270587	0.5319449	0.5476152	0.5262598	0.5122459	0.5345212	0.5315694
0.0	0.5201133	0.51614845	0.51972365	0.5277097	0.53076035	0.54704165	0.5259373	0.510624	0.53280836	0.5281443
0.0	0.008188735	0.011634962	0.0011202461	0.010500941	0.01224188	0.011245525	0.007841775	0.008135022	0.009006731	0.0077836844
0.0	0.09885991	0.0850433	0.11460503	0.09352698	0.09860397	0.11102228	0.077727124	0.08628766	0.10755825	0.07578893
0.0	0.10089837	0.09540104	0.095724806	0.08748474	0.12318609	0.111334674	0.08574632	0.09367622	0.08982481	0.09118595
0.0	0.5218623	0.516382	0.52037495	0.52797717	0.53199023	0.5482205	0.52520627	0.5102192	0.53209656	0.5283813
0.0	0.5203382	0.51623774	0.52014387	0.52789253	0.5309355	0.54869336	0.5259898	0.50974584	0.5334088	0.52854884
0.0	0.5208983	0.5149001	0.52011156	0.52922785	0.53067183	0.54755414	0.5276078	0.51223445	0.5324164	0.5287913
0.0	0.52007854	0.5157383	0.5180364	0.526584	0.5301404	0.5472757	0.5257101	0.5095219	0.5319277	0.5280609
0.0	0.51979786	0.5178766	0.52192354	0.5288712	0.5310707	0.5479677	0.5256712	0.5121474	0.533609	0.5299712
0.0	0.5210321	0.5162645	0.5209228	0.5272797	0.5283602	0.5488449	0.524415	0.5107405	0.5330682	0.52983487
0.0	0.52054423	0.51509875	0.5202144	0.5288326	0.5300453	0.54768175	0.5270641	0.51144344	0.53304785	0.52777165
0.0	0.5203961	0.5151857	0.51994205	0.5283821	0.52984375	0.5470081	0.52622706	0.5108252	0.534246	0.5293834
0.0	0.5195995	0.5158472	0.5201644	0.5276613	0.5302108	0.5486065	0.5258803	0.51057076	0.5333718	0.5289903
0.0	0.13955875	0.13415422	0.16051638	0.1354341	0.14455175	0.15887502	0.13620214	0.12740085	0.1411879	0.1488218
0.0	0.14022976	0.12977429	0.14633624	0.13865978	0.15505055	0.16644084	0.12794133	0.12186444	0.14501604	0.1454489
0.0	0.09155045	0.08741207	0.11014066	0.08723678	0.09505872	0.10585253	0.08790832	0.0817284	0.09236412	0.0996453
0.0	0.1404485	0.12993139	0.14609458	0.13853003	0.15497303	0.16609953	0.12769236	0.12158724	0.14536764	0.14605266
0.0	0.5211026	0.51639587	0.5207071	0.5267555	0.5303052	0.549412	0.5260645	0.50965613	0.53138834	0.5278982
0.0	0.52109313	0.5148644	0.5189404	0.52715504	0.5299264	0.5492905	0.52528536	0.5099344	0.5333001	0.52865237
0.0	0.52083486	0.5161514	0.51854485	0.5266625	0.5315101	0.549888	0.5255679	0.50695246	0.53284085	0.52994365
0.0	0.5184974	0.51440686	0.5169816	0.52567697	0.5291583	0.5490535	0.5240233	0.5097089	0.533347	0.5291915
0.0	0.5193057	0.51642185	0.51906365	0.52797467	0.52998483	0.54831165	0.52644604	0.50984234	0.53187424	0.52831596
0.0	0.5199719	0.5159756	0.5215661	0.528793	0.53116786	0.5487975	0.52693224	0.5113179	0.5321076	0.529691
0.0	0.5214799	0.51502776	0.5200102	0.52871066	0.53101546	0.54795283	0.5264814	0.5110313	0.53260785	0.5286075
0.0	0.521146	0.51530844	0.5197545	0.52629435	0.5290301	0.5494623	0.52559775	0.51077443	0.53588265	0.5279629
0.0	0.52052855	0.5149921	0.51947314	0.5282911	0.5300015	0.5488208	0.52544457	0.51004446	0.5335474	0.5277839
0.0	0.5190958	0.5142617	0.521846	0.5292618	0.5324921	0.5495393	0.52771294	0.50987005	0.5324755	0.53043586
0.0	0.5195742	0.51324326	0.52128285	0.5308381	0.53217906	0.54927963	0.52691746	0.51219267	0.5307962	0.53068054
0.0	0.52086836	0.5151202	0.5206188	0.528029	0.5303027	0.54859155	0.5267668	0.51065934	0.5319657	0.52879065
0.0	0.52086836	0.5151202	0.5206188	0.528029	0.5303027	0.54859155	0.5267668	0.51065934	0.5319657	0.52879065
0.0	0.52227557	0.5161508	0.5216327	0.5276396	0.52997535	0.5497014	0.5272067	0.51105297	0.53320485	0.52897763
0.0	0.5212278	0.5160166	0.52029616	0.52774644	0.529748	0.54825795	0.5270184	0.51034606	0.53194207	0.5285283
0.0	0.5212278	0.5160166	0.52029616	0.52774644	0.529748	0.54825795	0.5270184	0.51034606	0.53194207	0.5285283
0.0	0.5219577	0.5171593	0.5205788	0.52868783	0.5306228	0.5483256	0.52578247	0.50968856	0.53454316	0.5279728
0.0	0.5227866	0.51629275	0.5215294	0.528923	0.52943563	0.54800814	0.52771133	0.5100057	0.532888	0.52952194
0.0	0.5226902	0.5161236	0.5194372	0.5263949	0.5273212	0.5486749	0.5260422	0.5102681	0.53593475	0.52789664
0.0	0.5219228	0.5157006	0.5205283	0.52793217	0.5294292	0.548154	0.52676636	0.51069814	0.5320836	0.52852947
0.0	0.5219228	0.5157006	0.5205283	0.52793217	0.5294292	0.548154	0.52676636	0.51069814	0.5320836	0.52852947
0.0	0.52138716	0.51909846	0.52174795	0.52890635	0.53301346	0.54822785	0.5262769	0.51036763	0.5310168	0.52993804
0.0	0.52068305	0.5178687	0.52249056	0.52997714	0.53350747	0.54867876	0.527706	0.50965244	0.5308587	0.53075665
0.0	0.5226133	0.5165896	0.51896447	0.5278164	0.53008425	0.5467457	0.52682865	0.5110139	0.5332623	0.5272695
0.0	0.51938045	0.5151838	0.51931715	0.52796847	0.52933973	0.548148	0.5244379	0.50979507	0.53302777	0.5294501
0.0	0.5228959	0.5150442	0.5185737	0.5282209	0.5302252	0.5454098	0.527243	0.5099778	0.533545	0.52773964
0.0	0.51939964	0.5133181	0.51913464	0.5259636	0.5293305	0.5469262	0.5239214	0.5087921	0.53422785	0.52853245
0.0	0.5186675	0.51823384	0.5179226	0.52812886	0.5290519	0.547566	0.5235163	0.5112964	0.52906126	0.5269255
0.0	0.51976484	0.514964	0.52123314	0.52966946	0.5325955	0.5506556	0.52635497	0.50881916	0.533431	0.53159803
0.0	0.5210331	0.5191571	0.5192397	0.5276531	0.5298969	0.5488911	0.52571005	0.5125449	0.53126496	0.52791196
0.0	0.52034074	0.51354337	0.51826483	0.52666986	0.5298916	0.5497311	0.52448756	0.5094976	0.5328314	0.52865225
0.0	0.52171946	0.5167233	0.52063	0.52961564	0.5332887	0.5478489	0.526923	0.5103362	0.53233624	0.5295568
0.0	0.5189883	0.515707	0.5197759	0.52869326	0.53059137	0.5491656	0.5276748	0.5093026	0.53523487	0.5281198
0.0	0.52140754	0.5167881	0.52013683	0.5268051	0.5317043	0.54874015	0.5258703	0.5076698	0.53203434	0.5290857
0.0	0.5189894	0.51870126	0.5205531	0.52940345	0.5301021	0.548154	0.52779007	0.50822407	0.5320436	0.5283874
0.0	0.5232636	0.51686406	0.51973337	0.52886677	0.5302653	0.5484474	0.5252976	0.50737447	0.53387314	0.5292253
0.0	0.52311265	0.5155177	0.52335167	0.52764213	0.53169537	0.5502216	0.5262987	0.51025933	0.5350158	0.53143233
0.0	0.523378	0.51795727	0.5219964	0.52855843	0.5317606	0.54999965	0.5254809	0.5102157	0.53400224	0.5291255
0.0	0.5215085	0.51651764	0.5237616	0.5291933	0.531032	0.54942983	0.52622336	0.513374	0.5343395	0.5303098
0.0	0.5202459	0.5160394	0.5217697	0.52773386	0.5303392	0.54976594	0.5278494	0.511159	0.53248096	0.53002304
0.0	0.5211009	0.51631516	0.52096385	0.5268241	0.5304437	0.5492639	0.52698624	0.5087145	0.53276527	0.5292867
0.0	0.5217045	0.5158406	0.52159566	0.5281074	0.5301564	0.5502259	0.5279113	0.5118361	0.53264445	0.5298595
0.0	0.5213053	0.51508385	0.51924044	0.52881193	0.53106546	0.5483742	0.5265787	0.51104474	0.53160065	0.5285366
0.0	0.5214115	0.5143708	0.5190528	0.52890754	0.53010106	0.548184	0.526156	0.51130486	0.5324599	0.5274437
0.0	0.52149624	0.5152174	0.51948404	0.5281619	0.5316199	0.54940575	0.52678424	0.5127674	0.5315374	0.52833277
0.0	0.5211633	0.514815	0.5185858	0.5293159	0.53003913	0.5481082	0.525916	0.51162434	0.53028953	0.52665347
0.0	0.5206757	0.5150951	0.5210293	0.5292548	0.53129774	0.54972005	0.5252332	0.50830007	0.5314889	0.53145117
0.0	0.5207943	0.5190887	0.5207847	0.5270129	0.5319345	0.54933596	0.5254029	0.5105422	0.53204536	0.5301909
0.0	0.52094805	0.5151973	0.5192091	0.5293915	0.529922	0.54696804	0.52434814	0.507122	0.53105867	0.5282358
0.0	0.52219516	0.51674896	0.5200624	0.5287085	0.5323496	0.5491945	0.5263017	0.5093755	0.5323612	0.5295066
0.0	0.52197933	0.51562536	0.5192554	0.52879983	0.53082496	0.5480491	0.5257557	0.5108855	0.5325646	0.52871245
0.0	0.51991874	0.5156179	0.5192295	0.5275999	0.52914506	0.5476928	0.5248801	0.51077735	0.52988774	0.5279893
0.0	0.52099216	0.51535815	0.5186061	0.5286159	0.5294625	0.5475062	0.5251455	0.50999737	0.53173786	0.52797717
0.0	0.5211851	0.5149246	0.5195598	0.52678597	0.53067344	0.54815805	0.52494764	0.5108407	0.5350403	0.52896696
0.0	0.51979244	0.51714784	0.5207671	0.52893317	0.53116566	0.5494608	0.5255549	0.5099256	0.53408533	0.5281617
0.0	0.52125895	0.5157738	0.5196761	0.5263941	0.5305348	0.5496055	0.52467227	0.5096642	0.5346613	0.52934355
0.0	0.52102053	0.51600075	0.51962876	0.5279986	0.5303135	0.54786205	0.52499026	0.51081973	0.53393155	0.5277738
0.0	0.52057666	0.5158067	0.51880413	0.5276111	0.53060985	0.54785365	0.5255868	0.5104934	0.5350415	0.52816004
0.0	0.5200428	0.5169444	0.521126	0.5269499	0.5319548	0.5486651	0.5257985	0.5113679	0.5347473	0.52958107
0.0	0.5194632	0.51706356	0.51971835	0.52568114	0.53040767	0.5486995	0.52366936	0.50894487	0.53463554	0.5277094
0.0	0.52170056	0.5164854	0.51998633	0.5279205	0.532069	0.54814255	0.52624404	0.50878996	0.5333509	0.5288818
0.0	0.5211406	0.5166829	0.5208365	0.527975	0.53152573	0.54991275	0.52656054	0.50912756	0.53336203	0.52962565
0.0	0.5215581	0.5147703	0.5180914	0.52629477	0.5293499	0.5468787	0.52485037	0.5086485	0.5309647	0.52611405
0.0	0.52155244	0.5162615	0.52047646	0.52755684	0.53220296	0.5502769	0.5262352	0.5097597	0.5330957	0.52926356
0.0	0.5208163	0.51630944	0.52106047	0.52915865	0.533179	0.54875493	0.52709943	0.5090742	0.53329057	0.5296795
0.0	0.51978016	0.5165732	0.52008563	0.52813965	0.53165555	0.54840237	0.5267183	0.5086926	0.5331694	0.5290767
0.0	0.52083206	0.5160459	0.52049804	0.5285282	0.5317878	0.54906344	0.5276807	0.5090521	0.53449756	0.5287091
0.0	0.5208978	0.51668507	0.52141446	0.52844024	0.53200424	0.5508348	0.52615994	0.50905883	0.5331338	0.5306225
0.0	0.5228113	0.51494336	0.5204171	0.5285068	0.53126925	0.5498272	0.5266305	0.5076365	0.5333025	0.5283374
0.0	0.52098197	0.51558554	0.51993847	0.5279025	0.53121376	0.5493867	0.52672	0.5098417	0.533191	0.52898735
0.0	0.52220887	0.5168385	0.5206256	0.52788246	0.5309075	0.54949677	0.5268532	0.5080176	0.53329617	0.5290655
0.0	0.52096504	0.51653045	0.52109575	0.5285138	0.53176856	0.5489005	0.527285	0.5084063	0.53233844	0.5292391
0.0	0.5200896	0.5143081	0.51877946	0.5281458	0.5304713	0.5483883	0.5252287	0.50944376	0.53320026	0.52811533
0.0	0.5206601	0.5165947	0.5211332	0.52772015	0.53235185	0.549154	0.52651167	0.5090366	0.53367406	0.529433
0.0	0.5219996	0.51584274	0.5203729	0.52831596	0.53192884	0.54825455	0.52602154	0.50907093	0.53389245	0.52919424
0.0	0.011361248	0.009194528	0.012778718	0.010272019	0.0077304635	0.013233485	0.008784559	0.0092400815	0.008007247	0.009304394
0.0	0.009713754	0.0067132176	0.010696483	0.00894256	0.010575168	0.013606563	0.007636589	0.007122255	0.009001204	0.009553653
0.0	0.009705685	0.009937376	0.0072102416	0.010939036	0.012096112	0.0096305	0.009719109	0.00615993	0.0056922594	0.005455041
0.0	0.5208549	0.5155433	0.5200119	0.527682	0.5311778	0.54962987	0.5255906	0.5083139	0.5337799	0.5285513
0.0	0.52124166	0.5157676	0.52101666	0.5286051	0.5324648	0.5497673	0.52648926	0.50844485	0.5337161	0.5303614
0.0	0.5207688	0.5159138	0.51979035	0.52734745	0.5311125	0.5490469	0.52572936	0.50833637	0.5312215	0.5292299
0.0	0.52135277	0.51692855	0.52172756	0.52916074	0.5318741	0.54892427	0.5280303	0.5094414	0.53273815	0.5298161
0.0	0.5212625	0.5149134	0.5218418	0.52771527	0.5334621	0.549625	0.5269779	0.5090393	0.53319263	0.5299286
0.0	0.52097744	0.51681155	0.52073455	0.52823275	0.532698	0.5487222	0.5268793	0.5085896	0.5322164	0.5298536
0.0	0.5201121	0.51621354	0.5206768	0.5283107	0.5316715	0.54797435	0.5255392	0.5100502	0.5335187	0.52961695
0.0	0.52008945	0.515313	0.5200026	0.52825826	0.5314206	0.54811335	0.52714425	0.50859445	0.53298795	0.528601
0.0	0.52126044	0.51624435	0.520776	0.5274756	0.53196967	0.5486878	0.52717096	0.50841165	0.53303653	0.5292272
0.0	0.52015966	0.5169209	0.5197015	0.527212	0.5315531	0.54874676	0.5248768	0.5097303	0.5321277	0.52943027
0.0	0.5223266	0.51686126	0.5205158	0.52816707	0.53152025	0.5481669	0.52595043	0.5080463	0.53284186	0.5285175
0.0	0.52187437	0.5149247	0.52021396	0.5281773	0.53155506	0.54808867	0.5259106	0.50735766	0.5334737	0.5286488
0.0	0.5209233	0.51567113	0.5202849	0.52859026	0.5321945	0.5490951	0.5268157	0.5090362	0.5335032	0.5289532
0.0	0.5209712	0.51581144	0.5195142	0.52831787	0.53162944	0.54745054	0.52582294	0.50838333	0.53358424	0.52832127
0.0	0.52130944	0.5165719	0.51987255	0.5284092	0.5318886	0.54826516	0.52633417	0.5092404	0.5327691	0.52836084
0.0	0.5215406	0.51480246	0.5195001	0.52762794	0.53158855	0.54745805	0.5248671	0.5081225	0.53307515	0.52772397
0.0	0.52150834	0.5156004	0.5188262	0.526679	0.5309465	0.5477493	0.5251474	0.5090746	0.53199303	0.52725565
0.0	0.09797331	0.0900927	0.090054125	0.08280395	0.093347944	0.091839194	0.082563624	0.06441636	0.09546891	0.08943445
0.0	0.09820224	0.09017103	0.09037373	0.08326356	0.09390904	0.0926875	0.082603775	0.0647311	0.09563371	0.08994144
0.0	0.09783602	0.089974545	0.089969866	0.08288868	0.09320313	0.09198347	0.08267184	0.06456008	0.09552485	0.089036755
0.0	0.09758011	0.089688964	0.089993164	0.08240913	0.09324096	0.092123665	0.08240679	0.06462336	0.09499428	0.08933796
0.0	0.09859689	0.08966277	0.09036106	0.08283409	0.09377517	0.09212702	0.08264406	0.06468043	0.09575947	0.08980949
0.0	0.09872041	0.08982538	0.09044716	0.08288993	0.09328179	0.092151076	0.082635455	0.064697705	0.09571137	0.08952611
0.0	0.09545609	0.08469727	0.09136653	0.084137276	0.080968335	0.123453066	0.096423335	0.08443667	0.08430818	0.08941064
0.0	0.095986314	0.0848851	0.09196662	0.08424918	0.0814778	0.12384193	0.09634806	0.08457516	0.08430836	0.08979427
0.0	0.09552835	0.08449259	0.09141752	0.08403127	0.08122176	0.123282775	0.09638294	0.08439323	0.084090486	0.08968225
0.0	0.09531215	0.083817616	0.09115478	0.0834898	0.08088634	0.12306555	0.09584933	0.08430983	0.08417188	0.08890664
0.0	0.09620891	0.08427099	0.091536134	0.08379697	0.081401035	0.124014884	0.09644473	0.08445737	0.08424906	0.089793585
0.0	0.09619045	0.08477924	0.09182848	0.08420404	0.0814707	0.12362438	0.09655537	0.08443059	0.08436561	0.08975988
0.0	0.08034141	0.08863862	0.093903445	0.08766766	0.091108315	0.11359712	0.07245523	0.07465712	0.08721582	0.08657945
0.0	0.08055999	0.08871827	0.0943722	0.08787705	0.09150943	0.1142445	0.072699346	0.07478871	0.08694319	0.086836785
0.0	0.08018569	0.088616416	0.09385633	0.087579444	0.09103551	0.113870025	0.07264777	0.074832864	0.08693933	0.08681493
0.0	0.080050536	0.088338606	0.09372722	0.08738028	0.091193624	0.11370674	0.0723792	0.07466103	0.086472996	0.086376525
0.0	0.08045776	0.08790273	0.09410093	0.087586075	0.09145975	0.11390325	0.072911344	0.07473062	0.08724319	0.08666026
0.0	0.08042344	0.08830132	0.0942766	0.08779065	0.09135512	0.113739125	0.07268527	0.07498961	0.08682289	0.08674189
0.0	0.09609673	0.09530322	0.10833126	0.09298992	0.097251035	0.103264965	0.09268168	0.08679615	0.10131946	0.0962889
0.0	0.09659678	0.09567966	0.10948989	0.093736336	0.09813004	0.10432689	0.09325733	0.08696927	0.10193811	0.09741518
0.0	0.0963496	0.09518072	0.108621836	0.09277433	0.09745025	0.103603	0.092831336	0.08716075	0.101081885	0.09645181
0.0	0.09584759	0.09497501	0.10846634	0.09287645	0.09733382	0.10338017	0.09275061	0.08725343	0.10115119	0.09644195
0.0	0.0970119	0.09489194	0.10906089	0.09326051	0.097931944	0.10376304	0.093322866	0.08752867	0.10152869	0.09708758
0.0	0.09681576	0.09519587	0.10919684	0.093326434	0.09763727	0.10403661	0.093016826	0.08732815	0.10133025	0.09655748
0.0	0.08256537	0.099582456	0.101144254	0.0864256	0.107317984	0.12072213	0.08228417	0.081753306	0.085738786	0.09434267
0.0	0.08296933	0.099348016	0.10206159	0.08685764	0.107969955	0.121186025	0.08250999	0.08197885	0.08599451	0.094985895
0.0	0.082690924	0.099133335	0.101172216	0.08622216	0.107698604	0.12075473	0.082141206	0.081971645	0.08564964	0.094593525
0.0	0.08217553	0.09884956	0.10145235	0.08612099	0.10798685	0.12061251	0.0820364	0.081505336	0.08560255	0.094475865
0.0	0.08254734	0.09882305	0.10172653	0.08629061	0.10800596	0.12101357	0.08261312	0.08190327	0.08592234	0.094960995
0.0	0.083088085	0.09889869	0.10191555	0.0865803	0.108194426	0.121161856	0.082620166	0.081682384	0.0861276	0.094891265
0.0	0.08407466	0.09129363	0.096555464	0.099890806	0.09740781	0.09850271	0.08772955	0.09015593	0.08217905	0.09309949
0.0	0.08423784	0.09168602	0.09716957	0.10076279	0.097910754	0.09971989	0.08757098	0.09006325	0.082065485	0.093513235
0.0	0.08405362	0.09136837	0.09652498	0.10019352	0.0976483	0.09912043	0.087547176	0.0904633	0.082188785	0.09333847
0.0	0.083927885	0.09121542	0.09636157	0.09985313	0.09758673	0.0987565	0.08764806	0.0902193	0.082121216	0.09299003
0.0	0.084285416	0.090882845	0.096848175	0.10030477	0.09790052	0.09920912	0.087828904	0.09029645	0.08250221	0.093355335
0.0	0.08447455	0.09162805	0.09705459	0.10037614	0.09762935	0.09932239	0.08755407	0.09028269	0.08228687	0.0935641
0.0	0.08774032	0.09685908	0.09312852	0.07564166	0.100110434	0.10603231	0.07065588	0.09280833	0.09220366	0.09157264
0.0	0.088347554	0.09709251	0.093573645	0.07617131	0.100421846	0.106195085	0.07046462	0.09325033	0.09189802	0.09184019
0.0	0.08812529	0.097042	0.093582526	0.076023795	0.10045188	0.10616861	0.07053127	0.093499765	0.09189603	0.092020154
0.0	0.08739455	0.096642025	0.0931743	0.07561365	0.100302376	0.1058364	0.070440546	0.092781894	0.09175366	0.091305725
0.0	0.08852282	0.09650088	0.09397187	0.07587551	0.10084137	0.10681837	0.07093848	0.09338009	0.092300534	0.09200329
0.0	0.08878157	0.09724463	0.09402253	0.0761955	0.10081625	0.106343925	0.070627846	0.093576595	0.09205603	0.092061415
0.0	0.10108644	0.09264579	0.110002495	0.08335138	0.10177076	0.12738831	0.08434724	0.052557707	0.08703771	0.09420868
0.0	0.10101215	0.09265464	0.10943118	0.083373845	0.10145846	0.12629837	0.084023155	0.052494477	0.08723326	0.09382418
0.0	0.100844346	0.092471026	0.109755084	0.08358331	0.10229603	0.12712726	0.0844012	0.05215166	0.08777148	0.094218
0.0	0.086404935	0.08551791	0.098318055	0.09617862	0.09932242	0.1239281	0.09981388	0.0887032	0.07651568	0.08920022
0.0	0.086666256	0.085710235	0.09845339	0.096746534	0.09946259	0.12335169	0.09944536	0.08864563	0.07670256	0.08883795
0.0	0.08639535	0.08552048	0.09830161	0.09656824	0.099504836	0.123492956	0.09948574	0.08856028	0.07626045	0.089016244
0.0	0.08644061	0.08584934	0.098880075	0.0971301	0.10013324	0.124742165	0.10010631	0.088334635	0.076649204	0.0894889
0.0	0.086474426	0.085612714	0.09879018	0.0963705	0.09950736	0.123965286	0.099800184	0.08848364	0.07651766	0.089213006
0.0	0.08613457	0.08548322	0.09816435	0.09625375	0.099664	0.123634025	0.09984936	0.087965645	0.0767572	0.08911164
0.0	0.086236246	0.08560634	0.098558165	0.09629112	0.09988893	0.124016866	0.09937765	0.08901622	0.076758	0.089225285
0.0	0.08625007	0.08605411	0.098140106	0.09615662	0.09921546	0.12352808	0.09949027	0.08839509	0.07686525	0.08915342
0.0	0.09098046	0.08629523	0.09369653	0.08739354	0.08582939	0.09852167	0.068616815	0.07143033	0.0935765	0.083271176
0.0	0.09101979	0.086334236	0.093638845	0.08738268	0.08598974	0.0980467	0.06840635	0.07111325	0.09429599	0.083496764
0.0	0.09095909	0.08611991	0.093658835	0.087059796	0.08602273	0.098024525	0.068235874	0.071345806	0.094068326	0.0834087
0.0	0.08843208	0.09700944	0.099544495	0.096135706	0.087808184	0.1079496	0.089664854	0.08949073	0.084869765	0.105285436
0.0	0.078367606	0.08029155	0.098644264	0.10521034	0.089882344	0.108521715	0.090362765	0.076166354	0.086751886	0.100271985
0.0	0.0784295	0.08013134	0.098292395	0.10490659	0.08993263	0.108170286	0.089987904	0.075904354	0.08681582	0.099873595
0.0	0.0784802	0.08029026	0.09848901	0.10543666	0.09051058	0.108222775	0.0900519	0.075669125	0.086661085	0.10006941
0.0	0.07855425	0.080316424	0.09893022	0.10543023	0.09041114	0.108582295	0.090729825	0.07584257	0.08675715	0.1004547
0.0	0.078401364	0.08025349	0.09885664	0.10529455	0.09056585	0.10905012	0.09022785	0.07611652	0.08725378	0.10072221
0.0	0.07839439	0.079668574	0.09870959	0.10521889	0.09026594	0.10906652	0.09021653	0.0760469	0.08691991	0.10016388
0.0	0.07835225	0.08006286	0.098500356	0.104802534	0.09035055	0.107957594	0.09029966	0.07541618	0.08721722	0.09996884
0.0	0.077932015	0.080246076	0.09839821	0.105016835	0.090503395	0.10843064	0.090025894	0.07619473	0.08721475	0.10021796
0.0	0.07820632	0.07979429	0.09870069	0.105337285	0.09040622	0.10866497	0.09026383	0.07581965	0.08712542	0.10035555
0.0	0.078591205	0.08033113	0.09876009	0.10494766	0.0901005	0.10847232	0.09031558	0.07574664	0.087114155	0.10037855
0.0	0.097027674	0.078354776	0.09369238	0.08682927	0.09521897	0.10170828	0.08806353	0.07051925	0.08472152	0.09532754
0.0	0.09729717	0.078382745	0.093413085	0.08668013	0.09522362	0.10179884	0.087741904	0.07045934	0.08506989	0.09516793
0.0	0.09675044	0.07823508	0.09333872	0.08625969	0.0949158	0.101493135	0.087262936	0.070961334	0.08500496	0.09493184
0.0	0.09157034	0.087425776	0.08677406	0.090263136	0.10869157	0.08992645	0.07714767	0.08122062	0.07421625	0.09271726
0.0	0.09159696	0.08708903	0.08697476	0.090248294	0.10921727	0.0902036	0.07721872	0.081146054	0.07448658	0.0932019
0.0	0.09138008	0.08730165	0.086397916	0.08972816	0.10834115	0.08986643	0.07673022	0.081289485	0.07430515	0.09237211
0.0	0.09200016	0.08750298	0.08668353	0.08980715	0.10845292	0.089693695	0.077323765	0.081183285	0.07453084	0.0924074
0.0	0.07898124	0.0771533	0.088634245	0.09139574	0.084530406	0.09864365	0.093425505	0.08736206	0.09407039	0.08515449
0.0	0.07836193	0.07717319	0.08871409	0.0909861	0.08465293	0.09874074	0.093231864	0.08810086	0.09443192	0.08533538
0.0	0.07868207	0.077330925	0.088401645	0.09090369	0.084285505	0.09832543	0.09330336	0.087362364	0.09442961	0.08492826
0.0	0.09516711	0.08165279	0.092047945	0.08874035	0.10294992	0.12130453	0.07870727	0.08761662	0.086150594	0.09465183
0.0	0.09489206	0.08172336	0.09233554	0.0891056	0.103746414	0.12140077	0.078627884	0.08707463	0.08639936	0.0943339
0.0	0.094579466	0.08182475	0.09218333	0.08874069	0.10343975	0.12181848	0.078274846	0.08746746	0.08654738	0.09424505
0.0	0.09059084	0.08747308	0.08533816	0.08911388	0.07850174	0.09115164	0.08527528	0.08521809	0.08853509	0.087338544
0.0	0.08439725	0.069066845	0.103589915	0.088556625	0.09586807	0.115828365	0.07646123	0.07712318	0.08897244	0.09518263
0.0	0.08313795	0.09854236	0.09324678	0.10829535	0.09614605	0.09819517	0.07712401	0.07796034	0.089997016	0.079309955
0.0	0.08337415	0.09857236	0.09358103	0.10885648	0.09698559	0.09826717	0.0770757	0.0774911	0.090547614	0.079109594
0.0	0.08332965	0.09855844	0.09289717	0.10835121	0.096902095	0.097968146	0.0765382	0.07738767	0.0898106	0.07907469
0.0	0.08347271	0.09881927	0.09379251	0.10902628	0.097151585	0.09842305	0.07746593	0.07754919	0.09018564	0.07936206
0.0	0.08339924	0.09873081	0.09319815	0.10861011	0.097170494	0.09859107	0.077255495	0.07758134	0.090902016	0.079778776
0.0	0.08337896	0.09885826	0.09300227	0.108061	0.096832864	0.09767639	0.07731104	0.077087924	0.09069653	0.07881299
0.0	0.08323796	0.09857045	0.09318508	0.10821236	0.09702997	0.09818054	0.07681908	0.0778559	0.0903748	0.07914368
0.0	0.08316296	0.09852711	0.09320272	0.10887515	0.096803784	0.098094	0.07729582	0.07782013	0.09065546	0.07949416
0.0	0.083258264	0.099062726	0.09324015	0.108022586	0.09676223	0.09802109	0.07690958	0.07750993	0.09059531	0.07937903
0.0	0.08853469	0.10250842	0.1042591	0.10302612	0.0965098	0.113021165	0.08536613	0.082758315	0.08288009	0.09746008
0.0	0.08850245	0.102732226	0.10391533	0.10256466	0.09582305	0.11226482	0.08505913	0.083164945	0.082474455	0.09679243
0.0	0.09023626	0.090832256	0.08625221	0.09002545	0.10468776	0.103085205	0.09936205	0.07959356	0.07993924	0.09309065
0.0	0.102101214	0.097395614	0.09445229	0.09632604	0.10708368	0.10750165	0.089773536	0.08791948	0.09884566	0.09713329
0.0	0.10197305	0.09664225	0.094215944	0.096419096	0.106999725	0.10791292	0.089679606	0.08828726	0.09858424	0.097123764
0.0	0.07881356	0.094316915	0.10434876	0.0955075	0.0999489	0.10215949	0.07721593	0.071722664	0.081366524	0.08895492
0.0	0.07907717	0.09383687	0.10477541	0.095759936	0.10057946	0.10231727	0.077330135	0.07189488	0.08157479	0.089168765
0.0	0.088551275	0.0784833	0.09402799	0.10436837	0.10787541	0.09391076	0.09181704	0.078545764	0.084918365	0.0925734
0.0	0.088964514	0.07854229	0.09406597	0.10402894	0.107339956	0.09324785	0.09142386	0.078605905	0.08448464	0.09183705
0.0	0.08272825	0.08540441	0.08050918	0.09288755	0.09781851	0.13451804	0.072615385	0.08752223	0.08474866	0.087606154
0.0	0.07217218	0.08190354	0.10012532	0.09550919	0.10585637	0.1082514	0.08558374	0.080844745	0.08372434	0.095858514
0.0	0.07219407	0.082055055	0.09971735	0.0959153	0.106689066	0.10815314	0.085477054	0.08053111	0.08384054	0.095806025
0.0	0.07203111	0.08198203	0.099671856	0.09572002	0.1065866	0.1080359	0.08491894	0.08037572	0.083584584	0.09531307
0.0	0.07203573	0.08194305	0.10015595	0.09598622	0.106372006	0.10819811	0.085608646	0.080330335	0.08399263	0.09603634
0.0	0.07159927	0.08218139	0.099460796	0.09537715	0.10613015	0.10818574	0.08509136	0.08038556	0.08397937	0.0954129
0.0	0.0723483	0.082376145	0.09963102	0.09546476	0.10594009	0.10769058	0.085159324	0.08036503	0.08391626	0.095425606
0.0	0.08793042	0.095823705	0.10445535	0.0880273	0.09087036	0.11999549	0.07317408	0.07520046	0.09142533	0.09023464
0.0	0.08783925	0.09576935	0.10428992	0.08760404	0.09065828	0.120132744	0.07288472	0.07507439	0.09177407	0.09013342
0.0	0.088025264	0.09609157	0.10437224	0.08745181	0.09064658	0.11973673	0.07272105	0.075221404	0.09161831	0.09014926
0.0	0.09542244	0.0924074	0.10423318	0.08473278	0.10264211	0.1157227	0.08117873	0.09090397	0.08270438	0.09391714
0.0	0.09582267	0.097296566	0.11083386	0.0759772	0.10200186	0.106715724	0.078544036	0.06992961	0.07939368	0.09130216
0.0	0.09544234	0.097113326	0.110506214	0.07591228	0.1017782	0.106391564	0.078193694	0.07014177	0.079135425	0.09091104
0.0	0.096308336	0.09772766	0.11080196	0.075838305	0.10201399	0.10648784	0.078872986	0.06953193	0.07959452	0.09113432
0.0	0.011360418	0.009189625	0.012751753	0.010308325	0.007747824	0.013210645	0.008742392	0.009231704	0.008003217	0.009281334
0.0	0.5217565	0.5159392	0.5182621	0.52678734	0.53090715	0.54746217	0.5245685	0.5075377	0.5319622	0.5278661
0.0	0.522189	0.5144807	0.5189891	0.52779293	0.5303679	0.5474886	0.5251169	0.50727475	0.5322106	0.5282614
0.0	0.52143985	0.514711	0.51804906	0.52715284	0.5299833	0.54762816	0.5247723	0.50855964	0.5318811	0.5272241
0.0	0.5206068	0.51613295	0.5192228	0.52694327	0.53088945	0.54841286	0.52506566	0.5077913	0.5323466	0.5268571
0.0	0.52262205	0.5139088	0.51931256	0.5277961	0.53023607	0.5492828	0.5253151	0.5088044	0.5322433	0.5282774
0.0	0.5210128	0.5158681	0.51856285	0.5273543	0.53128153	0.54691935	0.5258145	0.5083331	0.5324017	0.52734655
0.0	0.5209204	0.51602167	0.5178109	0.52766424	0.53046846	0.5473715	0.52651805	0.50880945	0.5320047	0.52655286
0.0	0.5214384	0.51583284	0.5187569	0.5272259	0.5309589	0.5478254	0.5257907	0.50743914	0.5320673	0.52735674
0.0	0.5219328	0.5154679	0.519323	0.52729875	0.5303104	0.5476944	0.52536917	0.50829345	0.5323167	0.52713716
0.0	0.5209876	0.5145203	0.51792943	0.52631456	0.5296279	0.5463341	0.5237815	0.50783354	0.53099793	0.5258276
0.0	0.5218806	0.51482975	0.518727	0.52783185	0.53114	0.5478461	0.5257895	0.5083614	0.5319424	0.5272971
0.0	0.52188665	0.5152814	0.5187552	0.526886	0.530877	0.546074	0.52601826	0.50698286	0.5320915	0.52784526
0.0	0.5220688	0.5143349	0.5190447	0.527211	0.53070503	0.5478093	0.5247575	0.5077679	0.53160036	0.52792704
0.0	0.5214535	0.5155218	0.5192728	0.52725494	0.5314259	0.54874957	0.5246463	0.50917596	0.5323518	0.52903765
0.0	0.52148193	0.5144015	0.51768225	0.5264667	0.5305088	0.5465754	0.524464	0.5064175	0.53165877	0.52668744
0.0	0.5211263	0.51558423	0.5191817	0.52788043	0.5307686	0.5473186	0.52602786	0.508798	0.53322154	0.52772516
0.0	0.52125525	0.5148728	0.5191122	0.5279869	0.53088343	0.54938203	0.52582604	0.5086652	0.5326089	0.5282625
0.0	0.5218806	0.51476586	0.51893437	0.52798396	0.5305265	0.54900986	0.52373576	0.50831854	0.5326596	0.5276672
0.0	0.5224296	0.5147299	0.5182609	0.52823865	0.53108656	0.5464375	0.52570504	0.50759834	0.5306035	0.52725965
0.0	0.52226615	0.5147995	0.52014	0.5273993	0.53191364	0.54795015	0.5257076	0.5080827	0.53266156	0.52784055
0.0	0.52144194	0.5142331	0.5177532	0.52677494	0.52994907	0.54801035	0.52468103	0.5072433	0.53179526	0.52647084
0.0	0.5212195	0.5148988	0.5184705	0.5262963	0.5301002	0.5468773	0.5253202	0.5083783	0.5339831	0.52743393
0.0	0.5203664	0.51584905	0.5195594	0.5280176	0.53054017	0.5476459	0.5266569	0.5076213	0.53285956	0.5279892
0.0	0.5205288	0.51557934	0.51929116	0.5274398	0.530679	0.54855794	0.52471006	0.5090835	0.53239495	0.52796715
0.0	0.52062225	0.5149464	0.5182845	0.52725893	0.5298044	0.547453	0.5245327	0.5096866	0.53241026	0.52642286
0.0	0.52090716	0.5149288	0.5181436	0.5269422	0.5307786	0.54736114	0.5237723	0.50779724	0.5323961	0.52678984
0.0	0.5198968	0.51462525	0.5186015	0.5270779	0.53095514	0.5476506	0.5248292	0.50789976	0.53209245	0.5260036
0.0	0.52190775	0.51492816	0.5195203	0.5264147	0.5317016	0.5479109	0.52542925	0.5082343	0.53221154	0.52868986
0.0	0.52151906	0.5141814	0.5194646	0.5264949	0.5309473	0.5477697	0.5254148	0.5081514	0.53261274	0.52739495
0.0	0.0899106	0.09440811	0.09587398	0.10346047	0.097078755	0.0965856	0.08255472	0.09371801	0.10097375	0.09504034
0.0	0.521901	0.5147599	0.5189485	0.5276817	0.5300247	0.54819584	0.5254437	0.50897336	0.532362	0.5279102
0.0	0.52104837	0.5145984	0.518514	0.5273353	0.52989155	0.5473854	0.5253161	0.5092316	0.53308505	0.5277515
0.0	0.520517	0.51435596	0.5184308	0.5287422	0.5304599	0.54803514	0.52501523	0.5075819	0.53238887	0.52720153
0.0	0.5205872	0.51592267	0.5189705	0.52823365	0.5298418	0.5479273	0.5252816	0.5079064	0.53187996	0.5280225
0.0	0.521322	0.5137	0.51954836	0.52823025	0.5308862	0.5488598	0.5249915	0.5085802	0.5329862	0.5279302
0.0	0.5207372	0.5142188	0.5190286	0.52763146	0.53035486	0.547194	0.52491283	0.508239	0.5332583	0.5282476
0.0	0.52077854	0.5165122	0.519127	0.52751464	0.5305396	0.54900426	0.5258667	0.5089629	0.53383625	0.5286352
0.0	0.52107954	0.51530856	0.5183703	0.5270575	0.529849	0.54705966	0.5253852	0.510855	0.5315014	0.52696174
0.0	0.52085984	0.5163007	0.51989216	0.52908707	0.53130823	0.54939014	0.52587134	0.5096359	0.5326178	0.52831715
0.0	0.52199817	0.5148827	0.51895565	0.52686876	0.5293223	0.54773676	0.524546	0.50958574	0.53392553	0.5285735
0.0	0.5206057	0.51710606	0.52016306	0.5290159	0.5298147	0.5490398	0.52515334	0.5086705	0.5329703	0.5277682
0.0	0.522072	0.51573193	0.51907194	0.5264769	0.5291837	0.54918444	0.52427065	0.5084091	0.5335464	0.5289501
0.0	0.52183354	0.51595896	0.5190246	0.52808136	0.5289623	0.5474407	0.5245886	0.50956476	0.53281647	0.5273803
0.0	0.5226789	0.51650757	0.5193555	0.5273561	0.5299076	0.54938304	0.52496094	0.50893956	0.5329123	0.5285788
0.0	0.52047	0.51633805	0.51941	0.5272433	0.5285846	0.54744744	0.5242986	0.5096285	0.53339964	0.52803636
0.0	0.52081895	0.5165573	0.51991075	0.5274248	0.53049356	0.54906404	0.5254158	0.50960183	0.5336625	0.5278755
0.0	0.5215787	0.5150735	0.52150244	0.528178	0.53139496	0.5481824	0.52709055	0.5111388	0.534378	0.52957
0.0	0.5207012	0.51598155	0.51924455	0.5260483	0.53018963	0.54816926	0.52393496	0.5100206	0.5343542	0.5276617
0.0	0.5210086	0.5158775	0.5203166	0.5270122	0.530919	0.5483288	0.52574027	0.5111192	0.5342649	0.5291294
0.0	0.5204285	0.51623166	0.51930815	0.52705866	0.530063	0.5478953	0.5252145	0.5101425	0.5344991	0.52854383
0.0	0.5203563	0.5160598	0.5191486	0.52715766	0.5309368	0.54911715	0.5241158	0.51217145	0.53467965	0.5289972
0.0	0.5216963	0.51627743	0.52027214	0.5276191	0.5315114	0.5501001	0.52493906	0.5101896	0.53462976	0.5290818
0.0	0.5201135	0.516272	0.51938456	0.52723026	0.5299949	0.54862076	0.52464134	0.5113795	0.53442204	0.52844375
0.0	0.5206316	0.51597035	0.5195287	0.5253181	0.5295863	0.54901105	0.525297	0.51090086	0.53630316	0.52890366
0.0	0.5214144	0.5164363	0.522241	0.5288874	0.53309536	0.5493573	0.5266114	0.5099929	0.53584653	0.53053874
0.0	0.5210559	0.5162174	0.5199683	0.5261666	0.5306994	0.5492654	0.5251418	0.51015866	0.5345917	0.528512
0.0	0.5204475	0.5157656	0.5198813	0.5265659	0.53111637	0.54874784	0.52489406	0.51031905	0.5341653	0.5280531
0.0	0.52112806	0.5154936	0.5212974	0.52790105	0.53094023	0.54834086	0.5247637	0.5105506	0.5353613	0.5284388
0.0	0.5212933	0.51505214	0.5203599	0.5279354	0.5307283	0.5487044	0.5268251	0.5110727	0.53299403	0.5278351
0.0	0.520186	0.5147291	0.51994586	0.5287838	0.5310764	0.5485759	0.52648246	0.5099597	0.53301555	0.5272681
0.0	0.52117765	0.5159956	0.5198109	0.52721995	0.5314341	0.5481175	0.5261252	0.5099244	0.53267425	0.5277998
0.0	0.52025783	0.5161506	0.5205793	0.5273447	0.53142	0.548878	0.52652276	0.5101271	0.5329817	0.5269926
0.0	0.5209232	0.5159105	0.5202067	0.5275708	0.53147554	0.54840815	0.52710265	0.5098455	0.5327583	0.52739227
0.0	0.52067345	0.5157116	0.52054644	0.52809435	0.53132325	0.5480028	0.52729225	0.51093245	0.5336815	0.527687
0.0	0.5196417	0.51690763	0.52013075	0.52648485	0.5322601	0.5483651	0.5257142	0.51070654	0.5324939	0.52892935
0.0	0.5207172	0.5174415	0.51872057	0.52683777	0.53040445	0.5472149	0.5250797	0.5094187	0.5323286	0.52860653
0.0	0.5213126	0.516293	0.5201215	0.528079	0.53110635	0.5485795	0.52465004	0.5099436	0.5328202	0.52908635
0.0	0.5203407	0.51660216	0.51996017	0.52689433	0.53082734	0.5496569	0.5264561	0.5092118	0.5336192	0.52914643
0.0	0.521225	0.5165674	0.52087146	0.5283611	0.53280044	0.54920495	0.52533096	0.51103324	0.5332822	0.5292925
0.0	0.5213134	0.5167831	0.51947623	0.52772355	0.5297686	0.5477527	0.5246953	0.50929725	0.5324857	0.5280867
0.0	0.521863	0.51474565	0.5198108	0.5273308	0.5308246	0.54780316	0.5252833	0.50861675	0.53241324	0.5283728
0.0	0.5210159	0.5154159	0.52162784	0.52944136	0.5314668	0.54881555	0.5263996	0.5102059	0.53370774	0.5305029
0.0	0.5215418	0.5157312	0.52011496	0.52650404	0.53145355	0.54777163	0.5245085	0.5102506	0.5316127	0.52786666
0.0	0.52161616	0.51500815	0.5219785	0.5284587	0.53138506	0.5483168	0.52590054	0.5094762	0.53212374	0.5297125
0.0	0.5218194	0.5154226	0.5206272	0.5274978	0.53165275	0.5473479	0.52697796	0.5116813	0.5331109	0.5274133
0.0	0.5217627	0.51658916	0.5216152	0.53052545	0.53353405	0.54941416	0.5264371	0.5102508	0.5326563	0.5301594
0.0	0.52187204	0.51665705	0.5206364	0.5274721	0.53190494	0.549988	0.52788466	0.5099235	0.53276294	0.52941644
0.0	0.52206373	0.5152332	0.52041376	0.52683854	0.5306791	0.550043	0.52666795	0.508151	0.5317768	0.5290414
0.0	0.5210957	0.5161225	0.52183086	0.5286542	0.53252506	0.5488213	0.5278058	0.50978833	0.53009284	0.52953917
0.0	0.5194797	0.5136102	0.51934206	0.52747107	0.5286542	0.54567325	0.52551836	0.5109614	0.5329422	0.52892095
0.0	0.5206071	0.5165489	0.5200853	0.5260681	0.5312059	0.54799795	0.5275091	0.50938946	0.5334451	0.52698284
0.0	0.5211874	0.51624614	0.5198381	0.5277649	0.531452	0.5484963	0.5258639	0.5103012	0.53312343	0.5301688
0.0	0.5216803	0.5171473	0.5204436	0.5275136	0.53092664	0.5491045	0.5256833	0.5109348	0.53546023	0.5292173
0.0	0.5221246	0.51694924	0.5200252	0.52689445	0.5305991	0.5485107	0.5254267	0.5101535	0.5351051	0.5289131
0.0	0.520659	0.51610386	0.51940835	0.526862	0.5305689	0.5485777	0.5254292	0.509127	0.53356117	0.5278752
0.0	0.51988274	0.5144166	0.5202947	0.5287003	0.53124964	0.5491189	0.52616274	0.5101994	0.5333416	0.528939
0.0	0.5205103	0.5143958	0.5204697	0.5283939	0.5316122	0.5496016	0.52616465	0.5100176	0.5332568	0.528525
0.0	0.5202895	0.51493627	0.5197623	0.5283616	0.5304159	0.54901433	0.52538925	0.50968236	0.5331529	0.5281811
0.0	0.5206299	0.51494217	0.5198124	0.52810323	0.53002924	0.5495222	0.5254342	0.509731	0.53227127	0.5277606
0.0	0.5225657	0.51701266	0.52132994	0.5268857	0.52982885	0.5498097	0.5266639	0.50922143	0.53449076	0.52934855
0.0	0.5207639	0.51679516	0.5208098	0.52787125	0.53059936	0.54987687	0.52635515	0.510686	0.533812	0.52832806
0.0	0.52271765	0.51689816	0.52287143	0.5293246	0.5321187	0.5490221	0.5276026	0.51095945	0.53380007	0.53102094
0.0	0.22441998	0.20996498	0.21789412	0.2309681	0.20487188	0.20338918	0.18142188	0.20136343	0.2101678	0.19338566
0.0	0.011613427	0.0068960553	0.009337315	0.010470592	0.010662174	0.0145690655	0.007859554	0.008355597	0.009061963	0.0121322395
0.0	0.5221546	0.5133468	0.5191448	0.52897453	0.52955693	0.54544944	0.5243754	0.5084851	0.5318916	0.5283554
0.0	0.52175784	0.51522833	0.5207624	0.5295698	0.53341603	0.5479692	0.5250289	0.5073062	0.53165936	0.53089213
0.0	0.52143025	0.5169548	0.52075475	0.5279231	0.5303042	0.5484243	0.52624106	0.5101082	0.53300697	0.5286304
0.0	0.5210016	0.5183086	0.521472	0.5293448	0.53159964	0.54876924	0.52730143	0.5093526	0.5338827	0.5291939
0.0	0.12949562	0.117623	0.124224715	0.13480058	0.11035437	0.10479137	0.09050998	0.11035482	0.11390219	0.099176474
0.0	0.52178806	0.51501477	0.5207623	0.52622616	0.53168964	0.5486494	0.52548033	0.5090733	0.5334165	0.5283176
0.0	0.52179086	0.51474506	0.52049446	0.5260452	0.53148526	0.54835963	0.52558213	0.50895756	0.53313273	0.5284865
0.0	0.52087474	0.5173611	0.51940167	0.5293311	0.53187215	0.54720753	0.52675974	0.509512	0.53309095	0.52793765
0.0	0.15980142	0.13376166	0.14863907	0.13726668	0.12404471	0.1717316	0.12633006	0.12608553	0.13859868	0.116560146
0.0	0.5213751	0.5151622	0.5181736	0.5278264	0.52899724	0.54726005	0.5254463	0.51109135	0.5311667	0.52687764
0.0	0.029090548	0.017658569	0.021553395	0.023512498	0.023696173	0.02959714	0.021038717	0.01815097	0.025398528	0.026699096
0.0	0.028514052	0.01681204	0.021820376	0.023792524	0.02100378	0.038083833	0.024113748	0.022662804	0.022710681	0.026629347
0.0	0.02864778	0.018579205	0.025380705	0.02605188	0.024663175	0.03282554	0.023395507	0.023343496	0.026700463	0.028554395
0.0	0.025162337	0.01923291	0.023851054	0.024351412	0.026878515	0.03739583	0.021072192	0.02205782	0.02315395	0.02794522
0.0	0.025534598	0.017923772	0.022844788	0.027617905	0.02461551	0.031406023	0.02209642	0.024000239	0.022259992	0.027584419
0.0	0.02646336	0.018812122	0.022207534	0.021780232	0.025282666	0.033380684	0.018411262	0.024668567	0.024447147	0.02722517
0.0	0.047401138	0.033162866	0.043047495	0.048653472	0.046103273	0.065602966	0.045512713	0.043312736	0.039976183	0.048260145
0.0	0.04734322	0.033710238	0.035344962	0.04530545	0.046702545	0.062102403	0.040821835	0.040723585	0.039739534	0.050755654
0.0	0.046664305	0.034381676	0.045263004	0.045549434	0.049740355	0.056349605	0.041476745	0.042820964	0.04417528	0.0529401
0.0	0.020070838	0.01636934	0.018132713	0.020936005	0.013241301	0.011113121	0.008786843	0.014549131	0.014237971	0.010718379
0.0	0.5216236	0.5152724	0.5211349	0.52807295	0.5307671	0.5495641	0.5263345	0.5092011	0.53444636	0.529161
0.0	0.1818582	0.16815189	0.17536074	0.1868591	0.16100247	0.15754232	0.1391938	0.1595224	0.16570137	0.14897266
0.0	0.52110386	0.51474893	0.52012795	0.5287762	0.53218967	0.5481373	0.52610356	0.51102936	0.5326281	0.52927184
0.0	0.523073	0.5141927	0.5207071	0.529084	0.5313857	0.54781497	0.5258519	0.5091837	0.53234535	0.5292946
0.0	0.52411896	0.515271	0.520059	0.5289126	0.5317585	0.5478608	0.52638495	0.51176375	0.532577	0.52971447
0.0	0.5228182	0.5126532	0.52127934	0.5300843	0.53333104	0.5497762	0.5270991	0.5110825	0.5325547	0.5303435
0.0	0.5216641	0.519533	0.5199482	0.528723	0.532167	0.5474963	0.52688706	0.51104474	0.5334453	0.5282254
0.0	0.52011436	0.51569307	0.5199291	0.5281896	0.5302175	0.54806894	0.52450114	0.5104697	0.53265965	0.5290928
0.0	0.52086604	0.51552397	0.5187881	0.52759576	0.5293032	0.5477941	0.52529895	0.5087231	0.533694	0.5266028
0.0	0.5198647	0.515719	0.51865536	0.5282352	0.53026646	0.54826736	0.52536684	0.50931346	0.5324756	0.5274849
0.0	0.51898086	0.5155269	0.51859725	0.5279737	0.5303046	0.54850256	0.5248014	0.50897264	0.5326495	0.5275145
0.0	0.52127165	0.5139379	0.51953614	0.52715194	0.529587	0.5474954	0.52393293	0.51024157	0.53136224	0.52711666
0.0	0.520879	0.51517767	0.51994354	0.5265985	0.53163177	0.5465726	0.5260588	0.5088417	0.5328177	0.52955693
0.0	0.52137274	0.5143691	0.5199957	0.52711153	0.53017116	0.5479581	0.524161	0.5101005	0.5320003	0.5272217
0.0	0.52085793	0.515371	0.51948947	0.52656907	0.5312177	0.54654986	0.5264281	0.5092254	0.5322114	0.5284029
0.0	0.52117157	0.5151737	0.51869166	0.52847487	0.5305396	0.54778665	0.5262334	0.5097608	0.53316385	0.5272243
0.0	0.5210044	0.5152491	0.5199101	0.5276138	0.5318476	0.5481624	0.52386326	0.50967205	0.53335714	0.52892077
0.0	0.52209735	0.51545745	0.520253	0.526847	0.53074473	0.5477364	0.52592105	0.5094289	0.5322092	0.52846926
0.0	0.5189976	0.51426333	0.51851654	0.5272923	0.53017944	0.54633665	0.524482	0.5102208	0.53159857	0.5275373
0.0	0.52023065	0.5135457	0.5197409	0.52745444	0.531465	0.5483766	0.52743846	0.5094586	0.5317963	0.5310376
0.0	0.02032733	0.021680355	0.027498621	0.022573488	0.022136651	0.024536148	0.016340457	0.014815758	0.019702448	0.022954233
0.0	0.5201231	0.5153093	0.51968217	0.5288852	0.53085303	0.54774386	0.52615047	0.5105713	0.5334239	0.52892315
0.0	0.5198371	0.5158443	0.51922	0.5286368	0.5313062	0.5473387	0.5253113	0.51038575	0.53380847	0.5288837
0.0	0.5197005	0.51503015	0.5206698	0.5292461	0.53148484	0.5484857	0.5248062	0.5101931	0.5335325	0.5296124
0.0	0.5213155	0.5160415	0.520043	0.528305	0.53068906	0.54717416	0.52548623	0.5095868	0.5340545	0.5286842
0.0	0.5199585	0.5162342	0.51982886	0.5278105	0.53134286	0.54882765	0.52473366	0.51047784	0.5332764	0.5293042
0.0	0.52163213	0.51627266	0.51998353	0.5285724	0.5313836	0.5478896	0.5253661	0.5096884	0.53358436	0.5290071
0.0	0.52016646	0.51617986	0.519902	0.52880186	0.53073674	0.54785293	0.5249998	0.51031506	0.53285176	0.52901566
0.0	0.5213224	0.51516896	0.51958674	0.52843434	0.5309902	0.54784906	0.5247223	0.51013106	0.5326349	0.52790487
0.0	0.5208848	0.51587313	0.5199712	0.5284984	0.53095716	0.54746467	0.52523917	0.5105373	0.5332738	0.5290334
0.0	0.5206393	0.5157425	0.52051276	0.52964234	0.5314932	0.54791385	0.526097	0.51048595	0.5326612	0.52953786
0.0	0.17930943	0.16970517	0.1848023	0.19253765	0.19655518	0.20832977	0.17494512	0.17833894	0.18720917	0.19637461
0.0	0.5201084	0.5159071	0.52002466	0.5293365	0.5312497	0.5477725	0.52529526	0.5099923	0.5332455	0.52952504
0.0	0.5195341	0.51549524	0.51929605	0.5280199	0.5307946	0.548361	0.52533317	0.5094744	0.53332144	0.5289205
0.0	0.5204079	0.5163911	0.5201393	0.5295933	0.53085923	0.54828095	0.5256866	0.5099898	0.5335823	0.52893263
0.0	0.5203378	0.5153801	0.519819	0.52868736	0.53104985	0.5481904	0.5253475	0.5103536	0.5331811	0.52863026
0.0	0.52043176	0.5156369	0.5196464	0.52935964	0.530808	0.5473375	0.5248802	0.51011693	0.53314954	0.5289213
0.0	0.5207375	0.515125	0.518895	0.52736425	0.5299557	0.54738927	0.52420664	0.50975597	0.53263223	0.527848
0.0	0.5211205	0.5162135	0.52007806	0.5294379	0.53156966	0.5482474	0.5259986	0.51014996	0.53350884	0.52971745
0.0	0.5206127	0.5160952	0.5193192	0.5290068	0.5305408	0.54809475	0.5250837	0.50942683	0.5326649	0.5287192
0.0	0.5203739	0.51608866	0.5187694	0.5285077	0.5298882	0.5472391	0.5252055	0.50968266	0.53354263	0.5282487
0.0	0.52005476	0.51610565	0.52068377	0.52962565	0.5315169	0.5479773	0.5258307	0.5098358	0.5322653	0.5288794
0.0	0.52062535	0.51509684	0.5201707	0.5289955	0.5311467	0.5485381	0.52525103	0.51005596	0.5332766	0.53022313
0.0	0.5206845	0.515183	0.5194465	0.52789336	0.53052557	0.54731786	0.52532274	0.5101715	0.53300494	0.52853465
0.0	0.5203974	0.51584524	0.5204926	0.52948695	0.532042	0.54859436	0.5260187	0.5099658	0.53383476	0.5300444
0.0	0.51977515	0.5148412	0.51910657	0.52861446	0.53027177	0.5470936	0.5247195	0.5095098	0.53303957	0.52865994
0.0	0.5207312	0.51592124	0.5207921	0.5294553	0.53201526	0.5488522	0.52661777	0.509568	0.5331607	0.52951086
0.0	0.5204891	0.51591676	0.5188479	0.5284431	0.53066725	0.5478021	0.52502745	0.5094359	0.5332099	0.52819836
0.0	0.51990145	0.51611525	0.52057505	0.52789074	0.5317038	0.5482352	0.5251041	0.5096196	0.5325065	0.52873945
0.0	0.52011806	0.51672685	0.51984143	0.5283245	0.5311137	0.5482577	0.52604187	0.5102083	0.5332666	0.5290685
0.0	0.5208475	0.51497597	0.5198159	0.5271286	0.53007317	0.5483627	0.52538186	0.5095564	0.5337482	0.52814
0.0	0.5231839	0.51569223	0.51896125	0.52795464	0.5318351	0.5479104	0.52582645	0.5084657	0.5320413	0.5294539
0.0	0.5218816	0.51586324	0.51957196	0.5285129	0.53222704	0.5486038	0.52582276	0.5089158	0.53295374	0.52988786
0.0	0.5231302	0.51549345	0.5189796	0.527623	0.5322652	0.54805636	0.52537596	0.5079129	0.5321067	0.5299756
0.0	0.52280396	0.5145132	0.5192304	0.52834797	0.53150964	0.5480702	0.5256655	0.509544	0.53193325	0.5292884
0.0	0.5202796	0.51898926	0.52050275	0.52886283	0.53161234	0.54859084	0.5271197	0.50795275	0.5352976	0.5306745
0.0	0.52265996	0.51423836	0.5172607	0.52480644	0.5279312	0.5461865	0.5226561	0.51144767	0.5309753	0.5262695
0.0	0.52113783	0.51525635	0.5199809	0.52573836	0.5297199	0.54736406	0.5256603	0.5105584	0.5311872	0.5285274
0.0	0.52123135	0.5153455	0.52029777	0.52808666	0.5316293	0.54953897	0.52683556	0.509067	0.5331517	0.52921844
[truncated: 21,448 more rows]
