# Supplementary material for: Teasing out missing reactions in genome-scale metabolic networks through hypergraph learning
Source: Nat Commun. 2023 Apr 25;14:2375. doi: 10.1038/s41467-023-38110-7 (PMC10130184; doi:10.1038/s41467-023-38110-7)
Supplement: Supplementary file 4 — Source Data [file 41467_2023_38110_MOESM4_ESM.zip › Source Data/Figure 2/j-m/iECBD_1354_node2vec.csv]

	0	0.1	0.1.1	0.1.1.1	0.1.1.1.1	0.1.1.1.1.1	0.1.1.1.1.1.1	0.1.1.1.1.1.1.1	0
1.0	0.5383488	0.0968634	0.045268465	0.5420922	0.52734244	0.5399435	0.52976114	0.53710145	0.5344468
1.0	0.5410715	0.5334469	5.276153e-10	0.5407869	0.00896513	0.540045	0.52942514	0.047692604	0.53600043
1.0	0.5401426	0.5387836	0.52442795	0.5414572	0.52365834	0.5398013	0.032436054	0.53701675	0.53486824
1.0	0.18569419	0.5357559	0.5236065	0.53975815	0.52807647	0.5387175	0.52878183	0.5368536	0.020501792
1.0	0.5391274	0.005076233	0.52452457	0.5412267	0.52585566	0.5401445	0.526373	0.5371395	0.5364984
1.0	0.15115622	0.08232449	0.046130408	0.000101235586	0.52375764	0.5413572	0.02947747	0.5354395	0.53571653
1.0	0.5399595	0.53496504	0.52417046	0.1028724	0.5266624	0.54212314	0.5288063	6.771153e-05	0.5337029
1.0	0.53849703	0.53305954	0.5250792	0.012347824	0.5265423	0.5398922	0.5287558	0.086949155	0.53425056
1.0	0.53889054	0.53384453	0.52348125	0.1419671	0.5240468	0.53960854	0.13055985	0.10620441	0.0018479608
1.0	0.54108775	0.1633612	0.00014040366	0.5408274	0.527485	0.54046166	0.5280781	0.5370805	0.53491473
1.0	0.537631	0.05461289	0.000116082614	0.5418356	0.5267553	0.5397451	0.5297465	0.53766054	0.02772844
1.0	0.53931814	0.5345986	0.52443874	0.5437394	0.13555773	0.18132816	0.0012980013	0.53702015	0.0094037065
1.0	0.5383632	0.53386784	0.524502	0.17033999	0.52564275	0.54080516	0.5276405	0.5352272	0.53383327
1.0	0.5398541	0.53343266	0.5242627	0.024778368	0.5234185	0.3271695	0.52909875	0.53585553	0.53422123
1.0	0.050605524	0.53459805	0.5244918	0.09746942	0.5273512	0.13951857	0.52976304	0.12168794	0.1890821
1.0	0.5386591	0.5345339	0.5240908	8.5968924e-05	0.0053972206	0.16661496	0.52786845	0.5357616	0.105496585
1.0	0.53900397	0.0023732043	0.5233204	0.5397792	0.5296597	0.540839	0.52897906	0.5367556	0.53544194
1.0	0.53902507	0.09551395	8.203885e-05	0.54298925	0.5258321	0.54054886	0.13235074	0.015666045	0.5343262
1.0	0.53769076	0.5340521	0.5241443	0.5402015	7.94292e-05	0.5408896	0.5295662	0.5368711	0.5351269
1.0	0.539629	0.53321785	0.5233288	0.04207905	0.08478392	0.54089946	0.18273851	0.53783256	0.5363572
1.0	0.53852755	0.5361051	0.52544516	0.111970805	0.52735156	0.54059535	0.041716315	0.53594697	0.5359354
1.0	0.088834435	0.07533323	0.15444681	0.5419652	0.5228389	0.54008293	0.529798	0.5363518	0.53652906
1.0	0.5380052	0.534131	0.008442808	0.5418129	0.53028923	0.5400297	0.5291487	0.53745466	0.2014882
1.0	0.024149574	0.53377986	0.14231166	0.5415718	0.52662563	0.5395112	0.52910894	0.5360754	0.5356748
1.0	0.53853023	0.53218323	0.5230667	0.00037891613	0.047338393	0.54057235	0.52979237	0.5401171	0.5350911
1.0	0.5400762	0.5343517	0.5241944	0.54202056	0.52740157	0.540086	0.52789503	0.5352074	0.5347136
1.0	0.5389168	0.53326964	0.52265304	0.5392783	0.11748309	0.01808154	0.5275303	0.53656155	0.5350163
1.0	0.5368202	0.5351212	0.52494603	0.5401381	0.5267876	0.23836713	0.52600235	0.5369046	0.5345315
1.0	0.53816056	0.09674558	0.5239216	0.53961706	0.0033337353	0.54098505	0.5281385	0.1749663	0.53629875
1.0	0.53849417	0.534141	0.17458396	0.5415554	0.20030437	0.5407877	0.5286196	0.5362969	0.53468394
1.0	0.5385897	0.11010432	0.5232073	0.08244397	0.10174207	0.54010844	0.5297091	0.53764075	0.53722554
1.0	0.536925	0.53480506	0.5244649	0.10662324	0.5264579	0.5391329	0.14787245	0.5369566	0.095098205
1.0	0.5396943	0.15074201	0.52531374	0.5425443	0.5270359	0.54032046	0.52934396	0.5368188	0.5366259
1.0	0.20271042	0.53459173	0.52500147	0.5432493	0.14533468	0.53895605	0.52921426	0.53738356	0.5321007
1.0	0.027751394	0.10319827	0.5253734	0.54171383	0.52701163	0.53962916	0.52838904	0.101841986	0.53580964
1.0	0.5390006	0.53566915	0.52368796	0.094819866	0.5270226	0.14439143	0.5291781	0.53366613	0.5349814
1.0	0.53885335	0.023938537	0.523356	0.5397984	0.00011290811	0.5410114	0.5301848	0.53744197	0.20404147
1.0	0.5375431	0.53369	0.5239256	0.16573316	0.52606577	0.00021726644	0.5275651	0.53613997	0.5376028
1.0	0.5394928	0.53445137	0.5238926	0.028093448	0.52696	0.004513718	0.5287688	0.54002285	0.5365019
1.0	0.5386864	0.5354529	0.5235486	0.54043293	0.52617735	0.18040515	0.527287	0.17532443	0.53672993
1.0	0.53882897	0.5349071	0.5242047	0.540415	0.020592147	0.538571	0.1374966	0.5368423	0.53535223
1.0	0.5391774	0.5337667	0.5246173	0.53937805	2.7432608e-05	0.53932816	0.16066472	0.1659703	0.21534283
1.0	0.11204062	0.5341914	0.09304984	0.54087853	0.52513045	0.541364	0.52747005	0.53771883	0.5351217
1.0	0.5398187	0.53415847	0.5237331	0.5409969	0.5287945	0.111568965	0.5273984	0.53847694	0.094756834
1.0	0.5383772	0.53579634	0.21714965	0.1561462	0.5267472	0.118522055	0.133744	0.536541	0.08095296
1.0	0.53824836	0.5353183	0.5238601	0.19122821	0.5261585	0.0069981893	9.461809e-10	0.06085039	0.0005603488
1.0	0.5393665	0.53408474	0.5240007	0.5405865	0.52773744	0.53974944	0.52942294	0.5372095	0.09526195
1.0	0.5386615	0.5341414	0.52418596	0.54272455	0.52697355	0.54034287	0.52811265	0.15756796	0.5361848
1.0	0.540383	0.53395396	0.52175266	0.54225016	0.11262387	0.5428948	0.5290901	0.5373002	0.09260633
1.0	0.00016272927	0.53354686	0.5251191	0.019561764	0.5269605	0.00021850731	0.14923227	0.53621566	0.5348717
1.0	0.0027687713	0.5346601	0.21696019	0.10768763	0.52684534	0.00017051569	0.52920616	7.551986e-05	0.5361952
1.0	0.16179167	0.29427218	0.5237008	0.54080147	0.038691822	0.539602	0.14793834	0.53868634	0.5348107
1.0	0.0112000145	0.5329754	0.52530587	0.021376573	0.5261091	0.13949761	0.528885	0.535817	0.53596205
1.0	0.5373013	0.14988455	0.17409612	0.00010415383	0.5261748	0.53968686	0.5300979	0.53741014	0.5351573
1.0	0.5395496	0.53445834	0.5228279	0.5409974	0.5260609	0.54001606	0.52783656	0.5377422	0.5345043
1.0	0.12350007	0.532946	0.5247671	0.5403994	0.037555557	0.53895277	0.5291554	0.53860706	0.53420913
1.0	0.537631	0.53407425	0.5241083	0.5419465	0.5278251	0.0030725086	0.13256437	0.5374952	0.5352559
1.0	0.5397777	0.53319764	0.525628	0.14972407	0.5254087	0.53942305	0.52885675	0.539277	0.2183981
1.0	0.53889996	0.535567	0.52494854	6.625053e-10	0.52545345	0.54112035	0.5294789	0.037935015	0.103277855
1.0	0.22076042	0.5344431	9.10279e-05	0.54222363	0.52834743	0.539465	0.1991891	7.0302995e-05	0.5367508
1.0	0.53810966	0.19842176	0.52478987	0.5418998	0.524058	0.53975815	4.1347503e-05	0.5364242	0.53521144
1.0	0.53849703	0.5367794	0.105308354	0.54069406	0.5272696	0.1470408	0.5296237	0.53570145	0.0056818402
1.0	0.5389374	0.5342687	0.00035853268	0.17961998	0.5284275	0.5382971	0.528666	0.5361486	0.5358894
1.0	0.0072482154	0.534496	0.5242983	0.5401746	0.52512556	0.5382015	0.01488531	0.53764015	0.007630816
1.0	0.53927547	0.5342837	0.5232633	0.5408323	0.12846173	0.5390322	7.001925e-05	0.5372148	0.09378471
1.0	0.5391431	0.5334708	0.52445394	0.20951039	0.5269121	0.5405358	0.52923983	0.5363643	0.536158
1.0	0.101188436	0.5343624	0.09120078	0.1206116	0.5265598	0.54088545	0.033268258	0.53607166	0.18967372
1.0	0.5396555	0.15111515	0.52510893	0.5392903	0.52662355	0.54079837	0.09323362	0.53739697	0.15735959
1.0	6.9318936e-05	0.5354839	0.00084000966	0.14308007	0.15306917	0.54003525	0.5281624	7.792496e-05	0.53626424
1.0	0.5392047	0.5345365	0.52509034	0.54037774	0.52745086	0.53977364	0.52778465	0.035011202	0.53598136
1.0	0.5397695	0.009468368	0.0020239064	0.54162014	0.107949466	0.16000633	0.5314348	0.5356646	0.53420246
1.0	0.53834516	0.5333191	0.5237301	0.5419783	0.14452203	0.5400927	0.53025484	0.5374484	0.53647417
1.0	0.53925836	0.53507257	0.5239875	0.5410824	0.5271423	0.5411818	0.52924556	0.5365095	0.53430367
1.0	0.18041518	7.0066823e-09	0.16240883	0.5405004	0.52582294	0.5410602	0.12433314	0.21874198	0.53481555
1.0	0.16488484	0.53362817	0.5256865	0.5421619	0.52807564	0.5397736	0.52914196	0.5371282	0.53536326
1.0	0.5392477	0.5365215	0.5250534	0.54244703	0.010866634	0.5391759	0.527876	0.5372308	0.53638494
1.0	0.53957176	0.53481954	0.52403724	0.12519413	0.52698237	0.00011212713	0.52975214	0.001094619	0.5352025
1.0	0.53836125	0.53494674	0.5243627	0.54070574	0.5262007	0.5402142	0.5284491	0.025228437	0.15464646
1.0	0.5387026	0.53434104	0.5239754	0.027202789	0.5262911	0.5378051	0.5302346	8.511884e-05	0.53312665
1.0	0.54056436	0.5341816	0.0004803737	0.54145133	0.52674747	0.54154027	0.52902657	0.5370158	0.53564286
1.0	0.5398379	0.5340525	0.52421635	0.54053813	0.5268816	0.54126513	0.008816124	0.03160533	0.53524226
1.0	0.53959066	0.533879	0.52335453	0.023813598	0.00010636373	0.53995395	0.14349791	0.5367268	0.53517526
1.0	0.16194624	0.53236383	0.52255034	0.5410316	0.5247577	0.07099156	0.52853763	0.53632903	0.53591174
1.0	0.5381377	0.53260213	0.52349395	0.5420905	0.52769303	0.0001015997	0.5291263	0.5377052	0.5349947
1.0	0.54112023	0.5348332	0.05344622	0.15365912	0.5261867	0.09498923	0.53016746	0.5383274	0.53604084
1.0	0.5414091	0.53310037	0.52497375	0.5414276	0.024291825	0.54118055	0.52950114	0.53769314	0.5369724
1.0	0.5381246	0.5335733	0.5241257	0.5402379	9.019907e-05	0.09252476	0.5297624	0.00052375393	6.665719e-05
1.0	0.5384634	0.5347669	0.5248594	0.5410176	0.002590548	0.53803664	0.5292873	0.048363548	0.5352262
1.0	0.5405755	0.53430104	0.52458245	0.16552062	0.52608126	0.54087883	0.52902013	0.53824776	0.052564558
1.0	0.53888255	0.53488714	0.5242302	0.5426204	0.08862192	0.54019594	0.5279587	0.53659916	0.53495044
1.0	0.53844106	0.5360961	0.524964	0.5409332	0.52853936	0.54191923	0.5276749	0.53647935	0.090021685
1.0	0.5374203	0.5319449	2.25786e-05	0.5410323	0.00041528867	0.541326	0.52900034	0.5372942	0.5346127
1.0	0.5379541	0.5356476	0.52369535	0.54168665	0.52632123	0.05246911	0.53050715	0.53681296	0.5362935
1.0	0.012864758	0.53437465	0.5250487	0.53917813	0.5264231	0.5395549	0.5278336	0.53717107	0.53469026
1.0	0.5387752	0.53531134	0.20370762	0.5411277	0.5259519	0.035823558	0.53062296	0.14060402	0.53545463
1.0	0.5376111	0.5348655	0.13746516	0.5414551	0.52526397	0.5403688	0.52858824	0.09717593	0.53585386
1.0	0.03273953	0.53411865	0.5226859	0.53941065	8.518673e-05	0.54084116	0.5274068	0.53743863	0.53438896
1.0	0.5388374	0.02860554	0.15117247	0.00011115454	0.5250463	0.5394157	0.5278268	0.53628093	0.5345247
1.0	0.5383482	0.53391224	0.52504903	0.541386	0.52684283	0.17808767	0.5295569	0.039531257	0.5368545
1.0	0.17303486	0.5350972	0.52618575	0.5409451	0.5257314	0.53999805	0.0071271225	0.5373803	0.5347628
1.0	0.5397541	0.53621894	0.14285381	0.5409447	0.044650298	0.18623619	0.024713414	0.53907466	0.5333265
1.0	0.53707963	0.16850178	0.09021498	0.5420474	0.52578634	0.5387082	0.52963746	0.15971577	0.53515005
1.0	0.5400687	0.09812484	0.52386206	0.53904086	0.16298287	0.53995687	0.041379254	0.1044158	0.53698856
1.0	0.53890806	0.5341375	0.049264252	0.5413159	0.087355085	0.03108734	0.16377568	0.5358345	0.53477085
1.0	0.5393602	0.5346048	0.52432704	0.19029233	0.5262857	0.108716704	0.52838576	0.53743285	7.631694e-05
1.0	0.5394081	0.53243756	0.012721211	0.54169303	0.5274425	0.53954625	0.0005722209	0.10277269	0.53550255
1.0	0.5394516	0.5335208	0.037331156	0.5416473	0.5249903	0.5394822	0.53011847	0.53679943	0.5355957
1.0	0.53910756	0.53450185	0.5253222	0.00010264548	0.5255171	0.53908503	0.002276438	0.0005269078	0.5387143
1.0	0.5400065	0.5335606	0.52485365	0.542533	0.13269402	0.54010206	0.07619745	0.14480771	0.53765
1.0	0.53826135	0.14009511	0.14990683	0.54085016	0.526555	0.5400475	0.52868754	0.049875926	0.5363033
1.0	0.53963	0.53580153	0.5235797	0.1621905	0.5270515	0.5403773	0.5277754	0.16432124	0.53510964
1.0	6.641925e-05	0.019694624	0.0022697668	0.54153734	0.5257933	0.54057074	0.026265604	0.53681195	0.53611547
1.0	0.5395274	0.5350991	0.5238887	2.4331057e-05	0.5254773	0.54036766	0.5286743	0.5362821	0.5363402
1.0	0.03170311	0.046169847	0.5235938	0.5414475	0.04278352	0.54055494	0.52966887	0.5359344	0.534532
1.0	0.11411748	0.53533185	0.52342266	0.02871622	0.5265578	0.21779588	0.52832985	0.5380679	0.53443843
1.0	0.53897125	0.533755	0.5232162	0.54182667	0.5258725	0.5402079	0.52791274	0.15497239	0.5358383
1.0	0.539504	0.53579605	0.15180914	0.19964767	0.52561927	0.17968777	0.52982527	0.53572476	7.685145e-05
1.0	0.5409629	0.53423315	0.5242111	0.5418018	0.16596712	0.5402932	0.5282692	0.5382951	0.000108896704
1.0	0.53830546	0.5347789	0.525006	0.5416599	0.52723545	0.091810025	0.5285311	0.53622216	0.53477526
1.0	0.53956544	0.5340631	0.09270382	0.5409774	0.52700704	0.5392274	0.52863544	0.53536296	0.0005065558
1.0	0.5389279	0.014359972	0.5245246	0.08841286	2.618385e-05	0.5392486	0.5287329	0.5357922	0.5354067
1.0	0.53790337	0.5342322	0.52350336	0.00018195254	0.050180387	0.53899825	0.08421728	0.5357443	0.53662497
1.0	0.00013363316	0.53540593	0.5243468	0.5405615	0.52756256	0.54165524	0.5265648	0.53808284	0.5353461
1.0	0.027303223	0.02643029	0.002950519	0.542335	0.5252601	0.53786683	0.12888375	0.5364418	0.000109032095
1.0	0.54004014	0.5340017	0.5233571	0.14147162	0.5271404	0.1703522	0.5296648	0.5362448	0.5345353
1.0	0.17354414	0.53636044	0.1501548	0.5411683	0.5259359	0.54006386	0.53020513	0.5369954	0.08702647
1.0	0.54007953	0.5349527	0.5250837	0.53848654	0.52548003	0.5381735	0.5293001	0.5369055	0.53482395
1.0	0.5407931	0.53469074	0.52494997	0.5412126	0.5263943	0.12229602	0.5268692	0.537177	0.53425145
1.0	0.5385725	0.099788494	0.52393615	0.5376682	0.5277653	0.5404935	0.52794874	0.037849233	0.53449947
1.0	0.53939277	0.00013906948	0.5236884	0.5402409	0.52581084	0.00027110497	0.52978015	0.5377743	0.53526986
1.0	0.5396046	0.5342321	0.52421695	0.045282356	0.52633846	0.540522	0.529125	0.5368714	0.536171
1.0	0.53850645	0.53399	0.52513236	0.5387459	0.523872	0.53966427	0.5282863	0.087016806	0.5358519
1.0	0.5401182	0.07215523	0.5253506	0.54146147	0.52563304	0.11487819	0.52781355	0.53624004	0.5358945
1.0	0.53879863	0.53269535	0.5251851	0.5427011	0.5258734	0.18067707	0.53085434	0.53639454	0.53380424
1.0	8.379347e-05	0.003299992	0.52589077	0.54120743	0.094695665	0.53970176	0.52833366	0.15466447	0.5349948
1.0	0.5387784	0.5350916	0.5253347	0.05057418	0.52666324	0.5390771	0.5260511	0.009879198	6.9169575e-05
1.0	0.10198519	0.5353249	0.5239093	0.5397875	1.2483437e-10	0.5407964	0.004480508	0.53628325	0.53475624
1.0	0.5391406	0.5336242	0.52286595	0.54093057	0.527281	0.53839916	0.5275093	0.15438437	0.53528965
1.0	0.026045458	0.53431916	0.5247522	0.5410968	4.1918614e-05	0.5382573	0.52991444	0.5349821	0.5358758
1.0	0.54008394	0.32372746	0.5243666	0.5402292	0.527095	0.5417045	0.52926046	0.5354401	0.5362954
1.0	0.5394951	0.5339379	0.5257188	0.54231936	0.09597246	0.541124	0.5269116	0.53746206	0.5360873
1.0	0.21799558	0.15742208	5.2073938e-05	0.5403128	0.5272921	0.5391354	0.5280318	0.53650105	0.53554136
1.0	0.5354367	0.53598493	0.5222567	0.54149574	0.52428323	0.12888461	0.00930373	0.53736764	0.0021886837
1.0	0.12128803	0.12090743	0.5227577	0.092477284	0.09214321	0.54038715	0.5293259	0.5368965	0.53798944
1.0	0.15433559	0.53435075	0.5224494	0.000105467574	0.085217014	0.54105407	0.52725345	0.5361791	0.5351814
1.0	0.5413274	0.5335809	0.5235637	0.022464173	4.161896e-05	0.19816634	0.5278688	0.53694206	0.5335176
1.0	0.5381812	0.5333088	0.5215619	0.5407211	0.526323	0.54074067	0.5277353	0.5363995	0.5355259
1.0	0.119265385	0.53347754	0.52491635	0.5409995	0.5253376	0.5409347	0.52778876	0.53788453	0.088546365
1.0	0.023664996	0.09723902	0.5253239	0.54030997	0.5269327	0.5406033	8.880062e-05	0.5374456	0.5349785
1.0	0.5377422	0.53308344	0.07216568	0.54170614	0.3384464	0.00012651076	0.5298758	0.5345142	0.14391051
1.0	0.5385945	0.53373617	0.05231868	0.116787516	0.5254238	0.5406165	0.5304107	0.2593862	0.5364186
1.0	0.54054075	0.11691295	0.5240372	0.54129934	0.14954826	0.53916216	0.52982163	0.53663707	0.53507715
1.0	0.5385821	0.5344076	0.52546424	0.1628425	0.17509584	0.54033244	0.52843934	0.5365823	0.5365456
1.0	0.16405948	0.008469063	7.043546e-05	0.5412539	0.52721936	0.21260463	0.52983904	0.5350751	0.2405537
1.0	0.029329743	0.1650595	0.5254381	0.5421007	0.17423622	0.19492075	0.040067334	0.5357432	0.028237075
1.0	0.11245508	0.5359794	0.5243404	0.54044026	0.094614714	0.5409065	0.52915114	0.5367056	0.5356135
1.0	0.5392816	0.53439265	0.5246671	0.5413875	0.5269037	0.01454874	0.5284878	0.536274	0.5364484
1.0	0.21284802	0.534087	0.5228171	0.057544626	0.5278268	0.00013395223	0.001208014	0.5369623	0.53738785
1.0	0.53876144	0.53345585	0.5240662	0.54190564	0.5263134	0.5385176	0.5283127	0.53724414	0.111154914
1.0	0.53667295	0.5334384	0.5228631	0.2167487	0.5261047	0.031390395	0.5294035	0.00052646804	0.53527653
1.0	0.5382882	0.5353341	0.13425831	0.5423855	0.52702993	0.53832936	0.5299991	0.037160527	0.53521854
1.0	0.5391157	0.5359757	0.5243746	0.014034584	0.52677417	2.7486587e-06	0.5295948	0.53662384	0.53536916
1.0	0.5388587	0.5353512	0.5245061	0.16931589	0.5261354	0.1947259	0.5289405	0.5355606	0.14182876
1.0	0.14556007	0.53536	0.5246624	0.54090685	0.5264743	4.4454035e-05	0.5294809	0.5369565	0.5358135
1.0	0.54233915	0.53465796	0.5247687	0.54131114	0.52628773	0.53818727	0.52625495	0.53697187	0.02931303
1.0	0.53987086	0.5352013	0.5222059	0.538029	0.52616084	0.17838487	0.009208761	0.5365691	0.53479517
1.0	0.5391115	0.53483206	0.5220918	0.5416712	0.5254605	0.12770881	0.022138298	0.53694516	7.450683e-05
1.0	0.53929	0.15901722	0.52533925	0.54069513	0.5261252	0.178892	8.9812675e-05	0.5365621	0.5356866
1.0	0.5400463	0.5333203	0.52425915	0.06727449	0.5269567	0.53878415	0.52711654	0.044462126	0.53461933
1.0	0.5396202	0.5354317	0.52318686	0.54187036	0.5275377	0.03233598	0.5308868	0.014546793	0.5339161
1.0	0.5374867	0.5334222	0.5254173	0.025616502	0.52749413	0.5381275	0.5290892	0.028535407	0.53571916
1.0	0.02280908	0.53454906	0.5242434	0.54158914	0.5250751	0.5400896	0.5285697	0.5377741	4.4156885e-05
1.0	0.537723	0.2061762	0.52413386	0.54091257	0.52607083	0.5407486	0.104819365	0.013432178	0.53560454
1.0	0.032320723	0.5346844	0.05417402	0.5418992	0.5238348	0.539996	7.320917e-05	0.53675425	0.5354952
1.0	0.5375876	0.0659358	0.5237195	0.056339372	0.527472	0.05095877	0.5282572	0.5372225	0.535833
1.0	0.16198978	0.53467524	0.5244563	0.541019	0.5263781	0.16008103	0.5293919	0.1878116	0.009076276
1.0	0.5397423	0.53432906	0.17405854	0.54078037	0.008254557	0.53987753	0.5280508	0.012196356	0.53444237
1.0	0.5372795	0.5353296	0.5250276	0.5395689	0.5261791	0.17612216	0.06957776	0.5362802	0.5332041
1.0	0.049609132	0.53516877	0.5252967	0.53902704	0.15105195	0.53971475	0.52946556	0.53692776	0.5372696
1.0	0.14556305	0.53426975	0.022897264	0.5427282	0.5259856	0.5390081	0.02339707	0.5371795	0.53451437
1.0	0.5389061	0.5339857	0.52524346	0.008125262	0.52602214	0.5402602	0.52798754	0.5360624	7.9957514e-05
1.0	0.53883964	0.53330845	0.52453434	0.5418821	0.52539	0.16172658	0.5287236	0.11785087	0.53451526
1.0	0.53915477	0.53475696	0.5234803	0.54113764	0.5280881	0.538136	0.5278935	0.015216884	0.5322593
1.0	0.53938633	0.0015805614	0.5247873	0.53992474	0.5274873	0.08350193	0.16141555	0.5378364	0.53533655
1.0	0.53880197	0.5342629	0.52380216	0.00012050902	0.5257794	0.5400504	0.16108932	0.16055416	0.53525484
1.0	0.53933764	0.53494775	0.17444089	0.53990144	0.09484821	0.5409932	0.52818424	0.5364246	0.023015687
1.0	0.53954285	0.5348898	0.5222614	0.54193395	0.5257697	0.18563928	0.5301043	0.536944	0.20211542
1.0	0.5388058	0.2133767	0.52565885	0.54323137	0.52627337	0.031170597	0.5287733	0.5368033	8.431882e-05
1.0	0.5401585	0.53584373	0.22607912	0.5418485	0.5280487	0.539708	0.5274518	0.5370836	0.536106
1.0	0.15909451	0.5346151	0.5237931	0.5419334	0.524239	0.5411866	0.52989393	0.11296642	0.5360539
1.0	0.53901225	0.5337211	0.52540135	0.00015562982	0.5260533	0.53981847	0.52939165	0.53660214	0.15158966
1.0	0.53755796	0.5358489	0.5236757	0.54238725	0.52589166	0.5404599	5.1603274e-05	0.53685737	0.53514606
1.0	0.013806748	6.226388e-05	0.5231387	0.5416669	0.5304185	0.23893349	0.52813303	0.06018394	7.908078e-05
1.0	0.15998347	0.53481144	0.5270058	0.538306	0.5259259	0.53991723	7.3232004e-05	0.53337926	0.53481025
1.0	0.53881294	0.01408833	0.5233762	0.5407851	4.3199117e-05	0.5397324	0.09350742	0.5381876	0.535782
1.0	0.119109355	0.5342499	4.1139342e-10	0.54140425	0.52684385	0.5401004	0.09003014	0.53708875	0.15679051
1.0	0.5381288	0.53362095	0.13972084	0.093129545	0.5263507	0.5399272	0.04432878	0.5382636	0.18796481
1.0	0.16815387	0.06627997	0.52471304	0.5394055	0.5263273	0.5406759	0.53008765	0.537363	0.5357549
1.0	0.18267393	0.53540814	0.52453005	0.54016936	0.07741551	0.54049075	0.15313455	0.1560794	0.15632533
1.0	0.5402072	0.11416723	0.52398443	0.54078394	0.012360601	0.54002	0.5278823	0.53652334	0.049573567
1.0	0.06022969	0.00011021772	0.5243757	0.11814472	0.52640635	0.5401303	0.026822042	0.53594154	0.5366527
1.0	0.108783185	0.05700072	0.0024119676	0.54126126	0.52608174	0.539885	0.5295146	0.5359305	0.5358111
1.0	0.22248797	0.000110176414	0.1021831	0.5393127	0.52568585	0.19404615	0.13711967	0.15451774	0.5337388
1.0	0.53991616	0.53310907	0.52505827	0.54122806	0.043992534	0.53993213	9.4818286e-05	0.5360236	0.030911287
1.0	0.53777957	0.53403854	0.52374214	0.54115397	0.52566594	0.5398235	0.0007073733	0.53672737	0.53509223
1.0	0.5402838	0.5328695	0.52318776	0.5430055	0.52527285	0.066978306	0.52692235	0.0007687507	0.534332
1.0	0.5391109	0.5350142	0.5246906	0.5428273	0.52646804	0.54161954	0.10959445	0.53649193	0.5374384
1.0	0.5396013	0.027414247	0.5241644	0.53887725	0.5269029	0.5418621	0.5277042	0.12725693	0.53496784
1.0	0.5395743	0.5338134	0.52547896	0.0034946464	0.5269203	0.5399158	0.049856134	0.1615469	0.53576374
1.0	0.20910193	0.5339549	0.028836634	0.13919376	0.13364418	0.54004085	0.11953586	0.00010619601	0.53486913
1.0	0.53898406	0.5345981	0.008637385	0.538512	0.5261153	0.16080478	0.5270465	0.53719074	0.53607357
1.0	0.1684821	0.534023	0.52561915	0.54124254	0.5243811	0.5402219	0.5292515	0.5393622	0.14876366
1.0	0.53829324	0.53440696	0.5237441	0.541196	0.5275321	0.538595	0.528939	0.5359172	0.53577334
1.0	0.5389426	5.9024256e-05	0.52277064	0.54205114	0.5259041	0.54029596	0.5278532	0.53637195	0.5351476
1.0	0.5386767	0.5341256	0.038209427	0.5404338	0.15738527	0.53879595	0.5297739	0.53668267	0.5356365
1.0	0.0013146306	0.5344607	0.5248698	0.5397901	0.52595997	0.5384943	0.531204	0.53442115	0.53503937
1.0	0.5408139	0.53500825	7.659341e-05	0.54186964	0.17549142	0.541716	0.5287123	0.53764373	0.00011937754
1.0	0.00022492664	0.5342423	0.52494216	0.54031396	0.5257461	0.5407256	0.52832747	0.0966502	0.5352344
1.0	0.5383474	0.5354244	0.5233882	0.14803766	0.52630854	0.5398015	0.5284874	0.5372009	0.14511135
1.0	0.5391959	0.14153223	0.5239813	0.12032504	0.52670246	0.5384764	0.5278995	0.5384448	0.5347538
1.0	0.53954375	0.5350354	0.5254394	0.5407273	0.527628	0.54075426	0.529963	0.53995955	0.5329042
1.0	0.53848857	0.5319475	0.524734	0.54116523	0.52366257	0.53913724	0.52743775	0.53665006	0.14405018
1.0	0.5405383	0.53486586	0.52430797	0.5405137	0.5236585	0.5392423	0.52820194	0.10246807	0.09840862
1.0	0.53858984	0.5343251	0.17442721	0.54248005	0.52568585	0.53862023	3.70484e-09	0.5365695	0.53548473
1.0	0.5388861	0.53594446	0.19703479	0.54142755	0.5261758	0.54157597	0.5291724	0.5380349	0.5340076
1.0	0.5406292	0.5342538	0.5228587	0.00010312109	0.5263866	0.5399412	0.14034128	0.53732944	0.5356135
1.0	0.5376434	0.53409874	0.52439034	0.5423652	0.52619153	0.54009783	0.5274422	0.5368558	0.53464323
1.0	0.53869236	0.5342856	0.52287495	0.53980136	0.52651006	0.5389175	0.5292428	0.54131204	0.5354563
1.0	0.53685296	0.53469014	0.09428691	0.5415883	0.52779526	0.5399874	0.5287551	0.14336142	0.53602093
1.0	0.539156	0.5335057	0.52356756	0.54180664	0.52871186	0.53929186	0.5281912	0.5374442	0.53428626
0.0	0.010754332	0.01681579	0.014818716	0.011731739	0.011380009	0.016504336	0.009727502	0.015734842	0.012987961
0.0	0.010774246	0.016715476	0.014832366	0.011709735	0.011454194	0.016503919	0.00974326	0.015698727	0.012967829
0.0	0.011947604	0.011330893	0.009280895	0.011117084	0.009309256	0.015426914	0.0076290043	0.01086894	0.00881955
0.0	0.012013659	0.011287228	0.009247589	0.011089482	0.009394476	0.015427036	0.0076029194	0.010859957	0.008834711
0.0	0.009537554	0.010267817	0.009053638	0.009086059	0.0071877865	0.014183243	0.006935373	0.0108235115	0.008575251
0.0	0.009568497	0.010207763	0.009074955	0.009063393	0.0071619684	0.014094511	0.0068944353	0.010765731	0.008640072
0.0	0.05024226	0.051754802	0.0435418	0.05134148	0.045219474	0.056461945	0.041226275	0.050647315	0.045435812
0.0	0.01340837	0.011171735	0.009403284	0.012313017	0.010983607	0.018114341	0.008435945	0.010128346	0.010304069
0.0	0.013375772	0.011093562	0.009453644	0.01235246	0.011045293	0.018271158	0.008436862	0.010184116	0.010309619
0.0	0.01342019	0.011157289	0.0093515115	0.012359349	0.011003712	0.018170843	0.008381075	0.010158068	0.0103041995
0.0	0.0016348268	0.0025644007	0.0020699145	0.0020080493	0.0014790046	0.0033532062	0.0015145211	0.0021301685	0.001989064
0.0	0.024468333	0.028786866	0.030441027	0.027096359	0.024605803	0.035848767	0.021983786	0.026100207	0.028102228
0.0	0.022894315	0.028874742	0.024335034	0.025615225	0.02165951	0.034958992	0.021463074	0.027484128	0.024340441
0.0	0.01071991	0.017690716	0.012048601	0.011321747	0.008065913	0.013748164	0.010149389	0.012213781	0.009340853
0.0	0.023298623	0.04431034	0.025625693	0.022244833	0.022915268	0.029890642	0.020873118	0.025121931	0.023548208
0.0	0.02335674	0.029621745	0.023789728	0.030513292	0.019390563	0.03087228	0.018953905	0.028642684	0.025591347
0.0	0.01154727	0.015933456	0.009102538	0.016360704	0.0074183345	0.01510338	0.008688249	0.012885176	0.009178048
0.0	0.07255335	0.07358284	0.06566712	0.06829606	0.060245585	0.07758033	0.057072654	0.07684549	0.06721149
0.0	0.00924571	0.009867945	0.009385432	0.008581366	0.006734076	0.009871118	0.005670811	0.011261203	0.00890488
0.0	0.00921529	0.009878516	0.009403484	0.008535751	0.006763838	0.009784777	0.0056318296	0.011193706	0.008906155
0.0	0.06959987	0.07193482	0.059149507	0.07137265	0.056996018	0.08060571	0.060274005	0.07079161	0.07200252
0.0	0.009036589	0.010216752	0.0073999064	0.010292433	0.007972506	0.011133478	0.0077653476	0.009641604	0.009957555
0.0	0.0090872655	0.010205051	0.007407002	0.01025999	0.007980415	0.011164157	0.0077178543	0.009651895	0.009953983
0.0	0.023665844	0.02538524	0.021067556	0.02676612	0.020766	0.027433435	0.02014274	0.026742755	0.022586895
0.0	0.012506667	0.013502093	0.009966401	0.01511913	0.009067745	0.014270848	0.010018426	0.01311806	0.011391072
0.0	0.0019381266	0.0021872409	0.0015178439	0.0019947668	0.0016438586	0.0027763403	0.0014836525	0.0026080827	0.0015466758
0.0	0.024150338	0.023863047	0.019477319	0.02572053	0.022269405	0.028091103	0.021116626	0.028524198	0.021070417
0.0	0.079545945	0.0799648	0.050878566	0.08280862	0.05993864	0.07887538	0.06586401	0.06635117	0.06926049
0.0	0.012042791	0.012417479	0.0054857642	0.012972877	0.0074048648	0.011829056	0.008705523	0.0086753545	0.009446685
0.0	0.012079928	0.012362581	0.0055248146	0.012881015	0.0074138776	0.011788325	0.00867451	0.008679751	0.00937828
0.0	0.077027135	0.08033393	0.071721606	0.08340776	0.058650367	0.07286726	0.061602198	0.07594412	0.05932062
0.0	0.24551019	0.23575023	0.22803439	0.23889934	0.202264	0.25229725	0.20677148	0.23793241	0.20942554
0.0	0.07129687	0.0746136	0.062167484	0.06825931	0.06531176	0.08553526	0.064133115	0.07208095	0.06792277
0.0	8.461264e-05	0.00010580917	5.809548e-05	7.03278e-05	6.9707654e-05	0.00016649617	6.2420295e-05	9.0186004e-05	7.305442e-05
0.0	0.5380727	0.5336086	0.5239484	0.5391157	0.52605176	0.5390096	0.52809024	0.53720367	0.5355535
0.0	0.010261892	0.022183483	0.013322541	0.011954591	0.011641955	0.010959872	0.010594564	0.013236884	0.008556842
0.0	8.7871915e-05	0.00026828249	0.00012886093	0.000119609416	0.00010852517	0.00013072691	7.31085e-05	0.00010856337	8.8094595e-05
0.0	0.072015315	0.09517595	0.076837964	0.07856587	0.07347117	0.08028186	0.066897646	0.07570684	0.07138855
0.0	0.0024059492	0.003265523	0.001793429	0.0020307687	0.0023416716	0.0038071643	0.0017073788	0.002658665	0.0019088082
0.0	0.0023332362	0.002335458	0.0025175726	0.0020879435	0.0018906757	0.0031717902	0.0010722481	0.002765905	0.0011597561
0.0	0.026769463	0.027086085	0.017827868	0.025747167	0.023665976	0.029696185	0.017503768	0.02751472	0.01742294
0.0	0.024120936	0.026915366	0.024225013	0.02448803	0.021944677	0.030124897	0.023693558	0.029501183	0.023914872
0.0	0.02198918	0.02476853	0.026430817	0.027153501	0.019947	0.03168583	0.02242171	0.023705391	0.024748703
0.0	0.026923887	0.024500342	0.023553377	0.024046408	0.024639849	0.028618988	0.025618223	0.029876575	0.025990786
0.0	0.026939822	0.029706994	0.028378474	0.03478744	0.022497393	0.026777605	0.021777397	0.025245804	0.025514795
0.0	0.029415445	0.021888392	0.017876921	0.026224148	0.024009155	0.030484721	0.025566775	0.021776315	0.022160796
0.0	0.032372613	0.026759654	0.02263929	0.029974539	0.028146394	0.034242053	0.023766981	0.028121445	0.025878975
0.0	0.028280267	0.035234813	0.020809231	0.023915859	0.02330991	0.030418266	0.023243159	0.030235706	0.023924336
0.0	0.027862435	0.02968372	0.01960787	0.027600003	0.01868627	0.032688312	0.022123247	0.028148117	0.02138902
0.0	0.028437838	0.02570607	0.025649177	0.02744136	0.02017802	0.029573927	0.024560947	0.024844928	0.030777384
0.0	0.02819016	0.025741706	0.022764795	0.025233833	0.023258531	0.033721626	0.018705765	0.024026193	0.025670482
0.0	0.013174255	0.013227364	0.013273662	0.013532836	0.008305003	0.017335638	0.0065319086	0.0128164645	0.011309183
0.0	0.031134069	0.022914402	0.032217115	0.027591825	0.020297103	0.038471695	0.014816224	0.028476933	0.021807933
0.0	0.056762755	0.03478688	0.051033363	0.05994625	0.05342998	0.04973982	0.036488585	0.04024041	0.046047024
0.0	8.486751e-05	6.835531e-05	9.39485e-05	0.00010384163	0.00010009253	0.0001400942	6.729723e-05	7.397071e-05	7.850127e-05
0.0	0.00016272927	0.00010085528	7.323277e-05	0.00011459642	9.915821e-05	0.00017339675	6.960297e-05	9.553655e-05	8.431882e-05
0.0	0.00016272927	0.00010085528	7.323277e-05	0.00011459642	9.915821e-05	0.00017339675	6.960297e-05	9.553655e-05	8.431882e-05
0.0	0.00016681383	9.748283e-05	0.00012419195	9.996348e-05	6.2883926e-05	0.00020519053	5.451816e-05	0.00010347314	6.701622e-05
0.0	0.026091294	0.03333455	0.024232002	0.025053836	0.02654081	0.034108546	0.020776445	0.026856735	0.023435824
0.0	5.778584e-05	1.2281297e-05	8.661066e-05	8.370698e-05	4.3917134e-05	9.4649986e-05	5.224255e-05	8.0324724e-05	8.900518e-05
0.0	0.53906107	0.53480434	0.52317315	0.54102683	0.52645576	0.5400921	0.5294479	0.5366355	0.5347276
0.0	0.53849965	0.5343693	0.5233783	0.5402462	0.52552587	0.53961927	0.5289955	0.5355924	0.5347392
0.0	0.0698203	0.07730474	0.05998367	0.07141765	0.06574669	0.08347884	0.058621492	0.0725504	0.07383233
0.0	7.820106e-05	0.00012100484	5.0845643e-05	8.337478e-05	7.146227e-05	0.00015170705	4.4649725e-05	9.242193e-05	0.00010002585
0.0	0.05820138	0.07046003	0.051143378	0.065115295	0.03974494	0.06194853	0.04389761	0.047751836	0.049943667
0.0	0.046189424	0.0451303	0.037429623	0.04262568	0.046422206	0.0512293	0.04440415	0.045408648	0.044782322
0.0	0.21051516	0.19627753	0.18087584	0.17663582	0.19119868	0.20244406	0.17739247	0.20544393	0.18806377
0.0	0.07680623	0.07568087	0.06637928	0.06604014	0.06740734	0.082411505	0.063931584	0.08132369	0.07019289
0.0	8.1909406e-05	9.0691974e-05	0.0001011607	3.9993913e-05	7.138899e-05	0.0001517768	5.482859e-05	7.558003e-05	8.261746e-05
0.0	5.7303325e-05	9.685969e-05	0.000104588245	5.883813e-05	5.440733e-05	0.0001832582	5.9286624e-05	7.563172e-05	8.910896e-05
0.0	0.53884184	0.53571594	0.52317995	0.5407177	0.5266883	0.539925	0.5297488	0.53650373	0.53485054
0.0	0.011799402	0.0066826288	0.012094652	0.011047424	0.009525086	0.009805089	0.0072248587	0.012887893	0.008548156
0.0	0.00011457469	7.347396e-05	9.949635e-05	0.00012458694	7.219504e-05	9.509727e-05	5.686463e-05	0.00016984309	9.0529444e-05
0.0	0.0772497	0.067729585	0.071757324	0.079413466	0.06592601	0.07381917	0.06255291	0.08515553	0.07190673
0.0	0.114719756	0.13005358	0.103009626	0.12449872	0.08595489	0.12001	0.09270713	0.099786736	0.10238203
0.0	0.025169475	0.030798031	0.028104287	0.020078622	0.01925788	0.02657706	0.020711629	0.025908696	0.02232
0.0	0.01054385	0.015317634	0.012124851	0.0097235935	0.011244757	0.01748354	0.007880863	0.010691488	0.008052681
0.0	0.009170641	0.01212656	0.011756262	0.009601958	0.008129452	0.011533454	0.00820097	0.008740561	0.0095644435
0.0	0.0021097148	0.0029376335	0.0020065533	0.0032998663	0.002265613	0.0032673066	0.001426461	0.002422324	0.0016952656
0.0	0.029906647	0.026172372	0.023165386	0.031918406	0.02740068	0.031892676	0.019906081	0.028840067	0.027015548
0.0	0.010374705	0.015499558	0.013534734	0.012940417	0.008562171	0.014490853	0.008770175	0.012768267	0.012026719
0.0	0.025284622	0.03387851	0.026903957	0.025794167	0.024812976	0.03420719	0.022739587	0.029358499	0.025939558
0.0	0.030192608	0.025179602	0.02227193	0.024769872	0.025494197	0.03651009	0.020602867	0.032703362	0.02497942
0.0	0.03024602	0.02527021	0.022210196	0.024865622	0.02554634	0.036582876	0.020694792	0.03272178	0.02504614
0.0	0.16318452	0.15378293	0.13359076	0.1450426	0.14297758	0.16731931	0.13779336	0.17222367	0.1441675
0.0	0.00016244943	0.00011326828	0.0001182011	8.5045656e-05	0.000118763965	0.00015666176	5.5583518e-05	8.381474e-05	4.8281236e-05
0.0	0.00017348457	0.0001388093	7.05821e-05	7.931045e-05	9.8785145e-05	0.0001464204	6.4165346e-05	0.00012142895	5.553329e-05
0.0	0.0001122873	7.0986425e-05	0.00012720753	0.00011336208	9.0089045e-05	0.00010034599	8.492361e-05	0.00012202673	0.00010413415
0.0	0.0022159216	0.0038793155	0.0022655418	0.002480911	0.00204661	0.0039484138	0.0021767449	0.0025978175	0.0026226044
0.0	0.002758884	0.0034186419	0.0024933787	0.0021808883	0.0021760075	0.0033017457	0.0015688251	0.0017917517	0.00271295
0.0	0.5385034	0.5340277	0.52437043	0.53930295	0.5253167	0.5385869	0.5275997	0.5370376	0.5347031
0.0	0.5378807	0.53413826	0.5246073	0.53937554	0.5255172	0.53848886	0.5276581	0.5366766	0.53529125
0.0	0.006941139	0.0133441435	0.008664408	0.007977806	0.009173454	0.014641768	0.010926094	0.012130165	0.007918435
0.0	0.0027898494	0.002361124	0.0020214922	1.9864183e-05	0.0013587342	0.00013881219	6.3637264e-05	0.0025320312	0.00013368732
0.0	0.0024749588	0.0026290882	0.0026343062	0.0020514121	0.001562679	0.0028854979	0.0017734667	0.0022418876	0.0014729488
0.0	0.028311294	0.027392669	0.024876568	0.001395818	0.020330735	0.035127863	0.0030032692	0.027127527	0.024265489
0.0	0.026354533	0.03204008	0.028508037	0.026774425	0.021673035	0.02989132	0.016950442	0.028353143	0.02652348
0.0	7.949467e-05	0.000115775736	0.00010507488	9.112082e-05	8.187286e-05	0.00015788019	6.447872e-05	9.360967e-05	7.1261726e-05
0.0	0.0017840755	0.015534463	0.012456492	0.016146796	0.009178799	0.018527647	0.009513424	0.012841497	0.008605417
0.0	0.011493122	0.016386738	0.013144235	0.014831656	0.008262856	0.01591946	0.00934114	0.013530061	0.010658337
0.0	0.0026899711	0.029764418	0.02425085	0.035866603	0.020660171	0.0052052876	0.021914821	0.032487243	0.0046416144
0.0	0.029996898	0.028118148	0.026697904	0.02661859	0.022155216	0.0293287	0.023304353	0.026438372	0.022211537
0.0	0.53923714	0.5363421	0.5238193	0.54119986	0.526819	0.53945863	0.52964383	0.5354187	0.5343688
0.0	0.53898984	0.5361391	0.5233692	0.54119563	0.527049	0.53933907	0.5284606	0.53574574	0.53413343
0.0	0.0143214995	0.01564083	0.0076942267	0.011727948	0.011426162	0.0138545185	0.011134854	0.009052612	0.007863166
0.0	0.00020333854	5.524443e-07	7.880473e-05	0.00010229624	0.00010157955	0.00017213408	8.45395e-05	0.00011017799	6.163344e-05
0.0	0.0897745	0.017647447	0.06744452	0.075391695	0.07219496	0.086282544	0.06953585	0.076002546	0.06491133
0.0	0.53938836	0.53478885	0.5234339	0.5408242	0.5268872	0.53971386	0.5285385	0.53700197	0.5343291
0.0	0.012413855	0.0062369457	0.013109101	8.235742e-06	0.010082778	0.016262274	0.005779008	0.014225681	0.011562547
0.0	0.074390605	0.065461725	0.080013216	0.010780137	0.07084945	0.089262396	0.01456268	0.08649411	0.07781455
0.0	9.932695e-05	6.466592e-05	0.0001502794	8.9285706e-08	9.462589e-05	0.00019607886	2.9070745e-07	0.00018029219	0.00012203999
0.0	0.5390744	0.5345569	0.5240892	0.54004776	0.52572733	0.5393605	0.5292693	0.5356319	0.53457606
0.0	0.014743471	0.07747324	0.01573163	0.08178326	0.05423488	0.07634971	0.06883927	0.07614358	0.07594042
0.0	0.5385945	0.5355129	0.5227298	0.5407134	0.52691823	0.5398054	0.52856565	0.53683066	0.53461516
0.0	0.008627465	0.010118861	0.008484842	0.014202651	0.0036829822	0.014824384	0.009113262	0.012025483	0.014020399
0.0	7.1980154e-05	0.000113023045	9.2606126e-05	0.00013119495	2.3370672e-05	0.00017690902	9.5612195e-05	0.00010174232	0.00011484103
0.0	0.06829764	0.075925335	0.07040334	0.080499835	0.04864719	0.08690097	0.07184605	0.074419506	0.076576926
0.0	0.075100124	0.083970316	0.017960254	0.07425241	0.069905296	0.09486074	0.0636774	0.07594761	0.06689832
0.0	0.000102958096	0.0001657765	6.408783e-07	9.657047e-05	8.996542e-05	0.00024788172	6.0778086e-05	0.000109876775	6.900467e-05
0.0	0.15447102	0.14207527	0.14835395	0.15764113	0.13986713	0.17050175	0.13307777	0.14293654	0.13336286
0.0	0.0109652225	0.01125658	0.011062807	0.011743239	0.010201213	0.011617997	0.008010307	0.0075514102	0.008502716
0.0	0.0019353606	0.0028211677	0.0021144957	0.00234718	0.0016936274	0.004331831	0.001725106	0.0028741865	0.0016492066
0.0	0.022282202	0.031203251	0.02331618	0.028243847	0.020113299	0.032526672	0.017853128	0.026707888	0.025858153
0.0	0.014107929	0.014287533	0.010389996	0.01639222	0.0085961865	0.014353751	0.009279983	0.012987728	0.010832578
0.0	0.024759432	0.02562901	0.029884735	0.028708972	0.029300233	0.0345124	0.025591265	0.030937629	0.020766852
0.0	0.11329453	0.11816113	0.1063159	0.10376783	0.07973872	0.13356964	0.08479249	0.101312906	0.086305544
0.0	0.0016487623	0.0025103004	0.0021570956	0.0021525568	0.0017992227	0.0017708448	0.0016758778	0.001977251	0.0026526572
0.0	0.0033365723	0.0019796037	0.0024503085	0.0030241683	0.0028128815	0.0038654783	0.0014689113	0.0021266988	0.0020261642
0.0	0.027260307	0.028252285	0.026597952	0.02480392	0.023847174	0.035303667	0.024162766	0.024043605	0.023763342
0.0	0.025346003	0.029994093	0.027560882	0.031902794	0.023775464	0.03857849	0.02203166	0.030170258	0.0261494
0.0	0.025527637	0.028631695	0.028690131	0.030705867	0.024297882	0.025761798	0.020648375	0.02822468	0.026340391
0.0	0.02930494	0.02226062	0.029535333	0.026287613	0.030107945	0.03827195	0.023864087	0.02768328	0.023489593
0.0	0.069561526	0.08384261	0.07188497	0.08403883	0.07631127	0.09391188	0.06849863	0.08997806	0.07424577
0.0	0.06425903	0.073884316	0.07961043	0.076703236	0.059109144	0.08376253	0.07120916	0.08319075	0.07189488
0.0	0.0032615736	0.0031786663	0.0022679737	0.002205945	0.0014184727	0.002712962	0.0017167396	0.0024624097	0.0022674536
0.0	0.03379287	0.028783776	0.022937572	0.030193487	0.019793553	0.026930498	0.020547604	0.025855502	0.030595383
0.0	0.029477425	0.02834404	0.022356354	0.025044812	0.021975484	0.034236386	0.019517027	0.030046698	0.025427774
0.0	0.07120336	0.08108378	0.0732389	0.07053444	0.07101477	0.08291712	0.05897464	0.07345437	0.06737139
0.0	0.2299886	0.24441291	0.22629519	0.23146601	0.22843404	0.24577622	0.20630015	0.23194627	0.22211772
0.0	0.0001434678	0.0001824019	9.153292e-05	0.00010417686	8.1310485e-05	8.367913e-05	6.2037536e-05	7.340491e-05	8.031484e-05
0.0	6.0018796e-05	0.00012224428	0.00012954396	0.00013759152	0.00013732805	0.00017369528	6.1472194e-05	9.4651885e-05	6.661538e-05
0.0	0.009500711	0.012639443	0.013467491	0.011581865	0.013703243	0.010788017	0.009886789	0.008454129	0.00711222
0.0	0.114399	0.102349296	0.09988847	0.106184974	0.09590136	0.11238075	0.08959732	0.11061469	0.094576225
0.0	0.11364561	0.102307074	0.100188725	0.10580698	0.095747925	0.11252711	0.08920866	0.11057154	0.09428325
0.0	0.11391934	0.10250948	0.10030844	0.10579968	0.09601924	0.11235593	0.08973929	0.11025383	0.09404267
0.0	0.11414763	0.10236529	0.10057455	0.106007434	0.09551976	0.11277544	0.08987383	0.11059381	0.094216265
0.0	0.10007302	0.106743455	0.093640886	0.1046512	0.09817627	0.12050873	0.091560304	0.091635674	0.0797957
0.0	0.09946067	0.10635838	0.09377797	0.104696825	0.098264635	0.120930634	0.091438614	0.0914279	0.07981083
0.0	0.09989951	0.10632816	0.093524516	0.1046315	0.098070025	0.12110103	0.091686785	0.091719	0.07984559
0.0	0.1000032	0.106617175	0.0936536	0.104535066	0.09797475	0.1209697	0.091527395	0.0917391	0.079596564
0.0	0.10126893	0.110908575	0.10540822	0.09646967	0.0807906	0.11765881	0.080992274	0.08329642	0.09902675
0.0	0.100954115	0.110992625	0.10554197	0.096284784	0.0807076	0.117486745	0.080888234	0.08353823	0.09845102
0.0	0.10090964	0.110291205	0.1056584	0.096186645	0.08007396	0.11717454	0.080777064	0.083169505	0.09837365
0.0	0.10133192	0.11088549	0.10539666	0.09667774	0.08006781	0.11752418	0.08128298	0.083278455	0.098883815
0.0	0.11108105	0.118885726	0.0917513	0.10963465	0.10200788	0.10158046	0.08302894	0.09629983	0.099130355
0.0	1.3977007e-09	0.00013543088	8.98621e-05	4.71351e-10	1.9485897e-09	2.542759e-09	1.5019814e-09	0.00011660392	8.802489e-05
0.0	4.114348e-05	0.013541656	0.010185376	1.8301535e-05	4.067421e-05	3.6278438e-05	4.0997744e-05	0.012039977	0.011137537
0.0	0.5365415	0.5351532	0.52164775	0.5407831	0.5255136	0.5400751	0.5284558	0.53444195	0.5343813
0.0	0.010820608	0.014002435	0.011325793	7.657624e-05	1.9433577e-05	0.012777183	6.6550296e-05	0.010461994	0.008812146
0.0	0.00012342459	0.00014694013	0.00011017432	3.0342944e-09	2.5840716e-10	2.1347794e-06	6.7249675e-07	0.00011323762	7.269209e-05
0.0	0.5380969	0.53507185	0.5228796	0.5412913	0.52461636	0.53888124	0.52845657	0.53477544	0.5357722
0.0	3.387986e-05	0.01117966	0.011371708	1.9809851e-05	5.562753e-05	0.00011767725	2.1443988e-05	0.009350513	0.012216433
0.0	3.5201722e-09	0.00012974795	0.00011134518	2.0400519e-10	7.239015e-10	3.4775285e-09	3.0041117e-10	0.00010281887	0.00010890199
0.0	1.3558819e-09	2.1470699e-09	1.9817677e-10	2.8713043e-10	1.4645926e-10	5.4661227e-09	2.0050173e-10	6.3621314e-10	7.88472e-05
0.0	0.0032636423	0.0036654044	0.0018139137	0.0021096626	0.001665066	0.0048727277	0.0018431952	0.0026139363	0.0693162
0.0	0.537907	0.53374004	0.5242677	0.5393787	0.5254405	0.5384677	0.52713144	0.53638	0.53483367
0.0	0.00013793279	0.00011471045	1.5101055e-05	1.2181031e-05	1.3647539e-05	2.9099894e-05	2.2808912e-05	1.835446e-05	0.000102344056
0.0	3.6370509e-09	1.9972852e-09	1.9346309e-10	3.4015993e-10	1.6483513e-10	8.394378e-10	4.921228e-10	8.8678376e-10	1.5593787e-09
0.0	0.0006806714	0.0006011483	0.00039138083	0.00030302283	0.0006555901	0.01273052	0.0002897727	0.00090780697	0.0011975545
0.0	0.017083868	0.014236037	0.012061129	0.011997755	0.018811744	0.16277575	0.012732756	0.023017788	0.02933962
0.0	0.020095432	0.0240245	0.011168963	0.011405321	0.011270999	0.032863993	0.024140796	0.020150747	0.015708094
0.0	0.5376365	0.5347329	0.52300394	0.5387893	0.5269646	0.53847533	0.5267824	0.53609216	0.5358925
0.0	0.020059576	0.023938227	0.011200353	0.011360792	0.011247657	0.03279834	0.024033934	0.020139262	0.015665848
0.0	0.00010230688	4.3351272e-05	2.6649794e-05	2.5551546e-05	2.4153993e-05	0.0001267907	6.334846e-05	5.3050437e-05	3.160157e-05
0.0	0.005833218	0.0021185493	0.0017626657	0.0045366287	0.0024718705	0.0064254412	0.003972734	0.00229572	0.0021464967
0.0	0.015880222	0.012528327	0.010478714	0.010724437	0.009393184	0.010541374	0.010189693	0.008817283	0.009422536
0.0	0.53744006	0.5343796	0.5239887	0.5397625	0.5247475	0.5398137	0.5292942	0.53552604	0.5342647
0.0	0.5381782	0.53452104	0.5240896	0.54063207	0.5250951	0.5399775	0.52876204	0.5361672	0.5347376
0.0	0.53753024	0.5339356	0.5247325	0.5397534	0.5252062	0.53938144	0.52930427	0.53600913	0.5345926
0.0	0.53802294	0.53477174	0.52438253	0.54064316	0.52551764	0.53994626	0.5283755	0.53649664	0.53495985
0.0	0.05477567	0.067636095	0.062873974	0.042493537	0.04389879	0.055997413	0.048824705	0.04797179	0.07972228
0.0	0.0041305674	0.0047127544	0.004086086	0.0017174982	0.0025231855	0.0040649185	0.0023348716	0.0031832599	0.00647046
0.0	3.1018457e-09	5.193742e-09	3.4271554e-09	1.3959629e-10	6.2927014e-10	2.8901797e-09	4.595013e-10	1.27054e-09	1.5590018e-08
0.0	0.012005767	0.009756123	0.0072361133	0.008304826	0.006817785	0.0064682225	0.004223221	0.0043294644	0.00576687
0.0	0.0012280775	0.0011209233	0.0007873234	0.00064467464	0.00063021795	0.0005618136	0.0004384711	0.00042425116	0.00059522863
0.0	0.0010397503	0.00085762196	0.00021231327	0.00031432588	0.0005146178	0.00067790586	0.0008452994	0.00066092913	0.00031602598
0.0	0.0011763659	0.001117171	0.0007031665	0.0005371026	0.00038655137	0.0012061197	0.0007415405	0.0004610089	0.0010828056
0.0	0.0008830282	0.0007333045	0.0004178631	0.00039488796	0.00050105224	0.00057625683	0.00057575887	0.000711393	0.0004951091
0.0	0.538535	0.53234005	0.5238711	0.53947186	0.5240402	0.5391135	0.5274819	0.5343662	0.53435993
0.0	0.5405842	0.5377744	0.5263569	0.54234433	0.5267878	0.5416035	0.5304453	0.53792405	0.53730947
0.0	0.5379257	0.53126174	0.5234512	0.538706	0.52353036	0.5374871	0.5267984	0.5350545	0.5358841
0.0	0.53832114	0.53527534	0.5271989	0.5419912	0.52538854	0.54040056	0.52826715	0.5350544	0.53516924
0.0	0.010657985	2.0854266e-05	4.7780057e-05	0.009674144	5.9655027e-05	7.075044e-05	0.008997168	2.8698136e-05	2.135835e-05
0.0	7.190229e-05	6.843644e-05	3.227447e-05	1.2221231e-05	7.145212e-05	5.9509974e-05	0.00065686	3.179967e-05	5.069323e-05
0.0	1.358569e-09	4.2889035e-09	2.9040145e-10	1.4094848e-10	3.8947734e-09	3.8298955e-09	4.8614667e-05	8.528359e-10	2.9490275e-09
0.0	0.5385372	0.53392476	0.5245533	0.54106075	0.52539796	0.539784	0.5295512	0.5358813	0.53575873
0.0	0.00014869649	0.00017242385	0.00011142568	0.00012498914	0.00019719987	0.00030352737	8.390926e-05	2.9789278e-09	0.00010162412
0.0	9.652139e-05	0.00018397006	9.459116e-05	4.222812e-05	2.7976803e-09	3.9769956e-09	7.961423e-05	3.3262e-10	4.3647357e-09
0.0	0.008472311	0.014890806	0.009932709	0.0067409244	6.2403335e-05	9.07283e-05	0.007886226	1.6283251e-05	5.9074373e-05
0.0	0.00022397986	0.00024501042	0.00017197496	8.715632e-05	1.2036001e-07	1.3777831e-09	7.595168e-05	3.2324055e-09	3.6275734e-09
0.0	0.015891291	0.015367629	0.016395925	0.013106411	1.200359e-05	3.6307127e-05	0.010888571	6.1818326e-05	6.060746e-05
0.0	0.5373683	0.5339831	0.52340066	0.5394097	0.52467555	0.5392082	0.5283362	0.53521585	0.5341312
0.0	0.53778034	0.53498846	0.5237158	0.54033065	0.5246989	0.53972596	0.52860475	0.5357637	0.5350382
0.0	0.01114876	0.0107736	0.008665796	0.010797959	0.012203792	0.012631745	0.008185727	0.01181229	0.011985552
0.0	0.00011511172	9.532315e-05	5.2507014e-05	6.5563225e-05	0.00012752914	0.00011183221	6.7322515e-05	9.7078e-05	7.768991e-05
0.0	0.00011494927	0.0001298591	0.0001472379	0.00011620155	9.1959504e-05	8.657399e-05	5.7332894e-05	0.00015154513	0.00011946659
0.0	0.00011494927	0.0001298591	0.0001472379	0.00011620155	9.1959504e-05	8.657399e-05	5.7332894e-05	0.00015154513	0.00011946659
0.0	0.010631415	0.012845251	0.011957966	0.0099418145	0.009690531	0.009037661	0.0082356855	0.011861585	0.01143783
0.0	0.010631415	0.012845251	0.011957966	0.0099418145	0.009690531	0.009037661	0.0082356855	0.011861585	0.01143783
0.0	0.09259268	0.08647712	0.07089176	0.08346355	0.06925067	0.08198095	0.069673374	0.06662217	0.06988823
0.0	0.00018998588	0.00026457768	9.248761e-05	0.00020356454	6.756331e-05	0.00017054885	1.966955e-05	8.325553e-05	7.493364e-05
0.0	0.00018998588	0.00026457768	9.248761e-05	0.00020356454	6.756331e-05	0.00017054885	1.966955e-05	8.325553e-05	7.493364e-05
0.0	0.0162479	0.01648301	0.009826107	0.01596459	0.0100330645	0.015517175	0.009296529	0.008703236	0.009848247
0.0	0.0162479	0.01648301	0.009826107	0.01596459	0.0100330645	0.015517175	0.009296529	0.008703236	0.009848247
0.0	0.5374585	0.5335391	0.5241445	0.5394005	0.5251343	0.5387758	0.5283463	0.535699	0.53445923
0.0	0.5376251	0.5352391	0.52400875	0.54034173	0.5251215	0.5396947	0.5282181	0.5360932	0.53526044
0.0	0.13054258	0.014297905	0.022440273	0.18413582	0.01161699	0.016174704	0.148781	0.015589712	0.023461368
0.0	0.5393898	0.5347031	0.52345484	0.53976375	0.52727216	0.5394693	0.52841777	0.5375219	0.53502154
0.0	0.011165263	0.016432108	0.012360269	0.01688518	0.00859225	0.016436886	0.012760101	0.011473426	0.009919438
0.0	0.0134694595	0.0205338	0.012655526	0.016271675	0.010632152	0.019932887	0.01171176	0.01622964	0.010623067
0.0	0.01617349	0.018389339	0.013073265	0.015296914	0.0068071443	0.01759828	0.011080523	0.013636188	0.010944221
0.0	0.0134404395	0.016528782	0.01444348	0.016212208	0.007679464	0.016601108	0.010106951	0.014469148	0.010353939
0.0	0.012317912	0.015151341	0.013234573	0.016159534	0.008905624	0.01880605	0.010896159	0.014953475	0.0122744255
0.0	0.016923154	0.018350208	0.014820477	0.017791253	0.008168362	0.01645577	0.009288751	0.011666656	0.010218397
0.0	0.013669354	0.020174641	0.014114635	0.018461915	0.0086743785	0.01827979	0.012626525	0.013409279	0.010678942
0.0	0.013663658	0.019146563	0.014808451	0.017067717	0.0099101085	0.019925501	0.009447176	0.013397803	0.012678879
0.0	0.013974503	0.014831607	0.011207954	0.011854908	0.009140016	0.011519122	0.008219161	0.011099971	0.008094848
0.0	0.1296145	0.09865795	0.078724496	0.113507286	0.080162555	0.12037347	0.07923725	0.10611197	0.08477141
0.0	0.22736673	0.19382037	0.16646177	0.21122827	0.16895016	0.2189868	0.16902496	0.20133772	0.17691553
0.0	0.53871924	0.53563416	0.5218868	0.5423374	0.5267893	0.54101115	0.5295911	0.53613055	0.53578836
0.0	0.015339277	0.01047296	0.0076084943	0.015299097	0.007916102	0.020271119	0.011673822	0.013370374	0.010540747
0.0	0.049175	0.043888006	0.038614124	0.05896984	0.043359816	0.07850676	0.042085018	0.04899478	0.053662274
0.0	0.15832709	0.1584136	0.15889353	0.15502995	0.13385458	0.170018	0.12574466	0.15651453	0.16119708
0.0	0.15857008	0.15890555	0.15851453	0.15554892	0.13409777	0.17030998	0.12624526	0.15659137	0.1615674
0.0	0.014021929	0.015142749	0.0087312665	0.0068391804	0.009763607	0.01259766	0.006721846	0.014664606	0.009422874
0.0	0.00017350972	0.00015386654	5.803164e-05	7.682946e-05	0.00011344934	0.00014281114	3.8462233e-05	0.00017660178	0.000118546275
0.0	0.024410749	0.021078652	0.030494777	0.023023656	0.02276979	0.03599468	0.018664382	0.027270127	0.022457011
0.0	0.01263491	0.013373306	0.011882529	0.009321864	0.009299494	0.014427985	0.006160292	0.011966606	0.012279665
0.0	0.00011725922	0.0001687541	0.00010733973	0.000105766994	0.000101967555	0.0001695646	5.284801e-05	0.00012519525	0.00011790605
0.0	0.0021026344	0.0032251582	0.002436385	0.0031091487	0.00203268	0.002917278	0.0023630958	0.001992962	0.0026063516
0.0	0.002561034	0.0036130939	0.0024379697	0.0019838135	0.0019606983	0.0035195765	0.0017458568	0.0018736627	0.002313107
0.0	0.014631034	0.018114261	0.010781271	0.009266118	0.008280532	0.013034739	0.0068006357	0.010123394	0.010500961
0.0	0.11198794	0.12898107	0.08066111	0.09066159	0.112621136	0.10648685	0.076767	0.10734095	0.09944211
0.0	0.029736744	0.03798338	0.026460608	0.024944691	0.02345466	0.032586176	0.024672564	0.02556231	0.025817769
0.0	0.013092553	0.013549307	0.008605331	0.0094621265	0.009204015	0.013255027	0.009378488	0.013361333	0.0092027765
0.0	0.022024766	0.033091746	0.023473788	0.029373584	0.019782472	0.03666053	0.022583937	0.025966197	0.027025508
0.0	0.014951257	0.014126517	0.010105892	0.0124437045	0.0072111976	0.01327821	0.0072732028	0.008578418	0.009970279
0.0	0.022464523	0.03090813	0.028522383	0.029090319	0.024972701	0.037166096	0.023409402	0.02940649	0.025894415
0.0	5.7292635e-07	0.00017567888	0.00013131322	0.00012077142	6.5003e-05	0.00019613383	7.4631345e-05	9.4924944e-05	5.974401e-05
0.0	0.53837425	0.5345767	0.52217907	0.54179484	0.52632713	0.54011416	0.52861387	0.5363329	0.53532416
0.0	0.009885044	0.008250685	0.011062567	0.0069242846	0.009982482	0.018039411	0.007479845	0.008719805	0.008719323
0.0	0.07568015	0.06890534	0.064020745	0.070739664	0.07118679	0.094241746	0.061822113	0.06513093	0.0678458
0.0	0.53905725	0.53310496	0.5245887	0.54066795	0.5255472	0.5399779	0.5285449	0.53768784	0.5352293
0.0	0.012342789	0.009949153	0.010848126	0.012004008	0.00569511	0.011013524	0.00999226	0.01336933	0.0092161335
0.0	0.013458826	0.011900306	0.010324571	0.011318747	0.005733657	0.0083762575	0.0109311445	0.010758802	0.009522648
0.0	0.07914116	0.07546593	0.07606707	0.08193655	0.0605485	0.07478118	0.07271291	0.08086259	0.06975489
0.0	0.00012559498	0.00011045561	0.00012403018	0.00014033954	5.253561e-05	9.986811e-05	0.000100037105	0.00013941721	8.0740574e-05
0.0	0.011927951	0.011139832	0.01155261	0.01271687	0.0075447164	0.010704402	0.010466497	0.012554895	0.009572687
0.0	0.53890836	0.5349764	0.5237093	0.54121655	0.5255015	0.5397148	0.52883714	0.53559357	0.5358403
0.0	0.011094943	0.015315175	0.0062250346	0.010194792	0.010192445	0.0076581663	0.011016262	0.008390656	0.00898101
0.0	0.07659506	0.08597713	0.067528434	0.07404724	0.07250973	0.073871344	0.06861952	0.07432968	0.071669936
0.0	0.53889614	0.53399605	0.52462846	0.5405439	0.5255386	0.5389566	0.52816254	0.5368	0.5355864
0.0	0.02998824	0.025354926	0.026732486	0.02937871	0.016129723	0.027469907	0.025148213	0.03186213	0.023777831
0.0	0.07449848	0.080396034	0.06887501	0.07490456	0.06272987	0.09079186	0.071180925	0.079994105	0.07307533
0.0	9.987258e-05	0.00014044154	8.5267755e-05	9.981727e-05	5.9949125e-05	0.00020931692	9.231834e-05	0.00013380413	9.620713e-05
0.0	0.010650224	0.012543592	0.009597516	0.010746092	0.008055374	0.015424046	0.0100587	0.01230267	0.010440326
0.0	0.0306595	0.026081827	0.030917093	0.03606644	0.027793778	0.03645508	0.023270769	0.025228806	0.0229612
0.0	0.011383379	0.009438736	0.012531271	0.01585042	0.008690261	0.014705229	0.008024707	0.011808663	0.009091604
0.0	0.5378517	0.5335117	0.5258635	0.5399281	0.52411205	0.53877044	0.52701384	0.53702986	0.53454673
0.0	0.53879833	0.5343647	0.5240258	0.54012924	0.52742475	0.5386759	0.52797693	0.53762984	0.5353547
0.0	0.0032210187	0.003299992	0.0017321397	0.003520796	0.0021437888	0.0030725086	0.0017163792	5.660412e-05	0.0023670911
0.0	0.012945661	0.008090293	0.00877657	0.010451954	0.007936804	0.011980849	0.013130968	0.007642619	0.008682509
0.0	0.00013012261	7.646431e-05	8.58724e-05	7.855601e-05	8.462483e-05	0.00015220637	0.00011961273	9.7530436e-05	8.851234e-05
0.0	0.0083124675	0.011937729	0.013076206	0.01211178	0.012116864	0.00015964043	0.008343468	0.0073382645	0.008796883
0.0	7.424639e-05	0.00012138992	0.0001026908	0.00012862461	0.00010809294	2.6984271e-06	5.0267052e-05	0.00010432091	8.5390784e-05
0.0	0.5376251	0.53508747	0.5212645	0.5414228	0.52527994	0.5397671	0.52846175	0.5346421	0.5356896
0.0	0.01051096	0.01454896	0.015161755	0.00571258	0.010964106	0.015982203	0.008761648	0.010940748	0.011829096
0.0	6.884292e-05	0.00019158087	0.00015921069	6.213084e-05	9.2737624e-05	0.00020294634	7.637489e-05	0.00010253298	0.00011825137
0.0	0.028106704	0.03256827	0.022989126	0.029435638	0.023460248	0.033738084	0.025840484	0.024637958	0.030777626
0.0	4.606549e-07	0.00011909795	5.5929922e-05	0.0002032116	6.7930974e-05	0.00017651459	9.838749e-07	0.000120729856	8.5219144e-05
0.0	0.010859609	0.015708404	0.008436249	0.011304967	0.008803417	0.012002628	0.008845144	0.011050993	0.0016126382
0.0	0.005260368	0.030469226	0.028252231	0.03118402	0.023678849	0.034962613	0.021187782	0.027079433	0.005760965
0.0	0.0013132691	0.014983609	0.010965543	0.013006429	0.009264932	0.012576632	0.008217695	0.011875806	0.0017603121
0.0	0.011592891	0.012115478	0.0070925457	0.010862651	0.007155522	0.0126645025	0.00923115	0.008826298	0.010996584
0.0	0.011232872	0.01267265	0.009227619	0.014745548	0.00828396	0.015485179	0.008529716	0.010328226	0.010078249
0.0	0.00011067174	0.00014295283	7.904173e-05	0.00018770611	6.298379e-05	0.00021021093	6.581906e-05	9.426888e-05	8.999133e-05
0.0	0.011672726	0.011925238	0.0010312363	0.011671203	0.011341689	0.015244197	0.008382506	0.011564394	0.009856071
0.0	0.042265188	0.056635074	0.0518453	0.05746064	0.047836993	0.044374667	0.04112601	0.056136884	0.04911023
0.0	0.53841394	0.53534967	0.523728	0.54055506	0.52558154	0.5402051	0.5279153	0.53645456	0.534421
0.0	0.00010326752	0.0001140793	7.2202405e-05	1.8734416e-07	7.6862074e-05	0.000100874226	4.8633356e-05	8.730604e-05	9.5646756e-05
0.0	0.010156208	0.0112236235	0.008425454	0.0115065	0.004978966	0.007853277	0.007835341	0.011417096	0.008312221
0.0	0.028159898	0.005701045	0.016416494	0.025995681	0.02629362	0.029039077	0.02749938	0.03322667	0.027747652
0.0	0.00015081024	0.0001007996	0.000116127776	0.00015149961	5.1259998e-05	0.000112094196	7.400909e-05	0.00015183397	9.084154e-05
0.0	0.53819203	0.534384	0.5241316	0.54100895	0.52487785	0.5404441	0.5277313	0.53669906	0.53490174
0.0	0.010632659	0.00018539767	0.0035502005	0.01046556	0.010620296	0.016984243	0.0103834085	0.012018568	0.009282741
0.0	0.5377151	0.53391975	0.52350175	0.54186094	0.5239682	0.5406847	0.52888227	0.53711045	0.5360846
0.0	0.0011850563	0.0016885888	0.0013143552	0.0014530924	0.0005150565	0.0021578942	0.0011592839	0.0013445138	0.0010998212
0.0	0.010311463	0.010421922	0.00713361	0.01504443	0.011740461	0.016608933	0.0075283386	0.01587634	0.00808724
0.0	0.00014341364	0.00016233671	0.0001244294	7.226681e-05	9.105038e-05	0.00014424734	8.948269e-05	7.702974e-05	4.951133e-05
0.0	0.048231967	0.06617178	0.058184136	0.051402688	0.034477938	0.05397176	0.04381373	0.058319513	0.030721858
0.0	8.307107e-05	0.00020686716	0.000179679	0.00014950245	0.00012554001	2.4800286e-06	5.2323325e-05	0.00011741821	8.694439e-05
0.0	0.012439451	0.0121491905	0.012803309	0.009771115	0.0055190353	0.011514432	0.009173115	0.011545812	0.005215062
0.0	5.7775265e-05	0.0004177713	0.00011802247	0.00015362112	6.795767e-05	0.00019056008	7.743768e-05	0.00012477311	7.126723e-05
0.0	1.5063423e-06	0.0001679819	8.796817e-05	0.00019293759	4.837419e-05	0.00015076797	1.4146176e-06	6.987084e-05	4.5901717e-05
0.0	0.011638335	0.012115084	0.009851228	0.014464021	0.012391882	0.0002317812	0.009282956	0.011359326	0.010641993
0.0	0.011825791	0.01483555	0.011865866	0.014169136	0.008910992	0.011778504	0.009234796	0.012676756	0.008359212
0.0	0.11947411	0.15277408	0.1219846	0.14414866	0.08550116	0.13960648	0.110210575	0.12181345	0.10583714
0.0	0.0019977696	0.0035868392	0.0027390565	0.0015949247	0.0016286381	0.003787825	0.0018263567	0.0017981816	0.0019415683
0.0	4.8911297e-05	7.1373266e-05	0.00012845143	0.00015383984	7.393855e-05	0.00019873201	5.9100632e-05	4.9919767e-05	8.4206724e-05
0.0	0.001662116	0.0014889465	0.0022877576	0.0019889597	0.0028799744	0.0019429104	0.0021229812	0.0019165777	0.0020640928
0.0	0.00011587934	9.4242365e-05	0.00016282317	0.00013847073	8.1939164e-05	0.00022481449	7.5938864e-05	3.4490046e-07	0.00010320402
0.0	0.01149853	0.010261694	0.013255015	0.012653346	0.00946459	0.01598479	0.00916223	0.000634159	0.010797847
0.0	0.013017653	0.013335001	0.011613021	0.011829541	0.010526255	0.015052453	0.009588975	0.013058249	0.009330486
0.0	7.606852e-05	0.00014501289	0.00013277908	8.736542e-05	6.2272666e-05	0.00017038501	6.0860155e-05	4.4601475e-07	9.535607e-05
0.0	0.5386175	0.5355761	0.5260566	0.54184455	0.5257644	0.5405937	0.5304393	0.5364029	0.5340552
0.0	0.53761524	0.53539795	0.52381456	0.54070187	0.52539235	0.54013413	0.5283475	0.5351234	0.5345171
0.0	0.08500199	0.09955196	0.11472792	0.106032826	0.10828641	0.11369332	0.08896635	0.10748438	0.10217678
0.0	0.0091416305	0.012281249	0.012045276	0.010633105	0.011375852	0.012167894	0.009023613	0.011448677	0.012201448
0.0	0.037524685	0.030688975	0.02512959	0.023999928	0.00029069665	0.00093811424	0.0054145725	0.0036697919	0.002179152
0.0	0.010144274	0.015866464	0.0098012565	0.0113975005	0.008760025	0.014647501	0.008857895	0.01098915	0.009775015
0.0	0.014467712	0.01168168	0.011330877	0.010413168	0.0011296974	0.0017949954	0.00097636954	0.010169174	0.00943756
0.0	0.012852491	0.01239675	0.010468819	0.010745939	0.0011662241	0.0014211553	0.0012538084	0.008906331	0.010619354
0.0	0.00018454596	0.00012247694	0.00011852479	9.3360686e-05	1.1480731e-06	2.7554827e-06	8.483523e-07	9.039763e-05	7.862474e-05
0.0	0.011304158	0.01496296	0.0010369571	0.01002371	0.010895938	0.014413076	0.008462279	0.011182639	0.012020781
0.0	9.822568e-05	0.00017690194	0.00011482953	0.00013511523	9.9709774e-05	0.00017724588	6.862269e-05	9.372436e-05	5.0246206e-05
0.0	0.1770234	0.1285719	0.14009349	0.16787286	0.14934279	0.15813884	0.13905959	0.14356942	0.16123377
0.0	0.0025522814	0.0030123908	0.0028320153	0.0017726109	0.0021009743	0.0030948175	0.0017818027	0.00164194	0.0020321067
0.0	0.21400096	0.21328716	0.18502393	0.20471297	0.19659753	0.22882302	0.17491585	0.20774008	0.21517594
0.0	0.5382805	0.535281	0.52338517	0.539937	0.5257584	0.5394521	0.5292964	0.53546053	0.53486216
0.0	0.016261617	0.01404205	0.006411824	0.0065567815	0.009357124	0.012491646	0.009893307	0.010480929	0.0136274295
0.0	0.00026684604	0.00017419252	6.605706e-05	6.960516e-05	6.364516e-05	0.00017638503	6.627203e-05	0.00010838463	0.00013789558
0.0	0.096327215	0.08506527	0.064341694	0.06807187	0.06374251	0.086833745	0.06516768	0.07567389	0.08035641
0.0	9.7017386e-05	0.000118117714	9.64271e-05	0.00015312682	0.00017867018	0.00027802805	6.111122e-05	0.00012335728	8.084581e-05
0.0	0.000113025955	0.0001193203	0.00015137903	0.0001352422	0.00011038842	0.00019014953	5.294471e-05	3.3173183e-07	8.538477e-05
0.0	0.00010722803	0.0003293316	0.00015909839	7.818019e-05	5.139607e-05	9.595279e-05	9.676884e-05	0.0001626365	9.114862e-05
0.0	0.024048533	0.0040865866	0.027496403	0.02444219	0.020475483	0.047911957	0.020767968	0.036316447	0.027269285
0.0	7.438217e-05	0.0003329361	0.0001308817	0.000118935204	0.0001236543	0.0002568521	4.4981924e-05	0.00010994815	9.911491e-05
0.0	0.009445931	0.013295445	0.009040339	0.01360753	0.0064750966	0.016037218	0.010466527	0.008796887	0.0070718736
0.0	0.027367862	0.033643816	0.022977557	0.02469394	0.021981822	0.028997105	0.022477658	0.027715772	0.024284156
0.0	0.00011034969	0.00014746691	7.34645e-05	7.214714e-05	9.956298e-05	0.00012494194	0.00011019922	0.00014571828	0.00012942975
0.0	0.12795217	0.15990725	0.16372965	0.1502196	0.15640171	0.18535627	0.15001412	0.15801562	0.14042807
0.0	6.265383e-05	0.00026347837	0.0001144908	8.495877e-05	0.00014050677	0.00022949818	6.915809e-05	0.00015311163	4.704287e-05
0.0	0.00014550335	0.00025037432	0.0001063898	0.00011802213	4.238696e-05	0.00015080247	4.3720192e-05	8.8811714e-05	7.9536214e-05
0.0	0.012347864	0.016637065	0.011209671	0.012633862	0.00782136	0.01746728	0.00920436	0.009500393	0.011340877
0.0	0.00013368337	0.00024794458	0.00011652167	0.00013814853	5.5881086e-05	0.00026919233	7.722369e-05	7.910334e-05	0.00011441943
0.0	0.00017614487	0.00017595314	0.0001432779	0.00012316875	6.0944538e-05	0.00017499628	5.016649e-05	0.00014289464	9.052677e-05
0.0	0.010633502	0.014119745	0.010256353	0.011138802	0.008829402	0.0152257895	0.008219514	0.012828483	0.011179322
0.0	0.043108124	0.05470553	0.05273167	0.047534056	0.042346526	0.060883086	0.039912146	0.049115743	0.04195847
0.0	0.045569338	0.010876401	0.049850862	0.04069231	0.030506954	0.059552968	0.04542783	0.06491824	0.04263842
0.0	0.045635447	0.0109094875	0.04973895	0.040821206	0.030558662	0.059649523	0.045592375	0.0649477	0.042731598
0.0	0.5387297	0.5343216	0.5236477	0.5399293	0.52446926	0.5389793	0.52800417	0.5358022	0.5336059
0.0	0.0013350447	0.0103217745	0.011075737	0.009841303	0.007390481	0.011839808	0.0091603175	0.011927086	0.012276409
0.0	0.09348929	0.09552021	0.09144979	0.11238604	0.08844622	0.106415	0.09511242	0.11389036	0.10683429
0.0	0.09971784	0.11209111	0.10400478	0.09985416	0.08823574	0.11989212	0.09299255	0.08014617	0.1003534
0.0	0.00012605042	0.000116969524	0.00011749874	9.958833e-05	5.1459825e-05	0.00019051049	6.24094e-05	4.79946e-05	8.220354e-05
0.0	0.00013133476	2.7592193e-06	9.6301206e-05	0.0001070078	7.3333824e-05	0.00015086791	0.00010268639	6.387889e-05	0.0001420445
0.0	0.013005461	0.017462624	0.008533843	0.0116778	0.0075324154	0.010413168	0.007798347	0.008902553	0.009421544
0.0	0.009913249	0.009749032	0.011372136	0.013337253	0.006402856	0.00029958008	0.0088728815	0.010682877	0.008155843
0.0	0.5388093	0.53372425	0.5242915	0.5404275	0.52623314	0.5394619	0.5283106	0.5369649	0.5350585
0.0	0.0154255815	0.0102630695	2.2492915e-05	0.0114969425	0.00277461	0.008253667	0.00797231	0.014099164	0.010622847
0.0	0.0001418826	0.000101541205	2.0348625e-07	8.229845e-05	2.5852929e-05	0.00011689638	6.655601e-05	0.00025371043	6.995691e-05
0.0	0.012668414	0.010685709	0.00047314886	0.00976718	0.005304501	0.011571045	0.008553538	0.016863577	0.00891638
0.0	0.010033226	0.008816537	0.009620391	0.010825937	0.007199945	0.013767159	0.008380699	0.011292333	0.010433732
0.0	0.5388802	0.5338653	0.52399606	0.5401064	0.52602446	0.5396576	0.5283933	0.5370099	0.53531504
0.0	0.008950817	0.010099869	0.00877144	0.012272911	0.013449028	0.016412275	0.006174148	0.0047878656	0.012892541
0.0	0.08141985	0.08097879	0.06963393	0.08702301	0.07704631	0.09330598	0.062443107	0.065292545	0.07803912
0.0	0.010143952	0.012063511	0.010038436	0.010272509	0.0077808825	0.019041104	0.011015373	0.010292457	0.011077398
0.0	0.53793293	0.5337346	0.5221516	0.54168284	0.52550715	0.539303	0.52989054	0.53626835	0.53546244
0.0	0.01514777	0.011864196	0.0117256325	0.009462896	0.00950274	0.011133037	0.007522512	0.011004687	0.011983858
0.0	0.12221838	0.11443911	0.101778634	0.09725829	0.09943936	0.083279416	0.078700185	0.11445803	0.10560118
0.0	0.53861433	0.5345038	0.52419376	0.54013705	0.5263591	0.53997624	0.5290956	0.5358569	0.5365144
0.0	0.012434028	0.014391274	0.015055345	0.012121055	0.011845678	0.011078767	0.0059580007	0.010478485	0.011309471
0.0	0.00020259696	0.00012659995	0.00012600739	7.832301e-05	8.346483e-05	0.000108876244	5.174297e-05	0.00010667271	0.00012902865
0.0	0.0151484385	0.01187439	0.011678988	0.009546023	0.009551461	0.011177705	0.007575036	0.011037139	0.012058233
0.0	0.016362369	0.014422548	0.011622297	0.009718127	0.010745965	0.006998806	0.006409245	0.014036268	0.011861021
0.0	0.014287103	0.011837616	0.010560289	0.014265349	0.009930875	0.015055903	0.005099523	0.012524912	0.0112004485
0.0	0.011625692	0.013846682	0.010514268	0.010443987	0.011203928	0.010220601	0.010931434	0.011212564	0.010814367
0.0	0.0001073557	0.00018296279	9.090151e-05	0.00012642104	8.165213e-05	0.0001863046	5.289631e-05	0.00013216102	9.30749e-05
0.0	7.9649304e-05	0.00011936319	0.00012166991	0.00015478596	5.6800185e-05	0.00013269883	8.368032e-05	4.938133e-05	0.00012925745
0.0	0.011850457	0.012025607	0.010598903	0.007951795	0.007984822	0.012402075	0.009107503	0.012758527	0.012119644
0.0	0.24180008	0.23768233	0.23178329	0.24244478	0.22442755	0.25692922	0.21829848	0.2214301	0.22526938
0.0	0.06178559	0.069022976	0.05678358	0.07076149	0.057264507	0.079498366	0.07125764	0.07400788	0.061450407
0.0	0.06947653	0.08504018	0.07084969	0.076803304	0.061368078	0.091727324	0.070937805	0.08594953	0.07420375
0.0	0.009349223	0.013942343	0.010116454	0.011261883	0.0077346712	0.015726713	0.009994718	0.014083998	0.010743679
0.0	0.009378133	0.013880798	0.010188126	0.011182001	0.0077440706	0.015672768	0.009959162	0.014091092	0.010665992
0.0	0.077322006	0.08612687	0.07809962	0.07770641	0.07288511	0.08621735	0.06318857	0.071979925	0.066231884
0.0	0.011418689	0.014280416	0.012137744	0.011511448	0.010647959	0.013987038	0.0080609545	0.010095908	0.0086927675
0.0	0.011453924	0.014217392	0.012223576	0.01142982	0.010660866	0.013938989	0.008032226	0.0101010185	0.008629782
0.0	0.23035304	0.24428403	0.24012917	0.24072756	0.2229414	0.25156727	0.2209033	0.2490264	0.23641369
0.0	0.06713761	0.09112713	0.07989565	0.077380374	0.06674432	0.08311698	0.06831855	0.08306493	0.077230036
0.0	0.0087719085	0.015888823	0.012666817	0.011421036	0.009037784	0.013053561	0.009318245	0.01320604	0.011578579
0.0	0.008799041	0.01581883	0.012756335	0.011340043	0.009048763	0.013008668	0.009285074	0.013212697	0.0114949215
0.0	0.24688339	0.24232155	0.23411071	0.2505927	0.21525203	0.24436907	0.23037282	0.21655254	0.23483022
0.0	0.08300803	0.078108616	0.06664625	0.0820927	0.062812574	0.08854408	0.072319515	0.06697875	0.067382276
0.0	0.013047516	0.0118819345	0.009027993	0.012762521	0.008075051	0.014709029	0.010361016	0.008828487	0.008975502
0.0	0.013087711	0.011829374	0.009092028	0.012672137	0.008084865	0.01465853	0.010324171	0.008832958	0.008910482
0.0	0.0028823141	0.0021039646	0.0026690175	0.0019008406	0.0021773104	0.0022738553	0.0019630156	0.0022072773	0.0018050221
0.0	0.5381634	0.5352795	0.5244316	0.540729	0.5248666	0.5387611	0.5278349	0.53517836	0.53473276
0.0	0.5378635	0.53503317	0.5243694	0.5406523	0.5255018	0.5388237	0.5282547	0.53564715	0.53547055
0.0	0.15983568	0.13816376	0.14930105	0.13329779	0.14928465	0.16109332	0.1323338	0.15992534	0.1577303
0.0	0.007746559	0.013863458	0.005775672	0.0118187945	0.010162998	0.012329258	0.009939553	0.009755317	0.00956889
0.0	5.2200623e-05	0.00017325413	3.0455029e-05	0.0001206057	9.461037e-05	0.00013277124	8.951e-05	8.312051e-05	8.084952e-05
0.0	0.13204299	0.17789716	0.09595376	0.15349129	0.13889295	0.15031208	0.13188879	0.15826349	0.14497098
0.0	8.298572e-05	0.00020126882	2.985272e-05	0.00012867124	8.994457e-05	0.000105523715	5.6015324e-05	0.00012571899	6.215087e-05
0.0	0.012272506	0.018433936	0.012076753	0.014265202	0.008574972	0.016083017	0.011993878	0.012977378	0.011079027
0.0	0.012994772	0.020337805	0.010046808	0.017278213	0.009570222	0.012563251	0.010442671	0.01340093	0.009611798
0.0	0.0114646945	0.022671835	0.014540977	0.015708625	0.009880043	0.020387396	0.010665092	0.012425657	0.010755569
0.0	0.01352929	0.02326314	0.01332442	0.016563248	0.0075472305	0.015775837	0.008930879	0.012126486	0.010969966
0.0	0.010818183	0.019758387	0.011163878	0.017122546	0.0062380275	0.019631619	0.01100626	0.012245929	0.010259849
0.0	0.0140952	0.01768969	0.012387482	0.01773462	0.0053126663	0.015882047	0.011113053	0.0135784	0.007943711
0.0	0.013487372	0.020288376	0.0146582415	0.016431708	0.007756145	0.01294543	0.011404272	0.009384169	0.009496669
0.0	0.5402221	0.5340138	0.5243712	0.54014647	0.525369	0.5387179	0.52812636	0.53541136	0.53461057
0.0	0.53923434	0.53584886	0.52558696	0.5399289	0.52675325	0.5395773	0.5272041	0.5358621	0.5355211
0.0	0.53944397	0.5366293	0.5239718	0.5413163	0.52679896	0.5415274	0.52669984	0.5361677	0.5340902
0.0	0.5374185	0.53523517	0.5248405	0.54068047	0.5257084	0.5403717	0.52882063	0.53657436	0.5346806
0.0	0.53781754	0.5360321	0.52406514	0.54046535	0.52772886	0.5398307	0.528958	0.5373857	0.53437257
0.0	0.058802634	0.064697795	0.042883255	0.05672843	0.058728762	0.054525718	0.0367831	0.056771692	0.043478258
0.0	0.054363187	0.051082294	0.04050027	0.050894927	0.053441174	0.055243455	0.039223064	0.053617615	0.04624597
0.0	0.03660525	0.055969194	0.041376926	0.0651043	0.0394623	0.04560924	0.041640893	0.045993183	0.053243715
0.0	0.04352455	0.0534866	0.04192206	0.04977786	0.057582516	0.042612202	0.03609285	0.048397206	0.04319039
0.0	0.056000885	0.040280707	0.045986924	0.04514151	0.03163592	0.047945064	0.016897209	0.050548267	0.05083778
0.0	0.045474224	0.05656849	0.057020277	0.06303094	0.05411007	0.038024113	0.0363107	0.039994042	0.042418603
0.0	0.5380185	0.53513974	0.52309966	0.5401249	0.5264157	0.53965753	0.5281654	0.5361979	0.5349607
0.0	0.5397059	0.53452617	0.5236258	0.5403543	0.52386194	0.5394543	0.526843	0.5360394	0.53544724
0.0	0.53681266	0.5355558	0.5240626	0.54024684	0.52501243	0.53994495	0.52655727	0.5358433	0.53474456
0.0	0.03481766	0.05753179	0.03977176	0.057890695	0.04820657	0.067239426	0.036255952	0.052285638	0.032400418
0.0	0.5391117	0.534966	0.5243666	0.54071826	0.5275261	0.5402865	0.5291701	0.53767824	0.53535265
0.0	0.00011845	7.290132e-05	6.467764e-05	9.325987e-05	0.000118053875	0.00023229426	9.1882466e-05	0.00018878018	7.937052e-05
0.0	0.013194245	0.013093767	0.0060694683	0.008301226	0.012007068	0.016945928	0.009902102	0.01792625	0.009832478
0.0	0.5385782	0.53472143	0.52429575	0.54146546	0.5269447	0.53985137	0.5281427	0.53662324	0.5346545
0.0	0.09309953	0.11449571	0.10051159	0.099637285	0.08658137	0.13291237	0.08255797	0.10523229	0.10073292
0.0	0.02904492	0.031785898	0.020430587	0.028275091	0.02142699	0.031612236	0.021508196	0.03395459	0.02910292
0.0	0.5384376	0.5351367	0.52461517	0.5408174	0.5253395	0.54099876	0.5289683	0.534554	0.53576165
0.0	0.53867286	0.5350221	0.5255612	0.5416449	0.5237838	0.54051036	0.52871406	0.5369948	0.53496414
0.0	0.011783155	0.012982411	0.007426011	0.0067247087	0.009396505	0.012873154	0.008049045	0.014512251	0.009342068
0.0	0.010239382	0.012883502	0.0097369775	0.008083523	0.010879577	0.010854929	0.0072641186	0.011450905	0.005764533
0.0	0.5378517	0.5335117	0.5258635	0.5399281	0.52411205	0.53877044	0.52701384	0.53702986	0.53454673
0.0	0.53912055	0.5378039	0.5252093	0.5414733	0.52605057	0.5407754	0.52998364	0.53789335	0.53455657
0.0	0.017862368	0.010916405	0.011083987	0.011546939	0.01092999	0.019988688	0.008583814	0.0037532735	0.009658273
0.0	0.00020446909	5.8844413e-05	0.000114669	0.00015194739	9.0462134e-05	0.0002300395	7.8267614e-05	4.1854826e-05	9.447487e-05
0.0	0.0075772703	0.008378857	0.012110992	0.011802738	0.0070423028	0.010396494	0.009649817	0.0071194805	0.008772995
0.0	8.3462124e-05	0.000108319226	0.000109369685	0.0001250051	4.2529122e-05	0.00016610546	8.486031e-05	7.4775526e-05	7.322754e-05
0.0	0.5369028	0.53454524	0.5220672	0.54008025	0.5267756	0.53957933	0.52724254	0.5353843	0.53550655
0.0	0.010705957	0.0142078325	0.0128994305	0.013235538	0.008391476	0.015132263	0.0070979004	0.010356666	0.013014333
0.0	7.31698e-05	0.00018034395	0.00017357376	0.00013615274	9.828621e-05	0.00014637852	4.6614347e-05	0.00010921065	0.00015675709
0.0	0.5381504	0.5353306	0.5248185	0.541229	0.5259005	0.5404174	0.52767116	0.5368757	0.53374475
0.0	7.73124e-05	0.0001815986	0.000115763156	9.0997164e-05	7.093284e-05	0.00013600015	9.728493e-05	0.00014665248	0.00011066699
0.0	0.009977445	0.016617082	0.012867835	0.0114947315	0.008278231	0.010155632	0.012588902	0.012352274	0.01132013
0.0	0.09891902	0.0729873	0.093636595	0.08281105	0.08923683	0.09120988	0.08016721	0.10711772	0.081219435
0.0	0.539021	0.53413963	0.5250885	0.5403839	0.52544826	0.5394459	0.52753603	0.5378853	0.5358731
0.0	0.011807127	0.018671643	0.011763832	0.01011127	0.00888626	0.0141221015	0.009641021	0.014299519	0.00965478
0.0	0.07761794	0.09081101	0.07179624	0.06533058	0.062739156	0.07902887	0.06687892	0.08046647	0.06758214
0.0	0.0108586	0.014957262	0.008330817	0.01051469	0.008142612	0.02001556	0.010913141	0.016234666	0.011174026
0.0	0.09472114	0.12219622	0.092191786	0.10606046	0.088645	0.13041179	0.097135425	0.095813274	0.107676625
0.0	5.4976914e-05	8.375753e-05	0.00015010139	0.00011856945	7.119231e-05	0.0002118288	3.2902502e-05	5.5692442e-05	8.437657e-05
0.0	0.009014536	0.015564771	0.011502097	0.012226172	0.01022488	0.018870927	0.0053285672	0.0046068947	0.010367418
0.0	0.029109234	0.026144192	0.031127319	0.02292999	0.027882667	0.035079792	0.029630162	0.023986788	0.029059527
0.0	0.5394835	0.53486586	0.5249005	0.54130244	0.52600086	0.5392335	0.52828	0.5364369	0.5353655
0.0	0.04794452	0.03307393	0.047336444	0.045024574	0.042822223	0.063185446	0.037183095	0.0513038	0.03684796
0.0	4.2776912e-05	7.7285426e-05	0.000116496005	0.00018970964	0.00013338147	0.00021743431	5.5015353e-05	6.556047e-05	0.00010405594
0.0	0.02124948	0.017225664	0.027676806	0.025088966	0.018443417	0.030822491	0.021715553	0.030343333	0.017367443
0.0	0.1434977	0.10602428	0.15283604	0.14148585	0.12996988	0.16770914	0.12973842	0.15185677	0.11244746
0.0	9.775175e-05	0.00017348408	8.9069035e-05	4.1419404e-05	9.790241e-05	2.7221597e-05	4.6481888e-05	8.291951e-05	6.3789346e-05
0.0	0.024094084	0.03656566	0.025131369	0.018726349	0.020875633	0.01824408	0.021541508	0.03054274	0.019982398
0.0	0.080952056	0.08750393	0.068711735	0.070929006	0.056409992	0.08158923	0.06887632	0.08307063	0.06335478
0.0	0.00011262616	2.6384349e-05	9.3784256e-05	7.8674915e-05	6.267666e-05	0.00021442334	5.420318e-05	0.00010400773	3.565972e-05
0.0	0.009005314	0.003991435	0.011791537	0.008560823	0.0073852143	0.014268246	0.007241048	0.010860249	0.004636396
0.0	0.028008714	0.031210847	0.019891212	0.025494007	0.024115864	0.021211222	0.022986498	0.033497527	0.03793097
0.0	0.051092435	0.039082088	0.04317505	0.060543653	0.05100613	0.055265598	0.041571647	0.04476831	0.04943694
0.0	0.010482382	0.005716042	0.0054927403	0.0183976	0.01078123	0.010230712	0.010146021	0.010332247	0.013181331
0.0	0.0104448	0.0056846105	0.0054662153	0.018366108	0.010709347	0.010230759	0.010138084	0.010281118	0.013162303
0.0	0.5383467	0.53536373	0.52498674	0.54119843	0.5259463	0.5400399	0.5278185	0.5362608	0.5342872
0.0	0.53919786	0.5356974	0.5233523	0.54033756	0.5273986	0.54032767	0.527884	0.5374519	0.5358428
0.0	0.01392438	0.013363929	0.007459231	0.0039212457	0.008619841	0.011874614	0.0063429237	0.006230096	0.010892747
0.0	0.014005029	0.0134394085	0.007419255	0.003912292	0.008658819	0.011815843	0.006366487	0.00621423	0.010920323
0.0	0.03133315	0.033880852	0.022169136	0.020589521	0.02198024	0.02910864	0.023738284	0.021017842	0.023664316
0.0	0.07795309	0.07965954	0.06082689	0.08370107	0.07215636	0.079409435	0.06163477	0.06914237	0.062466566
0.0	0.00011858335	0.00013560998	5.3559423e-05	0.00015222479	0.000101374884	0.00012540577	5.381202e-05	7.710308e-05	5.3394448e-05
0.0	0.5389487	0.5335028	0.5247118	0.5403661	0.5262435	0.5393376	0.5281513	0.5368931	0.53516406
0.0	0.012472233	0.01008136	0.015043548	0.012173943	0.012673664	0.01624044	0.0070524868	0.008464227	0.009071723
0.0	0.0925073	0.07249204	0.056619994	0.06411264	0.07179433	0.09142006	0.058602143	0.07161556	0.070632964
0.0	0.00022822319	9.4885756e-05	4.103056e-05	5.560578e-05	9.947008e-05	0.00021494817	4.4595e-05	8.8010034e-05	8.463306e-05
0.0	0.016013362	0.010333228	0.006677117	0.008042358	0.010352429	0.015626961	0.0070123696	0.0100007355	0.009798499
0.0	4.704005e-05	0.00036042937	5.053872e-05	0.00010005418	0.00011263755	2.7438024e-05	8.339752e-05	0.00017596036	0.00013666991
0.0	0.012504347	0.016171547	0.008623482	0.012133531	0.008399587	0.014124088	0.007927869	0.010216535	0.010347886
0.0	0.07927389	0.0806299	0.07496066	0.076085985	0.063204445	0.07794816	0.04829519	0.078028925	0.07230142
0.0	0.53884274	0.53446406	0.52446663	0.5427313	0.5241001	0.53940094	0.52985865	0.53717536	0.5384565
0.0	0.011683122	0.020207422	0.008983148	0.009404159	0.010251524	0.016349856	0.010699904	0.010433466	0.009905305
0.0	0.10327006	0.11212281	0.09639281	0.11452039	0.09684328	0.109737046	0.08180231	0.10706569	0.08975506
0.0	0.023509448	0.02961888	0.02473982	0.023639482	0.023418734	0.036047764	0.019665472	0.027705599	0.028410895
0.0	0.012191543	0.022134343	0.012235684	0.012556627	0.0062077018	0.0109127555	0.007595572	0.007384781	0.010267458
0.0	0.015243181	0.008047883	0.00860185	0.013198753	0.0049519246	0.014969948	0.008134648	0.016000893	0.010544602
0.0	0.015141604	0.008066012	0.008631904	0.013215662	0.00492231	0.014928359	0.008180301	0.01599037	0.010559971
0.0	0.08055145	0.065142386	0.06718506	0.08350715	0.053051353	0.091460705	0.06678376	0.08599202	0.073857285
0.0	0.000134322	6.349282e-05	7.7673314e-05	0.0001508826	3.217033e-05	0.00021531658	7.264282e-05	0.00017631709	0.00010015374
0.0	0.012330431	0.008468535	0.009164109	0.013179793	0.0059136106	0.01564014	0.008932719	0.014097142	0.010650079
0.0	0.010834279	0.010318131	0.012498743	0.009952104	0.009026636	0.013264323	0.0017135082	0.011683315	0.006997159
0.0	0.029432196	0.033950284	0.025481343	0.025696188	0.021065496	0.005922074	0.02505347	0.026227716	0.02994151
0.0	0.019614246	0.03514834	0.023664592	0.030260218	0.022547835	0.03811897	0.022068586	0.027710497	0.028820053
0.0	0.20035137	0.21420448	0.16717319	0.19885786	0.18024904	0.21640928	0.1973356	0.18393855	0.1904495
0.0	0.000121311365	0.00014693102	0.00014993416	8.299973e-05	3.552104e-05	0.00025581245	6.519482e-05	0.00021291638	0.00012819594
0.0	9.315588e-05	0.0004008336	9.059275e-05	7.1289935e-05	8.773402e-05	0.000116026065	5.5064273e-05	0.00019874756	8.3965126e-05
0.0	0.009015567	0.012590502	0.013227445	0.012628469	0.01072425	0.018782176	0.010493229	0.00967994	0.010386526
0.0	0.11980538	0.15204123	0.12173739	0.14428708	0.085038945	0.13978793	0.110150315	0.12182572	0.105695926
0.0	0.027039299	0.027429648	0.030645905	0.032662112	0.023089731	0.026278643	0.020601328	0.032627318	0.020105768
0.0	0.18911733	0.20375821	0.1986803	0.2103049	0.18989155	0.1736215	0.17974028	0.21683542	0.20807128
0.0	0.010877853	0.013132087	0.0113011515	0.010943963	0.008694876	0.016796935	0.007644293	0.01016212	0.008087305
0.0	0.010857068	0.013096404	0.011357264	0.010909848	0.008644823	0.016785545	0.007616664	0.010168074	0.008012361
0.0	7.3167364e-05	0.00019383058	8.280139e-05	0.00014217607	5.9883132e-05	0.00024666238	7.620298e-05	7.529228e-05	6.0487884e-05
0.0	0.09416684	0.09657163	0.08683796	0.06433858	0.111343704	0.11997312	0.090472504	0.110179596	0.053905793
0.0	0.028845403	0.023437772	0.024541076	0.02680843	0.01688727	0.037166934	0.018718548	0.021009538	0.026194913
0.0	0.012265105	0.0057215947	0.008427948	0.010007224	0.0035924518	0.013791026	0.0058083613	0.011580085	0.0109248515
0.0	0.055894274	0.068923794	0.049436044	0.058858555	0.03362157	0.06281631	0.04548568	0.05033256	0.048711717
0.0	0.53845346	0.5348538	0.52421963	0.5414705	0.5246946	0.5408927	0.5275565	0.536068	0.5339694
0.0	0.0001655465	0.00014298133	7.753352e-05	0.00013775863	3.3959856e-05	0.00024661253	3.520025e-05	7.41525e-05	0.000121617944
0.0	0.01254811	0.013856512	0.009255696	0.012051741	0.007979701	0.016144032	0.0056556375	0.008493174	0.012060664
0.0	0.031083176	0.031807184	0.025683042	0.03125816	0.023228489	0.02611156	0.015126692	0.024829458	0.03001759
0.0	8.967164e-05	0.00015123562	0.00011266612	0.0002468946	6.649682e-05	7.6315264e-05	4.0850457e-05	0.00013701087	0.00011087211
0.0	0.1513493	0.16665179	0.1493145	0.1560079	0.14222576	0.1455948	0.15572912	0.15434	0.15320675
0.0	0.011149039	0.01363068	0.009625003	0.010288461	0.010734069	0.008264048	0.008953732	0.013302923	0.011023002
0.0	0.011156722	0.013722436	0.0095643075	0.010374705	0.010778714	0.008298141	0.00898264	0.013316197	0.011069879
0.0	0.011080768	0.013718558	0.00951416	0.010326384	0.01076823	0.008277507	0.0090285055	0.013241475	0.011007693
0.0	0.00014013227	6.580532e-05	0.00013702028	0.00014144952	9.5324154e-05	0.00019063133	6.879107e-05	0.00010184676	0.00011019522
0.0	0.16299221	0.1701436	0.14543222	0.14651866	0.12264833	0.16612615	0.13581038	0.14647989	0.16144048
0.0	0.009475437	0.0112095345	0.013966699	0.010253353	0.009733999	0.012787286	0.009567494	0.006721983	0.010870863
0.0	0.10697447	0.12695731	0.1053354	0.08868509	0.08620461	0.11228541	0.09667285	0.089615606	0.10780441
0.0	7.433708e-05	0.00026985607	0.00013427167	7.383624e-05	9.048051e-05	0.00015073763	0.00010645678	0.00012756222	7.493707e-05
0.0	0.0072043734	0.017448034	0.01232956	0.011774514	0.01049127	0.014434931	0.0091297	0.012666315	0.011673606
0.0	0.010999764	0.019329289	0.013755899	0.009879907	0.009257778	0.012104155	0.0094957985	0.010925124	0.011728247
0.0	2.9923067e-05	0.00017740378	8.8276734e-05	9.6573225e-05	8.934371e-05	0.00048069938	8.928128e-05	0.00012601941	4.4012642e-05
0.0	0.072572425	0.1157136	0.09554086	0.10451054	0.096925594	0.13133904	0.093533404	0.102722645	0.10762735
0.0	9.109675e-05	0.00020857541	9.480933e-05	9.821462e-05	8.29638e-05	6.9508584e-05	5.6808745e-05	0.0001806236	7.2781564e-05
0.0	0.049299683	0.06480388	0.051058553	0.033871356	0.04294909	0.045078985	0.037405495	0.053162966	0.036741827
0.0	0.049370915	0.06499027	0.05094407	0.03397941	0.043020934	0.045153204	0.037542123	0.05318737	0.036822617
0.0	0.07544809	0.06793343	0.072109975	0.068466954	0.06448813	0.077606834	0.068370394	0.0794473	0.07488753
0.0	0.048827384	0.055474523	0.040001117	0.048707906	0.040663663	0.053633887	0.05036271	0.048156668	0.04441283
0.0	0.000104775114	7.430773e-05	0.00010135285	7.113483e-05	6.647419e-05	0.000114933486	7.933526e-05	0.00013035933	0.000105539
0.0	7.294485e-05	0.00020501824	8.635813e-05	7.0178874e-05	9.897957e-05	0.00014592518	8.04717e-05	0.00013533095	8.465074e-05
0.0	0.048327483	0.067279644	0.048684876	0.05009491	0.040238928	0.060681466	0.044823155	0.047505524	0.04680748
0.0	0.5391334	0.53423303	0.5258941	0.541275	0.5248363	0.53885967	0.52806085	0.53711444	0.5350761
0.0	0.10547814	0.11607349	0.10618592	0.082875125	0.09237918	0.09178577	0.10400925	0.10160261	0.10563118
0.0	0.097382374	0.101408504	0.053562697	0.08624297	0.09981655	0.12480567	0.09540669	0.09225353	0.0701334
0.0	0.101523966	0.10788385	0.098816365	0.122457296	0.09807268	0.103953555	0.085108675	0.111213095	0.106310494
0.0	0.07993165	0.120444074	0.10466942	0.10913445	0.09638389	0.102487534	0.10614248	0.08867526	0.08959631
0.0	0.02418281	0.02370761	0.022833843	0.025070013	0.024060018	0.028579814	0.021736067	0.029452069	0.027209533
0.0	0.14760374	0.16896242	0.15136263	0.15430865	0.13155638	0.1452405	0.13325384	0.15250912	0.15925202
0.0	0.098326065	0.11308543	0.08937484	0.08672585	0.09387018	0.078843094	0.09069533	0.09677815	0.1097062
0.0	0.5387231	0.5355429	0.52535444	0.5405512	0.5257481	0.53988	0.5284175	0.5359502	0.5357753
0.0	0.5389398	0.53605735	0.5244686	0.54105926	0.5257621	0.5406868	0.5280625	0.53664774	0.53516275
0.0	0.031858686	0.03955365	0.017673705	0.035150353	0.027518211	0.026269209	0.023903567	0.027489163	0.022627164
0.0	0.53700477	0.5339651	0.52460915	0.540682	0.52424806	0.53929365	0.52804714	0.53487545	0.5348389
0.0	0.5388698	0.53481233	0.5247313	0.5421426	0.5258401	0.53996146	0.5292575	0.53683585	0.5361033
0.0	0.027587954	0.028948482	0.027528305	0.027944295	0.030158266	0.034412544	0.02195994	0.022033142	0.022017783
0.0	0.028809486	0.028150732	0.023952648	0.031592242	0.02638158	0.033994548	0.0236462	0.028139109	0.025086245
0.0	0.019753302	0.033777785	0.022626558	0.03308141	0.020106431	0.027818562	0.020316098	0.024520766	0.026922865
0.0	0.030713972	0.03252333	0.024042988	0.030625502	0.028191213	0.027891567	0.023085468	0.027430406	0.0270829
0.0	0.02672331	0.032827586	0.024008183	0.029776929	0.019461883	0.03211254	0.0111331	0.026239086	0.021240074
0.0	0.14617525	0.16376017	0.16216113	0.17503035	0.15795758	0.13304341	0.12769134	0.13633747	0.1404456
0.0	0.53880894	0.5339951	0.5246687	0.5411066	0.52636623	0.5391505	0.5280663	0.5368799	0.5348882
0.0	0.5391865	0.53491765	0.52407515	0.5407811	0.5247605	0.5396333	0.5280497	0.5364983	0.535861
0.0	0.53777605	0.5340188	0.524381	0.5398891	0.52518755	0.53888553	0.52809495	0.5360693	0.5349643
0.0	0.019409403	0.027355013	0.014735729	0.030304978	0.017970063	0.041446898	0.02177729	0.032923166	0.020182986
0.0	0.5401317	0.53534913	0.52432424	0.54027164	0.5244257	0.5393962	0.52855736	0.5370739	0.5349348
0.0	0.063215636	0.080546446	0.04882433	0.07454395	0.04331486	0.06872142	0.051913626	0.056617614	0.04900438
0.0	0.5401829	0.5348125	0.5247564	0.5401207	0.525087	0.5396113	0.52839917	0.53685045	0.5361369
0.0	0.53840023	0.5334708	0.52325636	0.54012865	0.5246273	0.53887165	0.52822614	0.536207	0.5354869
0.0	0.051576402	0.06062966	0.06095394	0.060823996	0.04369878	0.07147578	0.05063456	0.04423955	0.045575436
0.0	0.53949493	0.53366673	0.52426827	0.5401651	0.5244283	0.53938437	0.5277585	0.5366095	0.53527623
0.0	0.05563984	0.06690312	0.056333832	0.07092247	0.041001193	0.070196256	0.05249641	0.055537283	0.049425766
0.0	0.18012261	0.21593766	0.18169236	0.20170136	0.17288141	0.20799178	0.16944759	0.18954815	0.18923905
0.0	0.22669154	0.2146452	0.18823986	0.2138244	0.18559241	0.21426569	0.1974052	0.2004462	0.20708877
0.0	0.18586932	0.24241684	0.18091473	0.21915966	0.18540879	0.22487053	0.16356051	0.19073498	0.16318198
0.0	0.53975993	0.53395027	0.5243465	0.5406907	0.52570707	0.5392855	0.52818626	0.53667533	0.5353659
0.0	0.5388722	0.5345807	0.5246707	0.53980225	0.52550906	0.5390114	0.52871615	0.53689855	0.5351705
0.0	0.05029091	0.061621387	0.038201746	0.06427325	0.03146928	0.074795924	0.050870426	0.06366624	0.049095113
0.0	0.539435	0.5330797	0.52357125	0.5393479	0.524718	0.53867847	0.5282776	0.536018	0.53530234
0.0	0.53910184	0.5344599	0.52373	0.53999525	0.52606976	0.5396396	0.5280194	0.5376483	0.5353836
0.0	0.011229292	0.0144031225	0.0109478505	0.011239265	0.010083007	0.018975485	0.008029495	0.0053195674	0.009849299
0.0	0.07943307	0.08324023	0.075632766	0.0718954	0.0641669	0.096044675	0.065604314	0.046790473	0.07073921
0.0	0.009905862	0.0131021	0.010657788	0.00876587	0.0093427515	0.015292719	0.007830401	0.009214976	0.013870593
0.0	0.53827924	0.53617865	0.52429324	0.54226744	0.52560574	0.54135454	0.5294123	0.53743166	0.53491396
0.0	8.583924e-05	0.00015293727	0.00010574381	6.554565e-05	8.0282916e-05	0.0002049387	5.5391436e-05	7.487507e-05	0.00017175896
0.0	0.008156203	0.011868964	0.00757595	0.014848073	0.01056979	0.014667266	0.008987322	0.0077606495	0.013606
0.0	0.00011909511	7.0252194e-05	0.00011409649	0.00017121136	7.2764145e-05	0.00022359431	6.458518e-05	0.00019901076	5.170524e-05
0.0	0.012977512	0.007388001	0.010288671	0.012558418	0.00878661	0.021489011	0.008034419	0.01423312	0.008758138
0.0	0.53812814	0.5350712	0.52332455	0.54051065	0.52683014	0.53956884	0.52693284	0.53661674	0.5340675
0.0	0.53827614	0.53542316	0.5247423	0.5406255	0.5267729	0.5397471	0.52883744	0.53641653	0.5351436
0.0	0.00018637977	0.00029700014	0.00013646248	0.00012464184	7.860787e-05	9.795022e-05	7.757412e-05	0.00014279957	6.717112e-05
0.0	0.014172866	0.014591701	0.010664895	0.01272414	0.0089533	0.005428117	0.012668724	0.017503718	0.010590131
0.0	0.53828686	0.5346854	0.5246044	0.5401401	0.526215	0.5399143	0.5269981	0.53801155	0.5344751
0.0	0.53840774	0.53442746	0.5247635	0.5407288	0.5263172	0.5406961	0.52885824	0.53794616	0.53518164
0.0	0.0022790313	0.002968594	0.0018321754	0.0017993109	0.0016037029	0.0036315927	0.0016765312	0.00255099	0.00195433
0.0	0.06014033	0.07252142	0.05355996	0.06427923	0.036806878	0.059717417	0.047997035	0.06453293	0.049593158
0.0	0.000106867075	0.00026106308	0.00012603335	6.486411e-05	9.025741e-05	0.00011298146	6.693683e-05	7.7466415e-05	4.3816606e-05
0.0	0.0108002005	0.015480847	0.0082189115	0.0068163383	0.009676214	0.009753682	0.0075427103	0.0091225505	0.00862627
0.0	0.07978957	0.11950666	0.076497145	0.11142336	0.07258517	0.11953014	0.09837526	0.110094346	0.09045585
0.0	0.0057755867	0.01586551	0.007513436	0.011324672	0.007026006	0.015473378	0.008847343	0.011285913	0.007683313
0.0	0.007631763	0.009680976	0.0057120784	0.0070607993	0.006483249	0.013382274	0.007922613	0.012402565	0.010456808
0.0	2.8902616e-05	0.00022781924	5.171796e-05	0.000110622255	4.4935106e-05	0.00021044357	7.07642e-05	0.000111591246	5.1929084e-05
0.0	0.109835014	0.08634996	0.105119824	0.08668479	0.11240471	0.10642992	0.0837276	0.08808169	0.088039085
0.0	0.010587448	0.01103654	0.009867456	0.011584595	0.008767464	0.012284727	0.010378456	0.0109013915	0.01004632
0.0	0.00012084066	0.00011693429	0.00015482507	4.4207736e-05	0.000100142184	0.00013932737	6.952834e-05	6.9578346e-05	0.00011332058
0.0	0.10291307	0.08417645	0.11248703	0.13011996	0.07903686	0.10431457	0.0825941	0.056763537	0.095540255
0.0	0.10329443	0.08417406	0.11213743	0.1307149	0.07940319	0.105068654	0.083063744	0.057065815	0.09550408
0.0	0.10329443	0.08417406	0.11213743	0.1307149	0.07940319	0.105068654	0.083063744	0.057065815	0.09550408
0.0	0.103287466	0.08461175	0.11221674	0.13086227	0.078805216	0.10485426	0.08301571	0.05683901	0.09576124
0.0	0.025991378	0.019348605	0.032230046	0.035416454	0.021991035	0.028438587	0.019184202	0.015623629	0.022228697
0.0	0.53822684	0.53477097	0.5244654	0.5401018	0.5256295	0.5403121	0.527633	0.5368472	0.5352366
0.0	0.53816485	0.53268695	0.5256964	0.5405359	0.52561945	0.53924394	0.52775955	0.53765655	0.5341235
0.0	0.14617702	0.12913483	0.15874523	0.15980776	0.14824769	0.15613039	0.12786059	0.14476746	0.13284609
0.0	0.53849864	0.5346618	0.52491134	0.5404791	0.5251294	0.5399902	0.5291643	0.53587514	0.5353241
0.0	4.491951e-05	0.00028370885	5.9683196e-05	2.5849651e-05	5.2439813e-05	9.99938e-05	4.8253434e-05	0.00012976007	8.428625e-05
0.0	0.011030069	0.0077380566	0.0035413387	0.010919114	0.00913398	0.022514679	0.010477705	0.010333803	0.0058408193
0.0	0.008820709	0.012442234	0.00912841	0.013284771	0.006988924	0.0018696854	0.007325611	0.010960404	0.0097026285
0.0	0.00011675413	0.00012781975	8.456069e-05	0.00017984306	5.978271e-05	4.1319377e-06	7.704678e-05	9.799909e-05	0.00013468291
0.0	0.00010764149	0.00012439724	0.000108622495	9.2807335e-05	8.492426e-05	5.6091976e-05	6.705745e-05	8.072148e-05	8.944951e-05
0.0	0.18842214	0.038061567	0.18258715	0.17944697	0.14628966	0.23970486	0.18653958	0.21483071	0.18947966
0.0	0.1891359	0.038188536	0.18306157	0.18031497	0.14646767	0.24048144	0.18665396	0.21539575	0.19061218
0.0	0.25880244	0.08433664	0.25013235	0.25095057	0.21482274	0.3052938	0.25443935	0.2822197	0.25970316
0.0	0.20276316	0.20581494	0.18985169	0.19618429	0.16388418	0.2034605	0.16302247	0.18999286	0.18207057
0.0	0.0788156	0.07231037	0.061594397	0.09263271	0.058290415	0.07120027	0.060196552	0.05908148	0.07182036
0.0	0.00012995918	0.00012944642	9.0801004e-05	0.00016669983	9.405347e-05	6.5863824e-05	4.8715654e-05	0.00016645934	4.1423315e-05
0.0	0.041435946	0.049766388	0.036020823	0.050895214	0.036678117	0.045777056	0.04175272	0.037177905	0.040926777
0.0	0.06206131	0.06513089	0.042132005	0.06035204	0.055223186	0.06576305	0.06755788	0.061784435	0.056234624
0.0	0.004237549	0.009985993	0.0054180506	0.012274762	0.007837951	0.009748894	0.011150016	0.0077303904	0.00646806
0.0	0.004290648	0.009979005	0.0054178396	0.012235079	0.007930293	0.009739967	0.011239679	0.007795629	0.006439509
0.0	0.011530236	0.009596106	0.009659455	0.009638407	0.0036547591	0.012426003	0.0077427668	0.008099555	0.007945429
0.0	8.062439e-05	3.1491938e-05	9.6949785e-05	7.392967e-05	6.430544e-05	0.00013562149	2.6313139e-05	3.360557e-05	6.353546e-05
0.0	0.009857035	0.007938441	0.0106506515	0.009199333	0.0051879357	0.01667137	0.0067206905	0.0061949915	0.008772933
0.0	0.000114942144	9.1569316e-05	3.2998938e-05	3.386484e-05	6.4990713e-06	9.529326e-05	7.464059e-05	0.00012278144	7.3978255e-05
0.0	0.011452466	0.010116588	0.0060106395	0.006297456	0.0026836633	0.0104647	0.009084278	0.0118317995	0.009157023
0.0	5.4752716e-05	0.00013051194	6.349306e-05	0.00011763417	2.3035533e-05	0.00023286926	6.59239e-05	3.3712557e-05	3.305349e-05
0.0	0.08306416	0.057175312	0.06845866	0.059313845	0.060746286	0.07270829	0.068566404	0.064034976	0.063846074
0.0	0.5390581	0.53392124	0.52473867	0.5404169	0.5260033	0.53986615	0.5278726	0.5374573	0.53533036
0.0	0.015031774	0.006498187	0.01072333	0.0070989523	0.008821343	0.0096589755	0.008519323	0.0070935525	0.009762611
0.0	0.00015100464	3.9042985e-05	8.334696e-05	4.160015e-05	5.3177773e-05	8.980496e-05	8.019308e-05	5.7825477e-05	5.7934267e-05
0.0	0.5391807	0.5356753	0.5239139	0.5401703	0.5270958	0.54042196	0.52818966	0.5366019	0.5357999
0.0	0.013486198	0.010410981	0.0082413	0.010801826	0.008813579	0.010648893	0.009405905	0.010788847	0.006750928
0.0	0.08008011	0.0671186	0.07759066	0.06554076	0.057679612	0.09135218	0.06356292	0.07477963	0.06971208
0.0	8.74211e-05	3.5061315e-05	0.00013456686	8.771645e-05	3.0736323e-05	7.4270116e-05	8.627928e-05	0.00012330929	4.4628185e-05
0.0	0.009528793	0.0107523585	0.010362272	0.0077804807	0.011049753	0.013699783	0.007872144	0.010199431	0.00945614
0.0	0.009092472	0.010454237	0.0110775605	0.006813179	0.012127817	0.012977542	0.007904684	0.010841216	0.0093014715
0.0	0.033110905	0.041874263	0.043439407	0.051941223	0.050005585	0.04863309	0.042333685	0.0411222	0.04209935
0.0	0.53843373	0.5331677	0.52467525	0.54024625	0.5254127	0.5391283	0.5281392	0.5374021	0.5352498
0.0	0.010079115	0.008760961	0.00859685	0.007871261	0.009422171	0.014480003	0.007642607	0.009879258	0.010639679
0.0	0.0077412245	0.0066863773	0.01108381	0.006630445	0.006817139	0.011022804	0.008710429	0.008991162	0.010568404
0.0	0.06920316	0.062076382	0.07025117	0.061275005	0.058712658	0.085182555	0.05937602	0.06186962	0.06618598
0.0	7.563273e-05	5.3023883e-05	9.185495e-05	4.6958074e-05	4.684764e-05	0.00016388469	4.682486e-05	5.085345e-05	6.628991e-05
0.0	0.009280806	0.007744558	0.009957738	0.007395369	0.0071275644	0.013671862	0.007184316	0.0076201027	0.008681578
0.0	0.53865004	0.53374827	0.5240632	0.54016304	0.5258891	0.5382144	0.5274437	0.5370828	0.5348288
0.0	0.025570339	0.022936888	0.02225515	0.021069733	0.024008175	0.03405647	0.020355226	0.025116295	0.026626047
0.0	0.012998351	0.01145184	0.00661664	0.009304583	0.012954365	0.018734876	0.0066313553	0.0108472565	0.010682685
0.0	0.076441206	0.07047199	0.065418914	0.06825009	0.07232961	0.09229622	0.0640403	0.059277	0.06068991
0.0	0.000110094814	8.5298256e-05	7.0292066e-05	7.0292066e-05	0.00010229615	0.00022299499	6.208311e-05	4.3356937e-05	4.7947025e-05
0.0	0.011176097	0.009802488	0.008721677	0.009033285	0.010496944	0.015912237	0.008263525	0.007040159	0.007392926
0.0	0.027128823	0.022139309	0.023041997	0.020650284	0.021550274	0.031371675	0.024160886	0.0327634	0.024072163
0.0	0.010684963	0.011398667	0.010354828	0.00753637	0.009021268	0.012364887	0.010369507	0.011531873	0.008130141
0.0	5.0553663e-05	0.00020633452	6.717227e-05	9.36711e-05	7.5981814e-05	0.0001182702	5.1481325e-05	8.977294e-05	5.295294e-05
0.0	0.00012278026	5.8606965e-05	4.2911008e-05	8.4240935e-05	2.0391302e-05	0.00014085058	3.923614e-05	0.00014980813	0.0001611501
0.0	0.00015454246	5.3164535e-05	4.7146033e-05	6.155244e-05	1.9274074e-05	0.00010322302	2.2430047e-05	0.00014660033	0.00010790706
0.0	0.042392842	0.054094672	0.04041197	0.04748061	0.042435974	0.059726894	0.035690587	0.053007618	0.041637335
0.0	0.07157014	0.074894436	0.069838114	0.0848807	0.055487733	0.09107638	0.051967703	0.077960685	0.066728644
0.0	0.53807646	0.5350323	0.5238629	0.5406498	0.52546394	0.539858	0.5280457	0.5354863	0.53405565
0.0	0.53842145	0.53509504	0.5242364	0.54192907	0.5246968	0.541371	0.52813405	0.53612506	0.5351361
0.0	0.18992627	0.1952977	0.17538004	0.18952523	0.16330417	0.18845843	0.1931932	0.168692	0.19261864
0.0	0.013913287	0.009817022	0.010926166	0.011216471	0.006689089	0.01549491	0.0075262226	0.009738983	0.010132133
0.0	0.00011704618	0.00024973537	9.043135e-05	8.5056774e-05	4.3464614e-05	0.00026978404	5.70623e-05	4.2512616e-05	6.919227e-05
0.0	0.00015207319	0.00026853482	9.7440075e-05	5.145944e-05	4.9759976e-05	0.00022768852	9.8824625e-05	4.2050542e-05	8.388542e-05
0.0	0.012210312	0.00948071	0.010531272	0.014421302	0.006234936	0.016891712	0.0057314774	0.00979134	0.009204155
0.0	0.00011949439	0.00012477383	0.000116477226	5.4925556e-05	0.0001797911	9.48276e-05	4.061754e-05	5.770517e-05	5.4919536e-05
0.0	0.004264023	0.002149031	0.0018223658	0.0042550736	0.003063015	0.0060076094	0.0036998	0.0021500979	0.0021084284
0.0	0.16212168	0.20930426	0.18147008	0.18534957	0.18269832	0.18907213	0.17265975	0.21737024	0.16620944
0.0	0.5386023	0.53506297	0.52377695	0.5401464	0.5248066	0.53925943	0.52885175	0.5359191	0.5330989
0.0	0.015037198	0.007100579	0.008766632	0.009494422	0.008841892	0.008778192	0.009907508	0.008238996	0.0086283
0.0	0.00016789782	5.5570526e-05	0.0001098045	0.00010829062	9.03268e-05	7.0609975e-05	7.792333e-05	7.977694e-05	3.7944934e-05
0.0	0.53836364	0.5345922	0.5230451	0.5412815	0.5253654	0.53955525	0.5284563	0.5358938	0.53435594
0.0	0.034185797	0.042766605	0.041513965	0.056687083	0.047184102	0.050436936	0.042374913	0.039549675	0.04264221
0.0	6.734737e-05	6.280392e-05	5.446074e-05	0.000121557314	9.164523e-05	0.00017261419	5.5826382e-05	7.03284e-05	5.121202e-05
0.0	0.043656476	0.049221307	0.042515516	0.049466148	0.04999143	0.055947237	0.04094791	0.04739487	0.044564694
0.0	0.06758886	0.07438024	0.065879844	0.075119615	0.07519965	0.08328633	0.06362434	0.07229612	0.068686046
0.0	0.00738079	0.012333911	0.008366959	0.0091558695	0.010710175	0.008455751	0.009912177	0.009506484	0.0076634265
0.0	0.056640208	0.076347806	0.074790314	0.06891521	0.07897046	0.086803876	0.06858171	0.07232837	0.065015875
0.0	4.720191e-05	0.00013562187	6.469756e-05	7.214412e-05	0.00010568554	6.188922e-05	8.9296016e-05	7.9740275e-05	5.1428382e-05
0.0	0.08049342	0.077859774	0.06665427	0.08429115	0.06810693	0.08391965	0.058534674	0.06612823	0.06509771
0.0	0.00011363005	0.00015423038	8.675242e-05	0.000102237056	7.8603e-05	9.049665e-05	3.661338e-05	6.115902e-05	8.2316736e-05
0.0	0.0001317953	9.413593e-05	8.163212e-05	0.00014309808	0.000112400536	0.00019742998	4.277867e-05	0.00010028553	5.152253e-05
0.0	0.056512214	0.048374623	0.050495923	0.046051715	0.04578005	0.059392944	0.037639387	0.03996805	0.039733723
0.0	0.082158804	0.07001313	0.0748069	0.06706746	0.07722545	0.07792195	0.056607325	0.06075633	0.060518
0.0	0.000120915	7.992802e-05	0.00017792352	5.5155506e-05	8.173096e-05	0.00011156124	3.7841044e-05	2.3507044e-05	5.099462e-05
0.0	0.00015942489	0.00010065026	0.00012247599	8.2253886e-05	9.0457135e-05	0.00018384767	4.7539765e-05	5.3806325e-05	5.447253e-05
0.0	0.012329386	0.010418855	0.014114748	0.008915979	0.007903611	0.014152799	0.0071254214	0.0055272095	0.008183713
0.0	0.024867507	0.025137175	0.0195859	0.025455395	0.017638654	0.024951126	0.01950616	0.02884327	0.023045572
0.0	0.038286343	0.050723314	0.04807607	0.048903257	0.039464884	0.04896586	0.03870769	0.046630356	0.045194753
0.0	0.00010863844	9.686366e-05	6.765854e-05	7.0771086e-05	7.457031e-05	0.00013980834	5.131096e-05	4.953329e-05	5.531337e-05
0.0	0.010371523	0.009672523	0.009116897	0.008911662	0.008394715	0.016637253	0.007543874	0.008069301	0.009784185
0.0	0.052962888	0.03561146	0.040096864	0.05361177	0.038436025	0.034378715	0.039151505	0.05916329	0.037874185
0.0	0.042026553	0.054311622	0.051105045	0.03676877	0.043833375	0.056120977	0.042020705	0.0581214	0.04325216
0.0	0.14027198	0.16057067	0.15352708	0.13106205	0.14115046	0.16366033	0.13859816	0.1669773	0.14141421
0.0	0.0027044513	0.0017555434	0.0014916508	0.0013861906	0.001613059	0.0050540003	0.001371509	0.0011143166	0.0015863813
0.0	0.05132444	0.033419687	0.04151254	0.04212559	0.042913757	0.049628526	0.04025439	0.061144166	0.052807175
0.0	0.04550246	0.036297888	0.04399588	0.053308368	0.0375724	0.05210878	0.036293484	0.045085832	0.040684458
0.0	0.031147016	0.033206165	0.025875477	0.028710514	0.025273947	0.030374423	0.025792902	0.025809485	0.023093287
0.0	0.0033890859	0.002037592	0.0022480343	0.002193025	0.0013856726	0.0034718337	0.0016630525	0.0020252746	0.0016790183
0.0	0.011991364	0.01715461	0.010344707	0.009719719	0.00772162	0.017457455	0.010538375	0.01107216	0.011471165
0.0	0.02494767	0.030380918	0.025626069	0.03313102	0.023879109	0.02745679	0.019737074	0.025047095	0.022318058
0.0	0.031154849	0.031920582	0.018895915	0.016416064	0.023647005	0.035219803	0.020587103	0.017369658	0.026511746
0.0	0.031831607	0.022965888	0.024859685	0.03356573	0.025718128	0.024374248	0.020747123	0.023955373	0.021004448
0.0	0.21210828	0.20660986	0.19474502	0.22339945	0.1841633	0.18024899	0.18067673	0.21430203	0.1609333
0.0	0.11214467	0.10521152	0.08874561	0.09599511	0.08427297	0.097854204	0.08791019	0.10593296	0.08806752
0.0	0.0123781	0.014200035	0.0115079535	0.0142244985	0.007364947	0.011538652	0.010527194	0.009797777	0.012280572
0.0	0.009405212	0.011549779	0.007829468	0.011797028	0.006839297	0.017320551	0.0081868805	0.012415118	0.009074981
0.0	0.010461408	0.015965272	0.009965028	0.012907331	0.0068307966	0.015393038	0.008113004	0.012608507	0.01091967
0.0	0.10000199	0.09785537	0.09017609	0.10858184	0.09227117	0.12786111	0.087154515	0.0984577	0.092153184
0.0	0.000114404036	7.927876e-05	6.073104e-05	7.826597e-05	9.206638e-05	0.000113455186	7.648531e-05	8.7977984e-05	8.742493e-05
0.0	0.00015416392	0.0001401284	1.6550415e-05	7.3753974e-05	5.8920385e-05	7.889376e-05	4.764424e-05	7.285705e-05	8.56226e-05
0.0	0.012469361	0.015265314	0.003925552	0.008588604	0.0065431786	0.012692783	0.006606856	0.009824882	0.011172156
0.0	0.012448663	0.015312457	0.0039098323	0.008561374	0.006533419	0.0127117345	0.0065962174	0.009740326	0.011182602
0.0	0.018053776	0.02169831	0.019623533	0.022518724	0.01953961	0.042978287	0.015987415	0.02177658	0.020349352
0.0	8.521167e-05	4.9864193e-05	7.7325305e-05	0.00017384093	5.4797223e-05	0.00018778883	0.000110200686	0.00011341322	0.00014667053
0.0	0.028680759	0.02659143	0.02611968	0.02445378	0.014300729	0.027481668	0.022815518	0.021148812	0.026887747
0.0	0.02257233	0.023779651	0.021226756	0.029692942	0.019560969	0.03723913	0.024825089	0.019232474	0.03385927
0.0	0.2586474	0.27117366	0.25703895	0.26058918	0.25507146	0.29283443	0.25331017	0.22962025	0.23195544
0.0	0.061547432	0.07947798	0.07117212	0.06680974	0.07035434	0.09183754	0.07125271	0.053595785	0.06800484
0.0	0.010535372	0.0052245874	0.005922461	0.007514741	0.0068952157	0.014545015	0.0073778005	0.005866261	0.009229994
0.0	0.00010029748	0.00021993344	8.357355e-05	5.02134e-05	9.775156e-05	7.7249686e-05	6.185512e-05	4.791105e-05	8.333449e-05
0.0	0.024924848	0.026725836	0.01869139	0.02079858	0.02120765	0.02874102	0.020793391	0.021773558	0.026149254
0.0	9.0355665e-05	4.5180714e-05	5.999568e-05	3.4046436e-05	3.1306678e-05	0.00017260728	3.566016e-05	0.00013416531	0.00012416366
0.0	0.540327	0.53575027	0.524539	0.54292643	0.52903724	0.541626	0.5298483	0.5378651	0.5355796
0.0	0.010451445	0.012008997	0.008737187	0.0011755107	0.011381372	0.016392574	0.0075049037	0.010632006	0.010277911
0.0	0.10253142	0.07021629	0.08583637	0.119735226	0.09426025	0.10732465	0.09730563	0.10553822	0.10186265
0.0	0.53876984	0.53483343	0.52330333	0.5406179	0.5247705	0.53970796	0.5288001	0.5356085	0.5339081
0.0	0.00010769539	8.142392e-05	7.1156544e-05	0.00010013292	5.572267e-05	6.97898e-05	4.2056556e-05	0.00012602926	0.00011121635
0.0	0.011045277	0.008518561	0.012357464	0.013271022	0.008944267	0.01539541	0.007945884	0.014905607	0.009578728
0.0	0.53852975	0.5336295	0.52403086	0.5393061	0.52523994	0.5385657	0.52707297	0.536741	0.5342454
0.0	0.009294232	0.0072243833	0.010326836	0.016789716	0.011549339	0.017173603	0.0075045126	0.0077500273	0.0074234735
0.0	0.000111106325	7.789094e-05	5.2727995e-05	0.00024957303	6.429973e-05	9.9890785e-05	2.8346281e-05	4.1603722e-05	8.614946e-05
0.0	0.056922402	0.048371684	0.05055493	0.046242822	0.04572865	0.059459884	0.037633624	0.03995947	0.039859373
0.0	0.011037966	0.0049899514	0.007959382	0.015553494	0.009664537	0.012113401	0.010193883	0.011854734	0.011083794
0.0	0.010272063	0.010705508	0.0076375064	0.00010549796	0.011795872	0.01699807	0.009137852	0.014258458	0.009570398
0.0	0.02042293	0.027405592	0.026684195	0.026177788	0.01659597	0.021518942	0.019782385	0.01941593	0.025708666
0.0	0.020459421	0.027503999	0.026610568	0.026278827	0.016630217	0.021562506	0.019870732	0.019427018	0.025777295
0.0	7.1825125e-05	0.00014702171	0.000111516885	5.162833e-05	5.8212663e-05	0.00020782264	6.961711e-05	4.0705367e-05	5.7006873e-05
0.0	0.01129369	0.009944893	0.008186353	0.009048126	0.0104203345	0.016034022	0.006448561	0.00939998	0.006057115
0.0	0.027618116	0.028863141	0.029626124	0.033052016	0.023397673	0.03540793	0.024951719	0.025377348	0.021780765
0.0	0.08323753	0.10088766	0.083803795	0.10212557	0.097983465	0.10641627	0.08824963	0.085828535	0.0897871
0.0	0.079697706	0.09833887	0.089132056	0.09049872	0.106628716	0.101308145	0.08858479	0.090792626	0.08843585
0.0	0.0009749352	0.0011470595	0.0012753985	0.0021832678	0.0015200445	0.0025216523	0.001018193	0.0026244947	0.0018351245
0.0	1.26235245e-05	8.035069e-05	0.000101714664	0.000112088004	6.377736e-05	0.000110139656	3.7105372e-05	7.675038e-05	8.558162e-05
0.0	0.0018886592	0.003450341	0.0022188788	0.0024597582	0.0013808892	0.0023478242	0.0016281364	0.0026916785	0.0029035057
0.0	0.077625	0.061607853	0.075946175	0.053596895	0.0684949	0.086148	0.067399375	0.06399229	0.06435641
0.0	0.011128576	0.010243036	0.008841925	0.0097372355	0.0044251946	0.011266174	0.007524531	0.0088553075	0.00586429
0.0	0.011129058	0.010251848	0.008806646	0.009822748	0.004448	0.011311376	0.0075770733	0.008881469	0.005900912
0.0	8.242481e-05	8.739526e-05	7.82974e-05	3.1101736e-05	7.727296e-05	3.678136e-05	7.0308626e-05	9.3724986e-05	5.344065e-05
0.0	0.094210535	0.065141015	0.08636651	0.06677646	0.08377624	0.08958297	0.06885337	0.103180654	0.10314558
0.0	0.53831697	0.53378326	0.52479553	0.53968084	0.52593243	0.5387867	0.527692	0.53756434	0.5348146
0.0	0.012910442	0.008606946	0.006637961	0.008987582	0.0077645755	0.020041222	0.005874554	0.009200968	0.008441271
0.0	0.08126063	0.061280012	0.049960256	0.0729087	0.064003475	0.0768618	0.061992697	0.072662376	0.070310615
0.0	0.00013888051	5.053077e-05	2.5835285e-05	9.013286e-05	6.462479e-05	0.00011080468	5.4987035e-05	9.296136e-05	8.3188075e-05
0.0	0.011473841	0.011578869	0.00699654	0.010213966	0.008808561	0.013760616	0.0067445356	0.00969407	0.0056127473
0.0	0.000115387	0.00012051488	4.444043e-05	9.138675e-05	7.161631e-05	0.0001672121	4.1529198e-05	8.256012e-05	2.7945041e-05
0.0	0.013402638	0.009528456	0.0070484574	0.007194193	0.0063085393	0.010786119	0.0043100608	0.011046799	0.012782466
0.0	0.000158051	8.127761e-05	4.5107096e-05	4.5064317e-05	3.6550027e-05	0.00010212568	1.687724e-05	0.00010749963	0.00014703363
0.0	0.5379303	0.5343488	0.52436095	0.5402248	0.5255016	0.5399214	0.5285511	0.53642124	0.5353594
0.0	0.007841341	0.0122163985	0.008341985	0.010655873	0.007696397	0.017082538	0.008911502	0.00966871	0.008740569
0.0	0.07354409	0.0724093	0.05689603	0.06215534	0.06441632	0.098396264	0.06713475	0.070959866	0.06428911
0.0	9.5122574e-05	9.447775e-05	4.17777e-05	4.9524315e-05	6.619762e-05	0.00028562685	7.408521e-05	8.501193e-05	5.9451886e-05
0.0	6.120319e-05	0.00016315389	6.638435e-05	6.6062916e-05	7.3359704e-05	0.00017697128	2.911938e-05	0.00010694659	0.000106254345
0.0	0.014292046	0.017405063	0.010545163	0.0071352483	0.00982376	0.012494988	0.0052672965	0.011834777	0.011083862
0.0	0.058199864	0.068014055	0.04688372	0.057346057	0.065408826	0.07146353	0.063017696	0.054789085	0.07480337
0.0	0.0056703384	0.0063965893	0.0041686743	0.005212042	0.008412647	0.008921792	0.008551621	0.0074708015	0.01311166
0.0	0.029099096	0.019357374	0.02128182	0.022847166	0.024568843	0.026890185	0.015497557	0.012558134	0.023450391
0.0	9.796367e-05	3.946467e-05	8.284584e-05	7.00787e-05	3.6996862e-05	0.00015311659	3.560647e-05	7.746347e-05	4.3777432e-05
0.0	0.00010427794	0.000108850916	3.258071e-05	6.8375906e-05	6.9583126e-05	0.000122020436	2.7576029e-05	2.265357e-05	9.341929e-05
0.0	0.014463845	0.009692385	0.0070152557	0.008477536	0.012427905	0.013595675	0.004857189	0.002718991	0.011528209
0.0	0.009934055	0.012349813	0.007815452	0.009361602	0.004117669	0.013265034	0.0063811997	0.010099502	0.0099405525
0.0	0.009934055	0.012349813	0.007815452	0.009361602	0.004117669	0.013265034	0.0063811997	0.010099502	0.0099405525
0.0	0.012589797	0.012131737	0.009783613	0.0102630695	0.0018433541	0.012742669	0.0071664993	0.0111087365	0.013181641
0.0	0.012624641	0.012218125	0.009734992	0.010198252	0.0018284582	0.012747984	0.007158402	0.011035686	0.013240971
0.0	0.06347623	0.062564485	0.07438827	0.07921885	0.05580799	0.078205794	0.05526479	0.06012815	0.08888376
0.0	6.5593806e-05	8.5441534e-05	9.2262984e-05	8.273185e-05	6.393142e-05	4.98351e-05	3.4127635e-05	7.658106e-05	8.1799735e-05
0.0	9.9804514e-05	6.819748e-05	7.4718715e-05	6.8828675e-05	3.422698e-05	8.510951e-05	4.6957088e-05	7.1835464e-05	0.00015726627
0.0	8.39741e-05	7.623649e-05	5.901626e-05	7.935114e-05	4.4445896e-05	3.8809343e-05	5.938146e-05	6.0246846e-05	7.672382e-05
0.0	0.029636187	0.02732049	0.016301475	0.0335969	0.01729327	0.038619775	0.020830812	0.025125843	0.024722604
0.0	0.0067441813	0.0055998177	0.01019206	0.009798712	0.0080832215	0.012233403	0.0066664014	0.008708194	0.0058081406
0.0	0.15092249	0.16127591	0.1567945	0.14770055	0.1188051	0.1182307	0.14176133	0.13405815	0.1318776
0.0	0.5380742	0.53487843	0.52352005	0.5421824	0.5256856	0.5411194	0.5284241	0.5365562	0.5338396
0.0	0.07939225	0.07063925	0.061477646	0.07397273	0.062111218	0.09133522	0.06163674	0.0734382	0.081295826
0.0	0.11499561	0.095704846	0.07755157	0.09799789	0.08558347	0.121880956	0.08497279	0.09955386	0.10522015
0.0	0.009749584	0.007402415	0.010121416	0.005688903	0.006587924	0.011326642	0.006691463	0.010262861	0.011854924
0.0	0.025222609	0.026692789	0.026466602	0.02174884	0.018468432	0.029682366	0.023883564	0.023158692	0.026128085
0.0	5.6356737e-05	0.00019376684	7.5779426e-05	6.77021e-05	7.130238e-05	0.00021585575	9.007066e-05	5.6429657e-05	0.00011377425
0.0	0.013803177	0.010423265	0.0068160547	0.008881658	0.0068340125	0.013166968	0.009552991	0.008397228	0.010165026
0.0	0.013794559	0.010452096	0.006809592	0.00884503	0.0068305735	0.013164471	0.009573089	0.008400576	0.010179468
0.0	0.013837883	0.010466799	0.006820617	0.008855918	0.0068221386	0.013142666	0.009579958	0.008359703	0.010147731
0.0	0.00010390552	8.025015e-05	0.0001391228	6.0670838e-05	8.365591e-05	0.00011155401	6.261119e-05	7.5210184e-05	0.00014433141
0.0	0.010997627	0.010098458	0.012032719	0.005878741	0.008794317	0.018358726	0.008326064	0.009962826	0.014220059
0.0	0.26799387	0.23807281	0.22691652	0.2549665	0.26181743	0.2811794	0.23693796	0.25435627	0.27011636
0.0	0.050464623	0.034372583	0.031181304	0.041446917	0.05014232	0.05878575	0.034774456	0.042791158	0.053461984
0.0	0.15504168	0.12540247	0.11701012	0.14009906	0.15140575	0.16861698	0.12549224	0.14132603	0.1585175
0.0	0.103422925	0.09093443	0.09438901	0.09525002	0.05743398	0.09328392	0.08788645	0.07937258	0.06132328
0.0	6.859279e-05	4.4901306e-05	4.346138e-05	6.201435e-05	2.8830107e-05	9.512366e-05	2.7521857e-05	4.8162638e-05	5.0723498e-05
0.0	0.041385524	0.04958671	0.0357166	0.03983844	0.036163263	0.06755353	0.0398085	0.04477293	0.038210113
0.0	0.041271996	0.049318112	0.03582438	0.039615974	0.03623449	0.067261845	0.03967901	0.04472794	0.038072847
0.0	0.53692347	0.5349829	0.52374923	0.5401849	0.52415514	0.53971684	0.52845	0.53487074	0.53403723
0.0	0.007110234	0.00688575	0.010627558	0.0076797656	0.007525664	0.012424792	0.007001411	0.010206448	0.00480181
0.0	0.20131315	0.18975742	0.15297765	0.18418172	0.18276541	0.22700469	0.1823691	0.18427566	0.19881873
0.0	0.27011156	0.25849405	0.22102948	0.25462615	0.25021717	0.29345563	0.25040895	0.2535659	0.26732162
0.0	0.062131446	0.061708186	0.042682394	0.070997804	0.06606824	0.06024857	0.068261296	0.07392663	0.044364348
0.0	5.0508606e-05	5.1860003e-05	1.4497808e-05	8.154296e-05	7.278045e-05	4.4391676e-05	7.886066e-05	9.921846e-05	1.50763335e-05
0.0	0.08227902	0.08066493	0.0776447	0.07737567	0.09167716	0.10343267	0.08017776	0.08719505	0.098261714
0.0	0.0019948208	0.002910502	0.0021199216	0.001701627	0.0007014478	0.0018498676	0.0017708195	0.0010932643	0.00086131296
0.0	0.07651739	0.06461633	0.072499916	0.0711219	0.0414468	0.07634814	0.0624442	0.066941455	0.05433373
0.0	0.07651739	0.06461633	0.072499916	0.0711219	0.0414468	0.07634814	0.0624442	0.066941455	0.05433373
0.0	0.01198611	0.007946421	0.008039905	0.009624226	0.0069852285	0.012041555	0.008168015	0.007820846	0.008867079
0.0	0.03133011	0.019448018	0.015564749	0.025103899	0.011597241	0.0367765	0.01788383	0.0177789	0.025592668
0.0	0.00242312	0.0012673946	0.002060449	0.0009601338	0.0012990079	0.002403396	0.0013304644	0.0025279399	0.001842826
0.0	0.025635898	0.021550667	0.024587063	0.014194148	0.016978273	0.024663433	0.017938292	0.026232652	0.023851909
0.0	0.0108997775	0.01229536	0.014187036	0.01224334	0.0093186945	0.016186006	0.010301725	0.011430461	0.0073444257
0.0	5.776039e-05	0.00016166245	5.6729918e-05	5.8449852e-05	1.5052989e-05	0.00020059886	7.629438e-05	0.00010127528	4.1928888e-05
0.0	0.02779952	0.023329258	0.0237786	0.023512239	0.02138815	0.035485785	0.024010947	0.02408733	0.0140144285
0.0	5.6223933e-05	4.503171e-05	4.1621304e-05	4.1829924e-05	6.917003e-05	0.00011407115	3.6282967e-05	4.550497e-05	0.00010589749
0.0	0.008032162	0.007135533	0.006739031	0.006965197	0.008698168	0.011436109	0.006364406	0.0072391145	0.010951852
0.0	0.008057535	0.007145603	0.0067499396	0.006973784	0.008687448	0.011417128	0.006368991	0.007203848	0.010917723
0.0	0.008412286	0.011088823	0.010572215	0.0055545215	0.0070344415	0.008099233	0.006904688	0.008490396	0.005096918
0.0	0.5389325	0.536454	0.5229922	0.54160666	0.5260952	0.538777	0.52911985	0.5369344	0.5358123
0.0	0.015321267	0.00964276	0.006904093	0.013067101	0.009262787	0.011363332	0.0052306997	0.011012984	0.011806186
0.0	0.0001267438	9.076258e-05	3.1311843e-05	9.3255694e-05	7.863239e-05	0.00016474939	2.6517335e-05	8.617271e-05	9.710643e-05
0.0	0.5390354	0.5346531	0.52381617	0.5408105	0.52648497	0.53923976	0.528611	0.5378506	0.5356792
0.0	0.008771934	0.0075170784	0.006320995	0.01055867	0.004954277	0.008083182	0.0052323	0.0059565664	0.009385291
0.0	0.06339056	0.06510052	0.06671553	0.071274295	0.047526512	0.059299454	0.056496106	0.06434791	0.06636631
0.0	0.2391281	0.23353986	0.19093351	0.22651808	0.21606344	0.22221497	0.22666726	0.21828109	0.20427397
0.0	0.00012335481	0.00010489788	6.315676e-05	5.692094e-05	5.269839e-05	0.00012498579	7.524204e-05	3.771826e-05	5.484867e-05
0.0	0.07520759	0.06380734	0.05636469	0.07368742	0.056044698	0.08161326	0.049165007	0.08022343	0.06306449
0.0	0.009472864	0.011360589	0.009857994	0.012465399	0.0085607665	0.011195458	0.006938257	0.01122112	0.0056939838
0.0	4.5953922e-05	3.2100736e-05	3.8346243e-05	0.000134168	4.3005228e-05	0.0001420258	6.60604e-05	9.4305025e-05	3.1396165e-05
0.0	0.0066986415	0.0070947316	0.012199624	0.01636706	0.0062899143	0.00979133	0.0052054576	0.01352455	0.008155836
0.0	0.0066651073	0.0070319604	0.012224854	0.016224656	0.0062173344	0.009629986	0.005205915	0.013510606	0.00809916
0.0	0.06529236	0.07710258	0.07511877	0.06085004	0.06482921	0.07951606	0.069722	0.062170554	0.06514286
0.0	0.53880054	0.5340098	0.5243696	0.54018337	0.52645934	0.53964293	0.52811253	0.53744763	0.5355242
0.0	0.01062438	0.016181596	0.008713068	0.006627038	0.0062528546	0.013522057	0.008330876	0.0068364954	0.006272131
0.0	6.080249e-05	0.00011980906	0.00011827731	4.5755613e-05	6.779915e-05	0.0001260473	8.5393796e-05	5.1782466e-05	6.246037e-05
0.0	7.1864306e-05	0.00012875973	4.5440836e-05	9.56204e-05	7.134563e-05	0.00015939646	7.7257566e-05	0.00013471463	4.8014423e-05
0.0	0.07611039	0.086365044	0.075683035	0.078109905	0.067342065	0.083915405	0.07024805	0.06527587	0.082707584
0.0	0.06548455	0.07370666	0.07270804	0.06735765	0.05085139	0.076722346	0.06607005	0.057491507	0.072393455
0.0	0.53813255	0.5338025	0.522896	0.54042023	0.52524865	0.53954333	0.52839535	0.53562444	0.5346288
0.0	0.006943785	0.013048512	0.012234036	0.0060713356	0.0037487475	0.011612556	0.01284776	0.0064209527	0.0114772655
0.0	6.147542e-05	0.0001010295	0.000104561026	6.690306e-05	2.7513956e-05	0.000110044646	6.977496e-05	3.8698137e-05	9.286249e-05
0.0	0.5386524	0.5338675	0.524419	0.5402593	0.5259905	0.5399952	0.5283625	0.5370397	0.53529584
0.0	0.009725458	0.014420237	0.008086854	0.010515528	0.01062179	0.013338545	0.0099082235	0.010363519	0.013130314
0.0	0.00010830063	0.0001846021	0.00012167536	0.00011699485	7.818347e-05	0.00015475939	8.784385e-05	6.213084e-05	0.00015391129
0.0	0.009659723	0.012968085	0.0077639814	0.0070384853	0.005916765	0.012527874	0.0016862955	0.009067206	0.0046968274
0.0	0.07143215	0.08601708	0.078063525	0.05959537	0.052651066	0.0739053	0.060601983	0.05760715	0.06673906
0.0	0.5379786	0.533988	0.52321506	0.53993493	0.52497774	0.5392889	0.52754176	0.5356908	0.53533417
0.0	0.007418939	0.011528117	0.005277648	0.0067747035	0.008768634	0.014211139	0.00039978456	0.007174032	0.0041534207
0.0	0.21881239	0.16177672	0.19134888	0.20342067	0.18572243	0.22260648	0.1841452	0.15410389	0.19162902
0.0	0.5393567	0.5339214	0.52535653	0.54095554	0.5260873	0.5410931	0.52874243	0.53733593	0.53638536
0.0	0.5374787	0.5336362	0.52487564	0.53962857	0.52457064	0.5411604	0.5287713	0.5386396	0.5339615
0.0	0.012473402	0.006295478	0.010184481	0.009033136	0.008987476	0.00883381	0.00841634	0.01188829	0.0065085297
0.0	0.012404791	0.0063014557	0.010083388	0.009008596	0.00891906	0.0088765975	0.008416853	0.011830997	0.0064629754
0.0	0.064505674	0.05772479	0.06761272	0.073642105	0.044710636	0.07882957	0.05821313	0.06019523	0.084199026
0.0	0.0075296997	0.007816454	0.006891524	0.013109902	0.0069736154	0.011495382	0.007846381	0.010136524	0.01306123
0.0	5.810557e-05	4.0454448e-05	7.9544865e-05	9.360493e-05	1.7144828e-05	0.000121961224	4.3504548e-05	4.5910034e-05	0.00016478018
0.0	0.00814393	0.006771223	0.009272853	0.010409826	0.0043239654	0.011816161	0.006926702	0.007242998	0.013620099
0.0	0.0076999418	0.010299192	0.0049833334	0.0104943635	0.0045599607	0.019073524	0.0109998835	0.013756027	0.010842253
0.0	0.008771063	0.012833309	0.006039997	0.009905445	0.0067463694	0.014277229	0.008626021	0.011943879	0.007709496
0.0	0.009893238	0.01601406	0.007266471	0.009347134	0.010014908	0.010676454	0.0067666834	0.010345108	0.0054803584
0.0	0.00010910552	0.00019797569	6.516573e-05	7.767516e-05	7.770302e-05	7.591519e-05	4.211921e-05	5.0105198e-05	5.3328244e-05
0.0	0.008213557	0.006243292	0.010809823	0.0069468045	0.008801832	0.0154828755	0.008158949	0.013554268	0.0060551884
0.0	0.063729875	0.064931154	0.063421465	0.06116788	0.06333782	0.08518824	0.06945332	0.07411918	0.062121876
0.0	0.5387993	0.53440523	0.5235666	0.53970826	0.5251553	0.53891045	0.5276094	0.53639936	0.53471166
0.0	0.009633589	0.0059608454	0.011662692	0.009453876	0.0075610327	0.012382828	0.008703383	0.011366664	0.0061089466
0.0	0.24507794	0.2702555	0.26784116	0.26684648	0.25633132	0.25270903	0.2607964	0.26824507	0.24832626
0.0	0.007269502	0.008372948	0.009994057	0.01153322	0.009115304	0.009644905	0.009616353	0.012181905	0.008977327
0.0	0.00010430708	4.9316575e-05	6.342359e-05	7.0258226e-05	5.5464487e-05	0.00012279091	6.399132e-05	0.000125748	9.2132075e-05
0.0	7.8134195e-05	0.00022659657	0.00015921828	5.0113224e-05	7.844597e-05	0.00025159592	3.7450594e-05	3.249907e-05	6.3386826e-05
0.0	0.006648566	0.01035177	0.007638717	0.011397834	0.008121005	0.008797286	0.005124356	0.008039487	0.012706803
0.0	0.07892051	0.05424918	0.06249921	0.07070043	0.058807574	0.083130196	0.061496105	0.061074898	0.07460967
0.0	0.5381826	0.53414375	0.5245203	0.5403388	0.52560747	0.5391635	0.5284147	0.5371275	0.5357646
0.0	0.003367971	0.0257317	0.0072665536	0.0098577095	0.00792017	0.0065044174	0.0026173948	0.010995982	0.012896723
0.0	7.844403e-05	9.1055495e-05	4.59279e-05	0.00013513792	7.520768e-05	0.00018291395	4.7063066e-05	9.207919e-05	9.926371e-05
0.0	0.0067630564	0.009782153	0.0049406737	0.009855569	0.008839615	0.013290648	0.0057869228	0.013487131	0.009323952
0.0	0.003253823	0.0025397239	0.00082263286	0.0018471702	0.0020303405	0.0033154623	0.001526327	0.0020963608	0.0017658838
0.0	0.0015773998	0.0030296938	0.0014316344	0.0023485057	0.001751802	0.0029563506	0.0022478623	0.0023239695	0.0014079396
0.0	0.031448077	0.021933027	0.01814034	0.02556168	0.023128904	0.032793634	0.021181563	0.026973605	0.029444497
0.0	0.030000107	0.024023192	0.01667384	0.020192808	0.017325552	0.03474506	0.027087048	0.027682556	0.022221418
0.0	0.0092808725	0.01192308	0.008717167	0.010421057	0.010575507	0.009449385	0.0076738377	0.005967096	0.012599813
0.0	0.01127061	0.019234259	0.007485199	0.011485324	0.016654314	0.006368415	0.006623727	0.003925806	0.014713121
0.0	0.067991525	0.08378304	0.06578593	0.08362199	0.08170882	0.07244328	0.06518496	0.05823511	0.0690707
0.0	0.0074605765	0.007399143	0.00997284	0.009373869	0.0066541173	0.0139258	0.008777864	0.008989344	0.010746881
0.0	8.775251e-05	5.247733e-05	6.4529224e-05	7.7821445e-05	4.2492997e-05	0.0001345249	5.6918387e-05	3.253085e-05	8.51096e-05
0.0	0.012732925	0.015232899	0.010461837	0.012091274	0.009741899	0.013940848	0.009716351	0.012443276	0.008285316
0.0	0.012004302	0.016429203	0.012767293	0.01318844	0.009633407	0.015274506	0.009171074	0.012215225	0.009221983
0.0	0.008691268	0.020370599	0.0079831	0.010294872	0.0054788357	0.014012392	0.009155852	0.008730618	0.008344861
0.0	9.012849e-05	0.000183082	6.0860733e-05	0.00012587769	3.192154e-05	0.0001256725	0.000109811095	8.508394e-05	4.7745074e-05
0.0	0.53853273	0.5343296	0.523584	0.5401629	0.5259345	0.53944206	0.5282325	0.5368906	0.53521633
0.0	0.029463211	0.031967	0.021136219	0.021915061	0.027801145	0.022547573	0.022516934	0.021390233	0.015026219
0.0	0.019010615	0.028193602	0.02369203	0.028684346	0.026456047	0.030061048	0.021015234	0.03159933	0.016386708
0.0	0.53861356	0.53494775	0.52247185	0.54084843	0.5261491	0.5384035	0.5290055	0.53641427	0.5356432
0.0	0.010751846	0.01674337	0.013806708	0.01526092	0.0049723065	0.0047155754	0.0060538882	0.008260578	0.01603439
0.0	8.646798e-05	0.00010177211	0.00011653367	8.298722e-05	5.078366e-05	2.5700865e-05	4.0256138e-05	3.5437064e-05	0.00016240266
0.0	0.5391036	0.534129	0.52362835	0.5403071	0.5265057	0.53887755	0.5282549	0.5376365	0.5352095
0.0	0.013111519	0.012322861	0.008469564	0.010447768	0.009846401	0.010197367	0.010140717	0.008177515	0.003912829
0.0	0.07596832	0.075551316	0.06259492	0.06634072	0.0656668	0.08213306	0.044944864	0.072514534	0.05753206
0.0	0.53878176	0.53476995	0.524826	0.54071045	0.5263672	0.53936106	0.5296466	0.53645426	0.5331652
0.0	0.5391779	0.53533036	0.524444	0.5414864	0.5272641	0.5407974	0.53031945	0.5365995	0.53336203
0.0	0.0085534165	0.0121175945	0.007924356	0.011211654	0.006740793	0.011975386	0.009252946	0.006666856	0.01370508
0.0	0.10809605	0.09307169	0.10151448	0.09581677	0.05858682	0.1187748	0.09061439	0.10359824	0.093658164
0.0	0.1077465	0.09299375	0.10181957	0.09575411	0.058582217	0.11831432	0.0905549	0.10318487	0.09359448
0.0	0.5391511	0.53425443	0.5250268	0.54081845	0.52622724	0.53899837	0.52836394	0.53691715	0.53474414
0.0	0.008246308	0.013305458	0.010982446	0.008916831	0.005484042	0.01864274	0.012312953	0.005004682	0.013066062
0.0	0.008193457	0.013302116	0.011022778	0.008910525	0.00546282	0.018623479	0.012274414	0.0050038225	0.012983818
0.0	0.047109816	0.07102483	0.05001656	0.04960101	0.032657236	0.05172452	0.040569663	0.044379175	0.040728603
0.0	0.1313879	0.13062294	0.11632443	0.12746331	0.104999654	0.13270788	0.117241755	0.13308363	0.13133548
0.0	0.07500046	0.083280824	0.057119604	0.06512583	0.04869626	0.092604585	0.0545281	0.08549528	0.08119072
0.0	0.5386705	0.5339087	0.52483064	0.5402259	0.52599806	0.5394808	0.52822065	0.537162	0.5353276
0.0	0.008203488	0.01043846	0.0062176	0.010430847	0.00632894	0.011645434	0.004852119	0.011910487	0.0134557625
0.0	0.00010244199	0.000160638	4.2390275e-05	5.8965525e-05	2.3457553e-05	0.00022588127	3.4135057e-05	0.00017245034	0.00014342608
0.0	0.07811821	0.06867613	0.07718791	0.07107652	0.052123033	0.072667755	0.06482131	0.07456648	0.07780082
0.0	0.07176703	0.08000021	0.06545428	0.08147248	0.06711094	0.08345297	0.06576467	0.06970766	0.06356073
0.0	0.5387691	0.53446484	0.52228236	0.5411902	0.5253404	0.5392229	0.5274596	0.5356444	0.53515655
0.0	0.008769852	0.012449917	0.009789847	0.013178404	0.008664338	0.0144264875	0.008355842	0.008451403	0.0058525843
0.0	8.673505e-05	0.0001378288	7.043452e-05	0.00013733447	7.71815e-05	0.00015152764	6.857434e-05	7.9500656e-05	5.6972316e-05
0.0	0.5388229	0.5337486	0.5244335	0.5401318	0.5260059	0.5392088	0.5277016	0.5373713	0.53546786
0.0	0.012348179	0.006421315	0.014310398	0.011196039	0.008223021	0.013331643	0.009200055	0.013661306	0.012883096
0.0	0.000119539516	7.740549e-05	0.00013110015	8.18841e-05	3.013932e-05	8.9616165e-05	6.496328e-05	0.00010250443	0.00012195832
0.0	0.074210644	0.06660182	0.07656608	0.07142149	0.061888784	0.07436999	0.07061118	0.08471623	0.07697669
0.0	0.010573382	0.008824274	0.011694928	0.0098312115	0.007856551	0.010594553	0.009909089	0.013705137	0.011507488
0.0	0.010606031	0.008785123	0.01177766	0.00976138	0.007866101	0.010558029	0.009873831	0.013712055	0.011424337
0.0	0.08184734	0.094377235	0.0736525	0.07666231	0.05623369	0.07284159	0.05503117	0.061839834	0.061340824
0.0	0.012706164	0.016981138	0.010876211	0.011223168	0.0065825493	0.010191159	0.006245099	0.007613313	0.0075402693
0.0	0.012745321	0.016906407	0.0109532215	0.011143556	0.0065905643	0.010156016	0.006222802	0.0076171756	0.007485567
0.0	0.08144695	0.069136925	0.07097379	0.06544326	0.07453742	0.08355986	0.056028932	0.06790337	0.059110858
0.0	0.00014009753	7.937589e-05	9.546369e-05	6.0048853e-05	0.00011459861	0.00015227009	3.77473e-05	7.203893e-05	4.346486e-05
0.0	0.01120142	0.011375107	0.009896185	0.0071466854	0.009207221	0.011035209	0.0077802273	0.0080522355	0.010606602
0.0	0.012122123	0.009617447	0.012087749	0.013422759	0.0046966732	0.012035894	0.0045071645	0.015366827	0.009967037
0.0	0.012156444	0.009672582	0.011956648	0.013401975	0.004707881	0.012002939	0.0045002466	0.015535894	0.009959694
0.0	0.5385868	0.53440404	0.52469194	0.540237	0.5258813	0.5392726	0.52801055	0.5372964	0.5356793
0.0	0.02087686	0.009653408	0.016222121	0.0141779035	0.0075637596	0.007276054	0.010001401	0.010240498	0.012985027
0.0	0.093220375	0.06478299	0.092119075	0.07666515	0.05964793	0.06825	0.06806923	0.0727242	0.08088306
0.0	0.0002350845	6.2191604e-05	0.00025771826	0.000108996326	4.9684393e-05	7.0767375e-05	7.80307e-05	9.3260314e-05	0.00014136726
0.0	0.07849745	0.069848225	0.077182114	0.068353504	0.060718335	0.08226904	0.062875405	0.075773396	0.0674984
0.0	0.011782705	0.009598653	0.011955791	0.008994384	0.0075931177	0.012759885	0.007958628	0.011119008	0.008939061
0.0	0.06868697	0.06316178	0.057447538	0.06638104	0.06447889	0.07368294	0.06309355	0.06888707	0.06342453
0.0	0.0025866146	0.0020698386	0.0018440491	0.0018275889	0.0023499094	0.0026565038	0.0015548726	0.0018839496	0.002530496
0.0	0.027483197	0.022545604	0.025735416	0.028226422	0.029917566	0.0297041	0.021922212	0.025337463	0.03275597
0.0	0.065196544	0.07346779	0.06649788	0.060023006	0.052582964	0.07368678	0.06493304	0.06507747	0.065843396
0.0	0.067317404	0.09599375	0.060929112	0.05557401	0.059565343	0.079020746	0.07089812	0.060927715	0.058014154
0.0	0.014449184	0.0115083065	0.013722997	0.011838698	0.0068997885	0.012967188	0.009740041	0.014599896	0.011718324
0.0	0.028943906	0.026241103	0.02983735	0.02367737	0.02072676	0.028588194	0.02266912	0.028815443	0.02694284
0.0	0.25094432	0.21619107	0.19304062	0.21725197	0.21890041	0.2238303	0.20730372	0.22225712	0.21587707
0.0	0.00014576345	0.00011597517	3.978166e-05	5.949119e-05	6.9065965e-05	8.726543e-05	6.0349434e-05	5.254448e-05	8.387278e-05
0.0	0.008394397	0.011078683	0.010199129	0.011020211	0.014681614	0.014210391	0.007660501	0.0099753635	0.010045746
0.0	0.008446002	0.011100075	0.010300801	0.010944773	0.014745688	0.014174664	0.007617652	0.010087058	0.010053194
0.0	0.010388216	0.012245023	0.008490533	0.009219443	0.006677978	0.014815681	0.009353606	0.009109288	0.010841451
0.0	0.0031669769	0.0019847504	0.0013119071	0.002405559	0.0013315654	0.0023887951	0.00088240916	0.0015031749	0.0022687346
0.0	0.0014083788	0.0036657369	0.0023817432	0.0030453932	0.0011984983	0.0022636123	0.0011506474	0.0025488713	0.0030136341
0.0	0.029568946	0.03129156	0.02006785	0.026592048	0.021979218	0.03133903	0.017235855	0.022050971	0.0286356
0.0	0.022030415	0.026323289	0.022518367	0.033605818	0.020209495	0.028490169	0.019297615	0.031306833	0.031468403
0.0	0.009819206	0.016156428	0.010728359	0.0085458215	0.009380171	0.011091579	0.009432497	0.014521147	0.010709644
0.0	0.023311269	0.0415378	0.025464823	0.026746748	0.021371385	0.034480534	0.020120759	0.023743091	0.023638071
0.0	0.011007791	0.017340764	0.011760291	0.014369862	0.0077514723	0.016467735	0.009368472	0.01163777	0.009622113
0.0	0.027926736	0.025216954	0.020482335	0.013310167	0.022225998	0.018242706	0.020258447	0.026102273	0.02295111
0.0	0.0020831185	0.0021023054	0.0029371532	0.0012521567	0.0018648258	0.0018060653	0.0011289131	0.0022877324	0.0030031407
0.0	0.030279176	0.017197417	0.029344307	0.022770766	0.021369494	0.022596292	0.018866993	0.028386166	0.03061089
0.0	0.024010617	0.025546927	0.02085517	0.018478919	0.021257749	0.020866014	0.016838636	0.016259162	0.026690014
0.0	0.010584941	0.012284384	0.009177186	0.013830037	0.008305875	0.011268633	0.008443627	0.0076805037	0.009655587
0.0	0.53937286	0.5325277	0.52352774	0.54023147	0.52512205	0.53815025	0.5287936	0.5350145	0.5326364
0.0	0.5386992	0.5342595	0.52404034	0.53931916	0.524488	0.5392636	0.528126	0.5366185	0.5355313
0.0	0.53849095	0.53440684	0.5227851	0.54163176	0.52757704	0.5398826	0.5280452	0.5380492	0.53460956
0.0	0.06575874	0.096389815	0.07116256	0.10769833	0.08585564	0.09697404	0.101429395	0.08643025	0.0794597
0.0	0.53995293	0.5338236	0.5253982	0.5424015	0.52550983	0.54000014	0.5279542	0.53830594	0.53531015
0.0	0.5402907	0.5348932	0.5254693	0.5432095	0.52648306	0.541267	0.52834415	0.5391567	0.53667945
0.0	0.5384713	0.53440535	0.523694	0.5401549	0.524329	0.5388537	0.5267323	0.53610224	0.53510445
0.0	0.54012614	0.53421223	0.5255075	0.5399936	0.52482975	0.5392654	0.5269801	0.53641313	0.53459334
0.0	0.5396405	0.53508687	0.52353764	0.54079926	0.52451444	0.54021645	0.52718073	0.5362877	0.5344913
0.0	0.5398952	0.5350091	0.5250004	0.5417617	0.52484107	0.5398427	0.52836305	0.53678817	0.5342438
0.0	0.14004458	0.15960896	0.13384902	0.14949822	0.13771103	0.1691585	0.12600039	0.15815356	0.13846204
0.0	0.06582255	0.096998096	0.071293786	0.10760853	0.08566712	0.09678127	0.1018508	0.08687009	0.0796257
0.0	0.5377692	0.5335551	0.523474	0.5408405	0.5249481	0.5395498	0.52965474	0.53592324	0.53426343
0.0	0.53390545	0.5336038	0.5245322	0.53870404	0.52613753	0.53739166	0.5277319	0.5369506	0.53579986
0.0	0.5393457	0.53433883	0.5240712	0.5412626	0.5265541	0.5413195	0.53007656	0.5364836	0.53608006
0.0	0.53912234	0.53431183	0.524164	0.5407045	0.5270021	0.54102576	0.52965504	0.53662914	0.53551406
0.0	0.5388917	0.53457475	0.52464825	0.5403943	0.5261675	0.53963214	0.5280191	0.53715795	0.5350394
0.0	0.066292904	0.09704238	0.07214626	0.10754646	0.08571781	0.09660056	0.10171172	0.086852364	0.079414696
0.0	0.006953386	0.010750542	0.006089424	0.014428467	0.007282456	0.009893551	0.010306495	0.00929216	0.007372959
0.0	0.16417803	0.15315945	0.14765814	0.16844098	0.12330682	0.016294833	0.13730279	0.02004009	0.014798062
0.0	0.5392065	0.5352187	0.52312946	0.53957915	0.52493966	0.5399699	0.52804965	0.53583926	0.53525436
0.0	0.15727244	0.16093242	0.13058574	0.13068059	0.14184675	0.16227795	0.13562511	0.16837683	0.14384654
0.0	0.53886276	0.53449976	0.5242881	0.54098684	0.5267274	0.53970253	0.5289361	0.5364797	0.5347456
0.0	0.21769567	0.24975824	0.21674095	0.24371582	0.17540438	0.23853299	0.20434912	0.21925256	0.20081246
0.0	0.014659838	0.014549458	0.013054863	0.01601508	0.006695898	0.015677476	0.009477532	0.012069405	0.009918141
0.0	0.5387318	0.5341088	0.52369773	0.54035497	0.5263206	0.53970546	0.52896684	0.5362064	0.53461695
0.0	0.536456	0.53558666	0.5245937	0.5405359	0.52773446	0.5415976	0.52959085	0.5355466	0.5353065
0.0	0.5391708	0.5375329	0.5262019	0.53988355	0.5261678	0.5395934	0.5271192	0.5368468	0.53408074
0.0	0.5388816	0.53397214	0.52475876	0.54203737	0.52819127	0.54100066	0.52941424	0.5379482	0.5345795
0.0	0.5384803	0.53574735	0.5233066	0.5383241	0.52501374	0.5387331	0.52704084	0.53533477	0.5339968
0.0	0.53775436	0.53564066	0.52470964	0.5393153	0.525985	0.53997827	0.5282764	0.5364947	0.5339433
0.0	0.5399134	0.5354167	0.52507627	0.5403392	0.52623045	0.5381703	0.5267873	0.5384839	0.5352608
0.0	0.10462082	0.094304346	0.10013023	0.11290777	0.086274125	0.10957449	0.08200294	0.1104877	0.09314942
0.0	0.53806025	0.5341075	0.5248032	0.54130214	0.5246391	0.54006267	0.5282087	0.5358713	0.5348125
0.0	0.53890806	0.53446555	0.52360076	0.5428675	0.5296479	0.542611	0.52945554	0.53793716	0.5394631
0.0	0.116493106	0.16373436	0.17241752	0.15810008	0.12243412	0.15914413	0.14379925	0.15338749	0.15630385
0.0	0.53905195	0.5351512	0.5240778	0.5415675	0.52698565	0.53968954	0.5284845	0.5368433	0.5353592
0.0	0.5387689	0.5345781	0.5245202	0.5409536	0.5266591	0.5393685	0.5277765	0.5367528	0.5349338
0.0	0.53885573	0.53418165	0.52503985	0.5409722	0.5271441	0.5390523	0.5282193	0.5368787	0.53474265
0.0	0.5383053	0.53496087	0.52282804	0.5410653	0.523746	0.5398178	0.52858305	0.5350098	0.5340662
0.0	0.5392331	0.5349458	0.52444994	0.5417907	0.5275794	0.5394804	0.5291632	0.5369993	0.5353099
0.0	0.53879416	0.53416556	0.52481943	0.54092693	0.52664745	0.539439	0.5279656	0.53726625	0.53503144
0.0	0.085354224	0.09978901	0.11470611	0.10631808	0.108085066	0.11308708	0.0888733	0.10819247	0.10279376
0.0	0.5382496	0.53360677	0.5238417	0.5388172	0.5263629	0.5390946	0.52989596	0.53690666	0.53321517
0.0	0.539002	0.53167474	0.5242844	0.5389448	0.52595806	0.53965706	0.5291952	0.5370805	0.53249824
0.0	0.54136837	0.53574246	0.5273787	0.54442394	0.5280964	0.5438733	0.5315193	0.53717804	0.5373394
0.0	0.53875756	0.5346055	0.52316505	0.54083675	0.5261329	0.5404421	0.52920943	0.5370285	0.53550535
0.0	0.5394677	0.5347972	0.5254503	0.5410949	0.52726966	0.5392417	0.52909327	0.5362316	0.53435796
0.0	0.17106684	0.15668222	0.16143121	0.16554748	0.025887007	0.17353074	0.14311557	0.15965521	0.092088416
0.0	0.5382115	0.5362099	0.5235725	0.5411728	0.52563304	0.5404962	0.53036284	0.5353267	0.53570396
0.0	0.5388786	0.53377193	0.52440035	0.5419273	0.52623767	0.5418601	0.5296446	0.5363848	0.53587097
0.0	0.53942084	0.5341162	0.5249916	0.54234153	0.52572626	0.54149413	0.52969766	0.53691065	0.5370569
0.0	0.5392045	0.53358287	0.5244835	0.54083574	0.5256118	0.539136	0.52819026	0.5380458	0.53536177
0.0	0.5380736	0.53527457	0.52445036	0.5400944	0.5250133	0.5389985	0.5281855	0.53628147	0.5346828
0.0	0.5378839	0.53461	0.52424884	0.5392212	0.523867	0.5383498	0.5265739	0.53454506	0.5339578
0.0	0.53903383	0.53544265	0.52453953	0.54037726	0.52440476	0.53938144	0.52804255	0.53582394	0.53466845
0.0	0.53904575	0.5338336	0.52575755	0.5402801	0.52380913	0.5391947	0.52697873	0.53450996	0.53513503
0.0	0.5391628	0.53449094	0.5242983	0.5391878	0.52397877	0.5379239	0.5269364	0.53602463	0.5332862
0.0	0.53859633	0.5345247	0.5249207	0.53964454	0.52510613	0.5395355	0.52647907	0.5357714	0.5345026
0.0	0.5389408	0.534724	0.52422214	0.54041404	0.52475977	0.5391381	0.5281279	0.5370994	0.53393537
0.0	0.53783685	0.5346594	0.5242631	0.53936774	0.5252933	0.53916717	0.5263499	0.53679085	0.53523415
0.0	0.5390842	0.53542256	0.5250105	0.5406722	0.52583647	0.539611	0.52782464	0.5367985	0.53533274
0.0	0.53905886	0.5343536	0.52490205	0.5397986	0.5258605	0.538345	0.5274313	0.5366116	0.53399056
0.0	0.5392597	0.5350114	0.5233023	0.53998846	0.5259644	0.54022217	0.52752346	0.5365837	0.53397596
0.0	0.5388538	0.53353983	0.5241124	0.53928065	0.5245484	0.5398493	0.5268289	0.5355797	0.5333003
0.0	0.53884435	0.5344138	0.52383304	0.5395583	0.52590007	0.5388826	0.5271108	0.53600556	0.5348926
0.0	0.5386524	0.5346027	0.5259187	0.53953165	0.524636	0.5391183	0.52659297	0.53611946	0.5346259
0.0	0.5409222	0.53449106	0.5239203	0.54075146	0.52482766	0.540403	0.5278446	0.53518677	0.53492576
0.0	0.53943694	0.53394437	0.52396196	0.5400154	0.5243574	0.5398689	0.52789617	0.5353707	0.5332294
0.0	0.53851146	0.5340825	0.5253011	0.5404439	0.524284	0.5398661	0.52803224	0.5344703	0.5346789
0.0	0.5394379	0.534742	0.52400756	0.5411404	0.52418095	0.53923	0.5285868	0.53521115	0.5346435
0.0	0.53747886	0.5350279	0.5237233	0.53971857	0.5257594	0.53939325	0.5294	0.53561306	0.5341012
0.0	0.5400821	0.5360635	0.52477354	0.5417784	0.5258144	0.53939563	0.5301461	0.5372066	0.5358624
0.0	0.53885156	0.53494	0.5241182	0.5404384	0.527918	0.54047364	0.52892125	0.537637	0.53489023
0.0	0.5386342	0.53408206	0.52463347	0.54073465	0.5263822	0.5398083	0.52836215	0.5376391	0.53615564
0.0	0.5392672	0.53360116	0.5250119	0.54081875	0.5267485	0.54058427	0.52827334	0.5376521	0.53516215
0.0	0.5373942	0.533276	0.5250648	0.5404475	0.5260979	0.5393108	0.52745044	0.5364206	0.533456
0.0	0.5397497	0.53513616	0.52207875	0.5408433	0.527588	0.54178196	0.5293307	0.53643346	0.53322214
0.0	0.5391992	0.5339821	0.5238551	0.5416846	0.52729017	0.54084885	0.5294709	0.53753537	0.53453
0.0	0.53736454	0.53714514	0.5225635	0.54098266	0.52645755	0.5394409	0.5306922	0.5361437	0.5352735
0.0	0.5410081	0.5355561	0.52625346	0.54091275	0.52630824	0.5416354	0.52960306	0.53754526	0.5341599
0.0	0.5378288	0.53531545	0.52379584	0.53980815	0.5250184	0.53932023	0.5289104	0.535066	0.5332401
0.0	0.005877852	0.009824024	0.007289057	0.0108451685	0.0075253216	0.007334521	0.0082975365	0.00833864	0.008522803
0.0	0.06648568	0.096933626	0.07179103	0.10840545	0.085804775	0.096977696	0.10122582	0.08714218	0.080252014
0.0	0.0058775907	0.009815572	0.0073183016	0.010750842	0.007486857	0.007305094	0.00824004	0.008314056	0.008470048
0.0	0.10501468	0.10080637	0.09460528	0.107329085	0.07741551	0.12229602	0.09297811	0.0966502	0.09592632
0.0	0.5387371	0.5357448	0.5237402	0.54219735	0.52525824	0.5416628	0.5293124	0.53647727	0.5348557
0.0	0.10524064	0.10225877	0.096764326	0.108086124	0.1002087	0.11007405	0.09327618	0.10845519	0.124210104
0.0	0.10066135	0.10878309	0.08240208	0.11235303	0.09258431	0.12896763	0.08000519	0.10140652	0.09659745
0.0	0.09312101	0.107742116	0.09543363	0.10829714	0.09626826	0.087292306	0.09782621	0.10451947	0.09037107
0.0	0.53867817	0.5360633	0.52448076	0.5420225	0.5281643	0.5416098	0.52785	0.53822166	0.53468657
0.0	0.5383901	0.5348173	0.52434236	0.539624	0.52550036	0.53878427	0.5282534	0.5364242	0.53419477
0.0	0.5383901	0.5348173	0.52434236	0.539624	0.52550036	0.53878427	0.5282534	0.5364242	0.53419477
0.0	0.54114	0.5373414	0.5251493	0.54272527	0.5282063	0.5438379	0.5301401	0.5391501	0.53687793
0.0	0.5386268	0.5350064	0.5241763	0.5413795	0.52799314	0.5414974	0.5285901	0.5365939	0.53404784
0.0	0.5393775	0.53604543	0.5242914	0.54061234	0.5280957	0.54214084	0.5289573	0.537232	0.53631973
0.0	0.5378675	0.5353263	0.52361816	0.5413842	0.52701855	0.54033196	0.5283393	0.5370615	0.5335985
0.0	0.538325	0.535499	0.52497566	0.5406204	0.5268857	0.5405056	0.52826786	0.53783554	0.535917
0.0	0.105115786	0.10063681	0.09400616	0.1075631	0.07761194	0.122068845	0.09331301	0.09672302	0.09560709
0.0	0.53859615	0.5360312	0.5237803	0.5429164	0.52793074	0.5420464	0.52853787	0.53749216	0.5341418
0.0	0.5406484	0.5360816	0.5251274	0.542914	0.5274793	0.5422628	0.52958065	0.5388291	0.53796446
0.0	0.12159805	0.08066468	0.10537733	0.12532403	0.08931476	0.10144063	0.092119366	0.08564785	0.11872336
0.0	0.5390009	0.5366339	0.5249535	0.54209745	0.5267796	0.5398638	0.52916217	0.53751504	0.5341725
0.0	0.5396172	0.5361074	0.52319765	0.5418146	0.5261861	0.5419999	0.5288103	0.53756243	0.5360942
0.0	0.08035805	0.108740754	0.094301574	0.10783408	0.10274977	0.120303445	0.09334991	0.11791957	0.08898241
0.0	0.53918743	0.5372522	0.5230546	0.5425036	0.52925694	0.54208153	0.5290734	0.53926283	0.536955
0.0	0.09693031	0.11637903	0.101813234	0.10261978	0.083403766	0.09498923	0.0856301	0.10109636	0.107547544
0.0	0.09693031	0.11637903	0.101813234	0.10261978	0.083403766	0.09498923	0.0856301	0.10109636	0.107547544
0.0	0.12106719	0.080662705	0.105308354	0.12519413	0.089657374	0.10129574	0.09209819	0.08579573	0.118971415
0.0	0.53926206	0.53592557	0.52336335	0.54143035	0.5276467	0.54133713	0.52849686	0.53871125	0.5352568
0.0	0.53848535	0.53634185	0.52356225	0.5404694	0.52670956	0.54009676	0.5275663	0.53776044	0.5356121
0.0	0.540708	0.5344047	0.52593553	0.5441565	0.5266975	0.5410796	0.5319066	0.5358378	0.53686374
0.0	0.5396784	0.5336163	0.5257832	0.5433412	0.5268449	0.5404976	0.53075904	0.53723764	0.5363506
0.0	0.5388137	0.53339285	0.52488613	0.541566	0.52512413	0.54047084	0.52889836	0.53597534	0.5354731
0.0	0.5365913	0.5318109	0.5228781	0.5394897	0.5254342	0.53794605	0.5293259	0.5333288	0.53520745
0.0	0.5385577	0.5336264	0.5242879	0.54020864	0.5260542	0.53901553	0.5278898	0.53677696	0.5345164
0.0	0.5414138	0.5368617	0.5244589	0.54209363	0.5266452	0.54057807	0.5291135	0.53796166	0.53590167
0.0	0.53824174	0.5343729	0.5248875	0.54139745	0.52571553	0.53957343	0.5293896	0.53616965	0.5336288
0.0	0.53968745	0.53597015	0.5241305	0.5440332	0.5273325	0.54146445	0.5297231	0.5397916	0.53606147
0.0	0.5407174	0.53325385	0.5239595	0.540617	0.52736783	0.5407668	0.52777475	0.5382915	0.5347544
0.0	0.54255474	0.536967	0.52416843	0.54287875	0.5267374	0.5408565	0.5292882	0.5383139	0.5338224
0.0	0.53855175	0.5348991	0.5234888	0.5382698	0.5249319	0.5386709	0.5282361	0.5352227	0.5350324
0.0	0.53997266	0.53638476	0.5260966	0.5418584	0.5269515	0.541224	0.5303904	0.53838676	0.5352261
0.0	0.53873634	0.5341759	0.5259818	0.54076123	0.5266691	0.54016495	0.5287515	0.53754526	0.53597707
0.0	0.5389155	0.5349162	0.52441126	0.5413375	0.5252767	0.54136926	0.529353	0.536942	0.5367068
0.0	0.54030216	0.53435916	0.5255556	0.5416474	0.52833337	0.5401131	0.5285457	0.53875905	0.53455055
0.0	0.54033107	0.5340305	0.5257543	0.5420206	0.5279723	0.54042417	0.5286134	0.5387898	0.53507954
0.0	0.5392675	0.5342807	0.52404535	0.540047	0.52579796	0.53931534	0.5270109	0.5364731	0.53455967
0.0	0.09881685	0.09700102	0.09202225	0.108903505	0.11251834	0.11698335	0.09005758	0.107662775	0.07868938
0.0	0.54035264	0.5364029	0.52494353	0.54303116	0.5258559	0.5417145	0.5295775	0.5371556	0.534941
0.0	0.5377629	0.5347689	0.5245277	0.5404118	0.52552056	0.53902954	0.5287255	0.5367299	0.5354797
0.0	0.5385856	0.5339184	0.523095	0.5414005	0.52558416	0.5402862	0.5292918	0.53531647	0.53439295
0.0	0.5383901	0.5348173	0.52434236	0.539624	0.52550036	0.53878427	0.5282534	0.5364242	0.53419477
0.0	0.53912985	0.53407764	0.5229264	0.5400872	0.52374613	0.539144	0.5278169	0.5361769	0.533756
0.0	0.5387902	0.53557783	0.52379435	0.5401874	0.5256637	0.53963524	0.52840316	0.5352228	0.53300446
0.0	0.5372345	0.5350613	0.5253534	0.5389852	0.5219207	0.5372612	0.5256792	0.53481364	0.53352445
0.0	0.53925985	0.5353923	0.5244699	0.54257643	0.5217877	0.5404921	0.52862835	0.53623736	0.5340847
0.0	0.26915485	0.28439826	0.25613114	0.24144748	0.25056544	0.27951288	0.24344702	0.27892408	0.2647201
0.0	0.5425129	0.5349258	0.5262426	0.5429256	0.52696425	0.5410558	0.5308107	0.53820395	0.5365591
0.0	0.5386319	0.53479046	0.5249281	0.5401073	0.5275201	0.5392392	0.5285245	0.5379997	0.5354885
0.0	0.15587369	0.14708535	0.15829574	0.1676846	0.13803431	0.16020246	0.14381662	0.15056708	0.15112953
0.0	0.53936267	0.53326094	0.52432126	0.5399733	0.5256817	0.5388001	0.528338	0.5377871	0.53562385
0.0	0.5406198	0.5361978	0.5246095	0.5403558	0.5276835	0.53938735	0.5268945	0.538524	0.5371247
0.0	0.53871006	0.5346517	0.522903	0.5399138	0.5265051	0.54085946	0.52840227	0.5373668	0.5353279
0.0	0.53715545	0.5363751	0.5235521	0.54049253	0.5254734	0.53996	0.5279247	0.53596854	0.5368918
0.0	0.53795254	0.5363532	0.52315617	0.54108346	0.5252367	0.540617	0.5289717	0.53646225	0.5350287
0.0	0.53900707	0.53481835	0.5235956	0.5392877	0.5268341	0.5394951	0.5272728	0.53871816	0.53421444
0.0	0.5385607	0.53323454	0.52251077	0.5417966	0.5265432	0.5389734	0.52770543	0.5358012	0.5348087
0.0	0.5391567	0.5325654	0.52546245	0.5402119	0.5267751	0.5396278	0.5286142	0.53695357	0.535451
0.0	0.53846574	0.5322443	0.52413416	0.5404111	0.5260001	0.54038894	0.5277949	0.536484	0.5344384
0.0	0.53966486	0.5323031	0.5252942	0.5378964	0.526558	0.53934	0.52761704	0.5352695	0.5350646
0.0	0.5378049	0.53223705	0.52539235	0.54028875	0.5251989	0.5389401	0.5290609	0.537346	0.53488576
0.0	0.5377265	0.53582114	0.5239514	0.5390149	0.5265488	0.5393874	0.52679616	0.5379961	0.53261787
0.0	0.5367857	0.5328207	0.5251202	0.53912115	0.5239571	0.53913957	0.52831966	0.5344107	0.5368397
0.0	0.5378464	0.5353274	0.5253005	0.54047537	0.5257385	0.5381475	0.5252994	0.53940314	0.5339218
0.0	0.5411726	0.53588176	0.523902	0.5426404	0.52859956	0.5412945	0.5294001	0.5371071	0.5356492
0.0	0.5392591	0.5335882	0.52159214	0.5378595	0.5240438	0.5397129	0.52851236	0.5356626	0.53454024
0.0	0.53953624	0.5354881	0.52579814	0.5429158	0.5274052	0.5409257	0.5295505	0.5373135	0.5371445
0.0	0.5379144	0.5348807	0.52219564	0.53802603	0.5262317	0.5378354	0.5287722	0.53435946	0.5331246
0.0	0.536545	0.5335103	0.5243436	0.54100436	0.52669215	0.54084116	0.53000724	0.5353866	0.5341593
0.0	0.5402442	0.5359915	0.52619904	0.54212785	0.5269811	0.5416251	0.5286493	0.5384772	0.5371341
0.0	0.5375628	0.5336915	0.5215692	0.5405397	0.5266994	0.53936565	0.5291327	0.53490317	0.5348452
0.0	0.5405513	0.5339678	0.5273845	0.5406116	0.52510613	0.54106903	0.5285669	0.5372464	0.53817517
0.0	0.53884125	0.533769	0.5259818	0.5413989	0.5246603	0.54051554	0.5293269	0.5370675	0.5359141
0.0	0.538731	0.5338478	0.52547777	0.5421825	0.52508146	0.5401837	0.5293223	0.5373345	0.5350882
0.0	0.53835195	0.5338452	0.5235355	0.5394818	0.5247503	0.5383637	0.5291523	0.5362795	0.53660077
0.0	0.5391634	0.5337555	0.52450466	0.54039896	0.52475905	0.53941417	0.52996194	0.5371426	0.5369619
0.0	0.5366314	0.53364104	0.5247164	0.5399802	0.5261018	0.54154843	0.52929145	0.5365484	0.5330645
0.0	0.5372911	0.53322464	0.5265439	0.53991795	0.52427614	0.54001355	0.5275447	0.53706634	0.5354873
0.0	0.5389342	0.53320235	0.5266829	0.5409136	0.5243505	0.541474	0.530548	0.5356525	0.5353086
0.0	0.5385286	0.5318137	0.52505016	0.53907657	0.5249827	0.537985	0.52785134	0.53419805	0.5342389
0.0	0.53765506	0.5345285	0.52263093	0.5422193	0.5288189	0.5407122	0.5286413	0.53842324	0.53245723
0.0	0.5386455	0.5342649	0.5239023	0.5401657	0.52608746	0.5405533	0.52863234	0.536691	0.53517634
0.0	0.5377592	0.5325119	0.5239497	0.5399957	0.5286783	0.5404142	0.52771187	0.5349249	0.53338367
0.0	0.54140687	0.53606457	0.5232965	0.5438854	0.5284717	0.54310364	0.53112286	0.53792626	0.5357056
0.0	0.5380086	0.5339636	0.52295595	0.540202	0.5268082	0.5387359	0.5291397	0.5371209	0.5352566
0.0	0.54118276	0.53540415	0.5224324	0.5427216	0.5284301	0.5406121	0.5310336	0.53737366	0.5344617
0.0	0.5374119	0.534515	0.52340037	0.54037565	0.52498454	0.54127324	0.52728057	0.5371032	0.5349943
0.0	0.5356529	0.53007877	0.52231896	0.5373855	0.52568257	0.5380834	0.52779484	0.53610766	0.53696615
0.0	0.53797925	0.53400224	0.52132446	0.53835785	0.5243025	0.53902113	0.527822	0.53618854	0.53434026
0.0	0.5369281	0.53096044	0.5228048	0.5372222	0.5244617	0.5388057	0.5295633	0.53510255	0.5362271
0.0	0.5391833	0.5340782	0.5243609	0.54159164	0.52562356	0.5408147	0.52974504	0.53696597	0.5360731
0.0	0.5404603	0.536173	0.5241287	0.54188055	0.52660924	0.5394533	0.5302841	0.538979	0.53461903
0.0	0.53894204	0.5354664	0.52426535	0.5415526	0.5265335	0.5400631	0.5289524	0.5366927	0.53529626
0.0	0.5389839	0.5349635	0.5250645	0.540645	0.52833784	0.53802454	0.5300842	0.5383213	0.5362268
0.0	0.53931093	0.53350186	0.52278167	0.5402695	0.52715147	0.5392427	0.52762496	0.53772235	0.5361757
0.0	0.5390237	0.53589463	0.52548355	0.5409303	0.5278436	0.5406487	0.53074616	0.5386762	0.5360302
0.0	0.5379359	0.53367865	0.52561545	0.53942025	0.5261502	0.5382812	0.528416	0.5370792	0.53545684
0.0	0.5379934	0.53474885	0.52335924	0.5403253	0.52613026	0.53953916	0.5294133	0.5365296	0.53371483
0.0	0.5389168	0.53526574	0.5234209	0.54017663	0.5258916	0.5398147	0.5287914	0.5372009	0.5358814
0.0	0.5389168	0.53526574	0.5234209	0.54017663	0.5258916	0.5398147	0.5287914	0.5372009	0.5358814
0.0	0.5385566	0.53573203	0.5258775	0.5423253	0.5264701	0.5406889	0.52816004	0.5365029	0.53481287
0.0	0.0047864616	0.0004299839	0.004596278	0.0044262423	0.0041179294	0.006803922	0.0041527697	0.0048946687	0.0035882862
0.0	0.0016132456	0.00085873983	0.00093383505	0.001351653	0.0009358663	0.001800248	0.0009514971	0.0013213143	0.0007966169
0.0	0.5378254	0.53500605	0.52377754	0.5409261	0.5255791	0.5394471	0.5293926	0.53586525	0.5350319
0.0	0.5387739	0.53348386	0.5256137	0.5407812	0.5262785	0.54101837	0.5289411	0.5381074	0.5357701
0.0	0.5399828	0.53389424	0.5238386	0.5415598	0.5267843	0.54035556	0.5288691	0.5379266	0.53599906
0.0	0.53860986	0.53397906	0.52392495	0.5414838	0.5264003	0.5395893	0.5287288	0.5373172	0.5344538
0.0	0.53709674	0.533659	0.5230303	0.54030275	0.52622575	0.5388379	0.52879524	0.5368129	0.5337201
0.0	0.5379681	0.535314	0.5240768	0.5408782	0.5257793	0.5414345	0.5282827	0.5357693	0.5340934
0.0	0.5399861	0.53705513	0.5240997	0.5421568	0.5259226	0.5421901	0.5314777	0.53447616	0.53725797
0.0	0.5414554	0.53703254	0.5241987	0.54286253	0.5245997	0.54414886	0.5292292	0.53437066	0.5361815
0.0	0.5385671	0.534054	0.5245264	0.5410368	0.52629596	0.54026926	0.530024	0.53620017	0.53575325
0.0	0.5385671	0.534054	0.5245264	0.5410368	0.52629596	0.54026926	0.530024	0.53620017	0.53575325
0.0	0.5388102	0.53488433	0.5219327	0.54030263	0.52764595	0.5379321	0.52731365	0.5360112	0.5358532
0.0	0.5391951	0.5361842	0.52409273	0.54186714	0.5265751	0.5407571	0.52863634	0.5366354	0.5342577
0.0	0.539503	0.5340331	0.52520394	0.5421558	0.52764624	0.5420092	0.52854407	0.5384864	0.5384323
0.0	0.540401	0.53488946	0.52354544	0.542663	0.52742153	0.54018116	0.5278311	0.53753394	0.5355101
0.0	0.5386229	0.5353021	0.52396744	0.5405395	0.52498275	0.5400188	0.52950716	0.5362701	0.5347577
0.0	0.010393061	0.00083613687	0.014450691	0.01000158	0.00520548	0.013458509	0.0075188177	0.013975956	0.005286544
0.0	0.096975125	0.088931955	0.10059098	0.12219305	0.10039351	0.13396648	0.09566957	0.0784209	0.10730633
0.0	0.10344271	0.117733106	0.10192845	0.118484505	0.090282716	0.1004823	0.08839173	0.116195194	0.09710816
0.0	0.53938794	0.5347828	0.52386785	0.5416513	0.52715963	0.5400022	0.52862155	0.53760666	0.5355711
0.0	0.5387373	0.53620595	0.52551615	0.5422559	0.52640545	0.5409267	0.5279078	0.53654504	0.5347079
0.0	0.5398153	0.5338569	0.5249854	0.54176635	0.5242902	0.54200315	0.52855617	0.5349416	0.53806335
0.0	0.53891087	0.5339626	0.5237028	0.54262036	0.5244105	0.5411324	0.5270181	0.5350511	0.5358904
0.0	0.5384035	0.53347	0.52314615	0.5410075	0.5268568	0.5393127	0.5289318	0.537687	0.53549635
0.0	0.5375437	0.53404677	0.5223754	0.54117376	0.52673274	0.5387679	0.52871764	0.53736895	0.5356023
0.0	0.5384251	0.5337033	0.5227082	0.53976905	0.5272292	0.5395389	0.5287832	0.53673446	0.5354114
0.0	0.17347766	0.17081054	0.13156153	0.18164214	0.14496143	0.1651594	0.14650549	0.17204368	0.13637963
0.0	0.1432619	0.023890642	0.15366228	0.15817523	0.15371993	0.17040673	0.15446392	0.16591468	0.14251997
0.0	0.11989648	0.11856711	0.08430207	0.12763794	0.095718525	0.112346	0.09685492	0.11888276	0.087684266
0.0	0.14312416	0.023919761	0.15369572	0.15851565	0.15363383	0.1704269	0.15436916	0.16590957	0.14272866
0.0	0.5391362	0.53486645	0.52558297	0.5409558	0.5270048	0.53858095	0.5304244	0.5371714	0.5361536
0.0	0.5371893	0.53286135	0.5246234	0.54143447	0.5264894	0.5390948	0.5296773	0.5362225	0.5346697
0.0	0.5399185	0.53564155	0.523875	0.54194987	0.5258494	0.5385163	0.5290288	0.53614354	0.5375901
0.0	0.5394975	0.53469795	0.5247164	0.54313374	0.5282446	0.54120207	0.5301541	0.5408032	0.53636223
0.0	0.53780323	0.5338693	0.52284396	0.53987634	0.5261392	0.5379332	0.52811456	0.53720593	0.5352008
0.0	0.53786683	0.5350618	0.5247062	0.541878	0.5279862	0.5404264	0.5289322	0.53906095	0.5345169
0.0	0.5382661	0.5353104	0.52246374	0.54075587	0.52583456	0.53900564	0.52851	0.53714687	0.5366169
0.0	0.5401722	0.5352538	0.5239581	0.53998804	0.526695	0.53908426	0.5266628	0.5366821	0.5343548
0.0	0.5398694	0.5350506	0.52547216	0.5432403	0.5267028	0.54086244	0.5272986	0.5358813	0.5351584
0.0	0.53958493	0.5340326	0.5262395	0.542923	0.5289541	0.5397858	0.5272369	0.5381099	0.5336912
0.0	0.5394096	0.534345	0.52549607	0.54187137	0.5260051	0.5407133	0.5291859	0.5366681	0.535543
0.0	0.5394096	0.534345	0.52549607	0.54187137	0.5260051	0.5407133	0.5291859	0.5366681	0.535543
0.0	0.5369901	0.53766334	0.5243123	0.54230016	0.5285697	0.53989613	0.52934456	0.5415113	0.53733784
0.0	0.53884506	0.53478754	0.5251706	0.5413503	0.52710253	0.5408455	0.5300587	0.53807205	0.53581744
0.0	0.53884506	0.53478754	0.5251706	0.5413503	0.52710253	0.5408455	0.5300587	0.53807205	0.53581744
0.0	0.538285	0.53475034	0.5250253	0.541144	0.52547234	0.5401751	0.53049624	0.53612894	0.5369347
0.0	0.5377074	0.5346714	0.5277078	0.5422705	0.5251394	0.5386017	0.52969056	0.5362304	0.5359875
0.0	0.5386972	0.5352042	0.5254889	0.5416472	0.5258335	0.5386689	0.53101164	0.5383195	0.53820246
0.0	0.5387919	0.5342366	0.5261349	0.54159427	0.5255584	0.54006755	0.52986914	0.53676784	0.53577995
0.0	0.5387919	0.5342366	0.5261349	0.54159427	0.5255584	0.54006755	0.52986914	0.53676784	0.53577995
0.0	0.5398116	0.53464115	0.52250344	0.5407728	0.52789885	0.54057574	0.5256289	0.5383207	0.5328323
0.0	0.5399299	0.5357463	0.524029	0.541597	0.5280791	0.54049116	0.5271853	0.5388628	0.53402203
0.0	0.5384389	0.533054	0.5258722	0.538488	0.52339095	0.53739965	0.52539957	0.53563815	0.53448373
0.0	0.5399162	0.53597623	0.5218051	0.53947127	0.524903	0.5411907	0.5277001	0.53747356	0.53340924
0.0	0.53781503	0.5328925	0.5228994	0.5369562	0.5229232	0.53618234	0.5235834	0.5348444	0.5338301
0.0	0.53629076	0.53524846	0.52128136	0.5386881	0.5247855	0.5402477	0.5286132	0.5360612	0.5327815
0.0	0.5366047	0.5336344	0.5229616	0.53985643	0.5251387	0.53845227	0.52899474	0.5363119	0.536575
0.0	0.54149055	0.537232	0.5252685	0.542775	0.52517086	0.54225284	0.5320876	0.5358764	0.5371126
0.0	0.53580904	0.53347516	0.5227599	0.5394799	0.5262571	0.53970927	0.5278683	0.5350401	0.5364482
0.0	0.5408874	0.53638613	0.523902	0.5419395	0.52555925	0.54289055	0.53169453	0.5362235	0.53914016
0.0	0.5399699	0.53376263	0.5262784	0.5436565	0.52535987	0.5424232	0.5295711	0.5382312	0.53723186
0.0	0.5388074	0.53430045	0.5247376	0.5409363	0.5235642	0.53961337	0.5279564	0.5360483	0.53361166
0.0	0.5404782	0.5335124	0.52498657	0.54221624	0.52675027	0.5408184	0.5284596	0.5387648	0.5391741
0.0	0.53639084	0.53371227	0.52264917	0.5395175	0.5247156	0.5378214	0.52571714	0.53576374	0.53261036
0.0	0.53674597	0.5345623	0.52271265	0.5397952	0.5259546	0.5380437	0.52887404	0.5357107	0.53424656
0.0	0.5403585	0.5369853	0.5253487	0.5435826	0.5246983	0.5419395	0.5305121	0.5398807	0.5370864
0.0	0.5379492	0.53457654	0.5232116	0.53834313	0.524364	0.53920454	0.5294276	0.53538525	0.5367228
0.0	0.5414133	0.53564405	0.52351403	0.54154074	0.5267309	0.5419865	0.5293816	0.5389126	0.5364366
0.0	0.53861976	0.5341009	0.5244633	0.53991497	0.5270056	0.538217	0.5285065	0.5369569	0.53514344
0.0	0.53772086	0.5336009	0.5251761	0.5399614	0.5257618	0.5386084	0.5295128	0.53726953	0.5347417
0.0	0.53956366	0.5354903	0.52575463	0.54097116	0.5273603	0.53930515	0.5295714	0.5374113	0.5366801
0.0	0.5391769	0.53303874	0.5241299	0.5409223	0.52644575	0.53978163	0.5292182	0.53652275	0.53732806
0.0	0.5387745	0.5346209	0.5248871	0.5408751	0.52638984	0.53979415	0.52991223	0.5371005	0.5365311
0.0	0.5369442	0.53575724	0.52477777	0.53829	0.52557	0.5377318	0.52813834	0.5361657	0.537846
0.0	0.5389005	0.5364132	0.52414334	0.5392235	0.52578735	0.53967285	0.53021336	0.53556347	0.5372247
0.0	0.5399234	0.5336645	0.523693	0.54310524	0.5260115	0.5394249	0.5299152	0.53813565	0.5368421
0.0	0.53989786	0.53745216	0.5216327	0.5431533	0.52310354	0.54385394	0.52949965	0.5343794	0.5353837
0.0	0.5400198	0.53248405	0.5226516	0.5420553	0.5266113	0.5392591	0.5281049	0.5382374	0.5355561
0.0	0.5401162	0.53699994	0.5232091	0.5433096	0.52605826	0.54183406	0.5305824	0.5357238	0.5349389
0.0	0.5390036	0.5360827	0.5252059	0.5401526	0.52718854	0.5388016	0.5279697	0.5372207	0.5367241
0.0	0.5386699	0.53464687	0.524781	0.54184955	0.5262177	0.54076505	0.5295539	0.5374477	0.5359699
0.0	0.5368966	0.53427666	0.5248254	0.5399894	0.526732	0.5382937	0.5291342	0.53736365	0.5354206
0.0	0.53786194	0.5337325	0.5239346	0.54011005	0.5246975	0.5396365	0.5285085	0.5369042	0.5344016
0.0	0.5381269	0.535095	0.5247665	0.53929603	0.52584314	0.53989327	0.52827007	0.5365898	0.53446954
0.0	0.53927755	0.5336847	0.5247189	0.5417751	0.52505195	0.5409789	0.5275434	0.5370641	0.5340111
0.0	0.539306	0.53539747	0.5246931	0.5417579	0.5259657	0.53944075	0.52977496	0.53677887	0.5349081
0.0	0.5378784	0.5351842	0.52604026	0.5398115	0.526205	0.53870076	0.5266384	0.53504074	0.5362012
0.0	0.53765523	0.5339859	0.52286625	0.5408295	0.5254336	0.53918934	0.52899516	0.53596807	0.53412825
0.0	0.5387068	0.5344243	0.52465624	0.5409983	0.5254571	0.53819174	0.5298241	0.5367672	0.5347708
0.0	0.5380003	0.53391075	0.52375484	0.54032725	0.5250359	0.5382508	0.5280598	0.53619885	0.5350992
0.0	0.5382132	0.53560585	0.52322376	0.53981984	0.52620167	0.5379903	0.52952045	0.5369796	0.5348995
0.0	0.53986305	0.5353175	0.52406985	0.54175127	0.5262425	0.5389359	0.529409	0.53845996	0.5357558
0.0	0.5392912	0.5348061	0.5250385	0.54153305	0.52603644	0.53954256	0.52873766	0.5378254	0.5358604
0.0	0.5380323	0.53411853	0.52308947	0.5397984	0.52530944	0.53876126	0.52878237	0.53588474	0.53399634
0.0	0.53939384	0.53563833	0.5233212	0.54211986	0.5261786	0.5399145	0.5303356	0.5381488	0.5351331
0.0	0.5385432	0.5353414	0.52372384	0.54155964	0.5256384	0.5396914	0.5303386	0.53640336	0.5344973
0.0	0.5392695	0.5353272	0.52540874	0.5401441	0.5259388	0.5393531	0.5280887	0.5339307	0.53633994
0.0	0.53972197	0.53481215	0.52314264	0.54221946	0.5249644	0.54093033	0.52826405	0.53756154	0.53365374
0.0	0.53806067	0.53339076	0.52370334	0.5401115	0.5247376	0.5393615	0.52628255	0.53571266	0.5332231
0.0	0.53832453	0.5332567	0.5251767	0.5406238	0.52754104	0.53929967	0.5288476	0.5369887	0.53407806
0.0	0.010479336	0.010116778	0.009467567	0.012479376	0.008113887	0.01462181	0.008975973	0.013563929	0.009226385
0.0	0.013809697	0.012885734	0.009778491	0.0152639095	0.009281386	0.0145161245	0.0082408935	0.010455599	0.007336073
0.0	0.012766541	0.009828315	0.008505904	0.013223637	0.006629333	0.009883196	0.009587476	0.0048585744	0.01095582
0.0	0.5386363	0.5351259	0.5243087	0.5414606	0.52608	0.53891855	0.5296276	0.538103	0.5342791
0.0	0.5395286	0.53527486	0.5237391	0.54197425	0.52555895	0.53932875	0.5297615	0.53637946	0.53582305
0.0	0.5389323	0.53559905	0.5234738	0.540532	0.52597314	0.53957134	0.52950305	0.53721154	0.533837
0.0	0.53901905	0.5347451	0.52498925	0.5412326	0.5259865	0.53849983	0.5292464	0.53659904	0.53545254
0.0	0.53834254	0.53555185	0.52244544	0.5411738	0.5255961	0.5391562	0.53067625	0.53545284	0.53514594
0.0	0.5388495	0.5351459	0.52316225	0.5419455	0.5257764	0.539165	0.5295097	0.5370799	0.5341084
0.0	0.53987134	0.5342674	0.52361596	0.54099977	0.52590305	0.5396932	0.5291467	0.53569126	0.5358792
0.0	0.5385774	0.53518397	0.5239626	0.54150194	0.52689064	0.5390748	0.52953994	0.53695214	0.534697
0.0	0.53893054	0.53289306	0.5256356	0.5409733	0.52505314	0.539703	0.52936196	0.53619903	0.53571665
0.0	0.5390398	0.5351039	0.5234418	0.5412555	0.526624	0.5393525	0.5299439	0.5369696	0.5342283
0.0	0.53724766	0.53496206	0.5245335	0.5403593	0.5260676	0.5390148	0.5287915	0.5364757	0.5343781
0.0	0.5379529	0.5351618	0.5247059	0.5397702	0.52557343	0.53865176	0.5292241	0.5369013	0.53323704
0.0	0.538731	0.5342469	0.5225056	0.5411648	0.52669346	0.5391629	0.52991194	0.53697956	0.5328883
0.0	0.53857476	0.5347048	0.5242254	0.54056454	0.52449924	0.5392376	0.5297259	0.53658634	0.5353073
0.0	0.5383716	0.53329486	0.52618337	0.53959835	0.5253077	0.5391858	0.52724403	0.53560454	0.5349053
0.0	0.53858536	0.5329221	0.52478415	0.5400833	0.5258557	0.53876483	0.5280345	0.5357705	0.5341716
0.0	0.5394672	0.53473777	0.5258927	0.54148024	0.52670443	0.5398786	0.528861	0.5378868	0.53569895
0.0	0.5399283	0.5339976	0.52577084	0.5421385	0.52583	0.5398608	0.52909404	0.53717846	0.53477985
0.0	0.5383276	0.53310406	0.5265384	0.5408171	0.5261262	0.53833973	0.52833307	0.53740144	0.5350345
0.0	0.53818774	0.53279036	0.5253483	0.54108655	0.52501506	0.54028285	0.5279619	0.53562415	0.53465205
0.0	0.539863	0.53514063	0.52619225	0.5408544	0.52684385	0.53944457	0.52767587	0.5366067	0.5364327
0.0	0.5390268	0.53411865	0.5244718	0.5396205	0.5266474	0.5396889	0.5276988	0.5362202	0.5349812
0.0	0.10049758	0.09853256	0.09443939	0.099706985	0.09133324	0.099585444	0.08845516	0.08733068	0.09271353
0.0	0.10040414	0.09844048	0.09449796	0.09945379	0.091832586	0.099179864	0.08813492	0.08745747	0.09253717
0.0	0.10062384	0.09915889	0.09464583	0.09983738	0.09200282	0.10005809	0.08854171	0.08761606	0.09233706
0.0	0.10054662	0.098708086	0.09405336	0.09935058	0.09202184	0.09920909	0.08849637	0.08744465	0.09249359
0.0	0.10010137	0.09851041	0.094012745	0.09952798	0.09198583	0.099658474	0.08854013	0.08737299	0.09207654
0.0	0.10033798	0.09870456	0.09447301	0.099467546	0.0917787	0.09965829	0.088698804	0.08768707	0.09233086
0.0	0.08902057	0.103881404	0.086960986	0.0940572	0.07946048	0.1061554	0.085168235	0.11115127	0.088274665
0.0	0.08923079	0.1038396	0.08735879	0.09433659	0.07962048	0.10643167	0.085157014	0.111429326	0.08794239
0.0	0.0893386	0.10453542	0.08744296	0.09465304	0.079847924	0.10690388	0.08553063	0.11181323	0.0880788
0.0	0.089376085	0.10430198	0.086967625	0.09420634	0.07987717	0.10618468	0.085303046	0.11200329	0.08864619
0.0	0.08879995	0.10427224	0.0872878	0.09418177	0.07978802	0.10612016	0.085434906	0.111431785	0.08770494
0.0	0.08881275	0.10398364	0.087145485	0.09399278	0.079753816	0.10633022	0.08548978	0.1117851	0.08820119
0.0	0.095075205	0.096753575	0.08713251	0.08848522	0.08385333	0.09254668	0.092688344	0.088863485	0.09572991
0.0	0.09529899	0.09677196	0.08733895	0.08851276	0.084143005	0.09223845	0.09250132	0.089252144	0.095870234
0.0	0.09569753	0.097320504	0.08728731	0.08874071	0.084518835	0.09287547	0.09280546	0.08949219	0.09563315
0.0	0.09592559	0.09704886	0.08708105	0.088628046	0.084467545	0.09261428	0.09253002	0.089191094	0.09615705
0.0	0.09504102	0.09672171	0.08720327	0.08861124	0.084434435	0.092545256	0.09285357	0.089395754	0.09545646
0.0	0.09529558	0.09693279	0.08726181	0.088505484	0.084483996	0.09252606	0.093154795	0.0893149	0.095985964
0.0	0.101697885	0.10188821	0.09213296	0.106319815	0.0774723	0.09806636	0.09349372	0.08302872	0.080851145
0.0	0.101057924	0.101192966	0.092152245	0.10555482	0.07774507	0.09748703	0.092815615	0.08311195	0.08060501
0.0	0.10203638	0.10219568	0.09232443	0.106617995	0.07803443	0.09839202	0.09320045	0.08324553	0.08064593
0.0	0.10161221	0.10175459	0.091786094	0.10633679	0.077954024	0.097554	0.09342213	0.08314153	0.080794945
0.0	0.10140352	0.10154119	0.09153964	0.10628456	0.077943705	0.0981573	0.09360783	0.08278215	0.08036515
0.0	0.101558745	0.10199324	0.09244825	0.10627157	0.077322006	0.09794592	0.09354401	0.0830356	0.08062197
0.0	0.084929146	0.0964274	0.095103666	0.097332045	0.08525672	0.11388697	0.09157673	0.09884433	0.10530771
0.0	0.084987216	0.096152216	0.0952422	0.09716811	0.08502831	0.11315789	0.09146584	0.09905753	0.105677925
0.0	0.08532969	0.09670267	0.095220245	0.09783695	0.085670725	0.113946766	0.091861665	0.099181734	0.10551636
0.0	0.08498694	0.09646871	0.09471099	0.09721635	0.08545882	0.11360681	0.09178699	0.0990205	0.10546614
0.0	0.08500268	0.09613788	0.09472721	0.09737717	0.08515265	0.11401587	0.091936275	0.09896378	0.10469064
0.0	0.08505848	0.09677112	0.094678186	0.097247034	0.08521495	0.11423743	0.0920938	0.09907959	0.10548282
0.0	0.0999682	0.079905435	0.09185435	0.095778145	0.091398284	0.116617575	0.076903164	0.09304517	0.09412544
0.0	0.09996479	0.07958504	0.09184687	0.09546632	0.09130835	0.116216145	0.07626231	0.09294424	0.09413469
0.0	0.10038336	0.08024823	0.092119224	0.09588188	0.09138656	0.116820514	0.076569006	0.09374752	0.09432952
0.0	0.10029119	0.079885915	0.091716595	0.09592502	0.09152037	0.11608797	0.07640602	0.093233116	0.094293684
0.0	0.09970326	0.08003935	0.09168111	0.09555241	0.09099588	0.116378434	0.07664272	0.0929204	0.0941979
0.0	0.10003719	0.07964475	0.09212325	0.09584061	0.091194056	0.1162623	0.07684732	0.093479395	0.09421332
0.0	0.11059541	0.12194163	0.06415849	0.11321098	0.09299743	0.10274476	0.083330266	0.11168699	0.10494795
0.0	0.110841334	0.122014955	0.06426363	0.112946875	0.09355381	0.10204131	0.08322543	0.11135112	0.10459905
0.0	0.11085966	0.122719154	0.064259015	0.11329254	0.09351342	0.10296819	0.08330132	0.111939594	0.10493599
0.0	0.11172532	0.12246169	0.06406732	0.11381386	0.093627326	0.10285893	0.08376499	0.112369426	0.10517037
0.0	0.11048308	0.12156807	0.06417987	0.11314224	0.093449436	0.10293596	0.0835963	0.111748554	0.104592085
0.0	0.11116789	0.12268416	0.0643462	0.113428965	0.0933446	0.10282255	0.08374765	0.112490796	0.10508171
0.0	0.103132464	0.11717624	0.10983163	0.0066415817	0.09345038	0.010955448	0.08389291	0.0037306657	0.09641087
0.0	0.10286372	0.117070094	0.10969459	0.006649306	0.093490995	0.010940779	0.08403556	0.0037196584	0.09636396
0.0	0.10253399	0.116843656	0.10995061	0.006641569	0.09349548	0.01095286	0.084340155	0.00371638	0.09596916
0.0	0.112172335	0.11657448	0.09921035	0.10874952	0.083965	0.121976174	0.07890797	0.09674231	0.06882074
0.0	0.111670695	0.116750635	0.09888929	0.10836659	0.08356145	0.121986054	0.07864119	0.096577264	0.06880801
0.0	0.11202345	0.11694081	0.09969177	0.10858039	0.08307331	0.121662274	0.07875831	0.09669969	0.06886292
0.0	0.111969545	0.116905324	0.099118724	0.10860439	0.083346784	0.12198463	0.07843615	0.09623118	0.06861249
0.0	0.11172353	0.11609815	0.09935166	0.10835794	0.08297358	0.12177765	0.07849991	0.09658929	0.06822063
0.0	0.11165082	0.11653175	0.09906096	0.10823456	0.0833587	0.1220903	0.0786072	0.09617876	0.06841052
0.0	0.11156164	0.116542704	0.09897061	0.108419664	0.08326939	0.12214429	0.07839394	0.0962498	0.06854751
0.0	0.11171912	0.11654732	0.099548064	0.108445644	0.08295306	0.122121446	0.0786063	0.096265435	0.06879743
0.0	0.08641158	0.11374065	0.09552907	0.0976915	0.088657096	0.11403135	0.080657996	0.10098978	0.09860395
0.0	0.086313	0.1138859	0.09568562	0.09839315	0.088909306	0.11465338	0.08087133	0.10108899	0.09872269
0.0	0.08597171	0.113323964	0.09586251	0.09787209	0.08835906	0.11448722	0.08021452	0.10082208	0.09833746
0.0	0.10829268	0.10897361	0.09165549	0.10042179	0.086722344	0.12594642	0.082215905	0.099542014	0.08697626
0.0	0.10193272	0.115051344	0.077965595	0.10310798	0.096379384	0.116043776	0.105228856	0.09355765	0.085348256
0.0	0.10170507	0.114729576	0.07785267	0.10333786	0.09648939	0.116532944	0.10508948	0.0933919	0.085339434
0.0	0.10187137	0.11518059	0.078550525	0.10315892	0.09627627	0.116253614	0.10555277	0.093568444	0.08558709
0.0	0.10161356	0.114795014	0.078022376	0.10297181	0.09656158	0.11649265	0.10503091	0.09354435	0.085351184
0.0	0.101921745	0.11500004	0.07844577	0.10339866	0.096206084	0.11650324	0.105198324	0.093544714	0.08594087
0.0	0.10213041	0.11451152	0.07826202	0.10343519	0.09657227	0.11662759	0.1048509	0.093517825	0.08536619
0.0	0.101518504	0.11488144	0.077988006	0.10296814	0.096635066	0.11623635	0.10521799	0.09324202	0.08545095
0.0	0.1014055	0.114467576	0.07821646	0.102706626	0.096219584	0.11596302	0.10459731	0.09289339	0.085256405
0.0	0.10157558	0.11463946	0.077810034	0.103115015	0.096320994	0.116306305	0.10548909	0.09321665	0.08571321
0.0	0.10139553	0.11462147	0.07800628	0.102831125	0.096429296	0.1161365	0.10490433	0.09331517	0.085613035
0.0	0.104819365	0.085344546	0.08631246	0.088605575	0.08945509	0.0922563	0.1013787	0.099642634	0.09689857
0.0	0.10465949	0.08550014	0.08629612	0.089158796	0.08920725	0.09215272	0.10169958	0.099100254	0.09708814
0.0	0.10422724	0.08557374	0.086193286	0.08854454	0.08957249	0.09211804	0.10131733	0.09905698	0.09679119
0.0	0.10316285	0.10598773	0.099006675	0.08918649	0.08457045	0.12001109	0.08087941	0.087428056	0.09790273
0.0	0.103547305	0.106616184	0.09929024	0.089460894	0.08513519	0.11994289	0.0808676	0.08751866	0.09815197
0.0	0.10320808	0.10629319	0.09946876	0.08950656	0.084995575	0.120131865	0.0810031	0.08738105	0.09787086
0.0	0.103038	0.10588222	0.09921773	0.08889948	0.08483432	0.12001406	0.08084939	0.087612115	0.097829685
0.0	0.107646674	0.09332311	0.08590918	0.10182982	0.08126317	0.10350259	0.09078891	0.10155692	0.10269612
0.0	0.107075386	0.09314582	0.08618601	0.101650454	0.081371	0.10367093	0.09025852	0.10161758	0.10239175
0.0	0.10645847	0.0927256	0.08539015	0.10137629	0.08068009	0.10343599	0.090686426	0.100776725	0.102392174
0.0	0.10511698	0.11441083	0.091221325	0.103147455	0.09280892	0.13167207	0.07764233	0.10439123	0.09390103
0.0	0.10509242	0.113553286	0.091573834	0.1031468	0.09262767	0.13200581	0.07743559	0.10428882	0.09396433
0.0	0.1046445	0.11403217	0.09200326	0.10326779	0.093007796	0.13176814	0.07700698	0.10421717	0.09402088
0.0	0.09361262	0.12541951	0.10064057	0.10496134	0.089373484	0.10893995	0.08975085	0.09570017	0.094895646
0.0	0.10751517	0.10138291	0.10153538	0.10540383	0.092542335	0.11142357	0.079679534	0.11239952	0.08846186
0.0	0.091306336	0.08408365	0.09321411	0.09201479	0.0907217	0.109167874	0.095302835	0.1004682	0.08259771
0.0	0.09106535	0.083598375	0.09328554	0.09188108	0.08994794	0.108905055	0.09473764	0.099881805	0.08268221
0.0	0.09140505	0.084140584	0.093492605	0.0920813	0.08978075	0.10883266	0.09532014	0.09956971	0.08296683
0.0	0.09099265	0.08399368	0.09339398	0.09196074	0.0893589	0.10895155	0.0949672	0.09961303	0.08257025
0.0	0.091295354	0.08411328	0.0936019	0.09233951	0.09006466	0.10921326	0.09494847	0.09991919	0.08269683
0.0	0.090785995	0.08388299	0.09362579	0.09171612	0.090315156	0.10895241	0.09488897	0.09983565	0.08248378
0.0	0.09073057	0.08382819	0.093480766	0.09166044	0.0901223	0.10886034	0.09487419	0.099896014	0.08244785
0.0	0.09122826	0.08376357	0.09363433	0.0917783	0.089775234	0.10869429	0.09494361	0.09988543	0.08246603
0.0	0.09094785	0.08370496	0.0933428	0.091750406	0.08995208	0.10890529	0.09484463	0.09975772	0.08265796
0.0	0.10123734	0.09844014	0.09064176	0.095827185	0.07375485	0.09519509	0.07835644	0.08306249	0.0969427
0.0	0.10051054	0.0980905	0.09061795	0.09539787	0.07342129	0.095044754	0.07802347	0.08314713	0.09665307
0.0	0.10491374	0.11816247	0.09172083	0.10997619	0.074017674	0.117090255	0.0923415	0.10123589	0.08879614
0.0	0.09590608	0.10623513	0.09065132	0.11373463	0.07377372	0.102781504	0.09454267	0.088334866	0.07468691
0.0	0.09618609	0.10692272	0.091209285	0.11407629	0.07372862	0.102874994	0.09425829	0.08859245	0.07496044
0.0	0.100812204	0.09292324	0.10168057	0.10734905	0.08150874	0.11244987	0.08824629	0.09378386	0.08552617
0.0	0.10028846	0.09289024	0.10149378	0.10672469	0.081126675	0.112066835	0.08804368	0.09325921	0.08537998
0.0	0.10075886	0.09212363	0.08229324	0.11359774	0.08205987	0.112821534	0.08046758	0.103887156	0.08449493
0.0	0.10036886	0.0919114	0.082295276	0.11301929	0.081883036	0.1127826	0.080220714	0.1040534	0.08436846
0.0	0.12582736	0.09518195	0.08759523	0.11204375	0.09321738	0.12760454	0.076362774	0.09191743	0.09387077
0.0	0.098132655	0.10957706	0.09652407	0.1174955	0.09186954	0.12286005	0.08618976	0.089993306	0.09495575
0.0	0.09800983	0.109482706	0.09662851	0.11769886	0.0915402	0.12320641	0.086189196	0.08989787	0.09542949
0.0	0.09814318	0.10959671	0.097327	0.11803943	0.09189324	0.12306606	0.086402	0.08998222	0.09535074
0.0	0.09801938	0.10894685	0.09692929	0.11761866	0.09107763	0.12306652	0.08630537	0.08965129	0.09483362
0.0	0.09769741	0.10932483	0.09738631	0.11709883	0.09179957	0.12273239	0.08595359	0.08948642	0.095013954
0.0	0.097291075	0.10880815	0.097391196	0.11766351	0.09117138	0.12268871	0.086191766	0.08963786	0.095330134
0.0	0.08867331	0.090017736	0.09650442	0.090106346	0.086007014	0.10236474	0.08197742	0.08534918	0.07666608
0.0	0.08919865	0.09016404	0.09670126	0.09035937	0.08589021	0.10244088	0.08224298	0.08563678	0.076807916
0.0	0.08846541	0.089840636	0.09634592	0.090066634	0.085465886	0.102752335	0.08213071	0.08527213	0.0769855
0.0	0.0886106	0.079259545	0.07794264	0.10821051	0.07488715	0.1146215	0.07481619	0.09254506	0.0892687
0.0	0.08838283	0.09921624	0.09113281	0.09760688	0.08406545	0.110660106	0.08758282	0.085110575	0.09073675
0.0	0.088534325	0.09990811	0.09137848	0.09780034	0.08429283	0.1109919	0.08753079	0.08542926	0.09061416
0.0	0.08812095	0.09944314	0.09137026	0.097818255	0.08382692	0.111116454	0.08764834	0.085422106	0.09057864
0.0	0.010460395	0.010105053	0.00943395	0.012486453	0.008132967	0.014592613	0.008982517	0.0135928225	0.00921215
0.0	0.5386793	0.53522354	0.5243379	0.54100347	0.5261488	0.5392351	0.52882224	0.53668875	0.53505445
0.0	0.5399696	0.5355082	0.5262255	0.5412692	0.5276789	0.5402053	0.5277389	0.5365445	0.53599584
0.0	0.5384956	0.5351995	0.52511865	0.5404179	0.52713877	0.5393714	0.52697635	0.5370142	0.5348821
0.0	0.10811272	0.10406132	0.09816997	0.059869774	0.10197645	0.11733601	0.094030574	0.10569293	0.09792587
0.0	0.53985417	0.5352405	0.5251846	0.54107094	0.5265783	0.54033166	0.52872384	0.53668797	0.5365053
0.0	0.5390061	0.53441525	0.52426094	0.539631	0.5257967	0.5396091	0.52885026	0.5369147	0.5349652
0.0	0.5378437	0.53523326	0.52447575	0.5413686	0.52633816	0.5411551	0.5276431	0.53711426	0.5337205
0.0	0.538874	0.5346329	0.52493584	0.54115874	0.5260343	0.5413053	0.5292047	0.5373818	0.5355997
0.0	0.53743005	0.5345163	0.5244015	0.53969043	0.52589333	0.53839153	0.53007436	0.53608197	0.5361459
0.0	0.5394678	0.53511876	0.52545464	0.5410654	0.5276476	0.54085827	0.52992123	0.5381541	0.53624946
0.0	0.5387684	0.53664255	0.5246218	0.54088455	0.52791864	0.5399247	0.5296348	0.5369789	0.5365429
0.0	0.53858465	0.5348424	0.52583766	0.5404696	0.5274304	0.5392119	0.5300829	0.5380817	0.53521454
0.0	0.53826976	0.5347431	0.5233382	0.5402796	0.52502376	0.5398722	0.52927583	0.53632027	0.5356628
0.0	0.53732944	0.53472954	0.5226606	0.5402256	0.52468	0.5389949	0.5293546	0.5363209	0.53450185
0.0	0.53836215	0.53495735	0.52417123	0.54043823	0.52590454	0.53977114	0.5284881	0.53620553	0.53525513
0.0	0.53718245	0.5347103	0.52328545	0.5397571	0.5254723	0.5391039	0.5278781	0.53658134	0.53436404
0.0	0.54125	0.5347232	0.5231775	0.54098666	0.5259016	0.5399612	0.5281298	0.5372046	0.5369286
0.0	0.5385807	0.5335496	0.52384645	0.5398937	0.526439	0.54004484	0.5287361	0.53621763	0.5341227
0.0	0.53779715	0.53586745	0.52148294	0.5419854	0.5261771	0.5408472	0.52959216	0.5379405	0.5359899
0.0	0.53729403	0.53440875	0.5215115	0.5399721	0.5237515	0.5402247	0.52845114	0.5359942	0.5366889
0.0	0.5373216	0.53410864	0.52036464	0.5426245	0.5238105	0.54229945	0.52878207	0.5346085	0.5364393
0.0	0.53844327	0.5356454	0.5241974	0.5414502	0.5265283	0.5402934	0.5286585	0.5358562	0.53423446
0.0	0.5390377	0.5339346	0.52527815	0.54195017	0.5252462	0.5400118	0.52799064	0.5371065	0.53338295
0.0	0.5395942	0.5344176	0.5241762	0.5434545	0.52758133	0.5401362	0.5289808	0.5379315	0.53448755
0.0	0.53721553	0.5339055	0.5228062	0.5412554	0.52643573	0.5390374	0.52836484	0.5361189	0.53374565
0.0	0.5400607	0.53361166	0.52347636	0.5403939	0.5257881	0.5406297	0.5287027	0.5361545	0.53317606
0.0	0.5397043	0.53449064	0.5243002	0.5402536	0.52855957	0.5390663	0.5284952	0.53750795	0.53301847
0.0	0.5387267	0.5353798	0.52452296	0.54041106	0.5282502	0.54028606	0.5300289	0.5387798	0.53580797
0.0	0.5377217	0.53602177	0.524029	0.54057956	0.52550894	0.54062015	0.52830374	0.5360455	0.5341233
0.0	0.5404089	0.5369371	0.5247371	0.5418661	0.5279999	0.5410438	0.5312324	0.5377313	0.53648573
0.0	0.54014826	0.53584516	0.5230425	0.540494	0.52597	0.5400842	0.5285555	0.53617686	0.53494567
0.0	0.5378817	0.5348835	0.5236054	0.5394826	0.5257567	0.53971833	0.5276592	0.5370967	0.53439885
0.0	0.5404233	0.53551304	0.52571654	0.54078597	0.5270191	0.53872186	0.5299693	0.5383172	0.53548515
0.0	0.53892994	0.5333012	0.523907	0.5407336	0.5277228	0.54043454	0.5286706	0.53766763	0.53435147
0.0	0.5399237	0.534768	0.52328604	0.5418953	0.52859455	0.5404377	0.5298338	0.5370572	0.53574395
0.0	0.21800035	0.25064322	0.21673588	0.24424039	0.17526926	0.2384211	0.20416376	0.21983543	0.20080927
0.0	0.009088743	0.013999328	0.006860603	0.006946659	0.0055851666	0.016351614	0.00910204	0.0134417545	0.011829425
0.0	0.5382924	0.53336936	0.5257654	0.5394663	0.5238977	0.5371397	0.52627975	0.5376914	0.53756136
0.0	0.5395505	0.5343837	0.52554893	0.54164594	0.52578247	0.54163367	0.52816683	0.5385731	0.53669804
0.0	0.5388938	0.5332633	0.5240447	0.54050213	0.52627635	0.53980464	0.52829	0.53589094	0.53362787
0.0	0.53864306	0.53364927	0.52423644	0.53925717	0.5261142	0.5397158	0.5293161	0.5357016	0.534644
0.0	0.11892152	0.15289155	0.12138896	0.14356713	0.08508724	0.13923262	0.11014346	0.121188894	0.10585898
0.0	0.54034066	0.5350658	0.522836	0.54066646	0.5255012	0.5408213	0.5286503	0.5365348	0.5360899
0.0	0.5375537	0.53470623	0.52384764	0.53946817	0.52565944	0.5394457	0.52908176	0.53633153	0.53607583
0.0	0.12683249	0.17216189	0.16098823	0.12972504	0.13245124	0.16951324	0.1279283	0.17883901	0.15114705
0.0	0.022859663	0.027539412	0.018332187	0.023303073	0.01587973	0.03322291	0.024337877	0.0254577	0.026786897
0.0	0.020575324	0.028829746	0.017112076	0.022264112	0.0140355285	0.03507938	0.023700524	0.031374138	0.02569015
0.0	0.023030177	0.028228587	0.017956015	0.024687756	0.013791433	0.03278667	0.025622152	0.024302084	0.02384152
0.0	0.019802094	0.026991801	0.018474383	0.022910519	0.0148894135	0.03732825	0.025188757	0.02830825	0.030124864
0.0	0.022822551	0.02304307	0.017912319	0.022547005	0.015810028	0.038002767	0.021615924	0.026781006	0.027120573
0.0	0.024908438	0.03322246	0.013160991	0.026086077	0.016058398	0.03407765	0.023267945	0.03146766	0.029821495
0.0	0.04621381	0.05609287	0.036857598	0.04655276	0.029539365	0.067224175	0.0412969	0.050084487	0.03960315
0.0	0.044166703	0.049145248	0.040357698	0.04377067	0.02974418	0.05682365	0.04302608	0.051869977	0.054965656
0.0	0.043221258	0.054403685	0.033897556	0.04217988	0.03145566	0.061315693	0.048942648	0.053511262	0.04681648
0.0	0.17287552	0.20633936	0.17391911	0.19947359	0.1326146	0.19401288	0.16108407	0.17501445	0.15645921
0.0	0.5401869	0.53383183	0.52677214	0.5410966	0.52702767	0.54035056	0.5282308	0.5380068	0.5340137
0.0	0.5381837	0.5335503	0.5241996	0.5420514	0.52889085	0.5404329	0.52963996	0.5379599	0.5356499
0.0	0.53807145	0.53724027	0.52328444	0.5412839	0.52663904	0.5405163	0.52984947	0.53758246	0.5346365
0.0	0.54174674	0.5352681	0.5259024	0.5440511	0.5296364	0.54279613	0.5303441	0.53885645	0.5353059
0.0	0.5390297	0.53442234	0.5269821	0.5424985	0.5257683	0.5408232	0.52847284	0.536341	0.53584456
0.0	0.5391379	0.5343443	0.5240962	0.5397362	0.526912	0.53992283	0.5276716	0.5366461	0.5355889
0.0	0.53844076	0.5334351	0.5239173	0.54038465	0.52483314	0.5400294	0.52904195	0.5355389	0.53511
0.0	0.5373551	0.53309095	0.52386326	0.54024214	0.5259549	0.5391528	0.5278061	0.53670955	0.5347851
0.0	0.5365818	0.5331847	0.52319175	0.53942394	0.52581173	0.5385236	0.5275365	0.5361585	0.53418237
0.0	0.5386966	0.53303045	0.5245436	0.54015994	0.52476805	0.53888804	0.5281219	0.5353437	0.53607357
0.0	0.020735038	0.02832961	0.019737978	0.019852702	0.015601718	0.03069636	0.022720382	0.025742248	0.021327987
0.0	0.53902763	0.5351869	0.5240152	0.53952223	0.527369	0.5397954	0.5282567	0.536846	0.53533
0.0	0.53844076	0.53573275	0.5227111	0.53967977	0.5265565	0.5399822	0.5278224	0.53655505	0.53518677
0.0	0.53900284	0.5352681	0.52335304	0.54034704	0.5269091	0.54066914	0.52808946	0.53697973	0.5349005
0.0	0.53866965	0.5351132	0.5239603	0.5397788	0.5260658	0.53989214	0.5281805	0.53676504	0.5359065
0.0	0.53883636	0.53499573	0.5234676	0.5408046	0.52629286	0.5406993	0.5284764	0.536888	0.53534615
0.0	0.53889894	0.5353206	0.52420795	0.540491	0.526979	0.54006785	0.52815473	0.53625005	0.5349103
0.0	0.5387302	0.535708	0.52300566	0.54090023	0.5273508	0.5403113	0.529237	0.5366282	0.5349218
0.0	0.53847104	0.5350466	0.52375215	0.5399477	0.52602357	0.53973514	0.5277984	0.536813	0.53524774
0.0	0.5389251	0.5346314	0.5229844	0.5403101	0.5260913	0.53967845	0.52813095	0.5363551	0.53527856
0.0	0.5398625	0.5348016	0.52427214	0.5409906	0.5267801	0.5401108	0.52768326	0.53722906	0.53504384
0.0	0.20232132	0.20606019	0.1722749	0.17354281	0.18526213	0.20728958	0.17779776	0.21278663	0.18822245
0.0	0.5390228	0.53551215	0.52288723	0.5405627	0.52643365	0.54025286	0.5287705	0.5364077	0.5348616
0.0	0.5388924	0.5341994	0.5239964	0.53956133	0.5267211	0.53963727	0.52855194	0.5371314	0.5346214
0.0	0.53899956	0.5355865	0.52363694	0.54064584	0.5265392	0.54052097	0.52842087	0.5368254	0.5351935
0.0	0.53851944	0.53506756	0.52430856	0.5398343	0.5263077	0.5394404	0.5280577	0.5363253	0.53541166
0.0	0.5387476	0.53508055	0.5237636	0.540329	0.5265505	0.5400865	0.5278617	0.53656596	0.5359849
0.0	0.5382444	0.5347538	0.5228954	0.539584	0.5266122	0.5398288	0.52856034	0.5365086	0.53569275
0.0	0.5398149	0.53531986	0.5241413	0.5404032	0.5272371	0.5404087	0.5283007	0.53710306	0.53559035
0.0	0.5387882	0.5348135	0.52402097	0.53975475	0.5266252	0.5395519	0.52835244	0.53648937	0.5341408
0.0	0.53776664	0.5350218	0.52328664	0.5392228	0.52697086	0.53978705	0.52823937	0.53646237	0.5343515
0.0	0.53977334	0.53528756	0.5241441	0.54030794	0.52619594	0.5404139	0.5282991	0.5367209	0.5348097
0.0	0.53954357	0.53529936	0.5227258	0.5401603	0.5272758	0.54064304	0.527345	0.537034	0.53555983
0.0	0.5385841	0.5357617	0.5235087	0.53900564	0.5263044	0.53925204	0.5277642	0.5361551	0.5348811
0.0	0.5394255	0.5358452	0.5240772	0.5405063	0.5273742	0.53974915	0.5283805	0.5369187	0.5345659
0.0	0.5385033	0.5347091	0.5234937	0.5395188	0.52653927	0.5397996	0.5286544	0.53634894	0.5349345
0.0	0.538666	0.5341264	0.52424544	0.5425975	0.5267421	0.5399283	0.5277859	0.53619206	0.53534806
0.0	0.53886396	0.53480154	0.5238896	0.53999305	0.5256274	0.5398113	0.52816397	0.53676057	0.5351201
0.0	0.5381229	0.53460354	0.52293164	0.54157776	0.52707016	0.5411078	0.5283614	0.5361917	0.53363436
0.0	0.53920215	0.5344978	0.52535444	0.54088044	0.5260067	0.5398554	0.527874	0.53720397	0.5355388
0.0	0.53929263	0.53480554	0.52470684	0.5402797	0.5257	0.53960574	0.52824455	0.5367308	0.53501785
0.0	0.53889096	0.5349431	0.5250559	0.540222	0.52587646	0.53940207	0.5276214	0.53677666	0.5351247
0.0	0.53965485	0.5354146	0.5246466	0.54186267	0.5265293	0.5403689	0.5290068	0.5373487	0.53621936
0.0	0.54047614	0.5364055	0.5238314	0.5400973	0.5266726	0.54042196	0.5296418	0.5380152	0.5352728
0.0	0.53994817	0.5371714	0.524368	0.54032826	0.5266777	0.54143035	0.5279691	0.53659433	0.53692406
0.0	0.53870267	0.53599924	0.52364445	0.53835195	0.5266207	0.5409252	0.5285757	0.53441393	0.5357569
0.0	0.53981024	0.5348361	0.52484614	0.54164034	0.5263408	0.54001296	0.5293743	0.536627	0.53522736
0.0	0.53963923	0.5345474	0.5244832	0.5411375	0.5263236	0.5402143	0.5291813	0.53664374	0.5357126
0.0	0.53961873	0.5341817	0.5253652	0.5410743	0.52549607	0.5400203	0.52909535	0.53717595	0.53592646
0.0	0.53961873	0.5341817	0.5253652	0.5410743	0.52549607	0.5400203	0.52909535	0.53717595	0.53592646
0.0	0.54060113	0.53447926	0.52501404	0.5404508	0.52492124	0.53843606	0.5269817	0.5376587	0.5365003
0.0	0.5396249	0.53365356	0.52532244	0.54148847	0.52595687	0.53917587	0.52829665	0.5381478	0.5361689
0.0	0.5393227	0.5316196	0.5244098	0.5411913	0.526331	0.53904855	0.5287263	0.5377947	0.5372787
0.0	0.5401176	0.5348594	0.52369463	0.54188305	0.5265593	0.5404885	0.52937084	0.5362603	0.53704065
0.0	0.53796935	0.5350586	0.5230635	0.53988266	0.5255889	0.53938574	0.52826977	0.53570324	0.53570175
0.0	0.53775537	0.5352714	0.5236289	0.5394905	0.5256682	0.53976023	0.52834374	0.5361536	0.5346569
0.0	0.5392653	0.5345262	0.52383435	0.53993833	0.5261426	0.53999275	0.52789634	0.5367969	0.5359398
0.0	0.53960025	0.5355377	0.52328664	0.53958213	0.52538294	0.5399848	0.52776784	0.53560007	0.53628373
0.0	0.53754556	0.5344866	0.5249017	0.5408332	0.5255017	0.53992814	0.52868485	0.5356936	0.53348845
0.0	0.5400689	0.5357117	0.52318496	0.5396848	0.5244858	0.53872067	0.5281732	0.5358293	0.53547454
0.0	0.53955257	0.5348491	0.5225097	0.540916	0.52708405	0.54032624	0.5275514	0.5370984	0.5363526
0.0	0.023048729	0.0348247	0.02337494	0.029010769	0.021763984	0.03401948	0.025429424	0.029951831	0.023475181
0.0	0.53810155	0.53377056	0.52585065	0.5408793	0.52591693	0.53980756	0.5294603	0.5374755	0.5354986
0.0	0.53810155	0.53377056	0.52585065	0.5408793	0.52591693	0.53980756	0.5294603	0.5374755	0.5354986
0.0	0.5409008	0.53412527	0.52556103	0.5426372	0.5256763	0.5414595	0.5308711	0.53820074	0.5377185
0.0	0.5396137	0.5347803	0.5241679	0.5411879	0.52607906	0.5399137	0.5292411	0.537148	0.536834
0.0	0.5381107	0.5338639	0.5244486	0.5407674	0.5250487	0.5406942	0.52756447	0.53797674	0.5349103
0.0	0.5373845	0.5339151	0.5240138	0.5409272	0.52549815	0.5398747	0.5296126	0.53734964	0.5346165
0.0	0.5373845	0.5339151	0.5240138	0.5409272	0.52549815	0.5398747	0.5296126	0.53734964	0.5346165
0.0	0.5396137	0.5347803	0.5241679	0.5411879	0.52607906	0.5399137	0.5292411	0.537148	0.536834
0.0	0.5388623	0.53594744	0.523767	0.5385833	0.5259664	0.5394916	0.53005874	0.5372082	0.5346962
0.0	0.53943837	0.5347434	0.52284956	0.5401804	0.52629954	0.5401809	0.52973336	0.53801906	0.5376856
0.0	0.5361202	0.53500223	0.5223964	0.5393279	0.5240036	0.5398339	0.529614	0.53606194	0.5333951
0.0	0.5399741	0.535068	0.5248271	0.5413972	0.5248349	0.54079884	0.5283662	0.53744763	0.53755474
0.0	0.53850716	0.53569305	0.5231162	0.54104453	0.52586216	0.5401772	0.5302929	0.53584015	0.5351771
0.0	0.53632385	0.5340102	0.5238766	0.539467	0.5250912	0.53713715	0.5287783	0.5360103	0.5357473
0.0	0.53884894	0.53456974	0.52452934	0.5406562	0.5257686	0.54023963	0.5294349	0.53674525	0.53628737
0.0	0.53884274	0.5333475	0.5237713	0.5405328	0.52598345	0.5406399	0.52827865	0.5368732	0.5354265
0.0	0.5379369	0.53507525	0.5255749	0.541436	0.5260901	0.5416212	0.530566	0.53690356	0.5351713
0.0	0.5388388	0.53408825	0.52477914	0.54119164	0.5259952	0.54089355	0.529348	0.5371132	0.535958
0.0	0.5388532	0.53434896	0.5244417	0.5408357	0.52630836	0.5404308	0.52929395	0.53747624	0.53554565
0.0	0.5378244	0.5344029	0.5245732	0.54026073	0.5259087	0.539486	0.529775	0.5366736	0.5351038
0.0	0.5392992	0.532563	0.52403	0.5412159	0.5277922	0.5402554	0.52958363	0.53703356	0.53551453
0.0	0.5371818	0.5339056	0.5236757	0.5387286	0.52449316	0.53955567	0.5270398	0.53560656	0.5344433
0.0	0.5382658	0.5326806	0.5241098	0.54055285	0.5250402	0.53771573	0.52753174	0.5375096	0.53388834
0.0	0.53845716	0.5327541	0.52487034	0.54153943	0.52601635	0.5388158	0.52857155	0.53807324	0.534863
0.0	0.5409259	0.5340646	0.5246332	0.5413616	0.52412593	0.53854465	0.5283067	0.53651184	0.5356478
0.0	0.025102528	0.03125755	0.023773598	0.023350291	0.02641948	0.038210638	0.021442793	0.02414089	0.025096817
0.0	0.5374035	0.53480244	0.5239167	0.53930366	0.5266741	0.5387548	0.52555114	0.5367589	0.5313051
0.0	0.5408626	0.53490853	0.5233585	0.53996474	0.52437174	0.54087853	0.5286195	0.53427607	0.5360383
0.0	0.5381635	0.5344984	0.5245665	0.53990495	0.5254597	0.5392417	0.5278319	0.5363477	0.5345817
0.0	0.5365078	0.5338998	0.521754	0.54089975	0.5256207	0.5397423	0.5295973	0.5344077	0.5351373
0.0	0.53882796	0.5344334	0.5235389	0.539969	0.52596515	0.53891903	0.52747256	0.5362283	0.53563505
0.0	0.53915167	0.5340899	0.52414095	0.54067814	0.5260776	0.53946906	0.5277549	0.5367654	0.53594697
0.0	0.53813016	0.5335863	0.52366275	0.54141116	0.52583945	0.53933984	0.52870536	0.53424305	0.53568345
0.0	0.5375999	0.5335858	0.52318805	0.53983563	0.5260574	0.5395218	0.52735937	0.53635746	0.53502816
0.0	0.5378112	0.5340123	0.5224631	0.54091847	0.52516884	0.539436	0.52871233	0.5356641	0.53455174
0.0	0.5400659	0.5362709	0.5228357	0.5416072	0.5270865	0.5415168	0.52910364	0.53684205	0.53494567
0.0	0.53930527	0.5342048	0.52393246	0.5409767	0.5259479	0.5391125	0.5273902	0.5369168	0.5359886
0.0	0.53925276	0.5335834	0.52381855	0.5406543	0.52593833	0.5392192	0.5268041	0.5366743	0.53408265
0.0	0.5371098	0.53433937	0.52200145	0.5377917	0.5281327	0.5371814	0.5270644	0.53502214	0.53598875
0.0	0.5378792	0.5335836	0.5238164	0.54015964	0.5275625	0.5385487	0.52833796	0.53682995	0.5359131
0.0	0.5392919	0.53453153	0.52384114	0.5405107	0.5272538	0.53971666	0.5278351	0.53703403	0.53623587
0.0	0.5392919	0.53453153	0.52384114	0.5405107	0.5272538	0.53971666	0.5278351	0.53703403	0.53623587
0.0	0.53786814	0.5333672	0.52482235	0.5379655	0.52627546	0.53754216	0.52659047	0.53608966	0.5343552
0.0	0.53786814	0.5333672	0.52482235	0.5379655	0.52627546	0.53754216	0.52659047	0.53608966	0.5343552
0.0	0.5377036	0.53283966	0.5212313	0.539567	0.5280344	0.5386071	0.5274687	0.5346719	0.53455985
0.0	0.53831464	0.5335239	0.52160746	0.538715	0.52700907	0.53668106	0.52593374	0.5374533	0.5335592
0.0	0.5396656	0.5327714	0.5226376	0.53978366	0.5272705	0.5402979	0.52726996	0.5370216	0.5339809
0.0	0.53947186	0.5350732	0.5253157	0.54150426	0.52598053	0.54090524	0.529596	0.5373137	0.5368172
0.0	0.5394685	0.5331073	0.5267887	0.54093117	0.5266597	0.5407152	0.52893025	0.53916824	0.53603613
0.0	0.53660077	0.53247404	0.52488333	0.5393931	0.52526593	0.538565	0.52810454	0.536692	0.5346226
0.0	0.15925092	0.12554625	0.14172798	0.15382594	0.120859936	0.17797278	0.12574448	0.16062328	0.15516853
0.0	0.53865564	0.53424996	0.52460676	0.5410986	0.5259151	0.5405428	0.529065	0.53702366	0.5353622
0.0	0.53872496	0.5350473	0.52362496	0.53918284	0.5268122	0.5399211	0.52778405	0.53708965	0.5349534
0.0	0.5405896	0.535918	0.5249256	0.54194236	0.5288413	0.5403158	0.53081846	0.53938806	0.5331919
0.0	0.5373636	0.5343736	0.5239499	0.53918993	0.5261915	0.53889114	0.5273103	0.5374015	0.53250706
0.0	0.5399411	0.53591835	0.52546704	0.54342955	0.52813846	0.5420794	0.5286081	0.5389182	0.53568447
0.0	0.5404973	0.5353858	0.524975	0.5415561	0.5279171	0.5409038	0.52852273	0.5387228	0.53480226
0.0	0.014274041	0.01074154	0.011820972	0.0109974295	0.010172336	0.011626005	0.008474663	0.00066595897	0.009943749
0.0	0.17026383	0.15465981	0.14498897	0.15747388	0.13996401	0.15822205	0.12985002	0.024372814	0.14127482
0.0	0.53932554	0.53496	0.52415925	0.54084754	0.52661896	0.5402946	0.5289325	0.5376533	0.5348349
0.0	0.541396	0.5346935	0.5243286	0.5422773	0.525869	0.5409437	0.5287657	0.5381403	0.53603464
0.0	0.1339402	0.14943247	0.16675659	0.15796022	0.1581539	0.16566142	0.13656113	0.16004851	0.15328087
0.0	0.538966	0.5347214	0.5213159	0.5404696	0.52533454	0.5400756	0.52961063	0.53553843	0.53449017
0.0	0.54058635	0.53565854	0.5249951	0.5416856	0.5271662	0.5398411	0.5281154	0.5370413	0.53519684
0.0	0.5376267	0.53517246	0.5227893	0.54033047	0.52483666	0.5395062	0.5277268	0.53496635	0.5329202
0.0	0.5404885	0.5349922	0.5240182	0.54188037	0.52837056	0.5412713	0.52755874	0.536124	0.53542614
0.0	0.07737045	0.11668752	0.08995858	0.12267786	0.070034705	0.09961132	0.084009014	0.11409369	0.0768675
0.0	0.11072587	0.11133462	0.09467423	0.12315494	0.0842207	0.10195011	0.06577751	0.10587701	0.07242511
0.0	0.5389277	0.5353347	0.523812	0.5418758	0.52603304	0.5400908	0.5286887	0.5363163	0.5360605
0.0	0.5385382	0.5342713	0.5244009	0.54043764	0.5238882	0.5400973	0.5281497	0.5367917	0.5352673
0.0	0.5369117	0.5339579	0.52454925	0.5393247	0.5247106	0.5391533	0.5276629	0.53756547	0.5377186
0.0	0.53985417	0.5325184	0.52692527	0.5395211	0.5258724	0.53929764	0.52965575	0.53805643	0.5362921
0.0	0.5385212	0.53441095	0.5242922	0.53961015	0.5273825	0.5395457	0.5277748	0.5373706	0.53677666
0.0	0.5374425	0.535134	0.52512467	0.54126227	0.52541876	0.5397316	0.52689993	0.53594685	0.5339194
0.0	0.53822666	0.53470695	0.5234625	0.541419	0.526926	0.5395005	0.52782243	0.53619105	0.53579205
0.0	0.538463	0.53378034	0.52500033	0.5406616	0.5255112	0.5398975	0.5292857	0.53637147	0.5347974
0.0	0.538463	0.53378034	0.52500033	0.5406616	0.5255112	0.5398975	0.5292857	0.53637147	0.5347974
0.0	0.5365556	0.5330743	0.5237371	0.5390057	0.5249742	0.5380061	0.5276484	0.5348425	0.5325475
0.0	0.53956467	0.5361149	0.5236715	0.5426317	0.5280087	0.54142356	0.53067046	0.53715974	0.5362003
0.0	0.16419847	0.14545073	0.1467579	0.1603488	0.12982607	0.1687683	0.14230949	0.10693878	0.15295458
0.0	0.2085525	0.1890845	0.18963464	0.20582199	0.17257628	0.21463661	0.18614511	0.14833555	0.19658105
0.0	0.2085164	0.18975402	0.18981192	0.20538078	0.17271094	0.21378516	0.18624724	0.14861697	0.19642715
0.0	0.5397329	0.53525484	0.5229972	0.54117626	0.5274617	0.54074603	0.529917	0.53547263	0.5345624
0.0	0.5374216	0.53407955	0.5226299	0.5428604	0.5259593	0.54183596	0.5288765	0.53658116	0.5336629
0.0	0.08705705	0.11725633	0.08019	0.086168185	0.09568151	0.11443206	0.0960252	0.10767056	0.10448236
0.0	0.08699387	0.11734832	0.080008686	0.08609239	0.09547744	0.11391978	0.096010834	0.107134596	0.10421907
0.0	0.069932394	0.07284589	0.07352851	0.07782254	0.04904651	0.07123378	0.051396225	0.082970545	0.07082384
0.0	0.07080197	0.091198765	0.06816068	0.06806877	0.07117827	0.09085053	0.06195802	0.0781841	0.0720378
0.0	0.53978515	0.5351789	0.525367	0.54179806	0.5271448	0.5408266	0.5291445	0.53884345	0.53531396
0.0	0.54009825	0.5340135	0.52372336	0.54258406	0.52599734	0.5406832	0.52965814	0.53794354	0.5349664
0.0	0.5388715	0.5347577	0.5223017	0.5412738	0.52725506	0.53804404	0.5311008	0.53705716	0.5362465
0.0	0.5404	0.5338893	0.5242988	0.54222196	0.5277638	0.54084826	0.5295887	0.5374645	0.5352309
0.0	0.54058427	0.5346438	0.5225689	0.5414261	0.52534896	0.5403538	0.52980506	0.5374919	0.5350005
0.0	0.5389073	0.5338232	0.5250048	0.540461	0.52529764	0.53940225	0.527684	0.5365402	0.5337947
0.0	0.54049903	0.5344725	0.5247111	0.5408417	0.52503663	0.5400438	0.5272136	0.53626746	0.5337914
0.0	0.5395901	0.53501326	0.5233407	0.5405872	0.5243504	0.54020315	0.52773595	0.535034	0.53346765
0.0	0.53960514	0.534389	0.524135	0.5399858	0.52420294	0.53815866	0.52711344	0.5360121	0.53483796
0.0	0.5388759	0.5333123	0.5241173	0.540157	0.5246163	0.5391322	0.52743304	0.53608036	0.5345644
0.0	0.5402124	0.53551507	0.52501035	0.5405583	0.52620953	0.53954357	0.528128	0.536398	0.5337692
0.0	0.5408312	0.53412426	0.52546734	0.54004675	0.52486175	0.5397937	0.5267357	0.53697306	0.5338468
0.0	0.5402566	0.5353003	0.52317977	0.5412751	0.525127	0.5400648	0.52842367	0.5365463	0.534036
0.0	0.54093355	0.5347474	0.52336085	0.5404256	0.5244114	0.5399057	0.5261497	0.5365405	0.53489065
0.0	0.5403691	0.53415704	0.523378	0.5408358	0.5255324	0.5395471	0.52789104	0.53558636	0.5341625
0.0	0.53991383	0.535208	0.5242107	0.54139256	0.52501106	0.5392761	0.5283611	0.5367419	0.5337791
0.0	0.5395553	0.5337968	0.5238358	0.5407781	0.52498734	0.5394235	0.52690035	0.535897	0.53407717
0.0	0.53986263	0.5354623	0.52417755	0.54084617	0.5247019	0.54042876	0.52773166	0.5362775	0.53495526
0.0	0.5393735	0.5350842	0.52448785	0.54138726	0.52448446	0.539629	0.52773476	0.53603274	0.5341177
0.0	0.53974694	0.5342571	0.52415437	0.5407977	0.5247683	0.5405379	0.52798194	0.5359991	0.53326625
0.0	0.5399362	0.5343303	0.5244829	0.54149884	0.5244541	0.5399608	0.52748203	0.5368288	0.53425676
0.0	0.5394388	0.53441006	0.5235891	0.54053664	0.525508	0.53959775	0.52748	0.53631645	0.5333541
0.0	0.53943276	0.5336751	0.5238186	0.5405456	0.5245645	0.5388054	0.52651644	0.53518003	0.5335476
0.0	0.5400859	0.53367937	0.5253488	0.54138345	0.5271914	0.54056895	0.52858514	0.5389363	0.5348089
0.0	0.53912157	0.5346794	0.52575165	0.53970176	0.5272814	0.5391235	0.5288409	0.5373799	0.5344703
0.0	0.06747942	0.06732111	0.065867126	0.07004761	0.06081359	0.083002985	0.054190774	0.07373246	0.06516491
0.0	0.31930396	0.34407547	0.32100815	0.33300173	0.32436097	0.34195334	0.3229901	0.33434752	0.33184537
0.0	0.5402199	0.5346467	0.5237354	0.5421787	0.52686137	0.5406702	0.5294053	0.5361893	0.5346047
0.0	0.38763583	0.40332872	0.37875652	0.40365988	0.35399655	0.40010998	0.3745778	0.3873844	0.3752126
0.0	0.53767866	0.53422064	0.52408284	0.54018617	0.5268539	0.54045606	0.52811337	0.5377583	0.53506434
0.0	0.5399335	0.535126	0.5250925	0.5414132	0.5269194	0.54113364	0.5287404	0.5378418	0.53693277
0.0	0.5391446	0.53497034	0.5251067	0.541513	0.52583206	0.5397598	0.52996844	0.5367237	0.53580594
0.0	0.539492	0.53499633	0.5247413	0.5418557	0.52608407	0.54011595	0.52967393	0.5370651	0.5356314
0.0	0.5388088	0.53453743	0.52405334	0.5411086	0.52616334	0.5413443	0.52845836	0.53779566	0.53544044
0.0	0.5401248	0.5346211	0.5244458	0.54248327	0.5266004	0.5417341	0.5295721	0.5381967	0.53630644
0.0	0.5374725	0.53426266	0.52476746	0.5397225	0.5268931	0.53969294	0.529462	0.53795624	0.5345113
0.0	0.54061866	0.53474206	0.5267296	0.5418489	0.52613264	0.54038185	0.5300421	0.5376142	0.53634995
0.0	0.53935826	0.5351119	0.52471185	0.54177773	0.5263088	0.540031	0.52949613	0.5365795	0.5362748
0.0	0.5395877	0.53404737	0.5256352	0.54225445	0.5260449	0.54048985	0.5301127	0.5366779	0.5356089
0.0	0.539318	0.53390944	0.52510774	0.54137594	0.5267552	0.5407297	0.52944165	0.53777814	0.53514737
0.0	0.5403791	0.53311	0.52589166	0.5421914	0.52643317	0.5408492	0.52917224	0.53743047	0.5355417
0.0	0.5402652	0.53426063	0.52429813	0.5424456	0.5267946	0.54086983	0.52930105	0.5367342	0.5351229
0.0	0.099228606	0.11121636	0.09666758	0.09960878	0.10668564	0.13710506	0.0958667	0.12085442	0.10731348
0.0	0.5366002	0.53363955	0.5236659	0.5389533	0.5265474	0.5384574	0.52797014	0.53717273	0.53421086
0.0	0.5388385	0.5345104	0.52502763	0.54122734	0.5256875	0.5403918	0.52915716	0.5364434	0.53498447
0.0	0.5371966	0.5345608	0.5229105	0.5416002	0.5267726	0.5399657	0.52914363	0.53487456	0.5323279
0.0	0.013716248	0.017234359	0.010392801	0.01563462	0.009378204	0.02264872	0.009388461	0.014284847	0.012432079
0.0	0.53797364	0.53348744	0.5221308	0.53888625	0.5273004	0.5390705	0.52767164	0.535989	0.5348502
0.0	0.012577983	0.016785333	0.013509927	0.0006692165	0.007571707	0.017090332	0.0005163921	0.011650588	0.012201982
0.0	0.0016216186	0.0007035043	0.0007983765	0.00047342968	0.0003201957	0.0015311118	0.0008606115	0.001102177	0.001059593
0.0	0.0008373947	0.0014314068	0.00085104845	0.00047598136	0.00029711652	0.0020009608	0.00053441036	0.0009915011	0.0005050159
0.0	0.0006497989	0.00072683475	0.00053325377	0.00052346004	0.00062041695	0.001458195	0.0010624531	0.0005106513	0.0004843883
0.0	0.0006433354	0.0014459973	0.00088527496	0.00060674443	0.00029929317	0.001586737	0.0009947399	0.0009618216	0.0012508323
0.0	0.00064405444	0.0014543204	0.0008852438	0.000604387	0.00030151333	0.0015867521	0.0009953817	0.00096542557	0.0012509741
0.0	0.001500795	0.0015242101	0.0005093198	0.001201529	0.00064579945	0.001378035	0.0009171264	0.0005097353	0.0011670091
0.0	0.0013107761	0.0019663647	0.0005427499	0.00054819754	0.00043751224	0.0009200238	0.00093415676	0.00051999115	0.011592936
0.0	0.53846836	0.5333331	0.52301466	0.53981215	0.52714586	0.5395902	0.52791417	0.53657395	0.5353192
0.0	0.53770065	0.53530747	0.5237214	0.53894967	0.5249766	0.5396707	0.5290008	0.5351158	0.5362484
0.0	0.5374027	0.53394413	0.5234591	0.5383122	0.5247591	0.5396883	0.5279839	0.53552026	0.53569263
0.0	0.53855735	0.5344909	0.523767	0.5394728	0.52566075	0.5410609	0.52845335	0.53568417	0.53592896
0.0	0.537976	0.5363602	0.5235744	0.53985465	0.5264892	0.5396686	0.5295955	0.53532636	0.53594357
0.0	0.5378618	0.5358688	0.5235045	0.54025596	0.5265325	0.54031307	0.5304235	0.5349377	0.536534
0.0	0.538024	0.5358688	0.5240387	0.53915226	0.52575547	0.5392037	0.5288602	0.5361733	0.5357925
0.0	0.53756386	0.5345057	0.5232422	0.53961873	0.52631503	0.54033065	0.5294069	0.53534216	0.5359782
0.0	0.5377261	0.5345057	0.52377635	0.53851485	0.525538	0.5392212	0.52784324	0.5365776	0.5352367
0.0	0.5390953	0.53584963	0.52363324	0.5396661	0.5271491	0.53999734	0.5283997	0.5356589	0.53465223
0.0	0.53813845	0.53510803	0.52264273	0.539564	0.5259482	0.5402196	0.52868146	0.5345632	0.5353783
0.0	0.53795224	0.53619844	0.5234842	0.539543	0.5271973	0.5399292	0.52782136	0.535251	0.53515923
0.0	0.5386629	0.53609055	0.5222604	0.53908986	0.5270974	0.5393273	0.5295219	0.5362517	0.5360217
0.0	0.5391743	0.5362492	0.5225711	0.5396832	0.5279964	0.53984046	0.52890074	0.536358	0.5357393
0.0	0.53862804	0.53487575	0.5235937	0.5396487	0.5269135	0.53994536	0.527557	0.53597	0.5342951
0.0	0.5385532	0.5363581	0.52288395	0.54069704	0.52623606	0.5400796	0.52802104	0.5369583	0.53641886
0.0	0.53767884	0.5358456	0.5235546	0.5393901	0.52516997	0.53919506	0.5276095	0.53573996	0.535523
0.0	0.5381266	0.5363227	0.52393633	0.54032254	0.5276254	0.54011995	0.52931774	0.5353446	0.5364147
0.0	0.53771394	0.5357879	0.52388704	0.53993165	0.5260381	0.53955024	0.52945936	0.5355819	0.5369639
0.0	0.5382453	0.5352633	0.5220345	0.5392679	0.5266624	0.539417	0.52836555	0.5364409	0.5349466
0.0	0.53829485	0.5351795	0.52229846	0.5401215	0.5274086	0.5400481	0.52888227	0.53611076	0.5365424
0.0	0.53791195	0.53484476	0.5233448	0.5387879	0.5263085	0.5391295	0.52885246	0.53546685	0.5356977
0.0	0.5386875	0.534531	0.5242418	0.5400349	0.5267201	0.54005027	0.52853245	0.5354574	0.5346707
0.0	0.5382428	0.5359118	0.5230567	0.5400411	0.5271717	0.54050726	0.5295339	0.5359672	0.53627944
0.0	0.53901833	0.53559816	0.5239537	0.54128754	0.5275833	0.5414276	0.5292139	0.5359577	0.53525263
0.0	0.5389204	0.5345539	0.523459	0.5396982	0.5255457	0.5400048	0.528261	0.5362653	0.5356375
0.0	0.538228	0.53535885	0.52419424	0.53970546	0.52743214	0.54029965	0.52857345	0.5369627	0.53577113
0.0	0.5387591	0.5356816	0.5216366	0.5386588	0.52664584	0.5394948	0.5288142	0.53585166	0.53496975
0.0	0.5393464	0.53585845	0.52327496	0.5394828	0.5275377	0.5401239	0.5294667	0.53791285	0.53596926
0.0	0.53691226	0.5352308	0.52430385	0.53906226	0.5244782	0.5404609	0.52914524	0.53472334	0.53527594
0.0	0.53803045	0.535906	0.52431846	0.539693	0.52579075	0.5396471	0.52965707	0.53608555	0.5357384
0.0	0.5378054	0.5343095	0.52269906	0.54007137	0.52774435	0.5402533	0.5284678	0.53631365	0.534806
0.0	0.5365193	0.5350502	0.52439237	0.53933024	0.52608925	0.5400024	0.52854496	0.53529674	0.5353033
0.0	0.5377492	0.5339747	0.5216664	0.5383044	0.5277072	0.5386291	0.52869827	0.53630346	0.5346672
0.0	0.53888583	0.5355487	0.52250516	0.53947073	0.52663475	0.540397	0.5296243	0.5367224	0.53596467
0.0	0.5378657	0.53579444	0.52138466	0.5385413	0.5269276	0.5395437	0.5284058	0.5361693	0.53570056
0.0	0.53727096	0.53518873	0.5228381	0.537662	0.52668667	0.5388548	0.5269357	0.53473	0.53501177
0.0	0.5372045	0.53362936	0.5228205	0.5394994	0.52683467	0.53887874	0.5275189	0.5358429	0.53466976
0.0	0.014524532	0.017667174	0.014679151	0.013617255	0.009131097	0.017608868	0.0005221825	0.0010886188	0.010955706
0.0	0.0016173704	0.0007051868	0.000798792	0.0004754689	0.00032156374	0.001535535	0.00086439523	0.0011050722	0.0010515627
0.0	0.0016219136	0.00070574414	0.00079764804	0.00047842175	0.00032221893	0.0015380592	0.00086095394	0.0011033929	0.0010607934
0.0	0.09950223	0.0991536	0.09822351	0.0046462654	0.08413946	0.11191087	0.004691906	0.090219036	0.1084066
0.0	0.09949399	0.0989017	0.09794036	0.0046564513	0.08433415	0.11179012	0.0046778736	0.09012656	0.10884117
0.0	0.011139716	0.0045678806	0.0061531262	0.0038745794	0.006628705	0.014087595	0.007982476	0.0046364516	0.011023906
0.0	0.00693271	0.012486183	0.101943724	0.0042004846	0.005038728	0.014755251	0.005157054	0.004564001	0.0054093725
0.0	0.0070007117	0.012537475	0.10244217	0.0042309063	0.005084213	0.014815903	0.0051586246	0.0046204147	0.0053975154
0.0	0.0069700833	0.012510618	0.10178624	0.004216715	0.005095835	0.014760354	0.0051885485	0.004604696	0.005427435
0.0	0.013714609	0.004489951	0.006276409	0.0032887785	0.0038143035	0.011026776	0.0077587585	0.009132595	0.010253676
0.0	0.013797135	0.0045101587	0.006307869	0.0032721518	0.0038201842	0.01096604	0.0077339974	0.009166915	0.0102359615
0.0	0.01377107	0.0044820844	0.006284427	0.0032794492	0.0038343829	0.010945744	0.007716467	0.009160369	0.010265622
0.0	0.11585843	0.09967735	0.118877895	0.09373207	0.093580805	0.09824782	0.08871129	0.104921505	0.09699075
0.0	0.11597501	0.1001491	0.11921353	0.093405776	0.09346109	0.097743005	0.088756755	0.10487359	0.097139
0.0	0.11623759	0.09994512	0.11948578	0.09376757	0.09337465	0.0979876	0.08836159	0.10491273	0.09754076
0.0	0.11607209	0.0997038	0.119459994	0.09345768	0.09362318	0.09781769	0.08835272	0.10549042	0.09704777
0.0	0.11557738	0.099416666	0.11850703	0.09306379	0.09324352	0.09788094	0.08814124	0.104746476	0.09678419
0.0	0.11564397	0.099513024	0.11923151	0.09335554	0.09295124	0.09813356	0.088122234	0.10476463	0.096962556
0.0	0.1156073	0.0992514	0.11963932	0.09331849	0.09357156	0.09780419	0.087997004	0.105143264	0.096755415
0.0	0.09861287	0.10614705	0.10103978	0.11078683	0.10224484	0.120637104	0.00939263	0.0967384	0.11249689
0.0	0.09849944	0.10665356	0.101630494	0.11060108	0.10194033	0.12021246	0.009379719	0.09681279	0.1122071
0.0	0.09863364	0.10664852	0.10144349	0.11053429	0.10206793	0.12003183	0.009347917	0.09678177	0.11255746
0.0	0.098622024	0.10585767	0.10148152	0.11068627	0.10157565	0.12022324	0.009392315	0.096797265	0.11197715
0.0	0.09829011	0.106080614	0.1013544	0.110388435	0.10184566	0.12017906	0.009377446	0.096442014	0.11228835
0.0	0.09794407	0.105671905	0.10118794	0.11031187	0.1015022	0.12028646	0.009344698	0.09641208	0.11213985
0.0	0.09803574	0.10561356	0.10130806	0.109867044	0.10190115	0.119738646	0.009291476	0.096412055	0.11232535
0.0	0.11250693	0.10295558	0.10495485	0.08685422	0.09896392	0.1148506	0.0047170236	0.009024372	0.097912624
0.0	0.11252256	0.10344667	0.105374046	0.08691386	0.09900159	0.11472498	0.0047326237	0.008967397	0.09797499
0.0	0.112983726	0.10359695	0.105736546	0.087533616	0.099457555	0.11522527	0.0047198385	0.00906016	0.09807203
0.0	0.11279106	0.10371808	0.105870984	0.0870234	0.09912264	0.11469543	0.0047036265	0.009075131	0.09764736
0.0	0.11255206	0.10326121	0.10535059	0.08713427	0.09877613	0.11498562	0.004723758	0.009003255	0.097731836
0.0	0.11202285	0.10302249	0.10544338	0.08689808	0.09866793	0.11483957	0.004718638	0.009011282	0.09752659
0.0	0.112378195	0.10271625	0.10557567	0.08687164	0.098916516	0.11434909	0.0046912353	0.009010771	0.09802884
0.0	0.112745844	0.10300632	0.105287276	0.08678309	0.098691106	0.11457348	0.0047342973	0.00898458	0.09738751
0.0	0.0071288096	0.009071662	0.006720474	0.0032979785	0.0035286222	0.014326442	0.0048301574	0.008211619	0.004922915
0.0	0.012405592	0.0060027535	0.0065702377	0.004780594	0.0049235616	0.012357882	0.009631405	0.0043818685	0.0105984425
0.0	0.01245177	0.0059879683	0.0066199442	0.004784743	0.00492891	0.012337576	0.009644185	0.004378926	0.010585965
0.0	0.012459882	0.005990648	0.006597149	0.004790268	0.0049232813	0.012352204	0.0096372925	0.0043781316	0.0106314095
0.0	0.012457863	0.005987668	0.006633608	0.0047782394	0.0049395575	0.012300519	0.009617851	0.004388493	0.010596379
0.0	0.012400592	0.00598234	0.0066292766	0.004773351	0.0049065277	0.012298788	0.009599083	0.0043653655	0.010621063
0.0	0.012394929	0.005983928	0.006600331	0.004771779	0.004906651	0.012382046	0.009624385	0.0043707304	0.01061413
0.0	0.01244966	0.0059792018	0.006624163	0.0047554234	0.004915107	0.012304135	0.009574739	0.004377939	0.010581621
0.0	0.013723888	0.0044777803	0.0062528546	0.0032800774	0.003811024	0.01095828	0.0077489344	0.009154269	0.010246348
0.0	0.013777445	0.0045013917	0.006312127	0.00328502	0.0038199138	0.010963145	0.007777886	0.009199586	0.010301103
0.0	0.01374232	0.004500524	0.006302653	0.0032824585	0.0038184752	0.010986342	0.0077905296	0.009145985	0.010219785
0.0	0.013765347	0.0044781053	0.0063269613	0.003276022	0.0038055805	0.010888848	0.007726119	0.009158638	0.010226738
0.0	0.013754392	0.004484998	0.006284301	0.0032739968	0.0038122893	0.010984813	0.0077685444	0.009135585	0.010281918
0.0	0.013740692	0.0044822423	0.0063029844	0.0032745353	0.0038073363	0.010948377	0.0077139083	0.009153282	0.010259389
0.0	0.09882479	0.09851977	0.09792525	0.0046187686	0.08367944	0.1112113	0.0046537295	0.08986698	0.108753644
0.0	0.09969026	0.09926858	0.09807563	0.004641969	0.08412271	0.1116942	0.004711884	0.09027099	0.10853341
0.0	0.099500865	0.099099785	0.098121814	0.0046712956	0.08417813	0.1121529	0.0047046086	0.08974138	0.1085368
0.0	0.09920649	0.09855988	0.09850054	0.004627521	0.08375608	0.11147379	0.004671748	0.09012937	0.108163096
0.0	0.09935081	0.09885211	0.098022014	0.0046583326	0.083960995	0.1118587	0.0046889763	0.08984074	0.10881426
0.0	0.099025026	0.098831564	0.09801354	0.0046305642	0.083988994	0.11187102	0.0046897396	0.09003708	0.10824938
0.0	0.09904618	0.098690614	0.09824577	0.00461517	0.08403454	0.11172475	0.004667953	0.08985762	0.10800869
0.0	0.011147409	0.0045655286	0.0061684162	0.0038719706	0.006613369	0.0140833175	0.0079890825	0.0046345307	0.010962745
0.0	0.01116052	0.0045904047	0.0061976695	0.0038635673	0.006598011	0.014039052	0.008005429	0.0046354085	0.011043643
0.0	0.011122018	0.0045837425	0.0061837705	0.003875818	0.006642402	0.014077399	0.0079990355	0.004631751	0.011001196
0.0	0.011129515	0.004560144	0.006192415	0.0038506582	0.0065974863	0.013988853	0.007941228	0.0046374463	0.011006187
0.0	0.011122118	0.0045653465	0.006158777	0.003876146	0.006596905	0.014097188	0.008001355	0.004620371	0.011020876
0.0	0.011148713	0.0045710234	0.0061753127	0.0038731259	0.0065898714	0.014110196	0.008010607	0.0046372283	0.011036312
0.0	0.011117068	0.004559517	0.006182721	0.0038517413	0.006618815	0.014036914	0.007977331	0.004623605	0.010993105
0.0	0.32333335	0.3248477	0.3167653	0.32019618	0.28229934	0.33352306	0.30051404	0.30713356	0.31328338
0.0	0.20875141	0.20152596	0.188928	0.19739531	0.18374063	0.2068851	0.18451834	0.19558111	0.17431141
0.0	0.53862065	0.5328227	0.52438426	0.54086643	0.5251975	0.53863794	0.52800786	0.5374439	0.53464097
0.0	0.5386724	0.5354454	0.5239902	0.5403964	0.52569276	0.5396377	0.52934086	0.5369482	0.53467983
0.0	0.53795826	0.53386116	0.52352476	0.5394509	0.52672225	0.53993505	0.5276243	0.53690743	0.534332
0.0	0.5400371	0.53402245	0.5237991	0.54099244	0.5250751	0.53993124	0.52785075	0.5362406	0.53551507
0.0	0.53857213	0.5362899	0.5235268	0.5399298	0.5268015	0.5404071	0.52787435	0.5362793	0.53722656
0.0	0.54055357	0.53459024	0.5264331	0.5418921	0.5240003	0.54022044	0.5285392	0.5355658	0.536288
0.0	0.5396641	0.5360227	0.5259941	0.5427987	0.5291552	0.54136014	0.52881783	0.5378813	0.53414625
[truncated: 18,826 more rows]
