# Supplementary material for: Teasing out missing reactions in genome-scale metabolic networks through hypergraph learning
Source: Nat Commun. 2023 Apr 25;14:2375. doi: 10.1038/s41467-023-38110-7 (PMC10130184; doi:10.1038/s41467-023-38110-7)
Supplement: Supplementary file 4 — Source Data [file 41467_2023_38110_MOESM4_ESM.zip › Source Data/Figure 2/j-m/iCHOv1_DG44_cheshire.csv]

	0	0.1	0.1.1	0.1.1.1	0.1.1.1.1	0.1.1.1.1.1	0.1.1.1.1.1.1	0.1.1.1.1.1.1.1	0.1.1.1.1.1.1.1.1	0
1.0	0.61766434	0.85597795	0.5846524	0.9714788	0.99760914	0.0006606596	0.99971455	0.9998273	0.9404488	0.956082
1.0	0.82960474	0.9999496	0.9998708	0.9980362	0.9916769	0.8605675	0.99848783	0.9908364	0.322479	0.9900079
1.0	0.9927948	0.999683	0.99962664	0.9982786	0.9844924	0.9986986	0.56296533	0.9863201	9.148667e-05	0.99928206
1.0	0.86792356	0.9988527	0.9993293	0.9961533	0.05032601	0.99878913	0.99391574	0.14179781	0.97244817	0.8899594
1.0	0.9359785	0.9999002	0.99796367	0.011504142	0.9978842	0.99958295	0.9998159	0.99388796	0.67091525	0.99974936
1.0	0.96840334	0.9977634	0.014156653	0.088697016	0.99474806	0.0011564994	0.9998042	0.9895219	0.9999267	0.060603186
1.0	0.12289137	0.9977654	0.9977458	0.99904543	0.0007547414	0.9724302	0.99969566	0.90357125	0.061614092	0.9978015
1.0	0.99868125	0.111641355	0.9998859	0.542631	0.9980205	0.00016094325	0.99982893	0.99171364	0.029792171	0.99794036
1.0	0.9991297	0.994693	0.9991793	0.9970091	0.9990489	0.12763444	0.03168155	0.9999473	0.89112216	0.065868385
1.0	0.9993766	0.07451611	0.9998122	0.9986443	0.985788	0.99400526	0.99954826	0.99971074	0.9745113	0.93615544
1.0	0.9951379	0.8774641	0.9963322	0.9556672	0.72826856	0.9966646	0.9827595	0.9961588	0.9687582	0.9821873
1.0	0.993733	0.08888882	0.9995443	0.99921596	0.86143506	0.07881015	0.034294438	0.9917427	0.94414717	0.6119416
1.0	0.9927158	0.7401147	0.9975992	0.89145875	0.9842414	0.06135686	0.77881753	0.99572927	0.9903047	0.9999106
1.0	0.99810153	0.9588037	0.9575653	0.99940026	0.17097166	0.0034162109	0.9995028	0.0012353954	0.9999771	0.9559749
1.0	0.99083334	0.9999509	0.06771435	0.00015449796	0.3863448	0.9906345	0.9956987	0.7502762	0.14228737	0.99492407
1.0	0.65831023	0.99703896	0.9998536	0.99817896	0.99644154	0.99840975	0.9999814	0.999977	0.13592099	0.99477935
1.0	0.9992587	0.98047894	0.99972004	0.0015634819	0.9995951	0.99934036	0.9975079	0.0015002633	0.9968363	0.99862254
1.0	0.98385036	0.9999689	0.026900975	0.9996195	0.94477105	0.99898344	0.9931096	0.9999479	0.9886136	0.2627541
1.0	0.9907823	0.99438816	0.9998814	0.66627336	0.15495168	0.99699855	0.97203594	0.8992046	0.0009814926	0.9999894
1.0	0.926691	0.9999813	0.97200745	0.9980128	0.9925512	0.988489	0.9998024	0.998971	0.0035837574	0.8507832
1.0	0.99961156	0.07153908	0.91597056	0.9965838	0.045776866	0.6426813	0.9999633	0.9758469	0.99486357	0.8956494
1.0	0.80615705	0.9965443	0.9943119	0.9950948	4.7413134e-05	0.0051809885	0.99948525	0.0035102654	0.086156465	0.78719544
1.0	0.96012616	0.9972025	0.9941368	0.9975604	0.99848914	0.9934082	0.9999914	0.8856088	0.9558165	0.9994741
1.0	0.99462366	0.9970265	0.99752253	0.13069662	0.99628854	0.9890906	0.9999347	0.9994473	0.9996111	0.99949956
1.0	0.9972531	0.9958983	0.022158533	0.043462444	0.9999708	0.9980089	0.027777975	0.99985766	0.8558597	0.99953496
1.0	0.99552983	0.9999348	0.9996369	0.9566494	0.9992555	0.9960622	0.65977097	0.9901496	0.9857566	0.0011426824
1.0	0.14754839	0.99747986	0.9993223	0.027897736	0.94477105	0.99941945	0.012256824	0.99969125	0.9674076	0.9998964
1.0	0.0017310055	0.98464036	0.91597056	0.6777687	6.248336e-05	0.5952457	0.9995778	0.14965785	0.0026181354	0.88205487
1.0	0.9945115	0.9924981	0.99933606	0.81790495	0.96597177	0.10734505	0.9998259	0.99505275	0.9974087	0.98380166
1.0	0.9950976	0.9794153	0.99770457	0.9982851	0.9805689	0.3803905	0.03905232	0.9994604	0.017238503	0.9908689
1.0	0.99753606	0.99344504	0.99904376	0.9994511	0.00010068385	0.9997751	0.9974371	4.998703e-05	0.9580317	0.9994887
1.0	0.1649881	0.9634496	0.91040164	0.99982387	0.010031379	0.99637693	0.9917652	0.9992974	0.9949226	0.9981395
1.0	0.86792356	0.99968565	0.0023516852	0.9979798	0.9414431	0.9978529	0.96009016	0.9871737	0.9961343	0.9997298
1.0	0.9993765	0.99987817	0.26261464	0.99955183	0.9972396	0.9997353	0.9996438	0.9832618	0.088221975	0.003305503
1.0	0.9982382	0.9676091	0.00031969423	0.9996138	0.98264515	0.0008611389	0.9710618	0.67416143	0.9987494	0.9975025
1.0	0.7662684	0.99993	0.9809084	0.03582374	0.9894567	0.9875029	0.918927	0.03307187	0.96642536	0.99693054
1.0	0.998855	0.99965036	0.9938985	0.9991862	0.22571562	0.9858139	0.9976392	0.99896693	0.12769467	0.9978083
1.0	0.014684497	0.9987735	0.0272136	0.99836	0.99983406	0.99572694	0.9996916	0.16366716	0.9979832	0.014486196
1.0	0.9990723	0.9786901	0.9708419	0.9999919	0.99164927	0.9891396	0.96495724	0.0001752713	0.8309054	0.99770004
1.0	0.97843826	0.99984825	0.998447	0.9957313	0.0059074946	0.99598926	0.6902955	0.9908636	0.8558597	0.99953365
1.0	0.0013186786	0.99998546	0.10257261	0.01102893	0.034190778	0.6577367	0.99438065	0.9929304	0.9989011	0.23364606
1.0	0.9984855	0.9839625	0.18866491	0.97310877	0.9992149	0.99860245	0.99562484	0.015529026	0.9929945	0.65896547
1.0	0.99852365	0.9997801	0.997331	0.3074625	0.9767386	0.9925672	0.766127	0.9999516	0.9926938	0.0048820036
1.0	0.112250894	0.9999769	0.6543923	0.9961933	0.82269907	0.06691032	0.9949024	0.99948186	0.9991818	0.998594
1.0	0.99963176	0.738948	0.99671507	0.99327725	0.7496187	0.99412197	0.9999864	5.9433696e-05	0.9993774	0.9998934
1.0	0.9935601	0.9996012	0.9967334	0.9996729	0.2029663	0.99194396	0.99996114	0.0017849256	0.548077	0.9974016
1.0	0.036884524	0.99868816	0.16284062	0.011876785	0.9982785	0.21499962	0.99920267	0.07687258	0.9876673	0.9984774
1.0	0.9974075	0.993622	0.9971527	0.9224613	0.9958644	0.06838648	0.99890244	0.9948066	0.9943421	0.9981359
1.0	0.9973015	0.99598604	0.0003643548	0.9963587	0.97664285	0.9978873	0.99995077	0.9997956	0.0021975227	0.0046263793
1.0	0.52523184	0.14573994	0.9997564	0.998059	0.8658001	0.9991667	0.99940395	0.9964191	0.9697852	0.9986468
1.0	0.9558455	0.99924576	0.9997403	0.23842162	0.82190853	0.999574	0.9994229	0.97780263	0.9948072	0.00723823
1.0	0.9978416	0.99980575	0.9999982	0.7117749	0.9933745	0.9992949	0.97476214	0.010908746	0.99997735	0.9994295
1.0	0.85288453	0.99986386	0.9963709	0.9991404	0.99703455	0.99973065	0.7590422	0.999603	0.8558597	0.99367225
1.0	0.99045336	0.9969343	0.39047894	0.99871886	0.94339764	0.99977726	0.97290254	0.9966846	8.6368265e-05	0.9949581
1.0	0.9946489	0.9999304	0.9989831	0.7460577	0.0044389754	0.999728	0.42773792	0.9965643	0.87366956	0.9991891
1.0	0.61242193	0.9954529	0.21117267	0.995557	0.99883515	0.99922633	0.8735952	0.9993761	6.392441e-05	0.99978787
1.0	0.99426585	0.99978656	0.998606	0.97839326	0.99832374	0.99465215	0.9995309	0.995471	0.009515445	0.029461363
1.0	0.9991522	0.9999633	0.99739265	0.9152811	0.99960285	0.9992136	0.994578	0.996062	0.97984904	0.9998336
1.0	0.98825574	0.010739452	0.98843724	0.9929095	0.998968	0.9781251	0.99546105	0.99979025	0.922947	0.99687344
1.0	0.93392396	0.96610105	0.7368569	0.99757856	0.98364186	0.88077635	0.9994265	0.9998951	0.9953852	0.9978635
1.0	0.7405957	0.9858111	0.99763453	0.9868782	0.035432275	0.012656766	0.9039201	0.9997787	0.48739925	0.6083286
1.0	0.0006213265	0.99888235	0.9976363	0.9999323	0.23785794	0.9995703	0.8045737	0.4755974	0.21415854	0.9976998
1.0	0.9951846	0.99964976	0.9985801	0.9738142	0.9994655	0.7620934	0.9985753	0.9999062	0.9876774	0.95946014
1.0	0.29679495	0.99636155	0.99636465	0.99935335	0.97343475	0.9484172	0.9995685	0.99976355	0.008531406	0.9997255
1.0	0.99680555	0.9997905	0.9847786	0.9827686	0.9989849	0.8633563	0.61509734	0.9944576	0.990247	0.99932027
1.0	0.9816489	0.9998087	0.99870193	0.99851245	0.00069506216	0.9998266	0.9999397	0.51326543	0.9951521	0.9981761
1.0	0.5161574	0.0014354638	0.9990006	0.7804787	0.8958413	0.93881726	0.99996626	0.014649255	0.0043613715	0.9533524
1.0	0.97552866	0.9999411	0.9908217	0.9946689	0.9989096	0.99966586	0.99997485	0.00449036	0.028619243	0.9994624
1.0	0.9919441	0.34436828	0.98048043	0.9997571	0.32896462	0.99581414	0.9997124	0.99970883	0.24308707	0.981914
1.0	0.8769003	0.9998111	0.9948761	0.002028084	0.9383237	0.99819237	0.947295	0.9941293	0.99540037	0.93887573
1.0	0.9986834	0.99796176	0.081254296	0.89953583	0.9853184	0.74307024	0.99418205	0.99409276	0.9983108	0.99815184
1.0	0.9899317	0.9999232	0.9970499	0.99447256	0.99241537	0.9829239	8.09759e-05	0.99636096	0.9960918	0.018420188
1.0	0.9999739	0.100531444	0.9998061	0.9990613	0.7110482	0.768132	0.9992731	0.9991013	0.9994055	0.0031268515
1.0	0.99862325	0.96676695	0.99945503	0.99794704	0.0009598987	0.9992021	0.9994265	0.87362206	0.042815804	0.99439335
1.0	0.9968328	0.9986241	0.9846319	0.9999794	0.9822334	0.99372476	0.23166737	0.7550538	0.99680614	0.99976784
1.0	0.9961945	0.97371393	0.99967813	0.99630797	0.9962972	0.99542147	0.00015830317	0.9931671	0.9605598	0.99880123
1.0	0.98048717	0.9914649	0.9491941	9.522785e-05	0.9989034	0.997858	0.99470913	0.99911195	0.9996458	0.9936167
1.0	0.99623483	4.397559e-06	0.997519	0.99924743	0.8949731	0.7151995	0.99992216	0.98819387	0.9928479	0.99962986
1.0	0.99353796	0.9951965	0.9985461	0.9998274	0.11855902	0.99715424	0.9992849	0.9988457	0.99954575	0.9995546
1.0	0.9982316	0.9968321	0.99521446	0.9988439	0.9995209	0.997997	0.9951911	0.99955386	0.9930068	0.73548055
1.0	0.22799323	0.9969626	0.1334798	0.9929095	0.99635243	0.9966678	0.9999049	0.008496199	0.9894748	0.9994653
1.0	0.98236406	0.9975661	0.9994479	0.99482876	0.5468453	0.99994886	0.9985607	0.9999443	0.98596984	0.8684653
1.0	0.99550605	0.99855214	0.9997954	0.031948235	0.12100191	0.9925477	0.9152522	0.0039508017	0.9899114	0.9997478
1.0	0.3699864	0.99550396	0.9988226	0.9694187	0.99938965	0.99754936	0.999684	0.9998815	0.8686703	0.9958347
1.0	0.95455146	0.13749434	0.9975376	0.9950664	0.00026103196	0.98019904	0.9772235	0.9973997	0.9702645	0.015445814
1.0	0.9983911	0.023802554	0.9990896	0.9961054	0.99959403	0.5296465	0.9994962	0.9990269	0.99792945	0.8733994
1.0	0.979455	0.9998228	0.8908453	0.99835336	0.95678294	0.9993032	0.0010113564	0.99998164	0.75653785	0.9806393
1.0	0.97119045	0.99869543	0.9975979	0.025880802	0.002606808	0.9770055	0.9996693	0.9903644	0.9947619	0.5233539
1.0	0.9979721	0.9999304	0.99893314	0.5181784	0.3648081	0.9853593	0.99972826	0.02249846	0.99261194	0.9982278
1.0	0.99839896	0.0069526685	0.248982	0.0070384094	0.99417675	0.000415898	0.99993	0.9653819	0.99374133	0.00091734715
1.0	0.9997688	0.9980804	0.9962935	0.9929095	0.99708384	0.99886876	0.9646421	0.010908746	0.013688912	0.9999536
1.0	0.99376833	0.64556336	0.99844944	0.9980584	0.98914963	0.9979184	0.997136	0.9993772	0.9806755	0.9965502
1.0	0.99103606	0.9998963	0.011512028	0.31967425	0.995106	0.9954699	0.99597245	0.9935306	0.96552145	0.96498966
1.0	0.9998753	0.9991825	0.9986998	0.9993887	0.97598183	0.99723285	0.99985564	0.78539854	0.042348575	0.955722
1.0	0.97770363	0.9999156	0.90473855	0.99652535	0.9971095	0.9931537	0.007974951	0.9910495	0.00024633406	0.5503723
1.0	0.9951408	0.99964535	0.9967816	0.99942833	0.9213818	0.9997739	0.9999739	0.0018478095	0.7578741	0.9924723
1.0	0.99800354	0.003511615	0.86127526	0.07222885	0.8064597	0.99479634	0.72166055	0.020004475	0.9979595	0.99864095
1.0	0.99855167	0.04524105	0.9944898	0.99887305	0.733704	0.9985273	0.28416717	0.99652916	0.99596006	0.9852761
1.0	0.99511	0.8962546	0.10045795	0.9929095	0.9664992	0.9984517	0.9993216	0.99175596	0.977878	0.3371956
1.0	0.9987274	0.9924406	0.99567753	0.9929095	0.0009087104	0.976447	0.99967456	0.9988527	0.0044021085	0.0010167811
1.0	0.9996897	0.9997609	0.99848795	0.045887962	0.99941325	0.99782807	0.99950075	0.024778027	0.9995415	0.9977496
1.0	0.92299795	0.99547476	0.99041677	0.9999987	0.9852541	0.8576179	0.9992743	0.98877597	0.9870287	0.99734074
1.0	0.9995951	0.9979977	0.9876331	0.9990982	0.9908366	0.99261695	0.96259683	0.99978477	0.2722623	0.9756139
1.0	0.99773514	0.99974066	0.9977864	0.9948725	0.99844486	0.9938559	0.9991903	0.99734193	0.9960056	0.999928
1.0	0.9623497	0.8774641	0.99682754	0.9996158	0.019781599	0.994938	0.9996567	0.0007076187	0.68735015	0.9986399
1.0	0.99953425	0.99960345	0.9885771	0.99962246	0.99298215	0.9980761	0.9888399	0.017835218	0.995387	0.920332
1.0	0.99993527	0.9945484	0.9963921	0.999691	0.98908675	0.9967056	0.98028094	0.53961986	0.9972607	0.99747294
1.0	0.99513716	0.9971499	0.99936944	0.9985398	0.9993881	0.99967	0.9996258	0.9997857	0.9987128	0.9998832
1.0	0.98690444	0.99226576	0.99861395	0.99707615	0.92180467	0.9936365	0.9974947	0.9999093	0.99062026	0.03000244
1.0	0.32125816	0.13128084	0.9979977	0.0014192408	0.98806286	0.9966318	0.8876273	0.9102405	0.69630855	0.9981997
1.0	0.28739944	0.63809687	0.6955537	0.99876463	0.9895852	0.9268323	0.9950171	0.99946886	0.99486876	0.9982558
1.0	0.9963804	0.99894446	0.002325792	0.99980146	0.91999495	0.99791414	0.6228573	0.98272955	0.9747791	0.996185
1.0	0.99504626	0.9838868	0.9978027	0.9987709	0.9991571	0.9739025	0.8916652	0.9996488	0.968495	0.9669221
1.0	0.99893564	0.9998367	0.99830997	0.9946213	0.9821393	0.9834057	0.99962306	0.2548667	0.9908749	0.9998048
1.0	0.86792356	0.99650514	0.9872814	0.999856	0.2224923	0.00016930838	0.9999838	0.9979096	0.9981828	0.9998221
1.0	0.13563141	0.9937954	0.99777263	0.0001458007	0.985754	0.7977769	0.99974424	0.99920267	0.000105019986	0.9986369
1.0	0.99571604	0.9996984	0.45319834	0.0005418559	0.119723074	0.9930139	0.99892825	0.9990964	0.8558597	0.9952178
1.0	0.9998411	0.62531435	0.9954592	0.99328977	0.80544895	0.99987173	0.999458	0.99907565	0.9884206	0.9995371
1.0	0.9989203	0.93984026	0.055399943	0.3000908	0.020638006	0.8949252	0.99995995	0.9865108	0.9182647	0.09808063
1.0	0.042862162	0.09029143	0.82572275	0.98769593	0.9959849	0.99818486	0.9998617	0.9821812	0.9852632	0.998355
1.0	0.9985921	0.9952188	0.9997718	0.5103815	0.9982571	0.99668425	0.013362206	0.9957794	0.9991646	0.9978387
1.0	0.99785256	0.98457956	0.05299741	0.9997663	0.10257287	0.37588137	0.99982053	0.98063207	0.99730706	0.0006856096
1.0	0.9985159	0.9629505	0.9950852	0.99936396	0.9229152	0.05471039	0.8289548	0.3498904	0.98686904	0.9999349
1.0	0.99998605	0.0567913	0.9974254	0.99481225	0.30100292	0.9957765	0.014152453	0.9974922	0.9960957	0.9983919
1.0	0.2595236	0.9997832	0.999353	0.9698658	0.523119	0.002426867	0.009326732	0.99978644	0.99891627	0.99934775
1.0	0.8147286	0.99653614	0.98650384	8.1139304e-05	0.99665654	0.9990701	0.24949907	0.44473088	0.98758835	0.85827667
1.0	0.07917065	0.5466301	0.99921966	0.9980629	0.99885726	0.99755543	0.8632831	0.99343663	0.86774147	0.9974993
1.0	0.6955903	0.99998593	0.99447083	0.9994349	0.015387217	0.99787843	0.99984586	0.986073	0.98798275	0.9972632
1.0	0.994131	0.9998889	0.89019763	0.99625516	0.6646554	0.998047	0.9750317	0.9998926	0.821664	0.7872856
1.0	0.47128272	0.9998574	0.000495255	0.9994618	0.9958968	0.033924427	0.9958038	0.47599164	0.9997515	0.0018168576
1.0	0.98961943	0.99252653	0.9987374	0.6801247	0.9997726	0.998509	0.96956193	0.9976373	0.9944924	0.9994215
1.0	0.9935314	0.99737287	0.9992894	0.99862564	0.06134987	0.045313083	0.999816	0.99710125	0.48535186	0.9542332
1.0	0.99674976	0.9999566	0.99933356	0.9543009	0.94477105	0.9777868	0.99939966	0.9524593	0.9826499	0.8933963
1.0	0.5522262	0.99883455	0.997615	0.051142614	0.9979493	0.00096648076	0.08630394	0.00067437044	0.1456026	0.9997522
1.0	0.9960866	0.99998665	0.9956962	0.99999416	0.9872125	0.99634284	0.9999566	0.9115894	0.66430765	0.9975942
1.0	0.9967788	0.9682731	0.9971523	0.99671173	0.40600842	0.9983088	0.99995947	0.9998822	0.99720275	0.13330705
1.0	0.17934193	0.99627316	0.9838185	0.9916276	0.8501495	5.7347985e-05	0.9998661	0.9996383	0.9984037	0.9285438
1.0	0.9972263	0.99106824	0.837616	0.99794024	0.9987857	0.037845016	0.0014352751	0.999527	0.9985421	0.908411
1.0	0.9978104	0.0052011088	0.9986247	0.17254542	0.99999523	0.99378574	0.99090743	0.002783412	4.309226e-05	0.00437568
1.0	0.99989176	0.99923885	0.21982034	0.9945235	0.9239307	0.9988445	0.99979764	0.9988961	0.9752466	0.99730206
1.0	0.93479156	0.998242	0.99866974	0.9973787	0.9996823	0.99690574	0.9999175	0.6623762	0.9936288	0.9994748
1.0	0.99821424	0.99902296	0.9986883	0.9977773	0.9997856	0.997454	0.9998022	0.9992611	0.038949806	0.23342024
1.0	0.21414018	0.99719405	0.6109888	0.9846998	0.002038364	0.9950177	0.9706153	0.9760587	0.98745894	0.29979283
1.0	0.9997942	0.972703	0.9995741	0.9980952	0.9647187	0.91548216	0.9898499	0.9996325	0.9960743	0.03177359
1.0	0.9691459	0.016465086	0.9992048	0.9292122	0.97184956	0.99659204	0.9940637	0.005565843	0.6351965	0.99376994
1.0	0.9953342	0.8579874	0.99514353	0.99758565	0.03252343	0.999959	0.9974758	0.99983406	0.008019509	0.99620503
1.0	0.985033	0.99661887	0.9988319	0.99974424	0.99919266	0.6158822	0.996002	0.99946696	0.9995092	0.7522027
1.0	0.99731857	0.9483262	0.95241475	0.9810414	0.6973742	0.98663306	0.9988763	0.9999914	0.9997811	0.99745053
1.0	0.99847883	0.9923579	0.89113957	0.99683315	0.9997198	0.99932325	0.9999374	0.97822386	0.99617493	0.99782264
1.0	0.9941492	0.9987478	0.99858487	0.9978841	0.98319095	0.8711216	0.96730053	0.7856329	0.99465597	0.98833036
1.0	0.2553002	0.9999875	0.999134	0.9998596	0.9963851	0.9893498	0.99957365	0.9370109	0.99942553	0.9985916
1.0	0.99449795	0.99673045	0.9895097	0.004375416	0.010441834	0.9985312	0.9991961	0.9973252	0.9928618	0.022880146
1.0	0.9950837	0.0066071344	0.9749512	0.97042817	0.9985234	0.9947466	0.605398	0.044717196	0.75316334	0.9992731
1.0	0.99113476	0.9988581	0.9843417	0.9974765	0.8805504	0.9829879	0.105164416	0.42459285	0.05145924	0.9999726
1.0	0.19030885	0.9997186	0.9998708	0.98756623	0.9954537	0.9503534	0.023757512	0.6621786	0.9937419	0.99787223
1.0	0.038099524	0.9942589	0.9998572	0.99976474	0.9996817	0.9988794	0.03030666	0.9893472	0.85990924	0.9997186
1.0	0.16292158	0.9937483	0.79148996	0.0024756277	0.989512	0.97891426	0.9914289	0.95370424	0.99124396	0.93089545
1.0	0.9602281	0.99733883	0.2266563	0.99955064	0.99830085	0.8422176	0.9991716	0.99757713	0.9968928	0.9764365
1.0	0.9970662	0.9967385	0.9954204	0.8166007	0.9806034	0.03507009	0.7514707	0.9998274	0.9951853	0.9779359
1.0	0.997959	0.9735146	0.9970796	0.99736136	0.9991373	0.98467493	0.99996555	0.9961534	0.00016772501	0.0036974838
1.0	0.9796666	0.9994142	0.09665078	0.95216155	0.9933373	0.99262017	0.98926497	0.9998815	0.98912394	0.9984366
1.0	0.99323964	0.00012774042	0.011939365	0.29075202	0.9964077	0.9991805	0.99999356	0.99930286	0.0013095981	0.9990428
1.0	0.048387356	0.9416729	0.99810886	0.9961324	0.9525113	0.9991335	0.9936433	0.8673713	0.9979668	0.10948798
1.0	0.78698766	0.9999839	0.9941995	0.99710375	0.9998266	0.9950199	0.99943346	0.9959033	0.9952768	0.9974476
1.0	0.95014846	0.10112164	0.9709396	0.99470526	0.99967587	0.95741206	0.00058251986	0.94876003	0.8096589	0.9971999
1.0	0.99934536	0.8774641	0.064070225	0.9980514	0.9760453	0.9995975	0.96759415	0.019906895	0.99389315	0.9952526
1.0	0.9953086	0.9999167	0.9976083	0.9041104	0.1452876	0.96854824	0.23405097	0.9994404	0.99869114	0.9725677
1.0	0.99057686	0.99721235	0.9985331	0.99628687	0.9982894	0.9998393	0.9959894	0.32599074	0.9914051	0.9995987
1.0	0.99818593	0.99998987	0.9955914	0.98717564	0.99953175	0.9930441	0.9956585	0.99990666	0.9992416	0.9139964
1.0	0.9981018	0.14250804	0.9991009	0.8274048	0.99731725	0.9841033	0.99939525	0.00011246143	0.19080402	0.99819845
1.0	0.9833983	0.99946874	0.99673766	0.9997631	0.99814165	0.9998758	0.938079	0.0021232378	0.9958753	0.9981511
1.0	0.9975623	0.9490243	0.9978757	0.99946827	0.91222537	0.96275395	0.9991518	0.2129124	0.9994531	0.99779415
1.0	0.9636943	0.999923	0.9957391	0.9874737	0.6731047	0.99928313	0.97358894	0.000114230934	0.99492884	0.98981035
1.0	0.99398065	0.999859	0.9994273	0.99928695	0.9967397	0.99750465	0.99948466	0.10533661	0.98803097	0.73170674
1.0	0.99312454	0.950848	0.9962309	0.6848842	0.8152913	0.96675897	0.01598203	0.9991616	0.9911814	0.9996
1.0	0.7090965	0.99845815	0.9997187	0.0009701586	0.99861515	0.0013727158	0.99928826	0.962902	0.9992501	0.36572045
1.0	0.5531771	0.9945128	0.99800986	0.58087623	0.8989258	0.8560481	0.9966149	0.981474	0.9424812	0.936009
1.0	0.9974638	0.99992657	0.9994287	0.9950636	0.8845689	0.99838245	0.9996619	0.9813907	0.8558597	0.9995875
1.0	0.99909484	0.026083248	0.99985087	0.99547136	0.99958104	0.35083243	0.12984765	0.18994151	0.01673395	0.014615369
1.0	0.9921097	0.99989283	9.107217e-05	0.8724603	0.015009769	0.96750814	0.98931235	0.99900144	0.9991486	0.99897647
1.0	0.99988246	0.64899355	0.1641497	0.98747927	0.98375803	0.22238642	0.02957097	0.120320104	0.9962603	0.9988674
1.0	0.9963569	0.9991848	0.1546593	0.9929095	0.9988681	0.9990115	0.06779237	0.999987	0.71907246	0.9858509
1.0	0.7697457	0.98399377	0.64139444	0.9996431	0.004519076	0.9662489	0.99804676	0.05992375	0.048919536	0.9962257
1.0	0.9947848	0.999859	0.9958038	0.99817896	0.00038736573	0.84355325	0.81209975	0.9998981	0.8903611	0.9980719
1.0	0.99987304	0.000930528	0.99961984	0.99641883	0.9995189	0.99964976	0.99957615	0.9955422	0.9998672	0.97480506
1.0	0.9953491	0.9161985	0.9999275	0.031672474	0.99648714	0.9089487	0.99879897	0.99932873	0.99994123	0.05667414
1.0	0.39488342	0.99986553	0.9995883	0.9993594	0.9922841	0.97024757	0.99901533	0.988936	0.6330132	0.9819573
1.0	0.99477994	0.9943298	0.9963288	0.9935469	0.9176819	0.99638426	0.8988517	0.7936629	0.97189766	0.99715155
1.0	0.99740005	0.067464285	0.92154384	0.9991223	0.9982767	0.9997434	0.3433198	0.9975605	0.9930373	0.99682933
1.0	0.9990362	0.05093075	0.91597056	0.16828796	0.9939804	0.99898964	0.97183776	0.999281	0.9579154	0.9995609
1.0	0.9998097	0.99974173	0.99730957	0.9995403	0.9911567	0.9981554	0.99055636	0.26161447	0.19746569	0.9969964
1.0	0.55601037	0.9964334	0.95901906	0.9998185	0.29232585	0.5447462	0.9989767	0.7567781	0.043163046	0.98688775
1.0	0.9391191	0.9973673	0.9996561	0.731928	0.8594462	0.4298854	0.9994573	0.8551347	0.98808587	0.99756587
1.0	0.9999738	0.8144593	0.99981195	0.88439465	0.9967944	0.99242884	0.9992472	0.9640359	0.0010387558	0.08363949
1.0	0.9999621	0.99626285	0.99940836	0.9979832	0.99968326	0.97608966	0.9999502	0.96076053	0.025178889	0.0004427841
1.0	0.99516535	0.99992824	0.02662105	0.9999937	0.9989378	0.9980318	0.5939603	0.9684189	0.99732935	0.96041155
1.0	0.08659493	0.9987249	0.12898386	0.12455468	0.4547764	0.9961755	0.9746581	0.99990296	0.9329905	0.9979684
1.0	0.99729866	0.9996892	0.9980149	0.99771273	0.6908172	0.964631	0.9999753	0.9949262	0.99366814	0.99828666
1.0	0.9932742	0.14250804	0.993536	0.003867289	0.9847621	0.905443	0.9954856	0.97082907	0.9927776	0.74843574
1.0	0.99883586	0.9999324	0.99979	0.9966883	0.97207534	0.03531814	0.99946445	0.9829322	0.020627754	0.99892324
1.0	0.99804986	0.99999976	0.99793833	0.9983424	0.9959066	0.11973881	0.99993074	0.999355	0.7159341	0.99955255
1.0	0.83146864	0.97796404	0.99896693	0.98972833	0.9979971	0.99885094	0.00029436324	0.9974269	0.8649036	0.32105783
1.0	0.99646395	0.9977139	0.9966331	0.9998609	0.9933302	0.99533075	0.0014914569	0.97398347	0.5761892	0.9985837
1.0	0.9993344	0.999961	0.99875605	0.0010033619	0.9988901	0.08092898	0.99680173	0.88924015	0.99349606	0.9984559
1.0	0.95927846	0.9981065	0.99826056	0.98881847	0.980495	0.99415284	0.99996424	0.052987073	0.9920953	0.35552672
1.0	0.7704977	3.59397e-05	0.99923813	0.9653748	0.99581134	0.98509777	0.0005765881	0.9928717	0.9926041	0.9981487
1.0	0.9965953	0.7637988	0.95773244	0.99955934	0.9978237	0.99644876	0.9997454	0.99968517	0.9987243	0.9643627
1.0	0.06899739	0.9961301	0.99927264	0.9997806	0.98753077	0.93409413	0.22397032	0.9997024	0.88414717	0.53230315
1.0	0.99650675	0.99956495	0.038002204	0.9931037	0.5420737	0.9966871	0.99987817	0.017630832	0.97226316	0.0048188497
1.0	0.9814802	0.9962943	0.9827711	0.016130155	0.9963517	0.036867157	0.9999881	0.98933053	0.99149054	0.0046330593
1.0	0.99670213	0.3682529	0.9996917	0.9956162	0.99879044	0.74015784	0.027145712	0.0027737657	0.10666901	0.12819906
1.0	0.9986594	0.9999243	0.9983687	0.9701348	0.99794024	0.99984145	0.9998659	0.9994586	0.9998975	0.9998857
1.0	0.0035963883	0.9691928	0.07563492	0.99323326	0.9942883	0.9954478	0.9949102	0.92731917	0.94094473	0.99692434
1.0	0.47431457	0.18341546	0.99746656	0.9827062	0.9917612	0.9870133	0.9964625	0.9965121	0.9946903	0.99813277
1.0	0.25620362	0.99989295	0.99997663	0.9960556	0.99839336	0.0012792356	0.9994425	0.8538323	0.97334045	0.9821873
1.0	0.9996093	0.9996669	0.97000307	0.85086644	0.9970943	0.9972283	0.99873346	0.9938101	0.93058556	0.999699
1.0	0.7406555	0.99722457	0.9982304	0.80876946	0.014862958	0.8444146	0.9990839	0.8269276	0.99061805	0.9978415
1.0	0.9997044	0.009997819	0.9988367	0.8931566	0.99586076	0.003916343	0.9869343	0.9999919	0.9946812	0.9610508
1.0	0.9001292	0.99496293	0.015164104	0.8434089	0.0030779028	0.9374301	0.99971896	0.9984407	0.99313945	0.9950877
1.0	0.9883654	0.9991014	0.99923825	0.7444388	0.9659908	0.36800328	0.9997621	0.98206365	0.9929007	0.9982547
1.0	0.99565	0.8664499	0.8236619	0.99820554	0.9938479	0.9787638	0.6388837	0.99988675	0.9987569	0.12709056
1.0	0.96322167	0.0007818435	0.99559855	0.04403372	0.99209327	0.9966677	0.989541	0.5228928	0.9999702	0.99941313
1.0	0.0023427657	0.9980338	0.99703836	0.90231043	0.9936473	0.98580915	0.99951243	0.993269	0.9917259	0.9933327
1.0	0.9987382	0.99998534	0.0022985647	0.2848872	0.9990544	0.9999291	0.9994265	0.99980706	0.76362526	0.99827826
1.0	0.9985359	0.99996865	0.00075469835	0.002546259	0.9966029	0.9943053	0.9685878	0.99928254	0.99063313	0.908612
1.0	0.9560867	0.9971403	0.99961627	0.99967253	0.027676724	0.06492256	0.96088153	0.01069457	0.9211253	0.99977034
1.0	0.9990814	0.9996505	0.9980422	0.9214515	0.98099625	0.99802065	0.9966241	0.99291855	0.98554474	0.9995777
1.0	0.97504765	0.99971753	0.99905807	0.012703108	0.9998086	0.20463242	4.726686e-05	0.005524413	0.9979054	0.9852961
1.0	0.98812324	0.87117994	0.99816763	0.013794846	0.99230087	0.9961927	0.9999976	0.9888248	0.7414945	0.9975889
1.0	0.998487	0.99985933	0.00087576924	0.982832	0.99359494	0.98725235	0.9995473	0.947479	0.97021645	0.9942458
1.0	0.85988206	0.99773324	0.9953689	0.99990714	0.48644528	0.94213575	0.5473372	0.98757565	0.9978611	0.9973126
1.0	0.9982152	0.0022268265	0.34567687	0.9997768	0.98001933	0.9776548	0.99858	0.9998416	0.06306536	0.99863225
1.0	0.9946036	0.9827413	0.8597724	0.99832577	0.99665076	0.9167346	0.9988691	0.9733638	0.9608826	0.9999237
1.0	0.017405862	0.0004261266	0.9979413	0.998367	0.99674314	0.9995326	0.9986217	0.0844455	0.99344665	0.1175749
1.0	0.84028095	0.99114555	0.9985909	0.99788517	9.831827e-05	0.99586785	0.9997186	0.9551327	0.99803287	0.9999032
1.0	0.99775344	0.00023421331	0.99785894	0.9951845	0.88562894	0.9921938	0.9892342	0.98189205	0.99832267	0.9999441
1.0	0.9985318	0.0016812441	0.97876644	0.9795863	0.9950959	0.00079411647	0.15563723	0.0014446478	0.99915147	0.11047795
1.0	0.9975272	0.976689	0.03637377	0.8766112	0.00015103689	0.9996275	0.010269261	0.99992764	0.9761355	0.9998957
1.0	0.21754572	0.9993118	0.9686998	0.15344405	0.9832359	0.99546224	0.070078105	0.9977779	0.9339472	0.9978644
1.0	0.9946761	8.3788764e-05	0.0009335219	0.9986259	0.9996094	0.9987948	0.99902964	0.99715614	0.9994368	0.9083033
1.0	0.9847906	0.99989605	0.95050764	9.925225e-05	0.88238126	0.24300465	0.9660699	0.99670935	0.9798748	0.97215176
1.0	0.99631053	0.04260006	0.997517	0.9991227	0.94477105	0.9837233	0.99878174	0.99627507	0.9957457	0.00014441731
1.0	0.99999106	0.99986017	0.998175	0.99786747	0.97510356	0.1975536	0.99970764	0.9999994	0.9889882	0.9979638
1.0	0.9983841	0.22094993	0.99854845	0.9566731	0.22846617	0.20269883	0.99804354	0.9982356	0.9901911	0.9995009
1.0	0.0017178465	0.98412573	0.99905044	0.99956363	0.3420215	0.024681706	0.057336275	0.9942345	0.9947014	0.39131296
1.0	0.9978429	0.06749787	0.99900275	0.00043900326	0.9994154	0.9982256	0.99756515	0.32174397	0.99495703	0.13225456
1.0	0.01669112	0.24760687	0.9979347	0.9631246	0.7802154	0.9669079	0.98462117	0.99978703	0.9905688	0.94951135
1.0	0.9934308	0.9972838	0.37473336	0.9996113	0.005687433	0.9963904	0.996491	0.986945	0.99969256	0.9993007
1.0	0.9983531	0.99981517	0.96298516	0.9944326	0.9097351	0.9964736	0.82839537	0.98910135	0.8284209	0.40237355
1.0	0.9868456	0.9983291	0.99901843	0.74249005	0.77478	0.99953747	0.9994295	0.5957586	0.8586313	0.9736006
1.0	0.9989343	0.9997508	0.9982547	0.99830306	0.94477105	0.9979267	0.9994154	0.9982944	0.9132537	0.9549707
1.0	0.0005634849	0.9965713	0.9994844	0.99979657	0.9982968	0.98498744	0.99932444	0.8904411	0.9982333	0.9761786
1.0	0.110560894	0.9999881	0.00035560707	0.011571868	0.99623495	0.99442357	0.00013052774	0.98877597	0.99827194	0.99872977
1.0	0.0075013805	0.9900349	0.9983145	0.9887327	0.9925849	0.98181677	0.981122	0.9996612	0.9901073	0.9999795
1.0	0.9653298	0.6211142	0.9851109	0.928129	0.939893	0.997974	0.9999372	0.99731344	0.019476399	0.99700975
1.0	0.99757415	0.9987067	0.75112206	0.99965155	0.9950924	0.9979824	4.7910733e-05	0.99993587	0.00013360092	0.7603054
1.0	0.9942385	0.99760973	0.9884524	0.0012945683	0.2585246	0.999332	0.9999125	0.0004405731	0.9949285	0.99663264
1.0	0.42185438	0.9999505	0.9963898	0.9945351	0.977042	0.99940646	0.998336	0.99996495	0.8449582	0.99860793
1.0	0.80716217	0.9996611	0.9961677	0.0005828842	0.75480556	0.9993724	0.9995994	0.997684	0.49008623	0.9908069
1.0	0.9991309	0.021050656	0.9850551	0.9991547	0.992874	0.9956909	0.9999026	0.015504544	0.98597056	0.9996669
1.0	0.36268994	0.99867696	0.99879277	0.9999907	0.9841262	0.9378899	0.8767085	0.11452763	0.9868776	0.99816847
1.0	0.99449205	0.9999752	0.9952932	0.99943775	0.0027255022	0.6255758	0.9999254	0.5065558	0.9985921	0.9999943
1.0	0.050009638	0.9999746	0.98745394	0.99520516	0.96034205	0.022113424	0.99633336	0.29960334	0.99271	0.9998258
1.0	0.9974687	0.98455715	0.9976884	0.9988048	0.99266243	0.9979797	0.21200353	0.99964714	0.99992895	0.9290027
1.0	0.02964227	0.99957055	0.27920684	0.99948454	0.40156648	0.59350836	0.95794255	0.98391426	0.9950034	0.9997147
1.0	0.94543165	0.999897	0.96351826	0.9997665	0.8757755	0.9971359	0.0010146898	0.99805754	0.9930229	0.9800797
1.0	0.8938482	0.7485351	0.9971807	0.99754035	0.98336595	0.89465755	0.9894888	0.98877597	0.6058412	0.9852747
1.0	0.9881606	0.9998981	0.9984711	0.9806481	0.99670863	0.0016553347	0.9995425	0.963931	0.9997788	0.999332
1.0	0.118440285	0.014018349	0.96503997	0.99851876	0.10240304	0.99917394	0.98981947	0.9977793	0.9975956	0.9998317
1.0	0.92340714	0.99117446	0.99767035	0.9865371	0.42394072	0.999686	0.8347431	0.99849236	0.7231162	0.9886231
1.0	0.9990797	0.9993401	0.9991339	0.9997584	0.99868673	0.99787676	0.9999646	0.99560875	0.7442315	0.9998097
1.0	0.0018782583	2.9265675e-05	0.2770607	0.99378914	0.99060726	0.98442566	0.6267342	0.987405	0.98880404	0.9993113
1.0	0.99202853	0.9852213	0.9863397	0.965028	0.94477105	0.95242727	0.99998283	0.9998932	0.99933964	0.9546447
1.0	0.00069703494	0.9934942	0.99915457	0.038546175	0.9971699	0.001405138	0.9993574	0.0064164246	0.051213443	0.9952514
1.0	0.99679404	0.9151583	0.971754	0.6867039	0.99683917	0.99832624	0.99996686	0.9994266	0.99602747	0.998798
1.0	0.99072194	0.99384767	0.7071821	0.96657234	7.706229e-05	0.00053299486	0.99690056	0.049607165	0.9920465	0.08949
1.0	0.9989478	0.06511827	0.9989454	0.9965641	0.99895775	0.030369163	0.9996971	0.99328315	0.9993548	0.99803334
1.0	0.9977629	0.9973762	0.99915254	0.99559045	0.99276525	0.22149141	0.9996971	0.9995432	0.12769467	0.9965507
1.0	0.9954666	0.30456468	0.99798155	0.024650056	0.0006578627	0.99722725	0.99996984	0.9956493	0.99926215	0.992943
1.0	0.99747306	0.9998673	0.99432474	0.17340907	0.93627673	0.013434965	0.9951331	0.4182724	0.99982363	0.398252
1.0	0.76419324	0.9968533	0.96855867	0.99921966	0.030182544	0.9889768	0.9999447	0.9907644	0.9982627	0.9994116
1.0	0.9943916	0.629778	0.9970482	0.7135224	0.9997589	0.99511874	0.99936515	0.9994149	0.9941875	0.99762565
1.0	0.9999634	0.9923218	0.95250267	0.9997515	0.9995116	0.99889576	0.99961483	0.0023593653	0.9994137	0.99803346
1.0	0.005196921	0.9948027	0.9936324	0.99975103	0.96753514	0.99945813	0.99976665	0.996327	0.99996006	0.98820114
1.0	0.0011864252	0.017604778	0.999871	0.97751564	0.9765778	0.9978733	0.9995554	0.99071807	0.9347441	0.9998729
1.0	0.85035485	0.5243985	0.99539477	0.97036886	0.96784467	0.9972759	0.9994168	0.933453	0.99018455	0.8978724
1.0	0.9959039	0.9573912	0.9988617	0.84913206	0.99995506	0.96172535	0.99989545	0.99869823	0.99110293	0.99983
1.0	0.9883376	0.9977344	0.99654335	0.99830014	0.9989518	0.9939057	0.9986332	0.9991228	0.44395876	0.9858106
1.0	0.99929476	0.9998646	0.00021194699	0.994803	0.99852896	0.99675983	0.002523812	0.9807865	0.994235	0.9975799
1.0	0.9900199	0.3047831	0.99656147	0.95611787	0.0153763695	0.99939764	0.98518723	0.99957556	0.7773883	0.043680064
1.0	0.99212307	0.04285285	0.99577785	0.99669063	0.9990939	0.9941738	0.008900138	0.98159075	0.99510384	0.69039863
1.0	0.892817	0.9194261	0.99956924	0.9952053	0.99965453	0.9926938	0.9992828	0.993185	0.9993643	0.9849087
1.0	0.9736241	0.9999316	0.996789	0.9991437	0.998519	0.99403787	0.5832323	0.9948043	0.974146	0.9702308
1.0	0.9688394	0.99834836	0.9984738	0.99697196	0.8358366	0.9749068	0.99910057	0.9567272	0.9970649	0.99979395
1.0	0.9989423	0.9842032	0.0046568294	0.9816326	0.99640286	0.9906651	0.9999484	0.99244326	0.9730585	0.003566755
1.0	0.9862292	0.99998987	0.94334257	0.54429847	0.9988788	0.8434701	0.8523052	0.997279	0.95644665	0.9999864
1.0	0.99262434	0.999691	0.99361414	0.99544203	0.9995289	0.9999949	0.4940196	0.9702679	0.9997845	0.9974802
1.0	0.98386496	0.794714	0.99998546	0.99267817	0.96647793	0.9978136	0.06004145	0.993912	0.9989291	0.9904456
1.0	0.9928229	0.999923	0.99987113	0.9871542	0.99890935	0.99531376	0.9999802	0.9861291	0.9898543	0.99827635
1.0	0.9975744	0.99862695	0.9994135	0.9884714	0.99738926	0.9995821	0.999972	0.98877597	0.0016859391	0.69317484
1.0	0.12387222	0.99774534	0.997883	0.99800175	0.99329376	0.9961569	0.9986761	0.8847584	0.99075794	0.99991775
1.0	0.92333335	0.9995382	0.9995741	0.9995326	0.99967754	0.9970682	0.99385685	0.9946873	0.96969414	0.99629587
1.0	0.9967632	0.9998859	0.999711	0.99692106	0.99724954	0.98525256	0.98842376	0.14844686	0.21273173	0.99952245
1.0	0.9975877	0.9590783	0.9979657	0.9890619	0.019790163	0.9752201	0.999102	0.99615896	0.9928799	0.31535298
1.0	0.18349805	0.99955136	0.994961	0.9995639	0.9982638	0.7383171	0.9994646	0.98850214	0.9877802	0.9998492
1.0	0.9991603	0.8024267	0.99925417	0.18646419	0.06751215	0.99919516	0.99982446	0.99973625	0.9537625	0.0010289478
1.0	0.99937373	0.9916433	0.005418089	0.99592704	0.99833775	0.95722777	0.9543494	0.005742292	0.9935256	0.9977198
1.0	0.99924964	0.64523983	0.99823207	0.0012148313	0.99709904	0.9998042	0.96566206	0.83261245	0.9915793	0.9980818
1.0	0.99861586	0.0013623955	0.95241475	0.9991967	0.999772	0.99310935	0.9999616	0.99972993	0.7278026	0.025224071
1.0	0.9992353	0.9998952	0.57019645	0.99691737	0.6615403	0.99967134	0.99923885	0.99965715	0.9812261	0.20951858
1.0	0.99791926	0.98728347	0.003940317	0.9943222	0.5979788	0.8711216	0.9994265	0.99940085	0.37962654	0.18960623
1.0	0.996172	0.0098445285	0.96066916	0.99938905	0.9999163	0.99981064	0.6312594	0.99606603	0.99798954	0.97051424
1.0	0.99612445	0.40395775	0.98179	0.99928063	0.9205697	0.9506467	0.9906625	0.997264	0.9906555	0.9047029
1.0	0.99954945	0.99966455	0.9964978	0.99915767	0.9874658	0.9132386	0.97026294	0.98500746	0.9995047	0.9821873
1.0	0.14159344	0.04959607	0.99924904	0.9979917	0.96440744	0.9993618	0.0003817158	0.00054083526	0.99381965	0.99865353
1.0	0.99232435	0.99972016	0.9190362	0.99828327	0.997908	0.97427326	0.99996877	0.9924684	0.6957015	0.99688333
1.0	0.9973761	0.9980259	0.9548183	0.9993788	0.89484936	0.3434454	0.5261195	0.9932272	0.981372	0.9998995
1.0	0.9987941	0.12729286	0.9990375	0.9034278	0.88560486	0.9990645	0.9997775	0.9686585	0.9711719	0.9999882
1.0	0.98422986	0.9999678	0.37184173	0.27000827	0.9996686	0.9885389	0.9999479	0.93148136	0.992357	0.0009051809
1.0	0.37698036	0.99991417	0.00087013235	0.21749915	0.0026571935	0.9933589	0.9999808	0.991998	0.030383946	0.9994579
1.0	0.99684626	0.9999223	0.99584854	0.91884184	0.90507966	0.9958845	0.99856395	0.9996526	0.99930704	0.15868162
1.0	0.9989868	0.0037383707	0.997575	0.98891824	0.99881905	0.96462446	0.99862504	0.99840504	0.99797267	0.0018491669
1.0	0.99670225	0.9999107	0.9294249	0.99433976	0.99686027	0.99699175	0.99908495	0.9997011	0.9920105	0.9997508
1.0	0.8328592	0.9920712	0.99728084	0.9929095	0.9971079	0.9998266	0.99516356	0.99036866	0.30788493	0.018533835
1.0	0.47621754	0.999158	0.99966156	0.9965533	0.021420186	0.18787146	0.98771256	0.996126	0.9972088	0.030207966
1.0	0.86792356	0.9999058	0.99932826	0.9966364	0.060349964	0.9919436	0.99999785	0.3622885	0.9994266	0.9996455
1.0	0.99949944	0.99584264	0.45661375	0.3691517	0.7034882	0.99868447	0.040114164	0.89166903	0.997292	0.99967444
1.0	0.49513495	0.9999386	0.99767894	0.9982408	0.03996741	0.99974996	0.9682178	0.9956119	0.99089664	0.7633633
1.0	0.95877707	0.9999956	0.9984699	0.7727408	0.015228586	0.58436364	0.33737788	0.95097053	0.98030317	0.9902823
1.0	0.9967462	0.9925499	0.9978721	0.99874085	0.99999535	0.082101956	0.99988055	0.8232263	0.98897725	0.98779905
1.0	0.9995166	0.027347334	0.2581215	0.9957319	0.9992743	0.88604575	0.9875666	0.84848905	0.00020997737	0.04090536
0.0	0.9581281	0.9988944	0.96353954	0.9877965	0.879018	0.98450315	0.99840707	0.99241805	0.9596778	0.99164385
0.0	0.99964714	0.00404179	0.12737478	0.023648838	0.036786504	0.9995969	0.9992465	0.9862942	0.0011487199	0.9907161
0.0	0.99162924	0.99501896	0.99411315	0.91959447	0.9068185	0.97113705	0.9593312	0.9004351	0.98327243	0.99447757
0.0	0.9895891	0.99952364	0.998252	0.9971956	0.99390054	0.9969811	0.99983025	0.995786	0.99578816	0.9981096
0.0	0.9895891	0.99952364	0.998252	0.9971956	0.99390054	0.9969811	0.99983025	0.995786	0.99578816	0.9981096
0.0	0.06968336	0.04679328	0.120962165	0.025050366	0.02569792	0.05138689	0.16832826	0.03496634	0.13369723	0.22589156
0.0	0.9895891	0.99952364	0.998252	0.9971956	0.99390054	0.9969811	0.99983025	0.995786	0.99578816	0.9981096
0.0	0.9895891	0.99952364	0.998252	0.9971956	0.99390054	0.9969811	0.99983025	0.995786	0.99578816	0.9981096
0.0	0.06968336	0.046793293	0.120962165	0.025050366	0.02569792	0.05138687	0.16832824	0.03496633	0.13369721	0.22589147
0.0	0.9993056	0.9998554	0.9994091	0.99974734	0.9983645	0.9992649	0.99996185	0.9998807	0.9993765	0.9998925
0.0	0.9992895	0.99985373	0.99941254	0.9997609	0.9981877	0.9993345	0.99996233	0.9998878	0.999373	0.9998958
0.0	0.9895891	0.99952364	0.998252	0.9971956	0.99390054	0.9969811	0.99983025	0.995786	0.99578816	0.9981096
0.0	0.06968337	0.046793293	0.12096218	0.025050366	0.02569792	0.05138687	0.16832827	0.03496634	0.13369723	0.22589155
0.0	0.99162924	0.99501896	0.99411315	0.91959447	0.9068185	0.97113705	0.9593312	0.9004351	0.98327243	0.99447757
0.0	0.9895891	0.99952364	0.998252	0.9971956	0.99390054	0.9969811	0.99983025	0.995786	0.99578816	0.9981096
0.0	0.86792356	0.8774641	0.91597056	0.9929095	0.94477105	0.8711216	0.9706153	0.98877597	0.8558597	0.9821873
0.0	0.86792356	0.8774641	0.91597056	0.9929095	0.94477105	0.8711216	0.9706153	0.98877597	0.8558597	0.9821873
0.0	0.86792356	0.8774641	0.91597056	0.9929095	0.94477105	0.8711216	0.9706153	0.98877597	0.8558597	0.9821873
0.0	0.86792356	0.8774641	0.91597056	0.9929095	0.94477105	0.8711216	0.9706153	0.98877597	0.8558597	0.9821873
0.0	0.86792356	0.8774641	0.91597056	0.9929095	0.94477105	0.8711216	0.9706153	0.98877597	0.8558597	0.9821873
0.0	0.86792356	0.8774641	0.91597056	0.9929095	0.94477105	0.8711216	0.9706153	0.98877597	0.8558597	0.9821873
0.0	0.86792356	0.8774641	0.91597056	0.9929095	0.94477105	0.8711216	0.9706153	0.98877597	0.8558597	0.9821873
0.0	0.99929917	0.99985373	0.99941397	0.9997472	0.99829835	0.99932516	0.9999621	0.99988544	0.99939287	0.9998927
0.0	0.6042202	0.150749	0.87918735	0.39429265	0.8784667	0.900587	0.6843357	0.31366837	0.46635592	0.8096649
0.0	0.9775218	0.9918662	0.9940679	0.79036117	0.94499296	0.9736318	0.9749664	0.98611987	0.9247874	0.98979706
0.0	0.99929917	0.99985373	0.99941397	0.9997472	0.99829835	0.99932516	0.9999621	0.99988544	0.99939287	0.9998927
0.0	0.9957415	0.99029833	0.99804723	0.9967649	0.9941755	0.98507684	0.9924359	0.991865	0.96912706	0.9987545
0.0	0.9993044	0.9998522	0.99941397	0.99973756	0.99833053	0.99931335	0.99996305	0.99988663	0.9994066	0.9998919
0.0	5.508108e-05	8.8519e-05	0.91597056	0.00063354406	0.000401451	0.00022370348	0.00013874339	0.00012213802	0.0006240806	0.001064946
0.0	0.99986875	0.99992204	0.9997013	0.99944896	0.9986613	0.99973255	0.9997253	0.99963725	0.9981225	0.9998709
0.0	0.86792356	0.8774641	0.91597056	0.9929095	0.94477105	0.8711216	0.9706153	0.98877597	0.8558597	0.9821873
0.0	0.86792356	0.8774641	0.91597056	0.9929095	0.94477105	0.8711216	0.9706153	0.98877597	0.8558597	0.9821873
0.0	0.99929917	0.99985373	0.99941397	0.9997472	0.99829835	0.99932516	0.9999621	0.99988544	0.99939287	0.9998927
0.0	0.99162924	0.99501896	0.99411315	0.91959447	0.9068185	0.97113705	0.9593312	0.9004351	0.98327243	0.99447757
0.0	0.99162924	0.99501896	0.99411315	0.91959447	0.9068185	0.97113705	0.9593312	0.9004351	0.98327243	0.99447757
0.0	0.9895891	0.99952364	0.998252	0.9971956	0.99390054	0.9969811	0.99983025	0.995786	0.99578816	0.9981096
0.0	0.9895891	0.99952364	0.998252	0.9971956	0.99390054	0.9969811	0.99983025	0.995786	0.99578816	0.9981096
0.0	0.30202863	0.7675517	0.7135763	0.8559192	0.4681681	0.44441196	0.48681608	0.7894755	0.7742933	0.77491695
0.0	0.3020287	0.7675517	0.7135763	0.8559192	0.4681681	0.44441196	0.48681617	0.7894755	0.7742934	0.77491695
0.0	0.30202863	0.7675518	0.7135763	0.8559192	0.4681681	0.44441208	0.48681617	0.78947556	0.7742933	0.77491695
0.0	0.30202863	0.7675517	0.7135763	0.8559192	0.4681681	0.44441208	0.48681623	0.7894755	0.7742933	0.77491695
0.0	0.30202863	0.7675518	0.7135763	0.8559192	0.4681681	0.44441208	0.48681623	0.7894755	0.7742934	0.77491695
0.0	0.30202863	0.7675517	0.7135763	0.8559192	0.4681681	0.44441208	0.48681617	0.7894755	0.7742934	0.77491695
0.0	0.3020287	0.7675517	0.7135763	0.8559191	0.4681681	0.44441196	0.48681608	0.78947556	0.7742934	0.77491695
0.0	0.30202863	0.7675517	0.7135763	0.8559192	0.4681681	0.44441196	0.48681608	0.7894755	0.7742933	0.77491695
0.0	0.30202872	0.7675517	0.71357644	0.8559192	0.46816805	0.44441208	0.48681608	0.7894755	0.7742933	0.7749169
0.0	0.06968336	0.046793293	0.120962195	0.025050366	0.02569792	0.05138689	0.16832824	0.03496634	0.1336972	0.22589149
0.0	0.9895891	0.99952364	0.998252	0.9971956	0.99390054	0.9969811	0.99983025	0.995786	0.99578816	0.9981096
0.0	0.9921948	0.9959228	0.99463624	0.91959447	0.9068185	0.97113705	0.9664165	0.9319794	0.98575324	0.99525625
0.0	0.019540157	0.0012867202	0.00020324455	0.9929095	0.94477105	0.8711216	0.00021471958	0.00012207852	0.0025580649	0.0020080083
0.0	0.86792356	0.8774641	0.91597056	0.9929095	0.94477105	0.8711216	0.9706153	0.98877597	0.8558597	0.9821873
0.0	0.019540157	0.0012867202	0.00020324455	0.9929095	0.94477105	0.8711216	0.00021471958	0.00012207852	0.0025580649	0.0020080083
0.0	0.86792356	0.8774641	0.91597056	0.9929095	0.94477105	0.8711216	0.9706153	0.98877597	0.8558597	0.9821873
0.0	0.0015781395	0.039434735	0.0019128833	0.0004057975	0.0010947692	0.0046589626	1.8856565e-05	6.284675e-05	0.0013708547	8.106413e-05
0.0	0.0015781395	0.039434735	0.0019128833	0.0004057975	0.0010947692	0.0046589626	1.8856565e-05	6.284675e-05	0.0013708547	8.106413e-05
0.0	0.9895891	0.99952364	0.998252	0.9971956	0.99390054	0.9969811	0.99983025	0.995786	0.99578816	0.9981096
0.0	0.86792356	0.87746406	0.91597056	0.9929095	0.94477105	0.8711216	0.9706153	0.98877597	0.8558597	0.9821873
0.0	0.5534874	0.32585415	0.4845806	0.9074962	0.22181015	0.20931083	0.018146295	0.05730202	0.11397619	0.96140933
0.0	0.5534874	0.32585418	0.48458067	0.9074962	0.2218101	0.20931081	0.018146295	0.057302035	0.11397619	0.96140933
0.0	0.99929917	0.99985373	0.99941397	0.9997472	0.99829835	0.99932516	0.9999621	0.99988544	0.99939287	0.9998927
0.0	0.86792356	0.8774641	0.91597056	0.9929095	0.94477105	0.8711216	0.9706153	0.98877597	0.8558597	0.9821873
0.0	0.99734	0.99936205	0.9961804	0.9932288	0.98898906	0.99479127	0.9914022	0.9970515	0.99605995	0.99952865
0.0	0.9993585	0.9944147	0.99827635	0.99887305	0.99875915	0.9984127	0.98843	0.996225	0.9992737	0.9997298
0.0	0.9921938	0.9976705	0.9897041	0.96734995	0.99218607	0.98249245	0.9974369	0.99397117	0.98559535	0.996846
0.0	0.9993092	0.9998553	0.9994429	0.9997472	0.9983827	0.9993523	0.9999641	0.9998877	0.99942744	0.99989676
0.0	0.0038392434	0.001999477	0.023712141	0.9929095	0.029449785	0.029028049	0.092970975	0.0026212838	0.77374065	0.9714084
0.0	0.86792356	0.8774641	0.91597056	0.9929095	0.94477105	0.8711216	0.9706153	0.98877597	0.8558597	0.9821873
0.0	0.5534875	0.32585418	0.48458073	0.9074962	0.22181015	0.20931081	0.018146295	0.057302035	0.11397619	0.96140933
0.0	0.86792356	0.8774641	0.91597056	0.9929095	0.94477105	0.8711216	0.9706153	0.98877597	0.8558597	0.9821873
0.0	0.86792356	0.8774641	0.91597056	0.9929095	0.94477105	0.8711216	0.9706153	0.98877597	0.8558597	0.9821873
0.0	0.99929917	0.99985373	0.99941397	0.9997472	0.99829835	0.99932516	0.9999621	0.99988544	0.99939287	0.9998927
0.0	0.93251413	0.9948651	0.9930021	0.99711263	0.9736959	0.9888433	0.9879874	0.99783933	0.98630595	0.9962747
0.0	0.9943777	0.9996939	0.99667275	0.99254566	0.9757878	0.99590933	0.9996531	0.99568164	0.9917093	0.9919797
0.0	0.99839514	0.9995061	0.9996573	0.9996153	0.99728715	0.9995598	0.99992144	0.9998179	0.9993655	0.99986243
0.0	0.86792356	0.8774641	0.91597056	0.9929095	0.94477105	0.8711216	0.9706153	0.98877597	0.8558597	0.9821873
0.0	0.99162924	0.99501896	0.99411315	0.91959447	0.9068185	0.97113705	0.9593312	0.9004351	0.98327243	0.99447757
0.0	0.9895891	0.99952364	0.998252	0.9971956	0.99390054	0.9969811	0.99983025	0.995786	0.99578816	0.9981096
0.0	0.06968336	0.046793293	0.120962165	0.025050366	0.02569792	0.05138687	0.1683283	0.03496633	0.1336972	0.22589155
0.0	0.9895891	0.99952364	0.998252	0.9971956	0.99390054	0.9969811	0.99983025	0.995786	0.99578816	0.9981096
0.0	0.9943777	0.9996939	0.99667275	0.99254566	0.9757878	0.99590933	0.9996531	0.99568164	0.9917093	0.9919797
0.0	0.9895891	0.99952364	0.998252	0.9971956	0.99390054	0.9969811	0.99983025	0.995786	0.99578816	0.9981096
0.0	0.9924049	0.9996308	0.9986098	0.9978947	0.9958675	0.9976386	0.99986935	0.99718505	0.99688184	0.99881727
0.0	0.86792356	0.8774641	0.91597056	0.9929095	0.94477105	0.8711216	0.9706153	0.98877597	0.8558597	0.9821873
0.0	0.86792356	0.8774641	0.91597056	0.9929095	0.94477105	0.8711216	0.9706153	0.98877597	0.8558597	0.9821873
0.0	0.99660194	0.15383214	0.0063959705	0.91046596	0.0015848118	0.9968917	0.0014987784	0.00449036	0.0009814926	0.9884918
0.0	0.86792356	0.8774641	0.91597056	0.9929095	0.94477105	0.8711216	0.9706153	0.98877597	0.8558597	0.9821873
0.0	0.86792356	0.8774641	0.91597056	0.9929095	0.94477105	0.8711216	0.9706153	0.98877597	0.8558597	0.9821873
0.0	0.99929917	0.99985373	0.99941397	0.9997472	0.99829835	0.99932516	0.9999621	0.99988544	0.99939287	0.9998927
0.0	0.86792356	0.8774641	0.91597056	0.9929095	0.94477105	0.8711216	0.9706153	0.98877597	0.8558597	0.9821873
0.0	0.99986875	0.99992204	0.9997013	0.99944896	0.9986613	0.99973255	0.9997253	0.99963725	0.9981225	0.9998709
0.0	0.99986875	0.99992204	0.9997013	0.99944896	0.9986613	0.99973255	0.9997253	0.99963725	0.9981225	0.9998709
0.0	0.86792356	0.8774641	0.91597056	0.9929095	0.94477105	0.8711216	0.9706153	0.98877597	0.8558597	0.9821873
0.0	0.99162924	0.99501896	0.99411315	0.91959447	0.9068185	0.97113705	0.9593312	0.9004351	0.98327243	0.99447757
0.0	0.99162924	0.99501896	0.99411315	0.91959447	0.9068185	0.97113705	0.9593312	0.9004351	0.98327243	0.99447757
0.0	0.9895891	0.99952364	0.998252	0.9971956	0.99390054	0.9969811	0.99983025	0.995786	0.99578816	0.9981096
0.0	0.9895891	0.99952364	0.998252	0.9971956	0.99390054	0.9969811	0.99983025	0.995786	0.99578816	0.9981096
0.0	0.86792356	0.8774641	0.91597056	0.9929095	0.94477105	0.8711216	0.9706153	0.98877597	0.8558597	0.9821873
0.0	0.06968336	0.04679328	0.120962195	0.025050366	0.02569792	0.05138687	0.16832826	0.03496633	0.13369723	0.22589155
0.0	0.06968334	0.046793293	0.120962165	0.025050366	0.02569792	0.05138687	0.16832824	0.03496633	0.1336972	0.22589156
0.0	0.9895891	0.99952364	0.998252	0.9971956	0.99390054	0.9969811	0.99983025	0.995786	0.99578816	0.9981096
0.0	0.9895891	0.99952364	0.998252	0.9971956	0.99390054	0.9969811	0.99983025	0.995786	0.99578816	0.9981096
0.0	0.5534875	0.3258542	0.4845806	0.9074962	0.22181018	0.20931081	0.018146295	0.057302035	0.11397621	0.96140933
0.0	0.5534875	0.32585418	0.48458073	0.9074962	0.22181013	0.20931081	0.018146295	0.057302035	0.11397621	0.96140933
0.0	0.86792356	0.8774641	0.91597056	0.9929095	0.94477105	0.8711216	0.9706153	0.98877597	0.8558597	0.9821873
0.0	0.86792356	0.8774641	0.91597056	0.9929095	0.94477105	0.8711216	0.9706153	0.98877597	0.8558597	0.9821873
0.0	0.99929917	0.99985373	0.99941397	0.9997472	0.99829835	0.99932516	0.9999621	0.99988544	0.99939287	0.9998927
0.0	0.5534875	0.3258541	0.48458073	0.9074962	0.22181013	0.20931077	0.018146295	0.057302035	0.11397621	0.96140933
0.0	0.86792356	0.8774641	0.91597056	0.9929095	0.94477105	0.8711216	0.9706153	0.98877597	0.8558597	0.9821873
0.0	0.99929917	0.99985373	0.99941397	0.9997472	0.99829835	0.99932516	0.9999621	0.99988544	0.99939287	0.9998927
0.0	0.86792356	0.8774641	0.91597056	0.9929095	0.94477105	0.8711216	0.9706153	0.98877597	0.8558597	0.9821873
0.0	0.5534874	0.3258541	0.4845806	0.9074962	0.22181015	0.20931081	0.018146295	0.057302035	0.11397621	0.96140933
0.0	0.99929917	0.99985373	0.99941397	0.9997472	0.99829835	0.99932516	0.9999621	0.99988544	0.99939287	0.9998927
0.0	0.55348754	0.32585418	0.48458073	0.9074962	0.22181015	0.20931081	0.018146295	0.057302035	0.11397621	0.96140933
0.0	0.86792356	0.8774641	0.91597056	0.9929095	0.94477105	0.8711216	0.9706153	0.98877597	0.8558597	0.9821873
0.0	0.86792356	0.8774641	0.91597056	0.9929095	0.94477105	0.8711216	0.9706153	0.98877597	0.8558597	0.9821873
0.0	0.99929917	0.99985373	0.99941397	0.9997472	0.99829835	0.99932516	0.9999621	0.99988544	0.99939287	0.9998927
0.0	0.99929917	0.99985373	0.99941397	0.9997472	0.99829835	0.99932516	0.9999621	0.99988544	0.99939287	0.9998927
0.0	0.86792356	0.8774641	0.91597056	0.9929095	0.94477105	0.8711216	0.9706153	0.98877597	0.8558597	0.9821873
0.0	0.99584657	0.9998085	0.99799734	0.9958199	0.985025	0.9971342	0.99981445	0.9979352	0.9949759	0.9951989
0.0	0.0022498404	0.28055608	0.0009373892	0.0059870626	0.001964123	0.00038691267	0.00029576023	0.00019678009	0.10751428	0.0026023348
0.0	0.99162924	0.99501896	0.99411315	0.91959447	0.9068185	0.97113705	0.9593312	0.9004351	0.98327243	0.99447757
0.0	0.9895891	0.99952364	0.998252	0.9971956	0.99390054	0.9969811	0.99983025	0.995786	0.99578816	0.9981096
0.0	0.06968336	0.04679328	0.120962165	0.025050366	0.02569792	0.05138687	0.16832827	0.03496634	0.13369723	0.22589147
0.0	0.9895891	0.99952364	0.998252	0.9971956	0.99390054	0.9969811	0.99983025	0.995786	0.99578816	0.9981096
0.0	0.93251413	0.9948651	0.9930021	0.99711263	0.9736959	0.9888433	0.9879874	0.99783933	0.98630595	0.9962747
0.0	0.99162924	0.99501896	0.99411315	0.91959447	0.9068185	0.97113705	0.9593312	0.9004351	0.98327243	0.99447757
0.0	0.99162924	0.99501896	0.99411315	0.91959447	0.9068185	0.97113705	0.9593312	0.9004351	0.98327243	0.99447757
0.0	0.9895891	0.99952364	0.998252	0.9971956	0.99390054	0.9969811	0.99983025	0.995786	0.99578816	0.9981096
0.0	0.9895891	0.99952364	0.998252	0.9971956	0.99390054	0.9969811	0.99983025	0.995786	0.99578816	0.9981096
0.0	0.9895891	0.99952364	0.998252	0.9971956	0.99390054	0.9969811	0.99983025	0.995786	0.99578816	0.9981096
0.0	0.9895891	0.99952364	0.998252	0.9971956	0.99390054	0.9969811	0.99983025	0.995786	0.99578816	0.9981096
0.0	0.99929917	0.99985373	0.99941397	0.9997472	0.99829835	0.99932516	0.9999621	0.99988544	0.99939287	0.9998927
0.0	0.99929917	0.99985373	0.99941397	0.9997472	0.99829835	0.99932516	0.9999621	0.99988544	0.99939287	0.9998927
0.0	0.99162924	0.99501896	0.99411315	0.91959447	0.9068185	0.97113705	0.9593312	0.9004351	0.98327243	0.99447757
0.0	0.9895891	0.99952364	0.998252	0.9971956	0.99390054	0.9969811	0.99983025	0.995786	0.99578816	0.9981096
0.0	0.9895891	0.99952364	0.998252	0.9971956	0.99390054	0.9969811	0.99983025	0.995786	0.99578816	0.9981096
0.0	0.99929917	0.99985373	0.99941397	0.9997472	0.99829835	0.99932516	0.9999621	0.99988544	0.99939287	0.9998927
0.0	0.9957415	0.99029833	0.99804723	0.9967649	0.9941755	0.98507684	0.9924359	0.991865	0.96912706	0.9987545
0.0	0.86792356	0.8774641	0.91597056	0.9929095	0.94477105	0.8711216	0.9706153	0.98877597	0.8558597	0.9821873
0.0	0.86792356	0.8774641	0.91597056	0.9929095	0.94477105	0.8711216	0.9706153	0.98877597	0.8558597	0.9821873
0.0	0.86792356	0.8774641	0.91597056	0.9929095	0.94477105	0.8711216	0.9706153	0.98877597	0.8558597	0.9821873
0.0	0.37631035	0.26050094	0.7540717	0.2741174	0.033060398	0.05388182	0.08336118	0.20702454	0.06909093	0.096920855
0.0	0.49450856	0.34416524	0.736568	0.36146033	0.039199773	0.136775	0.16346528	0.40025988	0.19613256	0.12654306
0.0	0.37631035	0.26050094	0.7540717	0.2741174	0.033060398	0.05388182	0.08336118	0.20702454	0.06909093	0.096920855
0.0	0.3763104	0.26050094	0.7540717	0.27411744	0.033060383	0.053881843	0.0833612	0.20702465	0.06909093	0.09692081
0.0	0.37631035	0.260501	0.7540717	0.2741175	0.033060398	0.05388182	0.08336118	0.20702454	0.06909093	0.096920855
0.0	0.49450856	0.34416524	0.736568	0.36146033	0.039199766	0.136775	0.16346528	0.40025988	0.19613256	0.12654312
0.0	0.37631035	0.26050094	0.7540717	0.2741175	0.033060398	0.05388182	0.08336118	0.20702466	0.06909093	0.096920855
0.0	0.3763104	0.26050094	0.7540718	0.27411738	0.033060383	0.053881843	0.083361216	0.20702465	0.06909093	0.09692081
0.0	0.37631035	0.26050094	0.7540717	0.27411753	0.033060398	0.05388182	0.08336118	0.20702466	0.06909093	0.096920855
0.0	0.49450856	0.34416518	0.7365679	0.36146033	0.039199773	0.13677503	0.16346528	0.40025988	0.19613253	0.12654312
0.0	0.37631035	0.260501	0.7540717	0.2741174	0.033060398	0.05388182	0.08336118	0.20702466	0.06909093	0.09692083
0.0	0.3763104	0.26050094	0.7540717	0.27411738	0.033060383	0.053881843	0.083361216	0.20702465	0.06909093	0.09692083
0.0	0.37631035	0.260501	0.7540717	0.27411753	0.033060398	0.05388182	0.08336118	0.20702466	0.06909095	0.09692083
0.0	0.86792356	0.8774641	0.91597056	0.9929095	0.94477105	0.8711216	0.9706153	0.98877597	0.8558597	0.9821873
0.0	0.86792356	0.8774641	0.91597056	0.9929095	0.94477105	0.8711216	0.9706153	0.98877597	0.8558597	0.9821873
0.0	0.5326425	0.27510372	0.9986828	0.06142675	0.6502268	0.3649654	0.97505003	0.0011433874	0.0071239574	0.9614337
0.0	0.86792356	0.8774641	0.91597056	0.9929095	0.94477105	0.8711216	0.9706153	0.98877597	0.8558597	0.9821873
0.0	0.86792356	0.8774641	0.91597056	0.9929095	0.94477105	0.8711216	0.9706153	0.98877597	0.8558597	0.9821873
0.0	0.80596703	0.49497262	0.95946354	0.9555025	0.83237857	0.61341304	0.059476458	0.3633019	0.11701381	0.9897786
0.0	0.86792356	0.8774641	0.91597056	0.9929095	0.94477105	0.8711216	0.9706153	0.98877597	0.8558597	0.9821873
0.0	0.86792356	0.8774641	0.91597056	0.9929095	0.94477105	0.8711216	0.9706153	0.98877597	0.8558597	0.9821873
0.0	0.14625214	0.6966674	0.9447457	0.9776829	0.9565338	0.9911993	0.7675262	0.1480588	0.102153435	0.83895034
0.0	0.99986875	0.99992204	0.9997013	0.99944896	0.9986613	0.99973255	0.9997253	0.99963725	0.9981225	0.9998709
0.0	0.86792356	0.8774641	0.91597056	0.9929095	0.94477105	0.8711216	0.9706153	0.98877597	0.8558597	0.9821873
0.0	0.86792356	0.8774641	0.91597056	0.9929095	0.94477105	0.8711216	0.9706153	0.98877597	0.8558597	0.9821873
0.0	0.99839514	0.9995061	0.9996573	0.9996153	0.99728715	0.9995598	0.99992144	0.9998179	0.9993655	0.99986243
0.0	0.99765366	0.99986637	0.99958104	0.99942243	0.9988714	0.998879	0.9999517	0.9988895	0.9990277	0.99967694
0.0	0.9895891	0.99952364	0.998252	0.9971956	0.99390054	0.9969811	0.99983025	0.995786	0.99578816	0.9981096
0.0	0.9943777	0.9996939	0.99667275	0.99254566	0.9757878	0.99590933	0.9996531	0.99568164	0.9917093	0.9919797
0.0	0.8225099	0.50768095	0.8867732	0.65081483	0.34710687	0.12312029	0.8691292	0.2073126	0.8259998	0.94085896
0.0	0.99598026	0.9992582	0.9987231	0.9971174	0.99538726	0.99825233	0.99985445	0.9993286	0.99882597	0.99919647
0.0	0.86792356	0.8774641	0.91597056	0.9929095	0.94477105	0.8711216	0.9706153	0.98877597	0.8558597	0.9821873
0.0	0.9984112	0.9995536	0.9991775	0.986668	0.99761426	0.9931591	0.9951362	0.99670273	0.9849412	0.9911459
0.0	0.9983718	0.99953556	0.99909806	0.98629224	0.99730116	0.9927073	0.9946554	0.9960736	0.9858584	0.99206746
0.0	0.99828124	0.999546	0.9991341	0.9857146	0.99736017	0.9928509	0.9947489	0.9957403	0.9849412	0.9911459
0.0	0.99828124	0.999546	0.9991341	0.9857146	0.99736017	0.9928509	0.9947489	0.9957403	0.9849412	0.9911459
0.0	0.9976089	0.9996451	0.999244	0.99916446	0.9990169	0.99873585	0.99994886	0.99946934	0.99894065	0.9998273
0.0	0.99929917	0.99985373	0.99941397	0.9997472	0.99829835	0.99932516	0.9999621	0.99988544	0.99939287	0.9998927
0.0	0.86792356	0.8774641	0.91597056	0.9929095	0.94477105	0.8711216	0.9706153	0.98877597	0.8558597	0.9821873
0.0	0.86792356	0.8774641	0.91597056	0.9929095	0.94477105	0.8711216	0.9706153	0.98877597	0.8558597	0.9821873
0.0	0.99839514	0.9995061	0.9996573	0.9996153	0.99728715	0.9995598	0.99992144	0.9998179	0.9993655	0.99986243
0.0	0.86792356	0.8774641	0.91597056	0.9929095	0.94477105	0.8711216	0.9706153	0.98877597	0.8558597	0.9821873
0.0	0.86792356	0.8774641	0.91597056	0.9929095	0.94477105	0.8711216	0.9706153	0.98877597	0.8558597	0.9821873
0.0	0.99839514	0.9995061	0.9996573	0.9996153	0.99728715	0.9995598	0.99992144	0.9998179	0.9993655	0.99986243
0.0	0.99839514	0.9995061	0.9996573	0.9996153	0.99728715	0.9995598	0.99992144	0.9998179	0.9993655	0.99986243
0.0	0.99839514	0.9995061	0.9996573	0.9996153	0.99728715	0.9995598	0.99992144	0.9998179	0.9993655	0.99986243
0.0	0.99839514	0.9995061	0.9996573	0.9996153	0.99728715	0.9995598	0.99992144	0.9998179	0.9993655	0.99986243
0.0	0.86792356	0.8774641	0.91597056	0.9929095	0.94477105	0.8711216	0.9706153	0.98877597	0.8558597	0.9821873
0.0	0.86792356	0.8774641	0.91597056	0.9929095	0.94477105	0.8711216	0.9706153	0.98877597	0.8558597	0.9821873
0.0	0.86792356	0.8774641	0.91597056	0.9929095	0.94477105	0.8711216	0.9706153	0.98877597	0.8558597	0.9821873
0.0	0.86792356	0.8774641	0.91597056	0.9929095	0.94477105	0.8711216	0.9706153	0.98877597	0.8558597	0.9821873
0.0	0.31285042	0.1430597	0.26479733	0.11653723	0.0148173785	0.28693026	0.38696826	0.13260746	0.24163577	0.12131199
0.0	0.86792356	0.8774641	0.91597056	0.9929095	0.94477105	0.8711216	0.9706153	0.98877597	0.8558597	0.9821873
0.0	0.009682764	0.1839889	0.13975903	0.011088191	0.010453616	0.02906421	0.22719628	0.00046567668	0.0002892728	0.9312129
0.0	0.01109184	0.0030884598	0.011370931	0.00048815765	0.0013530395	0.0051191445	0.0005089605	0.0009564087	0.0013000278	0.0021326817
0.0	0.86792356	0.8774641	0.91597056	0.9929095	0.94477105	0.8711216	0.9706153	0.98877597	0.8558597	0.9821873
0.0	0.86792356	0.8774641	0.91597056	0.9929095	0.94477105	0.8711216	0.9706153	0.98877597	0.8558597	0.9821873
0.0	0.86792356	0.8774641	0.91597056	0.9929095	0.94477105	0.8711216	0.9706153	0.98877597	0.8558597	0.9821873
0.0	0.86792356	0.8774641	0.91597056	0.9929095	0.94477105	0.8711216	0.9706153	0.98877597	0.8558597	0.9821873
0.0	0.31285042	0.14305967	0.26479733	0.11653726	0.0148173785	0.28693023	0.38696826	0.13260746	0.24163577	0.12131199
0.0	0.86792356	0.8774641	0.91597056	0.9929095	0.94477105	0.8711216	0.9706153	0.98877597	0.8558597	0.9821873
0.0	0.9895891	0.99952364	0.998252	0.9971956	0.99390054	0.9969811	0.99983025	0.995786	0.99578816	0.9981096
0.0	0.9984805	0.9995727	0.9991775	0.9876139	0.997995	0.9941888	0.99544805	0.9969848	0.98818177	0.99275345
0.0	0.99827266	0.99951494	0.9991565	0.9865312	0.9973997	0.99248934	0.9946418	0.99596965	0.98585004	0.9917114
0.0	0.31285042	0.1430597	0.26479733	0.11653726	0.0148173785	0.28693023	0.38696826	0.13260746	0.24163577	0.12131199
0.0	0.86792356	0.8774641	0.91597056	0.9929095	0.94477105	0.8711216	0.9706153	0.98877597	0.8558597	0.9821873
0.0	0.9975598	0.99682695	0.99288005	0.9998266	0.8298375	0.9683266	0.99945873	0.98972744	0.9999826	0.9984623
0.0	0.9992442	0.87050277	0.00021194699	0.9951296	0.96451765	0.97205365	0.99965763	0.9545789	0.9988417	0.99760604
0.0	0.99741995	0.9996315	0.99922633	0.9990969	0.9989573	0.99889755	0.9999465	0.9993979	0.9988457	0.9998165
0.0	0.99937505	0.99938095	0.99812096	0.9983199	0.733704	0.99887735	0.9999833	0.99904054	0.99972934	0.9995987
0.0	0.9997514	0.99960786	0.9937488	0.99856913	0.9676617	0.9991529	0.99988914	0.99048656	0.99962914	0.99986863
0.0	0.9983675	0.9995629	0.9991341	0.98834074	0.99781954	0.9935349	0.9950478	0.99650997	0.98818177	0.99275357
0.0	0.9982089	0.999549	0.9991467	0.986289	0.9974941	0.9926158	0.994655	0.99563795	0.98489326	0.9906758
0.0	0.86792356	0.8774641	0.91597056	0.9929095	0.94477105	0.8711216	0.9706153	0.98877597	0.8558597	0.9821873
0.0	0.9943777	0.9996939	0.99667275	0.99254566	0.9757878	0.99590933	0.9996531	0.99568164	0.9917093	0.9919797
0.0	0.99162924	0.99501896	0.99411315	0.91959447	0.9068185	0.97113705	0.9593312	0.9004351	0.98327243	0.99447757
0.0	0.049173288	0.0028065862	0.0006914816	0.00076797965	0.0027734584	0.0007658887	0.0040705246	0.00040438646	0.001421334	0.0020556669
0.0	0.0012670271	7.354518e-05	6.197462e-05	0.00022430171	4.4743796e-05	2.5414825e-05	0.00036643827	2.1839205e-05	0.00032734827	0.0025680147
0.0	0.0042868196	0.0020759858	0.0017723949	0.0005753938	0.00086812576	0.00040608464	0.0013042694	0.00019435339	0.002397034	0.007294821
0.0	0.0012670271	7.354518e-05	6.197462e-05	0.00022430171	4.4743796e-05	2.5414825e-05	0.0003664381	2.1839205e-05	0.00032734827	0.0025680147
0.0	0.049173295	0.0028065862	0.00069148187	0.00076797965	0.0027734584	0.0007658894	0.0040705246	0.00040438646	0.001421334	0.0020556669
0.0	0.0012670271	7.354518e-05	6.197462e-05	0.00022430149	4.474384e-05	2.54148e-05	0.0003664381	2.1839205e-05	0.00032734827	0.0025680147
0.0	0.0042868196	0.0020759858	0.0017723949	0.0005753938	0.00086812576	0.00040608484	0.0013042694	0.00019435339	0.002397034	0.007294818
0.0	0.0012670271	7.354518e-05	6.197462e-05	0.00022430149	4.474384e-05	2.5414825e-05	0.0003664381	2.1839205e-05	0.00032734827	0.0025680147
0.0	0.86792356	0.8774641	0.91597056	0.9929095	0.94477105	0.8711216	0.9706153	0.98877597	0.8558597	0.9821873
0.0	0.86792356	0.8774641	0.91597056	0.9929095	0.94477105	0.8711216	0.9706153	0.98877597	0.8558597	0.9821873
0.0	0.86792356	0.8774641	0.91597056	0.9929095	0.94477105	0.8711216	0.9706153	0.98877597	0.8558597	0.9821873
0.0	0.86792356	0.8774641	0.91597056	0.9929095	0.94477105	0.8711216	0.9706153	0.98877597	0.8558597	0.9821873
0.0	0.86792356	0.8774641	0.91597056	0.9929095	0.94477105	0.8711216	0.9706153	0.98877597	0.8558597	0.9821873
0.0	0.86792356	0.8774641	0.91597056	0.9929095	0.94477105	0.8711216	0.9706153	0.98877597	0.8558597	0.9821873
0.0	0.86792356	0.8774641	0.91597056	0.9929095	0.94477105	0.8711216	0.9706153	0.98877597	0.8558597	0.9821873
0.0	0.86792356	0.8774641	0.91597056	0.9929095	0.94477105	0.8711216	0.9706153	0.98877597	0.8558597	0.9821873
0.0	0.86792356	0.8774641	0.91597056	0.9929095	0.94477105	0.8711216	0.9706153	0.98877597	0.8558597	0.9821873
0.0	0.86792356	0.8774641	0.91597056	0.9929095	0.94477105	0.8711216	0.9706153	0.98877597	0.8558597	0.9821873
0.0	0.86792356	0.8774641	0.91597056	0.9929095	0.94477105	0.8711216	0.9706153	0.98877597	0.8558597	0.9821873
0.0	0.86792356	0.8774641	0.91597056	0.9929095	0.94477105	0.8711216	0.9706153	0.98877597	0.8558597	0.9821873
0.0	0.86792356	0.8774641	0.91597056	0.9929095	0.94477105	0.8711216	0.9706153	0.98877597	0.8558597	0.9821873
0.0	0.86792356	0.8774641	0.91597056	0.9929095	0.94477105	0.8711216	0.9706153	0.98877597	0.8558597	0.9821873
0.0	0.86792356	0.8774641	0.91597056	0.9929095	0.94477105	0.8711216	0.9706153	0.98877597	0.8558597	0.9821873
0.0	0.75950253	0.8464261	0.5622499	0.46241048	0.09712265	0.29560795	0.8716288	0.25015002	0.55520517	0.5932486
0.0	0.7533573	0.8525351	0.5669533	0.46091795	0.12178535	0.33272552	0.9035974	0.2607836	0.5750105	0.65214807
0.0	0.7099992	0.8031571	0.47407874	0.36233917	0.08889976	0.2760153	0.84912384	0.20474741	0.50929385	0.5580311
0.0	0.7767087	0.889923	0.60067046	0.456587	0.18998928	0.3747218	0.9389411	0.39075187	0.617724	0.68134266
0.0	0.7534238	0.8405178	0.49792576	0.3996524	0.10379925	0.29471037	0.88712096	0.21296977	0.56254405	0.59245074
0.0	0.7577499	0.84600616	0.5311754	0.43725172	0.11160898	0.30101943	0.89034235	0.24952942	0.55699384	0.6218282
0.0	0.7391485	0.8557265	0.6156187	0.41603804	0.116257444	0.3053216	0.9094313	0.28333077	0.5725968	0.6240794
0.0	0.86792356	0.8774641	0.91597056	0.9929095	0.94477105	0.8711216	0.9706153	0.98877597	0.8558597	0.9821873
0.0	0.86792356	0.8774641	0.91597056	0.9929095	0.94477105	0.8711216	0.9706153	0.98877597	0.8558597	0.9821873
0.0	0.86792356	0.8774641	0.91597056	0.9929095	0.94477105	0.8711216	0.9706153	0.98877597	0.8558597	0.9821873
0.0	0.86792356	0.8774641	0.91597056	0.9929095	0.94477105	0.8711216	0.9706153	0.98877597	0.8558597	0.9821873
0.0	0.86792356	0.8774641	0.91597056	0.9929095	0.94477105	0.8711216	0.9706153	0.98877597	0.8558597	0.9821873
0.0	0.86792356	0.8774641	0.91597056	0.9929095	0.94477105	0.8711216	0.9706153	0.98877597	0.8558597	0.9821873
0.0	0.86792356	0.8774641	0.91597056	0.9929095	0.94477105	0.8711216	0.9706153	0.98877597	0.8558597	0.9821873
0.0	0.75950253	0.8464261	0.5622499	0.46241054	0.097122625	0.29560795	0.8716288	0.25015	0.55520517	0.5932486
0.0	0.75335735	0.8525351	0.5669533	0.46091786	0.12178538	0.33272558	0.9035974	0.26078364	0.57501036	0.6521481
0.0	0.7099992	0.8031571	0.47407869	0.36233917	0.088899724	0.27601528	0.84912384	0.20474741	0.5092939	0.55803114
0.0	0.7767086	0.8899231	0.60067046	0.456587	0.1899893	0.3747218	0.9389411	0.39075202	0.61772394	0.6813428
0.0	0.75342387	0.8405178	0.4979257	0.39965233	0.10379925	0.29471043	0.8871209	0.21296977	0.5625441	0.5924507
0.0	0.7577499	0.8460063	0.53117526	0.4372517	0.11160898	0.30101943	0.89034235	0.24952948	0.55699384	0.62182814
0.0	0.73914844	0.8557265	0.6156187	0.41603804	0.11625742	0.3053216	0.9094313	0.2833308	0.5725967	0.62407947
0.0	0.9967348	0.999696	0.9951298	0.99769586	0.9979321	0.9935376	0.9979539	0.99907637	0.99711007	0.9990258
0.0	0.9723848	0.98890173	0.6668552	0.93945974	0.5009519	0.696802	0.98735607	0.8136468	0.091896996	0.2636286
0.0	0.013481086	0.74604124	0.94496435	0.65678626	0.5158847	0.48774958	0.001996953	0.9871041	0.15939172	0.9213338
0.0	0.9943777	0.9996939	0.99667275	0.99254566	0.9757878	0.99590933	0.9996531	0.99568164	0.9917093	0.9919797
0.0	0.9895891	0.99952364	0.998252	0.9971956	0.99390054	0.9969811	0.99983025	0.995786	0.99578816	0.9981096
0.0	0.04562981	0.011535079	0.060119476	0.0065700575	0.033857316	0.023880204	0.007904161	0.058102123	0.024441509	0.05089121
0.0	0.86792356	0.8774641	0.91597056	0.9929095	0.94477105	0.8711216	0.9706153	0.98877597	0.8558597	0.9821873
0.0	0.9943777	0.9996939	0.99667275	0.99254566	0.9757878	0.99590933	0.9996531	0.99568164	0.9917093	0.9919797
0.0	0.9895891	0.99952364	0.998252	0.9971956	0.99390054	0.9969811	0.99983025	0.995786	0.99578816	0.9981096
0.0	0.9943777	0.9996939	0.99667275	0.99254566	0.9757878	0.99590933	0.9996531	0.99568164	0.9917093	0.9919797
0.0	0.9895891	0.99952364	0.998252	0.9971956	0.99390054	0.9969811	0.99983025	0.995786	0.99578816	0.9981096
0.0	0.99908125	0.99975985	0.9988851	0.9989796	0.99243176	0.99921906	0.99992776	0.9995962	0.99846566	0.99949265
0.0	0.31285042	0.14305967	0.26479733	0.11653726	0.0148173785	0.28693026	0.38696826	0.13260746	0.24163577	0.12131199
0.0	0.86792356	0.8774641	0.91597056	0.9929095	0.94477105	0.8711216	0.9706153	0.98877597	0.8558597	0.9821873
0.0	0.99162924	0.99501896	0.99411315	0.91959447	0.9068185	0.97113705	0.9593312	0.9004351	0.98327243	0.99447757
0.0	0.1129599	0.9900059	0.007850397	0.056854606	0.012665671	0.90973234	0.11447811	0.14184746	0.33910242	0.0008406646
0.0	0.9980794	0.99957436	0.99819475	0.9974349	0.9901093	0.9947548	0.99936277	0.99876785	0.9952121	0.9977059
0.0	0.99498665	0.999726	0.9969111	0.9935772	0.9797267	0.99663407	0.9996904	0.9960135	0.99292046	0.9934094
0.0	0.9932146	0.99798054	0.9952932	0.9935541	0.9536703	0.9964774	0.9988949	0.99642473	0.99540293	0.9979697
0.0	0.9954587	0.9997507	0.9974446	0.9943204	0.98068213	0.9967644	0.99973243	0.9966223	0.993071	0.9933304
0.0	0.9932146	0.99798054	0.9952932	0.9935541	0.9536703	0.9964774	0.9988949	0.99642473	0.99540293	0.9979697
0.0	0.9954587	0.9997507	0.9974446	0.9943204	0.98068213	0.9967644	0.99973243	0.9966223	0.993071	0.9933304
0.0	0.86792356	0.8774641	0.91597056	0.9929095	0.94477105	0.8711216	0.9706153	0.98877597	0.8558597	0.9821873
0.0	0.5326425	0.27510372	0.9986828	0.06142672	0.65022683	0.3649655	0.97505003	0.0011433869	0.0071239616	0.9614337
0.0	0.86792356	0.8774641	0.91597056	0.9929095	0.94477105	0.8711216	0.9706153	0.98877597	0.8558597	0.9821873
0.0	0.99929917	0.99985373	0.99941397	0.9997472	0.99829835	0.99932516	0.9999621	0.99988544	0.99939287	0.9998927
0.0	0.99986875	0.99992204	0.9997013	0.99944896	0.9986613	0.99973255	0.9997253	0.99963725	0.9981225	0.9998709
0.0	0.99839514	0.9995061	0.9996573	0.9996153	0.99728715	0.9995598	0.99992144	0.9998179	0.9993655	0.99986243
0.0	0.86792356	0.8774641	0.91597056	0.9929095	0.94477105	0.8711216	0.9706153	0.98877597	0.8558597	0.9821873
0.0	0.99929917	0.99985373	0.99941397	0.9997472	0.99829835	0.99932516	0.9999621	0.99988544	0.99939287	0.9998927
0.0	0.86792356	0.8774641	0.91597056	0.9929095	0.94477105	0.8711216	0.9706153	0.98877597	0.8558597	0.9821873
0.0	0.60422033	0.15074901	0.87918735	0.3942927	0.8784667	0.900587	0.6843357	0.3136685	0.46635592	0.8096649
0.0	0.80596703	0.49497262	0.95946354	0.9555025	0.83237857	0.6134132	0.05947647	0.3633019	0.11701381	0.9897786
0.0	0.86792356	0.8774641	0.91597056	0.9929095	0.94477105	0.8711216	0.9706153	0.98877597	0.8558597	0.9821873
0.0	0.99929917	0.99985373	0.99941397	0.9997472	0.99829835	0.99932516	0.9999621	0.99988544	0.99939287	0.9998927
0.0	0.99986875	0.99992204	0.9997013	0.99944896	0.9986613	0.99973255	0.9997253	0.99963725	0.9981225	0.9998709
0.0	0.98999715	0.99659985	0.9719895	0.98071015	0.8359487	0.9293007	0.99852765	0.97618765	0.9727032	0.98684305
0.0	0.99929917	0.99985373	0.99941397	0.9997472	0.99829835	0.99932516	0.9999621	0.99988544	0.99939287	0.9998927
0.0	0.86792356	0.8774641	0.91597056	0.9929095	0.94477105	0.8711216	0.9706153	0.98877597	0.8558597	0.9821873
0.0	0.6042202	0.150749	0.87918735	0.39429265	0.8784667	0.900587	0.6843357	0.31366837	0.46635592	0.8096649
0.0	0.9986467	0.98660374	0.9966145	0.99971455	0.9987645	0.98753554	0.9987527	0.9734504	0.99726343	0.98116726
0.0	0.122388504	0.0034794505	0.07184467	0.026155695	0.0022576828	0.31645495	0.1191912	0.019396951	0.0029876754	0.1887163
0.0	0.99162924	0.99501896	0.99411315	0.91959447	0.9068185	0.97113705	0.9593312	0.9004351	0.98327243	0.99447757
0.0	0.99162924	0.99501896	0.99411315	0.91959447	0.9068185	0.97113705	0.9593312	0.9004351	0.98327243	0.99447757
0.0	0.99162924	0.99501896	0.99411315	0.91959447	0.9068185	0.97113705	0.9593312	0.9004351	0.98327243	0.99447757
0.0	0.99162924	0.99501896	0.99411315	0.91959447	0.9068185	0.97113705	0.9593312	0.9004351	0.98327243	0.99447757
0.0	0.86792356	0.8774641	0.91597056	0.9929095	0.94477105	0.8711216	0.9706153	0.98877597	0.8558597	0.9821873
0.0	0.86792356	0.8774641	0.91597056	0.9929095	0.94477105	0.8711216	0.9706153	0.98877597	0.8558597	0.9821873
0.0	0.86792356	0.8774641	0.91597056	0.9929095	0.94477105	0.8711216	0.9706153	0.98877597	0.8558597	0.9821873
0.0	0.86792356	0.8774641	0.91597056	0.9929095	0.94477105	0.8711216	0.9706153	0.98877597	0.8558597	0.9821873
0.0	0.5326424	0.27510372	0.9986828	0.06142675	0.6502268	0.36496547	0.97505003	0.0011433874	0.0071239574	0.9614337
0.0	0.86792356	0.8774641	0.91597056	0.9929095	0.94477105	0.8711216	0.9706153	0.98877597	0.8558597	0.9821873
0.0	0.86792356	0.8774641	0.91597056	0.9929095	0.94477105	0.8711216	0.9706153	0.98877597	0.8558597	0.9821873
0.0	0.99498665	0.999726	0.9969111	0.9935772	0.9797267	0.99663407	0.9996904	0.9960135	0.99292046	0.9934094
0.0	0.86792356	0.8774641	0.91597056	0.9929095	0.94477105	0.8711216	0.9706153	0.98877597	0.8558597	0.9821873
0.0	0.98986024	0.99827516	0.9925196	0.9937583	0.984044	0.99296933	0.98932964	0.99802655	0.9640978	0.99347395
0.0	0.9950665	0.9997212	0.9964729	0.9934993	0.9776138	0.9957372	0.9996792	0.9961662	0.9924539	0.9934354
0.0	0.9932146	0.99798054	0.9952932	0.9935541	0.9536703	0.9964774	0.9988949	0.99642473	0.99540293	0.9979697
0.0	0.9932146	0.99798054	0.9952932	0.9935541	0.9536703	0.9964774	0.9988949	0.99642473	0.99540293	0.9979697
0.0	7.096179e-05	0.0033806826	0.00036919295	0.0027588408	0.0002525703	0.0038076562	0.01282055	0.00030677463	0.00044828336	0.000118909
0.0	0.86792356	0.8774641	0.91597056	0.9929095	0.94477105	0.8711216	0.9706153	0.98877597	0.8558597	0.9821873
0.0	0.9932146	0.99798054	0.9952932	0.9935541	0.9536703	0.9964774	0.9988949	0.99642473	0.99540293	0.9979697
0.0	0.99162924	0.99501896	0.99411315	0.91959447	0.9068185	0.97113705	0.9593312	0.9004351	0.98327243	0.99447757
0.0	0.996745	0.9996935	0.99977523	0.99898106	0.99891245	0.99807346	0.9994234	0.9996019	0.9746583	0.99908674
0.0	0.86792356	0.8774641	0.91597056	0.9929095	0.94477105	0.8711216	0.9706153	0.98877597	0.8558597	0.9821873
0.0	0.86792356	0.8774641	0.91597056	0.9929095	0.94477105	0.8711216	0.9706153	0.98877597	0.8558597	0.9821873
0.0	0.9943777	0.9996939	0.99667275	0.99254566	0.9757878	0.99590933	0.9996531	0.99568164	0.9917093	0.9919797
0.0	0.86792356	0.8774641	0.91597056	0.9929095	0.94477105	0.8711216	0.9706153	0.98877597	0.8558597	0.9821873
0.0	0.9962604	0.99966943	0.99976283	0.99890864	0.9988418	0.9979492	0.99936384	0.9996081	0.9712875	0.99896276
0.0	0.86792356	0.8774641	0.91597056	0.9929095	0.94477105	0.8711216	0.9706153	0.98877597	0.8558597	0.9821873
0.0	0.967431	0.878431	0.9489911	0.64984286	0.94698775	0.83576053	0.94742894	0.51870066	0.95335966	0.75524634
0.0	0.52610195	0.5514358	0.8389959	0.32231298	0.080714926	0.084473096	0.17486459	0.390259	0.11806713	0.2835578
0.0	0.99936706	0.99977225	0.999691	0.9997365	0.9988889	0.9994816	0.99997187	0.99994266	0.99948597	0.9998716
0.0	0.86792356	0.8774641	0.91597056	0.9929095	0.94477105	0.8711216	0.9706153	0.98877597	0.8558597	0.9821873
0.0	0.9967449	0.99984837	0.99919945	0.9983864	0.99717987	0.99857736	0.9999045	0.99883515	0.999005	0.9992638
0.0	0.86792356	0.8774641	0.91597056	0.9929095	0.94477105	0.8711216	0.9706153	0.98877597	0.8558597	0.9821873
0.0	0.9932146	0.99798054	0.9952932	0.9935541	0.9536703	0.9964774	0.9988949	0.99642473	0.99540293	0.9979697
0.0	0.86792356	0.8774641	0.91597056	0.9929095	0.94477105	0.8711216	0.9706153	0.98877597	0.8558597	0.9821873
0.0	0.9858342	0.97301155	0.9625977	0.9430817	0.0079774065	0.38696864	0.92927146	0.61892396	0.93037945	0.7972545
0.0	0.9932146	0.99798054	0.9952932	0.9935541	0.9536703	0.9964774	0.9988949	0.99642473	0.99540293	0.9979697
0.0	0.52610195	0.55143595	0.8389957	0.32231274	0.08071496	0.084473096	0.17486459	0.3902591	0.11806713	0.28355774
0.0	0.99162924	0.99501896	0.99411315	0.91959447	0.9068185	0.97113705	0.9593312	0.9004351	0.98327243	0.99447757
0.0	0.86792356	0.8774641	0.91597056	0.9929095	0.94477105	0.8711216	0.9706153	0.98877597	0.8558597	0.9821873
0.0	0.99162924	0.99501896	0.99411315	0.91959447	0.9068185	0.97113705	0.9593312	0.9004351	0.98327243	0.99447757
0.0	0.00074214634	0.037250686	0.056658022	0.7914634	0.01867959	0.46542075	8.251557e-05	0.9625033	0.019776838	0.01834892
0.0	0.99448794	0.998708	0.9964838	0.99588925	0.9765564	0.9975077	0.9994147	0.9982333	0.9970546	0.9984425
0.0	0.39717627	0.22980206	0.33015195	0.17076255	0.029037826	0.36683106	0.5727848	0.25279775	0.33370334	0.14655435
0.0	0.86792356	0.8774641	0.91597056	0.9929095	0.94477105	0.8711216	0.9706153	0.98877597	0.8558597	0.9821873
0.0	0.9981452	0.999587	0.99819475	0.997609	0.99019825	0.9947548	0.99938667	0.9986951	0.9952748	0.9977059
0.0	0.9582994	0.99993396	0.9991461	0.9904055	0.99727076	0.9882284	0.99749005	0.9972778	0.9883817	0.9988065
0.0	0.00017507972	0.013710843	0.0032538506	0.026270038	0.0011386632	0.026244087	0.1736249	0.02248515	0.006614888	0.00048942864
0.0	0.99907255	0.9997981	0.99916387	0.9992094	0.99480766	0.9993697	0.99995065	0.9996277	0.9987834	0.9995566
0.0	0.9932146	0.99798054	0.9952932	0.9935541	0.9536703	0.9964774	0.9988949	0.99642473	0.99540293	0.9979697
0.0	0.99303293	0.9985116	0.9959566	0.9946408	0.96334547	0.99702007	0.999178	0.997079	0.9960671	0.99817
0.0	0.040381197	0.067529365	0.014680564	0.0026703556	0.013747581	0.009517526	0.03107411	0.029818384	0.009974596	0.019488018
0.0	0.86792356	0.8774641	0.91597056	0.9929095	0.94477105	0.8711216	0.9706153	0.98877597	0.8558597	0.9821873
0.0	0.0010491727	0.0010274124	0.19116025	0.0027506682	0.0012955434	0.007938535	8.455957e-05	0.012939394	0.0003028599	0.14347728
0.0	0.98986024	0.99827516	0.9925196	0.9937583	0.984044	0.99296933	0.98932964	0.99802655	0.9640978	0.99347395
0.0	0.86792356	0.8774641	0.91597056	0.9929095	0.94477105	0.8711216	0.9706153	0.98877597	0.8558597	0.9821873
0.0	0.9392046	0.9908138	0.97060454	0.99554825	0.9039793	0.965014	0.9776277	0.9980636	0.9745334	0.9725928
0.0	0.99162924	0.99501896	0.99411315	0.91959447	0.9068185	0.97113705	0.9593312	0.9004351	0.98327243	0.99447757
0.0	0.40520167	0.6856076	0.70168334	0.71192896	0.7346791	0.8396297	0.9648019	0.8603642	0.7890955	0.93750143
0.0	0.5534875	0.32585412	0.48458073	0.9074962	0.22181015	0.20931083	0.018146295	0.057302035	0.11397619	0.96140933
0.0	0.86792356	0.8774641	0.91597056	0.9929095	0.94477105	0.8711216	0.9706153	0.98877597	0.8558597	0.9821873
0.0	0.86792356	0.8774641	0.91597056	0.9929095	0.94477105	0.8711216	0.9706153	0.98877597	0.8558597	0.9821873
0.0	0.99929917	0.99985373	0.99941397	0.9997472	0.99829835	0.99932516	0.9999621	0.99988544	0.99939287	0.9998927
0.0	0.9967449	0.99984837	0.99919945	0.9983864	0.99717987	0.99857736	0.9999045	0.99883515	0.999005	0.9992638
0.0	0.86792356	0.8774641	0.91597056	0.9929095	0.94477105	0.8711216	0.9706153	0.98877597	0.8558597	0.9821873
0.0	0.86792356	0.8774641	0.91597056	0.9929095	0.94477105	0.8711216	0.9706153	0.98877597	0.8558597	0.9821873
0.0	0.86792356	0.8774641	0.91597056	0.9929095	0.94477105	0.8711216	0.9706153	0.98877597	0.8558597	0.9821873
0.0	0.99176955	0.99641526	0.9986211	0.99602926	0.99182713	0.99869424	0.99973077	0.9994854	0.9958126	0.9987816
0.0	0.9895891	0.99952364	0.998252	0.9971956	0.99390054	0.9969811	0.99983025	0.995786	0.99578816	0.9981096
0.0	0.86792356	0.8774641	0.91597056	0.9929095	0.94477105	0.8711216	0.9706153	0.98877597	0.8558597	0.9821873
0.0	0.14469357	0.46711135	0.08032467	0.28454486	0.023673194	0.6261672	0.63976395	0.16420215	0.18371399	0.2556229
0.0	0.86792356	0.8774641	0.91597056	0.9929095	0.94477105	0.8711216	0.9706153	0.98877597	0.8558597	0.9821873
0.0	0.86792356	0.8774641	0.91597056	0.9929095	0.94477105	0.8711216	0.9706153	0.98877597	0.8558597	0.9821873
0.0	0.0007118362	0.02493805	0.0056296163	0.00010498154	0.00018947572	8.3129155e-05	0.0006364881	1.6971499e-05	0.0008527567	0.0008539569
0.0	0.5462157	0.21740611	0.34899354	0.13096976	0.022082778	0.36452946	0.4530209	0.1579759	0.2792115	0.15161622
0.0	0.99686325	0.9997557	0.99940705	0.9992173	0.99884534	0.99919754	0.99995065	0.99936587	0.99918634	0.9998301
0.0	0.99725765	0.9998666	0.9992932	0.99866605	0.99717987	0.9987785	0.99991024	0.99902475	0.99912864	0.9994267
0.0	0.9973367	0.99978656	0.9994635	0.9993242	0.99884534	0.99928755	0.999954	0.9994716	0.9992681	0.99986243
0.0	0.9932146	0.99798054	0.9952932	0.9935541	0.9536703	0.9964774	0.9988949	0.99642473	0.99540293	0.9979697
0.0	0.9985115	0.9991254	0.9996865	0.99907637	0.99575955	0.99882084	0.9997671	0.9998603	0.9976338	0.9995204
0.0	0.31176963	0.29127556	0.9148823	0.5512083	0.7994429	0.30424595	0.95096684	0.61796856	0.85201603	0.96659
0.0	0.0072535663	0.009276871	0.042780552	0.27343538	0.037829626	0.0011842387	0.83868736	0.0059022466	0.13830772	0.00023594676
0.0	0.98986024	0.99827516	0.9925196	0.9937583	0.984044	0.99296933	0.98932964	0.99802655	0.9640978	0.99347395
0.0	0.86792356	0.8774641	0.91597056	0.9929095	0.94477105	0.8711216	0.9706153	0.98877597	0.8558597	0.9821873
0.0	0.99986875	0.99992204	0.9997013	0.99944896	0.9986613	0.99973255	0.9997253	0.99963725	0.9981225	0.9998709
0.0	0.86792356	0.8774641	0.91597056	0.9929095	0.94477105	0.8711216	0.9706153	0.98877597	0.8558597	0.9821873
0.0	0.86792356	0.8774641	0.91597056	0.9929095	0.94477105	0.8711216	0.9706153	0.98877597	0.8558597	0.9821873
0.0	0.60422033	0.150749	0.87918735	0.3942926	0.8784667	0.900587	0.6843357	0.31366837	0.46635598	0.8096649
0.0	0.9775218	0.9918662	0.9940679	0.79036117	0.94499296	0.9736319	0.9749664	0.98611987	0.9247874	0.98979706
0.0	0.99986875	0.99992204	0.9997013	0.99944896	0.9986613	0.99973255	0.9997253	0.99963725	0.9981225	0.9998709
0.0	0.86792356	0.8774641	0.91597056	0.9929095	0.94477105	0.8711216	0.9706153	0.98877597	0.8558597	0.9821873
0.0	0.99929917	0.99985373	0.99941397	0.9997472	0.99829835	0.99932516	0.9999621	0.99988544	0.99939287	0.9998927
0.0	0.98986024	0.99827516	0.9925196	0.9937583	0.984044	0.99296933	0.98932964	0.99802655	0.9640978	0.99347395
0.0	0.92254364	0.99527186	0.98717993	0.96249115	0.8890126	0.98413783	0.99751914	0.97568524	0.9971571	0.971247
0.0	0.9806116	0.9962023	0.9952506	0.8986259	0.9802849	0.9919703	0.9877039	0.99291223	0.93728846	0.99636406
0.0	0.20645495	0.099389605	0.74186283	0.5077947	0.7472077	0.7541482	0.34326297	0.0438728	0.017823052	0.30871347
0.0	0.89588314	0.98913723	0.9779704	0.99680257	0.97625446	0.6239791	0.86892647	0.98960006	0.9314385	0.979563
0.0	0.9932721	0.99824905	0.9954639	0.9946196	0.9672919	0.99747473	0.9990355	0.99683315	0.99576145	0.998692
0.0	0.99598026	0.9992582	0.9987231	0.9971174	0.99538726	0.99825233	0.99985445	0.9993286	0.99882597	0.99919647
0.0	0.9932146	0.99798054	0.9952932	0.9935541	0.9536703	0.9964774	0.9988949	0.99642473	0.99540293	0.9979697
0.0	0.9932146	0.99798054	0.9952932	0.9935541	0.9536703	0.9964774	0.9988949	0.99642473	0.99540293	0.9979697
0.0	0.86792356	0.8774641	0.91597056	0.9929095	0.94477105	0.8711216	0.9706153	0.98877597	0.8558597	0.9821873
0.0	0.26361853	0.9949825	0.1291153	0.19926642	0.031075345	0.91939795	0.032661766	0.00397233	0.003518662	0.9718418
0.0	0.86792356	0.8774641	0.91597056	0.9929095	0.94477105	0.8711216	0.9706153	0.98877597	0.8558597	0.9821873
0.0	0.9932146	0.99798054	0.9952932	0.9935541	0.9536703	0.9964774	0.9988949	0.99642473	0.99540293	0.9979697
0.0	0.86792356	0.8774641	0.91597056	0.9929095	0.94477105	0.8711216	0.9706153	0.98877597	0.8558597	0.9821873
0.0	0.99821115	0.9996505	0.9993069	0.9992754	0.99912626	0.99876654	0.99995196	0.99950874	0.9990196	0.999835
0.0	0.99809486	0.99967957	0.99933535	0.99921405	0.9990551	0.9988136	0.9999529	0.9994742	0.99901295	0.9998369
0.0	0.99929917	0.99985373	0.99941397	0.9997472	0.99829835	0.99932516	0.9999621	0.99988544	0.99939287	0.9998927
0.0	0.6042204	0.15074901	0.87918735	0.3942926	0.8784667	0.900587	0.6843357	0.3136685	0.46635592	0.8096649
0.0	0.9775218	0.9918662	0.9940679	0.7903612	0.94499296	0.9736319	0.9749664	0.98611987	0.9247874	0.98979706
0.0	0.99929917	0.99985373	0.99941397	0.9997472	0.99829835	0.99932516	0.9999621	0.99988544	0.99939287	0.9998927
0.0	0.6042204	0.15074901	0.87918735	0.3942926	0.8784667	0.900587	0.6843357	0.3136685	0.46635586	0.8096649
0.0	0.9775218	0.9918662	0.9940679	0.7903612	0.94499296	0.9736318	0.9749664	0.98611987	0.9247874	0.98979706
0.0	0.9972892	0.9996025	0.9991934	0.9990534	0.9988092	0.9986959	0.99994314	0.99932253	0.9988067	0.9997818
0.0	0.99929917	0.99985373	0.99941397	0.9997472	0.99829835	0.99932516	0.9999621	0.99988544	0.99939287	0.9998927
0.0	0.60422033	0.150749	0.87918735	0.3942926	0.8784667	0.900587	0.6843357	0.31366837	0.46635592	0.8096649
0.0	0.9775218	0.9918662	0.9940679	0.79036117	0.94499296	0.9736319	0.9749664	0.98611987	0.9247874	0.98979706
0.0	0.9978029	0.9996253	0.99924964	0.9992085	0.9989317	0.9987538	0.99994886	0.9994406	0.9988476	0.99980634
0.0	0.99929917	0.99985373	0.99941397	0.9997472	0.99829835	0.99932516	0.9999621	0.99988544	0.99939287	0.9998927
0.0	0.6042204	0.150749	0.87918735	0.39429265	0.87846667	0.900587	0.6843357	0.31366837	0.46635598	0.8096649
0.0	0.9775218	0.9918662	0.9940679	0.79036117	0.94499296	0.9736319	0.9749664	0.98611987	0.9247874	0.98979706
0.0	0.99162924	0.99501896	0.99411315	0.91959447	0.9068185	0.97113705	0.9593312	0.9004351	0.98327243	0.99447757
0.0	0.9932146	0.99798054	0.9952932	0.9935541	0.9536703	0.9964774	0.9988949	0.99642473	0.99540293	0.9979697
0.0	0.86792356	0.8774641	0.91597056	0.9929095	0.94477105	0.8711216	0.9706153	0.98877597	0.8558597	0.9821873
0.0	0.86792356	0.8774641	0.91597056	0.9929095	0.94477105	0.8711216	0.9706153	0.98877597	0.8558597	0.9821873
0.0	0.9990521	0.9998142	0.9991923	0.9997009	0.9979966	0.99953675	0.9998646	0.9998919	0.998765	0.99977463
0.0	0.86792356	0.8774641	0.91597056	0.9929095	0.94477105	0.8711216	0.9706153	0.98877597	0.8558597	0.9821873
0.0	0.5261019	0.5514359	0.8389958	0.32231298	0.080714926	0.084473096	0.17486458	0.390259	0.11806713	0.2835578
0.0	0.5261019	0.5514359	0.8389958	0.322313	0.08071491	0.084473096	0.17486459	0.390259	0.11806713	0.2835578
0.0	0.5261019	0.5514358	0.8389959	0.32231292	0.080714926	0.084473096	0.17486458	0.390259	0.11806713	0.28355774
0.0	0.5261019	0.5514358	0.8389958	0.322313	0.08071491	0.084473096	0.17486459	0.390259	0.11806713	0.2835578
0.0	0.5261019	0.5514358	0.8389958	0.32231295	0.080714926	0.084473096	0.17486459	0.390259	0.11806713	0.28355774
0.0	0.5261019	0.5514358	0.8389958	0.32231295	0.080714926	0.08447313	0.17486458	0.390259	0.11806713	0.2835578
0.0	0.5261019	0.5514358	0.8389958	0.322313	0.080714926	0.08447313	0.17486459	0.390259	0.11806713	0.28355774
0.0	0.99162924	0.99501896	0.99411315	0.91959447	0.9068185	0.97113705	0.9593311	0.9004351	0.98327243	0.99447757
0.0	0.99162924	0.99501896	0.99411315	0.91959447	0.9068185	0.97113705	0.9593311	0.9004351	0.98327243	0.99447757
0.0	0.86792356	0.8774641	0.91597056	0.9929095	0.94477105	0.8711216	0.9706153	0.98877597	0.8558597	0.9821873
0.0	0.99162924	0.99501896	0.99411315	0.91959447	0.9068185	0.97113705	0.9593311	0.9004351	0.98327243	0.99447757
0.0	0.86792356	0.8774641	0.91597056	0.9929095	0.94477105	0.8711216	0.9706153	0.98877597	0.8558597	0.9821873
0.0	0.99162924	0.99501896	0.99411315	0.91959447	0.9068185	0.97113705	0.9593311	0.9004351	0.98327243	0.99447757
0.0	0.99162924	0.99501896	0.99411315	0.91959447	0.9068185	0.97113705	0.9593311	0.9004351	0.98327243	0.99447757
0.0	0.86792356	0.8774641	0.91597056	0.9929095	0.94477105	0.8711216	0.9706153	0.98877597	0.8558597	0.9821873
0.0	0.99162924	0.99501896	0.99411315	0.91959447	0.9068185	0.97113705	0.9593311	0.9004351	0.98327243	0.99447757
0.0	0.99162924	0.99501896	0.99411315	0.91959447	0.9068185	0.97113705	0.9593311	0.9004351	0.98327243	0.99447757
0.0	0.86792356	0.8774641	0.91597056	0.9929095	0.94477105	0.8711216	0.9706153	0.98877597	0.8558597	0.9821873
0.0	0.99162924	0.99501896	0.99411315	0.91959447	0.9068185	0.97113705	0.9593311	0.9004351	0.98327243	0.99447757
0.0	0.99162924	0.99501896	0.99411315	0.91959447	0.9068185	0.97113705	0.9593311	0.9004351	0.98327243	0.99447757
0.0	0.99162924	0.99501896	0.99411315	0.91959447	0.9068185	0.97113705	0.9593311	0.9004351	0.98327243	0.99447757
0.0	0.99162924	0.99501896	0.99411315	0.91959447	0.9068185	0.97113705	0.9593311	0.9004351	0.98327243	0.99447757
0.0	0.99162924	0.99501896	0.99411315	0.91959447	0.9068185	0.97113705	0.9593311	0.9004351	0.98327243	0.99447757
0.0	0.99162924	0.99501896	0.99411315	0.91959447	0.9068185	0.97113705	0.9593312	0.9004351	0.98327243	0.99447757
0.0	0.99162924	0.99501896	0.99411315	0.91959447	0.9068185	0.97113705	0.9593312	0.9004351	0.98327243	0.99447757
0.0	0.99162924	0.99501896	0.99411315	0.91959447	0.9068185	0.97113705	0.9593311	0.9004351	0.98327243	0.99447757
0.0	0.99162924	0.99501896	0.99411315	0.91959447	0.9068185	0.97113705	0.9593312	0.9004351	0.98327243	0.99447757
0.0	0.99162924	0.99501896	0.99411315	0.91959447	0.9068185	0.97113705	0.9593312	0.9004351	0.98327243	0.99447757
0.0	0.86792356	0.8774641	0.91597056	0.9929095	0.94477105	0.8711216	0.9706153	0.98877597	0.8558597	0.9821873
0.0	0.99162924	0.99501896	0.99411315	0.91959447	0.9068185	0.97113705	0.9593311	0.9004351	0.98327243	0.99447757
0.0	0.86792356	0.8774641	0.91597056	0.9929095	0.94477105	0.8711216	0.9706153	0.98877597	0.8558597	0.9821873
0.0	0.99162924	0.99501896	0.99411315	0.91959447	0.9068185	0.97113705	0.9593311	0.9004351	0.98327243	0.99447757
0.0	0.86792356	0.8774641	0.91597056	0.9929095	0.94477105	0.8711216	0.9706153	0.98877597	0.8558597	0.9821873
0.0	0.99162924	0.99501896	0.99411315	0.91959447	0.9068185	0.97113705	0.9593311	0.9004351	0.98327243	0.99447757
0.0	0.9989729	0.99814844	0.9940408	0.9899414	0.9922106	0.98806006	0.99655104	0.9930674	0.9784638	0.99875724
0.0	0.86792356	0.8774641	0.91597056	0.9929095	0.94477105	0.8711216	0.9706153	0.98877597	0.8558597	0.9821873
0.0	0.86792356	0.8774641	0.91597056	0.9929095	0.94477105	0.8711216	0.9706153	0.98877597	0.8558597	0.9821873
0.0	0.9963482	0.99978787	0.9974317	0.99837273	0.9985184	0.9975503	0.9989222	0.9971934	0.98825747	0.9975788
0.0	0.9895891	0.99952364	0.998252	0.9971956	0.99390054	0.9969811	0.99983025	0.995786	0.99578816	0.9981096
0.0	0.7310644	0.99123234	0.96108484	0.9915229	0.9574067	0.91450083	0.9805197	0.8874377	0.9288056	0.98579365
0.0	0.99895334	0.99975735	0.99909985	0.9996164	0.99732	0.99945575	0.99982053	0.9998847	0.9985643	0.9997247
0.0	0.996648	0.99971086	0.99977154	0.99894375	0.99888057	0.9980843	0.9994221	0.9996332	0.97529477	0.9989693
0.0	0.98986024	0.99827516	0.9925196	0.9937583	0.984044	0.99296933	0.98932964	0.99802655	0.9640978	0.99347395
0.0	0.99725807	0.99971694	0.99884254	0.9986111	0.9980221	0.99775153	0.999892	0.99878544	0.99877924	0.99902475
0.0	0.9986467	0.98660374	0.9966145	0.99971455	0.9987645	0.98753554	0.9987527	0.9734504	0.99726343	0.98116726
0.0	0.6483791	0.98146856	0.9127506	0.9815703	0.92690307	0.89241135	0.9297938	0.55940825	0.8625796	0.9827337
0.0	0.86792356	0.8774641	0.91597056	0.9929095	0.94477105	0.8711216	0.9706153	0.98877597	0.8558597	0.9821873
0.0	0.86792356	0.8774641	0.91597056	0.9929095	0.94477105	0.8711216	0.9706153	0.98877597	0.8558597	0.9821873
0.0	0.86792356	0.8774641	0.91597056	0.9929095	0.94477105	0.8711216	0.9706153	0.98877597	0.8558597	0.9821873
0.0	0.86792356	0.8774641	0.91597056	0.9929095	0.94477105	0.8711216	0.9706153	0.98877597	0.8558597	0.9821873
0.0	0.53264236	0.27510372	0.9986828	0.06142675	0.65022683	0.3649655	0.97505003	0.0011433869	0.0071239574	0.9614337
0.0	0.86792356	0.8774641	0.91597056	0.9929095	0.94477105	0.8711216	0.9706153	0.98877597	0.8558597	0.9821873
0.0	0.86792356	0.8774641	0.91597056	0.9929095	0.94477105	0.8711216	0.9706153	0.98877597	0.8558597	0.9821873
0.0	0.9962604	0.99966943	0.99976283	0.99890864	0.9988418	0.9979492	0.99936384	0.9996081	0.9712875	0.99896276
0.0	0.86792356	0.8774641	0.91597056	0.9929095	0.94477105	0.8711216	0.9706153	0.98877597	0.8558597	0.9821873
0.0	0.86792356	0.8774641	0.91597056	0.9929095	0.94477105	0.8711216	0.9706153	0.98877597	0.8558597	0.9821873
0.0	0.6425513	0.97316927	0.9732613	0.9689075	0.728036	0.9621988	0.98871744	0.94810325	0.9930936	0.8720605
0.0	0.5851704	0.9206419	0.84500396	0.9725375	0.70493174	0.11684385	0.15925652	0.93594205	0.54004955	0.94040275
0.0	0.99839514	0.9995061	0.9996573	0.9996153	0.99728715	0.9995598	0.99992144	0.9998179	0.9993655	0.99986243
0.0	0.99929917	0.99985373	0.99941397	0.9997472	0.99829835	0.99932516	0.9999621	0.99988544	0.99939287	0.9998927
0.0	0.86792356	0.8774641	0.91597056	0.9929095	0.94477105	0.8711216	0.9706153	0.98877597	0.8558597	0.9821873
0.0	0.98898673	0.99861336	0.9966432	0.99592185	0.9723414	0.99530387	0.9989675	0.99897873	0.9966511	0.99922824
0.0	0.86792356	0.8774641	0.91597056	0.9929095	0.94477105	0.8711216	0.9706153	0.98877597	0.8558597	0.9821873
0.0	0.004102346	0.0641067	0.0004011725	0.08579704	5.0007387e-05	0.033386353	0.00039052288	0.020886946	0.002269039	0.9821873
0.0	0.9943777	0.9996939	0.99667275	0.99254566	0.9757878	0.99590933	0.9996531	0.99568164	0.9917093	0.9919797
0.0	0.31285042	0.14305967	0.26479736	0.11653726	0.0148173785	0.28693026	0.38696826	0.13260746	0.24163577	0.12131199
0.0	0.9895891	0.99952364	0.998252	0.9971956	0.99390054	0.9969811	0.99983025	0.995786	0.99578816	0.9981096
0.0	0.9967449	0.99984837	0.99919945	0.9983864	0.99717987	0.99857736	0.9999045	0.99883515	0.999005	0.9992638
0.0	0.99725807	0.99971694	0.99884254	0.9986111	0.9980221	0.99775153	0.999892	0.99878544	0.99877924	0.99902475
0.0	0.86792356	0.8774641	0.91597056	0.9929095	0.94477105	0.8711216	0.9706153	0.98877597	0.8558597	0.9821873
0.0	0.99895334	0.99975735	0.99909985	0.9996164	0.99732	0.99945575	0.99982053	0.9998847	0.9985643	0.9997247
0.0	0.9943777	0.9996939	0.99667275	0.99254566	0.9757878	0.99590933	0.9996531	0.99568164	0.9917093	0.9919797
0.0	0.86792356	0.8774641	0.91597056	0.9929095	0.94477105	0.8711216	0.9706153	0.98877597	0.8558597	0.9821873
0.0	0.99725807	0.99971694	0.99884254	0.9986111	0.9980221	0.99775153	0.999892	0.99878544	0.99877924	0.99902475
0.0	0.20718727	0.55365324	0.39816606	0.66165245	0.12983678	0.37769693	0.41114736	0.5798545	0.5787888	0.61499685
0.0	0.9972892	0.9996025	0.9991934	0.9990534	0.9988092	0.9986959	0.99994314	0.99932253	0.9988067	0.9997818
0.0	0.86792356	0.8774641	0.91597056	0.9929095	0.94477105	0.8711216	0.9706153	0.98877597	0.8558597	0.9821873
0.0	0.86792356	0.8774641	0.91597056	0.9929095	0.94477105	0.8711216	0.9706153	0.98877597	0.8558597	0.9821873
0.0	7.903404e-05	0.0006591081	0.0016302523	0.023776537	0.94477105	0.62804455	0.0016111571	0.18345138	0.0016964765	0.001432141
0.0	0.31285042	0.1430597	0.26479733	0.11653726	0.0148173785	0.28693026	0.38696826	0.13260742	0.24163577	0.12131199
0.0	0.9895891	0.99952364	0.998252	0.9971956	0.99390054	0.9969811	0.99983025	0.995786	0.99578816	0.9981096
0.0	0.9978847	0.99925405	0.9950062	0.9974234	0.983888	0.9937962	0.9997377	0.99532545	0.9889503	0.9971547
0.0	0.86792356	0.8774641	0.91597056	0.9929095	0.94477105	0.8711216	0.9706153	0.98877597	0.8558597	0.9821873
0.0	0.86792356	0.8774641	0.91597056	0.9929095	0.94477105	0.8711216	0.9706153	0.98877597	0.8558597	0.9821873
0.0	0.9865724	0.99993944	0.9985904	0.99556726	0.99906653	0.9946484	0.99875903	0.99914384	0.9871408	0.99886924
0.0	0.99769324	0.9999229	0.99824786	0.99852693	0.99941516	0.9948967	0.9998672	0.9992495	0.9952029	0.9989706
0.0	0.86792356	0.8774641	0.91597056	0.9929095	0.94477105	0.8711216	0.9706153	0.98877597	0.8558597	0.9821873
0.0	0.86792356	0.8774641	0.91597056	0.9929095	0.94477105	0.8711216	0.9706153	0.98877597	0.8558597	0.9821873
0.0	0.99895334	0.99975735	0.99909985	0.9996164	0.99732	0.99945575	0.99982053	0.9998847	0.9985643	0.9997247
0.0	0.99929917	0.99985373	0.99941397	0.9997472	0.99829835	0.99932516	0.9999621	0.99988544	0.99939287	0.9998927
0.0	0.86792356	0.8774641	0.91597056	0.9929095	0.94477105	0.8711216	0.9706153	0.98877597	0.8558597	0.9821873
0.0	0.99986875	0.99992204	0.9997013	0.99944896	0.9986613	0.99973255	0.9997253	0.99963725	0.9981225	0.9998709
0.0	0.86792356	0.8774641	0.91597056	0.9929095	0.94477105	0.8711216	0.9706153	0.98877597	0.8558597	0.9821873
0.0	0.99929917	0.99985373	0.99941397	0.9997472	0.99829835	0.99932516	0.9999621	0.99988544	0.99939287	0.9998927
0.0	0.86792356	0.8774641	0.91597056	0.9929095	0.94477105	0.8711216	0.9706153	0.98877597	0.8558597	0.9821873
0.0	0.6042204	0.150749	0.87918735	0.3942926	0.8784667	0.900587	0.6843357	0.31366837	0.46635592	0.8096649
0.0	0.86792356	0.8774641	0.91597056	0.9929095	0.94477105	0.8711216	0.9706153	0.98877597	0.8558597	0.9821873
0.0	0.99839514	0.9995061	0.9996573	0.9996153	0.99728715	0.9995598	0.99992144	0.9998179	0.9993655	0.99986243
0.0	0.99929917	0.99985373	0.99941397	0.9997472	0.99829835	0.99932516	0.9999621	0.99988544	0.99939287	0.9998927
0.0	0.86792356	0.8774641	0.91597056	0.9929095	0.94477105	0.8711216	0.9706153	0.98877597	0.8558597	0.9821873
0.0	0.86792356	0.8774641	0.91597056	0.9929095	0.94477105	0.8711216	0.9706153	0.98877597	0.8558597	0.9821873
0.0	0.98059356	0.99714077	0.99527776	0.99097276	0.9310442	0.9890892	0.9974548	0.9978581	0.99302095	0.998657
0.0	0.9789315	0.96556026	0.9184873	0.40796003	0.9655912	0.9443304	0.9680939	0.97805756	0.91018164	0.94335
0.0	0.9447174	0.230653	0.49511555	0.8575099	0.06388869	0.84224623	0.5970611	0.16685392	0.30744982	0.349281
0.0	0.86792356	0.8774641	0.91597056	0.9929095	0.94477105	0.8711216	0.9706153	0.98877597	0.8558597	0.9821873
0.0	0.86792356	0.8774641	0.91597056	0.9929095	0.94477105	0.8711216	0.9706153	0.98877597	0.8558597	0.9821873
0.0	0.99929917	0.99985373	0.99941397	0.9997472	0.99829835	0.99932516	0.9999621	0.99988544	0.99939287	0.9998927
0.0	0.86792356	0.8774641	0.91597056	0.9929095	0.94477105	0.8711216	0.9706153	0.98877597	0.8558597	0.9821873
0.0	0.6042204	0.150749	0.87918735	0.3942926	0.8784667	0.900587	0.6843357	0.31366837	0.46635598	0.8096649
0.0	0.9892049	0.99550456	0.9959395	0.83309793	0.94499296	0.9826292	0.98757464	0.99051356	0.9411813	0.9947395
0.0	0.9991291	0.9997907	0.9990765	0.9991523	0.9939966	0.9993161	0.99993956	0.9996358	0.9986701	0.9995696
0.0	0.39459762	0.4602738	0.57630926	0.27737918	0.15388116	0.37731883	0.6585677	0.43678418	0.59175235	0.77165943
0.0	0.43641025	0.5194812	0.62699616	0.30605316	0.15084907	0.39345992	0.68510926	0.50027835	0.5929428	0.7675791
0.0	0.9967449	0.99984837	0.99919945	0.9983864	0.99717987	0.99857736	0.9999045	0.99883515	0.999005	0.9992638
0.0	0.86792356	0.8774641	0.91597056	0.9929095	0.94477105	0.8711216	0.9706153	0.98877597	0.8558597	0.9821873
0.0	0.86792356	0.8774641	0.91597056	0.9929095	0.94477105	0.8711216	0.9706153	0.98877597	0.8558597	0.9821873
0.0	0.9932146	0.99798054	0.9952932	0.9935541	0.9536703	0.9964774	0.9988949	0.99642473	0.99540293	0.9979697
0.0	0.50581616	0.5653432	0.89706755	0.31634218	0.115480386	0.09446501	0.20034038	0.44832706	0.12094896	0.31735766
0.0	0.9943777	0.9996939	0.99667275	0.99254566	0.9757878	0.99590933	0.9996531	0.99568164	0.9917093	0.9919797
0.0	0.9967449	0.99984837	0.99919945	0.9983864	0.99717987	0.99857736	0.9999045	0.99883515	0.999005	0.9992638
0.0	0.31285036	0.14305967	0.26479733	0.11653726	0.0148173785	0.28693023	0.38696826	0.13260746	0.24163577	0.12131199
0.0	0.01109184	0.0030884598	0.011370931	0.00048815765	0.0013530395	0.0051191445	0.0005089605	0.0009564082	0.0013000278	0.0021326817
0.0	0.86792356	0.8774641	0.91597056	0.9929095	0.94477105	0.8711216	0.9706153	0.98877597	0.8558597	0.9821873
0.0	0.99176955	0.99641526	0.9986211	0.99602926	0.99182713	0.99869424	0.99973077	0.9994854	0.9958126	0.9987816
0.0	0.14469357	0.46711135	0.08032467	0.28454491	0.023673197	0.6261673	0.639764	0.16420215	0.18371399	0.25562298
0.0	0.86792356	0.8774641	0.91597056	0.9929095	0.94477105	0.8711216	0.9706153	0.98877597	0.8558597	0.9821873
0.0	0.06968336	0.04679328	0.12096215	0.025050372	0.0256979	0.05138689	0.16832827	0.034966346	0.1336972	0.22589155
0.0	0.9965197	0.99970466	0.9997893	0.99907815	0.99912304	0.99817884	0.9994998	0.9996947	0.97854483	0.99917644
0.0	0.86792356	0.8774641	0.91597056	0.9929095	0.94477105	0.8711216	0.9706153	0.98877597	0.8558597	0.9821873
0.0	0.86792356	0.8774641	0.91597056	0.9929095	0.94477105	0.8711216	0.9706153	0.98877597	0.8558597	0.9821873
0.0	0.9895891	0.99952364	0.998252	0.9971956	0.99390054	0.9969811	0.99983025	0.995786	0.99578816	0.9981096
0.0	0.86792356	0.8774641	0.91597056	0.9929095	0.94477105	0.8711216	0.9706153	0.98877597	0.8558597	0.9821873
0.0	0.66841394	0.95677173	0.80352193	0.9560034	0.5908	0.96384907	0.9798895	0.8269434	0.7696197	0.88267624
0.0	0.9775218	0.9918662	0.9940679	0.7903612	0.94499296	0.9736319	0.9749664	0.98611987	0.9247874	0.98979706
0.0	0.06330986	0.4778604	0.77261865	0.3665858	0.07184244	0.028408527	0.9286726	0.8329376	0.03358901	0.012348737
0.0	0.062451802	0.014696796	0.23875837	0.00041765426	0.006402787	0.0012393609	0.17852141	0.084520474	0.0230516	0.073459715
0.0	0.9943777	0.9996939	0.99667275	0.99254566	0.9757878	0.99590933	0.9996531	0.99568164	0.9917093	0.9919797
0.0	0.97946656	0.99703777	0.99406093	0.98979	0.93427753	0.9902277	0.9976801	0.9976165	0.9924372	0.99856585
0.0	0.9815746	0.9974201	0.99508274	0.990135	0.93564296	0.99127334	0.99798006	0.9982364	0.9927757	0.9986179
0.0	0.97946656	0.99703777	0.99406093	0.98979	0.93427753	0.9902277	0.9976801	0.9976165	0.9924372	0.99856585
0.0	0.86792356	0.8774641	0.91597056	0.9929095	0.94477105	0.8711216	0.9706153	0.98877597	0.8558597	0.9821873
0.0	0.9967449	0.99984837	0.99919945	0.9983864	0.99717987	0.99857736	0.9999045	0.99883515	0.999005	0.9992638
0.0	0.99686325	0.9997557	0.99940705	0.9992173	0.99884534	0.99919754	0.99995065	0.99936587	0.99918634	0.9998301
0.0	0.99929917	0.99985373	0.99941397	0.9997472	0.99829835	0.99932516	0.9999621	0.99988544	0.99939287	0.9998927
0.0	0.9887509	0.9967049	0.98602664	0.96362996	0.9887842	0.97919583	0.9963194	0.9930474	0.9825848	0.9957152
0.0	0.86792356	0.8774641	0.91597056	0.9929095	0.94477105	0.8711216	0.9706153	0.98877597	0.8558597	0.9821873
0.0	0.86792356	0.8774641	0.91597056	0.9929095	0.94477105	0.8711216	0.9706153	0.98877597	0.8558597	0.9821873
0.0	0.86792356	0.8774641	0.91597056	0.9929095	0.94477105	0.8711216	0.9706153	0.98877597	0.8558597	0.9821873
0.0	0.04069382	0.010795469	0.018861217	0.002942747	0.0030704264	0.008113853	0.03401957	0.0015190967	0.01913968	0.0057726717
0.0	0.86792356	0.8774641	0.91597056	0.9929095	0.94477105	0.8711216	0.9706153	0.98877597	0.8558597	0.9821873
0.0	0.997347	0.99997544	0.9988631	0.9997563	0.9978138	0.99994874	0.9993455	0.9997981	0.98344666	0.9999021
0.0	0.86792356	0.8774641	0.91597056	0.9929095	0.94477105	0.8711216	0.9706153	0.98877597	0.8558597	0.9821873
0.0	0.86792356	0.8774641	0.91597056	0.9929095	0.94477105	0.8711216	0.9706153	0.98877597	0.8558597	0.9821873
0.0	0.86792356	0.87746406	0.91597056	0.9929095	0.94477105	0.8711216	0.9706153	0.98877597	0.8558597	0.9821873
0.0	0.9989079	0.999818	0.9988261	0.999084	0.9951925	0.99724376	0.9997389	0.9996942	0.9979482	0.9989336
0.0	0.99879044	0.99983597	0.99871266	0.9988689	0.99194896	0.99701095	0.99964106	0.99932945	0.9969342	0.99842453
0.0	0.99866414	0.9998234	0.99857795	0.99878615	0.99537164	0.9977848	0.99965644	0.99939203	0.99736917	0.9985056
0.0	0.99828666	0.9996511	0.99850804	0.9977609	0.9918196	0.9961125	0.9994753	0.9991708	0.99652183	0.99819344
0.0	0.9895891	0.99952364	0.998252	0.9971956	0.99390054	0.9969811	0.99983025	0.995786	0.99578816	0.9981096
0.0	0.66354126	0.759667	0.8586175	0.80563295	0.7412197	0.3167396	0.77911717	0.7727942	0.7040305	0.96933115
0.0	4.2695283e-05	3.2909923e-06	0.00026858834	1.4531417e-05	1.8912158e-05	3.1592677e-05	1.3587114e-05	1.7386721e-05	8.5654965e-06	1.8170165e-05
0.0	0.9895891	0.99952364	0.998252	0.9971956	0.99390054	0.9969811	0.99983025	0.995786	0.99578816	0.9981096
0.0	0.86792356	0.8774641	0.91597056	0.9929095	0.94477105	0.8711216	0.9706153	0.98877597	0.8558597	0.9821873
0.0	0.9895891	0.99952364	0.998252	0.9971956	0.99390054	0.9969811	0.99983025	0.995786	0.99578816	0.9981096
0.0	0.86792356	0.8774641	0.91597056	0.9929095	0.94477105	0.8711216	0.9706153	0.98877597	0.8558597	0.9821873
0.0	0.9895891	0.99952364	0.998252	0.9971956	0.99390054	0.9969811	0.99983025	0.995786	0.99578816	0.9981096
0.0	0.9895891	0.99952364	0.998252	0.9971956	0.99390054	0.9969811	0.99983025	0.995786	0.99578816	0.9981096
0.0	0.9895891	0.99952364	0.998252	0.9971956	0.99390054	0.9969811	0.99983025	0.995786	0.99578816	0.9981096
0.0	0.86792356	0.8774641	0.91597056	0.9929095	0.94477105	0.8711216	0.9706153	0.98877597	0.8558597	0.9821873
0.0	0.9895891	0.99952364	0.998252	0.9971956	0.99390054	0.9969811	0.99983025	0.995786	0.99578816	0.9981096
0.0	0.9895891	0.99952364	0.998252	0.9971956	0.99390054	0.9969811	0.99983025	0.995786	0.99578816	0.9981096
0.0	0.86792356	0.8774641	0.91597056	0.9929095	0.94477105	0.8711216	0.9706153	0.98877597	0.8558597	0.9821873
0.0	0.9895891	0.99952364	0.998252	0.9971956	0.99390054	0.9969811	0.99983025	0.995786	0.99578816	0.9981096
0.0	0.9895891	0.99952364	0.998252	0.9971956	0.99390054	0.9969811	0.99983025	0.995786	0.99578816	0.9981096
0.0	0.9895891	0.99952364	0.998252	0.9971956	0.99390054	0.9969811	0.99983025	0.995786	0.99578816	0.9981096
0.0	0.9895891	0.99952364	0.998252	0.9971956	0.99390054	0.9969811	0.99983025	0.995786	0.99578816	0.9981096
0.0	0.9895891	0.99952364	0.998252	0.9971956	0.99390054	0.9969811	0.99983025	0.995786	0.99578816	0.9981096
0.0	0.9895891	0.99952364	0.998252	0.9971956	0.99390054	0.9969811	0.99983025	0.995786	0.99578816	0.9981096
0.0	0.9895891	0.99952364	0.998252	0.9971956	0.99390054	0.9969811	0.99983025	0.995786	0.99578816	0.9981096
0.0	0.9895891	0.99952364	0.998252	0.9971956	0.99390054	0.9969811	0.99983025	0.995786	0.99578816	0.9981096
0.0	0.9895891	0.99952364	0.998252	0.9971956	0.99390054	0.9969811	0.99983025	0.995786	0.99578816	0.9981096
0.0	0.9895891	0.99952364	0.998252	0.9971956	0.99390054	0.9969811	0.99983025	0.995786	0.99578816	0.9981096
0.0	0.86792356	0.8774641	0.91597056	0.9929095	0.94477105	0.8711216	0.9706153	0.98877597	0.8558597	0.9821873
0.0	0.9895891	0.99952364	0.998252	0.9971956	0.99390054	0.9969811	0.99983025	0.995786	0.99578816	0.9981096
0.0	0.86792356	0.8774641	0.91597056	0.9929095	0.94477105	0.8711216	0.9706153	0.98877597	0.8558597	0.9821873
0.0	0.9895891	0.99952364	0.998252	0.9971956	0.99390054	0.9969811	0.99983025	0.995786	0.99578816	0.9981096
0.0	0.86792356	0.8774641	0.91597056	0.9929095	0.94477105	0.8711216	0.9706153	0.98877597	0.8558597	0.9821873
0.0	0.9895891	0.99952364	0.998252	0.9971956	0.99390054	0.9969811	0.99983025	0.995786	0.99578816	0.9981096
0.0	0.08783589	0.063190706	0.13650885	0.034263443	0.034952432	0.06368016	0.2147558	0.046239533	0.1657603	0.25201616
0.0	0.86792356	0.87746406	0.91597056	0.9929095	0.94477105	0.8711216	0.9706153	0.98877597	0.8558597	0.9821873
0.0	0.08771677	0.06575883	0.15432307	0.03399735	0.034906756	0.06270275	0.21766014	0.040186577	0.16859737	0.27820408
0.0	0.08771679	0.06575885	0.1543231	0.033997364	0.03490678	0.06270269	0.21766016	0.040186577	0.16859742	0.27820405
0.0	0.86792356	0.87746406	0.91597056	0.9929095	0.94477105	0.8711216	0.9706153	0.98877597	0.8558597	0.9821873
0.0	0.06968336	0.04679328	0.120962165	0.025050366	0.02569792	0.05138687	0.16832826	0.03496633	0.1336972	0.22589143
0.0	0.09350116	0.07413398	0.17174964	0.036038145	0.035058174	0.06283707	0.24008736	0.041559525	0.17709154	0.28710735
0.0	0.86792356	0.87746406	0.91597056	0.9929095	0.94477105	0.8711216	0.9706153	0.98877597	0.8558597	0.9821873
0.0	0.06968337	0.04679328	0.12096218	0.025050366	0.02569792	0.05138689	0.16832826	0.03496633	0.13369723	0.22589149
0.0	0.09469897	0.07728379	0.14924885	0.03672758	0.0388186	0.06850322	0.2397662	0.049600396	0.17895657	0.29548824
0.0	0.09469897	0.07728379	0.14924888	0.03672758	0.0388186	0.06850322	0.2397662	0.049600396	0.17895658	0.2954882
0.0	0.86792356	0.87746406	0.91597056	0.9929095	0.94477105	0.8711216	0.9706153	0.98877597	0.8558597	0.9821873
0.0	0.06968334	0.04679328	0.120962165	0.025050366	0.0256979	0.05138687	0.16832826	0.03496634	0.1336972	0.22589156
0.0	0.095047355	0.077388324	0.14620963	0.037836395	0.035177015	0.06386538	0.23241563	0.05161208	0.1789047	0.30005324
0.0	0.06968339	0.046793267	0.12096215	0.025050372	0.025697907	0.05138687	0.16832827	0.034966353	0.13369723	0.22589156
0.0	0.06968333	0.0467933	0.120962165	0.025050372	0.0256979	0.05138687	0.16832827	0.034966346	0.13369723	0.22589155
0.0	0.9851431	0.99099255	0.97564507	0.9848897	0.9508792	0.9838937	0.9938897	0.99558806	0.9867258	0.9953733
0.0	0.98861784	0.992714	0.980293	0.9905338	0.9611614	0.98852354	0.99591523	0.9973865	0.9894052	0.99663204
0.0	0.9851431	0.99099255	0.97564507	0.9848897	0.9508792	0.9838937	0.9938897	0.99558806	0.9867258	0.9953733
0.0	0.86792356	0.87746406	0.91597056	0.9929095	0.94477105	0.8711216	0.9706153	0.98877597	0.8558597	0.9821873
0.0	0.06968337	0.04679328	0.120962195	0.025050366	0.02569792	0.05138687	0.16832826	0.03496634	0.13369726	0.22589156
0.0	0.86792356	0.87746406	0.91597056	0.9929095	0.94477105	0.8711216	0.9706153	0.98877597	0.8558597	0.9821873
0.0	0.06968333	0.04679328	0.120962165	0.025050355	0.02569792	0.05138687	0.1683283	0.03496634	0.1336972	0.22589155
0.0	0.06968333	0.04679328	0.120962165	0.025050355	0.025697907	0.05138687	0.1683283	0.034966346	0.13369723	0.22589155
0.0	0.86792356	0.87746406	0.91597056	0.9929095	0.94477105	0.8711216	0.9706153	0.98877597	0.8558597	0.9821873
0.0	0.99986875	0.99992204	0.9997013	0.99944896	0.9986613	0.99973255	0.9997253	0.99963725	0.9981225	0.9998709
0.0	0.86792356	0.8774641	0.91597056	0.9929095	0.94477105	0.8711216	0.9706153	0.98877597	0.8558597	0.9821873
0.0	0.99929917	0.99985373	0.99941397	0.9997472	0.99829835	0.99932516	0.9999621	0.99988544	0.99939287	0.9998927
0.0	7.096172e-05	0.0033806826	0.00036919295	0.0027588408	0.0002525703	0.0038076562	0.01282055	0.00030677463	0.00044828336	0.000118909
0.0	0.9962604	0.99966943	0.99976283	0.99890864	0.9988418	0.9979492	0.99936384	0.9996081	0.9712875	0.99896276
0.0	0.86792356	0.8774641	0.91597056	0.9929095	0.94477105	0.8711216	0.9706153	0.98877597	0.8558597	0.9821873
0.0	0.86792356	0.8774641	0.91597056	0.9929095	0.94477105	0.8711216	0.9706153	0.98877597	0.8558597	0.9821873
0.0	0.86792356	0.8774641	0.91597056	0.9929095	0.94477105	0.8711216	0.9706153	0.98877597	0.8558597	0.9821873
0.0	0.86792356	0.8774641	0.91597056	0.9929095	0.94477105	0.8711216	0.9706153	0.98877597	0.8558597	0.9821873
0.0	0.9963482	0.99978787	0.9974317	0.99837273	0.9985184	0.9975503	0.9989222	0.9971934	0.98825747	0.9975788
0.0	0.9990514	0.99844223	0.9965624	0.99037725	0.9822076	0.99608034	0.9969668	0.9976611	0.9701881	0.9989073
0.0	0.86792356	0.8774641	0.91597056	0.9929095	0.94477105	0.8711216	0.9706153	0.98877597	0.8558597	0.9821873
0.0	0.86792356	0.8774641	0.91597056	0.9929095	0.94477105	0.8711216	0.9706153	0.98877597	0.8558597	0.9821873
0.0	0.9963482	0.99978787	0.9974317	0.99837273	0.9985184	0.9975503	0.9989222	0.9971934	0.98825747	0.9975788
0.0	0.9989183	0.99836844	0.9943295	0.989608	0.98665744	0.99214864	0.99693644	0.9955545	0.9700998	0.99788815
0.0	0.8225099	0.50768095	0.8867732	0.65081483	0.34710687	0.12312029	0.8691292	0.2073126	0.8259998	0.94085896
0.0	0.9794623	0.98674136	0.96386206	0.9725133	0.7694568	0.5299442	0.981533	0.91540664	0.44893909	0.8597855
0.0	0.06968333	0.046793293	0.12096218	0.025050366	0.025697907	0.05138687	0.16832826	0.034966353	0.1336972	0.22589156
0.0	0.86792356	0.8774641	0.91597056	0.9929095	0.94477105	0.8711216	0.9706153	0.98877597	0.8558597	0.9821873
0.0	0.31285036	0.14305967	0.26479733	0.11653726	0.0148173785	0.28693026	0.38696826	0.13260743	0.24163577	0.12131199
0.0	0.99929917	0.99985373	0.99941397	0.9997472	0.99829835	0.99932516	0.9999621	0.99988544	0.99939287	0.9998927
0.0	0.86792356	0.8774641	0.91597056	0.9929095	0.94477105	0.8711216	0.9706153	0.98877597	0.8558597	0.9821873
0.0	0.9985689	0.9997701	0.99883705	0.9988188	0.99512935	0.99670655	0.99963045	0.9995233	0.9969976	0.99841464
0.0	0.9935368	0.99836546	0.9964971	0.9953153	0.9697906	0.9972914	0.9993117	0.9967002	0.99643254	0.9985501
0.0	0.044508252	0.05501808	0.017390154	0.0029163961	0.016530905	0.008550477	0.030820157	0.021767657	0.009898699	0.019516416
0.0	0.86792356	0.8774641	0.91597056	0.9929095	0.94477105	0.8711216	0.9706153	0.98877597	0.8558597	0.9821873
0.0	0.11165441	0.014275363	0.00075469835	0.00067767425	0.013827384	0.060722414	0.0025243629	0.005480821	0.0016416829	0.99855417
0.0	0.058862984	0.0056553185	0.020705508	0.004248154	0.0072285947	0.0017964903	0.042196557	0.0027094304	0.027197918	0.043324333
0.0	0.98986024	0.99827516	0.9925196	0.9937583	0.984044	0.99296933	0.98932964	0.99802655	0.9640978	0.99347395
0.0	0.86792356	0.8774641	0.91597056	0.9929095	0.94477105	0.8711216	0.9706153	0.98877597	0.8558597	0.9821873
0.0	0.0021291715	0.010777722	0.044522766	0.014077565	0.04082937	0.0014665568	0.7233102	0.0314273	0.0012344574	0.0038754665
0.0	0.9857627	0.99774534	0.99783	0.9951035	0.96679896	0.99316835	0.9990144	0.9985025	0.99514055	0.99907327
0.0	0.9943777	0.9996939	0.99667275	0.99254566	0.9757878	0.99590933	0.9996531	0.99568164	0.9917093	0.9919797
0.0	0.92283183	0.99877256	0.0055693677	0.6712933	0.98442334	0.9814913	0.99777895	0.99384105	0.9995969	0.9992218
0.0	0.9932146	0.99798054	0.9952932	0.9935541	0.9536703	0.9964774	0.9988949	0.99642473	0.99540293	0.9979697
0.0	0.86792356	0.8774641	0.91597056	0.9929095	0.94477105	0.8711216	0.9706153	0.98877597	0.8558597	0.9821873
0.0	0.31285036	0.1430597	0.26479733	0.11653726	0.0148173785	0.28693026	0.38696826	0.13260746	0.24163577	0.12131199
0.0	0.86792356	0.8774641	0.91597056	0.9929095	0.94477105	0.8711216	0.9706153	0.98877597	0.8558597	0.9821873
0.0	0.86792356	0.8774641	0.91597056	0.9929095	0.94477105	0.8711216	0.9706153	0.98877597	0.8558597	0.9821873
0.0	0.86792356	0.8774641	0.91597056	0.9929095	0.94477105	0.8711216	0.9706153	0.98877597	0.8558597	0.9821873
0.0	0.6763608	0.9543761	0.78958994	0.70936424	0.6220058	0.84106296	0.822259	0.8029717	0.7075243	0.9362877
0.0	0.9538283	0.9883879	0.9778537	0.9221151	0.9257258	0.9783667	0.9962655	0.98673743	0.9768688	0.98917204
0.0	0.99018806	0.9978278	0.9882891	0.97762114	0.9922201	0.9799911	0.9975842	0.9953941	0.988643	0.99645364
0.0	0.86792356	0.87746406	0.91597056	0.9929095	0.94477105	0.8711216	0.9706153	0.98877597	0.8558597	0.9821873
0.0	0.9972892	0.9996025	0.9991934	0.9990534	0.9988092	0.9986959	0.99994314	0.99932253	0.9988067	0.9997818
0.0	0.86792356	0.8774641	0.91597056	0.9929095	0.94477105	0.8711216	0.9706153	0.98877597	0.8558597	0.9821873
0.0	0.9984107	0.99985504	0.9996791	0.99948657	0.99929976	0.99952745	0.9999703	0.99963546	0.9994265	0.9999043
0.0	0.99933904	0.9998653	0.9994523	0.99975663	0.9985996	0.99936706	0.99996614	0.99989176	0.9994367	0.9999025
0.0	0.0002283699	0.010162042	0.0059836954	0.97727406	0.09225542	0.70070916	0.0028457444	0.8650177	0.9863729	0.9880404
0.0	0.98334193	0.99894303	0.99475455	0.96844697	0.9721549	0.9709899	0.93420076	0.9905524	0.99157023	0.9932903
0.0	0.86792356	0.8774641	0.91597056	0.9929095	0.94477105	0.8711216	0.9706153	0.98877597	0.8558597	0.9821873
0.0	0.31285036	0.1430597	0.26479733	0.11653726	0.0148173785	0.28693017	0.38696826	0.13260746	0.24163577	0.12131199
0.0	0.86792356	0.8774641	0.91597056	0.9929095	0.94477105	0.8711216	0.9706153	0.98877597	0.8558597	0.9821873
0.0	0.9932146	0.99798054	0.9952932	0.9935541	0.9536703	0.9964774	0.9988949	0.99642473	0.99540293	0.9979697
0.0	0.86792356	0.8774641	0.91597056	0.9929095	0.94477105	0.8711216	0.9706153	0.98877597	0.8558597	0.9821873
0.0	0.99929917	0.99985373	0.99941397	0.9997472	0.99829835	0.99932516	0.9999621	0.99988544	0.99939287	0.9998927
0.0	0.99986875	0.99992204	0.9997013	0.99944896	0.9986613	0.99973255	0.9997253	0.99963725	0.9981225	0.9998709
0.0	0.86792356	0.8774641	0.91597056	0.9929095	0.94477105	0.8711216	0.9706153	0.98877597	0.8558597	0.9821873
0.0	0.86792356	0.8774641	0.91597056	0.9929095	0.94477105	0.8711216	0.9706153	0.98877597	0.8558597	0.9821873
0.0	0.9978847	0.99925405	0.9950062	0.9974234	0.983888	0.9937962	0.9997377	0.99532545	0.9889503	0.9971547
0.0	0.97625935	0.99643	0.9936631	0.9873203	0.9166925	0.98684514	0.9972677	0.9974051	0.99105704	0.9982766
0.0	0.99929917	0.99985373	0.99941397	0.9997472	0.99829835	0.99932516	0.9999621	0.99988544	0.99939287	0.9998927
0.0	0.001155631	0.01753798	0.008045071	0.16494097	0.061550107	0.049641658	0.000257792	0.16498451	0.005574023	0.10077997
0.0	0.9967449	0.99984837	0.99919945	0.9983864	0.99717987	0.99857736	0.9999045	0.99883515	0.999005	0.9992638
0.0	0.86792356	0.8774641	0.91597056	0.9929095	0.94477105	0.8711216	0.9706153	0.98877597	0.8558597	0.9821873
0.0	0.9751276	0.9880497	0.97523266	0.8883275	0.9324757	0.94956446	0.983788	0.933393	0.9806107	0.97831047
0.0	0.97397894	0.986102	0.9739777	0.88966256	0.92846143	0.9439895	0.9831345	0.933393	0.9806107	0.97836065
0.0	0.99675804	0.99985206	0.9992198	0.99839467	0.99722326	0.9986382	0.99990547	0.99883515	0.999005	0.99924916
0.0	0.9967449	0.99984837	0.99919945	0.9983864	0.99717987	0.99857736	0.9999045	0.99883515	0.999005	0.9992638
0.0	0.99986875	0.99992204	0.9997013	0.99944896	0.9986613	0.99973255	0.9997253	0.99963725	0.9981225	0.9998709
0.0	0.99839514	0.9995061	0.9996573	0.9996153	0.99728715	0.9995598	0.99992144	0.9998179	0.9993655	0.99986243
0.0	0.86792356	0.8774641	0.91597056	0.9929095	0.94477105	0.8711216	0.9706153	0.98877597	0.8558597	0.9821873
0.0	0.99929917	0.99985373	0.99941397	0.9997472	0.99829835	0.99932516	0.9999621	0.99988544	0.99939287	0.9998927
0.0	0.86792356	0.8774641	0.91597056	0.9929095	0.94477105	0.8711216	0.9706153	0.98877597	0.8558597	0.9821873
0.0	0.60422033	0.15074901	0.87918735	0.39429274	0.8784667	0.900587	0.6843357	0.31366837	0.46635586	0.8096649
0.0	0.99986875	0.99992204	0.9997013	0.99944896	0.9986613	0.99973255	0.9997253	0.99963725	0.9981225	0.9998709
0.0	0.98999715	0.99659985	0.9719895	0.98071015	0.83594877	0.9293007	0.99852765	0.97618765	0.9727032	0.98684305
0.0	0.86792356	0.8774641	0.91597056	0.9929095	0.94477105	0.8711216	0.9706153	0.98877597	0.8558597	0.9821873
0.0	0.99929917	0.99985373	0.99941397	0.9997472	0.99829835	0.99932516	0.9999621	0.99988544	0.99939287	0.9998927
0.0	0.86792356	0.8774641	0.91597056	0.9929095	0.94477105	0.8711216	0.9706153	0.98877597	0.8558597	0.9821873
0.0	0.60422033	0.15074901	0.87918735	0.3942926	0.8784667	0.900587	0.6843357	0.31366837	0.46635598	0.8096649
0.0	0.9943777	0.9996939	0.99667275	0.99254566	0.9757878	0.99590933	0.9996531	0.99568164	0.9917093	0.9919797
0.0	0.31285042	0.14305967	0.26479733	0.11653723	0.0148173785	0.28693017	0.38696826	0.13260743	0.24163577	0.12131199
0.0	0.86792356	0.8774641	0.91597056	0.9929095	0.94477105	0.8711216	0.9706153	0.98877597	0.8558597	0.9821873
0.0	0.86792356	0.8774641	0.91597056	0.9929095	0.94477105	0.8711216	0.9706153	0.98877597	0.8558597	0.9821873
0.0	0.86792356	0.8774641	0.91597056	0.9929095	0.94477105	0.8711216	0.9706153	0.98877597	0.8558597	0.9821873
0.0	0.99162924	0.99501896	0.99411315	0.91959447	0.9068185	0.97113705	0.9593311	0.9004351	0.98327243	0.99447757
0.0	0.9972892	0.9996025	0.9991934	0.9990534	0.9988092	0.9986959	0.99994314	0.99932253	0.9988067	0.9997818
0.0	0.2778418	0.22636198	0.39540634	0.20135687	0.07871203	0.15119569	0.500514	0.156229	0.3975569	0.33310953
0.0	0.31285042	0.14305967	0.26479736	0.11653723	0.0148173785	0.28693026	0.38696826	0.13260743	0.24163577	0.12131199
0.0	0.86792356	0.8774641	0.91597056	0.9929095	0.94477105	0.8711216	0.9706153	0.98877597	0.8558597	0.9821873
0.0	0.86792356	0.8774641	0.91597056	0.9929095	0.94477105	0.8711216	0.9706153	0.98877597	0.8558597	0.9821873
0.0	0.98725826	0.9270606	0.011379848	0.06526695	0.22694966	0.01852063	0.7329306	0.01758628	0.019379541	0.0006856096
0.0	0.020461347	0.006483636	0.014603534	0.0088319015	0.001392874	0.012617705	0.025328381	0.006336877	0.025548398	0.0144229205
0.0	0.9967449	0.99984837	0.99919945	0.9983864	0.99717987	0.99857736	0.9999045	0.99883515	0.999005	0.9992638
0.0	0.86792356	0.8774641	0.91597056	0.9929095	0.94477105	0.8711216	0.9706153	0.98877597	0.8558597	0.9821873
0.0	0.86792356	0.8774641	0.91597056	0.9929095	0.94477105	0.8711216	0.9706153	0.98877597	0.8558597	0.9821873
0.0	0.80596703	0.49497262	0.95946354	0.9555025	0.83237857	0.6134132	0.059476458	0.36330187	0.11701384	0.9897786
0.0	0.9969093	0.99976176	0.9994167	0.99921465	0.9988851	0.9992194	0.99995136	0.99936587	0.99918634	0.999833
0.0	0.86792356	0.8774641	0.91597056	0.9929095	0.94477105	0.8711216	0.9706153	0.98877597	0.8558597	0.9821873
0.0	0.86792356	0.8774641	0.91597056	0.9929095	0.94477105	0.8711216	0.9706153	0.98877597	0.8558597	0.9821873
0.0	0.22177868	0.051297635	0.104040675	0.06520805	0.069753155	0.033978537	0.12998903	0.049171016	0.23565435	0.3174213
0.0	0.2199243	0.051827494	0.10056232	0.066306144	0.07014683	0.033809703	0.1254895	0.049171	0.23565434	0.31950375
0.0	0.99725807	0.99971694	0.99884254	0.9986111	0.9980221	0.99775153	0.999892	0.99878544	0.99877924	0.99902475
0.0	0.31440708	0.1517178	0.28418764	0.11925391	0.015472405	0.3026908	0.37704796	0.13260743	0.24163577	0.119320564
0.0	0.31285036	0.1430597	0.26479733	0.11653723	0.0148173785	0.28693026	0.38696826	0.13260742	0.24163577	0.12131199
0.0	0.99725807	0.99971694	0.99884254	0.9986111	0.9980221	0.99775153	0.999892	0.99878544	0.99877924	0.99902475
0.0	0.86792356	0.8774641	0.91597056	0.9929095	0.94477105	0.8711216	0.9706153	0.98877597	0.8558597	0.9821873
0.0	0.99929917	0.99985373	0.99941397	0.9997472	0.99829835	0.99932516	0.9999621	0.99988544	0.99939287	0.9998927
0.0	0.86792356	0.8774641	0.91597056	0.9929095	0.94477105	0.8711216	0.9706153	0.98877597	0.8558597	0.9821873
0.0	0.01762009	0.007251623	0.614566	0.00035550757	0.12020659	0.004201498	0.3897471	0.67401856	0.025272425	0.0030032077
0.0	0.99935263	0.9998634	0.9994547	0.9997662	0.99846077	0.99934	0.99996555	0.999889	0.9994777	0.99989796
0.0	0.005934058	0.0002815035	0.047777493	0.4971339	0.1258646	0.014343116	0.36963984	0.0013422999	0.012233039	0.017391808
0.0	0.96229327	0.9915589	0.993056	0.94767296	0.95709515	0.10384701	0.98883635	0.9505265	0.99947184	0.99967694
0.0	0.99908125	0.99975985	0.9988851	0.9989796	0.99243176	0.99921906	0.99992776	0.9995962	0.99846566	0.99949265
0.0	0.9978847	0.99925405	0.9950062	0.9974234	0.983888	0.9937962	0.9997377	0.99532545	0.9889503	0.9971547
0.0	0.86792356	0.8774641	0.91597056	0.9929095	0.94477105	0.8711216	0.9706153	0.98877597	0.8558597	0.9821873
0.0	0.01109184	0.0030884598	0.011370931	0.00048815765	0.0013530395	0.0051191445	0.00050896	0.00095640915	0.0013000278	0.0021326817
0.0	0.99162924	0.99501896	0.99411315	0.91959447	0.9068185	0.97113705	0.9593312	0.9004351	0.98327243	0.99447757
0.0	0.08473842	0.043325085	0.9492383	0.82896566	0.2511564	0.40984768	0.06157869	0.058102973	0.027011191	0.16168606
0.0	0.99908125	0.99975985	0.9988851	0.9989796	0.99243176	0.99921906	0.99992776	0.9995962	0.99846566	0.99949265
0.0	0.9980794	0.99957436	0.99819475	0.9974349	0.9901093	0.9947548	0.99936277	0.99876785	0.9952121	0.9977059
0.0	0.99936706	0.99977225	0.999691	0.9997365	0.9988889	0.9994816	0.99997187	0.99994266	0.99948597	0.9998716
0.0	0.86792356	0.8774641	0.91597056	0.9929095	0.94477105	0.8711216	0.9706153	0.98877597	0.8558597	0.9821873
0.0	0.31285042	0.14305967	0.26479736	0.11653726	0.0148173785	0.28693017	0.38696826	0.13260746	0.24163577	0.12131199
0.0	0.99162924	0.99501896	0.99411315	0.91959447	0.9068185	0.97113705	0.9593312	0.9004351	0.98327243	0.99447757
0.0	0.9924976	0.9962685	0.9947767	0.94402444	0.9316434	0.9739889	0.96493375	0.9274174	0.9868727	0.9951953
0.0	0.8806789	0.94561666	0.78178763	0.34405637	0.55453026	0.6588985	0.9442388	0.41237426	0.53044766	0.6648795
0.0	0.41059875	0.45798343	0.54564387	0.27585542	0.14504239	0.3084611	0.6561949	0.45275152	0.5746966	0.7711165
0.0	0.99162924	0.99501896	0.99411315	0.91959447	0.9068185	0.97113705	0.9593312	0.9004351	0.98327243	0.99447757
0.0	0.06968336	0.046793293	0.120962195	0.025050366	0.02569792	0.05138687	0.16832826	0.034966346	0.13369723	0.22589149
0.0	0.9895891	0.99952364	0.998252	0.9971956	0.99390054	0.9969811	0.99983025	0.995786	0.99578816	0.9981096
0.0	0.9895891	0.99952364	0.998252	0.9971956	0.99390054	0.9969811	0.99983025	0.995786	0.99578816	0.9981096
0.0	0.9943777	0.9996939	0.99667275	0.99254566	0.9757878	0.99590933	0.9996531	0.99568164	0.9917093	0.9919797
0.0	0.9967449	0.99984837	0.99919945	0.9983864	0.99717987	0.99857736	0.9999045	0.99883515	0.999005	0.9992638
0.0	0.99176955	0.99641526	0.9986211	0.99602926	0.99182713	0.99869424	0.99973077	0.9994854	0.9958126	0.9987816
0.0	0.06968334	0.046793267	0.120962195	0.025050366	0.025697913	0.05138689	0.16832826	0.03496634	0.13369721	0.22589149
0.0	0.06968336	0.046793293	0.120962195	0.025050366	0.025697907	0.05138689	0.16832824	0.03496634	0.13369724	0.22589149
0.0	0.9799745	0.9969261	0.99324316	0.98939705	0.93266654	0.9864761	0.9976064	0.9978084	0.99215525	0.9986608
0.0	0.00043435817	0.93795395	0.0006824967	0.022507442	0.006697341	0.0008611389	0.0031590462	0.00022223828	0.00018026814	0.00015516365
0.0	0.9895891	0.99952364	0.998252	0.9971956	0.99390054	0.9969811	0.99983025	0.995786	0.99578816	0.9981096
0.0	0.9895891	0.99952364	0.998252	0.9971956	0.99390054	0.9969811	0.99983025	0.995786	0.99578816	0.9981096
0.0	0.002223221	0.60895824	0.2767454	0.12338915	0.24981286	0.25164837	0.732118	0.1765874	0.027229685	0.6449807
0.0	0.9757652	0.9948238	0.9943751	0.9787839	0.9819688	0.9633425	0.9992562	0.98047364	0.98515505	0.99447834
0.0	0.9972892	0.9996025	0.9991934	0.9990534	0.9988092	0.9986959	0.99994314	0.99932253	0.9988067	0.9997818
0.0	0.9982936	0.99962676	0.99823964	0.9976553	0.9924459	0.9945885	0.9993818	0.9988444	0.9958331	0.9979138
0.0	0.18003607	0.9719511	0.70783156	0.9845716	0.6668465	0.9633249	0.88384014	0.8380129	0.54314274	0.95559525
0.0	0.97625935	0.99643	0.9936631	0.9873203	0.9166924	0.98684514	0.9972677	0.9974051	0.99105704	0.9982766
0.0	0.97625935	0.99643	0.9936631	0.9873203	0.9166925	0.98684514	0.9972677	0.9974051	0.99105704	0.9982766
0.0	0.97625935	0.99643	0.9936631	0.9873203	0.9166924	0.98684514	0.9972677	0.9974051	0.99105704	0.9982766
0.0	0.9835203	0.99994266	0.9992599	0.9974376	0.9968508	0.9922018	0.98877525	0.99896693	0.96726036	0.9968599
0.0	0.86792356	0.8774641	0.91597056	0.9929095	0.94477105	0.8711216	0.9706153	0.98877597	0.8558597	0.9821873
0.0	0.86792356	0.8774641	0.91597056	0.9929095	0.94477105	0.8711216	0.9706153	0.98877597	0.8558597	0.9821873
0.0	0.99986875	0.99992204	0.9997013	0.99944896	0.9986613	0.99973255	0.9997253	0.99963725	0.9981225	0.9998709
0.0	0.86792356	0.8774641	0.91597056	0.9929095	0.94477105	0.8711216	0.9706153	0.98877597	0.8558597	0.9821873
0.0	0.86792356	0.8774641	0.91597056	0.9929095	0.94477105	0.8711216	0.9706153	0.98877597	0.8558597	0.9821873
0.0	0.86792356	0.8774641	0.91597056	0.9929095	0.94477105	0.8711216	0.9706153	0.98877597	0.8558597	0.9821873
0.0	0.86792356	0.8774641	0.91597056	0.9929095	0.94477105	0.8711216	0.9706153	0.98877597	0.8558597	0.9821873
0.0	0.9943777	0.9996939	0.99667275	0.99254566	0.9757878	0.99590933	0.9996531	0.99568164	0.9917093	0.9919797
0.0	0.9895891	0.99952364	0.998252	0.9971956	0.99390054	0.9969811	0.99983025	0.995786	0.99578816	0.9981096
0.0	0.86792356	0.8774641	0.91597056	0.9929095	0.94477105	0.8711216	0.9706153	0.98877597	0.8558597	0.9821873
0.0	0.01109184	0.0030884598	0.011370931	0.00048815765	0.0013530395	0.0051191445	0.00050896	0.0009564087	0.0013000278	0.0021326807
0.0	0.24300471	0.08737913	0.1107543	0.012556361	0.022748755	0.034236196	0.056639988	0.019508839	0.11782203	0.12988445
0.0	0.86792356	0.8774641	0.91597056	0.9929095	0.94477105	0.8711216	0.9706153	0.98877597	0.8558597	0.9821873
0.0	0.9943777	0.9996939	0.99667275	0.99254566	0.9757878	0.99590933	0.9996531	0.99568164	0.9917093	0.9919797
0.0	0.99929917	0.99985373	0.99941397	0.9997472	0.99829835	0.99932516	0.9999621	0.99988544	0.99939287	0.9998927
0.0	0.86792356	0.8774641	0.91597056	0.9929095	0.94477105	0.8711216	0.9706153	0.98877597	0.8558597	0.9821873
0.0	0.9901366	0.9984546	0.9928853	0.9936931	0.984948	0.993222	0.98970443	0.99802655	0.9640978	0.9934815
0.0	0.98986024	0.99827516	0.9925196	0.9937583	0.984044	0.99296933	0.98932964	0.99802655	0.9640978	0.99347395
0.0	0.8806789	0.94561666	0.78178763	0.34405637	0.55453026	0.6588985	0.9442388	0.41237426	0.53044766	0.6648795
0.0	0.86792356	0.8774641	0.91597056	0.9929095	0.94477105	0.8711216	0.9706153	0.98877597	0.8558597	0.9821873
0.0	0.99162924	0.99501896	0.99411315	0.91959447	0.9068185	0.97113705	0.9593312	0.9004351	0.98327243	0.99447757
0.0	0.9775218	0.9918662	0.9940679	0.79036117	0.94499296	0.9736319	0.9749664	0.98611987	0.9247874	0.98979706
0.0	0.9932146	0.99798054	0.9952932	0.9935541	0.9536703	0.9964774	0.9988949	0.99642473	0.99540293	0.9979697
0.0	0.86792356	0.8774641	0.91597056	0.9929095	0.94477105	0.8711216	0.9706153	0.98877597	0.8558597	0.9821873
0.0	0.99839514	0.9995061	0.9996573	0.9996153	0.99728715	0.9995598	0.99992144	0.9998179	0.9993655	0.99986243
0.0	0.99986875	0.99992204	0.9997013	0.99944896	0.9986613	0.99973255	0.9997253	0.99963725	0.9981225	0.9998709
0.0	0.86792356	0.8774641	0.91597056	0.9929095	0.94477105	0.8711216	0.9706153	0.98877597	0.8558597	0.9821873
0.0	0.99929917	0.99985373	0.99941397	0.9997472	0.99829835	0.99932516	0.9999621	0.99988544	0.99939287	0.9998927
0.0	0.86792356	0.8774641	0.91597056	0.9929095	0.94477105	0.8711216	0.9706153	0.98877597	0.8558597	0.9821873
0.0	0.98133516	0.99632674	0.9966793	0.8885262	0.97131515	0.9857114	0.9881153	0.99289614	0.96947193	0.99517834
0.0	0.00023882822	0.99999475	0.34567687	0.9956554	0.0012440147	0.99919516	0.9991903	0.9963133	0.99582916	0.0015024293
0.0	0.9775218	0.9918662	0.9940679	0.79036117	0.94499296	0.9736319	0.9749664	0.98611987	0.9247874	0.98979706
0.0	0.86792356	0.8774641	0.91597056	0.9929095	0.94477105	0.8711216	0.9706153	0.98877597	0.8558597	0.9821873
0.0	0.99986875	0.99992204	0.9997013	0.99944896	0.9986613	0.99973255	0.9997253	0.99963725	0.9981225	0.9998709
0.0	0.86792356	0.8774641	0.91597056	0.9929095	0.94477105	0.8711216	0.9706153	0.98877597	0.8558597	0.9821873
0.0	0.99929917	0.99985373	0.99941397	0.9997472	0.99829835	0.99932516	0.9999621	0.99988544	0.99939287	0.9998927
0.0	0.86792356	0.8774641	0.91597056	0.9929095	0.94477105	0.8711216	0.9706153	0.98877597	0.8558597	0.9821873
0.0	0.86792356	0.8774641	0.91597056	0.9929095	0.94477105	0.8711216	0.9706153	0.98877597	0.8558597	0.9821873
0.0	0.86792356	0.8774641	0.91597056	0.9929095	0.94477105	0.8711216	0.9706153	0.98877597	0.8558597	0.9821873
0.0	0.99927324	0.9998561	0.99941325	0.9997453	0.99828714	0.9993413	0.99995995	0.99988806	0.99942964	0.9998939
0.0	0.9934018	0.9983247	0.9963676	0.9941486	0.9598087	0.9970426	0.9990207	0.9965514	0.9961832	0.99838305
0.0	0.9934018	0.9983247	0.9963676	0.9941486	0.9598087	0.9970426	0.9990207	0.9965514	0.9961832	0.99838305
0.0	0.00015004142	0.0072483076	0.9965834	0.00020231762	0.73564726	0.37554523	0.00051905547	0.19124931	0.99955016	0.8812573
0.0	0.99929917	0.99985373	0.99941397	0.9997472	0.99829835	0.99932516	0.9999621	0.99988544	0.99939287	0.9998927
0.0	0.86792356	0.8774641	0.91597056	0.9929095	0.94477105	0.8711216	0.9706153	0.98877597	0.8558597	0.9821873
0.0	0.86792356	0.8774641	0.91597056	0.9929095	0.94477105	0.8711216	0.9706153	0.98877597	0.8558597	0.9821873
0.0	0.9895891	0.99952364	0.998252	0.9971956	0.99390054	0.9969811	0.99983025	0.995786	0.99578816	0.9981096
0.0	0.86792356	0.8774641	0.91597056	0.9929095	0.94477105	0.8711216	0.9706153	0.98877597	0.8558597	0.9821873
0.0	0.31285036	0.1430597	0.26479733	0.11653726	0.0148173785	0.28693026	0.38696826	0.13260746	0.24163577	0.12131199
0.0	0.86792356	0.8774641	0.91597056	0.9929095	0.94477105	0.8711216	0.9706153	0.98877597	0.8558597	0.9821873
0.0	0.9956988	0.99941254	0.9992879	0.99903846	0.99759054	0.9988424	0.99984574	0.99974185	0.99918705	0.99984837
0.0	0.9943777	0.9996939	0.99667275	0.99254566	0.9757878	0.99590933	0.9996531	0.99568164	0.9917093	0.9919797
0.0	0.26146075	0.101271585	0.1036602	0.019593354	0.024950512	0.22234814	0.06974312	0.029300498	0.15321934	0.24833055
0.0	0.9962604	0.99966943	0.99976283	0.99890864	0.9988418	0.9979492	0.99936384	0.9996081	0.9712875	0.99896276
0.0	0.99929917	0.99985373	0.99941397	0.9997472	0.99829835	0.99932516	0.9999621	0.99988544	0.99939287	0.9998927
0.0	0.9983991	0.9989882	0.99965334	0.9989391	0.9951994	0.9987429	0.99972945	0.9998522	0.9972264	0.99944204
0.0	0.002419644	0.51578385	0.38433057	0.064163126	0.28517312	0.08718096	0.8253135	0.044514976	0.010632116	0.06703848
0.0	0.93284595	0.9166189	0.97565687	0.9340926	0.6700695	0.9698683	0.99228996	0.9940659	0.8367298	0.86955476
0.0	0.86792356	0.8774641	0.91597056	0.9929095	0.94477105	0.8711216	0.9706153	0.98877597	0.8558597	0.9821873
0.0	0.99451905	0.9983615	0.9970317	0.9957841	0.9640076	0.99735826	0.99922776	0.99713874	0.9968176	0.99836797
0.0	0.9869357	0.9814182	0.9766973	0.9655205	0.9279255	0.8878241	0.97608054	0.95728	0.9584807	0.9851382
0.0	0.86792356	0.8774641	0.91597056	0.9929095	0.94477105	0.8711216	0.9706153	0.98877597	0.8558597	0.9821873
0.0	0.86792356	0.8774641	0.91597056	0.9929095	0.94477105	0.8711216	0.9706153	0.98877597	0.8558597	0.9821873
0.0	0.78494084	0.9886839	0.9131703	0.84672356	0.80223966	0.90872496	0.9922989	0.75659674	0.8587046	0.9563268
0.0	0.82575905	0.5788415	0.514586	0.45958588	0.0052377163	0.0027716495	0.41677156	0.60463464	0.013937586	0.0576999
0.0	0.32644755	0.1383149	0.16436362	0.009206577	0.032418028	0.044554707	0.18621035	0.39352992	0.048568513	0.20987266
0.0	0.9837022	0.9973775	0.9959919	0.9920527	0.9456072	0.9884322	0.99837035	0.99863344	0.99423087	0.9987808
0.0	0.9986904	0.99998665	0.9996933	0.9995153	0.99916625	0.99761945	0.9984994	0.99972683	0.99324197	0.9991258
0.0	0.00084187626	0.0007557099	0.0021463905	0.001929023	0.0012203524	0.00010267905	0.50191087	0.015137458	0.00014146273	0.012531944
0.0	0.99391526	0.99761355	0.9925718	0.9746825	0.9917652	0.9830322	0.99747545	0.99593323	0.99025625	0.9971938
0.0	0.9478877	0.9832609	0.9773366	0.9151441	0.93859464	0.9725868	0.995131	0.9853395	0.96814203	0.9880288
0.0	0.99929917	0.99985373	0.99941397	0.9997472	0.99829835	0.99932516	0.9999621	0.99988544	0.99939287	0.9998927
0.0	0.86792356	0.8774641	0.91597056	0.9929095	0.94477105	0.8711216	0.9706153	0.98877597	0.8558597	0.9821873
0.0	0.97625935	0.99643	0.9936631	0.9873203	0.9166924	0.98684514	0.9972677	0.9974051	0.99105704	0.9982766
0.0	0.8225099	0.50768095	0.8867732	0.65081483	0.34710687	0.12312029	0.8691292	0.2073126	0.8259998	0.94085896
0.0	0.99929917	0.99985373	0.99941397	0.9997472	0.99829835	0.99932516	0.9999621	0.99988544	0.99939287	0.9998927
0.0	0.99929917	0.99985373	0.99941397	0.9997472	0.99829835	0.99932516	0.9999621	0.99988544	0.99939287	0.9998927
0.0	0.97625935	0.99643	0.9936631	0.9873203	0.9166925	0.98684514	0.9972677	0.9974051	0.99105704	0.9982766
0.0	0.9789315	0.96556026	0.9184873	0.40796012	0.9655912	0.9443305	0.9680939	0.97805756	0.91018164	0.94335
0.0	0.99162924	0.99501896	0.99411315	0.91959447	0.9068185	0.97113705	0.9593312	0.9004351	0.98327243	0.99447757
0.0	0.9895891	0.99952364	0.998252	0.9971956	0.99390054	0.9969811	0.99983025	0.995786	0.99578816	0.9981096
0.0	0.06968336	0.046793267	0.120962165	0.025050366	0.02569792	0.05138687	0.16832826	0.03496633	0.13369721	0.22589147
0.0	0.9895891	0.99952364	0.998252	0.9971956	0.99390054	0.9969811	0.99983025	0.995786	0.99578816	0.9981096
0.0	0.99754673	0.9856758	0.9970204	0.99721956	0.0020248408	0.99221873	0.37280887	0.9947513	0.9973122	0.9877858
0.0	0.99195886	0.98653424	0.9800223	0.9673941	0.929728	0.90613955	0.9799287	0.9681658	0.96091574	0.98785174
0.0	0.9932146	0.99798054	0.9952932	0.9935541	0.9536703	0.9964774	0.9988949	0.99642473	0.99540293	0.9979697
0.0	0.86792356	0.8774641	0.91597056	0.9929095	0.94477105	0.8711216	0.9706153	0.98877597	0.8558597	0.9821873
0.0	0.31285036	0.14305967	0.26479733	0.11653723	0.0148173785	0.28693017	0.38696826	0.13260743	0.24163577	0.12131199
0.0	0.8059671	0.49497262	0.95946354	0.9555025	0.83237857	0.6134131	0.059476458	0.3633019	0.11701384	0.9897786
0.0	0.86792356	0.8774641	0.91597056	0.9929095	0.94477105	0.8711216	0.9706153	0.98877597	0.8558597	0.9821873
0.0	0.86792356	0.8774641	0.91597056	0.9929095	0.94477105	0.8711216	0.9706153	0.98877597	0.8558597	0.9821873
0.0	0.99986875	0.99992204	0.9997013	0.99944896	0.9986613	0.99973255	0.9997253	0.99963725	0.9981225	0.9998709
0.0	0.86792356	0.8774641	0.91597056	0.9929095	0.94477105	0.8711216	0.9706153	0.98877597	0.8558597	0.9821873
0.0	0.99929917	0.99985373	0.99941397	0.9997472	0.99829835	0.99932516	0.9999621	0.99988544	0.99939287	0.9998927
0.0	0.9972892	0.9996025	0.9991934	0.9990534	0.9988092	0.9986959	0.99994314	0.99932253	0.9988067	0.9997818
0.0	0.86792356	0.8774641	0.91597056	0.9929095	0.94477105	0.8711216	0.9706153	0.98877597	0.8558597	0.9821873
0.0	0.9993686	0.9998635	0.999476	0.9997781	0.9986124	0.9993936	0.9999645	0.99989283	0.9994585	0.9998977
0.0	0.99962425	0.010088696	0.046527397	0.5482943	0.91143006	0.9952813	0.032559693	0.40594143	0.47441635	0.21645656
0.0	0.99929917	0.99985373	0.99941397	0.9997472	0.99829835	0.99932516	0.9999621	0.99988544	0.99939287	0.9998927
0.0	0.99986875	0.99992204	0.9997013	0.99944896	0.9986613	0.99973255	0.9997253	0.99963725	0.9981225	0.9998709
0.0	0.86792356	0.8774641	0.91597056	0.9929095	0.94477105	0.8711216	0.9706153	0.98877597	0.8558597	0.9821873
0.0	0.86792356	0.8774641	0.91597056	0.9929095	0.94477105	0.8711216	0.9706153	0.98877597	0.8558597	0.9821873
0.0	0.86792356	0.8774641	0.91597056	0.9929095	0.94477105	0.8711216	0.9706153	0.98877597	0.8558597	0.9821873
0.0	0.86792356	0.8774641	0.91597056	0.9929095	0.94477105	0.8711216	0.9706153	0.98877597	0.8558597	0.9821873
0.0	0.99929917	0.99985373	0.99941397	0.9997472	0.99829835	0.99932516	0.9999621	0.99988544	0.99939287	0.9998927
0.0	0.99929917	0.99985373	0.99941397	0.9997472	0.99829835	0.99932516	0.9999621	0.99988544	0.99939287	0.9998927
0.0	0.80596703	0.49497262	0.95946354	0.9555025	0.83237857	0.6134131	0.059476458	0.36330196	0.11701381	0.9897786
0.0	0.86792356	0.8774641	0.91597056	0.9929095	0.94477105	0.8711216	0.9706153	0.98877597	0.8558597	0.9821873
0.0	0.86792356	0.8774641	0.91597056	0.9929095	0.94477105	0.8711216	0.9706153	0.98877597	0.8558597	0.9821873
0.0	0.99986875	0.99992204	0.9997013	0.99944896	0.9986613	0.99973255	0.9997253	0.99963725	0.9981225	0.9998709
0.0	0.86792356	0.8774641	0.91597056	0.9929095	0.94477105	0.8711216	0.9706153	0.98877597	0.8558597	0.9821873
0.0	0.86792356	0.8774641	0.91597056	0.9929095	0.94477105	0.8711216	0.9706153	0.98877597	0.8558597	0.9821873
0.0	0.99839514	0.9995061	0.9996573	0.9996153	0.99728715	0.9995598	0.99992144	0.9998179	0.9993655	0.99986243
0.0	0.99929917	0.99985373	0.99941397	0.9997472	0.99829835	0.99932516	0.9999621	0.99988544	0.99939287	0.9998927
0.0	0.36925715	0.6187772	0.43243325	0.05753644	0.46955872	0.4763969	0.052466072	0.06734834	0.68027425	0.18131007
0.0	0.86792356	0.8774641	0.91597056	0.9929095	0.94477105	0.8711216	0.9706153	0.98877597	0.8558597	0.9821873
0.0	0.38054657	0.42817584	0.54171336	0.30748552	0.15347728	0.25676912	0.66029644	0.24674246	0.5345128	0.55302143
0.0	0.99908125	0.99975985	0.9988851	0.9989796	0.99243176	0.99921906	0.99992776	0.9995962	0.99846566	0.99949265
0.0	0.0011096145	0.0021576858	0.0004941579	0.023942063	0.0065160235	0.089927435	0.775797	0.0028325592	0.003126724	0.22064856
0.0	0.99929917	0.99985373	0.99941397	0.9997472	0.99829835	0.99932516	0.9999621	0.99988544	0.99939287	0.9998927
0.0	0.86792356	0.8774641	0.91597056	0.9929095	0.94477105	0.8711216	0.9706153	0.98877597	0.8558597	0.9821873
0.0	0.86792356	0.8774641	0.91597056	0.9929095	0.94477105	0.8711216	0.9706153	0.98877597	0.8558597	0.9821873
0.0	0.6042202	0.150749	0.87918735	0.3942927	0.87846667	0.900587	0.6843357	0.3136685	0.46635592	0.8096649
0.0	0.86792356	0.8774641	0.91597056	0.9929095	0.94477105	0.8711216	0.9706153	0.98877597	0.8558597	0.9821873
0.0	0.99839514	0.9995061	0.9996573	0.9996153	0.99728715	0.9995598	0.99992144	0.9998179	0.9993655	0.99986243
0.0	0.86792356	0.8774641	0.91597056	0.9929095	0.94477105	0.8711216	0.9706153	0.98877597	0.8558597	0.9821873
0.0	0.86792356	0.8774641	0.91597056	0.9929095	0.94477105	0.8711216	0.9706153	0.98877597	0.8558597	0.9821873
0.0	0.99839514	0.9995061	0.9996573	0.9996153	0.99728715	0.9995598	0.99992144	0.9998179	0.9993655	0.99986243
0.0	0.99929917	0.99985373	0.99941397	0.9997472	0.99829835	0.99932516	0.9999621	0.99988544	0.99939287	0.9998927
0.0	0.99945647	0.9993068	0.99807453	0.9960444	0.9916794	0.99905986	0.99831796	0.9960967	0.9899338	0.9990675
0.0	0.86792356	0.8774641	0.91597056	0.9929095	0.94477105	0.8711216	0.9706153	0.98877597	0.8558597	0.9821873
0.0	0.99493945	0.9995833	0.9978624	0.99772304	0.9973411	0.99697	0.9998286	0.9985733	0.99792993	0.99873847
0.0	0.31285042	0.14305967	0.26479736	0.11653723	0.0148173785	0.28693026	0.38696826	0.13260746	0.24163577	0.12131199
0.0	0.86792356	0.8774641	0.91597056	0.9929095	0.94477105	0.8711216	0.9706153	0.98877597	0.8558597	0.9821873
0.0	0.013514579	0.9941286	0.7490504	0.9903908	0.80764407	0.030462567	0.9954157	0.38207418	0.23586477	0.5644952
0.0	0.99839514	0.9995061	0.9996573	0.9996153	0.99728715	0.9995598	0.99992144	0.9998179	0.9993655	0.99986243
0.0	0.99929917	0.99985373	0.99941397	0.9997472	0.99829835	0.99932516	0.9999621	0.99988544	0.99939287	0.9998927
0.0	0.99986875	0.99992204	0.9997013	0.99944896	0.9986613	0.99973255	0.9997253	0.99963725	0.9981225	0.9998709
0.0	0.86792356	0.8774641	0.91597056	0.9929095	0.94477105	0.8711216	0.9706153	0.98877597	0.8558597	0.9821873
0.0	0.99162924	0.99501896	0.99411315	0.91959447	0.9068185	0.97113705	0.9593312	0.9004351	0.98327243	0.99447757
0.0	0.99162924	0.99501896	0.99411315	0.91959447	0.9068185	0.97113705	0.9593312	0.9004351	0.98327243	0.99447757
0.0	0.9895891	0.99952364	0.998252	0.9971956	0.99390054	0.9969811	0.99983025	0.995786	0.99578816	0.9981096
0.0	0.9895891	0.99952364	0.998252	0.9971956	0.99390054	0.9969811	0.99983025	0.995786	0.99578816	0.9981096
0.0	0.99839514	0.9995061	0.9996573	0.9996153	0.99728715	0.9995598	0.99992144	0.9998179	0.9993655	0.99986243
0.0	0.86792356	0.8774641	0.91597056	0.9929095	0.94477105	0.8711216	0.9706153	0.98877597	0.8558597	0.9821873
0.0	0.99929917	0.99985373	0.99941397	0.9997472	0.99829835	0.99932516	0.9999621	0.99988544	0.99939287	0.9998927
0.0	0.86792356	0.8774641	0.91597056	0.9929095	0.94477105	0.8711216	0.9706153	0.98877597	0.8558597	0.9821873
0.0	0.86792356	0.8774641	0.91597056	0.9929095	0.94477105	0.8711216	0.9706153	0.98877597	0.8558597	0.9821873
0.0	0.06968336	0.04679328	0.120962195	0.02505036	0.02569792	0.05138689	0.16832826	0.034966346	0.13369723	0.22589156
0.0	0.06968336	0.046793293	0.120962195	0.025050355	0.02569792	0.05138689	0.16832826	0.03496633	0.13369723	0.22589155
0.0	0.13939248	0.3965781	0.90704244	0.60934275	0.18788491	0.83243954	0.86212474	0.90546316	0.32982227	0.03454389
0.0	0.86792356	0.8774641	0.91597056	0.9929095	0.94477105	0.8711216	0.9706153	0.98877597	0.8558597	0.9821873
0.0	0.99986875	0.99992204	0.9997013	0.99944896	0.9986613	0.99973255	0.9997253	0.99963725	0.9981225	0.9998709
0.0	0.9895891	0.99952364	0.998252	0.9971956	0.99390054	0.9969811	0.99983025	0.995786	0.99578816	0.9981096
0.0	0.9895891	0.99952364	0.998252	0.9971956	0.99390054	0.9969811	0.99983025	0.995786	0.99578816	0.9981096
0.0	0.8059671	0.49497262	0.95946354	0.9555025	0.83237857	0.613413	0.05947647	0.36330187	0.11701381	0.9897786
0.0	0.86792356	0.8774641	0.91597056	0.9929095	0.94477105	0.8711216	0.9706153	0.98877597	0.8558597	0.9821873
0.0	0.86792356	0.8774641	0.91597056	0.9929095	0.94477105	0.8711216	0.9706153	0.98877597	0.8558597	0.9821873
0.0	0.99986875	0.99992204	0.9997013	0.99944896	0.9986613	0.99973255	0.9997253	0.99963725	0.9981225	0.9998709
0.0	0.86792356	0.8774641	0.91597056	0.9929095	0.94477105	0.8711216	0.9706153	0.98877597	0.8558597	0.9821873
0.0	0.99929917	0.99985373	0.99941397	0.9997472	0.99829835	0.99932516	0.9999621	0.99988544	0.99939287	0.9998927
0.0	0.4832182	0.48127225	0.29170588	0.08872629	0.11616328	0.1746683	0.31917715	0.36385182	0.5866431	0.8028978
0.0	0.21233456	0.08323675	0.092597075	0.011788314	0.013247469	0.027792506	0.028755069	0.012567865	0.12195485	0.13014443
0.0	0.9932146	0.99798054	0.9952932	0.9935541	0.9536703	0.9964774	0.9988949	0.99642473	0.99540293	0.9979697
0.0	0.2700854	0.23855521	0.18448345	0.09515649	0.037730698	0.05976484	0.08857119	0.051037915	0.33428803	0.46429875
0.0	0.21233456	0.08323678	0.09259711	0.011788309	0.013247469	0.027792517	0.028755069	0.012567865	0.12195485	0.13014443
0.0	0.97825307	0.9968899	0.9930032	0.9924717	0.9592814	0.9900594	0.99911267	0.99622846	0.99415565	0.99868006
0.0	0.9967449	0.99984837	0.99919945	0.9983864	0.99717987	0.99857736	0.9999045	0.99883515	0.999005	0.9992638
0.0	0.99357903	0.9995962	0.99845374	0.9978586	0.9889549	0.9939996	0.9996891	0.99757534	0.99837387	0.99892324
0.0	0.99929917	0.99985373	0.99941397	0.9997472	0.99829835	0.99932516	0.9999621	0.99988544	0.99939287	0.9998927
0.0	0.99986875	0.99992204	0.9997013	0.99944896	0.9986613	0.99973255	0.9997253	0.99963725	0.9981225	0.9998709
0.0	0.86792356	0.8774641	0.91597056	0.9929095	0.94477105	0.8711216	0.9706153	0.98877597	0.8558597	0.9821873
0.0	0.86792356	0.8774641	0.91597056	0.9929095	0.94477105	0.8711216	0.9706153	0.98877597	0.8558597	0.9821873
0.0	0.99929917	0.99985373	0.99941397	0.9997472	0.99829835	0.99932516	0.9999621	0.99988544	0.99939287	0.9998927
0.0	0.99929917	0.99985373	0.99941397	0.9997472	0.99829835	0.99932516	0.9999621	0.99988544	0.99939287	0.9998927
0.0	0.8059671	0.49497262	0.95946354	0.9555025	0.83237857	0.6134131	0.059476458	0.36330193	0.11701384	0.9897786
0.0	0.86792356	0.8774641	0.91597056	0.9929095	0.94477105	0.8711216	0.9706153	0.98877597	0.8558597	0.9821873
0.0	0.86792356	0.8774641	0.91597056	0.9929095	0.94477105	0.8711216	0.9706153	0.98877597	0.8558597	0.9821873
0.0	0.99986875	0.99992204	0.9997013	0.99944896	0.9986613	0.99973255	0.9997253	0.99963725	0.9981225	0.9998709
0.0	0.86792356	0.8774641	0.91597056	0.9929095	0.94477105	0.8711216	0.9706153	0.98877597	0.8558597	0.9821873
0.0	0.86792356	0.8774641	0.91597056	0.9929095	0.94477105	0.8711216	0.9706153	0.98877597	0.8558597	0.9821873
0.0	0.99929917	0.99985373	0.99941397	0.9997472	0.99829835	0.99932516	0.9999621	0.99988544	0.99939287	0.9998927
0.0	0.6042204	0.150749	0.87918735	0.39429274	0.8784667	0.900587	0.6843357	0.3136685	0.46635586	0.8096649
0.0	0.9775218	0.9918662	0.9940679	0.7903612	0.94499296	0.9736319	0.9749664	0.98611987	0.9247874	0.98979706
0.0	0.99929917	0.99985373	0.99941397	0.9997472	0.99829835	0.99932516	0.9999621	0.99988544	0.99939287	0.9998927
0.0	0.6042204	0.150749	0.87918735	0.3942927	0.8784667	0.900587	0.6843357	0.3136685	0.46635592	0.8096649
0.0	0.9775218	0.9918662	0.9940679	0.79036117	0.94499296	0.9736319	0.9749664	0.98611987	0.9247874	0.98979706
0.0	0.99928445	0.99984443	0.99939024	0.9997483	0.9983531	0.9993456	0.999961	0.9998827	0.9994134	0.99988914
0.0	0.0011343381	0.0005792925	0.00553935	0.0031077035	0.058120437	0.9634797	0.0006317638	8.851925e-05	0.0017663764	0.0070809256
0.0	0.99986875	0.99992204	0.9997013	0.99944896	0.9986613	0.99973255	0.9997253	0.99963725	0.9981225	0.9998709
0.0	0.86792356	0.8774641	0.91597056	0.9929095	0.94477105	0.8711216	0.9706153	0.98877597	0.8558597	0.9821873
0.0	0.99929917	0.99985373	0.99941397	0.9997472	0.99829835	0.99932516	0.9999621	0.99988544	0.99939287	0.9998927
0.0	0.86792356	0.8774641	0.91597056	0.9929095	0.94477105	0.8711216	0.9706153	0.98877597	0.8558597	0.9821873
0.0	0.99929917	0.99985373	0.99941397	0.9997472	0.99829835	0.99932516	0.9999621	0.99988544	0.99939287	0.9998927
0.0	0.9775218	0.9918662	0.9940679	0.79036117	0.94499296	0.9736319	0.9749664	0.98611987	0.9247874	0.98979706
0.0	0.99809486	0.99967957	0.99933535	0.99921405	0.9990551	0.9988136	0.9999529	0.9994742	0.99901295	0.9998369
0.0	0.99162924	0.99501896	0.99411315	0.91959447	0.9068185	0.97113705	0.9593312	0.9004351	0.98327243	0.99447757
0.0	0.9895891	0.99952364	0.998252	0.9971956	0.99390054	0.9969811	0.99983025	0.995786	0.99578816	0.9981096
0.0	0.9478349	0.9915445	0.94613403	0.7406066	0.8485377	0.8728651	0.9877628	0.91054523	0.9251889	0.68267125
0.0	0.9956884	0.9982488	0.9922989	0.996684	0.9444733	0.9917378	0.99919397	0.9951041	0.97937244	0.99604154
0.0	0.06968336	0.046793293	0.120962165	0.025050366	0.025697907	0.05138687	0.16832824	0.03496634	0.1336972	0.22589155
0.0	0.9895891	0.99952364	0.998252	0.9971956	0.99390054	0.9969811	0.99983025	0.995786	0.99578816	0.9981096
0.0	0.99740964	0.99959224	0.9992217	0.99911124	0.9988574	0.9987244	0.99994457	0.9993969	0.99880064	0.9997887
0.0	0.86792356	0.8774641	0.91597056	0.9929095	0.94477105	0.8711216	0.9706153	0.98877597	0.8558597	0.9821873
0.0	0.9932146	0.99798054	0.9952932	0.9935541	0.9536703	0.9964774	0.9988949	0.99642473	0.99540293	0.9979697
0.0	0.99162924	0.99501896	0.99411315	0.91959447	0.9068185	0.97113705	0.9593312	0.9004351	0.98327243	0.99447757
0.0	0.99162924	0.99501896	0.99411315	0.91959447	0.9068185	0.97113705	0.9593312	0.9004351	0.98327243	0.99447757
0.0	0.9895891	0.99952364	0.998252	0.9971956	0.99390054	0.9969811	0.99983025	0.995786	0.99578816	0.9981096
0.0	0.9895891	0.99952364	0.998252	0.9971956	0.99390054	0.9969811	0.99983025	0.995786	0.99578816	0.9981096
0.0	0.06968337	0.04679328	0.120962165	0.025050366	0.02569792	0.05138689	0.1683283	0.03496633	0.13369726	0.22589155
0.0	0.9895891	0.99952364	0.998252	0.9971956	0.99390054	0.9969811	0.99983025	0.995786	0.99578816	0.9981096
0.0	0.06968336	0.046793293	0.120962165	0.025050372	0.02569792	0.05138687	0.16832827	0.03496633	0.13369723	0.22589143
0.0	0.9895891	0.99952364	0.998252	0.9971956	0.99390054	0.9969811	0.99983025	0.995786	0.99578816	0.9981096
0.0	0.99162924	0.99501896	0.99411315	0.91959447	0.9068185	0.97113705	0.9593312	0.9004351	0.98327243	0.99447757
0.0	0.9895891	0.99952364	0.998252	0.9971956	0.99390054	0.9969811	0.99983025	0.995786	0.99578816	0.9981096
0.0	0.9895891	0.99952364	0.998252	0.9971956	0.99390054	0.9969811	0.99983025	0.995786	0.99578816	0.9981096
0.0	0.06968336	0.04679328	0.120962195	0.025050366	0.025697907	0.05138687	0.16832827	0.03496633	0.1336972	0.22589149
0.0	0.86792356	0.8774641	0.91597056	0.9929095	0.94477105	0.8711216	0.9706153	0.98877597	0.8558597	0.9821873
0.0	0.9831565	0.98786354	0.96971446	0.9773672	0.8880773	0.55882967	0.98479605	0.9392596	0.4717862	0.8578727
0.0	1.4001962e-05	9.260285e-06	0.0001226816	1.2927909e-05	1.7688379e-05	7.549272e-05	7.15102e-05	7.937085e-06	0.00011140592	0.00017946944
0.0	0.0075363377	0.0018531907	0.031179039	0.13824578	0.06597393	0.13663852	0.016240768	0.0067548077	0.0014595482	0.08808676
0.0	0.22026832	0.62292826	0.47234237	0.7700675	0.24722047	0.41107917	0.3528361	0.6205461	0.6651672	0.5554355
0.0	0.2417026	0.6759432	0.5368323	0.82081	0.30259523	0.44676375	0.39619103	0.6845693	0.70472676	0.5745063
0.0	0.99650675	0.99598604	0.99734974	0.9957313	0.99928826	0.99322623	0.9992126	0.9935022	0.9908749	0.9972934
0.0	0.99681	0.9964455	0.9976133	0.9966427	0.9994004	0.9933122	0.9992823	0.9939294	0.9913497	0.99802834
0.0	0.9977168	0.99566746	0.99768686	0.998226	0.9992349	0.9903722	0.99936575	0.9968003	0.99205047	0.9988601
0.0	0.23487212	0.45137176	0.07601707	0.2949866	0.022979636	0.11433486	0.8434339	0.049150143	0.14284734	0.20133013
0.0	0.46576807	0.4339179	0.8900578	0.73954135	0.9170774	0.95380163	0.70707494	0.3279946	0.051200446	0.6144539
0.0	0.20129174	0.29768187	0.051351085	0.22456478	0.018383857	0.10197534	0.80183136	0.029261868	0.13509104	0.20788127
0.0	0.5294754	0.0023712814	0.0008336409	0.0019802775	0.00043060718	0.001991556	0.0018875432	0.00021022579	0.19245371	0.00039873197
0.0	0.86792356	0.8774641	0.91597056	0.9929095	0.94477105	0.8711216	0.9706153	0.98877597	0.8558597	0.9821873
0.0	0.999243	0.9998221	0.9992693	0.99934024	0.99613166	0.99945813	0.9999547	0.9996896	0.9989372	0.99963677
0.0	0.99908125	0.99975985	0.9988851	0.9989796	0.99243176	0.99921906	0.99992776	0.9995962	0.99846566	0.99949265
0.0	0.99342513	0.999471	0.96240747	0.98913646	0.9722583	0.98216355	0.99927133	0.9774874	0.9807359	0.96721274
0.0	0.86877793	0.9743527	0.97583914	0.9682009	0.91969854	0.62635195	0.87484145	0.69628155	0.89736265	0.9663871
0.0	0.28929618	0.4803003	0.3269467	0.10018301	0.05738788	0.0764906	0.1450382	0.059303887	0.2602053	0.29054895
0.0	0.923504	0.9814293	0.9824814	0.9490154	0.7967509	0.9472965	0.9920753	0.9497042	0.9628637	0.9720383
0.0	0.980889	0.9922901	0.9884964	0.9855812	0.97047824	0.96683	0.9941949	0.9851055	0.77244675	0.97441113
0.0	0.99066	0.99958676	0.99859554	0.9979133	0.9957936	0.9976051	0.9998765	0.9957765	0.99658585	0.998497
0.0	0.88216376	0.9460084	0.7825308	0.652187	0.2728811	0.5761041	0.9754431	0.4854563	0.76333255	0.8285081
0.0	0.80494493	0.89879215	0.6006682	0.51016134	0.14446962	0.37269974	0.922388	0.33118522	0.60524464	0.7088037
0.0	0.804945	0.89879215	0.6006682	0.5101612	0.14446965	0.37269953	0.9223879	0.33118537	0.6052448	0.7088037
0.0	0.804945	0.89879215	0.6006682	0.5101614	0.14446965	0.37269965	0.9223879	0.33118525	0.6052447	0.7088038
0.0	0.90579224	0.9619706	0.79739994	0.6635126	0.3512026	0.5844445	0.9840655	0.6326947	0.8087315	0.8814831
0.0	0.8376032	0.9186201	0.632644	0.54113305	0.1627074	0.3937363	0.9406609	0.34830284	0.6580378	0.7411194
0.0	0.8246646	0.92735004	0.7069492	0.5638285	0.18619367	0.40091258	0.94778144	0.44531694	0.66542816	0.76576746
0.0	0.8670847	0.9369067	0.7287485	0.61146	0.22905175	0.4722776	0.96063006	0.43315715	0.70424324	0.7984235
0.0	0.88510126	0.95046777	0.7963541	0.6758774	0.2322911	0.46065396	0.9623781	0.44837403	0.74354833	0.79647255
0.0	0.8477834	0.9443936	0.69450796	0.57515293	0.2389289	0.4478633	0.9557333	0.36903265	0.6923509	0.78849095
0.0	0.8440108	0.9189582	0.63850677	0.5739655	0.20435408	0.45562288	0.9517037	0.39808267	0.6681788	0.7507492
0.0	0.997436	0.9995763	0.9965019	0.999003	0.9945175	0.99806136	0.9996666	0.9993635	0.99682224	0.9988319
0.0	0.9930559	0.9978879	0.99143	0.9819577	0.99488294	0.98488855	0.9980184	0.9970804	0.99037105	0.997598
0.0	0.103633	0.95884645	0.0008745548	0.0013658225	0.012509859	0.8711216	0.0021614805	7.976081e-05	0.53030646	0.002211861
0.0	0.04591252	0.0144593455	0.04875491	0.050887488	0.012289999	0.029353708	0.07213505	0.022758763	0.048999555	0.039370634
0.0	0.980889	0.9922901	0.9884964	0.9855812	0.97047824	0.96683	0.9941949	0.9851055	0.7724468	0.97441113
0.0	0.98189837	0.9851849	0.9775104	0.85840863	0.82145417	0.8370169	0.9970716	0.87248677	0.92527115	0.96016395
0.0	0.24300477	0.08737911	0.11075437	0.012556368	0.022748755	0.034236226	0.056640014	0.019508826	0.117822066	0.12988454
0.0	0.97625935	0.99643	0.9936631	0.9873203	0.9166925	0.98684514	0.9972677	0.9974051	0.99105704	0.9982766
0.0	0.9948415	0.9997243	0.99716175	0.993901	0.97980416	0.9963147	0.99970967	0.9961893	0.9928376	0.99292326
0.0	0.86792356	0.8774641	0.91597056	0.9929095	0.94477105	0.8711216	0.9706153	0.98877597	0.8558597	0.9821873
0.0	0.86792356	0.8774641	0.91597056	0.9929095	0.94477105	0.8711216	0.9706153	0.98877597	0.8558597	0.9821873
0.0	0.86792356	0.8774641	0.91597056	0.9929095	0.94477105	0.8711216	0.9706153	0.98877597	0.8558597	0.9821873
0.0	0.9990752	0.999764	0.9988845	0.9989796	0.99243176	0.9992442	0.9999336	0.9995797	0.9986052	0.9995091
0.0	0.99880946	0.9998779	0.99885225	0.99927944	0.99805117	0.9973878	0.9999229	0.9994795	0.99847525	0.9994592
0.0	0.99856037	0.99984574	0.99876535	0.99900836	0.99471915	0.9967242	0.9999144	0.9992568	0.99853945	0.99872917
0.0	0.9991949	0.99998975	0.9997634	0.9996137	0.99933714	0.9976921	0.998919	0.9997793	0.99446154	0.99925894
0.0	0.99800736	0.9998161	0.9995746	0.99943036	0.9992048	0.9993331	0.99996305	0.9995353	0.99935347	0.9998679
0.0	0.9939116	0.9997445	0.9988366	0.99592954	0.9967097	0.99611306	0.9997559	0.9966293	0.99843353	0.9980288
0.0	0.77869695	0.98070574	0.9902265	0.9795673	0.911566	0.97185713	0.99695337	0.9773561	0.996845	0.9568721
0.0	0.99162924	0.99501896	0.99411315	0.91959447	0.9068185	0.97113705	0.9593311	0.9004351	0.98327243	0.99447757
0.0	0.99162924	0.99501896	0.99411315	0.91959447	0.9068185	0.97113705	0.9593311	0.9004351	0.98327243	0.99447757
0.0	0.86792356	0.8774641	0.91597056	0.9929095	0.94477105	0.8711216	0.9706153	0.98877597	0.8558597	0.9821873
0.0	0.9741746	0.99105376	0.9826639	0.9462068	0.81632984	0.99161595	0.9979803	0.9939766	0.9834468	0.9584854
0.0	0.2700854	0.23855521	0.18448344	0.09515649	0.037730698	0.05976484	0.088571176	0.051037926	0.334288	0.46429864
0.0	0.21233456	0.08323678	0.092597075	0.011788309	0.013247469	0.027792517	0.028755074	0.012567865	0.12195485	0.13014443
0.0	0.14469354	0.46711135	0.08032467	0.28454494	0.023673194	0.6261672	0.63976395	0.16420218	0.18371403	0.25562295
0.0	0.94990134	0.99154097	0.9953772	0.9989945	0.9652231	0.997113	0.97986645	0.9805489	0.99915946	0.9977864
0.0	0.99908125	0.99975985	0.9988851	0.9989796	0.99243176	0.99921906	0.99992776	0.9995962	0.99846566	0.99949265
0.0	0.9992403	0.99984646	0.99950457	0.9994605	0.99635714	0.9995308	0.999962	0.99971455	0.99921393	0.9996476
0.0	0.9932146	0.99798054	0.9952932	0.9935541	0.9536703	0.9964774	0.9988949	0.99642473	0.99540293	0.9979697
0.0	0.9067884	0.76300395	0.91694677	0.8137956	0.96674293	0.66940427	0.96145123	0.26788452	0.6571881	0.430419
0.0	0.9337163	0.81964177	0.9433161	0.82614756	0.97914207	0.7521987	0.9643471	0.47407734	0.7038978	0.58255804
0.0	0.99650675	0.99598604	0.99734974	0.9957313	0.99928826	0.99322623	0.9992126	0.9935022	0.9908749	0.9972934
0.0	0.99725443	0.99695647	0.9982326	0.9967	0.99957556	0.99533695	0.99933136	0.99532497	0.992478	0.99828464
0.0	0.99650675	0.99598604	0.99734974	0.9957313	0.99928826	0.99322623	0.9992126	0.9935022	0.9908749	0.9972934
0.0	0.9970017	0.9975007	0.9978434	0.99673235	0.9994624	0.99501073	0.9993222	0.9948784	0.99341774	0.9980551
0.0	0.9067884	0.7630039	0.91694677	0.8137956	0.96674293	0.66940427	0.96145123	0.26788455	0.6571881	0.43041873
0.0	0.9204952	0.8221286	0.9351182	0.8289848	0.97469306	0.7303875	0.9692842	0.34784317	0.70489097	0.5290461
0.0	0.9067884	0.7630039	0.9169467	0.8137956	0.96674293	0.66940427	0.96145123	0.26788455	0.6571881	0.43041882
0.0	0.92534995	0.82276344	0.92222303	0.8373503	0.9746899	0.69483685	0.9744262	0.38007212	0.7004056	0.50878686
0.0	0.9067884	0.7630039	0.9169467	0.8137956	0.96674293	0.6694042	0.96145123	0.26788452	0.6571881	0.43041882
0.0	0.9237836	0.8257803	0.9360248	0.84568137	0.96674293	0.7297306	0.9696445	0.35863036	0.6974535	0.54411393
0.0	0.9067884	0.7630039	0.91694677	0.8137956	0.96674293	0.6694042	0.96145123	0.26788458	0.6571882	0.43041882
0.0	0.9117469	0.77382994	0.9206738	0.84866065	0.9771213	0.7443497	0.96881056	0.36915997	0.7165996	0.6129902
0.0	0.99650675	0.99598604	0.99734974	0.9957313	0.99928826	0.99322623	0.9992126	0.9935022	0.9908749	0.9972934
0.0	0.99703383	0.9975145	0.9979462	0.99719834	0.99934417	0.9946308	0.99933064	0.99596065	0.99276567	0.99813604
0.0	0.99650675	0.99598604	0.99734974	0.9957313	0.99928826	0.99322623	0.9992126	0.9935022	0.9908749	0.9972934
0.0	0.99700373	0.9969958	0.99808407	0.99686795	0.9994431	0.994638	0.99927694	0.9950021	0.99199426	0.9979784
0.0	0.83067137	0.9835736	0.9582646	0.82259995	0.98490405	0.7478264	0.9981573	0.90463257	0.9152393	0.9796595
0.0	0.7711838	0.99045676	0.98262584	0.98226124	0.90281856	0.98873806	0.99503183	0.97544515	0.99252135	0.9678381
0.0	0.8263162	0.9690486	0.9099374	0.9886453	0.8753781	0.17973003	0.59189606	0.9378994	0.68371516	0.9370478
0.0	0.9954131	0.99974066	0.9975376	0.99451977	0.98271275	0.99667597	0.99973494	0.99698716	0.9937255	0.99394107
0.0	0.9947556	0.99972993	0.99667275	0.99434656	0.98221093	0.9964857	0.9997428	0.9964051	0.992927	0.9942895
0.0	0.86792356	0.8774641	0.91597056	0.9929095	0.94477105	0.8711216	0.9706153	0.98877597	0.8558597	0.9821873
0.0	0.9932146	0.99798054	0.9952932	0.9935541	0.9536703	0.9964774	0.9988949	0.99642473	0.99540293	0.9979697
0.0	0.86792356	0.8774641	0.91597056	0.9929095	0.94477105	0.8711216	0.9706153	0.98877597	0.8558597	0.9821873
0.0	0.998884	0.99998856	0.9997003	0.99953043	0.9993211	0.99774915	0.9988404	0.99976104	0.9933827	0.9991567
0.0	0.4227242	0.27653295	0.4032171	0.20224227	0.030162325	0.4043512	0.5278921	0.24494168	0.32953447	0.23782696
0.0	0.7759775	0.75077397	0.9057941	0.85294306	0.65979856	0.7586014	0.98113316	0.769206	0.81314546	0.8924202
0.0	0.046379637	0.88951874	0.0012209237	0.69005173	0.18325128	0.96091926	0.14835767	0.0068615316	0.94704056	0.9290291
0.0	0.16099061	0.55620426	0.04438575	0.31354055	0.18068051	0.0148414485	0.7865327	0.0023538107	0.07823085	0.07469417
0.0	0.9794623	0.98674136	0.96386206	0.9725133	0.7694568	0.52994424	0.981533	0.91540664	0.44893909	0.8597855
0.0	0.979962	0.98868036	0.96430105	0.97988266	0.7991583	0.57492167	0.9825387	0.9348008	0.45837304	0.87291497
0.0	0.9807391	0.9866232	0.9651176	0.977532	0.78363067	0.5565385	0.98427975	0.9403082	0.560934	0.87424755
0.0	0.9795671	0.9877564	0.9687849	0.97944415	0.8404207	0.5769851	0.98577744	0.957791	0.52110267	0.88857025
0.0	0.9983937	0.99994445	0.998838	0.9997726	0.9984169	0.99445385	0.99944395	0.9996394	0.9688423	0.9989851
0.0	0.9983937	0.99994445	0.998838	0.9997726	0.9984169	0.99445385	0.99944395	0.9996394	0.9688423	0.9989851
0.0	0.979962	0.98868036	0.96430105	0.97988266	0.7991583	0.57492167	0.9825387	0.9348008	0.45837313	0.87291497
0.0	0.9794623	0.98674136	0.96386206	0.9725133	0.7694568	0.5299442	0.981533	0.91540664	0.44893909	0.8597855
0.0	0.90540946	0.9939745	0.99245113	0.9538656	0.98767895	0.967703	0.96223503	0.9685619	0.9319376	0.97148466
0.0	0.9795671	0.9877564	0.9687849	0.97944415	0.8404207	0.5769851	0.98577744	0.95779103	0.52110267	0.88857025
0.0	0.8766251	0.9910041	0.9807015	0.9429745	0.97924757	0.96718967	0.9448548	0.93282896	0.92626745	0.9531574
0.0	0.92210484	0.6241445	0.96388453	0.073791996	0.9239671	0.8002208	0.6835249	0.30755833	0.88097817	0.06605607
0.0	0.9794623	0.98674136	0.96386206	0.9725133	0.7694568	0.5299442	0.981533	0.91540664	0.44893909	0.8597855
0.0	0.9794623	0.98674136	0.96386206	0.9725133	0.7694568	0.52994424	0.981533	0.91540664	0.44893909	0.8597855
0.0	0.90446794	0.9935447	0.9826163	0.9618556	0.9847723	0.9703917	0.96134514	0.92931944	0.94263554	0.9470723
0.0	0.8580489	0.4998521	0.9043499	0.073791996	0.7480863	0.747735	0.32080275	0.07763761	0.86208177	0.021414882
0.0	0.9794623	0.98674136	0.96386206	0.9725133	0.7694568	0.5299443	0.981533	0.91540664	0.44893909	0.8597855
0.0	0.9794623	0.98674136	0.96386206	0.9725133	0.7694568	0.52994424	0.9815329	0.91540664	0.44893909	0.8597855
0.0	0.8580489	0.49985197	0.9043499	0.073791996	0.7480863	0.7477351	0.32080278	0.07763761	0.86208177	0.021414882
0.0	0.9807391	0.9866232	0.9651176	0.977532	0.78363067	0.5565385	0.98427975	0.9403082	0.560934	0.87424755
0.0	0.9794623	0.98674136	0.96386206	0.9725133	0.7694568	0.5299443	0.981533	0.91540664	0.44893903	0.8597855
0.0	0.2163626	0.5671116	0.8449986	0.044601914	0.68652076	0.7560554	0.78631836	0.75541264	0.9183259	0.1422671
0.0	0.98209137	0.99843234	0.97243154	0.98652214	0.9162554	0.65970594	0.994253	0.977275	0.6196443	0.9756974
0.0	0.9794623	0.98674136	0.96386206	0.9725133	0.7694568	0.52994424	0.981533	0.91540664	0.44893909	0.8597855
0.0	0.8580489	0.49985203	0.9043499	0.07379201	0.7480863	0.7477351	0.32080266	0.07763763	0.86208177	0.021414882
0.0	0.7820361	0.5921946	0.89273924	0.30016944	0.92493904	0.773974	0.61020863	0.3683193	0.90186065	0.032376822
0.0	0.00015881813	0.99908745	0.19932412	0.0106703155	0.014828451	0.000395128	0.9957217	0.0021613294	0.9675001	0.99996805
0.0	0.37220854	0.2557547	0.35988942	0.18221562	0.0223172	0.37296852	0.5160986	0.1370053	0.34440613	0.20738839
0.0	0.61686486	0.7149144	0.62163055	0.61090827	0.35985222	0.060240608	0.06633395	0.98877597	0.9635069	0.14152794
0.0	0.4474599	0.6561135	0.6914205	0.43853477	0.23487507	0.3403899	0.79776573	0.34364736	0.61471593	0.64830524
0.0	0.99941385	0.99996936	0.9986388	0.99970144	0.99884963	0.99956924	0.9999616	0.9995615	0.9993759	0.9994167
0.0	0.4666379	0.11196068	0.99933356	0.041974057	0.8462184	0.9089487	0.59466994	0.82900286	0.9558165	0.9951101
0.0	0.02482416	0.07599046	0.91597056	0.61796683	0.00096344086	0.8711216	0.0005191274	0.012154662	0.8558597	5.016185e-05
0.0	0.4666379	0.11196068	0.99933356	0.041974057	0.8462184	0.9089487	0.59466994	0.82900286	0.9558165	0.9951101
0.0	0.4666379	0.11196068	0.99933356	0.041974057	0.8462184	0.9089487	0.59466994	0.82900286	0.9558165	0.9951101
0.0	0.9813461	0.9897168	0.9656231	0.9766194	0.83959186	0.58872694	0.9885323	0.93057823	0.50155544	0.9124501
0.0	0.9794623	0.98674136	0.96386206	0.9725133	0.76945674	0.52994424	0.9815329	0.91540664	0.44893909	0.8597855
0.0	0.9980794	0.99957436	0.99819475	0.9974349	0.9901093	0.9947548	0.99936277	0.99876785	0.9952121	0.9977059
0.0	0.98901623	0.98851556	0.9915251	0.99601185	0.94595885	0.97331095	0.9956807	0.9975803	0.98052233	0.98180723
0.0	0.98901623	0.98851556	0.9915251	0.99601185	0.945959	0.97331095	0.9956807	0.9975803	0.98052233	0.98180723
0.0	0.9528796	0.8475541	0.64670783	0.97751015	0.9270623	0.92416817	0.98892874	0.97683185	0.34503382	0.9488564
0.0	0.6912687	0.9769	0.9760277	0.977674	0.9185379	0.8126313	0.9271344	0.95131874	0.938041	0.9943421
0.0	0.9953472	0.9994512	0.99929154	0.99910706	0.9976808	0.9987826	0.9998568	0.9997634	0.9991942	0.9998586
0.0	0.6767413	0.8838513	0.28332967	0.7519554	0.1849312	0.64381063	0.96737236	0.41284162	0.50778997	0.8012395
0.0	0.99468577	0.31882256	0.06575113	0.0024891675	0.45461082	0.01766772	0.27232167	0.2966088	0.011829362	0.016539365
0.0	0.86792356	0.8774641	0.91597056	0.9929095	0.94477105	0.8711216	0.9706153	0.98877597	0.8558597	0.9821873
0.0	0.9889943	0.9995415	0.99958974	0.99971884	0.9990901	0.9947907	0.99906725	0.9991161	0.96709377	0.99939704
0.0	0.9568101	0.9814796	0.9806511	0.6079516	0.68508875	0.92746323	0.9063542	0.13288845	0.9727728	0.45725888
0.0	0.9983937	0.99994445	0.998838	0.9997726	0.9984169	0.99445385	0.99944395	0.9996394	0.9688423	0.9989851
0.0	0.99355847	0.9999597	0.9997274	0.99972755	0.9999367	0.99768496	0.96501034	0.9986595	0.99586123	0.9999008
0.0	0.019795032	0.00354332	0.035595343	0.011337519	0.03218996	0.013221683	0.05968585	0.0066324766	0.040641803	0.080985904
0.0	0.9861909	0.9974611	0.9968541	0.99212873	0.97420824	0.9887524	0.9993605	0.9935969	0.993893	0.9935948
0.0	0.9988925	0.9997813	0.99913245	0.9996512	0.9973571	0.99946254	0.9998399	0.9998908	0.9985435	0.9997428
0.0	0.82505345	0.7451773	0.90541905	0.5517164	0.64185715	0.8228593	0.97804105	0.9231795	0.85443264	0.91671443
0.0	0.8102307	0.6960482	0.46661934	0.3017741	0.32160866	0.7406372	0.27173135	0.40499347	0.07188043	0.5784781
0.0	0.85295314	0.74986625	0.67382157	0.19492184	0.38655242	0.8404045	0.36606145	0.45965162	0.13272846	0.5275051
0.0	0.1204591	0.002461659	0.0191668	0.022639336	0.022807658	0.3713696	0.022661652	0.14382854	0.11824739	0.050635073
0.0	0.1204591	0.002461659	0.0191668	0.022639336	0.022807658	0.3713696	0.022661652	0.14382856	0.11824739	0.050635073
0.0	0.1204591	0.002461659	0.0191668	0.022639336	0.022807667	0.3713696	0.022661652	0.14382856	0.11824739	0.050635073
0.0	0.78811777	0.66784185	0.3488756	0.17888638	0.30564255	0.86188155	0.37639537	0.3539726	0.06848404	0.56728125
0.0	0.86792356	0.8774641	0.91597056	0.9929095	0.94477105	0.8711216	0.9706153	0.98877597	0.8558597	0.9821873
0.0	0.00072851195	0.9861529	0.909315	0.0026662634	0.100658864	0.34301153	0.98247254	0.58647317	0.93803096	0.8546907
0.0	0.86792356	0.8774641	0.91597056	0.9929095	0.94477105	0.8711216	0.9706153	0.98877597	0.8558597	0.9821873
0.0	0.86792356	0.8774641	0.91597056	0.9929095	0.94477105	0.8711216	0.9706153	0.98877597	0.8558597	0.9821873
0.0	0.86792356	0.8774641	0.91597056	0.9929095	0.94477105	0.8711216	0.9706153	0.98877597	0.8558597	0.9821873
0.0	0.86792356	0.8774641	0.91597056	0.9929095	0.94477105	0.8711216	0.9706153	0.98877597	0.8558597	0.9821873
0.0	0.86792356	0.8774641	0.91597056	0.9929095	0.94477105	0.8711216	0.9706153	0.98877597	0.8558597	0.9821873
0.0	0.97397894	0.986102	0.9739777	0.88966256	0.92846143	0.9439895	0.9831344	0.933393	0.9806107	0.97836065
0.0	0.86792356	0.8774641	0.91597056	0.9929095	0.94477105	0.8711216	0.9706153	0.98877597	0.8558597	0.9821873
0.0	0.86792356	0.8774641	0.91597056	0.9929095	0.94477105	0.8711216	0.9706153	0.98877597	0.8558597	0.9821873
0.0	0.86792356	0.8774641	0.91597056	0.9929095	0.94477105	0.8711216	0.9706153	0.98877597	0.8558597	0.9821873
0.0	0.86792356	0.8774641	0.91597056	0.9929095	0.94477105	0.8711216	0.9706153	0.98877597	0.8558597	0.9821873
0.0	0.99925274	0.99980646	0.9993418	0.9991358	0.9958935	0.999464	0.9999584	0.99970394	0.9988997	0.99971443
0.0	0.04562981	0.011535086	0.060119446	0.006570054	0.03385732	0.023880204	0.007904161	0.058102112	0.024441509	0.05089123
0.0	0.04562981	0.011535086	0.060119476	0.0065700575	0.03385732	0.023880204	0.007904161	0.058102112	0.024441509	0.05089123
0.0	0.0456298	0.011535086	0.060119446	0.0065700575	0.03385732	0.023880193	0.007904161	0.05810214	0.024441509	0.05089123
0.0	0.86792356	0.8774641	0.91597056	0.9929095	0.94477105	0.8711216	0.9706153	0.98877597	0.8558597	0.9821873
0.0	0.3884562	0.025821447	0.7046418	0.00015907442	0.006598143	0.00012551573	0.6212158	0.96970314	0.7985424	0.9988794
0.0	0.3884562	0.025821447	0.7046418	0.00015907442	0.006598143	0.00012551573	0.6212158	0.96970314	0.7985424	0.9988794
0.0	0.86792356	0.8774641	0.91597056	0.9929095	0.94477105	0.8711216	0.9706153	0.98877597	0.8558597	0.9821873
0.0	0.55560154	0.0009428441	8.3459905e-05	0.0004578686	0.9893756	0.0007221351	0.0013383663	0.0014142434	0.00014915488	0.37775347
0.0	0.86792356	0.8774641	0.91597056	0.9929095	0.94477105	0.8711216	0.9706153	0.98877597	0.8558597	0.9821873
0.0	0.9991973	0.9998211	0.99903333	0.999081	0.99330926	0.99937445	0.9999472	0.99962723	0.99887365	0.9996113
0.0	0.5794792	0.65097404	0.88413197	0.2809613	0.005196073	0.19689184	0.007927138	0.04098008	0.0031653096	0.053017266
0.0	0.20495768	0.10621036	0.53790313	0.06090006	0.042572573	0.08130754	0.04414038	0.17374676	0.09190937	0.16882056
0.0	0.1953403	0.029832836	0.175431	0.064803325	0.037157644	0.08130754	0.036772124	0.17374676	0.07873688	0.1554381
0.0	0.71088713	0.9989145	0.99942636	0.0071356944	0.6495403	0.8711216	0.99784184	0.98877597	0.0013108023	0.97983414
0.0	0.00066807715	0.044408984	0.038032483	0.0023009388	0.0003943346	0.0074328077	0.00036016162	0.0042284583	0.007834251	0.75030863
0.0	0.86792356	0.8774641	0.91597056	0.9929095	0.94477105	0.8711216	0.9706153	0.98877597	0.8558597	0.9821873
0.0	0.86792356	0.8774641	0.91597056	0.9929095	0.94477105	0.8711216	0.9706153	0.98877597	0.8558597	0.9821873
0.0	0.86792356	0.8774641	0.91597056	0.9929095	0.94477105	0.8711216	0.9706153	0.98877597	0.8558597	0.9821873
0.0	0.86792356	0.8774641	0.91597056	0.9929095	0.94477105	0.8711216	0.9706153	0.98877597	0.8558597	0.9821873
0.0	0.96278113	0.9896018	0.81357634	0.84390575	0.382409	0.87688226	0.99092627	0.82906425	0.86497146	0.91289306
0.0	0.99908125	0.99975985	0.9988851	0.9989796	0.99243176	0.99921906	0.99992776	0.9995962	0.99846566	0.99949265
0.0	0.86792356	0.8774641	0.91597056	0.9929095	0.94477105	0.8711216	0.9706153	0.98877597	0.8558597	0.9821873
0.0	0.86792356	0.8774641	0.91597056	0.9929095	0.94477105	0.8711216	0.9706153	0.98877597	0.8558597	0.9821873
0.0	0.86792356	0.8774641	0.91597056	0.9929095	0.94477105	0.8711216	0.9706153	0.98877597	0.8558597	0.9821873
0.0	0.86792356	0.8774641	0.91597056	0.9929095	0.94477105	0.8711216	0.9706153	0.98877597	0.8558597	0.9821873
0.0	0.20314349	0.2854666	0.19778463	0.04718941	0.028953208	0.046686426	0.08268132	0.027057527	0.1771289	0.13021882
0.0	0.20314352	0.28546655	0.19778463	0.04718942	0.028953208	0.046686426	0.08268128	0.027057521	0.1771289	0.13021882
0.0	0.20314349	0.2854665	0.19778456	0.04718942	0.028953208	0.046686426	0.0826813	0.027057527	0.17712891	0.13021879
0.0	0.99706984	0.9998109	0.99838436	0.9989936	0.9962405	0.99902546	0.9997999	0.9995956	0.9987896	0.99952173
0.0	0.97524047	0.9998066	0.9997203	0.99933016	0.99958235	0.99556005	0.9994499	0.99976295	0.9496299	0.9998221
0.0	0.81480694	0.95807385	0.91563064	0.9136284	0.9047369	0.9202592	0.962594	0.97933	0.9281721	0.97571814
0.0	0.04201562	0.01268574	0.027708393	0.018890068	0.002972109	0.021116162	0.09350198	0.019354047	0.04904366	0.02358961
0.0	0.50396144	0.004762031	0.061451647	0.046173733	0.0024157888	0.0039800485	0.34651697	0.9175251	0.0018193603	0.049339224
0.0	0.9892652	0.99641967	0.99868256	0.9971414	0.9875387	0.99781114	0.9985158	0.9976978	0.9922497	0.9968039
0.0	0.923504	0.9814293	0.9824814	0.9490154	0.796751	0.9472965	0.9920753	0.9497042	0.9628637	0.9720383
0.0	0.9235041	0.9814293	0.9824814	0.9490154	0.796751	0.9472965	0.9920753	0.9497042	0.9628637	0.9720383
0.0	0.9353265	0.98642796	0.9861157	0.96124387	0.87248427	0.962752	0.9960282	0.97301877	0.97512585	0.9806488
0.0	1.8430303e-05	0.022397598	0.00027951776	0.00021110958	3.8416376e-05	0.00010319812	0.00011205338	6.0580653e-05	0.00041372588	0.00013311312
0.0	0.90282273	0.99776864	0.99729556	0.9844742	0.99265724	0.9857896	0.9956456	0.99803895	0.62160325	0.9927938
0.0	0.86792356	0.8774641	0.91597056	0.9929095	0.94477105	0.8711216	0.9706153	0.98877597	0.8558597	0.9821873
0.0	0.86792356	0.8774641	0.91597056	0.9929095	0.94477105	0.8711216	0.9706153	0.98877597	0.8558597	0.9821873
0.0	0.99962485	0.9998909	0.99966407	0.9998134	0.99880993	0.9996209	0.9999739	0.999913	0.99959654	0.9999132
0.0	0.99962485	0.9998909	0.99966407	0.9998134	0.99880993	0.9996209	0.9999739	0.999913	0.99959654	0.9999132
0.0	0.9110756	0.9981232	0.99748576	0.9850426	0.99335164	0.9891271	0.995805	0.998212	0.6488182	0.9939376
0.0	0.86792356	0.8774641	0.91597056	0.9929095	0.94477105	0.8711216	0.9706153	0.98877597	0.8558597	0.9821873
0.0	0.86792356	0.8774641	0.91597056	0.9929095	0.94477105	0.8711216	0.9706153	0.98877597	0.8558597	0.9821873
0.0	0.96278113	0.9896018	0.81357634	0.84390575	0.3824089	0.87688226	0.99092627	0.82906425	0.86497146	0.91289306
0.0	0.96278113	0.9896018	0.81357634	0.8439057	0.38240895	0.87688226	0.99092627	0.8290643	0.8649715	0.91289306
0.0	0.96278113	0.9896018	0.81357634	0.8439057	0.38240895	0.87688226	0.99092627	0.8290643	0.8649715	0.91289306
0.0	0.97061265	0.99741286	0.8983473	0.9463359	0.6130838	0.9369923	0.9962991	0.92689097	0.9196293	0.9560708
0.0	0.97625935	0.99643	0.9936631	0.9873203	0.9166925	0.98684514	0.9972677	0.9974051	0.99105704	0.9982766
0.0	0.90921247	0.99798846	0.99729556	0.98844635	0.9927772	0.98810995	0.9956456	0.99802953	0.62599665	0.99283844
0.0	0.86792356	0.8774641	0.91597056	0.9929095	0.94477105	0.8711216	0.9706153	0.98877597	0.8558597	0.9821873
0.0	0.86792356	0.8774641	0.91597056	0.9929095	0.94477105	0.8711216	0.9706153	0.98877597	0.8558597	0.9821873
0.0	0.9939541	0.99941826	0.99875224	0.9985084	0.9960282	0.9984668	0.9997528	0.9996363	0.9986727	0.99973494
0.0	0.8439618	0.9447421	0.9309218	0.9218846	0.87199277	0.9185837	0.95777434	0.9775608	0.9197534	0.98011774
0.0	0.22798972	0.0006846508	0.10186851	0.020592224	0.014204941	0.03548106	0.0064595593	0.13283673	0.005798468	0.08885596
0.0	0.97532177	0.055547703	0.66930026	0.232359	0.0046907947	0.0056973943	0.8676153	0.096136644	0.0003745804	0.078277715
0.0	0.8439617	0.944742	0.9309218	0.92188454	0.87199277	0.9185837	0.95777434	0.9775608	0.9197534	0.98011774
0.0	0.8439617	0.9447421	0.9309218	0.9218846	0.87199277	0.9185837	0.95777434	0.9775608	0.9197534	0.98011774
0.0	0.22798973	0.0006846508	0.10186853	0.02059223	0.014204941	0.03548106	0.0064595593	0.13283676	0.005798468	0.08885596
0.0	0.15776958	0.1167097	0.13533777	0.20114586	0.039095253	0.2217412	0.17192796	0.19116369	0.17231783	0.16101556
0.0	0.8148196	0.96767735	0.92464674	0.8329478	0.56287366	0.29727405	0.9385269	0.44561476	0.73735166	0.666133
0.0	0.86792356	0.8774641	0.91597056	0.9929095	0.94477105	0.8711216	0.9706153	0.98877597	0.8558597	0.9821873
0.0	0.86792356	0.8774641	0.91597056	0.9929095	0.94477105	0.8711216	0.9706153	0.98877597	0.8558597	0.9821873
0.0	0.2860309	0.1832687	0.15655197	0.026509196	0.020492574	0.037893035	0.08285896	0.021588052	0.20286462	0.20130454
0.0	0.14714299	0.38471094	0.26125956	0.57208395	0.08181207	0.2919363	0.25548533	0.43304008	0.4907529	0.4506821
0.0	0.14714302	0.38471085	0.26125956	0.57208395	0.081812106	0.2919363	0.25548536	0.43304002	0.49075294	0.45068213
0.0	0.5214468	0.050259672	0.4246964	0.037520207	0.047951378	0.05838704	0.0656253	0.3126884	0.04740315	0.324256
0.0	0.5518714	0.028402744	0.15264511	0.023515785	0.038454246	0.05797567	0.028645651	0.324335	0.03454121	0.21730013
0.0	0.99494827	0.999009	0.9974535	0.9963154	0.9663371	0.99747854	0.9995803	0.9975909	0.99652535	0.99927396
0.0	0.0013924311	0.0016934638	0.0001937068	0.00049980823	9.042169e-05	0.94915175	0.0012801943	0.0027760747	0.00019309623	0.0012586676
0.0	0.80596703	0.49497262	0.95946354	0.9555025	0.8323785	0.6134132	0.059476484	0.3633019	0.11701381	0.9897786
0.0	0.86792356	0.00027978918	0.7804551	0.041850537	0.08565983	0.0040735295	0.4114592	0.14605197	0.3446151	0.36313432
0.0	0.86792356	0.8774641	0.91597056	0.9929095	0.94477105	0.8711216	0.9706153	0.98877597	0.8558597	0.9821873
0.0	0.86792356	0.8774641	0.91597056	0.9929095	0.94477105	0.8711216	0.9706153	0.98877597	0.8558597	0.9821873
0.0	0.99929917	0.99985373	0.99941397	0.9997472	0.99829835	0.99932516	0.9999621	0.99988544	0.99939287	0.9998927
0.0	0.99929917	0.99985373	0.99941397	0.9997472	0.99829835	0.99932516	0.9999621	0.99988544	0.99939287	0.9998927
0.0	0.86792356	0.8774641	0.91597056	0.9929095	0.94477105	0.8711216	0.9706153	0.98877597	0.8558597	0.9821873
0.0	0.99929917	0.99985373	0.99941397	0.9997472	0.99829835	0.99932516	0.9999621	0.99988544	0.99939287	0.9998927
0.0	0.99929917	0.99985373	0.99941397	0.9997472	0.99829835	0.99932516	0.9999621	0.99988544	0.99939287	0.9998927
0.0	0.1592168	0.96739185	0.66357535	0.9835275	0.6059888	0.9647473	0.88944554	0.8152397	0.52503294	0.95475453
0.0	0.86792356	0.8774641	0.91597056	0.9929095	0.94477105	0.8711216	0.9706153	0.98877597	0.8558597	0.9821873
0.0	0.86792356	0.8774641	0.91597056	0.9929095	0.94477105	0.8711216	0.9706153	0.98877597	0.8558597	0.9821873
0.0	0.99929917	0.99985373	0.99941397	0.9997472	0.99829835	0.99932516	0.9999621	0.99988544	0.99939287	0.9998927
0.0	0.99929917	0.99985373	0.99941397	0.9997472	0.99829835	0.99932516	0.9999621	0.99988544	0.99939287	0.9998927
0.0	0.86792356	0.8774641	0.91597056	0.9929095	0.94477105	0.8711216	0.9706153	0.98877597	0.8558597	0.9821873
0.0	0.86792356	0.8774641	0.91597056	0.9929095	0.94477105	0.8711216	0.9706153	0.98877597	0.8558597	0.9821873
0.0	0.04562981	0.011535086	0.060119476	0.006570054	0.033857316	0.023880193	0.007904161	0.05810215	0.024441509	0.05089123
0.0	0.86792356	0.8774641	0.91597056	0.9929095	0.94477105	0.8711216	0.9706153	0.98877597	0.8558597	0.9821873
0.0	0.86792356	0.8774641	0.91597056	0.9929095	0.94477105	0.8711216	0.9706153	0.98877597	0.8558597	0.9821873
0.0	0.86792356	0.8774641	0.91597056	0.9929095	0.94477105	0.8711216	0.9706153	0.98877597	0.8558597	0.9821873
0.0	0.86792356	0.8774641	0.91597056	0.9929095	0.94477105	0.8711216	0.9706153	0.98877597	0.8558597	0.9821873
0.0	0.86792356	0.8774641	0.91597056	0.9929095	0.94477105	0.8711216	0.9706153	0.98877597	0.8558597	0.9821873
0.0	0.86792356	0.8774641	0.91597056	0.9929095	0.94477105	0.8711216	0.9706153	0.98877597	0.8558597	0.9821873
0.0	0.86792356	0.8774641	0.91597056	0.9929095	0.94477105	0.8711216	0.9706153	0.98877597	0.8558597	0.9821873
0.0	0.86792356	0.8774641	0.91597056	0.9929095	0.94477105	0.8711216	0.9706153	0.98877597	0.8558597	0.9821873
0.0	0.86792356	0.8774641	0.91597056	0.9929095	0.94477105	0.8711216	0.9706153	0.98877597	0.8558597	0.9821873
0.0	0.9987207	0.9996648	0.99862623	0.9982768	0.99279755	0.9971385	0.9995969	0.9990087	0.9966011	0.99807966
0.0	0.78215647	0.63801205	0.8715233	0.7979386	0.5687918	0.7469324	0.9750351	0.6993122	0.8452881	0.81048787
0.0	0.99450207	0.99846977	0.99617815	0.99511343	0.96741664	0.99779737	0.9994172	0.9970751	0.997124	0.9984456
0.0	0.42734134	0.20658354	0.32822987	0.15399435	0.024121378	0.5081832	0.58763903	0.19057971	0.4051474	0.15703176
0.0	0.86792356	0.8774641	0.91597056	0.9929095	0.94477105	0.8711216	0.9706153	0.98877597	0.8558597	0.9821873
0.0	0.023799414	0.00203636	0.20023082	0.46745828	0.002606808	0.012094761	0.0077132946	0.0020097375	0.7822291	0.00055689696
0.0	0.86792356	0.8774641	0.91597056	0.9929095	0.94477105	0.8711216	0.9706153	0.98877597	0.8558597	0.9821873
0.0	0.86792356	0.8774641	0.91597056	0.9929095	0.94477105	0.8711216	0.9706153	0.98877597	0.8558597	0.9821873
0.0	0.9895891	0.99952364	0.998252	0.9971956	0.99390054	0.9969811	0.99983025	0.995786	0.99578816	0.9981096
0.0	0.9452502	0.98122954	0.9448944	0.87278247	0.7816089	0.8382323	0.9856753	0.9097449	0.84383976	0.9407759
0.0	0.6988116	0.9960593	0.9790371	0.9976265	0.9596387	0.9473087	0.9864834	0.8913608	0.9584705	0.99579656
0.0	0.9553471	0.9960723	0.99644095	0.99857223	0.9909328	0.9917971	0.996552	0.9101681	0.99156255	0.9957353
0.0	0.99467397	0.99973124	0.9971142	0.9938553	0.9774181	0.9963003	0.99969554	0.99632853	0.99208754	0.9925362
0.0	0.98470104	0.004497938	0.0031548357	0.00039774456	0.30973843	0.0020732514	0.230984	0.05931155	0.0032279768	0.007358271
0.0	0.98470104	0.004497936	0.0031548357	0.00039774398	0.30973843	0.0020732493	0.230984	0.05931155	0.0032279785	0.007358271
0.0	0.98470104	0.004497938	0.0031548357	0.00039774415	0.3097384	0.0020732514	0.23098408	0.059311535	0.0032279768	0.007358271
0.0	0.98470104	0.004497936	0.0031548357	0.00039774415	0.30973843	0.0020732493	0.230984	0.059311535	0.0032279785	0.007358271
0.0	0.98470104	0.004497938	0.0031548357	0.00039774398	0.3097384	0.0020732514	0.230984	0.059311535	0.0032279785	0.007358271
0.0	0.98470104	0.004497938	0.0031548357	0.00039774398	0.30973843	0.0020732514	0.23098397	0.059311535	0.0032279785	0.007358271
0.0	0.98470104	0.004497938	0.0031548357	0.00039774415	0.30973843	0.0020732493	0.230984	0.05931155	0.0032279785	0.007358271
0.0	0.98470104	0.004497938	0.0031548357	0.00039774398	0.3097384	0.0020732514	0.23098408	0.059311535	0.0032279768	0.007358271
0.0	0.98470104	0.004497936	0.0031548357	0.00039774456	0.30973843	0.0020732514	0.23098408	0.059311535	0.0032279785	0.007358271
0.0	0.98470104	0.004497938	0.0031548357	0.00039774415	0.30973834	0.0020732493	0.23098397	0.05931151	0.0032279752	0.0073582777
0.0	0.99468577	0.31882262	0.06575116	0.0024891687	0.45461082	0.01766771	0.27232167	0.2966088	0.011829362	0.016539358
0.0	0.99468577	0.31882253	0.06575114	0.0024891687	0.45461088	0.01766772	0.27232167	0.29660872	0.011829362	0.016539358
0.0	0.0003798382	0.0032574032	0.0008679008	9.966176e-05	0.00082862144	0.0007631821	0.00036749212	0.0003032569	0.00013341746	0.000107686676
0.0	0.9943777	0.9996939	0.99667275	0.99254566	0.9757878	0.99590933	0.9996531	0.99568164	0.9917093	0.9919797
0.0	0.99448603	0.998137	0.9980274	0.99629503	0.99345315	0.9902002	0.99769944	0.9973346	0.9979399	0.9991804
0.0	0.98470104	0.004497938	0.0031548357	0.00039774473	0.30973843	0.0020732493	0.23098402	0.05931151	0.0032279768	0.0073582777
0.0	0.98470104	0.004497938	0.0031548357	0.00039774456	0.30973843	0.0020732493	0.230984	0.059311535	0.0032279768	0.007358271
0.0	0.9625085	0.032633755	0.03175247	0.05520395	0.9197605	0.042590544	0.15527326	0.17332926	0.15252973	0.38578323
0.0	0.9454618	0.26059642	0.507774	0.2492674	0.677475	0.2057422	0.41175383	0.39771235	0.3986411	0.050140843
0.0	0.98470104	0.004497936	0.0031548357	0.00039774456	0.30973843	0.0020732514	0.230984	0.059311535	0.0032279785	0.007358271
0.0	0.98470104	0.004497938	0.0031548357	0.00039774473	0.30973843	0.0020732493	0.230984	0.05931151	0.0032279785	0.0073582744
0.0	0.779224	0.16548114	0.20858636	0.1122539	0.9080684	0.005815952	0.06820327	0.018311676	0.9436955	0.8802195
0.0	0.98470104	0.004497938	0.0031548357	0.00039774415	0.30973843	0.0020732514	0.23098408	0.059311535	0.0032279768	0.007358271
0.0	0.98470104	0.004497938	0.0031548357	0.00039774398	0.30973843	0.0020732514	0.230984	0.059311535	0.0032279768	0.007358271
0.0	0.98470104	0.004497938	0.0031548357	0.00039774398	0.3097384	0.0020732493	0.23098408	0.059311535	0.0032279768	0.007358271
0.0	0.98470104	0.004497938	0.0031548357	0.00039774415	0.30973843	0.0020732514	0.230984	0.059311535	0.0032279768	0.007358271
0.0	0.99495137	0.9997131	0.99744	0.99432206	0.9818702	0.9963476	0.9997003	0.9968748	0.99377245	0.9933007
0.0	0.98470104	0.004497938	0.0031548357	0.00039774456	0.30973843	0.0020732514	0.23098408	0.059311535	0.0032279768	0.007358271
0.0	0.9859823	0.7426524	0.04359888	0.28396538	0.80075663	0.7378163	0.6501274	0.7580478	0.5394106	0.094617106
0.0	0.98470104	0.004497938	0.0031548357	0.00039774415	0.30973843	0.0020732514	0.23098408	0.05931155	0.0032279768	0.007358271
0.0	0.98470104	0.004497938	0.0031548357	0.00039774415	0.3097384	0.0020732514	0.230984	0.059311535	0.0032279785	0.007358271
0.0	0.98470104	0.004497938	0.0031548357	0.00039774436	0.30973834	0.0020732502	0.230984	0.059311524	0.0032279768	0.0073582744
0.0	0.983946	0.049887087	0.111414455	0.026350256	0.84340507	0.023506586	0.44161078	0.46574196	0.113290355	0.005313128
0.0	0.9943777	0.9996939	0.99667275	0.99254566	0.9757878	0.99590933	0.9996531	0.99568164	0.9917093	0.9919797
0.0	0.9943777	0.9996939	0.99667275	0.99254566	0.9757878	0.99590933	0.9996531	0.99568164	0.9917093	0.9919797
0.0	0.98470104	0.004497938	0.0031548357	0.00039774456	0.30973834	0.0020732493	0.230984	0.059311524	0.0032279768	0.0073582744
0.0	0.9943777	0.9996939	0.99667275	0.99254566	0.9757878	0.99590933	0.9996531	0.99568164	0.9917093	0.9919797
0.0	0.9943777	0.9996939	0.99667275	0.99254566	0.9757878	0.99590933	0.9996531	0.99568164	0.9917093	0.9919797
0.0	0.98470104	0.004497938	0.0031548357	0.00039774456	0.30973843	0.0020732493	0.23098402	0.059311524	0.0032279752	0.0073582744
0.0	0.99479806	0.99969244	0.99736613	0.9942365	0.97924167	0.9964019	0.9997342	0.9968514	0.9942352	0.9935098
0.0	0.9840565	0.01649154	0.19794236	0.019098306	0.54529506	0.0052389163	0.25275293	0.1179451	0.2779885	0.015873337
0.0	0.99705696	0.99982303	0.9984836	0.99717915	0.98932976	0.997959	0.99981076	0.9974636	0.99625814	0.997787
0.0	0.9182789	0.099925496	0.5690781	0.6870875	0.75905067	0.66702074	0.06401743	0.033327606	0.7132018	0.94226974
0.0	0.99373937	0.1879962	0.30071443	0.9951487	0.9995926	0.8675444	0.7767645	0.30011803	0.9737433	0.99786574
0.0	0.41028574	0.7151481	0.7889552	0.40587023	0.10089592	0.08396477	0.23124453	0.4360202	0.1456234	0.2422535
0.0	0.37631035	0.26050094	0.7540717	0.27411753	0.033060398	0.05388182	0.08336118	0.20702466	0.06909093	0.096920855
0.0	0.37631035	0.26050094	0.7540717	0.2741174	0.033060398	0.05388182	0.08336118	0.20702454	0.06909095	0.096920855
0.0	0.37631035	0.26050094	0.7540717	0.2741175	0.033060398	0.05388182	0.08336118	0.20702466	0.06909093	0.096920855
0.0	0.37631035	0.26050094	0.7540717	0.27411753	0.033060398	0.05388182	0.08336118	0.20702466	0.06909093	0.096920855
0.0	0.3763104	0.26050094	0.7540718	0.27411738	0.033060383	0.053881843	0.083361216	0.20702465	0.06909093	0.09692081
0.0	0.4102858	0.71514803	0.7889552	0.40587023	0.100895904	0.08396477	0.23124453	0.4360202	0.14562337	0.2422535
0.0	0.37631035	0.26050094	0.7540717	0.2741175	0.033060398	0.05388182	0.08336118	0.20702466	0.06909093	0.096920855
0.0	0.37631035	0.26050094	0.7540717	0.27411753	0.033060398	0.05388182	0.08336118	0.20702466	0.06909093	0.096920855
0.0	0.37631035	0.26050094	0.7540717	0.27411753	0.033060398	0.05388182	0.08336118	0.20702466	0.06909093	0.096920855
0.0	0.37631035	0.26050094	0.7540717	0.27411753	0.033060398	0.05388182	0.08336118	0.20702454	0.06909093	0.096920855
0.0	0.3763104	0.26050094	0.7540717	0.27411744	0.033060383	0.053881843	0.083361216	0.20702465	0.06909093	0.09692081
0.0	0.41028574	0.7151481	0.7889552	0.40587023	0.10089592	0.08396477	0.23124453	0.4360202	0.1456234	0.24225348
0.0	0.37631035	0.260501	0.7540717	0.27411753	0.033060398	0.05388182	0.08336118	0.20702454	0.06909093	0.09692083
0.0	0.37631035	0.260501	0.7540717	0.2741175	0.033060398	0.05388182	0.08336118	0.20702466	0.06909093	0.096920855
0.0	0.37631035	0.260501	0.7540717	0.2741175	0.033060398	0.05388182	0.08336118	0.20702466	0.06909093	0.096920855
0.0	0.37631035	0.260501	0.7540717	0.27411753	0.033060398	0.05388182	0.08336118	0.20702466	0.06909095	0.09692083
0.0	0.3763104	0.26050094	0.7540718	0.27411738	0.033060383	0.053881843	0.083361216	0.20702465	0.06909093	0.09692083
0.0	0.4102857	0.71514803	0.7889552	0.40587023	0.10089592	0.08396477	0.23124453	0.43602028	0.14562337	0.24225353
0.0	0.37631035	0.26050094	0.7540717	0.2741174	0.033060398	0.05388182	0.08336118	0.20702454	0.06909095	0.096920855
0.0	0.37631035	0.260501	0.7540717	0.2741174	0.033060398	0.05388182	0.08336118	0.20702454	0.06909093	0.096920855
0.0	0.37631035	0.260501	0.7540717	0.2741174	0.033060398	0.05388182	0.08336118	0.20702466	0.06909095	0.09692083
0.0	0.37631035	0.26050094	0.7540717	0.2741175	0.033060398	0.05388182	0.08336118	0.20702466	0.06909095	0.096920855
0.0	0.3763104	0.26050094	0.7540718	0.27411738	0.033060383	0.053881843	0.083361216	0.20702465	0.06909093	0.09692081
0.0	0.41028574	0.7151481	0.7889552	0.40587023	0.10089592	0.08396477	0.23124453	0.4360202	0.14562337	0.2422535
0.0	0.37631035	0.26050094	0.7540717	0.2741175	0.033060398	0.05388182	0.08336118	0.20702466	0.06909093	0.09692083
0.0	0.37631035	0.26050094	0.7540717	0.2741174	0.033060398	0.05388182	0.08336118	0.20702466	0.06909093	0.096920855
0.0	0.37631035	0.260501	0.7540717	0.27411753	0.033060398	0.05388182	0.08336118	0.20702466	0.06909093	0.09692083
0.0	0.37631035	0.260501	0.7540717	0.2741175	0.033060398	0.05388182	0.08336118	0.20702466	0.06909093	0.096920855
0.0	0.3763104	0.26050094	0.7540717	0.27411738	0.033060383	0.053881843	0.0833612	0.20702465	0.06909093	0.09692081
0.0	0.41028574	0.7151481	0.7889552	0.40587023	0.100895904	0.08396477	0.23124453	0.43602023	0.14562337	0.24225348
0.0	0.37631035	0.26050094	0.7540717	0.27411753	0.033060398	0.05388182	0.08336118	0.20702466	0.06909093	0.096920855
0.0	0.37631035	0.260501	0.7540717	0.2741175	0.033060398	0.05388182	0.08336118	0.20702454	0.06909095	0.096920855
0.0	0.37631035	0.260501	0.7540717	0.2741175	0.033060398	0.05388182	0.08336118	0.20702466	0.06909095	0.096920855
0.0	0.37631035	0.26050094	0.7540717	0.2741175	0.033060398	0.05388182	0.08336118	0.20702466	0.06909093	0.09692083
0.0	0.3763104	0.26050094	0.7540717	0.27411738	0.03306039	0.053881843	0.083361216	0.20702465	0.06909093	0.09692083
0.0	0.41028574	0.71514803	0.7889552	0.40587023	0.10089592	0.08396477	0.23124455	0.4360202	0.14562337	0.24225348
0.0	0.37631035	0.260501	0.7540717	0.27411753	0.033060398	0.05388182	0.08336118	0.20702466	0.06909093	0.096920855
0.0	0.37631035	0.260501	0.7540717	0.2741175	0.033060398	0.05388182	0.08336118	0.20702466	0.06909093	0.096920855
0.0	0.37631035	0.26050094	0.7540717	0.2741175	0.033060398	0.05388182	0.08336118	0.20702454	0.06909093	0.096920855
0.0	0.37631035	0.260501	0.7540717	0.2741174	0.033060398	0.05388182	0.08336118	0.20702454	0.06909093	0.096920855
0.0	0.3763104	0.26050094	0.7540717	0.27411744	0.033060383	0.053881843	0.083361216	0.20702465	0.06909093	0.09692081
0.0	0.4822416	0.40683624	0.724249	0.23296553	0.045749296	0.087646164	0.13924672	0.36102128	0.20266648	0.14826249
0.0	0.41779587	0.29439276	0.77829456	0.2776776	0.030779498	0.06519316	0.11515785	0.19755414	0.100689955	0.12001658
0.0	0.37631035	0.26050094	0.7540717	0.2741175	0.033060398	0.05388182	0.08336118	0.20702466	0.06909093	0.096920855
0.0	0.4822416	0.4068362	0.724249	0.23296545	0.045749307	0.08764613	0.13924672	0.36102134	0.20266648	0.14826252
0.0	0.41779587	0.2943928	0.77829456	0.27767763	0.030779498	0.06519316	0.11515785	0.19755411	0.100689955	0.12001658
0.0	0.45938605	0.2622762	0.80054253	0.32552877	0.041948736	0.1092675	0.11860437	0.28743565	0.2998701	0.29297164
0.0	0.47250143	0.4058354	0.73698646	0.23289785	0.042018525	0.13171919	0.15205707	0.2926901	0.123452	0.0912104
0.0	0.37631035	0.26050094	0.7540717	0.2741175	0.033060398	0.05388182	0.08336118	0.20702466	0.06909095	0.09692083
0.0	0.37631035	0.260501	0.7540717	0.2741175	0.033060398	0.05388182	0.08336118	0.20702454	0.06909095	0.096920855
0.0	0.49450856	0.34416518	0.736568	0.36146027	0.039199766	0.136775	0.16346528	0.40025988	0.19613253	0.12654312
0.0	0.4102857	0.7151481	0.7889552	0.40587023	0.10089592	0.08396477	0.23124453	0.43602028	0.14562337	0.24225348
0.0	0.4822416	0.4068363	0.724249	0.23296548	0.045749296	0.08764613	0.13924673	0.36102137	0.20266648	0.14826249
0.0	0.45348594	0.6115731	0.7996066	0.3591752	0.075609766	0.108000614	0.12734959	0.3895221	0.10083659	0.10429339
0.0	0.41028574	0.7151481	0.7889552	0.40587023	0.100895904	0.08396477	0.2312445	0.4360202	0.14562337	0.24225353
0.0	0.37631035	0.26050094	0.7540717	0.2741174	0.033060398	0.05388182	0.08336118	0.20702454	0.06909095	0.09692083
0.0	0.4822416	0.4068363	0.724249	0.23296548	0.045749307	0.087646164	0.13924672	0.36102125	0.20266648	0.14826249
0.0	0.4177958	0.29439276	0.77829456	0.27767757	0.03077949	0.06519316	0.11515785	0.19755414	0.100689955	0.12001658
0.0	0.45938596	0.26227623	0.80054253	0.32552868	0.041948713	0.10926755	0.11860439	0.28743565	0.2998701	0.29297167
0.0	0.47250143	0.4058354	0.73698634	0.2328978	0.042018525	0.13171925	0.15205705	0.2926901	0.123451985	0.09121037
0.0	0.45348594	0.6115731	0.7996065	0.3591752	0.075609766	0.108000614	0.12734957	0.3895221	0.10083659	0.10429339
0.0	0.37631035	0.26050094	0.7540717	0.2741175	0.033060398	0.05388182	0.08336118	0.20702466	0.06909093	0.09692083
0.0	0.37631035	0.260501	0.7540717	0.2741175	0.033060398	0.05388182	0.08336118	0.20702466	0.06909093	0.096920855
0.0	0.49450868	0.34416524	0.736568	0.36146033	0.039199773	0.136775	0.16346528	0.40025988	0.1961326	0.12654312
0.0	0.2965717	0.41999087	0.76140404	0.4843513	0.071404494	0.061379544	0.16567092	0.27844456	0.16474134	0.2771882
0.0	0.41028574	0.7151481	0.7889552	0.40587023	0.10089592	0.08396477	0.23124453	0.4360202	0.14562337	0.24225353
0.0	0.47250143	0.4058354	0.73698634	0.23289785	0.042018536	0.13171923	0.15205707	0.2926901	0.123452	0.09121037
0.0	0.45348603	0.6115731	0.7996066	0.3591752	0.075609766	0.108000614	0.12734959	0.3895221	0.10083659	0.10429339
0.0	0.49450856	0.34416524	0.736568	0.36146033	0.039199755	0.136775	0.16346528	0.40025988	0.19613253	0.1265431
0.0	0.4725015	0.40583536	0.73698646	0.23289785	0.042018525	0.13171919	0.15205705	0.2926901	0.123452	0.09121037
0.0	0.45348603	0.6115731	0.7996065	0.3591752	0.075609766	0.10800066	0.12734959	0.3895221	0.10083659	0.10429339
0.0	0.49450856	0.34416524	0.736568	0.36146033	0.039199773	0.136775	0.16346528	0.40025988	0.19613256	0.12654312
0.0	0.4102857	0.71514803	0.7889552	0.40587023	0.10089592	0.08396477	0.23124453	0.4360202	0.14562337	0.24225348
0.0	0.459386	0.26227617	0.80054253	0.32552874	0.041948713	0.1092675	0.11860442	0.28743553	0.29987013	0.29297164
0.0	0.49450868	0.34416524	0.736568	0.36146027	0.039199755	0.136775	0.16346528	0.40025988	0.1961326	0.12654312
0.0	0.41028574	0.7151481	0.7889552	0.4058703	0.10089592	0.083964735	0.2312445	0.4360202	0.14562337	0.2422535
0.0	0.4822416	0.4068362	0.724249	0.23296545	0.045749296	0.08764613	0.13924669	0.36102125	0.20266646	0.14826249
0.0	0.47250143	0.4058354	0.73698634	0.23289785	0.042018525	0.13171919	0.15205707	0.29269007	0.123451985	0.09121037
0.0	0.49450856	0.34416524	0.7365679	0.36146027	0.039199755	0.13677502	0.16346528	0.40025988	0.19613256	0.1265431
0.0	0.45348594	0.6115731	0.7996066	0.3591752	0.07560973	0.10800066	0.12734959	0.38952208	0.10083659	0.10429339
0.0	0.45348603	0.6115731	0.7996065	0.3591752	0.07560973	0.10800066	0.12734956	0.3895221	0.10083659	0.104293436
0.0	0.4822416	0.4068362	0.724249	0.23296545	0.045749307	0.08764613	0.13924672	0.36102128	0.20266648	0.14826252
0.0	0.41779587	0.2943928	0.77829456	0.27767763	0.030779498	0.06519316	0.11515787	0.19755414	0.100689955	0.12001658
0.0	0.459386	0.26227623	0.80054253	0.32552868	0.041948713	0.1092675	0.11860439	0.28743565	0.2998701	0.29297164
0.0	0.47250134	0.4058354	0.73698646	0.2328978	0.042018525	0.13171923	0.15205707	0.2926901	0.123452045	0.09121037
0.0	0.45348603	0.6115731	0.7996065	0.3591752	0.07560973	0.10800066	0.12734956	0.3895221	0.10083661	0.10429339
0.0	0.37631035	0.26050094	0.7540717	0.2741175	0.033060398	0.05388182	0.08336118	0.20702454	0.06909093	0.096920855
0.0	0.49450868	0.34416524	0.736568	0.36146033	0.039199755	0.13677502	0.16346528	0.40025988	0.1961326	0.1265431
0.0	0.36829188	0.27312925	0.7194406	0.28406274	0.04134449	0.058720153	0.112684846	0.25170854	0.1098216	0.09825903
0.0	0.4102858	0.7151481	0.7889552	0.40587023	0.10089592	0.083964735	0.23124455	0.4360202	0.14562337	0.24225348
0.0	0.45348594	0.6115731	0.7996066	0.3591752	0.07560973	0.10800066	0.12734957	0.38952208	0.10083659	0.10429339
0.0	0.41028574	0.7151481	0.7889552	0.40587023	0.10089592	0.08396477	0.23124453	0.4360202	0.1456234	0.24225348
0.0	0.45348603	0.6115731	0.7996065	0.3591752	0.07560973	0.108000614	0.12734956	0.3895221	0.10083659	0.10429339
0.0	0.4177958	0.29439276	0.77829456	0.2776776	0.030779498	0.06519316	0.11515785	0.19755414	0.100689955	0.12001658
0.0	0.459386	0.26227617	0.80054253	0.32552877	0.041948713	0.1092675	0.11860442	0.28743565	0.29987013	0.29297164
0.0	0.45348594	0.6115731	0.7996065	0.3591752	0.07560973	0.10800066	0.12734956	0.3895221	0.10083659	0.10429339
0.0	0.2965717	0.41999093	0.76140404	0.4843513	0.07140448	0.061379544	0.16567089	0.27844453	0.16474134	0.27718815
0.0	0.45348603	0.6115731	0.7996065	0.3591752	0.07560973	0.10800066	0.12734959	0.3895221	0.10083659	0.10429339
0.0	0.4102857	0.7151481	0.7889552	0.40587023	0.100895904	0.08396477	0.23124453	0.4360202	0.14562337	0.24225348
0.0	0.4102857	0.7151481	0.7889552	0.4058703	0.10089592	0.083964735	0.23124453	0.43602028	0.14562337	0.24225348
0.0	0.4822416	0.4068362	0.724249	0.23296545	0.045749296	0.08764613	0.13924672	0.36102134	0.20266646	0.14826252
0.0	0.4177958	0.2943928	0.77829456	0.2776776	0.030779498	0.06519316	0.11515785	0.19755411	0.100689955	0.12001658
0.0	0.45938605	0.2622762	0.80054253	0.3255287	0.041948713	0.10926755	0.11860439	0.28743565	0.29987013	0.29297164
0.0	0.47250137	0.40583536	0.73698634	0.23289785	0.042018525	0.13171919	0.15205707	0.29269007	0.123452	0.0912104
0.0	0.49450868	0.34416524	0.736568	0.36146027	0.039199755	0.13677503	0.16346528	0.40025988	0.19613257	0.12654312
0.0	0.4102857	0.7151481	0.7889552	0.4058703	0.100895904	0.083964735	0.2312445	0.43602023	0.1456234	0.2422535
0.0	0.47250143	0.4058354	0.73698634	0.23289785	0.042018536	0.13171919	0.15205705	0.2926901	0.123452045	0.0912104
0.0	0.45348603	0.6115731	0.7996065	0.3591752	0.075609766	0.10800066	0.12734959	0.3895221	0.10083659	0.10429339
0.0	0.41028574	0.7151481	0.7889552	0.40587023	0.100895904	0.08396477	0.23124453	0.43602028	0.14562337	0.2422535
0.0	0.4102857	0.71514803	0.7889552	0.40587023	0.10089592	0.083964735	0.23124453	0.43602023	0.14562337	0.24225353
0.0	0.47250134	0.4058354	0.73698634	0.23289785	0.042018536	0.13171923	0.15205705	0.2926901	0.123452	0.09121036
0.0	0.49450868	0.34416524	0.7365679	0.36146033	0.039199773	0.136775	0.16346528	0.40025988	0.19613257	0.12654305
0.0	0.4102857	0.7151481	0.7889552	0.40587023	0.10089592	0.08396477	0.23124455	0.4360202	0.14562337	0.24225353
0.0	0.993806	0.10837112	0.010180107	0.0028118386	0.59847486	0.0018833204	0.13340686	0.11505853	0.0073336805	0.011694631
0.0	0.8585426	0.994873	0.97477156	0.98527724	0.98743457	0.9610405	0.9757361	0.97215015	0.45426103	0.8859402
0.0	0.8788284	0.99667007	0.9839175	0.9886318	0.9879694	0.97192514	0.98754174	0.97889745	0.56136286	0.85925275
0.0	0.9023013	0.9985661	0.9887322	0.9921123	0.9907526	0.96441734	0.9790456	0.9865414	0.7822686	0.9749892
0.0	0.99380445	0.99782795	0.9979354	0.9959889	0.991405	0.99060327	0.9974401	0.99672073	0.9978352	0.9990864
0.0	0.8366671	0.99362564	0.9739715	0.98230815	0.9866065	0.96289295	0.9744106	0.97047734	0.45171726	0.88219696
0.0	0.9996995	0.9999602	0.9997334	0.9998851	0.9996251	0.9998234	0.99997365	0.99994636	0.99964917	0.99993443
0.0	0.99876034	0.99971145	0.99935395	0.9982132	0.99385345	0.99887186	0.9999471	0.9993438	0.99861705	0.99933714
0.0	0.9989341	0.9811643	0.95837593	0.68299323	0.5677886	0.97173566	0.64095104	0.9784001	0.12174511	0.83144957
0.0	0.9864269	0.9961473	0.9917321	0.8973298	0.9911869	0.91567886	0.95990294	0.9910192	0.79707545	0.9854467
0.0	0.99819154	0.9883057	0.9863486	0.67203635	0.88592356	0.980824	0.66083896	0.99078244	0.5583272	0.8692286
0.0	0.98177207	0.9984794	0.9972488	0.99589854	0.9969779	0.9849268	0.9880276	0.996454	0.9715409	0.9974214
0.0	0.9824728	0.99868494	0.9975503	0.99619764	0.9971629	0.98478323	0.98991185	0.99690163	0.9725938	0.9978544
0.0	0.9873741	0.9991462	0.99790287	0.9960104	0.9977714	0.9850912	0.99393916	0.99780065	0.97739285	0.9986058
0.0	0.86792356	0.8774641	0.91597056	0.9929095	0.94477105	0.8711216	0.9706153	0.98877597	0.8558597	0.9821873
0.0	0.3723699	0.6656495	0.29937676	0.2024132	0.06506085	0.1706058	0.13138138	0.11569401	0.35528854	0.24674001
0.0	0.20314352	0.28546655	0.19778463	0.0471894	0.028953208	0.046686403	0.08268127	0.0270575	0.17712894	0.13021879
0.0	0.99929917	0.99985373	0.99941397	0.9997472	0.99829835	0.99932516	0.9999621	0.99988544	0.99939287	0.9998927
0.0	0.86792356	0.8774641	0.91597056	0.9929095	0.94477105	0.8711216	0.9706153	0.98877597	0.8558597	0.9821873
0.0	0.86792356	0.8774641	0.91597056	0.9929095	0.94477105	0.8711216	0.9706153	0.98877597	0.8558597	0.9821873
0.0	0.86792356	0.8774641	0.91597056	0.9929095	0.94477105	0.8711216	0.9706153	0.98877597	0.8558597	0.9821873
0.0	0.9447174	0.23065303	0.49511567	0.85751003	0.06388866	0.84224623	0.597061	0.16685392	0.30744982	0.349281
0.0	0.01109183	0.0030884598	0.011370931	0.00048815765	0.0013530395	0.0051191445	0.00050896	0.0009564082	0.0013000278	0.0021326817
0.0	0.86792356	0.8774641	0.91597056	0.9929095	0.94477105	0.8711216	0.9706153	0.98877597	0.8558597	0.9821873
0.0	0.86792356	0.8774641	0.91597056	0.9929095	0.94477105	0.8711216	0.9706153	0.98877597	0.8558597	0.9821873
0.0	0.86792356	0.8774641	0.91597056	0.9929095	0.94477105	0.8711216	0.9706153	0.98877597	0.8558597	0.9821873
0.0	0.9447174	0.230653	0.49511555	0.85751003	0.06388868	0.84224623	0.59706116	0.16685392	0.30744982	0.349281
0.0	0.994846	0.9979735	0.9957903	0.9933334	0.97750026	0.991647	0.9832169	0.98495525	0.9960278	0.9985488
0.0	0.994846	0.9979735	0.9957903	0.9933334	0.97750026	0.991647	0.9832169	0.98495525	0.9960278	0.9985488
0.0	0.99531	0.9982072	0.9959519	0.9963652	0.9899659	0.9936521	0.98337275	0.98230284	0.995989	0.9979
0.0	0.99531	0.9982072	0.9959519	0.9963652	0.9899659	0.9936521	0.98337275	0.98230284	0.995989	0.9979
0.0	0.86792356	0.8774641	0.91597056	0.9929095	0.94477105	0.8711216	0.9706153	0.98877597	0.8558597	0.9821873
0.0	0.45667547	0.9400881	0.9507896	0.9153487	0.64121145	0.94164354	0.9850914	0.9008259	0.9843976	0.80722624
0.0	0.11560671	0.00026598544	0.0010443522	0.00060078484	0.021974375	0.019000208	0.00029511662	0.00053672306	0.000774827	0.002126207
0.0	0.97847605	0.98530036	0.9496842	0.8240775	0.827798	0.61925906	0.6627598	0.64600295	0.45535424	0.31397265
0.0	0.211498	0.7033006	0.023431426	0.19831543	0.16357908	0.03146014	0.8887636	0.05796994	0.10880936	0.026552757
0.0	0.86792356	0.8774641	0.91597056	0.9929095	0.94477105	0.8711216	0.9706153	0.98877597	0.8558597	0.9821873
0.0	0.82611036	0.9020591	0.637662	0.5211067	0.19717006	0.40336025	0.9434717	0.37618968	0.60217285	0.7044976
0.0	0.66626775	0.6312507	0.6114825	0.66232574	0.15081613	0.9675367	0.9155633	0.44834074	0.64033514	0.52558553
0.0	0.86792356	0.8774641	0.91597056	0.9929095	0.94477105	0.8711216	0.9706153	0.98877597	0.8558597	0.9821873
0.0	0.86792356	0.8774641	0.91597056	0.9929095	0.94477105	0.8711216	0.9706153	0.98877597	0.8558597	0.9821873
0.0	0.9520454	0.9597339	0.9495899	0.7721223	0.51224554	0.79580384	0.98678595	0.94789886	0.8152663	0.8888082
0.0	0.95308226	0.9616326	0.9395198	0.7794401	0.54663527	0.8146186	0.98693764	0.95806193	0.8165952	0.8943868
0.0	0.93046594	0.9283912	0.9178419	0.6760961	0.41428518	0.7353867	0.9769803	0.9359081	0.74433833	0.83778644
0.0	0.95339966	0.9621326	0.93802005	0.7816455	0.5141267	0.79862154	0.9863261	0.9608259	0.8168565	0.8953918
0.0	0.93046594	0.9283911	0.9178419	0.6760957	0.41428515	0.73538685	0.9769803	0.9359082	0.74433833	0.83778644
0.0	0.9453728	0.9527342	0.93748736	0.7428403	0.49421445	0.78561634	0.9834387	0.95285136	0.79329205	0.8764705
0.0	0.93046594	0.9283911	0.9178419	0.6760958	0.41428506	0.73538685	0.9769803	0.9359082	0.7443384	0.83778644
0.0	0.9217264	0.97015136	0.97563475	0.9206204	0.76097155	0.9435169	0.98822635	0.9406372	0.9552966	0.9692617
0.0	0.9996462	0.99995553	0.99971336	0.9999224	0.99969304	0.99982786	0.9999702	0.9999589	0.9996203	0.9999429
0.0	0.9736987	0.998026	0.97501504	0.9966518	0.9483021	0.995693	0.9940608	0.9973374	0.9468985	0.9944998
0.0	0.7990137	0.9969054	0.99173343	0.9878565	0.97296256	0.967631	0.92505515	0.98992634	0.692957	0.96248716
0.0	0.86792356	0.8774641	0.91597056	0.9929095	0.94477105	0.8711216	0.9706153	0.98877597	0.8558597	0.9821873
0.0	0.9554838	0.99590576	0.9568071	0.993443	0.9108228	0.9936435	0.9875715	0.9946903	0.9159356	0.988535
0.0	0.9217264	0.97015136	0.97563475	0.9206204	0.7609716	0.9435169	0.98822635	0.9406372	0.9552966	0.9692617
0.0	0.057768136	0.052694906	0.042188097	0.055309057	0.0073637757	0.23783787	0.164567	0.024430357	0.08177499	0.052965533
0.0	0.057768136	0.052694913	0.042188097	0.055309057	0.0073637757	0.23783787	0.16456698	0.024430351	0.081774965	0.052965533
0.0	0.057768136	0.052694913	0.042188097	0.055309057	0.0073637757	0.23783787	0.16456698	0.024430363	0.081774965	0.052965514
0.0	0.057768136	0.05269493	0.04218809	0.05530907	0.0073637757	0.23783787	0.16456698	0.024430363	0.081774965	0.052965533
0.0	0.057768136	0.052694913	0.042188104	0.055309057	0.0073637757	0.23783787	0.16456698	0.024430363	0.081775	0.052965533
0.0	0.057768136	0.05269493	0.042188104	0.055309057	0.0073637757	0.23783787	0.16456698	0.024430363	0.081774965	0.052965533
0.0	0.02661526	0.15155213	0.01307551	0.046223164	0.004753494	0.11007961	0.15867868	0.039801337	0.039783254	0.09635261
0.0	0.026615255	0.1515522	0.01307551	0.046223164	0.004753494	0.11007966	0.15867864	0.039801326	0.039783247	0.09635257
0.0	0.026615247	0.1515522	0.013075522	0.046223164	0.004753494	0.11007966	0.15867868	0.039801326	0.039783254	0.09635257
0.0	0.956145	0.99029666	0.98826784	0.96123725	0.8486593	0.9670519	0.9948318	0.9724716	0.9748864	0.9866334
0.0	0.985601	0.9954639	0.9971961	0.8597542	0.9691704	0.99160075	0.98352504	0.98907894	0.9334361	0.99607015
0.0	0.0006974612	0.029161243	0.024097983	0.0012053078	0.000635487	0.005302586	0.0010880397	0.019098543	0.0030017819	0.97459805
0.0	0.98174757	0.98839635	0.99163145	0.97891665	0.6341193	0.99501145	0.9967894	0.9922144	0.978566	0.9788014
0.0	0.1342274	0.14583199	0.5471122	0.037637744	0.048042133	0.2389675	0.3622651	0.05415128	0.003018716	0.015496467
0.0	0.02907346	0.020175032	0.029878171	0.019533668	0.0024569365	0.018602902	0.04977628	0.009375166	0.03905794	0.021631155
0.0	1.8430303e-05	0.022397595	0.00027951776	0.00021110958	3.8416376e-05	0.00010319812	0.00011205338	6.0580653e-05	0.00041372588	0.00013311312
0.0	0.034741797	0.035304323	0.03527979	0.02542946	0.0035854436	0.028372722	0.06816063	0.018697202	0.04145079	0.024782069
0.0	0.86792356	0.8774641	0.91597056	0.9929095	0.94477105	0.8711216	0.9706153	0.98877597	0.8558597	0.9821873
0.0	0.86792356	0.8774641	0.91597056	0.9929095	0.94477105	0.8711216	0.9706153	0.98877597	0.8558597	0.9821873
0.0	0.18285821	0.57002807	0.10732757	0.34106672	0.034904562	0.6910795	0.68228585	0.22650981	0.23444419	0.29765466
0.0	0.9978847	0.99925405	0.9950062	0.9974234	0.983888	0.9937962	0.9997377	0.99532545	0.9889503	0.9971547
0.0	0.9978847	0.99925405	0.9950062	0.9974234	0.983888	0.9937962	0.9997377	0.99532545	0.9889503	0.9971547
0.0	0.9978847	0.99925405	0.9950062	0.9974234	0.983888	0.9937962	0.9997377	0.99532545	0.9889503	0.9971547
0.0	0.9978847	0.99925405	0.9950062	0.9974234	0.983888	0.9937962	0.9997377	0.99532545	0.9889503	0.9971547
0.0	0.9978847	0.99925405	0.9950062	0.9974234	0.983888	0.9937962	0.9997377	0.99532545	0.9889503	0.9971547
0.0	0.9978847	0.99925405	0.9950062	0.9974234	0.983888	0.9937962	0.9997377	0.99532545	0.9889503	0.9971547
0.0	0.9978847	0.99925405	0.9950062	0.9974234	0.983888	0.9937962	0.9997377	0.99532545	0.9889503	0.9971547
0.0	0.9978847	0.99925405	0.9950062	0.9974234	0.983888	0.9937962	0.9997377	0.99532545	0.9889503	0.9971547
0.0	0.9978847	0.99925405	0.9950062	0.9974234	0.983888	0.9937962	0.9997377	0.99532545	0.9889503	0.9971547
0.0	0.9978847	0.99925405	0.9950062	0.9974234	0.983888	0.9937962	0.9997377	0.99532545	0.9889503	0.9971547
0.0	0.99779886	0.9993667	0.9958605	0.9976659	0.9859098	0.99414057	0.99977344	0.99538404	0.9906008	0.9972132
0.0	0.9978847	0.99925405	0.9950062	0.9974234	0.983888	0.9937962	0.9997377	0.99532545	0.9889503	0.9971547
0.0	0.9978847	0.99925405	0.9950062	0.9974234	0.983888	0.9937962	0.9997377	0.99532545	0.9889503	0.9971547
0.0	0.9978847	0.99925405	0.9950062	0.9974234	0.983888	0.9937962	0.9997377	0.99532545	0.9889503	0.9971547
0.0	0.9978847	0.99925405	0.9950062	0.9974234	0.983888	0.9937962	0.9997377	0.99532545	0.9889503	0.9971547
0.0	0.9978847	0.99925405	0.9950062	0.9974234	0.983888	0.9937962	0.9997377	0.99532545	0.9889503	0.9971547
0.0	0.9978847	0.99925405	0.9950062	0.9974234	0.983888	0.9937962	0.9997377	0.99532545	0.9889503	0.9971547
0.0	0.9978847	0.99925405	0.9950062	0.9974234	0.983888	0.9937962	0.9997377	0.99532545	0.9889503	0.9971547
0.0	0.9978847	0.99925405	0.9950062	0.9974234	0.983888	0.9937962	0.9997377	0.99532545	0.9889503	0.9971547
0.0	0.9978847	0.99925405	0.9950062	0.9974234	0.983888	0.9937962	0.9997377	0.99532545	0.9889503	0.9971547
0.0	0.9978847	0.99925405	0.9950062	0.9974234	0.983888	0.9937962	0.9997377	0.99532545	0.9889503	0.9971547
0.0	0.9978847	0.99925405	0.9950062	0.9974234	0.983888	0.9937962	0.9997377	0.99532545	0.9889503	0.9971547
0.0	0.9978847	0.99925405	0.9950062	0.9974234	0.983888	0.9937962	0.9997377	0.99532545	0.9889503	0.9971547
0.0	0.9978847	0.99925405	0.9950062	0.9974234	0.983888	0.9937962	0.9997377	0.99532545	0.9889503	0.9971547
0.0	0.9978847	0.99925405	0.9950062	0.9974234	0.983888	0.9937962	0.9997377	0.99532545	0.9889503	0.9971547
0.0	0.19048198	0.55715615	0.09936893	0.38539195	0.032245465	0.6923573	0.7404183	0.23212849	0.239927	0.3234833
0.0	0.99963903	0.99995434	0.9996075	0.9997596	0.9993088	0.9995208	0.9999801	0.99975044	0.9994809	0.9998105
0.0	0.96617603	0.9982829	0.99683124	0.9691684	0.97229415	0.9938207	0.9788721	0.908664	0.98574185	0.92500615
0.0	0.9943777	0.9996939	0.99667275	0.99254566	0.9757878	0.99590933	0.9996531	0.99568164	0.9917093	0.9919797
0.0	0.99342513	0.999471	0.96240747	0.98913646	0.9722583	0.98216355	0.99927133	0.9774874	0.9807359	0.96721274
0.0	0.086223885	0.8841951	0.3418105	0.09247832	0.15490301	0.53724015	0.2490964	0.43004954	0.02972803	0.04000174
0.0	0.9895891	0.99952364	0.998252	0.9971956	0.99390054	0.9969811	0.99983025	0.995786	0.99578816	0.9981096
0.0	0.9888355	0.99836046	0.9797989	0.99288356	0.9469857	0.65738535	0.9943243	0.98630315	0.74439996	0.95219636
0.0	0.86792356	0.8774641	0.91597056	0.9929095	0.94477105	0.8711216	0.9706153	0.98877597	0.8558597	0.9821873
0.0	0.86792356	0.8774641	0.91597056	0.9929095	0.94477105	0.8711216	0.9706153	0.98877597	0.8558597	0.9821873
0.0	0.99929917	0.99985373	0.99941397	0.9997472	0.99829835	0.99932516	0.9999621	0.99988544	0.99939287	0.9998927
0.0	0.99929917	0.99985373	0.99941397	0.9997472	0.99829835	0.99932516	0.9999621	0.99988544	0.99939287	0.9998927
0.0	0.86792356	0.8774641	0.91597056	0.9929095	0.94477105	0.8711216	0.9706153	0.98877597	0.8558597	0.9821873
0.0	0.9932146	0.99798054	0.9952932	0.9935541	0.9536703	0.9964774	0.9988949	0.99642473	0.99540293	0.9979697
0.0	0.86792356	0.8774641	0.91597056	0.9929095	0.94477105	0.8711216	0.9706153	0.98877597	0.8558597	0.9821873
0.0	0.31285036	0.1430597	0.26479736	0.11653723	0.0148173785	0.28693017	0.38696826	0.13260743	0.24163577	0.12131199
0.0	0.978324	0.9914159	0.88599706	0.98128486	0.69986176	0.97624534	0.99721426	0.9804125	0.91629124	0.96526194
0.0	0.9794623	0.98674136	0.96386206	0.9725133	0.7694568	0.52994424	0.981533	0.91540664	0.44893903	0.8597855
0.0	0.978324	0.9914159	0.88599706	0.98128486	0.6998617	0.97624534	0.99721426	0.9804125	0.91629124	0.96526194
0.0	0.9794623	0.98674136	0.96386206	0.9725133	0.7694568	0.52994424	0.981533	0.91540664	0.44893909	0.8597855
0.0	0.90737396	0.9983754	0.997917	0.9874227	0.9942947	0.9873511	0.9962053	0.99852353	0.67329514	0.99407613
0.0	0.86792356	0.8774641	0.91597056	0.9929095	0.94477105	0.8711216	0.9706153	0.98877597	0.8558597	0.9821873
0.0	0.86792356	0.8774641	0.91597056	0.9929095	0.94477105	0.8711216	0.9706153	0.98877597	0.8558597	0.9821873
0.0	0.99941695	0.9998073	0.9997789	0.99978787	0.99928313	0.9995505	0.99997985	0.9999497	0.9996146	0.9999001
0.0	0.9994185	0.9998503	0.99975306	0.9997923	0.9992144	0.99954957	0.99997854	0.99995065	0.99960047	0.9999025
0.0	0.9994185	0.9998503	0.99975306	0.9997923	0.9992144	0.99954957	0.99997854	0.99995065	0.99960047	0.9999025
0.0	0.86792356	0.8774641	0.91597056	0.9929095	0.94477105	0.8711216	0.9706153	0.98877597	0.8558597	0.9821873
0.0	0.41245157	0.44582057	0.48192555	0.30196023	0.032824147	0.41762933	0.6387945	0.23132585	0.36050066	0.21721686
0.0	0.9958269	0.99939275	0.9984981	0.99782866	0.9816434	0.9980178	0.9996605	0.9984394	0.99732935	0.99917406
0.0	0.41245157	0.44582057	0.48192555	0.30196023	0.03282414	0.41762933	0.63879454	0.23132597	0.3605006	0.21721686
0.0	0.016602011	0.023132108	0.03599179	0.0029341173	0.0025426247	0.009846099	0.0012185839	0.0027085505	0.0031964416	0.005500166
0.0	0.41245157	0.44582063	0.48192537	0.30196044	0.032824162	0.41762933	0.6387946	0.2313259	0.36050066	0.21721686
0.0	0.00041455732	0.6847864	0.0016953569	0.01654804	0.0006019317	0.0032041993	0.0010942906	0.08139877	0.012340051	0.003324906
0.0	0.0043657864	0.91854745	0.79030573	0.81487596	0.025229245	0.6737169	0.23735914	0.4582484	0.06975952	0.00073227653
0.0	0.0043657864	0.91854745	0.79030573	0.81487596	0.025229245	0.6737169	0.23735914	0.4582484	0.06975952	0.00073227653
0.0	0.07419527	0.99047804	0.79573864	0.92903787	0.44798046	0.7699805	0.60093343	0.9059367	0.20329696	0.017084325
0.0	0.45667538	0.9400881	0.9507896	0.9153487	0.64121145	0.94164354	0.9850914	0.9008259	0.9843976	0.8072261
0.0	0.76176834	0.89163035	0.7799766	0.88974357	0.51446146	0.9535414	0.8436272	0.9309526	0.7779187	0.78947294
0.0	0.9952775	0.99957687	0.9982021	0.9984706	0.9901126	0.99457103	0.99979836	0.9987519	0.9977557	0.9988016
0.0	0.98907286	0.9876781	0.9750959	0.9736509	0.829022	0.9584839	0.997171	0.9785049	0.9358656	0.980961
0.0	0.5820173	0.7016774	0.21963	0.36720175	0.052749094	0.27302954	0.83219457	0.27377462	0.122261755	0.44094652
0.0	0.98907286	0.987678	0.9750959	0.9736509	0.8290219	0.9584839	0.997171	0.9785049	0.9358656	0.980961
0.0	0.3256929	0.8575441	0.9232293	0.85742885	0.037720736	0.38002717	0.7703098	0.4949474	0.9393536	0.24787457
0.0	0.9952775	0.99957687	0.9982021	0.9984706	0.9901126	0.99457103	0.99979836	0.9987519	0.9977557	0.9988016
0.0	0.95169866	0.99871457	0.97595084	0.9946824	0.87254286	0.9684284	0.99869835	0.99086237	0.97742987	0.992581
0.0	0.9844545	0.9981457	0.9967962	0.9951224	0.96189046	0.994352	0.9986442	0.9982279	0.99513716	0.9991171
0.0	0.9971834	0.99955755	0.9992525	0.99839896	0.99802846	0.99917245	0.9999367	0.9996965	0.99929845	0.9996107
0.0	0.06557688	9.446559e-05	0.006252099	0.0025531058	0.06421689	0.0018253512	0.057117295	0.32495406	0.022642797	0.93287504
0.0	0.9949823	0.99862003	0.9964342	0.9952083	0.9712592	0.9981219	0.9995191	0.9980514	0.9971361	0.9988605
0.0	0.38601935	0.19401823	0.3147898	0.15835093	0.025065465	0.6294568	0.60985535	0.2066465	0.32326967	0.17361183
0.0	4.868704e-05	0.0006062155	0.9855444	0.0011369572	0.0014737087	0.00015853852	0.16914384	0.0010304722	0.50932115	0.0020155197
0.0	0.02967537	4.4918095e-05	0.010413286	0.0014846417	0.023258818	0.006788443	0.016582498	0.14534831	2.2778828e-05	0.085866466
0.0	0.9895891	0.99952364	0.998252	0.9971956	0.99390054	0.9969811	0.99983025	0.995786	0.99578816	0.9981096
0.0	0.86792356	0.8774641	0.91597056	0.9929095	0.94477105	0.8711216	0.9706153	0.98877597	0.8558597	0.9821873
0.0	0.86792356	0.8774641	0.91597056	0.9929095	0.94477105	0.8711216	0.9706153	0.98877597	0.8558597	0.9821873
0.0	0.9990871	0.99994946	0.9980562	0.99953866	0.9982343	0.9992951	0.99994016	0.99928576	0.9989851	0.99897397
0.0	0.9997261	0.9999826	0.99863094	0.99986374	0.9963027	0.9983224	0.99997306	0.9996886	0.99984646	0.99990773
0.0	0.99990594	0.9999857	0.9999329	0.9999664	0.99967206	0.9997713	0.9999937	0.99995565	0.99991477	0.9999726
0.0	0.9991233	0.99999	0.9991561	0.9998714	0.9963153	0.99908936	0.9998814	0.99981326	0.99970573	0.9998908
0.0	0.9675376	0.99479204	0.9472973	0.96118635	0.91385466	0.9109732	0.9943573	0.9798005	0.95975095	0.98629355
0.0	0.8027937	0.949038	0.9148463	0.9908598	0.9898986	0.9382166	0.9848199	0.9605585	0.8950744	0.8919224
0.0	0.4080125	0.33402905	0.37541088	0.095894046	0.10057665	0.34489247	0.5920544	0.14267978	0.435824	0.5634472
0.0	0.9979678	0.92514575	0.99359196	0.9986432	0.99689364	0.99733114	0.9999651	0.99569654	0.9992487	0.983761
0.0	0.9968941	0.99932885	0.9985482	0.99845684	0.9838955	0.9984652	0.99982953	0.9994066	0.9987784	0.99948585
0.0	0.5274351	0.3371149	0.52336943	0.35219023	0.03911395	0.49363837	0.7701981	0.4414278	0.5065693	0.3222834
0.0	0.5274351	0.33711484	0.5233695	0.35219032	0.03911395	0.49363843	0.7701981	0.4414278	0.5065693	0.3222834
0.0	0.5274352	0.3371149	0.5233695	0.35219023	0.03911395	0.49363843	0.7701981	0.4414278	0.5065693	0.32228333
0.0	0.9981713	0.99774146	0.9984908	0.97796965	0.9909506	0.99578	0.99949396	0.99930096	0.9938579	0.99934036
0.0	0.9981713	0.99774146	0.9984908	0.97796965	0.9909506	0.99578	0.99949396	0.99930096	0.9938579	0.99934036
0.0	0.012125612	2.5441426e-05	0.095021725	0.0014880869	0.00044313268	0.42220402	0.009900134	0.012199488	0.0025200192	0.73408407
0.0	0.77483565	0.36443353	0.18535009	0.63251686	0.76570797	0.9318757	0.9769611	0.8680166	0.93140894	0.91064197
0.0	0.98996556	0.9978388	0.07145621	0.993036	0.9899828	0.99885476	0.99853265	0.99735296	0.9996692	0.97126526
0.0	0.21233447	0.0832368	0.09259713	0.011788309	0.013247457	0.027792506	0.028755087	0.01256786	0.12195485	0.1301444
0.0	0.99908125	0.99975985	0.9988851	0.9989796	0.99243176	0.99921906	0.99992776	0.9995962	0.99846566	0.99949265
0.0	0.98907286	0.987678	0.9750959	0.9736509	0.8290219	0.9584839	0.997171	0.9785049	0.9358656	0.980961
0.0	0.86792356	0.8774641	0.91597056	0.9929095	0.94477105	0.8711216	0.9706153	0.98877597	0.8558597	0.9821873
0.0	0.050474424	0.014513303	0.04443886	0.022892332	0.004572718	0.02585582	0.052318867	0.0141743915	0.05990261	0.03660784
0.0	0.0504744	0.014513294	0.044438872	0.022892319	0.004572718	0.02585582	0.052318867	0.0141743915	0.059902593	0.036607865
0.0	0.050474416	0.014513294	0.04443889	0.022892319	0.004572718	0.02585582	0.05231884	0.0141743915	0.059902593	0.036607865
0.0	0.050474424	0.014513303	0.044438872	0.022892319	0.004572718	0.02585582	0.05231884	0.0141743915	0.05990261	0.036607858
0.0	0.050474424	0.014513303	0.044438872	0.022892332	0.004572718	0.02585582	0.052318856	0.0141743915	0.05990261	0.036607865
0.0	0.99929917	0.99985373	0.99941397	0.9997472	0.99829835	0.99932516	0.9999621	0.99988544	0.99939287	0.9998927
0.0	0.99929917	0.99985373	0.99941397	0.9997472	0.99829835	0.99932516	0.9999621	0.99988544	0.99939287	0.9998927
0.0	0.31285042	0.1430597	0.26479736	0.11653726	0.0148173785	0.28693023	0.38696826	0.13260746	0.24163577	0.12131199
0.0	0.9292522	0.3341263	0.00063181226	0.63088787	0.5286833	0.009786579	0.9891222	0.36892143	0.0038903225	0.0021344826
0.0	0.2031435	0.28546655	0.19778456	0.04718942	0.028953208	0.046686426	0.0826813	0.027057527	0.17712891	0.13021883
0.0	0.9235041	0.9814293	0.9824814	0.9490154	0.7967509	0.9472965	0.9920753	0.9497041	0.9628637	0.97203845
0.0	0.99850696	0.99967575	0.9997409	0.9994547	0.99903214	0.99905163	0.99992156	0.9998286	0.9994679	0.9998399
0.0	0.9984085	0.9996644	0.999721	0.9993424	0.99845445	0.9989478	0.9999088	0.99981433	0.9994985	0.9997814
0.0	0.9949852	0.99974734	0.9975758	0.9944364	0.9822275	0.9969055	0.9997496	0.99698085	0.99448967	0.9948453
0.0	0.86792356	0.8774641	0.91597056	0.9929095	0.94477105	0.8711216	0.9706153	0.98877597	0.8558597	0.9821873
0.0	0.934238	0.9936465	0.9972615	0.9842876	0.98280096	0.9611185	0.9960758	0.9884615	0.9815563	0.99265987
0.0	0.96596956	0.99909365	0.9930742	0.9548072	0.97380054	0.9559014	0.97145915	0.97687143	0.64494383	0.97166526
0.0	0.7919539	0.98085356	0.97132427	0.9917681	0.51474136	0.9690378	0.99807775	0.9946741	0.9920586	0.67393965
0.0	0.15669276	0.5819951	0.95209736	0.71981084	0.3421271	0.8032162	0.8634131	0.9035316	0.4361217	0.04299903
0.0	0.15669276	0.5819951	0.95209736	0.7198109	0.34212717	0.8032162	0.863413	0.9035316	0.4361217	0.04299903
0.0	0.8278137	0.9811757	0.96532136	0.9105484	0.8516642	0.9876673	0.98586005	0.97563815	0.98238796	0.97590774
0.0	0.92151445	0.9917645	0.9402967	0.9694992	0.7456832	0.97422206	0.73640245	0.9057793	0.94017386	0.9898241
0.0	0.9993106	0.99985826	0.99939954	0.99975365	0.9983543	0.9993616	0.9999652	0.99988735	0.99943656	0.9998977
0.0	0.9993106	0.99985826	0.99939954	0.99975365	0.9983543	0.9993616	0.9999652	0.99988735	0.99943656	0.9998977
0.0	0.85881495	0.99701935	0.9417629	0.98918194	0.6141672	0.99119663	0.955613	0.52563477	0.98659605	0.7329609
0.0	0.99908125	0.99975985	0.9988851	0.9989796	0.99243176	0.99921906	0.99992776	0.9995962	0.99846566	0.99949265
0.0	0.059851404	0.17409348	0.19177195	0.32712787	0.04311192	0.27837184	0.15714152	0.048513576	0.082472265	0.28702265
0.0	0.008793348	0.029185655	0.01599871	0.05229673	0.005687778	0.044142883	0.033363774	0.009672308	0.030119319	0.056937493
0.0	0.8027937	0.949038	0.9148463	0.9908598	0.9898986	0.9382166	0.9848199	0.9605586	0.8950744	0.89192253
0.0	0.86792356	0.8774641	0.91597056	0.9929095	0.94477105	0.8711216	0.9706153	0.98877597	0.8558597	0.9821873
0.0	0.23162119	0.0748157	0.7310077	0.32956746	0.56705755	0.5986236	0.28802338	0.020700417	0.017350063	0.16514418
0.0	0.23162116	0.07481571	0.73100775	0.32956752	0.56705743	0.5986236	0.28802338	0.020700432	0.01735007	0.16514413
0.0	0.99929917	0.99985373	0.99941397	0.9997472	0.99829835	0.99932516	0.9999621	0.99988544	0.99939287	0.9998927
0.0	0.99929917	0.99985373	0.99941397	0.9997472	0.99829835	0.99932516	0.9999621	0.99988544	0.99939287	0.9998927
0.0	0.86792356	0.8774641	0.91597056	0.9929095	0.94477105	0.8711216	0.9706153	0.98877597	0.8558597	0.9821873
0.0	0.99896944	0.9996923	0.99936837	0.99845517	0.99420667	0.9989278	0.99995184	0.9992449	0.9988586	0.99947673
0.0	0.21233447	0.08323678	0.09259713	0.011788309	0.013247457	0.027792506	0.028755082	0.01256786	0.121954866	0.13014442
0.0	0.99230134	0.9987342	0.9976547	0.99617994	0.99555725	0.9963064	0.9996388	0.9990716	0.99819225	0.9994911
0.0	0.86792356	0.8774641	0.91597056	0.9929095	0.94477105	0.8711216	0.9706153	0.98877597	0.8558597	0.9821873
0.0	0.33064017	0.8046372	0.48681465	0.74428326	0.19410387	0.464944	0.52745265	0.7158218	0.5519433	0.6307922
0.0	0.20314352	0.2854666	0.19778456	0.04718942	0.028953208	0.046686426	0.08268128	0.027057527	0.1771289	0.13021879
0.0	0.86792356	0.8774641	0.9159707	0.9929095	0.94477105	0.8711216	0.9706153	0.98877597	0.8558597	0.9821873
0.0	0.0032840348	0.008084127	0.0182137	0.0028474147	0.0010497315	0.0008006068	0.0014893181	0.0003803564	0.010599803	0.003907456
[truncated: 17,895 more rows]
