# Supplementary material for: Teasing out missing reactions in genome-scale metabolic networks through hypergraph learning
Source: Nat Commun. 2023 Apr 25;14:2375. doi: 10.1038/s41467-023-38110-7 (PMC10130184; doi:10.1038/s41467-023-38110-7)
Supplement: Supplementary file 4 — Source Data [file 41467_2023_38110_MOESM4_ESM.zip › Source Data/Figure 2/j-m/iEC1372_W3110_cheshire.csv]

	0	0.1	0.1.1	0.1.1.1	0.1.1.1.1	0.1.1.1.1.1	0.1.1.1.1.1.1	0.1.1.1.1.1.1.1	0.1.1.1.1.1.1.1.1	0
1.0	0.99731416	0.022694612	0.95323455	0.9935888	0.0001044049	0.9999558	0.99909604	0.99410915	0.99969506	0.5809387
1.0	0.3515726	0.8205983	0.9999119	0.97276783	0.62060624	0.76710546	0.13725635	0.99578696	0.90355915	0.9988372
1.0	0.99951744	0.0020953584	0.99988306	0.9971079	0.99758816	0.9232907	0.7929546	0.23181239	0.91470283	0.99925464
1.0	0.9973654	0.010158302	0.99974674	0.9966329	0.99645364	0.9993098	0.99931777	0.113818385	0.99671507	0.98750275
1.0	0.00019192936	0.9953166	0.9999025	0.99843794	0.97224075	0.9934475	0.15679058	0.9542372	0.19173668	0.99850595
1.0	0.8370476	0.9949043	0.99983823	0.9999201	0.9998292	0.9040602	0.9982835	0.99696225	0.9955134	0.9794367
1.0	0.9840718	0.99993455	0.9999449	0.005198191	0.0007596069	0.97334665	0.9972451	0.99999046	0.039269365	0.9999914
1.0	0.99168456	0.999739	0.9973405	0.97711515	0.99523747	0.99240524	0.99739146	0.99115646	0.97662294	0.9992797
1.0	0.99613625	0.023599865	0.9996357	0.99932766	0.99676657	0.99878913	0.12292211	0.9996037	0.99239504	0.2370649
1.0	0.98655164	0.99999547	0.9973694	0.9934794	0.99550265	0.021242376	0.097921595	0.9998809	0.99790716	0.9985624
1.0	0.99983466	0.057055388	0.99775875	0.98962885	0.9999844	0.9894219	0.029207887	0.62950873	0.9994294	0.9918108
1.0	0.99438757	0.7976948	0.99988806	0.9872335	0.99423367	0.981679	0.7869615	0.9993382	0.26022112	0.99830866
1.0	0.89692783	0.9991518	0.9999734	0.98786664	0.97855854	0.9488563	0.9979735	0.052919246	0.006911751	0.99741673
1.0	0.9980615	0.0015767809	0.99325895	0.999257	0.9985366	0.99255604	0.9972367	0.985635	0.49471867	0.999065
1.0	0.99967647	0.9966511	0.0012726882	0.023558	0.19209595	0.99016297	0.9883062	0.9930314	0.99970955	0.14509006
1.0	0.99959093	0.64793485	0.7878219	0.9991726	0.98002577	0.99850637	0.999783	0.99948907	0.99939215	0.9990088
1.0	0.99306893	0.9899317	0.030506529	0.987317	0.9997706	0.7146243	0.9851704	0.9927689	0.011375294	0.9999087
1.0	0.9683971	0.99910504	0.14557089	0.9368747	0.9745687	0.500941	0.9999641	0.99628407	0.9998252	0.9987877
1.0	0.99887675	0.8209749	0.27966502	0.9955837	0.9969733	0.95854515	0.986503	0.9729096	0.9896981	0.996626
1.0	0.99636	0.9998323	0.998432	0.9931958	0.998879	0.99885094	0.99943584	0.99634224	0.023473898	0.9129069
1.0	0.9990006	0.9999707	0.5569438	0.99973816	0.9996698	0.9997205	0.99938846	0.52070355	0.15497729	0.97988564
1.0	0.79677516	0.14882097	0.17344545	0.99815065	0.9992606	0.9978398	0.019346027	0.92079943	0.9946155	0.99180025
1.0	0.8301208	0.99943846	0.99940753	0.9992448	0.99855286	0.98767906	0.9980861	0.9994431	0.9999088	0.06395106
1.0	0.99984276	0.8487157	0.99997556	0.9194664	0.99672145	0.46371534	0.9965598	0.9983891	0.9930958	0.999448
1.0	0.9991105	0.023772834	0.99986434	0.009050319	0.99918133	0.92384887	0.99202114	0.103035204	0.9905793	0.99997675
1.0	0.018985927	0.5208458	0.9783091	0.44360173	0.9996537	0.57426965	0.99891007	0.9992705	0.998382	0.9972045
1.0	0.97561955	0.9992367	0.9986759	0.65046525	0.9996087	0.9995945	0.9696978	0.82624567	0.9996094	0.9948278
1.0	0.99979025	0.99979657	0.99982774	0.05258634	0.97096145	0.8908611	0.0008401513	0.98487234	0.82192624	0.99891424
1.0	0.99775714	0.008827974	0.998295	0.27432856	0.74381447	0.9971219	0.88387066	0.9383797	0.9988992	0.98742795
1.0	0.99964356	0.99979466	0.9996153	0.99996567	0.8936867	0.998896	0.17788161	0.9998715	0.99971825	0.9995172
1.0	0.99931943	0.99976295	0.9975153	0.010388952	0.70335716	0.99261355	0.9998474	0.5961199	0.5619276	0.99803597
1.0	0.92310625	0.3191118	0.99981076	0.9965162	0.071045056	0.9975044	0.900372	0.9861588	0.9992694	0.9984113
1.0	0.99529356	0.9995745	0.9984499	0.9813576	0.99962425	0.9896522	0.9984767	0.9969207	0.0020729366	0.97527474
1.0	0.9971378	0.9999031	0.9997259	0.9975332	0.386272	0.20611778	0.5199809	0.988926	0.6988756	0.9996369
1.0	0.9999025	0.9847077	0.9997135	0.99368554	0.9959521	0.9999578	0.98979443	0.91003853	0.99594986	0.9588704
1.0	0.95568246	0.9619416	0.9581686	0.9997305	0.99727976	0.99947685	0.9970394	0.98839325	0.28286618	0.98946464
1.0	0.01263805	0.9968401	0.58328146	0.89068145	0.9989988	0.9945904	0.99937785	0.9999609	0.9997149	0.99079484
1.0	0.21378964	0.9959698	0.99851865	0.9962256	0.95710284	0.16446394	0.9829668	0.9832455	0.9784466	0.9761938
1.0	0.9977629	0.91465396	0.9998869	0.453026	0.063913435	0.97778577	0.9815538	0.9980744	0.93314254	0.7377688
1.0	0.3083083	0.7570843	0.058870934	0.99977857	0.9530804	0.60611826	0.996342	0.97390556	0.011171297	0.99986434
1.0	0.9981054	0.9997228	0.9885079	0.86176205	0.99971825	0.9963238	0.993103	0.99102813	0.43740028	0.9888496
1.0	0.9999691	0.0027004841	0.99967194	0.053848565	0.9420164	0.8624805	0.9985435	0.9366555	0.9961661	0.43176222
1.0	0.9999764	0.9993124	0.9999653	0.99769515	0.9987658	0.99885213	0.998884	0.0012247313	0.9994438	0.5028326
1.0	0.99725217	0.9998945	0.9105951	0.99995553	0.023287684	0.1345951	0.058579545	0.99929595	0.98933315	0.95827925
1.0	0.60387194	0.99939156	0.9985202	0.9867231	0.0016969636	0.9929898	0.008645846	0.9820817	0.9999591	0.99934584
1.0	0.999619	0.9998368	0.99970657	0.8215671	0.99869484	0.9968912	0.99935395	0.99201375	0.120772175	0.995764
1.0	0.9791647	0.9969441	0.9105951	0.9983608	0.9933077	0.9905212	0.69441164	0.0009060649	0.9999778	0.78302634
1.0	0.03796306	0.9981171	0.99947315	0.97331727	0.8728108	0.93651056	0.9995604	0.9993767	0.99888235	0.999493
1.0	0.94748545	0.94933105	0.9105951	0.98130304	0.019201724	0.78494066	0.15616287	0.120447725	0.96627486	0.99881834
1.0	0.99980956	0.99884474	0.9964904	0.14031646	0.9995084	0.9871594	0.97690886	0.0014027	0.9449568	0.31829703
1.0	0.99772054	0.6607643	0.040887676	0.99632156	0.7173722	0.9990681	0.9908976	0.585434	0.9991571	0.9986902
1.0	0.9999776	0.9995521	0.99111485	0.7939343	0.9985435	0.9995714	0.21968026	0.8617497	0.99979705	0.5565661
1.0	0.9985245	0.00027959	0.99932075	0.2710309	0.9976532	0.99966466	0.9828782	0.29544854	0.9992816	0.999302
1.0	0.9840338	0.9754636	0.86501825	0.98634523	0.051629774	0.98922056	0.9923849	0.7364924	0.99940217	0.9956422
1.0	0.8705412	0.80751234	0.9997681	0.3939914	0.99982184	0.9097687	0.99982065	0.999411	0.99320084	0.9996649
1.0	0.9908126	0.13722737	0.9998963	0.9943445	0.9426344	0.9917406	0.92677474	0.97630966	0.9496427	0.98319244
1.0	0.99993885	0.9980373	0.93206495	0.99257666	0.003766795	0.9183426	0.9990017	0.99999666	0.9900047	0.5741642
1.0	0.99924684	0.9890625	0.99655235	0.9990295	0.9120998	0.39044175	0.9648727	0.9887884	0.99602246	0.99930894
1.0	0.9987257	0.9999546	0.99950695	0.8788451	0.5226069	0.9887822	0.31706473	0.99988747	0.99906534	0.99975723
1.0	0.9977525	0.997815	0.5466024	0.29404125	0.8796803	0.9988709	0.9763133	0.97530043	0.98565567	0.9889126
1.0	0.7820005	0.9985959	0.99931824	0.5628332	0.99993265	0.9725433	0.9905053	0.9990212	0.9953809	0.9988746
1.0	0.039580613	0.97694063	0.99994254	0.99793684	0.9809475	0.6371659	0.9995461	0.99980134	0.9766724	0.65198654
1.0	0.9945146	0.97747004	0.9989685	0.50690544	0.9998802	0.97586924	0.997607	0.9694606	0.9956241	0.9942426
1.0	0.9978467	0.9518978	0.9967925	0.09072622	0.9977208	0.99463505	0.9782015	0.9990102	0.9751915	0.6583661
1.0	0.001919314	0.9986999	0.99971515	0.9999107	0.99976975	0.9992853	0.9941513	0.9991602	0.9535348	0.99833256
1.0	0.9993351	0.0041038054	0.99809223	0.0004301243	0.9527594	0.99536693	0.99533314	0.9607229	0.9999851	0.9997346
1.0	0.97724223	0.99613357	0.9878917	0.98496443	0.9992861	0.9987607	0.9983536	0.9751873	0.9929516	0.019184018
1.0	0.99965954	0.61386764	0.9999776	0.022621391	0.9426344	0.028816976	0.99206597	0.9232199	0.060713187	0.99104613
1.0	0.9996939	0.024645671	0.99988353	0.99448377	0.9932209	0.9955569	0.99924386	0.66788447	0.9999448	0.99141616
1.0	0.99766374	0.969763	0.99963605	0.98665154	0.9993736	0.99814403	0.999532	0.9872765	0.99880743	0.99995744
1.0	0.56604207	0.99978477	0.88657016	0.99043345	0.94280106	0.7542429	0.99914837	0.015124065	0.88404953	0.9999211
1.0	0.995204	0.99752444	0.9932662	0.99165463	0.02971223	0.9991091	0.99896634	0.020728808	0.9825339	0.99301845
1.0	0.99750584	0.94563574	0.9999745	0.7056539	0.9944319	0.004412748	0.958527	0.0009897301	0.81029266	0.9984237
1.0	0.7790901	0.72295606	0.9998499	0.16074021	0.9962752	0.99892706	0.9989485	0.985852	0.999985	0.9853867
1.0	0.99782985	0.99325573	0.5406181	0.44531998	0.7153466	0.010150739	0.99674857	0.09624326	0.99987304	0.017434217
1.0	0.99970657	0.99997103	0.9988451	0.99890983	0.32255402	0.9980077	0.9985738	0.95636564	0.99968636	0.39913532
1.0	0.99789953	0.5357612	0.09753635	0.9974146	0.9997248	0.99933213	0.99983716	0.9784055	0.9962561	0.9993938
1.0	0.43588346	0.011010725	0.34867647	0.974319	0.99095964	0.36738276	0.99868447	0.9718391	0.98853856	0.9996456
1.0	0.000104582265	0.3178437	0.99142015	0.800688	0.9975587	0.7729144	0.9762683	0.9988637	0.99891424	0.025047043
1.0	0.99300814	0.9998915	0.9991781	0.9974899	0.9953354	0.999813	0.9390561	0.29768708	0.9929027	0.9669066
1.0	0.8767089	0.9949445	0.99876875	0.9996942	0.9992078	0.99989283	0.908465	0.97804207	0.0026132218	0.9994373
1.0	0.99774027	0.999925	0.99989533	0.9971635	0.9966786	0.74953884	0.106723085	0.99611485	0.9994103	0.9981698
1.0	0.07391994	0.9518978	0.999871	0.9720528	0.80842173	0.6399707	0.9909904	0.9937593	0.99935776	0.6753865
1.0	0.94133407	0.99762446	0.9994894	0.999686	0.27094263	0.99650574	0.31291905	0.9995478	0.9985393	0.9772674
1.0	0.99890196	0.99951017	0.99997187	0.9995658	0.99418986	0.9939587	0.9993693	0.99824834	0.9998828	0.055066317
1.0	0.9995648	0.9996698	0.99110574	0.19587389	0.98978525	0.9638205	0.99426866	0.99973243	0.98049986	0.97527474
1.0	0.99925774	0.999949	0.5938063	0.3846051	0.9655614	0.9852583	0.5621497	0.91335344	0.99986005	0.30111933
1.0	0.8164544	0.99825364	0.9980393	0.9996333	0.4042707	0.9054412	0.9989641	0.5399356	0.99885595	0.89308906
1.0	0.99982303	0.008236219	0.99671376	0.06463378	0.99963546	0.9995427	0.97632194	0.96408814	0.9626059	0.3753372
1.0	0.9985898	0.025838528	0.9999386	0.14272054	0.99982494	0.9986505	0.28570652	0.6145188	0.9994393	0.999263
1.0	0.9996191	0.99910814	0.8172448	0.99974626	0.2996886	0.22985521	0.3016417	0.6847237	0.9833645	0.99939096
1.0	0.99954814	0.9815466	0.99507684	0.9863273	0.9880741	0.9984989	0.9982723	0.9969351	0.99995494	0.998885
1.0	0.97799927	0.998456	0.9994331	0.9768222	0.9945741	0.99166226	0.96527183	0.9029653	0.99944025	0.9974317
1.0	0.9999894	0.99384636	0.73285264	0.9932815	0.9985567	0.001495033	0.9998311	0.0008119901	0.99853814	0.99955004
1.0	0.8016149	0.93828475	0.9999031	0.91084564	0.9965299	0.99697006	0.9866442	0.43122017	0.9791947	0.7625029
1.0	0.97671586	0.9983853	0.90973073	0.92444175	0.230469	0.4381228	0.970907	0.9919773	0.9314593	0.9980775
1.0	0.9974904	0.11866225	0.9999895	0.9943528	0.99862397	0.9908125	0.99923766	0.9784055	0.9959258	0.98955816
1.0	0.23597781	0.9997719	0.9999783	0.9868565	0.9997845	0.991418	0.017842136	0.48064077	0.9994468	0.83178234
1.0	0.99344397	0.99707294	0.9993032	0.73013514	0.9995602	0.96874243	0.018876592	0.72579855	0.50497055	0.98763406
1.0	0.95624894	0.9350242	0.9731354	0.99501085	0.9996238	0.99987364	0.9998092	0.97386134	0.9965938	0.9999635
1.0	0.81769985	0.99744236	0.99989593	0.74486744	0.7733034	0.9988971	0.9973712	0.98414916	0.006168764	0.99409455
1.0	0.99957937	0.99864334	0.9998202	0.14589645	0.001539161	0.99931717	0.9804497	0.80911297	0.001161025	0.9988104
1.0	0.37746307	0.99978775	0.99881965	0.99693537	0.9993925	0.9128257	0.99934953	0.8590795	0.9970758	0.99894863
1.0	0.9992879	0.9998771	0.9992454	0.12482079	0.99957675	0.9644578	0.9973335	0.009012861	0.9982293	0.24236454
1.0	0.6932145	0.99974865	0.99324435	0.99022573	0.7715347	0.98948294	0.98357636	0.9992386	0.97358274	0.66240203
1.0	0.26606026	0.9976808	0.9998547	0.7869107	0.99965954	0.9926373	0.97305375	0.27397594	0.1205821	0.99949646
1.0	0.9736526	0.9994381	0.99782085	0.99980205	0.99902475	0.7109065	0.9988696	0.12649287	0.5992134	0.9902081
1.0	0.9991391	0.99961215	0.29749343	0.83844465	0.033017643	0.00085879624	0.9995851	0.9966683	0.02253001	0.9997787
1.0	0.9971348	0.98866653	0.038821094	0.9990952	0.9977296	0.9430008	0.0047611543	0.9957218	0.9985568	0.9981462
1.0	0.97977257	0.9746104	0.9993563	0.9959842	0.9963965	0.98875016	0.95606184	0.9957695	0.99886936	0.74236023
1.0	0.018938035	0.99839276	0.9999397	0.97613484	0.99675864	0.99908316	0.998111	0.9747867	0.999811	0.9995407
1.0	0.98734736	0.99928576	0.99998474	0.99442744	0.77464014	0.9965959	0.00069174357	0.77376056	0.37937307	0.7754228
1.0	0.9993718	0.99141216	0.99997485	0.9993499	0.9981263	0.9965262	0.9933577	0.9585266	0.9998234	0.9994648
1.0	0.9987218	0.9849283	0.50404716	0.0017884788	0.00014297738	0.99736375	0.9925833	0.8295913	0.91532016	0.99801767
1.0	0.9577261	0.9518978	0.022514304	0.99984324	0.99916375	0.00217258	0.9998443	0.86401093	0.9989222	0.997652
1.0	0.9991678	0.99974114	0.99559206	0.043515176	0.10053832	0.5949524	0.99836403	0.0097870035	0.9988135	0.78917164
1.0	0.8096869	0.99978346	0.9994553	0.99282867	0.9964504	0.9889746	0.6520229	0.9982109	0.92042875	0.9727711
1.0	0.97799927	0.99991024	0.99960166	0.46580687	0.122490644	0.98303425	0.98247725	0.99950004	0.19391425	0.029857501
1.0	0.99828726	0.63958395	0.9993988	0.98747814	0.9747686	0.6114645	0.0003204571	0.99495333	0.6870622	0.44998056
1.0	0.00048348279	0.05658164	0.99370146	0.9943469	0.9652274	0.9984206	0.97868574	0.81987494	0.99979633	0.9999807
1.0	0.022031806	0.9502246	0.9999007	0.9998934	0.15096821	0.99894184	0.99870896	0.9925995	0.9999832	0.837631
1.0	0.9987741	0.021797098	0.50924367	0.9999169	0.99734	0.9884128	0.9819083	0.85926694	0.98435855	0.97527474
1.0	0.96574146	0.9994547	0.44712883	0.7496442	0.005311983	0.21530694	0.9998996	0.9910885	0.9886214	0.00079768064
1.0	0.2958966	0.9996401	0.055584244	0.819574	0.87996763	0.99980706	0.99994946	0.96695876	0.9963483	0.999795
1.0	0.6557402	0.9952429	0.33575416	0.97370875	0.9426344	0.6532078	0.90665776	0.99896	0.99953973	0.9998872
1.0	0.9943083	0.9952748	0.99887866	0.9995616	0.999403	0.22708483	0.99966204	0.99911624	0.9988356	0.99947864
1.0	0.99718386	0.0003047231	0.8757481	0.9682511	0.45431438	0.9905199	0.025580434	0.41884285	0.99931633	0.9838381
1.0	0.9998223	0.9852505	0.96358865	0.11970688	0.9999844	0.9981359	0.9756621	0.7923353	0.9980222	0.999
1.0	0.99702567	0.9284172	0.9810868	0.9786276	0.80992484	0.0025405926	0.00015382399	0.9991304	0.99548054	0.9999167
1.0	0.99637455	0.08016589	0.04307922	0.9165016	0.41553113	0.62721276	0.37273544	0.09939014	0.597376	0.9981148
1.0	0.9978167	0.5639936	0.9999553	0.9958112	0.9971771	0.7763941	0.9991048	0.0010211709	0.9957137	0.82214856
1.0	0.99891627	0.9993818	0.00016261387	0.99053776	0.99988675	0.7876745	0.9787396	0.88657856	0.99587506	0.99971086
1.0	0.908457	0.9973143	0.72879136	0.99792373	0.99706775	0.9989754	0.9904925	0.97213984	0.073689386	0.9994103
1.0	0.032285932	0.25240615	0.00097526726	0.99931717	0.9971431	0.0038103703	0.99933976	0.99100155	0.999946	0.9986821
1.0	0.9996197	0.9984415	0.99988985	0.9974935	0.99911207	0.9788725	0.9982115	0.8790713	0.9962728	0.9960156
1.0	0.99925774	0.053442344	0.99992156	0.4251162	0.9562917	0.9978187	0.99785256	0.99929905	0.9143451	0.99955827
1.0	0.882346	0.9996119	0.34996337	0.9899142	0.99982506	0.9992022	0.9909486	0.99987864	0.9987991	0.98356944
1.0	0.9967229	0.018077036	0.9994512	0.99374795	0.99686664	0.999413	0.049978986	0.96745455	0.33793685	0.25178492
1.0	0.37300512	0.9917406	0.99987006	0.96617156	0.8995071	0.99953854	0.99894863	0.37246588	0.9904212	0.9929646
1.0	0.99937576	0.69796896	0.53020215	0.9987381	0.9966198	0.9999926	0.607035	0.42191383	0.9993748	0.31164828
1.0	0.9978703	0.85653454	0.00036845016	0.018574616	0.93806577	0.10303384	0.9141427	0.99969923	0.9989309	0.8807634
1.0	0.94721705	0.99961156	0.9350112	0.9980995	0.9966137	0.5735221	0.2196444	0.95322835	0.9998023	0.9737665
1.0	0.97742337	0.9997249	0.9150228	0.2984661	0.9999145	0.9802193	0.9924631	0.99877805	0.9958403	0.9996474
1.0	0.04755327	0.95649177	0.7798498	0.96239233	0.9484134	0.98975265	0.91539085	0.99627554	2.0518311e-05	0.99346316
1.0	0.99881303	0.9998047	0.9995041	0.99887663	0.080962576	0.94062525	0.99955136	0.9849513	0.99967885	0.9992593
1.0	0.99954	0.9940692	0.9983317	0.00058644806	0.0018766187	0.50385225	0.997009	0.99889755	0.0038248743	0.9994349
1.0	0.9945747	0.97446334	0.997044	0.62427944	0.6173447	0.9984994	0.9999273	0.9445871	0.9930763	0.19368488
1.0	0.9977762	0.9999583	0.979392	0.9940599	0.9964504	0.99648714	0.9869081	0.9568752	0.9994727	0.7962919
1.0	0.99978286	0.9996505	0.046627175	0.9988016	0.14253251	0.99182546	0.999913	0.8189523	0.9980854	0.99978083
1.0	0.9997501	0.9963414	0.99989414	0.9573852	0.8959518	0.79255784	0.85734856	0.98935133	0.008905691	0.43561578
1.0	0.9976635	0.99816114	0.99930584	0.9987326	0.99679834	0.97622824	0.98202777	0.9778652	0.9993963	0.9920013
1.0	0.99995506	0.99868053	0.9974481	0.99469525	0.99973756	0.0002260683	0.9999862	0.9978707	0.0006528439	0.99852544
1.0	0.99917114	0.91895396	0.9995239	0.99965656	0.9996793	0.9965328	0.0077184606	0.99920136	0.98967385	0.9989641
1.0	0.99895203	0.99901533	0.99953294	0.82682616	0.99975044	0.99885046	0.0866323	0.9999393	0.99519026	0.99888617
1.0	0.80487627	0.9990729	0.6561927	0.09510656	0.9984484	0.00014560772	0.9829732	0.65754616	0.96575636	0.998483
1.0	0.99784017	0.13043416	0.99991953	0.999982	0.99958676	0.9844573	0.8827601	0.996931	0.00066747447	0.8964944
1.0	0.9517854	0.99982375	0.8541545	0.3816558	0.9718079	0.9551347	0.9993861	0.99913377	0.0396467	0.99828583
1.0	0.99824834	0.9997004	0.99932873	0.91746336	0.12606429	0.9991417	0.98658365	0.99930024	0.978448	0.99724776
1.0	0.99726224	0.6438981	0.9992487	0.9968123	0.9986104	0.9999336	0.09493571	0.9990595	0.97420424	0.9994814
1.0	0.9850456	0.9748309	0.99935824	0.12980232	0.99993944	0.99612397	0.9998702	0.0003632791	0.99961686	0.99963236
1.0	0.99768436	0.999721	0.010733527	0.99129313	0.47191456	0.9138882	0.9988262	0.99503267	0.97995126	0.9988888
1.0	0.96337885	0.9994143	0.23958653	0.9952005	0.79125845	0.9570157	0.9993451	0.99974114	0.9998988	0.9110721
1.0	0.5928289	0.9995515	0.6486617	0.93071896	0.99668664	0.99917454	0.9998735	0.99979645	0.6817458	0.99916804
1.0	0.99927	0.38048813	0.99738485	0.95174736	0.96407515	0.99983513	0.00966466	0.99742436	0.992926	0.9246644
1.0	0.08447177	0.9962213	0.0026495731	0.99081916	0.99977857	0.0022661574	0.99759394	0.9999114	0.997024	0.9885245
1.0	0.0044745486	0.99967515	0.9976071	0.0024237358	0.999951	0.99982554	0.9991591	0.99780005	0.99731404	0.18585171
1.0	0.0038567868	0.88308185	0.9998553	0.9917504	0.9995943	0.9981488	0.9992368	0.9986517	0.002957387	0.99998415
1.0	0.99880254	0.0008618761	0.9999802	0.9941506	0.9958782	0.99814343	0.984294	0.98071057	0.9916147	0.9982924
1.0	0.9896208	0.6817827	0.11706082	0.99912626	0.9986432	2.7579472e-05	0.91779846	0.48701957	0.99994874	0.39799955
1.0	0.98382634	0.9996972	0.9989278	0.99589264	0.9426344	0.9857303	0.99864644	0.9784055	0.98993415	0.9615464
1.0	0.9992822	0.9999497	0.999899	0.9930226	0.9996841	0.94070023	0.9886149	0.9969176	0.99997985	0.9998518
1.0	0.7403402	0.9965994	0.9995017	0.9952655	0.99980503	0.9863588	0.9933183	0.9838966	0.9397973	0.9769539
1.0	0.22576044	0.002913221	0.9998883	0.92985225	0.43053514	0.8810485	0.0026567339	0.8224054	0.9886525	0.64704317
1.0	0.9974578	0.9992933	0.9205535	0.99879164	0.9989795	0.008469949	0.9994597	0.9816077	0.9872328	0.99947804
1.0	0.25884926	0.9999869	0.9997727	0.9870236	0.99894375	0.9949721	0.99045724	0.9972588	0.98066956	0.9988231
1.0	0.0063687316	0.9781675	0.9995053	0.9464057	0.98647654	0.9686146	0.99351853	0.99327976	0.99724364	0.999321
1.0	0.99783486	0.96638674	0.9786294	0.9993766	0.0012026987	0.9866001	0.99970055	0.2573454	0.99645716	0.99545634
1.0	0.9109513	0.7379915	0.8447006	0.99440986	0.9930219	0.9928098	0.97192717	0.97889555	0.996461	0.9905405
1.0	0.9993585	0.9990007	0.99705744	0.9989297	0.9855031	0.9081918	0.99902785	0.53669107	0.999311	0.112132415
1.0	0.97028714	0.72150445	0.9950594	0.9984971	0.9998373	0.9998561	0.00029297927	0.00024565178	0.9997656	0.9937435
1.0	0.9992698	0.99983764	0.9981937	0.00052697334	0.43671447	0.9987184	0.97734296	0.99671894	0.08191557	0.99937916
1.0	0.97884506	0.60476655	0.9981115	0.61326283	0.90920246	0.047015358	0.98857284	0.9823773	0.99997675	0.9933049
1.0	0.99924064	0.99663746	0.99936646	0.9977381	0.736875	0.9933343	0.99997175	0.99990356	0.36772025	0.99678326
1.0	0.43465957	0.9995061	0.98937947	0.9953242	0.9977162	0.9968977	0.6240551	0.99312663	0.9969957	0.8454068
1.0	0.98620147	0.9993581	0.9839739	0.992424	0.9966433	0.9924959	0.76524633	0.9987583	0.9635049	0.9836985
1.0	0.33166236	0.9948549	0.0004299097	0.99964213	0.9988896	0.002308937	0.99984443	0.99917525	0.99566793	0.045194115
1.0	0.9976793	0.99959487	0.9974201	0.9826215	0.012221285	0.996626	0.18387955	0.76330054	0.00081929285	0.9990866
1.0	0.2781711	0.99978894	0.99668795	0.9897765	0.9985688	0.0005676759	0.99044985	0.9789882	0.9856146	0.9962185
1.0	0.9993013	0.011004641	0.9991716	0.99266547	0.99696046	0.9945471	0.023597766	0.99931955	0.99931	0.9958038
1.0	0.9994186	0.999843	0.99975926	0.9940608	0.99452835	0.96731246	0.6891902	0.9993249	0.40855578	0.16928524
1.0	0.37300512	0.9997365	0.7011741	0.99943036	0.78664833	0.851552	0.99890757	0.99711764	0.581065	0.98825896
1.0	0.99957246	0.8200565	0.9962125	0.0073890397	0.84537715	0.9874414	0.98169625	0.9720987	0.98692244	0.9997075
1.0	0.4132228	0.8622459	0.6905756	0.58665293	0.9996201	0.9990687	0.99439174	0.97896934	0.04694072	0.999433
1.0	0.4991471	0.8965239	0.99970716	0.0002933141	0.9999645	0.99570024	0.99768424	0.9994679	0.6769258	0.96581495
1.0	0.9799559	0.5705884	0.9992465	0.94002926	0.00024275697	4.165549e-05	0.0005610644	0.7907614	0.99229926	0.9872935
1.0	0.9993938	0.99281174	0.8069063	0.022364281	0.73648834	0.9926865	0.7418169	0.99357796	0.9877423	0.7187752
1.0	0.9989876	0.00036304526	0.09587617	0.9892141	0.9974318	0.99856526	0.8674293	0.14559609	0.99955803	0.9999666
1.0	0.99977916	0.9993143	0.99722445	0.9902339	0.9957902	0.8394963	0.7488173	0.9996238	0.99983716	0.014659102
1.0	0.99991107	0.65345883	0.99984	0.9511726	0.99621946	0.9998441	0.9972139	0.95504326	0.996783	0.9986436
1.0	0.99952495	0.97100395	0.999879	0.98989165	0.99800175	0.9325193	0.9994393	0.9935649	0.99824464	0.0048755123
1.0	0.9927785	0.99996996	0.99843365	0.21467048	0.9989021	0.9994493	0.8586653	0.99138606	0.99796665	0.999729
1.0	0.99873966	0.999084	0.9998472	0.99584275	0.7899818	0.9987779	0.15650712	0.98943686	0.9472055	0.6529065
1.0	0.99897206	0.99394435	0.9981536	0.99927217	0.9995542	0.99960107	0.99995434	0.99974185	0.8363167	0.9276232
1.0	0.8900157	0.990794	0.99895775	0.99853754	0.9986527	0.99965596	0.002909203	0.98000276	0.99936837	0.9919001
1.0	0.98981816	0.97669196	0.9989907	0.9871968	0.9899182	0.29570776	0.4593943	0.9997557	0.99898845	0.9984156
1.0	0.037138704	0.839205	0.99958056	0.9997509	0.91167957	0.99943525	0.03929308	0.39944962	0.9994603	0.27348453
1.0	0.99836475	0.9919003	0.9790373	0.041309714	0.9973909	0.997209	0.97961754	0.9983051	0.98170286	0.997514
1.0	0.99897975	0.018731024	0.9995104	0.9931437	0.00034424503	0.23609164	0.99692243	0.9991073	0.9556009	0.87411296
1.0	0.99998415	0.031434443	0.5313862	0.9987301	0.99976295	0.9989064	0.99692184	0.98564166	0.99858475	0.9991621
1.0	0.69007486	0.018198552	0.999084	0.9901832	0.99984694	0.9528218	0.9796727	0.9998735	0.88659173	0.9948048
1.0	0.9681106	0.99953103	0.99990094	0.9982115	0.99762934	0.9668246	0.9845457	0.99882203	0.00012421233	0.9997582
1.0	0.9978898	0.9992199	0.9999045	0.96239233	0.9988016	0.62645745	0.9942211	0.9951375	0.8529553	0.9996774
1.0	0.91685903	0.9987827	0.14838569	0.57599455	0.99979514	0.22768544	0.99984884	0.9807448	0.97188336	0.99925107
1.0	0.9992654	0.99931836	0.9999634	0.7684642	0.759769	0.99563354	0.012607148	0.56671727	0.11080988	0.99956423
1.0	0.9979668	0.9998902	0.9984877	0.9999329	0.99632156	0.96585757	0.98653156	0.99519724	0.9607337	0.99306643
1.0	0.99834025	0.9998919	0.9817001	0.9969414	0.19817282	0.9989386	0.999962	0.9854095	0.99946564	0.54378897
1.0	0.98151577	0.9998066	0.52853495	0.9995505	0.19636871	0.9959925	0.9842712	0.9999716	0.31884497	0.99947983
1.0	0.99780685	0.9518978	0.9907736	0.9972445	0.99987507	0.9999304	0.89158607	0.99269086	0.99474674	0.9985331
1.0	0.99945265	0.95646924	0.9994024	0.99422616	0.99451184	0.89557976	0.9842816	0.99614054	0.986329	0.999141
1.0	0.9993599	0.114341095	0.9105951	0.9362314	0.94992167	0.72640264	0.96605074	0.9314777	0.053896494	0.5183291
1.0	0.6822706	0.967255	0.99754685	0.98396075	0.99791723	0.99903536	0.9500613	0.16015568	0.99762684	0.9293102
1.0	0.99808013	0.9999131	0.88531077	0.9856355	0.46150467	0.99605584	0.99670583	0.99978465	0.010468854	0.00038067048
1.0	0.97961515	0.9980546	0.960284	0.98956674	0.9920244	0.99924445	0.9985347	0.9913037	0.8720902	0.9994554
1.0	0.5081184	0.957725	0.9999032	0.9879683	0.99557024	0.90418315	0.99617153	0.9948598	0.7642283	0.99139273
1.0	0.62093574	0.9989981	0.99969196	0.9936045	0.9267431	0.9999188	0.9990669	0.0943579	0.99976426	0.9996296
1.0	0.9735425	0.9995652	0.9993876	0.9876872	0.9962657	0.20008713	0.99697125	0.00039370486	0.0105298655	0.9998493
1.0	0.74411005	0.14882097	0.5670371	0.98806703	0.898506	0.9954189	0.9973189	0.9933971	0.99941266	0.99021626
1.0	0.99394614	0.9998468	0.98290974	0.99940205	0.99883455	0.99426174	0.9967829	0.99449027	0.32094944	0.9953517
1.0	0.99847203	0.9965101	0.004239676	0.99019194	0.9997073	0.99454427	0.99122906	0.99457645	0.0439003	0.6700898
1.0	0.46938908	8.6863925e-05	0.019158028	0.9442568	0.99428755	0.99545443	0.00030662492	0.9874489	0.9996338	0.005559773
1.0	0.9831539	0.83987063	0.9992244	0.98008597	0.9996624	0.16565761	0.9158275	0.07659298	0.9990145	0.13329014
1.0	0.99872655	0.30773348	0.980609	0.9996119	0.99778664	0.9998615	0.9996598	0.90269214	0.00013041876	0.81575155
1.0	0.96987444	0.9866291	0.9910172	0.99381506	0.9907832	0.001766241	0.99994636	0.91485935	0.9997886	0.84203285
1.0	0.9999716	0.99762493	0.9395595	0.99965	0.9983742	0.96961796	0.61189586	0.79755485	0.9517271	0.58487815
0.0	0.97799927	0.9518978	0.9105951	0.96239233	0.9426344	0.9551347	0.9727412	0.9784055	0.9496427	0.97527474
0.0	0.97799927	0.9518978	0.9105951	0.96239233	0.9426344	0.9551347	0.9727412	0.9784055	0.9496427	0.97527474
0.0	0.97799927	0.9518978	0.9105951	0.96239233	0.9426344	0.9551347	0.9727412	0.9784055	0.9496427	0.97527474
0.0	0.97799927	0.9518978	0.9105951	0.96239233	0.9426344	0.9551347	0.9727412	0.9784055	0.9496427	0.97527474
0.0	0.97799927	0.9518978	0.9105951	0.96239233	0.9426344	0.9551347	0.9727412	0.9784055	0.9496427	0.97527474
0.0	0.97799927	0.9518978	0.9105951	0.96239233	0.9426344	0.9551347	0.9727412	0.9784055	0.9496427	0.97527474
0.0	0.9929965	0.98823696	0.9974602	0.95422745	0.9884697	0.960712	0.91053027	0.9645493	0.98232436	0.96212804
0.0	0.8593498	0.9378605	0.8760997	0.6424145	0.674823	0.92447484	0.74556714	0.65449494	0.8010574	0.91450936
0.0	0.8593498	0.9378605	0.8760997	0.6424145	0.674823	0.92447484	0.74556714	0.65449494	0.8010574	0.91450936
0.0	0.8593498	0.9378605	0.8760997	0.6424145	0.674823	0.92447484	0.74556714	0.65449494	0.8010574	0.91450936
0.0	0.9957022	0.9990958	0.99828583	0.9913106	0.9966853	0.9900333	0.9950805	0.972224	0.99576473	0.9920196
0.0	0.99772483	0.99810314	0.99919075	0.9921698	0.9975242	0.9957883	0.9986809	0.9919699	0.996789	0.99799025
0.0	0.99714065	0.9970721	0.99888176	0.98668295	0.9964869	0.9915292	0.99755245	0.9855049	0.9943692	0.9975464
0.0	0.9904407	0.98788714	0.99890864	0.95403343	0.98336905	0.98434156	0.9776039	0.938026	0.9900475	0.99377525
0.0	0.99714065	0.9970721	0.99888176	0.98668295	0.9964869	0.9915292	0.99755245	0.9855049	0.9943692	0.9975464
0.0	0.99714065	0.9970721	0.99888176	0.98668295	0.9964869	0.9915292	0.99755245	0.9855049	0.9943692	0.9975464
0.0	0.9904407	0.98788714	0.99890864	0.95403343	0.98336905	0.98434156	0.9776039	0.938026	0.9900475	0.99377525
0.0	0.9992908	0.99961543	0.99986553	0.9995974	0.99952865	0.9987204	0.9987696	0.998733	0.9993513	0.9994281
0.0	0.97799927	0.9518978	0.9105951	0.96239233	0.9426344	0.9551347	0.9727412	0.9784055	0.9496427	0.97527474
0.0	0.97799927	0.9518978	0.9105951	0.96239233	0.9426344	0.9551347	0.9727412	0.9784055	0.9496427	0.97527474
0.0	0.9992908	0.99961543	0.99986553	0.9995974	0.99952865	0.9987204	0.9987696	0.998733	0.9993513	0.9994281
0.0	0.97799927	0.9518978	0.9105951	0.96239233	0.9426344	0.9551347	0.9727412	0.9784055	0.9496427	0.97527474
0.0	0.97799927	0.9518978	0.9105951	0.96239233	0.9426344	0.9551347	0.9727412	0.9784055	0.9496427	0.97527474
0.0	0.99714065	0.9970721	0.99888176	0.98668295	0.9964869	0.9915292	0.99755245	0.9855049	0.9943692	0.9975464
0.0	0.9904407	0.98788714	0.99890864	0.95403343	0.98336905	0.98434156	0.9776039	0.938026	0.9900475	0.99377525
0.0	0.9957022	0.9990958	0.99828583	0.9913106	0.9966853	0.9900333	0.9950805	0.972224	0.99576473	0.9920196
0.0	0.99714065	0.9970721	0.99888176	0.98668295	0.9964869	0.9915292	0.99755245	0.9855049	0.9943692	0.9975464
0.0	0.9992908	0.99961543	0.99986553	0.9995974	0.99952865	0.9987204	0.9987696	0.998733	0.9993513	0.9994281
0.0	0.00012135602	9.5565614e-05	0.00020611586	0.00031633012	0.0003870346	0.00020481485	5.891606e-05	0.00016539883	3.21041e-05	7.924218e-05
0.0	0.0012625494	0.087776944	0.0011118583	0.003792331	0.04909024	0.008771929	0.0004307718	0.00050575804	0.008014541	0.13924095
0.0	0.9992908	0.99961543	0.99986553	0.9995974	0.99952865	0.9987204	0.9987696	0.998733	0.9993513	0.9994281
0.0	0.97799927	0.9518978	0.9105951	0.96239233	0.9426344	0.9551347	0.9727412	0.9784055	0.9496427	0.97527474
0.0	0.9992908	0.99961543	0.99986553	0.9995974	0.99952865	0.9987204	0.9987696	0.998733	0.9993513	0.9994281
0.0	0.97799927	0.9518978	0.9105951	0.96239233	0.9426344	0.9551347	0.9727412	0.9784055	0.9496427	0.97527474
0.0	0.97799927	0.9518978	0.9105951	0.96239233	0.9426344	0.9551347	0.9727412	0.9784055	0.9496427	0.97527474
0.0	0.97799927	0.9518978	0.9105951	0.96239233	0.9426344	0.9551347	0.9727412	0.9784055	0.9496427	0.97527474
0.0	0.97799927	0.9518978	0.9105951	0.96239233	0.9426344	0.9551347	0.9727412	0.9784055	0.9496427	0.97527474
0.0	0.9992908	0.99961543	0.99986553	0.9995974	0.99952865	0.9987204	0.9987696	0.998733	0.9993513	0.9994281
0.0	0.9957022	0.9990958	0.99828583	0.9913106	0.9966853	0.9900333	0.9950805	0.972224	0.99576473	0.9920196
0.0	0.9957022	0.9990958	0.99828583	0.9913106	0.9966853	0.9900333	0.9950805	0.972224	0.99576473	0.9920196
0.0	0.99714065	0.9970721	0.99888176	0.98668295	0.9964869	0.9915292	0.99755245	0.9855049	0.9943692	0.9975464
0.0	0.99714065	0.9970721	0.99888176	0.98668295	0.9964869	0.9915292	0.99755245	0.9855049	0.9943692	0.9975464
0.0	0.99851173	0.9969291	0.9973381	0.9800044	0.99572265	0.9935004	0.97914815	0.9904717	0.993458	0.992362
0.0	0.9984377	0.997053	0.99757224	0.98235863	0.9960342	0.99403906	0.9754674	0.9890147	0.9943646	0.9919674
0.0	0.9980843	0.996241	0.99754107	0.9807771	0.9956589	0.9939474	0.97919023	0.9882181	0.9930397	0.9926157
0.0	0.9983209	0.99652773	0.9974605	0.9773936	0.9958339	0.9944516	0.97666913	0.9894441	0.9936094	0.99207497
0.0	0.99752814	0.9955454	0.99705744	0.97452784	0.9948914	0.9913169	0.96605074	0.98000276	0.9916147	0.9901753
0.0	0.99752814	0.9955454	0.99705744	0.97452784	0.9948914	0.9913169	0.96605074	0.98000276	0.9916147	0.9901753
0.0	0.99752814	0.9955454	0.99705744	0.97452784	0.9948914	0.9913169	0.96605074	0.98000276	0.9916146	0.9901753
0.0	0.99752814	0.9955454	0.99705744	0.97452784	0.9948914	0.9913169	0.96605074	0.98000276	0.9916146	0.9901753
0.0	0.99752814	0.9955454	0.99705744	0.97452796	0.9948914	0.9913169	0.96605074	0.98000276	0.9916147	0.9901753
0.0	0.9904407	0.98788714	0.99890864	0.95403343	0.98336905	0.98434156	0.9776039	0.938026	0.9900475	0.99377525
0.0	0.99714065	0.9970721	0.99888176	0.98668295	0.9964869	0.9915292	0.99755245	0.9855049	0.9943692	0.9975464
0.0	0.99765414	0.9996184	0.9987606	0.99623954	0.9977077	0.9952182	0.9976545	0.9890716	0.99826056	0.99520844
0.0	0.9999093	0.97389185	0.9989574	0.9956316	0.37379983	0.4787415	0.9039788	0.37370118	0.98789436	0.5809387
0.0	0.9997466	0.99988174	0.99964607	0.9982503	0.99974006	0.99996614	0.9979073	0.9999199	0.9983784	0.9997452
0.0	0.9997466	0.99988174	0.99964607	0.9982503	0.99974006	0.99996614	0.9979073	0.9999199	0.9983784	0.9997452
0.0	0.9688646	0.9993399	0.9987269	0.20611997	0.9984773	0.97838247	0.0009668017	0.9782468	0.80722386	0.99991655
0.0	0.99714065	0.9970721	0.99888176	0.98668295	0.9964869	0.9915292	0.99755245	0.9855049	0.9943692	0.9975464
0.0	0.019673614	0.0008321774	0.016111823	0.0025041194	0.0028848422	0.0066119023	0.023065861	0.01264536	0.0060711224	0.0085648345
0.0	0.97799927	0.9518978	0.9105951	0.96239233	0.9426344	0.9551347	0.9727412	0.9784055	0.9496427	0.97527474
0.0	0.97799927	0.9518978	0.9105951	0.96239233	0.9426344	0.9551347	0.9727412	0.9784055	0.9496427	0.97527474
0.0	0.9992908	0.99961543	0.99986553	0.9995974	0.99952865	0.9987204	0.9987696	0.998733	0.9993513	0.9994281
0.0	0.97799927	0.9518978	0.9105951	0.96239233	0.9426344	0.9551347	0.9727412	0.9784055	0.9496427	0.97527474
0.0	0.9993907	0.9998385	0.99955624	0.9995863	0.99884915	0.9988819	0.9993011	0.9984444	0.9996555	0.99939334
0.0	0.03690916	0.0009218934	0.09853449	0.004137501	0.017452318	0.00014215981	0.011888318	0.00038208315	0.009032	0.0017676844
0.0	0.98493236	0.9550578	0.99616075	0.9617944	0.98740596	0.9103266	0.80989414	0.96669	0.9837413	0.96334445
0.0	0.9992908	0.99961543	0.99986553	0.9995974	0.99952865	0.9987204	0.9987696	0.998733	0.9993513	0.9994281
0.0	0.97799927	0.9518978	0.9105951	0.96239233	0.9426344	0.9551347	0.9727412	0.9784055	0.9496427	0.97527474
0.0	0.97799927	0.9518978	0.9105951	0.96239233	0.9426344	0.9551347	0.9727412	0.9784055	0.9496427	0.97527474
0.0	0.97799927	0.9518978	0.9105951	0.96239233	0.9426344	0.9551347	0.9727412	0.9784055	0.9496427	0.97527474
0.0	0.97799927	0.9518978	0.9105951	0.96239233	0.9426344	0.9551347	0.9727412	0.9784055	0.9496427	0.97527474
0.0	0.97799927	0.9518978	0.9105951	0.96239233	0.9426344	0.9551347	0.9727412	0.9784055	0.9496427	0.97527474
0.0	0.9992908	0.99961543	0.99986553	0.9995974	0.99952865	0.9987204	0.9987696	0.998733	0.9993513	0.9994281
0.0	0.9996866	0.99953973	0.99924135	0.9970823	0.99881893	0.9984908	0.99808025	0.9990835	0.9990891	0.9991091
0.0	0.99668604	0.99507856	0.99858046	0.9832523	0.9957355	0.9777038	0.98812336	0.9927275	0.9785882	0.99830866
0.0	0.9982153	0.9985744	0.999736	0.9932546	0.9981293	0.9920421	0.9969798	0.99749017	0.9961398	0.9982494
0.0	0.97799927	0.9518978	0.9105951	0.96239233	0.9426344	0.9551347	0.9727412	0.9784055	0.9496427	0.97527474
0.0	0.9957022	0.9990958	0.99828583	0.9913106	0.9966853	0.9900333	0.9950805	0.972224	0.99576473	0.9920196
0.0	0.99714065	0.9970721	0.99888176	0.98668295	0.9964869	0.9915292	0.99755245	0.9855049	0.9943692	0.9975464
0.0	0.9904407	0.98788714	0.99890864	0.95403343	0.98336905	0.98434156	0.9776039	0.938026	0.9900475	0.99377525
0.0	0.99714065	0.9970721	0.99888176	0.98668295	0.9964869	0.9915292	0.99755245	0.9855049	0.9943692	0.9975464
0.0	0.99668604	0.99507856	0.99858046	0.9832523	0.9957355	0.9777038	0.98812336	0.9927275	0.9785882	0.99830866
0.0	0.99714065	0.9970721	0.99888176	0.98668295	0.9964869	0.9915292	0.99755245	0.9855049	0.9943692	0.9975464
0.0	0.99844766	0.9989126	0.9993672	0.99490476	0.99821115	0.99754435	0.99878734	0.99568486	0.997929	0.9985071
0.0	0.97799927	0.9518978	0.9105951	0.96239233	0.9426344	0.9551347	0.9727412	0.9784055	0.9496427	0.97527474
0.0	0.97799927	0.9518978	0.9105951	0.96239233	0.9426344	0.9551347	0.9727412	0.9784055	0.9496427	0.97527474
0.0	0.97799927	0.9518978	0.9105951	0.96239233	0.9426344	0.9551347	0.9727412	0.9784055	0.9496427	0.97527474
0.0	0.97799927	0.9518978	0.9105951	0.96239233	0.9426344	0.9551347	0.9727412	0.9784055	0.9496427	0.97527474
0.0	0.97799927	0.9518978	0.9105951	0.96239233	0.9426344	0.9551347	0.9727412	0.9784055	0.9496427	0.97527474
0.0	0.97799927	0.9518978	0.9105951	0.96239233	0.9426344	0.9551347	0.9727412	0.9784055	0.9496427	0.97527474
0.0	0.9957022	0.9990958	0.99828583	0.9913106	0.9966853	0.9900333	0.9950805	0.972224	0.99576473	0.9920196
0.0	0.9957022	0.9990958	0.99828583	0.9913106	0.9966853	0.9900333	0.9950805	0.972224	0.99576473	0.9920196
0.0	0.99714065	0.9970721	0.99888176	0.98668295	0.9964869	0.9915292	0.99755245	0.9855049	0.9943692	0.9975464
0.0	0.99714065	0.9970721	0.99888176	0.98668295	0.9964869	0.9915292	0.99755245	0.9855049	0.9943692	0.9975464
0.0	0.97799927	0.9518978	0.9105951	0.96239233	0.9426344	0.9551347	0.9727412	0.9784055	0.9496427	0.97527474
0.0	0.9904407	0.98788714	0.99890864	0.95403343	0.98336905	0.98434156	0.9776039	0.938026	0.9900475	0.99377525
0.0	0.9904407	0.98788714	0.99890864	0.95403343	0.98336905	0.98434156	0.9776039	0.938026	0.9900475	0.99377525
0.0	0.99714065	0.9970721	0.99888176	0.98668295	0.9964869	0.9915292	0.99755245	0.9855049	0.9943692	0.9975464
0.0	0.99714065	0.9970721	0.99888176	0.98668295	0.9964869	0.9915292	0.99755245	0.9855049	0.9943692	0.9975464
0.0	0.97799927	0.9518978	0.9105951	0.96239233	0.9426344	0.9551347	0.9727412	0.9784055	0.9496427	0.97527474
0.0	0.97799927	0.9518978	0.9105951	0.96239233	0.9426344	0.9551347	0.9727412	0.9784055	0.9496427	0.97527474
0.0	0.97799927	0.9518978	0.9105951	0.96239233	0.9426344	0.9551347	0.9727412	0.9784055	0.9496427	0.97527474
0.0	0.97799927	0.9518978	0.9105951	0.96239233	0.9426344	0.9551347	0.9727412	0.9784055	0.9496427	0.97527474
0.0	0.9992908	0.99961543	0.99986553	0.9995974	0.99952865	0.9987204	0.9987696	0.998733	0.9993513	0.9994281
0.0	0.97799927	0.9518978	0.9105951	0.96239233	0.9426344	0.9551347	0.9727412	0.9784055	0.9496427	0.97527474
0.0	0.97799927	0.9518978	0.9105951	0.96239233	0.9426344	0.9551347	0.9727412	0.9784055	0.9496427	0.97527474
0.0	0.9992908	0.99961543	0.99986553	0.9995974	0.99952865	0.9987204	0.9987696	0.998733	0.9993513	0.9994281
0.0	0.97799927	0.9518978	0.9105951	0.96239233	0.9426344	0.9551347	0.9727412	0.9784055	0.9496427	0.97527474
0.0	0.97799927	0.9518978	0.9105951	0.96239233	0.9426344	0.9551347	0.9727412	0.9784055	0.9496427	0.97527474
0.0	0.99950004	0.99974114	0.9999	0.9997086	0.9996661	0.99910045	0.99920243	0.9993012	0.9996025	0.9995702
0.0	0.97799927	0.9518978	0.9105951	0.96239233	0.9426344	0.9551347	0.9727412	0.9784055	0.9496427	0.97527474
0.0	0.97799927	0.9518978	0.9105951	0.96239233	0.9426344	0.9551347	0.9727412	0.9784055	0.9496427	0.97527474
0.0	0.97799927	0.9518978	0.9105951	0.96239233	0.9426344	0.9551347	0.9727412	0.9784055	0.9496427	0.97527474
0.0	0.9992908	0.99961543	0.99986553	0.9995974	0.99952865	0.9987204	0.9987696	0.998733	0.9993513	0.9994281
0.0	0.9992908	0.99961543	0.99986553	0.9995974	0.99952865	0.9987204	0.9987696	0.998733	0.9993513	0.9994281
0.0	0.97799927	0.9518978	0.9105951	0.96239233	0.9426344	0.9551347	0.9727412	0.9784055	0.9496427	0.97527474
0.0	0.99668604	0.99507856	0.99858046	0.9832523	0.9957355	0.9777038	0.98812336	0.9927275	0.9785882	0.99830866
0.0	0.0003791259	0.0011698351	8.718915e-05	0.0004281517	0.0068424265	2.6050748e-05	0.00044967988	0.0016312452	0.0010122962	0.00030606825
0.0	0.9957022	0.9990958	0.99828583	0.9913106	0.9966853	0.9900333	0.9950805	0.972224	0.99576473	0.9920196
0.0	0.99714065	0.9970721	0.99888176	0.98668295	0.9964869	0.9915292	0.99755245	0.9855049	0.9943692	0.9975464
0.0	0.9904407	0.98788714	0.99890864	0.95403343	0.98336905	0.98434156	0.9776039	0.938026	0.9900475	0.99377525
0.0	0.99714065	0.9970721	0.99888176	0.98668295	0.9964869	0.9915292	0.99755245	0.9855049	0.9943692	0.9975464
0.0	0.9996866	0.99953973	0.99924135	0.9970823	0.99881893	0.9984908	0.99808025	0.9990835	0.9990891	0.9991091
0.0	0.9957022	0.9990958	0.99828583	0.9913106	0.9966853	0.9900333	0.9950805	0.972224	0.99576473	0.9920196
0.0	0.9957022	0.9990958	0.99828583	0.9913106	0.9966853	0.9900333	0.9950805	0.972224	0.99576473	0.9920196
0.0	0.99714065	0.9970721	0.99888176	0.98668295	0.9964869	0.9915292	0.99755245	0.9855049	0.9943692	0.9975464
0.0	0.99714065	0.9970721	0.99888176	0.98668295	0.9964869	0.9915292	0.99755245	0.9855049	0.9943692	0.9975464
0.0	0.99714065	0.9970721	0.99888176	0.98668295	0.9964869	0.9915292	0.99755245	0.9855049	0.9943692	0.9975464
0.0	0.99714065	0.9970721	0.99888176	0.98668295	0.9964869	0.9915292	0.99755245	0.9855049	0.9943692	0.9975464
0.0	0.9992908	0.99961543	0.99986553	0.9995974	0.99952865	0.9987204	0.9987696	0.998733	0.9993513	0.9994281
0.0	0.9992908	0.99961543	0.99986553	0.9995974	0.99952865	0.9987204	0.9987696	0.998733	0.9993513	0.9994281
0.0	0.9957022	0.9990958	0.99828583	0.9913106	0.9966853	0.9900333	0.9950805	0.972224	0.99576473	0.9920196
0.0	0.99714065	0.9970721	0.99888176	0.98668295	0.9964869	0.9915292	0.99755245	0.9855049	0.9943692	0.9975464
0.0	0.99714065	0.9970721	0.99888176	0.98668295	0.9964869	0.9915292	0.99755245	0.9855049	0.9943692	0.9975464
0.0	0.9992908	0.99961543	0.99986553	0.9995974	0.99952865	0.9987204	0.9987696	0.998733	0.9993513	0.9994281
0.0	0.97799927	0.9518978	0.9105951	0.96239233	0.9426344	0.9551347	0.9727412	0.9784055	0.9496427	0.97527474
0.0	0.97799927	0.9518978	0.9105951	0.96239233	0.9426344	0.9551347	0.9727412	0.9784055	0.9496427	0.97527474
0.0	0.97799927	0.9518978	0.9105951	0.96239233	0.9426344	0.9551347	0.9727412	0.9784055	0.9496427	0.97527474
0.0	0.97799927	0.9518978	0.9105951	0.96239233	0.9426344	0.9551347	0.9727412	0.9784055	0.9496427	0.97527474
0.0	0.0022442534	0.008930604	0.007789203	0.003220584	0.0066090534	0.0012879702	0.005293547	0.00093854155	0.0017239264	0.004282259
0.0	0.0022442534	0.008930604	0.007789203	0.003220584	0.0066090534	0.0012879702	0.005293547	0.00093854114	0.0017239264	0.004282259
0.0	0.0022442534	0.008930604	0.007789203	0.0032205873	0.0066090566	0.0012879702	0.005293547	0.00093854114	0.0017239271	0.004282259
0.0	0.0022442525	0.008930612	0.007789203	0.003220584	0.0066090534	0.0012879708	0.005293547	0.00093854073	0.0017239271	0.004282261
0.0	0.0022442534	0.008930604	0.007789203	0.003220584	0.0066090534	0.0012879702	0.005293547	0.00093854155	0.0017239271	0.004282259
0.0	0.0022442534	0.008930604	0.007789203	0.003220584	0.0066090566	0.0012879696	0.005293547	0.00093854155	0.0017239264	0.004282259
0.0	0.0022442534	0.008930604	0.007789203	0.003220584	0.0066090566	0.0012879696	0.005293547	0.00093854114	0.0017239264	0.004282259
0.0	0.0022442525	0.008930612	0.007789203	0.003220584	0.0066090534	0.0012879702	0.005293547	0.00093854114	0.0017239271	0.004282261
0.0	0.0022442534	0.008930604	0.007789203	0.003220584	0.0066090566	0.0012879696	0.005293547	0.00093854155	0.0017239264	0.004282259
0.0	0.0022442534	0.008930604	0.007789203	0.003220584	0.0066090534	0.0012879702	0.005293547	0.00093854114	0.0017239264	0.004282259
0.0	0.0022442534	0.008930604	0.007789203	0.0032205873	0.0066090566	0.0012879696	0.005293547	0.00093854114	0.0017239264	0.004282259
0.0	0.0022442525	0.008930612	0.007789203	0.003220584	0.0066090534	0.0012879702	0.005293547	0.00093854073	0.0017239271	0.004282261
0.0	0.0022442534	0.008930604	0.007789203	0.0032205873	0.0066090566	0.0012879702	0.005293547	0.00093854155	0.0017239271	0.004282259
0.0	0.97799927	0.9518978	0.9105951	0.96239233	0.9426344	0.9551347	0.9727412	0.9784055	0.9496427	0.97527474
0.0	0.97799927	0.9518978	0.9105951	0.96239233	0.9426344	0.9551347	0.9727412	0.9784055	0.9496427	0.97527474
0.0	0.97799927	0.9518978	0.9105951	0.96239233	0.9426344	0.9551347	0.9727412	0.9784055	0.9496427	0.97527474
0.0	0.97799927	0.9518978	0.9105951	0.96239233	0.9426344	0.9551347	0.9727412	0.9784055	0.9496427	0.97527474
0.0	0.97799927	0.9518978	0.9105951	0.96239233	0.9426344	0.9551347	0.9727412	0.9784055	0.9496427	0.97527474
0.0	0.97799927	0.9518978	0.9105951	0.96239233	0.9426344	0.9551347	0.9727412	0.9784055	0.9496427	0.97527474
0.0	0.97799927	0.9518978	0.9105951	0.96239233	0.9426344	0.9551347	0.9727412	0.9784055	0.9496427	0.97527474
0.0	0.97799927	0.9518978	0.9105951	0.96239233	0.9426344	0.9551347	0.9727412	0.9784055	0.9496427	0.97527474
0.0	0.97799927	0.9518978	0.9105951	0.96239233	0.9426344	0.9551347	0.9727412	0.9784055	0.9496427	0.97527474
0.0	0.9992908	0.99961543	0.99986553	0.9995974	0.99952865	0.9987204	0.9987696	0.998733	0.9993513	0.9994281
0.0	0.97799927	0.9518978	0.9105951	0.96239233	0.9426344	0.9551347	0.9727412	0.9784055	0.9496427	0.97527474
0.0	0.97799927	0.9518978	0.9105951	0.96239233	0.9426344	0.9551347	0.9727412	0.9784055	0.9496427	0.97527474
0.0	0.97799927	0.9518978	0.9105951	0.96239233	0.9426344	0.9551347	0.9727412	0.9784055	0.9496427	0.97527474
0.0	0.9982153	0.9985744	0.999736	0.9932547	0.9981293	0.9920421	0.9969798	0.99749017	0.9961398	0.9982494
0.0	0.99914503	0.9987929	0.9994166	0.99531496	0.9981317	0.99843365	0.9990476	0.99704236	0.99859995	0.9986571
0.0	0.99714065	0.9970721	0.99888176	0.98668295	0.9964869	0.9915292	0.99755245	0.9855049	0.9943692	0.9975464
0.0	0.97799927	0.9518978	0.9105951	0.96239233	0.9426344	0.9551347	0.9727412	0.9784055	0.9496427	0.97527474
0.0	0.99668604	0.99507856	0.99858046	0.9832523	0.9957355	0.9777038	0.98812336	0.9927275	0.9785882	0.99830866
0.0	0.17906427	0.31651148	0.90970063	0.253119	0.6723736	0.14582258	0.57238805	0.039859284	0.8115416	0.5033396
0.0	0.99579346	0.9984597	0.9996166	0.9863892	0.9987205	0.9964175	0.9976031	0.996635	0.9974597	0.99764025
0.0	0.97799927	0.9518978	0.9105951	0.96239233	0.9426344	0.9551347	0.9727412	0.9784055	0.9496427	0.97527474
0.0	0.97799927	0.9518978	0.9105951	0.96239233	0.9426344	0.9551347	0.9727412	0.9784055	0.9496427	0.97527474
0.0	0.97799927	0.9518978	0.9105951	0.96239233	0.9426344	0.9551347	0.9727412	0.9784055	0.9496427	0.97527474
0.0	0.97799927	0.9518978	0.9105951	0.96239233	0.9426344	0.9551347	0.9727412	0.9784055	0.9496427	0.97527474
0.0	0.97799927	0.9518978	0.9105951	0.96239233	0.9426344	0.9551347	0.9727412	0.9784055	0.9496427	0.97527474
0.0	0.9996449	0.9987889	0.99971634	0.9986765	0.9992717	0.99811006	0.9990221	0.9965863	0.9988955	0.9995096
0.0	0.9992908	0.99961543	0.99986553	0.9995974	0.99952865	0.9987204	0.9987696	0.998733	0.9993513	0.9994281
0.0	0.97799927	0.9518978	0.9105951	0.96239233	0.9426344	0.9551347	0.9727412	0.9784055	0.9496427	0.97527474
0.0	0.9982153	0.9985744	0.999736	0.9932547	0.9981293	0.9920421	0.9969798	0.99749017	0.9961398	0.9982494
0.0	0.9982153	0.9985744	0.999736	0.9932546	0.9981293	0.9920421	0.9969798	0.99749017	0.9961398	0.9982494
0.0	0.9982153	0.9985744	0.999736	0.9932547	0.9981293	0.9920421	0.9969798	0.99749017	0.9961398	0.9982494
0.0	0.9982153	0.9985744	0.999736	0.9932547	0.9981293	0.9920421	0.9969798	0.99749017	0.9961398	0.9982494
0.0	0.9982153	0.9985744	0.999736	0.9932547	0.9981293	0.9920421	0.9969798	0.99749017	0.9961398	0.9982494
0.0	0.0026770006	0.008567921	0.22606285	0.12652107	0.00065475085	0.028058872	0.0018345497	0.10083579	0.5287355	0.96119696
0.0	0.0050538974	0.0012848312	0.031792607	0.010393036	0.00020947584	0.009852982	0.00028023263	0.00048387467	0.44498822	0.0040697567
0.0	0.97799927	0.9518978	0.9105951	0.96239233	0.9426344	0.9551347	0.9727412	0.9784055	0.9496427	0.97527474
0.0	0.78994995	0.9365386	0.0051190616	0.96532893	0.052043024	0.8802515	0.9736897	0.81011486	0.7367851	0.7847004
0.0	0.13018754	0.4957894	0.06176938	0.032918938	0.26445416	0.05766176	0.008715792	0.08177365	0.026704617	0.30345696
0.0	0.99800915	0.9988667	0.99946326	0.9909593	0.9972988	0.99481803	0.99780697	0.9962165	0.9975395	0.99865866
0.0	0.97799927	0.9518978	0.9105951	0.96239233	0.9426344	0.9551347	0.9727412	0.9784055	0.9496427	0.97527474
0.0	0.99774027	0.9975267	0.9990478	0.9886784	0.997062	0.9924495	0.99782276	0.98831826	0.9949616	0.99801373
0.0	0.97799927	0.9518978	0.9105951	0.96239233	0.9426344	0.9551347	0.9727412	0.9784055	0.9496427	0.97527474
0.0	0.97799927	0.9518978	0.9105951	0.96239233	0.9426344	0.9551347	0.9727412	0.9784055	0.9496427	0.97527474
0.0	0.97799927	0.9518978	0.9105951	0.96239233	0.9426344	0.9551347	0.9727412	0.9784055	0.9496427	0.97527474
0.0	0.97799927	0.9518978	0.9105951	0.96239233	0.9426344	0.9551347	0.9727412	0.9784055	0.9496427	0.97527474
0.0	0.97799927	0.9518978	0.9105951	0.96239233	0.9426344	0.9551347	0.9727412	0.9784055	0.9496427	0.97527474
0.0	0.97799927	0.9518978	0.9105951	0.96239233	0.9426344	0.9551347	0.9727412	0.9784055	0.9496427	0.97527474
0.0	0.97799927	0.9518978	0.9105951	0.96239233	0.9426344	0.9551347	0.9727412	0.9784055	0.9496427	0.97527474
0.0	0.9984705	0.99860555	0.9994906	0.9904723	0.9972792	0.99530846	0.99803716	0.99591666	0.9973533	0.9988563
0.0	0.97799927	0.9518978	0.9105951	0.96239233	0.9426344	0.9551347	0.9727412	0.9784055	0.9496427	0.97527474
0.0	0.97799927	0.9518978	0.9105951	0.96239233	0.9426344	0.9551347	0.9727412	0.9784055	0.9496427	0.97527474
0.0	0.97799927	0.9518978	0.9105951	0.96239233	0.9426344	0.9551347	0.9727412	0.9784055	0.9496427	0.97527474
0.0	0.97799927	0.9518978	0.9105951	0.96239233	0.9426344	0.9551347	0.9727412	0.9784055	0.9496427	0.97527474
0.0	0.97799927	0.9518978	0.9105951	0.96239233	0.9426344	0.9551347	0.9727412	0.9784055	0.9496427	0.97527474
0.0	0.9996449	0.9987889	0.99971634	0.9986765	0.9992717	0.99811006	0.9990221	0.9965863	0.9988955	0.9995096
0.0	0.97799927	0.9518978	0.9105951	0.96239233	0.9426344	0.9551347	0.9727412	0.9784055	0.9496427	0.97527474
0.0	0.97799927	0.9518978	0.9105951	0.96239233	0.9426344	0.9551347	0.9727412	0.9784055	0.9496427	0.97527474
0.0	0.97799927	0.9518978	0.9105951	0.96239233	0.9426344	0.9551347	0.9727412	0.9784055	0.9496427	0.97527474
0.0	0.97799927	0.9518978	0.9105951	0.96239233	0.9426344	0.9551347	0.9727412	0.9784055	0.9496427	0.97527474
0.0	0.97799927	0.9518978	0.9105951	0.96239233	0.9426344	0.9551347	0.9727412	0.9784055	0.9496427	0.97527474
0.0	0.97799927	0.9518978	0.9105951	0.96239233	0.9426344	0.9551347	0.9727412	0.9784055	0.9496427	0.97527474
0.0	0.99827254	0.99712414	0.9990742	0.98948824	0.9974483	0.98957133	0.9942906	0.9960503	0.9886628	0.9988117
0.0	0.9982035	0.999617	0.99877304	0.9969415	0.99821633	0.9966922	0.99816835	0.9925028	0.9986584	0.99623126
0.0	0.056346092	0.9731688	0.8291432	0.1774593	0.55874383	0.3730424	0.5850932	0.5255253	0.7710205	0.7586646
0.0	0.29627526	0.64503354	0.99794036	0.37976953	0.8874318	0.6875181	0.9868519	0.9246592	0.9946326	0.929029
0.0	0.032347817	0.18400177	0.7045558	0.5116581	0.737424	0.8455408	0.22138368	0.6724316	0.5632639	0.39646748
0.0	0.27614173	0.97946006	0.89678544	0.77672225	0.7001142	0.084647335	0.40809035	0.12379635	0.8600649	0.19118851
0.0	0.2755516	0.26999485	0.9158007	0.692342	0.71152645	0.20105843	0.0351143	0.30603316	0.7011011	0.3391166
0.0	0.9012747	0.73830646	0.9910992	0.1878839	0.9498528	0.99384886	0.6982462	0.9869543	0.903121	0.93708324
0.0	0.02792803	0.06206056	0.60142356	0.2678987	0.7003836	0.08657779	0.64882755	0.595192	0.621678	0.350027
0.0	0.35998243	0.7899062	0.77246654	0.21860613	0.6250916	0.7399007	0.0137047265	0.42665443	0.805872	0.7537811
0.0	0.0005548735	0.50497127	0.36514413	0.16448115	0.0044956645	0.70785844	0.00044605782	0.56934166	0.027883807	0.7399447
0.0	0.9996542	0.9999366	0.99995816	0.9993637	0.99962187	0.99964	0.9997181	0.9998772	0.9997756	0.9996419
0.0	0.0006534704	0.0009353297	0.0007464788	0.000167222	0.0015062498	0.0006021607	0.00045780162	0.0003827441	0.00019129246	0.0031066241
0.0	0.00021641112	0.0028237996	0.017737588	0.004368938	0.0046331035	0.008952772	0.0025550749	0.0024497106	0.006542732	0.004997521
0.0	0.052162126	0.2632616	0.00025649264	0.18542027	0.0022959034	0.007655985	3.446983e-05	0.025871722	0.0024770552	0.27042294
0.0	0.9581439	0.9434507	0.7590227	0.52565646	0.11010313	0.8541809	0.5349406	0.7741434	0.93265	0.80928296
0.0	0.96762645	0.9928296	0.99381953	0.9633057	0.96227586	0.9748871	0.97638696	0.9890282	0.98409986	0.99025935
0.0	0.97799927	0.9518978	0.9105951	0.96239233	0.9426344	0.9551347	0.9727412	0.9784055	0.9496427	0.97527474
0.0	0.9991843	0.9990601	0.9997471	0.99899334	0.99872607	0.99781215	0.9972095	0.99715817	0.9985051	0.9991284
0.0	0.99821043	0.9984181	0.9994123	0.98823905	0.99676764	0.99097216	0.99742424	0.9951023	0.9968827	0.9987464
0.0	0.97799927	0.9518978	0.9105951	0.96239233	0.9426344	0.9551347	0.9727412	0.9784055	0.9496427	0.97527474
0.0	0.99943274	0.99949455	0.9686433	0.9940896	0.9988329	0.53112805	0.9997706	0.99995255	0.9833941	0.9996996
0.0	0.99805605	0.9994518	0.9998171	0.9958692	0.9982014	0.99346197	0.9980258	0.9975904	0.99757403	0.9985299
0.0	0.99870837	0.9998136	0.99984944	0.99782455	0.9989699	0.9974821	0.9986557	0.9990299	0.9989164	0.9987632
0.0	0.9986135	0.99756	0.999469	0.99226296	0.99839216	0.990831	0.99689925	0.9971872	0.99067044	0.999
0.0	0.0051418496	0.0047058663	0.022514295	0.0033055737	0.01478652	0.0035124077	0.0009780681	0.0010211715	0.003872971	0.011045303
0.0	0.9973097	0.9963775	0.99866414	0.9845259	0.99638844	0.981561	0.9907404	0.99341995	0.9835369	0.99837095
0.0	0.005141852	0.0047058663	0.022514304	0.0033055737	0.01478652	0.0035124077	0.0009780681	0.0010211709	0.0038729692	0.011045303
0.0	0.9973097	0.9963775	0.99866414	0.9845259	0.99638844	0.981561	0.9907404	0.99341995	0.9835369	0.99837095
0.0	0.97799927	0.9518978	0.9105951	0.96239233	0.9426344	0.9551347	0.9727412	0.9784055	0.9496427	0.97527474
0.0	0.97799927	0.9518978	0.9105951	0.96239233	0.9426344	0.9551347	0.9727412	0.9784055	0.9496427	0.97527474
0.0	0.97799927	0.9518978	0.9105951	0.96239233	0.9426344	0.9551347	0.9727412	0.9784055	0.9496427	0.97527474
0.0	0.9992908	0.99961543	0.99986553	0.9995974	0.99952865	0.9987204	0.9987696	0.998733	0.9993513	0.9994281
0.0	0.97799927	0.9518978	0.9105951	0.96239233	0.9426344	0.9551347	0.9727412	0.9784055	0.9496427	0.97527474
0.0	0.9982153	0.9985744	0.999736	0.9932547	0.9981293	0.9920421	0.9969798	0.99749017	0.9961398	0.9982494
0.0	0.97799927	0.9518978	0.9105951	0.96239233	0.9426344	0.9551347	0.9727412	0.9784055	0.9496427	0.97527474
0.0	0.9992908	0.99961543	0.99986553	0.9995974	0.99952865	0.9987204	0.9987696	0.998733	0.9993513	0.9994281
0.0	0.97799927	0.9518978	0.9105951	0.96239233	0.9426344	0.9551347	0.9727412	0.9784055	0.9496427	0.97527474
0.0	0.00012135602	9.5565614e-05	0.00020611586	0.00031632982	0.0003870346	0.00020481485	5.891606e-05	0.00016539883	3.21041e-05	7.924218e-05
0.0	0.97799927	0.9518978	0.9105951	0.96239233	0.9426344	0.9551347	0.9727412	0.9784055	0.9496427	0.97527474
0.0	0.97799927	0.9518978	0.9105951	0.96239233	0.9426344	0.9551347	0.9727412	0.9784055	0.9496427	0.97527474
0.0	0.9992908	0.99961543	0.99986553	0.9995974	0.99952865	0.9987204	0.9987696	0.998733	0.9993513	0.9994281
0.0	0.97799927	0.9518978	0.9105951	0.96239233	0.9426344	0.9551347	0.9727412	0.9784055	0.9496427	0.97527474
0.0	0.9982174	0.9991891	0.99950826	0.9979893	0.9994072	0.99357516	0.9990663	0.9985461	0.99880767	0.99929595
0.0	0.9992908	0.99961543	0.99986553	0.9995974	0.99952865	0.9987204	0.9987696	0.998733	0.9993513	0.9994281
0.0	0.97799927	0.9518978	0.9105951	0.96239233	0.9426344	0.9551347	0.9727412	0.9784055	0.9496427	0.97527474
0.0	0.00012135602	9.5565614e-05	0.00020611586	0.00031633012	0.0003870346	0.00020481485	5.891606e-05	0.00016539883	3.21041e-05	7.924218e-05
0.0	0.99908376	0.99684805	0.9993254	0.98942125	0.9979814	0.9912982	0.9938892	0.99636334	0.9918646	0.9992367
0.0	0.0051418496	0.0047058663	0.022514295	0.0033055737	0.01478652	0.0035124063	0.0009780686	0.0010211709	0.0038729692	0.011045298
0.0	0.033731434	0.65391725	0.05353487	0.22096653	0.82260466	0.25204927	0.0026289895	0.022919042	0.04181272	0.2501142
0.0	0.044443104	0.058349747	0.0037185631	0.0017978274	0.0020871966	0.015054432	0.0076449225	0.0018726117	0.00061142014	0.0010037993
0.0	0.9957022	0.9990958	0.99828583	0.9913106	0.9966853	0.9900333	0.9950805	0.972224	0.99576473	0.9920196
0.0	0.9957022	0.9990958	0.99828583	0.9913106	0.9966853	0.9900333	0.9950805	0.972224	0.99576473	0.9920196
0.0	0.9957022	0.9990958	0.99828583	0.9913106	0.9966853	0.9900333	0.9950805	0.972224	0.99576473	0.9920196
0.0	0.9957022	0.9990958	0.99828583	0.9913106	0.9966853	0.9900333	0.9950805	0.972224	0.99576473	0.9920196
0.0	0.97799927	0.9518978	0.9105951	0.96239233	0.9426344	0.9551347	0.9727412	0.9784055	0.9496427	0.97527474
0.0	0.97799927	0.9518978	0.9105951	0.96239233	0.9426344	0.9551347	0.9727412	0.9784055	0.9496427	0.97527474
0.0	0.97799927	0.9518978	0.9105951	0.96239233	0.9426344	0.9551347	0.9727412	0.9784055	0.9496427	0.97527474
0.0	0.97799927	0.9518978	0.9105951	0.96239233	0.9426344	0.9551347	0.9727412	0.9784055	0.9496427	0.97527474
0.0	0.97799927	0.9518978	0.9105951	0.96239233	0.9426344	0.9551347	0.9727412	0.9784055	0.9496427	0.97527474
0.0	0.97799927	0.9518978	0.9105951	0.96239233	0.9426344	0.9551347	0.9727412	0.9784055	0.9496427	0.97527474
0.0	0.97799927	0.9518978	0.9105951	0.96239233	0.9426344	0.9551347	0.9727412	0.9784055	0.9496427	0.97527474
0.0	0.9986135	0.99756	0.999469	0.99226296	0.99839216	0.990831	0.99689925	0.9971872	0.99067044	0.999
0.0	0.97799927	0.9518978	0.9105951	0.96239233	0.9426344	0.9551347	0.9727412	0.9784055	0.9496427	0.97527474
0.0	0.9823515	0.99835926	0.99805695	0.9903858	0.99618334	0.9864833	0.9980459	0.9742474	0.99164736	0.99079484
0.0	0.99752325	0.99667066	0.9987863	0.98675716	0.99666435	0.98549694	0.991755	0.9946302	0.9843353	0.99865085
0.0	0.0051418496	0.004705861	0.022514299	0.0033055737	0.01478652	0.0035124063	0.0009780686	0.0010211709	0.003872971	0.011045303
0.0	0.0051418496	0.0047058663	0.022514295	0.0033055737	0.01478652	0.0035124077	0.0009780681	0.0010211709	0.003872971	0.011045303
0.0	0.00021641134	0.0022870458	0.016901558	0.004368938	0.0031934527	0.0054695136	0.0025550714	0.0022201638	0.0025146874	0.005168398
0.0	0.97799927	0.9518978	0.9105951	0.96239233	0.9426344	0.9551347	0.9727412	0.9784055	0.9496427	0.97527474
0.0	0.005561313	0.0055117747	0.022514304	0.0035668125	0.01478652	0.0041620503	0.0010638909	0.0011371982	0.0044789496	0.011045303
0.0	0.9957022	0.9990958	0.99828583	0.9913106	0.9966853	0.9900333	0.9950805	0.972224	0.99576473	0.9920196
0.0	0.97799927	0.9518978	0.9105951	0.96239233	0.9426344	0.9551347	0.9727412	0.9784055	0.9496427	0.97527474
0.0	0.97799927	0.9518978	0.9105951	0.96239233	0.9426344	0.9551347	0.9727412	0.9784055	0.9496427	0.97527474
0.0	0.97799927	0.9518978	0.9105951	0.96239233	0.9426344	0.9551347	0.9727412	0.9784055	0.9496427	0.97527474
0.0	0.99668604	0.99507856	0.99858046	0.9832523	0.9957355	0.9777038	0.98812336	0.9927275	0.9785882	0.99830866
0.0	0.97799927	0.9518978	0.9105951	0.96239233	0.9426344	0.9551347	0.9727412	0.9784055	0.9496427	0.97527474
0.0	0.97799927	0.9518978	0.9105951	0.96239233	0.9426344	0.9551347	0.9727412	0.9784055	0.9496427	0.97527474
0.0	0.97799927	0.9518978	0.9105951	0.96239233	0.9426344	0.9551347	0.9727412	0.9784055	0.9496427	0.97527474
0.0	0.97799927	0.9518978	0.9105951	0.96239233	0.9426344	0.9551347	0.9727412	0.9784055	0.9496427	0.97527474
0.0	0.40734482	0.97869486	0.85665995	0.79444075	0.81782186	0.54126763	0.9149631	0.4096923	0.5558952	0.93041927
0.0	0.97799927	0.9518978	0.9105951	0.96239233	0.9426344	0.9551347	0.9727412	0.9784055	0.9496427	0.97527474
0.0	0.97799927	0.9518978	0.9105951	0.96239233	0.9426344	0.9551347	0.9727412	0.9784055	0.9496427	0.97527474
0.0	0.9993432	0.99902976	0.9998876	0.99866295	0.99952877	0.9977883	0.99884546	0.9988165	0.9976534	0.99967635
0.0	0.97799927	0.9518978	0.9105951	0.96239233	0.9426344	0.9551347	0.9727412	0.9784055	0.9496427	0.97527474
0.0	0.005141852	0.0047058663	0.022514299	0.0033055737	0.01478652	0.0035124077	0.0009780686	0.0010211709	0.003872971	0.011045303
0.0	0.97799927	0.9518978	0.9105951	0.96239233	0.9426344	0.9551347	0.9727412	0.9784055	0.9496427	0.97527474
0.0	0.80838096	0.9864471	0.8359238	7.880624e-05	0.50514024	0.039684832	0.6404598	0.0042307335	0.8117067	0.74779993
0.0	0.97799927	0.9518978	0.9105951	0.96239233	0.9426344	0.9551347	0.9727412	0.9784055	0.9496427	0.97527474
0.0	0.0051418496	0.0047058663	0.022514304	0.0033055737	0.01478652	0.0035124077	0.0009780681	0.0010211709	0.0038729692	0.011045303
0.0	0.40734494	0.97869486	0.85666007	0.79444075	0.81782174	0.5412677	0.914963	0.40969256	0.55589545	0.93041927
0.0	0.9957022	0.9990958	0.99828583	0.9913106	0.9966853	0.9900333	0.9950805	0.972224	0.99576473	0.9920196
0.0	0.97799927	0.9518978	0.9105951	0.96239233	0.9426344	0.9551347	0.9727412	0.9784055	0.9496427	0.97527474
0.0	0.99523157	0.99922097	0.9984623	0.9919699	0.99708587	0.99121594	0.99589336	0.97959876	0.99567443	0.9920115
0.0	0.00035252346	0.025076285	0.0067141205	0.05848083	0.0006194268	0.0079486845	0.0011273399	0.0021367702	0.00028103823	0.18729511
0.0	0.02568744	0.006670966	0.05107718	0.004951807	0.034555424	0.006763168	0.001410611	0.0020513115	0.01048353	0.03847897
0.0	0.9985688	0.99856865	0.9995291	0.9884692	0.99789304	0.9941374	0.9971679	0.99558	0.9974566	0.9989792
0.0	0.97799927	0.9518978	0.9105951	0.96239233	0.9426344	0.9551347	0.9727412	0.9784055	0.9496427	0.97527474
0.0	0.99805605	0.9994518	0.9998171	0.9958692	0.9982014	0.99346197	0.9980258	0.9975904	0.99757403	0.9985299
0.0	0.97799927	0.9518978	0.9105951	0.96239233	0.9426344	0.9551347	0.9727412	0.9784055	0.9496427	0.97527474
0.0	0.00021641112	0.0028237996	0.017737588	0.004368938	0.0046331035	0.008952772	0.0025550737	0.0024497106	0.006542732	0.004997521
0.0	0.00021641134	0.0022870458	0.016901549	0.0043689357	0.0031934527	0.005469516	0.0025550714	0.0022201638	0.0025146874	0.005168398
0.0	0.99899524	0.9991867	0.99975115	0.99901414	0.9988833	0.99804926	0.9968928	0.99719846	0.99847966	0.99903786
0.0	0.0055648033	0.0054423353	0.025540292	0.0035822017	0.016692663	0.0039865086	0.0011135866	0.001151986	0.003872971	0.0114403535
0.0	0.007739272	0.0072613508	0.034203347	0.0051362496	0.022000806	0.0057591298	0.0013580563	0.0016067972	0.006334436	0.01556347
0.0	0.648976	0.8906287	0.9303353	0.30982032	0.8464411	0.52832156	0.87881726	0.5194866	0.66487646	0.9291029
0.0	0.97799927	0.9518978	0.9105951	0.96239233	0.9426344	0.9551347	0.9727412	0.9784055	0.9496427	0.97527474
0.0	0.0002958984	0.0018339361	0.012414721	0.0013940624	0.000107200525	0.048115112	0.0008181597	0.0009956643	0.14025547	0.0031554026
0.0	0.97799927	0.9518978	0.9105951	0.96239233	0.9426344	0.9551347	0.9727412	0.9784055	0.9496427	0.97527474
0.0	0.3619863	0.8786919	0.82127106	0.42795002	0.7324795	0.7331392	0.24332385	0.28289407	0.5993652	0.55313903
0.0	0.9957022	0.9990958	0.99828583	0.9913106	0.9966853	0.9900333	0.9950805	0.972224	0.99576473	0.9920196
0.0	0.99346536	0.9932719	0.9994387	0.9432604	0.9724702	0.99747425	0.9879952	0.97867054	0.99680114	0.99514043
0.0	0.97799927	0.9518978	0.9105951	0.96239233	0.9426344	0.9551347	0.9727412	0.9784055	0.9496427	0.97527474
0.0	0.97799927	0.9518978	0.9105951	0.96239233	0.9426344	0.9551347	0.9727412	0.9784055	0.9496427	0.97527474
0.0	0.97799927	0.9518978	0.9105951	0.96239233	0.9426344	0.9551347	0.9727412	0.9784055	0.9496427	0.97527474
0.0	0.9992908	0.99961543	0.99986553	0.9995974	0.99952865	0.9987204	0.9987696	0.998733	0.9993513	0.9994281
0.0	0.97799927	0.9518978	0.9105951	0.96239233	0.9426344	0.9551347	0.9727412	0.9784055	0.9496427	0.97527474
0.0	0.97799927	0.9518978	0.9105951	0.96239233	0.9426344	0.9551347	0.9727412	0.9784055	0.9496427	0.97527474
0.0	0.97799927	0.9518978	0.9105951	0.96239233	0.9426344	0.9551347	0.9727412	0.9784055	0.9496427	0.97527474
0.0	0.99668604	0.99507856	0.99858046	0.9832523	0.9957355	0.9777038	0.98812336	0.9927275	0.9785882	0.99830866
0.0	0.97799927	0.9518978	0.9105951	0.96239233	0.9426344	0.9551347	0.9727412	0.9784055	0.9496427	0.97527474
0.0	0.9981199	0.98084867	0.99294245	0.95908797	0.9950235	0.92557764	0.9735125	0.9492499	0.980205	0.9829846
0.0	0.99811554	0.9980026	0.9990709	0.9911684	0.9976162	0.995142	0.99802196	0.9904766	0.99633944	0.9979134
0.0	0.97799927	0.9518978	0.9105951	0.96239233	0.9426344	0.9551347	0.9727412	0.9784055	0.9496427	0.97527474
0.0	0.9978923	0.99341524	0.99668473	0.9054574	0.9857444	0.9501931	0.9826734	0.9854795	0.9514033	0.982793
0.0	0.19484882	0.05249156	0.024959784	0.11410797	0.43987268	0.8422235	0.00015916015	0.116649434	0.0022794162	0.020494169
0.0	0.0026828733	0.00031445656	0.046245884	0.00076393085	0.12490686	0.001154025	0.002040609	0.005010862	1.3574578e-05	0.0005975412
0.0	0.97799927	0.9518978	0.9105951	0.96239233	0.9426344	0.9551347	0.9727412	0.9784055	0.9496427	0.97527474
0.0	0.97799927	0.9518978	0.9105951	0.96239233	0.9426344	0.9551347	0.9727412	0.9784055	0.9496427	0.97527474
0.0	0.99729234	0.9979013	0.9992434	0.98179793	0.9960963	0.9874121	0.9957354	0.9911821	0.9949974	0.99826115
0.0	0.9995983	0.9995455	0.99986017	0.9990639	0.9994357	0.9991984	0.99951327	0.9986405	0.9992374	0.9995746
0.0	0.9993432	0.99902976	0.9998876	0.99866295	0.99952877	0.9977883	0.99884546	0.9988165	0.9976534	0.99967635
0.0	0.99940014	0.9993337	0.99982625	0.9987405	0.99913776	0.99876875	0.99930847	0.9975285	0.99853134	0.99944955
0.0	0.97799927	0.9518978	0.9105951	0.96239233	0.9426344	0.9551347	0.9727412	0.9784055	0.9496427	0.97527474
0.0	0.0051418496	0.0047058663	0.022514299	0.0033055737	0.01478652	0.0035124063	0.0009780681	0.0010211715	0.0038729692	0.011045303
0.0	0.0027802798	0.0018949927	0.008717061	0.001929988	0.008785697	0.0020319636	0.0004592418	0.000748638	0.0020606255	0.005034217
0.0	0.9943657	0.6507229	0.9685494	0.72353137	0.9528663	0.6749863	0.90339035	0.6927126	0.9658868	0.9897866
0.0	0.00029932542	0.021348823	0.0009000967	0.10049935	0.010816479	0.0390078	0.0016207356	0.00048401745	0.0028135572	0.13419089
0.0	0.00029932542	0.021348823	0.0009000967	0.10049935	0.010816479	0.0390078	0.0016207356	0.00048401745	0.0028135572	0.13419089
0.0	0.00038908407	0.0033148509	0.7074894	0.24911876	0.00019466423	0.1767924	0.0011101792	0.05250254	0.0045851	0.720932
0.0	0.97799927	0.9518978	0.9105951	0.96239233	0.9426344	0.9551347	0.9727412	0.9784055	0.9496427	0.97527474
0.0	0.97799927	0.9518978	0.9105951	0.96239233	0.9426344	0.9551347	0.9727412	0.9784055	0.9496427	0.97527474
0.0	0.97799927	0.9518978	0.9105951	0.96239233	0.9426344	0.9551347	0.9727412	0.9784055	0.9496427	0.97527474
0.0	0.00012135602	9.5565614e-05	0.00020611586	0.00031632982	0.0003870346	0.00020481485	5.891606e-05	0.00016539883	3.21041e-05	7.924218e-05
0.0	0.0012625488	0.08777698	0.0011118583	0.0037923292	0.04909024	0.008771929	0.0004307718	0.00050575775	0.008014537	0.13924095
0.0	0.97799927	0.9518978	0.9105951	0.96239233	0.9426344	0.9551347	0.9727412	0.9784055	0.9496427	0.97527474
0.0	0.97799927	0.9518978	0.9105951	0.96239233	0.9426344	0.9551347	0.9727412	0.9784055	0.9496427	0.97527474
0.0	0.9992908	0.99961543	0.99986553	0.9995974	0.99952865	0.9987204	0.9987696	0.998733	0.9993513	0.9994281
0.0	0.9939173	0.9976405	0.99967396	0.99646914	0.9990484	0.99951506	0.9994261	0.9986285	0.9989312	0.9995079
0.0	0.0012625488	0.08777698	0.0011118583	0.0037923292	0.04909024	0.008771929	0.0004307718	0.00050575804	0.008014537	0.13924092
0.0	0.74455965	0.27729565	0.26667592	0.55579793	0.4589851	0.7350974	0.37277368	0.17083754	0.60786176	0.5625258
0.0	0.97799927	0.9518978	0.9105951	0.96239233	0.9426344	0.9551347	0.9727412	0.9784055	0.9496427	0.97527474
0.0	0.97799927	0.9518978	0.9105951	0.96239233	0.9426344	0.9551347	0.9727412	0.9784055	0.9496427	0.97527474
0.0	0.97799927	0.9518978	0.9105951	0.96239233	0.9426344	0.9551347	0.9727412	0.9784055	0.9496427	0.97527474
0.0	0.005141852	0.0047058663	0.022514304	0.0033055737	0.01478652	0.0035124077	0.0009780681	0.0010211709	0.003872971	0.011045303
0.0	0.97799927	0.9518978	0.9105951	0.96239233	0.9426344	0.9551347	0.9727412	0.9784055	0.9496427	0.97527474
0.0	0.005141852	0.0047058635	0.022514295	0.0033055737	0.01478652	0.0035124077	0.0009780681	0.0010211709	0.003872971	0.011045298
0.0	0.005760962	0.0059574954	0.023257362	0.0035706805	0.015289683	0.0039182818	0.0011942066	0.001094495	0.0038412574	0.012135406
0.0	0.97799927	0.9518978	0.9105951	0.96239233	0.9426344	0.9551347	0.9727412	0.9784055	0.9496427	0.97527474
0.0	9.347462e-05	0.016726712	0.17370912	0.03389143	0.00025586394	0.019272873	0.035497088	0.025666645	0.014394392	0.3779255
0.0	0.0053420574	0.004722191	0.022514299	0.0035870504	0.013912286	0.0058087246	0.0011177507	0.0010184321	0.004251921	0.012451471
0.0	0.9996449	0.9987889	0.99971634	0.9986765	0.9992717	0.99811006	0.9990221	0.9965863	0.9988955	0.9995096
0.0	0.9996449	0.9987889	0.99971634	0.9986765	0.9992717	0.99811006	0.9990221	0.9965863	0.9988955	0.9995096
0.0	0.9992908	0.99961543	0.99986553	0.9995974	0.99952865	0.9987204	0.9987696	0.998733	0.9993513	0.9994281
0.0	0.00012135602	9.5565614e-05	0.00020611586	0.00031632982	0.00038703423	0.00020481485	5.891606e-05	0.00016539883	3.21041e-05	7.924218e-05
0.0	0.0012625488	0.087776944	0.0011118583	0.0037923292	0.04909024	0.008771929	0.0004307718	0.00050575775	0.008014541	0.13924092
0.0	0.9992908	0.99961543	0.99986553	0.9995974	0.99952865	0.9987204	0.9987696	0.998733	0.9993513	0.9994281
0.0	0.00012135602	9.5565614e-05	0.00020611586	0.00031633012	0.0003870346	0.00020481485	5.891606e-05	0.00016539883	3.21041e-05	7.924218e-05
0.0	0.0012625494	0.08777698	0.0011118583	0.003792331	0.04909024	0.008771929	0.0004307718	0.00050575775	0.008014537	0.13924092
0.0	0.9996449	0.9987889	0.99971634	0.9986765	0.9992717	0.99811006	0.9990221	0.9965863	0.9988955	0.9995096
0.0	0.9992908	0.99961543	0.99986553	0.9995974	0.99952865	0.9987204	0.9987696	0.998733	0.9993513	0.9994281
0.0	0.00012135602	9.5565614e-05	0.00020611586	0.00031632982	0.0003870346	0.00020481485	5.891606e-05	0.00016539883	3.21041e-05	7.924218e-05
0.0	0.0012625488	0.087776944	0.0011118583	0.0037923292	0.04909024	0.008771929	0.0004307718	0.00050575775	0.008014541	0.13924089
0.0	0.9996449	0.9987889	0.99971634	0.9986765	0.9992717	0.99811006	0.9990221	0.9965863	0.9988955	0.9995096
0.0	0.9992908	0.99961543	0.99986553	0.9995974	0.99952865	0.9987204	0.9987696	0.998733	0.9993513	0.9994281
0.0	0.00012135602	9.5565614e-05	0.00020611586	0.00031633012	0.0003870346	0.00020481485	5.891606e-05	0.00016539883	3.21041e-05	7.924218e-05
0.0	0.0012625488	0.08777698	0.0011118583	0.0037923292	0.04909024	0.008771929	0.0004307718	0.00050575775	0.008014541	0.13924092
0.0	0.97799927	0.9518978	0.9105951	0.96239233	0.9426344	0.9551347	0.9727412	0.9784055	0.9496427	0.97527474
0.0	0.97799927	0.9518978	0.9105951	0.96239233	0.9426344	0.9551347	0.9727412	0.9784055	0.9496427	0.97527474
0.0	0.99714065	0.9970721	0.99888176	0.98668295	0.9964869	0.9915292	0.99755245	0.9855049	0.9943692	0.9975464
0.0	0.005604511	0.005429608	0.023733698	0.0033055737	0.016768571	0.0037950936	0.0010805937	0.0010307884	0.0039511244	0.01148599
0.0	0.0008107473	0.08070818	0.00024444854	0.96239233	0.048185494	0.00064731744	0.0016016688	0.08242889	0.056400016	0.00022582398
0.0	0.9979583	0.99935895	0.99979454	0.9967997	0.99932814	0.9983734	0.9989046	0.9984598	0.9982204	0.998979
0.0	0.97799927	0.9518978	0.9105951	0.96239233	0.9426344	0.9551347	0.9727412	0.9784055	0.9496427	0.97527474
0.0	0.5047922	0.9847685	0.90156984	0.8496698	0.86060005	0.6458363	0.93728596	0.5089533	0.6796275	0.9556145
0.0	0.4748148	0.9873998	0.90239143	0.86003715	0.8744293	0.651688	0.94576603	0.50390714	0.6661762	0.9414133
0.0	0.49428445	0.98584044	0.89705664	0.85746664	0.8491688	0.6611248	0.9461043	0.54040337	0.67010945	0.9502556
0.0	0.5646357	0.9957522	0.90398526	0.8848605	0.91180384	0.8165107	0.96655923	0.6543104	0.7485392	0.97409576
0.0	0.50389767	0.9869981	0.9000436	0.84518677	0.87348384	0.6545682	0.92989564	0.5255395	0.63015145	0.9383954
0.0	0.5095101	0.9871952	0.8979328	0.8387113	0.8547967	0.6629543	0.94024605	0.51435	0.650343	0.94676
0.0	0.5124337	0.98614097	0.9110429	0.83764595	0.85770595	0.685128	0.94648504	0.51647085	0.6414766	0.9455397
0.0	0.99708694	0.9994079	0.9985879	0.99535525	0.9975159	0.9938008	0.99716765	0.98849547	0.9979862	0.99521035
0.0	0.97799927	0.9518978	0.9105951	0.96239233	0.9426344	0.9551347	0.9727412	0.9784055	0.9496427	0.97527474
0.0	0.97799927	0.9518978	0.9105951	0.96239233	0.9426344	0.9551347	0.9727412	0.9784055	0.9496427	0.97527474
0.0	0.97799927	0.9518978	0.9105951	0.96239233	0.9426344	0.9551347	0.9727412	0.9784055	0.9496427	0.97527474
0.0	0.97799927	0.9518978	0.9105951	0.96239233	0.9426344	0.9551347	0.9727412	0.9784055	0.9496427	0.97527474
0.0	0.99726933	0.99953043	0.99860007	0.9944946	0.9978119	0.99517894	0.99653256	0.98941225	0.99817824	0.9955396
0.0	0.9957022	0.9990958	0.99828583	0.9913106	0.9966853	0.9900333	0.9950805	0.972224	0.99576473	0.9920196
0.0	0.9957022	0.9990958	0.99828583	0.9913106	0.9966853	0.9900333	0.9950805	0.972224	0.99576473	0.9920196
0.0	0.9957022	0.9990958	0.99828583	0.9913106	0.9966853	0.9900333	0.9950805	0.972224	0.99576473	0.9920196
0.0	0.9957022	0.9990958	0.99828583	0.9913106	0.9966853	0.9900333	0.9950805	0.972224	0.99576473	0.9920196
0.0	0.99708694	0.9994079	0.9985879	0.99535525	0.9975159	0.9938008	0.99716765	0.98849547	0.9979862	0.99521035
0.0	0.97799927	0.9518978	0.9105951	0.96239233	0.9426344	0.9551347	0.9727412	0.9784055	0.9496427	0.97527474
0.0	0.97799927	0.9518978	0.9105951	0.96239233	0.9426344	0.9551347	0.9727412	0.9784055	0.9496427	0.97527474
0.0	0.97799927	0.9518978	0.9105951	0.96239233	0.9426344	0.9551347	0.9727412	0.9784055	0.9496427	0.97527474
0.0	0.99720615	0.9994116	0.99856406	0.9942871	0.9977658	0.9951084	0.9966319	0.9870055	0.9980963	0.9953876
0.0	0.97799927	0.9518978	0.9105951	0.96239233	0.9426344	0.9551347	0.9727412	0.9784055	0.9496427	0.97527474
0.0	0.97799927	0.9518978	0.9105951	0.96239233	0.9426344	0.9551347	0.9727412	0.9784055	0.9496427	0.97527474
0.0	0.97799927	0.9518978	0.9105951	0.96239233	0.9426344	0.9551347	0.9727412	0.9784055	0.9496427	0.97527474
0.0	0.97799927	0.9518978	0.9105951	0.96239233	0.9426344	0.9551347	0.9727412	0.9784055	0.9496427	0.97527474
0.0	0.9981199	0.98084867	0.99294245	0.95908797	0.9950235	0.92557764	0.9735125	0.9492499	0.980205	0.9829846
0.0	0.99714065	0.9970721	0.99888176	0.98668295	0.9964869	0.9915292	0.99755245	0.9855049	0.9943692	0.9975464
0.0	0.97799927	0.9518978	0.9105951	0.96239233	0.9426344	0.9551347	0.9727412	0.9784055	0.9496427	0.97527474
0.0	0.9979583	0.99935895	0.99979454	0.9967997	0.99932814	0.9983734	0.9989046	0.9984598	0.9982204	0.998979
0.0	0.97799927	0.9518978	0.9105951	0.96239233	0.9426344	0.9551347	0.9727412	0.9784055	0.9496427	0.97527474
0.0	0.97799927	0.9518978	0.9105951	0.96239233	0.9426344	0.9551347	0.9727412	0.9784055	0.9496427	0.97527474
0.0	0.9823515	0.99835926	0.99805695	0.9903858	0.99618334	0.9864833	0.9980459	0.9742474	0.99164724	0.99079484
0.0	0.033731434	0.6539172	0.05353487	0.22096653	0.82260466	0.25204927	0.0026289881	0.022919042	0.04181272	0.2501142
0.0	0.97799927	0.9518978	0.9105951	0.96239233	0.9426344	0.9551347	0.9727412	0.9784055	0.9496427	0.97527474
0.0	0.97799927	0.9518978	0.9105951	0.96239233	0.9426344	0.9551347	0.9727412	0.9784055	0.9496427	0.97527474
0.0	0.97799927	0.9518978	0.9105951	0.96239233	0.9426344	0.9551347	0.9727412	0.9784055	0.9496427	0.97527474
0.0	0.97799927	0.9518978	0.9105951	0.96239233	0.9426344	0.9551347	0.9727412	0.9784055	0.9496427	0.97527474
0.0	0.97799927	0.9518978	0.9105951	0.96239233	0.9426344	0.9551347	0.9727412	0.9784055	0.9496427	0.97527474
0.0	0.97799927	0.9518978	0.9105951	0.96239233	0.9426344	0.9551347	0.9727412	0.9784055	0.9496427	0.97527474
0.0	0.97799927	0.9518978	0.9105951	0.96239233	0.9426344	0.9551347	0.9727412	0.9784055	0.9496427	0.97527474
0.0	0.97799927	0.9518978	0.9105951	0.96239233	0.9426344	0.9551347	0.9727412	0.9784055	0.9496427	0.97527474
0.0	0.97799927	0.9518978	0.9105951	0.96239233	0.9426344	0.9551347	0.9727412	0.9784055	0.9496427	0.97527474
0.0	0.97799927	0.9518978	0.9105951	0.96239233	0.9426344	0.9551347	0.9727412	0.9784055	0.9496427	0.97527474
0.0	0.97799927	0.9518978	0.9105951	0.96239233	0.9426344	0.9551347	0.9727412	0.9784055	0.9496427	0.97527474
0.0	0.8557489	0.9751075	0.9983925	0.98747814	0.99237823	0.9941158	0.9925632	0.97861165	0.9894069	0.9956
0.0	0.97799927	0.9518978	0.9105951	0.96239233	0.9426344	0.9551347	0.9727412	0.9784055	0.9496427	0.97527474
0.0	0.9982153	0.9985744	0.999736	0.9932547	0.9981293	0.9920421	0.9969798	0.99749017	0.9961398	0.9982494
0.0	0.9992908	0.99961543	0.99986553	0.9995974	0.99952865	0.9987204	0.9987696	0.998733	0.9993513	0.9994281
0.0	0.97799927	0.9518978	0.9105951	0.96239233	0.9426344	0.9551347	0.9727412	0.9784055	0.9496427	0.97527474
0.0	0.9972193	0.9942694	0.99901724	0.97942364	0.992098	0.9903707	0.9881989	0.9846556	0.9906915	0.9978034
0.0	0.97799927	0.9518978	0.9105951	0.96239233	0.9426344	0.9551347	0.9727412	0.9784055	0.9496427	0.97527474
0.0	0.97799927	0.9518978	0.9105951	0.96239233	0.9426344	0.9551347	0.9727412	0.9784055	0.9496427	0.97527474
0.0	0.99668604	0.99507856	0.99858046	0.9832523	0.9957355	0.9777038	0.98812336	0.9927275	0.9785882	0.99830866
0.0	0.9976018	0.998125	0.9993299	0.9839462	0.9969112	0.98990065	0.9960945	0.9912236	0.9958247	0.9983779
0.0	0.99854624	0.9984737	0.99920446	0.9930362	0.9978544	0.99707353	0.9989255	0.9941063	0.99679273	0.9984919
0.0	0.99953365	0.99930155	0.9999045	0.99887305	0.99957246	0.9989054	0.99919003	0.9990681	0.9984326	0.9997229
0.0	0.9996698	0.9984479	0.9998559	0.9987569	0.99965644	0.9979157	0.9987255	0.99856925	0.99884844	0.9997335
0.0	0.016431244	0.030383883	0.014203852	0.06219957	0.63548684	0.053309374	0.02492041	0.0012593163	0.7435721	0.08540769
0.0	0.99863976	0.99951816	0.99982303	0.9973219	0.9994055	0.9988992	0.99921525	0.99905807	0.99867517	0.9991867
0.0	0.9984492	0.99770063	0.99915016	0.98731405	0.9977889	0.9924942	0.9957235	0.9971934	0.9924394	0.99908924
0.0	0.97799927	0.9518978	0.9105951	0.96239233	0.9426344	0.9551347	0.9727412	0.9784055	0.9496427	0.97527474
0.0	0.4706309	0.27571967	0.7780502	0.1363146	0.6374901	0.19326729	0.04730996	0.12253656	0.20728676	0.34042403
0.0	0.9997168	0.99913543	0.99975973	0.9989806	0.9993844	0.99878687	0.9991622	0.99764913	0.9992041	0.9995915
0.0	0.9925585	0.96928275	0.99904937	0.9975889	0.6593277	0.75240207	0.98398083	0.86636496	0.0024821209	0.977994
0.0	0.4783114	0.8722992	0.013116066	0.9921319	0.000364076	0.9464825	0.44756395	0.9441743	0.012641097	0.91342676
0.0	0.99714065	0.9970721	0.99888176	0.98668295	0.9964869	0.9915292	0.99755245	0.9855049	0.9943692	0.9975464
0.0	0.9967527	0.9992361	0.99928814	0.9982116	0.9996325	0.9976714	0.99921966	0.99801123	0.99922824	0.9993113
0.0	0.97799927	0.9518978	0.9105951	0.96239233	0.9426344	0.9551347	0.9727412	0.9784055	0.9496427	0.97527474
0.0	0.97799927	0.9518978	0.9105951	0.96239233	0.9426344	0.9551347	0.9727412	0.9784055	0.9496427	0.97527474
0.0	0.97799927	0.9518978	0.9105951	0.96239233	0.9426344	0.9551347	0.9727412	0.9784055	0.9496427	0.97527474
0.0	0.97799927	0.9518978	0.9105951	0.96239233	0.9426344	0.9551347	0.9727412	0.9784055	0.9496427	0.97527474
0.0	0.97799927	0.9518978	0.9105951	0.96239233	0.9426344	0.9551347	0.9727412	0.9784055	0.9496427	0.97527474
0.0	0.97799927	0.9518978	0.9105951	0.96239233	0.9426344	0.9551347	0.9727412	0.9784055	0.9496427	0.97527474
0.0	0.9979583	0.99935895	0.99979454	0.9967997	0.99932814	0.9983734	0.9989046	0.9984598	0.9982204	0.998979
0.0	0.9992908	0.99961543	0.99986553	0.9995974	0.99952865	0.9987204	0.9987696	0.998733	0.9993513	0.9994281
0.0	0.97799927	0.9518978	0.9105951	0.96239233	0.9426344	0.9551347	0.9727412	0.9784055	0.9496427	0.97527474
0.0	0.97799927	0.9518978	0.9105951	0.96239233	0.9426344	0.9551347	0.9727412	0.9784055	0.9496427	0.97527474
0.0	0.97799927	0.9518978	0.9105951	0.96239233	0.9426344	0.9551347	0.9727412	0.9784055	0.9496427	0.97527474
0.0	0.9992908	0.99961543	0.99986553	0.9995974	0.99952865	0.9987204	0.9987696	0.998733	0.9993513	0.9994281
0.0	0.97799927	0.9518978	0.9105951	0.96239233	0.9426344	0.9551347	0.9727412	0.9784055	0.9496427	0.97527474
0.0	0.00012135602	9.5565614e-05	0.00020611586	0.00031632982	0.0003870346	0.00020481485	5.891606e-05	0.00016539883	3.21041e-05	7.924218e-05
0.0	0.97799927	0.9518978	0.9105951	0.96239233	0.9426344	0.9551347	0.9727412	0.9784055	0.9496427	0.97527474
0.0	0.9982153	0.9985744	0.999736	0.9932546	0.9981293	0.9920421	0.9969798	0.99749017	0.9961398	0.9982494
0.0	0.9992908	0.99961543	0.99986553	0.9995974	0.99952865	0.9987204	0.9987696	0.998733	0.9993513	0.9994281
0.0	0.97799927	0.9518978	0.9105951	0.96239233	0.9426344	0.9551347	0.9727412	0.9784055	0.9496427	0.97527474
0.0	0.97799927	0.9518978	0.9105951	0.96239233	0.9426344	0.9551347	0.9727412	0.9784055	0.9496427	0.97527474
0.0	0.9972193	0.9942694	0.99901724	0.97942364	0.992098	0.9903707	0.9881989	0.9846556	0.9906915	0.9978034
0.0	0.9496822	0.34265494	0.96745133	0.8992146	0.95781785	0.48358703	0.050556563	0.6925145	0.921009	0.61400425
0.0	0.9724874	0.7596295	0.9813028	0.9932422	0.9461841	0.91974443	0.98809856	0.918554	0.38300508	0.9864085
0.0	0.97799927	0.9518978	0.9105951	0.96239233	0.9426344	0.9551347	0.9727412	0.9784055	0.9496427	0.97527474
0.0	0.97799927	0.9518978	0.9105951	0.96239233	0.9426344	0.9551347	0.9727412	0.9784055	0.9496427	0.97527474
0.0	0.9992908	0.99961543	0.99986553	0.9995974	0.99952865	0.9987204	0.9987696	0.998733	0.9993513	0.9994281
0.0	0.97799927	0.9518978	0.9105951	0.96239233	0.9426344	0.9551347	0.9727412	0.9784055	0.9496427	0.97527474
0.0	0.00012135602	9.5565614e-05	0.00020611586	0.00031633012	0.00038703423	0.00020481485	5.891606e-05	0.00016539883	3.21041e-05	7.924218e-05
0.0	0.0012625488	0.08777697	0.0011118583	0.003792331	0.04909024	0.008771929	0.0004307718	0.00050575804	0.008014537	0.13924095
0.0	0.6268065	0.2917183	0.96632385	0.19410211	0.5119223	0.33609074	0.20834468	0.24530604	0.3605112	0.74639666
0.0	0.5048256	0.22437721	0.9021078	0.11350409	0.28042993	0.23643018	0.06353023	0.10760548	0.25799373	0.61891365
0.0	0.9993432	0.99902976	0.9998876	0.99866295	0.99952877	0.9977883	0.99884546	0.9988165	0.9976534	0.99967635
0.0	0.97799927	0.9518978	0.9105951	0.96239233	0.9426344	0.9551347	0.9727412	0.9784055	0.9496427	0.97527474
0.0	0.97799927	0.9518978	0.9105951	0.96239233	0.9426344	0.9551347	0.9727412	0.9784055	0.9496427	0.97527474
0.0	0.0051418496	0.0047058635	0.022514295	0.0033055737	0.01478652	0.0035124077	0.0009780681	0.0010211709	0.0038729692	0.011045303
0.0	0.40734494	0.97869486	0.85666007	0.79444075	0.81782174	0.5412677	0.9149631	0.4096924	0.55589545	0.93041927
0.0	0.99668604	0.99507856	0.99858046	0.9832523	0.9957355	0.9777038	0.98812336	0.9927275	0.9785882	0.99830866
0.0	0.9993432	0.99902976	0.9998876	0.99866295	0.99952877	0.9977883	0.99884546	0.9988165	0.9976534	0.99967635
0.0	0.99729234	0.9979013	0.9992434	0.98179793	0.9960963	0.9874121	0.9957354	0.9911821	0.9949974	0.99826115
0.0	0.027028173	0.16272366	0.021640139	0.0048980513	0.09141058	0.029758723	0.0025287815	0.017563047	0.01000678	0.12951805
0.0	0.97799927	0.9518978	0.9105951	0.96239233	0.9426344	0.9551347	0.9727412	0.9784055	0.9496427	0.97527474
0.0	0.9981199	0.98084867	0.99294245	0.95908797	0.9950235	0.92557764	0.9735125	0.9492499	0.980205	0.9829846
0.0	0.9973295	0.99100316	0.99615014	0.87474877	0.982457	0.9206066	0.9780797	0.9789954	0.9325858	0.97826517
0.0	0.97799927	0.9518978	0.9105951	0.96239233	0.9426344	0.9551347	0.9727412	0.9784055	0.9496427	0.97527474
0.0	0.9904407	0.98788714	0.99890864	0.95403343	0.98336905	0.98434156	0.9776039	0.938026	0.9900475	0.99377525
0.0	0.97799927	0.9518978	0.9105951	0.96239233	0.9426344	0.9551347	0.9727412	0.9784055	0.9496427	0.97527474
0.0	0.97799927	0.9518978	0.9105951	0.96239233	0.9426344	0.9551347	0.9727412	0.9784055	0.9496427	0.97527474
0.0	0.97799927	0.9518978	0.9105951	0.96239233	0.9426344	0.9551347	0.9727412	0.9784055	0.9496427	0.97527474
0.0	0.99714065	0.9970721	0.99888176	0.98668295	0.9964869	0.9915292	0.99755245	0.9855049	0.9943692	0.9975464
0.0	0.97799927	0.9518978	0.9105951	0.96239233	0.9426344	0.9551347	0.9727412	0.9784055	0.9496427	0.97527474
0.0	0.9981034	0.9959424	0.9971253	0.93943596	0.98839927	0.9676455	0.9876901	0.99095374	0.9779049	0.9868275
0.0	0.0012625494	0.08777698	0.0011118583	0.0037923292	0.04909024	0.008771929	0.0004307718	0.00050575775	0.008014537	0.13924089
0.0	0.0026828733	0.00031445656	0.046245884	0.0007639305	0.124906875	0.001154025	0.0020406079	0.005010862	1.3574578e-05	0.0005975412
0.0	0.0018206927	0.060804095	0.07530808	8.11701e-05	0.037883893	0.002182701	0.0046361387	0.0066894344	0.0014237554	0.0037520935
0.0	0.97799927	0.9518978	0.9105951	0.96239233	0.9426344	0.9551347	0.9727412	0.9784055	0.9496427	0.97527474
0.0	0.99668604	0.99507856	0.99858046	0.9832523	0.9957355	0.9777038	0.98812336	0.9927275	0.9785882	0.99830866
0.0	0.9985763	0.9970084	0.9994036	0.9903949	0.9973379	0.99651945	0.99483263	0.99492985	0.99523723	0.9985253
0.0	0.005790735	0.0032292968	0.026460191	0.0038164894	0.023879113	0.0041012475	0.0018775727	0.001944484	0.0040845596	0.008873045
0.0	0.2561958	0.887286	0.076906905	0.06133252	0.0004663699	0.035099287	0.004862687	0.21717669	0.7269591	0.014867239
0.0	0.9975746	0.99539894	0.9990287	0.981136	0.9933252	0.99214375	0.9897203	0.98635024	0.9919143	0.99789137
0.0	0.9985763	0.9970084	0.9994036	0.9903949	0.9973379	0.99651945	0.99483263	0.99492997	0.99523723	0.9985253
0.0	0.0032761265	0.012629759	0.20874234	0.0026468465	0.03592214	0.011968488	0.0028151579	0.09853802	0.0025260132	0.38803005
0.0	0.0035644358	0.0024452112	0.009269936	0.0020618387	0.010632442	0.002468159	0.00061847497	0.00083362346	0.0025767083	0.005309638
0.0	0.97799927	0.9518978	0.9105951	0.96239233	0.9426344	0.9551347	0.9727412	0.9784055	0.9496427	0.97527474
0.0	0.9993432	0.99902976	0.9998876	0.99866295	0.99952877	0.9977883	0.99884546	0.9988165	0.9976534	0.99967635
0.0	0.99940014	0.9993337	0.99982625	0.9987405	0.99913776	0.99876875	0.99930847	0.9975285	0.99853134	0.99944955
0.0	0.9992908	0.99961543	0.99986553	0.9995974	0.99952865	0.9987204	0.9987696	0.998733	0.9993513	0.9994281
0.0	0.98493236	0.9550578	0.99616075	0.9617944	0.98740596	0.9103266	0.80989414	0.9666899	0.9837413	0.96334445
0.0	0.97799927	0.9518978	0.9105951	0.96239233	0.9426344	0.9551347	0.9727412	0.9784055	0.9496427	0.97527474
0.0	0.97799927	0.9518978	0.9105951	0.96239233	0.9426344	0.9551347	0.9727412	0.9784055	0.9496427	0.97527474
0.0	0.5412298	0.9207003	0.9536036	0.7129458	0.9179717	0.47642666	0.68504506	0.45556328	0.85581046	0.8742943
0.0	0.97799927	0.9518978	0.9105951	0.96239233	0.9426344	0.9551347	0.9727412	0.9784055	0.9496427	0.97527474
0.0	0.998889	0.9998299	0.9998969	0.9977088	0.99941003	0.9978942	0.9991322	0.9992912	0.9992828	0.999345
0.0	0.99898	0.9997751	0.9998878	0.998106	0.99923027	0.9986431	0.99890316	0.99864143	0.99908185	0.9993
0.0	0.99899966	0.99974555	0.99987996	0.99802554	0.99911517	0.9973273	0.99893755	0.99882597	0.99908733	0.9993418
0.0	0.998698	0.99974376	0.99985373	0.9973194	0.99911696	0.99635386	0.99883324	0.9988901	0.9989662	0.99914455
0.0	0.9983462	0.9983962	0.99919695	0.9922464	0.997926	0.9964265	0.99853754	0.9924349	0.99709594	0.9984351
0.0	0.042678546	0.057289273	0.15882687	0.009937174	0.035589032	0.085642435	0.035034318	0.008291598	0.115235224	0.09901648
0.0	0.9295163	0.009692723	0.3849083	0.23692778	0.65441537	0.114799716	0.20283645	0.033587348	0.040512174	0.8192902
0.0	0.97799927	0.9518978	0.9105951	0.96239233	0.9426344	0.9551347	0.9727412	0.9784055	0.9496427	0.97527474
0.0	0.97799927	0.9518978	0.9105951	0.96239233	0.9426344	0.9551347	0.9727412	0.9784055	0.9496427	0.97527474
0.0	0.9978035	0.9978381	0.99907637	0.9904383	0.99734086	0.9943968	0.9982014	0.98992574	0.9960693	0.9977354
0.0	0.97799927	0.9518978	0.9105951	0.96239233	0.9426344	0.9551347	0.9727412	0.9784055	0.9496427	0.97527474
0.0	0.97799927	0.9518978	0.9105951	0.96239233	0.9426344	0.9551347	0.9727412	0.9784055	0.9496427	0.97527474
0.0	0.99714065	0.9970721	0.99888176	0.98668295	0.9964869	0.9915292	0.99755245	0.9855049	0.9943692	0.9975464
0.0	0.99714065	0.9970721	0.99888176	0.98668295	0.9964869	0.9915292	0.99755245	0.9855049	0.9943692	0.9975464
0.0	0.99714065	0.9970721	0.99888176	0.98668295	0.9964869	0.9915292	0.99755245	0.9855049	0.9943692	0.9975464
0.0	0.99714065	0.9970721	0.99888176	0.98668295	0.9964869	0.9915292	0.99755245	0.9855049	0.9943692	0.9975464
0.0	0.99714065	0.9970721	0.99888176	0.98668295	0.9964869	0.9915292	0.99755245	0.9855049	0.9943692	0.9975464
0.0	0.99854624	0.9984737	0.99920446	0.9930362	0.9978544	0.99707353	0.9989255	0.9941063	0.99679273	0.9984919
0.0	0.97799927	0.9518978	0.9105951	0.96239233	0.9426344	0.9551347	0.9727412	0.9784055	0.9496427	0.97527474
0.0	0.97799927	0.9518978	0.9105951	0.96239233	0.9426344	0.9551347	0.9727412	0.9784055	0.9496427	0.97527474
0.0	0.97799927	0.9518978	0.9105951	0.96239233	0.9426344	0.9551347	0.9727412	0.9784055	0.9496427	0.97527474
0.0	0.99714065	0.9970721	0.99888176	0.98668295	0.9964869	0.9915292	0.99755245	0.9855049	0.9943692	0.9975464
0.0	0.97799927	0.9518978	0.9105951	0.96239233	0.9426344	0.9551347	0.9727412	0.9784055	0.9496427	0.97527474
0.0	0.9943568	0.99512625	0.9992841	0.9792398	0.9905793	0.9917135	0.992247	0.9725136	0.9958733	0.996664
0.0	0.97799927	0.9518978	0.9105951	0.96239233	0.9426344	0.9551347	0.9727412	0.9784055	0.9496427	0.97527474
0.0	0.97799927	0.9518978	0.9105951	0.96239233	0.9426344	0.9551347	0.9727412	0.9784055	0.9496427	0.97527474
0.0	0.99825686	0.99734867	0.9996573	0.98997843	0.9962555	0.9963108	0.9969891	0.98791903	0.9983021	0.99748504
0.0	0.97799927	0.9518978	0.9105951	0.96239233	0.9426344	0.9551347	0.9727412	0.9784055	0.9496427	0.97527474
0.0	0.9904407	0.98788714	0.99890864	0.95403343	0.98336905	0.98434156	0.9776039	0.938026	0.9900475	0.99377525
0.0	0.76484376	0.8786816	0.97901344	0.53239584	0.8378864	0.7590351	0.57677	0.51541096	0.89580536	0.8777359
0.0	0.76484376	0.8786816	0.97901344	0.53239596	0.8378865	0.75903505	0.57676995	0.5154108	0.89580524	0.8777359
0.0	0.76484376	0.8786816	0.97901344	0.5323959	0.8378864	0.75903505	0.57676995	0.5154108	0.89580524	0.8777359
0.0	0.97799927	0.9518978	0.9105951	0.96239233	0.9426344	0.9551347	0.9727412	0.9784055	0.9496427	0.97527474
0.0	0.97799927	0.9518978	0.9105951	0.96239233	0.9426344	0.9551347	0.9727412	0.9784055	0.9496427	0.97527474
0.0	0.9945261	0.9936737	0.99920243	0.9693616	0.9873126	0.99255013	0.9896694	0.969151	0.99514955	0.99639744
0.0	0.97799927	0.9518978	0.9105951	0.96239233	0.9426344	0.9551347	0.9727412	0.9784055	0.9496427	0.97527474
0.0	0.97799927	0.9518978	0.9105951	0.96239233	0.9426344	0.9551347	0.9727412	0.9784055	0.9496427	0.97527474
0.0	0.97799927	0.9518978	0.9105951	0.96239233	0.9426344	0.9551347	0.9727412	0.9784055	0.9496427	0.97527474
0.0	0.9992908	0.99961543	0.99986553	0.9995974	0.99952865	0.9987204	0.9987696	0.998733	0.9993513	0.9994281
0.0	0.00021641134	0.0022870458	0.016901558	0.0043689357	0.0031934527	0.005469516	0.0025550725	0.0022201638	0.0025146874	0.005168398
0.0	0.97799927	0.9518978	0.9105951	0.96239233	0.9426344	0.9551347	0.9727412	0.9784055	0.9496427	0.97527474
0.0	0.97799927	0.9518978	0.9105951	0.96239233	0.9426344	0.9551347	0.9727412	0.9784055	0.9496427	0.97527474
0.0	0.97799927	0.9518978	0.9105951	0.96239233	0.9426344	0.9551347	0.9727412	0.9784055	0.9496427	0.97527474
0.0	0.97799927	0.9518978	0.9105951	0.96239233	0.9426344	0.9551347	0.9727412	0.9784055	0.9496427	0.97527474
0.0	0.97799927	0.9518978	0.9105951	0.96239233	0.9426344	0.9551347	0.9727412	0.9784055	0.9496427	0.97527474
0.0	0.97799927	0.9518978	0.9105951	0.96239233	0.9426344	0.9551347	0.9727412	0.9784055	0.9496427	0.97527474
0.0	0.97799927	0.9518978	0.9105951	0.96239233	0.9426344	0.9551347	0.9727412	0.9784055	0.9496427	0.97527474
0.0	0.97799927	0.9518978	0.9105951	0.96239233	0.9426344	0.9551347	0.9727412	0.9784055	0.9496427	0.97527474
0.0	0.97799927	0.9518978	0.9105951	0.96239233	0.9426344	0.9551347	0.9727412	0.9784055	0.9496427	0.97527474
0.0	0.97799927	0.9518978	0.9105951	0.96239233	0.9426344	0.9551347	0.9727412	0.9784055	0.9496427	0.97527474
0.0	0.97799927	0.9518978	0.9105951	0.96239233	0.9426344	0.9551347	0.9727412	0.9784055	0.9496427	0.97527474
0.0	0.17906427	0.31651148	0.90970063	0.253119	0.6723736	0.14582258	0.57238805	0.039859284	0.8115416	0.5033396
0.0	0.9904407	0.98788714	0.99890864	0.95403343	0.98336905	0.98434156	0.9776039	0.938026	0.9900475	0.99377525
0.0	0.97799927	0.9518978	0.9105951	0.96239233	0.9426344	0.9551347	0.9727412	0.9784055	0.9496427	0.97527474
0.0	0.99729234	0.9979013	0.9992434	0.98179793	0.9960963	0.9874121	0.9957354	0.9911821	0.9949974	0.99826115
0.0	0.99943453	0.9998765	0.99991405	0.9990994	0.99957126	0.9990746	0.99960834	0.999569	0.9995152	0.99976665
0.0	0.009602402	0.005902909	0.030453943	0.0055477386	0.022447089	0.0067480924	0.0018067291	0.0020621822	0.0050287144	0.020567514
0.0	0.74490994	0.84650064	0.92347187	0.32833818	0.8266255	0.5501597	0.9111793	0.6003002	0.5937263	0.94044906
0.0	0.97799927	0.9518978	0.9105951	0.96239233	0.9426344	0.9551347	0.9727412	0.9784055	0.9496427	0.97527474
0.0	0.53863347	8.610117e-05	0.00015279763	8.096424e-05	2.459247e-05	8.59804e-05	0.00031259796	0.48577693	3.000605e-05	0.64088917
0.0	0.97799927	0.9518978	0.9105951	0.96239233	0.9426344	0.9551347	0.9727412	0.9784055	0.9496427	0.97527474
0.0	9.324049e-05	0.00027265406	0.0010334965	6.498329e-05	0.000559356	0.00016199112	2.5419744e-05	3.8744925e-05	0.0002267403	0.00067050225
0.0	0.9978594	0.9960985	0.9991191	0.98501915	0.99390465	0.9936469	0.99089456	0.9894627	0.99336594	0.998326
0.0	0.9978594	0.9960985	0.9991191	0.98501915	0.99390465	0.9936469	0.99089456	0.98946255	0.99336594	0.998326
0.0	0.9985831	0.98729545	0.99397427	0.96697193	0.9960001	0.9491299	0.9797956	0.96725035	0.98567736	0.9867403
0.0	0.86349225	0.94513565	0.91766167	0.39421722	0.88946927	0.9304256	0.3938589	0.26889586	0.8851641	0.66326857
0.0	0.97799927	0.9518978	0.9105951	0.96239233	0.9426344	0.9551347	0.9727412	0.9784055	0.9496427	0.97527474
0.0	0.99668604	0.99507856	0.99858046	0.9832523	0.9957355	0.9777038	0.98812336	0.9927275	0.9785882	0.99830866
0.0	0.9987759	0.99938965	0.99986637	0.99752206	0.9988906	0.9981668	0.9988796	0.99973994	0.9985306	0.99896836
0.0	0.97799927	0.9518978	0.9105951	0.96239233	0.9426344	0.9551347	0.9727412	0.9784055	0.9496427	0.97527474
0.0	0.97799927	0.9518978	0.9105951	0.96239233	0.9426344	0.9551347	0.9727412	0.9784055	0.9496427	0.97527474
0.0	0.0055924756	0.005427857	0.024933726	0.0033055737	0.016071167	0.0036696244	0.0013387334	0.0009963153	0.0041872733	0.011991398
0.0	0.99729234	0.9979013	0.9992434	0.98179793	0.9960963	0.9874121	0.9957354	0.9911821	0.9949974	0.99826115
0.0	0.97799927	0.9518978	0.9105951	0.96239233	0.9426344	0.9551347	0.9727412	0.9784055	0.9496427	0.97527474
0.0	0.76214665	0.19606243	0.89186174	0.49003756	0.330454	0.22769193	0.02895563	0.42842203	0.41369066	0.59897405
0.0	0.98493236	0.9550578	0.99616075	0.9617944	0.98740596	0.9103266	0.809894	0.96669	0.9837413	0.96334434
0.0	0.99865204	0.99712974	0.9995975	0.99142116	0.9976131	0.9961649	0.99386156	0.99792236	0.9940528	0.9970483
0.0	0.9873444	0.96834356	0.99661547	0.97136104	0.99070835	0.9372095	0.8534957	0.97576493	0.9882416	0.9703178
0.0	0.9996449	0.9987889	0.99971634	0.9986765	0.9992717	0.99811006	0.9990221	0.9965863	0.9988955	0.9995096
0.0	0.97799927	0.9518978	0.9105951	0.96239233	0.9426344	0.9551347	0.9727412	0.9784055	0.9496427	0.97527474
0.0	0.99977964	0.99965835	0.9999006	0.9993913	0.99960095	0.9994004	0.9996309	0.999041	0.99962974	0.9996803
0.0	0.99952483	0.9997876	0.9999112	0.99975306	0.99971586	0.9992041	0.99927825	0.9991572	0.9997004	0.9996068
0.0	0.9505564	0.94520324	0.9226877	0.2086432	0.7753399	0.4780628	0.97490394	0.5119416	0.7612231	0.96840423
0.0	0.9505564	0.94520324	0.9226877	0.2086432	0.7753399	0.4780628	0.97490394	0.5119416	0.7612231	0.96840423
0.0	0.9825905	0.9930662	0.9858289	0.9534883	0.915763	0.7242076	0.7597493	0.9328965	0.8946285	0.79816335
0.0	0.97799927	0.9518978	0.9105951	0.96239233	0.9426344	0.9551347	0.9727412	0.9784055	0.9496427	0.97527474
0.0	0.99729234	0.9979013	0.9992434	0.98179793	0.9960963	0.9874121	0.9957354	0.9911821	0.9949974	0.99826115
0.0	0.0007834981	0.010141769	0.6395804	0.14337163	0.007775001	0.30895784	0.0047138613	0.055480182	0.11385268	0.32863438
0.0	0.0065722764	0.006248385	0.031119158	0.0048236935	0.01835432	0.005451017	0.0014517495	0.0015134161	0.005459487	0.01454915
0.0	0.97799927	0.0023267472	0.0024875754	0.0016148761	0.00090795313	0.0002264875	0.021539157	0.9784055	0.0014071822	0.004289548
0.0	0.9992908	0.99961543	0.99986553	0.9995974	0.99952865	0.9987204	0.9987696	0.998733	0.9993513	0.9994281
0.0	0.97799927	0.9518978	0.9105951	0.96239233	0.9426344	0.9551347	0.9727412	0.9784055	0.9496427	0.97527474
0.0	0.97799927	0.9518978	0.9105951	0.96239233	0.9426344	0.9551347	0.9727412	0.9784055	0.9496427	0.97527474
0.0	0.97799927	0.9518978	0.9105951	0.96239233	0.9426344	0.9551347	0.9727412	0.9784055	0.9496427	0.97527474
0.0	0.9967527	0.9992361	0.99928814	0.9982116	0.9996325	0.9976714	0.99921966	0.99801123	0.99922824	0.9993113
0.0	0.9972193	0.9942694	0.99901724	0.97942364	0.992098	0.9903707	0.9881989	0.9846556	0.9906915	0.9978034
0.0	0.9992908	0.99961543	0.99986553	0.9995974	0.99952865	0.9987204	0.9987696	0.998733	0.9993513	0.9994281
0.0	0.99269426	0.9473844	0.9726725	0.37260133	0.30378586	0.9349288	0.8545152	0.942032	0.973449	0.9700969
0.0	0.96510726	0.99649435	0.99708015	0.9759854	0.9936207	0.9749976	0.973331	0.9389448	0.99802184	0.97735673
0.0	0.96945333	0.9972307	0.9975841	0.9844737	0.99548835	0.97245073	0.97872776	0.95493346	0.9984585	0.9815723
0.0	0.9994399	0.9991825	0.9999006	0.99891293	0.99957055	0.9982942	0.99908197	0.9989735	0.9982998	0.9997211
0.0	0.97799927	0.9518978	0.9105951	0.96239233	0.9426344	0.9551347	0.9727412	0.9784055	0.9496427	0.97527474
0.0	0.9982153	0.9985744	0.999736	0.9932547	0.9981293	0.9920421	0.9969798	0.99749017	0.9961398	0.9982494
0.0	0.97799927	0.9518978	0.9105951	0.96239233	0.9426344	0.9551347	0.9727412	0.9784055	0.9496427	0.97527474
0.0	0.9992908	0.99961543	0.99986553	0.9995974	0.99952865	0.9987204	0.9987696	0.998733	0.9993513	0.9994281
0.0	0.97799927	0.9518978	0.9105951	0.96239233	0.9426344	0.9551347	0.9727412	0.9784055	0.9496427	0.97527474
0.0	0.00012135602	9.5565614e-05	0.00020611586	0.00031632982	0.00038703423	0.00020481485	5.891606e-05	0.00016539883	3.21041e-05	7.924218e-05
0.0	0.97799927	0.9518978	0.9105951	0.96239233	0.9426344	0.9551347	0.9727412	0.9784055	0.9496427	0.97527474
0.0	0.9982174	0.9991891	0.99950826	0.9979893	0.9994072	0.99357516	0.9990663	0.9985461	0.99880767	0.99929595
0.0	0.97799927	0.9518978	0.9105951	0.96239233	0.9426344	0.9551347	0.9727412	0.9784055	0.9496427	0.97527474
0.0	0.9992908	0.99961543	0.99986553	0.9995974	0.99952865	0.9987204	0.9987696	0.998733	0.9993513	0.9994281
0.0	0.97799927	0.9518978	0.9105951	0.96239233	0.9426344	0.9551347	0.9727412	0.9784055	0.9496427	0.97527474
0.0	0.00012135602	9.5565614e-05	0.00020611586	0.00031633012	0.0003870346	0.00020481485	5.891606e-05	0.00016539883	3.21041e-05	7.924218e-05
0.0	0.9980373	0.997081	0.99896765	0.98873705	0.9973673	0.98719573	0.99331796	0.9952785	0.9867367	0.99873847
0.0	0.99729234	0.9979013	0.9992434	0.98179793	0.9960963	0.9874121	0.9957354	0.9911821	0.9949974	0.99826115
0.0	0.97799927	0.9518978	0.9105951	0.96239233	0.9426344	0.9551347	0.9727412	0.9784055	0.9496427	0.97527474
0.0	0.762083	0.92658365	0.05435908	0.45863578	0.6347903	0.015294659	0.6483478	0.17651397	0.04796445	0.29388312
0.0	0.97799927	0.9518978	0.9105951	0.96239233	0.9426344	0.9551347	0.9727412	0.9784055	0.9496427	0.97527474
0.0	0.9957022	0.9990958	0.99828583	0.9913106	0.9966853	0.9900333	0.9950805	0.972224	0.99576473	0.9920196
0.0	0.9996959	0.99910116	0.99975044	0.9989102	0.9993262	0.99831474	0.99925584	0.9968066	0.9990325	0.9995466
0.0	0.97799927	0.9518978	0.9105951	0.96239233	0.9426344	0.9551347	0.9727412	0.9784055	0.9496427	0.97527474
0.0	0.97799927	0.9518978	0.9105951	0.96239233	0.9426344	0.9551347	0.9727412	0.9784055	0.9496427	0.97527474
0.0	0.017919568	0.024176383	0.29487354	0.012421995	0.039410736	0.0076000625	0.0051357383	0.012647038	0.022193544	0.090135336
0.0	0.9976908	0.9983891	0.99935573	0.9861855	0.99673826	0.9891066	0.99650925	0.99224347	0.9958211	0.9984419
0.0	0.002037177	0.01945502	0.04103726	5.9484613e-05	0.00060943566	0.0059991325	3.900752e-05	0.10966936	0.003767076	0.0018942407
0.0	0.97799927	0.9518978	0.9105951	0.96239233	0.9426344	0.9551347	0.9727412	0.9784055	0.9496427	0.97527474
0.0	0.002037177	0.01945502	0.04103726	5.9484613e-05	0.00060943566	0.0059991325	3.900752e-05	0.10966936	0.003767076	0.0018942407
0.0	0.97799927	0.9518978	0.9105951	0.96239233	0.9426344	0.9551347	0.9727412	0.9784055	0.9496427	0.97527474
0.0	0.00035037546	0.0003981512	0.0014660485	0.00018486369	0.0012493845	0.0004217813	8.216812e-05	9.2188755e-05	0.00027222806	0.00050551153
0.0	0.9993432	0.99902976	0.9998876	0.99866295	0.99952877	0.9977883	0.99884546	0.9988165	0.9976534	0.99967635
0.0	0.97799927	0.9518978	0.9105951	0.96239233	0.9426344	0.9551347	0.9727412	0.9784055	0.9496427	0.97527474
0.0	0.97799927	0.9518978	0.9105951	0.96239233	0.9426344	0.9551347	0.9727412	0.9784055	0.9496427	0.97527474
0.0	0.97799927	0.9518978	0.9105951	0.96239233	0.9426344	0.9551347	0.9727412	0.9784055	0.9496427	0.97527474
0.0	0.97799927	0.9518978	0.9105951	0.96239233	0.9426344	0.9551347	0.9727412	0.9784055	0.9496427	0.97527474
0.0	0.99947923	0.9994072	0.999841	0.9989549	0.99921656	0.9989899	0.99944	0.99806947	0.99888545	0.9995179
0.0	0.9968497	0.94451034	0.9953492	0.9887058	0.9916923	0.98465216	0.99094945	0.977095	0.9848387	0.99601704
0.0	0.99661887	0.9466977	0.9953589	0.98915046	0.9921187	0.9804952	0.99163437	0.97757167	0.9868863	0.99619675
0.0	0.9996393	0.99857306	0.9998461	0.9988599	0.9996382	0.99725395	0.9987709	0.99858946	0.9987809	0.99973005
0.0	0.99729234	0.9979013	0.9992434	0.98179793	0.9960963	0.9874121	0.9957354	0.9911821	0.9949974	0.99826115
0.0	0.9978138	0.9987557	0.9993149	0.9884145	0.99776685	0.9898432	0.99733895	0.99463564	0.9972899	0.99870265
0.0	0.9997199	0.9987564	0.99986756	0.9989606	0.9997204	0.9978707	0.999047	0.99892503	0.9991542	0.99976474
0.0	0.04699532	0.9579236	0.30753592	0.9996606	0.99722916	0.039066162	0.9563341	0.88116175	0.9996631	0.58382106
0.0	0.9992908	0.99961543	0.99986553	0.9995974	0.99952865	0.9987204	0.9987696	0.998733	0.9993513	0.9994281
0.0	0.97799927	0.9518978	0.9105951	0.96239233	0.9426344	0.9551347	0.9727412	0.9784055	0.9496427	0.97527474
0.0	0.97799927	0.9518978	0.9105951	0.96239233	0.9426344	0.9551347	0.9727412	0.9784055	0.9496427	0.97527474
0.0	0.0029745786	0.0008154732	0.004950139	0.0018581518	0.0031513134	0.04096199	0.00094669993	9.808061e-05	0.0356503	0.38509586
0.0	0.9992908	0.99961543	0.99986553	0.9995974	0.99952865	0.9987204	0.9987696	0.998733	0.9993513	0.9994281
0.0	0.97799927	0.9518978	0.9105951	0.96239233	0.9426344	0.9551347	0.9727412	0.9784055	0.9496427	0.97527474
0.0	0.97799927	0.9518978	0.9105951	0.96239233	0.9426344	0.9551347	0.9727412	0.9784055	0.9496427	0.97527474
0.0	0.97799927	0.9518978	0.9105951	0.96239233	0.9426344	0.9551347	0.9727412	0.9784055	0.9496427	0.97527474
0.0	0.9987507	0.9988575	0.99969316	0.99854726	0.9985435	0.99731904	0.99612755	0.9958509	0.99768174	0.9988914
0.0	0.9967527	0.9992361	0.99928814	0.9982116	0.9996325	0.9976714	0.99921966	0.99801123	0.99922824	0.9993113
0.0	0.97799927	0.9518978	0.9105951	0.96239233	0.9426344	0.9551347	0.9727412	0.9784055	0.9496427	0.97527474
0.0	0.027028186	0.16272366	0.021640139	0.0048980536	0.09141058	0.02975873	0.0025287815	0.017563047	0.01000678	0.12951803
0.0	0.9957022	0.9990958	0.99828583	0.9913106	0.9966853	0.9900333	0.9950805	0.972224	0.99576473	0.9920196
0.0	0.93150884	0.9684871	0.12722816	0.6109836	0.05596851	0.9620961	0.012638717	0.53875	0.8983992	0.20805967
0.0	0.9991598	0.9992156	0.99976164	0.99901056	0.99905103	0.9980432	0.99702245	0.9973792	0.99866736	0.99906796
0.0	0.9995197	0.9997832	0.9999368	0.99936444	0.99971324	0.9993851	0.9993643	0.9995989	0.9995303	0.9995764
0.0	0.97799927	0.9518978	0.9105951	0.96239233	0.9426344	0.9551347	0.9727412	0.9784055	0.9496427	0.97527474
0.0	0.9974069	0.9982765	0.999292	0.98298705	0.99645597	0.9887579	0.9959145	0.9920264	0.9956273	0.9982982
0.0	0.9957022	0.9990958	0.99828583	0.9913106	0.9966853	0.9900333	0.9950805	0.972224	0.99576473	0.9920196
0.0	0.9957022	0.9990958	0.99828583	0.9913106	0.9966853	0.9900333	0.9950805	0.972224	0.99576473	0.9920196
0.0	0.955119	0.98041064	0.98370576	0.3402332	0.8055805	0.6909278	0.875286	0.9287391	0.63667315	0.8409993
0.0	0.522251	0.2260184	0.9152232	0.12751095	0.2967942	0.25682786	0.065216154	0.12496928	0.26293704	0.65926635
0.0	0.9957022	0.9990958	0.99828583	0.9913106	0.9966853	0.9900333	0.9950805	0.972224	0.99576473	0.9920196
0.0	0.9904407	0.98788714	0.99890864	0.95403343	0.98336905	0.98434156	0.9776039	0.938026	0.9900475	0.99377525
0.0	0.99714065	0.9970721	0.99888176	0.98668295	0.9964869	0.9915292	0.99755245	0.9855049	0.9943692	0.9975464
0.0	0.99714065	0.9970721	0.99888176	0.98668295	0.9964869	0.9915292	0.99755245	0.9855049	0.9943692	0.9975464
0.0	0.99668604	0.99507856	0.99858046	0.9832523	0.9957355	0.9777038	0.98812336	0.9927275	0.9785882	0.99830866
0.0	0.9993432	0.99902976	0.9998876	0.99866295	0.99952877	0.9977883	0.99884546	0.9988165	0.9976534	0.99967635
0.0	0.9981199	0.98084867	0.99294245	0.95908797	0.9950235	0.92557764	0.9735125	0.94925004	0.980205	0.9829846
0.0	0.9904407	0.98788714	0.99890864	0.95403343	0.98336905	0.98434156	0.9776039	0.938026	0.9900475	0.99377525
0.0	0.9904407	0.98788714	0.99890864	0.95403343	0.98336905	0.98434156	0.9776039	0.938026	0.9900475	0.99377525
0.0	0.9978817	0.9958866	0.9990625	0.98398376	0.9941605	0.9940024	0.99126667	0.98911136	0.99287015	0.9981987
0.0	0.0038743697	0.0024723269	0.010678771	0.0024159923	0.011180182	0.0028503027	0.00061969954	0.0009838833	0.0026345053	0.00610754
0.0	0.047726464	0.0002601311	0.68193907	0.0014701874	0.0003874215	0.00070228614	4.7966823e-05	0.26261902	0.00056326634	0.0015903088
0.0	0.97799927	0.9518978	0.9105951	0.96239233	0.9426344	0.9551347	0.9727412	0.9784055	0.9496427	0.97527474
0.0	0.97799927	0.9518978	0.9105951	0.96239233	0.9426344	0.9551347	0.9727412	0.9784055	0.9496427	0.97527474
0.0	0.97799927	0.9518978	0.9105951	0.96239233	0.9426344	0.9551347	0.9727412	0.9784055	0.9496427	0.97527474
0.0	0.99714065	0.9970721	0.99888176	0.98668295	0.9964869	0.9915292	0.99755245	0.9855049	0.9943692	0.9975464
0.0	0.97799927	0.9518978	0.9105951	0.96239233	0.9426344	0.9551347	0.9727412	0.9784055	0.9496427	0.97527474
0.0	0.99714065	0.9970721	0.99888176	0.98668295	0.9964869	0.9915292	0.99755245	0.9855049	0.9943692	0.9975464
0.0	0.9854859	0.94396585	0.98982877	0.8026833	0.9188347	0.8566414	0.9618642	0.84889877	0.90926284	0.98488915
0.0	0.9964709	0.9904327	0.99823195	0.9900185	0.9968491	0.9900276	0.99292904	0.9826968	0.99202675	0.99774206
0.0	0.9996449	0.9987889	0.99971634	0.9986765	0.9992717	0.99811006	0.9990221	0.9965863	0.9988955	0.9995096
0.0	0.99805605	0.9994518	0.9998171	0.9958692	0.9982014	0.99346197	0.9980258	0.9975904	0.99757403	0.9985299
0.0	0.97799927	0.9518978	0.9105951	0.96239233	0.9426344	0.9551347	0.9727412	0.9784055	0.9496427	0.97527474
0.0	0.00068000815	0.0016268194	0.0029722885	0.00076571613	0.00525386	0.002057731	0.00020752207	0.0006766001	0.0014355199	0.0011179791
0.0	0.97799927	0.9518978	0.9105951	0.96239233	0.9426344	0.9551347	0.9727412	0.9784055	0.9496427	0.97527474
0.0	0.9985147	0.99768364	0.99933666	0.98867863	0.99603707	0.99507636	0.99332905	0.9904999	0.9934371	0.9985753
0.0	0.9972193	0.9942694	0.99901724	0.97942364	0.992098	0.9903707	0.9881989	0.9846556	0.9906915	0.9978034
0.0	0.9985147	0.99768364	0.99933666	0.98867863	0.99603707	0.99507636	0.99332905	0.9904999	0.9934371	0.9985753
0.0	0.97799927	0.9518978	0.9105951	0.96239233	0.9426344	0.9551347	0.9727412	0.9784055	0.9496427	0.97527474
0.0	0.97799927	0.9518978	0.9105951	0.96239233	0.9426344	0.9551347	0.9727412	0.9784055	0.9496427	0.97527474
0.0	0.97799927	0.9518978	0.9105951	0.96239233	0.9426344	0.9551347	0.9727412	0.9784055	0.9496427	0.97527474
0.0	0.97799927	0.9518978	0.9105951	0.96239233	0.9426344	0.9551347	0.9727412	0.9784055	0.9496427	0.97527474
0.0	0.97799927	0.9518978	0.9105951	0.96239233	0.9426344	0.9551347	0.9727412	0.9784055	0.9496427	0.97527474
0.0	0.97799927	0.9518978	0.9105951	0.96239233	0.9426344	0.9551347	0.9727412	0.9784055	0.9496427	0.97527474
0.0	0.0027295828	0.007903084	0.0006175069	0.0015749977	0.01246875	0.011092959	0.0003405941	0.0014512588	0.010728794	0.20886362
0.0	0.97799927	0.9518978	0.9105951	0.96239233	0.9426344	0.9551347	0.9727412	0.9784055	0.9496427	0.97527474
0.0	0.97799927	0.9518978	0.9105951	0.96239233	0.9426344	0.9551347	0.9727412	0.9784055	0.9496427	0.97527474
0.0	0.99668604	0.99507856	0.99858046	0.9832523	0.9957355	0.9777038	0.98812336	0.9927275	0.9785882	0.99830866
0.0	0.99714065	0.9970721	0.99888176	0.98668295	0.9964869	0.9915292	0.99755245	0.9855049	0.9943692	0.9975464
0.0	0.97799927	0.9518978	0.9105951	0.96239233	0.9426344	0.9551347	0.9727412	0.9784055	0.9496427	0.97527474
0.0	0.027028173	0.16272365	0.021640135	0.0048980513	0.09141058	0.029758723	0.0025287815	0.017563047	0.01000678	0.12951803
0.0	0.99668604	0.99507856	0.99858046	0.9832523	0.9957355	0.9777038	0.98812336	0.9927275	0.9785882	0.99830866
0.0	0.9823515	0.99853325	0.9980102	0.99106795	0.99673223	0.9880063	0.99814343	0.97557664	0.9924516	0.99098325
0.0	0.955119	0.98041064	0.98370576	0.3402332	0.8055805	0.6909278	0.875286	0.9287391	0.63667315	0.8409993
0.0	0.97799927	0.9518978	0.9105951	0.96239233	0.9426344	0.9551347	0.9727412	0.9784055	0.9496427	0.97527474
0.0	0.9957022	0.9990958	0.99828583	0.9913106	0.9966853	0.9900333	0.9950805	0.972224	0.99576473	0.9920196
0.0	0.9992908	0.99961543	0.99986553	0.9995974	0.99952865	0.9987204	0.9987696	0.998733	0.9993513	0.9994281
0.0	0.0012625488	0.08777697	0.0011118583	0.0037923292	0.049090218	0.008771929	0.0004307718	0.00050575775	0.008014537	0.13924095
0.0	0.0051418496	0.004705861	0.022514299	0.0033055737	0.01478652	0.0035124077	0.0009780686	0.0010211715	0.003872971	0.011045303
0.0	0.9982153	0.9985744	0.999736	0.9932547	0.9981293	0.9920421	0.9969798	0.99749017	0.9961398	0.9982494
0.0	0.97799927	0.9518978	0.9105951	0.96239233	0.9426344	0.9551347	0.9727412	0.9784055	0.9496427	0.97527474
0.0	0.97799927	0.9518978	0.9105951	0.96239233	0.9426344	0.9551347	0.9727412	0.9784055	0.9496427	0.97527474
0.0	0.9992908	0.99961543	0.99986553	0.9995974	0.99952865	0.9987204	0.9987696	0.998733	0.9993513	0.9994281
0.0	0.97799927	0.9518978	0.9105951	0.96239233	0.9426344	0.9551347	0.9727412	0.9784055	0.9496427	0.97527474
0.0	0.0012625488	0.08777697	0.0011118583	0.003792331	0.04909024	0.008771929	0.0004307718	0.00050575775	0.008014541	0.13924092
0.0	0.97799927	0.9518978	0.9105951	0.96239233	0.9426344	0.9551347	0.9727412	0.9784055	0.9496427	0.97527474
0.0	0.0012625494	0.2009912	0.002206851	0.014447085	0.275562	0.01118807	0.0008693707	0.0020403059	0.013820207	0.28376496
0.0	0.97799927	0.0020165702	0.0016379686	0.005417321	0.014601887	0.00040036024	0.011245101	0.3795351	0.015125059	0.22165576
0.0	0.97799927	0.9518978	0.9105951	0.96239233	0.9426344	0.9551347	0.9727412	0.9784055	0.9496427	0.97527474
0.0	0.97799927	0.9518978	0.9105951	0.96239233	0.9426344	0.9551347	0.9727412	0.9784055	0.9496427	0.97527474
0.0	0.9992908	0.99961543	0.99986553	0.9995974	0.99952865	0.9987204	0.9987696	0.998733	0.9993513	0.9994281
0.0	0.97799927	0.9518978	0.9105951	0.96239233	0.9426344	0.9551347	0.9727412	0.9784055	0.9496427	0.97527474
0.0	0.97799927	0.9518978	0.9105951	0.96239233	0.9426344	0.9551347	0.9727412	0.9784055	0.9496427	0.97527474
0.0	0.97799927	0.9518978	0.9105951	0.96239233	0.9426344	0.9551347	0.9727412	0.9784055	0.9496427	0.97527474
0.0	0.9992908	0.99961543	0.99986553	0.9995974	0.99952865	0.9987204	0.9987696	0.998733	0.9993513	0.9994281
0.0	0.97799927	0.9518978	0.9105951	0.96239233	0.9426344	0.9551347	0.9727412	0.9784055	0.9496427	0.97527474
0.0	0.0006800088	0.0016268194	0.0029722885	0.00076571613	0.00525386	0.002057731	0.00020752207	0.00067660044	0.0014355199	0.0011179796
0.0	0.97799927	0.9518978	0.9105951	0.96239233	0.9426344	0.9551347	0.9727412	0.9784055	0.9496427	0.97527474
0.0	0.97799927	0.9518978	0.9105951	0.96239233	0.9426344	0.9551347	0.9727412	0.9784055	0.9496427	0.97527474
0.0	0.97799927	0.9518978	0.9105951	0.96239233	0.9426344	0.9551347	0.9727412	0.9784055	0.9496427	0.97527474
0.0	0.0068152864	0.0059082764	0.03154841	0.003928585	0.019575978	0.0035124063	0.001631062	0.0012647996	0.0049972865	0.013515882
0.0	0.0068152864	0.0059082815	0.03154841	0.003928585	0.019575978	0.0035124063	0.0016310627	0.0012647996	0.0049972865	0.013515882
0.0	0.0020705045	0.00020659869	0.80846006	0.0004301243	0.47316453	0.9551347	0.9800858	0.00023654052	0.0034361144	0.010726234
0.0	0.0020705045	0.00020659869	0.80846006	0.0004301243	0.47316453	0.9551347	0.9800858	0.00023654052	0.0034361144	0.010726234
0.0	0.9992908	0.99961543	0.99986553	0.9995974	0.99952865	0.9987204	0.9987696	0.998733	0.9993513	0.9994281
0.0	0.97799927	0.9518978	0.9105951	0.96239233	0.9426344	0.9551347	0.9727412	0.9784055	0.9496427	0.97527474
0.0	0.97799927	0.9518978	0.9105951	0.96239233	0.9426344	0.9551347	0.9727412	0.9784055	0.9496427	0.97527474
0.0	0.024798594	2.0110543e-05	0.32330558	0.6690432	0.27984458	0.6139672	0.3324637	0.6134261	0.18622556	0.19541857
0.0	0.99964225	0.9995938	0.99989164	0.9989153	0.99957806	0.9992424	0.9990845	0.9995048	0.99928576	0.9996935
0.0	0.97799927	0.9518978	0.9105951	0.96239233	0.9426344	0.9551347	0.9727412	0.9784055	0.9496427	0.97527474
0.0	0.99963725	0.9994609	0.9997079	0.99804026	0.99938214	0.9990656	0.999335	0.9996191	0.9991365	0.999749
0.0	0.97799927	0.9518978	0.9105951	0.96239233	0.9426344	0.9551347	0.9727412	0.9784055	0.9496427	0.97527474
0.0	0.9992908	0.99961543	0.99986553	0.9995974	0.99952865	0.9987204	0.9987696	0.998733	0.9993513	0.9994281
0.0	0.0027802798	0.0018949917	0.008717061	0.001929988	0.008785697	0.0020319636	0.0004592418	0.000748638	0.0020606255	0.0050342144
0.0	0.10968987	0.1416681	0.21086913	0.010353244	0.1162924	0.026694627	0.34301195	0.013884283	0.02381382	0.48905545
0.0	0.85676557	0.9534691	0.99851686	0.9158861	0.98381996	0.95020086	0.90627724	0.5840761	0.9728925	0.9901226
0.0	0.97799927	0.9518978	0.9105951	0.96239233	0.9426344	0.9551347	0.9727412	0.9784055	0.9496427	0.97527474
0.0	0.0076041743	0.007020349	0.028690988	0.0040858844	0.01478652	0.0054630716	0.0014344929	0.0013506666	0.004852531	0.015068084
0.0	0.018141238	0.008760133	0.029944938	0.0005414338	0.9426344	0.0019342417	0.00012653935	0.0018158564	5.3207343e-05	0.03876467
0.0	0.11577746	0.40301937	0.34278783	0.31285667	0.107172646	0.056419335	0.118698835	0.02465929	0.32270792	0.24354024
0.0	0.97799927	0.9518978	0.9105951	0.96239233	0.9426344	0.9551347	0.9727412	0.9784055	0.9496427	0.97527474
0.0	0.97799927	0.9518978	0.9105951	0.96239233	0.9426344	0.9551347	0.9727412	0.9784055	0.9496427	0.97527474
0.0	0.9985384	0.9977069	0.99937207	0.9928738	0.9967294	0.99247074	0.99759907	0.9921246	0.99356836	0.99806494
0.0	0.598926	0.0038686688	0.4624543	0.0002139681	0.0005188655	0.0020783828	0.021817055	0.26875883	0.034018584	0.005716061
0.0	0.17106824	0.53005064	0.7368477	0.28114757	0.33670664	0.5544357	0.3051271	0.3930295	0.5792258	0.39823142
0.0	0.9972193	0.9942694	0.99901724	0.97942364	0.992098	0.9903707	0.9881989	0.9846556	0.9906915	0.9978034
0.0	0.97799927	0.9518978	0.9105951	0.96239233	0.9426344	0.9551347	0.9727412	0.9784055	0.9496427	0.97527474
0.0	0.9971003	0.9921732	0.9993291	0.976727	0.9969807	0.9846741	0.96959645	0.99608636	0.99179053	0.99621224
0.0	0.9993432	0.99902976	0.9998876	0.99866295	0.99952877	0.9977883	0.99884546	0.9988165	0.9976534	0.99967635
0.0	0.97799927	0.9518978	0.9105951	0.96239233	0.9426344	0.9551347	0.9727412	0.9784055	0.9496427	0.97527474
0.0	0.00048838195	0.0014486457	0.8327906	0.5522454	0.00010011468	0.00016162853	2.7307686e-05	0.00010546224	0.00018810728	0.16202977
0.0	0.98493236	0.9550578	0.99616075	0.9617944	0.98740596	0.9103267	0.80989414	0.9666899	0.9837413	0.96334445
0.0	0.99865204	0.99712974	0.9995975	0.99142116	0.9976131	0.9961649	0.99386156	0.99792236	0.9940528	0.9970483
0.0	0.9992908	0.99961543	0.99986553	0.9995974	0.99952865	0.9987204	0.9987696	0.998733	0.9993513	0.9994281
0.0	0.97799927	0.9518978	0.9105951	0.96239233	0.9426344	0.9551347	0.9727412	0.9784055	0.9496427	0.97527474
0.0	0.99825615	0.9975859	0.999209	0.98725116	0.99607664	0.9968569	0.9935003	0.9911684	0.99513173	0.99854076
0.0	0.17906427	0.31651148	0.90970063	0.253119	0.6723736	0.14582258	0.57238805	0.039859284	0.8115416	0.5033396
0.0	0.9992908	0.99961543	0.99986553	0.9995974	0.99952865	0.9987204	0.9987696	0.998733	0.9993513	0.9994281
0.0	0.9992908	0.99961543	0.99986553	0.9995974	0.99952865	0.9987204	0.9987696	0.998733	0.9993513	0.9994281
0.0	0.9972193	0.9942694	0.99901724	0.97942364	0.992098	0.9903707	0.9881989	0.9846556	0.9906915	0.9978034
0.0	0.9496822	0.34265488	0.96745133	0.89921474	0.95781785	0.48358703	0.050556563	0.6925146	0.921009	0.61400425
0.0	0.9957022	0.9990958	0.99828583	0.9913106	0.9966853	0.9900333	0.9950805	0.972224	0.99576473	0.9920196
0.0	0.99714065	0.9970721	0.99888176	0.98668295	0.9964869	0.9915292	0.99755245	0.9855049	0.9943692	0.9975464
0.0	0.9904407	0.98788714	0.99890864	0.95403343	0.98336905	0.98434156	0.9776039	0.938026	0.9900475	0.99377525
0.0	0.74728334	0.2485104	0.72272605	0.26724187	0.2609395	0.10821686	0.0052468567	0.26704705	0.44190162	0.23211125
0.0	0.99714065	0.9970721	0.99888176	0.98668295	0.9964869	0.9915292	0.99755245	0.9855049	0.9943692	0.9975464
0.0	0.06892292	0.651607	0.05212901	0.39798608	0.00031731723	0.027202314	0.012947307	0.056496717	0.016508633	0.15965553
0.0	5.5696375e-05	3.7033966e-05	0.00026483837	0.00027452558	0.008928958	0.00024269843	3.5992518e-05	6.319189e-05	8.651804e-05	0.0009078874
0.0	0.12844218	0.45647886	0.3829439	0.37388328	0.11637505	0.051212873	0.12370864	0.037274484	0.3762984	0.29149017
0.0	0.022139944	0.009490145	0.050657254	0.008424478	0.024373785	0.01324689	0.0037624403	0.0014228751	0.013786804	0.015184769
0.0	0.97799927	0.9518978	0.9105951	0.96239233	0.9426344	0.9551347	0.9727412	0.9784055	0.9496427	0.97527474
0.0	0.97799927	0.9518978	0.9105951	0.96239233	0.9426344	0.9551347	0.9727412	0.9784055	0.9496427	0.97527474
0.0	0.97799927	0.9518978	0.9105951	0.96239233	0.9426344	0.9551347	0.9727412	0.9784055	0.9496427	0.97527474
0.0	0.97799927	0.9518978	0.9105951	0.96239233	0.9426344	0.9551347	0.9727412	0.9784055	0.9496427	0.97527474
0.0	0.97799927	0.9518978	0.9105951	0.96239233	0.9426344	0.9551347	0.9727412	0.9784055	0.9496427	0.97527474
0.0	0.9992908	0.99961543	0.99986553	0.9995974	0.99952865	0.9987204	0.9987696	0.998733	0.9993513	0.9994281
0.0	0.9996449	0.9987889	0.99971634	0.9986765	0.9992717	0.99811006	0.9990221	0.9965863	0.9988955	0.9995096
0.0	0.97799927	0.9518978	0.9105951	0.96239233	0.9426344	0.9551347	0.9727412	0.9784055	0.9496427	0.97527474
0.0	0.9992908	0.99961543	0.99986553	0.9995974	0.99952865	0.9987204	0.9987696	0.998733	0.9993513	0.9994281
0.0	0.0012625494	0.087776944	0.0011118583	0.0037923292	0.04909024	0.008771929	0.0004307718	0.00050575775	0.008014537	0.13924095
0.0	0.97799927	0.9518978	0.9105951	0.96239233	0.9426344	0.9551347	0.9727412	0.9784055	0.9496427	0.97527474
0.0	0.97799927	0.9518978	0.9105951	0.96239233	0.9426344	0.9551347	0.9727412	0.9784055	0.9496427	0.97527474
0.0	0.97799927	0.9518978	0.9105951	0.96239233	0.9426344	0.9551347	0.9727412	0.9784055	0.9496427	0.97527474
0.0	0.9992908	0.99961543	0.99986553	0.9995974	0.99952865	0.9987204	0.9987696	0.998733	0.9993513	0.9994281
0.0	0.97799927	0.9518978	0.9105951	0.96239233	0.9426344	0.9551347	0.9727412	0.9784055	0.9496427	0.97527474
0.0	0.97799927	0.9518978	0.9105951	0.96239233	0.9426344	0.9551347	0.9727412	0.9784055	0.9496427	0.97527474
0.0	0.97799927	0.9518978	0.9105951	0.96239233	0.9426344	0.9551347	0.9727412	0.9784055	0.9496427	0.97527474
0.0	0.97799927	0.9518978	0.9105951	0.96239233	0.9426344	0.9551347	0.9727412	0.9784055	0.9496427	0.97527474
0.0	0.9992908	0.99961543	0.99986553	0.9995974	0.99952865	0.9987204	0.9987696	0.998733	0.9993513	0.9994281
0.0	0.9992908	0.99961543	0.99986553	0.9995974	0.99952865	0.9987204	0.9987696	0.998733	0.9993513	0.9994281
0.0	0.97799927	0.9518978	0.9105951	0.96239233	0.9426344	0.9551347	0.9727412	0.9784055	0.9496427	0.97527474
0.0	0.97799927	0.9518978	0.9105951	0.96239233	0.9426344	0.9551347	0.9727412	0.9784055	0.9496427	0.97527474
0.0	0.97799927	0.9518978	0.9105951	0.96239233	0.9426344	0.9551347	0.9727412	0.9784055	0.9496427	0.97527474
0.0	0.97799927	0.9518978	0.9105951	0.96239233	0.9426344	0.9551347	0.9727412	0.9784055	0.9496427	0.97527474
0.0	0.97799927	0.9518978	0.9105951	0.96239233	0.9426344	0.9551347	0.9727412	0.9784055	0.9496427	0.97527474
0.0	0.97799927	0.9518978	0.9105951	0.96239233	0.9426344	0.9551347	0.9727412	0.9784055	0.9496427	0.97527474
0.0	0.9982153	0.9985744	0.999736	0.9932547	0.9981293	0.9920421	0.9969798	0.99749017	0.9961398	0.9982494
0.0	0.9992908	0.99961543	0.99986553	0.9995974	0.99952865	0.9987204	0.9987696	0.998733	0.9993513	0.9994281
0.0	0.97799927	0.9518978	0.9105951	0.96239233	0.9426344	0.9551347	0.9727412	0.9784055	0.9496427	0.97527474
0.0	0.97799927	0.9518978	0.9105951	0.96239233	0.9426344	0.9551347	0.9727412	0.9784055	0.9496427	0.97527474
0.0	0.35107133	0.40559125	0.92432094	0.350315	0.6487366	0.2953853	0.13235489	0.43445066	0.5887639	0.68629986
0.0	0.9987507	0.9988575	0.99969316	0.99854726	0.9985435	0.99731904	0.99612755	0.9958509	0.99768174	0.9988914
0.0	0.010395911	0.0018264793	0.002015674	0.002913074	0.70095885	0.00026309304	4.373062e-05	0.00012352348	0.0043641096	0.0005982792
0.0	0.97799927	0.9518978	0.9105951	0.96239233	0.9426344	0.9551347	0.9727412	0.9784055	0.9496427	0.97527474
0.0	0.97799927	0.9518978	0.9105951	0.96239233	0.9426344	0.9551347	0.9727412	0.9784055	0.9496427	0.97527474
0.0	0.9992908	0.99961543	0.99986553	0.9995974	0.99952865	0.9987204	0.9987696	0.998733	0.9993513	0.9994281
0.0	0.97799927	0.9518978	0.9105951	0.96239233	0.9426344	0.9551347	0.9727412	0.9784055	0.9496427	0.97527474
0.0	0.97799927	0.9518978	0.9105951	0.96239233	0.9426344	0.9551347	0.9727412	0.9784055	0.9496427	0.97527474
0.0	0.00012135602	9.5565614e-05	0.00020611586	0.00031632982	0.00038703423	0.00020481485	5.891606e-05	0.00016539883	3.21041e-05	7.924218e-05
0.0	0.97799927	0.9518978	0.9105951	0.96239233	0.9426344	0.9551347	0.9727412	0.9784055	0.9496427	0.97527474
0.0	0.9982153	0.9985744	0.999736	0.9932547	0.9981293	0.9920421	0.9969798	0.99749017	0.9961398	0.9982494
0.0	0.97799927	0.9518978	0.9105951	0.96239233	0.9426344	0.9551347	0.9727412	0.9784055	0.9496427	0.97527474
0.0	0.97799927	0.9518978	0.9105951	0.96239233	0.9426344	0.9551347	0.9727412	0.9784055	0.9496427	0.97527474
0.0	0.9982153	0.9985744	0.999736	0.9932547	0.9981293	0.9920421	0.9969798	0.99749017	0.9961398	0.9982494
0.0	0.9992908	0.99961543	0.99986553	0.9995974	0.99952865	0.9987204	0.9987696	0.998733	0.9993513	0.9994281
0.0	0.97799927	0.9518978	0.9105951	0.96239233	0.9426344	0.9551347	0.9727412	0.9784055	0.9496427	0.97527474
0.0	0.97799927	0.9518978	0.9105951	0.96239233	0.9426344	0.9551347	0.9727412	0.9784055	0.9496427	0.97527474
0.0	0.99966145	0.9985141	0.9998801	0.9986307	0.9995881	0.9986551	0.9990439	0.9989309	0.9992204	0.9997013
0.0	0.99729234	0.9979013	0.9992434	0.98179793	0.9960963	0.9874121	0.9957354	0.9911821	0.9949974	0.99826115
0.0	0.97799927	0.9518978	0.9105951	0.96239233	0.9426344	0.9551347	0.9727412	0.9784055	0.9496427	0.97527474
0.0	0.97799927	0.9518978	0.9105951	0.96239233	0.9426344	0.9551347	0.9727412	0.9784055	0.9496427	0.97527474
0.0	0.9982153	0.9985744	0.999736	0.9932546	0.9981293	0.9920421	0.9969798	0.99749017	0.9961398	0.9982494
0.0	0.9992908	0.99961543	0.99986553	0.9995974	0.99952865	0.9987204	0.9987696	0.998733	0.9993513	0.9994281
0.0	0.97799927	0.9518978	0.9105951	0.96239233	0.9426344	0.9551347	0.9727412	0.9784055	0.9496427	0.97527474
0.0	0.97799927	0.9518978	0.9105951	0.96239233	0.9426344	0.9551347	0.9727412	0.9784055	0.9496427	0.97527474
0.0	0.97799927	0.9518978	0.9105951	0.96239233	0.9426344	0.9551347	0.9727412	0.9784055	0.9496427	0.97527474
0.0	0.97799927	0.9518978	0.9105951	0.96239233	0.9426344	0.9551347	0.9727412	0.9784055	0.9496427	0.97527474
0.0	0.9957022	0.9990958	0.99828583	0.9913106	0.9966853	0.9900333	0.9950805	0.972224	0.99576473	0.9920196
0.0	0.9957022	0.9990958	0.99828583	0.9913106	0.9966853	0.9900333	0.9950805	0.972224	0.99576473	0.9920196
0.0	0.99714065	0.9970721	0.99888176	0.98668295	0.9964869	0.9915292	0.99755245	0.9855049	0.9943692	0.9975464
0.0	0.99714065	0.9970721	0.99888176	0.98668295	0.9964869	0.9915292	0.99755245	0.9855049	0.9943692	0.9975464
0.0	0.9982153	0.9985744	0.999736	0.9932547	0.9981293	0.9920421	0.9969798	0.99749017	0.9961398	0.9982494
0.0	0.97799927	0.9518978	0.9105951	0.96239233	0.9426344	0.9551347	0.9727412	0.9784055	0.9496427	0.97527474
0.0	0.9992908	0.99961543	0.99986553	0.9995974	0.99952865	0.9987204	0.9987696	0.998733	0.9993513	0.9994281
0.0	0.97799927	0.9518978	0.9105951	0.96239233	0.9426344	0.9551347	0.9727412	0.9784055	0.9496427	0.97527474
0.0	0.97799927	0.9518978	0.9105951	0.96239233	0.9426344	0.9551347	0.9727412	0.9784055	0.9496427	0.97527474
0.0	0.9904407	0.98788714	0.99890864	0.95403343	0.98336905	0.98434156	0.9776039	0.938026	0.9900475	0.99377525
0.0	0.9904407	0.98788714	0.99890864	0.95403343	0.98336905	0.98434156	0.9776039	0.938026	0.9900475	0.99377525
0.0	0.4673786	0.27215677	0.8283906	0.4389053	0.84638464	0.42171466	0.14750776	0.10216936	0.52121466	0.8379158
0.0	0.97799927	0.9518978	0.9105951	0.96239233	0.9426344	0.9551347	0.9727412	0.9784055	0.9496427	0.97527474
0.0	0.97799927	0.9518978	0.9105951	0.96239233	0.9426344	0.9551347	0.9727412	0.9784055	0.9496427	0.97527474
0.0	0.99714065	0.9970721	0.99888176	0.98668295	0.9964869	0.9915292	0.99755245	0.9855049	0.9943692	0.9975464
0.0	0.99714065	0.9970721	0.99888176	0.98668295	0.9964869	0.9915292	0.99755245	0.9855049	0.9943692	0.9975464
0.0	0.97799927	0.9518978	0.9105951	0.96239233	0.9426344	0.9551347	0.9727412	0.9784055	0.9496427	0.97527474
0.0	0.97799927	0.9518978	0.9105951	0.96239233	0.9426344	0.9551347	0.9727412	0.9784055	0.9496427	0.97527474
0.0	0.97799927	0.9518978	0.9105951	0.96239233	0.9426344	0.9551347	0.9727412	0.9784055	0.9496427	0.97527474
0.0	0.97799927	0.9518978	0.9105951	0.96239233	0.9426344	0.9551347	0.9727412	0.9784055	0.9496427	0.97527474
0.0	0.97799927	0.9518978	0.9105951	0.96239233	0.9426344	0.9551347	0.9727412	0.9784055	0.9496427	0.97527474
0.0	0.9992908	0.99961543	0.99986553	0.9995974	0.99952865	0.9987204	0.9987696	0.998733	0.9993513	0.9994281
0.0	0.6241355	0.7881307	0.9023683	0.7663452	0.90229243	0.559884	0.9059327	0.18556008	0.9050593	0.9273216
0.0	0.03491221	0.25759658	0.18255472	0.1216449	0.0715426	0.029994419	0.017684652	0.011584627	0.09930598	0.15366597
0.0	0.009483612	0.008667849	0.034598537	0.005328663	0.030040605	0.0077300286	0.0016313144	0.0018588691	0.008180324	0.015460352
0.0	0.21310918	0.82561624	0.7364747	0.43738902	0.7650533	0.23087585	0.14371213	0.07747557	0.5087776	0.50082654
0.0	0.03491221	0.25759658	0.18255468	0.12164487	0.07154263	0.029994419	0.017684652	0.011584627	0.09930595	0.153666
0.0	0.99209493	0.9925978	0.9993467	0.95808595	0.9958353	0.9933803	0.9955064	0.98177195	0.9933229	0.9960361
0.0	0.97799927	0.9518978	0.9105951	0.96239233	0.9426344	0.9551347	0.9727412	0.9784055	0.9496427	0.97527474
0.0	0.97799927	0.9518978	0.9105951	0.96239233	0.9426344	0.9551347	0.9727412	0.9784055	0.9496427	0.97527474
0.0	0.9993432	0.99902976	0.9998876	0.99866295	0.99952877	0.9977883	0.99884546	0.9988165	0.9976534	0.99967635
0.0	0.997391	0.99790776	0.99955934	0.99728465	0.9980336	0.99406874	0.9973476	0.9956625	0.9974807	0.9974956
0.0	0.9992908	0.99961543	0.99986553	0.9995974	0.99952865	0.9987204	0.9987696	0.998733	0.9993513	0.9994281
0.0	0.97799927	0.9518978	0.9105951	0.96239233	0.9426344	0.9551347	0.9727412	0.9784055	0.9496427	0.97527474
0.0	0.97799927	0.9518978	0.9105951	0.96239233	0.9426344	0.9551347	0.9727412	0.9784055	0.9496427	0.97527474
0.0	0.97799927	0.9518978	0.9105951	0.96239233	0.9426344	0.9551347	0.9727412	0.9784055	0.9496427	0.97527474
0.0	0.9992908	0.99961543	0.99986553	0.9995974	0.99952865	0.9987204	0.9987696	0.998733	0.9993513	0.9994281
0.0	0.9992908	0.99961543	0.99986553	0.9995974	0.99952865	0.9987204	0.9987696	0.998733	0.9993513	0.9994281
0.0	0.97799927	0.9518978	0.9105951	0.96239233	0.9426344	0.9551347	0.9727412	0.9784055	0.9496427	0.97527474
0.0	0.97799927	0.9518978	0.9105951	0.96239233	0.9426344	0.9551347	0.9727412	0.9784055	0.9496427	0.97527474
0.0	0.97799927	0.9518978	0.9105951	0.96239233	0.9426344	0.9551347	0.9727412	0.9784055	0.9496427	0.97527474
0.0	0.97799927	0.9518978	0.9105951	0.96239233	0.9426344	0.9551347	0.9727412	0.9784055	0.9496427	0.97527474
0.0	0.97799927	0.9518978	0.9105951	0.96239233	0.9426344	0.9551347	0.9727412	0.9784055	0.9496427	0.97527474
0.0	0.97799927	0.9518978	0.9105951	0.96239233	0.9426344	0.9551347	0.9727412	0.9784055	0.9496427	0.97527474
0.0	0.9992908	0.99961543	0.99986553	0.9995974	0.99952865	0.9987204	0.9987696	0.998733	0.9993513	0.9994281
0.0	0.00012135602	9.5565614e-05	0.00020611586	0.00031633012	0.0003870346	0.00020481485	5.891606e-05	0.00016539883	3.21041e-05	7.924218e-05
0.0	0.0012625494	0.087776944	0.0011118583	0.0037923292	0.04909024	0.008771929	0.0004307718	0.00050575775	0.008014537	0.13924092
0.0	0.9992908	0.99961543	0.99986553	0.9995974	0.99952865	0.9987204	0.9987696	0.998733	0.9993513	0.9994281
0.0	0.00012135602	9.5565614e-05	0.00020611586	0.00031633012	0.00038703423	0.00020481485	5.891606e-05	0.00016539883	3.21041e-05	7.924218e-05
0.0	0.0012625488	0.08777697	0.0011118583	0.003792331	0.04909024	0.008771929	0.0004307718	0.00050575775	0.008014537	0.13924092
0.0	0.9992908	0.99961543	0.99986553	0.9995974	0.99952865	0.9987204	0.9987696	0.998733	0.9993513	0.9994281
0.0	0.97799927	0.9518978	0.9105951	0.96239233	0.9426344	0.9551347	0.9727412	0.9784055	0.9496427	0.97527474
0.0	0.97799927	0.9518978	0.9105951	0.96239233	0.9426344	0.9551347	0.9727412	0.9784055	0.9496427	0.97527474
0.0	0.97799927	0.9518978	0.9105951	0.96239233	0.9426344	0.9551347	0.9727412	0.9784055	0.9496427	0.97527474
0.0	0.97799927	0.9518978	0.9105951	0.96239233	0.9426344	0.9551347	0.9727412	0.9784055	0.9496427	0.97527474
0.0	0.97799927	0.9518978	0.9105951	0.96239233	0.9426344	0.9551347	0.9727412	0.9784055	0.9496427	0.97527474
0.0	0.97799927	0.9518978	0.9105951	0.96239233	0.9426344	0.9551347	0.9727412	0.9784055	0.9496427	0.97527474
0.0	0.9992908	0.99961543	0.99986553	0.9995974	0.99952865	0.9987204	0.9987696	0.998733	0.9993513	0.9994281
0.0	0.97799927	0.9518978	0.9105951	0.96239233	0.9426344	0.9551347	0.9727412	0.9784055	0.9496427	0.97527474
0.0	0.9992908	0.99961543	0.99986553	0.9995974	0.99952865	0.9987204	0.9987696	0.998733	0.9993513	0.9994281
0.0	0.0012625488	0.08777697	0.0011118583	0.0037923292	0.04909024	0.008771929	0.0004307718	0.00050575775	0.008014537	0.13924095
0.0	0.9996449	0.9987889	0.99971634	0.9986765	0.9992717	0.99811006	0.9990221	0.9965863	0.9988955	0.9995096
0.0	0.9957022	0.9990958	0.99828583	0.9913106	0.9966853	0.9900333	0.9950805	0.972224	0.99576473	0.9920196
0.0	0.99714065	0.9970721	0.99888176	0.98668295	0.9964869	0.9915292	0.99755245	0.9855049	0.9943692	0.9975464
0.0	0.83396095	0.8689129	0.9543099	0.4657896	0.96900237	0.5652319	0.39542314	0.77060467	0.6348865	0.94441855
0.0	0.9365479	0.9575935	0.9967253	0.9603006	0.98642343	0.9357657	0.94292235	0.91682965	0.94807005	0.97536325
0.0	0.9904407	0.98788714	0.99890864	0.95403343	0.98336905	0.98434156	0.9776039	0.938026	0.9900475	0.99377525
0.0	0.99714065	0.9970721	0.99888176	0.98668295	0.9964869	0.9915292	0.99755245	0.9855049	0.9943692	0.9975464
0.0	0.99974424	0.999099	0.9997739	0.9990723	0.99944526	0.99893767	0.99936515	0.9977914	0.9992254	0.9995521
0.0	0.97799927	0.9518978	0.9105951	0.96239233	0.9426344	0.9551347	0.9727412	0.9784055	0.9496427	0.97527474
0.0	0.97799927	0.9518978	0.9105951	0.96239233	0.9426344	0.9551347	0.9727412	0.9784055	0.9496427	0.97527474
0.0	0.97799927	0.9518978	0.9105951	0.96239233	0.9426344	0.9551347	0.9727412	0.9784055	0.9496427	0.97527474
0.0	0.008941161	0.011095679	0.05773383	0.0062027294	0.029833347	0.0048693926	0.002760728	0.0015070704	0.008831898	0.04351778
0.0	0.9957022	0.9990958	0.99828583	0.9913106	0.9966853	0.9900333	0.9950805	0.972224	0.99576473	0.9920196
0.0	0.9957022	0.9990958	0.99828583	0.9913106	0.9966853	0.9900333	0.9950805	0.972224	0.99576473	0.9920196
0.0	0.99714065	0.9970721	0.99888176	0.98668295	0.9964869	0.9915292	0.99755245	0.9855049	0.9943692	0.9975464
0.0	0.99714065	0.9970721	0.99888176	0.98668295	0.9964869	0.9915292	0.99755245	0.9855049	0.9943692	0.9975464
0.0	0.99197584	0.9922564	0.9991404	0.96966904	0.98756856	0.99011	0.98726463	0.95914114	0.99372584	0.994935
0.0	0.99714065	0.9970721	0.99888176	0.98668295	0.9964869	0.9915292	0.99755245	0.9855049	0.9943692	0.9975464
0.0	0.9904407	0.98788714	0.99890864	0.95403343	0.98336905	0.98434156	0.9776039	0.938026	0.9900475	0.99377525
0.0	0.99714065	0.9970721	0.99888176	0.98668295	0.9964869	0.9915292	0.99755245	0.9855049	0.9943692	0.9975464
0.0	0.9957022	0.9990958	0.99828583	0.9913106	0.9966853	0.9900333	0.9950805	0.972224	0.99576473	0.9920196
0.0	0.99714065	0.9970721	0.99888176	0.98668295	0.9964869	0.9915292	0.99755245	0.9855049	0.9943692	0.9975464
0.0	0.99714065	0.9970721	0.99888176	0.98668295	0.9964869	0.9915292	0.99755245	0.9855049	0.9943692	0.9975464
0.0	0.9904407	0.98788714	0.99890864	0.95403343	0.98336905	0.98434156	0.9776039	0.938026	0.9900475	0.99377525
0.0	0.97799927	0.9518978	0.9105951	0.96239233	0.9426344	0.9551347	0.9727412	0.9784055	0.9496427	0.97527474
0.0	0.99881077	0.9984792	0.9961802	0.9934296	0.9791879	0.95377904	0.99619293	0.9944735	0.9846587	0.996935
0.0	0.00027590734	0.00013938757	0.00035466484	5.942372e-05	0.00010438191	0.00015518881	3.5324334e-05	8.5347885e-05	0.0001821499	0.00023076753
0.0	0.52895075	0.998752	0.7037147	0.98530746	0.9160783	0.9537036	0.988145	0.98605376	0.99748755	0.988815
0.0	0.6023627	0.35761848	0.8121007	0.19483358	0.70257676	0.32691106	0.109371416	0.094008006	0.3081799	0.57817656
0.0	0.6023628	0.35761836	0.81210077	0.19483358	0.7025768	0.3269111	0.109371416	0.09400804	0.30817991	0.5781765
0.0	0.97799927	0.9518978	0.9105951	0.96239233	0.9426344	0.9551347	0.9727412	0.9784055	0.9496427	0.97527474
0.0	0.97799927	0.9518978	0.9105951	0.96239233	0.9426344	0.9551347	0.9727412	0.9784055	0.9496427	0.97527474
0.0	0.97799927	0.9518978	0.9105951	0.96239233	0.9426344	0.9551347	0.9727412	0.9784055	0.9496427	0.97527474
0.0	0.97799927	0.9518978	0.9105951	0.96239233	0.9426344	0.9551347	0.9727412	0.9784055	0.9496427	0.97527474
0.0	0.86377555	0.5560141	0.88242286	0.24879839	0.53065467	0.70053434	0.23810661	0.16306953	0.5610331	0.30368215
0.0	0.981264	0.93186206	0.83205575	0.9563725	0.9855049	0.9973252	0.9750576	0.91468686	0.99931085	0.968676
0.0	0.25485972	0.043468382	0.122055374	0.033155143	0.07602944	0.08321435	0.011193653	0.032569613	0.06505692	0.034876946
0.0	0.97799927	0.9518978	0.9105951	0.96239233	0.9426344	0.9551347	0.9727412	0.9784055	0.9496427	0.97527474
0.0	0.99944884	0.9993364	0.9998092	0.9992361	0.99905986	0.9987197	0.9976693	0.9976876	0.99896467	0.9992362
0.0	0.9987507	0.9988575	0.99969316	0.99854726	0.9985435	0.99731904	0.99612755	0.9958509	0.99768174	0.9988914
0.0	0.99951065	0.99917394	0.99962234	0.99652845	0.9989504	0.9992663	0.9967379	0.9971418	0.99807715	0.9990012
0.0	0.1381076	0.73508507	0.5816712	0.41137338	0.31490383	0.15412363	0.21188284	0.062427685	0.5824514	0.48372388
0.0	0.9303033	0.9841076	0.9947456	0.9234425	0.9743585	0.9440987	0.9621625	0.41031644	0.9817218	0.84886587
0.0	0.9562159	0.9625796	0.9988003	0.86579347	0.98068583	0.9414209	0.96595556	0.9073306	0.94992423	0.9519386
0.0	0.9994809	0.99950397	0.9969047	0.99123925	0.9993206	0.99883837	0.99960595	0.9958372	0.99871624	0.99945587
0.0	0.99870753	0.9976217	0.99913293	0.9918719	0.99750155	0.9958269	0.99869317	0.99254227	0.9967918	0.9981061
0.0	0.998621	0.99945265	0.9995987	0.9989667	0.9997795	0.9988354	0.99960965	0.9989491	0.9994259	0.99960345
0.0	0.99597746	0.9978346	0.99951315	0.9978276	0.9985453	0.99490225	0.9967662	0.9963779	0.99841726	0.99934
0.0	0.9969797	0.998456	0.99956137	0.99816126	0.99872345	0.9952667	0.9973786	0.996691	0.99850035	0.9993625
0.0	0.9988092	0.99949574	0.9998047	0.9983536	0.9991037	0.9993703	0.9991892	0.9992248	0.9991084	0.99906117
0.0	0.39620847	0.7947876	0.14960814	0.44368702	0.3369373	0.019781021	0.0023435527	0.55501854	0.37635964	0.04572095
0.0	0.39620847	0.7947876	0.14960814	0.44368702	0.3369373	0.019781021	0.0023435527	0.55501854	0.37635964	0.04572095
0.0	0.9982153	0.9985744	0.999736	0.9932546	0.9981293	0.9920421	0.9969798	0.99749017	0.9961398	0.9982494
0.0	0.9994809	0.99950397	0.9969047	0.99123925	0.9993206	0.99883837	0.99960595	0.9958372	0.99871624	0.99945587
0.0	0.99782085	0.99932635	0.99930966	0.994038	0.99625117	0.98913467	0.9934012	0.9761046	0.99457234	0.9986009
0.0	0.5234686	0.8842727	0.8740068	0.749672	0.5797668	0.6815583	0.36436775	0.4191083	0.88748616	0.8198405
0.0	0.9983688	0.99746895	0.9993772	0.9880448	0.9964514	0.99587977	0.99284655	0.99377877	0.99621385	0.99878186
0.0	0.99827194	0.99723047	0.99901104	0.9884926	0.99728656	0.99040145	0.99378806	0.99607927	0.9838659	0.998858
0.0	0.97799927	0.9518978	0.9105951	0.96239233	0.9426344	0.9551347	0.9727412	0.9784055	0.9496427	0.97527474
0.0	0.99916244	0.99901915	0.9997274	0.99885213	0.99889886	0.9980604	0.99723923	0.99726874	0.9984346	0.99914944
0.0	0.9997913	0.9995834	0.99989235	0.99972147	0.9996841	0.9994474	0.9997502	0.99961853	0.99972564	0.9997516
0.0	0.99974567	0.9996464	0.99993885	0.99979085	0.9998016	0.99943525	0.99965906	0.9997085	0.999681	0.99982566
0.0	0.9993432	0.99902976	0.9998876	0.99866295	0.99952877	0.9977883	0.99884546	0.9988165	0.9976534	0.99967635
0.0	0.97799927	0.9518978	0.9105951	0.96239233	0.9426344	0.9551347	0.9727412	0.9784055	0.9496427	0.97527474
0.0	0.99940014	0.9993337	0.99982625	0.9987405	0.99913776	0.99876875	0.99930847	0.9975285	0.99853134	0.99944955
0.0	0.9980338	0.9957604	0.9995447	0.99065477	0.9974982	0.9812702	0.9862991	0.9940474	0.9924499	0.99763966
0.0	0.855749	0.9751075	0.9983925	0.98747814	0.99237823	0.9941158	0.9925632	0.97861165	0.9894069	0.9956
0.0	0.9967637	0.9992506	0.99857306	0.9914819	0.997008	0.9912493	0.99551845	0.97813785	0.99707925	0.9945943
0.0	0.9967637	0.9992506	0.99857306	0.9914819	0.997008	0.9912493	0.99551845	0.97813785	0.99707925	0.9945943
0.0	0.97799927	0.9518978	0.9105951	0.96239233	0.9426344	0.9551347	0.9727412	0.9784055	0.9496427	0.97527474
0.0	0.8376557	0.8951627	0.92793804	0.48189586	0.9662026	0.67063695	0.68661857	0.6098793	0.9293078	0.66630095
0.0	0.07039101	0.37094605	0.27402064	0.14330646	0.101456575	0.046434473	0.03178882	0.015665863	0.16091803	0.17067163
0.0	0.9996729	0.99948823	0.99949646	0.99199206	0.99781185	0.99854374	0.9980907	0.99884975	0.99841213	0.99876
0.0	0.08195297	0.0029755628	0.08169453	0.0018411829	0.00023167161	0.0003108146	0.0076752934	0.00010225791	0.02199952	0.0013087153
0.0	0.9987507	0.9988575	0.99969316	0.99854726	0.9985435	0.99731904	0.99612755	0.9958509	0.99768174	0.9988914
0.0	0.99963176	0.99961746	0.99984026	0.9994972	0.99945515	0.9991536	0.9986413	0.99865305	0.99953663	0.9996214
0.0	0.0051418496	0.004705861	0.022514299	0.0033055737	0.01478652	0.0035124077	0.0009780681	0.0010211709	0.0038729692	0.011045303
0.0	0.97799927	0.9518978	0.9105951	0.96239233	0.9426344	0.9551347	0.9727412	0.9784055	0.9496427	0.97527474
0.0	0.97799927	0.9518978	0.9105951	0.96239233	0.9426344	0.9551347	0.9727412	0.9784055	0.9496427	0.97527474
0.0	0.97799927	0.9518978	0.9105951	0.96239233	0.9426344	0.9551347	0.9727412	0.9784055	0.9496427	0.97527474
0.0	0.97799927	0.9518978	0.9105951	0.96239233	0.9426344	0.9551347	0.9727412	0.9784055	0.9496427	0.97527474
0.0	0.97799927	0.9518978	0.9105951	0.96239233	0.9426344	0.9551347	0.9727412	0.9784055	0.9496427	0.97527474
0.0	0.97799927	0.9518978	0.9105951	0.96239233	0.9426344	0.9551347	0.9727412	0.9784055	0.9496427	0.97527474
0.0	0.97799927	0.9518978	0.9105951	0.96239233	0.9426344	0.9551347	0.9727412	0.9784055	0.9496427	0.97527474
0.0	0.97799927	0.9518978	0.9105951	0.96239233	0.9426344	0.9551347	0.9727412	0.9784055	0.9496427	0.97527474
0.0	0.97799927	0.9518978	0.9105951	0.96239233	0.9426344	0.9551347	0.9727412	0.9784055	0.9496427	0.97527474
0.0	0.97799927	0.9518978	0.9105951	0.96239233	0.9426344	0.9551347	0.9727412	0.9784055	0.9496427	0.97527474
0.0	0.97799927	0.9518978	0.9105951	0.96239233	0.9426344	0.9551347	0.9727412	0.9784055	0.9496427	0.97527474
0.0	0.97799927	0.9518978	0.9105951	0.96239233	0.9426344	0.9551347	0.9727412	0.9784055	0.9496427	0.97527474
0.0	0.97799927	0.9518978	0.9105951	0.96239233	0.9426344	0.9551347	0.9727412	0.9784055	0.9496427	0.97527474
0.0	0.97799927	0.9518978	0.9105951	0.96239233	0.9426344	0.9551347	0.9727412	0.9784055	0.9496427	0.97527474
0.0	0.97799927	0.9518978	0.9105951	0.96239233	0.9426344	0.9551347	0.9727412	0.9784055	0.9496427	0.97527474
0.0	0.97799927	0.9518978	0.9105951	0.96239233	0.9426344	0.9551347	0.9727412	0.9784055	0.9496427	0.97527474
0.0	0.97799927	0.9518978	0.9105951	0.96239233	0.9426344	0.9551347	0.9727412	0.9784055	0.9496427	0.97527474
0.0	0.97799927	0.9518978	0.9105951	0.96239233	0.9426344	0.9551347	0.9727412	0.9784055	0.9496427	0.97527474
0.0	0.97799927	0.9518978	0.9105951	0.96239233	0.9426344	0.9551347	0.9727412	0.9784055	0.9496427	0.97527474
0.0	0.9933275	0.94669336	0.94321924	0.91090184	0.979007	0.90613115	0.9950452	0.69526964	0.97775716	0.98922485
0.0	0.97799927	0.9518978	0.9105951	0.96239233	0.9426344	0.9551347	0.9727412	0.9784055	0.9496427	0.97527474
0.0	0.9977344	0.9970214	0.9989931	0.9891472	0.9968767	0.98366874	0.9928469	0.99558675	0.98862374	0.99872226
0.0	0.9977344	0.9970214	0.9989931	0.9891472	0.9968767	0.98366874	0.9928469	0.99558675	0.98862374	0.99872226
0.0	0.99771345	0.99649435	0.9989526	0.9880183	0.99671257	0.98675424	0.991456	0.99470454	0.9860926	0.9986921
0.0	0.97799927	0.9518978	0.9105951	0.96239233	0.9426344	0.9551347	0.9727412	0.9784055	0.9496427	0.97527474
0.0	0.005141852	0.0047058663	0.022514299	0.0033055737	0.01478652	0.0035124063	0.0009780681	0.0010211709	0.003872971	0.011045303
0.0	0.97799927	0.9518978	0.9105951	0.96239233	0.9426344	0.9551347	0.9727412	0.9784055	0.9496427	0.97527474
0.0	0.97799927	0.9518978	0.9105951	0.96239233	0.9426344	0.9551347	0.9727412	0.9784055	0.9496427	0.97527474
0.0	0.97799927	0.9518978	0.9105951	0.96239233	0.9426344	0.9551347	0.9727412	0.9784055	0.9496427	0.97527474
0.0	0.034804646	0.022127848	0.107823536	0.010207537	0.062434014	0.028371613	0.00768388	0.0026495631	0.027939562	0.04537614
0.0	0.008728737	0.0060296287	0.029059231	0.0043466557	0.025208551	0.004842249	0.0027668036	0.0016245858	0.007821208	0.015992016
0.0	0.685622	0.8128838	0.6032594	0.31813824	0.9383151	0.733749	0.2798546	0.011410543	0.17842047	0.9321553
0.0	0.97799927	0.9518978	0.9105951	0.96239233	0.9426344	0.9551347	0.9727412	0.9784055	0.9496427	0.97527474
0.0	0.97799927	0.9518978	0.9105951	0.96239233	0.9426344	0.9551347	0.9727412	0.9784055	0.9496427	0.97527474
0.0	0.9999175	0.99995565	0.9999095	0.99983287	0.99928576	0.9992773	0.99992895	0.9999032	0.9998963	0.99978405
0.0	0.9999175	0.99995565	0.9999095	0.99983287	0.99928576	0.9992773	0.99992895	0.9999032	0.9998963	0.99978405
0.0	0.97799927	0.9518978	0.9105951	0.96239233	0.9426344	0.9551347	0.9727412	0.9784055	0.9496427	0.97527474
0.0	0.97799927	0.9518978	0.9105951	0.96239233	0.9426344	0.9551347	0.9727412	0.9784055	0.9496427	0.97527474
0.0	0.97799927	0.9518978	0.9105951	0.96239233	0.9426344	0.9551347	0.9727412	0.9784055	0.9496427	0.97527474
0.0	0.97799927	0.9518978	0.9105951	0.96239233	0.9426344	0.9551347	0.9727412	0.9784055	0.9496427	0.97527474
0.0	0.97799927	0.9518978	0.9105951	0.96239233	0.9426344	0.9551347	0.9727412	0.9784055	0.9496427	0.97527474
0.0	0.9904095	0.9876809	0.9829584	0.96017486	0.95315486	0.8225889	0.96502477	0.94211775	0.9676674	0.97992754
0.0	0.97799927	0.9518978	0.9105951	0.96239233	0.9426344	0.9551347	0.9727412	0.9784055	0.9496427	0.97527474
0.0	0.97799927	0.9518978	0.9105951	0.96239233	0.9426344	0.9551347	0.9727412	0.9784055	0.9496427	0.97527474
0.0	0.9916074	0.98849267	0.98115253	0.9621891	0.9461318	0.8471466	0.97247285	0.95067036	0.9529657	0.9830382
0.0	0.97799927	0.9518978	0.9105951	0.96239233	0.9426344	0.9551347	0.9727412	0.9784055	0.9496427	0.97527474
0.0	0.97799927	0.9518978	0.9105951	0.96239233	0.9426344	0.9551347	0.9727412	0.9784055	0.9496427	0.97527474
0.0	0.97799927	0.9518978	0.9105951	0.96239233	0.9426344	0.9551347	0.9727412	0.9784055	0.9496427	0.97527474
0.0	0.996427	0.995732	0.995025	0.9728334	0.9721444	0.9672532	0.98577994	0.97658974	0.992926	0.9927118
0.0	0.97799927	0.9518978	0.9105951	0.96239233	0.9426344	0.9551347	0.9727412	0.9784055	0.9496427	0.97527474
0.0	0.97799927	0.9518978	0.9105951	0.96239233	0.9426344	0.9551347	0.9727412	0.9784055	0.9496427	0.97527474
0.0	0.124931894	0.91038144	0.9956145	0.8225512	0.96193045	0.976715	0.98219436	0.00011150859	0.16172929	0.9897573
0.0	0.00863955	0.0064957184	0.037757978	0.004917384	0.027442016	0.008504191	0.0030561616	0.001245262	0.004367627	0.018193185
0.0	0.0036174343	0.0024839006	0.012854868	0.002818852	0.011625545	0.0032148338	0.0011345883	0.0009530136	0.0023930513	0.0070747966
0.0	0.00041216996	0.9678494	0.7026474	0.50050646	0.00453391	0.9157357	0.965537	0.00011150859	0.005269406	0.39739636
0.0	0.59323543	0.49470338	0.98485315	0.5357928	0.73903126	0.5442033	0.37181786	0.6043091	0.63915086	0.74076736
0.0	0.43597904	0.99120367	0.9741906	0.0197753	0.41725835	0.9674823	0.6879086	0.70931983	0.58799917	0.83124965
0.0	0.909459	0.9973807	0.9741906	0.66227746	0.7577283	0.9799488	0.89158607	0.8026114	0.81337017	0.9373289
0.0	0.43597904	0.99120367	0.9741906	0.0197753	0.41725835	0.9674823	0.6879086	0.70931983	0.58799917	0.83124965
0.0	0.43597904	0.99120367	0.9741906	0.0197753	0.41725835	0.9674823	0.6879086	0.70931983	0.58799917	0.83124965
0.0	0.43597904	0.99120367	0.9741906	0.0197753	0.41725835	0.9674823	0.6879086	0.70931983	0.58799917	0.83124965
0.0	0.989461	0.9846976	0.9781537	0.95327353	0.940868	0.8184902	0.95851487	0.92409885	0.9534402	0.97594595
0.0	0.998654	0.9996753	0.9998667	0.99766624	0.9990428	0.9976421	0.9989911	0.9989492	0.99866784	0.9991721
0.0	0.9847447	0.9942312	0.99909747	0.9890589	0.99250925	0.9799826	0.99382496	0.9674946	0.99379504	0.9982805
0.0	0.21581638	0.46668422	0.8578402	0.23532833	0.5177588	0.11008391	0.08092731	0.18560036	0.24528168	0.4608633
0.0	0.9946195	0.9778031	0.99691534	0.95610094	0.97654575	0.93943983	0.97187716	0.97475475	0.98726743	0.99402666
0.0	0.9996215	0.99950266	0.99989104	0.99873537	0.99943084	0.9991867	0.9990332	0.9994479	0.99921024	0.9996557
0.0	0.27216536	0.06359137	0.11946134	0.036512807	0.06514006	0.10609108	0.007922756	0.03577372	0.07784247	0.03364614
0.0	0.9971142	0.9885039	0.9967385	0.9750991	0.9754034	0.9905916	0.995178	0.9655843	0.8593041	0.9946296
0.0	0.97799927	0.9518978	0.9105951	0.96239233	0.9426344	0.9551347	0.9727412	0.9784055	0.9496427	0.97527474
0.0	0.97799927	0.9518978	0.9105951	0.96239233	0.9426344	0.9551347	0.9727412	0.9784055	0.9496427	0.97527474
0.0	0.97799927	0.9518978	0.9105951	0.96239233	0.9426344	0.9551347	0.9727412	0.9784055	0.9496427	0.97527474
0.0	0.9999175	0.99995565	0.9999095	0.99983287	0.99928576	0.9992773	0.99992895	0.9999032	0.9998963	0.99978405
0.0	0.29848287	0.8602074	0.32701367	0.7549784	0.0028495234	0.43596956	0.86912304	0.0032880781	0.050349165	0.14036524
0.0	0.29848287	0.8602074	0.32701367	0.7549784	0.0028495234	0.43596956	0.86912304	0.0032880781	0.050349165	0.14036524
0.0	0.29848287	0.8602074	0.32701367	0.7549784	0.0028495234	0.43596956	0.86912304	0.0032880781	0.050349165	0.14036524
0.0	0.29848287	0.8602074	0.32701367	0.7549784	0.0028495234	0.43596956	0.86912304	0.0032880781	0.050349165	0.14036524
0.0	0.017741617	0.0043265712	0.052898325	0.0043896306	0.0071890424	0.006236798	0.0012049645	0.0036153537	0.009552363	0.07583853
0.0	0.6840056	0.83563715	0.98933077	0.55526626	0.8420009	0.47973144	0.6073544	0.686855	0.70395076	0.87387526
0.0	0.9979583	0.99935895	0.99979454	0.9967997	0.99932814	0.9983734	0.9989046	0.9984598	0.9982204	0.998979
0.0	0.9924326	0.9131631	0.9593909	0.8963813	0.97763467	0.96564686	0.95502496	0.9544271	0.943055	0.9515114
0.0	0.97799927	0.9518978	0.9105951	0.96239233	0.9426344	0.9551347	0.9727412	0.9784055	0.9496427	0.97527474
0.0	0.97799927	0.9518978	0.9105951	0.96239233	0.9426344	0.9551347	0.9727412	0.9784055	0.9496427	0.97527474
0.0	0.97799927	0.9518978	0.9105951	0.96239233	0.9426344	0.9551347	0.9727412	0.9784055	0.9496427	0.97527474
0.0	0.97799927	0.9518978	0.9105951	0.96239233	0.9426344	0.9551347	0.9727412	0.9784055	0.9496427	0.97527474
0.0	0.97799927	0.9518978	0.9105951	0.96239233	0.9426344	0.9551347	0.9727412	0.9784055	0.9496427	0.97527474
0.0	0.97799927	0.9518978	0.9105951	0.96239233	0.9426344	0.9551347	0.9727412	0.9784055	0.9496427	0.97527474
0.0	0.97799927	0.9518978	0.9105951	0.96239233	0.9426344	0.9551347	0.9727412	0.9784055	0.9496427	0.97527474
0.0	0.005141852	0.0047058635	0.022514295	0.0033055737	0.01478652	0.0035124077	0.0009780681	0.0010211709	0.003872971	0.011045303
0.0	0.0027802798	0.0018949917	0.008717061	0.001929988	0.008785697	0.0020319636	0.0004592418	0.000748638	0.0020606255	0.0050342144
0.0	0.97799927	0.9518978	0.9105951	0.96239233	0.9426344	0.9551347	0.9727412	0.9784055	0.9496427	0.97527474
0.0	0.97799927	0.9518978	0.9105951	0.96239233	0.9426344	0.9551347	0.9727412	0.9784055	0.9496427	0.97527474
0.0	0.97799927	0.9518978	0.9105951	0.96239233	0.9426344	0.9551347	0.9727412	0.9784055	0.9496427	0.97527474
0.0	0.97799927	0.9518978	0.9105951	0.96239233	0.9426344	0.9551347	0.9727412	0.9784055	0.9496427	0.97527474
0.0	0.97799927	0.9518978	0.9105951	0.96239233	0.9426344	0.9551347	0.9727412	0.9784055	0.9496427	0.97527474
0.0	0.0014872092	0.951498	0.5865774	0.06229843	0.00023712717	0.0007333422	0.8099503	0.7693693	0.054560352	0.0004986865
0.0	0.97799927	0.9518978	0.9105951	0.96239233	0.9426344	0.9551347	0.9727412	0.9784055	0.9496427	0.97527474
0.0	0.97799927	0.9518978	0.9105951	0.96239233	0.9426344	0.9551347	0.9727412	0.9784055	0.9496427	0.97527474
0.0	0.97799927	0.9518978	0.9105951	0.96239233	0.9426344	0.9551347	0.9727412	0.9784055	0.9496427	0.97527474
0.0	0.97799927	0.9518978	0.9105951	0.96239233	0.9426344	0.9551347	0.9727412	0.9784055	0.9496427	0.97527474
0.0	0.97799927	0.9518978	0.9105951	0.96239233	0.9426344	0.9551347	0.9727412	0.9784055	0.9496427	0.97527474
0.0	0.97799927	0.9518978	0.9105951	0.96239233	0.9426344	0.9551347	0.9727412	0.9784055	0.9496427	0.97527474
0.0	0.97799927	0.9518978	0.9105951	0.96239233	0.9426344	0.9551347	0.9727412	0.9784055	0.9496427	0.97527474
0.0	0.97799927	0.9518978	0.9105951	0.96239233	0.9426344	0.9551347	0.9727412	0.9784055	0.9496427	0.97527474
0.0	0.9987507	0.9988575	0.99969316	0.99854726	0.9985435	0.99731904	0.99612755	0.9958509	0.99768174	0.9988914
0.0	0.000762303	0.0009299549	0.0024461406	0.00026587312	0.0018141737	0.0009153761	0.00019293759	0.00018106865	0.0005895925	0.00096905837
0.0	0.97174597	0.99403244	0.99381953	0.96347094	0.9612688	0.97595507	0.97638696	0.98948205	0.9880043	0.9906426
0.0	0.97815573	0.9935051	0.9946285	0.96420646	0.9642281	0.98070717	0.9787092	0.98824525	0.9910545	0.99135965
0.0	0.97815573	0.9947343	0.9950439	0.9707506	0.9699893	0.98230195	0.9787092	0.9898263	0.99098516	0.99119776
0.0	0.97799927	0.9518978	0.9105951	0.96239233	0.9426344	0.9551347	0.9727412	0.9784055	0.9496427	0.97527474
0.0	0.97799927	0.9518978	0.9105951	0.96239233	0.9426344	0.9551347	0.9727412	0.9784055	0.9496427	0.97527474
0.0	0.0020902168	0.0012849842	0.00057811214	0.00034727165	0.0037577124	0.0019830377	0.0007704158	0.0068135145	0.011054897	0.093473755
0.0	0.01965953	0.99246114	0.021036748	0.32516038	0.0007479503	0.0004076077	0.007348184	0.65990657	0.11359119	0.7763116
0.0	0.9816674	0.99973005	0.99988985	0.9144068	0.9986761	0.99487585	0.98758394	0.98039824	0.9996865	0.92648536
0.0	0.9974849	0.9980292	0.9976846	0.94798595	0.99053055	0.9961843	0.9918184	0.97751313	0.99002844	0.97458273
0.0	0.2319035	0.9843636	0.82817477	0.9911226	0.7231957	0.9999814	0.00023040586	0.9888404	0.98473144	0.8120359
0.0	0.91133916	0.9756782	0.74923253	0.28564176	0.73052096	0.76481473	0.7509104	0.36529812	0.5781558	0.8037442
0.0	0.99447906	0.9984554	0.99879044	0.9827806	0.98762995	0.9963379	0.9861162	0.99713814	0.9980572	0.9962548
0.0	0.9773775	0.99844104	0.74923253	0.08071993	0.865724	0.9379524	0.7509104	0.330106	0.94235843	0.7810343
0.0	0.97799927	0.9518978	0.9105951	0.96239233	0.9426344	0.9551347	0.9727412	0.9784055	0.9496427	0.97527474
0.0	0.97799927	0.9518978	0.9105951	0.96239233	0.9426344	0.9551347	0.9727412	0.9784055	0.9496427	0.97527474
0.0	0.97799927	0.9518978	0.9105951	0.96239233	0.9426344	0.9551347	0.9727412	0.9784055	0.9496427	0.97527474
0.0	0.97799927	0.9518978	0.9105951	0.96239233	0.9426344	0.9551347	0.9727412	0.9784055	0.9496427	0.97527474
0.0	0.99928135	0.9992041	0.9997688	0.99903595	0.9990256	0.99825746	0.99734503	0.99708515	0.99845314	0.9988914
0.0	0.007421235	0.58867204	0.07566923	0.73142654	0.00032435855	0.0020539928	0.02168983	0.0036819289	0.012564339	0.97527474
0.0	0.007421235	0.58867204	0.07566923	0.73142654	0.00032435855	0.0020539928	0.02168983	0.0036819289	0.012564339	0.97527474
0.0	0.97799927	0.9518978	0.9105951	0.96239233	0.9426344	0.9551347	0.9727412	0.9784055	0.9496427	0.97527474
0.0	0.97799927	0.9518978	0.9105951	0.96239233	0.9426344	0.9551347	0.9727412	0.9784055	0.9496427	0.97527474
0.0	0.7740077	0.9371895	0.98858774	0.8326466	0.9236127	0.85497993	0.78673834	0.22843723	0.9033342	0.6383366
0.0	0.7740077	0.9371894	0.98858774	0.8326466	0.9236127	0.85498	0.78673834	0.22843723	0.9033342	0.63833654
0.0	0.7740076	0.9371894	0.98858774	0.8326466	0.9236127	0.85497993	0.78673834	0.22843723	0.9033342	0.6383365
0.0	0.9998499	0.99983966	0.99973315	0.99749506	0.99943525	0.9995648	0.99911255	0.99889755	0.99936837	0.996626
0.0	0.9998499	0.99983966	0.99973315	0.99749506	0.99943525	0.9995648	0.99911255	0.99889755	0.99936837	0.996626
0.0	0.97799927	0.9518978	0.9105951	0.96239233	0.9426344	0.9551347	0.9727412	0.9784055	0.9496427	0.97527474
0.0	0.0047022426	0.0012978122	0.0061184447	0.00054417906	0.00678663	0.0017476502	0.0005998342	0.00094922207	0.0015691859	0.004820199
0.0	0.61221343	0.002137536	0.2058443	0.009879487	0.6233527	0.4708044	0.34176356	0.8517138	0.7541233	0.990004
0.0	0.15957259	0.013917711	0.2717634	0.2603223	0.21252185	0.01825318	0.89223623	0.023526529	0.95581096	0.4583553
0.0	0.9562159	0.9625796	0.9988003	0.86579347	0.98068583	0.9414209	0.96595556	0.9073306	0.94992423	0.95193875
0.0	0.9562159	0.9625796	0.9988003	0.86579347	0.98068583	0.9414209	0.9659556	0.9073306	0.94992423	0.9519386
0.0	0.9651715	0.9684862	0.9988888	0.9045795	0.983478	0.9567034	0.97543734	0.93736887	0.9646552	0.96208614
0.0	0.00015472692	0.0002533737	0.45201606	0.00031843732	0.0009206228	0.00054716604	0.00010757941	0.0010219354	0.0010760188	0.0027372895
0.0	0.97799927	0.9518978	0.9105951	0.96239233	0.9426344	0.9551347	0.9727412	0.9784055	0.9496427	0.97527474
0.0	0.97799927	0.9518978	0.9105951	0.96239233	0.9426344	0.9551347	0.9727412	0.9784055	0.9496427	0.97527474
0.0	0.97799927	0.9518978	0.9105951	0.96239233	0.9426344	0.9551347	0.9727412	0.9784055	0.9496427	0.97527474
0.0	0.9992908	0.99961543	0.99986553	0.9995974	0.99952865	0.9987204	0.9987696	0.998733	0.9993513	0.9994281
0.0	0.9992908	0.99961543	0.99986553	0.9995974	0.99952865	0.9987204	0.9987696	0.998733	0.9993513	0.9994281
0.0	0.97799927	0.9518978	0.9105951	0.96239233	0.9426344	0.9551347	0.9727412	0.9784055	0.9496427	0.97527474
0.0	0.97799927	0.9518978	0.9105951	0.96239233	0.9426344	0.9551347	0.9727412	0.9784055	0.9496427	0.97527474
0.0	0.97799927	0.9518978	0.9105951	0.96239233	0.9426344	0.9551347	0.9727412	0.9784055	0.9496427	0.97527474
0.0	0.97799927	0.9518978	0.9105951	0.96239233	0.9426344	0.9551347	0.9727412	0.9784055	0.9496427	0.97527474
0.0	0.99824226	0.999196	0.99909997	0.99252534	0.9992799	0.9973334	0.9989862	0.99396425	0.9982401	0.997143
0.0	0.86592215	0.9312186	0.9645251	0.8398386	0.9426753	0.68306404	0.4667917	0.6220225	0.76149607	0.9293102
0.0	0.86592215	0.9312186	0.9645252	0.8398387	0.9426753	0.68306416	0.46679142	0.6220226	0.7614961	0.9293102
0.0	0.86592215	0.9312186	0.9645252	0.8398388	0.9426753	0.68306416	0.46679142	0.6220224	0.7614961	0.9293102
0.0	0.99777454	0.9957658	0.99926525	0.98421913	0.9937483	0.99598086	0.99308264	0.991651	0.99443626	0.99844235
0.0	0.97799927	0.9518978	0.9105951	0.96239233	0.9426344	0.9551347	0.9727412	0.9784055	0.9496427	0.97527474
0.0	0.97799927	0.9518978	0.9105951	0.96239233	0.9426344	0.9551347	0.9727412	0.9784055	0.9496427	0.97527474
0.0	0.97799927	0.9518978	0.9105951	0.96239233	0.9426344	0.9551347	0.9727412	0.9784055	0.9496427	0.97527474
0.0	0.99900144	0.9973787	0.9996207	0.9763506	0.9752391	0.9919085	0.9960777	0.9979169	0.99484396	0.9949051
0.0	0.09570027	0.070746265	0.2040641	0.45326695	0.1319892	0.14849561	0.2022894	0.17895062	0.34607917	0.7001526
0.0	5.6539113e-05	0.000109017645	0.00014580418	0.00028545124	3.9435028e-05	7.18992e-05	9.155256e-05	0.0014167818	3.907349e-05	0.002972714
0.0	0.99900144	0.9973787	0.9996207	0.9763506	0.9752391	0.9919085	0.9960777	0.9979169	0.99484396	0.9949051
0.0	0.99900144	0.9973787	0.9996207	0.9763506	0.9752391	0.9919085	0.9960777	0.9979169	0.99484396	0.9949051
0.0	0.09570027	0.070746265	0.2040641	0.45326695	0.13198921	0.14849563	0.20228943	0.1789506	0.34607914	0.7001526
0.0	0.11070165	0.24059275	0.631183	0.071034566	0.10102546	0.060973775	0.1615984	0.20421158	0.039551206	0.07825394
0.0	0.9430476	0.99303377	0.9950612	0.95881814	0.97658074	0.97941786	0.97056985	0.6769326	0.9844317	0.8493543
0.0	0.97799927	0.9518978	0.9105951	0.96239233	0.9426344	0.9551347	0.9727412	0.9784055	0.9496427	0.97527474
0.0	0.97799927	0.9518978	0.9105951	0.96239233	0.9426344	0.9551347	0.9727412	0.9784055	0.9496427	0.97527474
0.0	0.59299517	0.43253326	0.8459613	0.31150243	0.789206	0.34546337	0.093858846	0.25468612	0.43864012	0.5410597
0.0	0.99453235	0.99649614	0.9976883	0.97192645	0.9838514	0.9898461	0.99176675	0.99529123	0.99723816	0.9953524
0.0	0.008148214	0.007213018	0.032825153	0.004451785	0.020103363	0.0053337635	0.0022175005	0.0015048591	0.006690752	0.013265147
0.0	0.97799927	0.9518978	0.9105951	0.96239233	0.9426344	0.9551347	0.9727412	0.9784055	0.9496427	0.97527474
0.0	0.97799927	0.9518978	0.9105951	0.96239233	0.9426344	0.9551347	0.9727412	0.9784055	0.9496427	0.97527474
0.0	0.97799927	0.9518978	0.9105951	0.96239233	0.9426344	0.9551347	0.9727412	0.9784055	0.9496427	0.97527474
0.0	0.97799927	0.9518978	0.9105951	0.96239233	0.9426344	0.9551347	0.9727412	0.9784055	0.9496427	0.97527474
0.0	0.9992908	0.99961543	0.99986553	0.9995974	0.99952865	0.9987204	0.9987696	0.998733	0.9993513	0.9994281
0.0	0.9992908	0.99961543	0.99986553	0.9995974	0.99952865	0.9987204	0.9987696	0.998733	0.9993513	0.9994281
0.0	0.97799927	0.9518978	0.9105951	0.96239233	0.9426344	0.9551347	0.9727412	0.9784055	0.9496427	0.97527474
0.0	0.9992908	0.99961543	0.99986553	0.9995974	0.99952865	0.9987204	0.9987696	0.998733	0.9993513	0.9994281
0.0	0.9992908	0.99961543	0.99986553	0.9995974	0.99952865	0.9987204	0.9987696	0.998733	0.9993513	0.9994281
0.0	0.00068000844	0.0016268202	0.0029722857	0.00076571613	0.00525386	0.0020577298	0.00020752226	0.00067660044	0.0014355199	0.0011179796
0.0	0.97799927	0.9518978	0.9105951	0.96239233	0.9426344	0.9551347	0.9727412	0.9784055	0.9496427	0.97527474
0.0	0.97799927	0.9518978	0.9105951	0.96239233	0.9426344	0.9551347	0.9727412	0.9784055	0.9496427	0.97527474
0.0	0.9992908	0.99961543	0.99986553	0.9995974	0.99952865	0.9987204	0.9987696	0.998733	0.9993513	0.9994281
0.0	0.9992908	0.99961543	0.99986553	0.9995974	0.99952865	0.9987204	0.9987696	0.998733	0.9993513	0.9994281
0.0	0.97799927	0.9518978	0.9105951	0.96239233	0.9426344	0.9551347	0.9727412	0.9784055	0.9496427	0.97527474
0.0	0.97799927	0.9518978	0.9105951	0.96239233	0.9426344	0.9551347	0.9727412	0.9784055	0.9496427	0.97527474
0.0	0.97799927	0.9518978	0.9105951	0.96239233	0.9426344	0.9551347	0.9727412	0.9784055	0.9496427	0.97527474
0.0	0.97799927	0.9518978	0.9105951	0.96239233	0.9426344	0.9551347	0.9727412	0.9784055	0.9496427	0.97527474
0.0	0.97799927	0.9518978	0.9105951	0.96239233	0.9426344	0.9551347	0.9727412	0.9784055	0.9496427	0.97527474
0.0	0.97799927	0.9518978	0.9105951	0.96239233	0.9426344	0.9551347	0.9727412	0.9784055	0.9496427	0.97527474
0.0	0.97799927	0.9518978	0.9105951	0.96239233	0.9426344	0.9551347	0.9727412	0.9784055	0.9496427	0.97527474
0.0	0.97799927	0.9518978	0.9105951	0.96239233	0.9426344	0.9551347	0.9727412	0.9784055	0.9496427	0.97527474
0.0	0.97799927	0.9518978	0.9105951	0.96239233	0.9426344	0.9551347	0.9727412	0.9784055	0.9496427	0.97527474
0.0	0.97799927	0.9518978	0.9105951	0.96239233	0.9426344	0.9551347	0.9727412	0.9784055	0.9496427	0.97527474
0.0	0.97799927	0.9518978	0.9105951	0.96239233	0.9426344	0.9551347	0.9727412	0.9784055	0.9496427	0.97527474
0.0	0.97799927	0.9518978	0.9105951	0.96239233	0.9426344	0.9551347	0.9727412	0.9784055	0.9496427	0.97527474
0.0	0.97799927	0.9518978	0.9105951	0.96239233	0.9426344	0.9551347	0.9727412	0.9784055	0.9496427	0.97527474
0.0	0.97799927	0.9518978	0.9105951	0.96239233	0.9426344	0.9551347	0.9727412	0.9784055	0.9496427	0.97527474
0.0	0.97799927	0.9518978	0.9105951	0.96239233	0.9426344	0.9551347	0.9727412	0.9784055	0.9496427	0.97527474
0.0	0.97799927	0.9518978	0.9105951	0.96239233	0.9426344	0.9551347	0.9727412	0.9784055	0.9496427	0.97527474
0.0	0.97799927	0.9518978	0.9105951	0.96239233	0.9426344	0.9551347	0.9727412	0.9784055	0.9496427	0.97527474
0.0	0.97799927	0.9518978	0.9105951	0.96239233	0.9426344	0.9551347	0.9727412	0.9784055	0.9496427	0.97527474
0.0	0.94518644	0.99506974	0.9986052	0.9419875	0.9681995	0.93441147	0.9808127	0.9857836	0.9857056	0.9928054
0.0	0.95927054	0.9963128	0.9986064	0.9422033	0.9835089	0.95053875	0.9781748	0.9880177	0.9858084	0.99421835
0.0	0.9984659	0.9995672	0.99984205	0.99667156	0.9982014	0.9955291	0.99850464	0.99832577	0.99836546	0.9988335
0.0	0.003954611	0.0026373898	0.013318517	0.0026010196	0.008785697	0.0028361834	0.00077935716	0.0011057041	0.0033317457	0.006635635
0.0	0.010865988	0.006503894	0.03160328	0.00480423	0.016058248	0.007838578	0.0023131457	0.0016337828	0.007239608	0.016702596
0.0	0.93689644	0.96690506	0.97825545	0.07809391	0.9426344	0.012727316	0.05325273	0.7180579	0.9908427	0.9960296
0.0	0.9989893	0.9912793	0.9445977	0.5193819	8.926877e-05	0.97290695	0.99759007	0.808805	0.99992883	0.9966775
0.0	0.97799927	0.9518978	0.9105951	0.96239233	0.9426344	0.9551347	0.9727412	0.9784055	0.9496427	0.97527474
0.0	0.97799927	0.9518978	0.9105951	0.96239233	0.9426344	0.9551347	0.9727412	0.9784055	0.9496427	0.97527474
0.0	0.97799927	0.9518978	0.9105951	0.96239233	0.9426344	0.9551347	0.9727412	0.9784055	0.9496427	0.97527474
0.0	0.97799927	0.9518978	0.9105951	0.96239233	0.9426344	0.9551347	0.9727412	0.9784055	0.9496427	0.97527474
0.0	0.9503801	0.798003	0.7743216	0.9001116	0.8217297	0.4558403	0.7673644	0.5896564	0.538397	0.9696008
0.0	0.99714065	0.9970721	0.99888176	0.98668295	0.9964869	0.9915292	0.99755245	0.9855049	0.9943692	0.9975464
0.0	0.93689716	0.99662066	0.99897623	0.9567012	0.9612228	0.9498129	0.98414016	0.98724246	0.9891685	0.99362564
0.0	0.97799927	0.9518978	0.9105951	0.96239233	0.9426344	0.9551347	0.9727412	0.9784055	0.9496427	0.97527474
0.0	0.97799927	0.9518978	0.9105951	0.96239233	0.9426344	0.9551347	0.9727412	0.9784055	0.9496427	0.97527474
0.0	0.99896324	0.9969337	0.99935764	0.99097615	0.9972428	0.98637927	0.99636555	0.9972071	0.986292	0.99913603
0.0	0.9809435	0.9638492	0.9689118	0.76809216	0.92455584	0.8704133	0.53643477	0.09449318	0.708929	0.94207764
0.0	0.97799927	0.9518978	0.9105951	0.96239233	0.9426344	0.9551347	0.9727412	0.9784055	0.9496427	0.97527474
0.0	0.9809435	0.9638493	0.9689118	0.76809216	0.92455584	0.8704133	0.53643477	0.09449318	0.708929	0.94207764
0.0	0.9809435	0.9638492	0.9689118	0.7680921	0.92455584	0.8704133	0.5364348	0.09449318	0.708929	0.94207764
0.0	0.9809435	0.9638493	0.9689118	0.76809216	0.92455584	0.8704133	0.5364348	0.09449318	0.708929	0.94207764
0.0	0.9809435	0.9638492	0.9689118	0.76809216	0.92455584	0.8704133	0.5364348	0.09449318	0.7089291	0.94207764
0.0	0.9809435	0.9638493	0.9689118	0.76809216	0.92455584	0.8704133	0.5364348	0.09449318	0.708929	0.94207764
0.0	0.9809435	0.9638493	0.9689118	0.76809216	0.92455584	0.8704133	0.5364348	0.09449318	0.708929	0.94207764
0.0	0.9809435	0.9638493	0.9689118	0.7680921	0.92455584	0.8704133	0.5364348	0.09449318	0.708929	0.94207764
0.0	0.9809435	0.9638493	0.9689118	0.76809216	0.92455584	0.8704133	0.53643477	0.09449318	0.708929	0.94207764
0.0	0.9809435	0.9638492	0.9689118	0.7680921	0.92455584	0.8704133	0.53643495	0.09449325	0.7089289	0.94207764
0.0	0.97799927	0.9518978	0.9105951	0.96239233	0.9426344	0.9551347	0.9727412	0.9784055	0.9496427	0.97527474
0.0	0.99893576	0.99812907	0.9989197	0.9891747	0.99251336	0.99406993	0.9982577	0.99100167	0.9740485	0.9981865
0.0	0.0006828243	0.00015874335	0.00062137685	7.700558e-05	0.0003651386	0.00019360248	0.00011982346	0.00043421655	5.383322e-05	0.0019080471
0.0	0.99913836	0.99834	0.99943405	0.99403435	0.99819535	0.99648076	0.99737084	0.99776983	0.9965077	0.9992679
0.0	0.99915576	0.99642307	0.99925643	0.99827564	0.998216	0.9909759	0.9962025	0.9895639	0.9990902	0.99907565
0.0	0.9809435	0.9638492	0.9689118	0.76809204	0.92455584	0.87041336	0.53643507	0.09449318	0.708929	0.94207764
0.0	0.9809435	0.9638492	0.9689118	0.76809204	0.92455584	0.87041336	0.53643507	0.09449318	0.7089291	0.94207764
0.0	0.9809435	0.9638493	0.9689118	0.7680921	0.92455584	0.8704133	0.5364348	0.09449318	0.708929	0.94207764
0.0	0.9944307	0.9961642	0.9948827	0.90319055	0.9833171	0.9932621	0.9903092	0.23753698	0.98462903	0.99062014
0.0	0.9925614	0.99830294	0.9936022	0.9349862	0.9920339	0.98638064	0.9841717	0.48930147	0.75693923	0.99242
0.0	0.9809435	0.9638492	0.9689118	0.76809204	0.92455584	0.87041336	0.53643507	0.09449318	0.70892906	0.94207764
0.0	0.98739064	0.9978065	0.99427503	0.97799265	0.98874235	0.99205035	0.89535004	0.7405178	0.98401606	0.99272835
0.0	0.9809435	0.9638493	0.9689118	0.7680921	0.92455584	0.8704133	0.5364348	0.09449318	0.7089291	0.94207764
0.0	0.9809435	0.9638492	0.9689118	0.7680921	0.92455584	0.8704133	0.5364348	0.09449318	0.708929	0.94207764
0.0	0.9809435	0.9638493	0.9689118	0.7680921	0.92455584	0.8704133	0.5364348	0.09449318	0.708929	0.94207764
0.0	0.9988513	0.9975962	0.99934465	0.9921625	0.99783415	0.99336195	0.9971366	0.9972941	0.99345267	0.9989248
0.0	0.9809435	0.9638493	0.9689118	0.7680921	0.92455584	0.8704133	0.53643477	0.09449318	0.708929	0.94207764
0.0	0.9809435	0.9638493	0.9689118	0.7680921	0.92455584	0.8704133	0.53643477	0.09449318	0.708929	0.94207764
0.0	0.9809435	0.9638493	0.9689118	0.76809216	0.92455584	0.8704133	0.53643477	0.09449318	0.7089291	0.94207764
0.0	0.9809435	0.9638492	0.9689118	0.7680921	0.92455584	0.8704133	0.53643477	0.09449318	0.708929	0.94207764
0.0	0.9809435	0.9638492	0.9689118	0.76809204	0.92455584	0.87041336	0.53643507	0.09449318	0.7089291	0.94207764
0.0	0.998696	0.9978903	0.99940264	0.988252	0.99854565	0.99194837	0.99544406	0.9973579	0.98650265	0.9989716
0.0	0.9974566	0.9958949	0.99885297	0.98614466	0.99654776	0.9804387	0.9896779	0.99416935	0.9812355	0.99861956
0.0	0.9984841	0.99820805	0.99934036	0.9909888	0.99746823	0.99169266	0.9969146	0.99754083	0.99149984	0.9991886
0.0	0.99668604	0.99507856	0.99858046	0.9832523	0.9957355	0.9777038	0.98812336	0.9927275	0.9785882	0.99830866
0.0	0.99880934	0.99751365	0.99948186	0.99371696	0.99856645	0.9947707	0.99709404	0.9967951	0.990838	0.9994029
0.0	0.9992181	0.9979867	0.9993666	0.9912156	0.9983181	0.99390334	0.99654645	0.99683064	0.9942154	0.99904174
0.0	0.97799927	0.9518978	0.9105951	0.96239233	0.9426344	0.9551347	0.9727412	0.9784055	0.9496427	0.97527474
0.0	0.97799927	0.9518978	0.9105951	0.96239233	0.9426344	0.9551347	0.9727412	0.9784055	0.9496427	0.97527474
0.0	0.003866422	0.01609931	0.031477775	0.0032756233	0.006147262	0.0048015974	0.010634866	0.0022419933	0.007153601	0.015369793
0.0	0.0022442525	0.008930604	0.007789203	0.0032205873	0.0066090534	0.0012879702	0.005293547	0.00093854114	0.0017239271	0.004282259
0.0	0.0022442534	0.008930604	0.007789203	0.0032205873	0.0066090566	0.0012879696	0.005293547	0.00093854114	0.0017239264	0.004282259
0.0	0.0022442525	0.008930604	0.007789203	0.0032205873	0.0066090534	0.0012879696	0.005293547	0.00093854114	0.0017239264	0.004282259
0.0	0.0022442534	0.008930604	0.007789203	0.0032205873	0.0066090534	0.0012879702	0.005293547	0.00093854114	0.0017239271	0.004282259
0.0	0.0022442513	0.008930612	0.007789203	0.003220584	0.0066090534	0.0012879708	0.005293547	0.00093854114	0.0017239271	0.004282261
0.0	0.003866422	0.01609931	0.031477775	0.0032756217	0.006147262	0.0048015974	0.010634866	0.0022419943	0.007153601	0.015369793
0.0	0.0022442534	0.008930604	0.007789203	0.0032205873	0.0066090566	0.0012879696	0.005293547	0.00093854155	0.0017239264	0.004282259
0.0	0.0022442534	0.008930604	0.007789203	0.0032205873	0.0066090534	0.0012879702	0.005293547	0.00093854114	0.0017239264	0.004282259
0.0	0.0022442534	0.008930604	0.007789203	0.0032205873	0.0066090566	0.0012879702	0.005293547	0.00093854114	0.0017239264	0.004282259
0.0	0.0022442534	0.008930604	0.007789203	0.003220584	0.0066090534	0.0012879702	0.005293547	0.00093854155	0.0017239264	0.004282259
0.0	0.0022442513	0.008930612	0.007789203	0.003220584	0.0066090534	0.0012879702	0.005293547	0.00093854073	0.0017239271	0.004282261
0.0	0.003866422	0.01609931	0.031477775	0.0032756217	0.006147265	0.0048015974	0.010634871	0.0022419943	0.007153601	0.015369793
0.0	0.0022442525	0.008930604	0.007789203	0.0032205873	0.0066090534	0.0012879696	0.005293547	0.00093854114	0.0017239264	0.004282259
0.0	0.0022442534	0.008930604	0.007789203	0.0032205873	0.0066090566	0.0012879696	0.005293547	0.00093854114	0.0017239271	0.004282259
0.0	0.0022442534	0.008930604	0.007789203	0.0032205873	0.0066090534	0.0012879696	0.005293547	0.00093854155	0.0017239264	0.004282259
0.0	0.0022442534	0.008930604	0.007789203	0.003220584	0.0066090566	0.0012879702	0.005293547	0.00093854155	0.0017239271	0.004282259
0.0	0.0022442513	0.008930612	0.007789203	0.003220584	0.0066090534	0.0012879708	0.005293547	0.00093854114	0.0017239271	0.004282261
0.0	0.003866422	0.01609931	0.031477775	0.0032756233	0.006147265	0.0048015974	0.010634866	0.0022419943	0.007153605	0.015369793
0.0	0.0022442534	0.008930604	0.007789203	0.0032205873	0.0066090566	0.0012879702	0.005293547	0.00093854155	0.0017239264	0.004282259
0.0	0.0022442534	0.008930604	0.007789203	0.0032205873	0.0066090566	0.0012879696	0.005293547	0.00093854114	0.0017239264	0.004282259
0.0	0.0022442534	0.008930604	0.007789203	0.003220584	0.0066090534	0.0012879696	0.005293547	0.00093854155	0.0017239264	0.004282259
0.0	0.0022442534	0.008930604	0.007789203	0.0032205873	0.0066090566	0.0012879696	0.005293547	0.00093854114	0.0017239264	0.004282259
0.0	0.0022442525	0.008930612	0.007789203	0.003220584	0.0066090534	0.0012879702	0.005293547	0.00093854073	0.0017239271	0.004282261
0.0	0.003866422	0.01609931	0.031477775	0.0032756233	0.006147265	0.0048015974	0.010634871	0.0022419933	0.007153601	0.015369786
0.0	0.0022442534	0.008930604	0.007789203	0.0032205873	0.0066090566	0.0012879702	0.005293547	0.00093854114	0.0017239264	0.004282259
0.0	0.0022442525	0.008930604	0.007789203	0.0032205873	0.0066090534	0.0012879696	0.005293547	0.00093854155	0.0017239271	0.004282259
0.0	0.0022442534	0.008930604	0.007789203	0.0032205873	0.0066090566	0.0012879702	0.005293547	0.00093854155	0.0017239271	0.004282259
0.0	0.0022442534	0.008930604	0.007789203	0.0032205873	0.0066090566	0.0012879696	0.005293547	0.00093854114	0.0017239271	0.004282259
0.0	0.0022442513	0.008930612	0.007789203	0.003220584	0.0066090534	0.0012879702	0.005293547	0.00093854073	0.0017239271	0.004282261
0.0	0.003866422	0.01609931	0.031477775	0.0032756217	0.006147265	0.0048015974	0.010634871	0.0022419933	0.007153601	0.015369786
0.0	0.0022442534	0.008930604	0.007789203	0.0032205873	0.0066090566	0.0012879696	0.005293547	0.00093854155	0.0017239264	0.004282259
0.0	0.0022442534	0.008930604	0.007789203	0.0032205873	0.0066090534	0.0012879702	0.005293547	0.00093854155	0.0017239264	0.004282259
0.0	0.0022442534	0.008930604	0.007789203	0.003220584	0.0066090534	0.0012879696	0.005293547	0.00093854114	0.0017239264	0.004282259
0.0	0.0022442534	0.008930604	0.007789203	0.003220584	0.0066090534	0.0012879696	0.005293547	0.00093854114	0.0017239264	0.004282259
0.0	0.0022442513	0.008930612	0.007789203	0.003220584	0.0066090534	0.0012879702	0.005293547	0.00093854114	0.0017239271	0.004282261
0.0	0.003866422	0.01609931	0.031477775	0.0032756217	0.006147265	0.0048015974	0.010634871	0.0022419933	0.007153601	0.015369786
0.0	0.0022442534	0.008930604	0.007789203	0.0032205873	0.0066090534	0.0012879702	0.005293547	0.00093854114	0.0017239264	0.004282259
0.0	0.0022442525	0.008930604	0.007789203	0.003220584	0.0066090566	0.0012879702	0.005293547	0.00093854155	0.0017239264	0.004282259
0.0	0.0022442534	0.008930604	0.007789203	0.003220584	0.0066090566	0.0012879696	0.005293547	0.00093854114	0.0017239271	0.004282259
0.0	0.0022442534	0.008930604	0.007789203	0.003220584	0.0066090566	0.0012879702	0.005293547	0.00093854114	0.0017239264	0.004282259
0.0	0.0022442525	0.008930612	0.007789203	0.003220584	0.0066090534	0.0012879702	0.005293547	0.00093854073	0.0017239271	0.004282261
0.0	0.0022442525	0.008930612	0.007789203	0.003220584	0.0066090534	0.0012879702	0.005293547	0.00093854073	0.0017239271	0.004282261
0.0	0.0022442525	0.008930612	0.007789203	0.003220584	0.0066090534	0.0012879708	0.005293547	0.00093854114	0.0017239271	0.004282261
0.0	0.0022442534	0.008930604	0.007789203	0.003220584	0.0066090566	0.0012879702	0.005293547	0.00093854155	0.0017239264	0.004282259
0.0	0.0022442513	0.008930612	0.007789203	0.003220584	0.0066090534	0.0012879702	0.005293547	0.00093854114	0.0017239271	0.004282261
0.0	0.0022442525	0.008930612	0.007789203	0.003220584	0.0066090534	0.0012879702	0.005293547	0.00093854073	0.0017239271	0.004282261
0.0	0.0022442534	0.008930604	0.007789203	0.0032205873	0.0066090566	0.0012879702	0.005293547	0.00093854155	0.0017239271	0.004282259
0.0	0.0022442534	0.008930604	0.007789203	0.003220584	0.0066090566	0.0012879702	0.005293547	0.00093854114	0.0017239271	0.004282259
0.0	0.0022442534	0.008930604	0.007789203	0.0032205873	0.0066090566	0.0012879702	0.005293547	0.00093854114	0.0017239264	0.004282259
0.0	0.0022442534	0.008930604	0.007789203	0.003220584	0.0066090534	0.0012879702	0.005293547	0.00093854155	0.0017239264	0.004282259
0.0	0.0022442534	0.008930604	0.007789203	0.0032205873	0.0066090534	0.0012879696	0.005293547	0.00093854114	0.0017239264	0.004282259
0.0	0.0038664201	0.01609931	0.031477783	0.0032756217	0.006147262	0.0048015974	0.010634871	0.0022419933	0.007153605	0.015369786
0.0	0.0022442525	0.008930612	0.007789203	0.003220584	0.0066090534	0.0012879702	0.005293547	0.00093854073	0.0017239271	0.004282261
0.0	0.003464444	0.01617758	0.034176823	0.0033725083	0.0076254127	0.0040945164	0.0227844	0.0014536198	0.005116678	0.008384575
0.0	0.003866422	0.01609931	0.031477775	0.0032756217	0.006147262	0.0048015974	0.010634871	0.0022419933	0.0071536084	0.015369786
0.0	0.0022442534	0.008930604	0.007789203	0.0032205873	0.0066090566	0.0012879702	0.005293547	0.00093854155	0.0017239264	0.004282259
0.0	0.0022442513	0.008930612	0.007789203	0.003220584	0.0066090534	0.0012879702	0.005293547	0.00093854114	0.0017239271	0.004282261
0.0	0.0022442513	0.008930612	0.007789203	0.003220584	0.0066090534	0.0012879708	0.005293547	0.00093854073	0.0017239271	0.004282261
0.0	0.0022442534	0.008930604	0.007789203	0.003220584	0.0066090534	0.0012879702	0.005293547	0.00093854155	0.0017239264	0.004282259
0.0	0.0022442534	0.008930604	0.007789203	0.003220584	0.0066090566	0.0012879696	0.005293547	0.00093854155	0.0017239271	0.004282259
0.0	0.003464444	0.01617758	0.034176823	0.003372507	0.0076254127	0.0040945164	0.0227844	0.0014536198	0.005116678	0.008384575
0.0	0.0022442525	0.008930604	0.007789203	0.0032205873	0.0066090566	0.0012879702	0.005293547	0.00093854155	0.0017239264	0.004282259
0.0	0.0022442534	0.008930604	0.007789203	0.0032205873	0.0066090566	0.0012879702	0.005293547	0.00093854114	0.0017239264	0.004282259
0.0	0.0022442534	0.008930604	0.007789203	0.003220584	0.0066090534	0.0012879696	0.005293547	0.00093854155	0.0017239271	0.004282259
0.0	0.002818336	0.029513609	0.023793798	0.012736347	0.01029752	0.003397045	0.006289491	0.0053477637	0.0050534396	0.014068395
0.0	0.003866422	0.01609931	0.031477775	0.0032756217	0.006147265	0.0048015974	0.010634871	0.0022419933	0.007153601	0.015369793
0.0	0.0033095616	0.027411528	0.010724165	0.012199814	0.011941401	0.0018792115	0.0068400353	0.001397235	0.0028693133	0.006943555
0.0	0.0046992796	0.05159957	0.045381412	0.013769038	0.014605078	0.006992049	0.033966005	0.0021760054	0.009781036	0.01749801
0.0	0.0033095633	0.027411535	0.010724165	0.012199814	0.011941401	0.0018792115	0.0068400353	0.001397235	0.0028693133	0.006943555
0.0	0.0022442534	0.008930604	0.007789203	0.0032205873	0.0066090566	0.0012879696	0.005293547	0.00093854114	0.0017239264	0.004282259
0.0	0.0034644473	0.016177587	0.034176823	0.0033725083	0.0076254127	0.0040945164	0.0227844	0.0014536198	0.005116678	0.008384575
0.0	0.0022442534	0.008930604	0.007789203	0.0032205873	0.0066090566	0.0012879702	0.005293547	0.00093854155	0.0017239264	0.004282259
0.0	0.0038664201	0.01609931	0.031477775	0.0032756233	0.006147262	0.0048015974	0.010634871	0.0022419933	0.007153601	0.015369786
0.0	0.0022442534	0.008930604	0.007789203	0.003220584	0.0066090566	0.0012879696	0.005293547	0.00093854114	0.0017239264	0.004282259
0.0	0.0022442525	0.008930604	0.007789203	0.0032205873	0.0066090566	0.0012879702	0.005293547	0.00093854155	0.0017239271	0.004282259
0.0	0.003866422	0.016099317	0.031477775	0.0032756233	0.006147265	0.0048015974	0.010634871	0.0022419933	0.0071536084	0.015369786
0.0	0.0022442513	0.008930612	0.007789203	0.003220584	0.0066090534	0.0012879702	0.005293547	0.00093854114	0.0017239271	0.004282261
0.0	0.0022442525	0.008930604	0.007789203	0.0032205873	0.0066090566	0.0012879702	0.005293547	0.00093854155	0.0017239264	0.004282259
0.0	0.0022442525	0.008930604	0.007789203	0.003220584	0.0066090566	0.0012879702	0.005293547	0.00093854155	0.0017239271	0.004282259
0.0	0.0034644455	0.01617758	0.03417683	0.0033725083	0.0076254127	0.0040945164	0.022784388	0.0014536198	0.005116678	0.008384575
0.0	0.0034644473	0.016177587	0.034176815	0.0033725083	0.0076254127	0.0040945164	0.0227844	0.0014536198	0.005116678	0.008384575
0.0	0.0022442525	0.008930612	0.007789203	0.003220584	0.0066090534	0.0012879708	0.005293547	0.00093854073	0.0017239271	0.004282261
0.0	0.0022442513	0.008930612	0.007789203	0.003220584	0.0066090534	0.0012879708	0.005293547	0.00093854073	0.0017239271	0.004282261
0.0	0.0022442534	0.008930604	0.007789203	0.003220584	0.0066090534	0.0012879702	0.005293547	0.00093854155	0.0017239264	0.004282259
0.0	0.0022442534	0.008930604	0.007789203	0.003220584	0.0066090566	0.0012879696	0.005293547	0.00093854114	0.0017239264	0.004282259
0.0	0.003464444	0.01617758	0.03417683	0.0033725083	0.0076254127	0.0040945164	0.0227844	0.0014536198	0.005116678	0.008384575
0.0	0.0022442534	0.008930604	0.007789203	0.0032205873	0.0066090566	0.0012879696	0.005293547	0.00093854114	0.0017239264	0.004282259
0.0	0.0022442534	0.008930604	0.007789203	0.0032205873	0.0066090534	0.0012879702	0.005293547	0.00093854155	0.0017239271	0.004282259
0.0	0.0032774175	0.01967078	0.03410934	0.008921758	0.013551876	0.0038775064	0.019493598	0.0013993058	0.00323612	0.011845522
0.0	0.003866422	0.01609931	0.031477775	0.0032756217	0.006147265	0.0048016	0.010634866	0.0022419943	0.0071536084	0.015369786
0.0	0.0034644455	0.01617758	0.034176815	0.0033725083	0.0076254127	0.0040945164	0.0227844	0.0014536198	0.005116678	0.008384575
0.0	0.003866422	0.01609931	0.031477775	0.0032756217	0.0061472594	0.0048015974	0.010634866	0.0022419933	0.007153605	0.015369793
0.0	0.004745961	0.039361574	0.0746842	0.008083618	0.0091578765	0.010126105	0.045699146	0.0016813618	0.01168527	0.0107575385
0.0	0.0022442525	0.008930612	0.007789203	0.003220584	0.0066090534	0.0012879708	0.005293547	0.00093854073	0.0017239271	0.004282261
0.0	0.0022442534	0.008930604	0.007789203	0.003220584	0.0066090534	0.0012879696	0.005293547	0.00093854155	0.0017239264	0.004282259
0.0	0.0034644455	0.01617758	0.034176815	0.0033725083	0.0076254127	0.0040945164	0.0227844	0.0014536198	0.005116678	0.008384575
0.0	0.0028183374	0.029513614	0.023793798	0.012736347	0.010297526	0.0033970417	0.006289488	0.0053477637	0.0050534396	0.014068389
0.0	0.003464444	0.01617758	0.034176823	0.0033725083	0.0076254127	0.0040945164	0.022784388	0.0014536198	0.005116678	0.008384575
0.0	0.0038664201	0.01609931	0.031477775	0.0032756217	0.006147262	0.0048015974	0.010634871	0.0022419943	0.0071536084	0.015369793
0.0	0.0038664201	0.01609931	0.031477775	0.0032756233	0.006147265	0.0048015974	0.010634871	0.0022419933	0.007153605	0.015369786
0.0	0.0022442525	0.008930612	0.007789203	0.003220584	0.0066090534	0.0012879702	0.005293547	0.00093854114	0.0017239271	0.004282261
0.0	0.0022442525	0.008930612	0.007789203	0.003220584	0.0066090534	0.0012879708	0.005293547	0.00093854073	0.0017239271	0.004282261
0.0	0.0022442534	0.008930604	0.007789203	0.0032205873	0.0066090534	0.0012879702	0.005293547	0.00093854114	0.0017239264	0.004282259
0.0	0.0022442534	0.008930604	0.007789203	0.0032205873	0.0066090566	0.0012879702	0.005293547	0.00093854114	0.0017239264	0.004282259
0.0	0.0022442534	0.008930604	0.007789203	0.003220584	0.0066090566	0.0012879702	0.005293547	0.00093854114	0.0017239264	0.004282259
0.0	0.003866422	0.01609931	0.031477775	0.0032756217	0.006147262	0.0048015974	0.010634871	0.0022419943	0.0071536084	0.015369793
0.0	0.0022442534	0.008930604	0.007789203	0.0032205873	0.0066090534	0.0012879696	0.005293547	0.00093854155	0.0017239271	0.004282259
0.0	0.003464444	0.01617758	0.03417683	0.0033725083	0.0076254127	0.0040945164	0.0227844	0.0014536198	0.005116678	0.008384575
0.0	0.003866422	0.01609931	0.031477775	0.0032756217	0.006147265	0.0048015974	0.010634871	0.0022419933	0.007153605	0.015369786
0.0	0.0038664201	0.01609931	0.031477783	0.0032756217	0.006147265	0.0048015974	0.010634871	0.0022419943	0.007153601	0.015369786
0.0	0.004566155	0.019064065	0.008097697	0.0067800637	0.0110971145	0.002122048	0.010357784	0.0019319674	0.002364487	0.008752319
0.0	0.004566155	0.019064061	0.008097697	0.006780057	0.011097119	0.0021220502	0.010357784	0.0019319674	0.002364487	0.008752319
0.0	0.0082257325	0.041340966	0.04557068	0.006928148	0.014370592	0.008461851	0.02433397	0.0050177113	0.010956896	0.033024948
0.0	0.9809435	0.9638492	0.9689118	0.76809204	0.92455584	0.87041336	0.53643507	0.09449318	0.708929	0.94207764
0.0	0.97799927	0.9518978	0.9105951	0.96239233	0.9426344	0.9551347	0.9727412	0.9784055	0.9496427	0.97527474
0.0	0.97799927	0.9518978	0.9105951	0.96239233	0.9426344	0.9551347	0.9727412	0.9784055	0.9496427	0.97527474
0.0	0.97799927	0.9518978	0.9105951	0.96239233	0.9426344	0.9551347	0.9727412	0.9784055	0.9496427	0.97527474
0.0	0.99915576	0.99642307	0.99925643	0.99827564	0.998216	0.9909759	0.9962025	0.9895639	0.9990902	0.99907565
0.0	0.97799927	0.9518978	0.9105951	0.96239233	0.9426344	0.9551347	0.9727412	0.9784055	0.9496427	0.97527474
0.0	0.999984	0.99999106	0.9999896	0.99986064	0.9999807	0.9999527	0.99997044	0.99996936	0.9999814	0.99997604
0.0	0.97799927	0.9518978	0.9105951	0.96239233	0.9426344	0.9551347	0.9727412	0.9784055	0.9496427	0.97527474
0.0	0.9998017	0.9998754	0.9999536	0.99963367	0.9997002	0.99941885	0.9995135	0.9993899	0.9998336	0.9998142
0.0	0.97799927	0.9518978	0.9105951	0.96239233	0.9426344	0.9551347	0.9727412	0.9784055	0.9496427	0.97527474
0.0	0.97799927	0.9518978	0.9105951	0.96239233	0.9426344	0.9551347	0.9727412	0.9784055	0.9496427	0.97527474
0.0	0.97799927	0.9518978	0.9105951	0.96239233	0.9426344	0.9551347	0.9727412	0.9784055	0.9496427	0.97527474
0.0	0.97799927	0.9518978	0.9105951	0.96239233	0.9426344	0.9551347	0.9727412	0.9784055	0.9496427	0.97527474
0.0	0.97799927	0.9518978	0.9105951	0.96239233	0.9426344	0.9551347	0.9727412	0.9784055	0.9496427	0.97527474
0.0	0.97799927	0.9518978	0.9105951	0.96239233	0.9426344	0.9551347	0.9727412	0.9784055	0.9496427	0.97527474
0.0	0.97799927	0.9518978	0.9105951	0.96239233	0.9426344	0.9551347	0.9727412	0.9784055	0.9496427	0.97527474
0.0	0.97799927	0.9518978	0.9105951	0.96239233	0.9426344	0.9551347	0.9727412	0.9784055	0.9496427	0.97527474
0.0	0.97799927	0.9518978	0.9105951	0.96239233	0.9426344	0.9551347	0.9727412	0.9784055	0.9496427	0.97527474
0.0	0.82656354	0.9594108	0.9911255	0.85686934	0.93999296	0.8780898	0.8420533	0.23795243	0.9453571	0.66195315
0.0	0.017562563	0.5686835	0.9994404	0.9999901	0.9956815	0.99992764	0.9981949	0.99998665	0.9998721	0.803229
0.0	0.9792403	0.9779043	0.9845179	0.9925047	0.98510844	0.9805058	0.9951649	0.9558369	0.5619275	0.99329424
0.0	0.1165983	0.2715864	0.19829349	0.032837357	0.43398306	0.06173838	0.025437897	0.35501748	0.022758642	0.14966649
0.0	0.97799927	0.9518978	0.9105951	0.96239233	0.9426344	0.9551347	0.9727412	0.9784055	0.9496427	0.97527474
0.0	0.0059746495	0.0010935492	0.0026816474	0.007153182	0.00019690808	0.0017191349	0.0019306928	0.00037753084	0.0005700725	0.00015738298
0.0	0.99948055	0.7341708	0.97370696	0.80667	0.9377931	0.99987483	0.98410267	0.99704546	0.9725744	0.4837076
0.0	0.9985135	0.99966586	0.9987393	0.9973744	0.99826187	0.9976421	0.99862635	0.995852	0.99862444	0.9967181
0.0	0.99782735	0.99928135	0.99840075	0.9913565	0.9972836	0.99241537	0.99611676	0.9825534	0.9963206	0.99413246
0.0	0.97799927	0.9518978	0.9105951	0.96239233	0.9426344	0.9551347	0.9727412	0.9784055	0.9496427	0.97527474
0.0	0.0030541762	0.020076301	0.9238901	0.012234388	0.0029015888	0.0014451679	0.0051682214	0.13633923	0.0019634173	0.09038749
0.0	0.97799927	0.9518978	0.9105951	0.96239233	0.9426344	0.9551347	0.9727412	0.9784055	0.9496427	0.97527474
0.0	0.97799927	0.9518978	0.9105951	0.96239233	0.9426344	0.9551347	0.9727412	0.9784055	0.9496427	0.97527474
0.0	0.9880676	0.976307	0.9979044	0.8575939	0.99332315	0.5235346	0.9395282	0.9560441	0.98776037	0.9925823
0.0	0.99997234	0.99999344	0.9999863	0.9998785	0.9999777	0.99998605	0.99997795	0.99996936	0.9999801	0.9999856
0.0	0.014466992	0.00014147325	0.00045204215	0.011799574	0.002666432	0.0002689994	0.47844216	0.00086114474	0.113522254	0.00014797274
0.0	0.9746483	0.99946445	0.9908925	0.99425656	0.99380493	0.9731222	0.98780686	0.9740656	0.9666076	0.98768914
0.0	0.99861836	0.9993813	0.99980384	0.9991272	0.9992694	0.99854785	0.9984798	0.9989869	0.99934345	0.9996537
0.0	0.9969682	0.99625164	0.9944305	0.9121086	0.98677456	0.8850263	0.9750025	0.9821873	0.951965	0.97210723
0.0	0.97799927	0.9518978	0.9105951	0.96239233	0.9426344	0.9551347	0.9727412	0.9784055	0.9496427	0.97527474
0.0	0.97799927	0.9518978	0.9105951	0.96239233	0.9426344	0.9551347	0.9727412	0.9784055	0.9496427	0.97527474
0.0	0.5449086	0.6057146	0.9774237	0.37072244	0.7379466	0.2725526	0.35224506	0.45213875	0.41804016	0.8052304
0.0	0.99902666	0.99976665	0.99987626	0.9987527	0.99976844	0.9994869	0.99945444	0.9996457	0.99936146	0.99950886
0.0	0.53540623	0.9967933	0.92991555	0.930495	0.9396639	0.8766535	0.95589143	0.84234077	0.8837691	0.96454865
0.0	0.97799927	0.9518978	0.9105951	0.96239233	0.9426344	0.9551347	0.9727412	0.9784055	0.9496427	0.97527474
0.0	0.09263374	0.6365157	0.5881623	0.12112976	0.52527505	0.15820637	0.16894804	0.11700906	0.21311806	0.20632134
0.0	0.58996713	0.6666085	0.9809064	0.42904636	0.76727104	0.3351105	0.4488942	0.5213539	0.50026053	0.8304706
0.0	0.57917774	0.5960645	0.7511946	0.084665336	0.39034835	0.062295135	0.118418	0.1668375	0.19389394	0.20688789
0.0	0.5791777	0.59606457	0.7511945	0.084665336	0.39034843	0.062295135	0.11841797	0.1668375	0.19389392	0.20688789
0.0	0.57917786	0.5960646	0.75119454	0.084665336	0.39034835	0.062295135	0.118418	0.16683754	0.19389395	0.20688787
0.0	0.57917774	0.5960646	0.7511945	0.084665336	0.39034843	0.062295128	0.118418	0.16683763	0.19389394	0.20688792
0.0	0.57917774	0.5960646	0.7511945	0.084665336	0.39034843	0.062295128	0.11841797	0.16683756	0.19389395	0.20688789
0.0	0.5791778	0.59606457	0.75119454	0.084665336	0.3903484	0.062295128	0.118418	0.16683756	0.19389395	0.20688789
0.0	0.8966111	0.78680336	0.9320464	0.19219781	0.5785174	0.22578393	0.49816185	0.4431678	0.5483851	0.57550406
0.0	0.8966111	0.78680336	0.9320464	0.19219784	0.57851744	0.22578394	0.49816185	0.44316775	0.5483851	0.5755041
0.0	0.8966111	0.78680336	0.93204653	0.19219774	0.5785174	0.225784	0.49816185	0.44316775	0.548385	0.57550406
0.0	0.99753237	0.9991013	0.9998074	0.9978143	0.99757355	0.99750656	0.99732935	0.9975448	0.99672097	0.9994081
0.0	0.0012625494	0.087776944	0.0011118583	0.0037923292	0.049090218	0.008771929	0.0004307718	0.00050575775	0.008014537	0.13924092
0.0	0.97799927	0.9518978	0.9105951	0.96239233	0.9426344	0.9551347	0.9727412	0.9784055	0.9496427	0.97527474
0.0	0.97799927	0.9518978	0.9105951	0.96239233	0.9426344	0.9551347	0.9727412	0.9784055	0.9496427	0.97527474
0.0	0.97799927	0.9518978	0.9105951	0.96239233	0.9426344	0.9551347	0.9727412	0.9784055	0.9496427	0.97527474
0.0	0.7492705	0.85046095	0.6687072	0.47110188	0.8801216	0.7703512	0.6676047	0.6858768	0.5891329	0.8136525
0.0	0.9993356	0.9997931	0.9997801	0.99954957	0.99982125	0.99875355	0.9997116	0.9994535	0.9997627	0.9997477
0.0	0.9987717	0.98993814	0.9997502	0.97776324	0.9995363	0.9810736	0.9456837	0.99507964	0.99914455	0.98188365
0.0	0.014244659	0.011942393	0.107391834	0.0024510813	0.05537225	0.013112407	0.0031581258	0.0018587135	0.00716288	0.00823955
0.0	0.006725263	0.0013683627	0.9286357	0.00347711	0.092319556	0.0010328444	0.00068786886	0.0048691547	0.041972965	0.022505041
0.0	0.020629156	0.014861395	0.14325975	0.0039809216	0.07150286	0.021109544	0.004392124	0.0031087114	0.012564546	0.010820659
0.0	0.9973295	0.99100316	0.99615014	0.87474877	0.982457	0.9206066	0.9780797	0.9789954	0.9325858	0.97826517
0.0	0.9967527	0.9992361	0.99928814	0.9982116	0.9996325	0.9976714	0.99921966	0.99801123	0.99922824	0.9993113
0.0	0.9967527	0.9992361	0.99928814	0.9982116	0.9996325	0.9976714	0.99921966	0.99801123	0.99922824	0.9993113
0.0	0.9967527	0.9992361	0.99928814	0.9982116	0.9996325	0.9976714	0.99921966	0.99801123	0.99922824	0.9993113
0.0	0.9967527	0.9992361	0.99928814	0.9982116	0.9996325	0.9976714	0.99921966	0.99801123	0.99922824	0.9993113
0.0	0.9967527	0.9992361	0.99928814	0.9982116	0.9996325	0.9976714	0.99921966	0.99801123	0.99922824	0.9993113
0.0	0.9967527	0.9992361	0.99928814	0.9982116	0.9996325	0.9976714	0.99921966	0.99801123	0.99922824	0.9993113
0.0	0.9967527	0.9992361	0.99928814	0.9982116	0.9996325	0.9976714	0.99921966	0.99801123	0.99922824	0.9993113
0.0	0.9967527	0.9992361	0.99928814	0.9982116	0.9996325	0.9976714	0.99921966	0.99801123	0.99922824	0.9993113
0.0	0.9967527	0.9992361	0.99928814	0.9982116	0.9996325	0.9976714	0.99921966	0.99801123	0.99922824	0.9993113
0.0	0.9967527	0.9992361	0.99928814	0.9982116	0.9996325	0.9976714	0.99921966	0.99801123	0.99922824	0.9993113
0.0	0.9967527	0.9992361	0.99928814	0.9982116	0.9996325	0.9976714	0.99921966	0.99801123	0.99922824	0.9993113
0.0	0.9967527	0.9992361	0.99928814	0.9982116	0.9996325	0.9976714	0.99921966	0.99801123	0.99922824	0.9993113
0.0	0.9967527	0.9992361	0.99928814	0.9982116	0.9996325	0.9976714	0.99921966	0.99801123	0.99922824	0.9993113
0.0	0.9967527	0.9992361	0.99928814	0.9982116	0.9996325	0.9976714	0.99921966	0.99801123	0.99922824	0.9993113
0.0	0.9967527	0.9992361	0.99928814	0.9982116	0.9996325	0.9976714	0.99921966	0.99801123	0.99922824	0.9993113
0.0	0.9967527	0.9992361	0.99928814	0.9982116	0.9996325	0.9976714	0.99921966	0.99801123	0.99922824	0.9993113
0.0	0.9967527	0.9992361	0.99928814	0.9982116	0.9996325	0.9976714	0.99921966	0.99801123	0.99922824	0.9993113
0.0	0.9967527	0.9992361	0.99928814	0.9982116	0.9996325	0.9976714	0.99921966	0.99801123	0.99922824	0.9993113
0.0	0.9967527	0.9992361	0.99928814	0.9982116	0.9996325	0.9976714	0.99921966	0.99801123	0.99922824	0.9993113
0.0	0.9967527	0.9992361	0.99928814	0.9982116	0.9996325	0.9976714	0.99921966	0.99801123	0.99922824	0.9993113
0.0	0.9967527	0.9992361	0.99928814	0.9982116	0.9996325	0.9976714	0.99921966	0.99801123	0.99922824	0.9993113
0.0	0.9967527	0.9992361	0.99928814	0.9982116	0.9996325	0.9976714	0.99921966	0.99801123	0.99922824	0.9993113
0.0	0.9967527	0.9992361	0.99928814	0.9982116	0.9996325	0.9976714	0.99921966	0.99801123	0.99922824	0.9993113
0.0	0.9967527	0.9992361	0.99928814	0.9982116	0.9996325	0.9976714	0.99921966	0.99801123	0.99922824	0.9993113
0.0	0.9967527	0.9992361	0.99928814	0.9982116	0.9996325	0.9976714	0.99921966	0.99801123	0.99922824	0.9993113
0.0	0.9973295	0.99100316	0.99615014	0.87474877	0.982457	0.9206066	0.9780797	0.9789954	0.9325858	0.97826517
0.0	0.9999887	0.9999862	0.99998164	0.9999368	0.9999784	0.9999025	0.9999639	0.999966	0.9999838	0.99997056
0.0	0.97799927	0.9518978	0.9105951	0.96239233	0.9426344	0.9551347	0.9727412	0.9784055	0.9496427	0.97527474
0.0	0.99668604	0.99507856	0.99858046	0.9832523	0.9957355	0.9777038	0.98812336	0.9927275	0.9785882	0.99830866
0.0	0.99951065	0.99917394	0.99962234	0.99652845	0.9989504	0.9992663	0.9967379	0.9971418	0.99807715	0.9990012
0.0	0.067213684	0.019160956	0.042535603	0.004058522	0.019720115	0.00774162	0.03817187	0.035743047	0.009015954	0.28630602
0.0	0.99714065	0.9970721	0.99888176	0.98668295	0.9964869	0.9915292	0.99755245	0.9855049	0.9943692	0.9975464
0.0	0.9997986	0.9997886	0.99983525	0.9993918	0.99988496	0.9997603	0.9998822	0.99980766	0.99922526	0.9997004
0.0	0.97799927	0.9518978	0.9105951	0.96239233	0.9426344	0.9551347	0.9727412	0.9784055	0.9496427	0.97527474
0.0	0.97799927	0.9518978	0.9105951	0.96239233	0.9426344	0.9551347	0.9727412	0.9784055	0.9496427	0.97527474
0.0	0.9998621	0.99955875	0.99986637	0.9994729	0.999678	0.9995284	0.9994885	0.99918586	0.9997079	0.9996613
0.0	0.9997098	0.99907446	0.999767	0.9989567	0.99937373	0.9987948	0.9992955	0.99771464	0.9992009	0.9995096
0.0	0.9992908	0.99961543	0.99986553	0.9995974	0.99952865	0.9987204	0.9987696	0.998733	0.9993513	0.9994281
0.0	0.9992908	0.99961543	0.99986553	0.9995974	0.99952865	0.9987204	0.9987696	0.998733	0.9993513	0.9994281
0.0	0.97799927	0.9518978	0.9105951	0.96239233	0.9426344	0.9551347	0.9727412	0.9784055	0.9496427	0.97527474
0.0	0.0051418496	0.0047058663	0.022514299	0.0033055737	0.01478652	0.0035124077	0.0009780681	0.0010211709	0.003872971	0.011045298
0.0	0.97799927	0.9518978	0.9105951	0.96239233	0.9426344	0.9551347	0.9727412	0.9784055	0.9496427	0.97527474
0.0	0.99729234	0.9979013	0.9992434	0.98179793	0.9960963	0.9874121	0.9957354	0.9911821	0.9949974	0.99826115
0.0	0.9879601	0.992786	0.99189746	0.894342	0.96854186	0.9782356	0.9654723	0.9022087	0.9690889	0.94437146
0.0	0.989461	0.9846976	0.9781537	0.95327353	0.940868	0.81849027	0.95851487	0.92409873	0.9534402	0.97594595
0.0	0.9879601	0.992786	0.99189746	0.894342	0.96854186	0.9782356	0.9654723	0.9022087	0.9690889	0.94437134
0.0	0.989461	0.9846976	0.9781537	0.95327353	0.940868	0.81849027	0.958515	0.92409873	0.9534402	0.97594595
0.0	0.97799927	0.9518978	0.9105951	0.96239233	0.9426344	0.9551347	0.9727412	0.9784055	0.9496427	0.97527474
0.0	0.97799927	0.9518978	0.9105951	0.96239233	0.9426344	0.9551347	0.9727412	0.9784055	0.9496427	0.97527474
0.0	0.97799927	0.9518978	0.9105951	0.96239233	0.9426344	0.9551347	0.9727412	0.9784055	0.9496427	0.97527474
0.0	0.99964404	0.99980253	0.9999434	0.9994667	0.99974567	0.99941754	0.99957365	0.99969053	0.999567	0.99972135
0.0	0.99976283	0.99990666	0.9999541	0.99971634	0.99983466	0.99971706	0.9996946	0.9998406	0.9997948	0.99972945
0.0	0.99976283	0.99990666	0.9999541	0.99971634	0.99983466	0.99971706	0.9996946	0.9998406	0.9997948	0.99972945
0.0	0.97799927	0.9518978	0.9105951	0.96239233	0.9426344	0.9551347	0.9727412	0.9784055	0.9496427	0.97527474
0.0	0.99976665	0.99988365	0.9999026	0.99853754	0.9996929	0.999458	0.9997181	0.99970895	0.99978095	0.9997346
0.0	0.19993065	0.15933444	0.780008	0.056569878	0.5686957	0.29034525	0.12795006	0.014159081	0.1523003	0.10334719
0.0	0.3500666	0.3878727	0.8993716	0.10972307	0.74280006	0.56015813	0.37885326	0.025567187	0.30804813	0.1985162
0.0	0.35006654	0.3878727	0.8993717	0.1097231	0.7428002	0.5601582	0.37885326	0.025567196	0.30804816	0.1985162
0.0	0.99976665	0.99988365	0.9999026	0.99853754	0.9996929	0.999458	0.9997181	0.99970895	0.99978095	0.9997346
0.0	0.9247518	0.97903305	0.9149945	0.80234355	0.7970109	0.934032	0.9869277	0.17282271	0.9609221	0.8227009
0.0	0.9247518	0.97903305	0.9149945	0.80234355	0.7970109	0.934032	0.9869277	0.17282271	0.9609221	0.8227009
0.0	0.9247518	0.97903305	0.93213147	0.83665246	0.87185764	0.9841493	0.9854445	0.35903147	0.98147786	0.99108046
0.0	0.99930334	0.9994838	0.9998005	0.9992613	0.9993309	0.99891543	0.99818027	0.9983474	0.99929094	0.99941254
0.0	0.8557489	0.9751075	0.9983925	0.98747814	0.99237823	0.9941158	0.9925632	0.97861165	0.9894069	0.9956
0.0	0.5207816	0.003929283	0.25544018	0.7589354	0.83316016	0.009665993	0.9752146	0.13587318	0.9723805	0.051619876
0.0	0.993683	0.9932546	0.99907327	0.9836633	0.99477	0.9750885	0.97615075	0.9776139	0.9942075	0.9938094
0.0	0.91481096	0.9399934	0.9952226	0.9196687	0.97555906	0.8147195	0.7571506	0.85058874	0.9164478	0.9683736
0.0	0.09551405	0.20953342	0.7175417	0.12845786	0.33235988	0.03142157	0.033995196	0.066605955	0.09836103	0.31487522
0.0	0.9080795	0.92913306	0.9946707	0.91274893	0.9712406	0.7948379	0.71850055	0.82979274	0.9150961	0.9634358
0.0	0.993683	0.9932546	0.99907327	0.9836633	0.99477	0.9750885	0.97615075	0.9776139	0.9942075	0.9938094
0.0	0.9493451	0.96314114	0.99209434	0.85704035	0.9736265	0.7977662	0.81040615	0.8264973	0.9514463	0.9598121
0.0	0.99798846	0.9957461	0.9992248	0.98579377	0.9942279	0.99511826	0.99330854	0.98859626	0.9920368	0.99833703
0.0	0.97799927	0.9518978	0.9105951	0.96239233	0.9426344	0.9551347	0.9727412	0.9784055	0.9496427	0.97527474
0.0	0.92770946	0.98588276	0.8917521	0.8514372	0.047110017	0.77009255	0.95134586	0.15471688	0.6998556	0.8956137
0.0	0.036706313	0.22228932	0.5230199	0.043398913	0.3164155	0.082481295	0.012457682	0.026599003	0.11564924	0.039473478
0.0	0.92770946	0.9760789	0.81402034	0.79641145	0.01677799	0.7777827	0.9178362	0.033734106	0.60752976	0.8956137
0.0	0.99714065	0.9970721	0.99888176	0.98668295	0.9964869	0.9915292	0.99755245	0.9855049	0.9943692	0.9975464
0.0	0.97799927	0.9518978	0.9105951	0.96239233	0.9426344	0.9551347	0.9727412	0.9784055	0.9496427	0.97527474
0.0	0.97799927	0.9518978	0.9105951	0.96239233	0.9426344	0.9551347	0.9727412	0.9784055	0.9496427	0.97527474
0.0	0.99993086	0.99986815	0.99992573	0.99984014	0.9998996	0.9998605	0.9997844	0.99973685	0.99982965	0.999821
0.0	0.97799927	0.9518978	0.9105951	0.96239233	0.9426344	0.9551347	0.9727412	0.9784055	0.9496427	0.97527474
0.0	0.9999901	0.999992	0.9999846	0.9999808	0.99999166	0.9999492	0.99997723	0.99998665	0.99998474	0.9999871
0.0	0.99998665	0.9999895	0.99998796	0.9999757	0.9999846	0.99993753	0.9999646	0.9999782	0.9999889	0.99997544
0.0	0.97799927	0.9518978	0.9105951	0.96239233	0.9426344	0.9551347	0.9727412	0.9784055	0.9496427	0.97527474
0.0	0.99461854	0.9985164	0.9154829	0.9877874	0.9835814	0.9971654	0.9800827	0.28946775	0.9967603	0.9963652
0.0	0.97799927	0.9518978	0.9105951	0.96239233	0.9426344	0.9551347	0.9727412	0.9784055	0.9496427	0.97527474
0.0	0.97799927	0.9518978	0.9105951	0.96239233	0.9426344	0.9551347	0.9727412	0.9784055	0.9496427	0.97527474
0.0	0.99888617	0.99991274	0.9997265	0.99684477	0.99963665	0.9990589	0.9996381	0.9992397	0.9997584	0.9997211
0.0	0.89288586	0.97457695	0.9717856	0.30119216	0.94912523	0.80636585	0.8972318	0.7684471	0.9079942	0.97838247
0.0	0.9500361	0.94336474	0.80191404	0.32464203	0.59501374	0.83581793	0.80263144	0.551856	0.9714428	0.97236216
0.0	0.023944627	0.03363083	0.10496441	0.008451239	0.07598952	0.014084344	0.004163041	0.004949106	0.023155924	0.03134958
0.0	0.9991979	0.9996946	0.9997353	0.993816	0.999191	0.998181	0.9989743	0.9989675	0.99928254	0.9994019
0.0	0.079827905	0.5386165	0.12554501	0.022299884	0.27573735	0.045762416	0.0018963342	0.00467499	0.027162319	0.4657221
0.0	0.079827905	0.5386164	0.125545	0.02229989	0.27573735	0.045762405	0.0018963342	0.00467499	0.027162308	0.46572214
0.0	0.7541755	0.9438446	0.8077378	0.010995309	0.44320977	0.6116109	0.80263144	0.551856	0.8960998	0.9397138
0.0	0.7541755	0.9438446	0.8077378	0.010995309	0.44320977	0.6116109	0.80263144	0.551856	0.8960998	0.9397138
0.0	0.052361924	0.415956	0.26548156	0.20856069	0.12659635	0.05942365	0.030243706	0.02803645	0.1897411	0.22616321
0.0	0.9080795	0.92913306	0.9946707	0.91274893	0.9712406	0.7948379	0.7185006	0.82979256	0.9150961	0.9634358
0.0	0.98436433	0.9996517	0.9948685	0.9945802	0.99563724	0.98911476	0.9939078	0.9797941	0.9739522	0.9906453
0.0	0.0040286016	0.0017269957	0.011355257	0.0019141228	0.013343988	0.004216783	0.0017283008	0.0012631833	0.001303569	0.004214023
0.0	0.0039414135	0.0014837577	0.011296603	0.0019561092	0.015942177	0.004124742	0.0015162989	0.0011584796	0.001303569	0.0041006985
0.0	0.0031310802	0.0013982148	0.009287592	0.0015390188	0.012161729	0.0031563295	0.0011654212	0.0008444891	0.0011796829	0.0034277434
0.0	0.0074130245	0.0022116178	0.01732548	0.0033719703	0.022349933	0.0075704386	0.0028810275	0.002141489	0.0020729376	0.0052472027
0.0	0.9994324	0.99971277	0.9998814	0.9997024	0.99965656	0.99916244	0.9991659	0.99927527	0.99957556	0.9995396
0.0	0.9967527	0.9992361	0.99928814	0.9982116	0.9996325	0.9976714	0.99921966	0.99801123	0.99922824	0.9993113
0.0	0.97799927	0.9518978	0.9105951	0.96239233	0.9426344	0.9551347	0.9727412	0.9784055	0.9496427	0.97527474
0.0	0.97799927	0.9518978	0.9105951	0.96239233	0.9426344	0.9551347	0.9727412	0.9784055	0.9496427	0.97527474
0.0	0.97799927	0.9518978	0.9105951	0.96239233	0.9426344	0.9551347	0.9727412	0.9784055	0.9496427	0.97527474
0.0	0.97799927	0.9518978	0.9105951	0.96239233	0.9426344	0.9551347	0.9727412	0.9784055	0.9496427	0.97527474
0.0	0.8057727	0.9505162	0.989952	0.83107233	0.954257	0.86876994	0.90490824	0.2546994	0.92041725	0.7619517
0.0	0.9632775	0.97032475	0.9988549	0.8676882	0.98648083	0.9481395	0.9817988	0.9192698	0.9548741	0.9660352
0.0	0.99983263	0.9999262	0.9999515	0.9995372	0.9998449	0.9995121	0.9998627	0.9997763	0.99973816	0.9998772
0.0	0.9992467	0.9997451	0.9998832	0.99878806	0.99956316	0.99857664	0.99970907	0.999271	0.9984536	0.999665
0.0	0.99668604	0.99507856	0.99858046	0.9832523	0.9957355	0.9777038	0.98812336	0.9927275	0.9785882	0.99830866
0.0	0.97799927	0.9518978	0.9105951	0.96239233	0.9426344	0.9551347	0.9727412	0.9784055	0.9496427	0.97527474
0.0	0.9980849	0.99968445	0.9991887	0.9920398	0.9987484	0.99143934	0.9992692	0.9984749	0.9939904	0.9987987
0.0	0.97799927	0.9518978	0.9105951	0.96239233	0.9426344	0.9551347	0.9727412	0.9784055	0.9496427	0.97527474
0.0	0.003972702	0.85438865	0.5446998	0.00878157	0.5582766	0.1480755	0.29559028	0.38735938	0.3555375	0.53791463
0.0	0.82790965	0.41363105	0.90574443	0.680766	0.8908769	0.60759926	0.5896851	0.22322632	0.73389286	0.89330745
0.0	0.82790965	0.41363105	0.90574443	0.680766	0.8908769	0.60759926	0.5896851	0.22322626	0.73389286	0.89330745
0.0	0.83161545	0.9253779	0.9073381	0.33399916	0.8628972	0.91141105	0.35508826	0.20442839	0.8616049	0.5883395
0.0	0.99554527	0.9896735	0.8069798	0.9444394	0.9090313	0.96355295	0.97092485	0.9595392	0.9724851	0.8957288
0.0	0.99554527	0.9896735	0.8069798	0.9444394	0.9090313	0.96355295	0.97092485	0.9595392	0.9724851	0.8957288
0.0	0.97799927	0.9518978	0.9105951	0.96239233	0.9426344	0.9551347	0.9727412	0.9784055	0.9496427	0.97527474
0.0	0.0042001572	0.03585787	0.054381013	0.0062972563	0.017713012	0.0026409607	0.010279774	0.0010814783	0.004576824	0.024547938
0.0	0.97799927	0.9518978	0.9105951	0.96239233	0.9426344	0.9551347	0.9727412	0.9784055	0.9496427	0.97527474
0.0	0.97799927	0.9518978	0.9105951	0.96239233	0.9426344	0.9551347	0.9727412	0.9784055	0.9496427	0.97527474
0.0	0.9992908	0.99961543	0.99986553	0.9995974	0.99952865	0.9987204	0.9987696	0.998733	0.9993513	0.9994281
0.0	0.9992908	0.99961543	0.99986553	0.9995974	0.99952865	0.9987204	0.9987696	0.998733	0.9993513	0.9994281
0.0	0.97799927	0.9518978	0.9105951	0.96239233	0.9426344	0.9551347	0.9727412	0.9784055	0.9496427	0.97527474
0.0	0.97799927	0.9518978	0.9105951	0.96239233	0.9426344	0.9551347	0.9727412	0.9784055	0.9496427	0.97527474
0.0	0.9987507	0.9988575	0.99969316	0.99854726	0.9985435	0.99731904	0.99612755	0.9958509	0.99768174	0.9988914
0.0	0.011390363	0.020375006	0.035954773	0.0045802863	0.039862327	0.022487205	0.0024683198	0.010124356	0.002617381	0.0128060505
0.0	0.0011121681	0.0028074794	0.004716424	0.0032624232	0.0054850355	0.003568257	0.00029682377	0.0018218602	0.003973381	0.0026287993
0.0	0.97799927	0.9518978	0.9105951	0.96239233	0.9426344	0.9551347	0.9727412	0.9784055	0.9496427	0.97527474
0.0	0.97799927	0.9518978	0.9105951	0.96239233	0.9426344	0.9551347	0.9727412	0.9784055	0.9496427	0.97527474
0.0	0.74455965	0.27729565	0.26667583	0.555798	0.45898518	0.7350974	0.37277353	0.17083752	0.60786176	0.5625258
0.0	0.7445596	0.27729565	0.2666759	0.55579793	0.4589851	0.73509735	0.37277374	0.17083752	0.6078617	0.5625258
0.0	0.9992908	0.99961543	0.99986553	0.9995974	0.99952865	0.9987204	0.9987696	0.998733	0.9993513	0.9994281
0.0	0.9992908	0.99961543	0.99986553	0.9995974	0.99952865	0.9987204	0.9987696	0.998733	0.9993513	0.9994281
0.0	0.97799927	0.9518978	0.9105951	0.96239233	0.9426344	0.9551347	0.9727412	0.9784055	0.9496427	0.97527474
0.0	0.99999	0.99999225	0.99999	0.99995387	0.9999889	0.9999119	0.999954	0.9999393	0.99997556	0.9999894
0.0	0.034912195	0.25759652	0.18255462	0.121644884	0.07154257	0.029994434	0.017684652	0.011584623	0.099305995	0.15366593
0.0	0.97799927	0.9518978	0.9105951	0.96239233	0.9426344	0.9551347	0.9727412	0.9784055	0.9496427	0.97527474
0.0	0.9990404	0.9989549	0.99974006	0.9942281	0.99892503	0.99863344	0.9977642	0.9988356	0.9989182	0.9989085
0.0	0.97799927	0.9518978	0.9105951	0.96239233	0.9426344	0.9551347	0.9727412	0.9784055	0.9496427	0.97527474
0.0	0.97799927	0.9518978	0.9105951	0.96239233	0.9426344	0.9551347	0.9727412	0.9784055	0.9496427	0.97527474
0.0	0.97799927	0.9518978	0.9105951	0.96239233	0.9426344	0.9551347	0.9727412	0.9784055	0.9496427	0.97527474
0.0	0.97799927	0.9518978	0.9105951	0.96239233	0.9426344	0.9551347	0.9727412	0.9784055	0.9496427	0.97527474
0.0	0.97799927	0.9518978	0.9105951	0.96239233	0.9426344	0.9551347	0.9727412	0.9784055	0.9496427	0.97527474
0.0	0.97799927	0.9518978	0.9105951	0.96239233	0.9426344	0.9551347	0.9727412	0.9784055	0.9496427	0.97527474
0.0	0.97799927	0.9518978	0.9105951	0.96239233	0.9426344	0.9551347	0.9727412	0.9784055	0.9496427	0.97527474
0.0	0.97799927	0.9518978	0.9105951	0.96239233	0.9426344	0.9551347	0.9727412	0.9784055	0.9496427	0.97527474
0.0	0.97799927	0.9518978	0.9105951	0.96239233	0.9426344	0.9551347	0.9727412	0.9784055	0.9496427	0.97527474
0.0	0.97799927	0.9518978	0.9105951	0.96239233	0.9426344	0.9551347	0.9727412	0.9784055	0.9496427	0.97527474
0.0	0.97799927	0.9518978	0.9105951	0.96239233	0.9426344	0.9551347	0.9727412	0.9784055	0.9496427	0.97527474
0.0	0.97799927	0.9518978	0.9105951	0.96239233	0.9426344	0.9551347	0.9727412	0.9784055	0.9496427	0.97527474
0.0	0.97799927	0.9518978	0.9105951	0.96239233	0.9426344	0.9551347	0.9727412	0.9784055	0.9496427	0.97527474
0.0	0.97799927	0.9518978	0.9105951	0.96239233	0.9426344	0.9551347	0.9727412	0.9784055	0.9496427	0.97527474
0.0	0.97799927	0.9518978	0.9105951	0.96239233	0.9426344	0.9551347	0.9727412	0.9784055	0.9496427	0.97527474
0.0	0.97799927	0.9518978	0.9105951	0.96239233	0.9426344	0.9551347	0.9727412	0.9784055	0.9496427	0.97527474
0.0	0.97799927	0.9518978	0.9105951	0.96239233	0.9426344	0.9551347	0.9727412	0.9784055	0.9496427	0.97527474
0.0	0.97799927	0.9518978	0.9105951	0.96239233	0.9426344	0.9551347	0.9727412	0.9784055	0.9496427	0.97527474
0.0	0.97799927	0.9518978	0.9105951	0.96239233	0.9426344	0.9551347	0.9727412	0.9784055	0.9496427	0.97527474
0.0	0.5606776	0.45167288	0.8642487	0.22384281	0.7184143	0.64852345	0.4612555	0.22713058	0.32522562	0.6590186
0.0	0.7740076	0.9371895	0.98858774	0.8326466	0.9236127	0.85497993	0.78673834	0.22843723	0.9033343	0.6383366
0.0	0.97799927	0.9518978	0.9105951	0.96239233	0.9426344	0.9551347	0.9727412	0.9784055	0.9496427	0.97527474
0.0	0.00026834183	0.00063998176	0.007837065	0.0005426428	0.00021243295	0.00013183264	0.000747479	0.0003382397	0.00043318424	0.0012102051
0.0	0.97347677	0.9967079	0.9975573	0.98418945	0.99506664	0.98201215	0.982864	0.94860524	0.9983235	0.9809285
0.0	0.0010719841	0.0009307696	0.0076913335	0.00019971048	0.2836282	0.00076103024	0.008531826	0.001574802	0.008697087	0.0004401042
0.0	0.8726408	0.81291103	0.9904681	0.79954135	0.80786043	0.5712771	0.6581231	0.7884355	0.7345916	0.9420114
0.0	0.8726407	0.812911	0.9904681	0.7995414	0.8078604	0.57127714	0.65812296	0.78843564	0.7345916	0.9420114
0.0	0.9996449	0.9987889	0.99971634	0.9986765	0.9992717	0.99811006	0.9990221	0.9965863	0.9988955	0.9995096
0.0	0.9996449	0.9987889	0.99971634	0.9986765	0.9992717	0.99811006	0.9990221	0.9965863	0.9988955	0.9995096
0.0	0.8726407	0.81291103	0.9904681	0.7995414	0.80786043	0.571277	0.65812296	0.7884355	0.7345916	0.9420114
0.0	0.8726408	0.812911	0.9904681	0.7995414	0.8078604	0.57127696	0.658123	0.78843564	0.7345916	0.9420114
0.0	0.99805605	0.9994518	0.9998171	0.9958692	0.9982014	0.99346197	0.9980258	0.9975904	0.99757403	0.9985299
0.0	0.99805605	0.9994518	0.9998171	0.9958692	0.9982014	0.99346197	0.9980258	0.9975904	0.99757403	0.9985299
0.0	0.99714065	0.9970721	0.99888176	0.98668295	0.9964869	0.9915292	0.99755245	0.9855049	0.9943692	0.9975464
0.0	0.99714065	0.9970721	0.99888176	0.98668295	0.9964869	0.9915292	0.99755245	0.9855049	0.9943692	0.9975464
0.0	0.40461853	0.48731488	0.965136	0.27136505	0.6574201	0.17691062	0.20965034	0.29730442	0.35946706	0.73321354
0.0	0.40461853	0.48731476	0.965136	0.27136505	0.65742016	0.17691065	0.2096503	0.29730448	0.35946712	0.73321354
0.0	0.99729353	0.9988456	0.9996629	0.99011844	0.9990721	0.997914	0.9983365	0.9978891	0.9981912	0.9982948
0.0	0.0040620505	0.000437393	0.0003130256	0.00079940615	0.0011466913	0.00018840686	0.0016431175	0.01683177	3.0073485e-05	0.0032908968
0.0	0.93275124	0.9526637	0.045141634	0.9993148	0.81128365	0.9829148	0.856488	0.8305912	0.21820565	0.83034706
0.0	0.97799927	0.9518978	0.9105951	0.96239233	0.9426344	0.9551347	0.9727412	0.9784055	0.9496427	0.97527474
0.0	0.9995204	0.99972826	0.99986887	0.999721	0.9996767	0.9990139	0.9990403	0.9991726	0.99960774	0.99953806
0.0	0.044615246	0.010933517	0.33637804	0.014231421	0.0044068713	0.43242878	0.9528755	0.31671715	0.0035111345	0.32745808
0.0	0.0019188155	0.016657563	0.14442936	0.003500688	0.34607747	0.0026282808	0.0022831724	0.007450594	0.07552586	0.0085639935
0.0	0.0022442513	0.008930612	0.007789203	0.003220584	0.0066090534	0.0012879702	0.005293547	0.00093854114	0.0017239271	0.004282261
0.0	0.016542492	0.112697124	0.22681662	0.021640643	0.23804379	0.07418005	0.012580423	0.01206517	0.15552534	0.13846964
0.0	0.0019188164	0.016657563	0.14442936	0.003500688	0.34607744	0.0026282808	0.0022831724	0.007450594	0.07552586	0.0085639935
0.0	0.0019188164	0.016657563	0.14442936	0.003500688	0.34607747	0.0026282808	0.0022831724	0.007450594	0.07552586	0.008563997
0.0	0.0019188164	0.016657563	0.14442936	0.003500688	0.34607744	0.0026282808	0.0022831713	0.007450594	0.07552586	0.008563997
0.0	0.0019188164	0.016657563	0.14442936	0.003500688	0.3460774	0.0026282808	0.0022831713	0.007450594	0.07552586	0.0085639935
0.0	0.0019188164	0.016657563	0.14442936	0.003500688	0.3460774	0.0026282808	0.0022831724	0.007450594	0.07552586	0.0085639935
0.0	0.0019188164	0.016657563	0.14442936	0.003500688	0.3460774	0.0026282808	0.0022831713	0.007450594	0.07552586	0.0085639935
0.0	0.0019188164	0.016657563	0.14442936	0.003500688	0.34607744	0.0026282808	0.0022831724	0.007450594	0.07552586	0.0085639935
0.0	0.050205197	0.2841882	0.42636108	0.038320262	0.27560553	0.035948753	0.059546325	0.025114195	0.05280602	0.112471834
0.0	0.0038664201	0.01609931	0.031477783	0.003275625	0.006147265	0.0048015974	0.010634871	0.0022419922	0.0071536084	0.015369793
0.0	0.003866422	0.01609931	0.031477775	0.003275625	0.006147265	0.0048016	0.010634871	0.0022419922	0.0071536084	0.015369793
0.0	0.0038664201	0.0160993	0.031477775	0.003275625	0.006147265	0.0048016	0.010634871	0.0022419933	0.0071536084	0.015369793
0.0	0.007901911	0.013467179	0.07364957	0.0112316	0.015104702	0.0055699437	0.012252726	0.011035718	0.008935949	0.0049874163
0.0	0.002818336	0.029513609	0.023793798	0.012736347	0.01029752	0.003397045	0.006289491	0.0053477637	0.0050534396	0.014068389
0.0	0.0022442525	0.008930604	0.007789203	0.003220584	0.0066090566	0.0012879702	0.005293547	0.00093854155	0.0017239271	0.004282259
0.0	0.002818336	0.029513609	0.023793798	0.012736347	0.010297526	0.003397043	0.006289488	0.0053477637	0.0050534396	0.014068395
0.0	0.0022442534	0.008930604	0.007789203	0.0032205873	0.0066090566	0.0012879702	0.005293547	0.00093854155	0.0017239271	0.004282259
0.0	0.007901911	0.013467179	0.073649585	0.0112316	0.015104702	0.0055699437	0.01225272	0.011035718	0.008935949	0.0049874163
0.0	0.002818336	0.029513609	0.023793798	0.012736353	0.01029752	0.003397043	0.006289488	0.0053477637	0.0050534396	0.014068395
0.0	0.0022442534	0.008930604	0.007789203	0.003220584	0.0066090534	0.0012879696	0.005293547	0.00093854155	0.0017239264	0.004282259
0.0	0.0022442513	0.008930612	0.007789203	0.003220584	0.0066090534	0.0012879702	0.005293547	0.00093854073	0.0017239271	0.004282261
0.0	0.0022442513	0.008930612	0.007789203	0.003220584	0.0066090534	0.0012879708	0.005293547	0.00093854073	0.0017239271	0.004282261
0.0	0.007901911	0.013467179	0.073649585	0.011231611	0.015104702	0.0055699437	0.01225272	0.011035724	0.008935949	0.0049874163
0.0	0.0028183374	0.029513609	0.023793798	0.012736347	0.01029752	0.0033970417	0.006289488	0.0053477637	0.0050534396	0.014068395
0.0	0.0022442534	0.008930604	0.007789203	0.0032205873	0.0066090566	0.0012879702	0.005293547	0.00093854114	0.0017239264	0.004282259
0.0	0.007901911	0.013467179	0.073649585	0.0112316	0.015104702	0.0055699437	0.01225272	0.011035718	0.008935949	0.0049874163
0.0	0.002818336	0.029513609	0.023793798	0.012736347	0.010297526	0.0033970417	0.006289488	0.0053477637	0.0050534396	0.014068389
0.0	0.0022442525	0.008930612	0.007789203	0.003220584	0.0066090534	0.0012879702	0.005293547	0.00093854073	0.0017239271	0.004282261
0.0	0.0022442525	0.008930612	0.007789203	0.003220584	0.0066090534	0.0012879708	0.005293547	0.00093854114	0.0017239271	0.004282261
0.0	0.002818336	0.029513609	0.023793798	0.012736347	0.01029752	0.003397043	0.006289488	0.0053477613	0.0050534396	0.014068395
0.0	0.0022442525	0.008930604	0.007789203	0.003220584	0.0066090566	0.0012879702	0.005293547	0.00093854114	0.0017239264	0.004282259
0.0	0.002818336	0.029513609	0.023793798	0.012736347	0.01029752	0.0033970417	0.006289491	0.0053477637	0.0050534396	0.014068395
0.0	0.0022442525	0.008930604	0.007789203	0.003220584	0.0066090534	0.0012879702	0.005293547	0.00093854155	0.0017239271	0.004282259
0.0	0.002818336	0.029513609	0.023793798	0.012736347	0.01029752	0.0033970398	0.006289488	0.0053477637	0.0050534396	0.014068395
0.0	0.0022442534	0.008930604	0.007789203	0.003220584	0.0066090566	0.0012879702	0.005293547	0.00093854114	0.0017239264	0.004282259
0.0	0.0022442513	0.008930612	0.007789203	0.003220584	0.0066090534	0.0012879708	0.005293547	0.00093854073	0.0017239271	0.004282261
0.0	0.0022442513	0.008930612	0.007789203	0.003220584	0.0066090534	0.0012879702	0.005293547	0.00093854073	0.0017239271	0.004282261
0.0	0.0038664201	0.01609931	0.03147779	0.0032756233	0.006147265	0.0048016	0.010634871	0.0022419922	0.0071536084	0.015369793
0.0	0.002818336	0.029513609	0.023793798	0.012736347	0.010297526	0.003397045	0.006289488	0.0053477637	0.0050534396	0.014068395
0.0	0.0022442534	0.008930604	0.007789203	0.0032205873	0.0066090534	0.0012879702	0.005293547	0.00093854155	0.0017239264	0.004282259
0.0	0.0022442534	0.008930604	0.007789203	0.003220584	0.0066090534	0.0012879702	0.005293547	0.00093854114	0.0017239264	0.004282259
0.0	0.0022442525	0.008930612	0.007789203	0.003220584	0.0066090534	0.0012879702	0.005293547	0.00093854073	0.0017239271	0.004282261
0.0	0.0022442513	0.008930612	0.007789203	0.003220584	0.0066090534	0.0012879702	0.005293547	0.00093854114	0.0017239271	0.004282261
0.0	0.0022442525	0.008930612	0.007789203	0.003220584	0.0066090534	0.0012879708	0.005293547	0.00093854073	0.0017239271	0.004282261
0.0	0.0022442513	0.008930612	0.007789203	0.003220584	0.0066090534	0.0012879702	0.005293547	0.00093854073	0.0017239271	0.004282261
0.0	0.0022442534	0.008930604	0.007789203	0.0032205873	0.0066090566	0.0012879696	0.005293547	0.00093854114	0.0017239264	0.004282259
0.0	0.040399726	0.3683958	0.5681994	0.10225818	0.4461673	0.032551814	0.0051098494	0.03716681	0.25180233	0.08673143
0.0	0.05758106	0.32161078	0.902656	0.07801022	0.60958153	0.26492617	0.08271268	0.31655154	0.39757666	0.21683428
0.0	0.011493913	0.12713036	0.4744587	0.06700124	0.35914952	0.020702241	0.003393679	0.026233368	0.16892673	0.034010123
0.0	0.008715701	0.017717734	0.012838577	0.011723539	0.0077059446	0.005126671	0.016811976	0.0034377133	0.002419348	0.00800781
0.0	0.008715701	0.017717734	0.012838577	0.011723539	0.0077059446	0.0051266686	0.016811976	0.0034377133	0.002419348	0.00800781
0.0	0.053146873	0.014930708	0.010483634	0.004875489	0.011232501	0.0015139824	0.1245636	0.0013911433	0.002630141	0.0037405326
0.0	0.013951852	0.03879912	0.07440632	0.0065747336	0.008990683	0.013104406	0.17941108	0.0072113033	0.011237772	0.021381201
0.0	0.008692386	0.016500264	0.0140263	0.0059273564	0.00847871	0.0032328935	0.093914784	0.002541962	0.002578942	0.0055935048
0.0	0.008692381	0.016500274	0.0140263	0.0059273564	0.00847871	0.0032328935	0.093914784	0.002541962	0.002578942	0.0055935048
0.0	0.003866422	0.01609931	0.031477775	0.003275625	0.006147265	0.0048016	0.010634871	0.0022419933	0.0071536084	0.015369793
0.0	0.0022442534	0.008930604	0.007789203	0.003220584	0.0066090566	0.0012879702	0.005293547	0.00093854155	0.0017239271	0.004282259
0.0	0.0022442525	0.008930604	0.007789203	0.003220584	0.0066090566	0.0012879702	0.005293547	0.00093854114	0.0017239271	0.004282259
0.0	0.0022442513	0.008930612	0.007789203	0.003220584	0.0066090534	0.0012879702	0.005293547	0.00093854114	0.0017239271	0.004282261
0.0	0.0022442534	0.008930604	0.007789203	0.003220584	0.0066090566	0.0012879696	0.005293547	0.00093854114	0.0017239264	0.004282259
0.0	0.0034644473	0.01617758	0.034176815	0.0033725083	0.0076254127	0.0040945164	0.0227844	0.0014536198	0.005116678	0.008384575
0.0	0.0032774175	0.019670784	0.034109347	0.008921762	0.013551882	0.0038775064	0.019493598	0.0013993058	0.00323612	0.011845522
0.0	0.002818336	0.029513609	0.023793798	0.012736347	0.01029752	0.003397045	0.006289488	0.0053477637	0.0050534396	0.014068395
0.0	0.0038664201	0.01609931	0.03147779	0.003275625	0.006147265	0.0048015974	0.010634871	0.0022419943	0.0071536084	0.015369793
0.0	0.0022442534	0.008930604	0.007789203	0.0032205873	0.0066090566	0.0012879702	0.005293547	0.00093854114	0.0017239271	0.004282259
0.0	0.0022442513	0.008930612	0.007789203	0.003220584	0.0066090534	0.0012879702	0.005293547	0.00093854114	0.0017239271	0.004282261
0.0	0.0022442525	0.008930604	0.007789203	0.0032205873	0.0066090534	0.0012879702	0.005293547	0.00093854114	0.0017239264	0.004282259
0.0	0.0034644455	0.01617758	0.034176823	0.0033725083	0.0076254127	0.0040945164	0.0227844	0.0014536198	0.005116678	0.008384575
0.0	0.0032774175	0.01967078	0.034109347	0.008921758	0.013551882	0.0038775064	0.019493598	0.0013993058	0.00323612	0.011845522
0.0	0.002818336	0.029513609	0.023793798	0.012736347	0.01029752	0.0033970417	0.006289488	0.0053477637	0.0050534396	0.014068389
0.0	0.003866422	0.0160993	0.031477775	0.003275625	0.006147265	0.0048015974	0.010634876	0.0022419933	0.007153601	0.015369793
0.0	0.0022442534	0.008930604	0.007789203	0.003220584	0.0066090534	0.0012879696	0.005293547	0.00093854114	0.0017239264	0.004282259
0.0	0.007109429	0.014518377	0.008565766	0.004649228	0.009270006	0.0019008712	0.010153739	0.00075686583	0.0033381172	0.0065258094
0.0	0.0071094255	0.014518377	0.00856577	0.0046492303	0.00927001	0.0019008712	0.010153744	0.00075686583	0.0033381172	0.0065258094
0.0	0.06275914	0.4933997	0.07360703	0.0434073	0.34884968	0.014393236	0.5470627	0.010561151	0.20255762	0.04850233
0.0	0.008611969	0.037679892	0.0409705	0.013640697	0.020307949	0.0066536097	0.043104544	0.001195339	0.0046817223	0.020961516
0.0	0.008415531	0.05040489	0.027391812	0.01696444	0.015267737	0.0051466525	0.013254329	0.005431117	0.011181853	0.022927554
0.0	0.010573596	0.030641776	0.042313606	0.0049951244	0.010946446	0.008391172	0.020482939	0.002155458	0.014317059	0.022801993
0.0	0.0071094255	0.014518377	0.00856577	0.0046492303	0.00927001	0.0019008712	0.010153744	0.00075686583	0.0033381172	0.0065258094
0.0	0.007109429	0.014518377	0.00856577	0.0046492303	0.00927001	0.0019008712	0.010153744	0.00075686583	0.0033381172	0.0065258094
0.0	0.0022442534	0.008930604	0.007789203	0.0032205873	0.0066090566	0.0012879696	0.005293547	0.00093854155	0.0017239271	0.004282259
0.0	0.010380934	0.016538559	0.010370231	0.019020665	0.0091485875	0.0023235283	0.008722888	0.0013660794	0.0030822984	0.0077072857
0.0	0.010380934	0.016538566	0.010370237	0.019020656	0.0091485875	0.0023235283	0.008722897	0.0013660789	0.0030822998	0.0077072857
0.0	0.010662693	0.03702671	0.043663155	0.018685527	0.011031415	0.007998097	0.0409916	0.002351381	0.008701931	0.019189196
0.0	0.11168964	0.6539888	0.2120295	0.29072136	0.16899858	0.019304398	0.5120329	0.05056093	0.08353829	0.36802348
0.0	0.01194703	0.06513183	0.031999324	0.05635854	0.014867378	0.006374546	0.011416299	0.007518515	0.009429335	0.028093034
0.0	0.018808993	0.038845893	0.047061257	0.01811768	0.009133126	0.010592819	0.01740141	0.0032686887	0.011890329	0.030488739
0.0	0.010380944	0.016538566	0.010370237	0.019020656	0.0091485875	0.0023235271	0.008722897	0.0013660782	0.0030822998	0.0077072857
0.0	0.0022442525	0.008930612	0.007789203	0.003220584	0.0066090534	0.0012879708	0.005293547	0.00093854073	0.0017239271	0.004282261
0.0	0.0022442534	0.008930604	0.007789203	0.003220584	0.0066090566	0.0012879696	0.005293547	0.00093854114	0.0017239264	0.004282259
0.0	0.003464444	0.016177587	0.03417683	0.003372507	0.0076254127	0.0040945164	0.022784388	0.0014536198	0.005116678	0.008384575
0.0	0.0032774175	0.019670777	0.034109347	0.008921758	0.013551882	0.0038775064	0.019493598	0.0013993058	0.00323612	0.011845522
0.0	0.002818336	0.029513609	0.023793798	0.012736347	0.010297526	0.0033970398	0.006289488	0.0053477613	0.0050534396	0.014068395
0.0	0.0022442525	0.008930604	0.007789203	0.0032205873	0.0066090566	0.0012879696	0.005293547	0.00093854114	0.0017239264	0.004282259
0.0	0.008715701	0.017717734	0.012838583	0.011723539	0.0077059483	0.005126671	0.016811976	0.003437715	0.0024193504	0.00800781
0.0	0.008715701	0.017717734	0.012838577	0.011723539	0.0077059483	0.0051266686	0.016811976	0.0034377133	0.002419348	0.00800781
0.0	0.010503374	0.037568375	0.055957902	0.011653659	0.009735341	0.017002285	0.09012834	0.0056034033	0.008076579	0.018622478
0.0	0.016280087	0.051845994	0.06147922	0.028388204	0.018391818	0.019825209	0.07445937	0.0044939853	0.0034336988	0.024588281
0.0	0.0100834165	0.06918183	0.03993534	0.039444916	0.013691892	0.013318121	0.02307362	0.01734073	0.008119354	0.0256936
0.0	0.48247808	0.3193028	0.42274797	0.028232608	0.10220775	0.13850802	0.52425617	0.16881412	0.12359191	0.5108161
0.0	0.008715701	0.017717725	0.012838577	0.011723539	0.0077059483	0.005126671	0.016811976	0.0034377133	0.002419348	0.00800781
0.0	0.053146847	0.014930694	0.010483629	0.004875489	0.011232501	0.0015139831	0.12456352	0.001391142	0.0026301425	0.0037405381
0.0	0.053146873	0.014930715	0.010483634	0.004875489	0.011232501	0.0015139824	0.12456358	0.0013911433	0.002630141	0.0037405326
0.0	0.057468347	0.027772658	0.049306635	0.0062352642	0.015215791	0.0056818784	0.43251234	0.0025555075	0.008257095	0.008660858
0.0	0.10201899	0.0370604	0.05390366	0.015279441	0.02730041	0.007897997	0.40107787	0.002212703	0.0034920038	0.013064536
0.0	0.057628892	0.05083104	0.03342527	0.020763075	0.019976562	0.0047556986	0.1763468	0.008238058	0.00863545	0.014403718
0.0	0.08099485	0.030783063	0.05464378	0.006611314	0.013202754	0.007882593	0.22680093	0.0040314877	0.011526894	0.015344089
0.0	0.31477278	0.05779016	0.20319411	0.07152508	0.18411557	0.06501532	0.31684965	0.00924206	0.0676998	0.084401324
0.0	0.00022247425	0.0005368571	0.0019483671	0.0004336009	0.00015088158	7.632021e-05	0.00061597483	7.900315e-05	0.00032259055	0.00053836004
0.0	0.0002427364	0.00054883247	0.002306999	0.00052647083	0.00012605258	7.275187e-05	0.0005280214	0.00011059388	0.0003756702	0.00048273447
0.0	0.98636776	0.9972657	0.9968646	0.48959506	0.9340077	0.97310036	0.9697327	0.9903026	0.94777	0.9545588
0.0	0.97799927	0.9518978	0.9105951	0.96239233	0.9426344	0.9551347	0.9727412	0.9784055	0.9496427	0.97527474
0.0	0.97799927	0.9518978	0.9105951	0.96239233	0.9426344	0.9551347	0.9727412	0.9784055	0.9496427	0.97527474
0.0	0.97799927	0.9518978	0.9105951	0.96239233	0.9426344	0.9551347	0.9727412	0.9784055	0.9496427	0.97527474
0.0	0.97799927	0.9518978	0.9105951	0.96239233	0.9426344	0.9551347	0.9727412	0.9784055	0.9496427	0.97527474
0.0	0.97799927	0.9518978	0.9105951	0.96239233	0.9426344	0.9551347	0.9727412	0.9784055	0.9496427	0.97527474
0.0	0.92976546	0.91408306	0.33637804	0.99743503	0.71644527	0.9936738	0.9992772	0.13089271	0.6068313	0.32745808
0.0	0.99994767	0.99969614	0.9987251	0.9981029	0.9990952	0.99999154	0.99795216	0.99979705	0.99992144	0.9989029
0.0	0.97799927	0.9518978	0.9105951	0.96239233	0.9426344	0.9551347	0.9727412	0.9784055	0.9496427	0.97527474
[truncated: 18,773 more rows]
