# Supplementary material for: Teasing out missing reactions in genome-scale metabolic networks through hypergraph learning
Source: Nat Commun. 2023 Apr 25;14:2375. doi: 10.1038/s41467-023-38110-7 (PMC10130184; doi:10.1038/s41467-023-38110-7)
Supplement: Supplementary file 4 — Source Data [file 41467_2023_38110_MOESM4_ESM.zip › Source Data/Figure 2/j-m/iEC1368_DH5a_node2vec.csv]

	0	0.1	0.1.1	0.1.1.1	0.1.1.1.1	0.1.1.1.1.1	0.1.1.1.1.1.1	0.1.1.1.1.1.1.1	0.1.1.1.1.1.1.1.1	0
1.0	0.5351375	0.11366424	0.014463171	0.06634879	0.5377035	0.53873134	0.5463907	0.54405636	0.5448032	0.5348598
1.0	0.5347397	0.53706187	0.5434031	0.52436006	7.3242207e-10	0.5384111	0.54508364	0.5449708	0.00022079657	0.5365426
1.0	5.344748e-05	0.5352	0.5441773	0.52445227	0.53492045	0.08445329	0.54634637	0.5455206	0.16947731	0.02934488
1.0	0.5340348	0.021036895	0.54295635	0.5243421	0.53714526	0.5377303	0.104098864	0.5446198	0.00020586564	0.5350235
1.0	0.00085641624	0.02472546	0.5457441	0.16299671	0.53715754	0.5385827	0.54457885	0.120241106	0.004771779	0.53578347
1.0	0.5333892	0.5321967	0.5448882	0.5243571	0.014368499	0.5369467	0.54525274	0.54388803	0.543839	0.535385
1.0	0.15260488	0.17719458	0.5434377	0.5232036	0.5340941	0.5360967	0.54593146	0.54458714	0.5438094	0.071375474
1.0	0.5334268	0.5372884	0.54729205	0.5230471	0.09543509	0.53816795	0.5463695	0.15719284	0.5418616	0.5360218
1.0	0.5340399	0.53445196	0.14202821	0.521455	0.536278	0.53804433	0.544569	0.54433346	0.00010185512	6.205736e-05
1.0	0.01012134	0.5356948	0.54374665	0.526294	0.53622824	0.5369762	0.54531544	0.15212953	0.54493594	0.5348671
1.0	0.14930394	0.00014683999	0.12500608	0.52180994	0.5368045	0.12890042	0.022444542	0.01651719	0.54480153	0.53615236
1.0	0.001322943	0.53538716	0.54410154	0.5258747	0.00019248482	0.1080132	0.16248138	0.5447951	0.54544896	0.53656155
1.0	0.53549606	0.058715623	0.54425335	0.015251809	0.5371511	0.16376679	0.54366815	0.0608918	0.5455165	0.01775081
1.0	0.15051004	0.5367331	0.5443802	0.52454925	0.18250284	0.5384282	0.54546225	0.18431261	0.54354864	0.5346583
1.0	0.5331016	0.53548086	0.5438054	0.52432007	0.5364564	0.53806055	0.5445764	0.5446139	0.5448486	0.53616995
1.0	0.53416765	0.53373843	0.54452467	0.52604395	0.5371987	0.539365	0.5432991	0.54608566	0.5443431	0.5353945
1.0	0.5345218	0.09285128	0.5452208	0.52370656	0.5368604	0.023011511	0.15866488	0.5446562	0.5431903	0.53593266
1.0	0.5322124	0.53460354	0.54362684	0.5255511	0.53800833	0.5377836	0.544374	0.5446787	0.5435938	0.5332839
1.0	0.5354329	0.09846632	0.54468596	0.52559924	0.5353382	0.53792256	0.54683524	0.544564	0.014050899	0.10749305
1.0	0.5335117	0.53561175	0.542912	0.5248445	0.21318704	0.023669232	0.0577246	0.54422265	0.12330058	0.5355089
1.0	0.026039626	0.5353632	0.5445031	0.5219336	0.5348576	0.5372509	0.012883127	0.543552	0.06181162	0.5325928
1.0	0.5350045	0.53632975	0.5457123	0.52326155	0.15962283	0.5366544	0.5451166	0.5435609	0.5435789	0.1607992
1.0	8.9698406e-05	0.53537405	0.5447947	0.032364007	0.53721166	0.08868636	0.544476	0.17843837	0.17042463	0.53743476
1.0	0.5328071	0.53570646	0.54552925	0.5237396	0.5347352	0.5383929	0.21308848	0.019290831	0.5445877	0.53474355
1.0	0.011486364	0.53502697	0.54348236	0.10343225	0.535749	0.53876656	0.0110512115	0.5437314	0.17773893	0.5362413
1.0	0.046632558	0.53537756	0.54496264	0.5267436	0.53722566	0.5384989	0.5438738	0.54642004	0.54377747	0.5355793
1.0	0.05219118	0.53393155	0.031004973	0.52323323	0.5356085	0.5366173	0.5456873	0.5443529	0.5445715	0.000115972965
1.0	0.02770759	0.058853958	0.5438518	0.5260014	0.19958635	0.5386506	0.54683435	0.03361498	0.5435549	0.53528804
1.0	0.53430283	0.53556186	0.54375637	0.5253329	0.00082427985	0.53761536	0.16174948	0.54491395	0.004127307	0.53716195
1.0	0.5332258	0.5344902	0.5441182	0.096496314	0.53687006	0.10103543	0.545088	0.1793371	0.5459586	0.5346246
1.0	0.04068924	0.53506947	0.15937853	0.5253697	0.53725183	0.5380318	0.10429359	0.54612017	0.5458855	0.53662163
1.0	0.1616786	0.53457844	0.5439115	0.5250043	0.00014059148	0.5374098	0.1641464	1.1988575e-09	0.12609167	0.53854173
1.0	0.53365403	0.534793	0.5437991	0.52481604	0.02299143	0.53918767	0.54541695	0.00013321305	0.54468966	0.53784484
1.0	0.5326853	0.5350775	0.11017207	0.5228618	0.53768957	0.16412796	0.54647046	0.5445972	0.54212123	0.05112778
1.0	0.53286517	0.53242284	0.544625	0.5245146	0.1464076	0.538079	0.5440447	0.54470825	0.54422593	0.53507894
1.0	0.53209984	0.53457606	0.54506266	0.208153	0.5360642	0.15057598	0.16616417	0.5448329	0.03943438	0.5365467
1.0	0.5329431	0.000106502164	0.24774939	0.0806818	0.5364191	0.5362716	0.5448683	0.5432416	0.5451432	0.53631127
1.0	0.04964905	0.0026782802	0.5428818	0.5247682	0.11789172	0.53812003	0.5466675	0.54403526	0.54387975	0.5348348
1.0	0.53297365	0.016816815	0.54346085	0.52364224	0.5365009	0.010834596	0.051829733	0.1936018	0.5436846	0.5355792
1.0	0.53469455	0.038018208	0.54439986	0.039553937	0.537059	0.536975	0.54537344	0.23936506	0.099640496	0.53718853
1.0	0.53556025	0.030944863	0.5441555	0.1451254	0.5363711	0.16615526	0.54627967	0.544994	0.12401528	0.53642964
1.0	0.028491091	0.53601116	0.5432581	0.1718252	0.5367259	0.5393915	0.17234027	0.04347467	0.54484177	0.5344589
1.0	0.032611858	0.5355825	0.057501704	0.5248731	0.53607523	0.5377202	0.54333085	0.54436654	0.54448426	0.12135441
1.0	0.09515421	0.5338109	0.54357696	0.042318888	0.16262896	0.53763694	0.54563767	0.54529274	0.54523176	0.53533465
1.0	0.5342555	0.00037518187	0.05640654	0.5249516	0.00025719052	0.15398717	0.16712265	0.54611236	0.5444022	0.5368294
1.0	0.0034563078	0.5346612	0.54475087	7.57407e-05	0.53807247	0.538542	0.54530984	0.5454258	0.5433139	0.53580594
1.0	0.07999321	0.5354771	0.54611856	0.15363702	0.53598464	0.5376691	0.54447466	0.5450377	0.00027104063	0.5349344
1.0	0.5356797	0.0025608137	0.5434783	0.52335936	0.5372342	0.5371485	0.5453603	0.54447037	0.5444598	0.53611135
1.0	0.5343702	0.16042699	0.5447543	0.5234684	0.53617245	0.5392846	0.544353	0.5447865	0.5435222	0.5353904
1.0	0.53317684	0.53546697	0.19637188	0.52359	0.5370788	0.5387141	0.5463458	0.11705429	0.0015986307	0.53361523
1.0	0.53556716	0.53395194	6.9147674e-05	0.000537789	0.53672713	0.000365693	0.54362154	0.5446916	0.21929555	0.53720987
1.0	0.53397745	0.21032836	0.090940505	0.52402586	0.53662723	0.14633517	0.545122	0.5447263	0.5449995	0.53647625
1.0	0.5342883	0.5364301	0.5452991	0.103531964	0.53726065	0.5373298	0.2171937	0.5431945	0.54504037	0.5312272
1.0	0.53464854	0.15426926	0.5447289	0.000111986614	0.5352427	0.5370226	0.54583645	0.54597276	0.5437709	0.5376402
1.0	0.10961422	0.00024951334	0.54466605	0.5225679	0.5367627	0.53882754	0.54486287	0.00081594696	0.5450128	0.5348603
1.0	0.5340809	0.02000448	0.54497766	0.52492017	0.53776276	0.5387358	0.541933	0.5448823	0.5446214	0.53599197
1.0	0.5341784	0.00013438593	0.5442308	0.5258695	0.5382535	0.5373078	0.54441094	0.5455308	0.10547732	0.09158307
1.0	0.53477556	0.030239452	0.5434622	0.5242969	0.003915257	0.538087	0.5461292	0.16324878	0.15936469	0.53506976
1.0	0.535119	0.11207769	0.055561915	0.5255418	0.53458667	0.5382949	0.12340191	0.54516536	0.5451946	0.10549859
1.0	0.53374	0.53535426	0.5457375	0.00014027265	0.5364333	0.5384607	0.0019259406	0.5441257	0.5445277	0.53727657
1.0	0.53463405	0.5342682	0.54394436	0.52178526	0.11164322	0.5375474	0.5444823	0.5463079	0.03498248	0.53535205
1.0	0.53404534	0.53407794	0.5442793	0.5251921	0.534286	0.53740823	0.10449354	0.19103642	0.54516286	0.53630155
1.0	0.5329724	0.1749813	0.54437226	0.5254848	0.5376199	0.537414	0.5448609	0.5439056	0.00015929466	0.0029192998
1.0	0.09123302	0.028604653	0.54370713	0.5238369	3.1804695e-10	0.53766435	0.15291898	0.5445787	0.54472345	0.5370969
1.0	0.5340353	0.5358913	0.09568958	0.100900486	0.071823165	0.5360395	0.011893372	0.12156108	0.5449534	0.0019236606
1.0	0.533181	0.53488594	0.544399	0.5239084	0.5363406	0.53775656	0.5433771	0.5453651	0.1886934	0.53587383
1.0	0.5340544	0.16193764	0.1499093	0.0026076525	0.53509396	0.5382493	0.19991489	0.5442311	0.18332261	0.5354973
1.0	0.53558016	0.17108051	0.545529	0.5253876	0.5374615	0.15039681	0.5453333	0.5452684	0.00041430048	0.53566414
1.0	0.16651535	0.5361414	0.012325473	0.09288086	0.5367492	0.5377127	0.54383636	0.544902	0.54599804	0.016358104
1.0	0.53452194	0.53531694	0.010223023	0.52363086	0.04377668	0.5383244	0.012176914	0.003486854	0.54451877	0.53717804
1.0	0.5340233	0.534319	0.5438931	0.18468665	0.53713953	0.5373325	0.15630233	0.54451466	0.54514426	0.53502685
1.0	0.53331554	0.5350061	0.54261124	0.0005682544	0.53579926	0.53865904	0.2116173	0.13580333	0.54480636	0.00016720893
1.0	0.5338147	0.53885543	0.54478383	0.5252511	0.5378512	0.11410146	0.21237193	0.00014075526	0.5449164	0.53512365
1.0	0.13674185	0.5353573	0.54423255	0.2410006	0.5374954	0.5382014	0.5447561	0.5445005	0.5439157	0.53553045
1.0	0.534898	0.5353745	0.15169565	0.52252936	0.53680605	0.15963045	0.54526126	0.5453042	0.5437361	0.5358072
1.0	0.0025961848	0.534759	0.5456209	0.5230083	0.53663677	0.5376912	0.012244746	0.5450414	0.54424477	0.023375107
1.0	0.53259015	0.5319595	0.0017512075	0.5245069	0.1172507	0.53771067	0.5450103	0.20792344	0.5448871	0.5349704
1.0	0.5341411	0.53508455	0.5432818	0.52618504	0.5355148	0.53751713	0.5447299	0.5457904	0.543376	0.53513956
1.0	0.010537018	0.16129455	0.5439941	0.5246907	0.5355216	0.5376073	0.54425156	0.0010712082	0.15093395	0.03362616
1.0	0.053987037	0.5350231	0.5440801	0.09909982	0.5364466	0.53884465	0.5428553	0.5430345	0.54401314	0.5344469
1.0	0.53291833	0.53610986	0.54499227	0.14936177	0.5349746	0.028453005	0.15893455	0.5451426	0.5439294	0.00011227339
1.0	0.5349626	0.532861	0.04112113	0.00018415225	0.13555759	0.54002464	0.5444551	0.54524255	0.54449636	0.11597422
1.0	0.5349213	0.53457224	0.5448559	0.028493337	0.14433998	0.5385605	0.5452183	0.5442486	0.54449546	0.5350191
1.0	0.5340373	0.5354947	0.54318404	0.015386392	0.53862804	0.116452	0.08539192	0.54531324	0.54543525	0.11473949
1.0	0.5330182	0.5345916	0.54446256	0.5264174	0.5370582	0.5399924	0.544424	0.5443793	0.54427177	0.5349768
1.0	0.534536	0.53532356	0.5441604	0.52532524	0.09585067	0.1726122	0.5457816	0.5443982	0.5454486	0.53467745
1.0	0.53492767	0.5352122	0.54504627	0.52232075	0.53517383	0.5402582	0.54444164	0.54478645	0.5448992	0.13392748
1.0	0.044626325	0.5349775	0.54421216	0.52519435	0.5374548	0.537735	0.5448847	0.5446277	0.046638794	0.53519946
1.0	0.001563147	0.00037390826	0.5432917	0.5231837	0.5380465	0.5384763	0.5451107	0.5432446	0.54429805	0.53720814
1.0	0.5332081	0.5359985	0.5448672	0.5251337	0.53640956	0.5365209	0.54537046	0.54455835	0.54347545	0.5366535
1.0	0.046171907	0.037848443	0.5440522	0.5233056	0.53823197	0.53960496	0.54534894	0.5446768	0.5444943	0.53609896
1.0	0.18824072	0.53551763	0.009610704	0.5245709	0.5381308	0.53874046	0.5470366	0.5443704	0.5453145	0.24230593
1.0	0.53439623	0.53510886	0.54380935	0.52305746	0.53602576	0.53943115	0.54429734	0.54543936	0.5428583	0.5357828
1.0	0.5342768	0.5330359	0.5435421	0.52444357	0.027554244	0.5365488	0.5458003	0.54463816	0.17941476	0.1642823
1.0	0.16120473	0.027172446	0.14175932	0.15743768	0.5388608	0.5388387	0.053157818	0.5453999	0.54269415	0.53574204
1.0	0.5323774	0.5352362	0.011134181	0.19982101	0.5367539	0.051077075	0.5463551	0.54494405	0.5433525	0.5359831
1.0	0.535262	0.53588915	0.5447145	0.5257691	0.5348849	0.5375309	0.5449844	0.042338047	0.5456478	0.5351643
1.0	0.53622067	0.5373152	0.5448873	0.5259803	0.5337632	0.5379759	0.54558676	1.7408242e-09	0.17947064	9.9330835e-05
1.0	0.5350514	7.600646e-05	0.5423764	0.00011171954	0.5360693	0.5376594	0.54515564	0.5443875	0.54454523	0.53533053
1.0	0.5324901	0.5339111	0.54648304	0.5223138	0.5375712	0.5383792	0.54545176	0.5442265	0.5449708	0.53493387
1.0	0.53465563	0.08743542	0.102179684	0.05280174	3.8583574e-05	0.5423686	0.5457731	0.54376876	0.23330335	0.0030960185
1.0	0.53618413	0.040038943	0.54473525	0.03695569	0.5358282	0.5381889	0.09895417	0.545433	0.54435176	0.53629565
1.0	0.10887935	0.53714097	0.5437101	0.5224547	0.00011821732	0.53867424	0.5456918	0.5442141	0.19165544	0.5361598
1.0	0.073778294	0.5338916	0.54499435	0.5257858	0.05241926	0.14299285	0.54445165	0.5440748	0.54472125	0.53287923
1.0	0.5333507	0.5357744	0.5408898	0.5227948	0.13707218	0.5395215	0.54445505	0.54387045	0.54471326	0.53393066
1.0	0.53422654	0.53619057	0.54429907	0.045163084	0.53738934	0.049701136	0.5455187	0.11352195	0.15959299	0.5358446
1.0	6.38093e-05	0.5356377	0.5451657	0.028154371	0.53679544	0.53875124	0.09826852	0.015420351	0.23320633	0.5330122
1.0	0.045166634	0.17134178	0.54365075	0.52497673	0.00026921977	0.53993183	0.5451312	0.5444102	0.17326772	0.53634095
1.0	0.0128353685	0.11313449	0.1502283	0.52623034	0.5357098	0.15404905	0.54484683	0.5449757	0.54409426	0.53633684
1.0	0.5310238	0.013398635	0.00772393	0.52547073	0.20069815	0.53665626	0.054888364	0.07777275	0.017123822	0.53599125
1.0	0.5349336	0.5345043	0.5452512	0.52200955	0.53766674	0.012051032	0.5450129	0.5426871	0.09106595	0.53710425
1.0	0.53488517	0.53508025	0.5448227	0.5249232	0.53651065	0.14433579	0.54493815	0.5454664	0.010439568	0.5360543
1.0	0.14520925	0.53598917	0.5446833	0.5230968	0.5372562	0.08319335	0.030600576	0.16052353	0.54357624	0.53567225
1.0	0.534301	0.5344336	0.5445359	0.5261059	0.17969237	0.5388441	0.5460847	0.54722124	0.54557055	0.53647286
1.0	0.5339744	0.53381485	0.54329807	0.5220901	0.5369887	0.5379884	0.097847044	0.54455984	0.0009706292	0.53609806
1.0	0.532764	0.536214	0.54594433	0.5239358	0.5351773	0.5383484	0.089974135	0.545121	0.5444521	0.09037028
1.0	0.5341818	0.53382677	0.54489124	0.5213453	0.5346955	9.337369e-05	0.54502934	0.5460112	0.54550976	0.19534841
1.0	0.025160046	0.5346632	0.14468451	0.52428406	0.02270275	0.5380671	0.5446309	0.5451432	0.5438018	0.53737223
1.0	0.16074231	0.53787076	0.089370295	0.5248536	0.5364492	0.538434	0.006899047	0.5428874	0.1362046	0.18211311
1.0	0.5349696	0.5328863	0.5435881	0.13264841	0.5391209	0.53692484	0.5454328	0.54411703	0.5461319	0.05221297
1.0	0.5351275	0.27244464	0.5437107	0.5228532	0.53705245	0.53857243	0.54342705	0.54308337	0.5443576	0.21141468
1.0	0.53258395	0.5354172	0.5436383	0.5233958	0.17605002	0.536779	0.54446596	0.050851356	0.21852492	0.53735316
1.0	0.53712577	0.5363475	0.54292876	0.52256083	0.53673023	0.53860193	0.21310636	0.13880691	0.079231575	0.5352691
1.0	0.53295326	0.53457975	0.5442011	0.5239431	0.53650546	0.53809774	0.5451485	0.5454336	0.54346657	0.0878354
1.0	0.1367864	0.53494847	0.5435841	0.5214109	0.5353847	0.537313	0.11401515	0.11657676	0.54764056	0.10535706
1.0	0.53415996	0.5348817	0.5456468	0.5245039	0.53640395	0.53928125	0.5452925	0.5458107	0.18607152	0.5363968
1.0	0.5332203	0.53558606	0.5444632	0.52322435	0.53656447	0.5388441	0.54558766	0.54408056	0.5440348	0.5343262
1.0	0.53242433	0.5334278	0.060715675	7.266326e-05	0.5357564	0.53762096	0.54469955	0.5443153	0.04793476	0.53636354
1.0	0.5350694	0.5330851	0.54269826	0.5231648	0.5341928	0.5391221	0.54583937	0.5445909	0.54569846	0.53629154
1.0	0.53338134	0.17067046	0.5446087	0.52609634	1.2333042e-09	0.54121554	0.543245	0.16332777	0.54166174	0.5334366
1.0	0.09826206	0.53517145	0.54311216	0.52105093	0.53654015	0.53918946	0.113572605	0.5442104	0.54597425	0.15806314
1.0	0.00019335747	0.09201585	0.54414755	0.52506167	0.536385	0.5382242	0.5477401	0.544814	0.5454676	0.53630924
1.0	0.5319518	0.06790548	0.54418325	0.5248466	0.2232896	0.53795934	0.5455655	0.059590723	0.54624534	0.5372286
1.0	0.5347811	0.53610617	0.5450623	0.16421929	0.53674847	0.537791	0.5460946	0.54472035	0.016013797	0.5359828
1.0	0.00012259062	0.5357872	0.5439365	0.52458423	0.53635734	0.5391053	0.5446466	0.5444196	0.54479516	0.536436
1.0	0.5327144	0.53548354	0.13651395	0.52398854	0.53541845	0.5379776	0.5466844	0.20011558	0.5442031	0.5337426
1.0	0.5330746	0.15130825	0.15070967	0.5262676	0.53608626	0.5373234	0.5443408	0.54442966	0.54467946	0.11260411
1.0	0.100412674	0.5351957	0.5453807	0.52396786	0.5362763	0.16915902	0.013644355	0.115401894	0.54381067	0.53728837
1.0	0.53524023	0.5374194	0.5447561	0.52364695	0.5368971	0.5382051	0.54489946	0.5442385	0.06340234	0.16299038
1.0	0.5326363	0.5349951	0.5437424	0.52422523	0.5371354	0.5376301	0.54430836	0.54239416	0.5443216	0.5367921
1.0	0.53346527	0.53626275	0.5449627	0.5218606	0.536682	0.53719187	0.049987625	0.5440112	0.16299547	0.5335808
1.0	0.5312165	0.5357113	0.5440739	3.4829983e-09	0.1572075	0.5388747	0.5456234	0.116949186	0.54404354	0.025482466
1.0	0.5356286	0.5344268	0.5450913	0.5238444	0.53591734	0.5391339	0.5454124	0.54686326	0.5452342	0.017420508
1.0	0.105551265	0.5349885	0.5440161	0.5246896	0.53577155	0.5386361	0.54556125	0.014953153	0.06234172	0.537096
1.0	0.53416985	0.5348756	0.021416724	0.5243428	0.5355345	0.53892016	0.098432675	0.5452211	0.1949303	0.5340302
1.0	0.53308415	0.53602153	0.54455966	0.5251746	0.5368447	0.53842854	0.5446998	0.5442524	0.5446691	0.53652614
1.0	0.0004254518	0.023259224	0.5448459	0.52254605	0.53519034	0.53835267	0.5460933	0.5439638	0.5453326	0.53575134
1.0	0.53461343	0.16823782	0.54409057	0.52719754	0.040225323	0.5375075	0.5437274	0.54295886	0.5440579	0.53629816
1.0	0.5333843	0.5356655	0.54228246	0.5254021	0.53629297	0.53606164	0.013028183	0.54715264	0.5442818	0.53385794
1.0	0.53043854	0.14912733	0.5429719	0.52515346	0.012562831	0.16711551	0.5458036	0.5460414	0.54504794	0.5355462
1.0	0.53562117	0.117170624	0.094161555	0.0031677885	0.18414393	0.53837	0.052605145	0.5458616	0.54501736	0.53809476
1.0	0.15884373	0.5347521	0.1728947	0.52530366	0.030376785	0.53791493	0.54551136	0.5446005	0.5421481	0.53653866
1.0	0.5339717	0.5355302	0.5435991	0.52477723	0.5377875	0.11307725	0.035669055	0.54548246	0.544977	0.53534895
1.0	0.02729553	0.5346678	0.544945	0.52598727	0.121836886	0.5367758	0.044577904	0.06369132	0.54537374	0.53461623
1.0	0.5338371	0.53601277	0.14344375	0.52381605	0.5359216	0.5385924	0.00021456038	0.011272624	0.54463917	0.0023352792
1.0	0.5337671	0.53399456	0.5427773	0.524688	0.53711754	0.5380098	0.5466795	0.5438348	0.54433435	0.53611064
1.0	0.5329012	0.5328161	0.5457382	0.16252083	0.53579736	0.53787667	0.54392874	0.54591197	0.5457063	0.124130644
1.0	0.053009283	0.5364466	0.027106827	0.5231248	0.5353361	0.5382942	0.5448026	0.54353344	0.54375446	0.5361125
1.0	0.5335268	0.5340573	0.5442609	0.5236054	0.1598921	0.16204026	0.54558027	0.5452587	0.54443604	0.01584449
1.0	0.53477895	0.5353612	0.5444777	0.5257149	0.00016716078	0.027404586	0.00013034552	0.54554874	0.5450644	0.5347317
1.0	0.5345578	0.5349106	0.5448196	0.522384	0.53787273	0.53807795	0.54497063	0.5457415	0.5445733	0.5371595
1.0	0.53489685	0.5340314	0.04651525	0.52510136	0.036438428	0.5381506	0.5449879	0.060261175	0.54588586	0.53444844
1.0	0.0001191444	0.53272164	0.543203	0.5266669	0.5362704	0.1668764	0.09490054	0.15992247	0.13468252	0.5369157
1.0	0.5343221	0.53715	0.00010759408	0.5246277	0.12130307	0.536753	0.544379	0.15234953	0.54437953	0.53685766
1.0	0.16123433	0.53364575	0.16311409	0.52500004	0.535992	0.53928936	0.544705	0.54477376	0.543752	0.17419378
1.0	0.16123809	0.5358043	0.5431583	0.033648297	0.021610312	0.5363576	0.047231354	0.54525614	0.54577935	0.5349115
1.0	0.53263146	0.53262526	4.4243458e-05	0.52525336	0.00020761647	4.3381795e-05	0.04935704	0.54520994	0.12758712	0.536036
1.0	0.025712512	0.5352799	0.007426907	0.13706627	0.5366791	0.5384498	0.54582334	0.5431995	0.5439828	0.5374371
1.0	0.53942204	0.098839976	0.09809537	0.5249052	0.5359131	0.5404402	0.5447917	0.12698168	0.54461944	0.536657
1.0	0.077146396	0.11816746	0.5444794	0.5222978	0.53404444	0.5367494	0.5457757	0.5467511	0.023188362	0.10285825
1.0	0.532731	0.5351016	0.54448706	0.5226483	0.5361532	0.0027929393	0.54675364	0.009735958	0.00025279386	0.5354235
1.0	0.53500754	0.53558666	0.17664352	0.5249268	0.5347055	0.5392638	7.127525e-05	0.5455996	0.543292	0.535009
1.0	0.14471492	0.5333699	0.5446297	0.524446	0.53552836	0.53930354	0.06198071	0.16416281	0.5439527	0.53493613
1.0	0.030361319	0.53558797	0.004510266	0.5205565	0.5360721	0.5397222	0.54742265	0.5442732	0.54311574	0.13890062
1.0	0.534266	0.5339476	0.005247521	0.52497196	0.5388472	0.53752154	0.54438555	0.5425752	0.20908016	0.5333849
1.0	0.5339555	0.5355941	0.54436463	0.5232335	0.5366364	0.53769135	0.54532325	0.054762546	0.018067831	0.20037477
1.0	0.5336678	0.53462255	0.021069799	0.5237175	0.53787214	0.008604058	0.54585403	0.545171	0.5420122	0.5354307
1.0	0.5348962	0.53448963	0.5437052	0.15622555	0.015179358	0.5371168	0.20118606	0.5432958	0.54497373	0.53409475
1.0	0.5320809	0.5351385	0.54410094	0.52309376	0.5360166	0.538229	0.5451791	0.5442891	0.54472613	0.5356038
1.0	0.14617006	0.53448755	0.179016	0.52431744	0.53714204	0.53840715	0.54555005	0.5474727	0.5437236	0.3167551
1.0	0.13565125	0.53537786	0.5440547	0.09997253	0.033833668	0.5394835	0.545398	0.1936455	0.544197	0.5376867
1.0	0.5335631	0.5347038	0.16595833	0.068926945	0.15709907	0.53616637	0.5437821	0.54668534	0.5440896	0.5364379
1.0	0.5341539	0.535352	0.042600304	0.5267358	0.53695655	6.965503e-05	0.5450412	0.546128	0.5449776	0.05013685
1.0	0.5329704	0.5350542	0.5443553	0.5243683	0.062580705	0.18747321	0.544465	0.5448565	0.5452948	0.53604555
1.0	0.15195824	0.5358933	0.5448132	0.52450305	0.5353063	0.53831655	0.54469424	0.19741662	0.5457799	0.53531486
1.0	0.5341728	0.5347239	0.5451476	0.52640414	0.08923993	0.5382949	0.5428105	0.5447997	0.54603887	0.53612846
1.0	0.53289443	0.5357292	0.5441573	0.5242483	0.53703725	0.5373218	0.5432393	0.545579	0.5446352	0.5363515
1.0	0.5333281	0.53596324	0.54508454	0.5250396	0.00011955639	0.53726256	0.011275814	0.5451687	0.12254759	0.53679395
1.0	0.5337249	0.53565365	0.5419709	0.52430564	0.026668863	0.5381611	0.5456201	0.10808033	0.54464096	0.5359207
1.0	0.14509377	0.5347388	0.54450893	0.52563125	0.5363463	5.4121832e-05	0.54588646	0.00018158718	0.54431933	0.53491366
1.0	0.5333034	0.53519684	0.54233193	0.15740068	0.15571868	0.16448298	0.5443634	0.54453987	0.54405934	0.5359358
1.0	0.5341352	0.13896792	6.5847125e-05	0.5276218	0.5370422	0.0021379478	0.5440115	0.00012777148	0.5448806	0.537461
1.0	0.5365686	0.5366596	0.543601	0.1606288	0.1894525	0.5373465	0.54424906	0.5460813	0.22841126	0.20254593
1.0	0.5348611	0.5336823	0.54485285	0.029983565	0.5341275	0.08650681	0.5456797	0.17650025	0.070458114	0.5372845
1.0	0.5319479	0.5346716	0.5434603	0.52501285	0.5362394	0.5390291	0.10919611	0.5457573	0.048116334	0.53492707
1.0	0.53126764	0.53555197	0.102281325	0.52428496	0.5378214	0.5363351	0.545316	0.54554254	0.54445815	0.5354625
1.0	0.53243977	0.53645414	0.5453788	0.52567655	0.53577447	0.5376149	0.54539984	0.5455218	0.5464817	0.5351075
1.0	0.53455114	0.5348006	0.5429374	0.5245616	0.53627145	0.15397261	0.5431081	0.5454257	0.5449299	0.01819631
1.0	0.10440549	0.53465974	0.5448461	0.17826067	0.5368078	0.53791946	0.03227751	0.5456572	0.54395556	0.1124519
1.0	0.5332712	0.53615606	0.54519564	0.15666188	0.5342504	7.152009e-05	0.545475	0.545424	0.54470986	0.14236924
1.0	0.53478354	0.53501517	0.5450631	0.52599835	0.016034571	0.538636	0.5434415	0.5456055	0.5448004	0.5354455
1.0	0.53509027	0.536679	0.5447388	0.52391106	0.5379742	0.051061325	0.54541314	0.15548624	0.5441351	0.15807536
1.0	0.5328623	0.5357513	0.5442664	0.52443826	0.53608865	0.5391971	0.5426725	0.17763506	0.54454005	0.5356769
1.0	0.012115078	0.5357159	0.1603812	0.5263651	0.054715555	0.06389022	0.5458415	0.54431266	0.54463387	0.53666776
1.0	0.5341631	0.53629696	0.54435897	0.031088484	0.5372519	0.5378705	0.5449681	0.54298556	0.1909626	0.15540892
1.0	0.5347324	0.5359739	0.24493185	0.145744	0.5376879	0.53484035	0.02625604	0.54376215	0.54532	0.15110582
1.0	0.53161263	0.535714	0.1802532	0.52484965	0.5373414	0.5392504	0.5448975	0.544746	0.5444311	0.53472424
1.0	0.5339814	0.106117286	0.54477495	0.52292085	0.5345942	0.5382556	0.5452737	0.15288869	0.54453	0.53635514
1.0	0.5332887	0.5351695	0.5446382	0.52462274	0.5364757	0.5368941	0.54526526	0.5426281	0.54358965	0.53591865
1.0	0.53525925	0.13595435	0.5440454	0.18005449	0.53671175	0.5387861	0.5446971	0.002361372	0.5432138	0.5353799
1.0	0.5314315	0.537105	0.5436909	0.5244112	0.5364189	0.01144661	0.54841185	0.5450838	0.5444115	0.5368193
1.0	0.5342354	0.16102023	2.2698596e-05	0.52526623	0.53772837	0.53789884	0.54634684	0.25318825	0.54556143	0.055660356
1.0	0.098473616	0.5365677	0.5426781	0.524163	0.5364209	0.15404452	0.542664	0.06492464	0.0003182155	0.53521293
1.0	0.5321522	0.53434324	0.54537493	0.010115943	0.53643405	0.044702306	0.09543748	0.5441671	0.0742304	0.5366639
1.0	0.5339793	0.53603035	0.5443088	0.047433447	0.15986237	0.5370502	0.5476117	0.54689777	1.8500041e-09	0.53384644
1.0	0.53414416	0.5356616	0.54340965	0.52230597	0.5363414	0.09560911	0.54295504	0.5459793	0.54471266	0.535911
1.0	0.5352304	0.5341287	0.54300576	0.014227354	0.003920981	0.027079767	0.54562783	0.13151272	0.035418972	0.5366092
1.0	0.5333249	0.5362804	0.5448937	0.5252958	0.5366375	0.010605445	0.54476315	0.5441894	0.010505803	0.53543067
1.0	0.5349891	0.09598275	0.00029046173	0.5243521	0.53804517	0.00016002968	0.5481929	0.5465136	0.54356086	0.5346386
1.0	0.0124566145	0.53543216	0.00010269824	0.52175194	0.53545415	0.09393235	0.54369676	0.543676	0.5430852	0.5361039
1.0	0.5339491	0.027634723	0.54460084	0.52210534	0.53675324	0.53756297	0.54628927	0.5443982	0.0019390908	0.53680766
1.0	0.5348214	0.5346063	0.54427797	0.5241138	0.53552353	0.5378885	0.5445982	0.54389256	0.5453765	0.000118796466
1.0	0.16126809	0.5381689	0.54378974	0.00015287982	0.5349235	0.53791416	0.54589224	0.5456111	0.5450314	0.53639
1.0	0.5335505	0.53490484	0.5450401	0.5250734	0.53427553	0.5376188	0.5465023	7.584637e-05	0.5442436	0.53533137
1.0	0.5323256	0.5350154	0.21388932	0.52355164	0.5374433	0.106078126	0.5463603	0.54368585	0.54472756	0.1963202
1.0	0.53454024	0.53526825	0.543227	0.5218049	0.534972	0.5392579	0.0968021	0.5433499	0.5434747	0.15333228
1.0	0.1509997	0.048885718	0.15179217	0.5263618	0.012965033	0.5367286	0.0019876324	0.014125142	0.5448472	0.53608555
1.0	0.10957793	0.5350274	0.5445817	0.5217661	0.5357062	0.53700286	0.5451454	0.1876777	0.54371345	0.53653526
1.0	0.5331853	0.5351449	0.092147365	0.52437603	0.53608006	0.07991631	0.5456768	0.54430014	0.5462286	0.5360174
1.0	0.53310835	0.5352018	0.5444398	0.1318289	0.5368703	0.53868765	0.12985843	0.54301196	0.54538846	0.009228259
1.0	0.16200812	0.5348214	0.10392376	0.028850952	0.53806067	0.019488003	0.26053664	0.12498507	0.54277664	0.5351439
1.0	0.536527	0.25644988	0.5462109	0.52596945	0.53621215	0.53911847	0.5453367	0.54441375	0.54444236	0.5355199
1.0	0.10413081	0.53507257	0.14536831	0.21362735	0.536972	0.0979365	0.16798405	0.03826385	0.54534495	0.10237024
1.0	0.5336402	0.15430778	0.10772699	0.5243693	0.5374352	0.11117164	0.5451757	0.06849504	0.04208391	0.53620267
1.0	0.5341726	0.5352685	0.54196876	0.5214936	0.18285686	0.53912777	0.54360867	0.5443888	0.00015795804	0.53605705
1.0	0.5334097	0.5346232	0.54383045	0.15644006	0.53577125	0.19897373	0.5433306	0.5452633	0.11654784	0.5354124
0.0	0.013941571	0.014399913	0.016680887	0.01414797	0.016123535	0.016539909	0.014608076	0.015838433	0.020987414	0.011738553
0.0	0.013860807	0.014428549	0.016727675	0.014203432	0.016147766	0.016640607	0.014641348	0.015848953	0.020843454	0.011771157
0.0	0.0101878755	0.01501118	0.0116298795	0.0123581095	0.015381734	0.013147693	0.010646568	0.014113521	0.015901571	0.011613733
0.0	0.010173248	0.015068616	0.011655427	0.012349161	0.015420027	0.013204785	0.010642399	0.014184723	0.015776163	0.011583612
0.0	0.009757717	0.01098126	0.010458368	0.010356547	0.009659893	0.00986678	0.013981213	0.011670439	0.014029432	0.010678226
0.0	0.009795598	0.010996947	0.0105212405	0.010406723	0.0095914295	0.0098648425	0.01389638	0.011657992	0.013963995	0.0107154865
0.0	0.04191704	0.0538142	0.04415039	0.055254046	0.061511107	0.050130967	0.04860798	0.05822751	0.061534908	0.046203356
0.0	0.0106724	0.016501427	0.008925992	0.016237674	0.020950843	0.012854433	0.010626586	0.012007135	0.014733791	0.010997876
0.0	0.010692244	0.016501898	0.0087860115	0.016267462	0.020942193	0.013075424	0.010645468	0.012017967	0.014945851	0.011082027
0.0	0.010669017	0.016640216	0.008950817	0.016374169	0.021117374	0.012865523	0.010668448	0.012053343	0.014816042	0.011080219
0.0	0.0018284041	0.002482234	0.0018731608	0.002430981	0.002413176	0.0021175302	0.0024273056	0.0032706142	0.0034831262	0.0019833492
0.0	0.021502642	0.0290392	0.026369013	0.029419439	0.032046646	0.026378514	0.024406662	0.027928134	0.040692423	0.022291183
0.0	0.024607806	0.029272959	0.023913438	0.026610142	0.02405615	0.025449261	0.02788219	0.032238554	0.032786656	0.022631858
0.0	0.010024742	0.011758185	0.009737875	0.012760948	0.013974128	0.009424722	0.010719587	0.014712238	0.017437957	0.00931869
0.0	0.025759654	0.025071863	0.021702562	0.026127927	0.0341847	0.024759537	0.02601529	0.030986179	0.03273951	0.025166554
0.0	0.025594873	0.02570611	0.027376184	0.030087674	0.031036725	0.022389336	0.027111663	0.03212325	0.042758964	0.022710158
0.0	0.011155485	0.01259023	0.012272235	0.015640352	0.015559701	0.010257666	0.0011318178	0.017355893	0.017725278	0.010277853
0.0	0.058096375	0.07251591	0.06893322	0.07350731	0.072073385	0.060375955	0.068756916	0.07891171	0.080102906	0.06548136
0.0	0.006188009	0.010054063	0.009910965	0.0082331225	0.006811024	0.009306526	0.011205079	0.011085947	0.011394815	0.008476121
0.0	0.006202747	0.010057841	0.009914821	0.0082108425	0.006779299	0.009329939	0.011057206	0.011035084	0.0115453545	0.008489497
0.0	0.07236411	0.075570464	0.068601295	0.06786361	0.08204268	0.068759166	0.06541556	0.0866418	0.088150784	0.06714034
0.0	0.008933217	0.012446295	0.0081763435	0.00944714	0.017343348	0.010638023	0.00896529	0.013739477	0.010995889	0.009240488
0.0	0.008934163	0.012419391	0.008172748	0.009412016	0.017372351	0.010681209	0.008953741	0.013762344	0.011029657	0.00930496
0.0	0.026185313	0.022386305	0.020844307	0.026567027	0.027735753	0.023504244	0.019698847	0.030221349	0.031794347	0.019516023
0.0	0.0111754695	0.011203817	0.01185164	0.013781987	0.017119102	0.010260512	0.009093098	0.014492515	0.01774307	0.010859091
0.0	0.0020396293	0.0014968421	0.0016578868	0.002012925	0.002812348	0.0021811249	0.0015123831	0.0027830943	0.0029251059	0.0026259318
0.0	0.023355668	0.021859178	0.023065442	0.026269648	0.03208846	0.023476614	0.024204817	0.031649195	0.0335873	0.031959224
0.0	0.058465935	0.070891306	0.07131411	0.075282596	0.078507304	0.07378685	0.080932684	0.07501826	0.08415195	0.016241195
0.0	0.0068835984	0.009867483	0.0096672075	0.011356472	0.0118791135	0.010496186	0.012205252	0.010665132	0.013276398	0.0006787653
0.0	0.006888163	0.009863152	0.0097154295	0.01130235	0.011854059	0.01048678	0.01229038	0.010664679	0.013247931	0.0006768955
0.0	0.061983876	0.07271455	0.06949539	0.058567133	0.015622114	0.07724735	0.07466901	0.086841546	0.08981083	0.07785165
0.0	0.20434354	0.23307534	0.2297354	0.22026494	0.23559916	0.23831728	0.22425288	0.25682434	0.26279566	0.24647567
0.0	0.0717039	0.07491831	0.069415286	0.07257551	0.07847285	0.062038943	0.073021464	0.08613882	0.080828846	0.067954205
0.0	9.06382e-05	0.000106359264	7.2264746e-05	0.0001041011	0.00012485428	5.0495895e-05	8.681945e-05	0.0001644857	0.00012913549	7.2305e-05
0.0	0.5341115	0.534821	0.5431563	0.5229878	0.53625774	0.53737944	0.5455156	0.54451466	0.54334027	0.5343301
0.0	0.011102767	0.011105935	0.011415788	0.011829598	4.4043165e-05	0.009930322	0.010858313	0.014140423	0.013777393	0.0076439995
0.0	0.00015339088	0.00011982437	8.7608365e-05	0.00011520945	2.0692996e-09	0.000105177525	0.00010534033	8.543876e-05	0.00019396223	6.7168294e-05
0.0	0.08237785	0.07731345	0.07305439	0.07454987	0.0036536425	0.07541877	0.07685083	0.07250102	0.089897215	0.06663262
0.0	0.00086969713	0.0019604585	0.0017391432	0.0029388822	0.0022909117	0.0027796146	0.002396237	0.0031685957	0.003945898	0.0027931782
0.0	0.002322018	0.0024379548	0.0026544388	0.0014808683	0.0017902708	0.0023273395	4.0297124e-05	0.0041747857	0.004855371	0.00409601
0.0	0.024624063	0.025773423	0.02658727	0.02808853	0.029116357	0.02653789	0.0001545457	0.038322818	0.036847256	0.030704994
0.0	0.019015728	0.02606403	0.021708727	0.026315797	0.030976688	0.022621308	0.023876097	0.03218371	0.039778538	0.025054658
0.0	0.023843534	0.02991334	0.029034076	0.024943328	0.027389187	0.027667414	0.018969795	0.03364715	0.0256719	0.028016038
0.0	0.024544353	0.031905577	0.020575337	0.026726706	0.02602585	0.02429643	0.023435354	0.031456452	0.033586286	0.022389686
0.0	0.025143784	0.024429938	0.02957062	0.025413735	0.02695338	0.02815807	0.025112052	0.033966575	0.026890928	0.026232634
0.0	0.022046145	0.032649502	0.02421948	0.032561395	0.033749156	0.021306738	0.022408163	0.035828657	0.035532475	0.026075441
0.0	0.024408512	0.027012903	0.023447404	0.02468483	0.03518837	0.03116914	0.025827186	0.03101634	0.033025183	0.028474065
0.0	0.0306047	0.031432487	0.020563887	0.026979407	0.034503885	0.028422005	0.02231396	0.025865875	0.033059094	0.029703036
0.0	0.01814506	0.024579553	0.021425571	0.026235327	0.031736422	0.026161147	0.022753408	0.039078724	0.031655762	0.029091874
0.0	0.0267558	0.030791422	0.022505062	0.028935924	0.029245945	0.023214867	0.024332901	0.033422668	0.029560601	0.027958987
0.0	0.023370596	0.031673558	0.024694761	0.028445587	0.032872614	0.02461089	0.023104936	0.03452982	0.03745247	0.02077432
0.0	0.011056257	0.0135915065	0.012940594	0.013710721	0.01575424	0.009789593	0.013460669	0.014255026	0.017449204	0.009454889
0.0	0.029075237	0.032917067	0.028075803	0.023359785	0.02138374	0.026517486	0.02867372	0.032444045	0.041377652	0.03401205
0.0	0.04608223	0.06220698	0.052112643	0.050001405	0.04971382	0.048339956	0.04856222	0.067339756	0.06478128	0.052663945
0.0	5.9435675e-05	0.00015492976	8.96831e-05	0.00012928901	0.000108104796	0.00010793464	9.208473e-05	0.00031691272	0.00029645272	0.00015325127
0.0	0.000110517976	0.00020810739	8.638482e-05	0.00017250147	0.00015038704	0.00012236323	8.394736e-05	8.38232e-05	0.00015929466	9.7011834e-05
0.0	0.000110517976	0.00020810739	8.638482e-05	0.00017250147	0.00015038704	0.00012236323	8.394736e-05	8.38232e-05	0.00015929466	9.7011834e-05
0.0	0.00010399474	0.00013355124	8.282776e-05	0.00012554205	0.00017782836	5.3972777e-05	7.736941e-05	0.00023427964	0.00015694929	9.4079485e-05
0.0	0.017415063	0.027151799	0.023839246	0.032768607	0.02469606	0.03260039	0.029083263	0.030298294	0.026871182	0.030028671
0.0	6.299616e-05	0.00012979978	8.504282e-05	0.00013018542	0.00015825804	8.121222e-05	8.031469e-05	0.00014681969	0.00018366984	0.000110671
0.0	0.5335792	0.53482217	0.54319125	0.52317727	0.53717023	0.5372294	0.54526997	0.5458696	0.5443278	0.53586876
0.0	0.53305185	0.53419816	0.5428261	0.52257025	0.5363253	0.5367727	0.543908	0.54484874	0.54445773	0.53499293
0.0	0.0729754	0.08152936	0.06551305	0.07716197	0.08689352	0.07650853	0.07105159	0.09304261	0.08845181	0.07447784
0.0	9.68522e-05	0.00014662257	5.816028e-05	0.0001312579	0.00018419123	0.0001110504	7.831158e-05	0.00022121824	0.00018225204	0.00010213386
0.0	0.044157784	0.055815656	0.054857317	0.05178019	0.056055807	0.05507927	0.035207678	0.059150696	0.05984766	0.05131839
0.0	0.04406612	0.04925524	0.05095161	0.059746407	0.051289402	0.058953468	0.051612206	0.05661155	0.05816121	0.056785133
0.0	0.19816843	0.19194223	0.205592	0.18071306	0.21936563	0.18599772	0.19483608	0.20863543	0.23260936	0.18974298
0.0	0.073611766	0.07341852	0.075834714	0.0678506	0.09231817	0.06858466	0.07640006	0.0851656	0.0928885	0.075144015
0.0	0.00010090569	0.00012152775	0.00011363417	9.32019e-05	0.00021052605	8.922332e-05	0.00010014572	0.00019579582	0.00031368254	9.6943586e-05
0.0	8.876557e-05	0.00013606423	9.357255e-05	0.00010872385	0.00021063989	0.00010095939	0.00012627622	0.00022242886	0.00021905969	0.0001289578
0.0	0.5332853	0.5344878	0.54276574	0.5230787	0.53696275	0.5372043	0.54506147	0.54661083	0.5440766	0.5356623
0.0	0.015286245	0.01123257	0.014110018	0.017775627	0.018734567	0.006929992	0.010257999	0.011374791	0.0057035973	0.012251491
0.0	0.000117929325	0.00011464135	0.0001254389	0.00024448722	0.00019749379	8.20103e-05	9.548455e-05	0.00014397774	6.979492e-05	0.00014605102
0.0	0.07687425	0.07641689	0.08031132	0.09080869	0.0884877	0.070608556	0.07488299	0.083190106	0.06869212	0.0818365
0.0	0.093557835	0.11128795	0.10960713	0.10397433	0.11106586	0.10946888	0.08079645	0.11675541	0.11736518	0.10483567
0.0	0.024828708	0.029696694	0.019650271	0.022480488	0.03421241	0.027772516	0.026396466	0.02593249	0.030717338	0.019508377
0.0	0.010362844	0.008915532	0.007052022	0.008854831	0.014115909	0.010250363	0.011915853	0.009458566	0.0131119015	0.0068583773
0.0	0.01302912	0.011060236	0.0064606243	0.008208234	0.014778893	0.011445229	0.009743546	0.01932901	0.015486649	0.012743916
0.0	0.003055357	0.0028728312	0.0022028103	0.0022521	0.0025108664	0.0017849037	0.0023223835	0.0023115482	0.0040041995	0.0027533455
0.0	0.0299751	0.031648207	0.027424937	0.028064862	0.032778326	0.029039634	0.020507295	0.027695863	0.039516684	0.028638553
0.0	0.009628104	0.013313467	0.011345459	0.017850619	0.016515486	0.010494007	0.013436861	0.014447852	0.015196625	0.0133127095
0.0	0.029287364	0.030344408	0.025425175	0.033770178	0.028181013	0.02081754	0.032374963	0.024832219	0.035460465	0.033367876
0.0	0.024340792	0.027872084	0.028180916	0.023225293	0.03219783	0.028895797	0.025665972	0.03136129	0.034639783	0.028854748
0.0	0.024390792	0.027900957	0.028241454	0.023352249	0.032331634	0.028757952	0.025665525	0.031525474	0.03457997	0.02888325
0.0	0.14473534	0.14690652	0.15009218	0.1594907	0.16247842	0.14509867	0.14676039	0.16668859	0.17832428	0.15842415
0.0	4.215899e-05	9.423599e-05	0.000102503254	4.6436387e-05	7.477047e-05	9.618438e-05	5.9839913e-05	0.0002486605	8.464686e-05	7.489114e-05
0.0	3.5855588e-05	7.7107645e-05	7.57116e-05	9.105038e-05	7.869247e-05	8.836888e-05	4.5117165e-05	0.0002496523	9.1530645e-05	7.35463e-05
0.0	0.00015183065	0.00012643888	5.42445e-05	0.00010440411	0.0001743384	0.000117511954	6.8336405e-05	0.00016697295	0.00010307637	0.00014209936
0.0	0.5345429	0.5347111	0.54356563	0.5234797	0.5360441	0.5379646	0.54490656	0.5441893	0.54423106	0.534139
0.0	0.5343741	0.53455454	0.54324967	0.5231233	0.5360696	0.53800076	0.54476696	0.54428303	0.54478806	0.53431904
0.0	0.009350249	0.018981807	0.008672095	0.01204913	0.019861495	0.010907635	0.008114466	0.006520646	0.013476768	0.015499064
0.0	0.002135212	0.002752407	0.0026895467	0.0020698938	0.002332497	0.0014831694	0.0017002715	0.0035574432	0.0021487714	0.002414099
0.0	0.0021367385	0.0030359642	0.0028947871	0.002527555	0.004443907	0.0020743625	0.0022226095	0.004238551	0.0038872636	0.0020363233
0.0	0.022824874	0.026151812	0.02344008	0.023388904	0.030242829	0.023445226	0.028051753	0.02909822	0.026646538	0.029326357
0.0	0.021835562	0.027444389	0.0323695	0.026436139	0.037277836	0.025246773	0.027076494	0.03450175	0.035862118	0.021076653
0.0	9.928301e-05	0.00026852073	0.0001215223	0.000133063	0.0002164004	7.816863e-05	8.555584e-05	7.991079e-05	0.00020181804	0.00022183606
0.0	0.008927553	0.013020239	0.010283938	0.013370129	0.016115284	0.010191944	0.013082163	0.016933644	0.01735921	0.011579709
0.0	0.010199691	0.015359211	0.01346628	0.015242335	0.015950745	0.011754672	0.012779842	0.015536893	0.011414868	0.008869099
0.0	0.025730038	0.030707827	0.031848222	0.028072013	0.033201627	0.022613091	0.028651455	0.036849212	0.034825694	0.029431304
0.0	0.028181164	0.036434293	0.028337186	0.030309891	0.037289757	0.024626669	0.031215267	0.038038563	0.026501076	0.025850093
0.0	0.53437805	0.53485996	0.543041	0.5230807	0.5373481	0.53823507	0.54487544	0.5463495	0.54497844	0.53624403
0.0	0.5341158	0.53459924	0.543581	0.522875	0.5371557	0.5380196	0.544621	0.5458494	0.5449434	0.536516
0.0	0.015227155	0.0126960045	0.0074997866	0.013281428	0.014722803	0.009996884	0.009858002	0.010897269	0.013820857	0.011136812
0.0	0.00014637237	0.00011074531	6.311438e-05	0.00011289347	0.00021382148	8.530045e-05	0.00013813589	0.00015427612	0.00020711072	0.000100251775
0.0	0.0813718	0.07572252	0.066957615	0.07415047	0.090335794	0.071349695	0.08252872	0.08470824	0.09144254	0.07411231
0.0	0.5341269	0.53471524	0.54386616	0.5229942	0.53672534	0.5376089	0.5450519	0.5460709	0.5445348	0.53605044
0.0	0.008831405	0.013077128	0.009296432	0.010784914	0.014469834	0.009875971	0.010178215	0.021920266	0.01161826	0.013469309
0.0	0.073283225	0.08051155	0.070103996	0.07612855	0.0918017	0.0737286	0.0782395	0.10643314	0.086570434	0.086943015
0.0	9.840372e-05	0.00013977369	7.499927e-05	0.000124719	0.00022749105	9.653815e-05	0.00011274587	0.0003730322	0.00016782788	0.00018406533
0.0	0.5338619	0.534352	0.54296106	0.5225929	0.53607273	0.5373678	0.5439443	0.5455504	0.5446998	0.53490263
0.0	0.069528386	0.078301616	0.074428745	0.08312165	0.08316487	0.07853824	0.07910448	0.087709844	0.10421326	0.06758358
0.0	0.533023	0.534227	0.54330575	0.522873	0.53677034	0.5369888	0.5448071	0.54611075	0.5440415	0.53593427
0.0	0.010042731	0.014844224	0.014312456	0.011302905	0.016525812	0.012591925	0.010775028	0.012130714	0.013164093	0.010374118
0.0	0.00011372327	0.0002467574	0.00014935769	0.00010943697	0.0002013477	0.00013517865	9.809828e-05	9.2746384e-05	0.00013451502	0.0001014095
0.0	0.07614103	0.09338463	0.084072866	0.07354276	0.08893418	0.08057372	0.075419284	0.074093826	0.08169958	0.07433777
0.0	0.06939547	0.082489125	0.062071025	0.075245835	0.08526347	0.08418421	0.08085185	0.08290405	0.09688369	0.076331265
0.0	8.013071e-05	0.00015331207	4.753428e-05	0.00011933132	0.00017130819	0.0001597746	0.00012774163	0.00014209733	0.00025892188	0.00011209249
0.0	0.1394982	0.14248297	0.14678398	0.16517174	0.16144718	0.16089858	0.13050161	0.1728372	0.17094797	0.15855132
0.0	0.011296975	0.009650463	0.009811453	0.011663192	0.013080994	0.009908373	0.0077799135	0.014596556	0.014799	0.014143042
0.0	0.0020803835	0.002094513	0.001992266	0.0029584933	0.0026077167	0.0017385497	0.0020631205	0.0028881307	0.0046582306	0.0027525024
0.0	0.024569487	0.025259806	0.02511099	0.030069185	0.032727215	0.02268195	0.030706367	0.036489323	0.034478962	0.031125765
0.0	0.011954057	0.01231674	0.012977573	0.013951675	0.016287917	0.010857842	0.009541033	0.015071906	0.017900102	0.012381872
0.0	0.0244365	0.02462716	0.02618893	0.028316041	0.030771181	0.02834865	0.020658107	0.030850952	0.03793919	0.028737819
0.0	0.09451389	0.0810475	0.08808021	0.08607896	0.09725455	0.11707935	0.123479344	0.14343718	0.13678405	0.103703454
0.0	0.0016953519	0.003035045	0.0014710054	0.0018923556	0.0029201852	0.0024237968	0.0016316127	0.0020633875	0.0032993066	0.002582896
0.0	0.0029193622	0.0031635193	0.0022498127	0.0022753943	0.0046011563	0.0024208792	0.0021620586	0.0024098023	0.0038081103	0.0020242252
0.0	0.017652616	0.0329759	0.020043597	0.027719365	0.029572839	0.027390547	0.024120588	0.026668295	0.03534943	0.029259093
0.0	0.026718898	0.032252606	0.027561195	0.025255175	0.032736927	0.028714579	0.02951828	0.03172079	0.033277307	0.023477662
0.0	0.024449736	0.024683997	0.021117995	0.021230968	0.030523194	0.027747452	0.025749678	0.034108978	0.035950385	0.029158482
0.0	0.026161687	0.03161809	0.028784053	0.03121245	0.0339221	0.032481264	0.02572219	0.025291244	0.0377886	0.026055591
0.0	0.064576425	0.0756969	0.065932184	0.07760468	0.07708985	0.08172915	0.078612246	0.090570666	0.09057446	0.08718714
0.0	0.07348802	0.085862026	0.07979122	0.08442434	0.082640894	0.07592699	0.078205995	0.07574417	0.085959874	0.0837415
0.0	0.0020235057	0.002881581	0.0017906952	0.0023548377	0.003938401	0.0021481612	0.0018067489	0.003557656	0.0040234067	0.0028137646
0.0	0.026482496	0.03073127	0.026685536	0.028260488	0.030325852	0.024818752	0.023948094	0.032089338	0.04187551	0.031175975
0.0	0.022449937	0.029441759	0.025331182	0.02846168	0.0282919	0.027585397	0.02339988	0.03720695	0.035754412	0.02587467
0.0	0.0647481	0.061845172	0.06633928	0.08322884	0.061569408	0.06575302	0.066971004	0.08726372	0.10120258	0.077553906
0.0	0.2119028	0.21176404	0.21937168	0.23985547	0.21176663	0.2299595	0.224057	0.24425353	0.27126604	0.24659157
0.0	7.298534e-05	5.268924e-05	8.8673776e-05	0.00013231751	0.00013500692	7.742159e-05	0.00012502822	0.00024024856	0.0001873771	0.00011302326
0.0	0.00014194431	0.00012933339	5.74332e-05	0.00015564777	0.00010283211	0.00010233488	0.000115653915	0.00029508088	0.00021974459	0.00016320383
0.0	0.011799029	0.0126845585	0.005597561	0.012159793	0.0109607605	0.008502917	0.011433706	0.021609414	0.018210368	0.014273699
0.0	0.10494789	0.09884124	0.09019002	0.115873486	0.11880785	0.11568554	0.105600886	0.11371036	0.13365154	0.09712367
0.0	0.104687035	0.098850995	0.090245835	0.11526944	0.118872635	0.11565876	0.10563566	0.11357385	0.13402727	0.097231105
0.0	0.104474574	0.098196566	0.089682	0.11520552	0.118325934	0.11581125	0.105611295	0.11346107	0.13462488	0.097066194
0.0	0.105000414	0.09866429	0.09057872	0.1152091	0.118856505	0.115721025	0.10591171	0.11335496	0.13394439	0.097189516
0.0	0.097174756	0.10591128	0.09585137	0.10835232	0.11426077	0.10648621	0.107552685	0.10435621	0.1243624	0.10374397
0.0	0.096625574	0.10602062	0.09591951	0.107890114	0.11410591	0.106521696	0.10706474	0.10440744	0.12408646	0.103507936
0.0	0.096892335	0.10564425	0.09548401	0.10785596	0.113645144	0.10665804	0.10670232	0.104280874	0.12504247	0.10355462
0.0	0.09735295	0.10569764	0.09604594	0.107439764	0.11374902	0.10731041	0.10714028	0.104225256	0.12460707	0.10341064
0.0	0.078099154	0.11985057	0.11169	0.09419644	0.12334316	0.10186166	0.10136299	0.12456539	0.11271452	0.112484895
0.0	0.077772014	0.11973195	0.11183523	0.0936402	0.123064935	0.101569474	0.10151305	0.124461435	0.11311219	0.11240918
0.0	0.077789456	0.1193132	0.11108818	0.09363663	0.12266561	0.10200506	0.10086762	0.12366246	0.113479696	0.11227884
0.0	0.077944696	0.11946534	0.1114753	0.093820915	0.12288931	0.10207221	0.101295866	0.12423348	0.11292445	0.1122375
0.0	0.10673934	0.07804129	0.10230996	0.09776197	0.10444008	0.103272885	0.11753115	0.10966345	0.12996829	0.116167754
0.0	0.000102560545	0.00015603399	0.00010156018	0.00018660845	2.2716453e-09	6.013718e-10	2.6099428e-10	0.00018617426	8.190175e-05	0.000106716056
0.0	0.015219821	0.011396872	0.012292702	0.012871796	2.6980055e-05	1.0925144e-05	2.1994018e-05	0.01356192	0.011350499	0.0097187
0.0	0.53178376	0.5338064	0.54284745	0.52444035	0.5351822	0.53735363	0.5439028	0.5428271	0.5448835	0.5349446
0.0	0.008577729	0.010128523	0.009252129	0.01173935	2.2043741e-05	0.01295797	0.00857421	0.01501795	0.015761154	0.011406042
0.0	4.987851e-05	0.00010386451	8.508671e-05	0.00010768297	1.9977349e-09	2.0990517e-07	8.884382e-05	0.00020235254	0.00015444789	0.00012318026
0.0	0.5325032	0.5336962	0.5434181	0.523301	0.535436	0.5381358	0.543952	0.54459596	0.5452286	0.53439873
0.0	0.012613281	0.012019411	0.0051789437	0.007920758	2.66953e-05	4.202268e-05	1.2999279e-05	0.010182299	0.016530177	0.01852728
0.0	0.00011083649	0.00014166617	4.1905547e-05	0.0001381343	3.9274006e-10	6.900682e-10	5.070766e-10	0.00014604893	0.00021079139	0.00022432758
0.0	0.00012636861	0.00014993745	8.990102e-05	8.379843e-05	1.7705635e-09	6.6704325e-10	4.375772e-09	0.00018072937	0.00023690819	0.00011759188
0.0	0.07828757	0.082009	0.07355586	0.06851199	0.0034950152	0.002662481	0.0046395445	0.08828108	0.09468453	0.077301785
0.0	0.5345927	0.53478533	0.54346514	0.5228451	0.5362655	0.53800243	0.5445786	0.5442431	0.5446984	0.534908
0.0	4.322009e-05	3.3085184e-05	2.1839101e-05	2.0432357e-05	6.0240935e-05	7.1872186e-05	7.4255244e-05	1.5625745e-05	9.937764e-05	9.331475e-05
0.0	2.2923548e-09	9.59482e-10	8.934504e-11	3.7930215e-10	3.6188854e-07	2.5754963e-09	7.390781e-10	7.937367e-10	2.1727187e-09	1.34548e-08
0.0	0.0004716516	0.00057692593	0.00022034589	0.00044173817	0.0009997211	0.0007687104	0.0007424951	0.00091076473	0.0010610669	0.00071034365
0.0	0.012412931	0.015345673	0.008323572	0.012853748	0.022191148	0.022253793	0.02011908	0.021956248	0.020904444	0.015130089
0.0	0.012070474	0.009616048	0.015935693	0.025180187	0.024525808	0.020465152	0.020126725	0.026771283	0.015250282	0.01609209
0.0	0.5326516	0.5345377	0.5430038	0.5226319	0.535201	0.5377204	0.5437994	0.54441565	0.5439722	0.53488076
0.0	0.0120454235	0.009605918	0.015901092	0.025043549	0.024423487	0.020564089	0.020127071	0.02663119	0.015277188	0.016076
0.0	2.2743536e-05	1.9671314e-05	8.810002e-06	0.0022104504	9.101947e-05	4.8210655e-05	2.3863946e-05	3.503518e-05	4.6224533e-05	3.0140412e-05
0.0	0.0017858036	0.001452165	0.0013400543	0.0021625843	0.0026541436	0.0015617945	0.0022252495	0.0020172908	0.005534737	0.0028303366
0.0	0.011004667	0.004970554	0.010491462	0.009024232	0.011744689	0.011397623	0.011755708	0.017492749	0.018264163	0.01400931
0.0	0.53376144	0.5346018	0.543686	0.5233091	0.53592896	0.5395251	0.5437987	0.54275435	0.5453632	0.5347956
0.0	0.5338751	0.5349716	0.5441298	0.5236487	0.5359151	0.5381832	0.54355925	0.54344887	0.54518837	0.53510803
0.0	0.53372544	0.53475857	0.5437416	0.5236371	0.53649527	0.53906333	0.54401255	0.5434424	0.5450906	0.5350396
0.0	0.533482	0.5354146	0.54441243	0.52396303	0.5362967	0.5382176	0.5433855	0.54377824	0.5454243	0.534991
0.0	0.074678935	0.03674312	0.030465622	0.06783733	0.048399873	0.04201508	0.07098992	0.04565346	0.049028542	0.05314266
0.0	0.0037335944	0.0012447899	0.0013309334	0.0051683513	0.0022609474	0.0022275501	0.003149705	0.0019128015	0.0021867747	0.0026883383
0.0	2.280258e-09	4.8097658e-11	5.5091244e-11	7.849088e-09	3.8386258e-10	3.5676684e-10	1.1221762e-09	1.971701e-10	3.15608e-10	7.026848e-10
0.0	0.0054089674	0.003098548	0.004353659	0.009014736	0.00468747	0.0041328315	0.004992878	0.008049547	0.0046052462	0.012777629
0.0	0.00055683515	0.00033070557	0.00030977832	0.0010787259	0.0005867433	0.00041030705	0.0005168762	0.0009145222	0.00047512617	0.0014459512
0.0	0.0007409595	0.0006005178	6.83686e-05	0.00027861263	0.0014861928	0.00065903086	0.0007664885	0.00071568415	0.00095124595	0.0007446911
0.0	0.00038539068	0.00033679785	0.00024374314	0.0005279902	0.0010327095	0.0009115826	0.00035049775	0.0004963767	0.0010375403	0.0014061292
0.0	0.0003290692	0.0005591665	0.0002598322	0.0008092642	0.0009691475	0.00048328438	0.0003500299	0.0007079506	0.0005410417	0.0011114214
0.0	0.5350512	0.53513336	0.5415953	0.52294934	0.53519434	0.53807443	0.5431809	0.5448162	0.541602	0.53334653
0.0	0.5353349	0.5366463	0.5437899	0.52653164	0.5365807	0.5397296	0.54757476	0.5449719	0.54594254	0.5368627
0.0	0.53348273	0.53340644	0.5443295	0.52226686	0.53444445	0.5370259	0.54281807	0.54257417	0.5420469	0.53499794
0.0	0.5371102	0.5352355	0.5449215	0.5242187	0.5369229	0.5392682	0.54671323	0.54600847	0.54445285	0.5351486
0.0	0.0095931105	0.012360601	0.010555753	2.916966e-05	0.015608317	0.009432582	0.011056472	0.0185907	1.9661562e-05	0.011918115
0.0	2.39137e-05	0.00027953723	0.008377656	1.6359254e-05	1.8834655e-05	1.1326897e-05	7.088368e-05	0.0005459194	3.100839e-05	6.0399867e-05
0.0	8.888123e-10	7.536958e-05	9.948042e-05	1.2500766e-09	3.2718853e-10	3.3597453e-10	4.89066e-09	2.61019e-07	2.8433857e-09	3.693044e-09
0.0	0.5336196	0.5349251	0.5436971	0.5247056	0.53713506	0.53804797	0.5446092	0.5453807	0.5432726	0.5352951
0.0	9.0832014e-05	0.00013023321	0.0001211137	0.00011989592	0.00018351036	0.00011454103	5.419476e-05	0.0002370076	4.5404142e-10	0.00014429963
0.0	9.640191e-05	8.6778644e-05	0.00010117392	0.00011015393	0.00012737916	8.339426e-05	0.00010841471	0.00010605291	1.364235e-09	0.00010431594
0.0	0.009191062	0.007988913	0.0111184465	0.011802837	0.013410136	0.007984334	0.011633996	0.016911361	3.3398926e-05	0.0123173315
0.0	0.00013119358	0.00023846918	7.016502e-05	0.00021029252	0.0002664812	0.00011827212	0.00012318778	0.00027299454	7.279626e-10	5.5483317e-05
0.0	0.014472819	0.015496306	0.009104516	0.014656031	0.019351492	0.011291267	0.013986229	0.017271696	4.757491e-05	0.009106556
0.0	0.5331532	0.5340172	0.54367375	0.5233333	0.53557813	0.53806406	0.54341877	0.5425296	0.5449458	0.5346098
0.0	0.5336058	0.5349323	0.5441586	0.52373266	0.53538775	0.53840584	0.5435811	0.5433462	0.54502547	0.53518754
0.0	0.013006023	0.009291445	0.01039699	0.010302863	0.013493355	0.010269193	0.01181454	0.0133752	0.0008203682	0.010289039
0.0	0.00011575631	4.9800754e-05	6.119105e-05	0.000105105544	0.00019761322	0.000102320926	9.248796e-05	0.000140213	0.00017773751	0.00015569216
0.0	9.934845e-05	8.094278e-05	0.00013370032	9.125186e-05	0.00021464753	7.420435e-05	0.00014406329	0.00014909473	0.00018176682	0.000119292985
0.0	9.934845e-05	8.094278e-05	0.00013370032	9.125186e-05	0.00021464753	7.420435e-05	0.00014406329	0.00014909473	0.00018176682	0.000119292985
0.0	0.0106342845	0.0062012686	0.013428754	0.0092342775	0.013806624	0.0109200915	0.014930554	0.0109691685	0.013636887	0.016803317
0.0	0.0106342845	0.0062012686	0.013428754	0.0092342775	0.013806624	0.0109200915	0.014930554	0.0109691685	0.013636887	0.016803317
0.0	0.07727859	0.0665762	0.07452199	0.07700732	0.084656924	0.07575697	0.07542629	0.090052195	0.103966646	0.08339484
0.0	0.00011513389	0.00022334034	6.131149e-05	0.000152274	0.00019174552	9.1839276e-05	0.00012791509	9.048051e-05	0.00025856	0.00014902267
0.0	0.00011513389	0.00022334034	6.131149e-05	0.000152274	0.00019174552	9.1839276e-05	0.00012791509	9.048051e-05	0.00025856	0.00014902267
0.0	0.012242256	0.015331206	0.010524958	0.015386819	0.015666883	0.010724296	0.009736229	0.01287904	0.021357417	0.012611244
0.0	0.012242256	0.015331206	0.010524958	0.015386819	0.015666883	0.010724296	0.009736229	0.01287904	0.021357417	0.012611244
0.0	0.5331172	0.53417397	0.54372936	0.5236613	0.5361445	0.5376021	0.5436326	0.5432177	0.5446732	0.5348538
0.0	0.53321266	0.5353753	0.5444412	0.52404696	0.53576946	0.5384402	0.5434073	0.54367566	0.5452614	0.53507054
0.0	0.14549303	0.15376855	0.1592905	0.01947852	0.025214171	0.15591472	0.14309986	0.17718343	0.020354282	0.015459633
0.0	0.53478336	0.5356368	0.54427487	0.52404344	0.536191	0.5374842	0.54330707	0.5436976	0.5433667	0.5351793
0.0	0.012649308	0.013623956	0.014937695	0.015049462	0.019047888	0.012680271	0.016148273	0.01650682	0.015888443	0.011692172
0.0	0.011681851	0.013779227	0.015548553	0.013830012	0.020030264	0.01067869	0.013330076	0.016550608	0.016910616	0.01314934
0.0	0.01007754	0.0139643485	0.015226777	0.01712424	0.019540727	0.009180529	0.012383651	0.0152775915	0.018851832	0.01395638
0.0	0.013045306	0.014722602	0.013076544	0.018448194	0.020851513	0.01131791	0.013696974	0.01897786	0.018733738	0.011793887
0.0	0.010331926	0.014750698	0.011611171	0.013978768	0.019249674	0.010617481	0.012257724	0.013914962	0.017635092	0.0105564585
0.0	0.011384903	0.014691743	0.013620849	0.018176107	0.018257577	0.012073971	0.013177003	0.016866589	0.01752446	0.012128068
0.0	0.011440909	0.013807111	0.013054107	0.017688232	0.01596865	0.010968765	0.010857877	0.019091202	0.0177157	0.011324608
0.0	0.011801787	0.012032612	0.014919877	0.0147814285	0.020245712	0.011673585	0.012220709	0.017783113	0.018787151	0.01094939
0.0	0.009347254	0.0059899017	0.009637333	0.014280618	0.009516448	0.011283626	0.012995176	0.017317582	0.017857017	0.009440012
0.0	0.09219271	0.1164541	0.11378877	0.10673128	0.116056174	0.097061135	0.116531104	0.10920551	0.12570098	0.08363027
0.0	0.18593846	0.21305527	0.21187998	0.20059153	0.21331893	0.19119996	0.21524006	0.20764668	0.22411987	0.17496781
0.0	0.533918	0.5364192	0.54450005	0.525105	0.5376532	0.54018986	0.5434617	0.5445033	0.545382	0.5354114
0.0	0.007886632	0.016677054	0.009934894	0.0127311265	0.014827609	0.009531349	0.012355519	0.020307891	0.01825441	0.018326309
0.0	0.057226624	0.053399198	0.049392346	0.048065387	0.05123329	0.04656279	0.05920412	0.06621265	0.07899439	0.04788611
0.0	0.010800359	0.008638095	0.009949027	0.0130741	0.016393041	0.01191331	0.009271451	0.011228541	0.016287267	0.008301175
0.0	0.00010117874	0.00021200559	0.00011662582	0.00016390452	0.00019897339	7.751637e-05	7.875087e-05	0.00010969775	0.00017803298	6.19224e-05
0.0	0.0185322	0.02355165	0.028074853	0.03750788	0.025984123	0.033695385	0.024363356	0.042941477	0.033436123	0.03136439
0.0	0.009665423	0.010502338	0.0076248315	0.013657138	0.0152311325	0.013034377	0.0116027305	0.017930271	0.01360186	0.013742495
0.0	0.00012883157	0.000202602	5.0574836e-05	0.00014218542	0.00014247533	0.000103841136	0.00014533418	0.00022642013	0.00016622095	0.00013242138
0.0	0.0020547623	0.002312084	0.0019024197	0.0030245995	0.0011011679	0.0013903169	0.0025541368	0.002177362	0.002080827	0.0021365108
0.0	0.010345186	0.008293484	0.011905397	0.012865601	0.014438166	0.009878294	0.009199368	0.011751737	0.013177144	0.010573416
0.0	0.09874506	0.100399666	0.10909829	0.12476444	0.13466786	0.112262115	0.09816329	0.1140952	0.13870475	0.11233841
0.0	0.025829714	0.023991792	0.023459429	0.031911787	0.017377643	0.020137763	0.029484244	0.032573037	0.036547497	0.026573624
0.0	0.0105538145	0.011214261	0.0106593575	0.013253031	0.011870173	0.01218904	0.011327214	0.02151447	0.019900858	0.01728201
0.0	0.02478507	0.03209815	0.026709467	0.028371947	0.028223492	0.024117306	0.025202781	0.0327979	0.042055223	0.02480327
0.0	0.009863357	0.013458389	0.009726602	0.011344363	0.009823143	0.014637532	0.01039462	0.014247632	0.015998552	0.011897974
0.0	0.027629258	0.028910927	0.02782801	0.026130052	0.039531827	0.02174485	0.02432081	0.036605418	0.043956246	0.024684392
0.0	8.038212e-05	8.80489e-05	7.193123e-05	0.00015132391	0.00013188318	8.726568e-05	0.00011539901	0.00018029289	0.00025972296	6.649929e-05
0.0	0.53188455	0.5350088	0.5425066	0.52485484	0.5354788	0.53864825	0.54399705	0.5446368	0.54449266	0.53510255
0.0	0.011826994	0.015432782	0.008606515	0.017074158	0.014710337	0.009125448	0.009028245	0.013627397	0.0052134446	0.008775843
0.0	0.07433518	0.06692692	0.07263899	0.07934464	0.09218756	0.0663389	0.07043362	0.090809435	0.07564443	0.072905205
0.0	0.53469545	0.5357037	0.5436406	0.5242017	0.5369481	0.5385666	0.54559815	0.54476315	0.54497045	0.535087
0.0	0.010987678	0.010904219	0.007824672	0.012161798	0.015882159	0.009026876	0.014375822	0.008104138	0.014715915	0.008454692
0.0	0.009734715	0.010030711	0.010366097	0.01148246	0.017504685	0.00732696	0.01463505	0.006036786	0.017255662	0.0070884936
0.0	0.06613626	0.06015942	0.080125466	0.07484274	0.09520676	0.06992939	0.08515235	0.07524896	0.09962719	0.07176523
0.0	6.6891516e-05	4.6692472e-05	0.00012433807	0.00011693094	0.00026182985	7.908018e-05	0.00015567627	9.8334676e-05	0.00028855307	8.8783345e-05
0.0	0.008648674	0.0072753998	0.012024111	0.01123267	0.017098559	0.009495185	0.013431717	0.010726607	0.018286055	0.010024458
0.0	0.53164995	0.53473455	0.54290503	0.52449524	0.5355627	0.5380494	0.5447654	0.54466623	0.54475623	0.53481406
0.0	0.010838541	0.010471467	0.014136935	0.012376386	0.011420821	0.012887706	0.009889039	0.017654343	0.018778283	0.012446963
0.0	0.07338256	0.07997763	0.08446322	0.08753282	0.070091605	0.07956027	0.07646883	0.0912067	0.08671842	0.08032762
0.0	0.53398883	0.53527725	0.5436229	0.52372855	0.53673315	0.53712225	0.54501134	0.544349	0.5441176	0.5352468
0.0	0.027388355	0.02708282	0.021043908	0.029152341	0.036272526	0.02346682	0.033959612	0.021702217	0.034617443	0.022206621
0.0	0.0817658	0.07769958	0.0635554	0.07678515	0.08847301	0.0838447	0.08174183	0.08199564	0.085227415	0.07451966
0.0	0.00014909131	0.00012211042	5.1920073e-05	0.00012884423	0.00019736805	0.00015732701	0.00013318117	0.00013624989	0.00015807753	0.00010235088
0.0	0.012857609	0.011713333	0.007802873	0.011784499	0.01487834	0.013341307	0.012435843	0.012602631	0.013598252	0.010755321
0.0	0.021222342	0.029521259	0.025443986	0.028544186	0.039429028	0.02642941	0.026331902	0.03197745	0.038310833	0.027350333
0.0	0.009738348	0.0135872755	0.011146973	0.0114326	0.014874083	0.010842555	0.009725963	0.012159839	0.016535651	0.015126004
0.0	0.5323829	0.53482574	0.544859	0.52341133	0.53553724	0.5372314	0.54522276	0.5445084	0.54533684	0.53523105
0.0	0.53425276	0.53506565	0.54409736	0.52328074	0.5364163	0.53841835	0.5434283	0.5449813	0.5455892	0.5350236
0.0	0.00091483595	0.0027711277	0.0019472851	0.0020819055	0.0020590532	0.0024758915	0.0027991722	0.0026069295	0.0021398866	0.0015505871
0.0	0.0012113664	0.003438978	0.002277597	0.0036098422	0.0029877082	0.0038636886	0.002018356	0.0017944359	3.32502e-05	0.0015331892
0.0	0.0012113664	0.003438978	0.002277597	0.0036098422	0.0029877082	0.0038636886	0.002018356	0.0017944359	3.32502e-05	0.0015331892
0.0	0.0012113664	0.003438978	0.002277597	0.0036098422	0.0029877082	0.0038636886	0.002018356	0.0017944359	3.32502e-05	0.0015331892
0.0	0.0079256715	0.008010467	0.010748524	0.0102301175	0.020440008	0.013220998	0.011269808	0.019283848	0.015699597	0.014847097
0.0	7.3648065e-05	9.935385e-05	0.000100781726	0.00010508169	0.00025583076	0.0001241446	5.54748e-05	0.00022614462	0.00013608071	0.00020372435
0.0	0.009211224	0.012304448	0.013202033	0.014867405	0.018273849	0.01375156	0.0103631085	0.015322778	0.014828939	0.012707522
0.0	7.5031174e-05	0.00014727356	0.0001263662	0.00021408626	0.00012352926	8.952084e-05	0.00011133148	0.00035627946	0.00025999994	5.3457723e-05
0.0	0.53251505	0.53427124	0.54210484	0.52375317	0.534793	0.5370923	0.5441862	0.54396975	0.54391575	0.5349171
0.0	0.007110015	0.007660098	0.014947087	0.008927338	0.018358266	0.012701493	0.006837399	0.022750985	0.012800904	0.012413066
0.0	5.622672e-05	6.469632e-05	0.00015879345	0.000119537464	0.00031565863	0.00016081303	6.676445e-05	0.0003029428	0.00021206564	0.00016911572
0.0	0.018624334	0.03027082	0.023869036	0.024819613	0.014601687	0.01913729	0.028135035	0.02647112	0.0301372	0.024854692
0.0	2.5277532e-05	0.00016383281	8.545686e-05	6.842679e-05	9.3448056e-05	8.7078646e-05	0.00013643385	0.00016678932	0.00029286227	0.00015048674
0.0	0.009789431	0.008376868	0.010090149	0.017100379	0.01615035	0.0117653785	0.010880998	0.010899258	0.010887637	0.0119351875
0.0	0.024236135	0.019338796	0.027305154	0.026565373	0.025900476	0.029454315	0.029294997	0.030509057	0.042728446	0.027123695
0.0	0.012946856	0.009997587	0.011473544	0.01205181	0.011357955	0.008980738	0.011270935	0.010727438	0.01966964	0.010661917
0.0	0.009496714	0.011700148	0.012015391	0.01377677	0.016771676	0.0121823875	0.01012049	0.012494864	0.012351703	0.012233419
0.0	0.010325775	0.010962839	0.010469713	0.0108158	0.016591193	0.011723881	0.017177869	0.014923936	0.01674336	0.014962153
0.0	9.474209e-05	0.00010604714	9.379356e-05	0.00010791055	0.00024534797	0.00011993136	0.00025495997	0.0001914881	0.00023987616	0.0002006658
0.0	0.0040786127	0.011238551	0.010509952	0.011898769	0.012562695	0.009600403	0.012626025	0.013575482	0.016774539	0.013366959
0.0	0.051934365	0.053388424	0.059946924	0.044305112	0.064462624	0.053462368	0.06019105	0.05001408	0.045679186	0.052456435
0.0	0.5357459	0.5355657	0.5444405	0.5237317	0.53680956	0.5374767	0.54363996	0.54349965	0.5460996	0.5356985
0.0	0.00016809326	8.7122746e-05	9.971177e-05	0.0001449435	0.000100139034	7.8531746e-05	0.000107158616	0.00014820091	0.00032801932	8.209003e-05
0.0	0.0133812735	0.009902874	0.008885286	0.015268525	0.006303651	0.009296385	0.011261251	0.009489962	0.019962635	0.008135148
0.0	0.028307747	0.028950386	0.027989391	0.029491797	0.031012932	0.024615498	0.026853587	0.030094644	0.030703936	0.029154906
0.0	8.349222e-05	6.779126e-05	0.00010737444	0.00016120175	0.00018634512	8.017864e-05	4.4570937e-05	0.00015743026	0.00019043384	0.00014661446
0.0	0.5340295	0.53581727	0.54441637	0.5237986	0.53587395	0.53765374	0.5438682	0.54399675	0.5453496	0.53585225
0.0	0.013386524	0.0143170105	0.011710772	0.010084901	0.013035518	0.01369009	0.012331342	0.012366522	0.009987162	0.012165866
0.0	0.5343402	0.5360399	0.5436856	0.52438086	0.5354169	0.53863883	0.543639	0.5444762	0.54365647	0.53689694
0.0	0.0010791102	0.001567591	0.0014186234	0.0015561145	0.001955141	0.001042741	0.001639479	0.0013912899	0.0024446074	0.0015013217
0.0	0.008956339	0.012001666	0.0014691218	0.010500371	0.01716817	0.014274907	0.012309195	0.015841926	0.019938225	0.010857693
0.0	0.00010646917	0.00013966777	0.0001920432	0.00011137363	0.00016735631	5.2640426e-05	6.686473e-05	0.00020957494	0.0002346995	5.3936245e-05
0.0	0.047131762	0.050090734	0.0394899	0.048284695	0.054619502	0.044644795	0.049601283	0.056944083	0.056697585	0.04640854
0.0	5.9134003e-05	0.00012694216	6.899678e-05	7.992687e-05	0.00018654672	0.00015686984	4.3926015e-05	0.00010769221	0.000183232	9.546488e-05
0.0	0.012378934	0.010813704	0.010043921	0.012701409	0.012928953	0.0082109785	0.010740841	0.01705112	0.013827006	0.009605487
0.0	6.857245e-05	0.00015658962	8.2721985e-05	0.00014058786	0.00013653992	6.693797e-05	6.757227e-05	0.00015519532	0.00011366386	0.00021232644
0.0	0.00012164358	0.00013771857	9.666436e-05	0.00018288082	0.00017158971	0.00010894635	9.467779e-05	0.000222361	0.00019201465	1.4138395e-06
0.0	0.010209797	0.011200822	0.01201821	0.011412861	0.016064495	0.007516377	0.00834612	0.018920276	0.011382155	0.00836253
0.0	0.009546145	0.010379499	0.012937872	0.013123487	0.01508323	0.008663179	0.00864587	0.01683851	0.008941166	0.010889983
0.0	0.10947403	0.117779545	0.12505752	0.13205187	0.1458966	0.10255698	0.11351134	0.13882037	0.13305181	0.105344206
0.0	0.0028752678	0.0026103498	0.0016173227	0.002220016	0.003628897	0.0021370628	0.001508749	0.0023492286	0.0042324113	0.0012677503
0.0	6.904041e-05	0.00010253767	8.766202e-05	0.000118631084	0.00028494795	0.00011547551	0.00016430416	0.00014928906	0.00032489208	0.000105138715
0.0	0.0019132949	0.0010281522	0.0022389137	0.0023039028	0.0027086805	0.0021231289	0.0016883453	0.0023890429	0.0029646608	0.0020736055
0.0	6.4989115e-05	8.899415e-05	6.350311e-05	0.0001298799	0.00020619271	0.0001083343	9.660703e-05	0.00022036857	0.00025713877	8.571974e-05
0.0	0.008536603	0.010051814	0.0085998485	0.011895608	0.015241012	0.011106851	0.010716867	0.016024996	0.017257959	0.00988636
0.0	0.008112498	0.013565997	0.010214997	0.01145915	0.017332122	0.009352828	0.0109837875	0.014975202	0.0156734	0.010476344
0.0	9.934031e-05	0.00021063267	7.8826306e-05	0.00013929563	0.00014742685	9.426915e-05	0.00012803762	0.00025236906	0.00027787354	0.00013223969
0.0	0.53417295	0.5350551	0.5454375	0.52364016	0.5365178	0.5378031	0.5458041	0.54388106	0.545316	0.5351734
0.0	0.53487116	0.5340997	0.5433725	0.52332604	0.53605115	0.53685224	0.545955	0.54501826	0.54437566	0.53587395
0.0	0.09334331	0.109580785	0.09765031	0.11558156	0.12668818	0.10678755	0.106929444	0.120167464	0.084980935	0.08978771
0.0	0.008651496	0.01184214	0.012473103	0.012819199	0.015054722	0.011537085	0.011670592	0.015292173	0.00991373	0.011999687
0.0	0.025683144	0.024494719	0.028129501	0.004159731	0.031173324	0.030314608	0.028191324	0.02630341	0.0045998595	0.02735448
0.0	0.012019451	0.010265138	0.008182394	0.013151066	0.014832819	0.011585512	0.009490141	0.01363282	0.016857553	0.013175055
0.0	0.011858087	0.011046163	0.013366627	0.011885389	0.011734813	0.013273357	0.013062668	0.015696295	0.01839524	0.008864796
0.0	0.010506546	0.01076569	0.009521829	0.01104708	0.015978634	0.0113830995	0.011980939	0.014113115	0.020336328	0.009358326
0.0	0.00010626834	0.00015677848	5.7803918e-05	0.000101600286	0.00013987008	9.9531935e-05	0.00012635608	0.00032518493	0.00028234077	8.8427296e-05
0.0	0.00012623721	0.00010768637	0.00015488295	0.00012965444	0.00012138008	0.0001553927	0.00014420417	0.00021128154	0.00029281285	6.877927e-05
0.0	8.798596e-05	0.0001461201	0.00023428944	0.0001344163	9.416113e-07	0.00016801778	0.00010719684	0.00023708354	0.0003165256	1.4600109e-06
0.0	0.14784878	0.15382798	0.12544954	0.1850028	0.170674	0.15666986	0.1258917	0.16210511	0.16170746	0.15050326
0.0	0.0009417367	0.002705843	0.0017083032	0.0015878924	0.0037349146	0.0019320255	0.0018304451	0.0030219695	0.0040512816	0.001898096
0.0	0.20565335	0.20219672	0.1973242	0.19867902	0.18902244	0.22350375	0.20612909	0.20824148	0.23110898	0.19898453
0.0	0.53275794	0.53386366	0.54240054	0.5224716	0.5361178	0.5367476	0.54369944	0.5455903	0.54420656	0.5347864
0.0	0.009448215	0.008727231	0.010577623	0.012320993	0.0033951146	0.010655723	0.013189316	0.016215866	0.015070463	0.008518565
0.0	0.000113386195	0.00010545531	0.000117137184	0.00016260348	3.872498e-05	0.00016703109	0.00013117256	0.00034195682	0.00020117385	0.00010984859
0.0	0.076081395	0.07474944	0.07887796	0.08163383	0.057444308	0.0851679	0.08141646	0.10409179	0.0907544	0.07592486
0.0	7.2985626e-05	0.00011909273	9.487671e-05	0.00010017132	9.490286e-05	0.00012542192	0.00016439003	0.00022904722	0.000176747	5.0626804e-05
0.0	0.00012483429	0.00017588136	4.658746e-05	0.00012402379	6.733324e-05	0.0001350265	0.000118167394	0.00017247647	0.00013605606	8.730555e-05
0.0	9.613532e-05	0.0001666523	0.00012110966	0.0003820422	0.00021202237	0.00013361938	8.060691e-07	0.00020574436	0.00018476519	6.580136e-05
0.0	0.026394017	0.030077048	0.021923143	0.02082453	0.03205819	0.026147652	0.026925912	0.03336812	0.029666383	0.024753746
0.0	9.0184796e-05	0.000100344834	0.00011647046	3.1052896e-05	0.00013247898	0.00013021447	8.515335e-05	0.00022690443	0.00016342668	0.00010370448
0.0	0.009350505	0.014623659	0.009844482	0.0099164	0.013430624	0.014636128	0.012502155	0.0082628215	0.018228348	0.011215122
0.0	0.027890611	0.02502773	0.02729736	0.029966284	0.032861922	0.026642736	0.029243406	0.037045248	0.033193395	0.02447657
0.0	9.44021e-05	0.00012522654	8.920716e-05	0.0001484504	0.00022108496	0.00010949939	0.0001002839	0.000147426	0.00017689385	7.5354554e-05
0.0	0.15905139	0.13136132	0.16936855	0.14692494	0.17334794	0.14592257	0.17244701	0.19021417	0.1699552	0.1454578
0.0	0.000102481856	7.123231e-05	0.00013038618	0.00012523071	0.00020671437	9.3560404e-05	0.00018008894	0.00026848668	0.00018912014	0.00013914416
0.0	0.009376663	0.013731978	0.010141574	0.016425166	0.014461499	0.008969354	0.01379966	0.013896739	0.014002322	0.018345423
0.0	7.842653e-05	0.00016681176	8.755475e-05	0.0002536057	0.00018577263	7.0056914e-05	0.00016356839	0.00016583515	0.00016929836	0.00030184296
0.0	0.00013953599	0.00012091443	7.516695e-05	0.00032973688	0.00023186897	4.2661053e-05	0.00012530429	0.00019502576	0.00020828367	0.0001257015
0.0	0.010103097	0.016129186	0.0098701585	0.015702803	0.016621782	0.0073508704	0.009999759	0.013630641	0.018198946	0.0112016145
0.0	0.05379575	0.04032571	0.059690822	0.04764403	0.05873716	0.045185834	0.060698856	0.0772115	0.062254593	0.045827497
0.0	0.05039808	0.05496432	0.04399521	0.059046734	0.062303346	0.04741184	0.051874224	0.05856364	0.057313047	0.046494015
0.0	0.050482035	0.055010445	0.044072676	0.059305705	0.06251229	0.04722687	0.05187351	0.05881181	0.057232514	0.046531614
0.0	0.53442556	0.53477776	0.5439628	0.5226005	0.53524154	0.53690374	0.5445473	0.54477584	0.5455675	0.5350072
0.0	0.010382737	0.00517444	0.011579322	0.012121798	0.010902085	0.012062522	0.011266987	0.013855059	0.01825494	0.009842544
0.0	0.10219462	0.08506679	0.11348405	0.111998804	0.09575957	0.12786044	0.09600452	0.120675035	0.12499671	0.091115996
0.0	0.08532096	0.099613816	0.08116831	0.11093394	0.10250563	0.105606265	0.11342345	0.11352626	0.12187342	0.1095205
0.0	5.5445656e-05	0.00013528529	4.2367283e-05	0.00016056572	0.00016724943	0.000115618306	0.0001744317	0.00016323263	0.00026653352	0.00016916766
0.0	7.959176e-05	9.926541e-05	5.4516964e-05	3.6581725e-05	0.00014112092	0.00010229264	0.00012807571	0.00011832729	0.00029286506	0.00012410933
0.0	0.009097637	0.010847983	0.012619743	0.015272957	0.015402683	0.014005385	0.015103346	0.014720499	0.014549944	0.0080683045
0.0	0.53453046	0.5356737	0.5434776	0.523142	0.5360504	0.5376442	0.54536337	0.5445	0.5440997	0.5349923
0.0	0.010644523	0.007521131	0.010754341	0.013936609	0.014921242	0.010939428	0.005881442	0.012332604	0.018672904	0.01722158
0.0	0.00010553659	7.382554e-05	9.041445e-05	0.00014049164	0.00015490127	0.00010908419	6.531716e-05	0.00016022436	0.0002762448	0.00022749603
0.0	0.0108395945	0.009131249	0.010271462	0.01229928	0.013202989	0.011133656	0.008741272	0.01365214	0.017898777	0.015951606
0.0	0.0122735705	0.0074214637	0.010673941	0.011627698	0.01643597	0.01006813	0.009669001	0.01401425	0.015107524	0.011763848
0.0	0.534424	0.53527886	0.543743	0.52297807	0.53588265	0.537837	0.5445299	0.5440881	0.5443185	0.53505945
0.0	0.0086531555	0.011574564	0.010254828	0.018900981	0.010876248	0.012746574	0.011497663	0.0118556395	0.007841074	0.0089743575
0.0	0.06753392	0.07529217	0.077603884	0.08299179	0.081706494	0.07649099	0.07860779	0.08027074	0.07755348	0.0780643
0.0	0.5333578	0.53563124	0.5445465	0.52455914	0.53665197	0.5390787	0.5436674	0.5440939	0.5451139	0.5344612
0.0	0.009690962	0.011697287	0.008482455	0.0123117985	0.013300626	0.0066034393	0.012104155	0.011640331	0.014986523	0.008296262
0.0	0.10097816	0.0981672	0.08647271	0.09073489	0.11839082	0.095073834	0.10030681	0.10997115	0.11256068	0.09324257
0.0	0.5314463	0.5352645	0.545049	0.5250935	0.5370435	0.5408932	0.54406226	0.5437184	0.5440648	0.5354319
0.0	0.0094070695	0.010013264	0.008805468	0.012247908	0.00396394	0.008835993	0.013609732	0.017113714	0.014798304	0.012168692
0.0	8.4048916e-05	0.000121879966	6.0826962e-05	0.00014214774	0.00015790488	3.809555e-05	0.00012432573	0.00011602329	0.00019337647	6.0935297e-05
0.0	0.009696766	0.0117434105	0.008418218	0.012437981	0.013362633	0.006616035	0.012140169	0.011678505	0.01499996	0.0083483225
0.0	0.010913774	0.010287995	0.0074839946	0.00900902	0.0153714605	0.009383708	0.010239759	0.0125352135	0.0133044	0.009184738
0.0	0.0072090607	0.016375974	0.01194296	0.012931223	0.012021483	0.010765797	0.012944656	0.013229793	0.01927635	0.013027986
0.0	0.011093074	0.010659563	0.008330022	0.0142885065	0.0015289569	0.009417748	0.0126338685	0.0143387085	0.013014499	0.010001425
0.0	0.00010276094	0.00020760082	0.00010977917	0.0001122402	0.00025455435	4.8060185e-05	0.00011956438	7.1985574e-05	0.0001187985	0.00012693224
0.0	0.00010650511	0.00014342512	8.100169e-05	0.00012975957	9.442803e-05	0.000112136004	0.000119173266	0.00024946645	0.00013279883	0.00011238425
0.0	0.012271975	0.016386708	0.015547697	0.014129732	0.0131153995	0.014209222	0.009375981	0.016249692	0.009483339	0.009680291
0.0	0.23323138	0.23738192	0.22742832	0.21755898	0.22042952	0.2435367	0.19623505	0.264599	0.24902883	0.23110361
0.0	0.07648678	0.04853741	0.06019909	0.08385049	0.09432655	0.08605281	0.062365584	0.059265845	0.0785958	0.049733836
0.0	0.061559662	0.07952313	0.06732709	0.07472928	0.084837615	0.06119785	0.0655484	0.076845676	0.0960578	0.05366838
0.0	0.0075718933	0.012234515	0.008684623	0.011200849	0.013744841	0.0074122106	0.008230772	0.011156937	0.01705796	0.005852884
0.0	0.0075769043	0.012229157	0.00872799	0.011147461	0.013715906	0.007405544	0.008288415	0.011156458	0.017021526	0.005836847
0.0	0.069651075	0.053251732	0.073753774	0.07371878	0.078422956	0.08023051	0.060869988	0.095448636	0.09096063	0.07209176
0.0	0.009523277	0.0058107763	0.010294153	0.010919371	0.011855176	0.012279624	0.0071751187	0.01679944	0.015379965	0.010109771
0.0	0.009529567	0.005808218	0.010345475	0.010867315	0.011830177	0.012268635	0.0072254194	0.016798716	0.015347071	0.010082189
0.0	0.21261582	0.21401283	0.23013514	0.2503679	0.2524224	0.22087461	0.2533273	0.25530958	0.253876	0.23442154
0.0	0.060562696	0.06481689	0.067852736	0.078064054	0.06406396	0.07150868	0.08114962	0.08976464	0.09667888	0.06954545
0.0	0.007346606	0.008352839	0.008811196	0.012155029	0.008129998	0.009898998	0.012266867	0.014951565	0.017268492	0.009454015
0.0	0.007351468	0.008349171	0.008855182	0.012097154	0.008112794	0.009890118	0.0123524135	0.014950919	0.017231615	0.009428204
0.0	0.22401497	0.22409277	0.22585332	0.22562978	0.22932963	0.22875698	0.2381368	0.23735549	0.27822298	0.23035218
0.0	0.06856511	0.07505974	0.06693024	0.06808234	0.07465902	0.0723484	0.08263378	0.08741739	0.10897434	0.07850084
0.0	0.00924862	0.01097895	0.008589667	0.009414466	0.010811531	0.010117099	0.012692557	0.014220448	0.021711487	0.011856919
0.0	0.009254739	0.010974136	0.00863256	0.009369512	0.010788709	0.010108025	0.01278104	0.014219838	0.021665327	0.011824632
0.0	0.5343757	0.53474146	0.5436664	0.52347475	0.53552043	0.5375062	0.5446353	0.54409945	0.5447498	0.5349118
0.0	0.53400373	0.5350204	0.5441785	0.52374715	0.5358334	0.5380882	0.54400676	0.5435919	0.54443425	0.53528774
0.0	0.15537329	0.15070009	0.15365483	0.16696045	0.16575803	0.16079351	0.14814472	0.15864128	0.18026945	0.149307
0.0	0.009051714	0.011476125	0.01279756	0.0090436805	0.013136784	0.0140422145	0.0116308285	0.012892383	0.015141405	0.010678428
0.0	7.3144205e-05	0.00011633272	0.00014181375	7.4641524e-05	0.00015254316	0.00017418437	0.0001139961	0.00014174021	0.00019709648	0.00010016396
0.0	0.13870981	0.14843833	0.16460101	0.15015486	0.19005345	0.14982393	0.16260336	0.16114174	0.16204534	0.17364837
0.0	4.4867535e-05	7.427918e-05	0.00012237899	8.410039e-05	0.00017644576	9.436782e-05	0.00010487428	0.00013167736	0.0001916978	0.0001384694
0.0	0.011686718	0.01264067	0.01318455	0.015746323	0.0138575155	0.010839927	0.011779219	0.012183914	0.01418639	0.010184832
0.0	0.01111014	0.011491676	0.013585568	0.017309729	0.016614705	0.010955194	0.014576269	0.01544664	0.021447808	0.009848889
0.0	0.012551822	0.009941867	0.014351	0.01397246	0.02304525	0.012811386	0.009214288	0.018214481	0.018541284	0.014286292
0.0	0.012833436	0.012844513	0.012240711	0.016771708	0.015306002	0.008851144	0.0124798175	0.017521078	0.017590573	0.01094276
0.0	0.0060152514	0.013892629	0.014828625	0.017254934	0.020658381	0.010059955	0.00968704	0.01888706	0.019836145	0.015191602
0.0	0.009697516	0.0145458905	0.0127734365	0.016720641	0.018600168	0.009379054	0.011863866	0.018323908	0.0014732623	0.013535549
0.0	0.010154013	0.0109397825	0.0149525	0.016257232	0.017088786	0.00966267	0.012019524	0.017710937	0.01843865	0.0116385
0.0	0.5347048	0.534406	0.5464081	0.52413803	0.5361814	0.5390916	0.5434426	0.54254866	0.54332566	0.53516483
0.0	0.53597337	0.53595847	0.5448071	0.5245646	0.5370426	0.54009044	0.54428077	0.5449156	0.54378873	0.5357226
0.0	0.5326892	0.5361812	0.54347235	0.52522236	0.5389373	0.5383917	0.5433278	0.5447595	0.5443408	0.53580433
0.0	0.53317064	0.5351776	0.543337	0.5229983	0.5359821	0.5388757	0.54363966	0.54423743	0.5449598	0.53445184
0.0	0.5338542	0.5353907	0.5437971	0.5229151	0.53758645	0.538927	0.54389405	0.5459166	0.5439628	0.5349041
0.0	0.0527146	0.04558832	0.03715946	0.045212153	0.059610236	0.03779124	0.040488124	0.0630283	0.042518232	0.054980483
0.0	0.042986985	0.042741302	0.05061412	0.0443927	0.06759171	0.06292159	0.021782467	0.07369067	0.07714589	0.053145994
0.0	0.044129986	0.049982622	0.05031148	0.059763297	0.06815909	0.04474931	0.050581712	0.051904522	0.03367419	0.046690036
0.0	0.038956303	0.024424732	0.051672876	0.058290273	0.065494895	0.05503767	0.049295932	0.05500063	0.055056404	0.055936877
0.0	0.048462052	0.04765697	0.04224776	0.051805772	0.041407693	0.035095297	0.06896069	0.073501945	0.06489488	0.03901474
0.0	0.045643434	0.055567678	0.055820707	0.03987087	0.06077912	0.051371135	0.061015315	0.058712024	0.071802355	0.03910145
0.0	0.5332401	0.53586435	0.5443836	0.52467716	0.5380011	0.53981274	0.54274595	0.5442918	0.54490525	0.5354143
0.0	0.5332738	0.5349546	0.5445055	0.52377194	0.53716123	0.539054	0.545037	0.54509735	0.5444148	0.53536505
0.0	0.53324443	0.5338281	0.5423232	0.52289283	0.5364816	0.5391981	0.5437021	0.5432584	0.54218847	0.53416556
0.0	0.03617609	0.047649674	0.04658464	0.049152624	0.06658916	0.048305087	0.04755514	0.059262145	0.059804227	0.049920768
0.0	0.53545374	0.5357827	0.5438498	0.52509904	0.5363267	0.53806937	0.54503936	0.5455595	0.5434896	0.5359449
0.0	7.613435e-05	0.00021446771	5.536487e-05	8.184757e-05	0.00011814948	9.6486605e-05	8.821615e-05	9.829436e-05	0.00014473991	0.00026272508
0.0	0.00812228	0.011320962	0.011541861	0.010556967	0.014418164	0.008626351	0.009265693	0.0071520233	0.014306202	0.017393252
0.0	0.5350745	0.53508854	0.5444831	0.5235149	0.53662336	0.53816515	0.5438528	0.544427	0.5434022	0.53631437
0.0	0.0919492	0.11448881	0.103654705	0.09173552	0.12178252	0.10156094	0.10538751	0.10982237	0.10954548	0.09944852
0.0	0.033486053	0.035673656	0.020119593	0.02944312	0.02592447	0.0240737	0.03275027	0.032466244	0.03316762	0.02560712
0.0	0.5325753	0.5337706	0.5426637	0.5233555	0.5367271	0.53808296	0.5443851	0.54295933	0.54485494	0.5332965
0.0	0.021436127	0.021977624	0.028040493	0.029260624	0.0380639	0.021711493	0.027513904	0.036920976	0.040810507	0.029731058
0.0	0.5336868	0.5355722	0.5441425	0.52466846	0.5366849	0.53725797	0.5443653	0.54476327	0.5460964	0.5361571
0.0	0.010830325	0.012554044	0.009584923	0.010921951	0.010673161	0.008577461	0.013771886	0.013481435	0.011940873	0.011586605
0.0	0.009812708	0.009979739	0.0099941045	0.014038399	0.017364278	0.009509039	0.012216887	0.013628564	0.02065798	0.013627929
0.0	0.5323829	0.53482574	0.544859	0.52341133	0.53553724	0.5372314	0.54522276	0.5445084	0.54533684	0.53523105
0.0	0.5333319	0.5347805	0.5439151	0.524986	0.53692824	0.5376399	0.5439664	0.5443269	0.5466102	0.5342035
0.0	0.013081098	0.014687581	0.0061934157	0.009846741	0.010728323	0.012818143	0.00853984	0.018324327	0.016018713	0.009584728
0.0	0.00012770692	0.000117085925	6.456049e-05	8.492467e-05	0.00017416313	0.00013727085	9.713356e-05	0.0001586173	0.0001511621	8.661058e-05
0.0	0.009076486	0.009806446	0.011670801	0.0126718925	0.016260069	0.0074485913	0.011159662	0.017027557	0.02010428	0.010709858
0.0	8.966924e-05	0.000102760256	0.00010543248	0.00013973837	0.00015346344	6.99441e-05	0.00011382938	0.00015625717	0.00026334802	0.00013633151
0.0	0.53115475	0.53443456	0.54348665	0.5250019	0.53560066	0.53754133	0.5440466	0.5444578	0.544451	0.53511006
0.0	0.012111859	0.008058392	0.0069725392	0.010673371	0.017809076	0.012222425	0.013242715	0.008473878	0.01626563	0.013533173
0.0	0.00014461631	7.140056e-05	6.982448e-05	0.000103432205	0.0002454537	8.790545e-05	0.00014862901	5.7969748e-05	0.00014733296	0.00016280811
0.0	0.53408074	0.53589106	0.5428499	0.5234902	0.53643435	0.5373495	0.5444747	0.5452907	0.54558	0.53522253
0.0	5.3898664e-05	0.00014542927	0.00011380539	5.514872e-05	0.00028348688	8.053403e-05	0.00012676978	0.00019532705	0.00014029659	9.279866e-05
0.0	0.008103732	0.012454614	0.008796438	0.009863999	0.020462198	0.014264217	0.012983029	0.010548189	0.009740584	0.007741884
0.0	0.062167104	0.108024865	0.079950705	0.09795083	0.11711319	0.09303523	0.056719854	0.080383725	0.14428048	0.109764375
0.0	0.53467244	0.5352509	0.5446134	0.5242994	0.53662956	0.54034233	0.5444106	0.5444155	0.5451611	0.5363998
0.0	0.011490587	0.01014592	0.007443041	0.011276292	0.011061801	0.0084404815	0.012509199	0.01468725	0.011317392	0.010539265
0.0	0.04515035	0.06645892	0.07806782	0.08120648	0.08978735	0.063990876	0.080400564	0.06451309	0.092966974	0.06909296
0.0	0.014044599	0.014294768	0.004948453	0.011698118	0.008452298	0.010551241	0.011545273	0.017818863	0.009115562	0.012801318
0.0	0.08510766	0.12948504	0.10170007	0.11044829	0.116774015	0.09503695	0.10539951	0.10954218	0.12353623	0.124329485
0.0	0.000118554184	5.8465233e-05	0.00014666717	8.1096754e-05	0.0002119783	6.288434e-05	0.000101486025	0.00016627675	0.0003454952	0.00015357851
0.0	0.009733888	0.0062470287	0.011992387	0.010563823	0.016511079	0.008483787	0.010570847	0.015437396	0.022766845	0.018522503
0.0	0.024705725	0.016511079	0.01625409	0.023970792	0.026441688	0.028910004	0.033601403	0.03843638	0.041181445	0.019490646
0.0	0.009394423	0.015040207	0.010368015	0.012325758	0.009303462	0.009585512	0.010607637	0.01935676	0.014497856	0.015785072
0.0	0.533577	0.53565496	0.54452467	0.5250147	0.536718	0.5375545	0.54524606	0.5452915	0.5431713	0.5359318
0.0	0.046110343	0.047021028	0.0503677	0.04115816	0.052818123	0.06025372	0.054161504	0.058332503	0.055977594	0.048045002
0.0	0.07098945	0.07195647	0.07892904	0.07680596	0.07989078	0.07421288	0.07302191	0.097773165	0.08890301	0.079956844
0.0	7.842712e-05	0.00020123331	9.161352e-05	0.00013936924	7.567183e-05	8.046878e-05	9.555615e-05	0.00032226255	0.00017981835	0.00022131698
0.0	0.022997797	0.022693511	0.029039755	0.021541711	0.033210512	0.032765802	0.030408999	0.035654884	0.032811638	0.029489394
0.0	0.1475373	0.13599227	0.1476065	0.15117551	0.14995913	0.17022799	0.16921555	0.17385364	0.16424592	0.14550789
0.0	7.921634e-05	4.5160166e-05	8.057597e-05	3.262956e-05	0.00013770715	4.0031115e-05	0.0001102113	0.00017829204	2.4603141e-05	7.626245e-05
0.0	0.024354316	0.024081515	0.016193874	0.020441568	0.029178198	0.029147323	0.023901025	0.043624695	0.020741612	0.017961154
0.0	0.07344331	0.075024426	0.06074176	0.08651992	0.08329946	0.06680397	0.079504736	0.10317178	0.079508625	0.06993334
0.0	9.1488764e-05	0.00010861379	0.00012457518	0.00012382906	8.27421e-05	0.00014653102	7.3398114e-05	0.0001507937	0.00020951679	6.664785e-05
0.0	0.010202301	0.007846098	0.009450621	0.011430629	0.010449276	0.014809579	0.014096896	0.015437607	0.012970948	0.00959104
0.0	0.022903923	0.020504719	0.030362124	0.030221693	0.03555288	0.027081305	0.028395953	0.0384438	0.042747468	0.031180784
0.0	0.05799915	0.045524202	0.048634898	0.056949757	0.056944154	0.04854932	0.049072847	0.04899795	0.06768376	0.059174422
0.0	0.013078587	0.010678971	0.012973079	0.014830764	0.01327227	0.009949618	0.010788119	0.013894341	0.02110315	0.012155681
0.0	0.013059925	0.0106376605	0.012955457	0.01474086	0.013260597	0.009900761	0.0107649695	0.013842959	0.021174705	0.012103595
0.0	0.53444046	0.53506523	0.54427385	0.5240043	0.53703153	0.5378504	0.5445084	0.5448187	0.5453891	0.5354707
0.0	0.5349831	0.5355695	0.5442504	0.52466965	0.5370785	0.53693515	0.5443059	0.54568297	0.54429346	0.5361976
0.0	0.007364389	0.012955061	0.009786708	0.010180473	0.010444563	0.012652744	0.009136743	0.009551818	0.019861592	0.008421785
0.0	0.007393567	0.012939474	0.009791737	0.010161372	0.010362508	0.012609024	0.009084668	0.009486856	0.019651454	0.008394393
0.0	0.022577217	0.029444072	0.015138759	0.027395863	0.029612027	0.02975566	0.021478318	0.03183593	0.027116189	0.027834717
0.0	0.07196744	0.079030894	0.05141215	0.071910754	0.06692381	0.067369945	0.06268429	0.09453393	0.06850788	0.08446093
0.0	9.190042e-05	0.00013024737	2.3629786e-05	0.000100549914	6.8471694e-05	6.8741305e-05	4.8950307e-05	0.00023522685	6.9094094e-05	0.00016475095
0.0	0.5345561	0.5357394	0.5441914	0.5229133	0.5364762	0.53781456	0.5454035	0.5442454	0.5444248	0.5344823
0.0	0.015256628	0.008726521	0.008494824	0.013123044	0.014137146	0.011177414	0.010387746	0.008043458	0.014783338	0.01731673
0.0	0.07895254	0.07587041	0.07133767	0.07493888	0.088485435	0.0832956	0.06648061	0.0795609	0.09491889	0.094471335
0.0	0.00013049414	0.00011156655	8.0092206e-05	0.00011750009	0.00019747441	0.00015342863	6.0995295e-05	0.00012147804	0.00023918327	0.00025337032
0.0	0.012038866	0.011201953	0.009673171	0.011259674	0.01488229	0.013177144	0.008449597	0.011908142	0.016675327	0.01681967
0.0	0.00010433235	0.00015052907	7.1654854e-06	5.902493e-05	0.00022900746	0.00013661689	8.706909e-05	0.00024687508	0.00024735052	0.000121846606
0.0	0.009768624	0.010146936	0.0065507027	0.011305223	0.017571827	0.008910201	0.007088286	0.0109780235	0.017486963	0.011912822
0.0	0.0696535	0.06791912	0.04507519	0.0748201	0.09220769	0.07681649	0.06946334	0.07204257	0.09621243	0.048482344
0.0	0.5370536	0.53328985	0.5462523	0.52323836	0.5372277	0.5393756	0.5456422	0.5463705	0.547686	0.5369452
0.0	0.008816866	0.012979883	0.0077940836	0.010324317	0.015766615	0.007773085	0.007713408	0.009658264	0.014480412	0.0146333715
0.0	0.09382273	0.11904008	0.098762035	0.09883965	0.12574443	0.075946964	0.11771825	0.10348117	0.13072589	0.107187614
0.0	0.023006173	0.02984525	0.023634056	0.02162436	0.030851519	0.021767551	0.02825919	0.030501232	0.030278547	0.025763959
0.0	0.0065158876	0.008768903	0.013096978	0.010742462	0.011978903	0.008526943	0.011428694	0.014067289	0.009457761	0.0121359145
0.0	0.008438961	0.0026647788	0.011100468	0.016160626	0.0117033245	0.005949143	0.007379065	0.0136443935	0.017071702	0.014374849
0.0	0.008406138	0.0026657598	0.011214651	0.016092543	0.01163477	0.005963991	0.0073549035	0.013469037	0.017160231	0.01428707
0.0	0.06883029	0.04703262	0.086584724	0.081191786	0.07452212	0.06896793	0.056581777	0.08115121	0.08908879	0.0805421
0.0	7.770458e-05	1.8793586e-05	0.00016716462	0.00015927476	0.00010265752	7.5068034e-05	3.3435703e-05	0.0001309802	0.00018734386	0.00013744595
0.0	0.009315314	0.004627954	0.01391555	0.013085377	0.010774475	0.009253414	0.0062696147	0.012359519	0.014786004	0.012442562
0.0	0.011043376	0.008901728	0.010659553	0.012089179	0.011199582	0.010931366	0.008778512	0.007948959	0.017225882	0.009715433
0.0	0.027234677	0.029211953	0.025236525	0.031002626	0.0023134318	0.020905882	0.029988335	0.02615172	0.02940495	0.021837477
0.0	0.026183587	0.025434393	0.022863258	0.027135776	0.0384698	0.01970937	0.026392214	0.02936812	0.04329286	0.024981707
0.0	0.19553918	0.19499011	0.20225453	0.17654307	0.20554276	0.20558351	0.20197362	0.18022059	0.22804792	0.21134111
0.0	4.194605e-05	0.00017606727	5.5380082e-05	0.00011864443	1.779273e-05	9.274912e-05	7.537813e-05	6.8024194e-05	0.00025205716	9.620777e-05
0.0	5.2499505e-05	8.692341e-05	6.8187335e-05	0.00012557581	6.6107095e-05	0.00012799818	0.00014935655	0.000101669386	0.0001771972	5.3250136e-05
0.0	0.010258513	0.006984336	0.014593498	0.008476233	0.0122647	0.008385483	0.009491199	0.01647247	0.009800909	0.009439691
0.0	0.109244734	0.11792217	0.12472132	0.13253884	0.14588934	0.10236362	0.11374944	0.13919425	0.13354033	0.10601421
0.0	0.026903758	0.025810197	0.027770827	0.028613545	0.025030734	0.020945542	0.02187726	0.023714496	0.03582565	0.029683556
0.0	0.19733922	0.18758515	0.20949978	0.19623572	0.15772916	0.15484942	0.16570786	0.19594435	0.2166984	0.21601531
0.0	0.00916436	0.011441814	0.010522793	0.011556346	0.009829029	0.0069692913	0.010731846	0.0119186435	0.013140228	0.013022984
0.0	0.0091643	0.011391586	0.01051518	0.011457644	0.0097842645	0.0069738105	0.01072076	0.011867964	0.0130747715	0.012965498
0.0	4.4013104e-05	0.00013237972	7.6670134e-05	0.00010997572	0.0002092846	2.4743662e-05	8.396673e-05	0.00012122533	0.00016607267	0.00020835597
0.0	0.08377365	0.1265521	0.108853154	0.09427792	0.1067245	0.095999666	0.10870432	0.0837759	0.1284787	0.086675316
0.0	0.018020896	0.03367655	0.021416714	0.027892286	0.022459105	0.02190869	0.030237043	0.034883168	0.029910723	0.025213543
0.0	0.0068212147	0.014222854	0.006470589	0.010254867	0.011044762	0.0060844654	0.011340887	0.014119082	0.013433183	0.012734783
0.0	0.039926685	0.054944903	0.040149312	0.0619523	0.06063631	0.03917309	0.048506267	0.07052744	0.06228651	0.047936123
0.0	0.53419673	0.53570867	0.54367	0.523751	0.5367471	0.5378377	0.5442482	0.5435303	0.5460145	0.5356303
0.0	0.00010051194	0.00018843095	5.3416654e-05	0.00010623794	8.327285e-05	8.144271e-05	9.7322234e-05	0.00015095813	7.8815334e-05	8.9652494e-05
0.0	0.010148435	0.017527588	0.010290957	0.009451934	0.01799552	0.010413885	0.01100883	0.011515322	0.010072802	0.009503287
0.0	0.02563366	0.033208027	0.025801074	0.030793773	0.01795478	0.03054353	0.029737571	0.020547722	0.035134573	0.02703573
0.0	8.240029e-05	0.00010600064	8.4038504e-05	0.00016970646	1.5542044e-05	0.00012729235	9.657756e-05	5.115613e-05	0.0002383287	9.807986e-05
0.0	0.1621132	0.13440903	0.1650531	0.14018263	0.110802874	0.14089349	0.15143804	0.15870082	0.16437994	0.1406028
0.0	0.011299969	0.010815321	0.0113084	0.010261945	0.0075722835	0.010640693	0.0073426426	0.014466373	0.014285988	0.011303416
0.0	0.011314885	0.010874263	0.011288164	0.010291628	0.0075992066	0.0106827505	0.0073108645	0.014478316	0.0142518645	0.011343636
0.0	0.011273119	0.010783189	0.011217926	0.010297651	0.007584854	0.010644362	0.0072895056	0.014392025	0.01422488	0.011265563
0.0	6.041104e-05	8.369365e-05	0.000117626085	7.6085715e-05	0.00024061075	0.00015093309	6.851036e-05	0.0001465317	0.00027874016	9.053877e-05
0.0	0.14667778	0.16808976	0.13637765	0.16867541	0.1618465	0.13325396	0.15197493	0.16229707	0.17776005	0.17406794
0.0	0.008558246	0.010686813	0.009023175	0.012313457	0.0067838533	0.00609137	0.012061028	0.0119829485	0.013927156	0.010647868
0.0	0.09413626	0.10517685	0.09108846	0.109717116	0.050463993	0.06361233	0.099482626	0.09852718	0.09674658	0.0836756
0.0	6.43469e-05	0.00015459183	6.82576e-05	0.00010525258	3.040152e-05	4.34836e-05	0.00010748538	7.7306424e-05	0.00017947149	7.298987e-05
0.0	0.010073982	0.012532375	0.0086040255	0.009834739	0.017647257	0.008337225	0.010382375	0.011424331	0.017573277	0.008650272
0.0	0.009188934	0.011443098	0.00733824	0.010914299	0.0060528475	0.0070986063	0.010807259	0.009486004	0.011990414	0.008153152
0.0	0.00011058861	5.1103078e-05	6.440412e-05	9.0586356e-05	0.00030257995	5.150264e-05	6.937912e-05	0.000117586955	0.000313271	5.83377e-05
0.0	0.10222636	0.11447654	0.10604513	0.10026217	0.13572825	0.074337415	0.09589177	0.11704801	0.13649938	0.08867853
0.0	8.4093255e-05	6.0080412e-05	4.3827684e-05	2.924659e-05	0.00016625487	8.27784e-05	5.7512672e-05	0.00016917943	0.00021708029	4.3292897e-05
0.0	0.04072531	0.053629704	0.036707707	0.041119166	0.06521842	0.055603664	0.04654752	0.051260475	0.05651534	0.039381467
0.0	0.04079385	0.053674772	0.036772843	0.04130294	0.06543647	0.05538859	0.046546865	0.051479403	0.056435872	0.039413553
0.0	0.0632781	0.04328582	0.07755173	0.077170454	0.06868	0.053871512	0.06314007	0.082536824	0.1029544	0.08650289
0.0	0.043500792	0.03269946	0.049639456	0.044287812	0.060078423	0.05042439	0.045430508	0.044594266	0.06744976	0.0561279
0.0	5.6699362e-05	1.38630885e-05	0.000109833825	0.00013131273	7.546494e-05	2.988944e-05	5.0292896e-05	0.00013971093	0.00032792208	0.00018052064
0.0	7.307839e-05	8.114333e-05	0.0001429144	0.00011897911	0.00015577012	8.062885e-05	0.000107640364	0.00020185384	0.00013950818	7.712014e-05
0.0	0.0438334	0.044673063	0.050766796	0.049835164	0.059851266	0.042042553	0.04927124	0.055823427	0.06496825	0.057199113
0.0	0.53504056	0.5352364	0.5452796	0.52498263	0.5371414	0.5389888	0.5443376	0.54438657	0.54511076	0.53644174
0.0	0.105077356	0.10899503	0.07832431	0.115297616	0.12596841	0.10301332	0.10972391	0.11821082	0.10914093	0.11414933
0.0	0.10764449	0.10687537	0.038397063	0.062397648	0.1519602	0.09261691	0.089097284	0.11055557	0.11699748	0.11416738
0.0	0.10395183	0.11569539	0.11238569	0.11923476	0.12921053	0.12048896	0.094656184	0.11358165	0.10705842	0.11095824
0.0	0.09055915	0.10623868	0.1275328	0.07767045	0.11027347	0.113413446	0.0937366	0.10612516	0.1262029	0.101721734
0.0	0.028251007	0.023283437	0.018031899	0.031258613	0.035486944	0.026952226	0.027139612	0.03834792	0.023946978	0.03050968
0.0	0.1571424	0.13770975	0.15403102	0.15549806	0.17591146	0.14917816	0.17118673	0.17257513	0.11643064	0.16823943
0.0	0.089173526	0.10319898	0.095835015	0.09254211	0.09775529	0.0837458	0.099698685	0.111964695	0.09818109	0.11900196
0.0	0.533877	0.5359378	0.5448612	0.5247637	0.5384291	0.53767437	0.5452632	0.54437906	0.54480445	0.53533864
0.0	0.5336151	0.53580487	0.5438098	0.5244151	0.53848076	0.5380676	0.54394346	0.5447009	0.54544985	0.53532374
0.0	0.022139654	0.024983967	0.026120322	0.030990025	0.036566645	0.028417492	0.03481166	0.028102033	0.04214816	0.023040988
0.0	0.53279364	0.53428006	0.54367703	0.523174	0.5365876	0.5369311	0.5440246	0.54239583	0.544663	0.53404844
0.0	0.5326494	0.53503054	0.5449493	0.52389765	0.5379682	0.5377944	0.5447128	0.54410535	0.54495513	0.5351903
0.0	0.013911042	0.0265889	0.019386334	0.0194976	0.03174775	0.020162748	0.019380257	0.036869746	0.026211254	0.024390176
0.0	0.026074987	0.026674155	0.01725103	0.027101634	0.032776482	0.030725067	0.016821666	0.038192425	0.040776037	0.028036548
0.0	0.022473332	0.03006634	0.027879747	0.030447334	0.03509273	0.018357974	0.030271463	0.031691544	0.016636465	0.025687123
0.0	0.02287575	0.016092082	0.027191877	0.031609256	0.023967387	0.03183094	0.0245633	0.036126044	0.029109677	0.026902266
0.0	0.025568327	0.029887632	0.025992338	0.02856587	0.022951446	0.017539022	0.03149856	0.03728529	0.03944777	0.020797973
0.0	0.14516698	0.16251513	0.16382597	0.13392553	0.17043705	0.15537187	0.17318083	0.17002317	0.18744119	0.13451841
0.0	0.5335431	0.53507197	0.5451086	0.52417225	0.5383609	0.5387552	0.5442015	0.5439594	0.54578924	0.53506964
0.0	0.53357035	0.53559244	0.54511875	0.52405816	0.5384616	0.53833485	0.54488164	0.5445754	0.5462793	0.53564733
0.0	0.5333063	0.53402805	0.5432817	0.5235851	0.5373168	0.53789604	0.5437412	0.5431724	0.54395527	0.5331001
0.0	0.024521347	0.027410816	0.029736545	0.028339548	0.03826025	0.02821111	0.026854917	0.028672501	0.023475278	0.02148952
0.0	0.53413665	0.53553194	0.54470944	0.5251119	0.5373505	0.5373545	0.5453715	0.5444799	0.54350674	0.53519624
0.0	0.04606589	0.055536617	0.055048555	0.060953174	0.08025415	0.051795736	0.05804233	0.06245548	0.06675971	0.049073547
0.0	0.53467023	0.53566444	0.54481465	0.52479476	0.53743225	0.5388792	0.5450919	0.5445477	0.54483896	0.5359295
0.0	0.5334838	0.5337447	0.54351145	0.523408	0.53609335	0.5375097	0.5435587	0.54263407	0.5428983	0.534285
0.0	0.02908976	0.05627733	0.050316922	0.047609508	0.0661787	0.04481464	0.045113955	0.069550596	0.0629446	0.04419857
0.0	0.53271323	0.5352114	0.54396975	0.5241279	0.5362183	0.5381027	0.54449236	0.54279983	0.5433275	0.5350657
0.0	0.0539904	0.05826529	0.039303612	0.06279558	0.06368911	0.048804235	0.05444189	0.06636997	0.06678447	0.050458994
0.0	0.17983536	0.20940101	0.2017095	0.19141291	0.20438671	0.15680584	0.21353173	0.21692869	0.16770263	0.19307068
0.0	0.19170487	0.18416595	0.19668199	0.19869444	0.15907604	0.21060771	0.18735659	0.23143597	0.20030503	0.18449375
0.0	0.18834114	0.2130515	0.20764999	0.19517627	0.18915264	0.16922195	0.19288377	0.20940126	0.23040734	0.1804106
0.0	0.5346607	0.5353083	0.54541034	0.5241357	0.5374634	0.53817666	0.54491335	0.54377586	0.543493	0.5356999
0.0	0.53342783	0.53504544	0.5451578	0.52434707	0.5370116	0.53869414	0.544526	0.5434105	0.54419124	0.5358454
0.0	0.055724237	0.056433514	0.06349413	0.06169146	0.07264111	0.05208943	0.054088686	0.058670573	0.04860584	0.041890506
0.0	0.5326275	0.53416187	0.5437714	0.5238162	0.53668743	0.53783494	0.54402596	0.5430354	0.54400104	0.53435445
0.0	0.5347013	0.5355982	0.54357034	0.52335906	0.5364551	0.53858453	0.5450198	0.5444551	0.54468393	0.5349008
0.0	0.006246271	0.014357448	0.009808242	0.012587763	0.006580224	0.011289442	0.013343428	0.015484904	0.011136534	0.0076802126
0.0	0.057142608	0.081789665	0.060753867	0.07495625	0.070473865	0.072542444	0.08842422	0.087360226	0.06981211	0.075241305
0.0	0.010191925	0.0123399235	0.0048682187	0.011380583	0.011366396	0.009275911	0.0076772734	0.013796559	0.0176864	0.013071824
0.0	0.534319	0.5351145	0.54388064	0.5242987	0.5366923	0.53801864	0.5445783	0.54527444	0.54697233	0.5350512
0.0	9.2277056e-05	0.00013473339	2.005269e-05	0.000119609984	0.00011395329	7.4709315e-05	4.9966584e-05	0.00016328089	0.00026816485	0.00015258578
0.0	0.009844375	0.0147595145	0.003699415	0.012904951	0.012038633	0.0055477386	0.008411888	0.0108138975	0.015132703	0.011962394
0.0	9.4542636e-05	2.9021077e-05	0.00012925375	0.000117500305	0.000189105	8.167604e-05	0.00017218596	0.00010338151	0.000111334564	0.00022008407
0.0	0.009198673	0.0021191058	0.013610006	0.012728106	0.0112634925	0.007433719	0.015027721	0.01349038	0.013173227	0.018892141
0.0	0.5345866	0.5340029	0.54400325	0.52256453	0.53618664	0.53644574	0.54239744	0.5446547	0.5435818	0.5357376
0.0	0.53410214	0.5349849	0.5445064	0.524248	0.53590095	0.5369881	0.54348147	0.54366964	0.544194	0.53491706
0.0	7.7798446e-05	7.295146e-05	9.0763e-05	8.087604e-05	0.00015924258	5.0063598e-05	0.00019115917	0.00019367448	0.00025511562	7.781803e-05
0.0	0.011636157	0.010947173	0.009191258	0.007119585	0.012132325	0.0059707058	0.014065167	0.009810336	0.018766515	0.007988305
0.0	0.5349006	0.5352405	0.5443323	0.5233237	0.53603846	0.53771347	0.5445448	0.5451389	0.54376376	0.53655165
0.0	0.5356618	0.53575665	0.54322845	0.5244554	0.53664726	0.53686404	0.5450085	0.5456066	0.54402655	0.5359266
0.0	0.0019055197	0.0020241945	0.001748543	0.0020210498	0.002551468	0.0022529115	0.0019714357	0.0047720056	0.002297219	0.0016574495
0.0	0.06347379	0.06394836	0.06126622	0.059846226	0.06248022	0.052781995	0.053055417	0.064656146	0.061195925	0.049534597
0.0	9.705921e-05	0.00013481537	0.00011092276	7.9885875e-05	0.00013994506	7.802505e-05	6.081577e-05	0.0001218795	0.00012886572	6.237989e-05
0.0	0.009738458	0.011957768	0.009632046	0.008867319	0.012157262	0.007816314	0.008230203	0.018171068	0.012283193	0.012329875
0.0	0.11451534	0.07678824	0.09241741	0.10767656	0.074043304	0.10756035	0.07159242	0.11673226	0.10762673	0.10624745
0.0	0.009713145	0.009124762	0.0077166716	0.0139371855	0.008255225	0.011776173	0.009437378	0.016359976	0.011948481	0.011233702
0.0	0.012288655	0.00811983	0.00759536	0.009358843	0.010047051	0.012186123	0.0049183527	0.010217722	0.011085545	0.0109796235
0.0	6.2652034e-05	0.00013653524	4.0541614e-05	9.128458e-05	0.00020070178	0.00011947399	7.344054e-05	0.000114024486	0.0001025985	9.189061e-05
0.0	8.4336025e-05	7.3199815e-05	5.103938e-05	0.00017901721	5.9652302e-05	0.0001219481	7.472442e-05	0.00022983168	0.000121953206	0.00011097514
0.0	5.0146256e-05	0.00011947809	6.205807e-05	5.179397e-05	8.573739e-05	8.682227e-05	6.607337e-05	0.000104038576	0.00015219403	9.360655e-05
0.0	0.10317189	0.115787216	0.109097525	0.08771631	0.10973333	0.09367278	0.08740303	0.12663852	0.094629295	0.102357484
0.0	0.10234959	0.116566546	0.1086682	0.088246465	0.109719604	0.09390942	0.08794952	0.12689725	0.09438563	0.10255951
0.0	0.10234959	0.116566546	0.1086682	0.088246465	0.109719604	0.09390942	0.08794952	0.12689725	0.09438563	0.10255951
0.0	0.10311008	0.116508365	0.10820032	0.08845947	0.109689295	0.09411375	0.08779014	0.12624042	0.0940775	0.10262172
0.0	0.03351637	0.030862685	0.029032389	0.022262642	0.029376067	0.026905574	0.022937208	0.019619917	0.017277993	0.023867046
0.0	0.53389984	0.53625464	0.5458554	0.5252615	0.5374544	0.54062545	0.5440883	0.544643	0.54538697	0.5367321
0.0	0.5333839	0.5352922	0.54455286	0.52237195	0.535451	0.53842884	0.545086	0.54487205	0.54407	0.53533536
0.0	0.17899649	0.15241626	0.15695193	0.13756576	0.15404677	0.16036789	0.15046926	0.09748333	0.10989913	0.13507189
0.0	0.5345817	0.53583646	0.5448004	0.5237208	0.53661275	0.538873	0.54481715	0.54431695	0.54632753	0.53600174
0.0	9.177869e-05	0.00010840189	4.4736116e-05	0.00017504951	0.00013141343	0.0001376507	0.00013222278	0.00010283662	0.00013174216	0.000110668356
0.0	0.008674271	0.013635681	0.0032387038	0.0051974854	0.01794893	0.0099840555	0.009786038	0.014368736	0.013041587	0.009675853
0.0	0.0110144485	0.010549664	0.01030956	0.01513534	0.008513009	0.01122708	0.013407765	0.014753275	0.014873685	0.010821802
0.0	5.6062836e-05	6.4922155e-05	0.00012706533	0.00015578022	6.4207677e-07	0.00012650003	0.00015202361	0.00019890757	0.00020041016	0.00012350276
0.0	0.19115168	0.20723636	0.17345832	0.18412256	0.21343838	0.18347172	0.20228133	0.21033181	0.21077587	0.18939537
0.0	0.035678774	0.058749124	0.062944956	0.082869686	0.0726514	0.07630508	0.064221635	0.07868465	0.068314284	0.06819733
0.0	0.00019191214	0.00015410557	4.827479e-05	9.3261464e-05	4.7330097e-05	7.3366835e-05	7.729972e-05	0.0001549973	0.00012886917	8.981593e-05
0.0	0.035316654	0.05159046	0.03844944	0.053014535	0.04392642	0.043228112	0.047776148	0.041665018	0.048875898	0.04140273
0.0	0.047105405	0.08132698	0.06312601	0.086022384	0.08206561	0.0719593	0.06256215	0.06545773	0.07319695	0.071730874
0.0	0.0048768963	0.011732591	0.00856641	0.013330798	0.015010165	0.009149378	0.0064458516	0.00417404	0.011495528	0.010224151
0.0	0.004913536	0.011827167	0.008629044	0.013297309	0.01510475	0.009070501	0.0064249146	0.0042080884	0.011533661	0.010231378
0.0	0.008716888	0.0084137535	0.0072870147	0.011109261	0.008425354	0.009515405	0.009782827	0.009698259	0.00785658	0.009401219
0.0	3.6153273e-05	8.118644e-05	6.821029e-05	3.694465e-05	2.5148269e-05	2.7211267e-05	4.364962e-05	0.00013094286	0.00018881708	7.3858566e-05
0.0	0.007399819	0.010475653	0.010573686	0.0073167565	0.009826288	0.009622699	0.007404913	0.009152613	0.012510389	0.008597524
0.0	2.0715554e-05	2.7574057e-05	4.073698e-05	0.00015486167	7.840648e-05	0.00013842227	7.87324e-05	0.00017603455	4.9333554e-05	0.00014526282
0.0	0.004837497	0.005620055	0.006899651	0.012975314	0.009453032	0.012536861	0.009684757	0.014346724	0.0076324665	0.012831937
0.0	9.437447e-05	8.127436e-05	4.814018e-05	8.879952e-05	0.00026531148	3.9510574e-05	8.582263e-05	0.00023176198	8.700909e-05	9.5999836e-05
0.0	0.06834209	0.06513495	0.06219092	0.07522827	0.06710806	0.06933534	0.056157272	0.074283786	0.083158076	0.07261133
0.0	0.53422534	0.5360408	0.54426754	0.5234545	0.53655016	0.53774935	0.5450477	0.54458994	0.54451674	0.53539366
0.0	0.008877344	0.0075903833	0.0039868	0.009613605	0.010184078	0.009794197	0.007343341	0.011206776	0.009665158	0.015613769
0.0	7.565379e-05	6.281955e-05	4.787776e-05	0.00011922601	6.9181515e-05	7.65826e-05	3.2514785e-05	9.364823e-05	0.00014390596	9.279672e-05
0.0	0.53380084	0.53531545	0.54441994	0.52452457	0.5363181	0.5379333	0.5454606	0.5454061	0.54410625	0.53605294
0.0	0.007788492	0.009421326	0.00985027	0.007847231	0.0057888767	0.006685542	0.009458289	0.015191702	0.0071295113	0.00869779
0.0	0.061134115	0.07138591	0.055886455	0.06758042	0.052916948	0.07310379	0.049379036	0.075305596	0.059234254	0.06731592
0.0	0.03560699	0.051023103	0.040375404	0.03289587	0.034596823	0.037921835	0.057157483	0.055118524	0.043069236	0.029735044
0.0	0.006241188	0.008570059	0.00946623	0.006433416	0.0059941476	0.010262575	0.01082729	0.013426758	0.010935486	0.00875138
0.0	0.00825793	0.008996462	0.014096439	0.01295239	0.0055559073	0.0092137875	0.010763863	0.014572332	0.016287068	0.009807099
0.0	0.04991172	0.043926828	0.035090446	0.036129802	0.04727678	0.047441836	0.060435474	0.059912357	0.047923055	0.050247848
0.0	0.53473127	0.5349671	0.5436002	0.52365994	0.53628457	0.53821605	0.54538834	0.54413635	0.54453504	0.5349273
0.0	0.008068973	0.015891112	0.005928503	0.005994596	0.014900526	0.005718693	0.007968781	0.014442964	0.01919757	0.008168193
0.0	0.014166624	0.017751275	0.006987663	0.0021890835	0.014483155	0.0036552034	0.007794382	0.015040913	0.018507402	0.008055706
0.0	0.08041549	0.091608524	0.06467255	0.05514706	0.08916915	0.05406646	0.062768094	0.08844417	0.101167485	0.07241036
0.0	0.00013992983	0.00022914703	5.5415898e-05	3.730335e-05	0.00020339925	3.0291545e-05	4.919515e-05	0.00018201482	0.00030629564	9.183122e-05
0.0	0.012461249	0.015977426	0.008059212	0.006375334	0.015100588	0.005897856	0.0075948746	0.014537984	0.01882961	0.010193349
0.0	0.5338208	0.5353367	0.5437918	0.5238526	0.53685045	0.53725946	0.54505205	0.54413784	0.5440017	0.5351554
0.0	0.021473628	0.036401402	0.016899766	0.016682591	0.034503378	0.016362585	0.021347733	0.03419096	0.042621676	0.021610726
0.0	0.0045903283	0.0141285425	0.0049895677	0.01612395	0.015193371	0.008930242	0.008109199	0.013799881	0.019924346	0.00826027
0.0	0.053187225	0.082365654	0.053599812	0.074014	0.063551515	0.06690626	0.04733162	0.080492675	0.097369485	0.06509225
0.0	2.9733163e-05	0.0001524389	2.7561886e-05	0.00011211013	5.6420995e-05	6.6983186e-05	1.7300103e-05	0.00012697933	0.00026398955	6.153307e-05
0.0	0.0057826997	0.013069597	0.005697141	0.011001237	0.008009827	0.008745368	0.0045177396	0.01217158	0.01750416	0.008359371
0.0	0.013772236	0.031887393	0.0099689895	0.021848649	0.016941212	0.028170737	0.025526203	0.021026067	0.031955767	0.024817761
0.0	0.004405014	0.014673696	0.002139409	0.008475864	0.0060871704	0.008890498	0.0118372915	0.008968842	0.014644583	0.008030855
0.0	6.387018e-05	0.00011062542	2.343877e-05	5.087154e-05	6.207612e-05	5.033507e-05	6.724674e-05	0.00019119507	0.0002134931	3.6930385e-05
0.0	4.3984237e-05	0.00014402058	1.7880606e-05	1.1678804e-05	0.00011218338	7.05893e-05	0.00010483538	2.772414e-05	0.00012251174	9.2653114e-05
0.0	5.492818e-05	7.6774464e-05	1.5265046e-05	3.910044e-05	0.0002489269	8.993694e-05	0.00010823394	3.12845e-05	0.000118973425	7.483181e-05
0.0	0.04834988	0.036891315	0.050070103	0.0474505	0.035456803	0.028954891	0.051983066	0.0505698	0.048592612	0.036559362
0.0	0.076475024	0.07321173	0.06043132	0.09479398	0.084161125	0.06698477	0.07670442	0.08576594	0.08257059	0.07722397
0.0	0.5339257	0.5349806	0.543468	0.52363193	0.53538346	0.5374068	0.5441333	0.5438967	0.54532576	0.53423214
0.0	0.533951	0.535909	0.5449655	0.52436715	0.53660154	0.5394144	0.5438473	0.544046	0.54569143	0.53539604
0.0	0.1708685	0.18682268	0.1844666	0.21362258	0.21414164	0.19774385	0.18832913	0.20810401	0.19484377	0.20676365
0.0	0.007908301	0.009457525	0.0078322645	0.0123097	0.0149176065	0.009055598	0.010309171	0.017805474	0.013547141	0.01027488
0.0	7.307316e-05	5.2816817e-05	4.517744e-05	9.175427e-05	0.00026604455	6.4860025e-05	5.7227146e-05	7.731962e-05	0.0001747525	9.2575574e-05
0.0	3.6325862e-05	4.6053818e-05	4.4597044e-05	5.1869494e-05	0.00017701162	9.904482e-05	8.467746e-05	0.000105562365	0.0003119159	8.123445e-05
0.0	0.011137636	0.010123457	0.007934746	0.016228827	0.018243497	0.007380787	0.008450908	0.015156323	0.010126979	0.010930016
0.0	2.3640043e-05	3.674539e-05	5.9141e-05	0.00014691464	0.00025392752	1.9211479e-05	3.3152042e-05	8.1033984e-05	6.445155e-05	7.53432e-05
0.0	0.002122356	0.0017161341	0.0012473958	0.002910065	0.001589163	0.0017365945	0.0020661475	0.0021376791	0.005323803	0.0026584032
0.0	0.14566195	0.20154265	0.18484645	0.14809802	0.16536321	0.16809545	0.19848876	0.20760345	0.1694653	0.18873493
0.0	0.5344592	0.53431576	0.5428838	0.5233164	0.5359609	0.53685176	0.54531527	0.5448578	0.54573435	0.5349395
0.0	0.0062798127	0.012371165	0.0073605105	0.013190415	0.013385109	0.011590001	0.0111953	0.009868886	0.012001966	0.01223879
0.0	5.553223e-05	0.00018905145	8.449203e-05	0.00015586372	0.00010066408	9.340067e-05	7.057705e-05	0.00010682612	0.000109371875	0.0001495582
0.0	0.5332116	0.5351015	0.5436026	0.5240328	0.53529376	0.5385065	0.5441012	0.5444069	0.544186	0.5345772
0.0	0.049994916	0.043964136	0.03515282	0.036292117	0.047437884	0.047256757	0.060434625	0.06016586	0.047855046	0.05028828
0.0	0.047414146	0.040558185	0.047154367	0.038306233	0.054749995	0.04687307	0.05754023	0.062291168	0.048620187	0.047701117
0.0	0.05638401	0.054118402	0.05411456	0.062793374	0.050601717	0.050794818	0.059239306	0.053489234	0.06898191	0.051503003
0.0	0.08344066	0.080835745	0.081253596	0.0909916	0.076433465	0.07694142	0.08779634	0.080242865	0.09909105	0.07757827
0.0	0.007371518	0.013029152	0.0073240474	0.005748104	0.009898895	0.011935625	0.015715683	0.008309921	0.010982166	0.010184274
0.0	0.011341875	0.010390099	0.0098437425	0.011933854	0.012894896	0.010363358	0.010305538	0.011529133	0.014938916	0.010904621
0.0	0.08378858	0.06522364	0.0895198	0.08756836	0.07840859	0.06790901	0.08543224	0.09508943	0.091537245	0.07733049
0.0	0.000114759685	9.5145166e-05	8.24959e-05	0.00013054516	0.00014642137	9.420499e-05	9.01364e-05	0.00011254435	0.00019109466	0.00010459154
0.0	0.07698863	0.0699541	0.07189249	0.081811905	0.0579844	0.06801445	0.07675563	0.07920991	0.09642782	0.07049942
0.0	4.6415935e-05	5.1259998e-05	7.178801e-05	6.953119e-05	4.267717e-05	0.000102044396	0.00011539637	0.00014399436	0.00014373769	8.6235355e-05
0.0	0.000119811346	0.00016591931	7.137741e-05	0.00018037217	4.753265e-05	8.813744e-05	4.96385e-05	0.00015250534	0.00022330093	9.481602e-05
0.0	0.047330607	0.063368	0.03387726	0.056521304	0.054914515	0.05041882	0.03787646	0.054034438	0.060274474	0.05006289
0.0	0.06452297	0.08825362	0.07094667	0.074313104	0.0822664	0.056783617	0.057658665	0.07829929	0.09798964	0.07183387
0.0	7.964741e-05	0.00023053904	4.3035016e-05	0.00015495621	9.752067e-05	5.462328e-05	6.918719e-05	8.095551e-05	0.00025098858	0.000101448575
0.0	9.452822e-05	0.00023616555	2.997173e-05	0.00018045714	0.0001472487	0.000111662994	4.2335778e-05	0.00013016841	0.0001834813	0.00011185523
0.0	0.011778808	0.017315181	0.0043612267	0.016115405	0.010446146	0.013740802	0.009765147	0.01036753	0.014070916	0.011972409
0.0	0.023058377	0.030893957	0.026526816	0.026072396	0.0197689	0.019126944	0.0287184	0.036574945	0.03606001	0.02359
0.0	0.042890783	0.06218648	0.047625363	0.051850013	0.032766975	0.051104594	0.051511634	0.06612821	0.06072012	0.05434847
0.0	4.420753e-05	2.1201196e-05	3.5223653e-05	9.916956e-05	0.00021179707	6.1266255e-05	9.362056e-05	6.98739e-05	4.6711044e-05	6.6853136e-05
0.0	0.009024978	0.00918577	0.007252962	0.010909163	0.008005966	0.009959629	0.011531704	0.01172109	0.008049791	0.011833779
0.0	0.05437184	0.060883	0.053007618	0.047777798	0.057789627	0.043615874	0.049036402	0.059307884	0.030394001	0.03304451
0.0	0.036589917	0.03769787	0.039885953	0.051616337	0.029953057	0.042592198	0.05203258	0.05094559	0.06352477	0.042451274
0.0	0.1287971	0.13114265	0.13767831	0.15399146	0.11612463	0.14154333	0.15900528	0.15616311	0.1762197	0.14037079
0.0	0.1288352	0.13146973	0.13785174	0.15389566	0.11648965	0.1412583	0.15915518	0.15629926	0.17660679	0.14019473
0.0	7.222733e-05	0.00010532758	4.381318e-05	6.2072984e-05	8.096586e-05	3.3114855e-05	4.3673437e-05	0.00014495068	8.281189e-05	3.848263e-05
0.0	0.007914417	0.00898101	0.007957638	0.013465197	0.006262604	0.008236484	0.0079133315	0.0131734125	0.012782165	0.0068395915
0.0	0.002032566	0.0026524465	0.0009579823	0.0027584997	0.0013362571	0.001853309	0.0020201316	0.0038105024	0.0022554349	0.0028859412
0.0	0.040166985	0.04161735	0.041908912	0.05032528	0.050494414	0.047447376	0.053657442	0.07636195	0.028448096	0.04621674
0.0	0.05151641	0.05164263	0.047912013	0.060317732	0.06346619	0.046873465	0.044798873	0.056664303	0.051975526	0.055889077
0.0	0.014949515	0.022483395	0.025440997	0.027445834	0.024251644	0.029892556	0.024624772	0.03720183	0.041065946	0.027083395
0.0	0.0024119332	0.001230636	0.0020899733	0.0026686075	0.0035667107	0.00083346816	0.001829804	0.002060352	0.0025204578	0.0020092134
0.0	0.009726804	0.0130135855	0.011144986	0.016576776	0.015936261	0.010924934	0.014822211	0.015838262	0.020641608	0.012564203
0.0	0.021342061	0.017900655	0.017464112	0.031854928	0.026155654	0.01764634	0.023566652	0.028522383	0.025219444	0.023191523
0.0	0.024787663	0.026858218	0.017587623	0.034598622	0.026437562	0.028728226	0.02801154	0.040536325	0.03308365	0.028009612
0.0	0.023547988	0.030711843	0.015396662	0.020888448	0.025701841	0.024772791	0.02415089	0.029142871	0.027493885	0.01818358
0.0	0.18042685	0.19688576	0.18198553	0.17768116	0.19860873	0.17931654	0.17386119	0.20916459	0.19013861	0.17738052
0.0	0.080001384	0.07641628	0.0958787	0.110204026	0.10212736	0.09482953	0.10639276	0.08250915	0.08844004	0.07533299
0.0	0.0097182095	0.0077748583	0.009736592	0.014052028	0.016948313	0.010089262	0.008763665	0.010003592	0.009738873	0.009772647
0.0	0.009961162	0.013793503	0.009250591	0.013933137	0.01685214	0.011105563	0.0094821565	0.011633262	0.011125867	0.0071830647
0.0	0.009093159	0.008771232	0.006770428	0.011890498	0.007420677	0.012855267	0.011644321	0.010400959	0.017013326	0.009746283
0.0	0.07765769	0.06806547	0.097686104	0.104125574	0.10556575	0.1192558	0.101158075	0.13240154	0.13525099	0.083433405
0.0	4.883179e-05	4.210198e-05	5.6637487e-05	0.0001706821	0.00012355318	9.893485e-05	9.385386e-05	0.00017030915	0.00018987994	6.618777e-05
0.0	8.236597e-05	8.382728e-05	1.6997365e-05	5.7608566e-05	0.00011796149	7.9872465e-05	3.767063e-05	0.00020748032	0.00019327768	6.565125e-05
0.0	0.0068725892	0.009047078	0.0027140728	0.0035751043	0.019420302	0.010777656	0.0045953924	0.01928486	0.02137722	0.008573018
0.0	0.0068523944	0.00905906	0.0027133992	0.0035515116	0.019406768	0.010896446	0.004614491	0.019289747	0.021570891	0.008586107
0.0	0.020565948	0.03190029	0.02062971	0.02845961	0.024300545	0.019231236	0.027958332	0.026726712	0.02560414	0.026228422
0.0	0.00012491431	6.4545224e-05	3.0284096e-05	8.30462e-05	8.045727e-05	6.148732e-05	7.974195e-05	0.00022002595	0.00014650378	5.049604e-05
0.0	0.027994309	0.018831963	0.02748172	0.031143382	0.035080403	0.01802966	0.0221977	0.022566566	0.019907445	0.023818536
0.0	0.015951836	0.031019501	0.024506468	0.030236924	0.030810544	0.025136847	0.020515477	0.028975114	0.022423659	0.035120796
0.0	0.28085428	0.23423763	0.26234776	0.27409554	0.24020296	0.246797	0.25724122	0.24020244	0.29430905	0.28026372
0.0	0.07434364	0.07295948	0.068861455	0.080670506	0.07062449	0.066012815	0.064635426	0.06965782	0.08876777	0.08182353
0.0	0.00848201	0.005170637	0.008423932	0.009990024	0.013690283	0.008774455	0.008703975	0.014493946	0.013973268	0.012453136
0.0	9.369111e-05	4.279854e-05	5.6138106e-05	6.869497e-05	8.848203e-05	2.4144618e-05	6.408481e-05	5.9515307e-05	0.00019626647	5.198681e-05
0.0	0.026878228	0.013986866	0.022613345	0.023899319	0.03761593	0.014599287	0.024870073	0.023992248	0.028862858	0.027959209
0.0	0.00015879527	4.5769142e-05	6.162685e-05	7.877611e-05	0.0002881528	0.000101474994	8.524841e-05	0.00010532516	0.00011724333	6.2186205e-05
0.0	0.5343152	0.53737646	0.54419434	0.5264672	0.5381594	0.53776246	0.5475586	0.54630774	0.54404974	0.53778625
0.0	0.010671111	0.009680231	0.0075082215	0.012196798	0.019843569	0.0151573485	0.012080771	0.009424099	0.009176578	0.013982737
0.0	0.085182294	0.11211153	0.09997416	0.10158877	0.08875215	0.120354325	0.11499419	0.14239585	0.14210314	0.09773613
0.0	0.5346256	0.5349464	0.54324037	0.52357644	0.53620726	0.53807145	0.54544646	0.544592	0.5453306	0.5353096
0.0	1.9408462e-05	5.143657e-05	1.8527897e-05	9.895663e-05	3.384263e-05	0.00015449504	0.00012439332	0.00014209028	9.6641124e-05	8.473561e-05
0.0	0.0032970023	0.0055784145	0.0044550896	0.009107335	0.004916332	0.010360796	0.011261926	0.014075559	0.011113537	0.0107722385
0.0	0.5347615	0.5349419	0.54378104	0.5232014	0.53624004	0.53796625	0.5447182	0.54414934	0.5441414	0.534728
0.0	0.0069029224	0.011230859	0.009114076	0.010260096	0.015768606	0.011711346	0.0051830923	0.019382862	0.0110422205	0.011502004
0.0	9.928263e-05	0.00017240363	5.617602e-05	0.000110216555	0.00022908367	7.805191e-05	4.77119e-05	0.00017514234	0.00016112844	0.00014693312
0.0	0.047587797	0.063689314	0.033884864	0.05683593	0.05506103	0.050557915	0.037930124	0.05415407	0.06011791	0.050468836
0.0	0.007605456	0.013659205	0.010271428	0.011386438	0.008109245	0.015904488	0.013786609	0.022419337	0.022503315	0.010079747
0.0	0.010805077	0.006074815	0.0067636874	0.012232659	0.022566373	0.014688553	0.014062834	0.01195204	0.014997522	0.016341684
0.0	0.02464629	0.03731213	0.02252878	0.031747725	0.031204171	0.025055002	0.032616682	0.034239136	0.026241768	0.027429853
0.0	0.02469692	0.037350412	0.02257746	0.03191973	0.03133398	0.024935003	0.032616116	0.03441784	0.02619607	0.027456988
0.0	5.5935572e-05	0.00017297946	5.7549158e-05	7.6619996e-05	0.000107716354	0.000105105944	5.83928e-05	5.3215463e-05	0.000107694985	7.4251984e-05
0.0	0.007268749	0.012796559	0.011530535	0.011014672	0.008688598	0.006997073	0.008372218	0.013614777	0.01114948	0.00786446
0.0	0.028892005	0.02510279	0.018853141	0.02370298	0.03860523	0.022508118	0.029956305	0.027900172	0.035125304	0.026936127
0.0	0.08953489	0.09291293	0.084494896	0.07193542	0.09932128	0.10064337	0.10935458	0.107192084	0.08702745	0.10227984
0.0	0.0021731849	0.001572797	0.0018914966	0.0013842	0.001676335	0.0013891138	0.002846049	0.0031429392	0.0040338417	0.0025550616
0.0	8.494978e-05	7.645016e-05	7.768072e-05	7.224938e-05	6.565376e-05	0.00010549292	0.00014658076	0.00013596579	0.00022401275	0.00014382132
0.0	0.0015865677	0.0017558158	0.0025674333	0.0030511867	0.0017989419	0.0023217218	0.002284673	0.0030132257	0.0037736688	0.002140965
0.0	0.06555083	0.073603556	0.06623235	0.07890377	0.082922995	0.068558104	0.07577125	0.08156088	0.08501374	0.06986716
0.0	0.009576489	0.009667577	0.003952908	0.010500173	0.011788219	0.007576137	0.010909308	0.0081678685	0.010425902	0.01114341
0.0	0.009582217	0.009705781	0.0039228406	0.010607993	0.011843261	0.007590574	0.010941802	0.008194751	0.0104352925	0.011213134
0.0	0.08466484	0.08796119	0.086464085	0.098193735	0.121879965	0.09540262	0.09553507	0.11811079	0.12574813	0.09143525
0.0	0.5345613	0.53496724	0.54406244	0.52263457	0.53620285	0.53724355	0.5449286	0.54411936	0.54391706	0.53433263
0.0	0.004736488	0.011736534	0.0066642263	0.012311486	0.019323867	0.009967507	0.009461435	0.0062269378	0.013942974	0.00689858
0.0	0.051993866	0.078383714	0.0676714	0.06702257	0.08915678	0.07066964	0.06737839	0.07102739	0.08844158	0.06468167
0.0	2.7342265e-05	0.00012624216	6.5676424e-05	7.7161705e-05	0.00020329066	8.227781e-05	6.414265e-05	7.90734e-05	0.00018217073	6.009296e-05
0.0	0.011221458	0.008745856	0.0077393316	0.009892986	0.0074884975	0.013897941	0.012811115	0.011234482	0.015926288	0.010881322
0.0	0.00011303889	6.7733105e-05	5.056075e-05	9.133752e-05	4.9475035e-05	0.00017122949	0.00013947027	0.00010798591	0.00021880044	0.00010536957
0.0	0.007104698	0.009215528	0.012538372	0.014034968	0.012708114	0.009536316	0.011329356	0.009429664	0.011758101	0.00861578
0.0	4.494085e-05	7.5274045e-05	0.0001339871	0.00018536107	0.00014397842	7.99181e-05	0.000108749875	7.5802476e-05	0.000118267955	6.576134e-05
0.0	0.53397584	0.5350171	0.54381233	0.52331847	0.5364937	0.5377005	0.54530954	0.54405415	0.5446917	0.5345165
0.0	0.008634866	0.01186021	0.005363296	0.011048298	0.0097474065	0.013265977	0.015300492	0.006037307	0.016307816	0.010625303
0.0	0.066695325	0.062011484	0.057371907	0.0852206	0.07164789	0.07645837	0.07775823	0.05686316	0.090897076	0.06911891
0.0	6.903594e-05	5.2279633e-05	3.5461064e-05	0.00019161338	8.849064e-05	0.00011077478	0.000110136076	3.4432313e-05	0.00020239384	7.70725e-05
0.0	0.00013868809	5.0501818e-05	2.7960397e-05	0.00013094337	0.00012504218	4.9852544e-05	0.00010342283	0.000115520335	0.00035114688	0.00015809185
0.0	0.0151020335	0.013382829	0.009574902	0.0113925645	0.015867632	0.009313778	0.011718451	0.014335185	0.021593314	0.02080791
0.0	0.07430824	0.065636106	0.067038245	0.06391181	0.054657787	0.06665608	0.071587764	0.074138455	0.074711956	0.057008255
0.0	0.00895749	0.0137889115	0.008082812	0.006232892	0.0069876104	0.0083654085	0.011550296	0.014483774	0.008934864	0.0068171164
0.0	0.027563699	0.01611514	0.018178184	0.02567716	0.029256992	0.02486997	0.021233756	0.030926067	0.031603586	0.024461363
0.0	0.00022103271	2.176747e-05	1.5914902e-05	8.329794e-05	0.00019643741	7.799752e-05	5.555723e-05	0.0001346318	0.00020113414	5.416944e-05
0.0	9.27807e-05	4.7791997e-05	3.8503887e-05	8.131064e-05	4.3033087e-05	6.180447e-05	0.000102660844	0.00023319767	4.047054e-05	8.295004e-05
0.0	0.011454388	0.0051908824	0.0072453683	0.00976713	0.010257114	0.009081587	0.010986425	0.015179636	0.008313207	0.011106668
0.0	0.008319083	0.009221477	0.008652955	0.008720378	0.014175104	0.008355613	0.0071132337	0.010386167	0.010156342	0.011522653
0.0	0.008319083	0.009221477	0.008652955	0.008720378	0.014175104	0.008355613	0.0071132337	0.010386167	0.010156342	0.011522653
0.0	0.007030818	0.01011064	0.008806666	0.010436233	0.013171422	0.0071585886	0.008926005	0.012715373	0.00813426	0.013047757
0.0	0.0070497454	0.010111909	0.008838537	0.010497196	0.0131958155	0.0071778228	0.008990535	0.012727488	0.00817996	0.013108175
0.0	0.06410451	0.080373645	0.051440585	0.082182884	0.07982001	0.07821279	0.053543936	0.049238384	0.0797299	0.06735949
0.0	8.017374e-05	0.00015854821	2.333533e-05	0.00010424216	4.1738636e-05	7.166366e-05	2.0978796e-05	5.4895605e-05	0.0001609213	0.00011769386
0.0	7.010624e-05	0.00019280627	5.221431e-05	0.00019310747	0.00019058333	0.000156937	8.1455524e-05	0.00016581666	8.071024e-05	9.3350354e-05
0.0	6.908177e-05	5.2482035e-05	3.8235237e-05	8.148917e-05	0.00011095567	7.99842e-05	7.969626e-05	7.982434e-05	9.3936316e-05	6.739542e-05
0.0	0.021424487	0.018312927	0.019610813	0.01359437	0.026720466	0.02455615	0.027842442	0.030881794	0.04147792	0.02767143
0.0	0.009750541	0.011848553	0.005658129	0.0085938545	0.008435367	0.009644089	0.011769238	0.013055944	0.013953021	0.008092008
0.0	0.1445998	0.13903858	0.13742884	0.16441399	0.16726218	0.12913683	0.15811607	0.15638386	0.1598332	0.142255
0.0	0.53408116	0.53591496	0.545212	0.5235689	0.5369786	0.53853124	0.5442242	0.5438117	0.5461303	0.53561264
0.0	0.06310375	0.065774255	0.058453582	0.058105387	0.07488935	0.065616064	0.077141576	0.07495746	0.082505204	0.06745611
0.0	0.10482605	0.07854153	0.07039351	0.112402	0.09780374	0.090964906	0.10523932	0.09144957	0.090347804	0.10130891
0.0	0.008039585	0.008977025	0.008565527	0.011654922	0.00859685	0.009040835	0.006989023	0.012413078	0.016236464	0.008975863
0.0	0.024287581	0.025586687	0.024271265	0.029458884	0.017866142	0.018241635	0.0218613	0.031217624	0.030560408	0.030074513
0.0	8.8886016e-05	9.731416e-05	6.0258284e-05	7.415229e-05	7.327839e-05	4.3217537e-05	5.2382784e-05	9.597878e-05	0.00015620963	9.627843e-05
0.0	0.008429135	0.008051736	0.004617258	0.012836161	0.012052286	0.008016524	0.010750365	0.008278834	0.017087264	0.00917455
0.0	0.008436607	0.008013547	0.0046268953	0.0127657605	0.0120110335	0.008027911	0.010717393	0.008255049	0.017030528	0.009119296
0.0	0.008451091	0.008029404	0.0046468694	0.012799319	0.012063783	0.008047076	0.0106437355	0.008253191	0.017079033	0.009135159
0.0	6.045882e-05	0.00019402122	3.3139022e-05	0.00013809743	0.00013913408	6.490847e-05	6.95605e-05	5.982052e-05	9.559086e-05	6.7616165e-05
0.0	0.0049379407	0.0101176575	0.008733668	0.013063646	0.009918749	0.0076491022	0.010311916	0.008550514	0.008203973	0.010218532
0.0	0.25747237	0.26190603	0.22303472	0.25188237	0.2822791	0.2649122	0.27764046	0.19136722	0.2921851	0.27096862
0.0	0.045392092	0.04739556	0.025743045	0.044462517	0.060995225	0.04884843	0.055034682	0.015593701	0.06593208	0.05337781
0.0	0.14562976	0.14911376	0.10854337	0.14154176	0.1705975	0.15189767	0.16315565	0.08221889	0.1794353	0.1586647
0.0	0.103209466	0.08281924	0.10862302	0.09379876	0.1066243	0.10365112	0.08979431	0.102166496	0.14404295	0.074420504
0.0	6.0323368e-05	4.8494556e-05	4.5869594e-05	5.801133e-05	5.5726974e-05	6.116159e-05	0.00013170473	8.8510984e-05	8.201539e-05	0.00013630239
0.0	0.049787197	0.04864568	0.038422603	0.04041456	0.049585056	0.041445635	0.04593512	0.058123212	0.061653044	0.046219997
0.0	0.049674932	0.048575174	0.038496573	0.040154576	0.049400654	0.041425478	0.045790635	0.058050465	0.061600193	0.04603432
0.0	0.53447455	0.5335663	0.5422601	0.5227358	0.5358019	0.5368033	0.5450259	0.54422015	0.5463291	0.53432214
0.0	0.011843089	0.0068841325	0.008261918	0.009083067	0.010419936	0.0050116177	0.0074338135	0.010694303	0.014719082	0.0073362538
0.0	0.2077545	0.20445088	0.16138497	0.19773957	0.20919001	0.21181959	0.20922744	0.19055179	0.21554063	0.18342407
0.0	0.06443766	0.08643214	0.06742135	0.05781343	0.06719014	0.06454849	0.06764369	0.06540518	0.080066	0.068089604
0.0	6.0682236e-05	0.00018326746	6.4770094e-05	4.4443903e-05	6.9499365e-05	5.855993e-05	6.509573e-05	5.8012272e-05	0.00012455831	7.28476e-05
0.0	0.11186505	0.09953524	0.07243144	0.08852436	0.09503208	0.06515068	0.09223246	0.09735775	0.1187062	0.100782394
0.0	0.0022878023	0.0008573311	0.0021803176	0.0016258694	0.0024650781	0.0014766959	0.0012400032	0.0021206108	0.0041762823	0.0014261514
0.0	0.077308215	0.054990593	0.07700759	0.060346294	0.077140525	0.07611752	0.06545946	0.08815259	0.07737732	0.061702807
0.0	0.077308215	0.054990593	0.07700759	0.060346294	0.077140525	0.07611752	0.06545946	0.08815259	0.07737732	0.061702807
0.0	0.0054297135	0.0076195835	0.009189095	0.006233323	0.012558649	0.00742419	0.008630948	0.0103682205	0.01084252	0.011361693
0.0	0.011521675	0.021083103	0.024563449	0.017818337	0.03111248	0.01423781	0.020780157	0.022541778	0.032863975	0.030618941
0.0	0.001301051	0.0019948075	0.0016146518	0.001783408	0.0030632566	0.0015948291	0.0013699254	0.0012670682	0.0009217418	0.0019978543
0.0	0.013737048	0.026278846	0.015801437	0.032895416	0.028535955	0.016235817	0.02234033	0.032950148	0.03168071	0.025398504
0.0	0.0093714995	0.0077651017	0.010681451	0.013941176	0.018096594	0.010483703	0.008490119	0.015955633	0.013847829	0.010239672
0.0	5.3680556e-05	3.365127e-05	3.2616554e-05	0.00012920077	0.00013188545	9.847797e-05	8.8764304e-05	0.00011634391	0.00020311843	5.923972e-05
0.0	0.025450762	0.0187333	0.023065608	0.020074185	0.03221018	0.030463781	0.018228015	0.021448217	0.012844374	0.021885186
0.0	3.62488e-05	9.6874464e-05	4.5694484e-05	0.0002493119	0.0001637327	4.563434e-05	7.4551324e-05	9.424119e-05	9.242078e-05	7.2328105e-05
0.0	0.006394856	0.010433284	0.007319667	0.016317198	0.01355722	0.0072469288	0.009397591	0.010507151	0.010382757	0.009033844
0.0	0.006405852	0.010453883	0.007351187	0.016359936	0.013616666	0.0072642425	0.009332915	0.010504782	0.010412539	0.009049558
0.0	0.013384812	0.011498704	0.0106436545	0.007976875	0.0044430657	0.008267394	0.010370207	0.009690504	0.010159938	0.009453791
0.0	0.5326517	0.5344734	0.5439519	0.52422625	0.53539735	0.53843355	0.5454878	0.54692847	0.5444873	0.53577363
0.0	0.0067158476	0.012446958	0.012465169	0.0079274755	0.011025528	0.0057653417	0.014315887	0.008778728	0.01608796	0.007885025
0.0	2.9896026e-05	8.004105e-05	4.106986e-05	4.2564745e-05	9.679173e-05	6.061353e-05	0.00012718812	0.00011386216	9.295152e-05	5.8651975e-05
0.0	0.5346207	0.53497714	0.544656	0.5238287	0.5366514	0.53820527	0.545202	0.5449576	0.5442133	0.53540945
0.0	0.011382027	0.0042968635	0.0097187925	0.014306705	0.008928143	0.0069823023	0.0097005945	0.009110795	0.011492874	0.012478848
0.0	0.064555325	0.05835741	0.06865622	0.07265843	0.07986308	0.06532808	0.069833554	0.073248915	0.074998006	0.068064615
0.0	0.20874433	0.23635003	0.23965238	0.19606543	0.2538443	0.20200749	0.23483217	0.21552584	0.28264368	0.2389696
0.0	6.116649e-05	0.00010124814	6.570768e-05	3.0835585e-05	0.00024267899	4.6027646e-05	7.626165e-05	5.5142726e-05	0.00030272797	0.00012116962
0.0	0.048374813	0.07573145	0.0505744	0.04786163	0.061028674	0.06458361	0.07885629	0.06427602	0.06953954	0.069482066
0.0	0.0072078253	0.010403404	0.007443943	0.004148187	0.006492174	0.007672443	0.01157158	0.010624104	0.01289237	0.0127159
0.0	5.408783e-05	0.0001031993	5.139387e-05	3.4195495e-05	2.5910142e-05	6.84873e-05	0.000106693675	4.700839e-05	8.937652e-05	0.00011230668
0.0	0.011236315	0.008106212	0.009038469	0.011307227	0.015768753	0.010432905	0.009298502	0.011630757	0.008998151	0.0031279533
0.0	0.011143877	0.008041358	0.009020233	0.011259187	0.015637916	0.010468044	0.0093009	0.011535607	0.00891247	0.003108642
0.0	0.07662121	0.07981665	0.061876122	0.08105551	0.07526012	0.060724888	0.051698364	0.07790847	0.04919312	0.066552185
0.0	0.53438854	0.5359873	0.54391414	0.52332705	0.5371891	0.53863037	0.54538107	0.54482305	0.54446936	0.5356131
0.0	0.012027699	0.016439902	0.0049692714	0.011576451	0.013519798	0.0050067604	0.0054505155	0.01812338	0.0047346363	0.008805975
0.0	0.00011646468	0.00013523911	4.6979705e-05	0.00015825895	0.00010655671	4.6621637e-05	2.3942408e-05	0.00011216905	2.0176221e-05	6.686473e-05
0.0	4.2053787e-05	5.7535603e-05	6.1252234e-05	8.649635e-05	8.760018e-05	9.6342446e-05	0.00011471144	5.6945424e-05	5.5802702e-05	0.00010080442
0.0	0.02906602	0.07756221	0.0779147	0.06343852	0.051971342	0.05441708	0.096935116	0.07126241	0.07884728	0.06841978
0.0	0.07427413	0.06933326	0.07348201	0.06809589	0.05644011	0.073204584	0.07281326	0.08057343	0.07778883	0.05016567
0.0	0.5318762	0.5341304	0.5436896	0.52293646	0.5350366	0.5382643	0.54398894	0.5447569	0.54402304	0.5344156
0.0	0.009657247	0.0062122983	0.011265314	0.009894896	0.0050110854	0.007961916	0.011125134	0.010325039	0.016575757	0.002784499
0.0	0.000103526334	7.9410114e-05	8.9560635e-05	8.190269e-05	3.6271584e-05	9.397189e-05	8.588878e-05	0.00012746482	0.000111625195	2.3394778e-05
0.0	0.5343656	0.5359967	0.5441291	0.5231267	0.5363352	0.5384853	0.54514384	0.54473114	0.54407275	0.53524846
0.0	0.00203472	0.010020564	0.01098185	0.010997242	0.0073967096	0.00560381	0.01639877	0.0059058038	0.010536998	0.0086830715
0.0	3.2850126e-06	0.000121293546	0.00011179734	6.281182e-05	2.6730455e-05	3.1024923e-05	0.00025637625	8.006372e-05	0.000117503005	7.418327e-05
0.0	0.010832653	0.010908016	0.009172009	0.007968992	0.011103185	0.00931615	0.006713071	0.01260796	0.012639449	0.010147836
0.0	0.08022343	0.07859606	0.0795025	0.06929178	0.07366564	0.055118594	0.07535361	0.068481654	0.056285854	0.06752784
0.0	0.5340468	0.5347036	0.5431326	0.5229802	0.5357158	0.5386411	0.5437298	0.5432054	0.5437894	0.5346898
0.0	0.009978001	0.009473173	0.006336234	0.0055009695	0.010513989	0.010090591	0.0061315536	0.017320845	0.021371525	0.011737313
0.0	0.16673402	0.19641098	0.1844052	0.17385435	0.22586194	0.18014021	0.17810516	0.18791075	0.22967874	0.19423264
0.0	0.5339717	0.5359356	0.54451215	0.52518225	0.5369974	0.5384054	0.54590964	0.54503256	0.5436314	0.5366051
0.0	0.5335415	0.5346633	0.5415815	0.52231455	0.53531	0.53650355	0.54361635	0.54480815	0.54508066	0.5348275
0.0	0.0074153515	0.0082774125	0.007684095	0.011169911	0.003202727	0.010744176	0.004501934	0.023774887	0.009369039	0.004945282
0.0	0.007419732	0.008268641	0.007640499	0.011120287	0.0031863614	0.010747055	0.004482672	0.023693739	0.009392106	0.004931965
0.0	0.052219067	0.0631184	0.055287786	0.062753305	0.06938421	0.069653556	0.070034415	0.0956718	0.0711067	0.058914747
0.0	0.008671033	0.0059438604	0.012061715	0.0068750656	0.006120275	0.0064359466	0.008238938	0.018296635	0.006923534	0.007609351
0.0	2.7782127e-05	5.5849494e-05	3.091373e-05	6.031474e-05	7.8415156e-05	7.7912926e-05	7.417308e-05	0.00024636576	7.9483674e-05	4.2416803e-05
0.0	0.0055908263	0.0079515055	0.006031607	0.008092727	0.009429437	0.009425505	0.009309727	0.016874237	0.00968036	0.006950256
0.0	0.011271429	0.0032647233	0.0042396863	0.0046782843	0.010265094	0.009786487	0.017803773	0.0048861913	0.013806878	0.009678723
0.0	0.01371305	0.0067627076	0.0073687024	0.007546862	0.012159403	0.008299346	0.015818197	0.006774507	0.012275986	0.01099338
0.0	0.0168317	0.0137447445	0.012559188	0.011941413	0.014273632	0.007003152	0.014008039	0.0094605945	0.010804904	0.012457048
0.0	0.00015987716	0.00011692146	9.205637e-05	0.000107790846	0.000119977114	7.893989e-05	0.00015270614	0.000104649705	8.232851e-05	0.000119774
0.0	0.007080527	0.008001681	0.005279874	0.0048405034	0.005949543	0.01221041	0.0069976896	0.009895429	0.006361331	0.007520846
0.0	0.049277097	0.06355893	0.05514793	0.055700094	0.05674482	0.08036283	0.065266	0.078710005	0.058802027	0.07063109
0.0	0.5338491	0.53486216	0.54344416	0.5228474	0.5356993	0.537897	0.54397047	0.5438027	0.5439721	0.5348247
0.0	0.012331594	0.008573792	0.0026403354	0.004132123	0.007741345	0.011852808	0.00402845	0.00972482	0.0062928237	0.006072458
0.0	0.27905107	0.2774852	0.24526326	0.24253666	0.22284079	0.27593273	0.2475714	0.28313094	0.27307224	0.27815425
0.0	0.014543273	0.011912468	0.0068724095	0.008419237	0.007984787	0.012430755	0.008443271	0.014279732	0.016545005	0.010367383
0.0	8.236887e-05	4.365657e-05	6.371536e-05	6.4225154e-05	3.1994045e-05	9.9213066e-05	6.86731e-05	0.000117443626	0.00022633423	4.3926517e-05
0.0	4.685756e-05	0.00018890802	9.851882e-05	8.1263664e-05	0.00012821781	5.317336e-05	0.000110438006	5.954403e-05	0.00022763273	6.512379e-05
0.0	0.0072618015	0.009794022	0.009247139	0.011271924	0.0073145884	0.009590316	0.011215286	0.010004276	0.011944002	0.009193333
0.0	0.058322635	0.056811575	0.07890019	0.065146856	0.085868165	0.08274731	0.08819561	0.08431179	0.08864038	0.067712
0.0	0.5350197	0.53475493	0.5439324	0.52294177	0.53624874	0.5384468	0.54552215	0.5442865	0.5444005	0.53508246
0.0	0.0100634685	0.0102473395	0.007581901	0.010400866	0.0047983355	0.0082006985	0.008675604	0.0076752827	0.009823388	0.012551308
0.0	2.7011229e-05	2.6987029e-05	0.00013544934	0.00013962568	0.00010521424	4.5476903e-05	9.916048e-05	0.00015291962	0.00020339867	0.00011787928
0.0	0.009032299	0.0076947915	0.014290933	0.016598804	0.00979503	0.0096917525	0.009360342	0.01118556	0.021577233	0.012916515
0.0	0.0009224306	0.0026375868	0.0017948237	0.0016008051	0.0013326337	0.0027396285	0.0025398205	0.0018220831	0.0024146652	0.0016687124
0.0	0.0018250515	0.0024818175	0.0007205794	0.0014073324	0.0018627731	0.0012561429	0.003594576	0.002641962	0.0015545039	0.001859616
0.0	0.015776621	0.023727931	0.018690288	0.025999798	0.028157422	0.03129627	0.025938418	0.020929564	0.026611451	0.023502862
0.0	0.026766855	0.029754683	0.015057749	0.021889862	0.024450736	0.022472702	0.021905009	0.023533043	0.017840432	0.01586324
0.0	0.009415818	0.010115461	0.011798546	0.009229118	0.012719612	0.0071694483	0.010744266	0.012048863	0.013609245	0.011237146
0.0	0.008337071	0.008732843	0.013147224	0.009702972	0.010556469	0.0046486496	0.011184357	0.01096966	0.014687498	0.010197819
0.0	0.06972776	0.072240524	0.08237333	0.08134633	0.07152829	0.062318984	0.07849647	0.08851809	0.08412432	0.073162295
0.0	0.010655949	0.011562268	0.010429253	0.008582174	0.01494771	0.010914602	0.0102404505	0.013162347	0.012596165	0.012313161
0.0	9.9037825e-05	9.237329e-05	3.5038152e-05	0.00014215967	0.00013195614	9.33686e-05	0.00011918747	0.00017639007	8.064208e-05	0.000113300805
0.0	0.007993801	0.011193785	0.011033794	0.011523	0.012119799	0.01193409	0.011760894	0.013789138	0.0139723215	0.0095395595
0.0	0.010189356	0.012653512	0.011371188	0.01643917	0.017253568	0.010075956	0.012708953	0.01500557	0.017203616	0.011262553
0.0	0.0077184243	0.011558476	0.0109525705	0.0049963715	0.01223879	0.012674309	0.011541214	0.008318634	0.011848223	0.008168776
0.0	4.913012e-05	7.677798e-05	3.7334736e-05	4.0175255e-05	6.84183e-05	6.95052e-05	0.00011823818	0.00016094986	0.00014723733	0.00010503411
0.0	0.5346283	0.53478986	0.5437277	0.5229294	0.5359665	0.53810996	0.544296	0.5440882	0.5437295	0.53480583
0.0	0.018219236	0.024986772	0.02399213	0.025019065	0.019966828	0.028280783	0.023070563	0.028494174	0.034212846	0.020826474
0.0	0.02371289	0.025683727	0.020409508	0.02572566	0.029204447	0.022962244	0.037206713	0.032177575	0.034073934	0.022829598
0.0	0.532295	0.53422225	0.54434985	0.52373934	0.5349241	0.5387947	0.5447972	0.54567766	0.5443822	0.53502786
0.0	0.0060555497	0.009697979	0.008276222	0.009472134	0.012145899	0.010022759	0.004687461	0.011511437	0.019156726	0.009671308
0.0	5.164472e-05	0.00010441088	7.5070035e-05	5.088959e-05	0.00013596372	0.00010451198	5.3194457e-05	6.8902096e-05	0.00011833045	2.652085e-05
0.0	0.535048	0.5353564	0.5447284	0.5239737	0.537076	0.53773046	0.5455769	0.5442327	0.5440165	0.5347882
0.0	0.011444112	0.012567487	0.009133794	0.014515778	0.023569351	0.0096253855	0.013376722	0.018166076	0.010593783	0.007684647
0.0	0.05762858	0.077783085	0.073678985	0.077510394	0.07653102	0.07569341	0.07924922	0.075532265	0.080233715	0.0675609
0.0	0.53439605	0.5346816	0.54411244	0.52197313	0.53547996	0.5386733	0.54541844	0.5428352	0.5432032	0.53438896
0.0	0.5346692	0.5358682	0.54379797	0.52287966	0.53676295	0.5381032	0.54576844	0.5432467	0.54355663	0.53537023
0.0	0.009886873	0.012122796	0.01097306	0.007982687	0.01132172	0.007974241	0.010178273	0.0085226465	0.016255867	0.011138162
0.0	0.0946561	0.093041085	0.09968842	0.11633064	0.105972186	0.11511787	0.08344889	0.08782325	0.1285827	0.1146841
0.0	0.09439476	0.09292904	0.09928955	0.11600832	0.10601533	0.11474979	0.083353125	0.087678984	0.1281621	0.11479205
0.0	0.53403026	0.5346364	0.545272	0.5251041	0.5364272	0.5387839	0.54534036	0.54367214	0.5448865	0.5350793
0.0	0.009073793	0.010286258	0.00980973	0.014067595	0.008657403	0.010376805	0.008786656	0.0189221	0.013519945	0.00813715
0.0	0.009065085	0.010239755	0.009773381	0.013929972	0.00861532	0.010402486	0.008722835	0.018932538	0.013424352	0.008148849
0.0	0.053065587	0.05033322	0.04742723	0.040051684	0.05607056	0.04762108	0.04342015	0.047447678	0.056189027	0.041446377
0.0	0.1446944	0.12928163	0.11119934	0.13336557	0.11229405	0.11744529	0.1044411	0.15475829	0.16481833	0.13540724
0.0	0.06656858	0.07386231	0.06597106	0.06652863	0.066089444	0.07099126	0.06524145	0.07230957	0.072239995	0.08080344
0.0	0.5344639	0.5357652	0.5437315	0.52331835	0.5365801	0.5385584	0.5457411	0.5443347	0.5442998	0.5350865
0.0	0.0062316367	0.009741457	0.006759912	0.011652846	0.0060346946	0.011522723	0.010631064	0.008423028	0.013723397	0.0098951105
0.0	6.8545254e-05	0.00010080134	5.9698108e-05	7.505064e-05	6.5325636e-05	8.369709e-05	5.6843586e-05	8.459054e-05	8.436586e-05	0.00013915145
0.0	0.076174356	0.059559043	0.06530128	0.06956359	0.046748433	0.08509674	0.07716237	0.085313395	0.07596586	0.06060441
0.0	0.060414672	0.06174885	0.07407214	0.0811126	0.08708466	0.07038313	0.082215495	0.07860124	0.09646416	0.07906344
0.0	0.5308045	0.53434926	0.5429888	0.5240064	0.5352334	0.5379855	0.5438055	0.5450068	0.5448705	0.53432226
0.0	0.0064243977	0.00795418	0.011110554	0.010869924	0.014351762	0.009265058	0.010574768	0.013748507	0.015414389	0.0111952415
0.0	4.7703936e-05	5.1458403e-05	9.230874e-05	0.00015868357	0.00018574891	8.102889e-05	0.00013614717	0.00011600315	0.00025460534	0.0001280939
0.0	0.5339962	0.5355975	0.54381156	0.5233038	0.53639066	0.53829145	0.5450122	0.5446619	0.54406893	0.5347355
0.0	0.010942421	0.011362881	0.0066482984	0.00968731	0.006585397	0.011946405	0.011650682	0.01495047	0.012849031	0.0092123775
0.0	0.00011391201	4.4981192e-05	5.7459332e-05	8.873705e-05	1.8099621e-05	0.00016649792	0.00010696872	0.00015853414	0.00010202785	4.7124595e-05
0.0	0.08396655	0.08121477	0.064183764	0.06922038	0.06862447	0.060747877	0.08062938	0.08044914	0.08777013	0.07229636
0.0	0.01351697	0.012728148	0.007946556	0.009709444	0.009238074	0.0073117055	0.0121193705	0.012159215	0.014374707	0.010163405
0.0	0.013525874	0.012722583	0.007986268	0.0096631	0.009218542	0.007305129	0.012203907	0.0121587	0.014343918	0.010135678
0.0	0.06910987	0.063815825	0.08046166	0.07200176	0.082496196	0.071512975	0.085570514	0.071522675	0.08340101	0.072057955
0.0	0.009385907	0.008115127	0.012119126	0.010449252	0.013038807	0.009900106	0.013556499	0.009755128	0.013053966	0.010100918
0.0	0.009392106	0.008111565	0.0121794315	0.010399413	0.013011344	0.009891229	0.013650915	0.009754714	0.01302597	0.010073364
0.0	0.07468764	0.0869142	0.061697796	0.06701108	0.0731612	0.08387615	0.0639596	0.071364224	0.06555642	0.07161126
0.0	0.00010572263	0.00018721458	4.6476704e-05	7.711198e-05	9.575133e-05	0.0001575525	5.2776188e-05	8.0495636e-05	5.857316e-05	8.806746e-05
0.0	0.010294829	0.013793451	0.006519676	0.005848721	0.014586952	0.013478156	0.005025116	0.01509203	0.005640181	0.011728567
0.0	0.0145550035	0.011967243	0.010414194	0.0136713395	0.005841832	0.011835914	0.012666452	0.025169773	0.012050361	0.012102922
0.0	0.014515225	0.01201289	0.010465584	0.0137378555	0.0058455667	0.011787332	0.012632868	0.025251906	0.012080292	0.012115928
0.0	0.5346722	0.5354004	0.5447887	0.5235021	0.5362194	0.538175	0.54470503	0.5440071	0.54469603	0.5345527
0.0	0.008519274	0.006519549	0.0043423674	0.011831737	0.009339998	0.010188052	0.010931217	0.013197102	0.029004704	0.016516678
0.0	0.06426548	0.07167901	0.04220335	0.071627945	0.07782077	0.05444555	0.08547878	0.08465493	0.11046582	0.083223864
0.0	6.0078004e-05	9.000849e-05	1.14489e-05	9.9066914e-05	0.00012096125	3.1084983e-05	0.00015797175	0.00015390557	0.00043206313	0.00015572274
0.0	0.061584573	0.062369145	0.07495642	0.090053365	0.06344198	0.085622296	0.065935135	0.07452172	0.08917188	0.059978966
0.0	0.007582579	0.007774115	0.010663286	0.015833298	0.007967357	0.013867371	0.008379479	0.010532957	0.014780407	0.007164315
0.0	0.07508004	0.03849884	0.060727555	0.083990194	0.08821133	0.08381313	0.058402713	0.064109705	0.07051977	0.06264777
0.0	0.0012012984	0.002902233	0.00049818226	0.001641257	0.002040496	0.0012539201	0.0008578962	0.0023817986	0.0011499297	0.002343168
0.0	0.018209182	0.023677712	0.022924313	0.024307862	0.027992785	0.015470082	0.017341632	0.031209543	0.035924435	0.026624998
0.0	0.06479061	0.07166714	0.06411594	0.07845125	0.06451058	0.07179208	0.07782017	0.07223402	0.08269208	0.06409392
0.0	0.06980571	0.06943055	0.07026537	0.081661716	0.07004327	0.07527602	0.08055437	0.09008725	0.09573614	0.06947365
0.0	0.007737248	0.010298803	0.010800049	0.0086411545	0.012591403	0.010250823	0.009799983	0.016841235	0.017882608	0.011654505
0.0	0.0214885	0.025919883	0.010286655	0.02452281	0.03161725	0.030750621	0.017787836	0.032793388	0.01826578	0.02656265
0.0	0.23085801	0.23227172	0.226721	0.21441898	0.20603637	0.22515494	0.23493858	0.25328818	0.26083517	0.2242939
0.0	4.8388723e-05	0.00010457838	6.022393e-05	8.2564846e-05	6.446138e-05	0.000116935626	7.116543e-05	0.00022252135	0.00024895705	5.5906403e-05
0.0	0.009622703	0.011364302	0.010113637	0.009546339	0.008789306	0.00919667	0.011403316	0.010695211	0.01223527	0.009494525
0.0	0.009628576	0.011475713	0.010158695	0.009494754	0.008816591	0.009281816	0.011443821	0.010765564	0.012242901	0.009489163
0.0	0.009790891	0.005917009	0.007407002	0.014719945	0.0112355575	0.007554509	0.008174983	0.013980378	0.018881118	0.010384795
0.0	0.0011388172	0.002946377	0.0017520874	0.0026058943	0.0014269386	0.0031030788	0.002659831	0.0024272131	0.004434864	0.0018535914
0.0	0.0023369917	0.0025690333	0.0024817348	0.0029992284	0.0013760534	0.0027811856	0.0026279544	0.0034543902	0.0042602066	0.0016881146
0.0	0.014971312	0.032478582	0.018865256	0.03547495	0.035346735	0.0289275	0.028396513	0.026245622	0.04284997	0.02793567
0.0	0.021882946	0.028074468	0.02504416	0.022021905	0.014935612	0.029955424	0.02798423	0.028419016	0.029199487	0.021534806
0.0	0.0074666836	0.012339918	0.012991825	0.015332004	0.014618025	0.010597538	0.013613202	0.01573437	0.01658932	0.011676561
0.0	0.027177066	0.026072409	0.025843598	0.026539885	0.03212356	0.0290669	0.037224602	0.032026578	0.04161608	0.028253175
0.0	0.0115055675	0.011078667	0.011177751	0.013839334	0.012991524	0.009777637	0.013134232	0.014531673	0.017460162	0.010537718
0.0	0.023608822	0.029316355	0.027050773	0.024402224	0.01872773	0.031661343	0.032504898	0.036139686	0.036779657	0.02482002
0.0	0.0021216029	0.0023819269	0.002352314	0.001891672	0.002191716	0.0018363118	0.002012993	0.0023816966	0.0031903791	0.0023610496
0.0	0.019028889	0.021956215	0.029246133	0.01444452	0.01946988	0.021027014	0.019239796	0.02785922	0.039849073	0.030923702
0.0	0.023803834	0.01643725	0.017421283	0.027267268	0.030759566	0.022320779	0.02510313	0.035734102	0.03506943	0.0300357
0.0	0.011395857	0.007122005	0.008369314	0.014540888	0.014701955	0.008575916	0.008335952	0.016960885	0.016701587	0.010494175
0.0	0.5331757	0.5347781	0.5449377	0.5227416	0.53450036	0.5403085	0.5432144	0.54441744	0.5466343	0.5341099
0.0	0.53185505	0.5360323	0.54350597	0.52535486	0.53660923	0.5369743	0.5449996	0.5456922	0.54385185	0.534965
0.0	0.5348209	0.53410494	0.5438331	0.52514976	0.53650266	0.5371852	0.5458709	0.54389024	0.5434179	0.5341101
0.0	0.069704056	0.105067596	0.092149794	0.10843391	0.11699392	0.09380374	0.08043443	0.066004746	0.10515764	0.098099865
0.0	0.53400743	0.5353451	0.5442746	0.52507854	0.53698	0.5368545	0.5459982	0.5449059	0.5453395	0.53644544
0.0	0.5348884	0.5365864	0.5445553	0.5257206	0.53719556	0.5387062	0.54659134	0.54617286	0.5457642	0.5377434
0.0	0.5354899	0.5347752	0.5428851	0.52386296	0.53633785	0.5378077	0.5431265	0.5442015	0.5446998	0.53427917
0.0	0.535851	0.5354228	0.54357713	0.5233794	0.5367978	0.5374287	0.54429674	0.5459377	0.54579663	0.5352219
0.0	0.53461885	0.5354092	0.54329634	0.5239527	0.5362143	0.5376213	0.5423368	0.5442968	0.5442209	0.53491265
0.0	0.5353855	0.5358208	0.5448785	0.523902	0.5371417	0.5381402	0.5437367	0.5452103	0.54372555	0.5359274
0.0	0.14939395	0.13002434	0.15453033	0.14647469	0.12738395	0.11372475	0.15772234	0.15602507	0.15194647	0.12964134
0.0	0.06951128	0.104552805	0.09189377	0.107907064	0.11686702	0.09401176	0.08074225	0.06612282	0.10571272	0.0975098
0.0	0.53372014	0.536461	0.54354644	0.52460146	0.53696567	0.53713375	0.54553956	0.5448692	0.5444566	0.53603953
0.0	0.53414285	0.5347528	0.54343015	0.52300227	0.5353413	0.538815	0.5444878	0.5424109	0.54373944	0.5343113
0.0	0.5342041	0.53475255	0.5439376	0.5244501	0.5370049	0.5392163	0.5458871	0.54526603	0.5448332	0.53633314
0.0	0.5344328	0.5345717	0.5433608	0.5242612	0.53635013	0.5392322	0.546008	0.5448287	0.54439074	0.53599846
0.0	0.5327216	0.5359874	0.5446053	0.52495277	0.53650993	0.5381707	0.5452518	0.5446104	0.54426986	0.5358956
0.0	0.0697406	0.104617275	0.092553966	0.10881012	0.117374	0.09420653	0.080981255	0.06598912	0.10536836	0.09800924
0.0	0.008366097	0.011491964	0.008557954	0.01263259	0.009464689	0.008314626	0.00760275	0.0074210353	0.012557402	0.0088647045
0.0	0.1510203	0.14441957	0.14477387	0.15489483	0.16911325	0.13612439	0.14316003	0.1607461	0.013660034	0.15648451
0.0	0.53257346	0.53549176	0.5451778	0.52475303	0.5370196	0.53820336	0.54496133	0.54583734	0.54360604	0.53508437
0.0	0.1517823	0.15987049	0.1485844	0.14948086	0.15159675	0.14025234	0.16845149	0.1673868	0.15958078	0.15559389
0.0	0.5341158	0.53551245	0.54468685	0.5245457	0.5358782	0.5374439	0.5463216	0.54551595	0.5445365	0.535486
0.0	0.20564266	0.21472566	0.22407137	0.22622238	0.24297267	0.1986636	0.21230565	0.2387908	0.23423502	0.20156085
0.0	0.011236876	0.0125520285	0.01141342	0.014378194	0.018026015	0.008355233	0.01055164	0.013981817	0.014891723	0.011172509
0.0	0.5328977	0.53689146	0.54500556	0.5261594	0.53768027	0.53900015	0.54500085	0.5449004	0.54429907	0.53581184
0.0	0.53507227	0.53581524	0.54178256	0.52208835	0.53646785	0.5390518	0.5454086	0.5452465	0.54711574	0.53576654
0.0	0.53690517	0.53833157	0.5443505	0.5230556	0.5372493	0.53696984	0.5455761	0.544866	0.5463844	0.53697145
0.0	0.5336623	0.535882	0.5441557	0.52496845	0.5378385	0.5386875	0.54475695	0.54487544	0.54527485	0.5353259
0.0	0.5308899	0.5349243	0.5446457	0.524324	0.53714263	0.5365697	0.5430614	0.54513973	0.5448257	0.5347643
0.0	0.53477466	0.53486687	0.54354215	0.5230722	0.535166	0.5377901	0.545347	0.54458743	0.5437282	0.5360209
0.0	0.53297764	0.53571975	0.54597366	0.5251469	0.53676325	0.53719926	0.54488415	0.54479855	0.54517365	0.5347807
0.0	0.12708017	0.122772254	0.084246136	0.11092969	0.10552095	0.106042005	0.08385087	0.11709875	0.1194467	0.114211746
0.0	0.53278136	0.53605264	0.5447228	0.5243081	0.5359725	0.53793085	0.54449636	0.54467773	0.5447192	0.53564227
0.0	0.5361173	0.5355895	0.5404004	0.5244088	0.53778607	0.54072076	0.5461248	0.5459746	0.5432721	0.53805226
0.0	0.11956067	0.1428898	0.095392495	0.14768581	0.13772455	0.17098609	0.17565224	0.14779232	0.17815931	0.15276006
0.0	0.5339454	0.5352594	0.5443048	0.5243187	0.5363379	0.5382024	0.545002	0.5454303	0.5441668	0.5354542
0.0	0.53361815	0.5350938	0.5439624	0.5234486	0.5356718	0.53896713	0.54500467	0.5445948	0.54444426	0.53529614
0.0	0.53312826	0.5352797	0.54416776	0.5238069	0.5364756	0.53918797	0.54490733	0.54397184	0.54442424	0.5351833
0.0	0.53406966	0.5341304	0.5434999	0.5229217	0.5355619	0.53819954	0.5442736	0.54442257	0.5458171	0.53399795
0.0	0.53356457	0.5355005	0.54462427	0.5249669	0.5373635	0.5381684	0.5449037	0.545086	0.54405427	0.5353941
0.0	0.53364325	0.5359168	0.5440787	0.5241176	0.5360262	0.5391337	0.5452051	0.544602	0.54530066	0.53518224
0.0	0.093636654	0.110374026	0.0975239	0.11578171	0.12632589	0.10652792	0.10679241	0.119948134	0.08490282	0.08969706
0.0	0.53282124	0.5347596	0.5449377	0.5243916	0.53523105	0.53959966	0.54483354	0.54473853	0.5444811	0.53471476
0.0	0.5332772	0.53633237	0.5443139	0.52405024	0.5342091	0.53912467	0.5447883	0.5431675	0.5453054	0.53488326
0.0	0.5372163	0.5370466	0.5469345	0.52549875	0.53962266	0.539688	0.54879516	0.5480091	0.54519504	0.53818846
0.0	0.5342602	0.5369833	0.5439377	0.5260097	0.5372507	0.5388441	0.5450962	0.54489166	0.54479843	0.5363612
0.0	0.53471076	0.5356414	0.5458076	0.52475405	0.5371903	0.5384998	0.54508835	0.5438987	0.545267	0.5362044
0.0	0.15175757	0.14895989	0.17166871	0.15851931	0.16249336	0.14003006	0.15163146	0.17448683	0.15997069	0.13474691
0.0	0.5356899	0.53559875	0.54414386	0.52560765	0.5370483	0.53735495	0.54456043	0.54588723	0.5447028	0.5356508
0.0	0.5339942	0.5352573	0.5443053	0.52532405	0.53733224	0.5387516	0.5446998	0.5444822	0.5445452	0.5372776
0.0	0.5338564	0.5346259	0.5435244	0.5249492	0.5374936	0.53845906	0.54576856	0.5451446	0.54347	0.53755295
0.0	0.5333134	0.5360642	0.5440583	0.52523685	0.5364062	0.53826964	0.54594916	0.5456702	0.54537207	0.5362875
0.0	0.53468615	0.53546757	0.54389215	0.52415055	0.5359477	0.53691083	0.5437373	0.5444443	0.5447708	0.5355184
0.0	0.5338267	0.53433913	0.5440988	0.52338964	0.5359386	0.53701013	0.5421751	0.54280037	0.54393107	0.53407246
0.0	0.53488183	0.53517634	0.54342556	0.52431285	0.5365202	0.5380588	0.5442502	0.54508764	0.5451032	0.5351031
0.0	0.5332441	0.5345103	0.54357344	0.52385145	0.537277	0.53788525	0.5432051	0.5440185	0.5444682	0.5336663
0.0	0.5351993	0.5345491	0.5435674	0.52272326	0.5355598	0.5376775	0.54412496	0.5434151	0.5449267	0.5332823
0.0	0.5344741	0.5349414	0.542859	0.5237254	0.5367509	0.53741044	0.54270357	0.5443933	0.5451173	0.5345583
0.0	0.5355217	0.5349484	0.5438539	0.52328765	0.5365099	0.53768754	0.5440759	0.54418784	0.54456896	0.5348415
0.0	0.5346389	0.53524536	0.5434964	0.52373916	0.53700507	0.5385346	0.5426913	0.5442755	0.5450327	0.5351022
0.0	0.53501743	0.5356525	0.54419184	0.52380264	0.5365461	0.53772944	0.54343855	0.5442165	0.54413927	0.5359193
0.0	0.533976	0.5346153	0.54452837	0.52339244	0.5361935	0.5368707	0.54327774	0.54388815	0.543947	0.53468853
0.0	0.5352058	0.5356604	0.543881	0.52414143	0.5368933	0.5378494	0.5430042	0.54482836	0.54441595	0.53541505
0.0	0.5347544	0.53480285	0.5433787	0.5238702	0.5364793	0.5371011	0.5430461	0.54405135	0.5448667	0.53458023
0.0	0.5337243	0.53467375	0.5441808	0.52412987	0.535839	0.53666186	0.5418944	0.54374635	0.54413426	0.53552425
0.0	0.5340522	0.5345894	0.54284877	0.5237268	0.53551996	0.5371922	0.54287183	0.54403687	0.5446401	0.53494185
0.0	0.5350619	0.53555727	0.5439162	0.52451146	0.5368474	0.53787434	0.5430557	0.54522234	0.5451787	0.5352694
0.0	0.5349689	0.5347657	0.5425074	0.5229614	0.53631234	0.5372565	0.54264635	0.5444183	0.5453242	0.5341271
0.0	0.5342281	0.53534347	0.5434548	0.5234925	0.53672737	0.5386083	0.5432243	0.54352456	0.5451522	0.5347849
0.0	0.5351097	0.53529507	0.543416	0.5244906	0.53691226	0.53894544	0.54341024	0.54474247	0.5455411	0.5355568
0.0	0.5346137	0.5342506	0.54427755	0.5231666	0.53610563	0.537836	0.5439423	0.5435519	0.54558134	0.5339768
0.0	0.5353351	0.53567326	0.5449772	0.5245796	0.5375607	0.5376194	0.54668206	0.546175	0.54345	0.53689194
0.0	0.53319484	0.5353567	0.5456987	0.5246009	0.537566	0.5396185	0.543638	0.5446493	0.5449051	0.53593147
0.0	0.53341925	0.5352498	0.5443681	0.52447104	0.536199	0.5390863	0.54530245	0.5450321	0.5444833	0.5360639
0.0	0.53362393	0.5352474	0.5448495	0.52432066	0.5365909	0.53924435	0.545205	0.5451593	0.54442996	0.53520495
0.0	0.53320247	0.5341727	0.54374516	0.5228904	0.5357484	0.53873205	0.5443936	0.5437957	0.54362965	0.53432
0.0	0.5334974	0.53390723	0.5443653	0.5237116	0.538354	0.5386097	0.54376143	0.54632336	0.5443643	0.53425246
0.0	0.5331736	0.5353021	0.5433336	0.5255339	0.5378523	0.5382848	0.5461103	0.5462319	0.5448064	0.5359675
0.0	0.5335692	0.53192395	0.5408327	0.5227207	0.5360491	0.5380549	0.545927	0.5436118	0.5439483	0.53492266
0.0	0.53356415	0.53596056	0.5461151	0.52386475	0.53770524	0.53767174	0.5445759	0.54572225	0.54407185	0.5368324
0.0	0.53504765	0.53392506	0.54368013	0.5228488	0.53574044	0.53715694	0.5446755	0.54414403	0.5459494	0.5335381
0.0	0.006447388	0.011340246	0.008366489	0.008647509	0.01547372	0.009926184	0.008598435	0.0069509475	0.012653441	0.010727696
0.0	0.06973018	0.105495974	0.09268595	0.10945789	0.118210025	0.093945585	0.08170119	0.06652387	0.10609375	0.0986977
0.0	0.006443522	0.011295676	0.008430335	0.008559448	0.015402068	0.009907344	0.008572832	0.006928119	0.01264208	0.010660962
0.0	0.5342881	0.53581953	0.5440346	0.5240869	0.5369259	0.5368648	0.54313874	0.5440203	0.5448793	0.5361763
0.0	0.53445464	0.5369644	0.54415214	0.5246522	0.5373487	0.53738487	0.543485	0.54463524	0.5440561	0.5367508
0.0	0.53238684	0.536469	0.54403436	0.5263166	0.53711873	0.53633446	0.5457106	0.54500467	0.5435281	0.5349101
0.0	0.53238684	0.536469	0.54403436	0.5263166	0.53711873	0.53633446	0.5457106	0.54500467	0.5435281	0.5349101
0.0	0.53617126	0.5368621	0.5455194	0.5256681	0.53955394	0.5374102	0.546394	0.5461561	0.5449184	0.5379426
0.0	0.53300756	0.53570485	0.5432917	0.5232341	0.53638285	0.53777426	0.54443717	0.5437748	0.5456977	0.5357458
0.0	0.5354671	0.535955	0.54433423	0.52537745	0.53796583	0.5368288	0.5447411	0.5453636	0.54347754	0.536304
0.0	0.5349485	0.53531146	0.5435781	0.5240547	0.5350932	0.53810096	0.54498625	0.54369766	0.54391235	0.53537834
0.0	0.5348949	0.5358068	0.5446736	0.52428234	0.53889126	0.53697574	0.5451882	0.54470307	0.5449784	0.53690326
0.0	0.08222722	0.09588516	0.108345084	0.094173394	0.057251826	0.09177248	0.112790614	0.07810189	0.14390214	0.11272218
0.0	0.5346121	0.53633296	0.54321206	0.52443326	0.537737	0.53798884	0.5447438	0.54557186	0.5454201	0.5366327
0.0	0.5349922	0.5370031	0.5447463	0.5254555	0.5392704	0.5379575	0.54701495	0.545496	0.5445411	0.53841156
0.0	0.09889428	0.086261615	0.100004375	0.09555944	0.13199238	0.08916202	0.092638105	0.1238975	0.1410566	0.08716183
0.0	0.53423136	0.5349404	0.54476964	0.524055	0.53643143	0.53687364	0.54377234	0.5442498	0.54532796	0.5354253
0.0	0.53588206	0.5364211	0.5451935	0.5258747	0.5388902	0.53792137	0.5446515	0.5451199	0.5443959	0.5376449
0.0	0.5348723	0.5365685	0.54520583	0.5254351	0.53956187	0.5364865	0.54535073	0.5459205	0.5450977	0.53686273
0.0	0.105551265	0.08900884	0.102264866	0.10559082	0.1230469	0.09837414	0.11705037	0.11889187	0.070458114	0.11597422
0.0	0.535493	0.5360816	0.5451725	0.524429	0.5374389	0.5384593	0.5454347	0.5456106	0.54484636	0.53580725
0.0	0.53462785	0.53526366	0.5447205	0.52387595	0.5376929	0.5370198	0.54347247	0.54444915	0.5459848	0.5358007
0.0	0.5357478	0.5367205	0.54585975	0.52348435	0.53774524	0.5371572	0.547916	0.5476294	0.5452809	0.5399422
0.0	0.53429914	0.53670853	0.5440812	0.5254203	0.5375479	0.5375585	0.54818654	0.546885	0.5452647	0.5388122
0.0	0.53448766	0.53678507	0.5448826	0.5251694	0.5376443	0.5375452	0.54616547	0.54568493	0.5460518	0.53637457
0.0	0.53491634	0.5347688	0.5435099	0.5238528	0.53578365	0.5349771	0.5463594	0.54455024	0.5446462	0.53549284
0.0	0.5335198	0.53439313	0.5444029	0.52382123	0.53626204	0.5379981	0.5442078	0.5432359	0.54429054	0.5354824
0.0	0.5342391	0.5362095	0.5458766	0.52364725	0.5361069	0.53913116	0.54457396	0.5464211	0.5472851	0.5377763
0.0	0.5343055	0.5354921	0.54651797	0.52325946	0.53541887	0.5370755	0.5435788	0.54508	0.5432074	0.5361271
0.0	0.5357157	0.5357533	0.5473348	0.5247453	0.5363759	0.5400595	0.54430133	0.5458864	0.5432162	0.5379479
0.0	0.53480864	0.53590596	0.5471904	0.52439827	0.5373992	0.5377243	0.5454505	0.5449519	0.54458606	0.5355792
0.0	0.5370996	0.5380188	0.5468889	0.52753526	0.5383859	0.5387233	0.5442123	0.5448227	0.545401	0.5381899
0.0	0.5330973	0.5357161	0.54416186	0.52471626	0.53666425	0.53855646	0.54397386	0.5434657	0.54415375	0.5355124
0.0	0.53491324	0.5356916	0.54574454	0.5247308	0.53750455	0.540408	0.54696244	0.54526097	0.5461889	0.5362963
0.0	0.5350317	0.5374615	0.54391015	0.52538955	0.5363144	0.53817	0.5462274	0.5448883	0.543389	0.53593355
0.0	0.5357528	0.53561544	0.54459584	0.5250546	0.53609794	0.5383474	0.5458656	0.54571503	0.5449991	0.53702563
0.0	0.5336852	0.5373028	0.54578966	0.52617073	0.53820455	0.5382099	0.5482121	0.54548055	0.5451736	0.5371738
0.0	0.5334771	0.5374852	0.54543644	0.5268499	0.5384974	0.5383133	0.54817146	0.5456481	0.54520434	0.53732085
0.0	0.53476125	0.53704923	0.5445391	0.5253845	0.5365568	0.5370869	0.5439582	0.5448332	0.5457599	0.5361996
0.0	0.09829741	0.08765095	0.08494785	0.109855875	0.14518784	0.11073566	0.1234858	0.102611944	0.09634113	0.10313601
0.0	0.53414124	0.53608966	0.5451867	0.52530974	0.538598	0.5400912	0.5450646	0.5456723	0.5447324	0.5367477
0.0	0.5337991	0.53484577	0.54418546	0.5236081	0.5358526	0.5371625	0.543966	0.54348063	0.5450179	0.53438914
0.0	0.533294	0.535444	0.5446645	0.52402925	0.5368325	0.5373021	0.54481477	0.54402524	0.5441128	0.53482014
0.0	0.53238684	0.536469	0.54403436	0.5263166	0.53711873	0.53633446	0.5457106	0.54500467	0.5435281	0.5349101
0.0	0.5340899	0.5373896	0.5451717	0.52512443	0.5374997	0.5384453	0.54345584	0.54428554	0.54385346	0.5358647
0.0	0.5325541	0.5369052	0.54519945	0.52437127	0.53730917	0.5364082	0.5422126	0.5433868	0.5434605	0.5355014
0.0	0.5319687	0.5355705	0.5453833	0.5234973	0.5357786	0.5377528	0.54283524	0.54319537	0.54414517	0.53582555
0.0	0.5329866	0.53953743	0.5447238	0.5263209	0.53708774	0.5372967	0.5449924	0.5462549	0.54353094	0.5377489
0.0	0.23497961	0.25128496	0.28481194	0.2535096	0.27319768	0.2809355	0.2526804	0.284373	0.23858821	0.26043665
0.0	0.5348065	0.53707826	0.5455802	0.52687716	0.5390842	0.5394224	0.548317	0.5462733	0.545717	0.53810847
0.0	0.5321701	0.53564644	0.5445534	0.5266588	0.5385702	0.5389515	0.5458159	0.5452424	0.5447408	0.53536195
0.0	0.15280494	0.17433585	0.16211393	0.14667994	0.14843898	0.16471742	0.1384233	0.1694025	0.1991567	0.17316884
0.0	0.53557384	0.53501487	0.54497045	0.5236123	0.5356351	0.53705925	0.5452877	0.54441226	0.54339063	0.5350388
0.0	0.53566253	0.53611374	0.54514843	0.52436286	0.5381626	0.5363519	0.5450433	0.5461488	0.54471844	0.53614956
0.0	0.53440773	0.5355331	0.54275036	0.5222542	0.53576237	0.5378966	0.54348224	0.5442966	0.5441478	0.5351451
0.0	0.5337502	0.5341881	0.5416396	0.5228003	0.53528917	0.537248	0.5436405	0.54275715	0.5434156	0.53519624
0.0	0.53492785	0.5351513	0.54261184	0.52307135	0.5347902	0.53691965	0.5442773	0.54324687	0.5444206	0.53601027
0.0	0.5346638	0.5354074	0.54521793	0.52360487	0.5374248	0.5363549	0.54541564	0.5442555	0.5443725	0.5349991
0.0	0.534355	0.53505164	0.5451476	0.523072	0.5361172	0.5382702	0.54499346	0.54148155	0.54285353	0.5356583
0.0	0.5325686	0.5362504	0.5429902	0.5261626	0.53718287	0.5373147	0.5470621	0.54536664	0.5426377	0.5363948
0.0	0.53341234	0.53638494	0.54390204	0.524826	0.5379993	0.5379268	0.545237	0.544633	0.54385453	0.5358883
0.0	0.53228736	0.53580433	0.5436787	0.5249695	0.5370152	0.5366695	0.5456664	0.5445926	0.54002446	0.53510725
0.0	0.53210646	0.5338544	0.54185176	0.5236554	0.53569293	0.5393294	0.54605526	0.5441386	0.5433921	0.53643733
0.0	0.5329908	0.53559816	0.54450095	0.52285975	0.5351211	0.53879464	0.5435677	0.5442612	0.5454399	0.53603435
0.0	0.53328043	0.53153306	0.5423231	0.52334857	0.53536785	0.53823674	0.546016	0.5421528	0.543224	0.5351321
0.0	0.5351416	0.5350081	0.5426465	0.52305645	0.53549176	0.53732055	0.54481494	0.54336566	0.5438696	0.53610736
0.0	0.5329689	0.5336433	0.54230857	0.5237706	0.5350418	0.539404	0.545196	0.54293126	0.54548883	0.5341846
0.0	0.5350787	0.5375422	0.54528064	0.5246395	0.53743577	0.53966326	0.5472898	0.545322	0.5439725	0.5381394
0.0	0.5325436	0.5333706	0.5450839	0.5213802	0.5332429	0.5385235	0.5428451	0.5424785	0.5456875	0.5332776
0.0	0.53777975	0.53660053	0.54562587	0.52207196	0.5352575	0.5393775	0.54408294	0.54361284	0.5436791	0.5380548
0.0	0.531507	0.5308205	0.5444842	0.52024937	0.5328116	0.53682125	0.54264575	0.5421297	0.5422561	0.53188485
0.0	0.53367645	0.5344985	0.5402247	0.5230813	0.5362905	0.5380304	0.5464858	0.54541034	0.54456687	0.5369182
0.0	0.53481185	0.5380548	0.5433654	0.5240379	0.53922	0.53855324	0.5472068	0.54789525	0.5469637	0.5384775
0.0	0.5328006	0.5342106	0.54295695	0.5226007	0.53589547	0.53663	0.54473794	0.5449863	0.543122	0.538051
0.0	0.5343583	0.53659296	0.5432781	0.5242328	0.5359221	0.54002404	0.54670984	0.54652435	0.54669213	0.537751
0.0	0.53456503	0.5349476	0.5437431	0.52516055	0.5355323	0.5379882	0.5455474	0.5436378	0.54330504	0.536895
0.0	0.5342448	0.53555053	0.5433569	0.5238374	0.5360185	0.53864247	0.5451725	0.54350764	0.54368824	0.5356325
0.0	0.5330906	0.5331894	0.54232764	0.52250195	0.5345301	0.53773725	0.5439629	0.5428588	0.5436919	0.5336311
0.0	0.53374577	0.5339165	0.5428279	0.52376956	0.53562224	0.5384949	0.5453404	0.5436952	0.54406714	0.5343539
0.0	0.5336905	0.5337366	0.54395115	0.52341056	0.53566784	0.53763735	0.54485506	0.54384315	0.5435261	0.5345941
0.0	0.53345704	0.53665775	0.54417485	0.52465063	0.5355053	0.5374098	0.5443664	0.54231286	0.5409638	0.5364648
0.0	0.53345835	0.5348713	0.5410265	0.5238437	0.53467375	0.5355974	0.543789	0.5405468	0.5408716	0.5366443
0.0	0.5339504	0.5359624	0.5422583	0.525742	0.5350723	0.5367446	0.5464344	0.5418045	0.542367	0.5369082
0.0	0.5345441	0.53543043	0.5427143	0.52291054	0.53548914	0.53691465	0.5458918	0.5430666	0.54569495	0.53406334
0.0	0.53426695	0.53538907	0.5463701	0.5236803	0.53722847	0.53801805	0.5441977	0.54569906	0.5432972	0.5352228
0.0	0.5315263	0.5355759	0.544678	0.5260305	0.537247	0.5379498	0.5457914	0.5453629	0.5435832	0.53560126
0.0	0.53216344	0.5345791	0.5441258	0.5225785	0.5350361	0.5366876	0.5475516	0.54393244	0.54326695	0.53427094
0.0	0.5366986	0.5372967	0.5453498	0.52716446	0.5392197	0.5395836	0.5449873	0.5477881	0.5447224	0.5375629
0.0	0.53240365	0.53307456	0.54251224	0.52104056	0.5341135	0.53894085	0.54471433	0.54355496	0.5433616	0.5330805
0.0	0.5344847	0.5371977	0.543219	0.52331066	0.53622246	0.5399671	0.5443814	0.54620415	0.5439806	0.5353061
0.0	0.53394043	0.53424996	0.5443536	0.5244051	0.53569406	0.53805935	0.54343444	0.5433857	0.5436242	0.53624797
0.0	0.5348503	0.53384817	0.5428575	0.52258706	0.53465694	0.53608364	0.54501176	0.54469204	0.54627126	0.53389347
0.0	0.5337695	0.5322994	0.5426308	0.52181107	0.5335575	0.53553325	0.54252255	0.5413694	0.5436737	0.5337914
0.0	0.53634554	0.5339646	0.5418795	0.52471286	0.53479344	0.5358511	0.54393756	0.54310036	0.54581475	0.5341001
0.0	0.534046	0.5350588	0.54401493	0.5252482	0.5371226	0.538001	0.54522115	0.54461086	0.54406434	0.53606194
0.0	0.5356421	0.53438056	0.54482883	0.52434117	0.5380408	0.5350388	0.5472001	0.5472157	0.5446901	0.53503376
0.0	0.5317779	0.5346354	0.5443734	0.5238156	0.53697366	0.5379132	0.5453935	0.5432263	0.54352766	0.5334268
0.0	0.5352971	0.53312594	0.54323846	0.52336097	0.53598607	0.5365966	0.54562676	0.54550296	0.5425524	0.5345679
0.0	0.53318405	0.5353427	0.54454994	0.5228643	0.53652644	0.5361925	0.5458783	0.5442764	0.54339063	0.53549707
0.0	0.5339002	0.53394777	0.545558	0.52391905	0.5364987	0.5385125	0.5458394	0.54405314	0.54421127	0.5359147
0.0	0.5348261	0.53320706	0.5440303	0.5237576	0.5356721	0.53836006	0.5466555	0.5426086	0.54345405	0.5348216
0.0	0.53366107	0.53430426	0.544494	0.52278435	0.5361967	0.5373776	0.54442483	0.5435948	0.54293764	0.5348418
0.0	0.53280294	0.5369763	0.54416275	0.52640414	0.5378978	0.53771114	0.5451147	0.5451652	0.5440645	0.53540367
0.0	0.53280294	0.5369763	0.54416275	0.52640414	0.5378978	0.53771114	0.5451147	0.5451652	0.5440645	0.53540367
0.0	0.533097	0.53585887	0.54499775	0.52384585	0.53675765	0.53987217	0.5440226	0.543598	0.54445106	0.5359193
0.0	0.0043335506	0.004885181	0.004485011	0.004488943	0.007877598	0.0035023799	0.0042525227	0.0054598833	0.004009924	0.0037940412
0.0	0.0009783417	0.00070002093	0.0010015573	0.0008239029	0.0024287596	0.0008142573	0.0012685166	0.001490644	0.0018850098	0.0010026777
0.0	0.5331891	0.53516495	0.54276896	0.52390796	0.5366857	0.5376451	0.5433011	0.54542166	0.5451199	0.5357572
0.0	0.5342839	0.53572136	0.54392743	0.5255377	0.53739727	0.5378531	0.5466937	0.5449355	0.5452365	0.5363582
0.0	0.5338555	0.53532207	0.5445456	0.5258701	0.5378587	0.53732497	0.5450413	0.5444891	0.5433665	0.53676987
0.0	0.5338669	0.53411084	0.54408926	0.5238371	0.5361304	0.53833973	0.5450374	0.5434002	0.5429268	0.5351613
0.0	0.53363794	0.5331	0.5437505	0.52284116	0.5363176	0.53532606	0.545305	0.5436653	0.5427188	0.53466105
0.0	0.5337572	0.5354138	0.5438699	0.52354795	0.5368617	0.538579	0.543866	0.5439306	0.5440229	0.53567064
0.0	0.53366715	0.535053	0.5437019	0.5236731	0.53865904	0.53850305	0.5455642	0.5449817	0.5447704	0.53672343
0.0	0.534926	0.53580964	0.5438137	0.5253433	0.53897667	0.5387517	0.54677325	0.54538286	0.54474336	0.5387729
0.0	0.5340656	0.5344129	0.54499656	0.52408504	0.5361689	0.5383494	0.54449135	0.5440542	0.5442964	0.5364971
0.0	0.5340656	0.5344129	0.54499656	0.52408504	0.5361689	0.5383494	0.54449135	0.5440542	0.5442964	0.5364971
0.0	0.5344348	0.5323547	0.54505295	0.5215315	0.53557855	0.53924835	0.54225826	0.5426422	0.54449964	0.5345426
0.0	0.535024	0.53656644	0.5447893	0.52424604	0.53713316	0.53830516	0.5446888	0.5451616	0.54634744	0.5360414
0.0	0.53466696	0.53746504	0.54481333	0.5247641	0.538283	0.54128015	0.5457343	0.544281	0.5480816	0.53482753
0.0	0.53629464	0.5369824	0.5438389	0.52621454	0.5369083	0.53952533	0.54507947	0.5456596	0.54575175	0.5352689
0.0	0.53316516	0.5353694	0.5452658	0.52400863	0.5365874	0.53825146	0.5451988	0.54514134	0.54409015	0.5360658
0.0	0.009894607	0.013089738	0.00973114	0.009797356	0.012550469	0.00812477	0.0096553415	0.019403683	0.011032904	0.010792359
0.0	0.10648088	0.07395141	0.1158668	0.078564465	0.104937874	0.10526864	0.102891445	0.12513903	0.10842877	0.086595476
0.0	0.096381575	0.091135815	0.10972692	0.10733859	0.11003104	0.07913084	0.096682824	0.14767154	0.066856116	0.10050965
0.0	0.53235614	0.53507483	0.54317766	0.52480054	0.53608274	0.5374911	0.5459489	0.54511744	0.54523623	0.5359442
0.0	0.5339204	0.53618115	0.54424256	0.52321506	0.5373387	0.53798527	0.54523283	0.5450303	0.5450337	0.53615505
0.0	0.5369756	0.5341144	0.54306865	0.5240009	0.53765523	0.5384476	0.5446469	0.54434574	0.5449075	0.5368582
0.0	0.534801	0.5343818	0.54308796	0.52207553	0.53743815	0.5362126	0.5441943	0.54474026	0.5456799	0.5362357
0.0	0.5329077	0.5350847	0.5433114	0.52397585	0.5360393	0.53788847	0.54588646	0.5445697	0.54397774	0.5348487
0.0	0.5332334	0.53356236	0.5428926	0.522403	0.53513867	0.5372542	0.54400676	0.5440388	0.54403204	0.5338745
0.0	0.53348905	0.535962	0.54356223	0.5245456	0.53715867	0.5381114	0.5445347	0.5441057	0.5437398	0.5359836
0.0	0.1548903	0.112727635	0.15265445	0.11153436	0.18564333	0.13571061	0.1714908	0.16566315	0.18281889	0.15947877
0.0	0.16562055	0.16805148	0.16415903	0.13943681	0.17772429	0.13666207	0.149988	0.16069701	0.11597168	0.14934386
0.0	0.10409002	0.06784759	0.100876585	0.06759372	0.13147992	0.08668962	0.11686394	0.112278104	0.1283554	0.107507326
0.0	0.16573603	0.1677194	0.16405252	0.13936973	0.17772776	0.13650095	0.1494341	0.16065632	0.116101265	0.14925866
0.0	0.53433293	0.53403914	0.544999	0.52453995	0.53673255	0.5384891	0.5463869	0.5449615	0.5433075	0.5357995
0.0	0.5346469	0.5358782	0.5475736	0.5235926	0.5365422	0.5391626	0.54491204	0.5452334	0.54465985	0.5366947
0.0	0.53458923	0.5359252	0.5457465	0.52496296	0.5371324	0.5379098	0.5443475	0.54727286	0.54564923	0.5355715
0.0	0.5349544	0.5365716	0.54312706	0.52566963	0.53813034	0.53707045	0.5474417	0.54713696	0.54515934	0.5375408
0.0	0.5332699	0.53310126	0.5431673	0.5216856	0.53516287	0.53713447	0.5448961	0.5443933	0.5439562	0.53414524
0.0	0.5332337	0.5355705	0.5446063	0.5253001	0.53713655	0.5365484	0.5477625	0.5463571	0.5455283	0.5365792
0.0	0.53139853	0.53339386	0.5422848	0.5242358	0.53459734	0.53953576	0.54435986	0.544596	0.54469657	0.5336907
0.0	0.53347623	0.53530204	0.54363656	0.52354807	0.53757644	0.5374496	0.5455447	0.54436326	0.54422414	0.53430045
0.0	0.5344635	0.5372105	0.5433495	0.52583885	0.53779143	0.5363433	0.545948	0.542967	0.5419814	0.5380927
0.0	0.53434414	0.53806204	0.5454055	0.52593654	0.53838116	0.53784	0.5469831	0.5427945	0.54235864	0.5364888
0.0	0.53450215	0.5356896	0.5444513	0.5254243	0.5369479	0.5380255	0.5457138	0.5440852	0.5437349	0.5372375
0.0	0.53450215	0.5356896	0.5444513	0.5254243	0.5369479	0.5380255	0.5457138	0.5440852	0.5437349	0.5372375
0.0	0.5330614	0.53388524	0.5424896	0.525919	0.5352231	0.5397206	0.5456355	0.545513	0.54404205	0.53434646
0.0	0.53440756	0.53547186	0.54503715	0.5248507	0.5367625	0.53844935	0.5458872	0.54512835	0.54396766	0.53693056
0.0	0.53440756	0.53547186	0.54503715	0.5248507	0.5367625	0.53844935	0.5458872	0.54512835	0.54396766	0.53693056
0.0	0.53405035	0.53520036	0.54258555	0.5244746	0.5369643	0.53799087	0.5442982	0.54451525	0.543442	0.53521967
0.0	0.5319826	0.5339599	0.5438023	0.5224757	0.5363074	0.53790635	0.5442833	0.5446784	0.5410921	0.5338279
0.0	0.5319964	0.53425676	0.5427398	0.52382314	0.53602177	0.5391275	0.5437254	0.5455944	0.54346997	0.5344097
0.0	0.5337935	0.5347608	0.54458064	0.52446353	0.5365238	0.53847194	0.5452382	0.54457414	0.54348105	0.53601927
0.0	0.5337935	0.5347608	0.54458064	0.52446353	0.5365238	0.53847194	0.5452382	0.54457414	0.54348105	0.53601927
0.0	0.5352295	0.5364937	0.54433376	0.5259992	0.5396222	0.53940904	0.54483354	0.5437485	0.54542136	0.5354054
0.0	0.53541404	0.53609043	0.5463093	0.5272099	0.5395252	0.5411473	0.54525274	0.5438777	0.5461665	0.53655666
0.0	0.53375447	0.53407943	0.54350936	0.5229574	0.53621584	0.5384215	0.5464814	0.5415	0.5456674	0.53491867
0.0	0.5358115	0.5348759	0.543993	0.523221	0.53529555	0.538948	0.5425155	0.5434246	0.54303324	0.5364034
0.0	0.5331854	0.53511053	0.54220825	0.5199742	0.5341778	0.5371142	0.5457774	0.5420737	0.5441547	0.5334366
0.0	0.5329857	0.5342444	0.5435277	0.52335525	0.5354368	0.53899527	0.54026407	0.5423958	0.54571015	0.53316
0.0	0.53439826	0.5332807	0.54302293	0.52237475	0.53465927	0.5377898	0.5457322	0.5429266	0.54460233	0.53462386
0.0	0.53740996	0.53761154	0.5450223	0.5259197	0.5379222	0.5366174	0.54433984	0.54490966	0.54408056	0.5374028
0.0	0.5343829	0.533787	0.5416353	0.5208588	0.5350351	0.53783983	0.54556257	0.5438324	0.5452851	0.53621286
0.0	0.5356865	0.5354996	0.54464537	0.52548635	0.53720057	0.53502077	0.5439545	0.5459279	0.54627585	0.5359535
0.0	0.5348021	0.53745264	0.5428725	0.52445066	0.53697574	0.5403612	0.54490954	0.5443191	0.5459336	0.5382655
0.0	0.53381735	0.5343509	0.5443075	0.52272654	0.53718376	0.5379949	0.5462793	0.54439825	0.5463017	0.5336706
0.0	0.5350986	0.5363829	0.5453539	0.5261887	0.5373156	0.5396993	0.54524225	0.54463804	0.544473	0.536939
0.0	0.53139	0.532294	0.54442996	0.5220285	0.5357928	0.5382028	0.5446984	0.542627	0.5422065	0.5335063
0.0	0.5353305	0.5338464	0.543147	0.52211094	0.5349826	0.53751093	0.5431769	0.5423919	0.5437651	0.5330445
0.0	0.5381463	0.53623456	0.5456249	0.5262417	0.539605	0.5384916	0.5458827	0.5469226	0.54798365	0.5381875
0.0	0.53417975	0.5349406	0.54282796	0.52448565	0.53499866	0.5369845	0.5432352	0.54305637	0.5450375	0.53438765
0.0	0.5356195	0.5368266	0.5453166	0.52612627	0.53941286	0.536489	0.54793966	0.54858804	0.5475521	0.5382354
0.0	0.5349489	0.5344796	0.5438216	0.5236918	0.5364019	0.53807294	0.5451451	0.54390734	0.54437286	0.5355036
0.0	0.5352558	0.5339551	0.54410106	0.5233507	0.5357714	0.53779024	0.5439587	0.5431864	0.54367495	0.53484046
0.0	0.53521174	0.5355491	0.54435056	0.5253061	0.5371351	0.53879297	0.54604685	0.5444875	0.5452355	0.53662723
0.0	0.53373843	0.53555214	0.54362816	0.52596635	0.5376449	0.53741413	0.5458731	0.5444825	0.54522973	0.53630257
0.0	0.5333868	0.5354005	0.542607	0.526004	0.53676647	0.5384134	0.54669505	0.5443248	0.54460126	0.53603905
0.0	0.533951	0.5341653	0.5428091	0.5247689	0.5355284	0.5398368	0.5439611	0.5426976	0.5421219	0.5356316
0.0	0.5339238	0.53410405	0.5429125	0.5246521	0.5361823	0.538867	0.5449318	0.542508	0.5439539	0.5343956
0.0	0.5384938	0.53592086	0.5459509	0.5248994	0.53937167	0.5379279	0.5442924	0.5457174	0.543755	0.53732
0.0	0.5366113	0.535972	0.54436326	0.52494943	0.53634506	0.5370212	0.5447973	0.5445622	0.54344445	0.53770804
0.0	0.5379666	0.53611046	0.5442028	0.52236176	0.5373351	0.5385866	0.54560685	0.5464386	0.5457376	0.53695285
0.0	0.536227	0.53581494	0.54370147	0.524908	0.5377374	0.5388561	0.5473036	0.54665345	0.5433917	0.53702253
0.0	0.5355299	0.5360983	0.54352844	0.5253789	0.53687376	0.53870493	0.54640335	0.54492295	0.5445798	0.5359
0.0	0.53382117	0.53589	0.54380554	0.5254875	0.53692603	0.53868675	0.5452703	0.54628927	0.5445669	0.5355318
0.0	0.5342026	0.53337014	0.5440678	0.52361554	0.5360163	0.53785586	0.544342	0.5432297	0.54384965	0.53454906
0.0	0.5338841	0.5349703	0.5443595	0.5245128	0.5364484	0.53825635	0.54431415	0.54427785	0.5458456	0.5352434
0.0	0.53562266	0.53439504	0.54395664	0.5240425	0.53614926	0.5357564	0.54392934	0.5440901	0.5460424	0.53515524
0.0	0.53350466	0.5362479	0.5446619	0.52448934	0.5373331	0.5392452	0.5454957	0.5449405	0.54503596	0.53606313
0.0	0.533996	0.53484213	0.54363894	0.5236632	0.5365772	0.536748	0.54458827	0.54488426	0.5454095	0.53572726
0.0	0.53556234	0.5345427	0.54517287	0.52255124	0.53646415	0.5390759	0.5441179	0.54316795	0.54569215	0.53478754
0.0	0.5316848	0.5343458	0.542052	0.52165514	0.5353531	0.5368377	0.54264253	0.5452916	0.54589045	0.5348147
0.0	0.5327618	0.5351458	0.5441974	0.52287114	0.53491277	0.5370977	0.5437956	0.5452309	0.545503	0.5352404
0.0	0.53401405	0.5337187	0.54319733	0.5216338	0.53445	0.5352052	0.5420059	0.54445684	0.545256	0.5344622
0.0	0.5339148	0.5340893	0.5446958	0.5223073	0.5353482	0.53656197	0.542841	0.5453279	0.54478705	0.53420466
0.0	0.5351862	0.53541887	0.5439233	0.5234229	0.53646123	0.5379076	0.5442263	0.5464544	0.5459707	0.536231
0.0	0.53265905	0.53441685	0.5439223	0.52328676	0.53682095	0.5375401	0.5444229	0.54530454	0.54581803	0.53577006
0.0	0.5329514	0.53387976	0.5423895	0.52232033	0.53526616	0.5363044	0.5419939	0.5438985	0.5435814	0.5341426
0.0	0.534322	0.5350888	0.5431854	0.5241533	0.5369346	0.53792953	0.5435799	0.54653335	0.5461534	0.5354342
0.0	0.53416127	0.5361787	0.54363036	0.5243673	0.5368107	0.5377548	0.54335105	0.5450009	0.5446772	0.53611463
0.0	0.5359774	0.5358621	0.54554987	0.5233783	0.5380422	0.5391237	0.5456151	0.54454523	0.5437369	0.5356681
0.0	0.5337818	0.5360557	0.5441077	0.5239169	0.5374143	0.53818023	0.54411757	0.54579604	0.54612565	0.5357573
0.0	0.53336203	0.5345694	0.5440153	0.5222239	0.53598416	0.53889084	0.5436825	0.5433418	0.5451124	0.53480595
0.0	0.53198665	0.5350417	0.5438893	0.5234691	0.5361187	0.5388066	0.54479206	0.5442641	0.5437292	0.5351683
0.0	0.009930379	0.0119344555	0.004524603	0.009508657	0.015629366	0.011984366	0.012663429	0.011528964	0.018542074	0.012392098
0.0	0.010555219	0.011688596	0.0047657774	0.013573093	0.0143481055	0.007128904	0.009622444	0.012180465	0.011678702	0.009020979
0.0	0.0049617933	0.005358445	0.009473105	0.0103318915	0.008737679	0.007967153	0.009466212	0.008163141	0.019763878	0.00787964
0.0	0.53425926	0.5343803	0.54319507	0.5233032	0.5362749	0.53776	0.54417336	0.5456204	0.54510695	0.53497344
0.0	0.5341671	0.5358692	0.54350406	0.52257013	0.53675	0.5376888	0.54442334	0.54536754	0.54612267	0.5361034
0.0	0.5333313	0.53515005	0.54423416	0.5230052	0.5355081	0.5380448	0.54320407	0.544656	0.54640603	0.5354567
0.0	0.5343838	0.5349111	0.54428416	0.52385664	0.53651255	0.5376592	0.54366034	0.54545015	0.54452825	0.5352784
0.0	0.53462356	0.53406715	0.5438574	0.52295023	0.53524417	0.53709745	0.5420977	0.54491144	0.543951	0.5348992
0.0	0.53244823	0.5343531	0.5436854	0.52351123	0.5364903	0.53738844	0.54292625	0.5449772	0.54475164	0.53463507
0.0	0.5334067	0.53490245	0.54353535	0.5232407	0.5362865	0.5371425	0.544078	0.545632	0.5441427	0.535865
0.0	0.534432	0.53533083	0.54282	0.52283156	0.5364495	0.5372736	0.54479027	0.5455748	0.54606587	0.5358049
0.0	0.5341227	0.5354545	0.5452009	0.5240201	0.535978	0.539516	0.54504806	0.54494184	0.5435179	0.5360449
0.0	0.53268164	0.5350876	0.5443405	0.52342635	0.53698987	0.5380846	0.5439398	0.54491013	0.5455613	0.5356244
0.0	0.53300315	0.53459877	0.54366887	0.52155536	0.53612417	0.53591615	0.54255015	0.5446334	0.5446152	0.53526026
0.0	0.53300625	0.5341226	0.5433246	0.52180266	0.5350311	0.5373992	0.54287016	0.5437849	0.5448621	0.53439415
0.0	0.5330339	0.5344268	0.5426761	0.5230472	0.5364651	0.5371546	0.54285455	0.5449113	0.5454178	0.53453803
0.0	0.53301555	0.53475016	0.5421543	0.52275413	0.5357611	0.5373847	0.5441805	0.5448012	0.54522043	0.5356264
0.0	0.53302187	0.53539956	0.54411757	0.52355653	0.53607076	0.53838474	0.5443387	0.54361635	0.54431945	0.5346352
0.0	0.533952	0.5347939	0.5434366	0.522735	0.5361759	0.5386256	0.5447453	0.54452527	0.54340154	0.534867
0.0	0.5347423	0.5362574	0.5445332	0.5250845	0.5373378	0.5384044	0.54596376	0.5456788	0.5450596	0.5363213
0.0	0.5343113	0.53693485	0.5457004	0.5249781	0.5369573	0.5398216	0.54552025	0.5448835	0.54514354	0.53708917
0.0	0.53246593	0.5352866	0.545258	0.5228986	0.53611106	0.53851175	0.545181	0.5437556	0.54351187	0.5349369
0.0	0.5329428	0.5360767	0.5442191	0.52421147	0.5361942	0.5391475	0.54492587	0.5437346	0.5442627	0.5356458
0.0	0.53547734	0.53446096	0.54673547	0.52355856	0.53703135	0.5391763	0.5453683	0.54448533	0.54435146	0.5353457
0.0	0.5345081	0.5351222	0.544276	0.5220842	0.53738	0.53761464	0.544947	0.5450212	0.5442588	0.53570473
0.0	0.103375934	0.06631088	0.08959483	0.10437391	0.0906204	0.07233968	0.09977139	0.091828674	0.07110413	0.08378059
0.0	0.103195064	0.06612867	0.08892549	0.10441015	0.09074804	0.07215593	0.09934613	0.09215926	0.07083021	0.08385888
0.0	0.10369523	0.06668073	0.08951768	0.104890004	0.09095004	0.07216056	0.099992506	0.09219249	0.071402	0.08435737
0.0	0.10385826	0.06625905	0.08954545	0.1049617	0.09105844	0.07215633	0.10012551	0.09224163	0.07070391	0.08363915
0.0	0.10353993	0.06617444	0.089226566	0.104364686	0.09075968	0.07222648	0.099281006	0.092170306	0.071104966	0.083701625
0.0	0.10355831	0.06610722	0.08963315	0.10457962	0.09096735	0.07219562	0.099733956	0.09234659	0.07107174	0.08364902
0.0	0.10319691	0.08801101	0.086642556	0.10214594	0.09151221	0.10129174	0.10742597	0.06900183	0.112591594	0.10377434
0.0	0.10356899	0.08827739	0.08633514	0.10242831	0.09176919	0.100441664	0.10794791	0.06953048	0.112997435	0.104242444
0.0	0.10396607	0.08853616	0.08674183	0.10274926	0.09207839	0.10128182	0.1078112	0.06956552	0.11339929	0.104936354
0.0	0.103759244	0.088336915	0.086921215	0.102963895	0.09211266	0.10101444	0.10808822	0.06954483	0.1127392	0.104394235
0.0	0.10359866	0.08776492	0.08600106	0.10185468	0.091450326	0.10095044	0.10718656	0.06922615	0.11312627	0.104426205
0.0	0.10381209	0.08807438	0.086593024	0.10205899	0.09186884	0.10132567	0.10780431	0.06937781	0.11301015	0.104067944
0.0	0.11007001	0.10243381	0.0953251	0.08505985	0.07585268	0.09958672	0.08865262	0.1397516	0.10843335	0.10403331
0.0	0.11045293	0.10284912	0.0951615	0.08512729	0.0761719	0.0989993	0.08859901	0.14004591	0.1086754	0.10416419
0.0	0.11101876	0.10311543	0.09571599	0.08530583	0.076349385	0.09920264	0.08891575	0.14040647	0.10860263	0.104777016
0.0	0.11131805	0.10292993	0.09567698	0.085432015	0.07639093	0.09922606	0.08904795	0.14046985	0.10817283	0.104546994
0.0	0.11053741	0.10242621	0.09498812	0.084980324	0.07635178	0.09939218	0.08893553	0.14020859	0.10877535	0.10428386
0.0	0.1109051	0.102313384	0.095469534	0.08506746	0.076040715	0.099388	0.08901531	0.14031655	0.1080302	0.10383987
0.0	0.08825347	0.096084215	0.09198669	0.08491353	0.105539724	0.10765889	0.082568966	0.079133116	0.11420275	0.08630588
0.0	0.087930664	0.095721014	0.09145732	0.084062785	0.10515776	0.106883764	0.08228311	0.078997925	0.11383563	0.08602428
0.0	0.08844735	0.0965667	0.09212943	0.08479951	0.10602252	0.10746002	0.082684144	0.079562336	0.11464034	0.08689696
0.0	0.08875407	0.09582387	0.09222582	0.08470703	0.10576334	0.10736492	0.08245499	0.0793952	0.113833584	0.08612042
0.0	0.08779515	0.09532201	0.09173177	0.08436504	0.10543637	0.10713373	0.08200299	0.07911471	0.11431504	0.085878365
0.0	0.08856984	0.09585732	0.09226291	0.08464017	0.10550585	0.107347526	0.08258129	0.079459935	0.11395073	0.08597698
0.0	0.10253169	0.10901087	0.10103163	0.10310984	0.09687266	0.10266414	0.09883473	0.11350657	0.11617335	0.096274585
0.0	0.10239252	0.108996965	0.10102293	0.10273829	0.09691769	0.10222116	0.099140145	0.11333522	0.11669383	0.096394755
0.0	0.10268082	0.10937334	0.10145314	0.10330066	0.09716089	0.10263193	0.099179186	0.113783516	0.11723491	0.096861154
0.0	0.10304016	0.10905431	0.10124205	0.1031505	0.0973207	0.102021106	0.09900167	0.11352948	0.11639774	0.09625711
0.0	0.102348775	0.10914124	0.101380736	0.10308689	0.09716186	0.10238917	0.09874647	0.113564104	0.116921596	0.09654687
0.0	0.10295719	0.10892517	0.1011596	0.1029711	0.0971578	0.10259876	0.0989785	0.11345781	0.11641601	0.096422
0.0	0.091088966	0.11362576	0.091678165	0.11973576	0.078946084	0.10767102	0.09444378	0.09805549	0.10829516	0.10562019
0.0	0.09075506	0.113634795	0.09193306	0.11931972	0.078705944	0.10694941	0.094515346	0.09803879	0.10830732	0.105598114
0.0	0.09159432	0.114241585	0.09186934	0.1200572	0.07903968	0.10711259	0.09482826	0.09825348	0.10859607	0.10658107
0.0	0.0918346	0.11378928	0.09213364	0.12028416	0.07910062	0.10699114	0.09474277	0.098436154	0.10828931	0.10566361
0.0	0.09110288	0.113344744	0.091772124	0.119570784	0.078556515	0.107320674	0.094233565	0.09792592	0.10849594	0.10551564
0.0	0.09175644	0.11329762	0.092218086	0.11972006	0.078829765	0.10728387	0.09454187	0.09809285	0.1078553	0.10544964
0.0	0.10770351	0.07644691	0.08755182	0.10832723	0.10621089	0.09732421	0.10386519	0.10180269	0.118605465	0.10879668
0.0	0.108172975	0.07631575	0.087157436	0.10805953	0.10605299	0.09629309	0.10372123	0.1017051	0.11832676	0.10889594
0.0	0.10862302	0.07667571	0.08747597	0.10843426	0.10631708	0.09637407	0.104152985	0.10175403	0.11903833	0.10930645
0.0	0.10927323	0.076438665	0.087887555	0.10876025	0.10693179	0.09682159	0.104636036	0.10218397	0.11842022	0.10898024
0.0	0.10805655	0.07620032	0.08702043	0.10795059	0.10618187	0.096889414	0.1037676	0.10183543	0.118640736	0.108978845
0.0	0.10915227	0.07663374	0.08759245	0.108405195	0.10653502	0.09714583	0.10424514	0.102417246	0.11851533	0.10933843
0.0	0.076471455	0.09766179	0.09221025	0.10730924	0.09687159	0.10047004	0.0761831	0.091986075	0.11473709	0.11437452
0.0	0.07668278	0.09812495	0.09265007	0.10731348	0.096754625	0.101393946	0.07616726	0.09161928	0.115190856	0.1150377
0.0	0.0768334	0.0973457	0.0924074	0.10662313	0.09609793	0.10061752	0.076087765	0.09133729	0.11426548	0.114163175
0.0	0.08350868	0.093049474	0.09365254	0.10285521	0.08237805	0.10606655	0.107187405	0.11218923	0.11195324	0.0934044
0.0	0.08345724	0.09323985	0.09370015	0.10281728	0.0822112	0.10641591	0.10670853	0.11169005	0.112241425	0.093357176
0.0	0.08390631	0.09324553	0.093836844	0.10293968	0.08230504	0.10585229	0.1071323	0.11169939	0.11220318	0.0933334
0.0	0.083917014	0.09357405	0.093925476	0.10297676	0.082612686	0.106407255	0.10683868	0.11188594	0.11274906	0.093640886
0.0	0.08355756	0.09313466	0.093233936	0.10225756	0.08201726	0.10624518	0.10670746	0.11097726	0.112512104	0.093008354
0.0	0.083436504	0.0932717	0.09352868	0.1023643	0.081896394	0.10581924	0.10644614	0.11154981	0.11165665	0.09307857
0.0	0.08389458	0.09308226	0.09355858	0.1025371	0.08221313	0.10584032	0.10665731	0.11149371	0.11200942	0.09320242
0.0	0.08384646	0.09326049	0.09374008	0.10244475	0.081981614	0.106353894	0.1069376	0.11148284	0.11213004	0.09311968
0.0	0.09135239	0.09187776	0.11000658	0.093142755	0.08658124	0.09202067	0.11376746	0.11755774	0.121203296	0.10566983
0.0	0.09153279	0.09227471	0.10981378	0.0930329	0.08693594	0.09204673	0.11342377	0.11756465	0.12189805	0.106456816
0.0	0.091369726	0.092232265	0.1100542	0.09288711	0.08652437	0.09225315	0.11359865	0.117128484	0.12124231	0.10598727
0.0	0.11067644	0.10014826	0.08578819	0.08155789	0.11086753	0.10122724	0.09909848	0.09352955	0.10551157	0.09518145
0.0	0.09663751	0.10572829	0.09647397	0.07973353	0.1394521	0.08295837	0.09127081	0.11362926	0.13230519	0.10191287
0.0	0.09685016	0.1061105	0.096455574	0.08010129	0.13934566	0.08340252	0.09110879	0.11328731	0.1325483	0.10264828
0.0	0.09687131	0.10600209	0.09650429	0.080037385	0.13961068	0.08317434	0.09158577	0.11319134	0.13214529	0.10259348
0.0	0.09714155	0.10612295	0.096466556	0.07985447	0.13945629	0.083646424	0.09141291	0.113099635	0.13304718	0.10274992
0.0	0.09712247	0.10627359	0.0966917	0.079698555	0.13937952	0.08304301	0.09117467	0.11342956	0.13251927	0.102830835
0.0	0.09696143	0.106027745	0.09639887	0.079628654	0.13943543	0.08360659	0.09122542	0.11324192	0.13247408	0.102728955
0.0	0.09688666	0.1053707	0.09619288	0.079373166	0.13847746	0.08267373	0.09093678	0.113178626	0.13239485	0.10227354
0.0	0.096748315	0.10550959	0.09660207	0.07926574	0.13888356	0.08284062	0.09100054	0.113065965	0.13193804	0.102283426
0.0	0.097606	0.105621964	0.0965931	0.07956335	0.13878064	0.08314844	0.09094395	0.11352704	0.13210453	0.10223795
0.0	0.09704569	0.10577342	0.096212305	0.07957063	0.13889304	0.08346454	0.09120285	0.11274765	0.13201854	0.10225081
0.0	0.09821276	0.11753348	0.093918815	0.09278679	0.0803615	0.09300721	0.08042468	0.118864305	0.10604754	0.08249017
0.0	0.09814842	0.117269	0.09371412	0.09257519	0.08015473	0.09286602	0.08001453	0.118977666	0.10530158	0.08268606
0.0	0.09757522	0.11710121	0.093912795	0.092430174	0.080216296	0.09279896	0.08000002	0.1188787	0.10523965	0.08258394
0.0	0.10206329	0.09081242	0.096386194	0.105161324	0.12378999	0.10252831	0.09948995	0.092397295	0.104455195	0.08578595
0.0	0.10196001	0.09069942	0.09665811	0.10496262	0.12367701	0.10245322	0.099365145	0.092362754	0.10437053	0.08564346
0.0	0.10236684	0.0909387	0.096526	0.10525378	0.12353678	0.10226544	0.09944408	0.09238423	0.103795566	0.08591719
0.0	0.10187087	0.09064239	0.09622981	0.10494128	0.12338383	0.10284159	0.099183485	0.09209041	0.10400012	0.08541905
0.0	0.09290027	0.09637249	0.089534335	0.09154633	0.08990738	0.085578695	0.08602338	0.105320305	0.09823531	0.08566027
0.0	0.093280114	0.0960643	0.08943557	0.091111764	0.08990008	0.08552599	0.08604023	0.10545431	0.09818527	0.08571839
0.0	0.09269662	0.09564018	0.08912912	0.090876386	0.08938471	0.085693695	0.08555283	0.10471929	0.09804764	0.08534086
0.0	0.10204806	0.07222292	0.09049336	0.089932464	0.121238634	0.07786984	0.110410325	0.10289559	0.10919144	0.09251477
0.0	0.10278248	0.07264594	0.090212755	0.089863665	0.121142715	0.078336716	0.11107329	0.10279374	0.10987889	0.09301736
0.0	0.10247744	0.07245468	0.09043012	0.08963766	0.12110696	0.078176625	0.1108715	0.10270931	0.109448746	0.092916206
0.0	0.09061449	0.095672354	0.09263113	0.108076885	0.104821414	0.101283774	0.09815635	0.13177174	0.10841001	0.096629344
0.0	0.09133353	0.10557702	0.091961876	0.10159693	0.09500358	0.09144741	0.09779903	0.10658291	0.10981879	0.08226935
0.0	0.0971653	0.099808395	0.057409838	0.106213845	0.11082618	0.09475259	0.09066576	0.11863287	0.10686953	0.095573165
0.0	0.09716627	0.09986921	0.057384476	0.10619424	0.11032954	0.09517759	0.09046631	0.117547855	0.10679437	0.0957136
0.0	0.09752902	0.09984414	0.057570092	0.10604295	0.11092042	0.09524663	0.09057901	0.11755017	0.1069524	0.09577432
0.0	0.09788792	0.1001303	0.057338186	0.106238544	0.11076356	0.09523349	0.0907103	0.117829576	0.107375115	0.09583009
0.0	0.09750747	0.10010766	0.057371076	0.105728365	0.11095113	0.09502181	0.09052643	0.11785792	0.10743586	0.09590469
0.0	0.09751263	0.09980001	0.057120763	0.10580722	0.110342786	0.094768174	0.09030126	0.117950544	0.1067043	0.0955105
0.0	0.09721994	0.099625394	0.057568707	0.105561465	0.11057699	0.09486486	0.090523094	0.11745527	0.10695126	0.09542584
0.0	0.096960954	0.09988031	0.05757041	0.10605491	0.11069378	0.09480208	0.09052542	0.11775103	0.10707272	0.09535539
0.0	0.09718857	0.09973391	0.057215575	0.10589374	0.11043677	0.09506609	0.090428844	0.11741247	0.10713289	0.09515785
0.0	0.09244228	0.0983673	0.08254544	0.08333092	0.10467162	0.084873095	0.09143903	0.10609567	0.113579854	0.09666735
0.0	0.09238318	0.098185524	0.08258224	0.08344805	0.104391724	0.08483822	0.091817506	0.10566456	0.11357697	0.09650845
0.0	0.093643375	0.116534434	0.08247144	0.08215454	0.107424036	0.08866241	0.07792919	0.108680785	0.1069933	0.097368106
0.0	0.092454195	0.11482061	0.102474876	0.11569937	0.12253372	0.082373835	0.10006254	0.09217988	0.11390684	0.084938094
0.0	0.09257061	0.115122646	0.1024256	0.11594468	0.12309863	0.08201439	0.10029603	0.09232247	0.11429788	0.08502312
0.0	0.08706798	0.102062464	0.09402154	0.098512314	0.10203996	0.10327357	0.09497241	0.10963226	0.110031106	0.10536452
0.0	0.08724824	0.101635806	0.09418728	0.09828021	0.10160285	0.10324179	0.09493321	0.10944412	0.109781764	0.10481607
0.0	0.11104355	0.112946175	0.090114005	0.09483947	0.111662135	0.087219685	0.091894634	0.109152526	0.13539352	0.09936502
0.0	0.11101745	0.11250415	0.089725524	0.0947778	0.11141774	0.08700143	0.09217812	0.10908599	0.13547207	0.098865926
0.0	0.08805082	0.10017775	0.087591276	0.094592355	0.12317961	0.095891915	0.105981804	0.10555071	0.08848331	0.077958286
0.0	0.09543544	0.11490959	0.08573607	0.103353284	0.11429762	0.100480594	0.096827365	0.101689614	0.122751564	0.09199824
0.0	0.095899336	0.11563846	0.08551841	0.10377308	0.114284344	0.10104847	0.09696788	0.10141736	0.12287474	0.092640705
0.0	0.09605416	0.11534855	0.0859076	0.103661664	0.1145875	0.10086894	0.09702455	0.101637855	0.122816056	0.09231004
0.0	0.09596194	0.11564707	0.08558392	0.103337444	0.11420682	0.101320736	0.09712144	0.10154424	0.12338145	0.09260665
0.0	0.09587553	0.1152066	0.085861236	0.10314333	0.11437442	0.10069272	0.09675456	0.101276696	0.12229881	0.09229239
0.0	0.09562954	0.115396455	0.085637935	0.1033519	0.113964975	0.10138667	0.09677209	0.101032265	0.122981235	0.09199485
0.0	0.09356246	0.09783656	0.095641315	0.10779854	0.1033926	0.08709826	0.07403961	0.11686078	0.12604797	0.08903153
0.0	0.09328231	0.098021574	0.09571178	0.10778613	0.103417136	0.08665419	0.07399142	0.116724774	0.12553811	0.08881319
0.0	0.09253753	0.09772263	0.09521636	0.10768744	0.102800846	0.08657296	0.07370846	0.116053335	0.12569652	0.08866586
0.0	0.094199225	0.0976783	0.09057542	0.100256294	0.07875489	0.09465465	0.09322626	0.12361688	0.10818282	0.07776427
0.0	0.09540338	0.0915514	0.1074667	0.080693364	0.109888285	0.09961592	0.08180633	0.10085367	0.08786415	0.09313007
0.0	0.09559186	0.0918266	0.107870765	0.08071956	0.11010373	0.09921521	0.08178429	0.10109884	0.0874658	0.093597025
0.0	0.09481025	0.0917246	0.10742427	0.08070281	0.10959812	0.099915564	0.081599	0.100637496	0.08721992	0.09319445
0.0	0.009902897	0.0118865315	0.0045040613	0.009433888	0.015566314	0.0119076315	0.012556006	0.011598296	0.018623723	0.012353129
0.0	0.53580916	0.5355966	0.5441641	0.52266115	0.53672945	0.5389462	0.54608774	0.5450848	0.54420125	0.5356979
0.0	0.5362714	0.53663874	0.5451474	0.52470624	0.5393125	0.5390185	0.5470389	0.5460844	0.54528505	0.53623694
0.0	0.53483975	0.53562385	0.54475576	0.52267706	0.5373783	0.53863513	0.54452586	0.5442512	0.54504526	0.5358617
0.0	0.10863846	0.09165191	0.11393201	0.1100834	0.11224234	0.086618	0.08603324	0.10981154	0.11239243	0.09809793
0.0	0.53534406	0.5352453	0.5458189	0.52476126	0.5376838	0.5390368	0.54480493	0.5446358	0.54419816	0.5352706
0.0	0.5325513	0.53558964	0.5445686	0.5259002	0.537413	0.5374234	0.545188	0.544394	0.543071	0.5357247
0.0	0.534029	0.5346853	0.54391855	0.5229879	0.5366142	0.53829914	0.54342383	0.5439257	0.54466116	0.5350991
0.0	0.53569436	0.5359906	0.5440643	0.5247148	0.53596854	0.539284	0.5473981	0.5454918	0.54307216	0.53665453
0.0	0.5353029	0.5349933	0.54420763	0.52387947	0.5361796	0.53586245	0.54489034	0.5449837	0.5438292	0.5353531
0.0	0.5361834	0.53581107	0.5439289	0.52537864	0.5373225	0.53808033	0.54653007	0.54544324	0.5441547	0.5362984
0.0	0.535718	0.53507227	0.5449312	0.5240184	0.53643376	0.536055	0.54559493	0.5453025	0.54366666	0.53532135
0.0	0.5343922	0.53442824	0.54327714	0.52466226	0.53560364	0.5355918	0.54530823	0.5447958	0.5447896	0.5342731
0.0	0.53405404	0.53470033	0.5444855	0.52429384	0.5361742	0.53862935	0.54400265	0.5436115	0.54491735	0.5351283
0.0	0.5344263	0.5349815	0.5431611	0.52261376	0.5354104	0.5385569	0.5450292	0.5439709	0.54491985	0.5354701
0.0	0.53479624	0.53581536	0.543948	0.52424985	0.53747785	0.53861475	0.5457905	0.5447709	0.5457866	0.5359014
0.0	0.5336505	0.5350033	0.54363453	0.52262646	0.5359297	0.538308	0.5437794	0.5433038	0.5455949	0.53560114
0.0	0.5352421	0.5359565	0.54487044	0.5235391	0.5379558	0.5375275	0.5443262	0.54488635	0.54217106	0.5349203
0.0	0.53421444	0.5343814	0.54450494	0.5236311	0.5363959	0.5371549	0.54525286	0.5436312	0.5427152	0.5361548
0.0	0.5332996	0.5354862	0.543442	0.52380687	0.5370935	0.5410129	0.5413704	0.5431914	0.54292053	0.5363861
0.0	0.5327511	0.5360401	0.5445142	0.5245073	0.5377939	0.5375496	0.54421026	0.54452705	0.5448271	0.5346632
0.0	0.5346832	0.533824	0.54449546	0.52300036	0.5372793	0.5371588	0.5448205	0.5452882	0.54346144	0.5359106
0.0	0.5381739	0.5343503	0.5427513	0.52205485	0.53809243	0.5372569	0.5434361	0.5438706	0.54527694	0.537272
0.0	0.5352077	0.53315383	0.54431945	0.52262646	0.53867877	0.5361106	0.54412305	0.5454835	0.5432931	0.53658724
0.0	0.53179926	0.53501934	0.5432305	0.52230644	0.5377153	0.538885	0.54468983	0.5437191	0.5446259	0.5348894
0.0	0.53325367	0.53704184	0.54604363	0.52431947	0.53833646	0.5399632	0.54399425	0.54428065	0.5438939	0.5366535
0.0	0.5333215	0.5355897	0.5448033	0.52480537	0.53824383	0.5373817	0.5449107	0.5438273	0.5438813	0.53489435
0.0	0.53494334	0.5352774	0.5434217	0.5233389	0.5361428	0.53676957	0.546985	0.5444222	0.5434416	0.53622335
0.0	0.53431535	0.53762025	0.54532045	0.5248305	0.5359929	0.5387925	0.54472566	0.54487205	0.54448676	0.5378104
0.0	0.53481615	0.53562146	0.5445301	0.5245131	0.53681564	0.53713834	0.5445712	0.5452569	0.5445581	0.5355876
0.0	0.5349062	0.53601193	0.543712	0.5243242	0.5360842	0.5374735	0.5432162	0.5448733	0.5452255	0.5361738
0.0	0.5332033	0.53515166	0.5427429	0.52445143	0.5366498	0.53562194	0.54477537	0.5448574	0.54316944	0.5349142
0.0	0.534595	0.5348956	0.5441162	0.52346474	0.5365381	0.5383674	0.5457434	0.5448343	0.5453107	0.5353885
0.0	0.5342025	0.5351637	0.54462546	0.5250102	0.5364867	0.53780514	0.54437226	0.54596204	0.5436105	0.5359609
0.0	0.5337679	0.53507465	0.5441637	0.5244245	0.5371075	0.5398371	0.5449026	0.5466726	0.5449654	0.5352724
0.0	0.20533712	0.21536693	0.22474155	0.22687246	0.24306132	0.19835086	0.21239877	0.23951742	0.23439552	0.20142548
0.0	0.0059134737	0.0050017554	0.009160651	0.010489096	0.012018182	0.01189201	0.008755	0.013559458	0.00929736	0.009537388
0.0	0.53429264	0.53274596	0.54655427	0.52460307	0.5352046	0.53658885	0.5447345	0.54371125	0.54249305	0.5337997
0.0	0.5336307	0.53789383	0.54643446	0.52544385	0.538576	0.53685606	0.54437935	0.5460608	0.54451925	0.5357977
0.0	0.5327159	0.53529394	0.5443453	0.5240835	0.53717303	0.53964275	0.54415077	0.54341125	0.5439586	0.5354183
0.0	0.53259736	0.5351761	0.54436165	0.52520865	0.53684044	0.5393324	0.5457272	0.5435254	0.542837	0.53478265
0.0	0.10967823	0.118020765	0.12411025	0.13198534	0.1448158	0.10244414	0.11355588	0.13847965	0.13283123	0.105457015
0.0	0.53452	0.53606945	0.54485315	0.524271	0.5383612	0.5363642	0.5442557	0.5449623	0.5441941	0.53474516
0.0	0.53269786	0.53558505	0.5427209	0.52528685	0.53566146	0.53719676	0.5455569	0.5447243	0.54274213	0.53469294
0.0	0.11044754	0.09146491	0.15201738	0.154033	0.16913566	0.1668972	0.15266009	0.13808382	0.17782493	0.13992663
0.0	0.022030976	0.011436552	0.018883932	0.028446836	0.025108794	0.019573681	0.026040051	0.026271524	0.022870645	0.021578114
0.0	0.022016289	0.014545808	0.018377593	0.02798921	0.025358526	0.026030537	0.027792435	0.02068404	0.033920277	0.026072633
0.0	0.019112818	0.015676705	0.01933795	0.02367182	0.0285838	0.027568677	0.022133317	0.02316764	0.034133166	0.02210266
0.0	0.021832766	0.017586857	0.021092866	0.028188797	0.026648436	0.026478954	0.025949707	0.031507354	0.034869146	0.024411844
0.0	0.01971611	0.018213974	0.019395472	0.032007944	0.022298075	0.0275592	0.024762882	0.027759064	0.032855716	0.026416209
0.0	0.022887927	0.01288648	0.018538693	0.029359251	0.028771272	0.02517615	0.02696658	0.028662743	0.03539794	0.027148634
0.0	0.035681594	0.030908404	0.03817003	0.05012075	0.043213814	0.049640577	0.050319545	0.055351503	0.059075262	0.04413566
0.0	0.041124262	0.034295928	0.036047306	0.053152617	0.05548492	0.04785389	0.046289407	0.051841166	0.052534953	0.04017376
0.0	0.03780876	0.032339048	0.0367833	0.048495222	0.05284725	0.043426696	0.048347007	0.057932816	0.062626265	0.047021136
0.0	0.16111867	0.17098701	0.17961162	0.1845556	0.1999887	0.15418766	0.16701685	0.19356537	0.18809208	0.15721694
0.0	0.53384155	0.5360445	0.545038	0.52324	0.5364711	0.5366672	0.54749954	0.54461026	0.54487234	0.53578293
0.0	0.5322534	0.53542864	0.5426945	0.5226912	0.5371121	0.53603625	0.5446477	0.5448881	0.5469046	0.5360472
0.0	0.53580874	0.53552514	0.54264516	0.5229304	0.53548837	0.5377491	0.54457146	0.5437976	0.54436207	0.5348147
0.0	0.53513366	0.53737295	0.5439708	0.5242738	0.53793585	0.53632843	0.548032	0.544723	0.54494727	0.53702104
0.0	0.53562236	0.53622895	0.5446221	0.5260017	0.53783834	0.5390879	0.5471452	0.5461117	0.54474443	0.536069
0.0	0.5342944	0.5354019	0.5436187	0.5236523	0.53564227	0.5383641	0.54523414	0.54482776	0.54325855	0.5351858
0.0	0.5343593	0.53360564	0.54439074	0.5230066	0.5362961	0.53777665	0.545029	0.5434302	0.54394644	0.5356056
0.0	0.53456515	0.5352944	0.54456043	0.5237696	0.5362131	0.53645307	0.5450514	0.54399085	0.5447112	0.53488195
0.0	0.5350451	0.5345639	0.5446947	0.52231956	0.5353487	0.53588426	0.5443115	0.5434087	0.54455703	0.53412485
0.0	0.53410596	0.5350137	0.5440637	0.52424043	0.5358839	0.5372622	0.5448801	0.5439026	0.5443379	0.53524244
0.0	0.020249292	0.023969192	0.021616291	0.019781293	0.028814448	0.01975617	0.02193953	0.032417845	0.02978572	0.027903574
0.0	0.5333538	0.5351056	0.54462165	0.52363986	0.53489035	0.5389621	0.5458034	0.5446531	0.54411834	0.53543216
0.0	0.532858	0.5356011	0.5446757	0.52421856	0.5356983	0.53892845	0.5446549	0.5448206	0.54466134	0.5352719
0.0	0.533269	0.5352976	0.5448441	0.5245268	0.53640866	0.5376496	0.54453623	0.5455361	0.5447321	0.5356048
0.0	0.53419644	0.5344949	0.54506636	0.5241804	0.53594357	0.5388638	0.5450389	0.54477054	0.5439979	0.53473186
0.0	0.53424066	0.535808	0.54509604	0.5247109	0.53672034	0.5383835	0.54480565	0.54539263	0.5454263	0.53548455
0.0	0.53357476	0.5355447	0.5451799	0.52443755	0.53632176	0.53860575	0.54462934	0.5450119	0.54430383	0.53537166
0.0	0.5332185	0.53437644	0.5449344	0.52392447	0.53548557	0.53852725	0.5441437	0.5449325	0.5440922	0.53501016
0.0	0.5342384	0.5352835	0.5446645	0.52439165	0.5354589	0.53860044	0.54478174	0.5448714	0.5441667	0.5353913
0.0	0.5333977	0.53476036	0.5445809	0.52421916	0.53628737	0.53739995	0.5447844	0.545281	0.5445434	0.5350989
0.0	0.5340321	0.5356317	0.5443855	0.52444434	0.5358763	0.5387401	0.5459495	0.5457986	0.54507256	0.5359968
0.0	0.19609377	0.20406802	0.19386183	0.19222	0.19554102	0.18534848	0.21342002	0.21279381	0.20502512	0.20017284
0.0	0.5332587	0.53530055	0.5446111	0.5240566	0.53587794	0.5391813	0.5449406	0.54527783	0.5440135	0.535376
0.0	0.5333477	0.53467214	0.54458	0.524103	0.53553057	0.53866386	0.5447431	0.544156	0.54406655	0.53449875
0.0	0.53412294	0.53459454	0.54479444	0.5242899	0.5358239	0.5382956	0.54548115	0.54508513	0.5442457	0.5354679
0.0	0.53388983	0.5351537	0.54408205	0.52402	0.5353662	0.53878134	0.5454779	0.5447629	0.5449188	0.53549474
0.0	0.53337646	0.5350481	0.5444595	0.5245062	0.53611976	0.5385333	0.5440073	0.5447391	0.54358053	0.5355044
0.0	0.5334386	0.53434336	0.5442783	0.5234842	0.53519654	0.5385779	0.5438158	0.5440601	0.5433334	0.5339942
0.0	0.5339224	0.5351047	0.5441985	0.5243812	0.5362933	0.53910047	0.5459746	0.5451627	0.54446626	0.5354839
0.0	0.5339786	0.53419185	0.5445129	0.52356905	0.5355897	0.5377436	0.54577285	0.54466647	0.54384315	0.5347983
0.0	0.5327634	0.53465074	0.5434885	0.52274317	0.5348691	0.53821796	0.5450675	0.54443616	0.5446143	0.53447264
0.0	0.53361654	0.53527755	0.544105	0.5238003	0.5359926	0.5381329	0.5454018	0.5451486	0.5442853	0.53592145
0.0	0.5339814	0.53632146	0.54483724	0.52464736	0.53637046	0.5381028	0.5454091	0.5459363	0.544509	0.5359257
0.0	0.5332665	0.53421336	0.5447798	0.52413064	0.5350816	0.53805417	0.54421324	0.54480535	0.5434318	0.5346008
0.0	0.533404	0.53543717	0.54473656	0.52477384	0.53674424	0.5381086	0.5454179	0.54585207	0.543917	0.5351583
0.0	0.533508	0.5340904	0.5432872	0.52389294	0.5353989	0.5376544	0.5451304	0.54516923	0.54428375	0.5347131
0.0	0.5321044	0.5364376	0.5442306	0.5254948	0.5382284	0.5372251	0.54469633	0.54576004	0.5448273	0.5361183
0.0	0.5332761	0.5352886	0.54421943	0.5248928	0.5362267	0.53767514	0.545219	0.5449853	0.54348063	0.535699
0.0	0.5335393	0.5351339	0.54383206	0.5236565	0.5369539	0.5369873	0.54418737	0.54392743	0.5435492	0.5350497
0.0	0.5339448	0.53511745	0.54407865	0.523677	0.53626	0.53909713	0.5449156	0.5449378	0.5462302	0.5354952
0.0	0.53277606	0.5360135	0.5448864	0.52444214	0.53658843	0.5384878	0.54469395	0.54511666	0.54486865	0.5362209
0.0	0.53426963	0.5343426	0.5440925	0.52220374	0.53540736	0.5391896	0.5441418	0.5445926	0.5464558	0.53489155
0.0	0.53446823	0.5353824	0.5446264	0.525069	0.53732556	0.53787345	0.54491127	0.5462743	0.54578656	0.5357482
0.0	0.5345476	0.5375652	0.54590315	0.526165	0.53795385	0.5373515	0.54580015	0.54577297	0.5418872	0.5365369
0.0	0.5355861	0.53457075	0.54285073	0.5243057	0.5355367	0.5378861	0.543925	0.54464614	0.5465262	0.5351918
0.0	0.5344796	0.5334912	0.5426743	0.5225911	0.53625745	0.5357595	0.54432315	0.5431759	0.54528505	0.5345573
0.0	0.5340573	0.5357592	0.544418	0.5258321	0.5375567	0.5381705	0.5451564	0.5448013	0.544095	0.536293
0.0	0.5335247	0.5360347	0.54419607	0.52598286	0.5377046	0.5380643	0.5454932	0.5450381	0.54342985	0.5359544
0.0	0.5343676	0.5349968	0.5444249	0.52456117	0.5363806	0.53900284	0.54544353	0.5447632	0.54507995	0.53668785
0.0	0.5343676	0.5349968	0.5444249	0.52456117	0.5363806	0.53900284	0.54544353	0.5447632	0.54507995	0.53668785
0.0	0.5339926	0.53478634	0.5432572	0.52281755	0.535806	0.53976446	0.54500216	0.54534006	0.546689	0.5361689
0.0	0.5334213	0.53574157	0.5427794	0.52508706	0.53657836	0.5388622	0.54673016	0.54574025	0.5459689	0.53692544
0.0	0.5335407	0.5335929	0.5442992	0.521855	0.5354668	0.539342	0.5452812	0.54420537	0.54464906	0.53431106
0.0	0.5334173	0.535233	0.5446351	0.5242664	0.53648996	0.5382961	0.54527223	0.54659665	0.5468235	0.5362723
0.0	0.531363	0.53535116	0.5429987	0.52523327	0.53720367	0.53735363	0.54488766	0.54408395	0.5445939	0.53547376
0.0	0.53335553	0.5356598	0.5449176	0.5248589	0.53703153	0.53707844	0.5447217	0.54398084	0.5437937	0.53566617
0.0	0.5331353	0.53709525	0.5444825	0.5269823	0.53815293	0.5373954	0.54468006	0.5445511	0.54385966	0.53674877
0.0	0.5343647	0.53645706	0.5446663	0.5261143	0.5379497	0.5386535	0.54433626	0.54457295	0.54398036	0.5365721
0.0	0.5342929	0.53557783	0.5438132	0.5232903	0.53653014	0.5378756	0.5444711	0.5435921	0.5445722	0.53551275
0.0	0.5344215	0.5365325	0.54403704	0.52370244	0.53534824	0.53762585	0.543078	0.5436743	0.54439574	0.535005
0.0	0.5327164	0.5358516	0.5447144	0.52635926	0.5376625	0.5364193	0.54277706	0.54404324	0.54560345	0.53692055
0.0	0.028651051	0.022693373	0.025989396	0.031138048	0.024264716	0.02657719	0.0217378	0.039130125	0.003079633	0.026266495
0.0	0.53489006	0.53515387	0.5440433	0.5245285	0.5369333	0.53741354	0.5460687	0.5445568	0.5440121	0.5363378
0.0	0.53489006	0.53515387	0.5440433	0.5245285	0.5369333	0.53741354	0.5460687	0.5445568	0.5440121	0.5363378
0.0	0.5360034	0.5373922	0.5454771	0.5238257	0.53666586	0.5388093	0.546016	0.54424363	0.54429334	0.53790885
0.0	0.53341144	0.5351408	0.5443607	0.5256042	0.5374352	0.53700286	0.54531103	0.54595065	0.5436082	0.53655386
0.0	0.53355247	0.53439325	0.54359347	0.52360314	0.5369997	0.53842753	0.5453333	0.54466546	0.54327697	0.53555965
0.0	0.5334124	0.53418463	0.54211587	0.5246464	0.53638685	0.5363436	0.5461213	0.54494286	0.54358107	0.5355618
0.0	0.5334124	0.53418463	0.54211587	0.5246464	0.53638685	0.5363436	0.5461213	0.54494286	0.54358107	0.5355618
0.0	0.53341144	0.5351408	0.5443607	0.5256042	0.5374352	0.53700286	0.54531103	0.54595065	0.5436082	0.53655386
0.0	0.5346296	0.5322494	0.54292417	0.52294743	0.53618807	0.53446174	0.54501086	0.54415995	0.5417358	0.5346281
0.0	0.535494	0.53227746	0.54172105	0.5235096	0.5358343	0.53684974	0.54463464	0.54516757	0.54194504	0.5362917
0.0	0.53397495	0.531671	0.5419302	0.5219358	0.535423	0.5347266	0.5437836	0.5437448	0.54191256	0.5334404
0.0	0.5354786	0.53574413	0.5441613	0.5256198	0.53697073	0.537426	0.5452313	0.54550725	0.54388535	0.5373047
0.0	0.5352361	0.53566873	0.5430976	0.52402693	0.5357815	0.53875333	0.5430712	0.54444766	0.545187	0.5345282
0.0	0.53311706	0.5328823	0.54259384	0.5239405	0.5357602	0.5374038	0.5437699	0.54370415	0.5457766	0.53361195
0.0	0.5342755	0.5357143	0.54379165	0.5246756	0.53604585	0.5380794	0.54438925	0.54419553	0.54426825	0.5361884
0.0	0.53505343	0.5344458	0.54391706	0.5240032	0.536412	0.5376351	0.54453605	0.5446312	0.5439585	0.5354982
0.0	0.5352207	0.53510344	0.5438207	0.5244312	0.53593844	0.5386512	0.5451277	0.5445674	0.5442223	0.53689986
0.0	0.53397804	0.53451717	0.5434589	0.5245678	0.53651816	0.53727365	0.5445945	0.544958	0.54389477	0.5360383
0.0	0.5344087	0.53509194	0.5441844	0.5244905	0.53636473	0.5386614	0.54472	0.544157	0.544717	0.5359152
0.0	0.53508323	0.5342524	0.54362774	0.52354854	0.53536654	0.53789705	0.5442452	0.54354703	0.5440689	0.53541183
0.0	0.532937	0.536856	0.5441065	0.52582425	0.53753	0.53642756	0.54783434	0.5459333	0.543253	0.5365865
0.0	0.5352983	0.5346761	0.54429376	0.52319545	0.53662753	0.5372841	0.54409695	0.5440818	0.5443341	0.5346385
0.0	0.53254724	0.533432	0.54255146	0.5218844	0.53457695	0.53812116	0.5432662	0.5418826	0.54482174	0.5325887
0.0	0.5326985	0.5350646	0.5424265	0.52462065	0.535964	0.53804046	0.54586285	0.5440123	0.5450352	0.53513616
0.0	0.53272676	0.5341382	0.54347295	0.52256477	0.53513545	0.5375389	0.54491067	0.54217607	0.5456864	0.5353496
0.0	0.028164608	0.030423716	0.02343148	0.032345332	0.03861856	0.030764187	0.02823604	0.04025507	0.03486242	0.021469092
0.0	0.5337141	0.53571	0.5428032	0.5220368	0.5364684	0.536324	0.5445726	0.5457934	0.545988	0.5355006
0.0	0.5340445	0.5359837	0.5439236	0.5250746	0.5366173	0.53974795	0.5452752	0.5435537	0.5432269	0.5369129
0.0	0.53257895	0.5352795	0.5441727	0.5241864	0.5364778	0.53837216	0.54465336	0.5444811	0.5438222	0.5352014
0.0	0.53304577	0.5339984	0.54407644	0.52345353	0.53576994	0.5360565	0.543801	0.54308724	0.5439374	0.53399897
0.0	0.53349715	0.5338057	0.5447679	0.5231439	0.5347818	0.5372413	0.5435987	0.54440814	0.5457777	0.5341137
0.0	0.53332675	0.534688	0.544619	0.52442896	0.5357597	0.5375385	0.5444813	0.54479027	0.5456876	0.53487307
0.0	0.5351607	0.53469133	0.5429524	0.52507305	0.5362891	0.53672224	0.54696125	0.5439175	0.54401416	0.53559417
0.0	0.53395873	0.5351085	0.54257166	0.52386945	0.5360572	0.5375819	0.54530215	0.5432882	0.54485935	0.53511333
0.0	0.53360075	0.5348796	0.54405457	0.52330333	0.535958	0.5377321	0.54445475	0.544288	0.544747	0.5340924
0.0	0.53436327	0.53563166	0.54535246	0.52404803	0.5358974	0.5377865	0.5445619	0.54505134	0.54592586	0.5344939
0.0	0.5328701	0.53380215	0.5447152	0.5239252	0.53695476	0.53592443	0.54468143	0.544144	0.5444685	0.53409934
0.0	0.5324542	0.5339821	0.54367965	0.52375215	0.5370393	0.5356587	0.5451856	0.54486686	0.54355675	0.5346132
0.0	0.5317991	0.53159565	0.54327595	0.52282935	0.5354765	0.5349897	0.5437185	0.5437347	0.5438342	0.53283936
0.0	0.5323245	0.53414696	0.5427888	0.52509296	0.5364136	0.53647506	0.5460888	0.54493785	0.5445415	0.5352614
0.0	0.53382087	0.53572005	0.54439473	0.5258747	0.53712445	0.53712916	0.5462689	0.54533863	0.5443776	0.53653866
0.0	0.53217405	0.53315586	0.5446907	0.5225176	0.5352412	0.53599805	0.5453432	0.5441162	0.5443158	0.533692
0.0	0.53217405	0.53315586	0.5446907	0.5225176	0.5352412	0.53599805	0.5453432	0.5441162	0.5443158	0.533692
0.0	0.5348166	0.5326736	0.54420954	0.5220806	0.53690755	0.53450423	0.54280984	0.54313475	0.5445414	0.53597635
0.0	0.5331236	0.53266674	0.54295367	0.5217664	0.5341933	0.5356502	0.5445887	0.54399866	0.5423923	0.5324522
0.0	0.5349046	0.5345535	0.5444133	0.52353853	0.5369391	0.53755736	0.5431612	0.54372627	0.54399675	0.5338959
0.0	0.5341413	0.5357652	0.5438578	0.525232	0.5366314	0.5375747	0.54504496	0.54564166	0.5442347	0.53683937
0.0	0.5325543	0.5338654	0.5434809	0.5234144	0.53746384	0.53808	0.54575855	0.5454451	0.5445068	0.53425485
0.0	0.15982075	0.1506828	0.1420647	0.11918027	0.16882168	0.1281673	0.1766144	0.17601687	0.17326239	0.16017598
0.0	0.5343089	0.5372879	0.54520524	0.525498	0.5373327	0.53913933	0.5469738	0.544853	0.54448295	0.5358788
0.0	0.53297824	0.5346492	0.5432689	0.5241451	0.5358206	0.5364694	0.544639	0.5430513	0.54246587	0.5328338
0.0	0.16013052	0.1504232	0.14192806	0.119237475	0.1688679	0.12875211	0.17693847	0.17626254	0.17349216	0.1602534
0.0	0.5341447	0.5347634	0.5442502	0.52475774	0.5365451	0.53827405	0.54528755	0.54454315	0.5440503	0.53625625
0.0	0.5329229	0.53482497	0.54411525	0.52427983	0.5363255	0.53772736	0.5444978	0.5449187	0.5432272	0.5351391
0.0	0.5333718	0.53686875	0.54544115	0.524789	0.53804046	0.53804547	0.5451923	0.5467345	0.543724	0.53739136
0.0	0.5319325	0.5354454	0.5432537	0.52362293	0.53499246	0.5378184	0.54436934	0.54443276	0.54326624	0.5355494
0.0	0.5357075	0.53708047	0.5450374	0.526094	0.53945935	0.5379137	0.54605347	0.5463693	0.5459495	0.5387393
0.0	0.53499156	0.53639513	0.54537547	0.52460486	0.5377832	0.5387996	0.5445468	0.5470942	0.54446524	0.5377955
0.0	0.010087991	0.010693218	0.011995799	0.013172836	0.01212029	0.008966591	0.009280886	0.01449742	0.016060056	0.0144219175
0.0	0.15503104	0.13895577	0.16118082	0.16143106	0.14435528	0.14384219	0.13648856	0.17001861	0.17580482	0.17220633
0.0	0.5326693	0.5347478	0.54406387	0.5247374	0.5371038	0.5382749	0.54476863	0.54402906	0.5453241	0.53440124
0.0	0.53334254	0.5361042	0.5454774	0.5266986	0.5374307	0.5393311	0.5450826	0.5448912	0.54480493	0.5363689
0.0	0.14258718	0.16151431	0.1487056	0.16638353	0.17951594	0.15772645	0.15959495	0.17397402	0.13389616	0.13896398
0.0	0.5326253	0.53349394	0.543394	0.522288	0.53620785	0.5359731	0.5424702	0.545221	0.54452455	0.53423023
0.0	0.5338634	0.535809	0.54581237	0.5248277	0.5366162	0.53768003	0.5440597	0.5442251	0.54521847	0.53511816
0.0	0.5342289	0.5348221	0.54453707	0.523115	0.5364407	0.537392	0.5435592	0.54387313	0.544977	0.5338347
0.0	0.53355056	0.5356094	0.54428726	0.5241568	0.5364716	0.5384388	0.54421633	0.5434795	0.54482913	0.5363627
0.0	0.046169605	0.11604707	0.11578598	0.051875535	0.11679204	0.097718045	0.10290247	0.10883102	0.119644865	0.10610852
0.0	0.07416476	0.08108391	0.08532161	0.12457788	0.07062032	0.09881186	0.0905842	0.0522543	0.10405414	0.0997112
0.0	0.53450716	0.5359913	0.54407555	0.525433	0.5372699	0.53935313	0.54500496	0.5450645	0.5454113	0.5359731
0.0	0.53425246	0.5320247	0.5458955	0.52369046	0.53495866	0.53673005	0.5430704	0.54445773	0.5453305	0.53460395
0.0	0.533636	0.5332016	0.54374325	0.52383626	0.5359017	0.5370959	0.5447149	0.5432462	0.5436157	0.5355568
0.0	0.53604853	0.53571093	0.5435766	0.5257162	0.5361561	0.5396348	0.5475519	0.5458691	0.5436262	0.5351876
0.0	0.53385216	0.5340447	0.5431109	0.52460694	0.5368349	0.53764576	0.5452781	0.5445692	0.5437616	0.53460354
0.0	0.53245616	0.53349334	0.54318446	0.5227027	0.536371	0.53744364	0.544991	0.54409415	0.5438216	0.53548175
0.0	0.53203154	0.5326175	0.54183596	0.5237313	0.5371525	0.53589743	0.5439457	0.5443345	0.54240334	0.53529346
0.0	0.5340046	0.5345482	0.54508626	0.52417785	0.5365136	0.5379514	0.5451396	0.5437622	0.54403	0.53559685
0.0	0.5340046	0.5345482	0.54508626	0.52417785	0.5365136	0.5379514	0.5451396	0.5437622	0.54403	0.53559685
0.0	0.5327219	0.53321594	0.54557216	0.52147543	0.53627175	0.53608364	0.5439381	0.5418359	0.5430148	0.5323484
0.0	0.5341705	0.5345855	0.54486036	0.5236413	0.5365482	0.53661644	0.5454999	0.5437988	0.5429365	0.53664243
0.0	0.13618186	0.16585544	0.15959312	0.14552107	0.16378593	0.15887931	0.16107246	0.16651212	0.16887793	0.14880213
0.0	0.17994103	0.21051812	0.20414037	0.18814717	0.20885256	0.20370093	0.20677486	0.21143639	0.21431439	0.19341305
0.0	0.17966197	0.21042332	0.20454767	0.18837713	0.20863177	0.20314811	0.20699412	0.2113251	0.21417518	0.19312413
0.0	0.533225	0.53538674	0.5435272	0.5231906	0.53581035	0.53790325	0.5430285	0.5445887	0.5450947	0.53478605
0.0	0.53284	0.53723055	0.5443959	0.524144	0.53825045	0.53958213	0.5463073	0.54552597	0.54570574	0.53592825
0.0	0.10994334	0.09345279	0.09359793	0.11836926	0.10506593	0.09979561	0.1033983	0.11773229	0.0948106	0.11166271
0.0	0.10974805	0.093543194	0.093634024	0.11780792	0.10466648	0.099638246	0.102986336	0.11751889	0.09480822	0.11156621
0.0	0.06579292	0.07297329	0.07113146	0.08392964	0.09023667	0.0767864	0.083892785	0.08010195	0.08807056	0.08189349
0.0	0.075789146	0.06619557	0.07014606	0.075877525	0.085168235	0.077922374	0.086010575	0.08768247	0.077589646	0.09116604
0.0	5.3842152e-05	9.7544944e-05	9.350297e-05	0.00015051775	0.00023385181	0.00013051019	5.2151907e-05	0.00010974923	0.00016843998	0.00010061158
0.0	0.53524786	0.53647375	0.5440161	0.5253033	0.53646964	0.5391819	0.5459454	0.5455605	0.5451113	0.53710425
0.0	0.5347416	0.53628963	0.5449491	0.52535856	0.53862464	0.5390886	0.54746854	0.5452417	0.5457166	0.53631455
0.0	0.53530085	0.53397554	0.5440826	0.5241829	0.5364122	0.53697705	0.5444053	0.545629	0.5438312	0.5353842
0.0	0.5340555	0.5370568	0.5448514	0.5258223	0.53865176	0.53893554	0.54621696	0.54538757	0.5450962	0.5372123
0.0	0.5351916	0.5361221	0.54297537	0.5240164	0.5369134	0.538785	0.54637975	0.5449666	0.5436867	0.53649306
0.0	0.5353288	0.535	0.5432246	0.5232824	0.53607655	0.5377222	0.54298705	0.54503477	0.5442969	0.5357009
0.0	0.53484166	0.53588325	0.5436634	0.5243792	0.53723514	0.537137	0.54407614	0.54576904	0.5446216	0.53525704
0.0	0.5351203	0.5353692	0.543353	0.5241543	0.536322	0.5379707	0.5429379	0.54475474	0.54408354	0.53542465
0.0	0.5343458	0.53512895	0.5430964	0.5240803	0.53580344	0.537612	0.54257685	0.5444319	0.5435071	0.5346187
0.0	0.5338511	0.5345781	0.5432171	0.5239588	0.5357667	0.5370595	0.542901	0.5444512	0.5438101	0.53464866
0.0	0.5359175	0.5347759	0.54402834	0.5237377	0.5363015	0.5377932	0.54410577	0.54468375	0.54348516	0.5344069
0.0	0.5361994	0.53523517	0.54443413	0.52407724	0.53655744	0.5385351	0.5434583	0.5447632	0.54467624	0.5353181
0.0	0.53570575	0.5358334	0.5440071	0.52443105	0.53647214	0.53755003	0.54323834	0.5443675	0.5454313	0.535586
0.0	0.53494996	0.5360232	0.5442644	0.5245707	0.53725237	0.5375886	0.54372233	0.54596484	0.5447519	0.53559995
0.0	0.5361055	0.5349617	0.5438445	0.52427876	0.5374764	0.5382998	0.54357105	0.54511094	0.54552346	0.53534544
0.0	0.535164	0.53477776	0.5438434	0.5235961	0.5367435	0.53657037	0.54397196	0.54450727	0.5439218	0.5349748
0.0	0.5345829	0.5351774	0.54380107	0.5241217	0.5364919	0.5373015	0.5433398	0.5446503	0.5454704	0.5350657
0.0	0.53416693	0.5356321	0.5436041	0.5245261	0.53687537	0.5389779	0.54393893	0.54481983	0.5450322	0.5349377
0.0	0.5349475	0.53522044	0.54387885	0.5239864	0.5370037	0.537439	0.54372275	0.544671	0.54466176	0.53476983
0.0	0.5347018	0.535024	0.542981	0.52275574	0.5364154	0.5380183	0.5437281	0.5447071	0.5443784	0.5347205
0.0	0.53550076	0.53588665	0.54310954	0.5240172	0.5364411	0.53705645	0.54389435	0.54560643	0.54488426	0.53578097
0.0	0.5344583	0.5355789	0.54322356	0.5236876	0.5360355	0.53885126	0.5439087	0.5448741	0.5441475	0.53475106
0.0	0.5357444	0.5345996	0.5428739	0.52297175	0.5361592	0.5382407	0.54371214	0.54400903	0.5436704	0.5344449
0.0	0.5337448	0.536646	0.5448197	0.52400595	0.53694105	0.53803307	0.5464977	0.54584104	0.544054	0.5363763
0.0	0.5337209	0.5340986	0.54479516	0.52302104	0.53658676	0.53793633	0.5459959	0.54400504	0.5423142	0.53513736
0.0	0.07334352	0.0649793	0.059938863	0.068051726	0.06955821	0.0677568	0.07262314	0.078880906	0.06982455	0.06581242
0.0	0.32693714	0.33196583	0.32674715	0.3337459	0.34369302	0.34191266	0.34698972	0.36219493	0.35927388	0.30508244
0.0	0.5342151	0.5359572	0.544872	0.5254175	0.5372788	0.5390956	0.5445201	0.54473114	0.5453993	0.53664815
0.0	0.3779124	0.38347402	0.3935638	0.3842726	0.4002058	0.37562427	0.38739836	0.40279725	0.398691	0.3746265
0.0	0.53405976	0.5354229	0.5425955	0.52572715	0.5370554	0.53779644	0.54481125	0.5440635	0.5448435	0.5367714
0.0	0.5337248	0.53654975	0.54431826	0.52660334	0.5375497	0.53862673	0.54565614	0.54498297	0.5463388	0.53714895
0.0	0.5334058	0.53602904	0.5453197	0.5253607	0.53796977	0.5379013	0.54544705	0.5447864	0.543806	0.53571314
0.0	0.5335206	0.53534067	0.544573	0.5257046	0.5380061	0.53832316	0.54551446	0.5449922	0.543733	0.53595245
0.0	0.5336824	0.5364031	0.54277545	0.5260289	0.53789467	0.5372752	0.5449768	0.54449636	0.5443438	0.53618133
0.0	0.53347903	0.5365753	0.5436363	0.52676606	0.53806394	0.5387455	0.5464311	0.5449817	0.5445391	0.5368479
0.0	0.53360444	0.53515476	0.5430295	0.5231664	0.53622466	0.53710514	0.5446497	0.54349446	0.5439558	0.53461
0.0	0.5350588	0.53593224	0.5449771	0.5247519	0.53653747	0.53965294	0.5466509	0.5444765	0.54482734	0.53644633
0.0	0.5356074	0.53567076	0.5448365	0.5251335	0.5382209	0.53665805	0.54514146	0.54609996	0.54377294	0.5364972
0.0	0.53405774	0.5349421	0.5441783	0.5243742	0.536977	0.5373184	0.54546404	0.5457115	0.5434886	0.5364955
0.0	0.5330801	0.53605944	0.5444293	0.52540153	0.53783935	0.537698	0.5454484	0.54442877	0.5449695	0.535461
0.0	0.5337403	0.5353926	0.54391223	0.52543336	0.5374312	0.539955	0.5454895	0.543802	0.5450921	0.5364441
0.0	0.5339011	0.5364089	0.54470223	0.52624744	0.5377569	0.5390219	0.54521817	0.54504865	0.545385	0.53690034
0.0	0.09735014	0.10619359	0.09166916	0.09596437	0.12017037	0.11220887	0.103790335	0.1201822	0.10980396	0.11562474
0.0	0.53555566	0.53565234	0.5430277	0.52425396	0.5360946	0.53879136	0.5439045	0.54435694	0.54163593	0.5344019
0.0	0.5332195	0.5325165	0.54360455	0.52251893	0.5355825	0.53803164	0.54275197	0.5432826	0.54362607	0.5338021
0.0	0.53486603	0.5353179	0.54439336	0.5248914	0.53673476	0.5385712	0.54470277	0.5444106	0.5441556	0.5364913
0.0	0.5332188	0.5311389	0.54280317	0.5210814	0.53514266	0.5368138	0.5428968	0.54419893	0.5435596	0.534004
0.0	0.010871165	0.01446411	0.012904119	0.01776256	0.01649526	0.011713532	0.008384829	0.020965494	0.015378173	0.011709414
0.0	0.53270864	0.5338724	0.54438704	0.52239066	0.5362542	0.5378885	0.5445874	0.54297614	0.54377764	0.53295326
0.0	0.012076525	0.016356982	0.013826064	0.017958572	0.021196378	0.010707038	0.012945905	0.016404971	0.018140074	0.011353153
0.0	0.00088950177	0.0007723156	0.0002748878	0.019398022	0.0007185387	0.00039897894	0.0010517878	0.00064267416	0.018324941	0.0010652218
0.0	0.00041543832	0.00070684025	0.00066567404	0.016069742	0.00080801436	0.00073186035	0.00090787146	0.0006457489	0.018451514	0.0013264151
0.0	0.00043426148	0.01493554	0.011287957	0.016893003	0.00074213574	0.00070494047	0.0010073709	0.0009383798	0.017104698	0.0005217536
0.0	0.00040704838	0.00033766814	0.00025104766	0.017453741	0.0014036335	0.0003847015	0.0010312014	0.0010972547	0.017283015	0.00059647375
0.0	0.0004066807	0.00033682384	0.00025158754	0.017457953	0.0014030928	0.00038368188	0.0010277643	0.0010962308	0.017245913	0.00059603335
0.0	0.0009680091	0.013727245	0.013520149	0.018037919	0.00073964376	0.0008409366	0.00043303645	0.0010738759	0.018610045	0.0013851086
0.0	0.00095908414	0.014200355	0.0125052715	0.014320928	0.0013206487	0.00032890614	0.00042645028	0.017128637	0.012922225	0.012477908
0.0	0.5326959	0.5347414	0.54431427	0.5238265	0.53693736	0.5380563	0.545272	0.5436449	0.5440877	0.5339449
0.0	0.53250813	0.53364086	0.5445253	0.5239166	0.5346391	0.53913766	0.5441013	0.5431597	0.5420637	0.53369796
0.0	0.5315627	0.5338913	0.5436181	0.52322614	0.5351591	0.53896034	0.54378104	0.5428373	0.5427019	0.534007
0.0	0.53372085	0.53526	0.54404306	0.52506006	0.53662103	0.5378631	0.54458714	0.54454035	0.5439116	0.5354518
0.0	0.5322151	0.53334165	0.54361343	0.52400494	0.5367235	0.5388914	0.545137	0.5444364	0.54472536	0.5347696
0.0	0.53458977	0.53395087	0.54442126	0.5243963	0.5354999	0.5384281	0.5446524	0.5442592	0.5427677	0.5341698
0.0	0.5340872	0.5341306	0.5454449	0.5233204	0.53576404	0.5379703	0.5441477	0.54455024	0.54358745	0.534251
0.0	0.53364486	0.53420126	0.543514	0.52370584	0.5360197	0.53825074	0.5443322	0.5439369	0.5434057	0.53447884
0.0	0.5331421	0.5343809	0.544538	0.52262974	0.53628385	0.5377929	0.5438274	0.544228	0.54422534	0.53456
0.0	0.53389335	0.5343124	0.5437903	0.5255658	0.5373814	0.538984	0.54441357	0.54486483	0.5428401	0.53572154
0.0	0.53515047	0.53399354	0.5439975	0.52477956	0.5362602	0.5376308	0.5438098	0.5444016	0.5439491	0.5350527
0.0	0.5338446	0.535403	0.5449747	0.5244529	0.53720284	0.53770846	0.5452278	0.5451382	0.5441545	0.53595364
0.0	0.5322323	0.53242195	0.5445377	0.52454746	0.53553706	0.5376876	0.5444454	0.54466885	0.54337263	0.5328222
0.0	0.5332375	0.5345242	0.54500276	0.52457994	0.5373311	0.536748	0.5443532	0.5457163	0.5434164	0.53417677
0.0	0.53356886	0.53567886	0.54425395	0.5248111	0.5375817	0.5389287	0.54592764	0.5455549	0.5437436	0.53636736
0.0	0.5358294	0.5366555	0.544537	0.5252968	0.5378958	0.5389524	0.5444306	0.5457006	0.54385424	0.53654927
0.0	0.5339567	0.53480554	0.5447774	0.52428824	0.5379888	0.5371571	0.54474014	0.5456752	0.5430678	0.53581953
0.0	0.5346808	0.5352661	0.5435225	0.52484745	0.5374107	0.53842455	0.54549384	0.5457793	0.5443414	0.5356616
0.0	0.5345752	0.5349409	0.5445221	0.52420175	0.5357018	0.5388301	0.5448684	0.54522383	0.54373425	0.53531444
0.0	0.5335767	0.5349716	0.5439749	0.5244311	0.537376	0.53808546	0.54432714	0.5457774	0.54461473	0.53496724
0.0	0.53368825	0.534052	0.5442501	0.52420187	0.5368541	0.53672105	0.5443279	0.54543394	0.5440987	0.53454554
0.0	0.53267574	0.5335598	0.54435796	0.5229379	0.53493273	0.5396695	0.543369	0.5440514	0.5430167	0.5340092
0.0	0.5329097	0.5354257	0.54511386	0.5242435	0.537867	0.53761923	0.5446251	0.5451445	0.5443269	0.5362087
0.0	0.53362995	0.5343792	0.5453739	0.5242672	0.53630537	0.5398779	0.54495025	0.54586905	0.5429259	0.5357084
0.0	0.5338638	0.5362447	0.5461295	0.5255724	0.5392384	0.53782773	0.5462057	0.5469615	0.5442362	0.53790677
0.0	0.53441864	0.53441167	0.5428959	0.5241904	0.536144	0.53923285	0.54578036	0.5456266	0.5437523	0.5347004
0.0	0.5336976	0.5356283	0.5445553	0.52352995	0.53819156	0.53761774	0.545691	0.5464999	0.54349786	0.5357143
0.0	0.5306849	0.5340108	0.5434486	0.5239048	0.5360933	0.53721076	0.54405975	0.5446188	0.5438152	0.53338987
0.0	0.5332849	0.534758	0.54328305	0.524817	0.5375139	0.53864104	0.54562503	0.5475865	0.5442042	0.5347838
0.0	0.5326686	0.5338117	0.543072	0.52389175	0.53524506	0.5380055	0.5440908	0.542904	0.5431167	0.5330118
0.0	0.53474563	0.5348259	0.54330343	0.5246826	0.5358143	0.5379143	0.54503745	0.5443634	0.5433705	0.53443676
0.0	0.5323193	0.5343786	0.54534733	0.52401596	0.536576	0.5367117	0.5446304	0.54492974	0.54271835	0.53443766
0.0	0.53372675	0.53474694	0.54388666	0.522983	0.536506	0.5380704	0.54520696	0.54460514	0.54321206	0.5352419
0.0	0.5311305	0.5330766	0.54477525	0.5231818	0.53512263	0.5375637	0.54411596	0.5447164	0.5437298	0.53248894
0.0	0.53227043	0.53449214	0.5448654	0.5256263	0.53776664	0.5377018	0.5444722	0.54589194	0.54406023	0.5349934
0.0	0.5312396	0.5333672	0.54346997	0.5224898	0.53661186	0.538233	0.54487187	0.54503554	0.5440365	0.5335151
0.0	0.5332825	0.5331534	0.5433188	0.5240616	0.5366614	0.5373621	0.5444589	0.54380566	0.5429018	0.5333074
0.0	0.53255165	0.5348889	0.5448428	0.52239394	0.5366534	0.5377599	0.5445163	0.54361755	0.54340386	0.5339665
0.0	0.01147448	0.012925704	0.011116711	0.015150545	0.018953523	0.01077456	0.011862893	0.016807988	0.01807961	0.012343858
0.0	0.0008881628	0.0007719484	0.00027822665	0.019458348	0.00072393485	0.0003976238	0.0010483883	0.000642812	0.018387716	0.0010671568
0.0	0.00088917976	0.0007711801	0.00027739233	0.019356813	0.0007220061	0.0003991433	0.0010505429	0.00064704916	0.0183565	0.0010713974
0.0	0.10225832	0.12591451	0.105120435	0.11768235	0.128763	0.099541746	0.10966908	0.110977896	0.12521818	0.101323105
0.0	0.1025865	0.12569474	0.10568552	0.11810275	0.12906966	0.09931559	0.10967152	0.11122121	0.124575585	0.10104851
0.0	0.009409033	0.003214641	0.0021063937	0.1156163	0.005024851	0.0068540336	0.0049980213	0.007957183	0.13570009	0.006396041
0.0	0.0044961083	0.1284713	0.091783494	0.103834055	0.005537625	0.008719682	0.012138111	0.111528985	0.10837595	0.109941795
0.0	0.004529999	0.12916064	0.09203525	0.10428439	0.005564334	0.0086955335	0.012201844	0.11221375	0.108486034	0.110781826
0.0	0.0045114155	0.12865737	0.09194408	0.10421295	0.005569748	0.008696215	0.012201643	0.11216862	0.10812153	0.11031067
0.0	0.008179937	0.006578279	0.002311733	0.12541573	0.004876209	0.004065675	0.00971625	0.0047704116	0.12621713	0.010278139
0.0	0.008235497	0.0066084997	0.0023145105	0.1259389	0.0048730955	0.004037792	0.009738403	0.004766714	0.12655057	0.010301696
0.0	0.008219848	0.006586847	0.0023049323	0.12602013	0.0048934286	0.0040522763	0.009758141	0.0047788993	0.12592992	0.0102455355
0.0	0.08864469	0.091299765	0.11588019	0.11436751	0.11969227	0.09957334	0.10568419	0.10132784	0.121152334	0.10157569
0.0	0.088766314	0.09154593	0.11570718	0.11458735	0.12014897	0.099285714	0.10544271	0.10116418	0.12124898	0.10149413
0.0	0.08912298	0.09174798	0.11550116	0.114181936	0.12001202	0.099435106	0.10536556	0.101393774	0.12117178	0.101859026
0.0	0.088487834	0.09138212	0.11540423	0.11401763	0.119896315	0.0994944	0.105286896	0.101494	0.1208141	0.10129936
0.0	0.08901431	0.09151781	0.11511885	0.11390635	0.11939423	0.099417605	0.10504045	0.10118039	0.120826095	0.10151448
0.0	0.08873759	0.09192279	0.11535167	0.11443274	0.12007293	0.09959235	0.10587769	0.101359695	0.120851606	0.101704665
0.0	0.08841048	0.09143711	0.11523443	0.11392181	0.11992722	0.09909619	0.10562321	0.10136679	0.12074711	0.10146248
0.0	0.108305156	0.11193167	0.10718133	0.09892737	0.11061772	0.1085907	0.111316256	0.10838211	0.12598772	0.10388869
0.0	0.10811621	0.11198947	0.107114986	0.09889994	0.11078647	0.10835437	0.11132678	0.10818974	0.12564154	0.10359598
0.0	0.108165	0.11225683	0.10689571	0.09869454	0.11037225	0.10833019	0.11092308	0.108353406	0.12600482	0.10363982
0.0	0.10761472	0.11198019	0.107407995	0.0981752	0.11007929	0.108413026	0.110871054	0.10802018	0.1260477	0.10344557
0.0	0.10873842	0.111696936	0.10707283	0.098493665	0.10997553	0.10847504	0.11082843	0.10803359	0.12528859	0.10354059
0.0	0.10772053	0.11183289	0.10651364	0.09849502	0.10998688	0.10849288	0.11076382	0.107774675	0.1257089	0.103102274
0.0	0.10768664	0.111713275	0.10650452	0.09810244	0.10985504	0.107619606	0.11060418	0.107956745	0.1257647	0.1032382
0.0	0.09767708	0.10135079	0.08617508	0.10088273	0.11591917	0.10020257	0.10059907	0.11268008	0.124976344	0.10831526
0.0	0.09740798	0.10099496	0.08610201	0.100667454	0.11604707	0.09993787	0.10089511	0.11277407	0.12470672	0.10813891
0.0	0.097958095	0.10181251	0.08624137	0.10067879	0.1164213	0.099904634	0.101211615	0.11306811	0.12490417	0.10883368
0.0	0.09748666	0.10135765	0.08665003	0.10044409	0.1161025	0.10026882	0.101253554	0.1128039	0.1248332	0.10813633
0.0	0.09807753	0.101406306	0.08665526	0.100744754	0.11639403	0.1000675	0.10061339	0.1129934	0.12517434	0.10869816
0.0	0.09712154	0.10100637	0.085820474	0.100525215	0.11584545	0.10019627	0.10072444	0.11234082	0.124519624	0.10794926
0.0	0.09764965	0.101085156	0.085967295	0.10027591	0.115692936	0.09976235	0.100810416	0.11272564	0.12449175	0.10819802
0.0	0.09753307	0.10064477	0.08638356	0.10010493	0.11578466	0.09991772	0.100469954	0.112472795	0.12447049	0.10785746
0.0	0.0038430735	0.0060606925	0.005545119	0.10607654	0.0054787365	0.007406284	0.008443986	0.004791348	0.1270358	0.012769036
0.0	0.003954209	0.0037120164	0.002487185	0.0041191126	0.004712732	0.0037272784	0.007847824	0.007887625	0.008661472	0.004694436
0.0	0.003946951	0.0037158735	0.0024977683	0.0041203527	0.004750682	0.0037162069	0.007881501	0.00792757	0.008657566	0.004693701
0.0	0.0039495765	0.0037140308	0.0024866632	0.0041191517	0.004731422	0.0037123093	0.00785816	0.00792757	0.008641261	0.004705013
0.0	0.0039208303	0.0037040156	0.002496273	0.004094192	0.0047217766	0.0037080315	0.007853273	0.007894292	0.00864287	0.0046722884
0.0	0.0039643897	0.003701894	0.0024972148	0.00411411	0.004703852	0.0037227166	0.007859279	0.007909902	0.008636997	0.004689239
0.0	0.003936699	0.0037183862	0.0024847966	0.0041176574	0.0047337194	0.0037171799	0.007867731	0.007899104	0.008663364	0.0046872497
0.0	0.0039313105	0.0037089142	0.0024949056	0.004114552	0.004721257	0.0037001113	0.0078625	0.007883395	0.008638377	0.004671051
0.0	0.008202428	0.006592335	0.0023087547	0.12584217	0.0048561017	0.0040558423	0.009725655	0.0047619613	0.12608273	0.010241857
0.0	0.0081997905	0.0065975212	0.0023030655	0.12608951	0.0049001877	0.0040476257	0.009761874	0.004769334	0.12643561	0.010266519
0.0	0.008176409	0.006600922	0.0023106688	0.12544519	0.0048804935	0.004045619	0.0097301025	0.00475275	0.12629403	0.010258057
0.0	0.008167621	0.0065882388	0.0023145173	0.12526922	0.0048611136	0.004047564	0.009728884	0.0047472585	0.12591825	0.010211285
0.0	0.008244188	0.006597458	0.0023022145	0.12574498	0.0048513752	0.004060213	0.009734849	0.0047700405	0.12614624	0.0102518
0.0	0.008162839	0.006582434	0.0023000392	0.12556225	0.004872286	0.0040342533	0.009710205	0.004775177	0.12595843	0.010278513
0.0	0.10199066	0.12529095	0.105042875	0.11768947	0.12797904	0.09988361	0.10943416	0.11064652	0.12482517	0.10053862
0.0	0.102289855	0.12609306	0.10556857	0.11830812	0.12891805	0.09978982	0.110250294	0.11084726	0.12485238	0.10080823
0.0	0.10208253	0.12576272	0.10541231	0.11776902	0.12890452	0.09963495	0.10946571	0.110816374	0.12487222	0.10076895
0.0	0.10154565	0.12572211	0.10547734	0.117547326	0.12858766	0.09959813	0.109694414	0.11071949	0.124520525	0.100330494
0.0	0.10267216	0.12552038	0.10555716	0.11771603	0.12838805	0.09961899	0.10934231	0.1111116	0.12474196	0.10108685
0.0	0.10205003	0.12555109	0.105008006	0.11773103	0.12836428	0.099760935	0.109409824	0.11058314	0.12412721	0.10045573
0.0	0.10187609	0.12554029	0.10475685	0.11721423	0.12840043	0.099097826	0.10940616	0.11066902	0.12423657	0.10042264
0.0	0.009354012	0.0032077422	0.0020985554	0.115569085	0.005000868	0.0068851206	0.0049975803	0.0079324	0.1354699	0.0064051016
0.0	0.009370065	0.003216735	0.002114386	0.11599018	0.005024937	0.0068549095	0.004990337	0.007942216	0.13590835	0.006402735
0.0	0.009376158	0.003206369	0.0020932695	0.11514236	0.0050225724	0.006856208	0.004994707	0.007946117	0.13651879	0.006402541
0.0	0.0093073705	0.0032038293	0.0021048356	0.11514465	0.005000588	0.0068456642	0.0049842703	0.007907973	0.13556394	0.006361548
0.0	0.009417713	0.0032095572	0.0021035392	0.11523667	0.0049945605	0.0068771304	0.004981263	0.007948433	0.13587901	0.00639872
0.0	0.009363455	0.0032213954	0.0021002975	0.11564774	0.0050004977	0.0069117607	0.004995032	0.0079078525	0.13611254	0.006396598
0.0	0.0093118735	0.0032106403	0.0020889165	0.1150059	0.004978716	0.006851411	0.0049760705	0.007920155	0.13537861	0.0063883723
0.0	0.30988395	0.30834693	0.31232578	0.32465243	0.32890454	0.3228546	0.31105122	0.33571818	0.34077746	0.32386935
0.0	0.18706751	0.18493706	0.19458087	0.19141047	0.21074955	0.1826512	0.19063532	0.21155402	0.21189907	0.18797638
0.0	0.5331485	0.5341194	0.5426748	0.52337295	0.53637075	0.53753334	0.5453743	0.5443082	0.5432348	0.53436923
0.0	0.5344612	0.5354704	0.5446229	0.52386993	0.53678787	0.5380583	0.5443626	0.54377425	0.5444987	0.53505564
0.0	0.53415173	0.535057	0.5432557	0.5228996	0.53678733	0.5385362	0.54424125	0.5462826	0.544435	0.53594416
0.0	0.53263503	0.5362526	0.545008	0.52444303	0.53707683	0.5387938	0.5439687	0.54569703	0.54433507	0.53726715
0.0	0.5379722	0.5350365	0.5424127	0.5240271	0.5391986	0.5379146	0.54506946	0.5463117	0.54505754	0.53669107
0.0	0.5327845	0.5367142	0.54486305	0.52450716	0.5368274	0.5363217	0.5446584	0.5457341	0.54502195	0.5376546
0.0	0.5355937	0.53676087	0.5441247	0.5233541	0.537166	0.5391864	0.54469323	0.546436	0.5459922	0.534984
0.0	0.5321192	0.53445	0.5437869	0.52236515	0.53491133	0.5380134	0.5432364	0.5437123	0.54382694	0.533313
0.0	0.5329172	0.53439707	0.5447421	0.52367204	0.53694487	0.53818107	0.5452316	0.54545194	0.5437423	0.53523207
0.0	0.53312343	0.53452325	0.5438053	0.5231635	0.5346766	0.5374053	0.54354304	0.5442507	0.54448634	0.5327804
0.0	0.5350358	0.53539574	0.5434395	0.5238124	0.5365388	0.53907293	0.5448814	0.54506534	0.54572797	0.53597265
[truncated: 18,754 more rows]
