# Supplementary material for: Teasing out missing reactions in genome-scale metabolic networks through hypergraph learning
Source: Nat Commun. 2023 Apr 25;14:2375. doi: 10.1038/s41467-023-38110-7 (PMC10130184; doi:10.1038/s41467-023-38110-7)
Supplement: Supplementary file 4 — Source Data [file 41467_2023_38110_MOESM4_ESM.zip › Source Data/Figure 2/j-m/iYS1720_nhp.csv]

	0	0.1	0.1.1	0.1.1.1	0.1.1.1.1	0.1.1.1.1.1	0.1.1.1.1.1.1	0.1.1.1.1.1.1.1	0.1.1.1.1.1.1.1.1	0
1.0	0.5926021	0.5772139	0.588748	0.0063374653	0.5535722	0.568378	0.58701813	0.58449274	0.0072352807	0.5637704
1.0	0.58873004	0.57869166	0.5877327	0.58791125	0.5575867	0.4070931	0.011167811	0.5846536	0.007874333	0.55900043
1.0	0.58774555	0.014776298	0.58946955	0.006412143	0.006882164	0.5696376	0.58542264	0.009756243	0.55875677	0.56106114
1.0	0.008422048	0.011031649	0.58980644	0.58592874	0.5597119	0.56837314	0.58782816	0.0046651647	0.009414763	0.56139064
1.0	0.58895457	0.57848656	0.5881237	0.58653325	0.5544304	0.5674003	0.5841402	0.5768455	0.55940306	0.56354874
1.0	0.5897531	0.5768876	0.589328	0.58759415	0.55389273	0.5693188	0.5875618	0.008201711	0.17890413	0.5641316
1.0	0.5894313	0.575731	0.5894317	0.5883449	0.5575621	0.5690243	0.58669627	0.5767515	0.014519121	0.56293267
1.0	0.58941466	0.5800852	0.006458681	0.5873745	0.5535011	0.0051302984	0.58233815	0.5859708	0.5587245	0.5625614
1.0	0.5922189	0.57772917	0.5878322	0.58636105	0.5568026	0.56918436	0.5888059	0.5775546	0.55941236	0.5593701
1.0	0.58781755	0.0060260803	0.5277279	0.006928303	0.55480516	0.56841594	0.58495337	0.58373797	3.8890477e-05	0.56249815
1.0	0.5918705	0.57618207	0.5896079	0.58810127	0.009325872	0.5685758	0.58440894	0.019371364	0.5592573	0.5641223
1.0	0.5940131	0.58034265	0.5893095	0.5861873	0.55365795	0.56743884	0.582726	0.57509726	0.55833954	0.5630993
1.0	0.5935129	0.010084378	0.5898498	0.00018366001	0.5522015	0.56841946	0.010412971	1.5135527e-05	0.5601932	0.009980215
1.0	0.5908494	0.5800386	0.58931875	0.58816975	0.006053487	0.0040921895	0.5844825	0.5758464	0.009458883	0.5644432
1.0	0.5876286	0.58044386	0.58926535	0.00643716	0.0067172125	0.31065372	0.5849971	0.5849236	0.5573479	0.55995536
1.0	0.58892286	0.578409	0.589122	0.58545774	0.011691075	0.569487	0.008394239	0.5777044	0.55799603	0.56179076
1.0	0.48096347	0.57757026	0.59058124	0.5860864	0.5556224	0.5679809	0.58433527	0.5777155	0.5575757	0.56377465
1.0	0.59023494	0.57959795	0.59011245	0.58431536	0.55226636	0.5697534	0.58355397	0.01680583	0.0073857736	0.5578756
1.0	0.010989409	0.57724756	0.58932394	0.5854079	0.55539167	0.005752458	0.5845281	0.58398396	0.010207662	0.5585137
1.0	0.5925189	0.5768191	0.013253187	0.5848456	0.010429352	0.56929517	0.5883531	0.58598644	0.5590218	0.47366878
1.0	0.58659196	0.5764267	0.59037703	0.58731174	0.5513384	0.0064376118	0.5876728	0.5770007	0.5596499	0.010254558
1.0	0.593416	0.5771199	0.5903613	0.5850492	0.5519125	0.570117	0.58439404	0.61697745	0.55835515	0.55998695
1.0	0.58775306	0.5768415	0.5901254	0.58733314	1.1059301e-05	0.56898093	0.58474004	0.58518493	0.5438645	0.5581868
1.0	0.5891304	0.58101684	0.013150175	0.58821267	0.55153865	0.007323853	0.58430123	0.5842544	0.55840147	0.563673
1.0	0.59331155	4.5431738e-05	0.5899977	0.00735879	0.009168055	0.5704244	0.5837808	0.5783546	0.5576619	0.5638422
1.0	0.58996755	0.58018136	0.589946	0.586391	0.5537652	0.5694979	0.58786803	0.57705516	0.5593772	0.5610333
1.0	0.5939205	0.5766322	0.0061382	0.588205	0.5588189	0.5688812	0.5847267	0.5763878	0.5596018	0.5620969
1.0	0.5922744	0.57976925	0.5889676	0.5882444	0.55477035	0.57061815	0.5840268	0.57582116	0.5588498	0.5638673
1.0	4.427744e-05	0.5770573	0.5905871	0.5882279	0.55671585	0.007272097	0.58886415	0.013250357	0.55891305	0.56078637
1.0	0.5888218	0.012082449	0.5898241	0.5864864	0.55190617	0.40944475	0.5866854	0.58474123	0.5602423	0.5577471
1.0	0.59353006	0.58042264	0.5902874	0.588667	0.55343443	0.5689339	0.58856744	0.011117702	0.55998653	0.5605063
1.0	0.5888562	0.013581448	0.58905995	0.5870687	0.55724895	0.56927574	0.58543676	0.5844782	0.56031823	0.56015456
1.0	0.589512	0.57700646	0.5899865	0.5877296	0.5514342	0.5697843	0.58883923	0.0060531427	0.5587493	0.5607722
1.0	0.5875711	0.5765618	0.5896291	0.58768946	0.5542682	0.56892014	0.58614844	0.57593703	0.5593434	0.5610386
1.0	0.5882204	0.0075989407	3.8092352e-05	0.5876338	0.55650204	9.733912e-05	0.58387965	0.57653296	0.010747719	0.56456184
1.0	0.010600143	0.57890683	0.5891347	0.5883632	0.55859756	0.56946516	0.58281535	0.00046563763	0.5576048	0.56276476
1.0	0.5921006	0.5757234	0.5902355	0.5886509	0.5563279	6.6231085e-05	0.58639526	0.57543486	0.5603338	0.010667327
1.0	0.012688369	0.576149	0.59054524	0.5856566	0.5565679	0.0056764013	0.0076209577	0.5764388	0.5586238	0.00737984
1.0	0.5886843	0.57639277	0.0119365305	0.0064404486	0.55360055	0.56868094	1.4370618e-05	0.57489306	0.55865043	0.5604741
1.0	0.59144354	0.5800146	0.5002131	0.58696944	0.5525798	0.5689992	0.5880024	0.5848066	0.55894274	0.5589363
1.0	0.5888536	0.5795733	0.5891482	0.58723384	0.55950433	0.5698907	0.5858494	0.5768798	0.5601521	0.5616682
1.0	0.59416497	0.015899668	1.3608848e-05	0.5791472	0.009439326	0.56859404	0.014440901	0.57812285	0.5592013	3.0886236e-05
1.0	0.58855116	0.5794245	0.58664936	0.5866246	0.55306697	0.5690117	0.5844367	0.57683074	0.00018733207	0.5643654
1.0	0.5897897	0.5788616	0.5902429	0.5862682	0.554193	0.5697182	0.0058425055	0.5811044	0.55818313	0.5611732
1.0	0.59308076	0.57688123	0.5904199	0.58703053	0.5537967	0.5699243	0.58772624	0.5864499	0.55990773	3.712013e-05
1.0	0.5930722	0.57679313	0.5895935	0.5859277	0.5528051	0.56697863	0.58806944	0.008412846	0.009410398	0.011958895
1.0	0.59186256	0.57922024	0.011578934	0.58639634	0.5559812	0.56820667	0.5869032	0.5857797	0.55935276	0.5605004
1.0	0.5880996	0.5125665	0.5905467	0.5878348	0.5794995	0.5700335	0.58865887	0.54182506	0.55849487	0.007732428
1.0	0.5882053	0.5780926	0.58964664	0.58631194	0.55210507	0.56977695	0.5843863	0.5842784	0.55820704	0.56277084
1.0	0.5881454	0.00021764546	0.58950156	0.5887701	0.5589677	0.5696108	0.014688927	0.007347659	0.56006664	0.5603967
1.0	0.5886436	0.5759543	0.58934146	0.5868105	0.67920756	0.57023096	0.585563	0.6052502	0.55871886	0.5624805
1.0	0.58950704	0.0074522337	0.58987886	0.58684796	8.924628e-06	0.569275	0.5877133	0.49674258	0.5591695	0.009211015
1.0	0.5884486	0.5785919	0.58878994	0.5864603	0.00751833	0.56936663	0.5853365	0.57647455	0.5578017	0.56258905
1.0	0.5896096	0.5770119	0.59056157	0.5872536	0.56015503	0.56857157	0.005073611	0.5847991	0.5569787	0.55993026
1.0	0.007971586	0.5758301	0.58983755	0.5882299	4.9160586e-05	0.00011296724	0.58509696	0.5773458	0.55827135	0.5596955
1.0	0.010787213	0.010671569	0.011116481	0.5892456	0.55501086	0.57028484	0.5606942	0.5800327	0.5263762	0.5630183
1.0	0.5895278	0.57695705	0.017825482	0.5856407	0.55439866	0.5697856	0.58276755	0.5761318	0.5585694	0.5605321
1.0	0.5887525	0.57607275	0.58844113	0.5854367	0.55289197	0.56979734	0.5851514	0.0065074875	9.1166185e-05	0.5601926
1.0	0.5895289	0.5805866	0.011379988	0.5128036	0.015488509	0.56734186	0.55774534	0.5863825	0.55888426	0.5611271
1.0	0.58763224	0.57755727	0.5895405	0.5873219	0.55390936	0.56916374	0.58838993	0.012941769	0.55839926	0.55923754
1.0	0.58872783	0.57708555	0.5900019	0.00603545	0.55434227	0.56862444	0.65750504	0.57670325	0.5595524	0.56432116
1.0	0.58547556	0.01759355	0.00011602274	0.0090376055	0.555399	0.5693802	0.5841242	0.58574355	0.52195656	0.56345516
1.0	0.58841294	0.5791311	0.5897842	0.5878962	0.56017697	0.5702154	0.58146894	0.5763084	0.012898483	0.5640432
1.0	0.010950263	0.5771519	0.5877856	0.58841527	0.5595143	0.004902239	0.5843721	0.57500505	0.5593135	0.56035966
1.0	0.5871872	0.58022296	0.58980453	0.5875682	0.55850714	0.56922126	0.5871104	0.5763356	0.015150929	0.012116036
1.0	0.008222251	0.5750753	0.5905186	0.5887545	0.0058908146	0.56999844	0.58479416	0.58591247	0.55980814	0.5646246
1.0	0.0114797605	0.0085001355	0.5892141	0.58834213	0.552086	0.5695756	0.47010806	0.57734936	0.55923223	0.4375799
1.0	0.5885778	0.57671446	9.559706e-05	3.2995762e-05	0.5514162	0.56988734	0.008427493	0.5766501	0.5570553	0.56379986
1.0	0.5877175	0.57778615	0.013261821	3.743881e-05	0.5535122	0.56709635	0.5858383	0.57727975	0.5581608	0.560749
1.0	0.5893269	0.57705367	0.5899684	0.58692986	0.55936646	0.5686789	0.5868894	0.5759139	0.55764014	0.5654979
1.0	0.5915276	0.008443331	0.58931214	0.58619636	0.0071472544	0.56648576	0.5877382	0.5764476	0.5595781	0.5637154
1.0	0.59196943	0.5774502	0.59044856	0.5869838	0.55303854	0.006454873	0.58457	0.583985	0.5575317	0.56014115
1.0	0.5916398	0.5768961	0.5900618	0.5881939	0.00010642998	0.56967366	0.58820254	0.5865052	0.00017616736	0.55967367
1.0	0.5896052	0.009254564	0.00013726534	0.5885893	0.5573097	0.56942326	0.5851385	3.9529947e-05	0.008792805	1.9267236e-05
1.0	0.58763975	0.0066827172	0.5899254	0.5856282	3.966638e-05	0.5698105	0.5865608	0.5851135	0.007922043	0.563202
1.0	0.58927876	0.57644343	0.59009916	0.58763266	0.5533923	0.56787205	0.58492374	0.5752895	0.5598183	0.01132353
1.0	0.5928298	0.01353269	0.5898385	0.5869234	1.231753e-05	0.5691769	0.00010184297	0.58444005	0.55804443	0.013353885
1.0	0.008257251	0.5780818	0.5906832	0.585724	0.555541	0.0049725026	0.010151933	0.57666194	0.5597414	0.5613282
1.0	0.01144981	0.57596225	0.59005	0.58709943	0.55806214	2.0543157e-05	0.007883619	0.5772947	0.55794996	0.56386703
1.0	0.59368086	0.5810204	0.5898955	0.5886564	0.5535383	0.000107096304	0.5846493	0.5750147	0.5571231	0.5631076
1.0	0.013947806	0.010050395	0.01345654	0.00884246	0.5522412	0.57000905	0.5871569	0.5852045	0.55862796	0.5632287
1.0	6.5329055e-05	0.5768727	0.5903918	0.588047	0.55404943	0.005146389	0.5820652	0.5751816	0.5594329	0.5603226
1.0	0.58801633	0.576891	0.5889499	0.5869727	4.6566074e-06	0.568348	0.58733886	0.57609236	0.5597546	0.56455326
1.0	0.59205055	0.57655036	0.5886467	0.58648235	0.010506204	0.56817335	0.5871486	0.5845815	0.5590504	0.5594797
1.0	0.5896921	0.5810043	0.009085806	0.58744764	0.5534333	0.5684877	0.5846915	0.58385193	0.5578953	0.5591079
1.0	0.58989525	0.009294975	0.5897635	0.5893926	0.5556414	0.5693241	0.5846151	0.010531595	0.557894	0.5597662
1.0	0.59363884	0.010604044	0.5898472	0.5879268	0.55226374	0.5690706	0.5837135	0.57729036	0.5579049	0.5632609
1.0	0.5908979	0.57732844	0.017896632	0.5864809	0.5522955	0.5688247	0.5880906	0.5849925	0.55796635	0.56474173
1.0	0.5921767	0.0002766151	0.5897971	0.58631784	0.010472905	0.56944567	0.58825797	0.0060733384	0.5586635	0.5611151
1.0	0.008375359	0.5811002	0.5900273	0.5859459	0.5532256	0.56967086	0.012819778	0.5840945	0.5583133	0.5589179
1.0	0.59000564	0.5763343	0.5885936	0.58837175	0.0068633263	0.56944615	0.5885555	0.5865586	0.55956787	0.5593174
1.0	0.013917887	3.8821112e-05	0.58996814	0.5878366	0.55878896	0.5698087	0.58410436	0.57947195	0.009984433	0.009131482
1.0	0.587974	0.5770883	0.5887973	0.58566105	0.5604609	0.56877285	3.9803137e-05	0.58313364	0.5586097	0.5617183
1.0	0.33639643	0.5766917	0.5903174	0.5862747	0.55671954	0.008803662	0.5876185	0.04741269	0.55791306	0.560697
1.0	0.5891419	0.0042176084	0.5881485	0.5870138	0.55415416	0.007206451	0.582072	0.585755	0.5596509	0.56163645
1.0	0.5935594	5.5861376e-05	0.5899521	0.5874558	0.55779654	0.56921667	0.5844513	0.5764291	0.5591695	0.008451567
1.0	0.5869905	0.57751995	0.58851206	0.0048562167	9.702682e-06	0.5697259	3.603672e-05	0.00010411281	0.54934055	0.00920449
1.0	0.59244025	0.010079695	0.58932257	0.5882191	0.5503298	0.5708582	0.58288133	0.57650083	0.559302	0.56072325
1.0	0.591785	0.5769172	0.00012598648	0.58696926	0.57328385	0.5683582	0.58731	0.5764819	0.559689	0.5617384
1.0	0.59155387	0.57862806	0.59053236	0.58808005	0.55321944	0.56782657	0.00010256622	0.5834755	0.0072034625	0.56307274
1.0	0.58791566	0.0064503485	0.588871	6.2059255e-05	0.5586575	0.56956327	2.2456801e-05	0.58456916	0.5578517	0.56474835
1.0	0.5914091	0.58092135	0.018328324	0.5879545	0.013292593	0.56711066	0.587701	0.53730905	0.55949956	0.009128781
1.0	0.0070965025	0.57956076	0.58650297	0.58809716	0.55240333	0.56972575	0.5840592	0.5806786	0.009782818	0.5587039
1.0	0.58645576	0.578557	0.59022206	0.589074	0.55309916	0.56819946	0.005934714	0.5757065	0.55894196	0.56009436
1.0	0.5884712	0.5786718	0.5906845	0.587767	0.55539876	0.56850666	0.00636405	0.5775052	0.5573491	0.5608968
1.0	0.58715487	0.5755095	0.589962	0.5874186	0.5523724	0.569184	0.58492017	0.58605605	0.010876062	3.1895066e-05
1.0	0.013921493	0.57884187	0.5904097	0.5891082	0.5541548	0.5676564	0.58605474	0.5755202	0.010229539	0.5634518
1.0	0.59185874	0.5798966	0.5902098	0.006222091	0.55369186	0.5667101	0.58368593	0.5859551	0.5584012	0.5626984
1.0	0.5871006	0.5770147	0.59036446	0.58760774	0.55643874	0.56640613	0.5867902	0.008608729	0.55854034	0.5642648
1.0	0.59175384	0.5771315	0.5906332	0.5880828	0.5526256	0.56904066	0.5840309	0.69310886	0.55754185	0.5599747
1.0	0.59251857	0.57656705	0.5899652	0.5871312	0.5563542	0.56917423	0.5830153	0.000694028	0.5580795	0.55986136
1.0	0.588111	0.57559335	0.58945197	0.5880631	0.5596094	0.5697789	0.5845319	0.57665277	0.5589391	0.56298643
1.0	0.58913285	0.57664514	0.27811104	0.0056038075	0.5524013	0.5676625	0.58511215	0.5761615	0.5583669	0.5623393
1.0	0.58997864	0.5803278	0.58950377	0.58830327	0.555268	0.5692585	0.5824693	0.58656394	0.5587256	0.5625276
1.0	0.59217834	0.5765889	0.014394	0.5867843	0.5533067	0.5685741	0.58698076	0.5765343	4.149539e-05	0.5644102
1.0	0.5887916	0.57633215	0.59028095	0.5872507	0.55710626	0.56892025	0.5849753	0.57715535	0.008505498	0.0077373832
1.0	0.5895446	0.57689035	0.58941907	0.557301	0.5534851	0.006628469	0.58580947	0.041489758	0.55854005	0.45193344
1.0	0.587391	0.5777564	0.5896469	0.58700466	1.0772941e-05	0.5673079	0.5849911	0.5854963	0.55674106	0.5620907
1.0	0.5882683	0.5778283	0.48430896	0.030950794	0.55439866	0.57034415	0.0002332617	0.57816696	0.55826485	0.0137872575
1.0	0.5878287	0.57580703	0.5905869	0.5890175	0.5575317	2.0044201e-05	0.58696723	0.5799701	0.55900353	0.5595744
1.0	0.5885068	0.5775242	0.5902209	0.5861271	0.55613583	0.57033426	0.584372	0.5759432	2.8001623e-05	0.006924701
1.0	0.5884879	0.011471771	0.58862287	0.58738273	0.5524978	0.008460075	2.030834e-05	0.00012016444	0.011659427	0.010100213
1.0	0.5933414	0.5767881	0.5887852	8.520038e-05	0.5598467	0.5688386	0.0067308974	0.00035289046	0.55746406	0.56024045
1.0	0.59332687	0.578385	0.5891409	0.5866546	0.5576054	0.5698688	0.58582217	0.58476573	0.50241566	0.5637071
1.0	0.5867032	0.57882637	0.5895549	0.012371013	0.4642637	0.5695363	0.61593366	0.58672905	3.0991596e-05	0.5578638
1.0	0.5874121	0.5810213	0.5901708	0.007330141	0.006704711	0.56963974	0.5881738	0.58416057	0.5583408	0.00920776
1.0	0.59216857	0.57736146	0.58909696	0.58735055	0.55249983	0.567743	0.58440876	0.5853404	0.5587572	0.49584216
1.0	0.587731	0.5752498	0.590599	0.58770484	9.9061435e-06	9.759751e-05	0.0060106567	0.0069276136	0.5587623	0.5606924
1.0	0.58864105	0.5798657	0.5898066	0.5865323	0.5544983	0.5696596	0.585215	0.58483374	0.5595327	0.007859457
1.0	0.008099198	0.5806048	0.5890803	0.58863807	0.5591594	0.5703524	0.5880749	0.58509594	0.5589607	0.5592025
1.0	0.58876187	0.5785935	0.5900553	0.012659745	0.5537721	0.5694635	0.5833071	0.010718738	0.01601107	3.2765354e-05
1.0	0.5921706	0.5807239	0.007540376	0.5880989	0.5575436	0.5696445	0.5838764	0.57679975	0.5585462	0.5645849
1.0	0.5874512	0.580287	0.013636232	0.5873968	0.55478543	0.5683688	0.5856535	0.57695055	0.55726737	0.5606268
1.0	0.5870292	0.5795459	0.01143336	0.009415307	0.5531113	0.5699059	3.2081025e-05	0.57608265	0.5582416	0.00017340537
1.0	0.010477606	0.5761117	0.590269	0.012505624	0.5556322	0.5697184	0.5859757	0.58107954	0.5585469	0.5630859
1.0	0.011793449	0.57674044	0.590056	0.0068442505	0.55548996	0.56945425	0.5809799	0.62864643	0.5585992	0.01280238
1.0	0.58981377	0.5770842	0.58954304	0.58834827	0.5544868	0.5676484	0.59332263	0.5738494	0.5603942	0.56565577
1.0	0.58910567	0.57612365	0.587758	0.58616334	0.0069008865	0.5708479	0.58513224	0.58430547	0.5604031	0.5590661
1.0	0.59318477	0.58107734	0.5904607	0.005657665	0.5527036	0.5698148	0.0120556485	0.5777333	0.5595586	0.56192994
1.0	0.58966887	3.829377e-05	0.5901584	0.35873598	0.557049	0.5696221	0.58521676	0.5840153	0.5593216	0.010759568
1.0	0.5899371	0.0144675905	0.5901372	0.5858895	0.005670131	0.5689572	0.58439255	0.5840708	0.5588941	0.5595085
1.0	0.5889311	0.5765644	0.5887279	0.5881173	0.55981725	0.0070290975	0.5828031	0.007032779	0.5587706	0.56358844
1.0	0.5887827	0.577025	0.00014486321	0.5883577	0.010294785	0.5683629	0.58498263	0.58641243	0.5584112	0.5637937
1.0	0.5890314	0.5808548	0.590214	0.0060311346	0.55403095	0.56809425	0.6641884	0.57870024	0.007972721	3.276423e-05
1.0	0.5878162	0.57523906	0.58858824	0.5880248	0.557289	0.56978554	0.5828075	0.57561165	3.5585694e-05	0.56021136
1.0	4.271931e-05	0.5768903	0.010565188	0.58689594	0.5595118	0.5701616	0.5867931	3.2568627e-05	0.55949515	0.562829
1.0	0.5898018	0.57678723	0.5894259	0.58767414	0.5606842	0.5687857	0.5855218	0.5756868	0.5587034	0.5610919
1.0	0.009483814	0.5803818	0.5876795	0.5873952	0.55954945	0.009290418	0.58473825	0.57568496	0.5591961	0.5585782
1.0	0.5881577	0.5768789	0.59048545	0.5872072	0.55757815	0.5695065	0.5882552	0.5764965	0.55888003	0.56222445
1.0	0.5936263	0.57732004	0.5896212	0.58780956	0.5583665	0.5055165	0.5847063	0.005973095	0.55848485	0.0048745363
1.0	0.588866	0.5775171	0.58806044	0.58767235	0.5520026	0.5693147	0.5849682	0.054567657	0.55815417	0.56061393
1.0	0.59260315	0.57678896	0.59027594	2.7713857e-05	0.55608433	0.56983596	0.5849179	0.57573056	0.5579526	0.5639644
1.0	0.5909271	0.57858783	0.5903606	0.58704084	0.5529835	0.5706231	0.009918702	0.5758929	0.5600757	0.56169677
1.0	5.0298317e-05	0.58084047	0.58944356	0.011094597	0.01025692	0.54978645	0.58678013	0.5860272	0.55961215	0.008803262
1.0	0.015329067	0.009041701	0.59000105	0.5870985	0.55490834	0.5700108	0.00015362215	0.57747775	0.5599652	0.56544954
1.0	0.5893848	0.5767316	0.58899534	0.0050569624	0.5513963	0.0055236593	0.5854787	0.041130938	0.559865	0.5605231
1.0	0.5939134	0.5773591	0.0050836774	0.58570075	0.55995804	9.770776e-05	0.58228827	0.58609885	0.5573275	0.013185953
1.0	0.5886005	0.5784548	0.589006	0.58774775	0.0072211116	0.5695464	0.58753115	0.5855998	0.5587304	0.559337
1.0	0.66035	0.5803817	0.590458	0.5339282	0.552297	0.568924	0.587184	0.5763688	0.56046164	0.5608306
1.0	0.58497345	0.5801593	0.013504133	0.5896352	0.55487007	0.00013462269	0.581628	0.58378136	0.55895656	0.562288
1.0	0.587216	0.5804365	0.5905385	0.58667016	0.5552697	0.5697508	0.58514047	0.0072289677	0.55858856	0.5636723
1.0	0.58736134	0.5807942	0.5900724	0.58543617	0.55774164	0.0059287725	0.5842423	0.5836773	0.55858064	0.55921483
1.0	0.5941044	0.011439554	0.58902496	0.58817196	0.0054593524	0.5680872	0.58480716	0.008956732	0.55873805	0.56054085
1.0	0.5887663	0.5780526	0.58975035	0.58808035	0.557036	0.5694396	0.5854498	4.1995198e-05	0.55862826	0.009966665
1.0	0.5923127	0.57681507	0.5887367	0.58860856	0.5587167	0.56623966	1.8500423e-05	0.013860284	0.55936265	0.5618916
1.0	0.587245	0.576531	0.59114033	0.5839334	0.5548522	0.5680613	0.5879169	0.5853159	0.5573307	0.5634455
1.0	0.5915767	0.5070719	0.013242012	0.5881683	0.37574878	0.5679155	0.58640975	0.5742754	0.5583137	0.55952543
1.0	0.59312814	0.57718235	0.5897561	0.5879622	0.4604735	0.56965923	0.009449077	0.5781148	0.55957645	0.5597746
1.0	0.5865625	0.5771512	0.5894609	0.5855628	0.55694705	0.56876135	0.582693	0.041174196	2.9947587e-05	0.56237143
1.0	0.00030380557	0.019113619	0.58868426	0.5873871	0.55425704	0.5698669	0.5866485	0.5759729	0.5588728	0.5634926
1.0	0.010615387	0.00016099775	0.008568893	0.008564734	0.55420923	0.56865704	0.007579321	0.5801456	0.5574256	0.0001346399
1.0	0.5936231	0.013769524	0.59035516	0.58621895	0.55720663	0.000109669825	0.58425635	0.58512497	0.5597144	0.0072844033
1.0	0.5889724	0.57764477	0.59008825	0.5870587	0.55711216	0.5667898	0.010581031	0.5815183	0.5594813	0.56530035
1.0	0.0068779546	0.5248874	0.5887804	0.5882084	0.56033754	0.56684524	0.58536166	0.5843409	0.55730236	0.5641547
1.0	0.5899012	0.5759527	0.5900126	0.5879382	0.5565534	0.56801605	0.58487636	0.5841572	0.5597555	0.009219954
1.0	0.0061019594	0.5761116	0.5898256	0.58682734	0.55250746	0.5700889	0.58505785	0.5786153	0.5575734	0.5602572
1.0	0.5889312	0.57587093	0.58950096	0.008839681	0.55321443	0.5669837	0.58506197	0.5855529	0.55836916	0.00014771601
1.0	0.00770546	0.5771051	0.5895963	0.58644927	0.55431455	0.010864732	0.0048365607	0.57985085	0.55932796	0.5605602
1.0	0.010137434	0.5759958	0.58909106	0.5874805	0.0068884273	0.0068181306	0.58442557	0.5756679	0.55970705	0.5610166
1.0	0.588605	0.5769819	0.5895523	0.5879906	0.5543172	0.5691222	0.58742654	0.5836432	0.55839384	0.5639929
1.0	0.5896939	0.5776377	0.5903146	0.00016247437	0.33819246	0.5260683	0.008740669	0.5846879	0.5596313	0.5629299
1.0	0.59217244	0.58140427	0.5902642	0.58529	0.5595121	0.56933796	0.58480513	0.5770714	0.55746835	0.5631615
1.0	0.59277713	0.58046407	0.5908526	0.58775795	0.55683875	1.1695914e-05	0.58661085	0.58021605	0.55842286	0.5607404
1.0	0.58876747	0.577356	0.58942854	0.5873665	0.0070927166	0.57035697	0.58847326	0.58534974	0.55796105	0.5632201
1.0	0.58943415	0.58094484	0.58870244	0.012081095	0.55919373	0.56913316	0.5856713	0.5761946	0.5583603	0.56184745
1.0	0.59280443	0.580529	0.5902541	0.58824617	0.55538595	0.4925696	0.5874253	0.5845997	0.012856399	0.55926394
1.0	0.008822394	0.01273308	0.54888535	0.5858039	0.5529294	0.4300198	0.5845134	0.00030445537	0.5603143	0.56352836
1.0	0.00029861426	0.58004296	0.5899536	0.5888206	0.5589929	0.5671959	0.5875907	0.008506705	0.014744274	0.55899596
1.0	0.58813953	0.5764851	0.55062634	0.5860802	0.55873597	1.1643007e-05	0.5886718	0.00051984045	0.008180227	0.5603343
1.0	0.5884813	0.57720286	0.012730749	0.5877697	0.55376697	0.5690301	0.5871419	0.57748795	0.558549	0.56536233
1.0	0.586264	0.5804865	0.5894283	0.58665055	0.5239817	0.5694126	0.5858108	0.57740504	0.55890626	0.009135413
1.0	0.5886774	0.5772831	0.5901104	0.58903825	0.010863072	0.5698714	0.58377117	0.57845974	0.55946255	0.56330657
1.0	4.325184e-05	0.5759015	0.59053683	0.58795154	0.006888737	0.5698774	2.29814e-05	0.58043057	0.5585812	0.56345063
1.0	0.5928032	0.5770351	0.59085786	0.58744806	0.5580476	0.5697616	0.58488303	0.584296	0.5582902	0.56077284
1.0	0.5937539	0.5807291	0.5908016	0.5869762	0.5530265	0.5697656	0.5872453	0.5769643	0.55735224	0.01086813
1.0	0.5913343	0.5786143	0.5905342	0.5880038	0.55409807	0.5694548	0.5862602	0.57693774	0.55927414	0.56401926
1.0	0.58805144	0.57886416	0.0070959684	0.007843883	0.5566422	0.56958836	0.58522975	0.5866159	0.558302	0.014225721
1.0	0.59351707	0.5797012	0.5893091	0.013694578	0.55518174	0.5702585	0.5807381	0.57610273	0.009759976	0.010132372
1.0	0.011334115	0.57976055	0.5906127	0.58562934	0.55700487	0.5683654	0.58656806	0.007365875	0.557596	0.5642962
1.0	3.0159043e-05	0.5763552	0.5896874	0.00713834	0.5529103	0.5681945	0.5822872	0.5776042	0.5579208	0.56431365
1.0	0.58856034	0.57982284	0.59040385	0.5869206	0.55939275	0.5684194	0.58479017	0.5794092	0.55749863	0.5640908
1.0	3.9272974e-05	0.5797445	0.589215	0.5879787	0.55994487	0.56923854	0.58547544	0.5762603	0.55833596	0.56306815
1.0	0.5882541	0.5807506	9.4857984e-05	0.58650005	0.55233055	0.56890225	0.5843643	0.008202478	0.0067614517	0.009963805
1.0	0.5937142	0.008844822	0.5887994	0.5878443	0.55283153	0.570022	0.58322227	0.57817096	0.5581915	0.56024885
1.0	0.00020191177	0.0002629501	0.5904337	0.5879693	0.5538428	0.5694556	0.58559024	0.5851172	0.5601108	0.56383425
1.0	0.5876405	0.5780938	0.0121918935	0.58700824	0.5530716	0.008502206	0.58524203	0.57600415	0.5581863	0.56077397
1.0	0.5895949	0.5784151	0.5873695	0.58661133	0.5604643	0.570118	0.58478624	0.5866495	0.5592435	0.5606843
1.0	0.58845335	0.5796832	0.58902735	0.58841765	0.0061892173	0.0063937316	0.586593	0.00908332	0.010525842	0.5602459
1.0	0.0002912201	0.57775426	0.58826727	0.58769023	0.553099	0.57006687	0.58509994	0.0065133353	0.55813825	1.736647e-05
1.0	0.0109096365	0.5777172	0.47760585	0.58699626	0.55597275	0.5677804	0.58360445	0.57686615	0.56008846	0.564407
1.0	0.58649147	0.58084184	0.58987015	0.586925	3.4398116e-05	0.56873715	0.008504642	0.57730544	0.009385898	0.55988306
1.0	0.5862719	0.5766101	0.58864695	0.58928156	0.55864435	0.0093381675	0.5839598	0.58072144	0.5587145	0.56422126
1.0	0.5885272	0.5766209	0.58923876	0.007298185	0.5532692	0.57026434	0.58468753	0.5763594	0.55806494	0.56229496
1.0	0.59273034	0.5794011	0.013232276	0.58712983	0.5619425	0.5690253	0.58315384	0.5848203	0.55686253	0.00952761
1.0	0.59329504	0.017080186	0.5896688	0.58761317	0.55703306	0.007339567	0.5849249	0.5848334	0.55830187	0.5601495
1.0	0.58895546	0.57656753	0.5902775	0.0068240357	0.5603857	0.56993973	0.5847104	0.004718107	0.5576048	0.011089623
1.0	0.5925016	0.58034146	0.589603	0.0064289006	0.5533945	0.56882006	0.5830582	0.5806181	0.5575119	0.5617544
1.0	0.5886933	0.016432963	0.58995265	0.589006	0.013454211	0.0065282737	0.5852612	0.57616	0.011419604	0.56014323
1.0	0.59170276	0.010324376	0.5902948	0.58845705	0.0064723333	0.56753916	0.5856039	0.5763625	0.5591387	5.67402e-05
1.0	0.58884615	0.57994914	0.013197306	0.58544475	0.55980265	0.5689223	0.58815694	0.57782245	0.55890536	3.2961732e-05
1.0	0.5892598	0.5766389	0.59009904	0.58689064	0.55848247	0.5698842	0.5876521	0.576647	0.55833244	0.5589911
1.0	0.58819896	0.5767476	0.5901476	0.587872	0.555636	0.5699119	0.58822477	0.58402807	0.003009615	0.56132185
1.0	0.5902245	0.57627314	0.0132742245	0.58884406	0.0046304064	0.49281424	0.5880986	0.58568364	0.55855554	3.019087e-05
1.0	0.5898722	0.5802288	0.5904343	0.007374739	0.5592153	0.56995606	0.5862538	0.5768114	0.5587171	0.5631851
1.0	0.5886607	0.5797811	0.5900665	0.5890833	9.735992e-05	0.5708649	0.5888527	0.584531	0.55973864	0.56379503
1.0	0.59092975	0.580246	0.58999336	0.5873201	0.55608684	0.5698554	0.5888044	0.008891906	0.5597892	0.5403425
1.0	3.327345e-05	0.53779656	0.58963335	0.588703	0.55477303	0.5667318	0.5881673	0.5742475	0.5567366	0.008707934
1.0	0.58877206	0.5768498	0.58787733	0.58650476	0.5522028	0.56922287	0.5825782	0.57572675	0.57819134	0.0082045505
1.0	0.5933859	0.5759828	4.7629655e-05	0.58754194	0.5576902	0.5682912	0.5835096	5.1062645e-05	0.55861175	0.5637636
1.0	0.5906988	0.5770044	0.011076364	0.5886385	0.0034093277	0.56898427	0.5873113	0.0061248243	0.5590056	0.5631658
1.0	0.010034656	0.579522	9.55812e-05	0.58826977	0.5509773	0.57054996	0.58092356	0.5859851	0.55828327	0.56302387
1.0	0.010231861	0.57707006	0.5879884	0.5891857	0.5574623	0.3876717	0.58681214	4.4288165e-05	0.011481265	0.5631015
1.0	0.59347105	0.5769083	0.590408	0.5876437	0.55484873	0.56982845	0.5875426	0.5803176	0.010562906	0.5652232
1.0	0.5893381	0.5790397	0.58976454	0.58876276	0.0050116656	0.008499413	0.5848929	0.57677346	0.007283138	0.56128144
1.0	0.58889157	0.014109361	0.5906792	0.5879826	0.55200386	0.5698441	0.5871628	0.5778738	0.55967396	0.5600447
1.0	0.58797884	0.5762886	3.1317668e-05	0.5883293	0.55825186	0.5694647	0.011663087	0.5790486	0.012633446	0.589428
1.0	0.58755165	0.5768365	0.58999354	0.58718467	0.5571223	0.5701082	0.5825974	0.58633715	0.5574254	0.5604659
1.0	0.018639246	0.56215465	0.5893669	0.58638245	0.5539561	1.7663044e-05	0.010357447	0.57730883	0.55745316	0.5650674
1.0	0.59026	0.5764882	0.5894509	0.5874744	0.55298656	0.568993	0.5836877	0.57968396	0.55929714	0.56100965
1.0	0.58701164	0.5766787	0.008233022	0.0001623754	0.5534427	0.56995827	0.58593506	0.58069223	0.55953187	0.012056153
1.0	0.5934929	0.57661104	0.5434267	0.5862595	0.5542006	0.50030714	1.7820683e-05	0.5778642	0.0113879405	0.5579562
1.0	0.58760285	0.017020928	0.58977276	0.5875447	0.551495	6.916568e-05	0.5877114	0.57825214	0.5588876	0.5605435
1.0	0.5876412	0.58066463	0.5872247	0.5869987	0.53667545	0.56941396	0.58474976	0.5837764	0.5586211	0.559145
1.0	0.593096	0.577311	0.59022546	0.58686036	0.55310494	0.5696897	0.58637714	0.5765021	0.5583805	0.55771446
1.0	0.58873975	0.58072937	0.5900795	0.5883589	0.5585035	0.56993145	0.58784294	0.57563597	0.560249	0.56085044
1.0	0.58786714	0.57778656	0.59019727	0.58638227	0.553026	0.5698818	0.5880011	0.5843649	0.559513	0.560117
1.0	0.59035516	0.01024016	0.58912617	0.5874888	0.0066745942	0.0058706705	0.5835816	0.57672745	0.5572956	0.0088428315
1.0	0.5863508	0.5808382	0.59038687	0.5863458	0.55970794	0.57051754	2.5896088e-05	0.57972294	0.5599405	0.010718496
1.0	0.5934237	0.57622457	0.5890315	0.5858344	0.55212605	0.5685088	0.00023239505	0.5732664	0.009123175	0.00016469
1.0	0.0087792	0.5758342	0.59010625	0.58852804	0.5529769	0.5698042	0.5847005	0.5854284	0.00022033624	0.5635708
1.0	0.010396671	0.57689595	0.58874243	0.45416602	0.5531569	0.57036763	0.5845717	0.5757332	0.5587127	0.56071156
1.0	0.0052717435	0.5788203	0.59034467	0.5875319	0.553272	6.5907494e-05	0.5846183	0.00068933587	0.56018716	0.56016225
1.0	0.5912931	0.57966536	0.00018620338	0.58688945	0.5570315	0.56896925	0.5868738	0.57536596	0.5590442	0.56300443
1.0	0.5874442	0.57705885	0.009570349	0.005831291	0.00013639119	0.00932938	0.58566016	0.5751617	0.5584512	0.56101215
1.0	0.5933687	0.0002951214	0.5891091	0.0073534	0.5573419	0.56988525	0.58521307	0.5763792	0.5577826	0.56526715
1.0	0.011871403	0.57599384	0.59019095	0.5873907	0.5577069	0.0071346946	0.58604586	0.58499444	0.5600715	0.008806447
1.0	0.58902353	0.57666826	0.58901507	0.5870399	0.55309427	0.56864786	0.58756006	0.5769831	0.011500818	0.5231492
1.0	0.59299797	0.5795928	0.58808964	0.58810353	0.5543762	0.5699394	0.010187293	0.004724408	0.5268175	0.0075421245
1.0	0.58908135	0.57732666	0.5901636	0.5844137	0.5134619	6.618777e-05	0.583074	0.57594526	0.5575366	0.560517
1.0	0.58882976	0.014309556	0.5902671	0.5884185	0.5559144	0.567491	0.5845756	0.5850111	0.00018195374	1.893069e-05
1.0	0.5882318	0.5801303	0.000120973695	0.00020353272	7.152057e-05	0.5682752	0.5827385	0.5770911	0.55841005	0.56546617
1.0	0.58886856	0.5783401	0.5468235	0.587531	0.00785055	0.5677806	0.5879321	0.5789624	0.010441568	0.014521781
1.0	0.58790827	0.57789123	0.59015876	0.5893807	0.5565342	0.57039285	0.587589	0.57513285	0.55818146	0.010988942
1.0	0.5876974	0.580164	0.58847207	0.58592945	0.5565175	0.56951463	0.5857287	0.007944169	0.5571273	0.56105703
1.0	0.591789	0.577038	0.009240793	0.5880509	0.55386674	0.56947035	0.00461071	0.58435106	0.5602925	0.55993044
1.0	0.59161067	0.5776796	3.5081517e-05	0.587213	0.560255	0.5704919	0.585452	0.5868975	0.5583755	0.5631134
1.0	0.5877809	0.5771993	0.5890243	0.5881694	9.215074e-06	0.00010416505	0.58687896	0.5760338	0.55752754	0.010240417
1.0	0.00015002469	0.5777211	0.5883242	0.58956856	0.55855495	0.56923324	0.5880908	0.583984	0.00020166876	0.010655326
1.0	0.58935326	0.48454362	0.59005636	0.58786076	0.5597529	0.57005036	0.5863449	0.5763707	0.5592154	0.36222067
1.0	0.5939527	0.57988477	0.5893922	0.5882136	0.55728906	0.56834245	0.58524036	0.58543736	0.50219244	0.56153136
1.0	0.0087830145	0.4691185	0.57755303	0.58850276	0.55227757	0.0041457694	0.5856834	0.57596093	0.55968195	0.009849029
1.0	0.009695237	0.42312872	0.012280955	0.010863266	0.5572652	0.56978446	0.5842213	0.5788478	0.5599448	0.56067705
1.0	0.5889474	0.5798892	0.5898671	0.5878306	0.56016403	0.5683484	0.4023216	0.5428173	0.009602035	0.5623156
1.0	0.588804	0.5763833	0.59044087	0.00556861	0.0077481023	3.4781875e-05	0.5815052	0.58446497	0.5584898	0.010676902
1.0	5.0475817e-05	0.5810594	0.58987385	0.5877778	0.5547967	0.56919694	0.5834384	0.577783	0.5588998	0.5636497
1.0	0.5900102	0.5811512	0.5892338	0.58716786	0.5588225	0.56970346	0.004981882	0.5865936	0.558253	0.00018049861
1.0	0.5940956	0.5739714	0.590497	0.58696556	0.55917776	0.56987095	0.008404676	0.04101444	0.55858	0.5651345
1.0	0.5872188	0.00016982284	0.5884863	0.5844592	0.5579049	0.5684869	0.58473146	0.58384746	0.5586061	0.5609741
1.0	0.5880961	0.57682085	3.827464e-05	0.007969339	0.556773	0.5675754	0.5853555	0.57666665	0.56033236	0.5402708
1.0	0.5883364	0.57673126	0.59007436	0.58835244	0.5559898	0.5683789	0.58883154	0.5855628	0.008235923	0.56133574
0.0	0.011540034	0.013221498	0.015867582	0.010060662	0.011614531	0.010299975	0.009680016	0.010838762	0.0120404875	0.010718262
0.0	0.011605979	0.013207605	0.015961226	0.010081141	0.011541736	0.010235623	0.0097541325	0.01083344	0.012020454	0.010792119
0.0	0.00777863	0.012229225	0.015125514	0.011656439	0.009327961	0.008898821	0.011250718	0.00837705	0.013933627	0.011688591
0.0	0.007789387	0.01215338	0.015143624	0.01161543	0.009329631	0.008892961	0.011221903	0.008418322	0.014000935	0.01167933
0.0	0.009627881	0.012728009	0.016309692	0.00866898	0.0078112567	0.008115092	0.009579415	0.0081419535	0.010025429	0.012309364
0.0	0.009616503	0.012770688	0.016257415	0.008699003	0.0078099975	0.00815221	0.009530571	0.008099961	0.010045268	0.012271455
0.0	0.009896199	0.008803616	0.0072604474	0.006223153	0.005295408	0.004084441	0.00531532	0.0059318817	0.00949932	0.012746112
0.0	0.5883956	0.5755819	0.5891062	0.5866508	0.5523685	0.5673204	0.5836759	0.57673126	0.5569249	0.55837154
0.0	0.007038239	0.008071011	0.00954922	0.00744085	0.0049360036	0.005178703	0.0045762574	0.006020237	0.008719908	0.009043659
0.0	0.0070237974	0.008081084	0.009573975	0.0074444753	0.004952975	0.0051805307	0.0046006367	0.006066538	0.008719842	0.009079703
0.0	0.0070331353	0.008068656	0.009574952	0.007459468	0.0049092593	0.0051773717	0.004565022	0.0060019996	0.008686142	0.009071615
0.0	0.007047316	0.008116954	0.009563183	0.0074601457	0.0049291463	0.005194077	0.004565011	0.005988809	0.008688187	0.009090087
0.0	0.012018216	0.008033059	0.009880612	0.008499099	0.009157837	0.0060696322	0.009672217	0.007757809	0.008735188	0.010551475
0.0	0.011286302	0.011814997	0.004536028	0.0058687734	0.009005522	0.0060410653	0.0072863107	0.0070463885	0.008023773	0.009518479
0.0	0.012573749	0.012298777	0.00835374	0.009019708	0.0066153645	0.0045340154	0.009007271	0.011873507	0.009782033	0.010593753
0.0	0.01892302	0.025072474	0.009712327	0.0076061212	0.012017328	0.01298268	0.01579501	0.06784288	0.013069437	0.014274337
0.0	0.011614319	0.0124312	0.0092299115	0.008183168	0.007430602	0.0064434703	0.009008791	0.0073678894	0.008898867	0.009847526
0.0	0.014175044	0.008769101	0.010795078	0.009492759	0.010066457	0.0062349453	0.0095892465	0.007593735	0.008752204	0.011294989
0.0	0.021769043	0.019580627	0.010447768	0.0069649233	0.011507179	0.011032789	0.019665707	0.074575186	0.013994787	0.01751887
0.0	0.011237321	0.012706876	0.006067421	0.0077436166	0.0067831534	0.0047864686	0.010573237	0.015375632	0.0090989135	0.008829326
0.0	0.0080392165	0.011644617	0.008550691	0.008828396	0.0066108285	0.0072870594	0.012935831	0.010820771	0.009448094	0.009710531
0.0	0.008069503	0.011622778	0.008537789	0.008856132	0.006545262	0.007308733	0.01294119	0.010728576	0.009463418	0.00963146
0.0	0.008492604	0.009877622	0.007524541	0.0071630026	0.0075639896	0.0049891127	0.008297412	0.029263103	0.010844581	0.011977271
0.0	0.007348852	0.008888583	0.009635714	0.008907119	0.0071061077	0.005922736	0.009575566	0.00995107	0.010584677	0.01174076
0.0	0.0074060387	0.008829664	0.00966242	0.008936422	0.0071261167	0.0059629763	0.00952968	0.009993657	0.010611706	0.011746726
0.0	0.011871425	0.012038837	0.00855357	0.008327836	0.0071471627	0.0067865597	0.006853732	0.0084652845	0.009070016	0.012185089
0.0	0.017207768	0.01960621	0.0065234266	0.0066841296	0.011772011	0.009848769	0.016978074	0.07303658	0.01357356	0.01410576
0.0	0.009100363	0.0073156697	0.007977143	0.0069635874	0.013635597	0.0060196063	0.008421857	0.006328661	0.009971414	0.010354413
0.0	0.009524663	0.0077265105	0.008303959	0.0070807454	0.009388856	0.0047175786	0.009388	0.0058729425	0.009562149	0.013568096
0.0	0.011605071	0.013344634	0.011031769	0.008707255	0.009861071	0.0072978637	0.012650617	0.018962525	0.008535137	0.011596242
0.0	0.011615698	0.013333583	0.011040991	0.00875198	0.009874647	0.0072492687	0.012665533	0.018774739	0.008544989	0.011579578
0.0	0.010297511	0.011758921	0.009685819	0.008402876	0.002556255	0.004896864	0.008874278	0.009490657	0.010224663	0.014212969
0.0	0.010294674	0.011768084	0.009644313	0.00838389	0.0025380177	0.0048962734	0.008822835	0.009429549	0.010153701	0.014205415
0.0	0.010290807	0.01177938	0.0096345395	0.0083256895	0.0025367443	0.0048859087	0.0088641215	0.009408691	0.010146266	0.014220146
0.0	0.010318205	0.009235382	0.0098051075	0.00597734	0.007573653	0.0051361644	0.01181253	0.009376578	0.012538041	0.013380292
0.0	0.012137395	0.0103796655	0.013607747	0.0078121666	0.008487615	0.0073263776	0.014591708	0.018233335	0.012645693	0.009225805
0.0	0.011637891	0.009936452	0.006018217	0.0072986726	0.008091889	0.0037733298	0.005669857	0.007621863	0.008915048	0.01076205
0.0	0.6219863	0.5394928	0.57357985	0.56328297	0.5600405	0.36063334	0.511819	0.5799538	0.52758604	0.589551
0.0	0.586997	0.5765279	0.58777225	0.58650917	0.5516843	0.56573844	0.58283764	0.5748604	0.55713665	0.5578942
0.0	0.012526316	0.011987449	0.012729131	0.009839379	0.0064716125	0.006604766	0.012027981	0.015639603	0.019480206	0.013420158
0.0	0.59890217	0.5429401	0.44230458	0.5625206	0.4548821	0.50170684	0.58464885	0.854428	0.35918462	0.44907284
0.0	0.012769535	0.011715342	0.0094914315	0.008534945	0.005370291	0.005178865	0.010453453	0.029486652	0.008346988	0.01032708
0.0	0.010120361	0.013623757	0.010387555	0.0066062612	0.008888394	0.005409919	0.0110901	0.006609163	0.0109919235	0.009829057
0.0	0.009593147	0.0124756815	0.008499911	0.008059574	0.0068166745	0.0059513343	0.0076302276	0.0070219855	0.006694008	0.011700076
0.0	0.010569227	0.011125574	0.008910516	0.00833661	0.007042759	0.005430818	0.006499529	0.009571032	0.008030062	0.01754332
0.0	0.009058371	0.0109705245	0.0081875	0.007025281	0.0086612385	0.0053905207	0.0076903985	0.010179185	0.008357284	0.008744768
0.0	0.010519488	0.009166014	0.006135588	0.007895835	0.005352161	0.0034481892	0.006042574	0.009391645	0.006875314	0.009686011
0.0	0.012582614	0.008708449	0.0053725326	0.006178257	0.0033674317	0.0023862908	0.0064907046	0.007338157	0.0059868502	0.010509274
0.0	0.00660685	0.009279321	0.0065172273	0.006596886	0.0023680439	0.0021196564	0.0060606096	0.013812468	0.006318001	0.009605577
0.0	0.011577641	0.011217439	0.0052159973	0.008310495	0.0065056933	0.005110574	0.009246462	0.007249965	0.0107468115	0.013177263
0.0	0.008002619	0.0113063045	0.011082221	0.00574757	0.0060938383	0.0038406735	0.0075140083	0.0023450905	0.009855671	0.009703393
0.0	0.011424811	0.009118806	0.006488454	0.0059386143	0.012179426	0.004904677	0.013536777	0.013310593	0.008876396	0.017639158
0.0	0.011168348	0.009952761	0.007595511	0.007281687	0.004833709	0.0046344073	0.006081729	0.010609564	0.010439218	0.012690584
0.0	0.013489631	0.013860572	0.008940549	0.0063363244	0.008823323	0.0045984555	0.007377975	0.006300029	0.0067837923	0.012096236
0.0	0.0051199873	0.008649185	0.009984	0.0064726397	0.009569007	0.00604909	0.010261491	0.006358634	0.010938344	0.0074054603
0.0	0.015682628	0.02568053	0.012893026	0.0074836263	0.02107757	0.0118462425	0.01927546	0.085743405	0.016981442	0.014845961
0.0	0.013745965	0.011354202	0.009210183	0.0067667444	0.00950098	0.005956047	0.0068567055	0.00747008	0.012109926	0.0115877725
0.0	0.57395035	0.5212238	0.586407	0.5836509	0.45703706	0.52258813	0.5818815	0.6391606	0.51819736	0.56373185
0.0	0.69056904	0.70997614	0.5882602	0.6085199	0.6844552	0.50030714	0.74103445	0.8574111	0.59946454	0.64323825
0.0	0.5946123	0.55982447	0.57414937	0.5925173	0.63908637	0.48008502	0.5889064	0.60044235	0.55039006	0.62736726
0.0	0.008418684	0.013060436	0.007827901	0.006062807	0.007839141	0.005682013	0.011346283	0.0097768055	0.011219528	0.011268528
0.0	0.58591545	0.57635075	0.58788085	0.58616126	0.5512686	0.5686066	0.5825158	0.5770251	0.55816364	0.5587193
0.0	0.5863414	0.5764356	0.5880984	0.5860902	0.55227315	0.5680955	0.58046424	0.5770067	0.55853266	0.5597538
0.0	0.018718224	0.012871592	0.008158062	0.006209735	0.008108904	0.0057250056	0.00726773	0.018418394	0.010826473	0.006848527
0.0	0.63760245	0.56700706	0.52635324	0.5425351	0.53067493	0.5169399	0.543797	0.78238195	0.53315747	0.45035994
0.0	0.00840966	0.009493665	0.01404897	0.005483493	0.010007895	0.006449719	0.010627619	0.013780917	0.015126458	0.007008277
0.0	0.011865838	0.01392072	0.010934388	0.010741849	0.006478717	0.007338803	0.008944529	0.021048525	0.013204413	0.008705202
0.0	0.0077656484	0.009809414	0.014907442	0.009496042	0.00784199	0.005915422	0.009444664	0.00028915508	7.523336e-05	0.009942289
0.0	0.010619114	0.0092106145	0.010230412	0.0080471225	0.007839531	0.004689577	0.008513605	0.00020612686	4.976187e-05	0.010727074
0.0	0.44568792	0.5196547	0.48299944	0.52084005	0.5871474	0.45743522	0.51885694	0.010138659	0.0038564752	0.56965286
0.0	0.63721013	0.5821777	0.53375435	0.5477591	0.6127143	0.523467	0.61795765	0.546532	0.58415586	0.56715524
0.0	0.58552337	0.5758785	0.588012	0.58645505	0.5512679	0.56877613	0.58248746	0.57641566	0.55792034	0.5585814
0.0	0.009362349	0.013433493	0.013197039	0.013448245	3.1311516e-05	0.006476701	0.0073923557	0.010242379	0.010555971	0.0073342156
0.0	0.011511686	0.5517054	0.5302906	0.0060623274	0.001151704	0.0039087054	0.52892756	0.5623017	0.53402317	0.5387305
0.0	0.00014642654	0.011910548	0.010480761	7.841232e-05	1.3291309e-05	2.9288376e-05	0.007591806	0.00782682	0.009668851	0.007099365
0.0	0.008528761	0.019016683	0.017749121	0.00013226212	0.0047965236	2.0215224e-05	0.0085573075	0.00620762	0.010038953	0.0062166536
0.0	0.008393203	0.0095777875	0.0140774185	0.00548777	0.009957696	0.0064244764	0.010740015	0.013729982	0.015112975	0.00705051
0.0	0.008078879	0.010885547	0.007862433	0.0071678874	0.011077994	0.006717352	0.008500252	0.010710787	0.008830741	0.013926049
0.0	0.0102464445	0.012426998	0.011014885	0.007499141	0.013777607	0.005462216	0.009679683	0.0049142097	0.008614257	0.012239902
0.0	0.013158748	0.013351183	0.011402337	0.008329116	0.00707334	0.0074739037	0.0077310307	0.010119492	0.011615502	0.008581886
0.0	0.009453983	0.008298109	4.7659283e-05	0.0069821104	0.007879573	0.004994672	0.009128264	0.008354471	0.00842343	5.5516346e-05
0.0	0.00938408	0.0105718	5.1536146e-05	0.007898955	0.0067980695	0.0048151882	0.0055295555	0.008657235	0.008824345	5.1639407e-05
0.0	0.034471136	0.017350387	0.011986292	0.006837972	0.015134154	0.013935214	0.015129648	0.059872728	0.014255181	0.015660664
0.0	0.012619386	0.008321986	0.009628122	0.0050666137	0.012609397	0.0061502806	0.008881205	0.0061860997	0.010551614	0.008863795
0.0	0.010731361	0.011774109	0.0051305587	0.0067041866	0.0051158643	0.0052891206	0.008144638	0.0076656463	0.007794386	0.010716493
0.0	0.010729098	0.011769548	0.005138129	0.0067097684	0.0051195645	0.005281429	0.008167161	0.0076299785	0.0077997283	0.010758198
0.0	0.008154876	0.009394645	0.0069831614	0.0074743843	0.005820967	0.006638128	0.008209627	0.0064488025	0.009806432	0.008032401
0.0	0.61231554	0.5593832	0.52560633	0.47478452	0.55316466	0.42141628	0.67003804	0.5599693	0.53321767	0.42327577
0.0	0.64288384	0.56327176	0.32627657	0.5020015	0.59565187	0.5239352	0.61515725	0.56774974	0.4666393	0.51538604
0.0	0.6253584	0.50295013	0.4832981	0.5780802	0.6483276	0.47700542	0.5554636	0.7620834	0.50271475	0.55936486
0.0	0.011243649	0.011080397	0.008358552	0.0057971184	0.0072388193	0.0047680642	0.0058565093	0.008923786	0.010136826	0.011709244
0.0	0.0080556795	0.0110057825	0.008670004	0.0071909716	0.007001202	0.0061538173	0.0059814244	0.011581538	0.009186577	0.009925668
0.0	0.5868609	0.5759694	0.58736295	0.5862128	0.55184084	0.56514335	0.5828051	0.57555884	0.5571351	0.5578479
0.0	0.5850692	0.5757186	0.5869921	0.5866279	0.55134076	0.56569207	0.5827841	0.5755292	0.55619735	0.5582816
0.0	0.012545665	0.012676248	0.01573759	0.009837406	0.0114817135	0.007466595	0.009293232	0.008126477	0.0070454436	0.0152223585
0.0	0.01106871	0.008734866	0.008059551	0.00414325	0.0074057155	0.0034894578	0.009315517	0.0077927047	0.008360177	0.010071909
0.0	0.009030882	0.008671353	0.01123579	0.007529411	0.0068462705	0.006173894	0.007894352	0.008357976	0.0106704915	0.0081376
0.0	0.013773416	0.012915098	0.007626546	0.007644713	0.01271432	0.003180368	0.010930949	0.0070504327	0.009788104	0.012112042
0.0	0.007572355	0.01003451	0.010721387	0.008171052	0.007947112	0.0072229914	0.0095648365	0.00771558	0.0092759635	0.011799174
0.0	0.51300496	0.648101	0.55017465	0.55455416	0.346856	0.35784382	0.64931357	0.70686287	0.42015556	0.48601055
0.0	0.02682803	0.023771241	0.012680038	0.006174812	0.008122522	0.006496999	0.012671313	0.057654157	0.013038696	0.017444896
0.0	0.022682985	0.016008021	0.011339176	0.0075155767	0.011902672	0.012304171	0.02007638	0.08529237	0.014535135	0.013704254
0.0	0.013141898	0.007171716	0.010917934	0.0039147492	0.0032971231	0.0036804508	0.0036118838	0.009182845	0.008067477	0.010882846
0.0	0.0093905	0.008453845	0.016026868	0.008306782	0.009374187	0.005447272	0.008288277	0.0095474925	0.009524253	0.007845953
0.0	0.5855309	0.5759637	0.5880192	0.5862615	0.5510144	0.5685817	0.58292747	0.5761823	0.55725205	0.5580376
0.0	0.58588797	0.5757947	0.58813775	0.58656263	0.55239093	0.56827176	0.581604	0.57626987	0.55751586	0.5580437
0.0	0.008596114	0.009699843	0.020510135	0.011776189	0.015253385	0.0073271613	0.0071300115	0.0059798798	0.010360679	0.01193666
0.0	0.52587384	0.45831704	0.3937223	0.56223017	0.5940328	0.54277086	0.48820767	0.4957529	0.46595305	0.5703343
0.0	0.00954271	0.009898826	0.007104352	0.007722903	0.013064886	0.005501588	0.005948339	0.005959795	0.0077148136	0.0124430945
0.0	0.58611286	0.57583797	0.5880962	0.58669925	0.5524158	0.56820524	0.58141685	0.5761525	0.5582606	0.55865616
0.0	0.017648919	0.010636481	0.010204594	0.007584574	0.00553621	0.0086916005	0.00830732	0.010282001	0.007771148	0.009760459
0.0	0.015483217	0.006992675	0.008244484	0.0066946107	0.005335216	0.007099786	0.0071474905	0.007928008	0.00760525	0.0131022055
0.0	0.53669554	0.47060296	0.42594022	0.4910374	0.49016532	0.49070683	0.58048105	0.52488434	0.48767722	0.5578125
0.0	0.58603317	0.57609296	0.58813894	0.5862938	0.5519885	0.56833255	0.58070534	0.57606834	0.55829185	0.5596679
0.0	0.011152324	0.014081974	0.009014059	0.012563784	0.012593187	0.0066767125	0.009785198	0.009896732	0.013482431	0.015508306
0.0	0.5858309	0.5757284	0.5881228	0.5867148	0.552429	0.5683949	0.58129025	0.5765396	0.5580562	0.5586818
0.0	0.010411944	0.008332094	0.01257385	0.012437231	0.01116748	0.009829485	0.008884056	0.0075934264	0.014573392	0.010194341
0.0	0.5796767	0.5860881	0.5361285	0.5160367	0.5523089	0.368953	0.5932736	0.3746854	0.4554609	0.43533492
0.0	0.011629677	0.007654279	0.008859615	0.007394095	0.01000372	0.004328776	0.009067647	0.006333896	0.009943514	0.011055892
0.0	0.010691468	0.0103925755	0.011242335	0.006719507	0.007195569	0.0075150076	0.007209696	0.0082527455	0.011228001	0.0133532565
0.0	0.59400403	0.5883898	0.54447	0.5488752	0.54094607	0.5237118	0.56008595	0.6962433	0.5473376	0.4905458
0.0	0.010707528	0.011060945	0.017356804	0.009498755	0.006211433	0.008344451	0.01175552	0.008417319	0.012903833	0.0089784
0.0	0.010709756	0.013489345	0.010513384	0.0069595035	0.006226846	0.004195491	0.00907432	0.009639154	0.00977893	0.011748033
0.0	0.009468121	0.010346305	0.009503139	0.008073997	0.0090396125	0.0045414595	0.008826026	0.00705586	0.012805092	0.0100973
0.0	0.015631435	0.009128773	0.008111424	0.008191236	0.007098656	0.0056665298	0.007573068	0.0069814622	0.010476172	0.009982128
0.0	0.021741176	0.02362261	0.011480739	0.006151313	0.014733313	0.00944185	0.038570303	0.06607543	0.016375467	0.016605118
0.0	0.009991473	0.011935535	0.010988881	0.008979554	0.009870759	0.004946939	0.016724821	0.015811933	0.011984254	0.012909604
0.0	0.015158239	0.01051148	0.012114074	0.008384267	0.009503816	0.006636289	0.007509543	0.00835813	0.009256755	0.0135368975
0.0	0.013344125	0.008193286	0.0136219505	0.006990629	0.010363755	0.0052058524	0.008113719	0.0049728868	0.0110171605	0.012504976
0.0	0.010054305	0.0075087007	0.0033994752	0.0061666565	0.0069248094	0.0042904057	0.007070665	0.008376789	0.012065733	0.011023012
0.0	0.01358017	0.0101030255	0.011561016	0.0072394297	0.010719466	0.0040941467	0.0075432314	0.006040309	0.008693585	0.011495279
0.0	0.014608256	0.008038996	0.0073449155	0.006510028	0.006220305	0.003952243	0.007714386	0.006954904	0.010194668	0.011121888
0.0	0.01597377	0.013460643	0.0068841195	0.00684593	0.00934167	0.004250571	0.007902886	0.0071117054	0.01155139	0.010451924
0.0	0.01024205	0.0077390233	0.0033459838	0.00699867	0.012215857	0.006004094	0.0073046135	0.0063624615	0.012179783	0.010654391
0.0	0.013188	0.011133504	0.0069518625	0.0054149344	0.008055172	0.0043621417	0.010699853	0.008218943	0.0077895937	0.01330768
0.0	0.012055971	0.010132387	0.007067532	0.008438422	0.00852664	0.0064023226	0.0070921765	0.0055514514	0.015932312	0.008700574
0.0	0.008117818	0.01407157	0.008322659	0.0062317816	0.0075731156	0.008338653	0.009888638	0.009746192	0.009392732	0.0099220555
0.0	0.008296705	0.0120804235	0.008738335	0.006634192	0.008273805	0.0032255	0.0071263397	0.006996159	0.012117567	0.011778792
0.0	0.008149027	0.013477585	0.0076709623	0.005931427	0.009234549	0.008203519	0.007706192	0.017028796	0.0068672304	0.008614668
0.0	0.010485519	0.010030072	0.009368667	0.01188377	0.008395648	0.004673686	0.005107503	0.006688798	0.006620095	0.016061941
0.0	0.009307696	0.010030588	0.014099164	0.01558391	0.013059134	0.010084073	0.0050152265	0.0077344	0.0069792215	0.011384033
0.0	0.58543855	0.6085166	0.5286978	0.5598896	0.46955743	0.5091423	0.62668633	0.6811433	0.55441564	0.5774495
0.0	0.50898844	0.59242344	0.525177	0.5348939	0.4746537	0.47198287	0.5192888	0.59714586	0.5570401	0.39374456
0.0	0.008921994	0.008737104	0.015711833	0.008174719	0.007440509	0.00827384	0.0076801796	0.007140912	0.01206787	0.009298361
0.0	0.013531168	0.010298624	0.015377149	0.008170692	0.008686183	0.009161918	0.01303496	0.006227702	0.011487955	0.008884136
0.0	0.0135511365	0.010267517	0.015351612	0.00817694	0.008704408	0.009113886	0.0130432565	0.0063043525	0.011486337	0.00885591
0.0	0.011118966	0.013392326	0.009916295	0.011326284	0.0058803773	0.005361877	0.009947918	0.007896022	0.010613484	0.006948134
0.0	0.011109124	0.01340765	0.009944528	0.011328372	0.0058986666	0.00534628	0.009948745	0.007868603	0.010607052	0.006965698
0.0	0.011127516	0.0134264985	0.00991419	0.011336279	0.0058691264	0.0053379387	0.009943448	0.007872925	0.010607682	0.006960021
0.0	0.011144854	0.013413992	0.009908527	0.011370641	0.0058743646	0.0053644	0.0099734	0.007876609	0.010642631	0.0069776783
0.0	0.008676519	0.013758972	0.0070158737	0.008671385	0.006459608	0.011877564	0.014184649	0.0194902	0.009150684	0.0073010395
0.0	0.008694238	0.013743064	0.007024366	0.0086937295	0.0064352877	0.011877676	0.01415105	0.019534444	0.009116846	0.007325878
0.0	0.008737323	0.013751093	0.0070193494	0.008706375	0.006463765	0.011858287	0.0141728725	0.01952251	0.009160555	0.007334875
0.0	0.008728498	0.013761838	0.0070113703	0.0087328805	0.006450874	0.01189697	0.014245126	0.019606082	0.009200342	0.007320311
0.0	0.0083966805	0.00907541	0.015580194	0.008686011	0.007676347	0.005639627	0.007224537	0.008257298	0.009316586	0.006569702
0.0	0.008395786	0.009070231	0.01558631	0.008666784	0.0076706894	0.0056523806	0.007208693	0.008273327	0.009299881	0.006571203
0.0	0.008413566	0.009082368	0.015569442	0.008653275	0.0076643624	0.0056489916	0.0072146463	0.008276732	0.009319042	0.006569973
0.0	0.008403452	0.009062554	0.015565274	0.00870435	0.007653606	0.0056660036	0.0072253654	0.0082699	0.009323357	0.0065791607
0.0	0.012614077	0.01273657	0.0075764093	0.007728485	0.011588434	0.007604034	0.010295189	0.01639541	0.009175317	0.0066993115
0.0	0.51147413	0.5592446	0.43805566	0.5772685	0.5061238	0.5324813	0.6355987	0.48132882	0.50075305	0.27810854
0.0	0.012420358	0.013941707	0.017830733	0.012147313	0.006775724	0.008233298	0.011672594	0.009391282	0.0098362025	0.014589529
0.0	0.5883862	0.57629156	0.58938736	0.58714503	0.55316037	0.5675277	0.5819453	0.5752141	0.5579268	0.55937946
0.0	0.008575263	0.012727728	0.008909931	0.009939755	0.006299736	0.008551564	0.014687373	0.013116123	0.01595728	0.0074582007
0.0	0.5530398	0.5006625	0.47118202	0.55689347	0.6118241	0.39596683	0.5326945	0.30459177	0.429175	0.36054775
0.0	0.58545893	0.5769362	0.5884464	0.58694905	0.55290836	0.56695956	0.5824986	0.57661456	0.55688995	0.55963355
0.0	0.007405751	0.0105010355	0.011767435	0.009234845	0.014088318	0.008921484	0.0108307535	0.013086036	0.010642013	0.0046677827
0.0	0.5884948	0.43347982	0.5089561	0.5338625	0.29783452	0.5287247	0.5861938	0.6832152	0.51498	0.52236784
0.0	0.6148514	0.48867792	0.5170388	0.43782893	0.51575416	0.36088052	0.3699373	0.6635003	0.44558182	0.54868233
0.0	0.011424606	0.009111716	0.008909097	0.004915954	0.0072943727	0.0036856425	0.005774924	0.012092334	0.008488272	0.012729766
0.0	0.5853378	0.5763403	0.58705574	0.58664954	0.5513571	0.5653174	0.5825555	0.5758497	0.5564807	0.5583058
0.0	0.0077885143	0.010353826	0.013007139	0.008527112	0.010524761	0.00520707	0.008997041	0.015342634	0.009593459	0.0090646995
0.0	0.5734914	0.40209407	0.5156671	0.5694802	0.567865	0.2643925	0.5905238	0.5530539	0.49285343	0.5202538
0.0	0.008185262	0.012448253	0.0050652316	0.0063320263	0.0035374758	0.005380688	0.0069578527	0.006030798	0.010432423	0.009890356
0.0	0.013919353	0.018120198	0.011496503	0.0089683505	0.01237095	0.0065193297	0.0083670225	0.010032785	0.010509491	0.0077692685
0.0	0.008662286	0.010484059	0.015528202	0.009733452	0.0087118745	0.0076769786	0.014329526	0.007148266	0.009077733	0.00767529
0.0	0.5876913	0.5765497	0.58784914	0.5869531	0.55214447	0.56875044	0.58456236	0.5759677	0.5570502	0.5597659
0.0	0.008692316	0.010458347	0.015512536	0.009730915	0.0087092025	0.007685076	0.014334887	0.007138543	0.009075902	0.0076685846
0.0	0.01055368	0.009963357	0.009967314	0.0107919825	0.006877671	0.0066045187	0.005519865	0.002748125	0.00849926	0.012452978
0.0	0.00027986307	2.4730121e-05	4.731593e-05	0.00014508881	4.8513302e-06	4.041022e-05	1.6203367e-05	2.0488045e-05	2.0135416e-05	8.224761e-05
0.0	0.007733983	0.009849457	0.011095502	0.016962856	0.005498049	0.0068545137	0.007352415	0.007946512	0.009516887	0.009442549
0.0	0.5880693	0.57594395	0.588601	0.5840574	0.5527364	0.5673707	0.5844614	0.5771176	0.55737406	0.558031
0.0	0.58802986	0.5759746	0.5886821	0.5842006	0.5532193	0.56792694	0.5841183	0.5767691	0.5572967	0.5581397
0.0	0.5883526	0.5759085	0.5885158	0.58406043	0.5527404	0.56742924	0.58411574	0.5768375	0.5573554	0.5586699
0.0	0.58850676	0.57592213	0.58858716	0.58376336	0.5535572	0.5679979	0.5842344	0.5772484	0.55726427	0.5598515
0.0	0.009490764	0.009730419	0.01887562	0.012108494	0.006672388	0.007520836	0.0067566023	0.008298208	0.008672767	0.009822702
0.0	0.011198911	0.010735948	0.008936181	0.008581862	0.006102546	0.0066034985	0.010424864	0.012146924	0.00901517	0.012095724
0.0	0.6024833	0.43677846	0.4623009	0.5414122	0.54022884	0.43864572	0.68554336	0.62229997	0.5102172	0.53517467
0.0	0.0064518186	0.015487396	0.011567866	0.010664629	0.007951971	0.0069709644	0.006165105	0.005746807	0.012621205	0.009890272
0.0	0.010186524	0.014173599	0.008807969	0.0074481503	0.0042590173	0.0059281574	0.005847377	0.0057404847	0.012157416	0.009100534
0.0	0.009420636	0.007678676	0.010646085	0.010196188	0.0069152736	0.005435348	0.0040188655	0.006592966	0.010528624	0.016099384
0.0	0.013172495	0.008168177	0.011472727	0.0060633644	0.009761288	0.004080722	0.0066844868	0.011104751	0.0103382375	0.006351043
0.0	0.005575064	0.009636947	0.009332597	0.008770503	0.0078221	0.005402476	0.008953698	0.0069611054	0.00885186	0.0001358314
0.0	0.5864649	0.57771116	0.5904074	0.58824146	0.55277467	0.56855744	0.5854187	0.5754449	0.5571864	0.5604638
0.0	0.58622706	0.5766802	0.590469	0.5875588	0.5537203	0.5694559	0.58476496	0.5764243	0.55756927	0.5599826
0.0	0.58828026	0.57727236	0.59027094	0.58822596	0.5533258	0.5687329	0.5835104	0.5768335	0.5580136	0.5606024
0.0	0.00042369	0.011293882	0.02269396	0.008824041	0.01096557	0.010819194	0.008530442	0.009651745	0.013009697	0.00915346
0.0	0.00042616867	0.011248098	0.0226228	0.008800118	0.01095192	0.010877422	0.008573322	0.009697072	0.013034972	0.009130792
0.0	0.00022996998	0.0096970955	0.015127814	0.007787445	0.009127048	0.006603714	0.011929509	0.005655812	0.011849809	0.008854077
0.0	0.588192	0.57718694	0.590037	0.5884571	0.55270326	0.5693485	0.58423316	0.5760699	0.55892515	0.5607778
0.0	4.514613e-05	0.011796867	0.011239006	0.0059696445	0.008972721	0.007707305	0.0072577046	0.00020513106	0.006631491	0.013665766
0.0	0.59088695	0.58021307	0.59029096	0.58632123	0.5569714	0.5704734	0.58658266	0.5847877	0.55942047	0.56320024
0.0	0.50036395	0.23367523	0.33617756	0.0019465069	0.52770627	0.52897674	0.6675589	0.44189647	0.5497503	0.30370152
0.0	0.53581035	0.24643199	0.38509163	0.54829043	0.28131273	0.5580535	0.56836855	0.65828043	0.014602086	0.44692114
0.0	6.270093e-05	0.00024393306	0.00019014263	0.009796741	5.3136508e-05	1.998604e-05	0.010459444	0.0077436715	0.00023563248	0.011968579
0.0	0.53980064	0.3491822	0.51092607	0.49797666	0.76574653	0.56911534	0.53079456	0.03193687	0.33494478	0.0022335898
0.0	6.46571e-05	0.00025123468	0.00014368848	0.007099342	0.00010855249	2.0246944e-05	0.0077028573	0.0075464128	0.0087711	4.6903206e-05
0.0	0.5870119	0.5757159	0.5885524	0.5840074	0.5518604	0.5677378	0.58436275	0.5773275	0.5573299	0.557749
0.0	0.58784086	0.5759674	0.58870417	0.5840651	0.5529979	0.56697977	0.5844647	0.57707673	0.5572894	0.557951
0.0	6.207636e-05	8.0558304e-05	2.8908571e-05	0.00014372892	3.625291e-05	1.2315344e-05	3.529615e-05	9.146923e-05	5.9527512e-05	3.7384794e-05
0.0	0.5846882	0.5680678	0.58137566	0.61038715	0.3416965	0.5232757	0.5604379	0.45056313	0.29264605	0.56110424
0.0	0.55758333	0.5147273	0.5410317	0.5192126	0.20809835	0.5127644	0.66646296	0.5735909	0.5533008	0.5445498
0.0	0.55758333	0.5147273	0.5410317	0.5192126	0.20809835	0.5127644	0.66646296	0.5735909	0.5533008	0.5445498
0.0	0.00031452402	0.00026507204	5.7466452e-05	0.000107802975	5.1522977e-05	0.00010691967	0.00010818152	4.086772e-05	3.2959906e-05	6.97278e-05
0.0	0.00031452402	0.00026507204	5.7466452e-05	0.000107802975	5.1522977e-05	0.00010691967	0.00010818152	4.086772e-05	3.2959906e-05	6.97278e-05
0.0	0.00021957202	2.4752393e-05	2.0431617e-05	2.6022763e-05	3.0006415e-06	5.3614053e-06	5.7919908e-05	2.1334065e-05	0.00010901026	1.9635272e-05
0.0	0.5076756	0.54399735	0.57727486	0.51409864	0.4481909	0.5621788	0.50669646	0.6024872	0.19857402	0.33393216
0.0	0.5076756	0.54399735	0.57727486	0.51409864	0.4481909	0.5621788	0.50669646	0.6024872	0.19857402	0.33393216
0.0	0.00030262957	3.948835e-05	4.208661e-05	4.6897123e-05	7.7983395e-06	1.61109e-05	0.00014191779	4.5260276e-05	0.00017302614	3.370934e-05
0.0	0.00030262957	3.948835e-05	4.208661e-05	4.6897123e-05	7.7983395e-06	1.61109e-05	0.00014191779	4.5260276e-05	0.00017302614	3.370934e-05
0.0	0.5873311	0.5756754	0.58838296	0.58401126	0.5518077	0.56774235	0.58402306	0.57663447	0.557304	0.5578986
0.0	0.58833444	0.57591337	0.5886811	0.5836228	0.55336076	0.5669777	0.58456576	0.5774681	0.5572409	0.5595648
0.0	0.0004355147	0.00015140964	0.0057386584	0.0051167235	4.177248e-06	0.0037582887	8.582435e-05	0.012400341	0.008242975	0.008491668
0.0	0.58829814	0.57715636	0.58924985	0.58684015	0.5541904	0.5682949	0.5846705	0.5775068	0.5587196	0.56006104
0.0	5.499186e-05	4.967975e-05	5.3601525e-05	2.9299914e-05	2.62766e-05	3.575919e-05	1.5062738e-05	0.00020763726	1.5649128e-05	3.4705834e-05
0.0	0.00013946323	2.6142357e-05	5.321912e-05	3.1931497e-05	3.8024061e-06	3.7229394e-05	1.4930263e-05	0.0003695928	0.00013627691	3.4196244e-05
0.0	7.471523e-05	5.857294e-05	6.645726e-05	9.316494e-05	1.622486e-05	3.9939372e-05	3.8299102e-05	4.1760813e-05	1.579423e-05	4.5773682e-05
0.0	0.00013922087	0.00014382941	2.5651452e-05	1.9515348e-05	2.4054756e-05	3.7393853e-05	1.5580108e-05	3.8135353e-05	0.0001428858	2.289626e-05
0.0	0.00019232633	0.00017040921	2.7950424e-05	3.0785315e-05	1.7123668e-05	2.0636091e-05	1.4149201e-05	0.0004975311	2.1642696e-05	2.195016e-05
0.0	6.0478716e-05	8.533828e-05	2.6747746e-05	2.9513098e-05	2.4933588e-05	6.8287477e-06	6.251072e-05	3.2470256e-05	1.7831699e-05	0.00010124128
0.0	3.8271428e-05	0.0001031389	5.9848022e-05	2.030557e-05	5.6731762e-05	9.653295e-06	2.1009386e-05	0.00013651531	1.8919356e-05	0.00012408696
0.0	3.8225724e-05	4.561459e-05	6.576454e-05	2.1252168e-05	5.21019e-05	1.9620877e-05	4.9598664e-05	6.282758e-05	2.29119e-05	8.332074e-05
0.0	0.009077571	0.012145207	0.01172202	0.012645484	0.0085629765	0.004007306	0.01075412	0.018576838	0.009625053	0.016872386
0.0	0.00022706394	0.00022422345	6.511728e-05	0.00028936027	4.8788872e-05	6.870277e-05	1.8922154e-05	0.0004668639	0.0002691125	3.3334265e-05
0.0	0.00022736854	0.00022373997	6.5704735e-05	0.00029110766	4.8491136e-05	6.852983e-05	1.8757775e-05	0.00046723871	0.00026889014	3.3280143e-05
0.0	0.007842239	0.009431945	0.0042639445	0.008686096	0.0074791647	0.0061993296	0.0032620637	0.012280955	0.012162371	0.008203456
0.0	0.00026073723	9.13654e-05	9.591199e-05	5.8508744e-05	4.8687412e-05	1.7685326e-05	0.00023358618	3.054939e-05	0.00023286638	0.00016456428
0.0	5.2086452e-05	0.00029635552	0.000186235	4.659626e-05	1.0085159e-05	9.623144e-05	1.9179279e-05	0.0005384707	0.0002984489	0.00014347094
0.0	3.0082747e-05	3.703545e-05	0.00016846502	0.00013786388	1.3668562e-05	2.3130055e-05	1.9869109e-05	3.164113e-05	0.00015013001	0.00011469448
0.0	0.40360975	0.5730708	0.5808078	0.41573218	0.25600773	0.5394127	0.2994525	0.05868256	0.5172168	0.5605071
0.0	1.9997728e-05	0.00014096816	1.4477664e-05	0.00011357556	3.3609551e-06	5.1986066e-05	3.236953e-05	2.3387573e-05	0.014529666	2.023262e-05
0.0	6.504932e-05	0.00025836853	2.5823805e-05	2.8316805e-05	7.939583e-06	5.8698304e-05	7.646394e-05	3.3543587e-05	0.0137329325	4.5394103e-05
0.0	0.33550397	0.570315	0.33442104	0.32100722	0.54931074	0.2583711	0.5804038	0.6567824	0.011511367	0.292511
0.0	0.00018972375	2.3114444e-05	1.2348192e-05	0.00014458914	1.3698079e-05	2.0382942e-05	1.7533866e-05	0.00022483186	0.010794298	2.3752875e-05
0.0	0.00010115125	2.881944e-05	1.2205694e-05	3.0229789e-05	5.057764e-06	4.042695e-05	3.9597522e-05	1.7086524e-05	0.01130251	0.00013430214
0.0	0.00017482249	4.3802906e-05	2.6652158e-05	6.1860366e-05	9.232975e-06	0.00010725553	0.00010807388	4.104026e-05	0.0095324665	0.0002114954
0.0	0.00017387292	4.382484e-05	2.6676977e-05	6.2025116e-05	9.301016e-06	0.000107511325	0.00010767086	4.122753e-05	0.009545147	0.00021139599
0.0	0.00016987175	4.406249e-05	2.8276541e-05	1.9678182e-05	2.6850408e-05	1.0577198e-05	2.3919518e-05	0.00012803638	0.00010395101	8.7506254e-05
0.0	0.008499915	0.00026745195	0.00012580401	3.3004824e-05	0.00943084	6.6401895e-05	0.000111342204	3.247001e-05	0.009408234	0.0001808347
0.0	0.012360776	9.969218e-05	6.143035e-05	0.009194167	0.007787191	0.005099961	1.4736115e-05	1.5389907e-05	0.011199433	0.008899178
0.0	0.011089529	0.00012406473	6.743683e-05	0.006422404	0.0075292327	0.0058624865	1.339268e-05	7.267157e-05	0.00923371	0.011206606
0.0	0.008663515	2.8575492e-05	2.1158357e-05	0.0066063083	0.0049484954	0.006926167	7.185136e-05	0.00022725346	0.010831888	0.013576401
0.0	0.010301405	3.0271853e-05	2.7641641e-05	0.00014130662	0.008392989	0.004243249	1.40896855e-05	0.00067899044	0.009674839	0.012361224
0.0	0.008291528	0.009704772	1.7652148e-05	0.006268973	0.0044234865	0.007258705	5.624581e-05	0.00022546944	0.011605383	0.00903802
0.0	0.011360766	0.49691984	0.0015483188	0.49521166	0.55732125	0.35994896	0.5523212	0.027574988	0.469591	0.42146668
0.0	0.5864064	0.577001	0.5892537	0.5851567	0.5538993	0.566317	0.5833822	0.57579523	0.5573721	0.5589018
0.0	0.012676248	0.009735874	3.8008784e-05	0.010490462	0.008401811	0.009946519	0.011268336	0.0069554644	0.013101065	0.00913455
0.0	0.015102147	0.009372548	1.7665807e-05	0.005493986	0.009665546	0.0051325476	0.012325594	0.00022360774	0.011425925	0.01019601
0.0	0.58637863	0.5766189	0.5871905	0.5857211	0.5518118	0.564059	0.5828986	0.57426524	0.5577609	0.5578425
0.0	0.011604705	0.009776557	0.008522956	0.0054576285	0.009305273	0.006971186	0.007644351	0.005231744	0.009834006	0.009964698
0.0	0.013947983	0.011210433	0.011220533	0.00640858	0.008311077	0.008732719	0.0108282715	0.004873382	0.012345307	0.009016687
0.0	0.0145444535	0.009555684	0.008614269	0.00512804	0.008864033	0.0031260296	8.053242e-05	0.005276519	0.009943073	0.010404091
0.0	0.5718634	0.48260054	0.54927844	0.46474484	0.5344777	0.3245424	0.008181086	0.46787652	0.5214792	0.40173495
0.0	0.014488893	0.009485197	0.008594379	0.005103611	0.008868475	0.0031242233	8.02738e-05	0.005181175	0.009896806	0.010391682
0.0	0.5864137	0.5759917	0.58865255	0.5867468	0.55172217	0.56691533	0.5827735	0.5761648	0.5567646	0.55950356
0.0	0.009232215	0.014288494	0.016540397	0.01820257	0.00799106	0.0074487007	0.009945608	0.0051255208	0.01395619	0.0108982045
0.0	0.012399692	0.011895373	0.011669822	0.010382962	0.007816336	0.002285795	0.009192061	0.005201575	0.008745805	0.015494626
0.0	0.5868962	0.57670647	0.5878723	0.5859379	0.55159247	0.5658313	0.5824671	0.5750393	0.5571153	0.55803484
0.0	0.011535047	0.009813305	0.00851412	0.0054237144	0.009270242	0.0069550727	0.007655134	0.0051537715	0.00983572	0.009958998
0.0	0.010920478	0.0091046505	0.008306849	0.00815493	4.6331784e-06	0.003587318	0.009291959	0.0062902	0.008871288	0.012418029
0.0	0.55086344	0.4781478	0.4858493	0.49842983	0.00039296845	0.3606838	0.51045144	0.5164657	0.48258373	0.56490386
0.0	0.010863805	0.009098242	0.008276156	0.008125953	4.6393643e-06	0.0035839977	0.009254018	0.006226383	0.008819683	0.012418029
0.0	0.010982042	0.0102106305	0.010543832	0.009153403	0.0073892986	0.006888095	0.007750035	0.005032373	0.010240078	0.012836456
0.0	0.008924044	0.010709044	0.011594023	0.00015658037	0.0070987907	0.007610802	0.007278789	0.008763251	0.0103571	0.012660378
0.0	0.58625436	0.57677764	0.5884612	0.58544433	0.55201596	0.5677447	0.58519125	0.57673836	0.55836177	0.5601529
0.0	0.5855512	0.5756896	0.5874965	0.5861964	0.5524096	0.56840605	0.58214444	0.57602066	0.55779546	0.56089735
0.0	0.00019583652	0.00022045895	1.5749154e-05	0.00908129	5.4890806e-06	7.4312734e-06	0.0047786045	5.4006654e-05	1.651642e-05	2.275924e-05
0.0	0.00019583652	0.00022045895	1.5749154e-05	0.00908129	5.4890806e-06	7.4312734e-06	0.0047786045	5.4006654e-05	1.651642e-05	2.275924e-05
0.0	0.00986087	0.012636266	0.011780196	0.012525827	0.009869398	0.0057205535	0.0147676645	0.009141169	0.013987024	0.008002707
0.0	0.592795	0.60537213	0.5143945	0.5630756	0.6194113	0.43193465	0.6514034	0.65214473	0.45850122	0.3896984
0.0	0.017379092	0.0074436897	0.019966958	0.0070576207	0.006568676	0.009897956	0.012377698	0.010329005	0.010793015	0.012242941
0.0	0.45608604	0.4938008	0.53612053	0.5146543	0.4586764	0.53059566	0.58654433	0.49134666	0.57367873	0.4580646
0.0	0.58743453	0.5751675	0.5874446	0.5860953	0.5532901	0.56606793	0.58370364	0.57441664	0.55745214	0.55957526
0.0	0.008726695	0.012268617	0.016314732	0.010137036	0.009115553	0.0068757236	0.009129411	0.010911052	0.014984123	0.007882551
0.0	0.62264264	0.5827519	0.5659525	0.50385463	0.54932594	0.5064303	0.6890592	0.3434051	0.49044687	0.56996006
0.0	0.0099045895	0.008737757	0.010639528	0.007540761	0.011325574	0.007609225	0.0097133005	0.007166129	0.012242503	0.0103837075
0.0	0.6128348	0.50379825	0.5205114	0.5536591	0.5651257	0.3262871	0.57806116	0.6216046	0.57537836	0.57041675
0.0	0.5872532	0.5753979	0.5883217	0.58764327	0.55263144	0.5685695	0.582787	0.5754796	0.5582132	0.5579671
0.0	0.5881523	0.5763594	0.58878744	0.585955	0.55282307	0.56750375	0.58483684	0.5768488	0.5571466	0.5592755
0.0	0.5873234	0.57566357	0.5880468	0.5865267	0.5516638	0.56755584	0.58418316	0.5767277	0.5580017	0.5583323
0.0	0.58743715	0.57631314	0.5888788	0.58725667	0.55271596	0.5679831	0.58430904	0.57565576	0.5578886	0.56061673
0.0	0.012416779	0.010615823	0.009045257	0.006833945	0.008079765	0.0033918505	0.006246496	0.009202907	0.010743218	0.011802989
0.0	0.010643148	0.007981924	0.005470385	0.008521131	0.00411269	0.0058684726	0.0071540386	0.005562007	0.009208618	0.011186794
0.0	0.011365711	0.009283586	0.008626372	0.009452085	0.0037551424	0.0064490894	0.0049976823	0.0045641377	0.008192802	0.012035621
0.0	0.011365711	0.009283583	0.008626372	0.009452085	0.0037551424	0.0064490894	0.0049976823	0.0045641377	0.008192802	0.012035621
0.0	0.011365711	0.009283583	0.008626372	0.009452085	0.003755144	0.0064490894	0.0049976823	0.0045641377	0.008192802	0.012035621
0.0	0.017887155	0.009281284	0.009952569	0.007835679	0.0026473918	0.006591411	0.006810401	0.0130014885	0.011485476	0.012958219
0.0	0.008914433	0.012949677	0.0088228565	0.0099640265	0.008269916	0.0033182697	0.007842213	0.006227035	0.009367043	0.008883984
0.0	0.56833297	0.6012424	0.4783966	0.58154404	0.55056053	0.4068889	0.5651471	0.54333866	0.43125862	0.4592771
0.0	0.016672442	0.01308273	0.008377716	0.007980596	0.007635653	0.009149828	0.0063227024	0.015021217	0.0111784	0.011103458
0.0	0.5876687	0.57652485	0.5896782	0.58466274	0.5517653	0.56825787	0.58293855	0.5760382	0.55764776	0.5584341
0.0	0.6648091	0.52238035	0.38284338	0.36583894	0.5853374	0.4960677	0.58299434	0.5271876	0.54651546	0.54359883
0.0	0.009235966	0.009673336	0.013344427	0.016780186	0.009689346	0.008633091	0.0074403253	0.009151613	0.010858631	0.009159949
0.0	0.006520983	0.012047978	0.01417226	0.007066853	0.009723861	0.004052915	0.008787416	0.009843626	0.011549633	0.012705446
0.0	0.4940434	0.5433678	0.21282361	0.5411719	0.33683455	0.45843327	0.57305944	0.481354	0.5330053	0.44586852
0.0	0.58658606	0.57692885	0.5890832	0.58687186	0.5514159	0.56673187	0.5822991	0.57585186	0.5565216	0.55944586
0.0	0.006186118	0.011346662	0.015902808	0.007585339	0.009655327	0.0053284485	0.0100289835	0.00827357	0.01187293	0.018904319
0.0	0.58746874	0.57747513	0.5898503	0.5878234	0.55226254	0.56733316	0.58201927	0.57537925	0.5577848	0.5607649
0.0	0.02309461	0.024014004	0.0124481	0.007105758	0.009976678	0.011876566	0.010880337	0.056400314	0.016535953	0.017476784
0.0	0.010091382	0.012673252	0.01333431	0.010532311	0.006992946	0.0069949133	0.010353088	0.012874196	0.014497795	0.0068986746
0.0	0.4445479	0.5953594	0.51694083	0.43523893	0.6081368	0.47823396	0.6403679	0.61571586	0.41101322	0.32071182
0.0	0.007680245	0.013260186	0.0036750436	0.0070118355	0.0071325568	0.004408332	0.009856593	0.0065903803	0.0069195027	0.007633139
0.0	0.544689	0.5826154	0.45213515	0.5232632	0.51244766	0.39641112	0.46847647	0.5984171	0.49114862	0.55284786
0.0	0.009438902	0.012891351	0.014333042	0.008201284	0.0114560295	0.00581721	0.012921452	0.0072038006	0.0076419497	0.008332736
0.0	0.008320235	0.005641569	0.0034973293	0.007014243	0.0086611435	0.005820602	0.009801951	0.0074629704	0.009893382	0.007443059
0.0	0.6356917	0.5863215	0.5109665	0.5433198	0.48695204	0.4773088	0.64680755	0.6220962	0.419898	0.48273364
0.0	0.009978599	0.012519027	0.010056702	0.0059141405	0.012079165	0.0072659245	0.006263337	0.007227633	0.009833059	0.011538217
0.0	0.48638296	0.59038776	0.41682032	0.5547117	0.5083729	0.54827076	0.6051037	0.41201958	0.47693428	0.55901855
0.0	0.0117454585	0.018233558	0.009965592	0.007413481	0.006299181	0.006177412	0.010379709	0.004850109	0.010539469	0.011327828
0.0	0.008168602	0.010486206	0.005211602	0.009922294	0.007299391	0.004774128	0.010584042	0.02381163	0.009319134	0.00889046
0.0	0.008864038	0.009470188	0.004007205	0.006067863	0.010865849	0.0052867723	0.005648943	0.009241928	0.013728401	0.008496684
0.0	0.0139712235	0.01700556	0.013257971	0.0064386697	0.006917055	0.009285881	0.01278701	0.041137256	0.011371091	0.009078382
0.0	0.011290075	0.012543415	0.004710905	0.0059610093	0.008989357	0.0064328006	0.007931846	0.0046109944	0.0094601335	0.010075908
0.0	0.54476357	0.61369866	0.52437955	0.46388978	0.48312184	0.45679206	0.46973866	0.714723	0.5226272	0.5009292
0.0	0.013718222	0.010632439	0.014393918	0.0071019907	0.0058778385	0.0063903434	0.0071564806	0.01621242	0.009697306	0.011948055
0.0	0.009905843	0.0001914251	6.326026e-05	1.5517326e-05	0.008977734	5.7897546e-06	6.562409e-05	0.007310629	0.008146884	2.3415e-05
0.0	0.41524908	0.5649957	0.46855283	0.49558425	0.5003493	0.5498067	0.60482943	0.6674943	0.5189844	0.45903537
0.0	0.0076361005	0.00805291	0.00961604	0.009163373	0.0077652456	0.006627587	0.010991825	0.007575036	0.010554965	0.014001138
0.0	0.01648973	0.009736445	0.010112424	0.0073023047	0.010426355	0.0063612917	0.009245811	0.009728021	0.011767297	0.014490786
0.0	0.011375031	0.009304737	0.012142668	0.011391802	0.008361039	0.007385599	0.011082869	0.0053851195	0.012026084	0.016937844
0.0	0.40027377	0.48079863	0.5530882	0.41709214	0.50577855	0.5108501	0.4844096	0.7395066	0.5652108	0.5792152
0.0	0.01142067	0.009294237	0.012150123	0.011397377	0.008308688	0.00736585	0.011041872	0.005395365	0.012031682	0.017029393
0.0	0.5898431	0.5766484	0.58986646	0.5875622	0.55496323	0.569848	0.58379203	0.5761111	0.55796385	0.5606323
0.0	0.010717989	0.010609644	0.01319671	0.009451684	0.009428586	0.00824991	0.0065331436	0.014614591	0.012098539	0.00963439
0.0	0.58756083	0.57614857	0.58876836	0.58836263	0.5535634	0.5663713	0.58501494	0.5743953	0.5584384	0.5586995
0.0	0.5885616	0.5765376	0.5903964	0.587775	0.5520916	0.5663846	0.5847245	0.5763393	0.5581398	0.5606183
0.0	0.5854498	0.5762675	0.5884271	0.5865708	0.5515704	0.56467885	0.5809513	0.57632554	0.5566758	0.55881846
0.0	0.008767308	0.013680917	0.0155789945	0.010203818	0.0068820305	0.009312828	0.011954304	0.007609048	0.0075153066	0.0048642815
0.0	0.010869709	0.0118574	0.009220594	0.007994409	0.008470201	0.007975422	0.011129961	0.0044831485	0.0073408843	0.0050747665
0.0	0.0087773	0.0136763565	0.015595503	0.01017833	0.006918559	0.009298743	0.011950621	0.007616361	0.0075083384	0.0048556197
0.0	0.00017952164	0.009364831	0.010056621	0.007124595	0.00711542	0.0051503815	0.008160841	0.011311685	0.011933422	0.013577595
0.0	0.01116938	0.008935704	0.0040237736	0.008308464	0.0037547057	0.0046880306	0.0074352915	0.0067514777	0.008468955	0.013060431
0.0	0.009485015	0.012611	0.0051668463	0.009444722	0.0026824905	0.005394795	0.0068239546	0.0072933678	0.009876642	0.012509323
0.0	0.009479954	0.012667299	0.0051944414	0.009497907	0.0026879802	0.0053987466	0.0068358383	0.00727563	0.009905464	0.012517654
0.0	0.00951434	0.012655448	0.0051811677	0.009441537	0.0026783096	0.0053979554	0.0068318546	0.0073017515	0.009883066	0.012469607
0.0	0.01816424	0.015251535	0.011484664	0.009011073	0.009497755	0.005884814	0.014506463	0.009515791	0.011939354	0.0054857954
0.0	0.011369768	0.015558619	0.014062338	0.009298343	0.006075665	0.0075331316	0.011390427	0.016586449	0.010369904	0.011454767
0.0	0.011406799	0.015505526	0.014039944	0.009206451	0.006030946	0.0074636317	0.011380127	0.016638266	0.010358733	0.011410628
0.0	0.69103384	0.5805857	0.55085987	0.5960254	0.610277	0.5535581	0.6576382	0.5453807	0.6065006	0.3414258
0.0	0.011224739	0.009284627	0.008586451	0.008527987	0.0072827935	0.0035060463	0.010079124	0.010927212	0.011983203	0.012157297
0.0	0.57588005	0.45978066	0.573497	0.55344987	0.35312325	0.47123283	0.46367547	0.6063644	0.5630445	0.38741833
0.0	0.015628295	0.011489521	0.011350413	0.011420341	0.0056324815	0.0061701173	0.009622872	0.008954109	0.010791896	0.012925284
0.0	0.00797214	0.010075766	0.010560195	0.01215393	0.0058663203	0.010223698	0.010105429	0.011492348	0.011156106	0.008967274
0.0	0.011003474	0.012614878	0.009739387	0.006622432	0.005743748	0.006798362	0.003998346	0.006361093	0.009969093	0.005716565
0.0	0.0101917805	0.0073134946	0.016363045	0.009899069	0.01015488	0.007510574	0.011181252	0.0073608835	0.011260444	0.009494602
0.0	0.58579814	0.5759891	0.58819675	0.58635664	0.5522633	0.56831723	0.5803643	0.5764059	0.55811083	0.55948555
0.0	0.0088500185	0.009825267	0.0061195353	0.012206269	0.009188835	0.005771711	0.014778602	0.007148709	0.014771251	0.009278378
0.0	0.61060435	0.5181067	0.52117676	0.505578	0.4370476	0.53407073	0.5631296	0.6114061	0.523627	0.5826292
0.0	0.0123907495	0.010081327	0.004346367	0.008013567	0.009369747	0.0045567043	0.012159914	0.008649059	0.0120066665	0.011579835
0.0	0.013773066	0.006220473	0.0066900873	0.012198676	0.008343153	0.005571478	0.010878033	0.0058366703	0.007229543	0.009382028
0.0	0.5961246	0.2138281	0.43817198	0.56691206	0.48764014	0.51957065	0.66820854	0.62533146	0.5396309	0.5583281
0.0	0.5726882	0.57046455	0.52171785	0.58594227	0.6071142	0.54071414	0.6609278	0.630327	0.5096076	0.58141136
0.0	0.4100243	0.47537178	0.42480177	0.5694151	0.36973852	0.46993002	0.58710223	0.6253349	0.51492685	0.57480556
0.0	0.008993079	0.013132235	0.011670312	0.0099542085	0.008884295	0.0024409438	0.010905068	0.009257659	0.0099237375	0.009876497
0.0	0.5948141	0.55326444	0.55202997	0.5790861	0.55118847	0.4863608	0.6290085	0.7037996	0.5013828	0.46880305
0.0	0.0106428005	0.010792725	0.0069051655	0.005783338	0.0056771445	0.007971911	0.008351588	0.006160239	0.0070685595	0.008721248
0.0	0.5984626	0.57971483	0.47432354	0.4246053	0.60640246	0.46941966	0.4419792	0.5620107	0.4657042	0.5720789
0.0	0.012067205	0.0064059338	0.009340038	0.014306013	0.011566945	0.0071433913	0.011818427	0.007866886	0.01451899	0.007996724
0.0	0.5998757	0.5173009	0.5737891	0.5337243	0.5421871	0.5349611	0.5189263	0.568845	0.4200531	0.41002953
0.0	0.59625834	0.516889	0.449132	0.46944964	0.6063289	0.5343728	0.59393144	0.76505935	0.48437467	0.5174461
0.0	0.009691941	0.00698632	0.009603591	0.0067040343	0.008529128	0.005583623	0.008345283	0.0062824553	0.0070335646	0.0058629173
0.0	0.5805439	0.42309505	0.46178842	0.53156525	0.502383	0.47677332	0.6408765	0.4956235	0.5797196	0.41828954
0.0	0.5236097	0.46276265	0.45168924	0.57024884	0.5114277	0.5144261	0.56920266	0.47111306	0.52426136	0.55093086
0.0	0.007953819	0.0110908095	0.009660029	0.0073642815	0.0076357285	0.0052070925	0.008977632	0.009831986	0.0060663307	0.005806674
0.0	0.013768455	0.006215809	0.006696358	0.012206994	0.008332468	0.0055652284	0.010907877	0.005814527	0.007233175	0.009392807
0.0	0.008535698	0.011698428	0.005379916	0.006307353	0.01022586	0.006266615	0.0064287456	0.0077634295	0.010339744	0.011995274
0.0	0.0085359	0.011688542	0.005384989	0.0063109337	0.0102268495	0.0062601063	0.006451295	0.0077420557	0.010346871	0.012012312
0.0	0.58773315	0.57650316	0.5892489	0.586423	0.55214053	0.56534505	0.5829964	0.57689923	0.55782557	0.5589668
0.0	0.012985119	0.009465256	0.011778044	0.008462971	0.008946352	0.008968786	0.008554249	0.007828953	0.007942347	0.00849531
0.0	0.011883436	0.008969974	0.012740827	0.010432816	0.008803441	0.010867274	0.007268494	0.0056922804	0.00775844	0.007219768
0.0	0.009730809	0.009444124	0.015292885	0.013658011	0.011398076	0.0094104335	0.008301316	0.0057277884	0.00866469	0.009147265
0.0	0.6856379	0.018493442	0.0062798723	0.47293815	0.6392146	0.00077902345	0.005603353	0.037623893	0.61454755	0.002963815
0.0	0.009877355	0.009510921	0.015274004	0.013734521	0.011449427	0.009436116	0.008334513	0.00584815	0.008692127	0.00921853
0.0	0.009868322	0.009516349	0.015224711	0.013767147	0.011486044	0.009442777	0.008332456	0.0058665895	0.008704198	0.009231918
0.0	0.5190071	0.59253585	0.5463969	0.46757615	0.5158677	0.4899841	0.49993944	0.6506368	0.5501027	0.5433187
0.0	0.0069824876	0.015116773	0.0065656267	0.005927567	0.0069046975	0.008324061	0.0059976	0.007922871	0.006589163	0.00820762
0.0	0.011106993	0.009837057	0.013876849	0.01017285	0.0081695095	0.0071418155	0.011553509	0.0068492047	0.012629266	0.00798453
0.0	0.5864027	0.57663006	0.5878459	0.5865978	0.5522864	0.565651	0.58161515	0.57658505	0.55695045	0.5577289
0.0	0.0123174125	0.0072975047	0.012710621	0.008574181	0.011653043	0.0043522087	0.009990708	0.008093604	0.015829567	0.013870991
0.0	0.5622022	0.40614226	0.42183504	0.027471744	0.40685686	0.24688508	0.5655095	0.58025736	0.43053016	0.51331735
0.0	0.011571236	0.007535778	0.008905069	0.00019046453	0.0057144677	0.0028963084	0.007781397	0.0075099133	0.009666742	0.013049194
0.0	0.0086985305	0.012515657	0.00011575465	0.006356281	0.010394341	0.0048948335	0.011119171	0.0091826115	0.0091878455	0.009370242
0.0	0.5866856	0.5757271	0.58709705	0.5864193	0.5501923	0.5637052	0.5830114	0.5753523	0.55751616	0.55786514
0.0	0.01096182	0.01562476	0.009626099	0.015313853	0.009156773	0.010432034	0.009329318	0.013464367	0.008396656	0.014927826
0.0	0.014911623	0.0097726425	0.007553991	0.010027577	0.006806474	0.006856864	0.00848879	0.0077154557	0.007884397	0.006309259
0.0	0.00044170886	0.01248309	0.007291873	0.0060499995	0.009884954	0.006313976	0.008912921	0.0037783198	0.010054633	0.009815845
0.0	0.5873585	0.5767593	0.5897486	0.587226	0.5534599	0.5683073	0.58378005	0.5760411	0.55777276	0.5593488
0.0	0.009435781	0.008934031	0.010017628	0.008367264	0.007986751	0.005317118	0.010038579	0.0055600344	0.009568514	0.0055190274
0.0	0.008200496	0.0085265795	0.011072291	0.012762714	0.007444802	0.007349899	0.01513043	0.005782494	0.010884735	0.004967569
0.0	0.5881778	0.5771283	0.58890426	0.5871765	0.55087894	0.5672452	0.5843432	0.57709473	0.55767274	0.5576855
0.0	0.010272184	0.019028306	0.012533372	0.011876887	0.0055851215	0.007334309	0.0015469461	0.008772771	0.012018454	0.007984655
0.0	0.52680105	0.47880435	0.5623033	0.5175951	0.5344524	0.40662584	0.5606325	0.5840325	0.5201174	0.33624688
0.0	0.009601142	0.009005475	0.010072223	0.008477484	0.0080318	0.0053328476	0.0099790795	0.005628223	0.009593297	0.0055573382
0.0	0.008205664	0.008559791	0.011116382	0.012806358	0.0074662208	0.007333872	0.015206141	0.005751675	0.0109083345	0.00494299
0.0	0.010199566	0.0139855705	0.010600364	0.015756473	0.009241972	0.006327204	0.011037878	0.012929713	0.011557	0.0077168685
0.0	0.009785936	0.014315397	0.011206222	0.008396557	0.0061492985	0.0039924434	0.010275734	0.02069745	0.010384026	0.013533638
0.0	0.013002071	0.015874328	0.0077782725	0.0072045475	0.008624036	0.006259673	0.007729278	0.009803464	0.01221091	0.008411351
0.0	0.57576394	0.5374432	0.47503528	0.50018	0.58797854	0.40417108	0.6290049	0.7875002	0.4788862	0.51524836
0.0	0.54782635	0.63827384	0.5064473	0.57837534	0.70569015	0.0012824581	0.51516885	0.5349922	0.3554187	0.5216693
0.0	0.013499863	0.007896058	0.008154004	0.012249067	0.00936588	0.009627049	0.010902425	0.006157461	0.005156188	0.01584067
0.0	0.013548327	0.00790617	0.008178204	0.012284437	0.009410851	0.0096127065	0.010942972	0.006178058	0.0051516797	0.015836537
0.0	0.013668839	0.00808869	0.008170711	0.013668583	0.010596104	0.0095639555	0.007888315	0.014328246	0.008898422	0.013906701
0.0	0.013670112	0.008114352	0.008158101	0.013668439	0.010555388	0.009553388	0.007911643	0.014265437	0.00889875	0.013913712
0.0	0.014531564	0.0054894616	0.013198467	0.006718485	0.011121582	0.004776657	0.0049253306	0.005697584	0.010536944	0.009301128
0.0	0.5886311	0.5753084	0.58862126	0.5875629	0.55234534	0.56879795	0.58370674	0.575615	0.5584602	0.5581663
0.0	0.012813678	0.012375244	0.009232594	0.008893482	0.0065126037	0.009468287	0.01218529	0.00962688	0.010651591	0.009480168
0.0	0.008546472	0.009314535	0.010777946	0.004700313	0.010060995	0.008315012	0.012862361	0.010180107	0.009741512	0.011690222
0.0	0.0097962	0.010539115	0.008383014	0.006087269	0.001825234	0.004185373	0.009676552	0.015269981	0.009954124	0.01002557
0.0	0.008203096	0.009253414	0.008215337	0.0058661727	0.0019835823	0.0046714903	0.012595435	0.006318725	0.009530535	0.008766048
0.0	0.008164955	0.009206234	0.008188758	0.0058612167	0.0019832323	0.004668427	0.012576165	0.0062821726	0.009454224	0.00876993
0.0	0.008164392	0.009209679	0.008178347	0.005813576	0.0019762225	0.004656858	0.012609065	0.0062691006	0.009444285	0.0087931
0.0	0.0093723405	0.0068414733	0.00737551	0.003738397	0.008540151	0.007846659	0.011805559	0.007138749	0.0098422645	0.014815431
0.0	0.009293232	0.0067805	0.007347659	0.0037282298	0.008523577	0.007832169	0.011707367	0.007075313	0.009793522	0.014782116
0.0	0.009294703	0.006785537	0.0073449155	0.0036982165	0.00850311	0.00781285	0.011753858	0.0070569892	0.009787217	0.014809919
0.0	0.006714791	0.0140638845	0.0074711693	0.007792044	0.008469876	0.0060308008	0.0145611465	0.013849658	0.008938825	0.011550085
0.0	0.008799286	0.009876768	0.00014663738	0.0074504493	0.0088870535	0.005349146	0.008923909	0.0075669717	0.008936992	0.009102921
0.0	0.00878845	0.00979404	0.0001456459	0.00744753	0.008895436	0.005343968	0.008810817	0.0074632	0.008864804	0.009090374
0.0	0.008784226	0.009800382	0.00014559564	0.0073857005	0.008876837	0.0053302078	0.008862844	0.0074327895	0.0088551575	0.009103764
0.0	0.0152644105	0.0094876895	0.010232464	0.0037060343	0.0036580109	0.0043877056	0.0011619184	0.0018350641	0.005708546	0.0047817715
0.0	0.009144201	0.009436847	0.010150189	0.007935186	0.0049678567	0.0085527655	0.0011305431	0.009672797	0.00015922541	0.00783695
0.0	0.009133151	0.009453724	0.010105877	0.007935156	0.0048984443	0.008545632	0.0011223642	0.0095605515	0.00015827344	0.007814824
0.0	0.009130451	0.009465395	0.010096881	0.007876468	0.0048762714	0.008523573	0.0011280279	0.0095162	0.00015818926	0.007827735
0.0	0.009978415	0.01026932	0.007385208	0.008851588	0.0085744	0.009157427	0.008277397	0.019249754	0.00763501	0.0064089056
0.0	0.5875358	0.5761323	0.5887789	0.5862543	0.5527799	0.56467754	0.58397	0.5760736	0.5570281	0.55936223
0.0	0.58784795	0.5757439	0.5886907	0.5840633	0.55316794	0.567635	0.5845814	0.57704973	0.5572753	0.5593105
0.0	0.01177336	0.009402489	0.015916927	0.008896324	0.010304984	0.009337096	0.0135717075	0.00061290414	0.012787046	0.0070749875
0.0	0.5845314	0.57670933	0.58873445	0.5858762	0.55143464	0.56631243	0.5819562	0.5756367	0.55739874	0.55754477
0.0	0.010848843	0.009061248	0.008561402	0.0067914855	0.011315355	0.003787616	0.011151057	0.007956904	0.009126643	0.00017635795
0.0	0.553644	0.48273036	0.55823594	0.40722123	0.69813955	0.44992203	0.65183043	0.5863322	0.4912525	0.015514839
0.0	0.008824395	0.00812489	0.014442883	0.00035264733	0.007972796	0.007651426	0.008124859	0.00641737	0.011505936	0.016195592
0.0	0.60524505	0.6064376	0.5585165	0.024174467	0.37919405	0.52377015	0.5839852	0.58958894	0.5691066	0.4678576
0.0	0.017726798	0.017882522	0.010795469	0.005972715	0.0064457175	0.0032914178	0.012799319	0.052257087	0.01157163	0.011451079
0.0	0.009247073	0.018912055	0.00013229971	0.0037096296	0.0062835775	0.00785874	0.011491605	0.03805111	0.010422075	0.0120635955
0.0	0.021591568	0.013810404	0.008141384	0.0056560826	0.0061951564	0.0072031356	0.013231099	0.056602016	0.0091858655	0.01124314
0.0	0.007685578	0.011525189	0.007968981	0.005022763	0.008492649	0.006026175	0.009621213	0.044265416	0.010575577	0.010667225
0.0	0.017067557	0.015944384	0.009390487	0.0050034546	0.009390905	0.007998177	0.012381521	0.05860717	0.012434976	0.0125332065
0.0	0.013095043	0.015450369	0.006636471	0.00493684	0.010170488	0.007981487	0.011517852	0.042573318	0.010835623	0.009673295
0.0	0.017673083	0.019172022	0.009959093	0.005542658	0.006974699	0.00745356	0.011947053	0.040244445	0.008848589	0.01276992
0.0	0.58960825	0.5772442	0.58850753	0.5880795	0.556315	0.56966585	0.58548164	0.57633483	0.5577335	0.56063515
0.0	0.58714586	0.5764486	0.5882765	0.5873173	0.55253386	0.56924814	0.5833203	0.57645196	0.557384	0.5592093
0.0	0.5883056	0.5767213	0.58959055	0.5870889	0.55237836	0.5689073	0.58216983	0.57671887	0.5581985	0.5587427
0.0	0.58883595	0.57672775	0.5870814	0.5865645	0.55433893	0.5690987	0.58403975	0.57687014	0.55857575	0.559508
0.0	0.58673716	0.5771163	0.59042066	0.5871592	0.553362	0.56764936	0.58520675	0.5765154	0.5575704	0.55935633
0.0	0.5877641	0.5760198	0.5873288	0.5873706	0.55288535	0.5684616	0.5829319	0.5771452	0.557411	0.56017166
0.0	0.5878143	0.5767558	0.5901194	0.5867811	0.5506476	0.5641989	0.58567643	0.5752063	0.5579343	0.557948
0.0	0.5883078	0.5773976	0.5852429	0.5878467	0.5532261	0.56803405	0.58327216	0.57629716	0.55820006	0.55818486
0.0	0.010744241	0.009675356	0.01014775	0.007741829	0.006526001	0.0045173774	0.006118645	0.008548735	0.0120341135	0.008841595
0.0	0.5883773	0.57743204	0.5896391	0.585216	0.55279666	0.56945187	0.58429193	0.5756018	0.55785567	0.5578662
0.0	0.58637875	0.5771346	0.58678186	0.58789533	0.55243224	0.5691191	0.58376324	0.57622135	0.557853	0.56005865
0.0	0.5877724	0.5762505	0.5871843	0.58730495	0.5532906	0.5663219	0.58340037	0.57621413	0.55785453	0.5595849
0.0	0.58591145	0.5767936	0.587047	0.58661824	0.55231005	0.56633955	0.5817524	0.576007	0.5580846	0.5603194
0.0	0.012791049	0.00587798	0.0068962383	0.01156283	0.0087304665	0.007212546	0.008306794	0.0123637915	0.013836743	0.013518553
0.0	0.012135743	0.008187368	0.010532986	0.009192352	0.007212464	0.006931942	0.011722539	0.014066564	0.010313867	0.01810982
0.0	0.01007005	0.008925376	0.011313594	0.00802629	0.0077276877	0.007941025	0.0058497833	0.008501108	0.008372663	0.009382972
0.0	0.0119493045	0.011815625	0.008825104	0.007745888	0.009181327	0.00914796	0.010266862	0.006674967	0.008413304	0.009660129
0.0	0.58809155	0.57729095	0.58845264	0.58789593	0.5536469	0.5695357	0.5838625	0.5773215	0.5576294	0.5591226
0.0	0.011874542	0.009427491	0.01566287	0.009753438	0.007855402	0.009433442	0.008814367	0.006400712	0.014560517	0.012436447
0.0	0.58706003	0.5771361	0.5893794	0.5877474	0.5537211	0.5686386	0.5831226	0.576392	0.5577059	0.5589247
0.0	0.58961403	0.5765958	0.58960795	0.5864119	0.5532078	0.56851107	0.5857731	0.5771927	0.55809486	0.55984163
0.0	0.58814406	0.5755222	0.58580405	0.58833677	0.55390805	0.5691186	0.5841888	0.5761482	0.55836815	0.5600756
0.0	0.58874565	0.57661873	0.5893164	0.586617	0.5524212	0.5665751	0.58486015	0.5774121	0.55790377	0.55780005
0.0	0.58801	0.5766669	0.58749974	0.587756	0.55228704	0.5672722	0.58334017	0.57632166	0.55783474	0.5604004
0.0	0.006396359	0.019654507	0.0109371785	0.010791641	0.0060820603	0.009080943	0.009071889	0.015829315	0.012598188	0.00915036
0.0	0.5849585	0.577026	0.589927	0.5866834	0.55336064	0.56837565	0.58408827	0.57812047	0.5589499	0.56081986
0.0	0.5882465	0.5766499	0.5879718	0.5859965	0.5523052	0.56743807	0.5814697	0.57466936	0.55822176	0.56026566
0.0	0.53907484	0.41627884	0.22360946	0.57578284	0.58720315	0.49238226	0.51472	0.6189478	0.5272309	0.3627082
0.0	0.00981698	0.02076024	0.01275774	0.0130766975	0.0065132394	0.005065143	0.009507009	0.006214866	0.014416925	0.014651045
0.0	0.5882415	0.57645285	0.5883591	0.58409137	0.55338	0.56783175	0.58436304	0.57515204	0.557518	0.55938965
0.0	0.006667633	0.011183952	0.011532693	0.01323945	0.0069616954	0.0038374274	0.012161958	0.0100151645	0.010436868	0.010323144
0.0	0.013485964	0.007295698	0.0066287206	0.007376512	0.0075726886	0.003841374	0.011801676	0.005011057	0.0081825955	0.005045177
0.0	0.5877332	0.5767519	0.58908355	0.5875571	0.55239135	0.5682651	0.5847601	0.57482255	0.55780387	0.55770385
0.0	0.011284227	0.011835	0.010508976	0.0056804395	0.007767064	0.004563765	0.010098697	0.0069270525	0.008770324	0.008970642
0.0	0.586144	0.5767057	0.5886884	0.5866979	0.5526094	0.5680933	0.58282346	0.5771551	0.5575175	0.5590932
0.0	0.008554933	0.010915159	0.015327634	0.008298325	0.01032845	0.008026101	0.007904584	0.006642091	0.010627593	0.008150634
0.0	0.0071587544	0.007935219	0.009716732	0.009961236	0.0069232685	0.0045469683	0.008517353	0.0072079184	0.00944565	0.008638925
0.0	0.005793725	0.004605078	0.021701338	0.0121340575	0.0081973635	0.007477523	0.009721059	0.009593836	0.010049356	0.0063805594
0.0	0.58625436	0.57677764	0.5884612	0.58544433	0.55201596	0.5677447	0.58519125	0.57673836	0.55836177	0.5601529
0.0	0.5881751	0.57556015	0.5891487	0.5863723	0.5518883	0.5678145	0.5826265	0.5770885	0.5582977	0.559874
0.0	0.0085515	0.014454691	0.016697178	0.0139399115	0.009068092	0.009468565	0.0055802325	0.0073096184	0.011608101	0.0071174176
0.0	0.64619774	0.57609886	0.5112469	0.53626555	0.08001732	0.4908418	0.6453388	0.52892536	0.5412153	0.5337164
0.0	0.015478035	0.010888874	0.011065573	0.01137463	0.005650706	0.0038490416	0.010459419	0.010189756	0.010478985	0.009195535
0.0	0.51046646	0.5741909	0.5515878	0.56790644	0.57359034	0.48841184	0.63900745	0.61583364	0.5010674	0.5917099
0.0	0.588335	0.57610357	0.5892763	0.58715296	0.5533638	0.5670863	0.58372545	0.57527184	0.5581015	0.5595316
0.0	0.01178396	0.008678976	0.011347754	0.012671074	0.010646748	0.0059784227	0.0072787683	0.009809169	0.0105243875	0.009203629
0.0	0.528628	0.550152	0.5636366	0.5333957	0.6359201	0.4836637	0.40847105	0.5325396	0.5558179	0.6106564
0.0	0.58656174	0.576835	0.58967775	0.585802	0.55247724	0.56848854	0.58254707	0.5758348	0.5574611	0.5585494
0.0	0.50081575	0.57463753	0.40756148	0.49144393	0.46109465	0.45337677	0.67057043	0.571494	0.574966	0.5006762
0.0	0.005906537	0.010233807	0.010407273	0.0052285935	0.00643835	0.005291386	0.0098119015	0.018030725	0.007885092	0.009407438
0.0	0.010168909	0.0079274755	0.00880715	0.0082836775	0.004202571	0.004555037	0.0092155505	0.006346552	0.011131509	0.008308358
0.0	0.5863521	0.57604086	0.5891504	0.58673084	0.55102557	0.5683654	0.5825156	0.5770097	0.5579252	0.5591237
0.0	0.009251727	0.011430154	0.010234397	0.005680459	0.0063743195	0.0051570362	0.0060233967	0.004657693	0.01153134	0.010147573
0.0	0.008258606	0.013382621	0.0118266875	0.0065308567	0.0064662527	0.0044467053	0.0065072193	0.009341467	0.010173931	0.012168348
0.0	0.017194508	0.010139726	0.013317012	0.0068198517	0.006013795	0.008457474	0.0063916813	0.0050857347	0.011808735	0.0064279595
0.0	0.010060486	0.014175771	0.01226437	0.007905406	0.011709327	0.0064830375	0.008417322	0.011699409	0.006480838	0.0053721783
0.0	0.49763528	0.50418615	0.55293417	0.57677555	0.53645843	0.5120644	0.62770164	0.56759226	0.52778286	0.5235292
0.0	0.011073236	0.013826201	0.01579501	0.010071001	0.0072638714	0.006932408	0.010261776	0.0058730594	0.008201338	0.008118432
0.0	0.011922654	0.007764598	0.0065378835	0.0069228252	0.0068409713	0.007144243	0.0065638106	0.02552054	0.009351874	0.010022783
0.0	0.5917133	0.5802785	0.5895863	0.58773583	0.5583607	0.57028216	0.5877454	0.58411705	0.5590725	0.5635489
0.0	0.009785618	0.010709858	0.0080940975	0.003440006	0.009337858	0.0051353145	0.012351808	0.013211446	0.008387982	0.014966594
0.0	0.010124513	0.007370328	0.007475028	0.0068635894	0.006665735	0.005569434	0.008853487	0.00856171	0.008126181	0.008310684
0.0	0.6032462	0.6509811	0.40575743	0.47508898	0.5394495	0.562865	0.5893563	0.6464216	0.5433779	0.40700802
0.0	0.00907309	0.0106529575	0.00756157	0.0036917215	0.009823012	0.005724327	0.0068474896	0.0098438775	0.0091835745	0.011762042
0.0	0.58857906	0.57662237	0.5895382	0.5863818	0.55307996	0.5676941	0.58294564	0.5763903	0.5576859	0.5589522
0.0	0.007412421	0.011138052	0.01038137	0.004300129	0.009038007	0.0066819326	0.013958729	0.015621225	0.012056579	0.011784638
0.0	0.60058933	0.44835934	0.5974512	0.53739935	0.48116377	0.33694234	0.62124527	0.58235836	0.33000594	0.45835692
0.0	0.011406541	0.007919967	0.011589003	0.011241396	0.012719641	0.0066011534	0.0073806266	0.008389798	0.009478211	0.005978828
0.0	0.009657776	0.0076001277	0.009810104	0.0066083986	0.008539751	0.0063109575	0.007851103	0.00435583	0.002550853	0.008838027
0.0	0.01232372	0.0076582576	0.010179599	0.0064557227	0.011491644	0.0056060343	0.0066614617	0.005598355	0.002620886	0.007096529
0.0	0.6006658	0.58312523	0.54958445	0.36112794	0.53788936	0.3876072	0.6850945	0.6008103	0.5829531	0.45998135
0.0	0.46536872	0.5770214	0.46312955	0.60375714	0.50217295	0.4517414	0.5860566	0.66153806	0.5213875	0.46296602
0.0	0.007347705	0.011068898	0.010392316	0.0042780763	0.008894407	0.0066794776	0.013984119	0.015483327	0.012029307	0.011719258
0.0	0.009333673	0.010419144	0.00651686	0.0036729644	0.009225077	0.0058474713	0.01319322	0.020512138	0.009546933	0.01261963
0.0	0.009215894	0.0076962914	0.005746521	0.0053339656	0.005920463	0.006174596	0.008973107	0.0066800686	0.008504675	0.009298896
0.0	0.009575557	0.007437734	0.008167606	0.0073141805	0.0084563475	0.00302447	0.008460322	0.007266014	0.011884342	0.010972847
0.0	0.0077527924	0.008333662	0.016825294	0.009836096	0.010352214	0.004004209	0.012292893	0.0047321385	0.011154649	0.008095595
0.0	0.0077852425	0.008310656	0.016870266	0.009858459	0.010353963	0.003997942	0.0122460965	0.0047256164	0.0111812465	0.008023014
0.0	0.5863637	0.57586735	0.5878893	0.58606637	0.5527378	0.56479806	0.581464	0.57632667	0.5566883	0.5587702
0.0	0.5869954	0.5767596	0.5877139	0.58493525	0.5527835	0.56689054	0.58458394	0.57618225	0.5563232	0.55920655
0.0	0.007755941	0.010742594	0.009216351	0.004682498	0.007950144	0.007819495	0.01134808	0.009257227	0.01481733	0.008687986
0.0	0.0077646566	0.010761379	0.009247182	0.0047099907	0.007999039	0.007757023	0.011417569	0.009188001	0.014749512	0.008666894
0.0	0.008733974	0.010220418	0.00858243	0.0038714001	0.009757588	0.006006864	0.009669377	0.007172612	0.007479339	0.009263841
0.0	0.011663181	0.011876701	0.01068266	0.006374685	0.009528509	0.0049203625	0.00634876	0.009840234	0.007879554	0.009315763
0.0	0.58922786	0.54397434	0.4353868	0.5380726	0.5790079	0.4870698	0.36886415	0.66468155	0.46120846	0.54344773
0.0	0.58624697	0.5765908	0.5877474	0.5864386	0.550608	0.5653943	0.58131546	0.5757644	0.557692	0.55769
0.0	0.0116807	0.010226516	0.009932245	0.013356374	0.008314516	0.011780508	0.006869019	0.017251635	0.014230999	0.01575487
0.0	0.006156565	0.009382737	0.008474306	0.0030248985	0.009046779	0.007787287	0.00679208	0.013757845	0.007981698	0.010019822
0.0	0.4224049	0.548987	0.45163506	0.26543462	0.5314092	0.4921866	0.5832727	0.6202049	0.4302363	0.41934773
0.0	0.0061550946	0.009336967	0.0084513435	0.0030251315	0.008956754	0.007772203	0.006746523	0.013464165	0.007948094	0.010011132
0.0	0.5336612	0.58730656	0.52697307	0.54870504	0.4559452	0.34708622	0.5536167	0.5453462	0.5086492	0.5801127
0.0	0.006375893	0.012097565	0.0071173836	0.0070580044	0.005951633	0.0045218696	0.010220181	0.006122793	0.00624718	0.009460612
0.0	0.007997598	0.012811115	0.0077815745	0.0057148333	0.008318685	0.00452688	0.009069841	0.0083270045	0.010052933	0.008131355
0.0	0.5898395	0.5769707	0.58908325	0.5878724	0.5519126	0.56840426	0.5861864	0.57667434	0.55762196	0.56115425
0.0	0.009871183	0.012174144	0.009589297	0.008872089	0.011707263	0.010668388	0.015414258	0.0065143285	0.0071768444	0.010111518
0.0	0.0073868474	0.008745863	0.015096829	0.0109883165	0.01280531	0.009078866	0.01124919	0.007436425	0.005763183	0.00808063
0.0	0.008212303	0.00794116	0.008917758	0.005907265	0.007870542	0.0034279893	0.007189675	0.0069943764	0.0051214276	0.009942087
0.0	0.010526076	0.012587497	0.009634317	0.008647108	0.009636706	0.0036820145	0.012046059	0.007055997	0.006982213	0.00013232292
0.0	0.006458592	0.009738426	0.014483821	0.008449177	0.0069457125	0.012157525	0.007957826	0.020553662	0.011856064	0.00828452
0.0	0.006441159	0.009743459	0.014352619	0.008412528	0.00687715	0.0121340575	0.007927802	0.020501122	0.011829887	0.008275636
0.0	0.007911932	0.008715878	0.01013874	0.0071104593	0.009130451	0.005186287	0.008741322	0.022155058	0.010590142	0.010347634
0.0	0.46210864	0.5615988	0.53114015	0.59581804	0.5808003	0.36470458	0.5978518	0.7905224	0.5612407	0.5742878
0.0	0.007875939	0.008713122	0.010097214	0.007104298	0.009148125	0.005172928	0.008687226	0.021827335	0.010521081	0.010324532
0.0	0.013954583	0.006213473	0.007725977	0.008136399	0.0060743545	0.004318656	0.00856058	0.0054917117	0.009491275	0.011504098
0.0	0.010065426	0.009170121	0.009872404	0.008375973	0.010771852	0.006154144	2.030832e-05	0.02048444	0.012405936	0.012079957
0.0	0.010065421	0.009170121	0.009872404	0.008375969	0.010771852	0.006154144	2.030834e-05	0.02048444	0.012405936	0.012079957
0.0	0.011878297	0.0097359065	0.0072651366	0.0062303822	0.0084126275	0.0050456296	0.008465288	0.008483415	0.009824515	0.010023635
0.0	0.011173405	0.010937214	0.01069798	0.006749793	0.005638103	0.0057673976	0.004709226	0.0066490574	0.010936275	0.012143692
0.0	0.009172175	0.008569716	0.007889726	0.007826813	0.0083556995	0.006408368	0.007538942	0.012194241	0.010246875	0.0042119147
0.0	0.4917965	0.5320169	0.57623005	0.5708292	0.6033626	0.44620597	0.6213651	0.47904518	0.5358929	0.6145935
0.0	0.015902914	0.010636642	0.009382724	0.0088207675	0.0077555147	0.007493117	0.008727223	0.006495583	0.008670431	0.009473212
0.0	0.47237644	0.51014715	0.35565543	0.54673815	0.43095508	0.4586476	0.60158205	0.5921697	0.5677641	0.5194449
0.0	0.006963779	0.010544055	0.009866659	0.0069044787	0.0077394485	0.0071362755	0.0055019013	0.009472353	0.015351993	0.011013571
0.0	0.0139307715	0.017028045	0.013236267	0.006434483	0.0068674614	0.009326194	0.012800958	0.041001257	0.011406068	0.009105786
0.0	0.58548385	0.5768055	0.5888012	0.5871524	0.55259395	0.5675706	0.581411	0.5757287	0.5573617	0.5600086
0.0	0.012297149	0.010897794	0.009402591	0.008394214	0.009840926	0.005348674	0.007066548	0.0086984765	0.008472856	0.008821493
0.0	0.007996274	0.011933349	0.011995647	0.008392909	0.005031091	0.0070913397	0.0069000893	0.00766775	0.0090333875	0.0070687933
0.0	0.012683178	0.015109802	0.0062133498	0.010531187	0.009640929	0.004028468	0.007200159	0.009579316	0.007453839	0.008819818
0.0	0.012684528	0.01502116	0.00624183	0.0104867555	0.009672651	0.004015521	0.0071180207	0.009555106	0.0074279406	0.00877151
0.0	0.59914505	0.45211437	0.49042478	0.52502424	0.5600439	0.41577289	0.6195318	0.6047554	0.5418537	0.5012899
0.0	0.010757487	0.011300123	0.012420597	0.011506641	0.009501537	0.0068875663	0.01112227	0.011215127	0.01223221	0.009633766
0.0	0.011651786	0.014485672	0.008548747	0.008833684	0.00511709	0.0066805594	0.0060435967	0.0094021605	0.0030375246	0.017580746
0.0	0.010939954	0.014275606	0.016055996	0.010899295	0.0049160384	0.008495025	0.008843209	0.01238108	0.010110345	0.015523696
0.0	0.008882158	0.019344997	0.0068801497	0.00571795	0.00687228	0.006654574	0.008187275	0.036403738	0.00904445	0.011972634
0.0	0.017024167	0.01091796	0.013875544	0.006598374	0.012437283	0.0091521405	0.011411688	0.006049328	0.005729024	0.0062414194
0.0	0.585654	0.57518446	0.5892816	0.58752614	0.5516204	0.5684892	0.5823307	0.5769844	0.5566862	0.5595132
0.0	0.5116982	0.5660249	0.5468039	0.5652802	0.58950436	0.5272326	0.41714135	0.54817617	0.4868163	0.503498
0.0	0.014752117	0.01116591	0.013989176	0.0107320035	0.005119834	0.007316466	0.016121583	0.015771728	0.012045525	0.011605914
0.0	0.017002659	0.011187553	0.011916156	0.00877925	0.0063916966	0.0030339214	0.0064633368	0.016741633	0.010327109	0.0099945385
0.0	0.58696765	0.5681027	0.47739992	0.59483886	0.5509744	0.4900465	0.66203463	0.58053035	0.54301065	0.40020716
0.0	0.009968284	0.010470266	0.010465688	0.012236975	0.0088346815	0.0048116203	0.009707367	0.007453137	0.009331055	0.009809317
0.0	0.008252426	0.008435223	0.0063031334	0.009448188	0.008188603	0.004192912	0.008703576	0.01445082	0.009101454	0.007475474
0.0	0.008276258	0.008405896	0.006311218	0.009509483	0.008233679	0.0041758167	0.008652673	0.0144359	0.009108983	0.0074656596
0.0	0.008227495	0.008448826	0.006313204	0.009525877	0.00824996	0.004179028	0.008619719	0.014465251	0.009167725	0.007453155
0.0	0.55215913	0.4731839	0.4772715	0.5470456	0.66047984	0.35897094	0.52195394	0.6466202	0.56128347	0.43896505
0.0	0.011120445	0.017455982	0.012924499	0.012982411	0.01070769	0.009081724	0.01302825	0.012098602	0.013615142	0.012475869
0.0	0.011916733	0.010227984	0.010195388	0.006518039	0.005706624	0.0054918705	0.007733105	0.015750581	0.010563822	0.008593241
0.0	0.010292915	0.009299208	0.012239488	0.01308401	0.012392611	0.009216356	0.011053119	0.008555503	0.012567961	0.0074445033
0.0	0.57853717	0.49979553	0.517431	0.5394224	0.46191442	0.37852928	0.61457694	0.60742146	0.44923595	0.53596836
0.0	0.010243273	0.009275438	0.012236282	0.013080772	0.012289159	0.009235779	0.011111817	0.008386114	0.012523409	0.007394897
0.0	0.010270477	0.009329199	0.012274235	0.013086953	0.01238925	0.009275876	0.011110319	0.0083920285	0.0125509715	0.0073601725
0.0	0.008759413	0.010866771	0.009905487	0.006617784	0.0049079177	0.0044824122	0.006593962	0.00619044	0.007789605	0.012091655
0.0	0.010039863	0.009028719	0.010150638	0.0074997083	0.012703579	0.0048814015	0.010162077	0.0062633636	0.007915024	0.009751918
0.0	0.56502163	0.57055634	0.534104	0.53413624	0.62884	0.52167505	0.4993273	0.6152882	0.55523753	0.57263
0.0	0.007693048	0.009979871	0.011344042	0.008049304	0.0039984146	0.008312228	0.007275575	0.010952844	0.011191093	0.010307595
0.0	0.007628776	0.009927084	0.011319553	0.008037612	0.0039295834	0.008296348	0.007244147	0.010704129	0.011154365	0.010298317
0.0	0.007692174	0.00985141	0.011354298	0.008015637	0.003920164	0.008313184	0.007228598	0.01070719	0.011149969	0.010328962
0.0	0.53852963	0.5512682	0.53613573	0.51101345	0.5771077	0.3964941	0.46159843	0.7386227	0.4788998	0.57260144
0.0	0.011287829	0.0098554995	0.0085425135	0.007286894	0.008835375	0.0036607108	0.0068518817	0.0066655017	0.010008169	0.009357079
0.0	0.011284349	0.009859143	0.00854922	0.0072902995	0.008824883	0.003656805	0.0068728686	0.006654363	0.010014313	0.009371229
0.0	0.0141241	0.009765244	0.0053451164	0.0056402795	0.010456893	0.0065571666	0.00975828	0.0066414396	0.008754743	0.012776437
0.0	0.013807604	0.007888853	0.006515616	0.0058944765	0.008388105	0.005838588	0.0068432624	0.009404172	0.009801409	0.0044485233
0.0	0.6074821	0.58091474	0.46476245	0.37845445	0.5959433	0.54746383	0.4998353	0.47871795	0.45177156	0.55898863
0.0	0.55700946	0.4726054	0.45983952	0.59142953	0.6331866	0.45255762	0.4964999	0.5135269	0.44881797	0.6132173
0.0	0.587509	0.5759324	0.58872455	0.58587104	0.55211985	0.56491107	0.58337563	0.5764048	0.55718917	0.55872893
0.0	0.58831966	0.57550037	0.58852285	0.5840361	0.55227077	0.5679954	0.58427113	0.5770569	0.5575181	0.55892956
0.0	0.018304763	0.016133772	0.01054385	0.009548927	0.016641082	0.0068813916	3.2277363e-05	0.026187582	0.015097963	0.020531898
0.0	0.5870087	0.57572854	0.58963627	0.58577216	0.5509183	0.56636757	0.58406085	0.5761113	0.5586867	0.55888784
0.0	0.010270943	0.007727165	0.006309448	0.006688021	0.008553072	0.005274972	0.009890917	0.009389609	0.01014143	0.010332208
0.0	0.009140741	0.013040065	0.011815436	0.008551245	0.0046277144	0.011881214	0.0096890945	0.011856729	0.014243044	0.0060666897
0.0	0.010862032	0.006867042	0.01610591	0.014000242	0.006968357	0.0061558387	0.004223079	0.010954621	0.01078088	0.009112772
0.0	0.010705831	0.00882354	0.016248753	0.013511484	0.0108340895	0.005593701	0.013547676	0.013703424	0.01195079	0.0061263777
0.0	0.009383273	0.008993942	0.012584517	0.016013708	0.0070761503	0.0067506973	0.011091956	0.0072628087	0.009449203	0.00021396118
0.0	0.010568694	0.010080375	0.0031364216	0.011043001	0.008221956	0.005516434	0.010724883	0.009177398	0.0100290775	0.007488533
0.0	0.009816531	0.0081620095	0.010371572	0.012840058	0.008273746	0.008045009	0.011319062	0.0056468463	0.010226878	0.0064637936
0.0	0.008318524	0.008251213	0.007240818	0.01175274	0.011113442	0.010585675	0.006121981	0.009158032	0.0060769464	0.0063713663
0.0	0.5864224	0.5764064	0.58816653	0.5863638	0.55087656	0.5678514	0.5847657	0.577227	0.55674475	0.5600113
0.0	0.588022	0.5765596	0.5883715	0.5842639	0.55291975	0.56882936	0.58432484	0.57787573	0.55820763	0.55963176
0.0	0.58675677	0.5770013	0.5885206	0.5845547	0.55141646	0.5674067	0.5846318	0.5772196	0.5570035	0.559011
0.0	0.009406643	0.0057088267	0.00011724098	0.003562189	0.0073273513	0.0060212696	0.009206812	0.0052555026	0.009325635	0.011341919
0.0	0.58833224	0.5759203	0.58986133	0.5842066	0.5524322	0.56749713	0.58464754	0.5775591	0.5579782	0.55950487
0.0	0.5870084	0.57727534	0.58831644	0.58585167	0.5513067	0.5683436	0.5847473	0.5768775	0.55657	0.5604157
0.0	0.58750683	0.5764374	0.5890913	0.58417743	0.55132014	0.5654051	0.5840324	0.57571584	0.5583294	0.558395
0.0	0.5864504	0.5772279	0.5881224	0.5864817	0.55105627	0.56819767	0.5845687	0.5777378	0.5566181	0.5596015
0.0	0.013608162	0.008700565	0.0047931946	0.0059832023	0.0053565037	0.003766287	0.005658296	0.0063649695	0.010251394	0.008732286
0.0	0.5883034	0.57661754	0.58908075	0.58411837	0.5503217	0.56875205	0.58333975	0.5763186	0.5574101	0.55927944
0.0	0.5863272	0.57705873	0.5880611	0.58627367	0.55136985	0.5684089	0.58358115	0.57721007	0.55662376	0.56094867
0.0	0.58666915	0.5756888	0.589076	0.5865143	0.55107266	0.5670835	0.58470833	0.57670677	0.5567379	0.55971205
0.0	0.5866197	0.57588816	0.5872357	0.5867537	0.55091566	0.56712097	0.58468723	0.57693005	0.55673754	0.5597357
0.0	0.013593769	0.005326472	0.004901927	0.008788475	0.00918268	0.0065076044	0.007537618	0.0081507685	0.011507504	0.010231706
0.0	0.015572231	0.008278231	0.008068748	0.0066264165	0.008997772	0.0033107435	0.012647146	0.011367168	0.009883714	0.017024852
0.0	0.010588712	0.009497948	0.0076080905	0.006780115	0.007905889	0.0064861276	0.006526564	0.0028835188	0.008253772	0.0118474085
0.0	0.009119086	0.009122081	0.0066825626	0.005958727	0.0045999186	0.0024758761	0.0069056726	0.006126775	0.008377565	0.011778992
0.0	0.58662134	0.5772556	0.58819956	0.5861384	0.550518	0.56786644	0.583714	0.57642484	0.55670625	0.56082743
0.0	0.011808289	0.009497095	0.015711583	0.009804969	0.007955154	0.009443268	0.00875899	0.006412462	0.014550723	0.0124675175
0.0	0.5884388	0.5764824	0.58983994	0.58413315	0.5524254	0.5688747	0.58425355	0.5780409	0.557748	0.5598643
0.0	0.5866819	0.57709575	0.587311	0.5868568	0.55048555	0.56822675	0.58444834	0.5762061	0.55663615	0.5608713
0.0	0.58574665	0.57700276	0.58716255	0.58676845	0.5509132	0.5671006	0.58360386	0.57639277	0.5565096	0.56096303
0.0	0.5884504	0.5743575	0.5881936	0.5840318	0.55236566	0.56868166	0.5847929	0.5768842	0.55738515	0.5581964
0.0	0.5862271	0.57663304	0.5881998	0.5859967	0.5510598	0.5667739	0.5849507	0.5768394	0.5567061	0.56009895
0.0	0.00814252	0.009554791	0.0073109786	0.008758423	0.005780052	0.0072082076	0.009194337	0.009721266	0.007193672	0.010234058
0.0	0.58708644	0.57622755	0.5896811	0.5841735	0.5528423	0.568799	0.58358586	0.5780598	0.5575705	0.56003696
0.0	0.5882894	0.5763018	0.5881819	0.58648837	0.55275065	0.56681085	0.58416355	0.57694185	0.55631614	0.55757356
0.0	0.58851254	0.57655406	0.58766586	0.58684295	0.5525644	0.56696594	0.5845058	0.57716554	0.55648017	0.55772996
0.0	0.58734316	0.5769846	0.58716226	0.5857676	0.5522712	0.5676197	0.5837337	0.57557523	0.5581558	0.55908036
0.0	0.5884833	0.5771376	0.58863336	0.586321	0.55325127	0.5674288	0.58463955	0.57680297	0.55688566	0.557574
0.0	0.015928896	0.0059884847	0.008910495	0.005801517	0.0060355933	0.005696703	0.013004188	0.018994797	0.010706928	0.010296316
0.0	0.5883028	0.57712024	0.58795655	0.58651036	0.5532784	0.5673917	0.5846018	0.5767863	0.55689824	0.5576191
0.0	0.58872855	0.57643497	0.58901423	0.5856473	0.5507161	0.5678664	0.58352774	0.57589316	0.5578995	0.55884486
0.0	0.58741623	0.5759269	0.5884956	0.5873192	0.5529689	0.5675612	0.58430505	0.57598454	0.55664307	0.5578923
0.0	0.5877927	0.5762696	0.5877438	0.5874369	0.5529536	0.56756836	0.5846713	0.57653254	0.5566469	0.5580176
0.0	0.58690554	0.5761413	0.5886222	0.585555	0.55146587	0.5658512	0.5828836	0.5755667	0.55782133	0.5582049
0.0	0.587408	0.5765761	0.5877071	0.5868924	0.5536239	0.5672595	0.5844123	0.5762721	0.5564511	0.5576099
0.0	0.016893003	0.014210237	0.005692591	0.005372568	0.007518764	0.004991225	0.008325009	0.047035623	0.0103481505	0.010287568
0.0	0.58763134	0.5769001	0.5873541	0.5871215	0.55347514	0.56731665	0.5847636	0.5767109	0.55660504	0.55778235
0.0	0.58790416	0.57675266	0.5877177	0.58412457	0.5501798	0.5678941	0.583304	0.5751002	0.5579405	0.55868375
0.0	0.58788794	0.57677346	0.58771825	0.5868217	0.55329925	0.56746393	0.5823885	0.576761	0.5567178	0.5576498
0.0	0.5880491	0.57676363	0.5868869	0.587048	0.5531215	0.5674932	0.58278304	0.57693833	0.55675375	0.55784273
0.0	0.58772457	0.5760018	0.58713067	0.5849671	0.5525295	0.567433	0.58367836	0.57681865	0.5565252	0.55794305
0.0	0.014619165	0.016199663	0.0074600293	0.0051120264	0.0055291206	0.007042189	0.012304536	0.04074229	0.010718591	0.009673623
0.0	0.013815885	0.015903048	0.013916872	0.008182854	0.012440218	0.003866742	0.01345228	0.008886071	0.011139033	0.011675692
0.0	0.010235352	0.0119182225	0.010027127	0.010659675	0.01029462	0.0077526607	0.010404317	0.0030575276	0.017552108	0.011251572
0.0	0.0087097045	0.008520253	0.014359905	0.01074489	0.0047847745	0.003606196	0.008329049	0.007058406	0.012671427	0.008818663
0.0	0.5880176	0.576762	0.58754617	0.5872809	0.55285716	0.5677064	0.58435917	0.5760631	0.55649376	0.55770844
0.0	0.5870339	0.5766758	0.5890721	0.5857642	0.5518031	0.56784624	0.5840936	0.576041	0.5579268	0.55868554
0.0	0.5875654	0.57683825	0.58808386	0.5872316	0.5528943	0.56673515	0.58435804	0.57637167	0.55671096	0.55805165
0.0	0.58759063	0.5769255	0.58758944	0.5873637	0.5529245	0.56676346	0.5844619	0.57642287	0.55674833	0.5581215
0.0	0.5873073	0.5757949	0.58717835	0.58400965	0.5517256	0.56677747	0.5844355	0.5767185	0.5583373	0.5588288
0.0	0.5879581	0.57552266	0.58807796	0.58755404	0.5516574	0.56692594	0.5842872	0.57665277	0.5567144	0.55789113
0.0	0.021779811	0.012317819	0.0069177337	0.00541484	0.0059541506	0.0074606044	0.014815555	0.041384716	0.007838993	0.011621842
0.0	0.5880154	0.575834	0.58748746	0.58767194	0.55171305	0.5669271	0.58451414	0.5769346	0.55670714	0.558004
0.0	0.5881053	0.577127	0.5886955	0.5856699	0.55138505	0.56795543	0.5832106	0.5755809	0.55813456	0.5590102
0.0	0.5869486	0.575578	0.5869607	0.5848557	0.55142075	0.565645	0.5815211	0.5754547	0.5577481	0.5577893
0.0	0.009548335	0.013379177	0.01020273	0.010774708	0.008118117	0.010115385	0.00611432	0.008512305	0.0036191242	0.013758306
0.0	0.0108029675	0.005116396	0.007838655	0.006729345	0.0098372055	0.008300488	0.0057276445	0.007712288	0.002889992	0.009454546
0.0	0.0093882345	0.008309195	0.00724827	0.0073641385	0.004543335	0.008170878	0.009078742	0.012990541	0.0115004545	0.009814237
0.0	0.5866586	0.5760053	0.589025	0.5877303	0.55246687	0.5686329	0.5828235	0.5771598	0.5575934	0.5584419
0.0	0.5813593	0.51863146	0.48476797	0.61411816	0.52425295	0.49771583	0.64129186	0.7551585	0.46848473	0.35680947
0.0	0.0072866865	0.00732713	0.012875791	0.007760826	0.005838325	0.00951714	0.008803205	0.010676504	0.012507131	0.01726456
0.0	0.58669835	0.59263664	0.4619212	0.49785998	0.48985386	0.38127837	0.6178224	0.65195537	0.6217896	0.56089
0.0	0.010399281	0.009461724	0.006125353	0.0077250586	0.0109062465	0.008299856	0.007830193	0.011671637	0.008506672	0.006527961
0.0	0.5867496	0.5764359	0.5888456	0.5846358	0.55261254	0.5672676	0.5840205	0.575946	0.5578963	0.5595304
0.0	0.58775115	0.5759497	0.58804536	0.5859856	0.55315286	0.56571144	0.58366495	0.5756656	0.5575316	0.5600895
0.0	0.31349254	0.40643033	0.38913593	0.4640568	0.52042836	0.53297186	0.6373899	0.5574691	0.5187847	0.5617247
0.0	0.007422416	0.006258297	0.016487936	0.013952286	0.0025053904	0.0064119454	0.0055247145	0.005406882	0.009355674	0.008755893
0.0	0.5881662	0.57681745	0.5883543	0.58506674	0.55351174	0.56784976	0.583433	0.57609946	0.5574946	0.5586
0.0	0.58808136	0.5769274	0.5878643	0.5863889	0.5536028	0.56786567	0.5843275	0.57508475	0.5581641	0.5583973
0.0	0.015337462	0.008419062	0.005809	0.00764828	0.007653019	0.004349715	0.011754993	0.008138016	0.010717812	0.010061099
0.0	0.015479394	0.007964116	0.007630979	0.009392582	0.008683067	0.004969167	0.007862694	0.008739479	0.010311361	0.008491813
0.0	0.58843684	0.57653916	0.58957046	0.58596414	0.55342585	0.568362	0.5804226	0.5767136	0.55763054	0.55935574
0.0	0.017611483	0.010664755	0.0073796725	0.00468535	0.008666251	0.0039267736	0.011747074	0.027119718	0.011597525	0.005228814
0.0	0.6455382	0.5814971	0.53476936	0.5369569	0.36747965	0.5313738	0.6245107	0.7969255	0.528032	0.41565007
0.0	0.00994557	0.0065537407	0.005057572	0.009374532	0.0047050174	0.007165139	0.005311923	0.0260988	0.007083532	0.0041367956
0.0	0.018531295	0.014471031	0.010990207	0.010050661	0.007099127	0.0073566274	0.009787924	0.009413581	0.009479098	0.012570564
0.0	0.01863064	0.014404835	0.010976419	0.010034945	0.0071597784	0.0073235137	0.0097665535	0.0094181355	0.009501047	0.01254908
0.0	0.01807611	0.007147156	0.009873961	0.008560896	0.008347908	0.006424181	0.01150483	0.010013292	0.0090162475	0.0123261055
0.0	0.018618796	0.014444539	0.011010641	0.010044926	0.0070946077	0.0073589645	0.009779766	0.009321552	0.009512403	0.01254133
0.0	0.64652246	0.4302614	0.59344935	0.6001	0.48351622	0.5113551	0.69714147	0.60976017	0.5370636	0.5205367
0.0	0.018671231	0.014421159	0.01103513	0.010074481	0.007127173	0.0073359236	0.009838125	0.009388421	0.009516249	0.0125883985
0.0	0.0102594765	0.011164488	0.009292595	0.013923496	0.009435554	0.0156111615	0.0093115475	0.010967669	0.007949471	0.009588255
0.0	0.009760823	0.012196517	0.008750491	0.0068957447	0.0047097337	0.0052614813	0.007306488	0.0094088605	0.007796536	0.0065469765
0.0	0.573134	0.49313506	0.54168826	0.58271646	0.58440137	0.42106488	0.50025594	0.47649002	0.46940652	0.47510335
0.0	0.014703827	0.007936102	0.009861816	0.008925904	0.0054799863	0.0058024414	0.00506602	0.0095439935	0.013042918	0.00928761
0.0	0.014671374	0.007990908	0.009946322	0.009004229	0.0055001406	0.0058109034	0.0051386016	0.009523584	0.013007052	0.009384178
0.0	0.014671374	0.007990908	0.009946322	0.009004229	0.0055001406	0.0058109034	0.0051386016	0.009523584	0.013007052	0.009384173
0.0	0.0146498745	0.00797615	0.009953546	0.008991754	0.0055181533	0.0058056274	0.0051300186	0.0094871875	0.013015025	0.009384324
0.0	0.0125479335	0.00811796	0.0058316253	0.0069725523	0.004947258	0.0047817375	0.0038478917	0.008352993	0.011263206	0.011136323
0.0	0.5878763	0.5772171	0.58896327	0.58587277	0.55144197	0.5681606	0.5848571	0.57755846	0.5579163	0.558836
0.0	0.5925061	0.5800521	0.58948773	0.5886746	0.5560957	0.569968	0.586707	0.5837487	0.55974764	0.56385624
0.0	0.009389906	0.00852743	0.0077677434	0.010225401	0.0060687633	0.0064552124	0.004746414	0.008733983	0.010522943	0.009540118
0.0	0.58761823	0.5768322	0.5859971	0.5862763	0.5519828	0.56715935	0.58228505	0.5774226	0.558009	0.5591466
0.0	0.58641446	0.5759277	0.58882457	0.58665293	0.55353534	0.56880003	0.5830638	0.5770683	0.5578466	0.55972785
0.0	0.58621234	0.57573485	0.5888605	0.58672625	0.55362934	0.56874037	0.5828756	0.5767443	0.5577829	0.5597278
0.0	0.52566445	0.50753754	0.45764244	0.48428118	0.6510012	0.49564892	0.51097953	0.4618875	0.52395654	0.23394075
0.0	0.0113608455	0.0072167134	0.0063246647	0.006206425	0.008645187	0.004839888	0.0037030813	0.0053220983	0.010347691	0.01228854
0.0	0.009844504	0.0089432495	0.011922127	0.009800299	0.01011062	0.00411887	0.00901204	0.010876181	0.008644378	0.008736687
0.0	0.5926688	0.5811955	0.53727627	0.5544164	0.13947742	0.4163166	0.649758	0.5797282	0.5204828	0.47354633
0.0	0.5938636	0.5165654	0.4598885	0.5800183	0.55613524	0.54699534	0.5838817	0.4756533	0.53195596	0.6291052
0.0	0.4939167	0.46338436	0.46283528	0.5143335	0.52437896	0.5277534	0.69200134	0.6808852	0.45295203	0.6062973
0.0	0.007720959	0.011699259	0.015691603	0.013188627	0.008767411	0.008545749	0.009957701	0.009901317	0.012409314	0.008209861
0.0	0.0077164015	0.011696554	0.015693614	0.013178019	0.008755166	0.008528914	0.009968735	0.009859664	0.012387017	0.008206517
0.0	0.007743631	0.011742492	0.015686339	0.013252214	0.008882695	0.0085491715	0.009960997	0.009884474	0.012415849	0.008254592
0.0	0.011980025	0.011513493	0.008362577	0.016135573	0.0072524953	0.010448463	0.011065636	0.005582368	0.007779038	0.007672995
0.0	0.0122221075	0.01454479	0.012751753	0.012337105	0.009410211	0.010413094	0.0133410245	0.01671463	0.012342196	0.011253651
0.0	0.010530725	0.00654104	0.007734664	0.003846724	0.011356682	0.004057306	0.004840972	0.01035881	0.009609979	0.010041934
0.0	0.59578663	0.40560088	0.4941964	0.5241151	0.40921968	0.5155674	0.6471102	0.4938912	0.5290195	0.57993317
0.0	0.010215436	0.007988527	0.012015613	0.0125835445	0.008256095	0.007100861	0.004113309	0.008191275	0.013924845	0.0069712223
0.0	0.009683354	0.0064762374	0.007075487	0.005932596	0.0054229326	0.004550017	0.009676288	0.010442558	0.008070488	0.010426788
0.0	0.012634499	0.006183445	0.009504086	0.007052833	0.004393623	0.005867324	0.010199528	0.010730602	0.008776292	0.00899271
0.0	0.012668056	0.0061902204	0.009525328	0.0070757447	0.0043929266	0.005866226	0.010201627	0.010839657	0.008806288	0.009001263
0.0	0.01259722	0.0062248753	0.009497437	0.0070079686	0.004460691	0.0058466974	0.010244037	0.010998218	0.008751107	0.009084492
0.0	0.012681662	0.0061693983	0.009464818	0.007022996	0.004414726	0.0058783903	0.010183693	0.010904472	0.008797885	0.008989319
0.0	0.012646611	0.0062168865	0.009471584	0.0070213503	0.004460824	0.0058477563	0.010228215	0.01104484	0.008789738	0.009070616
0.0	0.01176229	0.0061340765	0.011070605	0.0052968976	0.007858941	0.004578445	0.00195988	0.005357512	0.007834392	0.010024042
0.0	0.4292885	0.59179145	0.53591603	0.55439323	0.38636178	0.19170843	0.58801806	0.49414882	0.47379133	0.4255881
0.0	0.007654298	0.005852798	0.01118672	0.004487411	0.005665968	0.001812356	0.007761954	0.005388829	0.006614017	0.009998153
0.0	0.012567966	0.01140403	0.011066053	0.0061681266	0.01245421	0.005232722	0.0035730018	0.011400805	0.008487205	0.013799556
0.0	0.009623139	0.012132959	0.011135998	0.007504232	0.006689875	0.008123614	0.002865248	0.008524843	0.007805158	0.010852021
0.0	0.40506744	0.57674944	0.45653477	0.55520326	0.62857294	0.4357062	0.594724	0.6649383	0.5025575	0.49926984
0.0	0.007392538	0.0087291	0.005572807	0.008461419	0.0074139996	0.004743914	0.008272056	0.007744672	0.008208828	0.009617851
0.0	0.58530456	0.5756884	0.58747333	0.5857895	0.55178016	0.5650803	0.5829674	0.5754819	0.55789053	0.557809
0.0	0.012393108	0.009082166	0.0101148505	0.009027755	0.009472179	0.005560844	0.010954689	0.00583742	0.009570398	0.0078439005
0.0	0.46667	0.5423843	0.5318883	0.60611486	0.5203437	0.51340187	0.62831247	0.6118739	0.603815	0.5036026
0.0	0.5890053	0.57686204	0.58964765	0.5860474	0.5526846	0.568768	0.5850881	0.576839	0.55759597	0.5588487
0.0	0.007996172	0.008292645	0.0072802496	0.008150557	0.004024607	0.004486849	0.0058378596	0.0051548113	0.007907624	0.011341561
0.0	0.0064130784	0.0093542375	0.0046768524	0.0047389413	0.004679639	0.0071218233	0.0073892386	0.008884697	0.008194728	0.011270813
0.0	0.010675588	0.009650008	0.010004542	0.008214556	0.0048361453	0.006901592	0.010647607	0.0061791646	0.008393719	0.012142416
0.0	0.01068317	0.009639678	0.009960758	0.008223383	0.0048153796	0.006868239	0.0105959335	0.0061748354	0.008408261	0.012040057
0.0	0.014852502	0.010141286	0.0045764507	0.008008148	0.0020053268	0.0059827087	0.0054372633	0.0068528387	0.008091969	0.0103015015
0.0	0.4835225	0.5059442	0.34717813	0.47638562	0.24746394	0.5239006	0.59832275	0.5070935	0.4686438	0.5574546
0.0	0.008514978	0.005514007	0.0071679587	0.006512866	0.0053803017	0.0022223706	0.0066926354	0.013045484	0.009821524	0.012392162
0.0	0.009682829	0.0070274067	0.005747954	0.0077814856	0.005471578	0.004786789	0.0075532403	0.009646295	0.007085165	0.018247155
0.0	0.008001926	0.0063029905	0.007657033	0.006271819	0.006215043	0.0023248154	0.0074363546	0.012065392	0.007442252	0.017021062
0.0	0.5866231	0.5765214	0.58704233	0.58637965	0.551226	0.564051	0.5830459	0.5746589	0.5577391	0.55783296
0.0	0.0064857495	0.008407836	0.0033437393	0.003966034	0.004599796	0.005152865	0.006492316	0.016148508	0.008443491	0.0067360885
0.0	0.0054260297	0.011842948	0.0065026735	0.006952912	0.012117047	0.0077409055	0.0112210885	0.013140655	0.0085381	0.009410068
0.0	0.006374325	0.011796732	0.0049009505	0.0062788934	0.0030312915	0.005512865	0.008711887	0.021456465	0.0075988905	0.008614245
0.0	0.4958358	0.53573644	0.54913026	0.55441505	0.21964532	0.49526405	0.52079314	0.8980431	0.4898971	0.49470663
0.0	0.006289178	0.011686493	0.0048827147	0.006263857	0.0030076555	0.0055180513	0.008701787	0.021448718	0.0075608077	0.008605632
0.0	0.58688325	0.5765831	0.58783925	0.58638793	0.55170083	0.56580734	0.5829061	0.5758525	0.5574165	0.5578445
0.0	0.0064875744	0.0084196115	0.0033381172	0.003961508	0.004563306	0.00515047	0.0064820144	0.015988242	0.008475613	0.006701654
0.0	0.007605463	0.008316226	0.005124456	0.004868764	0.004834333	0.0060370266	0.005355886	0.005229707	0.009082659	0.0052955314
0.0	0.008615158	0.0075112386	0.0030095421	0.0040671406	0.005208157	0.005021524	0.0047964575	0.0054444494	0.007470003	0.006912998
0.0	0.5798666	0.55691826	0.26542234	0.5194855	0.41513565	0.51288354	0.53123575	0.6240261	0.56268054	0.4385683
0.0	0.008600296	0.0074845757	0.0029984785	0.004061289	0.005136625	0.0050231465	0.0047421246	0.005407374	0.0074369987	0.0068640416
0.0	0.011228593	0.0054240585	0.00690206	0.0056877863	0.0065612867	0.0056489133	0.00833127	0.0049181823	0.009383574	0.012713248
0.0	0.0075317454	0.0059953695	0.00473177	0.0043601603	0.0052823285	0.0046743737	0.003590933	0.0051957103	0.004421463	0.012118332
0.0	0.57617784	0.6040861	0.23229255	0.5466122	0.4750669	0.5392201	0.62103206	0.5742083	0.34816107	0.4550803
0.0	0.3814274	0.4352941	0.5843129	0.62605125	0.5317878	0.50350434	0.6775475	0.58269954	0.5100546	0.53400004
0.0	0.4497346	0.4767801	0.48961517	0.5949314	0.55841595	0.5698029	0.4423426	0.5147854	0.54110634	0.49770057
0.0	0.013938856	0.00555523	0.007585906	0.010865409	0.005076377	0.0055955974	0.0075277756	0.011081014	0.007961558	0.010371039
0.0	0.009867251	0.00660293	0.011302149	0.007391596	0.007309512	0.0046706125	0.010531462	0.008143887	0.00667191	0.010343127
0.0	0.58606625	0.5765247	0.5875664	0.58664453	0.55269456	0.5653908	0.5816605	0.5763052	0.5567075	0.5588714
0.0	0.58725905	0.5769934	0.58814317	0.5872565	0.55353564	0.568502	0.5814315	0.5763769	0.5577213	0.5594823
0.0	0.013595157	0.00811642	0.011202439	0.0069437493	0.009546771	0.009958293	0.005785713	0.0070739095	0.015192594	0.010513588
0.0	0.009638103	0.0063598813	0.009235241	0.0061203907	0.006974091	0.0052713905	0.009953744	0.008181538	0.007490451	0.011826693
0.0	0.5826943	0.5521049	0.50760293	0.6049477	0.5340975	0.3838697	0.60005504	0.5749793	0.5428838	0.51718235
0.0	0.52553916	0.49691835	0.55942804	0.594755	0.45208377	0.49425426	0.5557677	0.56311667	0.5974716	0.591347
0.0	0.008555111	0.0064243884	0.013834298	0.008626491	0.0059992434	0.0056101405	0.012058186	0.0069993464	0.006666468	0.007940202
0.0	0.65599614	0.4832398	0.39370546	0.5699088	0.28032035	0.3566641	0.46682802	0.5339147	0.5004496	0.58894956
0.0	0.011549557	0.010867008	0.008869041	0.0055566425	0.0055831093	0.00279932	0.008050362	0.004595318	0.0077599017	0.011912569
0.0	0.008566179	0.0053920755	0.02067866	0.010832842	0.004803981	0.00800864	0.0056468113	0.008004815	0.009508029	0.01230901
0.0	0.5880883	0.5763872	0.58913267	0.5858333	0.5521153	0.5656139	0.5837622	0.5767897	0.55760294	0.5590259
0.0	0.009087514	0.009143147	0.007774924	0.0115644215	0.003787217	0.009254035	0.006087805	0.0047062635	0.005494228	0.014138715
0.0	0.60658276	0.4991857	0.53244823	0.52612746	0.47310513	0.30330765	0.5533278	0.57337826	0.4815086	0.44932768
0.0	0.5863754	0.57557386	0.58830756	0.5863769	0.55301416	0.56693006	0.58285713	0.57650745	0.5573224	0.55915135
0.0	0.009680456	0.0070266286	0.005752867	0.00778557	0.0054714098	0.004781297	0.0075754877	0.009613714	0.007089232	0.018270174
0.0	0.5319899	0.45644972	0.5479553	0.57736164	0.5646606	0.51149386	0.55960727	0.7712444	0.48054436	0.5419959
0.0	0.012830367	0.007238618	0.005355668	0.0077408175	0.009613778	0.0058181034	0.00974697	0.004515581	0.0102175	0.009377929
0.0	0.009647497	0.009804136	0.0065983175	0.007469939	0.008913671	0.0051820553	0.006806284	0.00566063	0.012620558	0.017439168
0.0	0.008671148	0.0060435226	0.0072638644	0.0075051906	0.0052848393	0.0022035376	0.010464641	0.0065013305	0.012196942	0.009600829
0.0	0.6071187	0.5000579	0.52063376	0.56108606	0.59386575	0.33535165	0.6244008	0.5911415	0.5564643	0.59544057
0.0	0.011531638	0.0059097717	0.007160239	0.005485002	0.0096742585	0.002628338	0.004937498	0.0046921996	0.0084202085	0.009718218
0.0	0.5835628	0.5742402	0.51014066	0.5076336	0.5159646	0.4163042	0.5448596	0.5205335	0.556458	0.5354497
0.0	0.5654206	0.5759485	0.47307283	0.5306645	0.5476573	0.49281025	0.5122904	0.58270216	0.54573965	0.36749125
0.0	0.007979664	0.01059276	0.005461426	0.004341308	0.007580085	0.0045286166	0.00391127	0.0077150073	0.007796813	0.006633894
0.0	0.008805577	0.008883144	0.005592682	0.0058432673	0.00441394	0.004489395	0.005183178	0.0071848193	0.008891414	0.0072417744
0.0	0.5874818	0.5521366	0.5815488	0.5297959	0.55423796	0.5396699	0.5117412	0.62800765	0.57149327	0.5594227
0.0	0.5611984	0.6070094	0.5252651	0.45832795	0.5996306	0.5113898	0.45732677	0.63199	0.54052657	0.4513114
0.0	0.006942023	0.010460687	0.008989603	0.0054912847	0.008778922	0.0065443874	0.0071125235	0.009050353	0.0086289495	0.008133782
0.0	0.0077283857	0.010344323	0.006797332	0.00899058	0.005392319	0.0052641947	0.005130208	0.0066161733	0.008486656	0.0060345493
0.0	0.0076828985	0.0103390515	0.006793692	0.008973543	0.0054311813	0.005283336	0.0051529505	0.006628318	0.008461462	0.0060620974
0.0	0.009269625	0.008319967	0.004019497	0.007186858	0.0057062344	0.004811862	0.004928461	0.0063592726	0.007142941	0.010869422
0.0	0.0114638405	0.007489239	0.0037403088	0.006290662	0.0041295635	0.0054612267	0.0054791137	0.008547612	0.006773837	0.009408412
0.0	0.54802036	0.4490435	0.52191347	0.5108648	0.62306464	0.46862817	0.5821686	0.52678543	0.5504137	0.55875146
0.0	0.009510274	0.008301897	0.008987828	0.0058331904	0.006199685	0.0048766276	0.005808667	0.008192593	0.0074469945	0.00866112
0.0	0.006134065	0.008961974	0.0066715977	0.007498751	0.006595908	0.008063673	0.010405172	0.005830793	0.008424549	0.012360001
0.0	0.007516366	0.012108643	0.0061629172	0.0073110587	0.008734861	0.0058331373	0.005039321	0.0058691627	0.010551748	0.008194333
0.0	0.007484901	0.012136835	0.006140318	0.007329343	0.008708963	0.0058606663	0.0050320486	0.0058801686	0.010536665	0.008227114
0.0	0.007587313	0.01216543	0.0061433623	0.0073513673	0.00890079	0.0058567976	0.0050613256	0.005970528	0.010560843	0.008296987
0.0	0.012515657	0.00452427	0.0049415925	0.004151821	0.0043598562	0.0030648778	0.0056183366	0.032177065	0.008026929	0.013477775
0.0	0.008087358	0.015754802	0.009109229	0.0071140863	0.0048076445	0.0053759147	0.0046497043	0.0048745363	0.009572456	0.0075250226
0.0	0.010677586	0.0074588535	0.0051299017	0.0067146295	0.004643653	0.005842007	0.006863651	0.0053514224	0.01013134	0.01102348
0.0	0.01085949	0.009471101	0.0055248197	0.0046597896	0.0067786216	0.0049021365	0.004008793	0.005017209	0.008927933	0.0116776675
0.0	0.026165709	0.012485031	0.010510146	0.0067304857	0.011508806	0.013446732	0.008085263	0.05709385	0.012697935	0.013851255
0.0	0.011767147	0.0080778245	0.0047916025	0.0039148964	0.011507298	0.004485209	0.0075277183	0.0059493966	0.009048502	0.01131306
0.0	0.010055777	0.005759236	0.0065367874	0.0036366533	0.006963492	0.0058160154	0.004728762	0.0048594624	0.007903668	0.008427334
0.0	0.007885304	0.007435788	0.0037465896	0.007881358	0.004107416	0.004702515	0.005424108	0.0067934413	0.0070549343	0.008318347
0.0	0.0064936634	0.012237603	0.009723947	0.011312304	0.0048243455	0.0054360745	0.012022498	0.012173972	0.008456459	0.007544513
0.0	0.0077519123	0.017038982	0.008206083	0.008670504	0.010507652	0.004591507	0.015505402	0.0047846315	0.009248545	0.0115179
0.0	0.011315828	0.012137681	0.010089401	0.0065140817	0.012851588	0.008714214	0.01442387	0.055168558	0.010265928	0.009908275
0.0	0.020102357	0.010352717	0.0068074833	0.007280798	0.008121497	0.008682751	0.011169649	0.07385619	0.013197405	0.0149215385
0.0	0.010647648	0.00969319	0.0050985604	0.007649631	0.006836541	0.0055709206	0.007396513	0.004994665	0.008166315	0.012792626
0.0	0.010279671	0.007648306	0.00705867	0.010325467	0.0048458236	0.005754888	0.008753601	0.005381218	0.010236286	0.008961152
0.0	0.010335446	0.0075887996	0.0070538856	0.010300209	0.004752612	0.005766572	0.008713361	0.005319656	0.010191107	0.008879955
0.0	0.60307866	0.51319176	0.5238241	0.54851055	0.50576216	0.40753418	0.5704901	0.5566094	0.56878096	0.5778948
0.0	0.010261078	0.007641461	0.0070726466	0.010305674	0.004794555	0.0057633934	0.008758697	0.0052939616	0.010190073	0.008896769
0.0	0.5686425	0.4745426	0.57476217	0.3910537	0.53712195	0.36980212	0.6807805	0.5612001	0.56031585	0.44517532
0.0	0.0129069425	0.009741655	0.012026446	0.007041579	0.0068258005	0.012975791	0.0090248585	0.006964887	0.01357999	0.011553334
0.0	0.012956274	0.009711966	0.011988432	0.0070371893	0.0068720323	0.012989996	0.009006833	0.006979628	0.0136067355	0.011576604
0.0	0.014970905	0.0053687473	0.004954571	0.005599409	0.0059999037	0.0037035334	0.004779219	0.032206703	0.009558745	0.014007196
0.0	0.54010284	0.53273445	0.5375711	0.5699956	0.5641076	0.5437707	0.5369545	0.53277	0.52658147	0.6210134
0.0	0.0125013795	0.005630308	0.008057988	0.004834594	0.0060328078	0.0049237814	0.005911954	0.005126384	0.006228283	0.0071921707
0.0	0.008486387	0.0054804753	0.0054623173	0.004474304	0.004867586	0.0033956666	0.0073482543	0.0070238677	0.009200798	0.0087260185
0.0	0.010888628	0.009893069	0.0073852534	0.009589202	0.0019034024	0.008329943	0.0068554683	0.0056372373	0.010116789	0.0078544915
0.0	0.012358081	0.0070392755	0.00522345	0.0052461973	0.002170241	0.0041595725	0.007813109	0.004670134	0.010505892	0.009445275
0.0	0.007260213	0.009047553	0.006321061	0.004961607	0.004519095	0.0037242556	0.005755409	0.0051416326	0.009416832	0.008417844
0.0	0.45512035	0.56415033	0.41272452	0.621058	0.56130344	0.43910706	0.58151877	0.4831772	0.56216824	0.502235
0.0	0.0111095905	0.007332997	0.006681537	0.005479589	0.0038560247	0.0053639547	0.005651177	0.0040238807	0.009410851	0.009363924
0.0	0.5213038	0.6054418	0.48373437	0.520238	0.47057387	0.41852158	0.6141353	0.46181473	0.47231302	0.5838705
0.0	0.5900983	0.5800932	0.5901509	0.5886422	0.55603623	0.5685731	0.5876264	0.5831814	0.5594809	0.5627069
0.0	0.009951718	0.00820033	0.005147888	0.0071244803	0.00673801	0.0067229634	0.0055828257	0.010654466	0.008977865	3.1215335e-05
0.0	0.007619501	0.01063883	0.015204985	0.0114930635	0.0085106315	0.0068757827	0.0073621348	0.00959234	0.013598981	0.012721427
0.0	0.5875914	0.5758548	0.58952034	0.58686566	0.5526028	0.5648365	0.5842909	0.5760163	0.5575152	0.5606951
0.0	0.61658156	0.60472286	0.48126882	0.4609954	0.65882254	0.5297873	0.49312434	0.5237138	0.5339477	0.537025
0.0	0.006888013	0.0070453007	0.0055169626	0.010650949	0.005897559	0.009479877	0.005400724	0.0077901464	0.009419826	0.009436379
0.0	0.58698297	0.57657206	0.5873913	0.586245	0.5517252	0.5649582	0.5825584	0.57588506	0.55738837	0.5578564
0.0	0.00869303	0.012866369	0.0075985272	0.0066653816	0.0067058196	0.0074467906	0.0077704014	0.011034486	0.014860948	0.011651232
0.0	0.46839845	0.6267222	0.4883515	0.55555385	0.43149656	0.46710864	0.5086831	0.66626555	0.5688811	0.5792895
0.0	0.007957717	0.010562558	0.005456158	0.0043394635	0.0075734304	0.0045044674	0.0039075394	0.0077400305	0.0077762376	0.0066374266
0.0	0.007494213	0.010551928	0.015233363	0.0114677	0.008404195	0.006869833	0.007310937	0.009433656	0.013643141	0.012487264
0.0	0.012146026	0.008648409	0.021804012	0.008473365	0.014238949	0.008093408	0.0070192763	0.01570634	0.009681836	0.0094215665
0.0	0.011591061	0.0074703563	0.003894238	0.005073681	0.0042791003	0.005138375	0.005506495	0.0052249236	0.007324758	0.009514115
0.0	0.011590412	0.007473288	0.0038979687	0.0050772494	0.0042727273	0.0051313597	0.0055264807	0.0051994706	0.0073313173	0.009521794
0.0	0.60429204	0.57634604	0.48898795	0.31734213	0.49930513	0.4959165	0.5869604	0.60950816	0.4944969	0.4959023
0.0	0.0063017034	0.005080719	0.0073163933	0.004602718	0.0044631823	0.003939952	0.0040448606	0.008069507	0.0076448065	0.010299605
0.0	0.013068865	0.008919427	0.0055735786	0.0074437875	0.00803876	0.004385036	0.006385156	0.0064454	0.012171495	0.010893765
0.0	0.009889572	0.009493284	0.0068625	0.009508963	0.0077378335	0.0075422926	0.0076340954	0.004259642	0.010098663	0.01831392
0.0	0.008243228	0.006073724	0.011163573	0.008441423	0.005385597	0.0029900554	0.008795731	0.006216032	0.011678685	0.013440921
0.0	0.009350642	0.007827079	0.0043127974	0.005747401	0.007935092	0.0044621457	0.005367772	0.023131657	0.0074499208	0.012071162
0.0	0.62296635	0.5665021	0.26000565	0.49903756	0.5184921	0.45108804	0.62058914	0.8908938	0.52062553	0.4871802
0.0	0.011764509	0.0072164536	0.009039181	0.0050436524	0.009123848	0.0064897635	0.0068262657	0.008161948	0.008000076	0.012501745
0.0	0.010400872	0.009150944	0.0047732107	0.0050852187	0.003340485	0.0031888068	0.004175662	0.003770492	0.0058574113	0.011876147
0.0	0.009335005	0.005959879	0.0069018574	0.0043248995	0.009350456	0.0044266083	0.0044954	0.00570591	0.0076929675	0.010578207
0.0	0.009526039	0.0059663435	0.006936969	0.0043620877	0.009534812	0.0044313264	0.0045040594	0.0057051904	0.0077363295	0.010669501
0.0	0.00847746	0.005806244	0.008036916	0.007870282	0.0042931032	0.0049616117	0.0058718314	0.0077669974	0.0092206495	0.007264965
0.0	0.5866512	0.57683855	0.5878007	0.58580166	0.5524973	0.56566995	0.5831974	0.5752821	0.5577878	0.55763596
0.0	0.009776885	0.008230822	0.0069075725	0.009797722	0.008711257	0.008162481	0.006228667	0.00858206	0.007500852	0.01309052
0.0	0.009493386	0.007813249	0.004943328	0.0071528666	0.012447601	0.004544433	0.0058459407	0.008357608	0.0070431563	0.0074289315
0.0	0.5553059	0.49982828	0.5194195	0.5585151	0.71737206	0.41781458	0.5179541	0.6965797	0.51122993	0.38359663
0.0	0.0142640285	0.007832324	0.006586433	0.004545402	0.005829008	0.0027889141	0.0039134794	0.030394085	0.010307639	0.011086392
0.0	0.55739486	0.62358254	0.5363178	0.48443455	0.57884157	0.3932849	0.5256998	0.85470945	0.5370939	0.5610529
0.0	0.008254885	0.0060726595	0.006333383	0.0045672283	0.004126552	0.0026014266	0.006850785	0.005115357	0.009897657	0.009946754
0.0	0.5283442	0.4700186	0.5214468	0.5237195	0.4272457	0.29819536	0.5915839	0.51780367	0.57144517	0.50761855
0.0	0.58722985	0.5765416	0.5875791	0.58647865	0.5517285	0.56572545	0.58257854	0.5755745	0.5577328	0.5581321
0.0	0.009625767	0.009881581	0.0077038594	0.012158831	0.0066057695	0.006382657	0.004955986	0.0024612094	0.010636958	0.008623196
0.0	0.00960643	0.007445289	0.0057311654	0.007533588	0.006066877	0.004869076	0.004300858	0.0021491938	0.011050852	0.0089948345
0.0	0.5639676	0.5552475	0.49099585	0.50889575	0.5800467	0.51686674	0.40940568	0.34456682	0.5756019	0.44762504
0.0	0.45246696	0.5343779	0.3560988	0.55448246	0.52222896	0.49473044	0.2930359	0.5946287	0.5890146	0.5294429
0.0	0.006179663	0.010708089	0.0063707293	0.00767812	0.0046765436	0.00622466	0.014059839	0.006651139	0.01162931	0.008892015
0.0	0.008176626	0.00874069	0.0055502746	0.005319161	0.008259949	0.0050323135	0.005325869	0.0061174673	0.0065417406	0.016230844
0.0	0.0066599	0.0096526835	0.007561244	0.0073266723	0.008624542	0.0055775843	0.0053648097	0.0069046095	0.014922148	0.012700536
0.0	0.008711669	0.0069121374	0.006409303	0.004924452	0.00475925	0.005961538	0.0036916777	0.0049783047	0.011498286	0.009507503
0.0	0.5809952	0.55918074	0.5590553	0.47273964	0.54886353	0.45770398	0.62339455	0.5601133	0.5455201	0.5811177
0.0	0.568796	0.63645566	0.39920864	0.48767206	0.5784949	0.32970828	0.4940725	0.52057034	0.56661654	0.5410524
0.0	0.0075506708	0.007977664	0.014262962	0.009911035	0.0044716075	0.008253312	0.00428461	0.009181605	0.011845996	0.007818648
0.0	0.0075128987	0.008565908	0.0056289546	0.0049006157	0.006765751	0.0057203956	0.0070596086	0.005335924	0.0070967036	0.010471567
0.0	0.0075128954	0.008565908	0.0056289546	0.0049006175	0.006765751	0.0057203956	0.0070596086	0.005335924	0.0070967036	0.010471567
0.0	0.0076241754	0.0096338065	0.006941842	0.0063758963	0.0059570605	0.010433874	0.005890968	0.005497872	0.0072622793	0.010210649
0.0	0.007614184	0.0096102785	0.00694368	0.0063662184	0.0059473612	0.010364083	0.005870345	0.005458436	0.007256681	0.010215113
0.0	0.007689554	0.00760713	0.005376415	0.007702886	0.004520906	0.0055220877	0.0056490717	0.00439868	0.0056044986	0.013059393
0.0	0.5502326	0.537341	0.44952387	0.5546787	0.40979305	0.5291063	0.50089234	0.5945386	0.44710302	0.58027583
0.0	0.60677224	0.5229383	0.40558076	0.5403027	0.6398599	0.5352364	0.62195563	0.5649568	0.5497325	0.54700476
0.0	0.38839525	0.48040932	0.52041924	0.59114254	0.5515788	0.5084647	0.52723646	0.43082035	0.52097756	0.55323756
0.0	0.0003296077	2.4048379e-05	4.79687e-05	0.0001509226	5.722668e-06	4.2640273e-05	1.3727596e-05	4.5707686e-05	2.3288176e-05	8.2677434e-05
0.0	0.008820897	0.0068226135	0.0062029585	0.0090391515	0.009751738	0.0059629255	0.0054066335	0.011641945	0.011162731	0.0094789015
0.0	0.010499816	0.006430338	0.010431162	0.007368047	0.010499247	0.0064009884	0.004329993	0.009171277	0.009695973	0.0110466005
0.0	0.5867749	0.57626104	0.58951306	0.5864985	0.5537742	0.5681947	0.582201	0.5773222	0.5575676	0.5593882
0.0	0.017347492	0.007835797	0.0073482087	0.005047375	0.0054971576	0.0037563986	0.006710077	0.006244806	0.008021496	0.0073369583
0.0	0.011026599	0.010123514	0.01561594	0.0064009	0.0062772334	0.004214837	0.0077679055	0.0070632393	0.008053569	0.008711713
0.0	0.008923842	0.0061704977	0.0039629703	0.006061893	0.004192231	0.0040713614	0.0057300236	0.013909218	0.008322026	0.008500613
0.0	0.008436588	0.0067398385	0.004277973	0.0061958344	0.0040653236	0.0047751702	0.0014566878	0.009259693	0.0093700215	0.014360088
0.0	0.5655442	0.50007224	0.43001646	0.5471259	0.43084863	0.49980494	0.6170768	0.7887011	0.49029604	0.4106556
0.0	0.008692718	0.0070590675	0.011125553	0.008147284	0.0015432606	0.0051404326	0.006890985	0.0076435665	0.009090234	0.011450669
0.0	0.00857747	0.0070424024	0.011111586	0.008145667	0.0015127576	0.0051273154	0.0069365585	0.0075339596	0.009067698	0.011434567
0.0	0.008576691	0.0070616785	0.011120844	0.00811076	0.0015179247	0.0051526153	0.006943282	0.0076372824	0.009091079	0.01145287
0.0	0.0090007875	0.0076872837	0.014229742	0.010613609	0.0050292155	0.0057899277	0.007906895	0.010322685	0.0087907305	0.008506086
0.0	0.57183754	0.4467769	0.5253344	0.54298806	0.5640864	0.41551393	0.52641493	0.6285829	0.51845443	0.5855668
0.0	0.0075770337	0.0051646456	0.011218147	0.0073226956	0.0066322787	0.0055184853	0.014891185	0.0046490957	0.0067757876	0.008176301
0.0	0.00800254	0.007832339	0.008848367	0.0062695313	0.0042279623	0.0056551523	0.0046749017	0.0061342246	0.012046961	0.009431647
0.0	0.007946117	0.007825775	0.008804744	0.0062482636	0.0041710446	0.0056235204	0.004680665	0.0061009703	0.012070645	0.009401205
0.0	0.007938583	0.007831205	0.008764063	0.0062136175	0.0041807923	0.0056170127	0.0046829674	0.0060681943	0.01199585	0.009396091
0.0	0.011081531	0.011746167	0.013230508	0.008883078	0.006382793	0.006082568	0.0049990765	0.006696675	0.009690536	0.008261704
0.0	0.55240226	0.53301704	0.5308755	0.47630072	0.4941554	0.45662332	0.5670886	0.68500006	0.41350794	0.57038337
0.0	0.0106039345	0.005666578	0.0052597746	0.004000679	0.0065420475	0.0033982105	0.0056564906	0.007583982	0.007082059	0.0095372535
0.0	0.010621353	0.0056763687	0.0052728583	0.0039945827	0.006519466	0.0033920165	0.005641347	0.0075640217	0.0070953867	0.009523713
0.0	0.5877587	0.5763129	0.5896964	0.5862899	0.5535087	0.565612	0.5839325	0.57750773	0.55732554	0.55985737
0.0	0.010817357	0.0110069765	0.0060460633	0.004001513	0.0047600563	0.0037792248	0.0044508763	0.0087814955	0.009184581	0.009172041
0.0	0.0074666804	0.0060448283	0.0077009145	0.005903657	0.009876176	0.008409776	0.010602414	0.008864544	0.0057645985	0.008480455
0.0	0.007472251	0.00608168	0.007717095	0.005917506	0.009883252	0.008412818	0.0107047	0.008931971	0.005783006	0.008543062
0.0	0.011644166	0.007523192	0.004476061	0.005547486	0.0037057016	0.0047289636	0.006405044	0.004753889	0.0076444163	0.011772993
0.0	0.5379078	0.5579467	0.40760377	0.5516439	0.4751893	0.5153872	0.62197304	0.45526603	0.4939481	0.5051439
0.0	0.01472824	0.0062531563	0.008359406	0.010015306	0.004906942	0.0062337695	0.004849343	0.009786523	0.0097699715	0.009936892
0.0	0.0128596015	0.013244428	0.00536237	0.008452166	0.008566775	0.0035877354	0.0042079687	0.005033909	0.008937562	0.01009568
0.0	0.008826056	0.008499561	0.0065935715	0.004262665	0.0048344247	0.0052598515	0.0046844054	0.009749994	0.008666481	0.010031313
0.0	0.008826056	0.008499561	0.0065935715	0.004262661	0.0048344247	0.0052598515	0.0046844054	0.009749997	0.008666481	0.010031313
0.0	0.007744485	0.008317611	0.008072286	0.006257561	0.0059721665	0.0052864915	0.0058027958	0.005602436	0.006899128	0.009769819
0.0	0.007971009	0.00779435	0.0060884343	0.005846603	0.007861745	0.002120851	0.007481746	0.0061951503	0.0073791174	0.009997125
0.0	0.0075449445	0.00602501	0.012475099	0.007689361	0.006123951	0.0062953494	0.0035613074	0.0047675665	0.008654756	0.011909444
0.0	0.0074294666	0.007774306	0.0059519126	0.008047708	0.006754974	0.0050183088	0.0043100547	0.004882416	0.009278435	0.013048021
0.0	0.010194455	0.014544612	0.013059004	0.0067178295	0.01346711	0.0066937413	0.017208163	0.06483239	0.012243195	0.01761286
0.0	0.5802564	0.46246824	0.47162944	0.53323996	0.5321949	0.5095982	0.52260655	0.73347443	0.4310071	0.5671679
0.0	0.012420148	0.015709054	0.009458531	0.009069931	0.004556438	0.008069294	0.005067174	0.0054603415	0.0099620735	0.00785941
0.0	0.01230974	0.015721127	0.009379533	0.0090668285	0.004530489	0.008070427	0.0050727758	0.005502913	0.009980775	0.007823129
0.0	0.0059024566	0.0069985976	0.012585381	0.008419241	0.007924536	0.005663758	0.007074485	0.008200803	0.0079711415	0.012065994
0.0	0.5547679	0.5557767	0.5744112	0.55018866	0.5866412	0.5347317	0.5934835	0.56015635	0.5811227	0.5311722
0.0	0.009879631	0.004888121	0.009336809	0.005538838	0.0060615083	0.006395968	0.0064210137	0.004866441	0.010485909	0.011449659
0.0	0.0098748235	0.0048878193	0.009344933	0.005503141	0.006086337	0.0064261784	0.0064221243	0.0049087564	0.010503102	0.011475453
0.0	0.009983448	0.0060631027	0.009746325	0.008334927	0.0068016727	0.008965913	0.006738109	0.0053413203	0.008474042	0.010711176
0.0	0.008987059	0.008772559	0.00684747	0.0055490565	0.0049382946	0.0047113183	0.003131845	0.0057878094	0.007773122	0.006691152
0.0	0.007240314	0.010261422	0.008341673	0.00964409	0.008513794	0.009557138	0.0039314562	0.006168115	0.009186439	0.005957041
0.0	0.6229641	0.5228746	0.5584574	0.531319	0.4628247	0.5179162	0.583034	0.60354185	0.43250468	0.46752825
0.0	0.008506037	0.00807274	0.0059266402	0.0046846787	0.009635596	0.0048050783	0.0048674773	0.0064086164	0.008733603	0.0076152515
0.0	0.5860842	0.57676566	0.58869207	0.5865951	0.5532093	0.56690323	0.58269185	0.57656986	0.5576511	0.55928487
0.0	0.010054471	0.006381783	0.008864859	0.006516517	0.0059770397	0.0059512295	0.0058195125	0.007730376	0.010225928	0.009600771
0.0	0.34751427	0.5502727	0.5358029	0.52968496	0.64754474	0.5239609	0.47879735	0.55457085	0.5869023	0.55137175
0.0	0.58585644	0.5764019	0.5878135	0.5865653	0.55141276	0.56512064	0.58220917	0.57538694	0.5578087	0.55786914
0.0	0.013609732	0.010460045	0.012238451	0.007547898	0.004830031	0.0057283016	0.006998452	0.0106996065	0.0096057085	0.009660065
0.0	0.018565392	0.008732166	0.009762067	0.005186993	0.005951501	0.0048298524	0.00619179	0.00731657	0.008153287	0.010455403
0.0	0.0067321085	0.0059091887	0.010779472	0.0066462737	0.0051626908	0.0033325725	0.006843243	0.01542099	0.008187949	0.007742763
0.0	0.5984604	0.61453223	0.6082149	0.52442485	0.6521368	0.3869766	0.5907431	0.78279036	0.5012073	0.5391901
0.0	0.009399927	0.009085346	0.0051636803	0.0039045934	0.0096338345	0.0043766317	0.0020228126	0.006704504	0.0076398384	0.009334533
0.0	0.010303719	0.0086644	0.0072229095	0.004946521	0.007816536	0.0044598905	0.0035227737	0.009452206	0.008832702	0.012361754
0.0	0.61126167	0.5799657	0.4962192	0.4576783	0.48411593	0.4799112	0.3849875	0.7058766	0.5092862	0.63314474
0.0	0.0052179373	0.011875346	0.014290428	0.011558906	0.005036455	0.004371463	0.006144335	0.0066135945	0.011304248	0.00954216
0.0	0.0052398928	0.011878358	0.014293404	0.011495414	0.0050361967	0.0043758503	0.006163659	0.006597174	0.011263339	0.009571379
0.0	0.01020677	0.009779909	0.009822224	0.00484292	0.0012558139	0.0037090022	0.0045750565	0.0109773455	0.00859676	0.013128448
0.0	0.585341	0.57580173	0.5877122	0.58603203	0.55162567	0.56558096	0.5830246	0.57522076	0.55752563	0.55790526
0.0	0.010210298	0.009683509	0.0123746665	0.008584308	0.008974001	0.0045624636	0.0052741417	0.00968019	0.009452157	0.014465155
0.0	0.5465632	0.53103364	0.5038925	0.5487347	0.09988238	0.49487114	0.5535442	0.74592876	0.5099915	0.5087513
0.0	0.543422	0.4999482	0.49293107	0.56345266	0.41204813	0.5121258	0.4940923	0.60280865	0.39674678	0.4535206
0.0	0.6012416	0.5818689	0.52328604	0.5535876	0.57571554	0.2974997	0.633651	0.44561476	0.4695034	0.5148855
0.0	0.006525735	0.007957308	0.004279769	0.0056276172	0.0044475603	0.0039804545	0.0049222913	0.007397014	0.009060473	0.011313733
0.0	0.010946689	0.010066719	0.0065371706	0.00584634	0.005145117	0.0054445937	0.004238986	0.023771804	0.0117182145	0.007912186
0.0	0.586139	0.57678646	0.58898556	0.58627146	0.5535234	0.5663613	0.5822549	0.5772492	0.55765676	0.55930674
0.0	0.008647338	0.0083086565	0.010070078	0.008093263	0.004969945	0.0074107577	0.005249899	0.012361317	0.012205597	0.006430281
0.0	0.60664755	0.63907653	0.53267455	0.56348354	0.56904393	0.49776202	0.49933386	0.8424361	0.58437717	0.59616435
0.0	0.58521265	0.5758175	0.5876832	0.58566964	0.5520342	0.5656915	0.5821251	0.57503814	0.5574397	0.55780816
0.0	0.005332481	0.008141973	0.004949904	0.006616888	0.004636949	0.007100411	0.006074176	0.006866574	0.008488072	0.009946214
0.0	0.48100185	0.5041923	0.2941049	0.4955738	0.56466603	0.45530388	0.50782764	0.6122721	0.5367132	0.49195707
0.0	0.0086650755	0.0059948717	0.0060219206	0.0051233037	0.006663762	0.0053995275	0.0021266737	0.0046274005	0.0059090494	0.009756188
0.0	0.009178149	0.008926532	0.005859183	0.008112233	0.0060282056	0.005444692	0.0073363855	0.006802707	0.0059928126	0.010066367
0.0	0.5865582	0.5763949	0.587604	0.586038	0.5515391	0.5655333	0.583348	0.5757066	0.5577615	0.5565248
0.0	0.0078128055	0.009921864	0.009942481	0.006906019	0.007854235	0.0065467535	0.0026512658	0.0051625436	0.0075768754	0.012658445
0.0	0.5925125	0.5810964	0.5907625	0.5885297	0.5585418	0.5704217	0.586133	0.5840341	0.55995977	0.5635411
0.0	0.58851516	0.577002	0.58825094	0.5872673	0.5527581	0.5694726	0.5855022	0.5745956	0.55799395	0.5583767
0.0	0.0064414404	0.009099872	0.012017662	0.0056006676	0.004906004	0.006672499	0.0076637566	0.00676693	0.006429556	0.006864158
0.0	0.006452185	0.009121865	0.01198077	0.005631018	0.004931256	0.0066816416	0.0076284157	0.00682012	0.0064300764	0.006846744
0.0	0.009161866	0.0082519455	0.0068508955	0.0058926297	0.006204261	0.0059884167	0.00556941	0.003185268	0.008698218	0.007205253
0.0	0.007170948	0.008500863	0.011627289	0.0074303416	0.006604619	0.006693691	0.006694411	0.0050398638	0.013158723	0.010933671
0.0	0.5153663	0.5702158	0.50586176	0.58088166	0.5689047	0.4597025	0.59838367	0.50627756	0.47669598	0.43359983
0.0	0.009162914	0.008261254	0.0068080863	0.005888849	0.006196328	0.0059880936	0.005523908	0.0031701443	0.008649201	0.0071986495
0.0	0.008670615	0.007824572	0.009857947	0.009210097	0.006352376	0.0066886456	0.007071066	0.0074649807	0.011131697	0.0081491005
0.0	0.009771056	0.008499328	0.0070532644	0.006742457	0.00578815	0.0063980743	0.0045227627	0.007553122	0.008358576	0.010108517
0.0	0.008737377	0.00954917	0.009392817	0.008757942	0.006171436	0.009218329	0.0053615742	0.0065077865	0.008802938	0.009930416
0.0	0.571585	0.6001989	0.39324272	0.4169184	0.6301498	0.44407725	0.7005769	0.6899948	0.5237832	0.59128654
0.0	0.009482349	0.007322217	0.006992519	0.00876645	0.0055159424	0.0073733423	0.008219856	0.0051263324	0.0073017203	0.010561725
0.0	0.010714208	0.008632552	0.007761685	0.0057679936	0.0046768854	0.0050298786	0.005303014	0.005754921	0.006900674	0.009429134
0.0	0.5864788	0.57664627	0.5874796	0.5861084	0.55265445	0.56559056	0.5823764	0.57575047	0.5575675	0.5572425
0.0	0.009963748	0.007877665	0.009117475	0.011622099	0.006500647	0.008924836	0.010459216	0.010041674	0.010046595	0.0087405285
0.0	0.0071876743	0.010708533	0.011247541	0.00970998	0.0067870417	0.005573888	0.009896073	0.0063618612	0.009205342	0.012310471
0.0	0.00742844	0.007684836	0.006854212	0.005873101	0.0065719127	0.004485571	0.0024961554	0.025989396	0.009063873	0.013321098
0.0	0.583189	0.5879425	0.5169603	0.4734546	0.6184129	0.43887475	0.48133996	0.81055164	0.5509547	0.49084145
0.0	0.5987666	0.5293996	0.5252507	0.53523844	0.45544198	0.5011956	0.613897	0.6293514	0.5272572	0.45231968
0.0	0.0062136324	0.0052228626	0.008422175	0.008329116	0.007901062	0.0055261636	0.0049079903	0.005342587	0.0070871543	0.01093641
0.0	0.0067290673	0.004950893	0.008360979	0.0053152423	0.010327047	0.004860182	0.0045891847	0.008378167	0.0067620575	0.011702111
0.0	0.5870807	0.57604724	0.58752084	0.58639026	0.5501519	0.5655094	0.5833237	0.5757986	0.55760235	0.5581259
0.0	0.006440488	0.008052852	0.018804075	0.00933329	0.008931524	0.0060778274	0.006221773	0.005378279	0.014882485	0.010614491
0.0	0.57395315	0.57635534	0.5582444	0.5609739	0.60988677	0.51298434	0.6151908	0.7473116	0.60158443	0.5670974
0.0	0.007755096	0.013351121	0.010827658	0.008656679	0.0086615905	0.004392368	0.0064415107	0.010060296	0.008410269	0.008435749
0.0	0.005642149	0.0051071686	0.006990228	0.005760615	0.007755162	0.004765106	0.003379454	0.011646235	0.008906731	0.009456065
0.0	0.012127022	0.0060619023	0.0050685154	0.0071822964	0.0045150467	0.007099722	0.0054593547	0.0060541066	0.008549543	0.009543052
0.0	0.0055985986	0.0066016004	0.00742425	0.0050989566	0.007481579	0.0042499574	0.008012199	0.0102470545	0.008150137	0.00759614
0.0	0.01373341	0.0076178457	0.0048879655	0.008581695	0.007616062	0.004254589	0.0041622184	0.007583235	0.008633654	0.010518401
0.0	0.0080179535	0.007320949	0.003219138	0.0061017596	0.007165804	0.0051288917	0.005137739	0.0076913047	0.010803054	0.010266698
0.0	0.007820372	0.011327048	0.0050270017	0.007994478	0.004728481	0.00730441	0.008392366	0.0049316823	0.010894474	0.008666083
0.0	0.007410944	0.0097734	0.0038204817	0.005689267	0.0048830025	0.004667136	0.0067284424	0.0044649304	0.008299841	0.009292503
0.0	0.0080642495	0.006454524	0.010402481	0.0077250153	0.009975444	0.0058268253	0.005680736	0.013857268	0.011654889	0.008925832
0.0	0.46380022	0.56418425	0.1371758	0.5882185	0.5655922	0.49265626	0.6113157	0.5981995	0.5491806	0.55013174
0.0	0.013207675	0.010261699	0.0094028795	0.006123426	0.009351091	0.0069820345	0.014685187	0.056965534	0.01256531	0.016693594
0.0	0.013866673	0.012133685	0.007084403	0.005182318	0.014021395	0.00972133	0.016716363	0.06658602	0.012573429	0.004124709
0.0	0.006914151	0.010090187	0.0065524187	0.004450532	0.008572325	0.003066879	0.009037956	0.0059595206	0.0065747146	0.010956146
0.0	0.55354875	0.5915908	0.5184483	0.53592545	0.5525337	0.52189106	0.65336823	0.603214	0.3367019	0.5525115
0.0	0.5867523	0.57579654	0.58749616	0.5866095	0.5523097	0.5654368	0.58314645	0.57543933	0.5577737	0.5572831
0.0	0.00710146	0.0052996976	0.005907433	0.006527396	0.0059031476	0.0037185948	0.004347275	0.008948525	0.007954266	0.012146832
0.0	0.008059232	0.005623083	0.005344158	0.007944858	0.0054760147	0.0047422373	0.0063029425	0.0054607503	0.007265436	0.008017302
0.0	0.58615917	0.57731795	0.58860165	0.58683014	0.5533026	0.5663967	0.58269477	0.5761579	0.55770355	0.5592931
0.0	0.005999699	0.006150969	0.009955125	0.008724539	0.0059471186	0.007507713	0.0065833316	0.0028708212	0.009877789	0.009978053
0.0	0.522097	0.4712249	0.5438771	0.61989236	0.5455059	0.53394437	0.6056529	0.3797047	0.5092545	0.5688995
0.0	0.58697057	0.5765219	0.5872283	0.5865976	0.55138135	0.5651927	0.58246094	0.57516265	0.5578085	0.5578743
0.0	0.007636086	0.0065702377	0.016527968	0.007007079	0.0061670626	0.0067893914	0.0051198658	0.0056454297	0.011556041	0.007287518
0.0	0.00933938	0.006934017	0.011723257	0.0052284896	0.0044927355	0.005797393	0.004315255	0.008948965	0.01101794	0.009503601
0.0	0.5895632	0.5757491	0.5892499	0.587149	0.5553642	0.56938815	0.5845803	0.5781773	0.55821073	0.55979717
0.0	0.5894713	0.57553375	0.58928025	0.5871147	0.55494076	0.5694054	0.5850838	0.5778646	0.5581791	0.5598061
0.0	0.0054174596	0.00784127	0.007175737	0.0070287413	0.0032455872	0.005611087	0.0034742297	0.007254624	0.0029395851	0.010476459
0.0	0.0072525847	0.009466374	0.010260168	0.01086383	0.0053992686	0.0057170284	0.006220856	0.0068393424	0.0060232594	0.0119767245
0.0	0.007229827	0.009474443	0.010210452	0.010863707	0.0053692823	0.0056580836	0.0062356396	0.0068350746	0.006005141	0.011942066
0.0	0.005211926	0.0078011267	0.012319212	0.0123369545	0.005292638	0.00653946	0.004764529	0.019212503	0.0031631677	0.00906255
0.0	0.005204389	0.0077908323	0.012369976	0.012320083	0.0053080395	0.006517088	0.0047686007	0.018999025	0.0031625815	0.009067159
0.0	0.008539194	0.012546674	0.006825687	0.012070195	0.0064190673	0.0090168575	0.0047635296	0.0077807903	0.005146633	0.017554492
0.0	0.008531563	0.012524317	0.0068291663	0.012066944	0.0064241784	0.009035492	0.004761536	0.0077423817	0.005134603	0.017542696
0.0	0.5936144	0.57979643	0.5905128	0.58673036	0.55830705	0.5697695	0.58859247	0.584755	0.55977136	0.5642879
0.0	0.0095861	0.008148414	0.012188384	0.0077068117	0.009968532	0.005758185	0.011211971	0.00502933	0.0122120315	0.009915978
0.0	0.00960869	0.008133955	0.012054484	0.007728858	0.009925134	0.005780296	0.011178932	0.004976961	0.012136275	0.00991912
0.0	0.006140379	0.01042148	0.005927621	0.004287461	0.0072855973	0.0016929124	0.005474498	0.003612675	0.006856842	0.013195909
0.0	0.006373362	0.005355437	0.006265326	0.006433404	0.006445494	0.0015522224	0.0053233434	0.0038126353	0.009760989	0.008802659
0.0	0.0055901445	0.007210006	0.006523859	0.006042511	0.0018001238	0.005122713	0.0025143716	0.011751449	0.007220701	0.010816974
0.0	0.58527154	0.57558954	0.5877065	0.5859208	0.5511691	0.5656029	0.58310443	0.5750456	0.557893	0.5578344
0.0	0.0049292212	0.012583865	0.008765331	0.008284704	0.0039996286	0.0054944754	0.003665446	0.007826356	0.011661372	0.009198112
0.0	0.46587056	0.47155166	0.54681474	0.53676516	0.39577317	0.52616787	0.5447254	0.6815878	0.45436093	0.48162296
0.0	0.005358493	0.009762335	0.0056037623	0.006557974	0.007287432	0.004785601	0.0045798644	0.0064842105	0.0075397086	0.01277405
0.0	0.01058573	0.0064095277	0.0074416213	0.009135659	0.0084186075	0.0034490102	0.0046514263	0.0050951387	0.009631783	0.011635
0.0	0.5858943	0.57580376	0.58829176	0.5872578	0.5532118	0.56685215	0.5835541	0.5768956	0.5574412	0.5581554
0.0	0.017627759	0.006391215	0.010939964	0.010863794	0.005870181	0.007991581	0.008213452	0.005117503	0.0077724196	0.010801674
0.0	0.4587666	0.45551705	0.5484762	0.5985336	0.58426565	0.37363768	0.5338959	0.50696594	0.62425923	0.5258343
0.0	0.58523166	0.57539004	0.5871185	0.5858857	0.55160564	0.5655662	0.5838969	0.5746954	0.5578573	0.557305
0.0	0.009103321	0.010054514	0.011409294	0.009134363	0.008293488	0.005212561	0.0048131705	0.013514439	0.007924603	0.010551728
0.0	0.4739837	0.5634274	0.4538627	0.5931948	0.6309615	0.5147207	0.41417995	0.4523016	0.49792546	0.56418794
0.0	0.010157262	0.007207815	0.00757595	0.0056668334	0.00471317	0.0042619873	0.007906843	0.006307299	0.011458995	0.011328918
0.0	0.010103908	0.0071879565	0.007532512	0.005657115	0.0046419273	0.004260437	0.007816399	0.0062340144	0.011413292	0.011326007
0.0	0.010102716	0.0072004115	0.0075197285	0.0056172605	0.0046263025	0.004248513	0.007834466	0.0062195444	0.011407096	0.011363659
0.0	0.008159358	0.0093811145	0.0066903885	0.0071022194	0.00683723	0.0023515979	0.011618283	0.008318964	0.007528506	0.011244062
0.0	0.00814222	0.009382661	0.0066508683	0.007085319	0.0067539755	0.0023525066	0.01156845	0.008287949	0.0074942163	0.011154817
0.0	0.008138469	0.009404061	0.0066419337	0.007037232	0.006738801	0.0023477639	0.011581079	0.008270683	0.0074917483	0.011176571
0.0	0.008190574	0.006625563	0.00651058	0.003042181	0.0032578786	0.004162612	0.0072032716	0.007288895	0.011430531	0.011538129
0.0	0.5719115	0.44285688	0.48649016	0.34696954	0.42104095	0.48323122	0.5959253	0.661119	0.54328024	0.5107389
0.0	0.0068400153	0.007172324	0.011458406	0.0040430534	0.0053359848	0.005156491	0.009194402	0.0064396556	0.010590616	0.012545872
0.0	0.008371673	0.011601435	0.010460149	0.010113313	0.009253012	0.00746762	0.0062887575	0.0040397216	0.007371633	0.0068519404
0.0	0.008406206	0.011595924	0.010466721	0.010119205	0.009238842	0.00746656	0.0063057896	0.0039984398	0.0073652994	0.0068927445
0.0	0.5869784	0.57649904	0.5876753	0.5865381	0.55173004	0.5657571	0.58257073	0.5752605	0.5576327	0.5580228
0.0	0.013432481	0.0072351503	0.012451577	0.007891096	0.0076632993	0.0059912107	0.008387252	0.0053718244	0.010562039	0.010690711
0.0	0.012993665	0.007129255	0.0055278647	0.0062474343	0.0077244635	0.0053552664	0.007763455	0.0060499874	0.009650701	0.013430314
0.0	0.56342864	0.55694896	0.43850237	0.58386755	0.508405	0.5220169	0.58762157	0.62857044	0.5419055	0.4965942
0.0	0.008730338	0.004827217	0.0075811576	0.0054194354	0.008351615	0.0032094808	0.0071960087	0.00504891	0.011805708	0.008588351
0.0	0.008581862	0.0047898544	0.0075482805	0.0053761466	0.0083471425	0.003199565	0.0071532084	0.004972363	0.0117241675	0.008603517
0.0	0.010031322	0.0056331917	0.008894974	0.0043816357	0.0040324875	0.0042471453	0.010024558	0.012640924	0.00933893	0.010223679
0.0	0.00895918	0.006936066	0.0058689956	0.0038588024	0.0023982807	0.004979214	0.007196922	0.00413824	0.007915013	0.010523058
0.0	0.0065001976	0.007603915	0.005235386	0.003987556	0.002757305	0.0030269441	0.0069973944	0.0041561453	0.0067495974	0.010085883
0.0	0.00868097	0.011342631	0.008583229	0.006671181	0.0067262473	0.0044880332	0.00849895	0.007534444	0.0076164547	0.010086148
0.0	0.008052952	0.010344826	0.0055009774	0.00634055	0.005736093	0.004754417	0.008212031	0.014508727	0.010979935	0.0130699845
0.0	0.013971427	0.022509146	0.0074309576	0.0075832927	0.007746955	0.008885298	0.016480653	0.07741427	0.0149001265	0.00993413
0.0	0.00871038	0.010968104	0.0068494324	0.006262696	0.004326547	0.004742026	0.007202474	0.007370837	0.010594188	0.0066073
0.0	0.010171031	0.011745586	0.0041847234	0.009251823	0.0044751028	0.009933576	0.0048897495	0.009150658	0.0065748706	0.011131856
0.0	0.5582898	0.47151488	0.32471976	0.6060873	0.5189548	0.22836137	0.58715373	0.612636	0.5613655	0.54139555
0.0	0.008362356	0.011212706	0.011119857	0.007337552	0.0039297068	0.007167249	0.0072220825	0.006445372	0.011843865	0.009275245
0.0	0.008341062	0.011193827	0.011034798	0.007373793	0.0039256625	0.00715413	0.007261595	0.0063958163	0.011826643	0.009304811
0.0	0.008870894	0.0065376293	0.0053291284	0.006341487	0.0067307535	0.0042152815	0.00981839	0.0067642	0.0050266604	0.009011375
0.0	0.008665576	0.007993373	0.005717625	0.004343984	0.0059824195	0.0033988387	0.0063961437	0.007936947	0.005320319	0.010783154
0.0	0.0039843246	0.006945877	0.0010714832	0.00396336	0.0056010047	0.0040702964	0.00537014	0.0038596054	0.0065595615	0.011860004
0.0	0.008837191	0.008620987	0.01038827	0.0034887102	0.008326895	0.0047846497	0.011769398	0.0050990004	0.006200199	0.0024509486
0.0	0.0044927713	0.014577036	0.009074269	0.0043015424	0.0072264457	0.004200554	0.003533372	0.0038232284	0.0088827545	0.013436381
0.0	0.015844781	0.018171053	0.009127173	0.006388672	0.009091199	0.009685993	0.022135494	0.09815342	0.01112942	0.016920306
0.0	0.0090572545	0.006542044	0.0012538095	0.003577713	0.006905391	0.0051021725	0.006259673	0.0038218666	0.008226915	0.008737381
0.0	0.015094575	0.018051768	0.007773913	0.008061275	0.011284046	0.008845252	0.017290743	0.05455098	0.0121350065	0.014007551
0.0	0.008177283	0.0076314304	0.005704184	0.004130734	0.0045296657	0.0031040008	0.0067802304	0.01123952	0.0088418545	0.012281805
0.0	0.009949816	0.0053700665	0.008826426	0.00961164	0.007786893	0.005812295	0.006791308	0.0048960927	0.0076580476	0.007836231
0.0	0.009860777	0.010957939	0.006108429	0.009502138	0.008504063	0.0044477107	0.006991486	0.0077926973	0.008632572	0.008417963
0.0	0.0057359138	0.0053731236	0.0073522516	0.0075001847	0.006617339	0.002591046	0.0068651787	0.004292227	0.008360526	0.007307277
0.0	0.0142484885	0.026276302	0.009754704	0.00707108	0.011437932	0.005258412	0.019211618	0.06481969	0.011133425	0.012806352
0.0	0.008494709	0.014606552	0.005039493	0.00644536	0.0035135078	0.004163681	0.0047825812	0.006486296	0.009530737	0.008470369
0.0	0.5869455	0.5769818	0.59034306	0.5859617	0.55336624	0.56987095	0.5815869	0.5754401	0.55764085	0.5610937
0.0	0.58796734	0.57695556	0.5897721	0.5842026	0.55340374	0.5690978	0.5830534	0.5780183	0.5575865	0.5592928
0.0	0.5873361	0.5767172	0.5866942	0.58627814	0.552782	0.56566894	0.5833282	0.5770843	0.557533	0.55855674
0.0	0.58771104	0.5763706	0.5874118	0.5841425	0.55198133	0.5688278	0.58356917	0.5760105	0.55773497	0.5593328
0.0	0.5869995	0.5763688	0.5897173	0.5852403	0.5517024	0.56928915	0.58171725	0.57581025	0.55807	0.5578537
0.0	0.5876725	0.57618064	0.5888884	0.58597606	0.5521674	0.5672442	0.5824413	0.5770105	0.5582257	0.55835706
0.0	0.58757645	0.57604665	0.58894974	0.5857538	0.5529308	0.56924444	0.58300054	0.5767779	0.5579682	0.5589237
0.0	0.58754814	0.5757111	0.58989745	0.5864274	0.5519629	0.56806844	0.5833465	0.5758779	0.55840594	0.5586611
0.0	0.58842635	0.5759584	0.5891177	0.5855797	0.5524021	0.56944305	0.58316535	0.5774792	0.55817723	0.5593835
0.0	0.58600456	0.5761746	0.58899534	0.5854658	0.55226314	0.56839633	0.5825908	0.577173	0.55836135	0.5577051
0.0	0.5874758	0.5761415	0.5892291	0.58620125	0.5527448	0.56782055	0.5821979	0.57778746	0.5575959	0.5593424
0.0	0.5867844	0.5747938	0.5895796	0.5844897	0.55272764	0.56940615	0.58269846	0.5772794	0.5573966	0.5578991
0.0	0.58808917	0.5762585	0.58963084	0.5857253	0.55168575	0.56844777	0.5817499	0.57559735	0.5579002	0.5582768
0.0	0.58785015	0.57616496	0.589739	0.586026	0.55196625	0.5695958	0.5811332	0.575933	0.5582476	0.55925035
0.0	0.5878307	0.57585734	0.589431	0.5852254	0.55233777	0.56559247	0.5815757	0.5754498	0.5576393	0.5592065
0.0	0.012593319	0.006187554	0.009472385	0.007015063	0.0043821433	0.005862645	0.010189452	0.01083078	0.008765144	0.008989548
0.0	0.5845766	0.57589656	0.5893612	0.5863425	0.5530707	0.5682983	0.58339894	0.5771536	0.5580401	0.55942947
0.0	0.5918015	0.57996875	0.58937544	0.5884877	0.55688906	0.56996304	0.5860281	0.5838658	0.55880994	0.5624184
0.0	0.5912629	0.5792893	0.5901164	0.58685136	0.5569493	0.56860477	0.58773625	0.5840893	0.5589624	0.5624406
0.0	0.5876137	0.5762014	0.5885506	0.5846016	0.552882	0.56682044	0.58229214	0.57704884	0.5582355	0.5590546
0.0	0.5869985	0.5752283	0.5877869	0.58391625	0.5525726	0.56675136	0.5829312	0.5774878	0.558211	0.55942416
0.0	0.58755726	0.57593775	0.5886868	0.58677846	0.5532871	0.56715924	0.58449286	0.5764636	0.5581809	0.56031126
0.0	0.58595026	0.5758665	0.5885515	0.5861268	0.55265343	0.56668425	0.5850356	0.5764497	0.55747104	0.5587136
0.0	0.013967231	0.0055625057	0.007578762	0.010890497	0.0051001543	0.005571135	0.0075753047	0.011388564	0.00798478	0.010418501
0.0	0.012603343	0.006167709	0.00947601	0.0070141293	0.004383223	0.005860891	0.010190819	0.010761314	0.008759433	0.0089787515
0.0	0.5917956	0.5797302	0.59039843	0.587029	0.5563144	0.568196	0.58510983	0.58474654	0.55927014	0.5620629
0.0	0.5884412	0.5770256	0.59028727	0.58818394	0.5534964	0.56937915	0.5852228	0.5766342	0.5581033	0.56080556
0.0	0.59309536	0.5798359	0.5897821	0.58876693	0.55835414	0.57038844	0.58805144	0.5857137	0.5597867	0.563403
0.0	0.59273654	0.5794629	0.5896354	0.58750445	0.5584314	0.569557	0.58681947	0.58572894	0.5595105	0.56415325
0.0	0.59242415	0.5802753	0.5904082	0.58727145	0.5564651	0.56792027	0.58599883	0.58386916	0.55913055	0.5621886
0.0	0.012664861	0.0061839256	0.009498867	0.007004459	0.00441159	0.005853309	0.010211705	0.010763599	0.008766889	0.008993407
0.0	0.01293191	0.00567765	0.007724496	0.0062878816	0.005193493	0.0043220134	0.0064246557	0.011196847	0.009276183	0.010830325
0.0	4.11516e-05	3.924995e-05	3.106803e-05	0.007867407	1.5390655e-05	2.0501473e-05	0.010820137	0.0005154256	7.1884875e-05	3.2614596e-05
0.0	0.5856617	0.57626134	0.59009993	0.5869346	0.5532667	0.56875086	0.58351165	0.57756233	0.55657095	0.55952126
0.0	0.008557282	0.010966262	0.015295434	0.008323557	0.010358078	0.007983005	0.007914222	0.0067400173	0.010648718	0.008210345
0.0	0.5894753	0.57696235	0.5898523	0.5869485	0.5547646	0.5692196	0.58449274	0.5776609	0.5573422	0.5593265
0.0	0.5859888	0.577243	0.58746773	0.5862727	0.55250144	0.5665456	0.5843655	0.576542	0.5570761	0.5605557
0.0	0.58855355	0.57654715	0.58875483	0.58380777	0.55298984	0.5674193	0.5845352	0.5764539	0.5583032	0.5605955
0.0	0.588329	0.5766491	0.5888549	0.5863734	0.5529962	0.5693105	0.5838986	0.5761748	0.55828834	0.56060034
0.0	0.5864339	0.57631975	0.58765113	0.5861361	0.55239564	0.5675967	0.58442056	0.5757545	0.55848414	0.559481
0.0	0.5877127	0.5766249	0.5887721	0.5880148	0.55305266	0.5686317	0.58299434	0.5768145	0.5577839	0.5607094
0.0	0.5876309	0.5763653	0.58770585	0.58619666	0.55209494	0.5675984	0.58392173	0.5765505	0.55740976	0.5604947
0.0	0.5884475	0.57636684	0.5888935	0.584993	0.5514016	0.56726164	0.5840417	0.5754648	0.55818146	0.5605664
0.0	0.58715653	0.576652	0.58844614	0.5867517	0.5520005	0.5686731	0.5837557	0.576785	0.55756	0.558953
0.0	0.58769417	0.5771724	0.58809036	0.5829825	0.5515161	0.5674908	0.5845757	0.5754282	0.55745447	0.55893016
0.0	0.5869196	0.57719386	0.5874856	0.5865833	0.5521336	0.56753016	0.5820965	0.57562435	0.5577391	0.5584011
0.0	0.013895706	0.017023481	0.013213399	0.0064473604	0.006901517	0.009262384	0.0128901135	0.041230142	0.011383701	0.009131072
0.0	0.021652222	0.016556468	0.012166794	0.0061396984	0.011507379	0.007201915	0.014193461	0.051373642	0.009702074	0.015943097
0.0	0.5855235	0.5762094	0.5867873	0.58624756	0.5528217	0.5665953	0.58435374	0.57645386	0.5573734	0.55972886
0.0	0.58560324	0.5769479	0.5868618	0.58616555	0.5526066	0.566328	0.5847802	0.57624626	0.55783445	0.55919355
0.0	0.585679	0.576143	0.5876505	0.58332396	0.5523003	0.56725	0.58481085	0.57593274	0.55793387	0.5603905
0.0	0.5856983	0.57685983	0.5874057	0.58620816	0.55248904	0.56678843	0.58416903	0.57613194	0.55781275	0.55995303
0.0	0.5856793	0.57604665	0.58690834	0.58625937	0.5525713	0.56761223	0.5839732	0.5761017	0.55797803	0.5596055
0.0	0.59292907	0.58000094	0.59003913	0.58667463	0.55911475	0.57027006	0.5878801	0.58463216	0.55866545	0.5626273
0.0	0.58872586	0.5762648	0.5893612	0.5856196	0.5521683	0.5666337	0.5820954	0.5750062	0.5583017	0.56079334
0.0	0.5884065	0.57722247	0.5903732	0.5864626	0.55270076	0.56863034	0.5842629	0.57692575	0.5587269	0.5609363
0.0	0.00485486	0.00707609	0.0052745594	0.008139297	0.0031746062	0.0070458045	0.0046985797	0.005228628	0.012112903	0.00784153
0.0	0.5886436	0.5765913	0.5897517	0.5870574	0.55281687	0.56849	0.5845663	0.5760514	0.5572921	0.5593543
0.0	0.58928674	0.5777512	0.5899939	0.58656615	0.5539036	0.56894684	0.5852285	0.57659245	0.55754125	0.56083524
0.0	0.59031147	0.5770016	0.58903956	0.5864708	0.5536864	0.5692755	0.5858725	0.5783557	0.55859315	0.5604719
0.0	0.0002627351	3.683524e-05	3.1330957e-05	4.3891847e-05	4.9846032e-05	1.6422264e-05	7.404545e-05	3.9507184e-05	3.8844035e-05	0.00015490096
0.0	0.5912593	0.5798335	0.59000295	0.585545	0.5573901	0.5693693	0.58701956	0.5838375	0.55942476	0.563814
0.0	0.5886251	0.5768558	0.58894867	0.58658844	0.5536079	0.57002616	0.58334124	0.5761153	0.5586536	0.55969363
0.0	0.008555746	0.011843914	0.011606429	0.0076244893	0.011557605	0.008268234	0.011140709	0.008646826	0.0053990334	0.011617576
0.0	0.005135095	0.007064009	0.0033609245	0.0063041733	0.0042975983	0.0053699343	0.0029925827	0.014015173	0.0122516295	0.01027262
0.0	0.005137651	0.007058406	0.0033572484	0.006305924	0.004298798	0.005375468	0.002988366	0.01407861	0.012243692	0.010263791
0.0	0.005135307	0.007051418	0.0033560789	0.006313901	0.0042991717	0.0053841155	0.0029895313	0.014129108	0.012202458	0.010247664
0.0	0.5875542	0.57620203	0.58956665	0.58426523	0.55290854	0.5655211	0.58329076	0.57696974	0.5569487	0.5586979
0.0	0.005134401	0.0070558162	0.0033611883	0.0063151214	0.004297929	0.0053781364	0.0029965432	0.014057406	0.012218562	0.010256383
0.0	0.5881113	0.57685065	0.5883369	0.5864809	0.55301756	0.5678552	0.5830618	0.5753267	0.55788314	0.55935377
0.0	0.5871373	0.57704103	0.5889125	0.58769274	0.55285496	0.56722933	0.583804	0.57712185	0.5575825	0.55810744
0.0	0.004858328	0.007045124	0.005270813	0.0081262505	0.0031664048	0.0070389626	0.0047116876	0.005192966	0.0121113295	0.007845244
0.0	0.0077217557	0.010865582	0.0028786175	0.0068377065	0.008687608	0.005524356	0.0032481952	0.012123127	0.009142913	0.006203823
0.0	0.5856834	0.5758991	0.5894665	0.58523273	0.5502391	0.5690036	0.58333087	0.5758294	0.5574737	0.55914235
0.0	0.5862928	0.5763887	0.5895621	0.58364815	0.55287975	0.56717974	0.582055	0.5768802	0.55765486	0.55923563
0.0	0.5880097	0.57720715	0.58906037	0.58587486	0.5515106	0.5680954	0.585233	0.5776855	0.5579571	0.55927277
0.0	0.008513179	0.014661691	0.0050224653	0.0064203874	0.0035341848	0.004155549	0.0047450108	0.0064935707	0.009515198	0.008496953
0.0	0.5883103	0.57661843	0.58887976	0.5848961	0.55485666	0.56849474	0.5859494	0.57782745	0.5588595	0.56106627
0.0	0.58798826	0.57588714	0.59028655	0.5872118	0.55356616	0.5698973	0.58498937	0.57543695	0.55718565	0.56114465
0.0	0.58913416	0.57981575	0.59010166	0.58643126	0.5545968	0.5665519	0.5867765	0.58390254	0.55940926	0.56222475
0.0	0.5887585	0.57679754	0.5899777	0.5881614	0.5552354	0.56915975	0.5840219	0.5766952	0.55787134	0.5607411
0.0	0.008877688	0.01399309	0.012400615	0.007831528	0.008217135	0.005673624	0.013443057	0.014285619	0.00852477	0.0061356523
0.0	0.58575	0.57597053	0.5896139	0.5859909	0.5537435	0.56927675	0.5833018	0.57624817	0.5565113	0.56068337
0.0	0.59310514	0.5812826	0.5905438	0.58925897	0.55698043	0.56846154	0.5879026	0.58526003	0.55960715	0.56398916
0.0	0.5925115	0.5809223	0.5902225	0.58948606	0.55885375	0.56943613	0.5881989	0.5852567	0.5595863	0.5642518
0.0	0.5874832	0.576685	0.58854383	0.5858104	0.5529746	0.5678326	0.5825693	0.5754427	0.5574106	0.5606703
0.0	0.59189075	0.57955664	0.5894902	0.5855106	0.5566964	0.5697556	0.58700025	0.5838546	0.55947125	0.5633683
0.0	0.58733547	0.57687974	0.5881952	0.58665526	0.55299634	0.5672134	0.5844206	0.57506424	0.55755043	0.5606867
0.0	0.5876739	0.5764896	0.5891964	0.5855899	0.5531434	0.5671187	0.58510476	0.5772324	0.5575378	0.55928224
0.0	0.588092	0.5767923	0.5890967	0.58612794	0.55321246	0.5672897	0.5838396	0.5767853	0.5573541	0.5599598
0.0	0.5879522	0.57585484	0.58860147	0.5845195	0.5532478	0.56679904	0.58260155	0.5774781	0.5576077	0.559371
0.0	0.5874364	0.5759843	0.5861397	0.58355093	0.553535	0.5664345	0.58269286	0.5770594	0.5571667	0.5590403
0.0	0.58768207	0.5754694	0.5882655	0.5844509	0.55090755	0.5667513	0.5824249	0.57854176	0.5581007	0.5586681
0.0	0.58787894	0.5760907	0.58909136	0.5847042	0.5531534	0.5667013	0.5823884	0.576562	0.5578355	0.55957055
0.0	0.5883331	0.57685626	0.58918434	0.58660316	0.5526843	0.56610626	0.58417904	0.5767414	0.55840635	0.5596933
0.0	0.58787364	0.57629114	0.5893228	0.58672684	0.5527858	0.56679845	0.58223414	0.5765467	0.55819255	0.5597083
0.0	0.5877998	0.5766674	0.58853614	0.5865546	0.55182	0.56712514	0.58378553	0.57674426	0.5577345	0.5594338
0.0	0.5874933	0.5768112	0.58939326	0.5865436	0.55319625	0.5672864	0.58412486	0.5769801	0.5568001	0.5595484
0.0	0.5885344	0.5757428	0.58836824	0.5868602	0.5539198	0.5671833	0.58445495	0.576608	0.5576619	0.5595414
0.0	0.586386	0.5753757	0.5888228	0.58564854	0.5523343	0.56610453	0.58388245	0.576748	0.5583509	0.55986685
0.0	0.5876373	0.57661515	0.58876693	0.58663744	0.5533466	0.56721735	0.5850073	0.57676345	0.5580259	0.55900717
0.0	0.5876896	0.57604676	0.58906007	0.5868247	0.5531328	0.56723964	0.5820102	0.5768517	0.5575039	0.5596331
0.0	0.5882141	0.5761159	0.5880606	0.58447593	0.5517049	0.56679195	0.58237785	0.5749168	0.55777377	0.5595303
0.0	0.586351	0.57518095	0.58787245	0.5846007	0.5525936	0.5660046	0.58279973	0.5769769	0.55777436	0.55936295
0.0	0.58689374	0.576137	0.58895564	0.58415735	0.553409	0.5668068	0.58300847	0.5778117	0.5568881	0.55782646
0.0	0.5880484	0.57612354	0.58817583	0.58465946	0.55245316	0.566579	0.5825637	0.57642025	0.55802876	0.5587783
0.0	0.587887	0.5760318	0.5886945	0.5841278	0.5520355	0.56887317	0.58472204	0.5777737	0.5576068	0.5583702
0.0	0.58825564	0.57609177	0.5879835	0.5869607	0.55220246	0.5671825	0.5824017	0.5737435	0.5571593	0.559926
0.0	0.588365	0.5771097	0.5889617	0.5859787	0.55374634	0.5683433	0.58455783	0.576819	0.55732507	0.5595849
0.0	0.5874312	0.5769264	0.5879624	0.5876004	0.5499128	0.5675062	0.58492154	0.5762108	0.55730104	0.55927944
0.0	0.5921912	0.5801374	0.58943105	0.588042	0.55674225	0.57044846	0.5872395	0.582416	0.5593606	0.5632411
0.0	0.59223294	0.5803855	0.5902171	0.5882561	0.5571314	0.57030654	0.5872962	0.5839164	0.5595682	0.5636931
0.0	0.5925963	0.58057594	0.5895004	0.5884908	0.5563906	0.5700242	0.58710223	0.58335704	0.55928266	0.56348866
0.0	0.58816206	0.57726896	0.58975524	0.58740956	0.5528728	0.5699213	0.5839487	0.57614124	0.5580059	0.55941975
0.0	0.5915401	0.5805767	0.58943486	0.5882532	0.55697715	0.5706079	0.58650166	0.5842481	0.55928135	0.5623176
0.0	0.58853525	0.57719064	0.5889127	0.58608896	0.5534657	0.5684379	0.5847181	0.5759572	0.5576935	0.5608282
0.0	0.5877304	0.57650495	0.589934	0.58822167	0.55356735	0.5693329	0.584595	0.5758828	0.55827475	0.56053084
0.0	0.58749044	0.576451	0.5885131	0.58708304	0.55246824	0.56547743	0.58412945	0.57652986	0.55718225	0.55810875
0.0	0.010215253	0.0067686928	0.0069250814	0.0050639897	0.005489225	0.005458273	0.008505422	0.009503162	0.008982682	0.010539315
0.0	0.012603213	0.006222198	0.009511994	0.0070330123	0.0044618114	0.005847837	0.010225595	0.011017669	0.008794059	0.009098677
0.0	0.010159659	0.006787845	0.006894292	0.005032748	0.005458094	0.005460274	0.008495913	0.00945555	0.008949147	0.010451268
0.0	0.5884099	0.57678336	0.58968294	0.5866211	0.55416536	0.5682385	0.58421224	0.5773264	0.5579848	0.55967075
0.0	0.58748746	0.5767785	0.5882582	0.5871123	0.5515689	0.56693244	0.5824145	0.5753267	0.55760795	0.55931145
0.0	0.5866669	0.5767363	0.58823454	0.5867591	0.5512436	0.5682269	0.582058	0.57495743	0.5575913	0.55905265
0.0	0.5888072	0.5768876	0.5899521	0.5868136	0.5539271	0.56902593	0.58425635	0.5765123	0.5579369	0.5592713
0.0	0.5888072	0.5768876	0.5899521	0.5868136	0.5539271	0.56902593	0.58425635	0.5765123	0.5579369	0.5592713
0.0	0.58794254	0.5774253	0.5901223	0.58521205	0.5526347	0.5683041	0.58443725	0.5766367	0.55696267	0.5601038
0.0	0.58828896	0.5765373	0.58976537	0.58608633	0.55323064	0.5677919	0.58230174	0.57653487	0.5569947	0.5591512
0.0	0.58587265	0.5766928	0.5886165	0.5868733	0.55036527	0.5668521	0.5815789	0.57564235	0.5573669	0.5592261
0.0	0.58661693	0.5769839	0.58863217	0.5848086	0.5537507	0.567133	0.5852436	0.5750039	0.55714864	0.5595298
0.0	0.5867057	0.5764326	0.5886646	0.5871133	0.55171746	0.5680385	0.58245885	0.5750596	0.5574287	0.556925
0.0	0.5872792	0.57678044	0.5877315	0.586272	0.551175	0.5668707	0.58255374	0.5756605	0.5577975	0.5595162
0.0	0.586862	0.5768465	0.58949393	0.58609426	0.5531406	0.56634337	0.5840551	0.5764942	0.55715925	0.55999774
0.0	0.58748114	0.57683927	0.5877352	0.58723927	0.5520886	0.56757414	0.58175135	0.5767139	0.5573064	0.55829597
0.0	0.58821034	0.5762532	0.58911777	0.5854257	0.5539374	0.5672274	0.58476895	0.57731074	0.55670583	0.5598455
0.0	0.006427162	0.008840755	0.012652143	0.010263646	0.0046358923	0.008883997	0.008451539	0.009160754	0.013635757	0.006907543
0.0	0.58735454	0.5764024	0.5879855	0.58755535	0.5513499	0.5684184	0.58226943	0.57577777	0.55758905	0.5594857
0.0	0.58738524	0.5762403	0.5892263	0.5842186	0.5529872	0.56740344	0.5837192	0.576964	0.55711573	0.5599559
0.0	0.006350971	0.010260333	0.008636952	0.0071415477	0.0074825855	0.010043698	0.006453243	0.004897045	0.010227853	0.009262288
0.0	0.5876859	0.57606095	0.5882253	0.587616	0.5523335	0.56800246	0.58227473	0.5753021	0.5580556	0.5591069
0.0	0.58740693	0.57677853	0.5900795	0.58628756	0.55318326	0.56820214	0.583771	0.5769731	0.55731165	0.55918217
0.0	0.5879778	0.57672143	0.5891497	0.58437693	0.55109185	0.56674206	0.58508	0.5754401	0.5570887	0.55988395
0.0	0.009827183	0.008151968	0.01039673	0.012864771	0.00828461	0.008045713	0.011328683	0.0056518926	0.010229539	0.006449303
0.0	0.009827183	0.008151964	0.01039673	0.012864771	0.00828461	0.008045713	0.011328683	0.0056518926	0.010229539	0.006449303
0.0	0.5874265	0.57739305	0.5887021	0.5846704	0.5510617	0.5669369	0.584301	0.57590246	0.55707335	0.55885607
0.0	0.58723366	0.5769819	0.5887866	0.5844755	0.55180967	0.5668152	0.5826094	0.57758135	0.55699354	0.5577284
0.0	0.58932793	0.5771996	0.5905977	0.5857846	0.55405015	0.5686116	0.5850238	0.5758857	0.5588015	0.5604414
0.0	0.59167933	0.5802684	0.5899142	0.58684057	0.556062	0.56879205	0.5863505	0.5838066	0.55948794	0.5632651
0.0	0.5917517	0.5800824	0.5905551	0.588636	0.5570248	0.57018447	0.5868288	0.58459765	0.5595056	0.5625212
0.0	0.5929382	0.5811374	0.5904168	0.5890993	0.5590994	0.5683552	0.58669436	0.5837536	0.56035835	0.56459284
0.0	0.58790064	0.5768643	0.5903682	0.5875693	0.5540188	0.5700385	0.58522743	0.57640904	0.5584734	0.55992806
0.0	0.58824944	0.5770382	0.5901303	0.5874219	0.553769	0.5700617	0.5839546	0.5756273	0.5577203	0.55899847
0.0	0.5932343	0.5800336	0.5901569	0.5875902	0.55798924	0.56766194	0.58626604	0.58438736	0.55962974	0.5629285
0.0	0.58881706	0.57753515	0.5901983	0.5884099	0.55256575	0.56731695	0.5835025	0.57584655	0.5577773	0.56028885
0.0	0.58644986	0.57665044	0.5880024	0.58524466	0.5525966	0.56726754	0.58440936	0.577849	0.5575562	0.56067723
0.0	0.5885057	0.577113	0.5891571	0.58805823	0.55124825	0.56658757	0.5826223	0.57515043	0.5574974	0.5608485
0.0	0.586459	0.5764044	0.5901868	0.5860099	0.55317694	0.56809	0.5825235	0.5764098	0.55888706	0.56012315
0.0	0.5876695	0.5760686	0.58975536	0.58808297	0.5531173	0.56898373	0.58477294	0.57566637	0.5586156	0.55974895
0.0	0.5878258	0.5764229	0.5898943	0.5880004	0.55215394	0.56914264	0.58293283	0.5760133	0.5583032	0.5609341
0.0	0.588513	0.57726043	0.58977973	0.584993	0.55363566	0.56823355	0.584501	0.57660925	0.55796856	0.55932033
0.0	0.58958673	0.57623816	0.5886417	0.58808625	0.55287194	0.56731325	0.5839124	0.57715166	0.55841714	0.56089985
0.0	0.5903393	0.576792	0.5886109	0.58688587	0.55419725	0.5669239	0.5835833	0.5772653	0.5584199	0.5590601
0.0	0.5862307	0.57684594	0.5877356	0.5866868	0.5521673	0.56845546	0.58327335	0.575299	0.5580822	0.56033826
0.0	0.5918138	0.5788671	0.59001726	0.586948	0.557146	0.5700791	0.5869192	0.58448076	0.55992997	0.5630211
0.0	0.5881443	0.57815564	0.58970004	0.58805674	0.55385447	0.5679041	0.58422226	0.57903355	0.558532	0.56030303
0.0	0.58704287	0.5773308	0.5876329	0.5872107	0.55237854	0.5655473	0.58406216	0.577386	0.55823153	0.5588153
0.0	0.587577	0.57605994	0.5899668	0.58676076	0.5537213	0.5682623	0.5845984	0.57611686	0.5579107	0.5594762
0.0	0.5894003	0.5772804	0.5896201	0.58482516	0.55462426	0.56773543	0.5849834	0.57759255	0.55764145	0.5611081
0.0	0.5933475	0.5800968	0.5903262	0.5859182	0.55836385	0.56859785	0.58786243	0.5853771	0.5588805	0.5638659
0.0	0.5913414	0.5797656	0.58888716	0.58704525	0.55352503	0.56920904	0.58540773	0.5825652	0.55897915	0.5620787
0.0	0.0080066975	0.013024259	0.013777639	0.008735576	0.0076911584	0.0013984637	0.011249789	0.008072122	0.0121060815	0.0065532317
0.0	0.58676624	0.5762279	0.587991	0.5868473	0.55318516	0.56779546	0.5847336	0.5758789	0.5577162	0.55984193
0.0	0.5870775	0.576274	0.58740675	0.5861651	0.5521839	0.5674467	0.584724	0.5761151	0.55769324	0.55969906
0.0	0.58741003	0.57635444	0.5869717	0.5874294	0.5507867	0.5676897	0.58454084	0.57516015	0.5574897	0.5585293
0.0	0.58649826	0.5762769	0.5876231	0.5872424	0.5511174	0.56713384	0.58318305	0.5762028	0.55670506	0.5585256
0.0	0.5888072	0.5768876	0.5899521	0.5868136	0.5539271	0.56902593	0.58425635	0.5765123	0.5579369	0.5592713
0.0	0.58864295	0.5768459	0.5903831	0.58598804	0.5528671	0.56972224	0.5849812	0.5758619	0.5587159	0.560058
0.0	0.58696026	0.57623833	0.58889425	0.58591795	0.5520372	0.5673986	0.5845882	0.5760751	0.55756754	0.55962604
0.0	0.587491	0.57605535	0.58927995	0.5868408	0.55339044	0.56654	0.5843108	0.57611394	0.5566147	0.5597672
0.0	0.5878925	0.5767576	0.58933496	0.58686006	0.552921	0.5681567	0.58379626	0.57728195	0.5576412	0.55920005
0.0	0.58708644	0.5767355	0.58855206	0.58670455	0.5523682	0.5683087	0.5826561	0.57588196	0.55740535	0.5588918
0.0	0.5887612	0.5767212	0.58928	0.5871241	0.5528094	0.56915367	0.5849604	0.5747329	0.5587765	0.5607209
0.0	0.58829904	0.5761543	0.58983296	0.58698046	0.55137336	0.567619	0.5846913	0.5757829	0.55715305	0.5596755
0.0	0.5886251	0.57713664	0.58905643	0.5856279	0.5501912	0.5699545	0.58376324	0.57609874	0.5582531	0.56006104
0.0	0.5884285	0.57748884	0.5881035	0.588224	0.5524205	0.569511	0.5842695	0.5754789	0.55809605	0.56013316
0.0	0.5874636	0.5768967	0.5898435	0.5861735	0.5534772	0.5679015	0.5837774	0.57636535	0.5571117	0.55932
0.0	0.013545612	0.0102944495	0.015235544	0.008141777	0.008739458	0.009076023	0.012994919	0.0062517524	0.011533639	0.008854099
0.0	0.5919967	0.58002937	0.588949	0.58790165	0.55715215	0.56651574	0.5884603	0.58482856	0.5594651	0.5639781
0.0	0.5873101	0.57700425	0.58725286	0.5871992	0.5521919	0.5676819	0.58411664	0.57655925	0.5572341	0.5595608
0.0	0.58857816	0.5765209	0.58803064	0.58513594	0.55426604	0.56905967	0.58436257	0.5760036	0.5572687	0.5598913
0.0	0.5879959	0.57698977	0.58948153	0.58744323	0.55356675	0.5688231	0.58354455	0.57644165	0.5581572	0.5599036
0.0	0.59236056	0.58018434	0.5898838	0.58669543	0.55670995	0.56791997	0.58773357	0.584302	0.55876225	0.5626759
0.0	0.58615744	0.5764694	0.588485	0.58717746	0.55206066	0.5653462	0.58158517	0.57587045	0.55687773	0.5593119
0.0	0.013782967	0.006059299	0.01479223	0.0090695275	0.0072117094	0.00760583	0.004983248	0.009231542	0.011893075	0.010076017
0.0	0.585499	0.5772264	0.5887519	0.58644307	0.5529487	0.5690651	0.5841919	0.575497	0.55762565	0.560563
0.0	0.5858759	0.5766549	0.58950984	0.58708405	0.552513	0.56934464	0.5848781	0.5752074	0.5577219	0.55811197
0.0	0.5881128	0.57678473	0.5901846	0.58613867	0.551822	0.5653002	0.584234	0.57522655	0.55762017	0.559744
0.0	0.587708	0.57628655	0.58906335	0.58641565	0.5525656	0.56527597	0.5843207	0.5754985	0.55829835	0.5585203
0.0	0.5874622	0.57669985	0.58931834	0.58599055	0.55188644	0.56529385	0.5848358	0.57635134	0.5581663	0.5593947
0.0	0.5855511	0.576312	0.58967084	0.58663225	0.55340445	0.569508	0.58335614	0.575509	0.557697	0.55914396
0.0	0.5889366	0.57752365	0.588619	0.58777773	0.5527181	0.56829095	0.5851458	0.57741356	0.5584521	0.55841357
0.0	0.5921481	0.57940304	0.58891743	0.5888305	0.55548817	0.569637	0.5864602	0.58399725	0.5591652	0.56285894
0.0	0.59198	0.5799041	0.590273	0.5884252	0.55607504	0.5693766	0.58702683	0.58480734	0.5596044	0.5625032
0.0	0.58828896	0.57600313	0.58849895	0.58826375	0.5530774	0.5688579	0.58429897	0.57583964	0.55884284	0.56058365
0.0	0.5886717	0.57693034	0.5902617	0.5877879	0.55285054	0.5691688	0.58468235	0.5761042	0.55848473	0.5607325
0.0	0.5879512	0.57599515	0.5903525	0.5881708	0.5527246	0.5688615	0.5835645	0.5751227	0.558936	0.56053674
0.0	0.5885721	0.5765692	0.5888054	0.58744454	0.55228627	0.56873226	0.5847644	0.5766688	0.5585959	0.5600757
0.0	0.5881897	0.577145	0.59024656	0.5879488	0.5520216	0.56864965	0.58489686	0.5756067	0.55832124	0.5593112
0.0	0.58762485	0.57578903	0.5902952	0.58799183	0.55326945	0.56870914	0.5842044	0.5765677	0.55753416	0.5581443
0.0	0.5895207	0.57611144	0.58887064	0.5855656	0.55458206	0.5675851	0.58405095	0.57698226	0.55771947	0.5597931
0.0	0.58847016	0.5753683	0.5888207	0.58787054	0.5523812	0.56978744	0.58517206	0.57583046	0.5587668	0.56072754
0.0	0.5887213	0.5766613	0.590776	0.5876533	0.5510228	0.56895584	0.5832734	0.574958	0.5579759	0.5607075
0.0	0.5873412	0.5755913	0.5886735	0.58796465	0.55227894	0.56888366	0.58352196	0.5760607	0.5585043	0.56083304
0.0	0.5889634	0.57712173	0.5896154	0.5875045	0.55148846	0.5696635	0.5844046	0.5757427	0.5578528	0.5612915
0.0	0.58885163	0.57655114	0.5896751	0.5880766	0.5534979	0.5698276	0.58597606	0.5778494	0.55885047	0.56007254
0.0	0.58590865	0.5763164	0.58962876	0.5871205	0.55167145	0.56963974	0.58425266	0.57716066	0.5584906	0.5610131
0.0	0.58840066	0.57708395	0.5890588	0.5882476	0.5533798	0.569593	0.5846718	0.57692057	0.5584394	0.5608428
0.0	0.5884054	0.57680273	0.59000987	0.58823633	0.552761	0.5695696	0.5819914	0.5760524	0.5587425	0.5609583
0.0	0.5925448	0.5804518	0.5894718	0.58579	0.55780447	0.5690675	0.5880097	0.5856	0.5596042	0.5643416
0.0	0.59151816	0.57928926	0.5891379	0.5854505	0.5564115	0.5685801	0.5866135	0.58376455	0.5590503	0.56312156
0.0	0.58838296	0.5748278	0.5882176	0.58621573	0.5539493	0.56648445	0.5844557	0.57589453	0.5572673	0.55983984
0.0	0.58828336	0.5757033	0.5889175	0.58700657	0.5538679	0.56823885	0.5844633	0.57575774	0.5577717	0.55995756
0.0	0.5884217	0.5756741	0.5889841	0.5868504	0.55347526	0.5681285	0.5837166	0.5754422	0.5577111	0.5600504
0.0	0.58847106	0.57705235	0.5888058	0.58336484	0.55300343	0.56843144	0.5838738	0.5768658	0.55891526	0.5599354
0.0	0.58869857	0.57648915	0.5907313	0.58564687	0.5539544	0.56989795	0.5838703	0.5759807	0.5586056	0.56065303
0.0	0.5890773	0.5769718	0.58906513	0.58666563	0.5531739	0.5686477	0.584867	0.5763183	0.55772483	0.5606379
0.0	0.58747846	0.5768784	0.59028095	0.5880699	0.55351686	0.5685136	0.5841966	0.57727104	0.5585209	0.56063175
0.0	0.58825815	0.57455426	0.58898854	0.5880574	0.5539918	0.5679245	0.5845124	0.57575136	0.5577325	0.5609226
0.0	0.5920299	0.58028543	0.590017	0.5874484	0.5564474	0.56926346	0.5863853	0.5834665	0.55899507	0.5617437
0.0	0.5869269	0.57702166	0.59054804	0.58704233	0.5517505	0.56922823	0.58448076	0.57517946	0.55766326	0.5595516
0.0	0.5884676	0.57581544	0.5898802	0.5879799	0.552744	0.5692204	0.5844728	0.57517725	0.55766404	0.56075627
0.0	0.5877981	0.5761799	0.5887421	0.5868947	0.55324256	0.56859994	0.58309656	0.57569766	0.5583808	0.559706
0.0	0.5872318	0.57550365	0.58909553	0.5882103	0.55459315	0.5699888	0.5837904	0.57598567	0.5588582	0.5605488
0.0	0.58792025	0.57675993	0.59011996	0.5877315	0.55125207	0.5694527	0.5851771	0.5767161	0.5584843	0.5593556
0.0	0.5879081	0.57684135	0.5903609	0.5881802	0.55296785	0.56968904	0.5849412	0.5763923	0.5585333	0.56055313
0.0	0.5884002	0.57655483	0.589588	0.5875492	0.55300057	0.5698776	0.5849789	0.57533664	0.5579025	0.560689
0.0	0.5885621	0.57629704	0.5902229	0.58744395	0.5507635	0.5686461	0.58561254	0.57519126	0.557586	0.55999196
0.0	0.59351796	0.57970303	0.59015924	0.5877353	0.5587609	0.5702116	0.58790624	0.5860326	0.55964273	0.56427217
0.0	0.58768606	0.57582355	0.5893416	0.587093	0.5516893	0.5682617	0.5838355	0.57651836	0.5579292	0.5588414
0.0	0.58852464	0.57680917	0.58902305	0.58824974	0.55253434	0.5693432	0.5846831	0.57477903	0.55868596	0.5610672
0.0	0.5890197	0.5764744	0.5897915	0.58779377	0.55304736	0.5698027	0.5857287	0.5755456	0.55838	0.56100583
0.0	0.58872694	0.5768321	0.58997494	0.58731633	0.55354506	0.5697444	0.5847927	0.57620746	0.5582336	0.55920357
0.0	0.5884234	0.5767989	0.5906254	0.5867543	0.5536393	0.5700201	0.5837186	0.5750112	0.55848664	0.5603229
0.0	0.5878656	0.5770733	0.5887327	0.5868786	0.55402255	0.56585115	0.5842153	0.5783435	0.5575066	0.55893016
0.0	0.5883673	0.57698727	0.5887858	0.58762425	0.5544919	0.5681685	0.58392507	0.5773257	0.5576862	0.5602622
0.0	0.58893234	0.5769701	0.5888051	0.58656317	0.5542447	0.5681836	0.5843332	0.5775483	0.55864954	0.5576362
0.0	0.59259343	0.57976055	0.59019095	0.58623254	0.5577391	0.5703697	0.5869626	0.5831144	0.55914855	0.5619146
0.0	0.59259343	0.57976055	0.59019095	0.58623254	0.5577391	0.5703697	0.5869626	0.5831144	0.55914855	0.5619146
0.0	0.58696854	0.5769494	0.5883915	0.58692205	0.55194384	0.5682113	0.5822709	0.5760521	0.55750906	0.55929685
0.0	0.00015794177	7.700102e-05	6.7692556e-05	8.051737e-05	5.466836e-05	9.462481e-05	5.4155546e-05	3.388254e-05	0.00015023397	9.5964955e-05
0.0	0.00024635848	5.088828e-05	0.00013009657	4.3479333e-05	0.00015030333	1.8383329e-05	0.00011994143	8.2828075e-05	0.00020512557	0.00016656636
0.0	0.58784384	0.57570374	0.5892166	0.5852934	0.55282253	0.5676294	0.5822828	0.57611555	0.5581856	0.5595722
0.0	0.5865709	0.5759813	0.5892912	0.5868572	0.5526473	0.5684337	0.58366466	0.5764549	0.5577875	0.5598117
0.0	0.5930303	0.5788046	0.59071267	0.58780193	0.5586138	0.5692672	0.58728564	0.5855054	0.55978864	0.5633857
0.0	0.5934092	0.58015996	0.5894167	0.58835876	0.55931777	0.5699677	0.5866741	0.58618915	0.5597697	0.56353146
0.0	0.59327775	0.5803277	0.5905005	0.58804727	0.55921525	0.56987506	0.58773535	0.5851781	0.5598774	0.56215537
0.0	0.5885004	0.57672405	0.5878675	0.58695287	0.55350417	0.5683262	0.58438736	0.5768568	0.5570789	0.5607175
0.0	0.5878699	0.577055	0.58906686	0.5850673	0.55186963	0.56715727	0.5827418	0.57614416	0.55810744	0.55867666
0.0	0.5881613	0.57646406	0.58966386	0.5868121	0.55262274	0.5684434	0.5842099	0.57633203	0.5578704	0.5595058
0.0	0.58722293	0.5764271	0.5894751	0.5861449	0.5526705	0.56923985	0.58319086	0.5760931	0.5586724	0.55920875
0.0	0.58656675	0.57666993	0.5882359	0.58695686	0.5518438	0.5679852	0.5825309	0.57636493	0.55774534	0.55964595
0.0	0.58913594	0.5765577	0.59034103	0.58549714	0.5520515	0.5681872	0.5841697	0.57637006	0.5583663	0.561623
0.0	0.58767724	0.5759554	0.5903282	0.5867579	0.5520006	0.5697577	0.58236766	0.57614964	0.5584612	0.56089044
0.0	0.592	0.58025104	0.589707	0.58869797	0.5592831	0.5697784	0.58819103	0.5864345	0.5599354	0.56350636
0.0	0.592	0.58025104	0.589707	0.58869797	0.5592831	0.5697784	0.58819103	0.5864345	0.5599354	0.56350636
0.0	0.5879266	0.5770251	0.58724	0.5860077	0.5516394	0.5682055	0.58372	0.5765482	0.558475	0.5598329
0.0	0.58746934	0.5769767	0.58666927	0.5846133	0.5521309	0.56805223	0.5823065	0.57551265	0.55739397	0.5597203
0.0	0.588512	0.5772258	0.58975786	0.5879533	0.55306965	0.5697082	0.5861088	0.57404345	0.55765384	0.5610414
0.0	0.5885327	0.5770899	0.5887265	0.5850557	0.5534342	0.56888616	0.5849825	0.5772489	0.55762506	0.56099415
0.0	0.58933157	0.5774923	0.58972335	0.58683246	0.55499727	0.5672832	0.5857919	0.57779676	0.55804044	0.55925006
0.0	0.008770627	0.011340192	0.004361187	0.006835068	0.008565398	0.0060565746	0.0065983115	0.007430047	0.008700162	0.007432959
0.0	0.006303516	0.015686678	0.013050877	0.008168058	0.010416107	0.008127442	0.0049104826	0.007660287	0.017082931	0.012858161
0.0	0.010608259	0.01477443	0.005870596	0.009227295	0.009184763	0.0074231997	0.006008655	0.016195076	0.014477214	0.0070620766
0.0	0.58744174	0.5768419	0.58972555	0.58630705	0.55340034	0.56847924	0.582615	0.57563806	0.55780053	0.5585623
0.0	0.58826464	0.5763636	0.5896839	0.5876667	0.5537114	0.5681676	0.5836675	0.5780914	0.55833656	0.5583575
0.0	0.5913121	0.5801731	0.5901411	0.5879967	0.55676174	0.56978166	0.5876839	0.5848291	0.5597932	0.5626107
0.0	0.5872367	0.57739055	0.58783215	0.5875212	0.55174273	0.5678182	0.58219284	0.576823	0.556936	0.55966294
0.0	0.58883446	0.576381	0.5900801	0.5872027	0.5532115	0.5695265	0.58505166	0.5773763	0.5575215	0.55813086
0.0	0.5896339	0.57760036	0.5906064	0.588341	0.5537432	0.56999844	0.5851914	0.5780568	0.55814725	0.56028706
0.0	0.59228814	0.5795183	0.5900667	0.58782464	0.5577113	0.56826186	0.58738256	0.58284545	0.55885625	0.56078607
0.0	0.5868103	0.5761898	0.5896437	0.5867724	0.5548525	0.568007	0.584162	0.575308	0.55778235	0.5574352
0.0	0.58817756	0.5752416	0.5894812	0.5868988	0.5549092	0.5662958	0.5834583	0.573926	0.55738235	0.55912066
0.0	0.00018537646	3.554137e-05	0.00022256888	4.1448722e-05	7.996293e-05	2.0299995e-05	0.00016194016	4.9794817e-05	0.00016359912	0.00013699128
0.0	0.015686456	0.016793622	0.008368423	0.009438344	0.0066455146	0.000121402314	0.014538154	0.006156405	0.012195954	0.011979946
0.0	0.00018481504	3.529474e-05	0.00022242145	4.1311832e-05	7.8787e-05	2.0330934e-05	0.00016116332	4.8908405e-05	0.00016365138	0.00013676587
0.0	0.015693747	0.016772157	0.008377363	0.00942157	0.0066376217	0.000121373836	0.0145037165	0.006159609	0.012191549	0.011967068
0.0	0.5881693	0.5759095	0.5887626	0.58606845	0.5535541	0.56683546	0.5842549	0.5768487	0.5583639	0.5579569
0.0	0.5894631	0.5775488	0.5890397	0.58779675	0.5537484	0.5681224	0.58590966	0.57742673	0.55784315	0.5590475
0.0	0.58874184	0.57687694	0.59046096	0.58782923	0.5519522	0.5687324	0.58458	0.57680273	0.55709755	0.55940044
0.0	0.5884095	0.57669646	0.5904202	0.5866868	0.5520191	0.56825686	0.5837699	0.5750455	0.5571598	0.55943847
0.0	0.5910261	0.5800952	0.58967614	0.5873161	0.5553954	0.5698993	0.5868197	0.58447415	0.55885226	0.56298375
0.0	0.5878385	0.5762803	0.58852327	0.5870108	0.5533489	0.56629324	0.5844204	0.5754928	0.5582498	0.5599838
0.0	0.59196883	0.57793665	0.59000814	0.5886512	0.5556753	0.56774014	0.5867683	0.58477736	0.55935943	0.5636893
0.0	0.58600795	0.5757432	0.58912724	0.58650655	0.55292726	0.56652707	0.5828574	0.5765072	0.5576462	0.55927104
0.0	0.58504945	0.57610893	0.58863336	0.5843661	0.55293053	0.56703573	0.5814351	0.5735745	0.5579717	0.5600401
0.0	0.5887077	0.5769698	0.58801204	0.5872929	0.5530368	0.56819665	0.5836183	0.575967	0.55857027	0.5606809
0.0	0.5889013	0.5760325	0.5902736	0.58816046	0.55319554	0.569026	0.58447474	0.57645017	0.5587098	0.5610016
0.0	0.5941349	0.5804659	0.5886538	0.5887756	0.559463	0.5693224	0.5879455	0.5854844	0.55965066	0.5638165
0.0	0.5941349	0.5804659	0.5886538	0.5887756	0.559463	0.5693224	0.5879455	0.5854844	0.55965066	0.5638165
0.0	0.5875046	0.5764606	0.5901265	0.5883259	0.55222434	0.5693044	0.5822658	0.57585275	0.5586961	0.5609572
0.0	0.59358615	0.5805884	0.59034127	0.5886	0.55882376	0.56885105	0.5861462	0.58513415	0.55952954	0.5627301
0.0	0.59358615	0.5805884	0.59034127	0.5886	0.55882376	0.56885105	0.5861462	0.58513415	0.55952954	0.5627301
0.0	0.5911428	0.57936627	0.5891737	0.58836454	0.5559537	0.56876266	0.5846441	0.58416057	0.55911237	0.5618934
0.0	0.58614063	0.5763101	0.58917534	0.5880372	0.55263555	0.56973803	0.58510524	0.57554656	0.55767876	0.5593866
0.0	0.5877551	0.5756179	0.5892162	0.5875507	0.5527762	0.5697256	0.58545214	0.5763313	0.55800635	0.55879736
0.0	0.59207237	0.5802935	0.5897406	0.5893513	0.55984014	0.57035595	0.5884741	0.5859435	0.5596075	0.5633104
0.0	0.59207237	0.5802935	0.5897406	0.5893513	0.55984014	0.57035595	0.5884741	0.5859435	0.5596075	0.5633104
0.0	0.5887364	0.57747334	0.58856523	0.5880622	0.5531833	0.56988317	0.58498675	0.5755704	0.55823576	0.56081945
0.0	0.5883557	0.5765276	0.58863837	0.58820724	0.5534377	0.5696166	0.58412427	0.5754337	0.55831885	0.56064886
0.0	0.58818316	0.5764781	0.5889986	0.5866126	0.5530319	0.5677523	0.5831603	0.5756792	0.5584571	0.56065845
0.0	0.58875877	0.57689846	0.5872059	0.58812046	0.55319464	0.5666845	0.5844133	0.5758654	0.5582655	0.56090206
0.0	0.5883709	0.5768765	0.58929425	0.58583766	0.5506804	0.5695988	0.5844094	0.5744931	0.55869293	0.55990666
0.0	0.58900726	0.5771069	0.59001344	0.58790237	0.5530685	0.56986207	0.58367467	0.57665527	0.5579251	0.5596741
0.0	0.5890456	0.5770034	0.58909035	0.5868953	0.5532071	0.5697974	0.5847015	0.57577556	0.55840105	0.5601536
0.0	0.58840394	0.5772235	0.5902763	0.5879705	0.55255353	0.56924653	0.5827703	0.5768183	0.55875766	0.55887735
0.0	0.5895944	0.57739854	0.59013814	0.5877082	0.55439717	0.56985587	0.5853386	0.5762108	0.55839694	0.56058705
0.0	0.5874491	0.57701284	0.58975345	0.58869976	0.55167747	0.5696446	0.58190066	0.5756881	0.558643	0.55984503
0.0	0.5857224	0.5757102	0.5897885	0.5879317	0.5505432	0.57009554	0.5838013	0.57566315	0.5564117	0.56014234
0.0	0.58944273	0.5769144	0.59024096	0.58845234	0.55121076	0.56903213	0.5857872	0.5760458	0.5586368	0.56026787
0.0	0.5872574	0.57672787	0.59042424	0.58796495	0.55298996	0.56988144	0.5849442	0.57648146	0.55863756	0.56112486
0.0	0.58610207	0.576241	0.5884395	0.58696365	0.5498057	0.5685576	0.5847529	0.5757758	0.55869573	0.56111526
0.0	0.58802104	0.5767248	0.5891982	0.5880916	0.55332375	0.56928366	0.58479965	0.5756916	0.55881786	0.56080115
0.0	0.5878229	0.5765007	0.5899601	0.58839935	0.5530298	0.56845194	0.5842897	0.5757976	0.5583965	0.5606219
0.0	0.5884398	0.5772074	0.59015834	0.5883164	0.5523152	0.56832063	0.58446085	0.5747722	0.5581235	0.5589587
0.0	0.5886198	0.57655853	0.59034604	0.5880506	0.55314285	0.5685628	0.5831887	0.5769673	0.5575557	0.56089115
0.0	0.58829945	0.57729477	0.5903115	0.5881804	0.5521304	0.56951505	0.585544	0.5761261	0.5585581	0.5609714
0.0	0.589091	0.57698095	0.58801585	0.5878901	0.55573106	0.5666591	0.5856068	0.57657826	0.55851465	0.56019205
0.0	0.5896357	0.5761642	0.5891653	0.5860622	0.555154	0.5676339	0.5841406	0.5768338	0.5581808	0.55968106
0.0	0.58911645	0.57668984	0.58816737	0.5877921	0.5554026	0.5670608	0.5853911	0.5772379	0.55835277	0.5601743
0.0	0.5913056	0.5795991	0.5902016	0.5889656	0.557161	0.56830674	0.58640945	0.584803	0.5593645	0.564522
0.0	0.59198564	0.58034897	0.58808076	0.5874091	0.5572039	0.56802315	0.58689755	0.5843846	0.55921847	0.5641165
0.0	0.5891432	0.57686603	0.5897066	0.587868	0.551089	0.56774503	0.58471256	0.5769118	0.55864406	0.5608149
0.0	0.58884835	0.57697195	0.58802944	0.5860863	0.5540595	0.5671063	0.5852108	0.5765923	0.5584183	0.5609341
0.0	0.5887826	0.57709444	0.5899492	0.5868157	0.5521988	0.5697727	0.5843355	0.57560134	0.5585208	0.5612165
0.0	0.58806026	0.57647496	0.5898723	0.5875184	0.55354965	0.5698976	0.5805485	0.5770817	0.5573416	0.56088763
0.0	0.58839923	0.5754374	0.5903358	0.58823305	0.5526045	0.5686281	0.5838867	0.5765059	0.5583929	0.56115717
0.0	0.5853441	0.57618654	0.59016585	0.5867177	0.55361	0.5682055	0.5825877	0.5765465	0.5572029	0.56061476
0.0	0.58801717	0.5764224	0.5867658	0.58734995	0.55269283	0.566668	0.5850659	0.5768163	0.5582144	0.56128794
0.0	0.58994937	0.58008164	0.5899597	0.5874698	0.55730474	0.569323	0.58661085	0.584137	0.55817777	0.563364
0.0	0.589898	0.57622606	0.58882946	0.5877153	0.55617535	0.5672264	0.5848288	0.576547	0.5586563	0.5607588
0.0	0.5878113	0.5763724	0.58926535	0.5876917	0.55433863	0.56904453	0.58480966	0.5777985	0.5582018	0.55903506
0.0	0.5895779	0.57608134	0.58953893	0.58776575	0.552734	0.5687427	0.5843133	0.5770875	0.55881697	0.5593436
0.0	0.58836156	0.5762663	0.5889181	0.5880898	0.55384606	0.56836766	0.583817	0.5757472	0.5575649	0.5609492
0.0	0.5878342	0.57632715	0.58958334	0.5872223	0.5532541	0.5679587	0.5829946	0.5773712	0.5577732	0.5605814
0.0	0.58730906	0.57654977	0.5889434	0.58702785	0.55387735	0.5689112	0.5840166	0.577194	0.55682874	0.5608741
0.0	0.58862734	0.57639086	0.58939177	0.585891	0.5512473	0.5670187	0.58424354	0.57580096	0.5580044	0.5602144
0.0	0.5889327	0.57648647	0.5887652	0.58764553	0.5540817	0.5689854	0.5813229	0.5775396	0.55753046	0.5599137
0.0	0.58767647	0.57595295	0.58813566	0.5862261	0.55283463	0.5682331	0.5828223	0.5765122	0.5582545	0.55993986
0.0	0.58797026	0.57581145	0.5892766	0.5876738	0.5539536	0.5677365	0.5825309	0.57594985	0.55778897	0.56027603
0.0	0.59160364	0.5802201	0.5905238	0.5881714	0.5567243	0.5699049	0.58768654	0.5846839	0.55940765	0.56312656
0.0	0.588142	0.5765095	0.5895565	0.5873133	0.5534529	0.56891924	0.58517456	0.576516	0.5579393	0.5593364
0.0	0.5875454	0.57573867	0.58929175	0.58758855	0.55119836	0.56882685	0.5822254	0.5763358	0.5579118	0.55964774
0.0	0.5864116	0.5761114	0.5898353	0.58771485	0.5518428	0.5679475	0.5838279	0.5755535	0.5584624	0.55983293
0.0	0.58733654	0.57704496	0.5897688	0.58558017	0.55285394	0.5685663	0.5846062	0.5758714	0.55773824	0.5597135
0.0	0.58745664	0.5765927	0.5902078	0.58706033	0.5530107	0.5680215	0.58474255	0.57624555	0.5578269	0.5594338
0.0	0.5867801	0.5768268	0.58918893	0.58722126	0.5515872	0.56873745	0.58440113	0.5760995	0.5578716	0.55933064
0.0	0.5876426	0.5760191	0.5893373	0.58658576	0.55251855	0.5693312	0.5848739	0.57739097	0.55785054	0.5595905
0.0	0.58716244	0.57678115	0.5893316	0.5872256	0.5520251	0.56829405	0.5823345	0.5769662	0.55768204	0.55959463
0.0	0.5872659	0.5768277	0.5900248	0.5879336	0.5530884	0.56775105	0.5846335	0.5763652	0.5570986	0.5599117
0.0	0.5873769	0.5773118	0.58762795	0.58643836	0.553212	0.5685285	0.5850628	0.5774045	0.5582094	0.5601577
0.0	0.58712566	0.57708937	0.58969384	0.58570516	0.553235	0.5685511	0.5852719	0.5767473	0.5567213	0.55985665
0.0	0.5872733	0.57658046	0.5894106	0.5873439	0.5504426	0.56810683	0.584047	0.5753822	0.5576527	0.5588489
0.0	0.5873628	0.5766813	0.5894547	0.5866047	0.55232996	0.5690634	0.585822	0.5762204	0.55821574	0.55952907
0.0	0.5875409	0.5769721	0.5893603	0.5861665	0.5520799	0.5684688	0.5841851	0.5766479	0.5582136	0.5593274
0.0	0.591833	0.58017135	0.5900088	0.58832145	0.5564986	0.56958115	0.5863617	0.5833824	0.5594822	0.56201434
0.0	0.011762091	0.012647812	0.009078806	0.0058617727	0.0067788432	0.0052248347	0.008740041	0.0054114587	0.013358812	0.007840992
0.0	0.00816323	0.007950189	0.0051282616	0.0062352023	0.004836026	0.0029729428	0.0041874545	0.0086655505	0.008518501	0.011494976
0.0	0.007677411	0.010760558	0.0071225916	0.0069502788	0.008365179	0.002559748	0.0057164757	0.008324012	0.0064374744	0.009124577
0.0	0.587188	0.5766006	0.58949405	0.58636	0.55135626	0.5691826	0.58431685	0.5753048	0.5581996	0.55963707
0.0	0.5872358	0.5763191	0.5898693	0.5861922	0.5518602	0.5678126	0.5853393	0.57692754	0.5585667	0.55954933
0.0	0.58604586	0.57613206	0.58957934	0.58699983	0.5517559	0.5672842	0.58410484	0.57739556	0.555966	0.5605709
0.0	0.5863958	0.5769953	0.5898239	0.58654416	0.5532526	0.5693697	0.583776	0.5776773	0.5580548	0.55936944
0.0	0.58853894	0.57608163	0.5889933	0.5874257	0.5533123	0.5681316	0.58542037	0.5772317	0.55827993	0.5584859
0.0	0.58720636	0.5772775	0.5892333	0.58781326	0.55201113	0.5693064	0.58327496	0.57727873	0.558113	0.5586477
0.0	0.5870063	0.57655114	0.589532	0.5861981	0.5517032	0.5681093	0.58530545	0.5756471	0.5576715	0.55975235
0.0	0.5874108	0.577238	0.58844876	0.5876605	0.5527704	0.56780785	0.58449185	0.576021	0.55781573	0.55898505
0.0	0.5919977	0.5795998	0.5898316	0.5874321	0.55569696	0.5689233	0.58721304	0.5838756	0.5593127	0.56347144
0.0	0.5859561	0.57721317	0.5889651	0.58729357	0.55230767	0.56798565	0.5850297	0.5759507	0.5570643	0.5594478
0.0	0.5857001	0.5769368	0.58993006	0.58672595	0.55186474	0.5684624	0.58519244	0.57554406	0.5575224	0.5595955
0.0	0.58563393	0.5768341	0.58795655	0.58718723	0.55202395	0.5676306	0.58436364	0.57524234	0.55755365	0.55980873
0.0	0.58635145	0.57644933	0.5900601	0.587544	0.5510607	0.5679597	0.5848877	0.57613957	0.557722	0.5583996
0.0	0.58584625	0.57548434	0.5898579	0.58479065	0.551306	0.56755435	0.58510983	0.5767719	0.5572702	0.5595358
0.0	0.5897343	0.57998496	0.5903379	0.5871889	0.55679035	0.5686658	0.58649737	0.58445495	0.5566315	0.56412345
0.0	0.5915547	0.5806757	0.5900967	0.58697975	0.5567199	0.5703514	0.5865293	0.5849148	0.5593008	0.56428367
0.0	0.58885795	0.5798715	0.5897823	0.5876554	0.5564588	0.5695383	0.5865145	0.5834485	0.5585036	0.56293714
0.0	0.5915019	0.5793913	0.5902986	0.58814687	0.5553078	0.56894493	0.5869476	0.5841466	0.55951065	0.563584
0.0	0.5912629	0.58056384	0.5902984	0.5870217	0.55779064	0.5697972	0.587568	0.58520496	0.5591757	0.5635434
0.0	0.59189016	0.5799087	0.5905156	0.5884475	0.5552456	0.5701344	0.5855489	0.5841231	0.55833364	0.5626469
0.0	0.5879953	0.5767391	0.5891062	0.58711135	0.5516092	0.5680643	0.5832379	0.5759084	0.55729526	0.5594494
0.0	0.5875596	0.5755524	0.5885867	0.58641696	0.5504033	0.5677088	0.5838536	0.5750182	0.5577207	0.5581489
0.0	0.012629777	0.009067634	0.0075014904	0.009098707	0.00499448	0.0050476813	0.005675672	0.006133463	0.006738718	0.008363234
0.0	0.012699047	0.0090818275	0.007510631	0.009049374	0.0049871844	0.005043435	0.0056742355	0.0061142156	0.006771556	0.008386463
0.0	0.012673431	0.009046672	0.0075017433	0.009073643	0.0049799182	0.005021462	0.005662684	0.0061183777	0.0067424728	0.00838293
0.0	0.0126976725	0.009055833	0.00750766	0.009090749	0.0049921107	0.005040808	0.0056508025	0.0060901255	0.0067380993	0.00837193
0.0	0.012714733	0.009069382	0.0075066863	0.009080029	0.0049869763	0.00502724	0.005663704	0.0060776747	0.006744364	0.008379276
0.0	0.012708257	0.009042325	0.007479416	0.009109186	0.0049706977	0.00504149	0.0056809783	0.0060951207	0.00677053	0.00837577
0.0	0.009842962	0.011559741	0.0075693848	0.008737207	0.007082763	0.0048293644	0.011179527	0.005060949	0.0073153195	0.009082934
0.0	0.009842637	0.0115877725	0.0075986385	0.008732339	0.007110597	0.0048435405	0.011212003	0.0050539956	0.007343518	0.009102009
0.0	0.009843315	0.011547961	0.0075927624	0.008743325	0.007096804	0.004826544	0.01119975	0.0050846688	0.0073603643	0.009053775
0.0	0.009839984	0.011557266	0.0075762304	0.008744442	0.0071258973	0.004843339	0.011154392	0.00506884	0.0073140906	0.009072319
0.0	0.009881414	0.011567136	0.0075968443	0.008730713	0.007104729	0.004840402	0.011211876	0.0050833905	0.0073246295	0.009080024
0.0	0.009870904	0.011563005	0.007609938	0.00876882	0.007120043	0.0048564035	0.011172736	0.0050792005	0.007360218	0.009100138
0.0	0.010373486	0.009911953	0.006388097	0.009187763	0.003968221	0.0047010174	0.009477741	0.0066383923	0.008267996	0.009463767
0.0	0.0103540355	0.00992713	0.0064079217	0.009163512	0.0039774235	0.004695715	0.009477625	0.006657008	0.008301457	0.009483518
0.0	0.010373423	0.0099256495	0.006400828	0.009223474	0.0039862134	0.0046938923	0.009481324	0.0066414303	0.008311273	0.009477303
0.0	0.010379269	0.00990581	0.006394401	0.009154308	0.0039678575	0.004701763	0.009458413	0.0066459742	0.008290692	0.009474604
0.0	0.010401774	0.009922004	0.0063973013	0.0091557	0.003980001	0.0046913535	0.009509964	0.0066312705	0.008302871	0.009486995
0.0	0.010393777	0.009921095	0.0064048436	0.009226284	0.003985388	0.0047107507	0.009516605	0.006642554	0.008321789	0.009491158
0.0	0.0075977645	0.010228457	0.021538625	0.012185451	0.012630199	0.0041625877	0.004300184	0.004320003	0.009021819	0.0075610797
0.0	0.007589187	0.010265075	0.021589532	0.012148881	0.012629818	0.0041739433	0.004325715	0.0043147025	0.00907815	0.007565983
0.0	0.0075838817	0.010226464	0.021575699	0.012213671	0.012632666	0.004156767	0.004301969	0.004327804	0.009031684	0.0075561036
0.0	0.007587378	0.0101881875	0.02152224	0.0121977925	0.012678696	0.0041566347	0.004289898	0.0043119416	0.009027798	0.0075430167
0.0	0.007595719	0.010259757	0.021555886	0.0121714715	0.0126632685	0.0041615325	0.004315784	0.0043218946	0.009044158	0.007561409
0.0	0.0075998395	0.010231687	0.021504464	0.012223576	0.012677447	0.0041716527	0.0043155607	0.004320631	0.009072126	0.0075749825
0.0	0.007848838	0.01248074	0.014237081	0.011227148	0.0028438694	0.0032676978	0.006729418	0.0051012384	0.009171291	0.013841104
0.0	0.007848928	0.012498218	0.014252227	0.01120593	0.002851814	0.003267608	0.006763505	0.0051063355	0.009236302	0.013827501
0.0	0.007849789	0.012451976	0.014230497	0.011232474	0.0028434854	0.0032502385	0.0067436285	0.0051221903	0.009216691	0.013815249
0.0	0.007856484	0.012451236	0.014229426	0.011240803	0.0028459488	0.0032618898	0.006731879	0.0051131514	0.009220925	0.013814236
0.0	0.007867772	0.012486366	0.014226611	0.011227689	0.0028471234	0.0032542015	0.0067484146	0.00511174	0.009192157	0.013840095
0.0	0.00787608	0.012472627	0.014208373	0.011265266	0.0028436126	0.0032696521	0.0067616473	0.005113783	0.009253301	0.013848987
0.0	0.009588251	0.0097406665	0.008905734	0.0068527963	0.0062082605	0.0035300276	0.004760271	0.008920211	0.010328304	0.0073728124
0.0	0.009568252	0.009755031	0.00890852	0.0068163094	0.006209626	0.0035287864	0.004763263	0.00889431	0.010359946	0.007400418
0.0	0.009573943	0.009720619	0.008914799	0.0068320613	0.0062065343	0.0035268804	0.0047468394	0.008904904	0.010364669	0.0073744766
0.0	0.009554534	0.00969726	0.008879371	0.006828882	0.0062013157	0.0035297307	0.0047306763	0.008857727	0.010347442	0.007369553
0.0	0.009594026	0.009696478	0.008911304	0.0068250117	0.006207493	0.0035218485	0.0047600428	0.008913848	0.010331872	0.0073843263
0.0	0.009584217	0.0097295735	0.008885983	0.006850263	0.0061975583	0.003534527	0.00476395	0.008917012	0.010347447	0.0073902886
0.0	0.00952932	0.007974377	0.010600323	0.00702436	0.0036327234	0.007949338	0.004682287	0.009716149	0.009913735	0.013775903
0.0	0.009499119	0.008002707	0.010635197	0.0069777346	0.003622231	0.00792826	0.0046912176	0.009699673	0.0099369865	0.01377979
0.0	0.009514942	0.00797093	0.01064	0.0070145554	0.0036239056	0.007918218	0.004681334	0.00972128	0.009927112	0.013763334
0.0	0.00952757	0.007965313	0.01062795	0.007007743	0.003625983	0.007909477	0.0046767723	0.009705707	0.009916507	0.01378447
0.0	0.009538276	0.00799759	0.010603374	0.007005095	0.003648314	0.0079302285	0.004676757	0.00972724	0.009922655	0.013784367
0.0	0.009524766	0.007985618	0.010621188	0.0070010633	0.0036270837	0.007958685	0.004700919	0.00971698	0.009939609	0.01378714
0.0	0.01479868	0.013294745	0.013095702	0.010937003	0.0073485738	0.008693413	0.006077917	0.0127176605	0.013529253	0.008421159
0.0	0.014799333	0.0133002745	0.013101675	0.010938669	0.0073367604	0.008683761	0.0060961056	0.0127763115	0.01349175	0.008423533
0.0	0.014792076	0.013327806	0.013138732	0.010946317	0.007343807	0.008678246	0.0060746977	0.012776966	0.013502093	0.008425263
0.0	0.015075813	0.0071563045	0.012199464	0.0127227735	0.008533508	0.0064380993	0.010506844	0.021191666	0.011280599	0.00733482
0.0	0.015094844	0.0071516167	0.012209582	0.01273492	0.008581655	0.006440998	0.010512368	0.021225836	0.011299633	0.0073504243
0.0	0.015064093	0.0071437526	0.012201533	0.012717707	0.0085251285	0.006432398	0.0105364565	0.021183418	0.011269086	0.007357226
0.0	0.01508575	0.0071469904	0.012185623	0.012706505	0.00851177	0.006450006	0.010502749	0.0212318	0.011308214	0.0073409253
0.0	0.015073831	0.0071442095	0.012180574	0.0127500305	0.008591486	0.006430783	0.010452201	0.021173049	0.011290729	0.0073503344
0.0	0.015086339	0.007138161	0.012215271	0.012707145	0.008543454	0.0064292965	0.010533579	0.021313924	0.011267651	0.007351827
0.0	0.015127403	0.0071506696	0.012199912	0.012719792	0.00855207	0.006424501	0.010492953	0.021235012	0.011286275	0.0073541417
0.0	0.015067611	0.0071712574	0.012192812	0.012721271	0.008516322	0.0064333705	0.010534075	0.021167535	0.011245955	0.0073322193
0.0	0.010366356	0.009284635	0.008125224	0.008388958	0.0049640373	0.004587699	0.00532522	0.006301157	0.0070874663	0.00910539
0.0	0.010423098	0.00927958	0.008142197	0.0083923815	0.004956412	0.0045920433	0.0053352965	0.0063341153	0.007078503	0.009103287
0.0	0.010370648	0.009299239	0.008115887	0.008377585	0.004957	0.004612923	0.0053230803	0.006335835	0.007047913	0.009099614
0.0	0.010985886	0.011338845	0.007041545	0.0086633265	0.0048186667	0.005510455	0.006702292	0.0065661776	0.0079881195	0.008177654
0.0	0.01095596	0.008875339	0.007070333	0.00800505	0.0038469394	0.004490972	0.005700024	0.005612338	0.0070719705	0.007660715
0.0	0.01096756	0.008860163	0.0070313876	0.007997231	0.0038557134	0.004492895	0.0056906915	0.0056386217	0.007039536	0.0076689254
0.0	0.010903304	0.008862681	0.007032689	0.007996935	0.0038404947	0.004485482	0.005705469	0.005611965	0.007032503	0.007669964
0.0	0.010925115	0.008853897	0.007061317	0.008008845	0.003854501	0.0045000864	0.0056953123	0.005618944	0.0070873797	0.007662546
0.0	0.010975684	0.008853609	0.0070601874	0.007991805	0.0038505704	0.0044858735	0.0056903516	0.005618915	0.0070681437	0.007668904
0.0	0.0109132035	0.008860427	0.0070365933	0.008011922	0.0038570196	0.004486135	0.0056855455	0.005605976	0.0070745624	0.007661613
0.0	0.010952034	0.008853998	0.0070608826	0.007993925	0.0038378104	0.0044720597	0.005705991	0.005631512	0.0070401654	0.007659993
0.0	0.010944418	0.00888325	0.0070516816	0.008003452	0.0038319558	0.004480406	0.005699002	0.005615852	0.00705295	0.0076758456
0.0	0.010957954	0.0088492455	0.0070651798	0.0080188755	0.0038404271	0.00447227	0.005709317	0.0056155697	0.0070996853	0.0076542543
0.0	0.010942136	0.008877235	0.0070517715	0.00797929	0.0038367566	0.0044956924	0.00568927	0.0056192772	0.007047373	0.007666716
0.0	0.012917069	0.008857878	0.0077875624	0.008375676	0.004714499	0.004464939	0.0059700888	0.008928865	0.007095817	0.00867339
0.0	0.012961037	0.008852696	0.007808741	0.008357331	0.004715927	0.0044627097	0.005976694	0.008941943	0.007110214	0.008677905
0.0	0.01291759	0.008869397	0.007792222	0.008356901	0.0047089537	0.004453322	0.0059745307	0.008917358	0.0070820493	0.00867453
0.0	0.010323796	0.00967917	0.0071699475	0.008128257	0.004600936	0.004306978	0.006209058	0.006675296	0.0072423946	0.009217179
0.0	0.010353773	0.009692037	0.007186197	0.00814794	0.004618216	0.0043065897	0.0062324754	0.006681755	0.007283266	0.009248755
0.0	0.010340862	0.009707922	0.007158914	0.008134117	0.0046028234	0.004303423	0.0062239934	0.0066665336	0.0072172116	0.009243959
0.0	0.0103442	0.009706923	0.0071595954	0.008138123	0.0046163835	0.0043025673	0.0062323543	0.006650437	0.0072191153	0.009236345
0.0	0.010332604	0.0109332325	0.008162261	0.008378678	0.004729626	0.004745954	0.0063381167	0.0073869796	0.0066542616	0.0085547585
0.0	0.01033927	0.010950427	0.008190954	0.008400166	0.004739616	0.00473356	0.006322088	0.0073813107	0.0066541517	0.008570692
0.0	0.010378975	0.010937405	0.008164894	0.008379839	0.004735486	0.004732347	0.0063377926	0.007378024	0.0066330954	0.00855078
0.0	0.0062101525	0.008828729	0.010656839	0.011095806	0.0056828586	0.006192224	0.0076504806	0.0072301864	0.012789773	0.0070232255
0.0	0.0062143505	0.008810367	0.010613981	0.011094451	0.0057007507	0.006192365	0.007642521	0.007220363	0.012785914	0.007006711
0.0	0.006213824	0.008836428	0.0106693795	0.011087527	0.0056958175	0.0061564487	0.0076239444	0.007206471	0.012759673	0.007021503
0.0	0.00814222	0.008040022	0.011418528	0.010690878	0.005938966	0.009156302	0.015346178	0.013527077	0.00967234	0.0070333285
0.0	0.00929772	0.014804034	0.012504475	0.008793108	0.0067354096	0.00978656	0.010713237	0.009415315	0.011652324	0.010455782
0.0	0.010616579	0.007983243	0.013441767	0.009488344	0.007216522	0.0052264165	0.00999201	0.016898578	0.011620424	0.008111424
0.0	0.010594789	0.007980418	0.013438663	0.009471334	0.007224684	0.005235406	0.009996247	0.016903397	0.011626345	0.008122649
0.0	0.0105579235	0.007939895	0.013450667	0.009469575	0.007200217	0.005218672	0.009962657	0.016868502	0.011551946	0.00813733
0.0	0.010597993	0.007970976	0.013438473	0.009482475	0.0072002	0.005234974	0.009984947	0.01690269	0.011621299	0.008097885
0.0	0.0106521845	0.007956005	0.013444917	0.009480822	0.0071855136	0.005206144	0.0099877855	0.016907468	0.011657609	0.008103762
0.0	0.010609869	0.007949196	0.013445688	0.0094613405	0.007197086	0.005216326	0.009999182	0.016926233	0.0115964385	0.008100222
0.0	0.010624255	0.007972898	0.013417791	0.009473029	0.0072254296	0.005224399	0.009990496	0.016907398	0.011612168	0.0081366915
0.0	0.010570134	0.007969738	0.013464037	0.0094670355	0.007190414	0.005213714	0.009964237	0.01693019	0.011646422	0.008132098
0.0	0.01062642	0.007983005	0.013412938	0.009476313	0.007205605	0.0052185655	0.009991708	0.016919829	0.011603475	0.0080978
0.0	0.00915439	0.007905066	0.011570425	0.007811486	0.0061296043	0.0061848867	0.007909933	0.006224846	0.009316049	0.008738108
0.0	0.009110942	0.007902969	0.011575901	0.007828156	0.0061253933	0.0061811833	0.007900524	0.00619725	0.009256794	0.008740247
0.0	0.008741314	0.009805631	0.008400377	0.008863271	0.0058966423	0.005538972	0.008560613	0.008719883	0.007455063	0.0085069025
0.0	0.009424632	0.011098207	0.004904917	0.009749754	0.0062690796	0.007448761	0.0073626814	0.016530959	0.010533518	0.011187206
0.0	0.009377615	0.011094917	0.0049244077	0.009773879	0.0062324577	0.007457233	0.0073474953	0.016482284	0.010504603	0.011204119
0.0	0.009967921	0.013466888	0.0055548614	0.007591835	0.007576467	0.0075745666	0.004444871	0.004309492	0.010949456	0.010043907
0.0	0.009934997	0.013423682	0.005536674	0.007618354	0.0075802105	0.0075992933	0.0044539436	0.0042942734	0.010949833	0.010039608
0.0	0.009886654	0.017176652	0.0141231185	0.0140095465	0.006340745	0.0036088598	0.004463688	0.005153823	0.011111088	0.0074853376
0.0	0.009819016	0.017140305	0.014141388	0.013987708	0.006309382	0.003612713	0.004471862	0.0051217848	0.011054761	0.0074807047
0.0	0.008749093	0.009875785	0.010892814	0.008555369	0.00457988	0.0053859954	0.005800684	0.004693039	0.00892498	0.008970936
0.0	0.0103285955	0.009998248	0.0070329322	0.008633772	0.0047758366	0.0051103365	0.0060281004	0.013511318	0.0077212444	0.007747508
0.0	0.010311136	0.009988082	0.0069843223	0.008627942	0.0048132828	0.005119205	0.0060038776	0.013529896	0.007712288	0.007754796
0.0	0.010299416	0.009988364	0.00703578	0.008619047	0.004800014	0.005114081	0.0060180402	0.013503375	0.0077285143	0.007750739
0.0	0.01031652	0.009984909	0.007030089	0.0086404355	0.0047878274	0.0051220446	0.006009469	0.013554388	0.0077165696	0.007725472
0.0	0.010313813	0.0100058075	0.0070278696	0.008637573	0.0047941934	0.005111869	0.0060093636	0.013525778	0.00769426	0.0077490774
0.0	0.010312616	0.010007054	0.0070087453	0.008642057	0.0047910865	0.0051192823	0.0060220687	0.013539426	0.0077022994	0.0077507976
0.0	0.011081567	0.008940629	0.008267594	0.008188193	0.004039804	0.0047439053	0.0052366126	0.006109401	0.010108382	0.009204986
0.0	0.011117383	0.008945979	0.008260437	0.00817878	0.0040357406	0.004733335	0.005220507	0.0061400123	0.010096356	0.009221256
0.0	0.011099213	0.008961758	0.0082649	0.00818741	0.004043464	0.0047355285	0.0052178977	0.0061310623	0.010088715	0.009202151
0.0	0.010173325	0.008935653	0.00821047	0.007231004	0.0051601715	0.0054668393	0.005642417	0.008720204	0.007396965	0.009603591
0.0	0.011068898	0.009028215	0.0072488156	0.009466624	0.0051702834	0.0051119225	0.00646247	0.006763329	0.008297403	0.008420125
0.0	0.011094153	0.009024428	0.0072496664	0.009478712	0.0051629213	0.0051160925	0.0064716674	0.0067557315	0.008266303	0.008433935
0.0	0.011075324	0.009052706	0.0072339517	0.0094861975	0.0051655425	0.0051061925	0.006468998	0.0067547276	0.00829616	0.008445803
0.0	0.011705073	0.012667639	0.009007612	0.0058428957	0.0067197424	0.0051966696	0.008736812	0.0053215986	0.01336164	0.007820142
0.0	0.58805084	0.5773529	0.5890585	0.58675766	0.55204356	0.5671392	0.5842003	0.57606196	0.55809325	0.5590772
0.0	0.58653957	0.576494	0.589352	0.5869355	0.55141515	0.5681163	0.58427083	0.576613	0.55825305	0.5584586
0.0	0.58759606	0.5757174	0.5896736	0.58666605	0.55298895	0.56892043	0.5830356	0.57607335	0.55699265	0.55948734
0.0	0.5881469	0.5763389	0.5893541	0.58685243	0.5520048	0.5685998	0.5835434	0.57499087	0.5573608	0.5595265
0.0	0.5870064	0.57567143	0.58853847	0.5870015	0.5516827	0.56846505	0.5837912	0.57695097	0.55815256	0.55972993
0.0	0.5878822	0.57581395	0.5875108	0.58574116	0.55215627	0.56796026	0.5839761	0.57640046	0.557049	0.5577277
0.0	0.5872624	0.57570684	0.5893525	0.5861318	0.55214846	0.56665546	0.58301425	0.57376003	0.5568257	0.55867195
0.0	0.5868648	0.5754525	0.58866763	0.5863526	0.5509949	0.56611246	0.5839493	0.57638067	0.5573741	0.5594344
0.0	0.5875397	0.5771162	0.58917874	0.5858725	0.55147535	0.5690156	0.584679	0.57740855	0.5575072	0.55946976
0.0	0.58751655	0.57674766	0.5884618	0.5872803	0.5509397	0.5683038	0.5830019	0.5756617	0.5575977	0.55957717
0.0	0.58734435	0.5767633	0.5896621	0.585164	0.5514761	0.5681549	0.58486575	0.5765639	0.5577098	0.55870694
0.0	0.58808607	0.5771235	0.5894597	0.5852991	0.5503884	0.56890726	0.58191854	0.5748676	0.55712247	0.55811685
0.0	0.58683276	0.5758032	0.58926266	0.5862799	0.5530251	0.567472	0.58317935	0.57585603	0.55704236	0.55929536
0.0	0.5876825	0.5767361	0.58932096	0.5877722	0.55269444	0.5683501	0.58462983	0.57535297	0.5575463	0.5593571
0.0	0.5870238	0.5767461	0.58898693	0.58370084	0.5532607	0.5683228	0.58318543	0.5755074	0.55824226	0.55939084
0.0	0.5877485	0.57638997	0.5888357	0.5870861	0.55265963	0.5670991	0.58414495	0.57667494	0.5572826	0.55936044
0.0	0.58800125	0.57590616	0.58961624	0.5866765	0.55047816	0.5680263	0.583604	0.57662463	0.5575157	0.55973184
0.0	0.587297	0.5764179	0.5894598	0.5855213	0.5524296	0.5675154	0.5831778	0.57542735	0.5575307	0.5593176
0.0	0.5875744	0.5771548	0.5887562	0.5871906	0.5518723	0.56815594	0.5835121	0.57554173	0.5577573	0.5594241
0.0	0.5865963	0.57592225	0.5896463	0.58705676	0.5516092	0.5688149	0.5841052	0.57614857	0.5575275	0.5592397
0.0	0.5876445	0.5765487	0.58779174	0.58714575	0.55291134	0.56888324	0.58298594	0.5760418	0.55829287	0.55946875
0.0	0.58701444	0.5760207	0.58957744	0.5861454	0.5507772	0.56733245	0.58284885	0.5751783	0.5576564	0.5592626
0.0	0.58698624	0.5765345	0.5884071	0.5869392	0.5513456	0.567068	0.58411616	0.5754052	0.557298	0.5595978
0.0	0.5881881	0.5757033	0.58922786	0.58757806	0.5517285	0.56852436	0.5846662	0.5769851	0.5580409	0.55965674
0.0	0.5872986	0.5768261	0.589221	0.58663034	0.55213195	0.5681215	0.5833273	0.5743499	0.5583875	0.55975926
0.0	0.5870725	0.5765964	0.5882633	0.58756846	0.5528807	0.5689796	0.58390623	0.5756481	0.5579982	0.5594853
0.0	0.5882923	0.57695943	0.589323	0.58690286	0.5527611	0.56879985	0.58402693	0.5754638	0.5566155	0.5595966
0.0	0.5869283	0.5757973	0.588688	0.58576214	0.5505195	0.56735635	0.5834512	0.57466173	0.55770725	0.55938315
0.0	0.5876728	0.57692695	0.5892912	0.5872054	0.55321145	0.56761503	0.58296806	0.57545567	0.55790573	0.5590186
0.0	0.012474418	0.012538992	0.008882607	0.007474254	0.006112124	0.0055784225	0.0060232393	0.019637564	0.009832311	0.0073730247
0.0	0.5875124	0.5754931	0.5893028	0.5871162	0.5505754	0.5682697	0.5851982	0.57565725	0.5574014	0.5594689
0.0	0.5876444	0.5763506	0.5890773	0.5875078	0.55289906	0.5688175	0.5827959	0.5765337	0.5575281	0.5593879
0.0	0.58743143	0.5749065	0.5886863	0.5870547	0.5521559	0.5668824	0.584091	0.5759729	0.5572418	0.559425
0.0	0.5870631	0.57698023	0.5895628	0.5872857	0.55244416	0.56852263	0.58296716	0.5762001	0.5574363	0.5594785
0.0	0.5872202	0.5764966	0.58825177	0.5871906	0.55241483	0.5684746	0.5842154	0.57596207	0.55765766	0.5592627
0.0	0.58825105	0.577746	0.58896625	0.586246	0.55240875	0.56822467	0.5830352	0.57691365	0.55723387	0.5596317
0.0	0.5940132	0.58030194	0.5908083	0.5879576	0.55939066	0.5700398	0.5880443	0.58517855	0.55935764	0.56233376
0.0	0.58801246	0.57673985	0.58875215	0.5871462	0.5524457	0.56823283	0.58236575	0.5771732	0.55785286	0.55941856
0.0	0.59100807	0.5810821	0.59069926	0.5883	0.55860764	0.569371	0.58685225	0.5855243	0.5590247	0.5633642
0.0	0.5881108	0.57721764	0.58857685	0.5871565	0.5531379	0.56922966	0.5837515	0.5753878	0.5575475	0.5610635
0.0	0.58804554	0.5762755	0.5888675	0.58646786	0.5526687	0.5690887	0.5839258	0.5768984	0.5578353	0.5611009
0.0	0.5872874	0.5763287	0.5885261	0.5863975	0.5526953	0.56762755	0.5848383	0.5753485	0.5566289	0.55970955
0.0	0.58923095	0.57676655	0.5886241	0.5852345	0.55263436	0.5686169	0.5847324	0.57526064	0.55869573	0.56031483
0.0	0.588139	0.5760154	0.58885974	0.5860579	0.5534303	0.5666513	0.5846857	0.57386804	0.55827117	0.56032187
0.0	0.58751637	0.5763048	0.5886488	0.585361	0.5531787	0.56630886	0.5815254	0.5763945	0.5586143	0.55945426
0.0	0.586806	0.5761932	0.5878498	0.58589923	0.55373234	0.5690331	0.5815751	0.5766953	0.55797803	0.5598285
0.0	0.58730716	0.57601404	0.58840907	0.5851343	0.5519462	0.5678238	0.58363783	0.5764544	0.5580562	0.560414
0.0	0.5877782	0.576672	0.5894948	0.5868886	0.5533742	0.5684021	0.582801	0.5766961	0.5577673	0.5612813
0.0	0.5868131	0.5753236	0.5896294	0.58786803	0.5540051	0.5694217	0.5839223	0.5763719	0.558555	0.56065595
0.0	0.5878654	0.5759424	0.58974856	0.58698636	0.55361843	0.56857693	0.5821241	0.57559824	0.5577925	0.55989414
0.0	0.5872744	0.5765376	0.5896925	0.5880005	0.5520966	0.5681509	0.58328474	0.57683676	0.5578052	0.559158
0.0	0.5882675	0.5747268	0.5892275	0.58674175	0.5540793	0.56713146	0.58258665	0.57704324	0.5581687	0.5594701
0.0	0.58810234	0.57458705	0.5892004	0.5869197	0.5525423	0.56754833	0.5840699	0.575806	0.5580944	0.56041354
0.0	0.5884562	0.57500345	0.5876807	0.5859257	0.55318755	0.56767577	0.5832681	0.57718664	0.5580647	0.56073725
0.0	0.5880945	0.5758984	0.5888993	0.58794844	0.55404454	0.568033	0.5833378	0.5770307	0.55762327	0.55930585
0.0	0.58766484	0.5767684	0.58904296	0.58528847	0.5540451	0.56590086	0.5832162	0.5761023	0.55815667	0.5602587
0.0	0.58734876	0.57575214	0.5885996	0.5840383	0.5522226	0.56791043	0.5825212	0.5771587	0.5575953	0.56013983
0.0	0.587625	0.5763986	0.5897152	0.58766305	0.55268955	0.56828046	0.58231664	0.57769346	0.5571155	0.55912995
0.0	0.5881457	0.5763374	0.5894525	0.5841247	0.5526151	0.56869364	0.5844258	0.5769808	0.5582942	0.55942285
0.0	0.58782095	0.5761755	0.58869195	0.5841782	0.5525739	0.5669713	0.5837889	0.57724005	0.5578339	0.55975
0.0	0.58858776	0.5760961	0.5891856	0.5841734	0.55289865	0.5679765	0.58407533	0.5769503	0.5577926	0.5587866
0.0	0.588575	0.5765981	0.58953303	0.5841817	0.55251986	0.56930476	0.58460057	0.5763056	0.55785704	0.55945617
0.0	0.5872718	0.57628095	0.58900386	0.5840882	0.55266184	0.56678903	0.5842073	0.5775261	0.55812174	0.5595363
0.0	0.588281	0.57564497	0.5890507	0.584173	0.55405056	0.56791455	0.5848689	0.5773498	0.55820924	0.5594667
0.0	0.5868782	0.57603276	0.5881532	0.58674365	0.55214685	0.56748897	0.58443516	0.5762809	0.5580825	0.56005883
0.0	0.5855723	0.5767005	0.58850044	0.587148	0.5521826	0.5681892	0.58231515	0.57499164	0.557357	0.5594821
0.0	0.5862569	0.57646763	0.58974826	0.585213	0.5522546	0.56871736	0.5837789	0.57523894	0.5566732	0.55932355
0.0	0.5885139	0.5770227	0.5894119	0.58710414	0.55374223	0.56851894	0.5834655	0.577414	0.55821645	0.5591223
0.0	0.5876713	0.5772268	0.59017026	0.5863125	0.553438	0.56902367	0.5839089	0.57534814	0.5585526	0.56043464
0.0	0.58625454	0.5772373	0.5903016	0.58718467	0.5519228	0.56818235	0.58386075	0.5754533	0.5582484	0.5609153
0.0	0.58735526	0.5761549	0.5887545	0.58670235	0.5536522	0.5687559	0.58447343	0.5760658	0.5582644	0.55976087
0.0	0.58656704	0.5769571	0.58946455	0.58602756	0.5517102	0.56858456	0.5847879	0.5769223	0.55792284	0.56085646
0.0	0.58835465	0.57624596	0.5879049	0.5869594	0.55294156	0.56861657	0.5850237	0.57492954	0.5580208	0.5602424
0.0	0.5886973	0.57673687	0.59026045	0.58768344	0.5526628	0.5661614	0.5843419	0.57573295	0.55854356	0.56139344
0.0	0.58856064	0.5770995	0.58912015	0.58710444	0.5524089	0.56940824	0.58286947	0.57633674	0.5588964	0.5587035
0.0	0.5888497	0.5775408	0.5895354	0.5881279	0.5552666	0.56762695	0.5856688	0.5760862	0.558067	0.56122476
0.0	0.5889914	0.5766049	0.5897261	0.58766943	0.5539723	0.5688925	0.5851884	0.57544786	0.5580291	0.56150526
0.0	0.588015	0.57741493	0.5889055	0.5882662	0.5542843	0.56871057	0.5836065	0.5756828	0.55831766	0.56097233
0.0	0.5885389	0.57685864	0.5899001	0.5882811	0.55369234	0.5682223	0.58518	0.57475656	0.55881196	0.56020916
0.0	0.5887057	0.5771561	0.59089583	0.58755445	0.552648	0.5690068	0.5860629	0.5769119	0.55834	0.56052303
0.0	0.5864448	0.5764843	0.58911353	0.5877153	0.55103785	0.5681999	0.5837155	0.5760105	0.55675143	0.5587319
0.0	0.5880353	0.5760184	0.58862776	0.58474714	0.5528913	0.56719095	0.5839448	0.5754214	0.55819386	0.55973303
0.0	0.58760285	0.57608384	0.58664876	0.5857521	0.55317897	0.5664227	0.58325785	0.57543194	0.55779237	0.5601725
0.0	0.5886877	0.5762865	0.5890432	0.5867023	0.5519551	0.569196	0.5834591	0.57661706	0.5580981	0.5600798
0.0	0.58619875	0.5767203	0.58547163	0.58295286	0.5514048	0.566871	0.5827459	0.5776373	0.55616915	0.5593409
0.0	0.5868892	0.57697076	0.58550674	0.58364797	0.55255526	0.5670397	0.5831777	0.57756084	0.5567518	0.5593416
0.0	0.5864359	0.5770009	0.5860952	0.5856404	0.5515178	0.56694806	0.58260024	0.57673895	0.556265	0.5590995
0.0	0.5871636	0.5772502	0.5861076	0.5862458	0.55374694	0.5672892	0.5829594	0.57631963	0.5566787	0.5591419
0.0	0.58851445	0.5774201	0.589891	0.5871206	0.55548036	0.56984395	0.5853235	0.5778186	0.55881774	0.5612101
0.0	0.58781284	0.5762161	0.58928937	0.58531946	0.55247384	0.5682457	0.58413607	0.5755745	0.5584143	0.559882
0.0	0.5890587	0.57635003	0.58983284	0.58629066	0.5534012	0.5656774	0.58408564	0.5759646	0.55801255	0.5600694
0.0	0.013985848	0.017046954	0.013186493	0.006430253	0.0069032204	0.009273707	0.012836898	0.04114971	0.011397516	0.009108746
0.0	0.015959077	0.011287824	0.007959359	0.00684206	0.00629862	0.0069157057	0.0046786973	0.0057642353	0.008684943	0.009852094
0.0	0.58810127	0.5763157	0.5888974	0.5881334	0.5515596	0.56949323	0.5847751	0.5760886	0.557043	0.5606747
0.0	0.58877605	0.5771334	0.59052056	0.5881099	0.55467474	0.56917816	0.58335954	0.577417	0.5586209	0.56034905
0.0	0.014115836	0.017065415	0.0132578155	0.006451565	0.006986069	0.009302882	0.01276671	0.04159177	0.011414266	0.009205124
0.0	0.014136495	0.017055618	0.013266521	0.006425892	0.006975326	0.009291642	0.012777785	0.04137901	0.011410279	0.009191857
0.0	0.014168222	0.017085118	0.013248305	0.006434352	0.0069796476	0.009306663	0.012811658	0.041332107	0.011425484	0.009205194
0.0	0.014151795	0.017076511	0.013260392	0.0064291502	0.006991188	0.009283486	0.01273645	0.041495033	0.011400129	0.009186278
0.0	0.014105647	0.017073262	0.013231784	0.0064338855	0.0069813463	0.009264122	0.012755723	0.041349754	0.011414378	0.00920342
0.0	0.014114018	0.0170543	0.013223258	0.0064314473	0.0069693276	0.009275332	0.012742909	0.041519675	0.011400569	0.0091932425
0.0	0.014139758	0.01708237	0.013257242	0.006441648	0.006988358	0.009272222	0.012775753	0.041217174	0.011410409	0.009209896
0.0	0.5920941	0.5790801	0.59040016	0.5879007	0.5590557	0.5697734	0.58670473	0.58452713	0.5590275	0.56307
0.0	0.5925304	0.579777	0.59053636	0.58788383	0.55909735	0.5705004	0.5845117	0.58493465	0.5595927	0.5626749
0.0	0.014006234	0.017036859	0.013248666	0.0064392434	0.006873855	0.009316287	0.012743976	0.040961288	0.011407783	0.009084819
0.0	0.5884572	0.57612675	0.58755654	0.58644676	0.5521861	0.56811833	0.58491373	0.5765935	0.55815816	0.5603219
0.0	0.5883678	0.57608575	0.58782977	0.5861619	0.55217946	0.56838584	0.5845161	0.5764474	0.55825615	0.56010866
0.0	0.59068537	0.5799365	0.5904567	0.5890418	0.55670905	0.57007045	0.5848802	0.58323836	0.5594996	0.56266534
0.0	0.016234698	0.010643222	0.010160216	0.013659977	0.0045419945	0.006200763	0.007208262	0.008931297	0.006815567	0.012073818
0.0	0.58720386	0.57678926	0.5890667	0.5872747	0.55249166	0.5683972	0.58121204	0.5774199	0.5575815	0.55888975
0.0	0.012741361	0.009618088	0.0054137358	0.007079391	0.004046267	0.0029948384	0.0050586807	0.007004591	0.0058649215	0.009044121
0.0	0.010033634	0.011916723	0.0053542736	0.0069457353	0.0057208682	0.0027152374	0.004389608	0.0063027907	0.00652325	0.009702776
0.0	0.0070402585	0.014119029	0.0083506005	0.0076072235	0.0060088364	0.0023821262	0.0036308256	0.0051596942	0.00854261	0.00807622
0.0	0.009909107	0.014818687	0.007046068	0.007204073	0.002118261	0.001782562	0.0041841906	0.005735718	0.007703703	0.011013929
0.0	0.010852712	0.010558471	0.0063221366	0.005634474	0.0047932835	0.0019888661	0.003944811	0.0065393234	0.0094164	0.008180668
0.0	0.011667381	0.010134023	0.0070105535	0.0056990506	0.0027315747	0.006568386	0.004088231	0.005726583	0.008763281	0.010971363
0.0	0.018580923	0.009711466	0.0069623673	0.0072541847	0.0060139	0.005852671	0.005364222	0.010975575	0.009063119	0.008398423
0.0	0.01240579	0.015354617	0.0070690243	0.005055866	0.0051936754	0.0065945336	0.0052892454	0.008178289	0.0087695	0.0072835176
0.0	0.008256821	0.01331046	0.0077800946	0.006533979	0.008076094	0.0068330066	0.00551824	0.005763216	0.008400477	0.008721755
0.0	0.014001283	0.017037274	0.013225118	0.006467772	0.0068949875	0.009338979	0.012848837	0.040806655	0.011395846	0.009127207
0.0	0.5878032	0.5766787	0.5860176	0.5875632	0.55302817	0.5684379	0.5833224	0.5754998	0.55762166	0.55937076
0.0	0.014094524	0.017080786	0.013250711	0.0064368555	0.0069708293	0.009329428	0.012793892	0.04139857	0.011420293	0.009198373
0.0	0.5861076	0.5765392	0.5885321	0.58630633	0.55195975	0.5689597	0.58413625	0.5761173	0.5571793	0.55970794
0.0	0.58536637	0.57715535	0.5899628	0.587907	0.55293936	0.5685807	0.5853878	0.57590127	0.5587087	0.5607182
0.0	0.5876004	0.57720155	0.5900982	0.58685505	0.5543143	0.5693853	0.58452004	0.57608473	0.557841	0.5602792
0.0	0.5878627	0.57644415	0.58986187	0.5868226	0.5527929	0.56991416	0.58462274	0.57656187	0.55693805	0.5597042
0.0	0.59191066	0.5800066	0.5901914	0.58878887	0.55618155	0.5700494	0.58655196	0.5832327	0.5595356	0.5640691
[truncated: 20,988 more rows]
