# Supplementary material for: Teasing out missing reactions in genome-scale metabolic networks through hypergraph learning
Source: Nat Commun. 2023 Apr 25;14:2375. doi: 10.1038/s41467-023-38110-7 (PMC10130184; doi:10.1038/s41467-023-38110-7)
Supplement: Supplementary file 4 — Source Data [file 41467_2023_38110_MOESM4_ESM.zip › Source Data/Figure 2/j-m/iZ_1308_cheshire.csv]

	0	0.1	0.1.1	0.1.1.1	0.1.1.1.1	0.1.1.1.1.1	0.1.1.1.1.1.1	0.1.1.1.1.1.1.1	0.1.1.1.1.1.1.1.1	0
1.0	0.06074366	0.9999343	0.99988663	0.98805594	0.021719966	0.9871229	0.99731845	9.795601e-05	0.7435116	0.998245
1.0	0.9986248	0.9855735	0.9894031	0.9993326	0.99897325	0.99659246	0.91260594	0.2539163	0.9907671	0.96163195
1.0	0.9997631	0.9982716	0.15373543	0.9432983	0.03533703	0.99991894	0.9789756	0.8907946	0.7675771	0.99956805
1.0	0.75114113	0.99992156	0.99998105	0.025637109	0.9978429	0.9992674	0.99964345	0.9959078	0.99980885	0.8989357
1.0	0.9998654	0.92846656	0.7514656	0.9983907	0.9987985	0.99974674	0.99069107	0.94317394	0.99786144	0.99455726
1.0	0.5484047	0.99567693	0.048805732	0.9866323	0.9959786	0.9987348	0.99952817	0.9519837	0.9996	0.98965025
1.0	0.9997589	0.9980627	0.9991854	0.99757606	0.9999497	0.999882	0.99775887	0.9957288	0.9987845	0.02682298
1.0	0.9990772	0.99540675	0.9646416	0.9961649	0.999571	0.99969923	0.95538193	0.00041767792	0.17724764	0.9984799
1.0	0.1928004	0.9997025	0.9999237	0.99956805	0.99985385	0.019075604	0.2982261	0.9781869	0.9933035	0.999874
1.0	0.99244773	0.95765156	0.9997919	0.997422	0.9115235	0.9968125	0.25093272	0.46415251	0.70108473	0.98253274
1.0	0.99753606	0.9998809	0.9930133	0.9990415	0.7360773	0.324451	0.9990663	0.04733796	0.99953663	0.99895346
1.0	0.2947815	0.99992204	0.99979633	0.0014335254	0.9148289	0.99746907	0.9999474	0.99771833	0.9991399	0.9998385
1.0	0.030154942	0.9999629	0.99835014	0.038899273	0.9847073	0.9998536	0.9992011	0.9816434	0.99976355	0.9995376
1.0	0.69520193	0.9984409	0.99979097	0.06619205	0.98753566	0.9998184	0.048199296	0.013230308	0.9998504	0.9992544
1.0	0.9997378	0.9952632	0.9793802	0.99949443	0.9987669	0.9999192	0.22844617	0.99708587	0.9189281	0.9992341
1.0	0.9961707	0.9996201	0.95189726	0.0012216915	0.9997454	0.9998454	0.9971686	6.9606695e-06	0.9995697	0.9740356
1.0	0.95157623	0.65044516	0.00102455	0.9992107	0.9696462	0.996912	0.99914277	0.8762767	0.9991818	0.86731786
1.0	0.9989002	0.9982114	0.9989417	0.19672059	0.999676	0.9996952	0.8097491	0.030617757	0.08112792	0.99951494
1.0	0.99963033	0.8767993	0.96538246	0.99801767	0.69330764	0.8683213	0.85616183	0.9908223	0.9987237	0.88013
1.0	0.9989201	0.47914192	0.9997973	0.98571986	0.5754215	0.11081011	0.9868133	0.0037530505	0.9964761	0.9735811
1.0	0.29919738	0.99616075	0.91473234	0.999522	0.99613345	0.7125556	0.9993901	0.99684817	0.99966836	0.99953926
1.0	0.4848256	0.97587806	0.21992828	0.9865528	0.9990415	0.99994814	0.9891495	0.9998894	0.99978393	0.93076354
1.0	0.99989665	0.14022653	0.73359686	0.9858106	0.9997154	0.9999157	0.9900615	0.010223997	0.99913293	0.9999585
1.0	0.99917775	0.6843343	0.73197436	0.9995005	0.995426	0.9955605	0.9998596	0.99343926	0.25823545	0.9984452
1.0	0.97574085	0.9983614	0.9536657	0.99271214	0.9943505	0.94295204	0.999726	0.99924904	0.97469646	0.9983746
1.0	0.97612417	0.99879587	0.99974114	0.99963474	0.991161	0.9858084	0.9999888	0.8957353	0.99948066	0.99933136
1.0	0.9968659	0.99965775	0.0007972548	0.9842924	0.48143643	0.12857512	0.9979697	0.99964845	0.9996979	0.7669379
1.0	0.9967445	0.99013186	0.99908817	0.9998536	0.999846	0.99378866	0.9996799	0.9998996	0.9995396	0.99892384
1.0	0.9997106	0.089325	0.999813	0.97609794	0.998936	0.99927527	0.9824431	0.9937855	0.26268303	0.999022
1.0	0.9667944	0.19923373	0.47374117	0.99665016	0.9998547	0.99983406	0.99957937	0.99098516	0.19774358	0.99998224
1.0	0.9986563	0.99834764	0.9997719	0.9922599	0.012238497	0.9998454	0.29830056	0.99684924	0.999859	0.9998591
1.0	0.99146175	0.99972385	0.0238915	0.9978668	0.23448493	0.7695546	0.9696518	0.9818092	0.99582136	0.0038668774
1.0	0.9785936	0.33959627	0.35543612	0.9976483	0.012770612	0.99987113	0.0016597045	0.99398273	0.9925333	0.427173
1.0	0.9999794	0.99966633	0.9490813	0.99926263	0.0033602922	0.99944645	0.82616657	0.9960284	0.9993698	0.03105165
1.0	0.99475867	0.9984654	0.9998361	0.99913776	0.9856631	0.99972266	0.99977165	9.8267745e-05	0.9999831	0.0010716273
1.0	0.0028142368	0.9998124	0.9252546	0.99871886	0.9992481	0.9084336	0.9957242	0.99894756	0.9998481	0.98638344
1.0	0.99678934	0.953604	0.9991823	0.0012683994	0.9911219	0.99993753	0.9998461	0.99900836	0.9953629	0.9913216
1.0	0.9961707	0.99892396	0.99156594	0.035587758	0.97938627	0.9997888	0.9080849	0.9990938	0.9996178	0.99489886
1.0	0.40368432	0.005268606	0.99445516	0.99845743	0.42465484	0.9052156	0.996514	0.053330652	0.99089265	0.9948849
1.0	0.9970451	0.971376	0.99661875	0.9724576	0.9999895	0.99987864	0.9999522	0.9984425	0.9953205	0.96229154
1.0	0.97024196	0.9996668	0.9997899	0.9994351	0.99605596	0.9988715	0.9082693	0.99985695	0.99976736	0.9998487
1.0	0.99972826	0.99994504	0.692117	0.059423476	0.99841475	0.99946946	0.9909763	8.8399975e-05	0.0040131724	0.99800223
1.0	0.6845551	0.9289849	0.73516136	0.9993555	0.068933405	0.999851	0.99944705	0.99981576	0.9943885	0.33988672
1.0	0.64691126	0.22642712	0.0109379105	0.9999422	0.9991026	0.55018777	0.0008026356	0.99974877	0.99972945	0.98613966
1.0	0.687822	0.9954431	0.9966028	0.5208774	0.998804	0.68121994	0.5447919	0.00033175808	0.99935645	0.99730635
1.0	0.0687733	0.84659314	0.9999844	0.030166963	0.47462583	0.90035456	0.99817646	0.99958533	0.0014114972	0.5458877
1.0	0.997408	0.99968886	0.98623174	0.9983864	0.9987218	0.7165691	0.97365505	0.9394403	0.9942754	0.9998093
1.0	0.9704521	0.9040392	0.9997713	0.1986258	0.9998241	0.7819257	0.0011487604	0.9955576	0.9978581	0.9999417
1.0	0.9993624	0.9995906	0.994445	0.99948883	0.9956703	0.9966073	0.9985176	0.9991406	0.99925023	0.5022328
1.0	0.99684936	0.9998246	0.09393351	0.98493135	0.8448851	0.99576205	0.98491055	0.7023509	0.9903402	0.99988544
1.0	0.9999529	0.44219568	0.99476504	0.9817213	0.99971384	0.9997398	0.97538924	0.026475236	0.99778557	0.9954099
1.0	0.9999691	0.9826848	0.9438063	0.9987263	0.9999386	0.99997306	0.9908819	0.9994874	0.025436644	0.0010755592
1.0	0.86620086	0.9977198	0.992671	0.99857926	0.89607865	0.99999464	0.99625516	0.7160351	0.9998784	0.99995804
1.0	0.9998047	0.9957034	0.9975726	0.9995011	0.044535317	0.3861178	0.999961	0.98999166	0.86577123	0.99826884
1.0	0.7975281	0.9999851	0.12029236	0.9973062	0.0148154795	0.9998578	0.0005554471	0.5135481	0.9994948	0.96163195
1.0	0.93564653	0.9985455	0.99916196	0.99947065	0.9986386	0.99411666	0.9332069	0.92096645	0.8824338	0.0007949925
1.0	0.99972576	0.11061816	0.37308198	0.2999642	0.40909767	0.99986696	0.44547907	0.14892274	0.998563	0.9964567
1.0	0.99937975	0.99992764	0.57748646	0.9973845	0.98284274	0.99980503	0.17359568	0.8871388	0.9975165	0.9985494
1.0	0.97024035	0.048319567	0.99698764	0.038673587	0.99976414	0.98620623	0.25382492	0.055628985	0.9995833	0.999701
1.0	0.9991478	0.99237955	0.89479727	0.99911433	0.9996166	0.99984336	0.99799144	0.99848133	0.99911374	0.9878534
1.0	0.95775574	0.99972886	0.020446554	0.9929052	0.9971397	0.79152143	0.6898095	0.99553764	0.99465203	0.99870455
1.0	0.999253	0.9855735	0.99974257	0.0010161903	0.9952591	0.9996112	0.99639076	0.99970883	0.99973005	0.99661094
1.0	0.9874664	0.99980026	0.6631917	0.9941533	0.2750748	0.9990376	0.9978557	0.9997408	0.12862363	0.9997819
1.0	0.995086	0.9996846	0.013986781	0.0917538	0.99953926	0.9997594	0.99972516	0.96374243	0.99657685	0.23179749
1.0	0.96331805	0.8516943	0.99714077	0.747702	0.9981958	0.8838568	0.77218467	0.9953204	0.96127594	0.999962
1.0	0.91358143	0.4551109	0.9385731	0.865149	0.980379	0.9995204	0.9969913	0.9963993	0.99937755	0.05921054
1.0	0.9577513	0.022578076	0.9999126	0.9975944	0.98433703	0.999529	0.9996531	0.9918967	0.9999417	0.983615
1.0	0.95320237	0.9995993	0.99987876	0.9476308	0.99958533	0.9999095	0.9994923	0.9419859	0.429819	0.99991095
1.0	0.9996803	0.9997377	0.66790366	0.9269883	0.18889031	0.9993886	0.99975246	0.50242215	0.99987936	0.037944727
1.0	0.99928135	0.98267156	0.0009429142	0.20417555	0.9978116	0.09920454	0.9915434	0.9438091	0.001509576	0.9991067
1.0	0.9959876	0.99917775	0.99866664	0.9998721	0.99975187	0.99871314	0.98308843	0.99993694	0.9998747	0.99724776
1.0	0.9736104	0.98464614	0.19678183	0.97072214	0.9990521	0.7000192	0.99985456	0.983077	0.9998522	0.34851688
1.0	0.071443304	0.9990637	0.99343395	0.0077879867	0.021932798	0.9982146	0.028169647	0.99934584	0.94196564	0.9998029
1.0	0.9998124	0.99968433	0.99929225	0.999879	0.99971527	0.99942255	0.94983345	0.9999801	0.9976	0.9992173
1.0	0.9289069	0.99985266	0.7925031	0.99977547	0.7893173	0.99962986	0.999833	0.9885666	0.83462286	0.9589669
1.0	0.99183416	0.99982053	0.99867636	0.9997954	0.9991037	0.99997103	0.999856	0.9854264	0.00016692998	0.8799826
1.0	0.99988043	0.99770325	0.9893679	0.92224354	0.99795747	0.9968585	0.9979625	0.9084554	0.9999058	0.99995947
1.0	0.9843678	0.99970347	0.9995728	0.97218746	0.99971086	0.9978543	0.9863398	0.9960879	0.9965043	0.99587953
1.0	0.99978405	0.9943434	0.9907346	0.95387095	0.9993326	0.70514745	0.9923442	0.9170327	0.7560012	0.055173453
1.0	0.843222	0.99309385	0.9997906	0.9999697	0.99570316	0.99981743	0.99966633	8.273903e-05	0.9997806	0.9997845
1.0	0.9195323	0.9783263	0.9597193	0.9982772	0.9939355	0.99968433	0.9996238	0.99881124	0.9939393	0.9874795
1.0	0.9997069	0.9998394	0.99753845	0.9996486	0.986387	0.9998498	0.9858862	0.9958775	0.99980515	0.99947673
1.0	0.9906212	0.9989403	0.14326623	0.99840456	0.9991204	0.5973813	0.99976426	0.022152485	0.99033993	9.6584554e-05
1.0	0.9965029	0.979676	0.8560901	0.98880464	0.9990362	0.999853	0.99156487	0.99947244	0.9956262	0.99590164
1.0	0.5432918	0.064363	0.99572265	0.9987779	0.9999627	0.99990666	0.9998746	0.9385555	0.99299353	0.9944852
1.0	0.999188	0.97341317	0.019409789	0.90782714	0.9986003	0.99656796	0.99195343	0.008789567	0.39458352	0.9998166
1.0	0.7378326	0.9996107	0.9745307	0.9985077	0.99935967	0.9987809	0.07461303	0.9353761	0.96689135	0.99995697
1.0	0.9991387	0.99891937	0.99168384	0.50279313	0.9838419	0.999881	0.99969804	0.9924136	0.9984403	0.99968314
1.0	0.99982244	0.99872404	0.99941206	0.99898857	0.9964664	0.99997246	0.9744522	0.99519783	0.99896824	0.38547698
1.0	0.9997216	0.99969804	0.0050442293	0.9998778	0.030589275	0.9858084	0.07819667	0.9840912	0.9988971	0.92374796
1.0	0.63328964	0.9999261	0.9976186	0.998922	0.16731144	0.99999344	0.9995604	0.9989053	0.98002213	0.9996581
1.0	0.08353498	0.9997049	0.0017890723	0.9994104	0.88549674	0.99993765	0.99964726	0.99832624	0.9614254	0.9967514
1.0	0.06851171	0.9997639	0.998563	0.7765985	0.9998996	0.99905163	0.9998729	0.99936324	0.9999516	0.99959606
1.0	0.11400485	0.22784951	0.9987997	0.5949377	0.0045927493	0.06489551	0.116539985	0.9991116	0.9987954	0.99754745
1.0	0.99662775	0.9986811	0.90508586	0.9994543	0.99869055	0.9995117	0.99977034	0.9997991	0.99952745	0.9998318
1.0	0.9992052	0.9943877	0.9990575	0.9995035	0.98386693	0.9956513	0.9974809	0.99557436	0.99924856	0.99969816
1.0	0.66586244	0.99439245	0.9990283	0.9929559	0.9957475	0.99959725	0.72180015	0.9559027	0.999946	0.9996113
1.0	0.9991585	0.35147354	0.9987984	0.9994357	0.9997042	0.99958915	0.9998024	0.99486697	0.88212276	0.9999138
1.0	0.99691284	0.99878484	0.9988141	0.9969193	0.9982494	0.99614716	0.0018409113	0.9997907	0.99956137	0.99912554
1.0	0.99979883	0.9987313	0.9998029	0.969243	0.99973685	0.9989942	0.98310167	0.9915741	0.999982	0.9997371
1.0	0.99523926	0.9993605	0.00077626563	0.9975313	0.9941618	0.9858084	0.99995184	0.07558614	0.9996896	0.9992291
1.0	0.9993585	0.99996257	0.99916124	0.9776234	0.9871127	0.99567324	0.09595165	0.015027906	0.10638619	0.99596834
1.0	0.9997749	0.83454585	0.96880037	0.9989505	0.9995407	0.9991086	0.307472	0.9983967	0.9999348	0.9989905
1.0	0.99911815	0.999681	0.9988932	0.6030638	0.9932735	0.9694296	0.99332994	0.060145248	0.9994265	0.999754
1.0	0.5254779	0.00059560686	0.0066166148	0.982971	0.99968743	0.9999646	0.9996799	0.99980193	0.34522986	0.9996131
1.0	0.99977714	0.00963839	0.049797382	0.9999609	0.9239274	0.9997305	0.99994206	0.9995066	0.99827313	0.99978644
1.0	0.36466134	0.9962768	0.9793802	0.99803585	0.9999379	0.95156264	0.99526876	0.9910052	0.9998504	0.99306947
1.0	0.0050929203	0.9996606	0.0068322164	0.9996056	0.8412324	0.92112654	0.99597734	0.99957246	0.081552394	0.9998933
1.0	0.9969824	0.1834645	0.44335678	0.9994954	0.10742385	0.18437397	0.3447369	0.97232944	0.9994748	0.38075405
1.0	0.051762808	0.9996985	0.9998109	0.11508442	0.9991584	0.86228955	0.996412	0.011555142	0.5341501	0.99901676
1.0	0.9993406	0.004556414	0.99205536	0.31664985	0.9999937	0.9858084	0.009959116	0.99572843	0.99680746	0.9996867
1.0	0.997981	0.8580786	0.9998456	0.99915636	0.9985343	0.9997348	0.99896	0.0012025435	0.9997435	0.9999902
1.0	0.9908189	0.9985372	0.9997774	0.9060973	0.99691653	0.067806564	0.9996917	0.9325293	0.9997452	0.9989624
1.0	0.047246013	0.9889121	0.9994686	0.991546	0.9996762	0.9854172	0.99993086	0.9993316	0.00094578305	0.9993438
1.0	0.3343214	0.9995945	0.9997739	0.9997458	0.9983217	0.39840627	0.9986614	0.95177835	0.99976915	0.99871564
1.0	0.999783	0.9971546	0.9989047	0.7521603	0.17237933	0.9996685	0.025014568	0.88024306	0.99923277	0.98568267
1.0	0.49609363	0.9986759	0.36396572	0.9877581	0.99698	0.99951255	0.99965894	0.99747294	0.04038141	0.9995875
1.0	0.9992538	0.9999827	0.5786072	0.74243224	0.9355768	0.99933475	0.0011972648	0.99645054	0.97560805	0.9995364
1.0	0.9950956	0.99979645	0.041610494	0.99856704	0.99958974	0.9999888	0.9927126	0.9972465	0.9988921	0.3891961
1.0	0.98586696	0.98988664	0.99968565	0.9930099	0.99974483	0.9459995	0.9187329	0.99683267	0.9884459	0.9977829
1.0	0.89612985	0.99909127	0.16564061	0.52228934	0.9696462	0.9664432	0.0011644424	0.9970343	0.9999895	0.6556812
1.0	0.99949837	0.99945205	0.9884008	0.31388998	0.99734676	0.9971175	0.9797474	0.7705495	0.99618334	0.99996245
1.0	0.99709105	0.99978644	0.99296486	0.9997991	0.99986625	0.230316	0.99969876	0.999706	0.99511814	0.82343644
1.0	0.99972886	0.9996717	0.99993956	0.9719081	0.999673	0.85500973	0.9884416	0.40755284	0.8856727	0.68398464
1.0	0.99982005	0.9996543	0.9787161	0.9995425	0.9997538	0.99969053	0.999688	0.9996222	0.7095643	0.9999521
1.0	0.9999162	0.9987513	0.99823284	0.12289232	0.9983846	0.99430543	0.9537922	0.9975364	0.9992792	0.9996455
1.0	0.9827268	0.9684544	0.99848586	0.98880464	0.986917	0.99943656	0.99958664	0.20319477	0.9992843	0.9971551
1.0	0.998782	0.58724433	0.9997278	0.7610073	0.99959344	0.9998541	0.9988889	0.9709329	0.8077821	0.5635199
1.0	0.731366	0.99877936	0.99799937	0.06577806	0.9987418	0.8430149	0.99080795	0.99811137	0.79967844	0.0015457593
1.0	0.7898639	0.9998952	0.99988544	0.9995228	0.99992824	0.5031544	0.99795914	0.9916543	0.991456	0.012167677
1.0	0.99834776	0.8910061	0.7962569	0.9995425	0.99847597	0.9998259	0.9995876	0.9984573	0.93809134	0.0023300105
1.0	0.1966263	0.8930778	0.6948586	0.99018806	0.96608824	0.9577811	0.99978775	0.9995484	0.99958974	0.99500483
1.0	0.9479058	0.99970067	0.905914	0.98467964	0.29333568	0.99929893	0.99900275	0.0160465	0.82461834	0.96163195
1.0	0.9989888	0.9924239	0.99110436	0.98605794	0.9775138	0.99990654	0.98705393	0.014795371	0.90829456	0.9777329
1.0	0.8310491	0.99993443	0.9969421	0.96962523	0.79250956	0.99968076	0.0032576013	0.31860802	0.98926556	0.81507844
1.0	0.44769529	0.99966383	0.9707818	0.9986557	0.0076366975	0.6645141	0.7626758	0.9709329	0.9968856	0.0019018151
1.0	0.99739873	0.9855735	0.98299986	0.9979673	0.8576828	0.9981242	0.012423915	0.99918944	0.7991668	0.9953489
1.0	0.052236307	0.98439264	0.99981433	0.9994929	0.99940383	0.99999356	0.9922202	0.99847823	0.9988851	0.99633276
1.0	0.09972537	0.9687969	0.99975985	0.91150254	0.9982963	0.9997292	0.08553805	0.9969415	0.99966824	0.99985313
1.0	0.20250194	0.42025468	0.46649617	0.98579377	0.99969983	0.999671	0.7923331	0.9977145	0.9997626	0.7834671
1.0	0.9993949	0.024458477	0.9971367	0.9041061	0.99356836	0.95798224	0.99959546	0.999635	0.6204917	0.9907357
1.0	0.0008766856	0.9983022	0.99943763	0.99880385	0.9992243	0.014976138	0.9997135	0.9999908	0.9351697	0.999711
1.0	0.9994265	0.99328953	0.9775145	0.016745111	0.93697363	0.9981318	0.99983823	0.0056017376	0.9988971	0.011636805
1.0	0.83395594	0.9991968	0.99984956	0.7178599	0.9997236	0.9996313	0.9996983	0.9988172	0.75165945	0.9953687
1.0	0.99971074	0.99972314	0.99948454	0.0024635086	0.9997998	0.9509471	0.92150384	0.99827933	0.99373865	0.9998435
1.0	0.9999685	0.99886036	0.9999567	0.99937123	0.999846	0.99921334	0.9972357	0.9996866	0.99844354	0.9974899
1.0	0.88082033	0.99351585	0.9934465	0.9997856	0.9998673	0.99926955	0.6238619	0.9709329	0.99995244	0.998618
1.0	0.9879339	0.98083365	0.9997851	0.9969994	0.9639315	0.77374405	0.002475789	0.9995394	0.9923381	0.9995976
1.0	0.9953565	0.062150992	0.9996006	0.9975635	0.9974763	0.7278848	0.99770194	0.999549	0.9769837	0.99859446
1.0	0.9978258	0.9874922	0.99943703	0.99954224	0.9997099	0.9999602	0.9986513	0.9988524	0.9969729	0.99915826
1.0	0.21883333	0.42218414	0.99873835	0.95478487	0.9996629	0.9975662	0.99826294	0.00012694157	0.9993789	0.07873557
1.0	0.9980094	0.99540365	0.97887164	0.98880464	0.99992526	0.99993455	0.98997736	0.00024766108	0.9997602	0.989913
1.0	0.54820114	0.9992968	0.9998361	0.008713423	0.999238	0.46687353	0.5640648	0.9989428	0.999376	0.9996263
1.0	0.99787045	0.9997249	0.99973065	0.999624	0.64728844	0.9997315	0.97888124	0.9367958	0.8643798	0.9824171
1.0	0.9995413	0.382353	0.9716149	0.93168443	0.9997211	0.98784155	0.9980703	0.99174905	0.9668834	0.9992624
1.0	0.6813869	0.9994605	0.9997793	0.9729636	0.8733213	0.9967476	0.999736	0.9998085	0.9995227	0.98797834
1.0	0.9970595	0.9999095	0.96579874	0.5141869	0.98902124	0.98271966	0.99982566	0.99778736	0.88212276	0.9985079
1.0	0.92519194	0.99931204	0.9997793	0.010131253	0.018112326	0.9983016	0.9997695	0.98512197	0.98968226	0.9997937
1.0	0.8106933	0.19152944	0.9986326	0.9973694	0.999424	0.9987664	0.022114681	0.98033535	0.64687145	0.3850564
1.0	0.99409276	0.0010896199	0.99943525	0.18676637	0.9993569	0.49462387	0.9936439	0.99944156	0.02524421	0.8451055
1.0	0.99978703	0.5975398	0.9998068	0.96873736	0.9988047	0.99970156	0.99992895	0.99950016	0.99836606	0.8598063
1.0	0.99998546	0.0017591009	0.98787296	0.9984036	0.36841223	0.9999504	0.99916565	0.49306074	0.03762917	0.9999008
1.0	0.98664564	0.99670666	0.9989942	0.4617859	0.9984036	0.9894399	0.0013786205	0.99923766	0.9999249	0.99944776
1.0	0.99985206	0.0139664365	0.99978834	0.036244426	0.045955904	0.9998858	0.9997905	0.99979204	0.9996855	0.99962926
1.0	0.99973947	0.9520203	0.36233783	0.99994624	0.99779934	0.999428	0.99966574	0.9997009	0.9961965	0.9950676
1.0	0.87389255	0.3723004	0.008510486	0.20589519	0.9996387	0.9994357	0.99663514	0.92010677	0.9993445	0.9989648
1.0	0.99911004	0.99593496	0.9953661	0.99948823	0.99904877	0.99952054	0.99961984	0.99753594	0.9905811	0.99738616
1.0	0.99581933	0.99845934	0.99498945	0.9737061	0.98976654	0.012059209	0.9891732	0.38177264	0.94635916	0.74708176
1.0	0.99238765	0.14267555	0.999342	0.9995178	0.08714442	0.9995852	9.925934e-05	0.9904051	0.99900025	0.9996321
1.0	0.9705103	0.0027470773	0.9992817	0.99727553	0.99921894	0.9993137	0.8476746	0.9996513	0.99510807	0.9993911
1.0	0.9229215	0.003384283	0.5440919	0.98067147	0.99008346	0.99929476	0.9992563	0.914211	0.99230677	0.99965
1.0	0.78218573	0.999721	0.9990477	0.89685166	0.99626344	0.99984324	0.99867177	0.9945852	0.27188197	0.9996437
1.0	0.9969187	0.98743385	0.9992731	0.99869734	0.9987476	0.11786417	0.979672	0.99128914	0.99963546	0.99931633
1.0	0.9929858	0.99967027	0.9937156	0.35342526	0.5741787	0.99918455	0.99915063	6.3070096e-05	0.99965477	0.99193704
1.0	0.9997569	0.64820266	0.9974457	0.9920419	0.21383283	0.9998234	0.9840565	0.40760908	0.99883944	0.9993074
1.0	0.9910165	0.9998111	0.7796278	0.9988657	0.8154196	0.9051905	0.9997017	0.9832767	0.9977641	0.9996252
1.0	0.99057347	0.96866983	0.9984617	0.98880464	0.73135346	0.99815255	0.9995596	0.21709307	0.07622598	0.0038758696
1.0	0.99680674	0.99993813	0.9461225	0.99700505	0.9623908	0.9999368	0.99995303	0.9903296	0.9896717	0.6389225
1.0	0.99669147	0.37241575	0.9984133	0.912858	0.48272008	0.99710256	0.9978846	0.9919036	0.71339434	0.9997799
1.0	0.99993813	0.6900023	0.9776044	0.9524954	0.99997544	0.8927119	0.9902721	0.9895012	0.75289714	0.99933213
1.0	0.9962935	0.50330883	0.6853547	0.008393588	0.05020129	0.63687354	0.999821	0.90120393	0.39098105	0.96226734
1.0	0.22307631	0.9992773	0.9981432	0.36425737	0.99191123	0.9996996	0.99736506	0.02921066	0.99992096	0.9989779
1.0	0.8795716	0.14803413	0.9974911	0.9608181	0.8555966	0.999938	0.99362355	0.9517205	0.99960333	0.025689151
1.0	0.9978536	0.7725431	0.9993303	0.9989318	0.9643927	0.9182317	0.99434114	0.99979395	0.9994443	0.99308324
1.0	0.9990646	0.8639616	0.2705093	0.7744551	0.0009213621	0.1680092	0.9997656	0.9993223	0.99991274	0.99959856
1.0	0.99189174	0.9782034	0.9900333	0.97141457	0.9950494	0.9999566	0.9998466	0.10438	0.0006688072	0.0020164743
1.0	0.999859	0.53467983	0.99976426	0.9948549	0.99860185	0.3574428	0.99993324	0.15853512	0.99990976	0.99981993
1.0	0.99994624	0.9998385	0.004146122	0.15179116	0.98491377	0.9997259	0.7311979	0.5712956	0.117073625	0.9969959
1.0	0.99999726	0.99969137	0.551507	0.99877316	0.81165826	0.9998223	0.9997025	0.036774576	0.89247125	0.9997905
1.0	0.9991504	0.9369571	0.07723568	0.9984659	0.998085	0.9999838	0.9997154	0.99526936	0.9990337	0.9899625
1.0	0.14486562	0.99555993	0.9999441	0.9543534	0.29606563	0.99981755	0.9984389	0.38778326	0.9994752	0.9259495
1.0	0.07140614	0.9946866	0.9274557	0.96871936	0.99966466	0.9627259	0.9996195	0.99958307	0.010046065	0.048047606
1.0	0.2860452	0.8667969	0.99952435	0.9977877	0.99906653	0.9996575	0.0010538785	0.9985291	0.31619862	0.99594903
1.0	0.7032814	0.9992163	0.35954702	0.99847144	0.9978911	0.9998491	0.99959344	0.00046632657	0.87071276	0.9998636
1.0	0.99931645	0.99923	0.9793802	0.9996768	0.66672564	0.9997104	0.9995648	0.9998118	0.11534728	0.9937251
1.0	0.9952911	0.9958792	0.99828136	0.9999505	0.0007914686	0.99991214	0.9993999	0.99851674	0.9925437	0.9998759
1.0	0.022978077	0.67448896	0.9999552	0.99303585	0.99945635	0.99177027	0.7321046	0.955914	0.99676067	0.9970974
1.0	0.99404484	0.9984596	0.99950254	0.9980603	0.99928135	0.9999553	0.001091829	0.99949765	0.99528027	0.9958133
1.0	0.8885361	0.99204683	0.19451572	0.86860144	0.9962134	0.99838865	0.9868352	0.99988544	0.99876034	0.23133524
1.0	0.9997882	0.02637571	0.99974436	0.9892063	0.99981457	0.9997687	0.97503215	0.9993942	0.9999598	0.016810637
1.0	0.12355903	0.9998596	0.9907003	0.8040909	0.9998486	0.99959034	0.99988997	0.99860567	0.00020541644	0.9992648
1.0	0.70724136	0.9993788	0.9998105	0.99908996	0.9992717	0.99999154	0.99705434	0.9995499	0.97288215	0.9988047
1.0	0.98433936	0.9004057	0.7514903	0.28907442	0.99986625	0.9934768	0.6040325	0.99953556	0.000106953725	0.6448685
1.0	0.99085873	0.97482264	0.994978	0.9780491	0.9962322	0.99984276	0.99991035	0.99938524	0.9996562	0.9998338
1.0	0.89679396	0.9855735	0.9997075	0.00788976	0.9999242	0.014797152	0.9019475	0.00017159968	0.9999113	0.9995315
1.0	0.89685416	0.99986887	0.9975768	0.9980568	0.0019635537	0.99941957	0.9996978	0.9145609	0.98821545	0.9865762
1.0	0.994928	0.002876021	0.9854091	0.8636635	0.97862524	0.9858845	0.9992581	0.43715006	0.9999312	0.9996972
1.0	0.97683495	0.9990528	0.9998313	0.9995202	0.99982387	0.99987435	0.0001401471	0.9858943	0.96127594	0.9992822
1.0	0.9999106	0.9982254	0.9985499	0.963328	0.9994554	0.9997893	0.99546057	0.984946	0.57516676	0.92506504
1.0	0.013812152	0.9796435	0.9995797	0.8124846	0.99834836	0.999721	0.9784228	0.9894232	0.9984352	0.9851199
1.0	0.6039431	0.99357337	0.99963295	0.99827325	0.9981997	0.999838	0.9999232	0.993731	0.9948101	0.99494296
1.0	0.9897512	0.9914655	0.9996308	0.999767	0.9999305	0.9858084	0.026603274	0.9998518	0.9998369	0.98002154
1.0	0.99877924	0.9953857	0.9998118	0.9846672	0.99802715	0.8525342	0.026225857	0.06064648	0.96127594	0.40567163
1.0	0.9997508	0.99887615	0.9996712	0.9992987	0.9998549	0.9987987	0.9996706	0.9982698	0.96127594	0.00040850998
1.0	0.9997061	0.9996815	0.99868053	0.99970216	0.99994147	0.9999479	0.99911636	0.6713087	0.9940333	0.99988174
1.0	0.99121374	0.00092722505	0.9827236	0.9980737	0.017244395	0.9990571	0.9928514	0.9853635	0.999701	0.9997147
1.0	0.92725134	0.93221486	0.98868084	0.99781173	0.0031673277	0.4802616	0.9711907	0.9994368	0.76121175	0.87454903
1.0	0.99888796	0.6684655	0.057762668	0.9981824	0.9992687	0.975495	0.9996282	0.9990055	0.7046288	0.7922334
1.0	0.99066824	0.9646237	0.9837172	0.9993765	0.9999758	0.9998894	0.99983823	0.9994387	0.9942987	0.99009
1.0	0.99955267	0.99522275	0.9991147	0.99837387	0.9480299	0.9996524	0.9350188	0.98297095	0.99961036	0.90339637
1.0	0.2889861	0.99922276	0.9477099	0.9764134	0.0035372407	0.7994293	0.9999802	0.99988985	0.8674865	0.999798
1.0	0.99954	0.1980204	0.9945262	0.97485334	0.93813396	0.9998903	0.013636693	0.99875844	0.99989843	0.005967149
1.0	0.97747517	0.99961936	0.9875514	0.9960634	0.99997866	0.9981527	0.9997689	0.0004880976	0.99894255	0.9986223
1.0	0.9955799	0.9998173	0.35816017	0.012210036	0.9928839	0.9338894	0.8335523	0.99961746	0.99995315	0.99812645
1.0	0.9961909	0.99744534	0.9997385	0.33190218	0.99817157	0.9999068	0.9664225	0.99813926	0.9967804	0.9990175
1.0	0.9987331	0.9997589	0.99916387	0.9903848	0.99502784	0.9991196	0.999974	0.9998348	0.68526584	0.9996284
1.0	0.9997348	0.96178895	0.99528617	0.9995946	0.99906594	0.9998841	0.99986255	0.16408089	0.9994173	0.9970523
0.0	0.9961707	0.9855735	0.9793802	0.98880464	0.9696462	0.9858084	0.97503215	0.9709329	0.96127594	0.96163195
0.0	0.9961707	0.9855735	0.9793802	0.98880464	0.9696462	0.9858084	0.97503215	0.9709329	0.96127594	0.96163195
0.0	0.9961707	0.9855735	0.9793802	0.98880464	0.9696462	0.9858084	0.97503215	0.9709329	0.96127594	0.96163195
0.0	0.9961707	0.9855735	0.9793802	0.98880464	0.9696462	0.9858084	0.97503215	0.9709329	0.96127594	0.96163195
0.0	0.9961707	0.9855735	0.9793802	0.98880464	0.9696462	0.9858084	0.97503215	0.9709329	0.96127594	0.96163195
0.0	0.9961707	0.9855735	0.9793802	0.98880464	0.9696462	0.9858084	0.97503215	0.9709329	0.96127594	0.96163195
0.0	0.99277025	0.9969894	0.9977223	0.98912865	0.99648833	0.99926704	0.9959728	0.9883803	0.9968004	0.9994955
0.0	0.9961707	0.9855735	0.9793802	0.98880464	0.9696462	0.9858084	0.97503215	0.9709329	0.96127594	0.96163195
0.0	0.93882775	0.41229257	0.8793004	0.9705001	0.8391894	0.88682675	0.8714279	0.6525789	0.71924573	0.835677
0.0	0.93882775	0.41229257	0.8793004	0.9705001	0.8391894	0.88682675	0.8714279	0.6525789	0.71924573	0.835677
0.0	0.93882775	0.41229257	0.8793004	0.9705001	0.8391894	0.88682675	0.8714279	0.6525789	0.71924573	0.835677
0.0	0.93882775	0.41229257	0.8793004	0.9705001	0.8391894	0.88682675	0.8714279	0.6525789	0.71924573	0.835677
0.0	0.9935267	0.990728	0.9960198	0.99611354	0.99758947	0.9987947	0.9801365	0.99684924	0.9974777	0.99892694
0.0	0.99925536	0.99878067	0.999275	0.9978155	0.99871564	0.999723	0.99932694	0.99850816	0.9993019	0.99827385
0.0	0.99884987	0.9979965	0.9987637	0.9961647	0.99837625	0.9996189	0.9986902	0.9975356	0.99893135	0.9977851
0.0	0.9880342	0.9896645	0.99363494	0.99119484	0.9900709	0.9981565	0.99384946	0.9834705	0.9970673	0.990315
0.0	0.99884987	0.9979965	0.9987637	0.9961647	0.99837625	0.9996189	0.9986902	0.9975356	0.99893135	0.9977851
0.0	0.99884987	0.9979965	0.9987637	0.9961647	0.99837625	0.9996189	0.9986902	0.9975356	0.99893135	0.9977851
0.0	0.9880342	0.9896645	0.99363494	0.99119484	0.9900709	0.9981565	0.99384946	0.9834705	0.9970673	0.990315
0.0	0.99970335	0.9996201	0.99976426	0.99946254	0.9996704	0.9997483	0.99959594	0.99938524	0.9994948	0.9995332
0.0	0.9961707	0.9855735	0.9793802	0.98880464	0.9696462	0.9858084	0.97503215	0.9709329	0.96127594	0.96163195
0.0	0.9961707	0.9855735	0.9793802	0.98880464	0.9696462	0.9858084	0.97503215	0.9709329	0.96127594	0.96163195
0.0	0.99970335	0.9996201	0.99976426	0.99946254	0.9996704	0.9997483	0.99959594	0.99938524	0.9994948	0.9995332
0.0	0.9961707	0.9855735	0.9793802	0.98880464	0.9696462	0.9858084	0.97503215	0.9709329	0.96127594	0.96163195
0.0	0.9961707	0.9855735	0.9793802	0.98880464	0.9696462	0.9858084	0.97503215	0.9709329	0.96127594	0.96163195
0.0	0.99884987	0.9979965	0.9987637	0.9961647	0.99837625	0.9996189	0.9986902	0.9975356	0.99893135	0.9977851
0.0	0.9880342	0.9896645	0.99363494	0.99119484	0.9900709	0.9981565	0.99384946	0.9834705	0.9970673	0.990315
0.0	0.9935267	0.990728	0.9960198	0.99611354	0.99758947	0.9987947	0.9801365	0.99684924	0.9974777	0.99892694
0.0	0.99884987	0.9979965	0.9987637	0.9961647	0.99837625	0.9996189	0.9986902	0.9975356	0.99893135	0.9977851
0.0	0.9961707	0.9855735	0.9793802	0.98880464	0.9696462	0.9858084	0.97503215	0.9709329	0.96127594	0.96163195
0.0	0.9961707	0.9855735	0.9793802	0.98880464	0.9696462	0.9858084	0.97503215	0.9709329	0.96127594	0.96163195
0.0	0.99970335	0.9996201	0.99976426	0.99946254	0.9996704	0.9997483	0.99959594	0.99938524	0.9994948	0.9995332
0.0	0.00013145592	0.0005293382	0.0005009424	0.00038536623	0.0003205185	0.00038209642	7.605525e-05	1.9667581e-05	0.0003119424	6.168271e-05
0.0	0.04779356	0.83663785	0.0018104325	0.002643939	0.00015487689	0.0039138943	0.0034129166	0.0002804697	0.013047947	0.003881328
0.0	0.99970335	0.9996201	0.99976426	0.99946254	0.9996704	0.9997483	0.99959594	0.99938524	0.9994948	0.9995332
0.0	0.9961707	0.9855735	0.9793802	0.9888045	0.9696462	0.9858084	0.97503215	0.9709329	0.96127594	0.96163195
0.0	0.99970335	0.9996201	0.99976426	0.99946254	0.9996704	0.9997483	0.99959594	0.99938524	0.9994948	0.9995332
0.0	0.9961707	0.9855735	0.9793802	0.98880464	0.9696462	0.9858084	0.97503215	0.9709329	0.96127594	0.96163195
0.0	0.9961707	0.9855735	0.9793802	0.9888045	0.9696462	0.9858084	0.97503215	0.9709329	0.96127594	0.96163195
0.0	0.9961707	0.9855735	0.9793802	0.98880464	0.9696462	0.9858084	0.97503215	0.9709329	0.96127594	0.96163195
0.0	0.9961707	0.9855735	0.9793802	0.98880464	0.9696462	0.9858084	0.97503215	0.9709329	0.96127594	0.96163195
0.0	0.99970335	0.9996201	0.99976426	0.99946254	0.9996704	0.9997483	0.99959594	0.99938524	0.9994948	0.9995332
0.0	0.9935267	0.990728	0.9960198	0.99611354	0.99758947	0.9987947	0.9801365	0.99684924	0.9974777	0.99892694
0.0	0.9935267	0.990728	0.9960198	0.99611354	0.99758947	0.9987947	0.9801365	0.99684924	0.9974777	0.99892694
0.0	0.99884987	0.9979965	0.9987637	0.9961647	0.99837625	0.9996189	0.9986902	0.9975356	0.99893135	0.9977851
0.0	0.99884987	0.9979965	0.9987637	0.9961647	0.99837625	0.9996189	0.9986902	0.9975356	0.99893135	0.9977851
0.0	0.8413929	0.4585359	0.97714466	0.47884327	0.5206153	0.24793133	0.9089858	0.38271028	0.99075586	0.9864029
0.0	0.83043045	0.5033856	0.96233016	0.46156612	0.44022804	0.23691413	0.8905492	0.3948598	0.9914078	0.9868117
0.0	0.8379548	0.4989057	0.9711817	0.48277652	0.45921534	0.2373759	0.9124999	0.3335611	0.98950326	0.9866367
0.0	0.8034845	0.508668	0.9712011	0.50049126	0.4431606	0.31724083	0.90863633	0.35497576	0.99082786	0.98645777
0.0	0.79511946	0.3723002	0.95468664	0.39256576	0.33765697	0.18437394	0.8709877	0.2419329	0.98572993	0.98164546
0.0	0.79511946	0.3723002	0.95468664	0.39256576	0.33765697	0.18437392	0.8709877	0.24193293	0.98572993	0.98164546
0.0	0.7951195	0.3723002	0.95468664	0.3925658	0.33765697	0.18437397	0.8709877	0.24193293	0.98572993	0.98164546
0.0	0.7951195	0.3723002	0.95468664	0.3925658	0.33765703	0.18437394	0.8709877	0.24193293	0.98572993	0.98164546
0.0	0.79511946	0.3723002	0.95468664	0.39256573	0.3376571	0.18437394	0.8709877	0.2419329	0.98572993	0.98164546
0.0	0.9880342	0.9896645	0.99363494	0.99119484	0.9900709	0.9981565	0.99384946	0.9834705	0.9970673	0.990315
0.0	0.99884987	0.9979965	0.9987637	0.9961647	0.99837625	0.9996189	0.9986902	0.9975356	0.99893135	0.9977851
0.0	0.9974267	0.99604213	0.99802375	0.9984315	0.9992181	0.9995956	0.99347407	0.9988913	0.99883443	0.99949086
0.0	0.9979538	0.99944955	0.992668	0.99760133	0.9984909	0.3574428	0.997983	0.9983621	0.9707692	0.96767753
0.0	0.9992361	0.9972524	0.9995443	0.9940169	0.012238497	0.9999076	0.99994147	0.99958664	0.999959	0.98356265
0.0	0.9992361	0.9972524	0.9995443	0.9940169	0.012238497	0.9999076	0.99994147	0.99958664	0.999959	0.98356265
0.0	0.9958015	0.98747224	0.9985683	0.97357565	0.012238497	0.46973804	0.99852943	0.9977308	0.99996364	0.0019018151
0.0	0.99884987	0.9979965	0.9987637	0.9961647	0.99837625	0.9996189	0.9986902	0.9975356	0.99893135	0.9977851
0.0	0.0030348084	0.0007751026	0.00043984983	0.003766981	0.01483576	0.0039565307	0.044951383	0.0024535672	0.00044812955	0.002311654
0.0	0.9961707	0.9855735	0.9793802	0.98880464	0.9696462	0.9858084	0.97503215	0.9709329	0.96127594	0.96163195
0.0	0.9961707	0.9855735	0.9793802	0.98880464	0.9696462	0.9858084	0.97503215	0.9709329	0.96127594	0.96163195
0.0	0.99970335	0.9996201	0.99976426	0.99946254	0.9996704	0.9997483	0.99959594	0.99938524	0.9994948	0.9995332
0.0	0.9961707	0.9855735	0.9793802	0.98880464	0.9696462	0.9858084	0.97503215	0.9709329	0.96127594	0.96163195
0.0	0.99946195	0.9994417	0.99935037	0.99934953	0.99968624	0.9999001	0.9991634	0.99971896	0.99975246	0.99979407
0.0	0.002520194	0.00070795394	0.05150504	0.0018756408	0.007930402	0.005314075	0.0013640709	3.0512732e-05	0.058364395	0.0005560608
0.0	0.97750103	0.9815529	0.98990834	0.9714509	0.9544506	0.99004084	0.9768389	0.9632457	0.99591285	0.9694353
0.0	0.99970335	0.9996201	0.99976426	0.99946254	0.9996704	0.9997483	0.99959594	0.99938524	0.9994948	0.9995332
0.0	0.9961707	0.9855735	0.9793802	0.98880464	0.9696462	0.9858084	0.97503215	0.9709329	0.96127594	0.96163195
0.0	0.9961707	0.9855735	0.9793802	0.98880464	0.9696462	0.9858084	0.97503215	0.9709329	0.96127594	0.96163195
0.0	0.9961707	0.9855735	0.9793802	0.98880464	0.9696462	0.9858084	0.97503215	0.9709329	0.96127594	0.96163195
0.0	0.9961707	0.9855735	0.9793802	0.98880464	0.9696462	0.9858084	0.97503215	0.9709329	0.96127594	0.96163195
0.0	0.9961707	0.9855735	0.9793802	0.98880464	0.9696462	0.9858084	0.97503215	0.9709329	0.96127594	0.96163195
0.0	0.99970335	0.9996201	0.99976426	0.99946254	0.9996704	0.9997483	0.99959594	0.99938524	0.9994948	0.9995332
0.0	0.0014379451	0.010160729	0.035250675	0.5966176	0.69688433	0.31494963	0.0006601797	4.4008484e-05	0.0018107299	0.00012506782
0.0	0.99434763	0.9800577	0.9957178	0.9483161	0.9666917	0.9654763	0.998235	0.9337297	0.9989089	0.9975382
0.0	0.99445736	0.99799275	0.9981439	0.99567974	0.99735343	0.9995683	0.99546355	0.994474	0.9990771	0.995928
0.0	0.9991103	0.9988932	0.99786454	0.99605393	0.99847347	0.9992299	0.99960786	0.99570614	0.99863344	0.9976921
0.0	0.9961707	0.9855735	0.9793802	0.98880464	0.9696462	0.9858084	0.97503215	0.9709329	0.96127594	0.96163195
0.0	0.9935267	0.990728	0.9960198	0.99611354	0.99758947	0.9987947	0.9801365	0.99684924	0.9974777	0.99892694
0.0	0.99884987	0.9979965	0.9987637	0.9961647	0.99837625	0.9996189	0.9986902	0.9975356	0.99893135	0.9977851
0.0	0.9880342	0.9896645	0.99363494	0.99119484	0.9900709	0.9981565	0.99384946	0.9834705	0.9970673	0.990315
0.0	0.99884987	0.9979965	0.9987637	0.9961647	0.99837625	0.9996189	0.9986902	0.9975356	0.99893135	0.9977851
0.0	0.99445736	0.99799275	0.9981439	0.99567974	0.99735343	0.9995683	0.99546355	0.994474	0.9990771	0.995928
0.0	0.99884987	0.9979965	0.9987637	0.9961647	0.99837625	0.9996189	0.9986902	0.9975356	0.99893135	0.9977851
0.0	0.9995208	0.99927515	0.9995479	0.99817336	0.9990085	0.99977857	0.9994437	0.9989312	0.99946386	0.99884295
0.0	0.9961707	0.9855735	0.9793802	0.98880464	0.9696462	0.9858084	0.97503215	0.9709329	0.96127594	0.96163195
0.0	0.9961707	0.9855735	0.9793802	0.98880464	0.9696462	0.9858084	0.97503215	0.9709329	0.96127594	0.96163195
0.0	0.9961707	0.9855735	0.9793802	0.98880464	0.9696462	0.9858084	0.97503215	0.9709329	0.96127594	0.96163195
0.0	0.0034720104	0.0006626453	0.015948836	0.009485211	0.027530756	0.8922538	0.0033469063	0.0012073605	0.0026443088	0.0002475355
0.0	0.0034720104	0.0006626453	0.015948836	0.009485211	0.027530756	0.8922538	0.0033469063	0.0012073605	0.0026443088	0.0002475355
0.0	0.9961707	0.9855735	0.9793802	0.9888045	0.9696462	0.9858084	0.97503215	0.9709329	0.96127594	0.96163195
0.0	0.9961707	0.9855735	0.9793802	0.9888045	0.9696462	0.9858084	0.97503215	0.9709329	0.96127594	0.96163195
0.0	0.9961707	0.9855735	0.9793802	0.98880464	0.9696462	0.9858084	0.97503215	0.9709329	0.96127594	0.96163195
0.0	0.9935267	0.990728	0.9960198	0.99611354	0.99758947	0.9987947	0.9801365	0.99684924	0.9974777	0.99892694
0.0	0.9935267	0.990728	0.9960198	0.99611354	0.99758947	0.9987947	0.9801365	0.99684924	0.9974777	0.99892694
0.0	0.99884987	0.9979965	0.9987637	0.9961647	0.99837625	0.9996189	0.9986902	0.9975356	0.99893135	0.9977851
0.0	0.99884987	0.9979965	0.9987637	0.9961647	0.99837625	0.9996189	0.9986902	0.9975356	0.99893135	0.9977851
0.0	0.9961707	0.9855735	0.9793802	0.98880464	0.9696462	0.9858084	0.97503215	0.9709329	0.96127594	0.96163195
0.0	0.9880342	0.9896645	0.99363494	0.99119484	0.9900709	0.9981565	0.99384946	0.9834705	0.9970673	0.990315
0.0	0.9880342	0.9896645	0.99363494	0.99119484	0.9900709	0.9981565	0.99384946	0.9834705	0.9970673	0.990315
0.0	0.99884987	0.9979965	0.9987637	0.9961647	0.99837625	0.9996189	0.9986902	0.9975356	0.99893135	0.9977851
0.0	0.99884987	0.9979965	0.9987637	0.9961647	0.99837625	0.9996189	0.9986902	0.9975356	0.99893135	0.9977851
0.0	0.9961707	0.9855735	0.9793802	0.98880464	0.9696462	0.9858084	0.97503215	0.9709329	0.96127594	0.96163195
0.0	0.9961707	0.9855735	0.9793802	0.98880464	0.9696462	0.9858084	0.97503215	0.9709329	0.96127594	0.96163195
0.0	0.9961707	0.9855735	0.9793802	0.98880464	0.9696462	0.9858084	0.97503215	0.9709329	0.96127594	0.96163195
0.0	0.9961707	0.9855735	0.9793802	0.98880464	0.9696462	0.9858084	0.97503215	0.9709329	0.96127594	0.96163195
0.0	0.99970335	0.9996201	0.99976426	0.99946254	0.9996704	0.9997483	0.99959594	0.99938524	0.9994948	0.9995332
0.0	0.9961707	0.9855735	0.9793802	0.98880464	0.9696462	0.9858084	0.97503215	0.9709329	0.96127594	0.96163195
0.0	0.9961707	0.9855735	0.9793802	0.98880464	0.9696462	0.9858084	0.97503215	0.9709329	0.96127594	0.96163195
0.0	0.99970335	0.9996201	0.99976426	0.99946254	0.9996704	0.9997483	0.99959594	0.99938524	0.9994948	0.9995332
0.0	0.9961707	0.9855735	0.9793802	0.98880464	0.9696462	0.9858084	0.97503215	0.9709329	0.96127594	0.96163195
0.0	0.9961707	0.9855735	0.9793802	0.98880464	0.9696462	0.9858084	0.97503215	0.9709329	0.96127594	0.96163195
0.0	0.9997079	0.99968207	0.99979264	0.99957126	0.9997733	0.9998385	0.9997223	0.99963033	0.99969864	0.9996636
0.0	0.9961707	0.9855735	0.9793802	0.98880464	0.9696462	0.9858084	0.97503215	0.9709329	0.96127594	0.96163195
0.0	0.9961707	0.9855735	0.9793802	0.98880464	0.9696462	0.9858084	0.97503215	0.9709329	0.96127594	0.96163195
0.0	0.9961707	0.9855735	0.9793802	0.98880464	0.9696462	0.9858084	0.97503215	0.9709329	0.96127594	0.96163195
0.0	0.99970335	0.9996201	0.99976426	0.99946254	0.9996704	0.9997483	0.99959594	0.99938524	0.9994948	0.9995332
0.0	0.99970335	0.9996201	0.99976426	0.99946254	0.9996704	0.9997483	0.99959594	0.99938524	0.9994948	0.9995332
0.0	0.9961707	0.9855735	0.9793802	0.98880464	0.9696462	0.9858084	0.97503215	0.9709329	0.96127594	0.96163195
0.0	0.99445736	0.99799275	0.9981439	0.99567974	0.99735343	0.9995683	0.99546355	0.994474	0.9990771	0.995928
0.0	0.012646592	0.0002977821	0.003909981	0.0007351776	0.0015959541	0.00070717145	0.021528533	0.000880329	0.00019995189	0.00018202714
0.0	0.9935267	0.990728	0.9960198	0.99611354	0.99758947	0.9987947	0.9801365	0.99684924	0.9974777	0.99892694
0.0	0.99884987	0.9979965	0.9987637	0.9961647	0.99837625	0.9996189	0.9986902	0.9975356	0.99893135	0.9977851
0.0	0.9880342	0.9896645	0.99363494	0.99119484	0.9900709	0.9981565	0.99384946	0.9834705	0.9970673	0.990315
0.0	0.99884987	0.9979965	0.9987637	0.9961647	0.99837625	0.9996189	0.9986902	0.9975356	0.99893135	0.9977851
0.0	0.99434763	0.9800577	0.9957178	0.9483161	0.9666917	0.9654763	0.998235	0.9337297	0.9989089	0.9975382
0.0	0.9935267	0.990728	0.9960198	0.99611354	0.99758947	0.9987947	0.9801365	0.99684924	0.9974777	0.99892694
0.0	0.9935267	0.990728	0.9960198	0.99611354	0.99758947	0.9987947	0.9801365	0.99684924	0.9974777	0.99892694
0.0	0.99884987	0.9979965	0.9987637	0.9961647	0.99837625	0.9996189	0.9986902	0.9975356	0.99893135	0.9977851
0.0	0.99884987	0.9979965	0.9987637	0.9961647	0.99837625	0.9996189	0.9986902	0.9975356	0.99893135	0.9977851
0.0	0.99884987	0.9979965	0.9987637	0.9961647	0.99837625	0.9996189	0.9986902	0.9975356	0.99893135	0.9977851
0.0	0.99884987	0.9979965	0.9987637	0.9961647	0.99837625	0.9996189	0.9986902	0.9975356	0.99893135	0.9977851
0.0	0.99970335	0.9996201	0.99976426	0.99946254	0.9996704	0.9997483	0.99959594	0.99938524	0.9994948	0.9995332
0.0	0.99970335	0.9996201	0.99976426	0.99946254	0.9996704	0.9997483	0.99959594	0.99938524	0.9994948	0.9995332
0.0	0.9935267	0.990728	0.9960198	0.99611354	0.99758947	0.9987947	0.9801365	0.99684924	0.9974777	0.99892694
0.0	0.99884987	0.9979965	0.9987637	0.9961647	0.99837625	0.9996189	0.9986902	0.9975356	0.99893135	0.9977851
0.0	0.99884987	0.9979965	0.9987637	0.9961647	0.99837625	0.9996189	0.9986902	0.9975356	0.99893135	0.9977851
0.0	0.99970335	0.9996201	0.99976426	0.99946254	0.9996704	0.9997483	0.99959594	0.99938524	0.9994948	0.9995332
0.0	0.9961707	0.9855735	0.9793802	0.9888045	0.9696462	0.9858084	0.97503215	0.9709329	0.96127594	0.96163195
0.0	0.9961707	0.9855735	0.9793802	0.98880464	0.9696462	0.9858084	0.97503215	0.9709329	0.96127594	0.96163195
0.0	0.9961707	0.9855735	0.9793802	0.98880464	0.9696462	0.9858084	0.97503215	0.9709329	0.96127594	0.96163195
0.0	0.9961707	0.9855735	0.9793802	0.98880464	0.9696462	0.9858084	0.97503215	0.9709329	0.96127594	0.96163195
0.0	0.9961707	0.9855735	0.9793802	0.98880464	0.9696462	0.9858084	0.97503215	0.9709329	0.96127594	0.96163195
0.0	0.9961707	0.9855735	0.9793802	0.98880464	0.9696462	0.9858084	0.97503215	0.9709329	0.96127594	0.96163195
0.0	0.014294774	0.001594524	0.0012486111	0.02110551	0.0005751898	0.013436962	0.013229194	0.0026232707	0.021543993	0.009774267
0.0	0.014294774	0.0015945247	0.0012486111	0.02110551	0.0005751898	0.013436962	0.013229194	0.0026232707	0.021543993	0.009774267
0.0	0.014294768	0.0015945247	0.0012486111	0.02110551	0.0005751898	0.013436962	0.013229194	0.0026232717	0.021543993	0.009774262
0.0	0.014294774	0.001594524	0.0012486106	0.021105504	0.0005751898	0.013436968	0.013229194	0.0026232707	0.021543987	0.009774267
0.0	0.014294768	0.001594524	0.0012486111	0.02110551	0.0005751898	0.013436962	0.013229194	0.0026232707	0.021543993	0.009774262
0.0	0.014294768	0.0015945247	0.0012486111	0.02110551	0.0005751898	0.013436962	0.013229194	0.0026232717	0.021543993	0.009774262
0.0	0.014294768	0.0015945247	0.0012486111	0.02110551	0.0005751898	0.013436962	0.013229194	0.0026232717	0.021543993	0.009774267
0.0	0.014294774	0.0015945224	0.0012486111	0.021105504	0.0005751898	0.013436968	0.013229194	0.0026232707	0.021543987	0.009774267
0.0	0.014294768	0.001594524	0.0012486111	0.02110552	0.0005751898	0.013436962	0.013229194	0.0026232707	0.021543987	0.009774267
0.0	0.014294768	0.0015945247	0.0012486111	0.02110552	0.0005751898	0.013436962	0.013229194	0.0026232707	0.021543987	0.009774262
0.0	0.014294768	0.0015945247	0.0012486111	0.02110551	0.0005751898	0.013436962	0.013229194	0.0026232707	0.021543993	0.009774267
0.0	0.014294774	0.001594524	0.0012486111	0.021105504	0.0005751898	0.013436968	0.013229194	0.0026232707	0.021543987	0.009774267
0.0	0.014294774	0.001594524	0.0012486111	0.02110551	0.0005751898	0.013436962	0.013229194	0.0026232707	0.021543987	0.009774267
0.0	0.9961707	0.9855735	0.9793802	0.98880464	0.9696462	0.9858084	0.97503215	0.9709329	0.96127594	0.96163195
0.0	0.9961707	0.9855735	0.9793802	0.98880464	0.9696462	0.9858084	0.97503215	0.9709329	0.96127594	0.96163195
0.0	0.9961707	0.9855735	0.9793802	0.98880464	0.9696462	0.9858084	0.97503215	0.9709329	0.96127594	0.96163195
0.0	0.9961707	0.9855735	0.9793802	0.98880464	0.9696462	0.9858084	0.97503215	0.9709329	0.96127594	0.96163195
0.0	0.9961707	0.9855735	0.9793802	0.98880464	0.9696462	0.9858084	0.97503215	0.9709329	0.96127594	0.96163195
0.0	0.9961707	0.9855735	0.9793802	0.98880464	0.9696462	0.9858084	0.97503215	0.9709329	0.96127594	0.96163195
0.0	0.9961707	0.9855735	0.9793802	0.98880464	0.9696462	0.9858084	0.97503215	0.9709329	0.96127594	0.96163195
0.0	0.9961707	0.9855735	0.9793802	0.98880464	0.9696462	0.9858084	0.97503215	0.9709329	0.96127594	0.96163195
0.0	0.9961707	0.9855735	0.9793802	0.98880464	0.9696462	0.9858084	0.97503215	0.9709329	0.96127594	0.96163195
0.0	0.99970335	0.9996201	0.99976426	0.99946254	0.9996704	0.9997483	0.99959594	0.99938524	0.9994948	0.9995332
0.0	0.9961707	0.9855735	0.9793802	0.9888045	0.9696462	0.9858084	0.97503215	0.9709329	0.96127594	0.96163195
0.0	0.9961707	0.9855735	0.9793802	0.98880464	0.9696462	0.9858084	0.97503215	0.9709329	0.96127594	0.96163195
0.0	0.9961707	0.9855735	0.9793802	0.98880464	0.9696462	0.9858084	0.97503215	0.9709329	0.96127594	0.96163195
0.0	0.9991103	0.9988932	0.99786454	0.99605393	0.99847347	0.9992299	0.99960786	0.99570614	0.99863344	0.9976921
0.0	0.9994659	0.9995726	0.9996239	0.9983907	0.9993395	0.99980825	0.99963737	0.99910575	0.9995253	0.99911875
0.0	0.99884987	0.9979965	0.9987637	0.9961647	0.99837625	0.9996189	0.9986902	0.9975356	0.99893135	0.9977851
0.0	0.9961707	0.9855735	0.9793802	0.98880464	0.9696462	0.9858084	0.97503215	0.9709329	0.96127594	0.96163195
0.0	0.99445736	0.99799275	0.9981439	0.99567974	0.99735343	0.9995683	0.99546355	0.994474	0.9990771	0.995928
0.0	0.48523557	0.15558186	0.23286687	0.14389214	0.092266	0.08922854	0.012504794	0.0050237593	0.3093349	0.7216006
0.0	0.99931526	0.9992926	0.9991247	0.99732494	0.99886924	0.9993493	0.9994766	0.99723405	0.9989673	0.9985739
0.0	0.9961707	0.9855735	0.9793802	0.98880464	0.9696462	0.9858084	0.97503215	0.9709329	0.96127594	0.96163195
0.0	0.9961707	0.9855735	0.9793802	0.9888045	0.9696462	0.9858084	0.97503215	0.9709329	0.96127594	0.96163195
0.0	0.9961707	0.9855735	0.9793802	0.9888045	0.9696462	0.9858084	0.97503215	0.9709329	0.96127594	0.96163195
0.0	0.9961707	0.9855735	0.9793802	0.9888045	0.9696462	0.9858084	0.97503215	0.9709329	0.96127594	0.96163195
0.0	0.9961707	0.9855735	0.9793802	0.9888045	0.9696462	0.9858084	0.97503215	0.9709329	0.96127594	0.96163195
0.0	0.9994598	0.9995421	0.9994698	0.9987205	0.99961025	0.9998429	0.9996383	0.99879825	0.9994754	0.9995241
0.0	0.99970335	0.9996201	0.99976426	0.99946254	0.9996704	0.9997483	0.99959594	0.99938524	0.9994948	0.9995332
0.0	0.9961707	0.9855735	0.9793802	0.98880464	0.9696462	0.9858084	0.97503215	0.9709329	0.96127594	0.96163195
0.0	0.9991103	0.9988932	0.99786454	0.99605393	0.99847347	0.9992299	0.99960786	0.99570614	0.99863344	0.9976921
0.0	0.9991103	0.9988932	0.99786454	0.99605393	0.99847347	0.9992299	0.99960786	0.99570614	0.99863344	0.9976921
0.0	0.9991103	0.9988932	0.99786454	0.99605393	0.99847347	0.9992299	0.99960786	0.99570614	0.99863344	0.9976921
0.0	0.9991103	0.9988932	0.99786454	0.99605393	0.99847347	0.9992299	0.99960786	0.99570614	0.99863344	0.9976921
0.0	0.9991103	0.9988932	0.99786454	0.99605393	0.99847347	0.9992299	0.99960786	0.99570614	0.99863344	0.9976921
0.0	0.020847002	0.0009281469	0.0025569713	0.08997283	0.00082778523	0.7533199	0.0014460062	0.00020601918	0.024906706	0.0137936445
0.0	0.005089104	0.00022483658	0.0045941276	0.0029251406	0.07101447	0.68062866	0.0040636137	0.0001589795	0.00042504075	0.23626985
0.0	0.9961707	0.9855735	0.9793802	0.98880464	0.9696462	0.9858084	0.97503215	0.9709329	0.96127594	0.96163195
0.0	0.16995893	0.00047583206	0.5490886	0.013002898	0.024441265	0.27459982	0.87760144	0.022284644	0.000583611	8.618208e-05
0.0	0.16995893	0.00047583206	0.5490886	0.013002898	0.024441265	0.27459982	0.87760144	0.022284644	0.000583611	8.618208e-05
0.0	0.0041342666	0.015481654	0.14634378	0.01541863	0.011020725	0.6377583	0.015031873	0.022649331	0.112047724	0.75158197
0.0	0.9961707	0.9855735	0.9793802	0.98880464	0.9696462	0.9858084	0.97503215	0.9709329	0.96127594	0.96163195
0.0	0.056204062	0.022810707	0.042098098	0.028507324	0.0030757252	0.045437776	0.012831018	0.0020669755	0.053500764	0.022685427
0.0	0.9993655	0.9991541	0.99889743	0.99877936	0.9982951	0.9996382	0.9987324	0.9982059	0.9992335	0.9987797
0.0	0.9961707	0.9855735	0.9793802	0.98880464	0.9696462	0.9858084	0.97503215	0.9709329	0.96127594	0.96163195
0.0	0.99899787	0.9986772	0.99900633	0.99649304	0.998654	0.9996643	0.9990464	0.9980907	0.99902356	0.9981761
0.0	0.9961707	0.9855735	0.9793802	0.98880464	0.9696462	0.9858084	0.97503215	0.9709329	0.96127594	0.96163195
0.0	0.9961707	0.9855735	0.9793802	0.98880464	0.9696462	0.9858084	0.97503215	0.9709329	0.96127594	0.96163195
0.0	0.9961707	0.9855735	0.9793802	0.98880464	0.9696462	0.9858084	0.97503215	0.9709329	0.96127594	0.96163195
0.0	0.9961707	0.9855735	0.9793802	0.98880464	0.9696462	0.9858084	0.97503215	0.9709329	0.96127594	0.96163195
0.0	0.9961707	0.9855735	0.9793802	0.98880464	0.9696462	0.9858084	0.97503215	0.9709329	0.96127594	0.96163195
0.0	0.9961707	0.9855735	0.9793802	0.9888045	0.9696462	0.9858084	0.97503215	0.9709329	0.96127594	0.96163195
0.0	0.9961707	0.9855735	0.9793802	0.9888045	0.9696462	0.9858084	0.97503215	0.9709329	0.96127594	0.96163195
0.0	0.9993436	0.99909914	0.99895203	0.99882346	0.99879056	0.99963975	0.9983687	0.9982387	0.9993148	0.999204
0.0	0.9961707	0.9855735	0.9793802	0.98880464	0.9696462	0.9858084	0.97503215	0.9709329	0.96127594	0.96163195
0.0	0.9961707	0.9855735	0.9793802	0.98880464	0.9696462	0.9858084	0.97503215	0.9709329	0.96127594	0.96163195
0.0	0.9961707	0.9855735	0.9793802	0.98880464	0.9696462	0.9858084	0.97503215	0.9709329	0.96127594	0.96163195
0.0	0.9961707	0.9855735	0.9793802	0.98880464	0.9696462	0.9858084	0.97503215	0.9709329	0.96127594	0.96163195
0.0	0.9961707	0.9855735	0.9793802	0.98880464	0.9696462	0.9858084	0.97503215	0.9709329	0.96127594	0.96163195
0.0	0.9994598	0.9995421	0.9994698	0.9987205	0.99961025	0.9998429	0.9996383	0.99879825	0.9994754	0.9995241
0.0	0.9961707	0.9855735	0.9793802	0.98880464	0.9696462	0.9858084	0.97503215	0.9709329	0.96127594	0.96163195
0.0	0.9961707	0.9855735	0.9793802	0.98880464	0.9696462	0.9858084	0.97503215	0.9709329	0.96127594	0.96163195
0.0	0.9961707	0.9855735	0.9793802	0.98880464	0.9696462	0.9858084	0.97503215	0.9709329	0.96127594	0.96163195
0.0	0.9961707	0.9855735	0.9793802	0.98880464	0.9696462	0.9858084	0.97503215	0.9709329	0.96127594	0.96163195
0.0	0.9961707	0.9855735	0.9793802	0.9888045	0.9696462	0.9858084	0.97503215	0.9709329	0.96127594	0.96163195
0.0	0.9961707	0.9855735	0.9793802	0.9888045	0.9696462	0.9858084	0.97503215	0.9709329	0.96127594	0.96163195
0.0	0.9968766	0.9988564	0.9990018	0.99736816	0.9984403	0.99971277	0.9974437	0.9969863	0.99939144	0.9980343
0.0	0.9961991	0.9979001	0.9981598	0.99774337	0.99941885	0.99965096	0.995704	0.9990753	0.9989587	0.9996469
0.0	0.8869798	0.041484073	0.6560569	0.67573595	0.9608991	0.9867251	0.78989655	0.54520434	0.60834926	0.94590604
0.0	0.9767844	0.98805654	0.8978121	0.9540037	0.52652204	0.9945575	0.83684427	0.96307915	0.9521431	0.90305024
0.0	0.6803743	0.19527009	0.43632993	0.5553068	0.88941103	0.7436538	0.79426384	0.7063458	0.68504125	0.57984436
0.0	0.45947665	0.22109985	0.99895597	0.9045402	0.4768909	0.993341	0.5307724	0.90726936	0.8160242	0.8059661
0.0	0.87758154	0.24938585	0.9811323	0.8736969	0.912681	0.9827511	0.3923664	0.5928935	0.37083697	0.838201
0.0	0.87388	0.8684108	0.98499566	0.9664828	0.9863077	0.9491959	0.8996648	0.9561971	0.9895732	0.8745257
0.0	0.58398277	0.23867008	0.37338978	0.47176743	0.69290394	0.19847794	0.5112652	0.21886857	0.77590925	0.6662451
0.0	0.8251028	0.035853554	0.96879715	0.70166576	0.74447644	0.93518466	0.36356562	0.38894585	0.98193836	0.6749429
0.0	0.2798226	0.1219644	0.8547203	0.50808567	0.27934992	0.75660527	0.14808957	0.004931738	0.02554958	0.678573
0.0	0.99983096	0.99990475	0.9998846	0.99971634	0.99991393	0.9999213	0.9999311	0.9997539	0.9999076	0.9999267
0.0	0.0010638644	0.00092516583	0.002323744	0.0007010611	0.0017608317	0.0023600827	0.0017201793	0.000775042	0.009977295	0.0018862833
0.0	0.00039975543	0.0007492272	0.00057667855	0.0018842482	0.00782982	0.0016671156	0.0019988385	0.001682776	0.005079885	0.005321856
0.0	0.1985073	0.7379674	9.132385e-05	0.17040823	1.8516415e-05	0.08565022	0.08243593	0.0028705972	0.003453361	0.008858689
0.0	0.9961707	0.0014474059	0.00090502604	0.041862134	0.74939454	0.944822	0.9298215	0.92863655	0.067700066	0.02191914
0.0	0.9674355	0.59259814	0.8902566	0.62019575	0.50613284	0.9782371	0.49263278	0.64060456	0.7463104	0.9403972
0.0	0.99801743	0.9991387	0.99927396	0.9982565	0.99899834	0.9997532	0.99867946	0.9981852	0.99957436	0.99861586
0.0	0.99946207	0.9992873	0.999527	0.9985397	0.9992988	0.9997615	0.99957544	0.9989662	0.9995016	0.99893564
0.0	0.9951841	0.9972168	0.99478036	0.9901509	0.97877854	0.9970271	0.98524064	0.9713325	0.99574476	0.99472576
0.0	0.9961707	0.9855735	0.9793802	0.98880464	0.9696462	0.9858084	0.97503215	0.9709329	0.96127594	0.96163195
0.0	0.99968743	0.9991284	0.9995018	0.99813014	0.9994374	0.9998124	0.99964607	0.99814665	0.99974865	0.9995328
0.0	0.9989447	0.9982457	0.9982179	0.9978776	0.99729544	0.99926823	0.9971559	0.9966228	0.99868673	0.9986205
0.0	0.9961707	0.9855735	0.9793802	0.98880464	0.9696462	0.9858084	0.97503215	0.9709329	0.96127594	0.96163195
0.0	0.9935267	0.990728	0.9960198	0.99611354	0.99758947	0.9987947	0.9801365	0.99684924	0.9974777	0.99892694
0.0	0.9475874	0.9999424	0.9997341	0.94154924	0.9946473	0.9908819	0.99871457	0.972996	0.9965767	0.99934417
0.0	0.89294356	0.25013697	0.43240404	0.009703512	0.6201409	0.47588944	0.25741005	0.43414932	0.16414025	0.0076762484
0.0	0.89294356	0.25013697	0.43240404	0.009703512	0.6201409	0.47588944	0.25741005	0.43414932	0.16414025	0.0076762484
0.0	0.99719656	0.99874735	0.9994542	0.9986241	0.9988469	0.9998497	0.9987546	0.99936634	0.9987484	0.99957305
0.0	0.9984451	0.9994423	0.99958116	0.9991179	0.9992781	0.99987864	0.9995995	0.9996562	0.9993293	0.9997911
0.0	0.99739033	0.9992242	0.99914896	0.99755824	0.9990319	0.99973255	0.9983041	0.9980933	0.9994717	0.9982218
0.0	0.016178476	0.016118407	0.0029354221	0.0057803397	0.007973653	0.03670343	0.022114687	0.0043089255	0.024793692	0.014414207
0.0	0.99482006	0.99817085	0.99841595	0.99635017	0.9977709	0.99963343	0.99562633	0.9957345	0.9992316	0.9965172
0.0	0.016178476	0.016118407	0.0029354221	0.0057803397	0.007973653	0.036703456	0.022114687	0.0043089255	0.024793686	0.014414207
0.0	0.99482006	0.99817085	0.99841595	0.99635017	0.9977709	0.99963343	0.99562633	0.9957345	0.9992316	0.9965172
0.0	0.9961707	0.9855735	0.9793802	0.98880464	0.9696462	0.9858084	0.97503215	0.9709329	0.96127594	0.96163195
0.0	0.9961707	0.9855735	0.9793802	0.98880464	0.9696462	0.9858084	0.97503215	0.9709329	0.96127594	0.96163195
0.0	0.9961707	0.9855735	0.9793802	0.98880464	0.9696462	0.9858084	0.97503215	0.9709329	0.96127594	0.96163195
0.0	0.99970335	0.9996201	0.99976426	0.99946254	0.9996704	0.9997483	0.99959594	0.99938524	0.9994948	0.9995332
0.0	0.9961707	0.9855735	0.9793802	0.9888045	0.9696462	0.9858084	0.97503215	0.9709329	0.96127594	0.96163195
0.0	0.9991103	0.9988932	0.99786454	0.99605393	0.99847347	0.9992299	0.99960786	0.99570614	0.99863344	0.9976921
0.0	0.9961707	0.9855735	0.9793802	0.98880464	0.9696462	0.9858084	0.97503215	0.9709329	0.96127594	0.96163195
0.0	0.99970335	0.9996201	0.99976426	0.99946254	0.9996704	0.9997483	0.99959594	0.99938524	0.9994948	0.9995332
0.0	0.9961707	0.9855735	0.9793802	0.98880464	0.9696462	0.9858084	0.97503215	0.9709329	0.96127594	0.96163195
0.0	0.00013145592	0.0005293382	0.0005009424	0.00038536623	0.00032051883	0.00038209642	7.605525e-05	1.9667581e-05	0.0003119424	6.168271e-05
0.0	0.9961707	0.9855735	0.9793802	0.98880464	0.9696462	0.9858084	0.97503215	0.9709329	0.96127594	0.96163195
0.0	0.9961707	0.9855735	0.9793802	0.98880464	0.9696462	0.9858084	0.97503215	0.9709329	0.96127594	0.96163195
0.0	0.99970335	0.9996201	0.99976426	0.99946254	0.9996704	0.9997483	0.99959594	0.99938524	0.9994948	0.9995332
0.0	0.9961707	0.9855735	0.9793802	0.9888045	0.9696462	0.9858084	0.97503215	0.9709329	0.96127594	0.96163195
0.0	0.99975175	0.99909794	0.99969137	0.9990854	0.9997559	0.9994092	0.9997327	0.99862516	0.99978274	0.9998772
0.0	0.99970335	0.9996201	0.99976426	0.99946254	0.9996704	0.9997483	0.99959594	0.99938524	0.9994948	0.9995332
0.0	0.9961707	0.9855735	0.9793802	0.98880464	0.9696462	0.9858084	0.97503215	0.9709329	0.96127594	0.96163195
0.0	0.00013145592	0.0005293379	0.0005009424	0.00038536623	0.0003205185	0.00038209642	7.605525e-05	1.9667581e-05	0.0003119424	6.168271e-05
0.0	0.99636686	0.99916387	0.9989837	0.9971361	0.99853885	0.9997464	0.9982608	0.99807286	0.9992835	0.9974087
0.0	0.016178483	0.016118407	0.0029354221	0.0057803397	0.007973653	0.03670343	0.022114687	0.0043089255	0.024793692	0.014414207
0.0	0.2915134	0.9893829	0.038511068	0.01610876	0.0004726931	0.050296113	0.029998109	0.0045864233	0.06796244	0.03326484
0.0	0.026365584	0.37431422	0.00936726	0.004044755	0.04560462	0.0060757226	0.055427812	0.005448551	0.03417661	0.91500515
0.0	0.9935267	0.990728	0.9960198	0.99611354	0.99758947	0.9987947	0.9801365	0.99684924	0.9974777	0.99892694
0.0	0.9935267	0.990728	0.9960198	0.99611354	0.99758947	0.9987947	0.9801365	0.99684924	0.9974777	0.99892694
0.0	0.9935267	0.990728	0.9960198	0.99611354	0.99758947	0.9987947	0.9801365	0.99684924	0.9974777	0.99892694
0.0	0.9935267	0.990728	0.9960198	0.99611354	0.99758947	0.9987947	0.9801365	0.99684924	0.9974777	0.99892694
0.0	0.9961707	0.9855735	0.9793802	0.98880464	0.9696462	0.9858084	0.97503215	0.9709329	0.96127594	0.96163195
0.0	0.9961707	0.9855735	0.9793802	0.98880464	0.9696462	0.9858084	0.97503215	0.9709329	0.96127594	0.96163195
0.0	0.9961707	0.9855735	0.9793802	0.98880464	0.9696462	0.9858084	0.97503215	0.9709329	0.96127594	0.96163195
0.0	0.9961707	0.9855735	0.9793802	0.98880464	0.9696462	0.9858084	0.97503215	0.9709329	0.96127594	0.96163195
0.0	0.9961707	0.9855735	0.9793802	0.98880464	0.9696462	0.9858084	0.97503215	0.9709329	0.96127594	0.96163195
0.0	0.9961707	0.9855735	0.9793802	0.98880464	0.9696462	0.9858084	0.97503215	0.9709329	0.96127594	0.96163195
0.0	0.9961707	0.9855735	0.9793802	0.98880464	0.9696462	0.9858084	0.97503215	0.9709329	0.96127594	0.96163195
0.0	0.99739033	0.9992242	0.99914896	0.99755824	0.9990319	0.99973255	0.9983041	0.9980933	0.9994717	0.9982218
0.0	0.9961707	0.9855735	0.9793802	0.98880464	0.9696462	0.9858084	0.97503215	0.9709329	0.96127594	0.96163195
0.0	0.9961707	0.9855735	0.9793802	0.98880464	0.9696462	0.9858084	0.97503215	0.9709329	0.96127594	0.96163195
0.0	0.9961707	0.9855735	0.9793802	0.98880464	0.9696462	0.9858084	0.97503215	0.9709329	0.96127594	0.96163195
0.0	0.9961707	0.9855735	0.9793802	0.98880464	0.9696462	0.9858084	0.97503215	0.9709329	0.96127594	0.96163195
0.0	0.9961707	0.9855735	0.9793802	0.98880464	0.9696462	0.9858084	0.97503215	0.9709329	0.96127594	0.96163195
0.0	0.9944728	0.9880778	0.981254	0.99556583	0.98103434	0.9958091	0.9969739	0.9928803	0.9978508	0.9983992
0.0	0.99445736	0.9983321	0.99849963	0.9967314	0.9979684	0.9996729	0.99679786	0.99630654	0.9992924	0.99704164
0.0	0.016178476	0.016118407	0.0029354221	0.0057803397	0.007973653	0.036703456	0.022114681	0.0043089255	0.024793692	0.0144142145
0.0	0.016178476	0.016118407	0.0029354221	0.0057803397	0.007973653	0.03670343	0.022114681	0.0043089273	0.024793686	0.014414207
0.0	0.016178483	0.016118407	0.0029354205	0.0057803397	0.007973653	0.036703456	0.022114687	0.0043089255	0.024793686	0.0144142145
0.0	0.016178476	0.016118407	0.0029354221	0.0057803397	0.007973653	0.036703456	0.022114687	0.0043089255	0.024793686	0.0144142145
0.0	0.00023185016	0.00043717894	0.00042884282	0.002103588	0.006039928	0.0019444145	0.0015406932	0.0009867221	0.0057465294	0.007310982
0.0	0.9961707	0.9855735	0.9793802	0.98880464	0.9696462	0.9858084	0.97503215	0.9709329	0.96127594	0.96163195
0.0	0.016178476	0.0161184	0.0029354221	0.0057803397	0.007973653	0.036703456	0.022114687	0.0043089255	0.024793686	0.0144142145
0.0	0.9935267	0.990728	0.9960198	0.99611354	0.99758947	0.9987947	0.9801365	0.99684924	0.9974777	0.99892694
0.0	0.9961707	0.9855735	0.9793802	0.98880464	0.9696462	0.9858084	0.97503215	0.9709329	0.96127594	0.96163195
0.0	0.9961707	0.9855735	0.9793802	0.98880464	0.9696462	0.9858084	0.97503215	0.9709329	0.96127594	0.96163195
0.0	0.9961707	0.9855735	0.9793802	0.98880464	0.9696462	0.9858084	0.97503215	0.9709329	0.96127594	0.96163195
0.0	0.99445736	0.99799275	0.9981439	0.99567974	0.99735343	0.9995683	0.99546355	0.994474	0.9990771	0.995928
0.0	0.9961707	0.9855735	0.9793802	0.98880464	0.9696462	0.9858084	0.97503215	0.9709329	0.96127594	0.96163195
0.0	0.9961707	0.9855735	0.9793802	0.98880464	0.9696462	0.9858084	0.97503215	0.9709329	0.96127594	0.96163195
0.0	0.9961707	0.9855735	0.9793802	0.98880464	0.9696462	0.9858084	0.97503215	0.9709329	0.96127594	0.96163195
0.0	0.9961707	0.9855735	0.9793802	0.98880464	0.9696462	0.9858084	0.97503215	0.9709329	0.96127594	0.96163195
0.0	0.6882301	0.21891603	0.55035275	0.9327158	0.4359268	0.76924187	0.89962953	0.96667975	0.90401614	0.99291766
0.0	0.9961707	0.9855735	0.9793802	0.98880464	0.9696462	0.9858084	0.97503215	0.9709329	0.96127594	0.96163195
0.0	0.9961707	0.9855735	0.9793802	0.98880464	0.9696462	0.9858084	0.97503215	0.9709329	0.96127594	0.96163195
0.0	0.99888927	0.99968684	0.9996006	0.9993698	0.99968517	0.9998165	0.99927396	0.99828017	0.99963546	0.9995376
0.0	0.9961707	0.9855735	0.9793802	0.98880464	0.9696462	0.9858084	0.97503215	0.9709329	0.96127594	0.96163195
0.0	0.9961707	0.9855735	0.9793802	0.98880464	0.9696462	0.9858084	0.97503215	0.9709329	0.96127594	0.96163195
0.0	0.016178476	0.016118407	0.0029354221	0.0057803397	0.007973653	0.036703456	0.022114675	0.0043089273	0.02479368	0.0144142145
0.0	0.9961707	0.9855735	0.9793802	0.98880464	0.9696462	0.9858084	0.97503215	0.9709329	0.96127594	0.96163195
0.0	0.9961707	0.9855735	0.9793802	0.98880464	0.9696462	0.9858084	0.97503215	0.9709329	0.96127594	0.96163195
0.0	0.95073557	0.9416024	0.9304847	0.97844076	0.18303719	0.25680864	0.0031019861	0.0647361	0.0097919265	0.96597576
0.0	0.95073557	0.9416024	0.9304847	0.97844076	0.18303719	0.25680864	0.0031019861	0.0647361	0.0097919265	0.96597576
0.0	0.9961707	0.9855735	0.9793802	0.98880464	0.9696462	0.9858084	0.97503215	0.9709329	0.96127594	0.96163195
0.0	0.016178476	0.0161184	0.0029354221	0.0057803397	0.007973653	0.036703456	0.022114687	0.0043089255	0.02479368	0.014414207
0.0	0.68823	0.21891607	0.5503525	0.9327158	0.43592688	0.76924187	0.8996296	0.96667975	0.90401614	0.99291766
0.0	0.9935267	0.990728	0.9960198	0.99611354	0.99758947	0.9987947	0.9801365	0.99684924	0.9974777	0.99892694
0.0	0.9961707	0.9855735	0.9793802	0.98880464	0.9696462	0.9858084	0.97503215	0.9709329	0.96127594	0.96163195
0.0	0.9961707	0.9855735	0.9793802	0.98880464	0.9696462	0.9858084	0.97503215	0.9709329	0.96127594	0.96163195
0.0	0.9942245	0.9931832	0.99685174	0.99649304	0.99808633	0.9991505	0.9876288	0.9975555	0.9979139	0.99911743
0.0	0.27509624	0.0021547435	0.071002744	0.002469331	0.002490944	0.537486	0.017299868	0.000116067786	5.038771e-05	0.047301132
0.0	0.023596492	0.0525778	0.0053251158	0.00850018	0.015753929	0.07879021	0.060549974	0.0128465565	0.034303516	0.024901593
0.0	0.99919647	0.99907994	0.9989397	0.99845123	0.99843806	0.9995833	0.9987067	0.9981731	0.9990024	0.99903345
0.0	0.27509624	0.0021547435	0.071002744	0.002469331	0.002490944	0.537486	0.017299868	0.000116067786	5.038771e-05	0.047301132
0.0	0.9961707	0.9855735	0.9793802	0.98880464	0.9696462	0.9858084	0.97503215	0.9709329	0.96127594	0.96163195
0.0	0.27509624	0.0021547435	0.071002744	0.002469331	0.002490944	0.537486	0.017299868	0.000116067786	5.038771e-05	0.047301132
0.0	0.99719656	0.99874735	0.9994542	0.9986241	0.9988469	0.9998497	0.9987546	0.99936634	0.9987484	0.99957305
0.0	0.9961707	0.9855735	0.9793802	0.98880464	0.9696462	0.9858084	0.97503215	0.9709329	0.96127594	0.96163195
0.0	0.9961707	0.9855735	0.9793802	0.98880464	0.9696462	0.9858084	0.97503215	0.9709329	0.96127594	0.96163195
0.0	0.9961707	0.9855735	0.9793802	0.98880464	0.9696462	0.9858084	0.97503215	0.9709329	0.96127594	0.96163195
0.0	0.9961707	0.9855735	0.9793802	0.98880464	0.9696462	0.9858084	0.97503215	0.9709329	0.96127594	0.96163195
0.0	0.00039975523	0.0007492272	0.00057667855	0.0018842482	0.00782982	0.0016671156	0.0019988385	0.0016827775	0.0050798873	0.005321856
0.0	0.00023185016	0.00043717894	0.00042884282	0.0021035892	0.006039928	0.0019444145	0.0015406932	0.0009867221	0.005746524	0.007310982
0.0	0.9961707	0.9855735	0.9793802	0.98880464	0.9696462	0.9858084	0.97503215	0.9709329	0.96127594	0.96163195
0.0	0.99975806	0.9993637	0.99964297	0.9983944	0.9995066	0.99987006	0.99972457	0.9987808	0.9997938	0.9996319
0.0	0.018964773	0.017991997	0.003624481	0.0057803397	0.009790753	0.042080905	0.025072793	0.005044672	0.03120996	0.016105223
0.0	0.17628886	0.0076906276	0.50044197	0.98880464	0.0866047	0.30005294	0.009708531	0.021083059	0.14299296	0.4988887
0.0	0.17628886	0.0076906276	0.50044197	0.98880464	0.0866047	0.30005294	0.009708531	0.021083059	0.14299296	0.4988887
0.0	0.17628886	0.0076906276	0.50044197	0.98880464	0.0866047	0.30005294	0.009708531	0.021083059	0.14299296	0.4988887
0.0	0.027880084	0.026404992	0.005986286	0.0073164864	0.011415088	0.09178035	0.04315631	0.008234867	0.03822168	0.025932249
0.0	0.8971803	0.90207994	0.9240057	0.66890633	0.96892333	0.981138	0.83859086	0.84326136	0.970635	0.91070294
0.0	0.97105914	0.7454168	0.00051339687	9.798086e-05	0.0004901467	0.8728035	4.455704e-05	0.29328126	0.0110309	0.23520717
0.0	0.97105914	0.7454168	0.00051339687	9.798086e-05	0.0004901467	0.8728035	4.455704e-05	0.29328126	0.0110309	0.23520717
0.0	0.9227459	0.9500392	0.0303547	0.009022267	0.0072805285	0.99071056	0.0699382	0.9959382	0.89516944	0.7190929
0.0	0.9944728	0.9880778	0.981254	0.99556583	0.98103434	0.9958091	0.9969739	0.9928803	0.9978508	0.9983992
0.0	0.9961707	0.9855735	0.9793802	0.98880464	0.9696462	0.9858084	0.97503215	0.9709329	0.96127594	0.96163195
0.0	0.9961707	0.9855735	0.9793802	0.98880464	0.9696462	0.9858084	0.97503215	0.9709329	0.96127594	0.96163195
0.0	0.6343273	0.5937808	0.82851505	0.8015176	0.66327465	0.98427343	0.8659811	0.47312808	0.91692334	0.8712252
0.0	0.9935267	0.990728	0.9960198	0.99611354	0.99758947	0.9987947	0.9801365	0.99684924	0.9974777	0.99892694
0.0	0.98251444	0.9870264	0.99631244	0.9887334	0.9947194	0.9958275	0.99666435	0.97251105	0.9956464	0.97104657
0.0	0.9961707	0.9855735	0.9793802	0.98880464	0.9696462	0.9858084	0.97503215	0.9709329	0.96127594	0.96163195
0.0	0.9961707	0.9855735	0.9793802	0.98880464	0.9696462	0.9858084	0.97503215	0.9709329	0.96127594	0.96163195
0.0	0.9961707	0.9855735	0.9793802	0.98880464	0.9696462	0.9858084	0.97503215	0.9709329	0.96127594	0.96163195
0.0	0.99970335	0.9996201	0.99976426	0.99946254	0.9996704	0.9997483	0.99959594	0.99938524	0.9994948	0.9995332
0.0	0.99888927	0.99968684	0.9996006	0.9993698	0.99968517	0.9998165	0.99927396	0.99828017	0.99963546	0.9995376
0.0	0.9961707	0.9855735	0.9793802	0.98880464	0.9696462	0.9858084	0.97503215	0.9709329	0.96127594	0.96163195
0.0	0.9961707	0.9855735	0.9793802	0.98880464	0.9696462	0.9858084	0.97503215	0.9709329	0.96127594	0.96163195
0.0	0.9961707	0.9855735	0.9793802	0.98880464	0.9696462	0.9858084	0.97503215	0.9709329	0.96127594	0.96163195
0.0	0.99445736	0.99799275	0.9981439	0.99567974	0.99735343	0.9995683	0.99546355	0.994474	0.9990771	0.995928
0.0	0.9961707	0.9855735	0.9793802	0.98880464	0.9696462	0.9858084	0.97503215	0.9709329	0.96127594	0.96163195
0.0	0.9931525	0.9888003	0.951482	0.91241497	0.98070574	0.99745256	0.99364847	0.90272623	0.9947072	0.99262756
0.0	0.99884987	0.9979965	0.9987637	0.9961647	0.99837625	0.9996189	0.9986902	0.9975356	0.99893135	0.9977851
0.0	0.9961707	0.9855735	0.9793802	0.98880464	0.9696462	0.9858084	0.97503215	0.9709329	0.96127594	0.96163195
0.0	0.9911739	0.9978947	0.9981964	0.99515617	0.97813475	0.9982792	0.9282095	0.9678793	0.9972025	0.99496645
0.0	0.9961707	0.9855735	0.9793802	0.98880464	0.9696462	0.9858084	0.97503215	0.9709329	0.96127594	0.96163195
0.0	0.005280189	0.0028250325	0.00041376826	0.98880464	0.005546173	0.9858084	0.26029456	0.008541031	0.0007539418	0.0013419444
0.0	0.6507345	0.014012959	0.00023002044	0.00038021948	6.4948035e-05	0.010231349	0.0005347219	0.00033494466	0.0019899786	0.00042515947
0.0	0.9961707	0.9855735	0.9793802	0.98880464	0.9696462	0.9858084	0.97503215	0.9709329	0.96127594	0.96163195
0.0	0.9961707	0.9855735	0.9793802	0.98880464	0.9696462	0.9858084	0.97503215	0.9709329	0.96127594	0.96163195
0.0	0.9989447	0.9982457	0.9982179	0.9978776	0.99729544	0.99926823	0.9971559	0.9966228	0.99868673	0.9986205
0.0	0.99958235	0.999724	0.99951935	0.9990318	0.9997675	0.99984586	0.9997279	0.99916506	0.9995173	0.9996247
0.0	0.99888927	0.99968684	0.9996006	0.9993698	0.99968517	0.9998165	0.99927396	0.99828017	0.99963546	0.9995376
0.0	0.99958235	0.999724	0.99951935	0.9990318	0.9997675	0.99984586	0.9997279	0.99916506	0.9995173	0.9996247
0.0	0.9961707	0.9855735	0.9793802	0.98880464	0.9696462	0.9858084	0.97503215	0.9709329	0.96127594	0.96163195
0.0	0.016178476	0.016118407	0.0029354221	0.0057803397	0.007973653	0.036703456	0.022114687	0.0043089255	0.024793686	0.0144142145
0.0	0.0060351756	0.005027636	0.0010088807	0.002705174	0.0017975544	0.011028023	0.00762865	0.0010414063	0.008065893	0.0029292013
0.0	0.9361957	0.9409976	0.83575666	0.5019899	0.82379377	0.9922856	0.8240384	0.5805483	0.98002106	0.87899816
0.0	0.0034402283	0.00058913836	0.00051880616	0.001128288	0.0052888445	0.0047132866	0.00013575799	0.0081498055	0.00017698004	0.014694572
0.0	0.00852504	0.009023754	0.001242241	0.002897096	0.0020772014	0.015135945	0.0094166985	0.0012252342	0.010891381	0.0046030153
0.0	0.00852504	0.009023754	0.001242241	0.002897095	0.0020772014	0.015135945	0.009416703	0.0012252342	0.010891381	0.0046030153
0.0	0.0034402283	0.00058913836	0.00051880616	0.001128288	0.0052888445	0.0047132866	0.00013575799	0.0081498055	0.00017698004	0.014694572
0.0	0.9944728	0.9880778	0.981254	0.99556583	0.9810342	0.9958091	0.9969739	0.9928803	0.9978508	0.9983992
0.0	0.006989748	0.0059887916	0.00044947697	0.0010169302	0.0017681118	0.0002050634	0.018244995	0.00217021	0.2849246	0.004139964
0.0	0.9961707	0.9855735	0.9793802	0.9888045	0.9696462	0.9858084	0.97503215	0.9709329	0.96127594	0.96163195
0.0	0.9961707	0.9855735	0.9793802	0.98880464	0.9696462	0.9858084	0.97503215	0.9709329	0.96127594	0.96163195
0.0	0.9961707	0.9855735	0.9793802	0.98880464	0.9696462	0.9858084	0.97503215	0.9709329	0.96127594	0.96163195
0.0	0.00013145592	0.0005293382	0.0005009424	0.00038536623	0.0003205185	0.00038209642	7.605525e-05	1.9667581e-05	0.0003119424	6.168271e-05
0.0	0.04779356	0.8366379	0.0018104325	0.0026439377	0.00015487689	0.0039138943	0.0034129166	0.0002804697	0.013047947	0.003881328
0.0	0.9961707	0.9855735	0.9793802	0.9888045	0.9696462	0.9858084	0.97503215	0.9709329	0.96127594	0.96163195
0.0	0.9961707	0.9855735	0.9793802	0.98880464	0.9696462	0.9858084	0.97503215	0.9709329	0.96127594	0.96163195
0.0	0.99970335	0.9996201	0.99976426	0.99946254	0.9996704	0.9997483	0.99959594	0.99938524	0.9994948	0.9995332
0.0	0.9944728	0.9880778	0.981254	0.99556583	0.9810342	0.9958091	0.9969739	0.9928803	0.9978508	0.9983992
0.0	0.987421	0.9997429	0.9982823	0.9954592	0.9994479	0.99951136	0.99952626	0.9978637	0.99944586	0.9993895
0.0	0.04779356	0.83663785	0.0018104325	0.002643939	0.00015487689	0.003913896	0.0034129166	0.0002804697	0.013047947	0.003881328
0.0	0.29580286	0.46195945	0.5508086	0.6570213	0.17545015	0.90021	0.09378378	0.40207368	0.7371466	0.20485489
0.0	0.9961707	0.9855735	0.9793802	0.98880464	0.9696462	0.9858084	0.97503215	0.9709329	0.96127594	0.96163195
0.0	0.9961707	0.9855735	0.9793802	0.98880464	0.9696462	0.9858084	0.97503215	0.9709329	0.96127594	0.96163195
0.0	0.9961707	0.9855735	0.9793802	0.98880464	0.9696462	0.9858084	0.97503215	0.9709329	0.96127594	0.96163195
0.0	0.016178476	0.016118407	0.0029354221	0.0057803397	0.007973653	0.036703456	0.022114681	0.0043089255	0.024793686	0.0144142145
0.0	0.9961707	0.9855735	0.9793802	0.98880464	0.9696462	0.9858084	0.97503215	0.9709329	0.96127594	0.96163195
0.0	0.016178476	0.016118407	0.0029354221	0.0057803397	0.007973653	0.036703456	0.022114687	0.0043089255	0.024793686	0.014414207
0.0	0.017394604	0.018886436	0.0031486137	0.0059508123	0.008378801	0.037190292	0.02404541	0.0044548484	0.024793686	0.01573166
0.0	0.9961707	0.9855735	0.9793802	0.98880464	0.9696462	0.9858084	0.97503215	0.9709329	0.96127594	0.96163195
0.0	0.9130067	0.014668037	0.3623032	0.7882131	6.0849532e-05	0.11381718	0.012200556	0.20011365	0.1965293	0.0030367856
0.0	0.9130067	0.014668037	0.3623032	0.7882131	6.0849532e-05	0.11381718	0.012200556	0.20011365	0.1965293	0.0030367856
0.0	0.9130067	0.014668037	0.3623032	0.7882131	6.0849532e-05	0.11381718	0.012200556	0.20011365	0.1965293	0.0030367856
0.0	0.9961707	0.0019406925	0.016636105	0.087169856	0.0392436	0.49032497	0.045168843	0.003450028	0.040486217	0.014846845
0.0	0.9961707	0.0019406925	0.016636105	0.087169856	0.0392436	0.49032497	0.045168843	0.003450028	0.040486217	0.014846845
0.0	0.016178476	0.017433645	0.0031576918	0.0058733206	0.007973653	0.036703456	0.025049148	0.005680418	0.025206612	0.015589925
0.0	0.9961707	0.9855735	0.9793802	0.98880464	0.9696462	0.9858084	0.97503215	0.9709329	0.96127594	0.96163195
0.0	0.9961707	0.9855735	0.9793802	0.98880464	0.9696462	0.9858084	0.97503215	0.9709329	0.96127594	0.96163195
0.0	0.9994598	0.9995421	0.9994698	0.9987205	0.99961025	0.9998429	0.9996383	0.99879825	0.9994754	0.9995241
0.0	0.9994598	0.9995421	0.9994698	0.9987205	0.99961025	0.9998429	0.9996383	0.99879825	0.9994754	0.9995241
0.0	0.99970335	0.9996201	0.99976426	0.99946254	0.9996704	0.9997483	0.99959594	0.99938524	0.9994948	0.9995332
0.0	0.00013145592	0.0005293382	0.0005009424	0.00038536623	0.00032051883	0.00038209642	7.605525e-05	1.9667581e-05	0.0003119424	6.168271e-05
0.0	0.04779356	0.83663785	0.0018104325	0.002643939	0.00015487689	0.003913896	0.0034129166	0.0002804697	0.013047953	0.003881328
0.0	0.99970335	0.9996201	0.99976426	0.99946254	0.9996704	0.9997483	0.99959594	0.99938524	0.9994948	0.9995332
0.0	0.00013145592	0.0005293382	0.0005009424	0.00038536623	0.00032051883	0.00038209642	7.605525e-05	1.9667581e-05	0.0003119424	6.168271e-05
0.0	0.04779356	0.8366379	0.0018104325	0.002643939	0.00015487689	0.003913896	0.0034129152	0.0002804697	0.013047953	0.003881328
0.0	0.9994598	0.9995421	0.9994698	0.9987205	0.99961025	0.9998429	0.9996383	0.99879825	0.9994754	0.9995241
0.0	0.99970335	0.9996201	0.99976426	0.99946254	0.9996704	0.9997483	0.99959594	0.99938524	0.9994948	0.9995332
0.0	0.00013145592	0.0005293382	0.0005009424	0.00038536623	0.00032051883	0.00038209642	7.605525e-05	1.9667581e-05	0.0003119424	6.168271e-05
0.0	0.04779356	0.83663785	0.0018104325	0.002643939	0.00015487689	0.003913896	0.0034129166	0.0002804697	0.013047947	0.003881328
0.0	0.9994598	0.9995421	0.9994698	0.9987205	0.99961025	0.9998429	0.9996383	0.99879825	0.9994754	0.9995241
0.0	0.99970335	0.9996201	0.99976426	0.99946254	0.9996704	0.9997483	0.99959594	0.99938524	0.9994948	0.9995332
0.0	0.00013145592	0.0005293382	0.0005009424	0.00038536623	0.00032051883	0.00038209642	7.605525e-05	1.9667581e-05	0.0003119424	6.168271e-05
0.0	0.04779356	0.83663785	0.0018104325	0.002643939	0.00015487689	0.0039138943	0.0034129152	0.0002804697	0.013047947	0.003881328
0.0	0.9935267	0.990728	0.9960198	0.99611354	0.99758947	0.9987947	0.9801365	0.99684924	0.9974777	0.99892694
0.0	0.9961707	0.9855735	0.9793802	0.9888045	0.9696462	0.9858084	0.97503215	0.9709329	0.96127594	0.96163195
0.0	0.9961707	0.9855735	0.9793802	0.9888045	0.9696462	0.9858084	0.97503215	0.9709329	0.96127594	0.96163195
0.0	0.99884987	0.9979965	0.9987637	0.9961647	0.99837625	0.9996189	0.9986902	0.9975356	0.99893135	0.9977851
0.0	0.9961707	0.9855735	0.9793802	0.98880464	0.9696462	0.9858084	0.97503215	0.9709329	0.96127594	0.96163195
0.0	0.016178483	0.01584113	0.0031366618	0.0057803397	0.008323234	0.047445413	0.022758583	0.004843375	0.028711924	0.015987888
0.0	0.9961707	0.001709516	0.0016040297	0.98880464	0.0010618591	0.049967043	0.0004285408	0.00054649706	0.072644845	0.000463349
0.0	0.9995079	0.9994184	0.9979359	0.998901	0.9994615	0.9997371	0.9996536	0.99901676	0.9995734	0.9992453
0.0	0.9961707	0.9855735	0.9793802	0.98880464	0.9696462	0.9858084	0.97503215	0.9709329	0.96127594	0.96163195
0.0	0.77085847	0.320022	0.70124835	0.95631874	0.5394982	0.8489231	0.947202	0.9816512	0.92507356	0.99540126
0.0	0.75936776	0.3239259	0.7222069	0.9569754	0.46717224	0.8540811	0.94159305	0.9802941	0.9291063	0.99370474
0.0	0.76277673	0.32105258	0.6794583	0.9536546	0.5830287	0.8444088	0.9430697	0.9792419	0.9316984	0.9952684
0.0	0.83276784	0.42202866	0.9365559	0.96729964	0.54119426	0.9584632	0.9722769	0.9897204	0.97541094	0.99741226
0.0	0.7595972	0.2743529	0.7297214	0.9521784	0.5789821	0.85809064	0.9385818	0.97936183	0.93179184	0.9954026
0.0	0.75317967	0.329358	0.7366364	0.9543725	0.46476755	0.80202717	0.9395971	0.97960955	0.90401614	0.9953199
0.0	0.7548261	0.3273175	0.73336005	0.9520631	0.5766394	0.8416567	0.9097092	0.9804709	0.93391347	0.9959479
0.0	0.9950936	0.9958229	0.99643207	0.9976222	0.9987501	0.9994816	0.9924931	0.99854845	0.9986534	0.9994773
0.0	0.9961707	0.9855735	0.9793802	0.98880464	0.9696462	0.9858084	0.97503215	0.9709329	0.96127594	0.96163195
0.0	0.9961707	0.9855735	0.9793802	0.98880464	0.9696462	0.9858084	0.97503215	0.9709329	0.96127594	0.96163195
0.0	0.9961707	0.9855735	0.9793802	0.98880464	0.9696462	0.9858084	0.97503215	0.9709329	0.96127594	0.96163195
0.0	0.9961707	0.9855735	0.9793802	0.98880464	0.9696462	0.9858084	0.97503215	0.9709329	0.96127594	0.96163195
0.0	0.9961707	0.9855735	0.9793802	0.98880464	0.9696462	0.9858084	0.97503215	0.9709329	0.96127594	0.96163195
0.0	0.9961707	0.9855735	0.9793802	0.98880464	0.9696462	0.9858084	0.97503215	0.9709329	0.96127594	0.96163195
0.0	0.9961707	0.9855735	0.9793802	0.98880464	0.9696462	0.9858084	0.97503215	0.9709329	0.96127594	0.96163195
0.0	0.99562186	0.9960181	0.99753845	0.9978338	0.9990325	0.9995902	0.99215055	0.99847955	0.99842876	0.9993154
0.0	0.9961707	0.9855735	0.9793802	0.98880464	0.9696462	0.9858084	0.97503215	0.9709329	0.96127594	0.96163195
0.0	0.9961707	0.9855735	0.9793802	0.98880464	0.9696462	0.9858084	0.97503215	0.9709329	0.96127594	0.96163195
0.0	0.9961707	0.9855735	0.9793802	0.98880464	0.9696462	0.9858084	0.97503215	0.9709329	0.96127594	0.96163195
0.0	0.9961707	0.9855735	0.9793802	0.98880464	0.9696462	0.9858084	0.97503215	0.9709329	0.96127594	0.96163195
0.0	0.9935267	0.990728	0.9960198	0.99611354	0.99758947	0.9987947	0.9801365	0.99684924	0.9974777	0.99892694
0.0	0.9935267	0.990728	0.9960198	0.99611354	0.99758947	0.9987947	0.9801365	0.99684924	0.9974777	0.99892694
0.0	0.9935267	0.990728	0.9960198	0.99611354	0.99758947	0.9987947	0.9801365	0.99684924	0.9974777	0.99892694
0.0	0.9935267	0.990728	0.9960198	0.99611354	0.99758947	0.9987947	0.9801365	0.99684924	0.9974777	0.99892694
0.0	0.9961707	0.9855735	0.9793802	0.98880464	0.9696462	0.9858084	0.97503215	0.9709329	0.96127594	0.96163195
0.0	0.9950936	0.9958229	0.99643207	0.9976222	0.9987501	0.9994816	0.9924931	0.99854845	0.9986534	0.9994773
0.0	0.9961707	0.9855735	0.9793802	0.98880464	0.9696462	0.9858084	0.97503215	0.9709329	0.96127594	0.96163195
0.0	0.9961707	0.9855735	0.9793802	0.98880464	0.9696462	0.9858084	0.97503215	0.9709329	0.96127594	0.96163195
0.0	0.9961707	0.9855735	0.9793802	0.98880464	0.9696462	0.9858084	0.97503215	0.9709329	0.96127594	0.96163195
0.0	0.9961707	0.9855735	0.9793802	0.98880464	0.9696462	0.9858084	0.97503215	0.9709329	0.96127594	0.96163195
0.0	0.9961707	0.9855735	0.9793802	0.98880464	0.9696462	0.9858084	0.97503215	0.9709329	0.96127594	0.96163195
0.0	0.99547935	0.9960007	0.9974597	0.9973828	0.9983382	0.9995048	0.9905633	0.9986253	0.998353	0.99942136
0.0	0.9961707	0.9855735	0.9793802	0.98880464	0.9696462	0.9858084	0.97503215	0.9709329	0.96127594	0.96163195
0.0	0.9961707	0.9855735	0.9793802	0.98880464	0.9696462	0.9858084	0.97503215	0.9709329	0.96127594	0.96163195
0.0	0.9961707	0.9855735	0.9793802	0.98880464	0.9696462	0.9858084	0.97503215	0.9709329	0.96127594	0.96163195
0.0	0.9961707	0.9855735	0.9793802	0.98880464	0.9696462	0.9858084	0.97503215	0.9709329	0.96127594	0.96163195
0.0	0.9961707	0.9855735	0.9793802	0.98880464	0.9696462	0.9858084	0.97503215	0.9709329	0.96127594	0.96163195
0.0	0.9931525	0.9888003	0.951482	0.91241497	0.98070574	0.99745256	0.99364847	0.90272623	0.9947072	0.99262756
0.0	0.99884987	0.9979965	0.9987637	0.9961647	0.99837625	0.9996189	0.9986902	0.9975356	0.99893135	0.9977851
0.0	0.9961707	0.9855735	0.9793802	0.98880464	0.9696462	0.9858084	0.97503215	0.9709329	0.96127594	0.96163195
0.0	0.9995079	0.9994184	0.9979359	0.998901	0.9994615	0.9997371	0.9996536	0.99901676	0.9995734	0.9992453
0.0	0.9961707	0.9855735	0.9793802	0.98880464	0.9696462	0.9858084	0.97503215	0.9709329	0.96127594	0.96163195
0.0	0.9961707	0.9855735	0.9793802	0.98880464	0.9696462	0.9858084	0.97503215	0.9709329	0.96127594	0.96163195
0.0	0.9944728	0.9880778	0.981254	0.99556583	0.98103434	0.9958091	0.9969739	0.9928803	0.9978508	0.9983992
0.0	0.29151338	0.9893829	0.038511056	0.016108768	0.0004726931	0.050296124	0.029998103	0.004586421	0.06796244	0.033264846
0.0	0.9961707	0.9855735	0.9793802	0.98880464	0.9696462	0.9858084	0.97503215	0.9709329	0.96127594	0.96163195
0.0	0.9961707	0.9855735	0.9793802	0.98880464	0.9696462	0.9858084	0.97503215	0.9709329	0.96127594	0.96163195
0.0	0.9961707	0.9855735	0.9793802	0.98880464	0.9696462	0.9858084	0.97503215	0.9709329	0.96127594	0.96163195
0.0	0.9961707	0.9855735	0.9793802	0.98880464	0.9696462	0.9858084	0.97503215	0.9709329	0.96127594	0.96163195
0.0	0.9961707	0.9855735	0.9793802	0.98880464	0.9696462	0.9858084	0.97503215	0.9709329	0.96127594	0.96163195
0.0	0.9961707	0.9855735	0.9793802	0.98880464	0.9696462	0.9858084	0.97503215	0.9709329	0.96127594	0.96163195
0.0	0.9961707	0.9855735	0.9793802	0.98880464	0.9696462	0.9858084	0.97503215	0.9709329	0.96127594	0.96163195
0.0	0.9961707	0.9855735	0.9793802	0.98880464	0.9696462	0.9858084	0.97503215	0.9709329	0.96127594	0.96163195
0.0	0.9961707	0.9855735	0.9793802	0.98880464	0.9696462	0.9858084	0.97503215	0.9709329	0.96127594	0.96163195
0.0	0.9961707	0.9855735	0.9793802	0.98880464	0.9696462	0.9858084	0.97503215	0.9709329	0.96127594	0.96163195
0.0	0.9961707	0.9855735	0.9793802	0.98880464	0.9696462	0.9858084	0.97503215	0.9709329	0.96127594	0.96163195
0.0	0.92548573	0.99532795	0.99330527	0.9196691	0.9972277	0.9932719	0.99478006	0.97807145	0.9967296	0.9954543
0.0	0.9961707	0.9855735	0.9793802	0.98880464	0.9696462	0.9858084	0.97503215	0.9709329	0.96127594	0.96163195
0.0	0.9991103	0.9988932	0.99786454	0.99605393	0.99847347	0.9992299	0.99960786	0.99570614	0.99863344	0.9976921
0.0	0.99970335	0.9996201	0.99976426	0.99946254	0.9996704	0.9997483	0.99959594	0.99938524	0.9994948	0.9995332
0.0	0.9961707	0.9855735	0.9793802	0.98880464	0.9696462	0.9858084	0.97503215	0.9709329	0.96127594	0.96163195
0.0	0.9965029	0.9981238	0.9970964	0.99560875	0.9912949	0.99958974	0.998787	0.9910842	0.9989079	0.9905629
0.0	0.9961707	0.9855735	0.9793802	0.98880464	0.9696462	0.9858084	0.97503215	0.9709329	0.96127594	0.96163195
0.0	0.9961707	0.9855735	0.9793802	0.98880464	0.9696462	0.9858084	0.97503215	0.9709329	0.96127594	0.96163195
0.0	0.99445736	0.99799275	0.9981439	0.99567974	0.99735343	0.9995683	0.99546355	0.994474	0.9990771	0.995928
0.0	0.9989868	0.9983529	0.99838245	0.9978776	0.997405	0.9992793	0.99735874	0.9966228	0.99874324	0.9986205
0.0	0.9993942	0.99904174	0.999271	0.9981674	0.99910563	0.99976677	0.9994936	0.9987174	0.9994282	0.99878913
0.0	0.9991886	0.99975246	0.99968123	0.9994967	0.99973637	0.99985623	0.99948275	0.9985489	0.9996939	0.99966335
0.0	0.9987576	0.9994698	0.9993562	0.99925	0.99948263	0.99979347	0.99931574	0.99795353	0.99952185	0.99940586
0.0	0.012513493	0.0010409247	0.005980667	0.98880464	0.020746935	0.0059277248	0.010880316	0.9709329	0.0020695233	0.96163195
0.0	0.9996315	0.99959403	0.9986645	0.99910814	0.9995689	0.9997937	0.99972314	0.9991647	0.9996785	0.9994375
0.0	0.9961707	0.9855735	0.9793802	0.98880464	0.9696462	0.9858084	0.97503215	0.9709329	0.96127594	0.96163195
0.0	0.9972	0.9990885	0.9990421	0.99780995	0.99839586	0.99975234	0.9983424	0.99675304	0.99948895	0.99819833
0.0	0.9961707	0.9855735	0.9793802	0.98880464	0.9696462	0.9858084	0.97503215	0.9709329	0.96127594	0.96163195
0.0	0.10686342	0.034053333	0.13559727	0.039327484	0.022660492	0.029933825	0.15582347	0.005620183	0.4325691	0.3576555
0.0	0.9995777	0.9996228	0.9996068	0.9990386	0.999683	0.99985266	0.9996666	0.9990976	0.99957865	0.9995914
0.0	0.9952195	0.98666966	0.9784775	0.993909	0.99830484	0.9562373	0.9938805	0.99962974	0.9965125	0.99404705
0.0	0.9621354	0.96694595	0.98426497	0.96994126	0.9614346	0.23766404	0.9775803	0.9930466	0.8657831	0.63250476
0.0	0.99884987	0.9979965	0.9987637	0.9961647	0.99837625	0.9996189	0.9986902	0.9975356	0.99893135	0.9977851
0.0	0.99958545	0.998928	0.99901485	0.9994104	0.9996792	0.99973637	0.99976474	0.9993075	0.99970704	0.99988914
0.0	0.9961707	0.9855735	0.9793802	0.98880464	0.9696462	0.9858084	0.97503215	0.9709329	0.96127594	0.96163195
0.0	0.9961707	0.9855735	0.9793802	0.98880464	0.9696462	0.9858084	0.97503215	0.9709329	0.96127594	0.96163195
0.0	0.9961707	0.9855735	0.9793802	0.98880464	0.9696462	0.9858084	0.97503215	0.9709329	0.96127594	0.96163195
0.0	0.9961707	0.9855735	0.9793802	0.98880464	0.9696462	0.9858084	0.97503215	0.9709329	0.96127594	0.96163195
0.0	0.9961707	0.9855735	0.9793802	0.98880464	0.9696462	0.9858084	0.97503215	0.9709329	0.96127594	0.96163195
0.0	0.9961707	0.9855735	0.9793802	0.98880464	0.9696462	0.9858084	0.97503215	0.9709329	0.96127594	0.96163195
0.0	0.9995079	0.9994184	0.9979359	0.998901	0.9994615	0.9997371	0.9996536	0.99901676	0.9995734	0.9992453
0.0	0.99970335	0.9996201	0.99976426	0.99946254	0.9996704	0.9997483	0.99959594	0.99938524	0.9994948	0.9995332
0.0	0.9961707	0.9855735	0.9793802	0.98880464	0.9696462	0.9858084	0.97503215	0.9709329	0.96127594	0.96163195
0.0	0.9961707	0.9855735	0.9793802	0.9888045	0.9696462	0.9858084	0.97503215	0.9709329	0.96127594	0.96163195
0.0	0.9961707	0.9855735	0.9793802	0.98880464	0.9696462	0.9858084	0.97503215	0.9709329	0.96127594	0.96163195
0.0	0.99970335	0.9996201	0.99976426	0.99946254	0.9996704	0.9997483	0.99959594	0.99938524	0.9994948	0.9995332
0.0	0.9961707	0.9855735	0.9793802	0.98880464	0.9696462	0.9858084	0.97503215	0.9709329	0.96127594	0.96163195
0.0	0.00013145592	0.0005293382	0.0005009424	0.00038536623	0.0003205185	0.00038209642	7.605525e-05	1.9667581e-05	0.0003119424	6.168271e-05
0.0	0.9961707	0.9855735	0.9793802	0.98880464	0.9696462	0.9858084	0.97503215	0.9709329	0.96127594	0.96163195
0.0	0.9991103	0.9988932	0.99786454	0.99605393	0.99847347	0.9992299	0.99960786	0.99570614	0.99863344	0.9976921
0.0	0.99970335	0.9996201	0.99976426	0.99946254	0.9996704	0.9997483	0.99959594	0.99938524	0.9994948	0.9995332
0.0	0.9961707	0.9855735	0.9793802	0.98880464	0.9696462	0.9858084	0.97503215	0.9709329	0.96127594	0.96163195
0.0	0.9961707	0.9855735	0.9793802	0.98880464	0.9696462	0.9858084	0.97503215	0.9709329	0.96127594	0.96163195
0.0	0.9965029	0.9981238	0.9970964	0.99560875	0.9912949	0.99958974	0.998787	0.9910842	0.9989079	0.9905629
0.0	0.85950154	0.7302818	0.7905297	0.91561675	0.32729232	0.9114537	0.6358659	0.7328222	0.9909434	0.39246815
0.0	0.98893946	0.99447244	0.9445099	0.9977301	0.9000047	0.9586321	0.7331182	0.9686092	0.987259	0.79230464
0.0	0.9961707	0.9855735	0.9793802	0.98880464	0.9696462	0.9858084	0.97503215	0.9709329	0.96127594	0.96163195
0.0	0.9961707	0.9855735	0.9793802	0.98880464	0.9696462	0.9858084	0.97503215	0.9709329	0.96127594	0.96163195
0.0	0.99970335	0.9996201	0.99976426	0.99946254	0.9996704	0.9997483	0.99959594	0.99938524	0.9994948	0.9995332
0.0	0.9961707	0.9855735	0.9793802	0.98880464	0.9696462	0.9858084	0.97503215	0.9709329	0.96127594	0.96163195
0.0	0.00013145592	0.0005293382	0.0005009424	0.00038536623	0.0003205185	0.00038209642	7.605525e-05	1.9667581e-05	0.0003119424	6.168271e-05
0.0	0.04779356	0.83663785	0.0018104325	0.0026439377	0.00015487689	0.003913896	0.0034129135	0.0002804697	0.013047947	0.003881328
0.0	0.9997534	0.9992576	0.9996012	0.99851865	0.99950194	0.999869	0.99975353	0.9988433	0.99980956	0.99965596
0.0	0.9997534	0.9992576	0.9996012	0.99851865	0.99950194	0.999869	0.99975353	0.9988433	0.99980956	0.99965596
0.0	0.9997534	0.9992576	0.9996012	0.99851865	0.99950194	0.999869	0.99975353	0.9988433	0.99980956	0.99965596
0.0	0.51901656	0.75891155	0.6196922	0.5913902	0.64710784	0.8822828	0.72665316	0.26402283	0.90001947	0.29360306
0.0	0.36265627	0.47003698	0.43242377	0.43963966	0.26330706	0.8307462	0.4903981	0.13550523	0.85516757	0.15191156
0.0	0.99888927	0.99968684	0.9996006	0.9993698	0.99968517	0.9998165	0.99927396	0.99828017	0.99963546	0.9995376
0.0	0.9961707	0.9855735	0.9793802	0.98880464	0.9696462	0.9858084	0.97503215	0.9709329	0.96127594	0.96163195
0.0	0.9961707	0.9855735	0.9793802	0.98880464	0.9696462	0.9858084	0.97503215	0.9709329	0.96127594	0.96163195
0.0	0.9961707	0.9855735	0.9793802	0.98880464	0.9696462	0.9858084	0.97503215	0.9709329	0.96127594	0.96163195
0.0	0.016178476	0.016118407	0.0029354221	0.0057803397	0.007973653	0.036703456	0.022114687	0.0043089273	0.024793686	0.0144142145
0.0	0.68823	0.21891612	0.5503526	0.9327158	0.4359269	0.7692419	0.8996296	0.96667975	0.90401614	0.99291766
0.0	0.9961707	0.9855735	0.9793802	0.98880464	0.9696462	0.9858084	0.97503215	0.9709329	0.96127594	0.96163195
0.0	0.99445736	0.99799275	0.9981439	0.99567974	0.99735343	0.9995683	0.99546355	0.994474	0.9990771	0.995928
0.0	0.99888927	0.99968684	0.9996006	0.9993698	0.99968517	0.9998165	0.99927396	0.99828017	0.99963546	0.9995376
0.0	0.9989447	0.9982457	0.9982179	0.9978776	0.99729544	0.99926823	0.9971559	0.9966228	0.99868673	0.9986205
0.0	0.056204062	0.022810707	0.042098098	0.02850733	0.0030757252	0.045437757	0.012831014	0.0020669755	0.053500734	0.022685427
0.0	0.9961707	0.9855735	0.9793802	0.98880464	0.9696462	0.9858084	0.97503215	0.9709329	0.96127594	0.96163195
0.0	0.9931525	0.9888003	0.951482	0.91241497	0.98070574	0.99745256	0.99364847	0.90272623	0.9947072	0.99262756
0.0	0.9911739	0.9978947	0.9981964	0.99515617	0.97813475	0.9982792	0.9282095	0.9678793	0.9972025	0.99496645
0.0	0.9961707	0.9855735	0.9793802	0.98880464	0.9696462	0.9858084	0.97503215	0.9709329	0.96127594	0.96163195
0.0	0.9880342	0.9896645	0.99363494	0.99119484	0.9900709	0.9981565	0.99384946	0.9834705	0.9970673	0.990315
0.0	0.9961707	0.9855735	0.9793802	0.98880464	0.9696462	0.9858084	0.97503215	0.9709329	0.96127594	0.96163195
0.0	0.9961707	0.9855735	0.9793802	0.98880464	0.9696462	0.9858084	0.97503215	0.9709329	0.96127594	0.96163195
0.0	0.9961707	0.9855735	0.9793802	0.98880464	0.9696462	0.9858084	0.97503215	0.9709329	0.96127594	0.96163195
0.0	0.9961707	0.9855735	0.9793802	0.98880464	0.9696462	0.9858084	0.97503215	0.9709329	0.96127594	0.96163195
0.0	0.99884987	0.9979965	0.9987637	0.9961647	0.99837625	0.9996189	0.9986902	0.9975356	0.99893135	0.9977851
0.0	0.9961707	0.9855735	0.9793802	0.98880464	0.9696462	0.9858084	0.97503215	0.9709329	0.96127594	0.96163195
0.0	0.99501234	0.99862254	0.99916494	0.99704665	0.99087626	0.99900013	0.97446793	0.98544484	0.9985129	0.9975344
0.0	0.04779356	0.83663785	0.0018104325	0.002643939	0.00015487689	0.0039138943	0.0034129166	0.0002804697	0.013047947	0.003881328
0.0	0.6507344	0.014012959	0.00023002044	0.00038021948	6.4948035e-05	0.010231353	0.0005347219	0.00033494466	0.0019899786	0.00042515947
0.0	0.5588818	0.0019122452	0.012208645	0.0005469879	0.08567183	0.006874633	0.00029598054	0.029127933	0.0058899317	0.005780723
0.0	0.9961707	0.9855735	0.9793802	0.98880464	0.9696462	0.9858084	0.97503215	0.9709329	0.96127594	0.96163195
0.0	0.99445736	0.99799275	0.9981439	0.99567974	0.99735343	0.9995683	0.99546355	0.994474	0.9990771	0.995928
0.0	0.99826545	0.9992311	0.99880767	0.99725443	0.9977416	0.9997379	0.99945277	0.9960587	0.9993616	0.9959273
0.0	0.012466826	0.01568784	0.0020287046	0.005544664	0.016523039	0.021059994	0.022168558	0.0028640535	0.018919598	0.0074863294
0.0	0.7002371	0.04862313	0.048085675	0.9311153	0.057833057	0.0084247	0.008559334	0.13365646	0.22772251	0.00010284084
0.0	0.7002371	0.04862313	0.048085675	0.9311153	0.057833057	0.0084247	0.008559334	0.13365646	0.22772251	0.00010284084
0.0	0.7002371	0.04862313	0.048085675	0.9311153	0.057833057	0.0084247	0.008559334	0.13365646	0.22772251	0.00010284084
0.0	0.99674314	0.99833125	0.99752337	0.99602073	0.9930179	0.9996433	0.998804	0.99236614	0.99905354	0.9919778
0.0	0.99826545	0.9992311	0.99880767	0.99725443	0.9977416	0.9997379	0.99945277	0.9960587	0.9993616	0.9959273
0.0	0.301752	0.003595647	0.004623462	0.009467537	0.00273378	0.001232398	0.102835916	0.0006027329	0.0072079967	0.0005630251
0.0	0.0066693323	0.0055605248	0.0011942498	0.003167537	0.0033482187	0.01330599	0.0076609827	0.001378089	0.0106845405	0.003451891
0.0	0.301752	0.003595647	0.004623462	0.009467537	0.00273378	0.001232398	0.102835916	0.0006027329	0.0072079967	0.0005630251
0.0	0.301752	0.003595647	0.004623462	0.009467537	0.00273378	0.001232398	0.102835916	0.0006027329	0.0072079967	0.0005630251
0.0	0.9961707	0.9855735	0.9793802	0.98880464	0.9696462	0.9858084	0.97503215	0.9709329	0.96127594	0.96163195
0.0	0.99888927	0.99968684	0.9996006	0.9993698	0.99968517	0.9998165	0.99927396	0.99828017	0.99963546	0.9995376
0.0	0.99958235	0.999724	0.99951935	0.9990318	0.9997675	0.99984586	0.9997279	0.99916506	0.9995173	0.9996247
0.0	0.99970335	0.9996201	0.99976426	0.99946254	0.9996704	0.9997483	0.99959594	0.99938524	0.9994948	0.9995332
0.0	0.97750103	0.9815529	0.98990834	0.9714509	0.9544506	0.99004084	0.9768389	0.9632457	0.99591285	0.9694353
0.0	0.9961707	0.9855735	0.9793802	0.98880464	0.9696462	0.9858084	0.97503215	0.9709329	0.96127594	0.96163195
0.0	0.9961707	0.9855735	0.9793802	0.98880464	0.9696462	0.9858084	0.97503215	0.9709329	0.96127594	0.96163195
0.0	0.9961707	0.9855735	0.9793802	0.9888045	0.9696462	0.9858084	0.97503215	0.9709329	0.96127594	0.96163195
0.0	0.9961707	0.9855735	0.9793802	0.9888045	0.9696462	0.9858084	0.97503215	0.9709329	0.96127594	0.96163195
0.0	0.92887306	0.7049714	0.67446107	0.8303772	0.96465755	0.91462374	0.919406	0.7280551	0.92787594	0.82341564
0.0	0.9961707	0.9855735	0.9793802	0.98880464	0.9696462	0.9858084	0.97503215	0.9709329	0.96127594	0.96163195
0.0	0.15482545	0.056810785	0.15822162	0.05691146	0.026641753	0.053624075	0.13320112	0.07931542	0.036325596	0.14149737
0.0	0.9985038	0.99955004	0.9996778	0.9991404	0.99934703	0.9999169	0.9996449	0.9997993	0.99951255	0.99981445
0.0	0.9987734	0.9995596	0.99968684	0.99906904	0.9995079	0.99992895	0.9995766	0.999767	0.99953544	0.9998203
0.0	0.99840635	0.9995061	0.99966836	0.9990482	0.9994105	0.99991584	0.99948764	0.99972695	0.999524	0.9997918
0.0	0.9985079	0.99940705	0.9995733	0.9989417	0.99936765	0.99991393	0.9992361	0.9996927	0.99914575	0.9997789
0.0	0.9992849	0.99899286	0.9993025	0.9980743	0.9989937	0.99977416	0.9994543	0.99809164	0.9993173	0.99859506
0.0	0.06185487	0.024713637	0.045547795	0.06613329	0.055283338	0.48473346	0.22017574	0.04565272	0.4706665	0.12665725
0.0	0.07615299	0.90209633	0.06362678	0.49500322	0.97516	0.02211026	0.050692353	0.0032338768	0.08012482	0.017196814
0.0	0.9961707	0.9855735	0.9793802	0.98880464	0.9696462	0.9858084	0.97503215	0.9709329	0.96127594	0.96163195
0.0	0.9961707	0.9855735	0.9793802	0.98880464	0.9696462	0.9858084	0.97503215	0.9709329	0.96127594	0.96163195
0.0	0.9961707	0.9855735	0.9793802	0.98880464	0.9696462	0.9858084	0.97503215	0.9709329	0.96127594	0.96163195
0.0	0.9990865	0.99861884	0.99913377	0.99723226	0.99845374	0.9996848	0.9991221	0.9982456	0.9991431	0.9979207
0.0	0.9961707	0.9855735	0.9793802	0.98880464	0.9696462	0.9858084	0.97503215	0.9709329	0.96127594	0.96163195
0.0	0.9961707	0.9855735	0.9793802	0.98880464	0.9696462	0.9858084	0.97503215	0.9709329	0.96127594	0.96163195
0.0	0.9961707	0.9855735	0.9793802	0.98880464	0.9696462	0.9858084	0.97503215	0.9709329	0.96127594	0.96163195
0.0	0.9961707	0.9855735	0.9793802	0.98880464	0.9696462	0.9858084	0.97503215	0.9709329	0.96127594	0.96163195
0.0	0.99884987	0.9979965	0.9987637	0.9961647	0.99837625	0.9996189	0.9986902	0.9975356	0.99893135	0.9977851
0.0	0.9961707	0.9855735	0.9793802	0.98880464	0.9696462	0.9858084	0.97503215	0.9709329	0.96127594	0.96163195
0.0	0.9961707	0.9855735	0.9793802	0.98880464	0.9696462	0.9858084	0.97503215	0.9709329	0.96127594	0.96163195
0.0	0.9961707	0.9855735	0.9793802	0.98880464	0.9696462	0.9858084	0.97503215	0.9709329	0.96127594	0.96163195
0.0	0.9961707	0.9855735	0.9793802	0.98880464	0.9696462	0.9858084	0.97503215	0.9709329	0.96127594	0.96163195
0.0	0.99884987	0.9979965	0.9987637	0.9961647	0.99837625	0.9996189	0.9986902	0.9975356	0.99893135	0.9977851
0.0	0.99884987	0.9979965	0.9987637	0.9961647	0.99837625	0.9996189	0.9986902	0.9975356	0.99893135	0.9977851
0.0	0.99884987	0.9979965	0.9987637	0.9961647	0.99837625	0.9996189	0.9986902	0.9975356	0.99893135	0.9977851
0.0	0.99884987	0.9979965	0.9987637	0.9961647	0.99837625	0.9996189	0.9986902	0.9975356	0.99893135	0.9977851
0.0	0.9961707	0.9855735	0.9793802	0.98880464	0.9696462	0.9858084	0.97503215	0.9709329	0.96127594	0.96163195
0.0	0.9993942	0.99904174	0.999271	0.9981674	0.99910563	0.99976677	0.9994936	0.9987174	0.9994282	0.99878913
0.0	0.9961707	0.9855735	0.9793802	0.98880464	0.9696462	0.9858084	0.97503215	0.9709329	0.96127594	0.96163195
0.0	0.9961707	0.9855735	0.9793802	0.98880464	0.9696462	0.9858084	0.97503215	0.9709329	0.96127594	0.96163195
0.0	0.9961707	0.9855735	0.9793802	0.98880464	0.9696462	0.9858084	0.97503215	0.9709329	0.96127594	0.96163195
0.0	0.9961707	0.9855735	0.9793802	0.98880464	0.9696462	0.9858084	0.97503215	0.9709329	0.96127594	0.96163195
0.0	0.9961707	0.9855735	0.9793802	0.98880464	0.9696462	0.9858084	0.97503215	0.9709329	0.96127594	0.96163195
0.0	0.99884987	0.9979965	0.9987637	0.9961647	0.99837625	0.9996189	0.9986902	0.9975356	0.99893135	0.9977851
0.0	0.9961707	0.9855735	0.9793802	0.98880464	0.9696462	0.9858084	0.97503215	0.9709329	0.96127594	0.96163195
0.0	0.9961707	0.9855735	0.9793802	0.98880464	0.9696462	0.9858084	0.97503215	0.9709329	0.96127594	0.96163195
0.0	0.9961707	0.9855735	0.9793802	0.98880464	0.9696462	0.9858084	0.97503215	0.9709329	0.96127594	0.96163195
0.0	0.9961707	0.9855735	0.9793802	0.98880464	0.9696462	0.9858084	0.97503215	0.9709329	0.96127594	0.96163195
0.0	0.9961707	0.9855735	0.9793802	0.98880464	0.9696462	0.9858084	0.97503215	0.9709329	0.96127594	0.96163195
0.0	0.99497014	0.9958209	0.99783427	0.99562293	0.9954537	0.9991448	0.99768066	0.99267066	0.99875474	0.99541724
0.0	0.9961707	0.9855735	0.9793802	0.98880464	0.9696462	0.9858084	0.97503215	0.9709329	0.96127594	0.96163195
0.0	0.9961707	0.9855735	0.9793802	0.98880464	0.9696462	0.9858084	0.97503215	0.9709329	0.96127594	0.96163195
0.0	0.9961707	0.9855735	0.9793802	0.98880464	0.9696462	0.9858084	0.97503215	0.9709329	0.96127594	0.96163195
0.0	0.9961707	0.9855735	0.9793802	0.98880464	0.9696462	0.9858084	0.97503215	0.9709329	0.96127594	0.96163195
0.0	0.9961707	0.9855735	0.9793802	0.98880464	0.9696462	0.9858084	0.97503215	0.9709329	0.96127594	0.96163195
0.0	0.9961707	0.9855735	0.9793802	0.98880464	0.9696462	0.9858084	0.97503215	0.9709329	0.96127594	0.96163195
0.0	0.9963862	0.99856657	0.9987643	0.9973557	0.9988319	0.9994036	0.99963474	0.9957794	0.9990901	0.9987859
0.0	0.9961707	0.9855735	0.9793802	0.98880464	0.9696462	0.9858084	0.97503215	0.9709329	0.96127594	0.96163195
0.0	0.9961707	0.9855735	0.9793802	0.98880464	0.9696462	0.9858084	0.97503215	0.9709329	0.96127594	0.96163195
0.0	0.9961707	0.9855735	0.9793802	0.98880464	0.9696462	0.9858084	0.97503215	0.9709329	0.96127594	0.96163195
0.0	0.9961707	0.9855735	0.9793802	0.98880464	0.9696462	0.9858084	0.97503215	0.9709329	0.96127594	0.96163195
0.0	0.9961707	0.9855735	0.9793802	0.98880464	0.9696462	0.9858084	0.97503215	0.9709329	0.96127594	0.96163195
0.0	0.9880342	0.9896645	0.99363494	0.99119484	0.9900709	0.9981565	0.99384946	0.9834705	0.9970673	0.990315
0.0	0.87792116	0.6975786	0.8218262	0.9029684	0.79070073	0.9556928	0.889631	0.78148735	0.9620754	0.8113844
0.0	0.87792116	0.6975788	0.8218262	0.9029684	0.7907007	0.9556928	0.889631	0.7814874	0.9620754	0.8113845
0.0	0.87792116	0.6975788	0.82182634	0.9029684	0.7907007	0.9556928	0.889631	0.7814873	0.9620754	0.8113845
0.0	0.9961707	0.9855735	0.9793802	0.98880464	0.9696462	0.9858084	0.97503215	0.9709329	0.96127594	0.96163195
0.0	0.9961707	0.9855735	0.9793802	0.98880464	0.9696462	0.9858084	0.97503215	0.9709329	0.96127594	0.96163195
0.0	0.9961707	0.9855735	0.9793802	0.98880464	0.9696462	0.9858084	0.97503215	0.9709329	0.96127594	0.96163195
0.0	0.9961707	0.9855735	0.9793802	0.98880464	0.9696462	0.9858084	0.97503215	0.9709329	0.96127594	0.96163195
0.0	0.9961707	0.9855735	0.9793802	0.98880464	0.9696462	0.9858084	0.97503215	0.9709329	0.96127594	0.96163195
0.0	0.9961707	0.9855735	0.9793802	0.98880464	0.9696462	0.9858084	0.97503215	0.9709329	0.96127594	0.96163195
0.0	0.9933849	0.9937283	0.99715036	0.99421614	0.9937524	0.99900264	0.99694	0.9909202	0.99824035	0.9954802
0.0	0.9961707	0.9855735	0.9793802	0.98880464	0.9696462	0.9858084	0.97503215	0.9709329	0.96127594	0.96163195
0.0	0.9961707	0.9855735	0.9793802	0.98880464	0.9696462	0.9858084	0.97503215	0.9709329	0.96127594	0.96163195
0.0	0.9961707	0.9855735	0.9793802	0.9888045	0.9696462	0.9858084	0.97503215	0.9709329	0.96127594	0.96163195
0.0	0.9961707	0.9855735	0.9793802	0.98880464	0.9696462	0.9858084	0.97503215	0.9709329	0.96127594	0.96163195
0.0	0.99970335	0.9996201	0.99976426	0.99946254	0.9996704	0.9997483	0.99959594	0.99938524	0.9994948	0.9995332
0.0	0.00023185016	0.00043717894	0.00042884282	0.0021035892	0.0060399254	0.0019444145	0.0015406925	0.0009867221	0.005746524	0.007310982
0.0	0.9961707	0.9855735	0.9793802	0.98880464	0.9696462	0.9858084	0.97503215	0.9709329	0.96127594	0.96163195
0.0	0.9961707	0.9855735	0.9793802	0.98880464	0.9696462	0.9858084	0.97503215	0.9709329	0.96127594	0.96163195
0.0	0.9961707	0.9855735	0.9793802	0.98880464	0.9696462	0.9858084	0.97503215	0.9709329	0.96127594	0.96163195
0.0	0.9961707	0.9855735	0.9793802	0.98880464	0.9696462	0.9858084	0.97503215	0.9709329	0.96127594	0.96163195
0.0	0.9961707	0.9855735	0.9793802	0.98880464	0.9696462	0.9858084	0.97503215	0.9709329	0.96127594	0.96163195
0.0	0.9961707	0.9855735	0.9793802	0.98880464	0.9696462	0.9858084	0.97503215	0.9709329	0.96127594	0.96163195
0.0	0.9961707	0.9855735	0.9793802	0.98880464	0.9696462	0.9858084	0.97503215	0.9709329	0.96127594	0.96163195
0.0	0.9961707	0.9855735	0.9793802	0.98880464	0.9696462	0.9858084	0.97503215	0.9709329	0.96127594	0.96163195
0.0	0.9961707	0.9855735	0.9793802	0.98880464	0.9696462	0.9858084	0.97503215	0.9709329	0.96127594	0.96163195
0.0	0.9961707	0.9855735	0.9793802	0.98880464	0.9696462	0.9858084	0.97503215	0.9709329	0.96127594	0.96163195
0.0	0.9961707	0.9855735	0.9793802	0.98880464	0.9696462	0.9858084	0.97503215	0.9709329	0.96127594	0.96163195
0.0	0.48523557	0.15558186	0.23286687	0.14389214	0.092266	0.08922854	0.012504794	0.0050237593	0.3093349	0.7216006
0.0	0.9961707	0.9855735	0.9793802	0.98880464	0.9696462	0.9858084	0.97503215	0.9709329	0.96127594	0.96163195
0.0	0.9880342	0.9896645	0.99363494	0.99119484	0.9900709	0.9981565	0.99384946	0.9834705	0.9970673	0.990315
0.0	0.9961707	0.9855735	0.9793802	0.98880464	0.9696462	0.9858084	0.97503215	0.9709329	0.96127594	0.96163195
0.0	0.9989447	0.9982457	0.9982179	0.9978776	0.99729544	0.99926823	0.9971559	0.9966228	0.99868673	0.9986205
0.0	0.9994393	0.9997372	0.9997646	0.9995697	0.99970657	0.9999671	0.99984384	0.9999161	0.999813	0.9998745
0.0	0.02269856	0.006930452	0.060942348	0.0099475	0.041274156	0.07357225	0.0056441	0.028061293	0.049946066	0.017592797
0.0	0.02239205	0.023186047	0.0040429556	0.009591358	0.021517757	0.06762909	0.04646064	0.010571461	0.042448636	0.02218022
0.0	0.8736325	0.8783348	0.9310369	0.69719976	0.9783347	0.972575	0.8076104	0.85107785	0.9702303	0.8933358
0.0	0.00020053805	0.0002806746	0.09988903	0.0023822405	0.9806309	0.00021075642	0.0005416867	6.043692e-05	0.00033872732	9.9333956e-05
0.0	0.00026227208	0.46678615	0.077606104	0.007896552	0.98886734	0.0009847375	0.036660288	0.0015284285	0.2678362	0.0010861363
0.0	0.00020053805	0.0002806746	0.09988903	0.0023822405	0.9806309	0.00021075642	0.0005416867	6.043692e-05	0.00033872732	9.9333956e-05
0.0	0.015166205	0.0054698377	0.016373163	0.0103496155	0.021709006	0.004567098	0.00092266354	0.004847008	0.011169702	0.026988983
0.0	0.9944728	0.9880778	0.981254	0.99556583	0.98103434	0.9958091	0.9969739	0.9928803	0.9978508	0.9983992
0.0	0.9961707	0.9855735	0.9793802	0.98880464	0.9696462	0.9858084	0.97503215	0.9709329	0.96127594	0.96163195
0.0	0.00046389963	9.533216e-05	9.851253e-05	0.00011551262	9.6236574e-05	0.002373421	0.00025838328	7.252764e-05	0.0006645806	5.6642995e-05
0.0	0.9965029	0.9985898	0.9980884	0.9963432	0.9938438	0.9996946	0.9991817	0.9934942	0.99913484	0.99355906
0.0	0.9965029	0.9985898	0.9980884	0.9963432	0.9938438	0.9996946	0.9991817	0.9934942	0.99913484	0.99355906
0.0	0.9931525	0.9920848	0.9712621	0.9405193	0.98508495	0.99830484	0.99594116	0.93279034	0.9959269	0.9949162
0.0	0.7260012	0.87742805	0.94749886	0.74969715	0.92610466	0.96892524	0.9715721	0.45615822	0.9608508	0.86795247
0.0	0.9961707	0.9855735	0.9793802	0.98880464	0.9696462	0.9858084	0.97503215	0.9709329	0.96127594	0.96163195
0.0	0.99445736	0.99799275	0.9981439	0.99567974	0.99735343	0.9995683	0.99546355	0.994474	0.9990771	0.995928
0.0	0.99971014	0.99961543	0.99963045	0.9986732	0.99960583	0.99974006	0.9997718	0.9993987	0.99970263	0.99959713
0.0	0.9961707	0.9855735	0.9793802	0.98880464	0.9696462	0.9858084	0.97503215	0.9709329	0.96127594	0.96163195
0.0	0.9961707	0.9855735	0.9793802	0.98880464	0.9696462	0.9858084	0.97503215	0.9709329	0.96127594	0.96163195
0.0	0.9961707	0.9855735	0.9793802	0.98880464	0.9696462	0.9858084	0.97503215	0.9709329	0.96127594	0.96163195
0.0	0.9961707	0.9855735	0.9793802	0.98880464	0.9696462	0.9858084	0.97503215	0.9709329	0.96127594	0.96163195
0.0	0.018825343	0.023092948	0.0030712194	0.0057803397	0.009053861	0.043990947	0.024338732	0.004775968	0.029638128	0.014163381
0.0	0.9989447	0.9982457	0.9982179	0.9978776	0.99729544	0.99926823	0.9971559	0.9966228	0.99868673	0.9986205
0.0	0.9961707	0.9855735	0.9793802	0.98880464	0.9696462	0.9858084	0.97503215	0.9709329	0.96127594	0.96163195
0.0	0.9961707	0.9855735	0.9793802	0.98880464	0.9696462	0.9858084	0.97503215	0.9709329	0.96127594	0.96163195
0.0	0.39715552	0.26676202	0.4198397	0.43825796	0.14937209	0.69428587	0.30683166	0.21435061	0.873685	0.3064066
0.0	0.97750103	0.9815529	0.9899082	0.9714509	0.9544506	0.99004084	0.9768389	0.9632457	0.99591285	0.9694353
0.0	0.9973833	0.99865794	0.9989986	0.9977597	0.9966955	0.9987393	0.996664	0.9979678	0.99826616	0.9971751
0.0	0.97750103	0.9815529	0.98990834	0.9714509	0.9544506	0.99004084	0.9768389	0.9632457	0.99591285	0.9694353
0.0	0.14719005	0.05607895	0.15380198	0.054970946	0.026421122	0.05550894	0.12988749	0.07724106	0.036446422	0.14540133
0.0	0.9994598	0.9995421	0.9994698	0.9987205	0.99961025	0.9998429	0.9996383	0.99879825	0.9994754	0.9995241
0.0	0.9961707	0.9855735	0.9793802	0.98880464	0.9696462	0.9858084	0.97503215	0.9709329	0.96127594	0.96163195
0.0	0.9997712	0.9998846	0.99974996	0.99950695	0.99988246	0.99993014	0.9998721	0.9994661	0.9997029	0.99978083
0.0	0.7366147	0.005506461	0.5364497	0.39673895	0.0009448333	0.14373994	0.00052491395	0.30666643	0.011740434	9.6339965e-05
0.0	0.99974877	0.9997316	0.99984086	0.9995999	0.9998253	0.9998685	0.9997446	0.9995572	0.9996332	0.9996916
0.0	0.60705	0.17463581	0.47893244	0.9316369	0.36695373	0.8064119	0.93083316	0.39069968	0.8275427	0.43627098
0.0	0.60705	0.17463581	0.47893244	0.9316369	0.36695373	0.8064119	0.93083316	0.39069968	0.8275427	0.43627098
0.0	0.011450696	0.015795633	0.002717437	0.010225271	0.0069226352	0.06217819	0.030146644	0.0022624796	0.015578717	0.009342474
0.0	0.60705	0.17463581	0.47893244	0.9316369	0.36695373	0.8064119	0.93083316	0.39069968	0.8275427	0.43627098
0.0	0.011450696	0.015795633	0.002717437	0.010225271	0.0069226352	0.062178176	0.030146651	0.0022624808	0.015578717	0.009342474
0.0	0.98468244	0.97615224	0.98207814	0.96847063	0.98179966	0.99888474	0.9645492	0.9455427	0.9753219	0.98489124
0.0	0.9961707	0.9855735	0.9793802	0.98880464	0.9696462	0.9858084	0.97503215	0.9709329	0.96127594	0.96163195
0.0	0.9989447	0.9982457	0.9982179	0.9978776	0.99729544	0.99926823	0.9971559	0.9966228	0.99868673	0.9986205
0.0	0.0006790144	0.0077896155	0.005708207	0.7780052	0.08248739	0.17288573	0.0004484058	0.004839389	0.8911762	0.00031075772
0.0	0.022407446	0.018203272	0.003970376	0.007964304	0.01307033	0.057143573	0.031111943	0.006347803	0.039985646	0.020582518
0.0	0.0006790144	0.0077896155	0.005708207	0.7780052	0.08248739	0.17288573	0.0004484058	0.004839389	0.8911762	0.00031075772
0.0	0.00080527755	0.08411849	0.00071475067	0.0044042883	0.020488871	0.5734841	0.0011605468	0.00011477369	0.0064585865	0.019387985
0.0	0.99970335	0.9996201	0.99976426	0.99946254	0.9996704	0.9997483	0.99959594	0.99938524	0.9994948	0.9995332
0.0	0.9961707	0.9855735	0.9793802	0.9888045	0.9696462	0.9858084	0.97503215	0.9709329	0.96127594	0.96163195
0.0	0.9961707	0.9855735	0.9793802	0.98880464	0.9696462	0.9858084	0.97503215	0.9709329	0.96127594	0.96163195
0.0	0.9961707	0.9855735	0.9793802	0.98880464	0.9696462	0.9858084	0.97503215	0.9709329	0.96127594	0.96163195
0.0	0.99958545	0.998928	0.99901485	0.9994104	0.9996792	0.99973637	0.99976474	0.9993075	0.99970704	0.99988914
0.0	0.9965029	0.9981238	0.9970964	0.99560875	0.9912949	0.99958974	0.998787	0.9910842	0.9989079	0.9905629
0.0	0.99970335	0.9996201	0.99976426	0.99946254	0.9996704	0.9997483	0.99959594	0.99938524	0.9994948	0.9995332
0.0	0.86840266	0.40487552	0.7130151	0.95673615	0.36871344	0.9778527	0.6110939	0.55536836	0.8541252	0.9630506
0.0	0.9961707	0.9855735	0.9793802	0.98880464	0.9696462	0.9858084	0.97503215	0.9709329	0.96127594	0.96163195
0.0	0.9961707	0.9855735	0.9793802	0.98880464	0.9696462	0.9858084	0.97503215	0.9709329	0.96127594	0.96163195
0.0	0.99888927	0.99968684	0.9996006	0.9993698	0.99968517	0.9998165	0.99927396	0.99828017	0.99963546	0.9995376
0.0	0.9961707	0.9855735	0.9793802	0.98880464	0.9696462	0.9858084	0.97503215	0.9709329	0.96127594	0.96163195
0.0	0.997349	0.9946523	0.9986952	0.9913464	0.99598086	0.99775827	0.9896628	0.98948574	0.9948508	0.99319834
0.0	0.99659985	0.9910616	0.9982722	0.98798263	0.9925011	0.99639326	0.98447555	0.9839765	0.99219716	0.988649
0.0	0.9990596	0.99972934	0.99964416	0.9994375	0.99973327	0.99983954	0.99938166	0.99861205	0.99966943	0.99961877
0.0	0.99888927	0.99968684	0.9996006	0.9993698	0.99968517	0.9998165	0.99927396	0.99828017	0.99963546	0.9995376
0.0	0.9961707	0.9855735	0.9793802	0.9888045	0.9696462	0.9858084	0.97503215	0.9709329	0.96127594	0.96163195
0.0	0.9991103	0.9988932	0.99786454	0.99605393	0.99847347	0.9992299	0.99960786	0.99570614	0.99863344	0.9976921
0.0	0.9961707	0.9855735	0.9793802	0.98880464	0.9696462	0.9858084	0.97503215	0.9709329	0.96127594	0.96163195
0.0	0.99970335	0.9996201	0.99976426	0.99946254	0.9996704	0.9997483	0.99959594	0.99938524	0.9994948	0.9995332
0.0	0.9961707	0.9855735	0.9793802	0.98880464	0.9696462	0.9858084	0.97503215	0.9709329	0.96127594	0.96163195
0.0	0.00013145592	0.0005293379	0.0005009424	0.00038536623	0.0003205185	0.00038209642	7.605525e-05	1.9667581e-05	0.0003119424	6.168271e-05
0.0	0.9961707	0.9855735	0.9793802	0.9888045	0.9696462	0.9858084	0.97503215	0.9709329	0.96127594	0.96163195
0.0	0.99975175	0.99909794	0.99969137	0.9990854	0.9997559	0.9994092	0.9997327	0.99862516	0.99978274	0.9998772
0.0	0.9961707	0.9855735	0.9793802	0.98880464	0.9696462	0.9858084	0.97503215	0.9709329	0.96127594	0.96163195
0.0	0.99970335	0.9996201	0.99976426	0.99946254	0.9996704	0.9997483	0.99959594	0.99938524	0.9994948	0.9995332
0.0	0.9961707	0.9855735	0.9793802	0.98880464	0.9696462	0.9858084	0.97503215	0.9709329	0.96127594	0.96163195
0.0	0.00013145592	0.0005293382	0.0005009424	0.00038536623	0.00032051883	0.00038209642	7.605525e-05	1.9667581e-05	0.0003119424	6.168271e-05
0.0	0.9964121	0.9986141	0.9988601	0.9969008	0.9982571	0.9996805	0.9971848	0.9965957	0.999308	0.99748236
0.0	0.9989447	0.9982457	0.9982179	0.9978776	0.99729544	0.99926823	0.9971559	0.9966228	0.99868673	0.9986205
0.0	0.9961707	0.9855735	0.9793802	0.98880464	0.9696462	0.9858084	0.97503215	0.9709329	0.96127594	0.96163195
0.0	0.93148136	0.77404064	0.92513114	0.9208144	0.8612779	0.6207217	0.578648	0.27344942	0.27252802	0.7195351
0.0	0.9961707	0.9855735	0.9793802	0.98880464	0.9696462	0.9858084	0.97503215	0.9709329	0.96127594	0.96163195
0.0	0.9935267	0.990728	0.9960198	0.99611354	0.99758947	0.9987947	0.9801365	0.99684924	0.9974777	0.99892694
0.0	0.99949837	0.9996014	0.9995479	0.9988306	0.9996222	0.9998497	0.99964964	0.9989404	0.9995623	0.999549
0.0	0.9961707	0.9855735	0.9793802	0.98880464	0.9696462	0.9858084	0.97503215	0.9709329	0.96127594	0.96163195
0.0	0.9961707	0.9855735	0.9793802	0.98880464	0.9696462	0.9858084	0.97503215	0.9709329	0.96127594	0.96163195
0.0	0.07882961	0.01749156	0.015763175	0.026397318	0.024067985	0.03305963	0.04730099	0.0033167435	0.095531814	0.024740975
0.0	0.99901867	0.99857366	0.9986272	0.9980227	0.997445	0.9993538	0.99739444	0.9971213	0.9990207	0.99877983
0.0	0.015593175	0.025502818	0.003468707	0.00025393043	0.0036432112	0.084039055	0.0082496125	0.00031601574	0.0059621907	0.005430756
0.0	0.9961707	0.9855735	0.9793802	0.98880464	0.9696462	0.9858084	0.97503215	0.9709329	0.96127594	0.96163195
0.0	0.015593175	0.025502818	0.003468707	0.00025393043	0.0036432112	0.084039055	0.0082496125	0.00031601574	0.0059621907	0.005430756
0.0	0.9961707	0.9855735	0.9793802	0.98880464	0.9696462	0.9858084	0.97503215	0.9709329	0.96127594	0.96163195
0.0	0.00084328244	0.00052015693	0.00026231058	0.0006778712	0.0003328714	0.00067491597	0.0009350544	5.4226344e-05	0.0010363809	0.00040581415
0.0	0.99888927	0.99968684	0.9996006	0.9993698	0.99968517	0.9998165	0.99927396	0.99828017	0.99963546	0.9995376
0.0	0.9961707	0.9855735	0.9793802	0.98880464	0.9696462	0.9858084	0.97503215	0.9709329	0.96127594	0.96163195
0.0	0.9961707	0.9855735	0.9793802	0.98880464	0.9696462	0.9858084	0.97503215	0.9709329	0.96127594	0.96163195
0.0	0.9961707	0.9855735	0.9793802	0.98880464	0.9696462	0.9858084	0.97503215	0.9709329	0.96127594	0.96163195
0.0	0.9961707	0.9855735	0.9793802	0.98880464	0.9696462	0.9858084	0.97503215	0.9709329	0.96127594	0.96163195
0.0	0.999634	0.9997725	0.99958295	0.9991492	0.9998	0.9998642	0.99975675	0.9993212	0.99958307	0.9996624
0.0	0.0020211423	0.96599567	0.9793802	0.0006158037	0.76047194	0.0034528065	0.0010842801	0.0013609838	0.0003737094	0.0022380734
0.0	0.99613047	0.9779219	0.98237604	0.94862217	0.99095976	0.99686843	0.9895286	0.9193368	0.988853	0.9977315
0.0	0.9954686	0.9678931	0.9769189	0.9365918	0.98812824	0.9960806	0.98699296	0.89395887	0.98631	0.99681985
0.0	0.9987576	0.9994698	0.9993562	0.99925	0.99948263	0.99979347	0.99931574	0.99795353	0.99952185	0.99940586
0.0	0.9989447	0.9982457	0.9982179	0.9978776	0.99729544	0.99926823	0.9971559	0.9966228	0.99868673	0.9986205
0.0	0.9987576	0.9994698	0.9993562	0.99925	0.99948263	0.99979347	0.99931574	0.99795353	0.99952185	0.99940586
0.0	0.9961707	0.9855735	0.9793802	0.98880464	0.9696462	0.9858084	0.97503215	0.9709329	0.96127594	0.96163195
0.0	0.99970335	0.9996201	0.99976426	0.99946254	0.9996704	0.9997483	0.99959594	0.99938524	0.9994948	0.9995332
0.0	0.9961707	0.9855735	0.9793802	0.98880464	0.9696462	0.9858084	0.97503215	0.9709329	0.96127594	0.96163195
0.0	0.9961707	0.9855735	0.9793802	0.98880464	0.9696462	0.9858084	0.97503215	0.9709329	0.96127594	0.96163195
0.0	0.039158247	0.092982374	0.001655988	0.020834528	9.941015e-05	0.0008401897	0.0021912428	0.0026710655	0.0042963433	0.007435028
0.0	0.99970335	0.9996201	0.99976426	0.99946254	0.9996704	0.9997483	0.99959594	0.99938524	0.9994948	0.9995332
0.0	0.9961707	0.9855735	0.9793802	0.98880464	0.9696462	0.9858084	0.97503215	0.9709329	0.96127594	0.96163195
0.0	0.9961707	0.9855735	0.9793802	0.98880464	0.9696462	0.9858084	0.97503215	0.9709329	0.96127594	0.96163195
0.0	0.9961707	0.9855735	0.9793802	0.98880464	0.9696462	0.9858084	0.97503215	0.9709329	0.96127594	0.96163195
0.0	0.9961707	0.9855735	0.9793802	0.98880464	0.9696462	0.9858084	0.97503215	0.9709329	0.96127594	0.96163195
0.0	0.9961707	0.9855735	0.9793802	0.98880464	0.9696462	0.9858084	0.97503215	0.9709329	0.96127594	0.96163195
0.0	0.99968743	0.9991284	0.9995018	0.99813014	0.9994374	0.9998124	0.99964607	0.99814665	0.99974865	0.9995328
0.0	0.99958545	0.998928	0.99901485	0.9994104	0.9996792	0.99973637	0.99976474	0.9993075	0.99970704	0.99988914
0.0	0.9961707	0.9855735	0.9793802	0.98880464	0.9696462	0.9858084	0.97503215	0.9709329	0.96127594	0.96163195
0.0	0.056204062	0.022810707	0.042098083	0.028507324	0.0030757252	0.045437776	0.012831014	0.0020669755	0.053500734	0.022685422
0.0	0.9935267	0.990728	0.9960198	0.99611354	0.99758947	0.9987947	0.9801365	0.99684924	0.9974777	0.99892694
0.0	0.97669256	0.9552985	0.7055873	0.05704356	0.023534074	0.69872844	0.36840534	0.97351044	0.7361407	0.67792535
0.0	0.9998192	0.9998852	0.99984956	0.9995864	0.9998629	0.9999105	0.9999243	0.99986315	0.9998198	0.99978465
0.0	0.9935267	0.990728	0.9960198	0.99611354	0.99758947	0.9987947	0.9801365	0.99684924	0.9974777	0.99892694
0.0	0.99403703	0.9917367	0.99643916	0.99640983	0.99777895	0.99880207	0.98191017	0.99743193	0.9975733	0.99903345
0.0	0.841487	0.8291674	0.9920589	0.84858704	0.97013354	0.9928987	0.72538126	0.93525326	0.96501696	0.9166538
0.0	0.34413463	0.50329095	0.44063702	0.46358937	0.28200358	0.8542034	0.56253684	0.1544031	0.858365	0.1705535
0.0	0.9935267	0.990728	0.9960198	0.99611354	0.99758947	0.9987947	0.9801365	0.99684924	0.9974777	0.99892694
0.0	0.9880342	0.9896645	0.99363494	0.99119484	0.9900709	0.9981565	0.99384946	0.9834705	0.9970673	0.990315
0.0	0.99884987	0.9979965	0.9987637	0.9961647	0.99837625	0.9996189	0.9986902	0.9975356	0.99893135	0.9977851
0.0	0.99884987	0.9979965	0.9987637	0.9961647	0.99837625	0.9996189	0.9986902	0.9975356	0.99893135	0.9977851
0.0	0.99445736	0.99799275	0.9981439	0.99567974	0.99735343	0.9995683	0.99546355	0.994474	0.9990771	0.995928
0.0	0.99888927	0.99968684	0.9996006	0.9993698	0.99968517	0.9998165	0.99927396	0.99828017	0.99963546	0.9995376
0.0	0.9931525	0.9888003	0.951482	0.91241497	0.98070574	0.99745256	0.99364847	0.9027262	0.9947072	0.99262756
0.0	0.9880342	0.9896645	0.99363494	0.99119484	0.9900709	0.9981565	0.99384946	0.9834705	0.9970673	0.990315
0.0	0.9880342	0.9896645	0.99363494	0.99119484	0.9900709	0.9981565	0.99384946	0.9834705	0.9970673	0.990315
0.0	0.9965029	0.99838734	0.9977701	0.9964227	0.99402833	0.9996898	0.9991578	0.99340516	0.9991716	0.9933696
0.0	0.0060351756	0.0064889947	0.0011934573	0.0035237952	0.002681474	0.017527327	0.011217301	0.0014588749	0.011071168	0.003952883
0.0	0.9961707	0.03418932	0.001077713	0.0013710277	0.0017639608	0.008341279	0.01621373	1.8872594e-05	0.004615472	8.0287886e-05
0.0	0.9961707	0.03418932	0.001077713	0.0013710277	0.0017639608	0.008341279	0.01621373	1.8872594e-05	0.004615472	8.0287886e-05
0.0	0.9961707	0.03418932	0.001077713	0.0013710277	0.0017639608	0.008341279	0.01621373	1.8872594e-05	0.004615472	8.0287886e-05
0.0	0.9961707	0.9855735	0.9793802	0.98880464	0.9696462	0.9858084	0.97503215	0.9709329	0.96127594	0.96163195
0.0	0.9961707	0.9855735	0.9793802	0.98880464	0.9696462	0.9858084	0.97503215	0.9709329	0.96127594	0.96163195
0.0	0.9961707	0.9855735	0.9793802	0.98880464	0.9696462	0.9858084	0.97503215	0.9709329	0.96127594	0.96163195
0.0	0.99884987	0.9979965	0.9987637	0.9961647	0.99837625	0.9996189	0.9986902	0.9975356	0.99893135	0.9977851
0.0	0.9961707	0.9855735	0.9793802	0.98880464	0.9696462	0.9858084	0.97503215	0.9709329	0.96127594	0.96163195
0.0	0.99884987	0.9979965	0.9987637	0.9961647	0.99837625	0.9996189	0.9986902	0.9975356	0.99893135	0.9977851
0.0	0.9718764	0.97994024	0.9902996	0.93248725	0.9629995	0.9984432	0.9806536	0.97968787	0.9946754	0.96284115
0.0	0.9943486	0.99594504	0.9976973	0.9866188	0.9979406	0.9992893	0.997712	0.99105245	0.9970651	0.99785453
0.0	0.9994598	0.9995421	0.9994698	0.9987205	0.99961025	0.9998429	0.9996383	0.99879825	0.9994754	0.9995241
0.0	0.99719656	0.99874735	0.9994542	0.9986241	0.9988469	0.9998497	0.9987546	0.99936634	0.9987484	0.99957305
0.0	0.9961707	0.9855735	0.9793802	0.98880464	0.9696462	0.9858084	0.97503215	0.9709329	0.96127594	0.96163195
0.0	0.004283969	0.003141071	0.0025959972	0.003119279	0.0017716468	0.0025640102	0.0025926977	0.00031145028	0.0069584954	0.0031540769
0.0	0.9961707	0.9855735	0.9793802	0.98880464	0.9696462	0.9858084	0.97503215	0.9709329	0.96127594	0.96163195
0.0	0.99815065	0.99919945	0.99832577	0.9972365	0.9961326	0.99969554	0.999406	0.9941446	0.9993332	0.9941392
0.0	0.9965029	0.9981238	0.9970964	0.99560875	0.9912949	0.99958974	0.998787	0.9910842	0.9989079	0.9905629
0.0	0.99815065	0.99919945	0.99832577	0.9972365	0.9961326	0.99969554	0.999406	0.9941446	0.9993332	0.9941392
0.0	0.9961707	0.9855735	0.9793802	0.98880464	0.9696462	0.9858084	0.97503215	0.9709329	0.96127594	0.96163195
0.0	0.9961707	0.9855735	0.9793802	0.98880464	0.9696462	0.9858084	0.97503215	0.9709329	0.96127594	0.96163195
0.0	0.9961707	0.9855735	0.9793802	0.98880464	0.9696462	0.9858084	0.97503215	0.9709329	0.96127594	0.96163195
0.0	0.9961707	0.9855735	0.9793802	0.9888045	0.9696462	0.9858084	0.97503215	0.9709329	0.96127594	0.96163195
0.0	0.9961707	0.9855735	0.9793802	0.98880464	0.9696462	0.9858084	0.97503215	0.9709329	0.96127594	0.96163195
0.0	0.9961707	0.9855735	0.9793802	0.98880464	0.9696462	0.9858084	0.97503215	0.9709329	0.96127594	0.96163195
0.0	0.070348956	0.687647	0.00096987345	0.009641403	0.0005812534	0.020811329	0.0022952678	0.00024291767	0.016300246	0.0033757845
0.0	0.9961707	0.9855735	0.9793802	0.98880464	0.9696462	0.9858084	0.97503215	0.9709329	0.96127594	0.96163195
0.0	0.9961707	0.9855735	0.9793802	0.98880464	0.9696462	0.9858084	0.97503215	0.9709329	0.96127594	0.96163195
0.0	0.99445736	0.99799275	0.9981439	0.99567974	0.99735343	0.9995683	0.99546355	0.994474	0.9990771	0.995928
0.0	0.99884987	0.9979965	0.9987637	0.9961647	0.99837625	0.9996189	0.9986902	0.9975356	0.99893135	0.9977851
0.0	0.9961707	0.9855735	0.9793802	0.98880464	0.9696462	0.9858084	0.97503215	0.9709329	0.96127594	0.96163195
0.0	0.056204062	0.022810707	0.042098098	0.028507324	0.0030757252	0.045437757	0.012831014	0.0020669755	0.053500764	0.022685427
0.0	0.99445736	0.99799275	0.9981439	0.99567974	0.99735343	0.9995683	0.99546355	0.994474	0.9990771	0.995928
0.0	0.9956797	0.9928421	0.98735356	0.9963858	0.988531	0.9970463	0.99768245	0.9952701	0.99837327	0.99886405
0.0	0.9944728	0.9880778	0.981254	0.99556583	0.98103434	0.9958091	0.9969739	0.9928803	0.9978508	0.9983992
0.0	0.841487	0.8291674	0.9920589	0.84858704	0.97013354	0.9928987	0.72538126	0.93525326	0.96501696	0.9166538
0.0	0.9961707	0.9855735	0.9793802	0.98880464	0.9696462	0.9858084	0.97503215	0.9709329	0.96127594	0.96163195
0.0	0.9935267	0.990728	0.9960198	0.99611354	0.99758947	0.9987947	0.9801365	0.99684924	0.9974777	0.99892694
0.0	0.99970335	0.9996201	0.99976426	0.99946254	0.9996704	0.9997483	0.99959594	0.99938524	0.9994948	0.9995332
0.0	0.04779356	0.83663785	0.0018104325	0.002643939	0.00015487689	0.003913896	0.0034129152	0.0002804697	0.013047953	0.003881328
0.0	0.016178476	0.0161184	0.0029354221	0.0057803397	0.007973653	0.036703456	0.022114687	0.0043089255	0.024793686	0.0144142145
0.0	0.9961707	0.9855735	0.9793802	0.98880464	0.9696462	0.9858084	0.97503215	0.9709329	0.96127594	0.96163195
0.0	0.9991103	0.9988932	0.99786454	0.99605393	0.99847347	0.9992299	0.99960786	0.99570614	0.99863344	0.9976921
0.0	0.9961707	0.9855735	0.9793802	0.9888045	0.9696462	0.9858084	0.97503215	0.9709329	0.96127594	0.96163195
0.0	0.9961707	0.9855735	0.9793802	0.98880464	0.9696462	0.9858084	0.97503215	0.9709329	0.96127594	0.96163195
0.0	0.99970335	0.9996201	0.99976426	0.99946254	0.9996704	0.9997483	0.99959594	0.99938524	0.9994948	0.9995332
0.0	0.9961707	0.9855735	0.9793802	0.98880464	0.9696462	0.9858084	0.97503215	0.9709329	0.96127594	0.96163195
0.0	0.04779356	0.83663785	0.0018104325	0.002643939	0.00015487689	0.003913896	0.0034129166	0.0002804697	0.013047953	0.003881328
0.0	0.9961707	0.9855735	0.9793802	0.98880464	0.9696462	0.9858084	0.97503215	0.9709329	0.96127594	0.96163195
0.0	0.04295004	0.90223527	0.0053594997	0.006668559	0.00012907639	0.012572867	0.008030062	0.0002804697	0.038619507	0.019374171
0.0	0.0035346095	0.097569734	0.8875022	0.2631586	0.049970485	0.5715233	0.08231584	0.9709329	0.3154717	0.18392177
0.0	0.9961707	0.9855735	0.9793802	0.9888045	0.9696462	0.9858084	0.97503215	0.9709329	0.96127594	0.96163195
0.0	0.9961707	0.9855735	0.9793802	0.98880464	0.9696462	0.9858084	0.97503215	0.9709329	0.96127594	0.96163195
0.0	0.99970335	0.9996201	0.99976426	0.99946254	0.9996704	0.9997483	0.99959594	0.99938524	0.9994948	0.9995332
0.0	0.9961707	0.9855735	0.9793802	0.98880464	0.9696462	0.9858084	0.97503215	0.9709329	0.96127594	0.96163195
0.0	0.9961707	0.9855735	0.9793802	0.98880464	0.9696462	0.9858084	0.97503215	0.9709329	0.96127594	0.96163195
0.0	0.9961707	0.9855735	0.9793802	0.98880464	0.9696462	0.9858084	0.97503215	0.9709329	0.96127594	0.96163195
0.0	0.99970335	0.9996201	0.99976426	0.99946254	0.9996704	0.9997483	0.99959594	0.99938524	0.9994948	0.9995332
0.0	0.9961707	0.9855735	0.9793802	0.98880464	0.9696462	0.9858084	0.97503215	0.9709329	0.96127594	0.96163195
0.0	0.004283967	0.003141071	0.0025959972	0.003119279	0.0017716468	0.0025640102	0.0025926977	0.00031144999	0.0069584954	0.0031540769
0.0	0.9961707	0.9855735	0.9793802	0.98880464	0.9696462	0.9858084	0.97503215	0.9709329	0.96127594	0.96163195
0.0	0.9961707	0.9855735	0.9793802	0.98880464	0.9696462	0.9858084	0.97503215	0.9709329	0.96127594	0.96163195
0.0	0.9961707	0.9855735	0.9793802	0.98880464	0.9696462	0.9858084	0.97503215	0.9709329	0.96127594	0.96163195
0.0	0.021391736	0.020647965	0.004008334	0.007518252	0.013311356	0.057632267	0.02815974	0.006215573	0.032400314	0.019969296
0.0	0.021391744	0.020647965	0.004008334	0.007518252	0.013311356	0.057632267	0.028159728	0.006215573	0.032400314	0.019969296
0.0	0.0047299424	0.00037073245	2.6104315e-05	0.025031699	0.9984018	0.73881584	0.00049621233	0.5031415	4.829104e-05	0.00043577695
0.0	0.0047299424	0.00037073245	2.6104315e-05	0.025031699	0.9984018	0.73881584	0.00049621233	0.5031415	4.829104e-05	0.00043577695
0.0	0.999713	0.99963534	0.99976426	0.9994771	0.9996892	0.99976236	0.9996146	0.9994382	0.9994948	0.9995332
0.0	0.9961707	0.9855735	0.9793802	0.98880464	0.9696462	0.9858084	0.97503215	0.9709329	0.96127594	0.96163195
0.0	0.9961707	0.9855735	0.9793802	0.98880464	0.9696462	0.9858084	0.97503215	0.9709329	0.96127594	0.96163195
0.0	0.9995715	0.9995659	0.9996141	0.9989679	0.9994124	0.9998579	0.9997955	0.99933016	0.99950397	0.99914944
0.0	0.8509252	0.49124652	0.9633827	0.7189722	0.9736255	0.5008723	0.9819364	0.6943706	0.7959286	0.82543224
0.0	0.99973506	0.9998529	0.9997807	0.9993593	0.9996536	0.99986506	0.99981374	0.99956554	0.99972695	0.999577
0.0	0.9961707	0.9855735	0.9793802	0.98880464	0.9696462	0.9858084	0.97503215	0.9709329	0.96127594	0.96163195
0.0	0.99835074	0.99952376	0.9994246	0.9986721	0.99923575	0.9998573	0.9992453	0.99893373	0.99964786	0.9988427
0.0	0.9961707	0.9855735	0.9793802	0.98880464	0.9696462	0.9858084	0.97503215	0.9709329	0.96127594	0.96163195
0.0	0.99970335	0.9996201	0.99976426	0.99946254	0.9996704	0.9997483	0.99959594	0.99938524	0.9994948	0.9995332
0.0	0.0060351756	0.005027636	0.0010088811	0.002705174	0.0017975544	0.011028023	0.007628646	0.0010414063	0.008065893	0.0029292013
0.0	0.3465272	0.18280321	0.23702021	0.13258836	0.11727827	0.64354765	0.25975823	0.098646596	0.42543483	0.30918905
0.0	0.9746245	0.98904	0.91367745	0.97401965	0.99368757	0.98302215	0.9939043	0.91486365	0.97516644	0.93517053
0.0	0.9961707	0.9855735	0.9793802	0.98880464	0.9696462	0.9858084	0.97503215	0.9709329	0.96127594	0.96163195
0.0	0.021700354	0.0161184	0.0048284405	0.007831706	0.012056738	0.051512763	0.035611928	0.0061139837	0.031268217	0.014414207
0.0	0.004917426	0.9855735	0.018120535	0.008991945	0.004649771	0.00032665618	0.021081794	0.00019825432	0.0014413483	0.96163195
0.0	0.3063218	0.04462599	0.19119126	0.2250846	0.547411	0.5853835	0.09662056	0.152359	0.57519895	0.39748934
0.0	0.008272004	0.005027636	0.001623869	0.0037335434	0.0028774834	0.015590562	0.0124612665	0.0014669466	0.010135653	0.0029292013
0.0	0.9961707	0.9855735	0.9793802	0.98880464	0.9696462	0.9858084	0.97503215	0.9709329	0.96127594	0.96163195
0.0	0.9961707	0.9855735	0.9793802	0.98880464	0.9696462	0.9858084	0.97503215	0.9709329	0.96127594	0.96163195
0.0	0.9978676	0.9991242	0.99891317	0.99841654	0.998669	0.99969447	0.9965827	0.99792457	0.99883646	0.99886155
0.0	0.60724884	0.0031037915	0.57472515	0.029463602	0.006332906	0.8527087	0.15307924	0.017962348	0.071702905	0.002408071
0.0	0.7134359	0.31794474	0.9529523	0.13972013	0.7361132	0.939465	0.41289887	0.5591793	0.34091473	0.7179974
0.0	0.9965029	0.9981238	0.9970964	0.99560875	0.9912949	0.99958974	0.998787	0.9910842	0.9989079	0.9905629
0.0	0.9961707	0.9855735	0.9793802	0.98880464	0.9696462	0.9858084	0.97503215	0.9709329	0.96127594	0.96163195
0.0	0.992581	0.9963238	0.99252594	0.99080724	0.9941049	0.99805033	0.99784255	0.99297476	0.99831116	0.9941005
0.0	0.99888927	0.99968684	0.9996006	0.9993698	0.99968517	0.9998165	0.99927396	0.99828017	0.99963546	0.9995376
0.0	0.9961707	0.9855735	0.9793802	0.98880464	0.9696462	0.9858084	0.97503215	0.9709329	0.96127594	0.96163195
0.0	0.6558122	0.0003354499	0.926372	0.26169947	0.0012250744	0.00020847798	0.00071969785	1.8597575e-05	0.08147569	0.0004477307
0.0	0.97750103	0.9815529	0.98990834	0.9714509	0.9544506	0.99004084	0.9768389	0.9632457	0.99591285	0.9694353
0.0	0.9973834	0.99865794	0.9989986	0.9977597	0.9966955	0.9987393	0.996664	0.9979678	0.99826616	0.9971751
0.0	0.99970335	0.9996201	0.99976426	0.99946254	0.9996704	0.9997483	0.99959594	0.99938524	0.9994948	0.9995332
0.0	0.9961707	0.9855735	0.9793802	0.98880464	0.9696462	0.9858084	0.97503215	0.9709329	0.96127594	0.96163195
0.0	0.9982667	0.99899274	0.99870956	0.9971825	0.99530905	0.99972576	0.999316	0.99569845	0.9993131	0.99500614
0.0	0.48523557	0.15558186	0.23286687	0.14389214	0.092266	0.08922854	0.012504794	0.0050237593	0.3093349	0.7216006
0.0	0.99970335	0.9996201	0.99976426	0.99946254	0.9996704	0.9997483	0.99959594	0.99938524	0.9994948	0.9995332
0.0	0.99970335	0.9996201	0.99976426	0.99946254	0.9996704	0.9997483	0.99959594	0.99938524	0.9994948	0.9995332
0.0	0.9965029	0.9981238	0.9970964	0.99560875	0.9912949	0.99958974	0.998787	0.9910842	0.9989079	0.9905629
0.0	0.85950154	0.7302817	0.7905297	0.91561675	0.32729232	0.9114537	0.635866	0.7328222	0.9909434	0.39246815
0.0	0.9935267	0.990728	0.9960198	0.99611354	0.99758947	0.9987947	0.9801365	0.99684924	0.9974777	0.99892694
0.0	0.99884987	0.9979965	0.9987637	0.9961647	0.99837625	0.9996189	0.9986902	0.9975356	0.99893135	0.9977851
0.0	0.9880342	0.9896645	0.99363494	0.99119484	0.9900709	0.9981565	0.99384946	0.9834705	0.9970673	0.990315
0.0	0.47272867	0.0010635904	0.55531114	0.52156353	0.62268543	0.31009737	0.5752522	6.803003e-05	0.51041144	0.7047095
0.0	0.47272867	0.0010635904	0.55531114	0.52156353	0.62268543	0.31009737	0.5752522	6.803003e-05	0.51041144	0.7047095
0.0	0.47272867	0.0010635904	0.55531114	0.52156353	0.62268543	0.31009737	0.5752522	6.803003e-05	0.51041144	0.7047095
0.0	0.99884987	0.9979965	0.9987637	0.9961647	0.99837625	0.9996189	0.9986902	0.9975356	0.99893135	0.9977851
0.0	0.82064986	0.9451567	0.85439247	0.52421725	0.5132343	0.45367986	0.0044075786	0.7112033	0.8543582	0.028494459
0.0	0.0007252075	0.00031736534	0.00016648919	0.00012723362	0.00024558668	0.00017887747	0.00021540323	0.00014563145	8.282736e-05	0.00025797272
0.0	0.4173366	0.09305306	0.2628363	0.2628239	0.63037795	0.7191374	0.104795605	0.17216441	0.70331293	0.5528122
0.0	0.82064986	0.9451567	0.85439247	0.52421725	0.5132343	0.45367986	0.0044075786	0.7112033	0.8543582	0.028494459
0.0	0.025746185	0.027354628	0.0047294376	0.00885532	0.01614535	0.05725242	0.060328893	0.005760064	0.034948498	0.029856928
0.0	0.98642427	0.020397022	0.2662571	0.9584827	0.9704761	0.99674356	0.9892208	0.10438	0.9884066	0.8624353
0.0	0.9961707	0.9855735	0.9793802	0.98880464	0.9696462	0.9858084	0.97503215	0.9709329	0.96127594	0.96163195
0.0	0.9961707	0.9855735	0.9793802	0.98880464	0.9696462	0.9858084	0.97503215	0.9709329	0.96127594	0.96163195
0.0	0.9961707	0.9855735	0.9793802	0.98880464	0.9696462	0.9858084	0.97503215	0.9709329	0.96127594	0.96163195
0.0	0.9961707	0.9855735	0.9793802	0.9888045	0.9696462	0.9858084	0.97503215	0.9709329	0.96127594	0.96163195
0.0	0.9961707	0.9855735	0.9793802	0.98880464	0.9696462	0.9858084	0.97503215	0.9709329	0.96127594	0.96163195
0.0	0.99970335	0.9996201	0.99976426	0.99946254	0.9996704	0.9997483	0.99959594	0.99938524	0.9994948	0.9995332
0.0	0.9994598	0.9995421	0.9994698	0.9987205	0.99961025	0.9998429	0.9996383	0.99879825	0.9994754	0.9995241
0.0	0.9961707	0.9855735	0.9793802	0.98880464	0.9696462	0.9858084	0.97503215	0.9709329	0.96127594	0.96163195
0.0	0.99970335	0.9996201	0.99976426	0.99946254	0.9996704	0.9997483	0.99959594	0.99938524	0.9994948	0.9995332
0.0	0.04779356	0.83663785	0.0018104325	0.002643939	0.00015487689	0.003913896	0.0034129166	0.0002804697	0.013047947	0.003881328
0.0	0.9961707	0.9855735	0.9793802	0.98880464	0.9696462	0.9858084	0.97503215	0.9709329	0.96127594	0.96163195
0.0	0.9961707	0.9855735	0.9793802	0.98880464	0.9696462	0.9858084	0.97503215	0.9709329	0.96127594	0.96163195
0.0	0.9961707	0.9855735	0.9793802	0.98880464	0.9696462	0.9858084	0.97503215	0.9709329	0.96127594	0.96163195
0.0	0.99970335	0.9996201	0.99976426	0.99946254	0.9996704	0.9997483	0.99959594	0.99938524	0.9994948	0.9995332
0.0	0.9961707	0.9855735	0.9793802	0.9888045	0.9696462	0.9858084	0.97503215	0.9709329	0.96127594	0.96163195
0.0	0.9961707	0.9855735	0.9793802	0.98880464	0.9696462	0.9858084	0.97503215	0.9709329	0.96127594	0.96163195
0.0	0.9961707	0.9855735	0.9793802	0.98880464	0.9696462	0.9858084	0.97503215	0.9709329	0.96127594	0.96163195
0.0	0.9961707	0.9855735	0.9793802	0.98880464	0.9696462	0.9858084	0.97503215	0.9709329	0.96127594	0.96163195
0.0	0.99970335	0.9996201	0.99976426	0.99946254	0.9996704	0.9997483	0.99959594	0.99938524	0.9994948	0.9995332
0.0	0.99970335	0.9996201	0.99976426	0.99946254	0.9996704	0.9997483	0.99959594	0.99938524	0.9994948	0.9995332
0.0	0.9961707	0.9855735	0.9793802	0.98880464	0.9696462	0.9858084	0.97503215	0.9709329	0.96127594	0.96163195
0.0	0.9961707	0.9855735	0.9793802	0.98880464	0.9696462	0.9858084	0.97503215	0.9709329	0.96127594	0.96163195
0.0	0.9961707	0.9855735	0.9793802	0.98880464	0.9696462	0.9858084	0.97503215	0.9709329	0.96127594	0.96163195
0.0	0.9961707	0.9855735	0.9793802	0.9888045	0.9696462	0.9858084	0.97503215	0.9709329	0.96127594	0.96163195
0.0	0.9961707	0.9855735	0.9793802	0.98880464	0.9696462	0.9858084	0.97503215	0.9709329	0.96127594	0.96163195
0.0	0.9961707	0.9855735	0.9793802	0.98880464	0.9696462	0.9858084	0.97503215	0.9709329	0.96127594	0.96163195
0.0	0.9991103	0.9988932	0.99786454	0.99605393	0.99847347	0.9992299	0.99960786	0.99570614	0.99863344	0.9976921
0.0	0.99970335	0.9996201	0.99976426	0.99946254	0.9996704	0.9997483	0.99959594	0.99938524	0.9994948	0.9995332
0.0	0.9961707	0.9855735	0.9793802	0.98880464	0.9696462	0.9858084	0.97503215	0.9709329	0.96127594	0.96163195
0.0	0.9961707	0.9855735	0.9793802	0.98880464	0.9696462	0.9858084	0.97503215	0.9709329	0.96127594	0.96163195
0.0	0.47006243	0.80696255	0.5684147	0.19150765	0.54556066	0.6020464	0.6333128	0.17134784	0.8027301	0.6928899
0.0	0.99968743	0.9991284	0.9995018	0.99813014	0.9994374	0.9998124	0.99964607	0.99814665	0.99974865	0.9995328
0.0	0.0001663259	0.00010611927	0.0047358926	0.00046117505	0.0008934997	0.00056641095	0.00021210992	0.0004335482	0.000157519	0.00016463146
0.0	0.9961707	0.9855735	0.9793802	0.98880464	0.9696462	0.9858084	0.97503215	0.9709329	0.96127594	0.96163195
0.0	0.9961707	0.9855735	0.9793802	0.98880464	0.9696462	0.9858084	0.97503215	0.9709329	0.96127594	0.96163195
0.0	0.99970335	0.9996201	0.99976426	0.99946254	0.9996704	0.9997483	0.99959594	0.99938524	0.9994948	0.9995332
0.0	0.9961707	0.9855735	0.9793802	0.98880464	0.9696462	0.9858084	0.97503215	0.9709329	0.96127594	0.96163195
0.0	0.9961707	0.9855735	0.9793802	0.98880464	0.9696462	0.9858084	0.97503215	0.9709329	0.96127594	0.96163195
0.0	0.00013145592	0.0005293379	0.0005009424	0.00038536623	0.0003205185	0.00038209642	7.605525e-05	1.9667581e-05	0.0003119424	6.168271e-05
0.0	0.9961707	0.9855735	0.9793802	0.98880464	0.9696462	0.9858084	0.97503215	0.9709329	0.96127594	0.96163195
0.0	0.9991103	0.9988932	0.99786454	0.99605393	0.99847347	0.9992299	0.99960786	0.99570614	0.99863344	0.9976921
0.0	0.9961707	0.9855735	0.9793802	0.98880464	0.9696462	0.9858084	0.97503215	0.9709329	0.96127594	0.96163195
0.0	0.9961707	0.9855735	0.9793802	0.98880464	0.9696462	0.9858084	0.97503215	0.9709329	0.96127594	0.96163195
0.0	0.9991103	0.9988932	0.99786454	0.99605393	0.99847347	0.9992299	0.99960786	0.99570614	0.99863344	0.9976921
0.0	0.99970335	0.9996201	0.99976426	0.99946254	0.9996704	0.9997483	0.99959594	0.99938524	0.9994948	0.9995332
0.0	0.9961707	0.9855735	0.9793802	0.98880464	0.9696462	0.9858084	0.97503215	0.9709329	0.96127594	0.96163195
0.0	0.9961707	0.9855735	0.9793802	0.98880464	0.9696462	0.9858084	0.97503215	0.9709329	0.96127594	0.96163195
0.0	0.99911565	0.9994752	0.99964404	0.9996195	0.9994399	0.9998056	0.99925417	0.9984301	0.99955124	0.9994267
0.0	0.9989447	0.9982457	0.9982179	0.9978776	0.99729544	0.99926823	0.9971559	0.9966228	0.99868673	0.9986205
0.0	0.9961707	0.9855735	0.9793802	0.98880464	0.9696462	0.9858084	0.97503215	0.9709329	0.96127594	0.96163195
0.0	0.9961707	0.9855735	0.9793802	0.98880464	0.9696462	0.9858084	0.97503215	0.9709329	0.96127594	0.96163195
0.0	0.9991103	0.9988932	0.99786454	0.99605393	0.99847347	0.9992299	0.99960786	0.99570614	0.99863344	0.9976921
0.0	0.99970335	0.9996201	0.99976426	0.99946254	0.9996704	0.9997483	0.99959594	0.99938524	0.9994948	0.9995332
0.0	0.9961707	0.9855735	0.9793802	0.9888045	0.9696462	0.9858084	0.97503215	0.9709329	0.96127594	0.96163195
0.0	0.9961707	0.9855735	0.9793802	0.98880464	0.9696462	0.9858084	0.97503215	0.9709329	0.96127594	0.96163195
0.0	0.9961707	0.9855735	0.9793802	0.98880464	0.9696462	0.9858084	0.97503215	0.9709329	0.96127594	0.96163195
0.0	0.9961707	0.9855735	0.9793802	0.98880464	0.9696462	0.9858084	0.97503215	0.9709329	0.96127594	0.96163195
0.0	0.9935267	0.990728	0.9960198	0.99611354	0.99758947	0.9987947	0.9801365	0.99684924	0.9974777	0.99892694
0.0	0.9935267	0.990728	0.9960198	0.99611354	0.99758947	0.9987947	0.9801365	0.99684924	0.9974777	0.99892694
0.0	0.99884987	0.9979965	0.9987637	0.9961647	0.99837625	0.9996189	0.9986902	0.9975356	0.99893135	0.9977851
0.0	0.99884987	0.9979965	0.9987637	0.9961647	0.99837625	0.9996189	0.9986902	0.9975356	0.99893135	0.9977851
0.0	0.9991103	0.9988932	0.99786454	0.99605393	0.99847347	0.9992299	0.99960786	0.99570614	0.99863344	0.9976921
0.0	0.9961707	0.9855735	0.9793802	0.98880464	0.9696462	0.9858084	0.97503215	0.9709329	0.96127594	0.96163195
0.0	0.99970335	0.9996201	0.99976426	0.99946254	0.9996704	0.9997483	0.99959594	0.99938524	0.9994948	0.9995332
0.0	0.9961707	0.9855735	0.9793802	0.98880464	0.9696462	0.9858084	0.97503215	0.9709329	0.96127594	0.96163195
0.0	0.9961707	0.9855735	0.9793802	0.98880464	0.9696462	0.9858084	0.97503215	0.9709329	0.96127594	0.96163195
0.0	0.9880342	0.9896645	0.99363494	0.99119484	0.9900709	0.9981565	0.99384946	0.9834705	0.9970673	0.990315
0.0	0.9880342	0.9896645	0.99363494	0.99119484	0.9900709	0.9981565	0.99384946	0.9834705	0.9970673	0.990315
0.0	0.22188075	0.6673828	0.2527869	0.89966774	0.710534	0.6091778	0.59761626	0.28069577	0.82042414	0.2446111
0.0	0.9961707	0.9855735	0.9793802	0.98880464	0.9696462	0.9858084	0.97503215	0.9709329	0.96127594	0.96163195
0.0	0.9961707	0.9855735	0.9793802	0.9888045	0.9696462	0.9858084	0.97503215	0.9709329	0.96127594	0.96163195
0.0	0.99884987	0.9979965	0.9987637	0.9961647	0.99837625	0.9996189	0.9986902	0.9975356	0.99893135	0.9977851
0.0	0.99884987	0.9979965	0.9987637	0.9961647	0.99837625	0.9996189	0.9986902	0.9975356	0.99893135	0.9977851
0.0	0.9961707	0.9855735	0.9793802	0.98880464	0.9696462	0.9858084	0.97503215	0.9709329	0.96127594	0.96163195
0.0	0.9961707	0.9855735	0.9793802	0.98880464	0.9696462	0.9858084	0.97503215	0.9709329	0.96127594	0.96163195
0.0	0.9961707	0.9855735	0.9793802	0.98880464	0.9696462	0.9858084	0.97503215	0.9709329	0.96127594	0.96163195
0.0	0.9961707	0.9855735	0.9793802	0.9888045	0.9696462	0.9858084	0.97503215	0.9709329	0.96127594	0.96163195
0.0	0.9961707	0.9855735	0.9793802	0.98880464	0.9696462	0.9858084	0.97503215	0.9709329	0.96127594	0.96163195
0.0	0.99970335	0.9996201	0.99976426	0.99946254	0.9996704	0.9997483	0.99959594	0.99938524	0.9994948	0.9995332
0.0	0.8232937	0.97526824	0.9200976	0.95224184	0.89354885	0.9841787	0.76420975	0.7644393	0.93344885	0.98042715
0.0	0.14437273	0.032599874	0.07122223	0.15072507	0.12988578	0.30592996	0.028116232	0.06708112	0.20890328	0.26735458
0.0	0.021424431	0.036837332	0.0071141766	0.010269542	0.018002393	0.083982654	0.04941202	0.009462618	0.056073774	0.03208592
0.0	0.9961707	0.84779257	0.185157	0.7735995	0.21582305	0.20036727	0.31819153	0.0064327396	0.055106364	0.40012196
0.0	0.9961707	0.84779257	0.185157	0.7735995	0.21582305	0.20036727	0.31819153	0.0064327396	0.055106364	0.40012196
0.0	0.020976067	0.011521045	0.0867075	0.010841216	0.03101298	0.09898774	0.00961031	0.026318725	0.062140238	0.024530869
0.0	0.020976063	0.01152105	0.086707525	0.010841216	0.03101298	0.09898774	0.009610314	0.026318725	0.062140238	0.024530858
0.0	0.8093212	0.41100588	0.28342927	0.6642576	0.3875454	0.73424155	0.19735706	0.50721747	0.46217585	0.7812157
0.0	0.14437273	0.032599874	0.07122223	0.15072507	0.12988578	0.30593	0.02811624	0.06708111	0.20890324	0.26735458
0.0	0.9953442	0.9986885	0.99527365	0.9939494	0.99296814	0.9984363	0.99904984	0.9919993	0.99756706	0.99674606
0.0	0.9961707	0.9855735	0.9793802	0.98880464	0.9696462	0.9858084	0.97503215	0.9709329	0.96127594	0.96163195
0.0	0.9961707	0.9855735	0.9793802	0.98880464	0.9696462	0.9858084	0.97503215	0.9709329	0.96127594	0.96163195
0.0	0.99888927	0.99968684	0.9996006	0.9993698	0.99968517	0.9998165	0.99927396	0.99828017	0.99963546	0.9995376
0.0	0.9991104	0.999027	0.9984775	0.9979944	0.99934214	0.9994338	0.99889624	0.99756324	0.9989568	0.9989598
0.0	0.99970335	0.9996201	0.99976426	0.99946254	0.9996704	0.9997483	0.99959594	0.99938524	0.9994948	0.9995332
0.0	0.9961707	0.9855735	0.9793802	0.9888045	0.9696462	0.9858084	0.97503215	0.9709329	0.96127594	0.96163195
0.0	0.9961707	0.9855735	0.9793802	0.98880464	0.9696462	0.9858084	0.97503215	0.9709329	0.96127594	0.96163195
0.0	0.9961707	0.9855735	0.9793802	0.98880464	0.9696462	0.9858084	0.97503215	0.9709329	0.96127594	0.96163195
0.0	0.99970335	0.9996201	0.99976426	0.99946254	0.9996704	0.9997483	0.99959594	0.99938524	0.9994948	0.9995332
0.0	0.99970335	0.9996201	0.99976426	0.99946254	0.9996704	0.9997483	0.99959594	0.99938524	0.9994948	0.9995332
0.0	0.9961707	0.9855735	0.9793802	0.98880464	0.9696462	0.9858084	0.97503215	0.9709329	0.96127594	0.96163195
0.0	0.9961707	0.9855735	0.9793802	0.98880464	0.9696462	0.9858084	0.97503215	0.9709329	0.96127594	0.96163195
0.0	0.9961707	0.9855735	0.9793802	0.98880464	0.9696462	0.9858084	0.97503215	0.9709329	0.96127594	0.96163195
0.0	0.9961707	0.9855735	0.9793802	0.9888045	0.9696462	0.9858084	0.97503215	0.9709329	0.96127594	0.96163195
0.0	0.9961707	0.9855735	0.9793802	0.98880464	0.9696462	0.9858084	0.97503215	0.9709329	0.96127594	0.96163195
0.0	0.9961707	0.9855735	0.9793802	0.98880464	0.9696462	0.9858084	0.97503215	0.9709329	0.96127594	0.96163195
0.0	0.99970335	0.9996201	0.99976426	0.99946254	0.9996704	0.9997483	0.99959594	0.99938524	0.9994948	0.9995332
0.0	0.00013145592	0.0005293379	0.0005009424	0.00038536623	0.00032051883	0.00038209642	7.605525e-05	1.9667581e-05	0.0003119424	6.168271e-05
0.0	0.04779356	0.83663785	0.0018104325	0.002643939	0.00015487689	0.003913896	0.0034129166	0.0002804697	0.013047947	0.003881328
0.0	0.99970335	0.9996201	0.99976426	0.99946254	0.9996704	0.9997483	0.99959594	0.99938524	0.9994948	0.9995332
0.0	0.00013145592	0.0005293382	0.0005009424	0.00038536623	0.00032051883	0.00038209642	7.605525e-05	1.9667581e-05	0.0003119424	6.168271e-05
0.0	0.04779356	0.83663785	0.0018104325	0.002643939	0.00015487689	0.0039138943	0.0034129152	0.0002804697	0.013047953	0.003881328
0.0	0.99970335	0.9996201	0.99976426	0.99946254	0.9996704	0.9997483	0.99959594	0.99938524	0.9994948	0.9995332
0.0	0.9961707	0.9855735	0.9793802	0.98880464	0.9696462	0.9858084	0.97503215	0.9709329	0.96127594	0.96163195
0.0	0.9961707	0.9855735	0.9793802	0.98880464	0.9696462	0.9858084	0.97503215	0.9709329	0.96127594	0.96163195
0.0	0.9961707	0.9855735	0.9793802	0.98880464	0.9696462	0.9858084	0.97503215	0.9709329	0.96127594	0.96163195
0.0	0.9961707	0.9855735	0.9793802	0.98880464	0.9696462	0.9858084	0.97503215	0.9709329	0.96127594	0.96163195
0.0	0.9961707	0.9855735	0.9793802	0.9888045	0.9696462	0.9858084	0.97503215	0.9709329	0.96127594	0.96163195
0.0	0.9961707	0.9855735	0.9793802	0.98880464	0.9696462	0.9858084	0.97503215	0.9709329	0.96127594	0.96163195
0.0	0.99970335	0.9996201	0.99976426	0.99946254	0.9996704	0.9997483	0.99959594	0.99938524	0.9994948	0.9995332
0.0	0.9961707	0.9855735	0.9793802	0.98880464	0.9696462	0.9858084	0.97503215	0.9709329	0.96127594	0.96163195
0.0	0.99970335	0.9996201	0.99976426	0.99946254	0.9996704	0.9997483	0.99959594	0.99938524	0.9994948	0.9995332
0.0	0.04779356	0.83663785	0.0018104325	0.002643939	0.00015487689	0.0039138943	0.0034129135	0.0002804697	0.013047953	0.003881328
0.0	0.9994598	0.9995421	0.9994698	0.9987205	0.99961025	0.9998429	0.9996383	0.99879825	0.9994754	0.9995241
0.0	0.9935267	0.990728	0.9960198	0.99611354	0.99758947	0.9987947	0.9801365	0.99684924	0.9974777	0.99892694
0.0	0.99884987	0.9979965	0.9987637	0.9961647	0.99837625	0.9996189	0.9986902	0.9975356	0.99893135	0.9977851
0.0	0.74567723	0.918147	0.9078144	0.906339	0.934258	0.96016496	0.89281815	0.6177554	0.9677664	0.9158941
0.0	0.9829354	0.98461825	0.9917258	0.97181714	0.9856473	0.9941141	0.9806935	0.9726398	0.9879218	0.9886509
0.0	0.9880342	0.9896645	0.99363494	0.99119484	0.9900709	0.9981565	0.99384946	0.9834705	0.9970673	0.990315
0.0	0.99884987	0.9979965	0.9987637	0.9961647	0.99837625	0.9996189	0.9986902	0.9975356	0.99893135	0.9977851
0.0	0.99963045	0.999701	0.99966073	0.999084	0.99973065	0.9998859	0.99974054	0.9991242	0.9996288	0.99962616
0.0	0.9961707	0.9855735	0.9793802	0.98880464	0.9696462	0.9858084	0.97503215	0.9709329	0.96127594	0.96163195
0.0	0.9961707	0.9855735	0.9793802	0.98880464	0.9696462	0.9858084	0.97503215	0.9709329	0.96127594	0.96163195
0.0	0.9961707	0.9855735	0.9793802	0.98880464	0.9696462	0.9858084	0.97503215	0.9709329	0.96127594	0.96163195
0.0	0.021899773	0.021225236	0.00481893	0.0077614067	0.008836833	0.05816361	0.037035484	0.0050385706	0.04019663	0.014878941
0.0	0.9935267	0.990728	0.9960198	0.99611354	0.99758947	0.9987947	0.9801365	0.99684924	0.9974777	0.99892694
0.0	0.9935267	0.990728	0.9960198	0.99611354	0.99758947	0.9987947	0.9801365	0.99684924	0.9974777	0.99892694
0.0	0.99884987	0.9979965	0.9987637	0.9961647	0.99837625	0.9996189	0.9986902	0.9975356	0.99893135	0.9977851
0.0	0.99884987	0.9979965	0.9987637	0.9961647	0.99837625	0.9996189	0.9986902	0.9975356	0.99893135	0.9977851
0.0	0.99213094	0.99345905	0.9962668	0.9943756	0.992581	0.9987784	0.99635065	0.98932505	0.9981464	0.99274266
0.0	0.99884987	0.9979965	0.9987637	0.9961647	0.99837625	0.9996189	0.9986902	0.9975356	0.99893135	0.9977851
0.0	0.9880342	0.9896645	0.99363494	0.99119484	0.9900709	0.9981565	0.99384946	0.9834705	0.9970673	0.990315
0.0	0.99884987	0.9979965	0.9987637	0.9961647	0.99837625	0.9996189	0.9986902	0.9975356	0.99893135	0.9977851
0.0	0.9935267	0.990728	0.9960198	0.99611354	0.99758947	0.9987947	0.9801365	0.99684924	0.9974777	0.99892694
0.0	0.99884987	0.9979965	0.9987637	0.9961647	0.99837625	0.9996189	0.9986902	0.9975356	0.99893135	0.9977851
0.0	0.99884987	0.9979965	0.9987637	0.9961647	0.99837625	0.9996189	0.9986902	0.9975356	0.99893135	0.9977851
0.0	0.9880342	0.9896645	0.99363494	0.99119484	0.9900709	0.9981565	0.99384946	0.9834705	0.9970673	0.990315
0.0	0.9961707	0.9855735	0.9793802	0.98880464	0.9696462	0.9858084	0.97503215	0.9709329	0.96127594	0.96163195
0.0	0.9961707	0.9855735	0.9793802	0.98880464	0.9696462	0.9858084	0.97503215	0.9709329	0.96127594	0.96163195
0.0	0.99239445	0.9973278	0.9980642	0.9943749	0.9949004	0.99683267	0.9973143	0.99631256	0.9960425	0.99960333
0.0	0.0002619447	0.00025221438	4.998617e-05	8.4176296e-05	7.797432e-05	0.0007946922	0.00023273386	2.883272e-05	0.00056738924	6.9302216e-05
0.0	0.9961707	0.9855735	0.9793802	0.98880464	0.9696462	0.9858084	0.97503215	0.9709329	0.96127594	0.96163195
0.0	0.9961707	0.9855735	0.9793802	0.98880464	0.9696462	0.9858084	0.97503215	0.9709329	0.96127594	0.96163195
0.0	0.9961707	0.9855735	0.9793802	0.98880464	0.9696462	0.9858084	0.97503215	0.9709329	0.96127594	0.96163195
0.0	0.9961707	0.9855735	0.9793802	0.98880464	0.9696462	0.9858084	0.97503215	0.9709329	0.96127594	0.96163195
0.0	0.9961707	0.9855735	0.9793802	0.98880464	0.9696462	0.9858084	0.97503215	0.9709329	0.96127594	0.96163195
0.0	0.9961707	0.9855735	0.9793802	0.98880464	0.9696462	0.9858084	0.97503215	0.9709329	0.96127594	0.96163195
0.0	0.9961707	0.9855735	0.9793802	0.98880464	0.9696462	0.9858084	0.97503215	0.9709329	0.96127594	0.96163195
0.0	0.9961707	0.9855735	0.9793802	0.98880464	0.9696462	0.9858084	0.97503215	0.9709329	0.96127594	0.96163195
0.0	0.9961707	0.9855735	0.9793802	0.98880464	0.9696462	0.9858084	0.97503215	0.9709329	0.96127594	0.96163195
0.0	0.9961707	0.9855735	0.9793802	0.98880464	0.9696462	0.9858084	0.97503215	0.9709329	0.96127594	0.96163195
0.0	0.9961707	0.9855735	0.9793802	0.98880464	0.9696462	0.9858084	0.97503215	0.9709329	0.96127594	0.96163195
0.0	0.9961707	0.9855735	0.9793802	0.98880464	0.9696462	0.9858084	0.97503215	0.9709329	0.96127594	0.96163195
0.0	0.9268278	0.4117349	0.84827745	0.89482445	0.91888726	0.99662966	0.64836484	0.9987801	0.6797111	0.8718515
0.0	0.9961707	0.9855735	0.9793802	0.98880464	0.9696462	0.9858084	0.97503215	0.9709329	0.96127594	0.96163195
0.0	0.16626352	0.045481622	0.094598666	0.046649724	0.029810226	0.041661277	0.20061867	0.040487353	0.6442015	0.35925367
0.0	0.16626349	0.045481592	0.094598666	0.046649724	0.029810226	0.04166127	0.20061862	0.040487345	0.6442015	0.35925367
0.0	0.9961707	0.9855735	0.9793802	0.98880464	0.9696462	0.9858084	0.97503215	0.9709329	0.96127594	0.96163195
0.0	0.9961707	0.9855735	0.9793802	0.98880464	0.9696462	0.9858084	0.97503215	0.9709329	0.96127594	0.96163195
0.0	0.9961707	0.9855735	0.9793802	0.98880464	0.9696462	0.9858084	0.97503215	0.9709329	0.96127594	0.96163195
0.0	0.9961707	0.9855735	0.9793802	0.98880464	0.9696462	0.9858084	0.97503215	0.9709329	0.96127594	0.96163195
0.0	0.2422766	0.64618224	0.36512232	0.57605934	0.7410888	0.7462965	0.519106	0.059937995	0.5721305	0.53431964
0.0	0.8357926	0.9866289	0.99335337	0.97871965	0.95326954	0.99877626	0.82854474	0.9869565	0.91113603	0.8685397
0.0	0.07511593	0.07517627	0.039370727	0.07194876	0.4662865	0.29916084	0.10155257	0.010491561	0.2565736	0.07171909
0.0	0.9961707	0.9855735	0.9793802	0.98880464	0.9696462	0.9858084	0.97503215	0.9709329	0.96127594	0.96163195
0.0	0.9997749	0.99959356	0.99975246	0.9988405	0.99963784	0.99989057	0.999824	0.9992156	0.9998282	0.9997104
0.0	0.99968743	0.9991284	0.9995018	0.99813014	0.9994374	0.9998124	0.99964607	0.99814665	0.99974865	0.9995328
0.0	0.99846554	0.99950993	0.9994905	0.99899095	0.99958795	0.9997954	0.999127	0.99883753	0.9996809	0.9989458
0.0	0.42917463	0.18815424	0.4082697	0.5143352	0.63387895	0.9098658	0.256765	0.28884327	0.63371974	0.6919432
0.0	0.76172394	0.9593368	0.9600931	0.95985943	0.9464654	0.9843982	0.7066556	0.80992585	0.74650204	0.98440105
0.0	0.9491799	0.9843127	0.9575758	0.921238	0.96515054	0.9641584	0.97169983	0.8557441	0.94614995	0.9672272
0.0	0.99996305	0.999884	0.99975795	0.99944395	0.9999044	0.99907887	0.99951637	0.9955434	0.99987924	0.9996332
0.0	0.9989766	0.9985942	0.9990557	0.9970784	0.9984666	0.9996673	0.9990395	0.99798715	0.9991698	0.99820566
0.0	0.9996699	0.99936026	0.9993218	0.99952877	0.99973863	0.99979216	0.9997969	0.9994006	0.9997845	0.99991584
0.0	0.9961707	0.9855735	0.9793802	0.9888045	0.9696462	0.9858084	0.97503215	0.9709329	0.96127594	0.96163195
0.0	0.9961707	0.9855735	0.9793802	0.98880464	0.9696462	0.9858084	0.97503215	0.9709329	0.96127594	0.96163195
0.0	0.9961707	0.9855735	0.9793802	0.98880464	0.9696462	0.9858084	0.97503215	0.9709329	0.96127594	0.96163195
0.0	0.9961707	0.9855735	0.9793802	0.98880464	0.9696462	0.9858084	0.97503215	0.9709329	0.96127594	0.96163195
0.0	0.9961707	0.9855735	0.9793802	0.98880464	0.9696462	0.9858084	0.97503215	0.9709329	0.96127594	0.96163195
0.0	0.9961707	0.9855735	0.9793802	0.98880464	0.9696462	0.9858084	0.97503215	0.9709329	0.96127594	0.96163195
0.0	0.9961707	0.9855735	0.9793802	0.98880464	0.9696462	0.9858084	0.97503215	0.9709329	0.96127594	0.96163195
0.0	0.9961707	0.9855735	0.9793802	0.98880464	0.9696462	0.9858084	0.97503215	0.9709329	0.96127594	0.96163195
0.0	0.9961707	0.9855735	0.9793802	0.98880464	0.9696462	0.9858084	0.97503215	0.9709329	0.96127594	0.96163195
0.0	0.9961707	0.9855735	0.9793802	0.98880464	0.9696462	0.9858084	0.97503215	0.9709329	0.96127594	0.96163195
0.0	0.99947125	0.9984446	0.9992083	0.9986084	0.9992132	0.9989355	0.9991647	0.99868506	0.99937373	0.9998715
0.0	0.99950767	0.9986979	0.99933916	0.9987097	0.99923277	0.9990176	0.999233	0.9988255	0.99949443	0.9998833
0.0	0.9961707	0.9855735	0.9793802	0.9888045	0.9696462	0.9858084	0.97503215	0.9709329	0.96127594	0.96163195
0.0	0.9961707	0.9855735	0.9793802	0.9888045	0.9696462	0.9858084	0.97503215	0.9709329	0.96127594	0.96163195
0.0	0.9961707	0.9855735	0.9793802	0.9888045	0.9696462	0.9858084	0.97503215	0.9709329	0.96127594	0.96163195
0.0	0.9961707	0.9855735	0.9793802	0.9888045	0.9696462	0.9858084	0.97503215	0.9709329	0.96127594	0.96163195
0.0	0.9961707	0.9855735	0.9793802	0.9888045	0.9696462	0.9858084	0.97503215	0.9709329	0.96127594	0.96163195
0.0	0.99962413	0.99968266	0.9987072	0.99934465	0.9997329	0.99978656	0.99959975	0.9993592	0.9996928	0.99924755
0.0	0.6130255	0.71124303	0.00019562955	0.25345033	0.86775947	0.45956877	0.83563	0.44785848	0.2677128	0.75105333
0.0	0.6130255	0.71124303	0.00019562955	0.25345033	0.86775947	0.45956877	0.83563	0.44785848	0.2677128	0.75105333
0.0	0.9991103	0.9988932	0.99786454	0.99605393	0.99847347	0.9992299	0.99960786	0.99570614	0.99863344	0.9976921
0.0	0.99996305	0.999884	0.99975795	0.99944395	0.9999044	0.99907887	0.99951637	0.9955434	0.99987924	0.9996332
0.0	0.9991579	0.9973531	0.99880695	0.99772614	0.9993476	0.9970682	0.9995035	0.9931063	0.99951136	0.99935824
0.0	0.64692307	0.74243087	0.9449194	0.6345271	0.82966405	0.978305	0.55405897	0.70058924	0.84936285	0.9651027
0.0	0.9982749	0.99911517	0.9983997	0.99749506	0.99496657	0.9997235	0.99950707	0.9957255	0.99935526	0.9956703
0.0	0.99600595	0.9984445	0.9986345	0.9965371	0.9980591	0.99964	0.9965299	0.99603146	0.999278	0.9971739
0.0	0.9961707	0.9855735	0.9793802	0.98880464	0.9696462	0.9858084	0.97503215	0.9709329	0.96127594	0.96163195
0.0	0.9997291	0.9993581	0.99962616	0.9984761	0.99955815	0.9998331	0.9997118	0.9988105	0.99980193	0.99958795
0.0	0.9998709	0.99970824	0.99987197	0.99983716	0.99991965	0.9999001	0.9998523	0.99972767	0.99984086	0.9998265
0.0	0.9998049	0.99962366	0.9998534	0.99987864	0.99989724	0.9999019	0.9997873	0.99955684	0.9998611	0.99978894
0.0	0.99888927	0.99968684	0.9996006	0.9993698	0.99968517	0.9998165	0.99927396	0.99828017	0.99963546	0.9995376
0.0	0.9961707	0.9855735	0.9793802	0.98880464	0.9696462	0.9858084	0.97503215	0.9709329	0.96127594	0.96163195
0.0	0.99958235	0.999724	0.99951935	0.9990318	0.9997675	0.99984586	0.9997279	0.99916506	0.9995173	0.9996247
0.0	0.9961707	0.9855735	0.9793802	0.98880464	0.9696462	0.9858084	0.97503215	0.9709329	0.96127594	0.96163195
0.0	0.9961707	0.9855735	0.9793802	0.98880464	0.9696462	0.9858084	0.97503215	0.9709329	0.96127594	0.96163195
0.0	0.9937044	0.9986809	0.9982724	0.997908	0.99830866	0.99943346	0.99654585	0.9913521	0.99901855	0.99775094
0.0	0.92548573	0.99532795	0.99330527	0.9196691	0.9972277	0.9932719	0.99478006	0.97807145	0.9967296	0.9954543
0.0	0.9961707	0.9855735	0.9793802	0.98880464	0.9696462	0.9858084	0.97503215	0.9709329	0.96127594	0.96163195
0.0	0.9961707	0.9855735	0.9793802	0.98880464	0.9696462	0.9858084	0.97503215	0.9709329	0.96127594	0.96163195
0.0	0.9961707	0.9855735	0.9793802	0.98880464	0.9696462	0.9858084	0.97503215	0.9709329	0.96127594	0.96163195
0.0	0.9942841	0.99448305	0.99670804	0.9969879	0.99846977	0.9988599	0.9849054	0.9979322	0.99802774	0.9990594
0.0	0.9942841	0.99448305	0.99670804	0.9969879	0.99846977	0.9988599	0.9849054	0.9979322	0.99802774	0.9990594
0.0	0.9961707	0.9855735	0.9793802	0.98880464	0.9696462	0.9858084	0.97503215	0.9709329	0.96127594	0.96163195
0.0	0.9748137	0.9752818	0.97779685	0.87487656	0.91027653	0.9918475	0.9907086	0.7512675	0.97573644	0.91468346
0.0	0.16940193	0.03626899	0.12377667	0.18649632	0.18254499	0.37700042	0.042886555	0.10932523	0.2443188	0.36406
0.0	0.9986299	0.99943024	0.99983037	0.9991903	0.9987167	0.9997738	0.9993339	0.9984035	0.999645	0.9994586
0.0	0.0002236186	0.000986989	0.05409529	0.015463843	0.003074094	0.098440945	0.001198669	3.577174e-05	0.24291818	0.010124422
0.0	0.99968743	0.9991284	0.9995018	0.99813014	0.9994374	0.9998124	0.99964607	0.99814665	0.99974865	0.9995328
0.0	0.99983084	0.9997063	0.99983907	0.9989895	0.99969983	0.99992263	0.99986887	0.99955684	0.9998791	0.9998166
0.0	0.9961707	0.9855735	0.9793802	0.98880464	0.9696462	0.9858084	0.97503215	0.9709329	0.96127594	0.96163195
0.0	0.016178476	0.0161184	0.0029354221	0.0057803397	0.007973653	0.036703456	0.022114675	0.0043089273	0.024793686	0.014414207
0.0	0.9961707	0.9855735	0.9793802	0.98880464	0.9696462	0.9858084	0.97503215	0.9709329	0.96127594	0.96163195
0.0	0.9961707	0.9855735	0.9793802	0.98880464	0.9696462	0.9858084	0.97503215	0.9709329	0.96127594	0.96163195
0.0	0.9961707	0.9855735	0.9793802	0.98880464	0.9696462	0.9858084	0.97503215	0.9709329	0.96127594	0.96163195
0.0	0.9961707	0.9855735	0.9793802	0.98880464	0.9696462	0.9858084	0.97503215	0.9709329	0.96127594	0.96163195
0.0	0.9961707	0.9855735	0.9793802	0.98880464	0.9696462	0.9858084	0.97503215	0.9709329	0.96127594	0.96163195
0.0	0.9961707	0.9855735	0.9793802	0.98880464	0.9696462	0.9858084	0.97503215	0.9709329	0.96127594	0.96163195
0.0	0.9961707	0.9855735	0.9793802	0.98880464	0.9696462	0.9858084	0.97503215	0.9709329	0.96127594	0.96163195
0.0	0.9961707	0.9855735	0.9793802	0.98880464	0.9696462	0.9858084	0.97503215	0.9709329	0.96127594	0.96163195
0.0	0.9961707	0.9855735	0.9793802	0.98880464	0.9696462	0.9858084	0.97503215	0.9709329	0.96127594	0.96163195
0.0	0.9961707	0.9855735	0.9793802	0.98880464	0.9696462	0.9858084	0.97503215	0.9709329	0.96127594	0.96163195
0.0	0.9961707	0.9855735	0.9793802	0.98880464	0.9696462	0.9858084	0.97503215	0.9709329	0.96127594	0.96163195
0.0	0.9961707	0.9855735	0.9793802	0.98880464	0.9696462	0.9858084	0.97503215	0.9709329	0.96127594	0.96163195
0.0	0.9961707	0.9855735	0.9793802	0.98880464	0.9696462	0.9858084	0.97503215	0.9709329	0.96127594	0.96163195
0.0	0.9961707	0.9855735	0.9793802	0.98880464	0.9696462	0.9858084	0.97503215	0.9709329	0.96127594	0.96163195
0.0	0.9961707	0.9855735	0.9793802	0.98880464	0.9696462	0.9858084	0.97503215	0.9709329	0.96127594	0.96163195
0.0	0.9961707	0.9855735	0.9793802	0.98880464	0.9696462	0.9858084	0.97503215	0.9709329	0.96127594	0.96163195
0.0	0.9961707	0.9855735	0.9793802	0.98880464	0.9696462	0.9858084	0.97503215	0.9709329	0.96127594	0.96163195
0.0	0.9961707	0.9855735	0.9793802	0.98880464	0.9696462	0.9858084	0.97503215	0.9709329	0.96127594	0.96163195
0.0	0.9961707	0.9855735	0.9793802	0.98880464	0.9696462	0.9858084	0.97503215	0.9709329	0.96127594	0.96163195
0.0	0.9961707	0.9855735	0.9793802	0.98880464	0.9696462	0.9858084	0.97503215	0.9709329	0.96127594	0.96163195
0.0	0.9961707	0.9855735	0.9793802	0.98880464	0.9696462	0.9858084	0.97503215	0.9709329	0.96127594	0.96163195
0.0	0.97658086	0.9523667	0.9493691	0.82356846	0.96599644	0.9958131	0.9232379	0.9379803	0.9938455	0.9973629
0.0	0.9961707	0.9855735	0.9793802	0.98880464	0.9696462	0.9858084	0.97503215	0.9709329	0.96127594	0.96163195
0.0	0.9960414	0.9985916	0.99845266	0.9970343	0.9984944	0.9996966	0.99635637	0.9958916	0.9992224	0.9968268
0.0	0.9960414	0.9985916	0.99845266	0.9970343	0.9984944	0.9996966	0.99635637	0.9958916	0.9992224	0.9968268
0.0	0.99541146	0.9986854	0.99848664	0.9968227	0.9982338	0.9996655	0.996651	0.9960061	0.9993038	0.9969272
0.0	0.9961707	0.9855735	0.9793802	0.98880464	0.9696462	0.9858084	0.97503215	0.9709329	0.96127594	0.96163195
0.0	0.016178483	0.016118407	0.0029354205	0.0057803397	0.007973653	0.03670343	0.022114675	0.0043089273	0.024793686	0.0144142145
0.0	0.9961707	0.9855735	0.9793802	0.98880464	0.9696462	0.9858084	0.97503215	0.9709329	0.96127594	0.96163195
0.0	0.9961707	0.9855735	0.9793802	0.98880464	0.9696462	0.9858084	0.97503215	0.9709329	0.96127594	0.96163195
0.0	0.9961707	0.9855735	0.9793802	0.98880464	0.9696462	0.9858084	0.97503215	0.9709329	0.96127594	0.96163195
0.0	0.036633275	0.106846124	0.025668543	0.025764149	0.04705988	0.28312153	0.1737013	0.01353525	0.047157183	0.10103716
0.0	0.011450696	0.015795633	0.002717437	0.010225271	0.0069226352	0.06217819	0.030146651	0.0022624787	0.015578717	0.009342474
0.0	0.23471074	0.8369899	0.27416268	0.14156811	0.009971342	0.7736778	0.40682545	0.039073315	0.062061332	0.031787734
0.0	0.03173421	0.084281385	0.079188675	0.60965747	0.06699687	0.042464957	0.053505	0.002347878	0.01410397	0.6944846
0.0	0.9890115	0.9882032	0.9926301	0.9942847	0.9942579	0.9934768	0.9943018	0.9919036	0.99720097	0.99801993
0.0	0.9961707	0.9855735	0.9793802	0.98880464	0.9696462	0.9858084	0.97503215	0.9709329	0.96127594	0.96163195
0.0	0.97009945	0.95752406	0.98840684	0.991578	0.9914023	0.988922	0.97742426	0.9767419	0.98933625	0.99500483
0.0	0.99085873	0.9926454	0.9954986	0.994017	0.9924338	0.9954601	0.9954385	0.9927168	0.9948283	0.9989122
0.0	0.9781123	0.9835005	0.99532	0.9922599	0.99244106	0.9942667	0.9925568	0.9929738	0.99740005	0.9973302
0.0	0.9961707	0.9855735	0.9793802	0.98880464	0.9696462	0.9858084	0.97503215	0.9709329	0.96127594	0.96163195
0.0	0.999892	0.9995894	0.99912935	0.9998778	0.9989397	0.99978644	0.9999074	0.9994985	0.9999542	0.9998274
0.0	0.999892	0.9995894	0.99912935	0.9998778	0.9989397	0.99978644	0.9999074	0.9994985	0.9999542	0.9998274
0.0	0.9961707	0.9855735	0.9793802	0.98880464	0.9696462	0.9858084	0.97503215	0.9709329	0.96127594	0.96163195
0.0	0.9961707	0.9855735	0.9793802	0.98880464	0.9696462	0.9858084	0.97503215	0.9709329	0.96127594	0.96163195
0.0	0.9961707	0.9855735	0.9793802	0.98880464	0.9696462	0.9858084	0.97503215	0.9709329	0.96127594	0.96163195
0.0	0.9961707	0.9855735	0.9793802	0.98880464	0.9696462	0.9858084	0.97503215	0.9709329	0.96127594	0.96163195
0.0	0.9961707	0.9855735	0.9793802	0.98880464	0.9696462	0.9858084	0.97503215	0.9709329	0.96127594	0.96163195
0.0	0.9961707	0.9855735	0.9793802	0.98880464	0.9696462	0.9858084	0.97503215	0.9709329	0.96127594	0.96163195
0.0	0.9961707	0.9855735	0.9793802	0.98880464	0.9696462	0.9858084	0.97503215	0.9709329	0.96127594	0.96163195
0.0	0.9961707	0.9855735	0.9793802	0.98880464	0.9696462	0.9858084	0.97503215	0.9709329	0.96127594	0.96163195
0.0	0.9961707	0.9855735	0.9793802	0.98880464	0.9696462	0.9858084	0.97503215	0.9709329	0.96127594	0.96163195
0.0	0.96747	0.9470362	0.97827494	0.98590547	0.98709947	0.98567015	0.9669203	0.9707426	0.9881003	0.9940621
0.0	0.9961707	0.9855735	0.9793802	0.98880464	0.9696462	0.9858084	0.97503215	0.9709329	0.96127594	0.96163195
0.0	0.9961707	0.9855735	0.9793802	0.98880464	0.9696462	0.9858084	0.97503215	0.9709329	0.96127594	0.96163195
0.0	0.9709203	0.94483274	0.98601043	0.9869529	0.9852937	0.98249197	0.9655725	0.9702772	0.9871925	0.9936864
0.0	0.9961707	0.9855735	0.9793802	0.98880464	0.9696462	0.9858084	0.97503215	0.9709329	0.96127594	0.96163195
0.0	0.9961707	0.9855735	0.9793802	0.98880464	0.9696462	0.9858084	0.97503215	0.9709329	0.96127594	0.96163195
0.0	0.98939556	0.98815686	0.9953661	0.9964212	0.992074	0.9952402	0.9898157	0.99394625	0.9969036	0.99874145
0.0	0.9961707	0.9855735	0.9793802	0.98880464	0.9696462	0.9858084	0.97503215	0.9709329	0.96127594	0.96163195
0.0	0.98709816	0.9793266	0.9951197	0.99639446	0.99320036	0.996031	0.99530846	0.99067724	0.9969022	0.9987942
0.0	0.98709816	0.9793266	0.9951197	0.99639446	0.99320036	0.996031	0.99530846	0.99067724	0.9969022	0.9987942
0.0	0.992525	0.98464614	0.99318105	0.9950322	0.9912917	0.9890603	0.97965574	0.98999166	0.9959686	0.99567115
0.0	0.9961707	0.9855735	0.9793802	0.98880464	0.9696462	0.9858084	0.97503215	0.9709329	0.96127594	0.96163195
0.0	0.9961707	0.9855735	0.9793802	0.98880464	0.9696462	0.9858084	0.97503215	0.9709329	0.96127594	0.96163195
0.0	0.9997532	0.9999119	0.99972993	0.9927418	0.9997223	0.9995285	0.0027592566	0.002981621	0.9994549	0.9998797
0.0	0.02864141	0.027014352	0.0063582812	0.0077525945	0.012235016	0.07026554	0.023323871	0.0047009015	0.046353504	0.028268667
0.0	0.009709444	0.0074229464	0.0014672902	0.0037412667	0.0035308644	0.017632889	0.007628646	0.0010414068	0.011561784	0.004232622
0.0	0.99446714	0.99756324	0.9798788	0.9938513	0.99854577	0.99607	0.97503215	0.9709329	0.9827556	0.9942206
0.0	0.99446714	0.99756324	0.9798788	0.9938513	0.99854577	0.99607	0.97503215	0.9709329	0.9827556	0.9942206
0.0	0.5304909	0.8431002	0.6009037	0.43656805	0.6913549	0.61308706	0.60713017	0.33603543	0.70211834	0.7041296
0.0	0.20636629	0.9390748	0.91473234	0.5879349	0.40478575	0.95673394	0.94046843	0.032446615	0.22858296	0.50718814
0.0	0.9961707	0.9855735	0.9793802	0.98880464	0.9696462	0.9858084	0.97503215	0.9709329	0.96127594	0.96163195
0.0	0.1966263	0.9390748	0.91473234	0.77878153	0.91802543	0.9894644	0.97830474	0.67048645	0.80147666	0.912189
0.0	0.20636629	0.9390748	0.91473234	0.5879349	0.40478575	0.95673394	0.94046843	0.032446615	0.22858296	0.50718814
0.0	0.20636629	0.9390748	0.91473234	0.5879349	0.40478575	0.95673394	0.94046843	0.032446615	0.22858296	0.50718814
0.0	0.20636629	0.9390748	0.91473234	0.5879349	0.40478575	0.95673394	0.94046843	0.032446615	0.22858296	0.50718814
0.0	0.95320237	0.9204549	0.9791422	0.97820926	0.9823936	0.9805355	0.95688915	0.96050906	0.98330057	0.99137044
0.0	0.9961707	0.9855735	0.9793802	0.98880464	0.9696462	0.9858084	0.97503215	0.9709329	0.96127594	0.96163195
0.0	0.99895704	0.99942493	0.99965024	0.9990715	0.9994456	0.99989295	0.99934775	0.9997553	0.9994867	0.99978024
0.0	0.9961707	0.9855735	0.9793802	0.98880464	0.9696462	0.9858084	0.97503215	0.9709329	0.96127594	0.96163195
0.0	0.99964094	0.99865973	0.9944739	0.9978132	0.99890137	0.99927336	0.9987268	0.9909808	0.9986254	0.997531
0.0	0.5675002	0.37917593	0.86069334	0.37321982	0.61305165	0.82290494	0.54156953	0.44281605	0.6263307	0.91618866
0.0	0.9961707	0.9855735	0.9793802	0.98880464	0.9696462	0.9858084	0.97503215	0.9709329	0.96127594	0.96163195
0.0	0.9961707	0.9855735	0.9793802	0.98880464	0.9696462	0.9858084	0.97503215	0.9709329	0.96127594	0.96163195
0.0	0.98451495	0.99545527	0.9931653	0.9779595	0.9860691	0.9976974	0.99371743	0.9853356	0.99335444	0.98592293
0.0	0.999668	0.99983525	0.99974316	0.9993088	0.9996439	0.99985826	0.99979025	0.9993855	0.999716	0.9995252
0.0	0.07344084	0.08838097	0.044846606	0.08501883	0.5624654	0.3427871	0.12707058	0.014875657	0.24180527	0.07587871
0.0	0.9976284	0.98494464	0.96312046	0.74480253	0.9662544	0.9981224	0.98765767	0.82494205	0.9962829	0.88940877
0.0	0.9961707	0.9855735	0.9793802	0.98880464	0.9696462	0.9858084	0.97503215	0.9709329	0.96127594	0.96163195
0.0	0.9961707	0.9855735	0.9793802	0.9888045	0.9696462	0.9858084	0.97503215	0.9709329	0.96127594	0.96163195
0.0	0.9961707	0.9855735	0.9793802	0.9888045	0.9696462	0.9858084	0.97503215	0.9709329	0.96127594	0.96163195
0.0	0.9961707	0.9855735	0.9793802	0.98880464	0.9696462	0.9858084	0.97503215	0.9709329	0.96127594	0.96163195
0.0	0.999892	0.9995894	0.99912935	0.9998778	0.9989397	0.99978644	0.9999074	0.9994985	0.9999542	0.9998274
0.0	0.69375354	0.2778419	0.0020311398	0.9576808	0.0021318062	0.62729615	0.24751216	0.04722057	0.88430935	0.027574353
0.0	0.69375354	0.2778419	0.0020311398	0.9576808	0.0021318062	0.62729615	0.24751216	0.04722057	0.88430935	0.027574353
0.0	0.9961707	0.9855735	0.9793802	0.98880464	0.9696462	0.9858084	0.97503215	0.9709329	0.96127594	0.96163195
0.0	0.8846909	0.21899	0.34610608	0.72172046	0.89413726	0.29325667	0.05040075	0.03630497	0.77664566	0.17175016
0.0	0.95320237	0.9204549	0.9791422	0.97820914	0.9823936	0.9805355	0.95688915	0.96050906	0.98330057	0.99137044
0.0	0.95320237	0.9204549	0.9791422	0.97820914	0.9823936	0.9805355	0.95688915	0.96050906	0.98330057	0.99137044
0.0	0.69375354	0.2778419	0.0020311398	0.9576808	0.0021318062	0.62729615	0.24751216	0.04722057	0.88430935	0.027574353
0.0	0.69375354	0.2778419	0.0020311398	0.9576808	0.0021318062	0.62729615	0.24751216	0.04722057	0.88430935	0.027574353
0.0	0.69375354	0.2778419	0.0020311398	0.9576808	0.0021318062	0.62729615	0.24751216	0.04722057	0.88430935	0.027574353
0.0	0.9961707	0.9855735	0.9793802	0.98880464	0.9696462	0.9858084	0.97503215	0.9709329	0.96127594	0.96163195
0.0	0.95320237	0.9204549	0.9791422	0.97820914	0.9823936	0.9805355	0.95688915	0.96050906	0.98330057	0.99137044
0.0	0.02161323	0.009334811	0.009099498	0.008310609	0.0074591218	0.035502322	0.056253318	0.0034269013	0.041870654	0.01134108
0.0	0.84349316	0.876786	0.80508846	0.82022053	0.8253187	0.94001526	0.93211436	0.5121012	0.9437359	0.88165826
0.0	0.9961707	0.9855735	0.9793802	0.98880464	0.9696462	0.9858084	0.97503215	0.9709329	0.96127594	0.96163195
0.0	0.9961707	0.9855735	0.9793802	0.98880464	0.9696462	0.9858084	0.97503215	0.9709329	0.96127594	0.96163195
0.0	0.9961707	0.9855735	0.9793802	0.98880464	0.9696462	0.9858084	0.97503215	0.9709329	0.96127594	0.96163195
0.0	0.9995079	0.9994184	0.9979359	0.998901	0.9994615	0.9997371	0.9996536	0.99901676	0.9995734	0.9992453
0.0	0.9961707	0.9855735	0.9793802	0.98880464	0.9696462	0.9858084	0.97503215	0.9709329	0.96127594	0.96163195
0.0	0.92361313	0.8709966	0.93679065	0.3682601	0.9579558	0.9900621	0.9187949	0.60245115	0.964355	0.96511114
0.0	0.9961707	0.9855735	0.9793802	0.98880464	0.9696462	0.9858084	0.97503215	0.9709329	0.96127594	0.96163195
0.0	0.9961707	0.9855735	0.9793802	0.98880464	0.9696462	0.9858084	0.97503215	0.9709329	0.96127594	0.96163195
0.0	0.9961707	0.9855735	0.9793802	0.98880464	0.9696462	0.9858084	0.97503215	0.9709329	0.96127594	0.96163195
0.0	0.9961707	0.9855735	0.9793802	0.98880464	0.9696462	0.9858084	0.97503215	0.9709329	0.96127594	0.96163195
0.0	0.9961707	0.9855735	0.9793802	0.98880464	0.9696462	0.9858084	0.97503215	0.9709329	0.96127594	0.96163195
0.0	0.9961707	0.9855735	0.9793802	0.98880464	0.9696462	0.9858084	0.97503215	0.9709329	0.96127594	0.96163195
0.0	0.9961707	0.9855735	0.9793802	0.98880464	0.9696462	0.9858084	0.97503215	0.9709329	0.96127594	0.96163195
0.0	0.016178483	0.016118407	0.0029354221	0.0057803397	0.007973653	0.036703456	0.022114675	0.0043089255	0.024793692	0.0144142145
0.0	0.0060351756	0.005027636	0.0010088811	0.002705174	0.0017975544	0.011028019	0.00762865	0.0010414068	0.008065901	0.0029292013
0.0	0.9961707	0.9855735	0.9793802	0.98880464	0.9696462	0.9858084	0.97503215	0.9709329	0.96127594	0.96163195
0.0	0.9961707	0.9855735	0.9793802	0.98880464	0.9696462	0.9858084	0.97503215	0.9709329	0.96127594	0.96163195
0.0	0.9961707	0.9855735	0.9793802	0.98880464	0.9696462	0.9858084	0.97503215	0.9709329	0.96127594	0.96163195
0.0	0.9961707	0.9855735	0.9793802	0.98880464	0.9696462	0.9858084	0.97503215	0.9709329	0.96127594	0.96163195
0.0	0.9961707	0.9855735	0.9793802	0.98880464	0.9696462	0.9858084	0.97503215	0.9709329	0.96127594	0.96163195
0.0	0.9961707	0.9855735	0.9793802	0.98880464	0.9696462	0.9858084	0.97503215	0.9709329	0.96127594	0.96163195
0.0	0.9961707	0.9855735	0.9793802	0.98880464	0.9696462	0.9858084	0.97503215	0.9709329	0.96127594	0.96163195
0.0	0.9961707	0.9855735	0.9793802	0.98880464	0.9696462	0.9858084	0.97503215	0.9709329	0.96127594	0.96163195
0.0	0.9961707	0.9855735	0.9793802	0.98880464	0.9696462	0.9858084	0.97503215	0.9709329	0.96127594	0.96163195
0.0	0.9961707	0.9855735	0.9793802	0.98880464	0.9696462	0.9858084	0.97503215	0.9709329	0.96127594	0.96163195
0.0	0.9961707	0.9855735	0.9793802	0.98880464	0.9696462	0.9858084	0.97503215	0.9709329	0.96127594	0.96163195
0.0	0.9961707	0.9855735	0.9793802	0.98880464	0.9696462	0.9858084	0.97503215	0.9709329	0.96127594	0.96163195
0.0	0.9961707	0.9855735	0.9793802	0.98880464	0.9696462	0.9858084	0.97503215	0.9709329	0.96127594	0.96163195
0.0	0.99968743	0.9991284	0.9995018	0.99813014	0.9994374	0.9998124	0.99964607	0.99814665	0.99974865	0.9995328
0.0	0.0017435596	0.0011660269	0.00075105403	0.0018305053	0.0010581198	0.0020211556	0.0019545224	0.000100844605	0.0023382206	0.0011919537
0.0	0.99449277	0.99777114	0.99564385	0.98988825	0.99438524	0.99821043	0.9894386	0.98255944	0.99640733	0.9959403
0.0	0.9938346	0.9983197	0.99697876	0.99023217	0.9963258	0.9981893	0.9915011	0.99090225	0.99640733	0.9971644
0.0	0.9961707	0.9855735	0.9793802	0.98880464	0.9696462	0.9858084	0.97503215	0.9709329	0.96127594	0.96163195
0.0	0.9961707	0.9855735	0.9793802	0.98880464	0.9696462	0.9858084	0.97503215	0.9709329	0.96127594	0.96163195
0.0	0.0032198431	0.0008167424	0.020539653	0.00085149705	0.0016093411	0.11654172	0.0022724948	4.6150053e-05	0.96127594	0.0012962599
0.0	0.41396466	0.9764348	0.87606454	0.9844094	0.2882283	0.9854595	0.62119156	4.3907792e-05	0.2746908	0.040402904
0.0	0.998719	0.9987109	0.99894685	0.99852896	0.99933016	0.9988141	0.99143654	0.9973272	0.9996613	0.9950788
0.0	0.99734795	0.9981388	0.99721587	0.9965328	0.99894744	0.9990677	0.9979918	0.997336	0.9995987	0.9980134
0.0	0.9993625	0.9849738	0.99911577	0.9999862	0.985885	0.9998553	0.9543782	0.99997747	0.9969241	0.9999808
0.0	0.9934546	0.95265853	0.9560053	0.9844654	0.9722511	0.9003392	0.85495263	0.8582847	0.8779576	0.82437575
0.0	0.9983895	0.99983644	0.99961096	0.99814415	0.9992902	0.99973506	0.9961358	0.99878126	0.9994529	0.99915004
0.0	0.9980263	0.99971217	0.99961096	0.9980775	0.99896634	0.9995915	0.9953811	0.9972671	0.9994529	0.9990901
0.0	0.99719304	0.9961146	0.9560053	0.9867344	0.9766791	0.9644519	0.84673107	0.98989546	0.8779576	0.9251683
0.0	0.9961707	0.9855735	0.9793802	0.98880464	0.9696462	0.9858084	0.97503215	0.9709329	0.96127594	0.96163195
0.0	0.9961707	0.9855735	0.9793802	0.98880464	0.9696462	0.9858084	0.97503215	0.9709329	0.96127594	0.96163195
0.0	0.9961707	0.9855735	0.9793802	0.98880464	0.9696462	0.9858084	0.97503215	0.9709329	0.96127594	0.96163195
0.0	0.9961707	0.9855735	0.9793802	0.98880464	0.9696462	0.9858084	0.97503215	0.9709329	0.96127594	0.96163195
0.0	0.9997789	0.99945897	0.99967515	0.99868256	0.99959797	0.9998516	0.99974304	0.99873954	0.99982077	0.9996722
0.0	0.9961707	0.9855735	0.9793802	0.98880464	0.9696462	0.9858084	0.97503215	0.9709329	0.96127594	0.96163195
0.0	0.4487075	0.06937316	0.016502324	0.8331267	0.0018142773	0.9704717	0.0029497296	0.0018366091	0.43472713	0.009360488
0.0	0.4487075	0.06937316	0.016502324	0.8331267	0.0018142773	0.9704717	0.0029497296	0.0018366091	0.43472713	0.009360488
0.0	0.9961707	0.9855735	0.9793802	0.98880464	0.9696462	0.9858084	0.97503215	0.9709329	0.96127594	0.96163195
0.0	0.9961707	0.9855735	0.9793802	0.98880464	0.9696462	0.9858084	0.97503215	0.9709329	0.96127594	0.96163195
0.0	0.6600699	0.84537405	0.8737959	0.8792329	0.803634	0.9076692	0.32209286	0.6394749	0.6131641	0.96119285
0.0	0.6600699	0.84537405	0.8737959	0.8792329	0.803634	0.9076691	0.32209286	0.639475	0.6131641	0.96119285
0.0	0.6600699	0.84537405	0.8737959	0.8792329	0.803634	0.9076691	0.32209286	0.639475	0.6131641	0.96119285
0.0	0.9998234	0.99980384	0.9998276	0.99907637	0.9998851	0.99989974	0.9998596	0.99966025	0.9998512	0.9996879
0.0	0.9998234	0.99980384	0.9998276	0.99907637	0.9998851	0.99989974	0.9998596	0.99966025	0.9998512	0.9996879
0.0	0.9961707	0.9855735	0.9793802	0.98880464	0.9696462	0.9858084	0.97503215	0.9709329	0.96127594	0.96163195
0.0	0.00198127	0.0032641338	0.0011270762	0.0012227113	0.0011024966	0.0040314402	0.0047525084	0.00030741494	0.004158226	0.0015556996
0.0	0.094603054	0.9416924	0.075251676	0.009610282	0.14283416	0.9639586	0.50946057	0.9060863	0.12178118	0.83326167
0.0	0.9961707	0.9855735	0.9793802	0.98880464	0.9696462	0.9858084	0.97503215	0.9709329	0.96127594	0.96163195
0.0	0.13854577	0.0030062918	0.27786577	0.008442389	0.7412291	0.06467678	0.23262362	0.028850324	0.88805354	0.019495646
0.0	0.9491799	0.9843127	0.9575758	0.921238	0.96515054	0.9641584	0.97169983	0.855744	0.9461498	0.9672272
0.0	0.9491799	0.9843127	0.9575758	0.921238	0.96515054	0.9641584	0.97169983	0.85574394	0.94614995	0.9672272
0.0	0.96084934	0.98844427	0.9642949	0.93902564	0.9745617	0.96747434	0.9735865	0.9012148	0.95631397	0.9726008
0.0	0.00033746604	0.0016897161	0.00016608232	0.0198887	0.00026949227	0.00015837459	0.00014224483	8.4125095e-05	0.00029032494	0.0013299197
0.0	0.9961707	0.9855735	0.9793802	0.98880464	0.9696462	0.9858084	0.97503215	0.9709329	0.96127594	0.96163195
0.0	0.9961707	0.9855735	0.9793802	0.98880464	0.9696462	0.9858084	0.97503215	0.9709329	0.96127594	0.96163195
0.0	0.9961707	0.9855735	0.9793802	0.98880464	0.9696462	0.9858084	0.97503215	0.9709329	0.96127594	0.96163195
0.0	0.9961707	0.9855735	0.9793802	0.98880464	0.9696462	0.9858084	0.97503215	0.9709329	0.96127594	0.96163195
0.0	0.9961707	0.9855735	0.9793802	0.98880464	0.9696462	0.9858084	0.97503215	0.9709329	0.96127594	0.96163195
0.0	0.9961707	0.9855735	0.9793802	0.98880464	0.9696462	0.9858084	0.97503215	0.9709329	0.96127594	0.96163195
0.0	0.99970335	0.9996201	0.99976426	0.99946254	0.9996704	0.9997483	0.99959594	0.99938524	0.9994948	0.9995332
0.0	0.99970335	0.9996201	0.99976426	0.99946254	0.9996704	0.9997483	0.99959594	0.99938524	0.9994948	0.9995332
0.0	0.9961707	0.9855735	0.9793802	0.98880464	0.9696462	0.9858084	0.97503215	0.9709329	0.96127594	0.96163195
0.0	0.9961707	0.9855735	0.9793802	0.98880464	0.9696462	0.9858084	0.97503215	0.9709329	0.96127594	0.96163195
0.0	0.9961707	0.9855735	0.9793802	0.98880464	0.9696462	0.9858084	0.97503215	0.9709329	0.96127594	0.96163195
0.0	0.9961707	0.9855735	0.9793802	0.98880464	0.9696462	0.9858084	0.97503215	0.9709329	0.96127594	0.96163195
0.0	0.9980253	0.9992556	0.99921143	0.9981622	0.9994049	0.99961543	0.99900985	0.99907756	0.9997658	0.99979657
0.0	0.9743111	0.8970458	0.985407	0.83372736	0.965862	0.9954384	0.9702734	0.8153722	0.984712	0.9939406
0.0	0.9743111	0.8970459	0.985407	0.83372736	0.9658621	0.9954384	0.9702734	0.8153722	0.984712	0.9939406
0.0	0.9743111	0.8970458	0.985407	0.83372736	0.9658621	0.9954384	0.9702734	0.8153722	0.984712	0.9939406
0.0	0.9961707	0.9855735	0.9793802	0.98880464	0.9696462	0.9858084	0.97503215	0.9709329	0.96127594	0.96163195
0.0	0.9961707	0.9855735	0.9793802	0.98880464	0.9696462	0.9858084	0.97503215	0.9709329	0.96127594	0.96163195
0.0	0.9979247	0.9989147	0.9986254	0.996761	0.9954111	0.99973625	0.9993326	0.99441975	0.9992612	0.99514186
0.0	0.9961707	0.9855735	0.9793802	0.98880464	0.9696462	0.9858084	0.97503215	0.9709329	0.96127594	0.96163195
0.0	0.9961707	0.9855735	0.9793802	0.98880464	0.9696462	0.9858084	0.97503215	0.9709329	0.96127594	0.96163195
0.0	0.9961707	0.9855735	0.9793802	0.98880464	0.9696462	0.9858084	0.97503215	0.9709329	0.96127594	0.96163195
0.0	0.995497	0.994197	0.9981558	0.9944489	0.99451196	0.99967647	0.9986721	0.9907402	0.9989786	0.9919979
0.0	0.31660405	0.11153906	0.056822885	0.3374036	0.08103713	0.2851485	0.14582132	0.21309064	0.3256018	0.11419002
0.0	0.0004099532	0.00012465288	0.00051609933	0.0110393725	0.00078617973	0.00017752172	0.000654798	3.159334e-05	0.00034184294	0.00086592534
0.0	0.995497	0.994197	0.9981558	0.9944489	0.99451196	0.99967647	0.9986721	0.9907402	0.9989786	0.9919979
0.0	0.995497	0.994197	0.9981558	0.9944489	0.99451196	0.99967647	0.9986721	0.9907402	0.9989786	0.9919979
0.0	0.31660405	0.11153906	0.056822885	0.33740363	0.08103713	0.2851485	0.14582132	0.2130906	0.3256017	0.11419
0.0	0.24300478	0.06386795	0.14916301	0.13339546	0.11980849	0.53746986	0.6294386	0.01450994	0.4595238	0.19072989
0.0	0.9961707	0.9855735	0.9793802	0.98880464	0.9696462	0.9858084	0.97503215	0.9709329	0.96127594	0.96163195
0.0	0.8217562	0.9805484	0.9807966	0.9821149	0.9705748	0.99160624	0.73257315	0.92782575	0.91223	0.99482465
0.0	0.9961707	0.9855735	0.9793802	0.98880464	0.9696462	0.9858084	0.97503215	0.9709329	0.96127594	0.96163195
0.0	0.9961707	0.9855735	0.9793802	0.98880464	0.9696462	0.9858084	0.97503215	0.9709329	0.96127594	0.96163195
0.0	0.14437273	0.032599863	0.0712222	0.15072514	0.12988576	0.30592984	0.02811624	0.06708112	0.20890331	0.26735464
0.0	0.13103512	0.041563656	0.19038376	0.071823604	0.05306183	0.035907146	0.24206917	0.012072328	0.48684692	0.44835505
0.0	0.99728966	0.9990709	0.99715257	0.99309313	0.9941618	0.99843496	0.9949704	0.98786455	0.9973093	0.9969331
0.0	0.023243569	0.024075804	0.004804084	0.0070774304	0.015672605	0.05865225	0.039069876	0.007041579	0.03783722	0.021596316
0.0	0.9961707	0.9855735	0.9793802	0.98880464	0.9696462	0.9858084	0.97503215	0.9709329	0.96127594	0.96163195
0.0	0.9961707	0.9855735	0.9793802	0.98880464	0.9696462	0.9858084	0.97503215	0.9709329	0.96127594	0.96163195
0.0	0.9961707	0.9855735	0.9793802	0.98880464	0.9696462	0.9858084	0.97503215	0.9709329	0.96127594	0.96163195
0.0	0.9961707	0.9855735	0.9793802	0.98880464	0.9696462	0.9858084	0.97503215	0.9709329	0.96127594	0.96163195
0.0	0.99970335	0.9996201	0.99976426	0.99946254	0.9996704	0.9997483	0.99959594	0.99938524	0.9994948	0.9995332
0.0	0.99970335	0.9996201	0.99976426	0.99946254	0.9996704	0.9997483	0.99959594	0.99938524	0.9994948	0.9995332
0.0	0.9961707	0.9855735	0.9793802	0.98880464	0.9696462	0.9858084	0.97503215	0.9709329	0.96127594	0.96163195
0.0	0.99970335	0.9996201	0.99976426	0.99946254	0.9996704	0.9997483	0.99959594	0.99938524	0.9994948	0.9995332
0.0	0.99970335	0.9996201	0.99976426	0.99946254	0.9996704	0.9997483	0.99959594	0.99938524	0.9994948	0.9995332
0.0	0.004283969	0.003141071	0.0025959972	0.003119279	0.0017716468	0.0025640102	0.0025926977	0.00031145028	0.0069584954	0.0031540783
0.0	0.9961707	0.9855735	0.9793802	0.98880464	0.9696462	0.9858084	0.97503215	0.9709329	0.96127594	0.96163195
0.0	0.9961707	0.9855735	0.9793802	0.98880464	0.9696462	0.9858084	0.97503215	0.9709329	0.96127594	0.96163195
0.0	0.99970335	0.9996201	0.99976426	0.99946254	0.9996704	0.9997483	0.99959594	0.99938524	0.9994948	0.9995332
0.0	0.99970335	0.9996201	0.99976426	0.99946254	0.9996704	0.9997483	0.99959594	0.99938524	0.9994948	0.9995332
0.0	0.9961707	0.9855735	0.9793802	0.98880464	0.9696462	0.9858084	0.97503215	0.9709329	0.96127594	0.96163195
0.0	0.9961707	0.9855735	0.9793802	0.98880464	0.9696462	0.9858084	0.97503215	0.9709329	0.96127594	0.96163195
0.0	0.9961707	0.9855735	0.9793802	0.98880464	0.9696462	0.9858084	0.97503215	0.9709329	0.96127594	0.96163195
0.0	0.9961707	0.9855735	0.9793802	0.98880464	0.9696462	0.9858084	0.97503215	0.9709329	0.96127594	0.96163195
0.0	0.9961707	0.9855735	0.9793802	0.98880464	0.9696462	0.9858084	0.97503215	0.9709329	0.96127594	0.96163195
0.0	0.9961707	0.9855735	0.9793802	0.98880464	0.9696462	0.9858084	0.97503215	0.9709329	0.96127594	0.96163195
0.0	0.9961707	0.9855735	0.9793802	0.98880464	0.9696462	0.9858084	0.97503215	0.9709329	0.96127594	0.96163195
0.0	0.9961707	0.9855735	0.9793802	0.98880464	0.9696462	0.9858084	0.97503215	0.9709329	0.96127594	0.96163195
0.0	0.9961707	0.9855735	0.9793802	0.98880464	0.9696462	0.9858084	0.97503215	0.9709329	0.96127594	0.96163195
0.0	0.9961707	0.9855735	0.9793802	0.98880464	0.9696462	0.9858084	0.97503215	0.9709329	0.96127594	0.96163195
0.0	0.9961707	0.9855735	0.9793802	0.98880464	0.9696462	0.9858084	0.97503215	0.9709329	0.96127594	0.96163195
0.0	0.9961707	0.9855735	0.9793802	0.98880464	0.9696462	0.9858084	0.97503215	0.9709329	0.96127594	0.96163195
0.0	0.9961707	0.9855735	0.9793802	0.98880464	0.9696462	0.9858084	0.97503215	0.9709329	0.96127594	0.96163195
0.0	0.9961707	0.9855735	0.9793802	0.98880464	0.9696462	0.9858084	0.97503215	0.9709329	0.96127594	0.96163195
0.0	0.9961707	0.9855735	0.9793802	0.98880464	0.9696462	0.9858084	0.97503215	0.9709329	0.96127594	0.96163195
0.0	0.9961707	0.9855735	0.9793802	0.98880464	0.9696462	0.9858084	0.97503215	0.9709329	0.96127594	0.96163195
0.0	0.9961707	0.9855735	0.9793802	0.98880464	0.9696462	0.9858084	0.97503215	0.9709329	0.96127594	0.96163195
0.0	0.9961707	0.9855735	0.9793802	0.98880464	0.9696462	0.9858084	0.97503215	0.9709329	0.96127594	0.96163195
0.0	0.97720534	0.9888953	0.99035627	0.97377545	0.9898745	0.9982869	0.98272014	0.9926872	0.9926287	0.9975085
0.0	0.9837943	0.9905934	0.9921017	0.97688055	0.9899198	0.99863344	0.9823496	0.99429333	0.9949757	0.9974776
0.0	0.99726546	0.99915147	0.9995522	0.9988607	0.9990852	0.9998784	0.9990036	0.9995047	0.99910706	0.99965894
0.0	0.0065546506	0.009256405	0.0014697997	0.003830842	0.0032058645	0.017588431	0.010693002	0.0014793954	0.011965794	0.004397887
0.0	0.017309323	0.029807707	0.006517622	0.013287579	0.013356247	0.065030485	0.030848244	0.00941556	0.049972672	0.025100172
0.0	0.6357171	0.99613	0.9931462	0.99017835	0.93464136	0.99909353	0.0007512956	0.74243027	0.27483565	0.9955419
0.0	0.04432755	0.99960726	0.9992866	0.99967086	0.9521113	0.9999809	0.0007512956	0.9999597	0.9970028	0.999752
0.0	0.9961707	0.9855735	0.9793802	0.98880464	0.9696462	0.9858084	0.97503215	0.9709329	0.96127594	0.96163195
0.0	0.9961707	0.9855735	0.9793802	0.98880464	0.9696462	0.9858084	0.97503215	0.9709329	0.96127594	0.96163195
0.0	0.9961707	0.9855735	0.9793802	0.98880464	0.9696462	0.9858084	0.97503215	0.9709329	0.96127594	0.96163195
0.0	0.9961707	0.9855735	0.9793802	0.98880464	0.9696462	0.9858084	0.97503215	0.9709329	0.96127594	0.96163195
0.0	0.9385738	0.94117016	0.58234763	0.88689166	0.94910836	0.80799115	0.45722985	0.7401973	0.97983176	0.30469254
0.0	0.99884987	0.9979965	0.9987637	0.9961647	0.99837625	0.9996189	0.9986902	0.9975356	0.99893135	0.9977851
0.0	0.97569305	0.99347734	0.9927471	0.9774738	0.9928993	0.99873143	0.9840416	0.9947607	0.99562585	0.9978237
0.0	0.97569305	0.99347746	0.9927471	0.9774738	0.9928993	0.99873143	0.9840416	0.9947607	0.99562585	0.9978237
0.0	0.97569305	0.99347746	0.9927471	0.9774738	0.9928993	0.99873143	0.9840416	0.9947607	0.99562585	0.9978237
0.0	0.9961707	0.9855735	0.9793802	0.98880464	0.9696462	0.9858084	0.97503215	0.9709329	0.96127594	0.96163195
0.0	0.9961707	0.9855735	0.9793802	0.98880464	0.9696462	0.9858084	0.97503215	0.9709329	0.96127594	0.96163195
0.0	0.9961707	0.9855735	0.9793802	0.98880464	0.9696462	0.9858084	0.97503215	0.9709329	0.96127594	0.96163195
0.0	0.9961707	0.9855735	0.9793802	0.98880464	0.9696462	0.9858084	0.97503215	0.9709329	0.96127594	0.96163195
0.0	0.9961707	0.9855735	0.9793802	0.98880464	0.9696462	0.9858084	0.97503215	0.9709329	0.96127594	0.96163195
0.0	0.9961707	0.9855735	0.9793802	0.98880464	0.9696462	0.9858084	0.97503215	0.9709329	0.96127594	0.96163195
0.0	0.9961707	0.9855735	0.9793802	0.98880464	0.9696462	0.9858084	0.97503215	0.9709329	0.96127594	0.96163195
0.0	0.9961707	0.9855735	0.9793802	0.98880464	0.9696462	0.9858084	0.97503215	0.9709329	0.96127594	0.96163195
0.0	0.9961707	0.9855735	0.9793802	0.98880464	0.9696462	0.9858084	0.97503215	0.9709329	0.96127594	0.96163195
0.0	0.9955428	0.99892694	0.9988643	0.9974196	0.99858993	0.9997087	0.99759537	0.99795014	0.9993255	0.99752957
0.0	0.9963684	0.65373766	0.84390306	0.5251062	0.7957393	0.9951434	0.8254839	0.18342827	0.9887123	0.51180977
0.0	0.9961707	0.9855735	0.9793802	0.98880464	0.9696462	0.9858084	0.97503215	0.9709329	0.96127594	0.96163195
0.0	0.9963684	0.6537376	0.84390306	0.52510625	0.7957393	0.9951434	0.825484	0.18342827	0.9887123	0.5118098
0.0	0.9963684	0.65373766	0.84390306	0.52510625	0.7957393	0.9951434	0.8254839	0.18342824	0.9887123	0.5118098
0.0	0.9963684	0.6537377	0.84390306	0.5251062	0.7957393	0.9951434	0.825484	0.18342827	0.9887123	0.5118098
0.0	0.9963684	0.65373766	0.84390306	0.5251062	0.79573923	0.9951434	0.825484	0.18342824	0.9887123	0.51180977
0.0	0.9963684	0.65373766	0.84390306	0.52510625	0.79573923	0.9951434	0.8254839	0.18342827	0.9887123	0.5118098
0.0	0.9963684	0.65373766	0.84390306	0.5251062	0.7957393	0.9951434	0.825484	0.18342827	0.9887123	0.5118098
0.0	0.9963684	0.6537376	0.84390306	0.52510625	0.7957393	0.9951434	0.8254839	0.18342827	0.9887123	0.5118098
0.0	0.9963684	0.65373766	0.84390306	0.5251062	0.7957393	0.9951434	0.8254839	0.18342827	0.9887123	0.5118098
0.0	0.9963684	0.6537376	0.8439031	0.52510625	0.7957394	0.9951434	0.8254839	0.18342824	0.9887123	0.51180995
0.0	0.9961707	0.9855735	0.9793802	0.98880464	0.9696462	0.9858084	0.97503215	0.9709329	0.96127594	0.96163195
0.0	0.9976496	0.997401	0.9932595	0.95077544	0.9944021	0.99907494	0.9949881	0.9646407	0.99894446	0.98891324
0.0	0.00022512446	0.00043740342	5.3912438e-05	0.00029206873	0.00019945337	0.00046411395	0.00026420434	5.0393526e-05	0.00032584593	0.00066094747
0.0	0.99820244	0.9991999	0.9992105	0.9982829	0.9988594	0.99975055	0.99804115	0.9984706	0.9995603	0.9985374
0.0	0.99778	0.99691796	0.9954495	0.9901097	0.9973551	0.9990876	0.9865339	0.98863775	0.996992	0.9991141
0.0	0.9963684	0.6537378	0.8439031	0.52510625	0.79573923	0.9951434	0.82548386	0.18342827	0.9887123	0.51180977
0.0	0.9963684	0.6537378	0.84390306	0.52510613	0.7957391	0.9951434	0.82548386	0.18342827	0.9887123	0.51180977
0.0	0.9963684	0.6537377	0.84390306	0.5251062	0.7957393	0.9951434	0.825484	0.18342827	0.9887123	0.5118099
0.0	0.99841535	0.9294236	0.99170685	0.8670392	0.97325516	0.99902165	0.9801342	0.85028046	0.998818	0.9250391
0.0	0.9988232	0.90834284	0.9672821	0.8538324	0.9730651	0.99892163	0.9898698	0.50573534	0.9982627	0.9405308
0.0	0.9963684	0.6537378	0.8439031	0.52510613	0.79573923	0.9951434	0.8254839	0.18342827	0.9887123	0.51180977
0.0	0.99874914	0.9595216	0.9478892	0.79576516	0.99304456	0.9990208	0.9006495	0.83882254	0.9986376	0.98659515
0.0	0.9963684	0.65373766	0.84390306	0.52510625	0.7957393	0.9951434	0.8254839	0.18342824	0.9887123	0.5118098
0.0	0.9963684	0.6537377	0.84390306	0.52510625	0.79573923	0.9951434	0.825484	0.18342827	0.9887123	0.5118099
0.0	0.9963684	0.65373766	0.84390306	0.5251062	0.79573923	0.9951434	0.825484	0.18342824	0.9887123	0.5118099
0.0	0.9967272	0.99921536	0.99924767	0.9976221	0.9990101	0.9997837	0.99845946	0.99852645	0.9995401	0.9983494
0.0	0.9963684	0.65373766	0.84390306	0.52510625	0.7957393	0.9951434	0.825484	0.18342827	0.9887123	0.5118098
0.0	0.9963684	0.65373766	0.84390306	0.52510625	0.7957393	0.9951434	0.825484	0.18342827	0.9887123	0.5118099
0.0	0.9963684	0.65373766	0.84390306	0.52510625	0.7957393	0.9951434	0.8254839	0.18342827	0.9887123	0.5118099
0.0	0.9963684	0.65373766	0.84390306	0.52510625	0.7957393	0.9951434	0.825484	0.18342824	0.9887123	0.5118098
0.0	0.9963684	0.6537378	0.84390306	0.52510625	0.79573923	0.9951434	0.8254839	0.18342829	0.9887123	0.5118097
0.0	0.998042	0.99926454	0.9992555	0.99782383	0.9990283	0.99975556	0.9991435	0.99842703	0.9995179	0.9984485
0.0	0.9951644	0.99859756	0.9985299	0.99604404	0.99787736	0.99963784	0.99665844	0.9960652	0.99915147	0.99677616
0.0	0.9980533	0.99920136	0.9990687	0.99798954	0.9985801	0.9997209	0.9970759	0.9982004	0.9995493	0.99697506
0.0	0.99445736	0.99799275	0.9981439	0.99567974	0.99735343	0.9995683	0.99546355	0.994474	0.9990771	0.995928
0.0	0.99836653	0.99928516	0.9992873	0.9977538	0.99894875	0.9998097	0.9991677	0.99878186	0.99942774	0.9988967
0.0	0.9983699	0.9991364	0.9992704	0.9982103	0.99885976	0.9998061	0.9991854	0.9986842	0.99954575	0.99896514
0.0	0.9961707	0.9855735	0.9793802	0.98880464	0.9696462	0.9858084	0.97503215	0.9709329	0.96127594	0.96163195
0.0	0.9961707	0.9855735	0.9793802	0.98880464	0.9696462	0.9858084	0.97503215	0.9709329	0.96127594	0.96163195
0.0	0.043844737	0.0032071797	0.0037264058	0.085055694	0.0023716628	0.065079704	0.20307304	0.0076130857	0.08729447	0.08315626
0.0	0.014294768	0.001594524	0.0012486111	0.02110552	0.0005751898	0.013436962	0.013229194	0.0026232717	0.021543987	0.009774267
0.0	0.014294774	0.001594524	0.0012486111	0.02110552	0.0005751898	0.013436962	0.013229194	0.0026232707	0.021543993	0.009774267
0.0	0.014294768	0.001594524	0.0012486111	0.02110552	0.0005751898	0.013436962	0.013229194	0.0026232717	0.021543993	0.009774262
0.0	0.014294768	0.0015945247	0.0012486111	0.02110551	0.0005751898	0.013436962	0.013229194	0.0026232707	0.021543993	0.009774262
0.0	0.014294774	0.001594524	0.0012486111	0.021105504	0.0005751898	0.013436968	0.013229194	0.0026232707	0.021543987	0.009774267
0.0	0.043844726	0.0032071797	0.0037264074	0.085055694	0.0023716628	0.065079704	0.20307304	0.0076130857	0.08729448	0.08315627
0.0	0.014294774	0.0015945247	0.0012486111	0.02110552	0.0005751898	0.013436962	0.013229194	0.0026232707	0.021543987	0.009774267
0.0	0.014294774	0.0015945247	0.0012486111	0.02110552	0.0005751898	0.013436962	0.013229194	0.0026232707	0.021543993	0.009774262
0.0	0.014294768	0.0015945247	0.0012486111	0.02110551	0.0005751898	0.013436962	0.013229194	0.0026232717	0.021543993	0.009774262
0.0	0.014294768	0.0015945247	0.0012486111	0.02110552	0.0005751898	0.013436962	0.013229194	0.0026232707	0.021543993	0.009774267
0.0	0.014294774	0.001594524	0.0012486111	0.021105504	0.0005751898	0.013436968	0.013229194	0.0026232707	0.021543987	0.009774267
0.0	0.043844737	0.0032071783	0.0037264042	0.085055694	0.0023716628	0.06507972	0.20307304	0.0076130857	0.08729448	0.083156295
0.0	0.014294774	0.0015945247	0.0012486111	0.02110551	0.0005751898	0.013436962	0.013229194	0.0026232707	0.021543993	0.009774262
0.0	0.014294774	0.0015945247	0.0012486111	0.02110552	0.0005751898	0.013436962	0.013229194	0.0026232717	0.021543993	0.009774262
0.0	0.014294774	0.001594524	0.0012486111	0.02110552	0.0005751898	0.013436962	0.013229194	0.0026232707	0.021543993	0.009774262
0.0	0.014294768	0.001594524	0.0012486111	0.02110552	0.0005751898	0.013436962	0.013229194	0.0026232717	0.021543993	0.009774262
0.0	0.014294774	0.001594524	0.0012486111	0.021105504	0.0005751898	0.013436968	0.013229194	0.0026232707	0.021543987	0.009774267
0.0	0.04384475	0.0032071797	0.0037264074	0.085055694	0.0023716637	0.06507969	0.20307304	0.0076130894	0.08729448	0.08315627
0.0	0.014294768	0.0015945247	0.0012486111	0.02110551	0.0005751898	0.013436962	0.013229194	0.0026232717	0.021543993	0.009774262
0.0	0.014294768	0.0015945247	0.0012486111	0.02110551	0.0005751898	0.013436962	0.013229194	0.0026232717	0.021543993	0.009774267
0.0	0.014294768	0.0015945247	0.0012486111	0.02110552	0.0005751898	0.013436962	0.013229194	0.0026232707	0.021543993	0.009774262
0.0	0.014294774	0.001594524	0.0012486111	0.02110551	0.0005751898	0.013436962	0.013229194	0.0026232707	0.021543993	0.009774267
0.0	0.014294774	0.0015945224	0.0012486101	0.021105504	0.0005751898	0.013436968	0.013229194	0.0026232707	0.021543987	0.009774267
0.0	0.043844726	0.0032071797	0.0037264042	0.085055694	0.0023716637	0.06507972	0.20307304	0.0076130894	0.08729447	0.083156236
0.0	0.014294768	0.001594524	0.0012486111	0.02110551	0.0005751898	0.013436962	0.013229194	0.0026232707	0.021543993	0.009774262
0.0	0.014294774	0.0015945247	0.0012486111	0.02110551	0.0005751898	0.013436962	0.013229194	0.0026232707	0.021543993	0.009774262
0.0	0.014294774	0.0015945247	0.0012486111	0.02110552	0.0005751898	0.013436962	0.013229194	0.0026232707	0.021543993	0.009774262
0.0	0.014294774	0.0015945247	0.0012486111	0.02110552	0.0005751898	0.013436962	0.013229194	0.0026232717	0.021543993	0.009774267
0.0	0.014294774	0.001594524	0.0012486111	0.0211055	0.0005751898	0.013436968	0.013229194	0.0026232707	0.021543987	0.009774267
0.0	0.04384472	0.0032071797	0.0037264042	0.085055694	0.0023716628	0.06507969	0.20307304	0.0076130894	0.08729448	0.08315626
0.0	0.014294774	0.001594524	0.0012486111	0.02110551	0.0005751898	0.013436962	0.013229194	0.0026232717	0.021543987	0.009774267
0.0	0.014294768	0.0015945247	0.0012486111	0.02110552	0.0005751898	0.013436962	0.013229194	0.0026232707	0.021543993	0.009774267
0.0	0.014294774	0.0015945247	0.0012486111	0.02110551	0.0005751898	0.013436962	0.013229194	0.0026232707	0.021543987	0.009774262
0.0	0.014294774	0.001594524	0.0012486111	0.02110551	0.0005751898	0.013436962	0.013229194	0.0026232707	0.021543987	0.009774262
0.0	0.014294774	0.0015945224	0.0012486111	0.0211055	0.0005751898	0.013436968	0.013229194	0.0026232707	0.021543987	0.009774267
0.0	0.04384475	0.0032071797	0.0037264042	0.085055694	0.0023716628	0.065079704	0.20307304	0.0076130857	0.08729448	0.08315626
0.0	0.014294774	0.001594524	0.0012486111	0.02110551	0.0005751898	0.013436962	0.013229194	0.0026232707	0.021543993	0.009774267
0.0	0.014294768	0.001594524	0.0012486111	0.02110552	0.0005751898	0.013436962	0.013229194	0.0026232707	0.021543987	0.009774267
0.0	0.014294768	0.0015945247	0.0012486111	0.02110551	0.0005751898	0.013436962	0.013229194	0.0026232707	0.021543993	0.009774262
0.0	0.014294768	0.001594524	0.0012486111	0.02110552	0.0005751898	0.013436962	0.013229194	0.0026232707	0.021543993	0.009774262
0.0	0.014294774	0.001594524	0.0012486111	0.021105504	0.0005751898	0.013436968	0.013229194	0.0026232707	0.021543987	0.009774267
0.0	0.014294774	0.001594524	0.0012486106	0.021105504	0.0005751898	0.013436968	0.013229194	0.0026232707	0.021543987	0.009774267
0.0	0.014294774	0.001594524	0.0012486101	0.021105504	0.0005751898	0.013436968	0.013229194	0.0026232707	0.021543987	0.009774267
0.0	0.014294774	0.0015945247	0.0012486111	0.02110552	0.0005751898	0.013436962	0.013229194	0.0026232707	0.021543987	0.009774262
0.0	0.014294774	0.001594524	0.0012486106	0.021105504	0.0005751898	0.013436968	0.013229194	0.0026232707	0.021543987	0.009774267
0.0	0.014294774	0.001594524	0.0012486106	0.021105504	0.0005751898	0.013436968	0.013229194	0.0026232707	0.021543987	0.009774267
0.0	0.014294774	0.0015945247	0.0012486111	0.02110552	0.0005751898	0.013436962	0.013229194	0.0026232717	0.021543993	0.009774262
0.0	0.014294768	0.0015945247	0.0012486111	0.02110551	0.0005751898	0.013436962	0.013229194	0.0026232707	0.021543993	0.009774262
0.0	0.014294774	0.0015945247	0.0012486111	0.02110551	0.0005751898	0.013436962	0.013229194	0.0026232707	0.021543987	0.009774262
0.0	0.014294768	0.001594524	0.0012486111	0.02110552	0.0005751898	0.013436962	0.013229194	0.0026232707	0.021543993	0.009774262
0.0	0.014294774	0.001594524	0.0012486111	0.02110552	0.0005751898	0.013436962	0.013229194	0.0026232707	0.021543993	0.009774262
0.0	0.043844726	0.0032071783	0.0037264042	0.085055694	0.0023716637	0.06507969	0.20307304	0.0076130894	0.08729447	0.08315626
0.0	0.014294774	0.001594524	0.0012486101	0.021105504	0.0005751898	0.013436968	0.013229194	0.0026232707	0.021543987	0.009774267
0.0	0.018035896	0.0028204287	0.0045264396	0.038924415	0.0023242491	0.057024494	0.047803935	0.0074599693	0.08156147	0.021142568
0.0	0.043844726	0.0032071797	0.0037264074	0.085055694	0.0023716637	0.06507969	0.20307304	0.0076130857	0.08729448	0.08315626
0.0	0.014294774	0.001594524	0.0012486111	0.02110551	0.0005751898	0.013436962	0.013229194	0.0026232707	0.021543993	0.009774267
0.0	0.014294774	0.001594524	0.0012486111	0.021105504	0.0005751898	0.013436968	0.013229194	0.0026232707	0.021543987	0.009774267
0.0	0.014294774	0.001594524	0.0012486111	0.021105504	0.0005751898	0.013436968	0.013229194	0.0026232707	0.021543987	0.009774267
0.0	0.014294768	0.0015945247	0.0012486111	0.02110552	0.0005751898	0.013436962	0.013229194	0.0026232707	0.021543993	0.009774262
0.0	0.014294774	0.0015945247	0.0012486111	0.02110552	0.0005751898	0.013436962	0.013229194	0.0026232707	0.021543993	0.009774262
0.0	0.018035902	0.0028204287	0.0045264396	0.038924415	0.0023242503	0.057024494	0.047803923	0.0074599693	0.08156148	0.021142574
0.0	0.014294774	0.001594524	0.0012486111	0.02110551	0.0005751898	0.013436962	0.013229194	0.0026232707	0.021543993	0.009774262
0.0	0.014294768	0.0015945247	0.0012486111	0.02110552	0.0005751898	0.013436962	0.013229194	0.0026232707	0.021543993	0.009774262
0.0	0.014294768	0.0015945247	0.0012486111	0.02110551	0.0005751898	0.013436962	0.013229194	0.0026232707	0.021543993	0.009774267
0.0	0.016028095	0.0022099107	0.0016800298	0.032223612	0.003194833	0.080863975	0.016742183	0.0070671006	0.03301656	0.04540019
0.0	0.043844737	0.0032071797	0.0037264074	0.08505568	0.0023716637	0.065079704	0.20307304	0.0076130857	0.08729448	0.083156236
0.0	0.019653792	0.0032529181	0.0014950979	0.027408019	0.0016598578	0.01602629	0.019145543	0.0058620945	0.039392978	0.017907806
0.0	0.025674375	0.0057733557	0.0068176817	0.05149018	0.0064396793	0.066623405	0.06797882	0.018453756	0.1630556	0.042209662
0.0	0.019653792	0.0032529181	0.0014950986	0.027408002	0.0016598578	0.01602629	0.019145543	0.0058620945	0.039392985	0.017907815
0.0	0.014294774	0.001594524	0.0012486111	0.02110552	0.0005751898	0.013436962	0.013229194	0.0026232707	0.021543993	0.009774262
0.0	0.018035896	0.0028204287	0.0045264396	0.038924415	0.0023242503	0.057024494	0.047803935	0.0074599655	0.08156148	0.021142574
0.0	0.014294768	0.001594524	0.0012486111	0.02110551	0.0005751898	0.013436962	0.013229194	0.0026232717	0.021543987	0.009774267
0.0	0.043844726	0.0032071797	0.0037264042	0.085055694	0.0023716637	0.065079704	0.20307308	0.0076130857	0.08729448	0.08315626
0.0	0.014294768	0.001594524	0.0012486111	0.02110552	0.0005751898	0.013436962	0.013229194	0.0026232707	0.021543993	0.009774267
0.0	0.014294768	0.0015945247	0.0012486111	0.02110552	0.0005751898	0.013436962	0.013229194	0.0026232707	0.021543993	0.009774267
0.0	0.043844726	0.0032071783	0.0037264042	0.085055694	0.0023716628	0.06507969	0.20307304	0.0076130894	0.08729448	0.08315626
0.0	0.014294774	0.0015945224	0.0012486106	0.021105504	0.0005751898	0.013436968	0.013229194	0.0026232707	0.021543987	0.009774267
0.0	0.014294774	0.0015945247	0.0012486111	0.02110552	0.0005751898	0.013436962	0.013229194	0.0026232707	0.021543993	0.009774267
0.0	0.014294774	0.0015945247	0.0012486111	0.02110551	0.0005751898	0.013436962	0.013229194	0.0026232707	0.021543993	0.009774262
0.0	0.018035896	0.0028204287	0.0045264396	0.038924415	0.0023242491	0.057024494	0.047803946	0.0074599693	0.08156148	0.02114258
0.0	0.018035902	0.0028204273	0.0045264396	0.038924415	0.0023242491	0.057024483	0.047803923	0.0074599693	0.08156148	0.021142581
0.0	0.014294774	0.0015945224	0.0012486111	0.021105504	0.0005751898	0.013436968	0.013229194	0.0026232707	0.021543987	0.009774267
0.0	0.014294774	0.001594524	0.0012486106	0.021105504	0.0005751898	0.013436962	0.013229194	0.0026232707	0.021543987	0.009774267
0.0	0.014294768	0.0015945247	0.0012486111	0.02110551	0.0005751898	0.013436962	0.013229194	0.0026232707	0.021543987	0.009774262
0.0	0.014294774	0.001594524	0.0012486111	0.02110552	0.0005751898	0.013436962	0.013229194	0.0026232707	0.021543987	0.009774267
0.0	0.018035902	0.0028204287	0.0045264396	0.038924415	0.0023242491	0.057024494	0.047803946	0.0074599655	0.08156148	0.021142568
0.0	0.014294774	0.001594524	0.0012486111	0.02110552	0.0005751898	0.013436962	0.013229194	0.0026232707	0.021543993	0.009774262
0.0	0.014294774	0.0015945247	0.0012486111	0.02110552	0.0005751898	0.013436962	0.013229194	0.0026232717	0.021543993	0.009774267
0.0	0.0703441	0.010955077	0.005530799	0.03912477	0.0025231014	0.043280322	0.13867447	0.016142843	0.05130483	0.089790724
0.0	0.043844726	0.0032071783	0.0037264042	0.085055694	0.0023716628	0.06507969	0.20307304	0.0076130857	0.08729448	0.08315626
0.0	0.018035892	0.0028204273	0.0045264396	0.038924415	0.0023242491	0.057024494	0.047803946	0.0074599655	0.08156148	0.02114258
0.0	0.043844737	0.0032071797	0.0037264074	0.085055694	0.0023716637	0.06507969	0.20307304	0.0076130857	0.08729447	0.083156236
0.0	0.026638154	0.0042060926	0.016071258	0.039771568	0.0043549263	0.1186227	0.07806919	0.018361514	0.11081859	0.038874693
0.0	0.014294774	0.001594524	0.0012486106	0.021105504	0.0005751898	0.013436968	0.013229194	0.0026232707	0.021543987	0.009774267
0.0	0.014294774	0.0015945247	0.0012486111	0.02110552	0.0005751898	0.013436962	0.013229194	0.0026232707	0.021543993	0.009774262
0.0	0.018035892	0.0028204273	0.0045264396	0.038924415	0.0023242491	0.057024494	0.047803935	0.0074599693	0.08156147	0.02114258
0.0	0.016028095	0.0022099107	0.0016800313	0.032223612	0.003194833	0.08086399	0.016742183	0.0070670936	0.03301656	0.04540019
0.0	0.018035896	0.0028204287	0.0045264396	0.038924422	0.0023242491	0.057024483	0.047803923	0.0074599693	0.08156148	0.021142581
0.0	0.04384475	0.0032071783	0.0037264042	0.085055694	0.0023716637	0.06507972	0.20307304	0.0076130894	0.08729447	0.08315626
0.0	0.04384475	0.0032071797	0.0037264074	0.085055694	0.0023716637	0.06507969	0.20307304	0.0076130894	0.08729447	0.08315627
0.0	0.014294774	0.001594524	0.0012486101	0.021105504	0.0005751898	0.013436962	0.013229194	0.0026232707	0.021543987	0.009774267
0.0	0.014294774	0.001594524	0.0012486111	0.0211055	0.0005751898	0.013436968	0.013229194	0.0026232707	0.021543987	0.009774267
0.0	0.014294768	0.0015945247	0.0012486111	0.02110551	0.0005751898	0.013436962	0.013229194	0.0026232707	0.021543993	0.009774262
0.0	0.014294768	0.001594524	0.0012486111	0.02110551	0.0005751898	0.013436962	0.013229194	0.0026232707	0.021543987	0.009774267
0.0	0.014294774	0.001594524	0.0012486111	0.02110551	0.0005751898	0.013436962	0.013229194	0.0026232717	0.021543987	0.009774267
0.0	0.043844726	0.0032071783	0.0037264074	0.085055694	0.0023716628	0.06507969	0.20307304	0.0076130857	0.08729448	0.08315626
0.0	0.014294768	0.001594524	0.0012486111	0.02110551	0.0005751898	0.013436962	0.013229194	0.0026232707	0.021543993	0.009774267
0.0	0.018035902	0.0028204287	0.0045264396	0.038924407	0.0023242491	0.057024483	0.047803935	0.0074599693	0.08156148	0.021142574
0.0	0.04384472	0.0032071783	0.0037264074	0.085055694	0.0023716637	0.065079704	0.20307304	0.0076130857	0.08729447	0.08315627
0.0	0.043844726	0.0032071783	0.0037264042	0.085055694	0.0023716628	0.06507969	0.20307308	0.0076130857	0.08729447	0.083156295
0.0	0.01819068	0.0017403233	0.0035805474	0.03785837	0.0015450574	0.019489594	0.020779371	0.006668669	0.0326181	0.016328651
0.0	0.01819068	0.0017403249	0.0035805474	0.03785838	0.0015450574	0.019489598	0.020779366	0.006668672	0.0326181	0.016328659
0.0	0.059692908	0.0036061087	0.01616187	0.1430629	0.007082026	0.100507826	0.31688663	0.021280423	0.12567131	0.1330103
0.0	0.9963684	0.6537378	0.84390306	0.52510625	0.79573923	0.9951434	0.82548386	0.18342827	0.9887123	0.51180977
0.0	0.9961707	0.9855735	0.9793802	0.98880464	0.9696462	0.9858084	0.97503215	0.9709329	0.96127594	0.96163195
0.0	0.9961707	0.9855735	0.9793802	0.98880464	0.9696462	0.9858084	0.97503215	0.9709329	0.96127594	0.96163195
0.0	0.9961707	0.9855735	0.9793802	0.98880464	0.9696462	0.9858084	0.97503215	0.9709329	0.96127594	0.96163195
0.0	0.9961707	0.9855735	0.9793802	0.98880464	0.9696462	0.9858084	0.97503215	0.9709329	0.96127594	0.96163195
0.0	0.9961707	0.9855735	0.9793802	0.98880464	0.9696462	0.9858084	0.97503215	0.9709329	0.96127594	0.96163195
0.0	0.9961707	0.9855735	0.9793802	0.98880464	0.9696462	0.9858084	0.97503215	0.9709329	0.96127594	0.96163195
0.0	0.9961707	0.9855735	0.9793802	0.98880464	0.9696462	0.9858084	0.97503215	0.9709329	0.96127594	0.96163195
0.0	0.9961707	0.9855735	0.9793802	0.98880464	0.9696462	0.9858084	0.97503215	0.9709329	0.96127594	0.96163195
0.0	0.9961707	0.9855735	0.9793802	0.98880464	0.9696462	0.9858084	0.97503215	0.9709329	0.96127594	0.96163195
0.0	0.9961707	0.9855735	0.9793802	0.98880464	0.9696462	0.9858084	0.97503215	0.9709329	0.96127594	0.96163195
0.0	0.9961707	0.9855735	0.9793802	0.98880464	0.9696462	0.9858084	0.97503215	0.9709329	0.96127594	0.96163195
0.0	0.9961707	0.9855735	0.9793802	0.98880464	0.9696462	0.9858084	0.97503215	0.9709329	0.96127594	0.96163195
0.0	0.9961707	0.9855735	0.9793802	0.98880464	0.9696462	0.9858084	0.97503215	0.9709329	0.96127594	0.96163195
0.0	0.9961707	0.9855735	0.9793802	0.98880464	0.9696462	0.9858084	0.97503215	0.9709329	0.96127594	0.96163195
0.0	0.9961707	0.9855735	0.9793802	0.98880464	0.9696462	0.9858084	0.97503215	0.9709329	0.96127594	0.96163195
0.0	0.9961707	0.9855735	0.9793802	0.98880464	0.9696462	0.9858084	0.97503215	0.9709329	0.96127594	0.96163195
0.0	0.9961707	0.9855735	0.9793802	0.98880464	0.9696462	0.9858084	0.97503215	0.9709329	0.96127594	0.96163195
0.0	0.9961707	0.9855735	0.9793802	0.98880464	0.9696462	0.9858084	0.97503215	0.9709329	0.96127594	0.96163195
0.0	0.9961707	0.9855735	0.9793802	0.98880464	0.9696462	0.9858084	0.97503215	0.9709329	0.96127594	0.96163195
0.0	0.9961707	0.9855735	0.9793802	0.98880464	0.9696462	0.9858084	0.97503215	0.9709329	0.96127594	0.96163195
0.0	0.9961707	0.9855735	0.9793802	0.98880464	0.9696462	0.9858084	0.97503215	0.9709329	0.96127594	0.96163195
0.0	0.9961707	0.9855735	0.9793802	0.98880464	0.9696462	0.9858084	0.97503215	0.9709329	0.96127594	0.96163195
0.0	0.9961707	0.9855735	0.9793802	0.98880464	0.9696462	0.9858084	0.97503215	0.9709329	0.96127594	0.96163195
0.0	0.9961707	0.9855735	0.9793802	0.98880464	0.9696462	0.9858084	0.97503215	0.9709329	0.96127594	0.96163195
0.0	0.9961707	0.9855735	0.9793802	0.98880464	0.9696462	0.9858084	0.97503215	0.9709329	0.96127594	0.96163195
0.0	0.9961707	0.9855735	0.9793802	0.98880464	0.9696462	0.9858084	0.97503215	0.9709329	0.96127594	0.96163195
0.0	0.9961707	0.9855735	0.9793802	0.98880464	0.9696462	0.9858084	0.97503215	0.9709329	0.96127594	0.96163195
0.0	0.9961707	0.9855735	0.9793802	0.98880464	0.9696462	0.9858084	0.97503215	0.9709329	0.96127594	0.96163195
0.0	0.9961707	0.9855735	0.9793802	0.98880464	0.9696462	0.9858084	0.97503215	0.9709329	0.96127594	0.96163195
0.0	0.99778	0.99691796	0.9954495	0.9901097	0.9973551	0.9990876	0.9865339	0.98863775	0.996992	0.9991141
0.0	0.9961707	0.9855735	0.9793802	0.98880464	0.9696462	0.9858084	0.97503215	0.9709329	0.96127594	0.96163195
0.0	0.9961707	0.9855735	0.9793802	0.98880464	0.9696462	0.9858084	0.97503215	0.9709329	0.96127594	0.96163195
0.0	0.9961707	0.9855735	0.9793802	0.98880464	0.9696462	0.9858084	0.97503215	0.9709329	0.96127594	0.96163195
0.0	0.9961707	0.9855735	0.9793802	0.98880464	0.9696462	0.9858084	0.97503215	0.9709329	0.96127594	0.96163195
0.0	0.9961707	0.9855735	0.9793802	0.98880464	0.9696462	0.9858084	0.97503215	0.9709329	0.96127594	0.96163195
0.0	0.9961707	0.9855735	0.9793802	0.98880464	0.9696462	0.9858084	0.97503215	0.9709329	0.96127594	0.96163195
0.0	0.9999856	0.9999757	0.99996984	0.9999263	0.9999819	0.9999907	0.99997985	0.9999759	0.9999671	0.9999341
0.0	0.9961707	0.9855735	0.9793802	0.98880464	0.9696462	0.9858084	0.97503215	0.9709329	0.96127594	0.96163195
0.0	0.99992347	0.99980384	0.9998692	0.99976736	0.9999287	0.9999497	0.99991286	0.9998054	0.99992895	0.9998677
0.0	0.9961707	0.9855735	0.9793802	0.98880464	0.9696462	0.9858084	0.97503215	0.9709329	0.96127594	0.96163195
0.0	0.9961707	0.9855735	0.9793802	0.98880464	0.9696462	0.9858084	0.97503215	0.9709329	0.96127594	0.96163195
0.0	0.9961707	0.9855735	0.9793802	0.98880464	0.9696462	0.9858084	0.97503215	0.9709329	0.96127594	0.96163195
0.0	0.9961707	0.9855735	0.9793802	0.98880464	0.9696462	0.9858084	0.97503215	0.9709329	0.96127594	0.96163195
0.0	0.9961707	0.9855735	0.9793802	0.98880464	0.9696462	0.9858084	0.97503215	0.9709329	0.96127594	0.96163195
0.0	0.9961707	0.9855735	0.9793802	0.98880464	0.9696462	0.9858084	0.97503215	0.9709329	0.96127594	0.96163195
0.0	0.9961707	0.9855735	0.9793802	0.98880464	0.9696462	0.9858084	0.97503215	0.9709329	0.96127594	0.96163195
0.0	0.9961707	0.9855735	0.9793802	0.98880464	0.9696462	0.9858084	0.97503215	0.9709329	0.96127594	0.96163195
0.0	0.9961707	0.9855735	0.9793802	0.98880464	0.9696462	0.9858084	0.97503215	0.9709329	0.96127594	0.96163195
0.0	0.9961707	0.9855735	0.9793802	0.98880464	0.9696462	0.9858084	0.97503215	0.9709329	0.96127594	0.96163195
0.0	0.9961707	0.9855735	0.9793802	0.98880464	0.9696462	0.9858084	0.97503215	0.9709329	0.96127594	0.96163195
0.0	0.9961707	0.9855735	0.9793802	0.98880464	0.9696462	0.9858084	0.97503215	0.9709329	0.96127594	0.96163195
0.0	0.9961707	0.9855735	0.9793802	0.98880464	0.9696462	0.9858084	0.97503215	0.9709329	0.96127594	0.96163195
0.0	0.9961707	0.9855735	0.9793802	0.98880464	0.9696462	0.9858084	0.97503215	0.9709329	0.96127594	0.96163195
0.0	0.9961707	0.9855735	0.9793802	0.98880464	0.9696462	0.9858084	0.97503215	0.9709329	0.96127594	0.96163195
0.0	0.9961707	0.9855735	0.9793802	0.98880464	0.9696462	0.9858084	0.97503215	0.9709329	0.96127594	0.96163195
0.0	0.9961707	0.9855735	0.9793802	0.98880464	0.9696462	0.9858084	0.97503215	0.9709329	0.96127594	0.96163195
0.0	0.9961707	0.9855735	0.9793802	0.98880464	0.9696462	0.9858084	0.97503215	0.9709329	0.96127594	0.96163195
0.0	0.9961707	0.9855735	0.9793802	0.98880464	0.9696462	0.9858084	0.97503215	0.9709329	0.96127594	0.96163195
0.0	0.9961707	0.9855735	0.9793802	0.98880464	0.9696462	0.9858084	0.97503215	0.9709329	0.96127594	0.96163195
0.0	0.9961707	0.9855735	0.9793802	0.98880464	0.9696462	0.9858084	0.97503215	0.9709329	0.96127594	0.96163195
0.0	0.9961707	0.9855735	0.9793802	0.98880464	0.9696462	0.9858084	0.97503215	0.9709329	0.96127594	0.96163195
0.0	0.9961707	0.9855735	0.9793802	0.98880464	0.9696462	0.9858084	0.97503215	0.9709329	0.96127594	0.96163195
0.0	0.9961707	0.9855735	0.9793802	0.98880464	0.9696462	0.9858084	0.97503215	0.9709329	0.96127594	0.96163195
0.0	0.9961707	0.9855735	0.9793802	0.98880464	0.9696462	0.9858084	0.97503215	0.9709329	0.96127594	0.96163195
0.0	0.9961707	0.9855735	0.9793802	0.98880464	0.9696462	0.9858084	0.97503215	0.9709329	0.96127594	0.96163195
0.0	0.9961707	0.9855735	0.9793802	0.98880464	0.9696462	0.9858084	0.97503215	0.9709329	0.96127594	0.96163195
0.0	0.9961707	0.9855735	0.9793802	0.98880464	0.9696462	0.9858084	0.97503215	0.9709329	0.96127594	0.96163195
0.0	0.69142926	0.89758927	0.90740216	0.8899925	0.8284564	0.9301539	0.3762897	0.6729127	0.61316407	0.9624449
0.0	0.7577534	0.0035520042	0.72055566	0.44039467	0.027645642	0.0011610101	0.26521558	0.39645377	0.00264431	0.8367128
0.0	0.7577534	0.0006626453	0.72055566	0.9434576	0.53701526	0.021273188	0.26521558	0.78192645	0.00264431	0.8305404
0.0	0.95590955	0.051512398	0.93422675	0.60346	0.9411974	0.99442554	0.94316226	0.8839017	0.96127594	0.99405175
0.0	0.9923111	0.9947174	0.9646416	0.99796283	0.88549674	0.9658402	0.9904512	0.96374243	0.9769837	0.99319106
0.0	0.14405826	0.37326035	0.62238735	0.46843916	0.5065761	0.6191381	0.38692728	0.056592364	0.2901726	0.11514503
0.0	0.01914496	0.9961946	0.010902544	0.5513016	0.9870804	0.020813234	0.06389445	0.3283116	0.729789	0.016557222
0.0	0.9995309	0.99957234	0.99946946	0.99721956	0.30267054	0.9994481	0.9997844	0.9830762	0.9917645	0.999663
0.0	0.9961707	0.9855735	0.9793802	0.98880464	0.9696462	0.9858084	0.97503215	0.9709329	0.96127594	0.96163195
0.0	0.9965496	0.9975528	0.9980869	0.998635	0.99915195	0.9994217	0.9952474	0.99880755	0.99903774	0.999566
0.0	0.9971136	0.99415624	0.99692106	0.9969025	0.9977652	0.9992029	0.98616076	0.9978527	0.9982634	0.9993957
0.0	0.9961707	0.9855735	0.9793802	0.98880464	0.9696462	0.9858084	0.97503215	0.9709329	0.96127594	0.96163195
0.0	0.9961707	0.9855735	0.9793802	0.98880464	0.9696462	0.9858084	0.97503215	0.9709329	0.96127594	0.96163195
0.0	0.19009031	0.001541664	0.002832403	0.011436147	0.1377339	0.016797055	0.0015369364	0.02207063	0.96127594	0.22031565
0.0	0.9961707	0.9855735	0.9793802	0.98880464	0.9696462	0.9858084	0.97503215	0.9709329	0.96127594	0.96163195
0.0	0.9961707	0.9855735	0.9793802	0.98880464	0.9696462	0.9858084	0.97503215	0.9709329	0.96127594	0.96163195
0.0	0.9961707	0.9855735	0.9793802	0.98880464	0.9696462	0.9858084	0.97503215	0.9709329	0.96127594	0.96163195
0.0	0.08703054	0.042188928	0.1613081	0.52380323	0.20619915	0.7949589	0.07932435	0.0035006446	0.19924507	0.9631741
0.0	0.9961707	0.9855735	0.9793802	0.98880464	0.9696462	0.9858084	0.97503215	0.9709329	0.96127594	0.96163195
0.0	0.9961707	0.9855735	0.9793802	0.9888045	0.9696462	0.9858084	0.97503215	0.9709329	0.96127594	0.96163195
0.0	0.9961707	0.9855735	0.9793802	0.98880464	0.9696462	0.9858084	0.97503215	0.9709329	0.96127594	0.96163195
0.0	0.9961707	0.9855735	0.9793802	0.9888045	0.9696462	0.9858084	0.97503215	0.9709329	0.96127594	0.96163195
0.0	0.9999678	0.99998724	0.99995995	0.9999813	0.9999907	0.9999975	0.9999924	0.99999416	0.99998605	0.9999943
0.0	0.01002249	0.030955743	0.10842171	0.0014335254	0.009038447	0.58740157	0.0012465103	0.005532845	0.49153274	0.0019882387
0.0	0.99192786	0.9891558	0.98815966	0.98314315	0.9950553	0.99440587	0.96746695	0.99253523	0.9877244	0.9930408
0.0	0.9997228	0.99953985	0.9996352	0.99917835	0.99973243	0.9995789	0.9997116	0.9994991	0.999681	0.99993265
0.0	0.98829204	0.9946036	0.9968796	0.9928617	0.9871853	0.997888	0.9864798	0.9163312	0.99582255	0.9914444
0.0	0.9961707	0.9855735	0.9793802	0.98880464	0.9696462	0.9858084	0.97503215	0.9709329	0.96127594	0.96163195
0.0	0.9961707	0.9855735	0.9793802	0.98880464	0.9696462	0.9858084	0.97503215	0.9709329	0.96127594	0.96163195
0.0	0.7487368	0.67179286	0.57901424	0.44357666	0.599999	0.8013155	0.80622363	0.2306933	0.8457792	0.6991949
0.0	0.9997842	0.99982846	0.99946517	0.9993678	0.9997583	0.9998925	0.99981326	0.9996958	0.9998115	0.9996754
0.0	0.90417206	0.6200502	0.9646153	0.98420054	0.771168	0.8920247	0.9703204	0.9938949	0.9759311	0.998664
0.0	0.9961707	0.9855735	0.9793802	0.98880464	0.9696462	0.9858084	0.97503215	0.9709329	0.96127594	0.96163195
0.0	0.9961707	0.9855735	0.9793802	0.98880464	0.9696462	0.9858084	0.97503215	0.9709329	0.96127594	0.96163195
0.0	0.55983967	0.26402068	0.37685296	0.4136701	0.20334013	0.56460893	0.6278333	0.19211541	0.680733	0.724626
0.0	0.79504365	0.7353496	0.6588948	0.50458336	0.59999883	0.8441636	0.8516233	0.29213464	0.8457792	0.7610854
0.0	0.9961707	0.9855735	0.9793802	0.98880464	0.9696462	0.9858084	0.97503215	0.9709329	0.96127594	0.96163195
0.0	0.35284013	0.4519474	0.6268376	0.7207519	0.32589138	0.7227464	0.19530664	0.046533056	0.73115593	0.38920295
0.0	0.35284013	0.4519474	0.6268375	0.7207518	0.32589135	0.7227462	0.19530669	0.046533067	0.73115593	0.3892029
0.0	0.35284007	0.4519474	0.6268376	0.72075194	0.32589138	0.72274625	0.19530664	0.046533056	0.73115593	0.38920283
0.0	0.35284007	0.45194748	0.6268377	0.72075194	0.32589135	0.7227463	0.19530669	0.046533067	0.73115593	0.3892028
0.0	0.3528401	0.4519474	0.62683755	0.72075194	0.32589138	0.7227463	0.19530664	0.046533056	0.73115593	0.3892028
0.0	0.3528401	0.4519474	0.6268376	0.7207519	0.32589138	0.72274625	0.19530669	0.046533056	0.73115593	0.3892029
0.0	0.7329037	0.86148125	0.89911807	0.9309062	0.56679493	0.9397761	0.29711393	0.31753063	0.91365	0.8086053
0.0	0.7329037	0.86148125	0.89911807	0.9309062	0.566795	0.9397761	0.29711393	0.3175305	0.9136499	0.8086053
0.0	0.7329037	0.86148125	0.89911807	0.9309062	0.56679493	0.9397761	0.2971139	0.3175306	0.9136499	0.8086053
0.0	0.9828954	0.9472946	0.9903099	0.9829565	0.99390596	0.9109608	0.9600954	0.95035535	0.8883533	0.9641278
0.0	0.9961707	0.9855735	0.9793802	0.98880464	0.9696462	0.9858084	0.97503215	0.9709329	0.96127594	0.96163195
0.0	0.9992004	0.999526	0.99887997	0.9984446	0.998804	0.9994479	0.99951017	0.9980221	0.9989115	0.9995148
0.0	0.04779356	0.8366379	0.0018104325	0.002643939	0.00015487689	0.0039138943	0.0034129166	0.0002804697	0.013047947	0.003881328
0.0	0.9961707	0.9855735	0.9793802	0.98880464	0.9696462	0.9858084	0.97503215	0.9709329	0.96127594	0.96163195
0.0	0.9961707	0.9855735	0.9793802	0.98880464	0.9696462	0.9858084	0.97503215	0.9709329	0.96127594	0.96163195
0.0	0.9961707	0.9855735	0.9793802	0.98880464	0.9696462	0.9858084	0.97503215	0.9709329	0.96127594	0.96163195
0.0	0.53849816	0.83017427	0.17305888	0.32227996	0.3882752	0.8608666	0.92150337	0.59157693	0.6492784	0.521286
0.0	0.999861	0.99981946	0.99979955	0.99977654	0.9998777	0.9999027	0.99991596	0.9997732	0.999931	0.99994934
0.0	0.99911577	0.9988236	0.99741817	0.99851865	0.9958982	0.999204	0.9979995	0.9996846	0.9969015	0.99947506
0.0	0.015578089	0.023159213	0.008987242	0.018574098	0.039097562	0.030180143	0.016971756	0.0015124134	0.0101993205	0.019202514
0.0	0.32039875	0.06276005	0.022812504	0.48160416	0.07316993	0.557566	0.08417559	0.0062813424	0.051916715	0.7983479
0.0	0.9961707	0.9855735	0.9793802	0.98880464	0.9696462	0.9858084	0.97503215	0.9709329	0.96127594	0.96163195
0.0	0.9961707	0.9855735	0.9793802	0.98880464	0.9696462	0.9858084	0.97503215	0.9709329	0.96127594	0.96163195
0.0	0.9961707	0.9855735	0.9793802	0.98880464	0.9696462	0.9858084	0.97503215	0.9709329	0.96127594	0.96163195
0.0	0.9961707	0.9855735	0.9793802	0.98880464	0.9696462	0.9858084	0.97503215	0.9709329	0.96127594	0.96163195
0.0	0.037103925	0.029203195	0.052103724	0.045170262	0.13179578	0.095852114	0.06358272	0.009333868	0.04966641	0.074501134
0.0	0.9961707	0.9855735	0.9793802	0.98880464	0.9696462	0.9858084	0.97503215	0.9709329	0.96127594	0.96163195
0.0	0.9961707	0.9855735	0.9793802	0.98880464	0.9696462	0.9858084	0.97503215	0.9709329	0.96127594	0.96163195
0.0	0.065051265	0.00077428535	0.00011960462	0.92260075	0.8450986	0.041281	0.7772884	0.00017582971	0.11307907	0.8412535
0.0	0.065051265	0.00077428535	0.00011960462	0.92260075	0.8450986	0.041281	0.7772884	0.00017582971	0.11307907	0.8412535
0.0	0.9911739	0.9978947	0.9981964	0.99515617	0.97813475	0.9982792	0.9282095	0.9678793	0.9972025	0.99496645
0.0	0.99958545	0.998928	0.99901485	0.9994104	0.9996792	0.99973637	0.99976474	0.9993075	0.99970704	0.99988914
0.0	0.99958545	0.998928	0.99901485	0.9994104	0.9996792	0.99973637	0.99976474	0.9993075	0.99970704	0.99988914
0.0	0.99958545	0.998928	0.99901485	0.9994104	0.9996792	0.99973637	0.99976474	0.9993075	0.99970704	0.99988914
0.0	0.99958545	0.998928	0.99901485	0.9994104	0.9996792	0.99973637	0.99976474	0.9993075	0.99970704	0.99988914
0.0	0.99958545	0.998928	0.99901485	0.9994104	0.9996792	0.99973637	0.99976474	0.9993075	0.99970704	0.99988914
0.0	0.99958545	0.998928	0.99901485	0.9994104	0.9996792	0.99973637	0.99976474	0.9993075	0.99970704	0.99988914
0.0	0.99958545	0.998928	0.99901485	0.9994104	0.9996792	0.99973637	0.99976474	0.9993075	0.99970704	0.99988914
0.0	0.99958545	0.998928	0.99901485	0.9994104	0.9996792	0.99973637	0.99976474	0.9993075	0.99970704	0.99988914
0.0	0.99958545	0.998928	0.99901485	0.9994104	0.9996792	0.99973637	0.99976474	0.9993075	0.99970704	0.99988914
0.0	0.99958545	0.998928	0.99901485	0.9994104	0.9996792	0.99973637	0.99976474	0.9993075	0.99970704	0.99988914
0.0	0.99958545	0.998928	0.99901485	0.9994104	0.9996792	0.99973637	0.99976474	0.9993075	0.99970704	0.99988914
0.0	0.99958545	0.998928	0.99901485	0.9994104	0.9996792	0.99973637	0.99976474	0.9993075	0.99970704	0.99988914
0.0	0.99958545	0.998928	0.99901485	0.9994104	0.9996792	0.99973637	0.99976474	0.9993075	0.99970704	0.99988914
0.0	0.99958545	0.998928	0.99901485	0.9994104	0.9996792	0.99973637	0.99976474	0.9993075	0.99970704	0.99988914
0.0	0.99958545	0.998928	0.99901485	0.9994104	0.9996792	0.99973637	0.99976474	0.9993075	0.99970704	0.99988914
0.0	0.99958545	0.998928	0.99901485	0.9994104	0.9996792	0.99973637	0.99976474	0.9993075	0.99970704	0.99988914
0.0	0.99958545	0.998928	0.99901485	0.9994104	0.9996792	0.99973637	0.99976474	0.9993075	0.99970704	0.99988914
0.0	0.99958545	0.998928	0.99901485	0.9994104	0.9996792	0.99973637	0.99976474	0.9993075	0.99970704	0.99988914
0.0	0.99958545	0.998928	0.99901485	0.9994104	0.9996792	0.99973637	0.99976474	0.9993075	0.99970704	0.99988914
0.0	0.99958545	0.998928	0.99901485	0.9994104	0.9996792	0.99973637	0.99976474	0.9993075	0.99970704	0.99988914
0.0	0.99958545	0.998928	0.99901485	0.9994104	0.9996792	0.99973637	0.99976474	0.9993075	0.99970704	0.99988914
0.0	0.99958545	0.998928	0.99901485	0.9994104	0.9996792	0.99973637	0.99976474	0.9993075	0.99970704	0.99988914
0.0	0.99958545	0.998928	0.99901485	0.9994104	0.9996792	0.99973637	0.99976474	0.9993075	0.99970704	0.99988914
0.0	0.99958545	0.998928	0.99901485	0.9994104	0.9996792	0.99973637	0.99976474	0.9993075	0.99970704	0.99988914
[truncated: 21,520 more rows]
