# Supplementary material for: Teasing out missing reactions in genome-scale metabolic networks through hypergraph learning
Source: Nat Commun. 2023 Apr 25;14:2375. doi: 10.1038/s41467-023-38110-7 (PMC10130184; doi:10.1038/s41467-023-38110-7)
Supplement: Supplementary file 4 — Source Data [file 41467_2023_38110_MOESM4_ESM.zip › Source Data/Figure 2/j-m/iSbBS512_1146_nhp.csv]

	0	0.1	0.1.1	0.1.1.1	0.1.1.1.1	0.1.1.1.1.1	0.1.1.1.1.1.1	0.1.1.1.1.1.1.1	0.1.1.1.1.1.1.1.1	0
1.0	0.5788882	0.022799555	0.5767949	0.030766364	0.57453644	0.56953335	0.575774	0.57629526	0.58638746	0.5797212
1.0	0.57944125	0.9841546	0.0269513	0.56546926	0.57026505	0.5678133	0.20506108	0.5872746	0.12230511	0.04210556
1.0	0.5738054	0.5903391	0.032760166	0.052227683	0.5767765	0.014023998	0.5792315	0.57818913	0.5884023	0.58163977
1.0	0.5781167	0.59383446	0.55631363	0.57082766	0.13510185	0.5800031	0.57497525	0.5849976	0.5865745	0.02210226
1.0	0.8979979	0.027215132	0.57460815	0.6880882	0.5743207	0.5717376	0.57777464	0.58644646	0.5923332	0.58430356
1.0	0.011303784	0.5898917	0.5766981	0.5661473	0.57004887	0.57778996	0.5751971	0.28078267	0.011632166	0.5847824
1.0	0.5931529	0.58285165	0.5608149	0.56657326	0.44858003	0.57863545	0.57307667	0.5764729	0.59167415	0.5823915
1.0	0.592895	0.5806903	0.5585478	0.5674322	0.5707226	0.5747914	0.57891643	0.5771694	0.58781713	0.8257609
1.0	0.5916539	0.032960586	0.020248054	0.5858236	0.657182	0.5715854	0.04334509	0.5846222	0.0002996912	0.58407944
1.0	0.59308815	0.5898348	0.63522786	0.566142	0.059343867	0.5730539	0.36390606	0.5857517	0.5140899	0.58522546
1.0	0.5951563	0.028766025	0.089344375	0.5822733	0.5702058	0.57705134	0.58797365	0.5846138	0.025228204	0.14719109
1.0	0.5933337	0.5848223	0.560467	0.56737626	0.0879222	0.019796675	0.97712076	0.5855293	0.58445907	0.5849731
1.0	0.57894427	0.5894107	0.05500726	0.5658955	0.56970334	0.57851666	0.58321404	0.58532244	0.5856453	0.30302933
1.0	0.57595766	0.5898991	0.5759133	0.543039	0.5690949	0.41818592	0.028976751	0.57689893	0.59077346	0.58286005
1.0	0.5779096	0.024374781	0.5729463	0.5674963	0.56967294	0.57188886	0.57436377	0.78688055	0.5864822	0.5848316
1.0	0.5760587	0.582573	0.5730827	0.58265626	0.5707423	0.5807748	0.5767623	0.5869122	0.5858691	0.47953284
1.0	0.5747536	0.5834698	0.5739964	0.5705795	0.57088685	0.5806135	0.587085	0.58480716	0.5926821	0.58254045
1.0	0.58920884	0.030979265	0.5743444	0.5653796	0.57087743	0.5799739	0.57477826	0.58658075	0.5869923	0.5801267
1.0	0.5941347	0.5939616	0.5784665	0.5825629	0.5749814	0.5732885	0.97710073	0.57385665	0.58611965	0.37529716
1.0	0.013353722	0.59044045	0.003503237	0.027671168	0.5743545	0.3449089	0.093360074	0.57382435	0.00015650842	0.55561435
1.0	0.53989357	0.5911841	0.5769591	0.57946944	0.5751349	0.5720232	0.120239116	0.5740892	0.024577117	0.5818575
1.0	0.59369195	0.5900048	0.5767001	0.5661322	0.039096057	0.8754978	0.57405543	0.5842312	0.65904635	0.5851881
1.0	0.5891193	0.59078133	0.5591278	0.56915975	0.5748611	0.57101405	0.57391745	0.5759399	0.58631814	0.5810649
1.0	0.65204567	0.5830536	0.5752394	0.567373	0.0004091066	0.5800915	0.57974833	0.57828164	0.5859288	0.022640193
1.0	0.59188265	0.59371316	0.55976176	0.5678029	0.57623714	0.5779639	0.58312786	0.58357036	0.58629996	0.5802288
1.0	0.57639235	0.59034425	0.57748544	0.567987	0.57017446	0.69995594	0.5751664	0.5775201	0.591481	0.016129602
1.0	0.5780653	0.78289384	0.019257745	0.5858616	0.56937355	0.5734907	0.37376893	0.5853728	0.5926299	0.5771453
1.0	0.59578675	0.59078866	0.5740307	0.57071054	0.5708879	0.35314587	0.021390198	0.57517576	0.5866453	0.5855877
1.0	0.5753649	0.58151066	0.55986166	0.580586	0.10007735	0.5788264	0.57472855	0.0038400204	0.59187245	0.031545125
1.0	0.5773382	0.5939668	0.5644228	0.57078356	0.5700478	0.58091855	0.14520307	0.5860265	0.0007498479	0.5861313
1.0	0.57711035	0.59399235	0.57399076	0.5659812	0.5751733	0.5710171	0.5739341	0.5739051	0.5879931	0.58186877
1.0	0.57586104	0.01470939	0.57317346	0.08089297	0.57216245	0.58080953	0.5833009	0.5748546	0.5859141	0.57944
1.0	0.5786084	0.023425333	0.5615838	0.5806265	0.57035494	0.5809493	0.5743697	0.5782426	0.5940165	0.5824296
1.0	0.57411504	0.5822171	0.8082502	0.039433405	0.5771413	0.5711895	0.58689207	0.57466084	0.029446868	0.035993703
1.0	0.5965603	0.5895181	0.17488977	0.56764215	0.5762248	0.5686145	0.5756773	0.5720912	0.5863592	0.02664942
1.0	0.0021388188	0.1387577	0.5603443	0.57422507	0.57513857	0.8757397	0.5757002	0.58571094	0.59204155	0.5799395
1.0	0.57745683	0.5839393	0.5601053	0.5786848	0.5745903	0.57908726	0.6985436	0.012724548	0.5867496	0.38885322
1.0	0.5946743	0.583965	0.5755477	0.5791808	0.5684567	0.5785976	0.576129	0.58600384	0.020789124	0.3772747
1.0	0.59501415	0.5844713	0.55596185	0.03859718	0.5713472	0.57122403	0.57599956	0.011180492	0.5932343	0.5852314
1.0	0.5811195	0.0368473	0.5735392	0.5794595	0.5755077	0.5786661	0.57467484	0.004602801	0.5865668	0.5815889
1.0	0.5808699	0.5919848	0.5747271	0.585497	0.5785686	0.87571585	0.022806546	0.57647675	0.58634394	0.037137102
1.0	0.5894756	0.57999206	0.5600872	0.6138412	0.07052977	0.060146622	0.58456665	0.5748253	0.59291786	0.58623797
1.0	0.0020050625	0.5919537	0.557393	0.56580824	0.5760746	0.57204807	0.5746542	0.5696409	0.02253315	0.58072674
1.0	0.57758576	0.5830635	0.5745948	0.5645124	0.57608485	0.0004123934	0.58693033	0.57648414	0.028984845	0.029207611
1.0	0.5949744	0.03150018	0.56370366	0.5683063	0.5752348	0.5774311	0.5763499	0.86234903	0.58572507	0.5867521
1.0	0.5771123	0.5924176	0.5588319	0.2587607	0.569752	0.5700138	0.18759742	0.57623583	0.59237224	0.57902193
1.0	0.57480425	0.5902697	0.70098233	0.56948316	0.57118773	0.24679829	0.57612413	0.58567536	0.58936566	0.89011616
1.0	0.58711386	0.030871	0.024988027	0.58029944	0.5716993	0.5727487	0.5749718	0.5762172	0.58649343	0.5799487
1.0	0.5896604	0.24401502	0.5734283	0.5788625	0.5750289	0.5725536	0.5751009	0.009525513	0.5920557	0.02235184
1.0	0.5358673	0.59361523	0.64728224	0.5799718	0.5749687	0.57310545	0.5755894	0.011173874	0.07136016	0.036855508
1.0	0.30989528	0.35523635	0.57609785	0.5674654	0.5713824	0.5700368	0.1086564	0.014727958	0.5944642	0.029567476
1.0	0.57567406	0.58349764	0.5584586	0.578317	0.5767715	0.5806052	0.57487947	0.011773443	0.5919797	0.58117807
1.0	0.57840073	0.59418803	0.018230686	0.057437494	0.5703316	0.57480276	0.5836648	0.5833694	0.58591795	0.5828747
1.0	0.57623816	0.6981124	0.14186372	0.5667425	0.5697702	0.57923377	0.5753963	0.3894303	0.5910751	0.58025825
1.0	0.5868986	0.58204097	0.55935395	0.56728876	0.5757891	0.57103765	0.5891284	0.01329955	0.5918959	0.5850304
1.0	0.57669073	0.5803425	0.5628105	0.5674829	0.5696526	0.578941	0.5788927	0.5766322	0.55455065	0.5824069
1.0	0.5757209	0.5892987	0.009581977	0.58189595	0.5730953	0.5708429	0.5831647	0.011949681	0.586446	0.14627166
1.0	0.5759453	0.7426451	0.55870557	0.5799683	0.57486564	0.57245564	0.5771718	0.57658064	0.58600914	0.58236897
1.0	0.595813	0.593081	0.5595982	0.5698747	0.57061493	0.5794865	0.5883339	0.9789464	0.59451604	0.40077168
1.0	0.57465816	0.59140205	0.7120249	0.5791955	0.57089025	0.57145935	0.57316494	0.5870763	0.5866856	0.58503723
1.0	0.57529753	0.58323854	0.5601074	0.5651711	0.5708299	0.57614577	0.5768513	0.58278084	0.5858174	0.019417888
1.0	0.58260113	0.581049	0.021603996	0.5671033	0.5764088	0.5798162	0.5837812	0.5877695	0.5866129	0.57896835
1.0	0.98186755	0.5811496	0.57401985	0.0061950013	0.5743681	0.56988037	0.5865712	0.5738635	0.5942102	0.5868022
1.0	0.57916963	0.59049964	0.029919246	0.58047414	0.5708436	0.57125276	0.5834812	0.6631057	0.5941992	0.58089757
1.0	0.59224015	0.58956856	0.61294115	0.0026597134	0.5756856	0.5705754	0.58238196	0.5872497	0.19834484	0.5819352
1.0	0.57679373	0.5607321	0.57351583	0.5857301	0.52345	0.57253	0.5760971	0.005034893	0.59175134	0.7052918
1.0	0.577277	0.5935545	0.9769498	0.5635243	0.5735657	0.58039486	0.5767922	0.8639501	0.5872736	0.030935321
1.0	0.5771413	0.582695	0.55741554	0.5706552	0.5763685	0.5708242	0.57508194	0.5772343	0.5877569	0.023827486
1.0	0.004391742	0.5908976	0.08551782	0.58506	0.5732923	0.38843596	0.58787525	0.58696383	0.58658147	0.58332455
1.0	0.5931873	0.58201617	0.55953735	0.5695019	0.57162607	0.5715112	0.58560365	0.58481914	0.592083	0.5868173
1.0	0.59186023	0.59004325	0.9300152	0.58586216	0.571314	0.5075759	0.028666127	0.97774315	0.59451485	0.58243674
1.0	0.0099973185	0.5897682	0.13811836	0.57954854	0.57487106	0.57249445	0.58552045	0.69912654	0.0022281182	0.5822013
1.0	0.5884628	0.5936467	0.5758933	0.5804753	0.066565454	0.5730603	0.5744819	0.5860914	0.019853732	0.5819998
1.0	0.58156526	0.58950907	0.57343215	0.580288	0.053068638	0.5720652	0.57517505	0.58401555	0.030401234	0.5787895
1.0	0.21396112	0.5829377	0.5745537	0.56495196	0.57024646	0.57137954	0.04760927	0.5836115	0.592219	0.14724949
1.0	0.045181103	0.59117544	0.5607983	0.5802217	0.57071376	0.5688163	0.5773752	0.5858906	0.57062244	0.5803397
1.0	0.59061223	0.59311545	0.576854	0.5794017	0.5708778	0.5718322	0.57478154	0.584998	0.58690417	0.58552057
1.0	0.57964265	0.5926418	0.56226605	0.039511148	0.57562125	0.57846886	0.73608536	0.58625257	0.5927557	0.038115315
1.0	0.5762668	0.5822294	0.015649877	0.5793093	0.5715512	0.5645323	0.5833566	0.57450455	0.58696383	0.4317802
1.0	0.09842311	0.58142215	0.0059788986	0.58345705	0.57494795	0.013878317	0.5753737	0.5752007	0.59225816	0.5798207
1.0	0.007213963	0.5891857	0.6843552	0.570092	0.57475847	0.92190397	0.5746931	0.58302176	0.0001474648	0.5813852
1.0	0.017505268	0.46084931	0.5590674	0.5729885	0.5742215	0.5716602	0.58307946	0.57542163	0.59280735	0.58767843
1.0	0.5955944	0.5823059	0.56062186	0.5724959	0.5706629	0.027049342	0.2145239	0.5774861	0.59256035	0.5857807
1.0	0.30692434	0.5895309	0.57498795	0.5680949	0.57051724	0.016291814	0.5753274	0.58568966	0.5860682	0.5822997
1.0	0.9315766	0.58458817	0.55758876	0.5672375	0.5751485	0.5683297	0.02313767	0.3118784	0.0019225085	0.58644503
1.0	0.5898367	0.58955234	0.55834985	0.5818646	0.57427746	0.56904995	0.26649848	0.5754198	0.58471394	0.5830822
1.0	0.0005823062	0.27544373	0.56407475	0.0029354806	0.5763134	0.57932	0.5740543	0.7512752	0.59453624	0.5808583
1.0	0.5753604	0.57933426	0.559398	0.56954026	0.5711445	0.57225055	0.5842158	0.0068946965	0.5929121	0.5858001
1.0	0.005554353	0.5908714	0.5769076	0.5431188	0.04726912	0.58042747	0.5865243	0.5744921	0.19736591	0.58095
1.0	0.5762434	0.015417036	0.5772461	0.0039084214	0.06859718	0.5805109	0.03236789	0.58490086	0.020020416	0.58135456
1.0	0.58966225	0.5815319	0.56277466	0.0121605145	0.5710643	0.035762824	0.58533657	0.58550686	0.5940009	0.58131844
1.0	0.58083487	0.31254017	0.5728612	0.57819253	0.57131803	0.5712806	0.57559544	0.012665903	0.58599734	0.4656679
1.0	0.59147465	0.030173412	0.051562306	0.5802342	0.5694286	0.58070004	0.81305957	0.5758725	0.5856235	0.5828841
1.0	0.51033497	0.5863614	0.57508314	0.5662274	0.5710535	0.57094973	0.0070825387	0.5874417	0.5854144	0.5870999
1.0	0.58231	0.5815344	0.0021559494	0.5797935	0.56922126	0.5729443	0.22555095	0.6672006	0.59102863	0.018684726
1.0	0.29133564	0.014620217	0.55662334	0.8694332	0.5755348	0.00042029124	0.5835814	0.5859958	0.58535427	0.5819189
1.0	0.59026396	0.9483088	0.55642736	0.33973575	0.0051412843	0.5804456	0.5749494	0.5741055	0.58637416	0.5829382
1.0	0.57624465	0.41612512	0.57714206	0.5698891	0.019193418	0.5695502	0.5677947	0.57679397	0.5936564	0.5815128
1.0	0.6159502	0.31763223	0.560356	0.57996666	0.5702783	0.43732777	0.58478355	0.57611203	0.5864763	0.5787509
1.0	0.37306038	0.58366805	0.55988795	0.0028336558	0.37205073	0.5766681	0.58377296	0.5754966	0.5866784	0.5805487
1.0	0.5799078	0.58332187	0.5574375	0.31870472	0.5742454	0.5702664	0.5865194	0.58673775	0.12668757	0.58352524
1.0	0.57965535	0.6892724	0.08951272	0.57092476	0.57536733	0.00041903747	0.745682	0.0063144392	0.0004520997	0.5819981
1.0	0.57730514	0.015142357	0.0043025003	0.44692534	0.5671447	0.58079016	0.58706945	0.5760555	0.58532846	0.5816643
1.0	0.57552195	0.58349144	0.55950207	0.58242995	0.57042885	0.5719526	0.5773475	0.58573717	0.5876149	0.581996
1.0	0.5759516	0.6167006	0.57512075	0.5653228	0.060514234	0.5702666	0.5834783	0.57427925	0.028075278	0.58685166
1.0	0.5780642	0.582464	0.5623845	0.5685511	0.00529633	0.0042355354	0.5855316	0.5757482	0.58669376	0.5859134
1.0	0.5791906	0.5819516	0.57286406	0.56569785	0.5737648	0.57468784	0.5757731	0.57546794	0.00015092173	0.58463067
1.0	0.57356966	0.72164875	0.56094754	0.5813108	0.5744994	0.57082266	0.5778673	0.018028162	0.5925675	0.043514445
1.0	0.5756733	0.9488513	0.5595195	0.5849083	0.57548994	0.57709754	0.57390535	0.011850742	0.01855677	0.58541304
1.0	0.57697964	0.5821443	0.55847394	0.58178955	0.5699789	0.57312053	0.5737908	0.5729821	0.58713675	0.5817877
1.0	0.57500035	0.5905887	0.5601049	0.41332105	0.57006425	0.5710196	0.57529795	0.57545966	0.59417564	0.5817463
1.0	0.96837807	0.5798736	0.5583771	0.5672435	0.57187134	0.105996124	0.5855653	0.5756792	0.5826849	0.582965
1.0	0.5802015	0.58958614	0.014815897	0.5706809	0.57606614	0.032801658	0.5756501	0.5858549	0.5870574	0.58249336
1.0	0.5794615	0.584273	0.332962	0.07253724	0.57073504	0.5717415	0.58359593	0.57606184	0.5870074	0.58508193
1.0	0.57317805	0.5831256	0.5765176	0.5813039	0.57634264	0.5743505	0.5889954	0.57686865	0.5922639	0.5801999
1.0	0.00045083123	0.5824834	0.976986	0.5786117	0.57025146	0.577904	0.57586306	0.584364	0.5941302	0.03673653
1.0	0.58157545	0.5810796	0.56043047	0.5823495	0.5771803	0.5776711	0.9770527	0.5768246	0.5873366	0.5863234
1.0	0.58804566	0.5894782	0.5762459	0.58042896	0.019546676	0.5737029	0.578395	0.009457266	0.58751965	0.5820752
1.0	0.5896216	0.019083489	0.5755681	0.5838457	0.5709608	0.00047423886	0.5888413	0.5862885	0.16030803	0.58029217
1.0	0.5847746	0.5827554	0.56134784	0.5670744	0.5733515	0.5719689	0.5834743	0.576414	0.12818086	0.5809846
1.0	0.57904255	0.5839838	0.57581186	0.56444633	0.5694285	0.5803422	0.5758782	0.5766372	0.58676505	0.5845816
1.0	0.9845494	0.5825915	0.57342774	0.5699679	0.5740156	0.5788248	0.58409756	0.5756942	0.5868391	0.58050585
1.0	0.5913489	0.588964	0.17661966	0.5696077	0.5704667	0.030739278	0.58237785	0.7054901	0.040666547	0.58241934
1.0	0.57996714	0.015797863	0.5741771	0.5631438	0.009170026	0.5708165	0.5747962	0.5852106	0.5925963	0.58210975
1.0	0.021774467	0.590804	0.57730347	0.07473744	0.56952465	0.581599	0.57407546	0.587429	0.59416777	0.58159554
1.0	0.5785033	0.34601238	0.559945	0.019683283	0.57580525	0.57196486	0.5847464	0.5866651	0.5859704	0.041525558
1.0	0.5938048	0.58056647	0.57324827	0.5711174	0.34812337	0.58067834	0.29434213	0.5866633	0.5921644	0.5855873
1.0	0.5766896	0.025916902	0.95973665	0.58219403	0.56921935	0.5776344	0.58808625	0.5767453	0.5925687	0.5987377
1.0	0.57624394	0.03171066	0.13640428	0.10405139	0.57060516	0.5726084	0.58503574	0.7906841	0.58579564	0.5822675
1.0	0.5723752	0.5903317	0.57639927	0.9543966	0.5746048	0.5715313	0.38389874	0.58749956	0.58456206	0.58114076
1.0	0.575934	0.5901249	0.5735915	0.5705703	0.5698457	0.58098525	0.5739565	0.5851761	0.58654517	0.58570886
1.0	0.57671636	0.5812711	0.5628187	0.5789302	0.5745341	0.5718999	0.5743884	0.5863205	0.58590937	0.58024764
1.0	0.96831983	0.58923244	0.9636475	0.5672089	0.57685304	0.57393867	0.58432615	0.0022240672	0.10227911	0.5820877
1.0	0.5783241	0.5805211	0.048421763	0.56765616	0.036331628	0.57892245	0.57603127	0.57788354	0.5925785	0.58481705
1.0	0.57608426	0.0054542567	0.03397083	0.011812375	0.5734235	0.57817495	0.5839025	0.5747752	0.5916379	0.5832484
1.0	0.008492998	0.037480786	0.05024135	0.56677276	0.57036483	0.5799864	0.04930821	0.5750649	0.029768141	0.58562845
1.0	0.5799041	0.59048694	0.15102792	0.5701395	0.5717001	0.5787751	0.904146	0.005878705	0.5869859	0.8255421
1.0	0.5742927	0.583363	0.55867565	0.5696326	0.658325	0.40195492	0.5826051	0.5733658	0.5868532	0.67229146
1.0	0.57251257	0.59003115	0.55708253	0.004708319	0.65720075	0.5709001	0.5729661	0.028491898	0.58596545	0.58376426
1.0	0.03564367	0.59083956	0.5635209	0.58318305	0.02421704	0.5793967	0.5764272	0.58452463	0.59266293	0.5797542
1.0	0.5932543	0.59003603	0.56054205	0.57246053	0.5713769	0.5714828	0.032155212	0.57768375	0.028969476	0.5873649
1.0	0.5799128	0.5904614	0.5580323	0.5745817	0.5705246	0.80789965	0.57567257	0.5741731	0.59407544	0.5863523
1.0	0.57489586	0.5834366	0.55723697	0.58083564	0.5699567	0.5763248	0.5838764	0.5876962	0.5920684	0.038949378
1.0	0.5751492	0.5839979	0.5606012	0.8725461	0.5747632	0.5794779	0.5821037	0.5764679	0.59167206	0.03394396
1.0	0.025540328	0.5813091	0.57628286	0.579492	0.00040324757	0.57116455	0.5731998	0.5745006	0.027171185	0.58142966
1.0	0.5789027	0.58290696	0.5735465	0.04914782	0.5770134	0.5802202	0.7923553	0.012070741	0.5942953	0.32083738
1.0	0.57701695	0.582401	0.5778512	0.56771207	0.5740699	0.652295	0.57653356	0.5856209	0.026855558	0.5829998
1.0	0.0089838365	0.58580685	0.5766491	0.5825614	0.5751127	0.57164085	0.5746958	0.5854162	0.58585566	0.5849216
1.0	0.5806159	0.5942036	0.55982023	0.009931846	0.00024460544	0.5797669	0.5732294	0.5773403	0.5929296	0.02145081
1.0	0.5768642	0.58163357	0.5718909	0.5817139	0.5733896	0.57969517	0.027358377	0.58464074	0.58684075	0.58100843
1.0	0.5789695	0.5828481	0.57361996	0.5808996	0.574058	0.9217929	0.57494015	0.57805896	0.019750874	0.61063766
1.0	0.5791353	0.58381647	0.6812353	0.5801797	0.56885296	0.5772508	0.5732707	0.95307976	0.5921175	0.30754912
1.0	0.57675856	0.5827074	0.55715805	0.58116174	0.5750708	0.5776697	0.58343464	0.5767346	0.59306425	0.58116126
1.0	0.59031427	0.58223474	0.57251143	0.4025748	0.08115561	0.5704968	0.048348203	0.022985555	0.023989534	0.5848313
1.0	0.57493126	0.58110136	0.56289256	0.5794483	0.034394935	0.57128847	0.58331925	0.5755397	0.02875658	0.5861923
1.0	0.5902417	0.58976626	0.55608714	0.58102465	0.56962913	0.5754025	0.3918895	0.07170543	0.58702314	0.5871025
1.0	0.5881828	0.5899394	0.03583827	0.5826263	0.055926953	0.58017135	0.57342154	0.5867744	0.59196484	0.58424073
1.0	0.0414508	0.59282315	0.5753473	0.7567059	0.092498995	0.57932633	0.57661474	0.5747953	0.17394675	0.58583087
1.0	0.5783399	0.5903849	0.5640187	0.56737226	0.5741932	0.570126	0.5751434	0.58547163	0.01741229	0.58236724
1.0	0.5905889	0.56479734	0.977238	0.1272044	0.5686366	0.0010846489	0.57820994	0.006987594	0.5846491	0.5799791
1.0	0.5945878	0.58920175	0.5559865	0.56467205	0.5748187	0.055758532	0.5755394	0.002091384	0.58729637	0.5853937
1.0	0.9934089	0.5937436	0.5641105	0.56596655	0.57400864	0.7819414	0.5843037	0.5778974	0.014727355	0.58207816
1.0	0.59104806	0.59130263	0.5749906	0.5671451	0.57524204	0.5721637	0.5739894	0.5846634	0.58671004	0.37138578
1.0	0.5868862	0.05715095	0.022430014	0.5671897	0.5707963	0.018722894	0.5793972	0.58729666	0.5921936	0.58012015
1.0	0.58928174	0.009513728	0.5734446	0.06183184	0.37479	0.5682283	0.5763252	0.57269907	0.5869321	0.5870922
1.0	0.57635075	0.033580806	0.5622254	0.5830383	0.0004145992	0.58008164	0.584329	0.5857748	0.5921425	0.58415955
1.0	0.08035286	0.5896784	0.57640433	0.5794703	0.4896154	0.5701328	0.5761049	0.5868967	0.58789796	0.5847847
1.0	0.5908263	0.040977716	0.017212898	0.58208114	0.5772695	0.92232674	0.015815215	0.57508916	0.031394076	0.5854097
1.0	0.007003212	0.5883254	0.02992931	0.5798104	0.575766	0.855475	0.0019943975	0.57573605	0.02690935	0.58148205
1.0	0.5832043	0.5798118	0.5593587	0.5863553	0.5700325	0.030745117	0.5751858	0.5729179	0.02100491	0.58536375
1.0	0.07319991	0.58159316	0.5607159	0.5811677	0.6538008	0.012100666	0.5750599	0.5777063	0.23386861	0.5855018
1.0	0.5812001	0.58163315	0.575785	0.583171	0.07649953	0.57995296	0.57454956	0.574765	0.58599675	0.58092016
1.0	0.58822876	0.5824792	0.5580722	0.5668866	0.57046425	0.5800207	0.57449	0.42012686	0.016297402	0.58084
1.0	0.5907778	0.5814067	0.55858	0.57081115	0.5762977	0.5713556	0.5836007	0.025650548	0.07642222	0.025120405
1.0	0.5792316	0.5935361	0.57338136	0.56714004	0.5703362	0.578685	0.5752324	0.5772671	0.5870958	0.5823527
1.0	0.59004945	0.5842129	0.5587543	0.028585527	0.5754141	0.61290187	0.5731137	0.5733267	0.022627886	0.58582085
1.0	0.40502605	0.5824034	0.57462585	0.5708609	0.5722849	0.045220647	0.5778205	0.5859455	0.58663267	0.58118165
1.0	0.5783126	0.5824817	0.5607814	0.5827034	0.57384586	0.92174673	0.9605327	0.583915	0.58691907	0.5808525
1.0	0.019251114	0.5800239	0.045394912	0.56791776	0.57420564	0.074904725	0.07387948	0.5849232	0.12139996	0.58050907
1.0	0.577188	0.5894717	0.033812515	0.579317	0.5741417	0.56940496	0.84513414	0.58591884	0.5887499	0.5801203
1.0	0.0633728	0.58083874	0.5622219	0.65532	0.57731366	0.73083836	0.049765218	0.6075657	0.5935614	0.58484817
1.0	0.0005626622	0.58291423	0.5771665	0.5796279	0.57044256	0.5723307	0.04649222	0.5758266	0.58684963	0.58235776
1.0	0.5761496	0.5811522	0.55863655	0.1337324	0.57513636	0.5807483	0.58503735	0.5877337	0.591942	0.58137983
1.0	0.59427166	0.0557385	0.07264196	0.3155191	0.57157326	0.16532786	0.5886062	0.57490903	0.5949519	0.01734516
1.0	0.022998735	0.58953184	0.0019142622	0.094099544	0.57557064	0.57126725	0.57521385	0.5850702	0.5862606	0.58120465
1.0	0.58089626	0.0045355484	0.5585308	0.5825429	0.4409569	0.57840556	0.58428365	0.5856897	0.58666456	0.5799591
1.0	0.57791734	0.5811902	0.5613832	0.56619567	0.86963093	0.9222356	0.58678246	0.5763987	0.58580494	0.5825327
1.0	0.01901753	0.5836172	0.57634294	0.5821036	0.57266366	0.5796268	0.58590126	0.5756804	0.030690162	0.58537626
1.0	0.57720554	0.5877089	0.5594096	0.10004964	0.57426333	0.5690369	0.029205482	0.57578474	0.024577139	0.5837506
1.0	0.5915072	0.59056664	0.04780208	0.21164598	0.042824972	0.00047897614	0.58531404	0.57511675	0.59284717	0.58551425
1.0	0.5955307	0.5911732	0.04390907	0.58051264	0.57629025	0.00044474332	0.5761594	0.5854385	0.5915467	0.5830974
1.0	0.5832924	0.590376	0.55853283	0.5707184	0.56938696	0.5766096	0.5744568	0.57769793	0.5939518	0.0035005196
1.0	0.57774067	0.5910955	0.56126	0.5684927	0.052370135	0.6271593	0.09505402	0.58573395	0.12357737	0.58241826
1.0	0.59003735	0.58318764	0.5596154	0.061341528	0.62500453	0.11757255	0.58719444	0.57719564	0.5915941	0.58204603
1.0	0.59042096	0.5811851	0.55805546	0.56681144	0.5700334	0.57198644	0.5830208	0.97777677	0.5926657	0.58477926
1.0	0.7397153	0.5830694	0.028071607	0.5835089	0.3383902	0.5727198	0.5766522	0.5764063	0.592168	0.5850086
1.0	0.5778604	0.5813243	0.57617724	0.5670471	0.57123995	0.012266305	0.5842144	0.34030133	0.5872699	0.5840652
1.0	0.5795442	0.59092075	0.57691705	0.5653582	0.56802267	0.5726202	0.058675814	0.58545613	0.58659583	0.035064727
1.0	0.5917875	0.5834656	0.57688284	0.10279216	0.57495546	0.57357126	0.5855625	0.58599544	0.5864763	0.5824735
1.0	0.5887637	0.5840524	0.5753161	0.58544433	0.5715406	0.7025426	0.044426713	0.57623476	0.5858891	0.58541554
1.0	0.59305274	0.031527452	0.557812	0.57934654	0.57486826	0.573259	0.046124786	0.5850524	0.59434575	0.585828
1.0	0.5800668	0.03737383	0.77031714	0.568048	0.5770027	0.57129836	0.5833227	0.5768509	0.021069018	0.57991195
1.0	0.5849679	0.5814836	0.13753693	0.044422172	0.65670615	0.5720887	0.58903104	0.6875257	0.5943927	0.5848974
1.0	0.57505673	0.5911764	0.5612446	0.56662625	0.57041436	0.57908714	0.5754323	0.5759897	0.5933596	0.58113146
1.0	0.5905622	0.5866414	0.5597928	0.5802619	0.5703273	0.5685109	0.5826862	0.80206734	0.58603156	0.5817084
1.0	0.018471556	0.5937996	0.5595376	0.58372384	0.5752639	0.5789199	0.57747626	0.5744788	0.58625114	0.5826254
1.0	0.5903076	0.57803404	0.55994815	0.567382	0.56975985	0.5705546	0.5756327	0.58585423	0.14817345	0.58225036
1.0	0.5772441	0.59045035	0.019896638	0.56807065	0.42331487	0.57882154	0.58402574	0.5833422	0.5920961	0.58464444
1.0	0.58977634	0.59079564	0.5743532	0.58246034	0.0001994511	0.5715191	0.048287246	0.57607895	0.021571243	0.021660658
1.0	0.5803791	0.5899593	0.558081	0.5686115	0.5702017	0.57141286	0.8639714	0.006163536	0.586413	0.58156174
1.0	0.86233336	0.5934679	0.56242394	0.5854318	0.5763535	0.0205463	0.5840555	0.54526347	0.5854081	0.39432573
1.0	0.5775664	0.585209	0.5737488	0.58320576	0.5751453	0.5731064	0.029951062	0.57558334	0.5920422	0.5826078
1.0	0.59260756	0.5903021	0.57454675	0.07782576	0.5758646	0.5730972	0.5886817	0.57842416	0.5927006	0.58454543
1.0	0.0019400137	0.5934451	0.07088039	0.56780493	0.57735187	0.58072484	0.726199	0.5868005	0.0018132447	0.58536935
0.0	0.005791602	0.02289429	0.031182725	0.06530838	0.057968374	0.03165637	0.019908685	0.0054056486	0.019167768	0.023271626
0.0	0.0057552317	0.02296287	0.03151027	0.06610841	0.057479948	0.031953193	0.019847594	0.005442808	0.01904163	0.023275582
0.0	0.024343539	0.029409053	0.044045217	0.058617692	0.055316456	0.034295496	0.05076652	0.007378398	0.02101518	0.014944403
0.0	0.024625478	0.029425215	0.044084653	0.058993515	0.055451494	0.0347506	0.05125572	0.0073224874	0.021155914	0.014921229
0.0	0.0043913815	0.01808029	0.011887233	0.051807884	0.037445795	0.013824264	0.021059522	0.005355759	0.01676284	0.012335438
0.0	0.004361678	0.018181298	0.011910515	0.052332796	0.037909865	0.013834043	0.0209831	0.0054049543	0.016863989	0.012381312
0.0	0.8960505	0.40027162	0.45410883	0.47891495	0.38663334	0.54461807	0.7522174	0.6696275	0.13866599	0.30736652
0.0	0.57784635	0.5815519	0.55845803	0.56669205	0.56961244	0.57214856	0.5757254	0.5753531	0.5837766	0.5805026
0.0	0.20632316	0.037090622	0.22743557	0.09060459	0.091149054	0.19041175	0.38500416	0.012812611	0.022509553	0.034571785
0.0	0.20760556	0.037072487	0.22927439	0.09121862	0.09143252	0.19165494	0.3869501	0.012839223	0.022607459	0.034807034
0.0	0.20811193	0.036869645	0.22586887	0.09129215	0.0913039	0.19013633	0.38320935	0.012802375	0.0225475	0.034541927
0.0	0.20775351	0.036731586	0.22629859	0.09173938	0.09117201	0.19199856	0.38426825	0.012802964	0.022532184	0.03468114
0.0	0.5441369	0.30334905	0.3302516	0.7288033	0.48947665	0.5456993	0.35293606	0.42950195	0.13868968	0.3682515
0.0	0.37686175	0.48973495	0.33483773	0.51877415	0.4388302	0.3594912	0.34516066	0.29634348	0.12200757	0.37294546
0.0	0.85924256	0.3801749	0.3228876	0.4473054	0.5228964	0.40521386	0.26782638	0.3736787	0.12700608	0.35965252
0.0	0.98822486	0.9745266	0.94975895	0.94808203	0.8450011	0.9153592	0.9800147	0.9666117	0.29822725	0.8000445
0.0	0.46484104	0.24487825	0.23241761	0.53315306	0.44862142	0.42553982	0.12233935	0.60540116	0.12515388	0.44835442
0.0	0.74975884	0.3322433	0.21901144	0.5576072	0.38738644	0.29010472	0.3760344	0.4601138	0.1162238	0.34527376
0.0	0.9950045	0.9780406	0.96561915	0.95181584	0.82908475	0.8671611	0.98345864	0.9513385	0.3413835	0.63726306
0.0	0.10790551	0.3024307	0.4699753	0.5252122	0.34972435	0.39543897	0.27904525	0.20121396	0.1418503	0.35274217
0.0	0.0021364875	0.02813074	0.06349806	0.06696855	0.051310007	0.030549182	0.058771465	0.008997972	0.05519517	0.0243817
0.0	0.0021322393	0.0281524	0.063710555	0.06706886	0.051457483	0.0303464	0.058859628	0.00895179	0.05501762	0.024331208
0.0	0.68557143	0.36002833	0.28041628	0.261203	0.4526091	0.46772757	0.364359	0.60776347	0.08900818	0.27635595
0.0	0.031045826	0.02847562	0.05319594	0.03505136	0.07815577	0.08943483	0.08785778	0.02130126	0.014428637	0.022665972
0.0	0.03142529	0.028658377	0.052229796	0.035361614	0.07863589	0.090138145	0.0886025	0.021479009	0.01453853	0.022580907
0.0	0.22780944	0.2552838	0.14896156	0.4474684	0.34915385	0.3122876	0.19549735	0.3295643	0.12540197	0.35874844
0.0	0.9923471	0.9844791	0.971117	0.921867	0.8431748	0.8546817	0.98318475	0.9463705	0.32869643	0.6685473
0.0	0.32181934	0.79055375	0.26327607	0.44590077	0.5151989	0.2985011	0.17785498	0.2853171	0.16494714	0.3755452
0.0	0.16696301	0.78963363	0.23975493	0.2611793	0.3490026	0.17574778	0.18568632	0.22698288	0.1115132	0.3277217
0.0	0.054782875	0.03014974	0.02277151	0.042335387	0.034573544	0.024923196	0.025896255	0.00803914	0.02311261	0.037880477
0.0	0.0552217	0.03044546	0.022805367	0.042253323	0.0343356	0.024859743	0.026018526	0.007990542	0.023311386	0.03812793
0.0	0.31693324	0.2630846	0.20605066	0.53057903	0.37300646	0.38970038	0.25301275	0.4246688	0.09763859	0.3069811
0.0	0.3070224	0.25996175	0.1988003	0.52032965	0.3683767	0.3870096	0.2512136	0.41759565	0.09719975	0.3038529
0.0	0.30823854	0.26019904	0.19963315	0.5197262	0.369595	0.38775605	0.2511868	0.41569117	0.09725733	0.30368504
0.0	0.74439836	0.27385065	0.18939291	0.30914006	0.15962066	0.45700228	0.25658736	0.4802957	0.13387102	0.34657404
0.0	0.063960865	0.020277413	0.051721293	0.06871756	0.042003416	0.025086056	0.02632901	0.010200346	0.030976223	0.028486704
0.0	0.8753764	0.3123089	0.1641261	0.41092154	0.3565474	0.1787598	0.0916833	0.48590273	0.06440815	0.42905584
0.0	0.97737324	0.6490237	0.6504306	0.650335	0.57752204	0.55548966	0.5933632	0.6827312	0.4992311	0.703126
0.0	0.57835835	0.5807326	0.56005454	0.56697744	0.5696818	0.57100546	0.57412004	0.5761747	0.58467877	0.57833
0.0	0.013611049	0.06351177	0.032983627	0.051165152	0.03765329	0.055738904	0.049878765	0.015200915	0.016757498	0.022717027
0.0	0.64875644	0.5179676	0.6074327	0.797049	0.7039253	0.75471056	0.6443791	0.5816603	0.63254297	0.6607916
0.0	0.15694256	0.26340708	0.18224676	0.39336225	0.39120388	0.4233486	0.32383555	0.4149801	0.12621641	0.344619
0.0	0.09467439	0.27957338	0.16930372	0.3358408	0.37787473	0.32970548	0.4076858	0.6409559	0.12356306	0.3550798
0.0	0.6638394	0.34925622	0.2428016	0.39066482	0.28719446	0.3564615	0.16032827	0.44134787	0.121325776	0.34393418
0.0	0.8653661	0.34686556	0.251573	0.34378594	0.38313153	0.45511287	0.14237905	0.31405988	0.07495024	0.2246575
0.0	0.41233733	0.22143473	0.12512323	0.30575526	0.55955243	0.3480878	0.41896293	0.5728773	0.08954965	0.40384144
0.0	0.57897156	0.47326827	0.15100433	0.43403286	0.4344054	0.27021152	0.22297928	0.43190417	0.091569014	0.22295773
0.0	0.65082914	0.5375001	0.1656136	0.5553719	0.24847004	0.31195644	0.30797997	0.33061922	0.08435367	0.42038837
0.0	0.52592677	0.326342	0.16995807	0.32435718	0.348046	0.17051542	0.369782	0.80468565	0.0753205	0.31001142
0.0	0.91401994	0.30762354	0.46104237	0.4171631	0.50354344	0.5138873	0.4785751	0.15975712	0.10752294	0.42065924
0.0	0.67797583	0.40766248	0.24878742	0.29699913	0.3754899	0.21208334	0.5840687	0.45563012	0.09498221	0.23725489
0.0	0.26364958	0.23891963	0.19231844	0.35538825	0.32056904	0.5012299	0.17722718	0.3585735	0.13372096	0.4130946
0.0	0.3277083	0.36160776	0.053582724	0.22991034	0.34300286	0.38655668	0.19808097	0.23100166	0.11302606	0.38085413
0.0	0.33266523	0.24391478	0.25901005	0.2936269	0.21253662	0.23958473	0.17128375	0.5328516	0.111447915	0.4478912
0.0	0.28131595	0.39584148	0.35775846	0.20437416	0.3048939	0.31422427	0.22353572	0.43129545	0.091047406	0.47557205
0.0	0.99562764	0.9642638	0.969413	0.8044097	0.8392216	0.91371894	0.9842153	0.9229897	0.3472379	0.7430699
0.0	0.33183116	0.18478341	0.36695495	0.5119142	0.34799656	0.33433577	0.1414683	0.5382177	0.12990727	0.38306445
0.0	0.0044281487	0.026731791	0.03530911	0.07279242	0.13624796	0.06762224	0.092858545	0.016128672	0.029210096	0.036594193
0.0	0.9539968	0.68555903	0.69741803	0.6260849	0.7614909	0.8051414	0.7596269	0.481991	0.65916115	0.6599537
0.0	0.8032808	0.8197138	0.7917111	0.9002061	0.75194716	0.75246245	0.8708163	0.8324425	0.79136	0.76238453
0.0	0.8032808	0.8197138	0.7917111	0.9002061	0.75194716	0.75246245	0.8708163	0.8324425	0.79136	0.76238453
0.0	0.61814034	0.70194566	0.7032971	0.7479376	0.64157593	0.68260646	0.80181885	0.70869905	0.54663134	0.66894454
0.0	0.34558275	0.29517886	0.12609641	0.40052336	0.2733318	0.44013745	0.2057699	0.4694866	0.11519896	0.54683125
0.0	0.95915043	0.9513711	0.8994229	0.9227265	0.8021208	0.79500395	0.8880648	0.82661164	0.7943354	0.8645456
0.0	0.57544863	0.5808973	0.5590615	0.5668714	0.569657	0.5717363	0.574163	0.5738517	0.58599865	0.57698065
0.0	0.5775558	0.5816171	0.55833334	0.5672189	0.56942976	0.571805	0.57350564	0.5742371	0.58535033	0.57716024
0.0	0.3569556	0.3253351	0.1858007	0.33163643	0.26544872	0.33202392	0.22994004	0.36382324	0.07944067	0.3170087
0.0	0.6781925	0.66063243	0.47014192	0.76917773	0.589546	0.6221945	0.73052263	0.6102231	0.5705386	0.55136573
0.0	0.06859249	0.01742734	0.014723978	0.0717601	0.061035823	0.068768814	0.019782014	0.015190269	0.017532459	0.019053938
0.0	0.033634655	0.041810066	0.017255258	0.04845847	0.037961066	0.029608425	0.017879827	0.006811179	0.024075855	0.04159828
0.0	0.06478469	0.026858972	0.1272277	0.04987601	0.062556066	0.022557111	0.01863855	0.010615989	0.016409019	0.02298662
0.0	0.1974363	0.2770548	0.28864196	0.3089028	0.40956855	0.38782376	0.1725261	0.4548024	0.08410465	0.4702811
0.0	0.7732407	0.676631	0.7304542	0.74308306	0.6566822	0.5217624	0.8000267	0.5328314	0.5615524	0.5331572
0.0	0.60657346	0.6109891	0.8654131	0.69647324	0.56148297	0.715921	0.73275	0.6774631	0.5320408	0.5861026
0.0	0.5759359	0.58081794	0.56010973	0.5666669	0.56975806	0.5718409	0.5735652	0.5735315	0.58612	0.5763947
0.0	0.016575811	0.037096158	0.057108242	0.07677851	0.04336479	0.0095909	0.053482667	0.0037375716	0.029326433	0.017316114
0.0	0.6631645	0.6354721	0.72036666	0.74051565	0.6007481	0.57481664	0.64381766	0.48384833	0.6007423	0.5667162
0.0	0.19866599	0.27662218	0.18906088	0.3415299	0.32805595	0.13780226	0.2928624	0.18368745	0.14810665	0.24124281
0.0	0.018413257	0.031986143	0.10314768	0.060930096	0.08018315	0.020826591	0.110795125	0.01913152	0.022520801	0.0282931
0.0	0.06889085	0.017748382	0.015316988	0.072237045	0.061571416	0.06957356	0.019824138	0.015523421	0.017737454	0.01942278
0.0	0.14671424	0.39687556	0.07840667	0.29488346	0.4845152	0.30135053	0.38438275	0.44126573	0.09175321	0.33582178
0.0	0.42539677	0.21713825	0.22524382	0.32734308	0.47913322	0.26117867	0.3200164	0.42851484	0.09857139	0.310765
0.0	0.033588003	0.026110366	0.014113421	0.044431694	0.070030265	0.018704766	0.022140754	0.014773542	0.016788842	0.015962597
0.0	0.37308967	0.2322605	0.115782715	0.29487395	0.3471057	0.02083332	0.18533811	0.295566	0.12295535	0.33166745
0.0	0.48024762	0.2760275	0.2503364	0.35977095	0.33825672	0.19746792	0.20656721	0.31930542	0.09280861	0.3128745
0.0	0.9854116	0.9694159	0.94684935	0.95541	0.8590715	0.87277794	0.9771111	0.92757994	0.3952497	0.82201934
0.0	0.32784897	0.24277428	0.13315327	0.2707127	0.31953123	0.033688664	0.14598124	0.31694645	0.15792736	0.474162
0.0	0.19577679	0.4024432	0.1300089	0.17427202	0.37385908	0.3972747	0.24789007	0.24252267	0.07950507	0.1861851
0.0	0.19570898	0.4030757	0.13017559	0.17487654	0.37500605	0.3970274	0.24815372	0.24276094	0.0794797	0.18676524
0.0	0.016151281	0.03651671	0.023274537	0.027719822	0.060931426	0.08417244	0.05482923	0.011319778	0.015328981	0.0121580465
0.0	0.81060755	0.6550759	0.5894529	0.7890288	0.67829716	0.6932682	0.61851025	0.54046875	0.4846506	0.63758135
0.0	0.7256541	0.7256144	0.65002733	0.79755753	0.61075866	0.66333705	0.710125	0.687461	0.539698	0.54734993
0.0	0.6269187	0.6941874	0.7435218	0.7620767	0.5632817	0.6979671	0.68321365	0.57943594	0.55317473	0.6465079
0.0	0.1817538	0.24982315	0.1632299	0.2802993	0.36657923	0.26820806	0.104493916	0.2792793	0.10201008	0.30891052
0.0	0.38574675	0.21963331	0.15565205	0.2459663	0.3726831	0.2242777	0.110149466	0.107003264	0.08553929	0.32138842
0.0	0.04628965	0.34820166	0.011969796	0.2761686	0.37701195	0.032421723	0.23475645	0.49694362	0.0650229	0.26843452
0.0	0.6070338	0.62945884	0.62710565	0.65646493	0.66987544	0.119036816	0.68664116	0.73503757	0.02959683	0.69933575
0.0	0.5782594	0.5820991	0.5596304	0.56812286	0.56916845	0.57127076	0.57391775	0.5758983	0.58490264	0.5801577
0.0	0.57863444	0.5803908	0.5596263	0.5670744	0.56897384	0.5709573	0.5754296	0.5756849	0.5848341	0.57959247
0.0	0.00047865487	0.011901281	0.024517363	0.047468748	0.030442944	0.033185903	0.037403073	0.008892549	0.017822742	0.027605968
0.0	0.10391635	0.20027943	0.44227403	0.30750522	0.4360633	0.36950287	0.12085117	0.49399853	0.0027679168	0.33169675
0.0	0.3997612	0.23003069	0.13934648	0.31733066	0.44551292	0.23566514	0.20565471	0.3288541	0.07386932	0.35853067
0.0	0.461895	0.17046535	0.27883893	0.46994698	0.57322323	0.30411267	0.116098784	0.3086152	0.0035098118	0.43705216
0.0	0.65952057	0.24236648	0.2842377	0.12403858	0.49413142	0.2689967	0.28854346	0.19455507	0.08479317	0.25300723
0.0	0.3201265	0.78475106	0.445408	0.59309995	0.62443626	0.74328196	0.2785719	0.7356205	0.6733983	0.6329944
0.0	0.9821592	0.98182034	0.96660924	0.93807435	0.82648283	0.9082351	0.9767025	0.96540415	0.34278226	0.76782614
0.0	0.99255896	0.9754353	0.95713145	0.9528141	0.83458763	0.8900602	0.98082733	0.9470087	0.3619285	0.772454
0.0	0.07281968	0.3760714	0.23624864	0.17919068	0.31374893	0.43484488	0.20546941	0.69780266	0.15886323	0.35295734
0.0	0.11419716	0.250509	0.14304987	0.23508535	0.36091173	0.28616327	0.14100362	0.4205225	0.08348084	0.3938824
0.0	0.5747468	0.58074886	0.55873024	0.56703955	0.569771	0.5717047	0.574265	0.5726286	0.585812	0.5767917
0.0	0.57801586	0.58167994	0.5569991	0.56766045	0.5696789	0.57187647	0.57489413	0.57214135	0.5850553	0.57788146
0.0	0.0020095445	0.029597273	0.016306378	0.0651702	0.11840849	0.048938822	0.017338512	0.005735789	0.030562453	0.011083245
0.0	0.7513275	0.77639085	0.6360229	0.8111206	0.59821975	0.71410584	0.71121335	0.7178208	0.5062889	0.47460207
0.0	0.10239193	0.4009138	0.115198165	0.4582293	0.42153534	0.37939608	0.12793258	0.26584092	0.09236945	0.23746571
0.0	0.57852453	0.58206743	0.5575632	0.56648105	0.5687286	0.57182544	0.5746221	0.57231176	0.58527744	0.57785225
0.0	0.01829679	0.05270526	0.0123259025	0.06361581	0.067566305	0.03728999	0.02308679	0.0078056636	0.01726079	0.042065643
0.0	0.5802929	0.4413721	0.116232045	0.30195528	0.34949252	0.37316573	0.17721614	0.23601156	0.078623936	0.45311144
0.0	0.8098342	0.7164701	0.54138863	0.72317344	0.609364	0.48479974	0.6710678	0.6764906	0.5471624	0.6499093
0.0	0.57775575	0.58153373	0.5586266	0.56623805	0.56878716	0.5718147	0.5730202	0.57280415	0.58461356	0.57715124
0.0	0.29855958	0.3586099	0.18948804	0.40933153	0.5736051	0.3551493	0.18222801	0.40346283	0.14157222	0.3146369
0.0	0.5781696	0.5817853	0.5594754	0.5675112	0.5694757	0.57195354	0.5744534	0.57325625	0.5857985	0.5772311
0.0	0.003782612	0.022491308	0.03213019	0.27654165	0.061731134	0.058606192	0.09043251	0.0052461573	0.01827387	0.022635804
0.0	0.8521168	0.5580751	0.68611926	0.70056707	0.59135437	0.4532389	0.76166284	0.5036411	0.6622289	0.6588678
0.0	0.32309428	0.23048717	0.15421352	0.58306587	0.3524762	0.29187548	0.41519874	0.22594973	0.12054618	0.3628741
0.0	0.36053953	0.29018977	0.32658985	0.49770755	0.0028302195	0.20721465	0.17473185	0.4205065	0.14126994	0.38652825
0.0	0.71435493	0.66159034	0.769326	0.7194892	0.012476961	0.6302101	0.5748022	0.702514	0.69240737	0.64399546
0.0	0.008709342	0.020913722	0.11721456	0.10161733	0.07302544	0.036777582	0.02776627	0.0110151395	0.019071339	0.02662439
0.0	0.23740342	0.2625102	0.42222163	0.47886917	0.47072375	0.23934554	0.24150273	0.338163	0.096920684	0.31606227
0.0	0.2739615	0.5745472	0.21922798	0.35252187	0.27319157	0.33170897	0.29110447	0.34492642	0.072997354	0.36606276
0.0	0.07745361	0.29149428	0.0918184	0.3765694	0.43288383	0.26598677	0.38019118	0.42866373	0.09760033	0.34791774
0.0	0.99052644	0.9798784	0.95521885	0.95438325	0.83501065	0.9214518	0.9861573	0.91962	0.38971603	0.78231347
0.0	0.42525628	0.50484544	0.22020122	0.35324797	0.26852366	0.41133624	0.31917465	0.6183574	0.07688386	0.36158884
0.0	0.0097166905	0.023023551	0.027454982	0.043660194	0.07656404	0.027509004	0.01789799	0.030814026	0.02684788	0.024931664
0.0	0.1427389	0.34276718	0.21726273	0.26548916	0.39438254	0.4100623	0.23852062	0.17311446	0.118783735	0.22303069
0.0	0.14441909	0.12905855	0.28860077	0.28275475	0.6369616	0.31654146	0.2003629	0.21331851	0.1340607	0.4559699
0.0	0.14406916	0.27970034	0.14934863	0.20564447	0.48067945	0.28118894	0.1397938	0.24186055	0.10316356	0.37009934
0.0	0.26918432	0.15332453	0.124288164	0.28113124	0.5294531	0.27730095	0.19078512	0.26396304	0.11128967	0.53181195
0.0	0.49152544	0.3555047	0.23111731	0.3150326	0.43162835	0.42126048	0.37594143	0.3507333	0.11773826	0.25520447
0.0	0.3722662	0.39569637	0.2620562	0.31058896	0.4388194	0.39642158	0.2823585	0.25628448	0.07799144	0.33067164
0.0	0.41289607	0.46026564	0.17414589	0.37961763	0.31262276	0.34808764	0.2547753	0.19943845	0.14015321	0.34667575
0.0	0.36202735	0.32539657	0.13558958	0.24354827	0.42737976	0.42850116	0.20108418	0.23356801	0.11089696	0.30056626
0.0	0.21462128	0.482462	0.22247258	0.36038995	0.22248724	0.23512028	0.36731312	0.24493723	0.14451285	0.31627747
0.0	0.19534345	0.27527323	0.16705014	0.24102436	0.41811243	0.41150612	0.3884057	0.3207884	0.10784992	0.29233766
0.0	0.28412145	0.69241226	0.17981689	0.42874584	0.24949777	0.35243383	0.20539653	0.29318082	0.09843961	0.35276312
0.0	0.47134742	0.25685996	0.12575728	0.37728998	0.39111325	0.22000492	0.2380458	0.2765013	0.15377735	0.27167684
0.0	0.03474758	0.04780919	0.018559897	0.029100435	0.059703056	0.043501873	0.025604837	0.0053120865	0.047440253	0.015294731
0.0	0.69402343	0.69454044	0.70664614	0.60744315	0.71328807	0.62771165	0.67954105	0.794891	0.56617045	0.59176916
0.0	0.90614086	0.6060305	0.66296166	0.79897445	0.6759078	0.7204782	0.68891764	0.65445983	0.54458874	0.66051596
0.0	0.0057383724	0.047251817	0.023716379	0.04866133	0.051852968	0.020223072	0.038793072	0.01977651	0.020506483	0.037914347
0.0	0.0057668397	0.022526003	0.15670577	0.041333094	0.06932672	0.015485572	0.025425632	0.0050013424	0.015630554	0.025112145
0.0	0.0057397764	0.02253452	0.15517415	0.041153163	0.0693755	0.015529777	0.025511447	0.005012762	0.015641974	0.025054844
0.0	0.004501031	0.018437827	0.0087916115	0.05651583	0.06907824	0.047762908	0.018772094	0.024360476	0.016746722	0.026863897
0.0	0.004505975	0.018424042	0.008772933	0.056241725	0.06846517	0.047697853	0.018607639	0.024732014	0.0167192	0.026726902
0.0	0.004538115	0.018331345	0.008712784	0.05659706	0.06816298	0.04779011	0.018632917	0.024382098	0.016720125	0.02680035
0.0	0.004441349	0.01830012	0.008730417	0.056241747	0.068261236	0.04737254	0.018643634	0.024303395	0.016720202	0.026640529
0.0	0.0020148426	0.033709675	0.008307701	0.03557141	0.072032705	0.040907886	0.0020746556	0.0069847354	0.031942155	0.04031043
0.0	0.0020045731	0.033540305	0.008289956	0.03559798	0.07169833	0.0405815	0.0020771746	0.006969443	0.03195997	0.03997355
0.0	0.002008576	0.033407398	0.008283474	0.035364192	0.07105148	0.040284373	0.0020674083	0.0070183487	0.03185976	0.03991595
0.0	0.0020013922	0.033874575	0.00829871	0.035218693	0.07139359	0.040661305	0.0020815013	0.0070612	0.03180546	0.03997107
0.0	0.009269651	0.03746816	0.017940963	0.0695107	0.08434401	0.27694124	0.0016097028	0.012517595	0.01953211	0.025055137
0.0	0.009319292	0.037464343	0.017867932	0.06947298	0.083846025	0.27805337	0.0016070473	0.012486153	0.01953201	0.025038846
0.0	0.00925546	0.0373821	0.017835561	0.07021478	0.08310984	0.27726698	0.001602774	0.012457776	0.0193779	0.025012447
0.0	0.009199877	0.037435997	0.017781606	0.06937518	0.083175085	0.2768958	0.0016145379	0.012437875	0.019457499	0.025026428
0.0	0.010844238	0.022423998	0.01802959	0.027742648	0.03492345	0.03580113	0.008078359	0.029212343	0.00018998497	0.013480465
0.0	0.44870523	0.590104	0.46503028	0.6544247	0.42220283	0.4848708	0.3849677	0.718017	0.60649693	0.59242684
0.0	0.0019207663	0.00437498	0.0008717696	0.0030384331	0.0002337368	0.00040292172	0.0018697504	0.0011763866	0.00039339255	0.006266864
0.0	0.576483	0.58058566	0.55814636	0.5665683	0.57199925	0.56979686	0.57412845	0.5737247	0.58618104	0.5802263
0.0	0.0036130527	0.03910186	0.0031188193	0.0049824943	8.51544e-05	0.0017534038	0.0015960528	0.0030203536	0.00012789435	0.014079172
0.0	0.69515383	0.725283	0.4964886	0.834022	0.4168076	0.46695712	0.41984802	0.7267652	0.22575116	0.57474136
0.0	0.57810473	0.58214104	0.5598724	0.56764174	0.56986094	0.56990266	0.5739932	0.57597303	0.58590835	0.57910335
0.0	0.0035971883	0.0050052474	0.0076189167	0.030107861	0.00060602056	0.002582121	0.0062028	0.008464531	0.000385015	0.007600735
0.0	0.7970308	0.5755194	0.5567209	0.77559966	0.6634802	0.46239576	0.40462634	0.7755057	0.41236976	0.5504394
0.0	0.5340126	0.5830747	0.5576765	0.57074445	0.6466539	0.58382654	0.58171326	0.7747789	0.5510662	0.4202631
0.0	0.10960738	0.31106043	0.04756928	0.06505722	0.020045929	0.030415533	0.035975415	0.84200805	0.008043298	0.27268285
0.0	0.5783316	0.5805151	0.55920035	0.56657326	0.5692729	0.57098037	0.57546574	0.57558703	0.58465385	0.57999396
0.0	0.02091508	0.0043071844	0.0011699977	0.006831486	0.0003472622	0.00081214064	0.0017757448	0.0014043861	0.0006804509	0.0030416471
0.0	0.6513824	0.79687715	0.5812889	0.8251179	0.6097925	0.6900607	0.58317316	0.79819304	0.24958186	0.39756632
0.0	0.122874506	0.36955705	0.007933463	0.11870835	0.0074100983	0.06221726	0.08696063	0.56909376	0.005298637	0.39392924
0.0	0.016286572	0.024050195	0.001002713	0.011951494	0.00023308673	0.0027458875	0.0118322065	0.011716139	0.00046978905	0.01516669
0.0	0.039951306	0.0044489945	0.0008377447	0.0032649005	0.0002791561	0.0029117186	0.008439479	0.011442057	0.00017672408	0.003763965
0.0	0.5754545	0.58299905	0.5600392	0.5675017	0.57026047	0.5724289	0.5735965	0.5765245	0.58540374	0.581173
0.0	0.040132836	0.0044354517	0.00083580794	0.0032516986	0.0002778309	0.0029071537	0.008402534	0.011387721	0.00017666881	0.0037390916
0.0	0.18119135	0.24025354	0.051451955	0.045230847	0.010728885	0.07045357	0.17329995	0.2919641	0.0011115485	0.49661383
0.0	0.09562049	0.34738395	0.066095255	0.10698152	0.018898532	0.0341334	0.10756787	0.6651892	0.0033992522	0.45859778
0.0	0.043021172	0.020333	0.010460395	0.05954213	0.09673475	0.028072901	0.025343217	0.046976145	0.025799066	0.018828848
0.0	0.5771711	0.582064	0.5590541	0.5664552	0.5703122	0.57174695	0.5742249	0.5768213	0.5866894	0.58061564
0.0	0.5757857	0.58225906	0.5569585	0.567251	0.5705422	0.5708448	0.57338613	0.5755401	0.586314	0.5785799
0.0	0.5757084	0.5817327	0.55846894	0.5667185	0.57069975	0.57155806	0.57439905	0.5757473	0.58644855	0.5805702
0.0	0.57537127	0.5822104	0.559565	0.5675682	0.5712475	0.5715327	0.57339615	0.57627225	0.5865527	0.5802082
0.0	0.0007777621	0.0041288515	0.002299376	0.007964425	0.000245749	0.0013173869	0.0013980464	0.0029230688	0.00016515628	0.01857796
0.0	0.08048107	0.24997622	0.07683051	0.10026655	0.020256942	0.08935214	0.026368534	0.6951461	0.0040614414	0.48777142
0.0	0.61197996	0.5528153	0.7920216	0.58350194	0.54449475	0.59553593	0.48463783	0.57844996	0.26798382	0.58065826
0.0	0.0009876813	0.0076957997	0.0009694743	0.0031437757	0.00022210038	0.0012761627	0.007755423	0.010880557	0.00017855097	0.006015553
0.0	0.017787261	0.17439052	0.013157485	0.025922386	0.0024244552	0.03191111	0.07373589	0.68412757	0.0011877392	0.13069704
0.0	0.16099603	0.20002583	0.009668724	0.100605756	0.0038725	0.043488	0.014438526	0.30669385	0.0020548971	0.10859388
0.0	0.60516167	0.17004748	0.11321128	0.048156045	0.0023094632	0.04367813	0.025670264	0.29538846	0.0012889956	0.059202615
0.0	0.07755139	0.415287	0.12161709	0.17671032	0.005616941	0.0077483333	0.06526652	0.58287257	0.006067645	0.14060602
0.0	0.57649946	0.58203006	0.5587952	0.5676955	0.57119215	0.5742275	0.5734616	0.5761908	0.5866548	0.58188134
0.0	0.5739087	0.580395	0.55756724	0.564676	0.5706535	0.57145774	0.57522607	0.5759446	0.58708256	0.58198977
0.0	0.5761246	0.58152556	0.55957586	0.56742376	0.5693392	0.5721517	0.5747698	0.57515705	0.5873796	0.58187646
0.0	0.024468737	0.03545369	0.00065100665	0.003810439	0.00040802234	0.0007229466	0.001323265	0.003773963	0.00019063623	0.020371342
0.0	0.024368655	0.03551366	0.00066427985	0.003773936	0.00040964907	0.0007168763	0.0013247579	0.0037975449	0.00019120549	0.02028053
0.0	0.00095460797	0.052363984	0.0007773412	0.0036906553	0.00035618775	0.0003578296	0.0065032253	0.00259576	0.0006571478	0.064011216
0.0	0.5759059	0.58158416	0.559233	0.56697893	0.57104224	0.57067525	0.5756669	0.57642794	0.5862541	0.5816501
0.0	0.65924835	0.5156311	0.029139025	0.06219363	0.017074935	0.041779723	0.03375952	0.8691077	0.0049164277	0.69248474
0.0	0.0108452765	0.19397849	0.017022602	0.1399735	0.0027003838	0.025556587	0.08322838	0.31650886	0.0016908741	0.35331953
0.0	0.5895413	0.53695226	0.2071826	0.09920057	0.008389373	0.012106202	0.11361296	0.12556887	0.0033980736	0.28337178
0.0	0.3246045	0.14884725	0.010486285	0.02950948	0.005164829	0.0657842	0.050473318	0.11808669	0.0020459965	0.34223443
0.0	0.14067851	0.1536937	0.029181717	0.06839071	0.0050044283	0.040642392	0.020877013	0.22607893	0.0022408373	0.13931282
0.0	0.41609788	0.31684706	0.04947425	0.22403476	0.016068092	0.01638882	0.09788218	0.7914077	0.0043096635	0.5106841
0.0	0.6541442	0.84132767	0.56140256	0.9263532	0.50098354	0.5070365	0.7453948	0.5795053	0.5046076	0.57857144
0.0	0.58888036	0.5906205	0.5746633	0.5803086	0.57512933	0.5804733	0.5831702	0.5856472	0.593017	0.5846468
0.0	0.57623523	0.5752625	0.6289194	0.7656203	0.4568461	0.61807156	0.83286834	0.7750704	0.35623726	0.5702459
0.0	0.52716255	0.7150756	0.5063315	0.4317302	0.5536858	0.6608726	0.58110607	0.65462506	0.4780337	0.35747656
0.0	0.0005068062	0.008819675	0.00068315293	0.009445445	0.00021541699	0.00048400313	0.0018739947	0.019460026	0.00020827095	0.003273376
0.0	0.5212264	0.7120982	0.5529815	0.4324186	0.57543194	0.5266017	0.7231108	0.78637105	0.51015395	0.58306813
0.0	0.0013451242	0.004522428	0.00084031746	0.0029058063	0.00021647262	0.0005532301	0.064734764	0.004001578	0.0002570253	0.0032255661
0.0	0.57831204	0.5828091	0.5581539	0.56657165	0.5700747	0.5719555	0.5735408	0.57717407	0.5859934	0.5807169
0.0	0.57683825	0.5818382	0.556769	0.56692755	0.57047236	0.5718934	0.57366765	0.5755892	0.58640426	0.5786583
0.0	0.52540725	0.32059616	0.027572302	0.06396735	0.017823603	0.040198587	0.43263486	0.6731918	0.0072448603	0.6063829
0.0	0.5515822	0.57205445	0.514949	0.72344875	0.48313686	0.48978382	0.58453184	0.57626265	0.31914216	0.6499507
0.0	0.47847378	0.67845786	0.49421683	0.5678824	0.48971143	0.57008845	0.65894175	0.56256783	0.44910848	0.57566136
0.0	0.47847378	0.67845786	0.49421683	0.5678824	0.48971143	0.57008845	0.65894175	0.56256783	0.44910848	0.57566136
0.0	0.0004594662	0.017887566	0.0007076319	0.0028755849	0.00039069194	0.00039114885	0.019704606	0.0025907306	0.00033824504	0.0056965793
0.0	0.0004594662	0.017887566	0.0007076319	0.0028755849	0.00039069194	0.00039114885	0.019704606	0.0025907306	0.00033824504	0.0056965793
0.0	0.26039138	0.29864532	0.0057169525	0.1881125	0.009383991	0.0055249035	0.30519938	0.2621151	0.0008751078	0.1420357
0.0	0.5611746	0.6659172	0.058790535	0.82270366	0.68837374	0.62415236	0.72461265	0.59415853	0.5629798	0.4754468
0.0	0.5611746	0.6659172	0.058790535	0.82270366	0.68837374	0.62415236	0.72461265	0.59415853	0.5629798	0.4754468
0.0	0.0037961304	0.02636015	0.00077947567	0.019399224	0.000637728	0.0003666972	0.10973707	0.0016515864	0.00013561477	0.0030971032
0.0	0.0037961304	0.02636015	0.00077947567	0.019399224	0.000637728	0.0003666972	0.10973707	0.0016515864	0.00013561477	0.0030971032
0.0	0.57731766	0.58284605	0.557456	0.567212	0.57041967	0.5718592	0.57368755	0.5761969	0.5856397	0.5806229
0.0	0.57637954	0.5819008	0.55851126	0.5669557	0.57103413	0.5725304	0.5736657	0.5763618	0.58648646	0.58057153
0.0	0.0008930473	0.006306859	0.00074622524	0.003069618	0.0006304435	0.0005707597	0.0014632472	0.0038455639	0.00014107034	0.0024208804
0.0	0.57936406	0.5823624	0.56130993	0.56914806	0.5712494	0.57303256	0.5778419	0.57524383	0.58718497	0.58131033
0.0	0.98942333	0.9717308	0.9293057	0.9630734	0.84212524	0.9024628	0.99028134	0.9421787	0.33813384	0.7916822
0.0	0.9866251	0.94622284	0.9522175	0.9533661	0.7649001	0.9028649	0.9858154	0.97167575	0.27595443	0.7235082
0.0	0.98020864	0.96355325	0.96808463	0.9507261	0.7298095	0.9428075	0.99067175	0.9092221	0.2099066	0.7929849
0.0	0.9825905	0.95361155	0.9555357	0.9487126	0.8338429	0.90415955	0.9849444	0.94162875	0.24952237	0.77950233
0.0	0.9938824	0.97593474	0.96799535	0.46234733	0.87584037	0.8974645	0.9807732	0.97862613	0.26253346	0.7418343
0.0	0.98554915	0.9654027	0.9515135	0.951053	0.82931113	0.8980661	0.9917143	0.97221583	0.22189255	0.7372351
0.0	0.9912867	0.9429899	0.95143497	0.95052063	0.7765247	0.9435109	0.9824289	0.92010325	0.28044543	0.7646603
0.0	0.9962186	0.97184205	0.9696879	0.93194175	0.8122726	0.89472914	0.98916197	0.9458731	0.2389451	0.69786733
0.0	0.026652876	0.02628095	0.035814386	0.065098375	0.082607895	0.048036724	0.03234281	0.006009717	0.0010830237	0.021146087
0.0	0.006944759	0.016135331	0.06513536	0.08862004	0.027213251	0.06429081	0.018694276	0.008773003	0.012902425	0.021930542
0.0	0.006760786	0.016240966	0.06543836	0.088785395	0.026880143	0.06366724	0.01854568	0.008808399	0.012793735	0.021759866
0.0	0.5770994	0.58260906	0.5590045	0.5679448	0.5707331	0.5688003	0.5744445	0.57615066	0.5849938	0.57926756
0.0	0.03976403	0.01046388	0.03282311	0.0769065	0.050598424	0.020047802	0.058208555	0.009627476	0.031171482	0.028948147
0.0	0.020717748	0.029217826	0.08061839	0.036884785	0.17309816	0.020582527	0.04064899	0.022465656	0.023035048	0.033213034
0.0	0.009844193	0.021184416	0.018062264	0.033226293	0.058110192	0.022539446	0.021113059	0.0058822036	0.018952915	0.014717208
0.0	0.030055879	0.031734604	0.01762028	0.072910056	0.051053368	0.028083913	0.025547555	0.003954947	0.021926273	0.022611447
0.0	0.029964002	0.031711567	0.017654143	0.0731853	0.05128346	0.028177818	0.025642265	0.0039710985	0.021916755	0.022759814
0.0	0.26213452	0.39826447	0.331462	0.76714325	0.2707144	0.34798184	0.147391	0.34013957	0.08990151	0.2560795
0.0	0.6605152	0.7245692	0.58900857	0.736322	0.58038646	0.5865607	0.6750431	0.65065604	0.6040401	0.63699645
0.0	0.57091695	0.34883326	0.096471	0.38401508	0.3272012	0.2780082	0.14690772	0.3365205	0.14804542	0.3000361
0.0	0.59833914	0.51632303	0.28693685	0.30357102	0.3465109	0.21176504	0.1512245	0.37465563	0.103000924	0.25954416
0.0	0.53052264	0.7297406	0.7797593	0.7152698	0.62783146	0.5993201	0.7007041	0.75928396	0.5951691	0.55302256
0.0	0.2511505	0.20674434	0.20569707	0.3979424	0.31464347	0.30285713	0.30514565	0.49503484	0.13712591	0.25021893
0.0	0.67730296	0.35675326	0.2252147	0.4053121	0.3867908	0.25613707	0.412357	0.51766884	0.14849344	0.3989378
0.0	0.026657961	0.02286752	0.064191766	0.06301332	0.05631042	0.013925034	0.027812341	0.012566765	0.024132095	0.028198855
0.0	0.026283458	0.02267267	0.063680455	0.063460775	0.056230832	0.013924785	0.027789026	0.012692849	0.024125606	0.028154736
0.0	0.48737597	0.23286909	0.31303787	0.6840772	0.40149993	0.3749128	0.16515502	0.41046736	0.09088445	0.3088047
0.0	0.007268938	0.13806322	0.034495458	0.08740086	0.055786986	0.026387338	0.31048775	0.006525559	0.030446114	0.038069014
0.0	0.33746198	0.23091835	0.2585907	0.47227687	0.50964963	0.18180704	0.25977847	0.44453895	0.1285476	0.3491179
0.0	0.4267932	0.38361102	0.3640031	0.41470152	0.36863595	0.20094773	0.14920364	0.331111	0.095585264	0.28413427
0.0	0.25575867	0.25588033	0.25913715	0.31023818	0.3556525	0.24949919	0.13056232	0.4260046	0.08539036	0.41540793
0.0	0.0721998	0.22371526	0.17199986	0.36181614	0.31529483	0.2768457	0.1263302	0.646674	0.09353768	0.31352058
0.0	0.3395175	0.23552978	0.34273815	0.29693833	0.6073729	0.33458698	0.28305596	0.3937941	0.09791699	0.40783107
0.0	0.8193421	0.6743412	0.8642494	0.68820673	0.7527434	0.6481567	0.6955525	0.66783154	0.5505218	0.56298405
0.0	0.5764186	0.5801565	0.5596128	0.56687665	0.570918	0.5702704	0.57402134	0.57278365	0.5849281	0.5804344
0.0	0.036052153	0.06271026	0.025600405	0.08637232	0.0511589	0.02575085	0.030939937	0.009739172	0.0132507	0.033813443
0.0	0.650299	0.56926125	0.3823059	0.40637314	0.3829108	0.35462707	0.31720266	0.37165415	0.07976392	0.38663462
0.0	0.5761113	0.5817282	0.558646	0.5662505	0.569326	0.57020926	0.5728989	0.5739164	0.5844327	0.5780472
0.0	0.31165454	0.27184737	0.23232222	0.16462846	0.37419313	0.42161596	0.42907655	0.40098834	0.10303937	0.2358409
0.0	0.008335554	0.061489224	0.02621502	0.025667153	0.056728207	0.03856435	0.02612372	0.0076573915	0.02519751	0.011831342
0.0	0.28688836	0.51480865	0.116947986	0.254334	0.44657567	0.4636754	0.18230025	0.27926698	0.098640636	0.2410652
0.0	0.68816835	0.7816909	0.65705466	0.5725592	0.540579	0.7386366	0.6645227	0.6692434	0.60527146	0.48721823
0.0	0.27739212	0.51154256	0.111941025	0.24740325	0.4418225	0.4614947	0.17833968	0.2757341	0.09826772	0.23826735
0.0	0.57651997	0.5822054	0.5590101	0.56797	0.570161	0.57100016	0.5740574	0.5755681	0.58511484	0.58050025
0.0	0.007928384	0.035477813	0.39050755	0.040568255	0.07160524	0.015492771	0.03481406	0.0096411165	0.019799957	0.044771962
0.0	0.2620218	0.30361104	0.7270646	0.4128822	0.2041972	0.32461616	0.22052097	0.2446402	0.11579103	0.49167162
0.0	0.5769013	0.58357346	0.5592463	0.56758016	0.5691976	0.571139	0.57413197	0.5754186	0.584883	0.5793603
0.0	0.3049853	0.27275372	0.22412738	0.1589466	0.3725324	0.42029554	0.42433143	0.39832047	0.10108184	0.23355319
0.0	0.17132191	0.21928878	0.2271253	0.2535955	0.3797401	0.48812854	0.5202998	0.5223085	0.11593506	0.3497803
0.0	0.64233965	0.71537226	0.7923025	0.65661424	0.6327887	0.7051176	0.85598767	0.7922958	0.6164762	0.6719547
0.0	0.16349697	0.21744962	0.22128372	0.24854358	0.37598038	0.48505488	0.5172125	0.51828057	0.11357978	0.34895188
0.0	0.57861805	0.5145954	0.1959271	0.49802312	0.44995037	0.22673026	0.25380686	0.2975429	0.16011621	0.3481778
0.0	0.14004688	0.4376506	0.069000624	0.3688781	0.38741398	0.15337935	0.89525557	0.4066876	0.07620591	0.42668876
0.0	0.5764658	0.58253556	0.5590705	0.56732625	0.5696915	0.57245094	0.57607746	0.57620853	0.5850653	0.5812422
0.0	0.57466775	0.5834158	0.5599014	0.56476986	0.56964064	0.57098705	0.5751845	0.57236844	0.5857973	0.5795629
0.0	0.8617278	0.3692997	0.8828662	0.9306414	0.32010236	0.44571075	0.40013143	0.8155642	0.13927135	0.26863834
0.0	0.22870488	0.14289758	0.6757716	0.051295165	0.0029095819	0.04003741	0.5896733	0.15483324	0.001678145	0.095398776
0.0	0.22870488	0.14289758	0.6757716	0.051295165	0.0029095819	0.04003741	0.5896733	0.15483324	0.001678145	0.095398776
0.0	0.22870488	0.14289758	0.6757716	0.051295165	0.0029095819	0.04003741	0.5896733	0.15483324	0.001678145	0.095398776
0.0	0.0060696728	0.014745431	0.039385166	0.077099524	0.109806046	0.03512751	0.032201055	0.00466788	0.035822414	0.02111903
0.0	0.73997015	0.7961826	0.61962515	0.67583203	0.65315807	0.6125599	0.65214926	0.65069926	0.5589907	0.6505298
0.0	0.005481437	0.014909158	0.04376139	0.05174962	0.088333786	0.039324306	0.03950325	0.007920346	0.01586636	0.027242465
0.0	0.81129587	0.6692822	0.5918832	0.6385577	0.6479211	0.7513426	0.66496044	0.56142557	0.5806306	0.51267135
0.0	0.5764644	0.5814983	0.5573191	0.5669907	0.56923765	0.56836027	0.5733321	0.57354575	0.58516794	0.5804644
0.0	0.0092969425	0.026112426	0.009995657	0.058943838	0.106522374	0.020235727	0.025887534	0.016513107	0.010308938	0.027096415
0.0	0.7414727	0.6602654	0.77143264	0.68077236	0.4953602	0.60606396	0.6219716	0.82015413	0.5857113	0.7085886
0.0	0.45445922	0.29203206	0.080107875	0.403441	0.36324897	0.21459426	0.45149446	0.35424745	0.15535958	0.35761902
0.0	0.7775694	0.8093693	0.7217022	0.82645243	0.483182	0.8061452	0.7753643	0.5770209	0.62865776	0.5852523
0.0	0.5770836	0.58272016	0.5603146	0.56554407	0.57008314	0.5702977	0.5742567	0.57506764	0.58570296	0.57850033
0.0	0.5753006	0.582979	0.55874354	0.5675128	0.5704581	0.57070154	0.5734199	0.57424575	0.5853428	0.5799402
0.0	0.5767006	0.5832628	0.5599436	0.5661098	0.570441	0.5719288	0.5735631	0.5753228	0.5845807	0.5818291
0.0	0.5749271	0.58393735	0.559432	0.5655467	0.5696149	0.5703111	0.5734929	0.57651657	0.58623683	0.5798825
0.0	0.18142836	0.26123834	0.21409269	0.34456486	0.1748953	0.22766401	0.29800403	0.46103233	0.08446338	0.36704138
0.0	0.08219581	0.3279667	0.38001052	0.43508908	0.33953312	0.2915269	0.57526916	0.5770243	0.13853121	0.3360318
0.0	0.39402398	0.32732183	0.4544861	0.3880675	0.25257856	0.21785396	0.29873985	0.5318172	0.099560775	0.27663264
0.0	0.3940239	0.32732177	0.45448613	0.38806748	0.25257856	0.21785396	0.29873985	0.53181726	0.099560775	0.27663267
0.0	0.3940239	0.32732183	0.4544861	0.3880675	0.2525786	0.21785396	0.29873988	0.53181726	0.09956076	0.27663264
0.0	0.36125547	0.2797196	0.12778041	0.38680872	0.4527759	0.14728484	0.15043847	0.11554962	0.100893006	0.34760493
0.0	0.28614315	0.25107968	0.16954371	0.4794834	0.005207579	0.45452186	0.58188504	0.28895995	0.058481287	0.4638983
0.0	0.8108461	0.5548077	0.6206811	0.7597286	0.014237362	0.65076095	0.82273275	0.673661	0.49219343	0.63334274
0.0	0.019521343	0.26234215	0.018159797	0.34044158	0.33337763	0.25781208	0.13978451	0.3229526	0.07554162	0.28571
0.0	0.06534866	0.03374226	0.04515401	0.10348186	0.07769997	0.026931297	0.032344736	0.019950893	0.026417399	0.043934632
0.0	0.5775793	0.5827165	0.5586318	0.56733215	0.57028157	0.57180053	0.57540196	0.57434034	0.58617646	0.5797539
0.0	0.9842084	0.6430924	0.7655902	0.6879208	0.6370586	0.69020706	0.37419805	0.6605381	0.65478504	0.53743386
0.0	0.021931523	0.02346069	0.015417594	0.07503641	0.05517318	0.051141918	0.04130364	0.009084002	0.031803675	0.009427486
0.0	0.5944664	0.17219244	0.0940516	0.31326208	0.43588674	0.026127286	0.33438012	0.25525722	0.09255421	0.32339826
0.0	0.7251819	0.7450715	0.7035467	0.77506363	0.62687445	0.55761725	0.7879964	0.6143821	0.64180005	0.6368301
0.0	0.57800674	0.58266205	0.55898833	0.56848663	0.57019013	0.57190925	0.57540894	0.57494557	0.5849294	0.58040816
0.0	0.023739094	0.03296893	0.018987888	0.06558463	0.123481385	0.0015069987	0.014985215	0.006957447	0.018823419	0.023527762
0.0	0.5773761	0.5815231	0.5590869	0.56712395	0.5695031	0.57249504	0.5759037	0.57512116	0.58665025	0.5813909
0.0	0.98671234	0.9866001	0.9717791	0.9691168	0.7913584	0.9375201	0.9841107	0.97405833	0.36720252	0.76682484
0.0	0.01144437	0.030985534	0.023848029	0.0039887493	0.042723913	0.0060988544	0.050573573	0.004390283	0.026175288	0.018131664
0.0	0.58526534	0.5618799	0.06292537	0.69532347	0.6021161	0.60150594	0.7619542	0.5628712	0.5893109	0.48476902
0.0	0.19693296	0.42513925	0.24573639	0.4908681	0.0057523926	0.42980173	0.21069647	0.4550249	0.12811504	0.3532271
0.0	0.9288718	0.73541945	0.7264267	0.6412356	0.008878485	0.7717871	0.79227704	0.68002856	0.7582085	0.6642291
0.0	0.009837168	0.034826398	0.05308797	0.03764568	0.00032107328	0.03786174	0.03313032	0.011050821	0.023533344	0.017397448
0.0	0.56121546	0.41310173	0.10375233	0.33341187	0.38473117	0.42875504	0.17494932	0.4060209	0.1257673	0.31837526
0.0	0.5132526	0.63931936	0.80526805	0.6448458	0.67449284	0.8083078	0.71035314	0.52817076	0.6123894	0.6369506
0.0	0.0047170864	0.052933373	0.07904197	0.1213246	0.059531774	0.12406934	0.024528906	0.006720395	0.024450287	0.021668702
0.0	0.7314792	0.75444293	0.616092	0.7456487	0.6472384	0.12597242	0.79743606	0.62435883	0.4649625	0.67414266
0.0	0.021096447	0.018337542	0.036889885	0.05541875	0.09936877	0.0014692784	0.01614538	0.009683208	0.018010966	0.021364382
0.0	0.00789626	0.01440579	0.07045245	0.042650804	0.013355713	0.028219953	0.030606898	0.005322073	0.025800444	0.015687052
0.0	0.846539	0.27233383	0.15673943	0.43457514	0.48740226	0.42389736	0.012839273	0.23865546	0.1311491	0.3260718
0.0	0.86168414	0.94746876	0.97613996	0.86906004	0.6571929	0.92174613	0.9769108	0.7874508	0.12207395	0.14468354
0.0	0.36955953	0.3898618	0.3041745	0.5446215	0.47433877	0.43814296	0.1425056	0.35286093	0.12145909	0.4392518
0.0	0.69211817	0.7986732	0.4578161	0.8397032	0.5123668	0.749448	0.6379746	0.71425813	0.6036797	0.5863735
0.0	0.018515969	0.029524518	0.027301766	0.12996624	0.03534398	0.066652834	0.015494727	0.029111031	0.01398982	0.032382254
0.0	0.7355754	0.41127908	0.07763949	0.265597	0.35974368	0.24153903	0.27291444	0.213152	0.15781713	0.30871212
0.0	0.7655363	0.7601214	0.7818535	0.8333436	0.60812575	0.5874445	0.70845926	0.5696967	0.6128157	0.67401767
0.0	0.59099084	0.3944591	0.3146833	0.51851773	0.4504534	0.2268249	0.3159698	0.20964028	0.12068713	0.4511152
0.0	0.67175263	0.17614543	0.11257132	0.6084499	0.42221588	0.4814002	0.33670315	0.5680201	0.18170613	0.35905108
0.0	0.029358907	0.03084227	0.03187496	0.14861809	0.12018037	0.019593602	0.06030048	0.0071288133	0.025869511	0.016961815
0.0	0.7850517	0.61760324	0.65019405	0.6695505	0.63150436	0.8181613	0.8033727	0.832134	0.77464664	0.6424397
0.0	0.029539153	0.030781595	0.031619754	0.14942884	0.120348334	0.019667614	0.06018052	0.0071238126	0.02597484	0.01681881
0.0	0.5824715	0.5810102	0.56352794	0.56884575	0.5707368	0.5743646	0.5798988	0.5756833	0.5874265	0.5812645
0.0	0.0020655703	0.027157526	0.04574051	0.06469876	0.053525504	0.02172601	0.024670092	0.0148765985	0.0297205	0.03330543
0.0	0.5752521	0.5812052	0.5610701	0.56564575	0.5705898	0.57170165	0.57397306	0.5764837	0.58634603	0.5812853
0.0	0.5752755	0.58245516	0.55718833	0.56610054	0.57010543	0.57094	0.57104194	0.5775584	0.5876265	0.58178824
0.0	0.57824457	0.5793326	0.5573413	0.56678504	0.57020533	0.57084554	0.5746536	0.5747016	0.58562964	0.5787394
0.0	0.021617219	0.036793996	0.057289712	0.05348577	0.0509752	0.051447146	0.03067291	0.022642497	0.023081783	0.013758739
0.0	0.75392115	0.14027062	0.21997765	0.30087414	0.48587435	0.4286307	0.34789035	0.5124145	0.12055951	0.3296876
0.0	0.021412347	0.036614023	0.05703392	0.05329354	0.050983693	0.051887225	0.030618954	0.022576671	0.023056928	0.0137616
0.0	0.73970634	0.6465503	0.118467584	0.04641003	0.0045766914	0.012721103	0.011396796	0.22213647	0.00707485	0.27527016
0.0	0.41266954	0.30205345	0.3618696	0.35960177	0.18964233	0.3633169	0.05658623	0.23379308	0.05673579	0.17492194
0.0	0.043786094	0.027291423	0.0882489	0.06685085	0.056823205	0.045224875	0.0063369693	0.007959107	0.021056982	0.017151162
0.0	0.04407277	0.027301488	0.08851203	0.06669951	0.056871343	0.045759927	0.0063573355	0.007843667	0.021112943	0.017305186
0.0	0.04335322	0.027341062	0.08707006	0.06650334	0.05677571	0.045599304	0.0063851494	0.007941502	0.021052737	0.017185703
0.0	0.6399867	0.5804968	0.37428102	0.5027045	0.25671804	0.41222876	0.2224668	0.5807627	0.1440393	0.3435623
0.0	0.59012514	0.55485445	0.37970498	0.59991246	0.34450892	0.3614057	0.35512036	0.5451404	0.11597285	0.2688841
0.0	0.059596013	0.05914529	0.13109453	0.11082475	0.036291964	0.046099782	0.04299405	0.0668372	0.023868872	0.02308178
0.0	0.05985247	0.05844219	0.1295063	0.11104014	0.036201768	0.0459318	0.042669926	0.06753493	0.023945708	0.023157973
0.0	0.805195	0.87241894	0.80988914	0.8401512	0.5261322	0.7744258	0.75441253	0.7692699	0.60723126	0.5600084
0.0	0.04394025	0.2491869	0.22614907	0.3901694	0.40333173	0.21686816	0.13203858	0.3455417	0.16039789	0.25306848
0.0	0.86844325	0.668134	0.65284264	0.5999722	0.5852865	0.757511	0.687957	0.6546118	0.6722965	0.423186
0.0	0.0031836396	0.03843858	0.01832743	0.05198313	0.05719156	0.023818571	0.024506439	0.014037093	0.018092185	0.025459226
0.0	0.008891792	0.04641578	0.0211819	0.054678954	0.09027805	0.018849667	0.01874265	0.00867408	0.012659066	0.023125345
0.0	0.62096405	0.49821597	0.028868293	0.72786725	0.0033235713	0.50582695	0.30622536	0.40412638	0.07421258	0.39923695
0.0	0.01567783	0.03814364	0.015842557	0.10825444	0.11239487	0.035118144	0.064677976	0.020977404	0.023253506	0.02638498
0.0	0.5781088	0.5817246	0.5592889	0.56700927	0.56953984	0.5719502	0.57279074	0.57332593	0.5851739	0.57674086
0.0	0.004214163	0.037841994	0.032358088	0.19617227	0.07620156	0.016798645	0.023942815	0.011362689	0.022057323	0.018163336
0.0	0.5808251	0.64648604	0.74143153	0.7187412	0.6922409	0.6793976	0.6972861	0.7042128	0.6652043	0.6088666
0.0	0.080333665	0.31651717	0.26464772	0.7292495	0.44856805	0.33036768	0.14431696	0.40272582	0.1258283	0.316963
0.0	0.6205762	0.3856522	0.31768328	0.3192736	0.6064813	0.009398461	0.014992213	0.77776164	0.14463127	0.33290508
0.0	0.23906098	0.76957506	0.82186997	0.6282889	0.012581862	0.6910611	0.5474387	0.5431749	0.5824599	0.5603508
0.0	0.12303909	0.78438145	0.7270571	0.697572	0.012016224	0.7753068	0.59810895	0.6476671	0.5942081	0.60478276
0.0	0.6407133	0.84635013	0.50845736	0.73382413	0.6519025	0.36491513	0.7027	0.5099237	0.56667453	0.64966965
0.0	0.111656904	0.33021405	0.60392684	0.29341927	0.42088136	0.2231809	0.15120454	0.50451756	0.010021241	0.2986664
0.0	0.767593	0.75027686	0.7357683	0.7624658	0.5814121	0.56222975	0.5444744	0.7072428	0.07155947	0.56649023
0.0	0.5679527	0.2537972	0.25447255	0.24005488	0.3423199	0.16064657	0.39107248	0.6895827	0.1351357	0.4509485
0.0	0.12943254	0.37951106	0.2436827	0.41453508	0.347755	0.019629303	0.15207659	0.6682134	0.1597511	0.31582153
0.0	0.62782866	0.64629203	0.6560035	0.78822017	0.6539678	0.6625673	0.54031783	0.49214405	0.59483176	0.58490485
0.0	0.037901904	0.04142685	0.038780138	0.07167348	0.10197485	0.020649044	0.0024852753	0.04827813	0.016297631	0.033192255
0.0	0.42811644	0.78446126	0.739359	0.65579814	0.768589	0.68577653	0.16388378	0.67556924	0.61286503	0.63964236
0.0	0.9513958	0.656932	0.89709836	0.6334009	0.592052	0.092510045	0.70101047	0.7598969	0.7116084	0.601474
0.0	0.43229043	0.43551818	0.090003386	0.61996037	0.2951057	0.29782242	0.19717614	0.70297927	0.107217245	0.44856775
0.0	0.84370637	0.7681902	0.6177895	0.8762768	0.6099781	0.5868463	0.6037335	0.746989	0.6444162	0.6718829
0.0	0.84067917	0.8366951	0.6536824	0.8501344	0.5815646	0.6562717	0.64675957	0.86567134	0.6162509	0.68182373
0.0	0.28459096	0.1404572	0.07557651	0.2607658	0.3450297	0.33397382	0.31167918	0.70834744	0.078419216	0.3450544
0.0	0.620395	0.38550198	0.31812996	0.31964076	0.60729223	0.009429504	0.015033913	0.7773774	0.14472704	0.33351102
0.0	0.39409077	0.36570573	0.42483637	0.41278672	0.60189545	0.20400478	0.26361576	0.5645995	0.100827746	0.37375394
0.0	0.39396682	0.36483806	0.42524692	0.41323486	0.6031373	0.20439935	0.26372528	0.5643301	0.10079778	0.37446502
0.0	0.5757237	0.58199596	0.5585277	0.5674261	0.5698953	0.5696629	0.57190216	0.5696242	0.58526796	0.5796196
0.0	0.6366714	0.33643532	0.36928236	0.26396754	0.47158304	0.44658148	0.15364367	0.23113666	0.11803442	0.40664494
0.0	0.039227184	0.03577041	0.07506835	0.046051044	0.07855097	0.009465578	0.025691373	0.006320636	0.034910716	0.03446426
0.0	0.05281817	0.021521408	0.014844139	0.052123807	0.07219591	0.084200546	0.037957545	0.034109622	0.00029928063	0.021286696
0.0	0.7011902	0.83568084	0.73942536	0.7536038	0.72712696	0.6852109	0.6619589	0.8387887	0.020869669	0.5761254
0.0	0.054442555	0.021967486	0.015441426	0.05362921	0.072285295	0.08437933	0.038433682	0.03491581	0.00030120532	0.021740833
0.0	0.054759983	0.021948561	0.015457986	0.05372621	0.07217205	0.08407822	0.038726185	0.034953494	0.00030062726	0.021655826
0.0	0.6775545	0.78955215	0.7257317	0.7971036	0.6453501	0.6944938	0.6470343	0.80451846	0.014358217	0.5927746
0.0	0.102688745	0.20884238	0.21810214	0.22030273	0.5247089	0.014306336	0.10072743	0.62925076	0.17082407	0.28616795
0.0	0.07201876	0.032110516	0.12352069	0.0441161	0.098045036	0.06217399	0.025958298	0.036939926	0.020758143	0.024194976
0.0	0.57728624	0.5818715	0.56010056	0.5669747	0.5695242	0.57077396	0.573405	0.5758765	0.5849434	0.5803319
0.0	0.0097318115	0.029466463	0.11672372	0.09696017	0.0646074	0.03566778	0.037014063	0.003379073	0.014002771	0.013309145
0.0	0.47091612	0.9068281	0.6165654	0.75732446	0.589275	0.70363414	0.73425686	0.47480032	0.58192635	0.46375033
0.0	0.046240985	0.6345192	0.203082	0.36952606	0.3518473	0.37592503	0.19679208	0.20877355	0.0797586	0.2947164
0.0	0.07861015	0.30013865	0.20228048	0.4112561	0.30114594	0.56325155	0.12700242	0.49298492	0.081031665	0.345893
0.0	0.57764435	0.58163404	0.55940336	0.5674838	0.56922925	0.5704867	0.57444614	0.5750292	0.58476055	0.5796693
0.0	0.009150602	0.02004412	0.02631026	0.035078686	0.12502763	0.025596606	0.03579495	0.0067698597	0.020014195	0.016543912
0.0	0.2418186	0.28562364	0.15720826	0.35501602	0.44233197	0.30102083	0.26935625	0.16936217	0.10681757	0.35635996
0.0	0.69878525	0.32817233	0.32407826	0.6925837	0.30459124	0.21624652	0.13256772	0.18672492	0.12528718	0.3126835
0.0	0.57766217	0.58283484	0.55826247	0.5683641	0.56970215	0.57240385	0.57429045	0.57358515	0.5850554	0.5797683
0.0	0.1504291	0.20897289	0.25286728	0.2946219	0.30155966	0.18523043	0.19775477	0.41895473	0.07802709	0.28629088
0.0	0.004482408	0.017663822	0.049749233	0.048380997	0.04442759	0.022842644	0.045277655	0.021296319	0.01651643	0.02929077
0.0	0.5782781	0.5812814	0.557002	0.5673778	0.5699594	0.57090974	0.5752689	0.57512164	0.5861265	0.58027816
0.0	0.023137359	0.019689893	0.11918792	0.09277863	0.09609306	0.035459615	0.018859899	0.019949764	0.017298702	0.026877126
0.0	0.5047595	0.57418025	0.73286533	0.64002335	0.4978832	0.54986477	0.7077097	0.72009957	0.5537712	0.5634427
0.0	0.15267113	0.20916973	0.2595161	0.29801264	0.30163226	0.18840052	0.19934338	0.42120472	0.07803733	0.2897466
0.0	0.004491904	0.017648498	0.049454007	0.048246264	0.04389623	0.022684613	0.045512848	0.021500817	0.016371826	0.029170876
0.0	0.041605894	0.034170117	0.045765318	0.08070601	0.087094635	0.020468382	0.018581932	0.021279274	0.014861939	0.028286386
0.0	0.43081704	0.29223615	0.23079982	0.38470775	0.37705806	0.17098534	0.2252264	0.49383736	0.08298865	0.24561714
0.0	0.041208412	0.45040068	0.17017318	0.26675853	0.4015844	0.39064968	0.21700579	0.38634574	0.10122512	0.31610504
0.0	0.8356098	0.6312936	0.65683645	0.7174688	0.6868968	0.6059907	0.70399106	0.50338167	0.5844281	0.66811764
0.0	0.6860349	0.6768552	0.53603506	0.72152644	0.6375883	0.4830137	0.6467733	0.4465235	0.6168389	0.50033766
0.0	0.023244943	0.055402014	0.010548683	0.17232765	0.13131578	0.057165362	0.03684187	0.0066896407	0.01664138	0.036665097
0.0	0.023116555	0.05585064	0.010607092	0.17175	0.13124534	0.057711605	0.036829077	0.0067032026	0.016745104	0.036766797
0.0	0.004499136	0.06519947	0.021364814	0.13906957	0.03131704	0.028805176	0.056534525	0.013043644	0.020700162	0.02939776
0.0	0.004447955	0.065408505	0.021380713	0.13806243	0.031034365	0.028720442	0.056057382	0.013156748	0.020545213	0.029482178
0.0	0.38356605	0.25583953	0.13337182	0.20749164	0.2369837	0.3469318	0.30328348	0.5383006	0.12920044	0.21726823
0.0	0.57667613	0.5816975	0.5604896	0.5679136	0.57047516	0.57018626	0.5754694	0.5749677	0.58598274	0.5799863
0.0	0.02105284	0.023524333	0.03943211	0.05633696	0.038906634	0.030099202	0.018896976	0.0115236845	0.0152655	0.03239773
0.0	0.013113308	0.019201823	0.030825214	0.078486495	0.03390168	0.0144032035	0.020134978	0.020889936	0.023171801	0.038755845
0.0	0.25871333	0.25417566	0.16060221	0.5547891	0.28281054	0.18501928	0.15929438	0.55623513	0.10147681	0.35168773
0.0	0.3192564	0.2417833	0.10793904	0.56263316	0.31010327	0.33829758	0.14135364	0.56768656	0.09484948	0.43580934
0.0	0.30759567	0.23809439	0.10600803	0.5538669	0.30748257	0.33598393	0.14040157	0.5643232	0.0932259	0.433385
0.0	0.3095348	0.23804133	0.10658235	0.5531077	0.30860877	0.33608565	0.14028777	0.5641897	0.093216635	0.4338752
0.0	0.46602115	0.34884918	0.1436541	0.02876776	0.3632861	0.2697369	0.14388765	0.5239656	0.1223401	0.45470738
0.0	0.45500475	0.34546548	0.13636604	0.027812174	0.3610386	0.26785094	0.14168228	0.51735085	0.12189376	0.45157272
0.0	0.45551947	0.3457721	0.13689443	0.027813109	0.36222544	0.26895398	0.14122047	0.5153016	0.121945836	0.45152256
0.0	0.0025645006	0.03414592	0.051579867	0.053561125	0.028646553	0.043171003	0.18324952	0.006277706	0.020908134	0.016690448
0.0	0.02732955	0.29951006	0.371791	0.39748102	0.21529485	0.36161092	0.5380861	0.2380378	0.113547884	0.2908111
0.0	0.025910595	0.29560402	0.36302084	0.38882476	0.21291623	0.35850528	0.5341515	0.23476054	0.11230824	0.28908384
0.0	0.026067626	0.29553327	0.36486867	0.38818005	0.2136063	0.3588643	0.5342343	0.23351781	0.11269226	0.28913528
0.0	0.016345853	0.019880932	0.053583376	0.06611315	0.088262275	0.007829271	0.024673754	0.006588951	0.016426682	0.040913902
0.0	0.38839942	0.22434734	0.19399849	0.489461	0.28782988	0.21809372	0.10617379	0.23681407	0.12666462	0.3481809
0.0	0.37695444	0.220978	0.1890952	0.48322237	0.2844975	0.21718206	0.10502076	0.23083818	0.12600526	0.34439516
0.0	0.37731162	0.2210326	0.1902427	0.4839479	0.28535983	0.21730912	0.10481088	0.22928615	0.12583554	0.344357
0.0	0.08132259	0.24537455	0.16744621	0.2663365	0.36468124	0.48945507	0.16016668	0.54958373	0.08801886	0.30451682
0.0	0.5751801	0.5820738	0.5592269	0.5667352	0.57093513	0.5708617	0.5731239	0.5742492	0.5854992	0.57904655
0.0	0.57593334	0.5822231	0.5597479	0.5666432	0.57037777	0.57216156	0.5742578	0.57591957	0.586003	0.5808611
0.0	0.0057369634	0.017559173	0.017604867	0.067098945	0.06423298	0.02344966	0.031629834	0.049641557	0.02305857	0.026856933
0.0	0.57799923	0.58219874	0.55824775	0.5665493	0.5690725	0.5699999	0.5733688	0.57473737	0.5843245	0.58001137
0.0	0.69213	0.44099107	0.29208815	0.33069932	0.36311975	0.3018721	0.1525242	0.21643686	0.10501614	0.3169177
0.0	0.9051191	0.83426476	0.7410821	0.66503334	0.60124296	0.59923416	0.6119459	0.5611085	0.55043316	0.51321536
0.0	0.005063043	0.025088938	0.028039908	0.054620802	0.060826693	0.030314786	0.021487795	0.019940853	0.016594859	0.023418745
0.0	0.7040055	0.7119435	0.47903007	0.7985141	0.6515211	0.76490885	0.6088291	0.75396585	0.52887684	0.5870124
0.0	0.98928285	0.97466516	0.9527666	0.949152	0.80370444	0.889991	0.9888399	0.9172824	0.1975843	0.76360327
0.0	0.99142504	0.9658428	0.94279057	0.95379275	0.84378445	0.88896066	0.98060405	0.91568875	0.2370813	0.7538929
0.0	0.99242556	0.97535264	0.9633886	0.951057	0.7959411	0.9129153	0.9861849	0.9544961	0.23421411	0.74937093
0.0	0.9954791	0.98545974	0.9599074	0.95458406	0.8674537	0.919231	0.987295	0.95306206	0.23715095	0.76464
0.0	0.9925189	0.9556262	0.9573052	0.96222484	0.84038544	0.8910848	0.9865698	0.93193823	0.19229375	0.7602896
0.0	0.98810476	0.9843582	0.93724763	0.88151824	0.81758136	0.8687273	0.98512506	0.96312845	0.19719213	0.6610587
0.0	0.9786785	0.95938605	0.9196774	0.95528525	0.79413474	0.87430584	0.98406017	0.94808674	0.19598855	0.7426331
0.0	0.5785363	0.5828486	0.561079	0.57075423	0.57084155	0.57326996	0.57692015	0.5773799	0.58685243	0.5829854
0.0	0.5801402	0.5814457	0.55964506	0.5683114	0.5708945	0.5701901	0.5749528	0.5732412	0.58587945	0.58016056
0.0	0.5752697	0.5805968	0.5583995	0.56556904	0.56939816	0.5709991	0.5749151	0.57421565	0.58623207	0.5769945
0.0	0.57764834	0.58294845	0.56122667	0.5655612	0.56946415	0.5721614	0.5749473	0.5764234	0.5872853	0.58158207
0.0	0.5788787	0.5793231	0.5593827	0.5685731	0.56964314	0.5712773	0.57377213	0.5774402	0.58576816	0.578616
0.0	0.5785704	0.57921183	0.55856276	0.56858134	0.56960976	0.57040495	0.5742146	0.5767108	0.5868267	0.5815033
0.0	0.57619196	0.58182794	0.5565421	0.56492877	0.5671077	0.572277	0.572548	0.57638705	0.5825695	0.58018196
0.0	0.5781044	0.58002466	0.5598219	0.5680116	0.5699651	0.5714365	0.5752212	0.5758488	0.58511853	0.58149546
0.0	0.051813103	0.112110846	0.021576941	0.09378198	0.07114372	0.01846472	0.024812821	0.015886437	0.019005556	0.026199775
0.0	0.57436115	0.5805457	0.5578148	0.568099	0.5682161	0.57063144	0.5741448	0.57612985	0.5858955	0.57643694
0.0	0.5756831	0.58293366	0.56163985	0.5687992	0.5695467	0.57240653	0.5755186	0.5748034	0.58391154	0.57988876
0.0	0.5808833	0.5795526	0.55856884	0.56800056	0.5698653	0.5726649	0.5741919	0.57651246	0.5856068	0.58162594
0.0	0.5779308	0.5801387	0.5581395	0.56772745	0.569891	0.5693691	0.5744223	0.5760904	0.5844641	0.5805466
0.0	0.0015591113	0.053118	0.054508474	0.0803996	0.072930545	0.12968501	0.076864794	0.009746744	0.023137601	0.015359933
0.0	0.01881637	0.026314832	0.014201502	0.045776136	0.04580803	0.030434025	0.042804822	0.020825032	0.013703842	0.022388361
0.0	0.00851179	0.030643787	0.025691556	0.041207686	0.047868896	0.029241275	0.047070455	0.009537046	0.019897975	0.024533812
0.0	0.018081909	0.037454233	0.051800843	0.049436405	0.07728689	0.084311046	0.03545509	0.013123	0.02364548	0.02120041
0.0	0.57739806	0.58244544	0.5583648	0.56781256	0.56863827	0.5702925	0.57406026	0.5754937	0.58619124	0.5817355
0.0	0.0453423	0.032590587	0.030425021	0.055829722	0.06391147	0.025944967	0.015516559	0.0068841586	0.03475155	0.025132768
0.0	0.5788477	0.58310324	0.5586635	0.56872076	0.5691267	0.57135606	0.5743294	0.5754183	0.58579665	0.581053
0.0	0.5757573	0.58214873	0.5600375	0.5679482	0.57020354	0.5696317	0.5755738	0.5747352	0.58758104	0.5809462
0.0	0.57828134	0.58250535	0.5600223	0.5680732	0.5704911	0.57088816	0.574858	0.5753491	0.5863763	0.58215714
0.0	0.5740069	0.58180857	0.5556772	0.56592244	0.56967795	0.57222706	0.575603	0.5760917	0.5859362	0.57934266
0.0	0.5769911	0.5816039	0.5600751	0.56721264	0.57049024	0.5709943	0.5753805	0.5749655	0.5856223	0.5812823
0.0	0.012393686	0.02864321	0.03930161	0.03323721	0.035059378	0.03717957	0.061109047	0.005244147	0.019392304	0.056863967
0.0	0.5764711	0.58349276	0.56020975	0.5675821	0.5700026	0.5729239	0.5748006	0.57237124	0.58553183	0.5797825
0.0	0.5742	0.581846	0.5578328	0.56683886	0.5703633	0.5732895	0.5736632	0.5730692	0.5865468	0.5810797
0.0	0.74214774	0.72633445	0.5923357	0.7352895	0.5402187	0.71421236	0.82729596	0.57742774	0.5442022	0.5879616
0.0	0.016933167	0.018447598	0.018215483	0.08462004	0.086524665	0.021463104	0.030408124	0.013568588	0.01749352	0.018178796
0.0	0.572997	0.5826494	0.5575361	0.5665036	0.56900376	0.57257915	0.57232285	0.5756801	0.58556265	0.58083427
0.0	0.014719615	0.025375675	0.03747634	0.07376083	0.074791625	0.025624366	0.031363707	0.0053307614	0.015611902	0.016824521
0.0	0.06777502	0.34187248	0.20584567	0.3870116	0.46803406	0.48050675	0.4588905	0.27729207	0.12824742	0.44225007
0.0	0.57460386	0.5838471	0.5578543	0.56636035	0.57114714	0.5724813	0.5767883	0.57637686	0.5874509	0.5792022
0.0	0.57582444	0.581631	0.56002945	0.5663949	0.5697739	0.5728784	0.5761434	0.57722414	0.5855927	0.57940793
0.0	0.0019162757	0.03217974	0.034318686	0.0660425	0.062901735	0.021963142	0.046003614	0.005119392	0.014727742	0.042590797
0.0	0.36743203	0.39761263	0.32463068	0.47642785	0.37987196	0.16403943	0.35800058	0.42097765	0.123817295	0.22978055
0.0	0.019140366	0.01096105	0.118218996	0.11846851	0.07913663	0.01454952	0.038260076	0.013057757	0.024801245	0.025068225
0.0	0.5764658	0.58253556	0.5590705	0.56732625	0.5696915	0.57245094	0.57607746	0.57620853	0.5850653	0.5812422
0.0	0.5761458	0.58213645	0.55826813	0.5660247	0.5684201	0.5718909	0.57497597	0.57370967	0.58622766	0.5780005
0.0	0.058943428	0.02743937	0.03048949	0.055647	0.0802262	0.027919702	0.038967427	0.040632233	0.017574677	0.020724947
0.0	0.7489554	0.7218339	0.5695358	0.7281546	0.5817987	0.599222	0.64881235	0.8542415	0.5544523	0.56864923
0.0	0.0045641116	0.026698636	0.063483655	0.020842237	0.07161652	0.022830756	0.027101735	0.0042157783	0.010429504	0.030598508
0.0	0.789562	0.715292	0.61610377	0.5831098	0.7243121	0.8527951	0.7856404	0.78881246	0.43913215	0.6538786
0.0	0.57523674	0.58123636	0.5585698	0.5670161	0.5696806	0.5716014	0.57401824	0.576344	0.58495486	0.5807496
0.0	0.009261023	0.040469132	0.017018087	0.1398841	0.04434535	0.053409718	0.035247616	0.017617714	0.019679474	0.026026862
0.0	0.88090205	0.81508654	0.68640935	0.6567878	0.57639986	0.6764485	0.68620384	0.6334026	0.5608995	0.55888045
0.0	0.5761271	0.58259875	0.56126696	0.56662315	0.570408	0.5728575	0.57602394	0.5757976	0.5856315	0.5815622
0.0	0.6522864	0.57783836	0.6565572	0.68527764	0.5683819	0.58304775	0.7480848	0.60593694	0.5750276	0.6156359
0.0	0.011975369	0.014111736	0.019542202	0.07086957	0.058114152	0.03868253	0.038196906	0.00682423	0.021110559	0.03160296
0.0	0.05713567	0.03230454	0.00989008	0.06426998	0.04147823	0.013447675	0.083014116	0.01893318	0.015271895	0.019274922
0.0	0.57870644	0.5809532	0.55907136	0.56719685	0.5699148	0.57214457	0.5737843	0.57527965	0.5847985	0.5789816
0.0	0.3837435	0.6053107	0.19642706	0.33962443	0.43252188	0.2967575	0.14191602	0.54689705	0.08443816	0.37409678
0.0	0.4866395	0.6772861	0.2557532	0.3256386	0.37575263	0.1997194	0.12840855	0.44086093	0.07039142	0.42159504
0.0	0.024664309	0.00984881	0.017806198	0.053696927	0.08585685	0.035051297	0.017771622	0.011598482	0.021121442	0.018660864
0.0	0.010537569	0.011574766	0.013486579	0.047294747	0.072153375	0.061087005	0.06302662	0.067160904	0.015596958	0.029533729
0.0	0.59925586	0.91115403	0.6188539	0.7318823	0.65808004	0.65623206	0.61730933	0.5259335	0.42233148	0.6308749
0.0	0.0056185415	0.016926493	0.06744523	0.082085915	0.053796828	0.09917267	0.06145489	0.0037908433	0.01218831	0.035278928
0.0	0.25164863	0.25593057	0.20219879	0.37160018	0.56164443	0.40865692	0.2637478	0.4410888	0.108949274	0.31563047
0.0	0.28643304	0.3128669	0.12869066	0.600741	0.30513984	0.52159625	0.2257453	0.59153736	0.13543491	0.40863234
0.0	0.5895521	0.5887454	0.5737642	0.5800436	0.5738367	0.5784258	0.5834548	0.5854938	0.5923982	0.5850619
0.0	0.715651	0.33589286	0.18269657	0.3651995	0.33297622	0.36682343	0.9564114	0.31016967	0.09496515	0.41218972
0.0	0.7326725	0.69769853	0.59309375	0.7829905	0.63865393	0.68709993	0.76968753	0.77146995	0.7550668	0.62857324
0.0	0.9340933	0.33138084	0.18607335	0.54346234	0.33278656	0.40767747	0.97010404	0.48446122	0.13290934	0.45760012
0.0	0.5775061	0.582996	0.5579959	0.5681107	0.5696264	0.5680573	0.5753784	0.57571083	0.5855893	0.58134174
0.0	0.23865011	0.026961174	0.03239986	0.08179214	0.061134223	0.032049734	0.9301841	0.015822185	0.018430937	0.058737528
0.0	0.578141	0.8286919	0.7362211	0.56971216	0.65593743	0.5692874	0.60509443	0.72541946	0.5589581	0.6414639
0.0	0.00546615	0.054708887	0.0721238	0.1053094	0.056726933	0.06918791	0.037176907	0.00861994	0.015076479	0.020720785
0.0	0.5184737	0.44615072	0.14018086	0.32517698	0.5010899	0.3155988	0.10118785	0.18792266	0.13555239	0.3665911
0.0	0.18873501	0.35074645	0.21028243	0.319488	0.5281578	0.41019422	0.18053968	0.1841325	0.10048071	0.36209622
0.0	0.9684513	0.76002485	0.7157765	0.6650176	0.7244256	0.7255219	0.9688644	0.7152374	0.6320634	0.6991489
0.0	0.23408143	0.026446274	0.031127267	0.0788636	0.06117937	0.031545628	0.9291162	0.0156792	0.018057935	0.05838924
0.0	0.23527569	0.4494812	0.41821036	0.38516942	0.34946668	0.38336715	0.17748693	0.6892631	0.10206806	0.32611278
0.0	0.41995946	0.2982609	0.2448769	0.33500704	0.3221251	0.565583	0.14516342	0.1876677	0.13405372	0.28418106
0.0	0.026220324	0.02391109	0.037548017	0.06372393	0.037579168	0.099086694	0.022951307	0.0048610424	0.021227702	0.016485276
0.0	0.026087832	0.024094779	0.037968982	0.06403203	0.03804085	0.0996789	0.02320518	0.004849113	0.021383448	0.016637774
0.0	0.57658195	0.58303344	0.55897295	0.5673007	0.57019484	0.5703796	0.5734404	0.5747052	0.5853675	0.5784763
0.0	0.5759703	0.58317393	0.5587316	0.56655324	0.56975085	0.5713911	0.57328814	0.57508916	0.5854614	0.5802233
0.0	0.007378876	0.023768166	0.069821544	0.035034157	0.08394391	0.012399045	0.015274276	0.007042196	0.014147244	0.020031238
0.0	0.00735918	0.023837648	0.069385804	0.034711875	0.084107555	0.012345778	0.015305686	0.0070563145	0.0141378585	0.020034054
0.0	0.20310454	0.2778462	0.0930934	0.27936828	0.29466423	0.18190348	0.24426207	0.4337128	0.0868012	0.33542436
0.0	0.26529604	0.25892672	0.100943476	0.6560582	0.40877777	0.32440436	0.43391177	0.6921491	0.08617923	0.30375364
0.0	0.65605974	0.6589407	0.555509	0.82524705	0.6434294	0.66564536	0.747817	0.75310665	0.59038913	0.56568533
0.0	0.5766966	0.5807475	0.56006306	0.56671244	0.56975645	0.5710342	0.57322425	0.5749635	0.58499014	0.57985187
0.0	0.00894639	0.035769206	0.018688727	0.065005325	0.050909616	0.05439368	0.020734122	0.0073557007	0.040584173	0.021480456
0.0	0.21913731	0.2978821	0.4553819	0.42631885	0.37290797	0.47633392	0.24844831	0.2198239	0.16360994	0.42581663
0.0	0.7004303	0.62588173	0.8066112	0.7300595	0.49820355	0.7109316	0.72015095	0.5691702	0.65880275	0.7336363
0.0	0.21252525	0.2921501	0.44842118	0.41714436	0.368629	0.47466734	0.24560462	0.21434468	0.16175249	0.42383987
0.0	0.7988554	0.38574833	0.8133537	0.6465103	0.59101844	0.55175257	0.6645497	0.6016512	0.55227053	0.6666425
0.0	0.2683599	0.27380472	0.10844855	0.32731503	0.202294	0.3385758	0.12178541	0.37521678	0.13832882	0.45487016
0.0	0.7755674	0.3575778	0.105169155	0.2915413	0.2512249	0.3896445	0.17084853	0.23681955	0.117031135	0.46367982
0.0	0.57791954	0.58134806	0.559263	0.56831986	0.571577	0.57221055	0.57534784	0.5777977	0.5881776	0.5818452
0.0	0.009611999	0.012451043	0.017265037	0.05924774	0.038768508	0.02681068	0.028143713	0.012623547	0.03154702	0.040838197
0.0	0.02703622	0.023640191	0.020508349	0.051828675	0.050277304	0.022762317	0.5272949	0.005119535	0.021748252	0.016553324
0.0	0.22147873	0.28677016	0.32170704	0.2646678	0.15112041	0.5705722	0.8472413	0.19587569	0.12948906	0.34556875
0.0	0.828721	0.37796378	0.27290264	0.3413614	0.28263497	0.4474452	0.21998101	0.47799534	0.094693094	0.4193853
0.0	0.021053428	0.026732098	0.025601583	0.07049114	0.084240764	0.036361065	0.01937574	0.006560174	0.013272851	0.028666953
0.0	0.021324987	0.026754055	0.02558847	0.069608554	0.08448704	0.036132105	0.019232154	0.0065460433	0.013325386	0.028532326
0.0	0.3522907	0.3375265	0.24555756	0.34149462	0.43240952	0.42739788	0.18474588	0.26705194	0.09214682	0.42153975
0.0	0.8769978	0.64740294	0.7629832	0.6911482	0.61964655	0.68198466	0.69585615	0.45719063	0.60471797	0.63211876
0.0	0.34419215	0.33389196	0.23982863	0.3354425	0.42915776	0.42492527	0.18286888	0.26258498	0.091572285	0.41727853
0.0	0.5142776	0.24824877	0.15788129	0.4228255	0.23345007	0.32518926	0.15588434	0.43008447	0.11179461	0.46353844
0.0	0.42332512	0.2746067	0.3845784	0.32479915	0.38519108	0.20746113	0.16271563	0.56022656	0.08786194	0.217227
0.0	0.42332515	0.2746068	0.3845784	0.32479915	0.38519102	0.20746109	0.16271563	0.56022656	0.08786194	0.217227
0.0	0.42332512	0.2746068	0.38457844	0.32479912	0.38519102	0.20746109	0.16271563	0.56022656	0.08786194	0.21722695
0.0	0.5226106	0.3401088	0.15384667	0.3828964	0.41002822	0.2556707	0.32217428	0.32654157	0.13425052	0.4728972
0.0	0.14645198	0.21688902	0.33726296	0.25974476	0.39892974	0.3216668	0.2882307	0.38296458	0.09976119	0.49080527
0.0	0.0018130927	0.028319597	0.12663725	0.02848933	0.06076083	0.045735832	0.047530744	0.004555956	0.029610282	0.031570565
0.0	0.5862693	0.6961333	0.8218883	0.6816313	0.5581995	0.6749217	0.6789099	0.49327645	0.56995416	0.57887846
0.0	0.0078069125	0.023211613	0.15597723	0.060715254	0.066080935	0.026230576	0.028260795	0.053185806	0.01854295	0.00984749
0.0	0.85565203	0.61263764	0.7594947	0.6887599	0.5784696	0.7085294	0.80862254	0.7146055	0.7060427	0.53717744
0.0	0.3771563	0.61966014	0.31558904	0.5309731	0.1920079	0.26317808	0.2303711	0.29328606	0.08078961	0.3348286
0.0	0.86422735	0.94714487	0.9762865	0.8678833	0.65718704	0.9217186	0.9768197	0.78910184	0.12184291	0.14558141
0.0	0.5766886	0.58213985	0.5577075	0.56767285	0.5692928	0.5717387	0.57543296	0.57407767	0.5858515	0.5777934
0.0	0.3207499	0.19738394	0.1477862	0.38110593	0.5259862	0.3478677	0.16081779	0.4286105	0.19758053	0.30430272
0.0	0.024222145	0.014567293	0.031089036	0.08187787	0.096772626	0.042123098	0.04515328	0.025056634	0.038200956	0.0259771
0.0	0.5639311	0.3521534	0.32490593	0.3729733	0.3257946	0.4007983	0.12633215	0.55955714	0.099500164	0.27637616
0.0	0.55976605	0.34999287	0.31670403	0.36937168	0.32549852	0.39852703	0.12397698	0.55799514	0.09890897	0.27622756
0.0	0.6794408	0.61884314	0.7841666	0.60809326	0.50654066	0.7156054	0.61576134	0.5528991	0.60449237	0.57879335
0.0	0.016294053	0.029162167	0.05332448	0.2216017	0.059438273	0.09148929	0.020936836	0.045480296	0.017144153	0.02883644
0.0	0.5661182	0.2952621	0.17659858	0.34655106	0.30851713	0.48983955	0.101318635	0.41228613	0.121868856	0.3761338
0.0	0.046399742	0.036448825	0.023483628	0.05725647	0.053804256	0.078431465	0.020461014	0.0056353286	0.024401996	0.027797658
0.0	0.9880437	0.97000176	0.949587	0.9292724	0.90704125	0.84609056	0.97736585	0.9480574	0.23110308	0.74915004
0.0	0.024230225	0.059634075	0.13035019	0.050715268	0.026858922	0.054573584	0.034564268	0.006697199	0.024844784	0.027949145
0.0	0.57563525	0.58120245	0.5583907	0.5672018	0.5704298	0.5723674	0.5761025	0.5744717	0.5856725	0.5786395
0.0	0.6696702	0.804916	0.65772986	0.7640354	0.71964145	0.64568186	0.7349512	0.5406238	0.6688055	0.63084793
0.0	0.0026071738	0.02752186	0.02901332	0.036049593	0.06401047	0.029826703	0.029718226	0.0067113955	0.030673642	0.02161596
0.0	0.080110386	0.2267707	0.27330515	0.1520612	0.554874	0.47649208	0.257524	0.2172297	0.10971772	0.26125485
0.0	0.6015324	0.8039666	0.62531644	0.54694587	0.61539525	0.72906995	0.69906557	0.5502864	0.5964459	0.618119
0.0	0.015656725	0.031903006	0.026207343	0.06163029	0.04060201	0.0158915	0.02947009	0.014635963	0.019690404	0.032838665
0.0	0.58959633	0.28208283	0.09534492	0.2980083	0.42717612	0.22614746	0.14134161	0.38426372	0.11368171	0.44141015
0.0	0.5872356	0.2823432	0.09564352	0.29778317	0.4259525	0.22554287	0.14024799	0.3859159	0.11345669	0.44064313
0.0	0.5883944	0.28304818	0.09542989	0.29905573	0.4275703	0.22613314	0.14175844	0.3850804	0.11372506	0.44064772
0.0	0.6481927	0.8187627	0.87357473	0.6111581	0.4762765	0.6918312	0.6213421	0.63060063	0.5547892	0.7105719
0.0	0.0031141557	0.037360366	0.04655775	0.111577764	0.029944524	0.028994817	0.08971537	0.019464185	0.026006984	0.02103884
0.0	0.47252566	0.39774707	0.12642802	0.5581183	0.30006292	0.32244134	0.22409512	0.5206941	0.1425937	0.43595213
0.0	0.022487367	0.041877493	0.020376123	0.107663184	0.06865918	0.017483074	0.07090153	0.014220052	0.024829112	0.03368913
0.0	0.8783594	0.6793111	0.62956375	0.74467474	0.6063469	0.50147873	0.75934905	0.59909886	0.7082996	0.5740653
0.0	0.021701163	0.040734	0.01954784	0.10519829	0.06795937	0.016973983	0.06846541	0.014007439	0.024389977	0.033133347
0.0	0.021602772	0.04092176	0.019783305	0.10480374	0.06836011	0.017015383	0.06894359	0.01408139	0.024375604	0.0329584
0.0	0.27531272	0.35785073	0.46831802	0.24649577	0.004505231	0.33080533	0.22109307	0.3337021	0.14465262	0.40263683
0.0	0.48626205	0.46197918	0.30366638	0.3564611	0.005916092	0.25916547	0.30538914	0.47118455	0.19928852	0.3168649
0.0	0.6451554	0.61453587	0.6604719	0.74025065	0.61603487	0.72834116	0.6328447	0.58764046	0.6341021	0.691772
0.0	0.013536765	0.028941432	0.09226029	0.064893916	0.07062173	0.033293903	0.041200086	0.0074619534	0.018766627	0.0333093
0.0	0.013062286	0.028230324	0.08808532	0.063885555	0.069910266	0.03254348	0.03987876	0.0072662504	0.01859127	0.032385387
0.0	0.013186027	0.028648889	0.088963516	0.064103566	0.069871955	0.032311022	0.04009048	0.007169007	0.018567003	0.03259561
0.0	0.6744613	0.7190883	0.56193256	0.7452509	0.5466811	0.64557946	0.8065164	0.7237153	0.60269064	0.61419207
0.0	0.46093976	0.320553	0.20014651	0.5206713	0.29308262	0.4833004	0.35004246	0.3454762	0.12088786	0.4101616
0.0	0.4609561	0.3210914	0.20051157	0.5208636	0.29455838	0.48344743	0.350263	0.3454377	0.12092687	0.4109436
0.0	0.6234346	0.38154483	0.27532914	0.3244386	0.39585555	0.35653508	0.49339494	0.14314337	0.14044368	0.2789612
0.0	0.08583342	0.34789225	0.4312767	0.40494338	0.3963564	0.43751293	0.4441558	0.14819019	0.14783703	0.38379335
0.0	0.97265506	0.79232246	0.72227025	0.6880897	0.6599409	0.63394076	0.8510064	0.54563886	0.6710775	0.5061682
0.0	0.93336314	0.57269275	0.67997843	0.669889	0.7729495	0.6655173	0.69705474	0.7903487	0.5008835	0.5995539
0.0	0.5773008	0.5820323	0.55877274	0.5667207	0.5702931	0.5700605	0.5719949	0.57437176	0.5855388	0.57888937
0.0	0.5775138	0.5818012	0.5593361	0.5668749	0.57014614	0.5708492	0.5736938	0.5763536	0.58589894	0.58038586
0.0	0.0011606811	0.060955767	0.06579168	0.07097741	0.026036056	0.10479621	0.053305358	0.015394217	0.013937887	0.0124746645
0.0	0.23466982	0.44724512	0.6050606	0.52319276	0.44711316	0.54151624	0.43581504	0.626613	0.15793757	0.3377531
0.0	0.007914455	0.024043223	0.13134031	0.04884877	0.100069754	0.060207356	0.02556007	0.012820797	0.02084913	0.019946842
0.0	0.5775475	0.5831646	0.5594689	0.56668097	0.5703643	0.57121456	0.57511747	0.57407826	0.58534044	0.57926697
0.0	0.01703467	0.045227904	0.022400143	0.061701797	0.077458516	0.028940631	0.03169245	0.014932006	0.024440655	0.016068807
0.0	0.012721947	0.030818619	0.03586027	0.037743744	0.09224071	0.031270552	0.07110641	0.012891625	0.018238	0.019046426
0.0	0.39678258	0.2633065	0.16692995	0.6685433	0.4556048	0.4098605	0.17813851	0.5472905	0.05848189	0.27106893
0.0	0.0022161019	0.035848923	0.027158966	0.045174614	0.036934804	0.055164967	0.0440168	0.020132603	0.016149804	0.014415312
0.0	0.007983903	0.03489834	0.013725056	0.17124133	0.05069855	0.028019985	0.036968436	0.020247648	0.031723555	0.01029634
0.0	0.008303224	0.015955819	0.018571313	0.035314336	0.041794784	0.035687666	0.044206426	0.032482862	0.021478256	0.015283517
0.0	0.056157615	0.04600815	0.04626694	0.08503516	0.06274811	0.031377748	0.025030699	0.008104218	0.024242174	0.030520586
0.0	0.59534603	0.27523738	0.1377119	0.4810274	0.54766965	0.2479686	0.3181473	0.38928875	0.08891325	0.37806582
0.0	0.011306263	0.020725913	0.017572775	0.11489736	0.11985994	0.020887941	0.046191253	0.006538128	0.026114834	0.032337006
0.0	0.0055514565	0.03770582	0.016563613	0.058717735	0.10177857	0.05017733	0.05286452	0.009954358	0.012017469	0.041600913
0.0	0.57719105	0.58117336	0.55938405	0.56867	0.5700604	0.57020414	0.5749043	0.57503414	0.5867617	0.58148026
0.0	0.5764195	0.58271396	0.56014615	0.56714803	0.5707134	0.57243586	0.5753033	0.5770315	0.585906	0.5811488
0.0	0.57778746	0.58289504	0.56046647	0.56703776	0.57107097	0.57154727	0.5748701	0.57467085	0.58538055	0.5810521
0.0	0.34951633	0.31627962	0.09824159	0.45672306	0.24237616	0.23799293	0.29822454	0.18548231	0.12397672	0.4200792
0.0	0.577555	0.5818432	0.5589667	0.5679755	0.57084435	0.5729098	0.5758853	0.5767568	0.58599025	0.58072823
0.0	0.5792083	0.5810171	0.5604597	0.568586	0.5705997	0.571729	0.57558	0.5762676	0.5863118	0.5806676
0.0	0.57686317	0.582009	0.5588783	0.56577253	0.5691783	0.5715911	0.5761463	0.5764956	0.58303666	0.5793994
0.0	0.57798475	0.582405	0.5585555	0.5682374	0.5682628	0.5718115	0.5758713	0.57603794	0.58661175	0.5804414
0.0	0.6738901	0.37485215	0.2665971	0.5579857	0.40546003	0.1883368	0.1804623	0.77951294	0.13420363	0.44381183
0.0	0.5761159	0.58196294	0.5584919	0.56763756	0.56949633	0.57207644	0.5757609	0.57730997	0.58560723	0.57860416
0.0	0.57636863	0.58130217	0.56184685	0.56912005	0.5692721	0.57288563	0.5758335	0.5750871	0.5853048	0.58082825
0.0	0.57799065	0.5824039	0.5595463	0.56826377	0.57001156	0.5710963	0.5741512	0.5759567	0.5868579	0.58098674
0.0	0.57880354	0.5811226	0.5596991	0.5692409	0.5702607	0.5723468	0.5752188	0.5761329	0.58705807	0.5813141
0.0	0.06267157	0.38268334	0.28891805	0.2745381	0.2330753	0.30636138	0.36430165	0.30004668	0.06882635	0.25552803
0.0	0.6387594	0.34927595	0.26430747	0.4550643	0.38155565	0.25002703	0.17672001	0.48696834	0.07819971	0.35688993
0.0	0.2612344	0.2899263	0.43938527	0.26969966	0.30479002	0.2901636	0.29872832	0.57050276	0.10273243	0.36758858
0.0	0.28428847	0.33152184	0.16319047	0.27512786	0.42691222	0.40095064	0.23533595	0.5232582	0.16148642	0.40256068
0.0	0.57794565	0.58226025	0.5586693	0.5677376	0.570602	0.5718651	0.57496184	0.5751471	0.5857004	0.58008486
0.0	0.04598846	0.033237256	0.031953037	0.05684901	0.06453864	0.02618971	0.015951134	0.0069366633	0.03487404	0.025368841
0.0	0.575886	0.58105505	0.5605928	0.56731427	0.57051355	0.57227206	0.5753688	0.5780792	0.5864383	0.5804525
0.0	0.5781534	0.5809801	0.5590052	0.5683283	0.57063735	0.572087	0.5755224	0.57560825	0.5864938	0.58119726
0.0	0.578106	0.58126664	0.55936235	0.56870437	0.5710124	0.57236916	0.57534224	0.5763817	0.58557796	0.58061606
0.0	0.5759792	0.58172905	0.55950576	0.5653808	0.5706409	0.57278603	0.57552487	0.57609344	0.5858818	0.58098936
0.0	0.57779735	0.58064973	0.55984646	0.56868255	0.5708287	0.5723937	0.5741399	0.57615584	0.58708906	0.5795553
0.0	0.20421718	0.4639624	0.25903746	0.20749262	0.15357602	0.48517984	0.34183848	0.219405	0.12840576	0.40559
0.0	0.57522875	0.583108	0.5609012	0.5672461	0.5704298	0.57151204	0.57454795	0.5741438	0.5853923	0.58093137
0.0	0.5748973	0.5809477	0.55823016	0.5676253	0.5686318	0.57017326	0.5751062	0.5741508	0.58405876	0.5784504
0.0	0.577167	0.5806454	0.5587759	0.56902105	0.5691891	0.5706662	0.57549673	0.574898	0.58532333	0.5788321
0.0	0.5778127	0.5824862	0.5613497	0.56855714	0.569183	0.57151943	0.57387286	0.5733594	0.58370167	0.58032835
0.0	0.5776108	0.5822576	0.5612134	0.5686244	0.57001966	0.57171935	0.5754774	0.5742243	0.58573544	0.5789186
0.0	0.9640754	0.95061976	0.9318066	0.9481368	0.7625585	0.88723254	0.9889225	0.9479543	0.2451785	0.74700505
0.0	0.5784774	0.5817052	0.5611797	0.56908673	0.5701818	0.571897	0.5756453	0.5748245	0.5859643	0.5789852
0.0	0.5776366	0.58065635	0.5609885	0.5672339	0.5694391	0.57055795	0.5746887	0.57314837	0.5849585	0.5797558
0.0	0.57552034	0.5818574	0.5588948	0.5680985	0.5710428	0.571213	0.5749726	0.5739393	0.58539015	0.5777386
0.0	0.5773598	0.5819477	0.55904955	0.5690342	0.571181	0.57208437	0.5753585	0.57448536	0.58603853	0.578109
0.0	0.5777306	0.58198965	0.5619828	0.5676908	0.57046145	0.5717779	0.575286	0.571214	0.58516705	0.5780159
0.0	0.57659954	0.58244807	0.559365	0.56733066	0.5706	0.5716838	0.57539874	0.5741922	0.58549565	0.5781247
0.0	0.9898767	0.9501209	0.9520711	0.95638865	0.79938054	0.8669767	0.98002005	0.94189435	0.3052243	0.77034324
0.0	0.5777326	0.5821574	0.55969757	0.56804657	0.5706209	0.57228434	0.5758566	0.5748283	0.5864308	0.5782431
0.0	0.57690865	0.5811971	0.5605238	0.56868297	0.56924534	0.5701961	0.5745118	0.5748143	0.5840154	0.57939786
0.0	0.57667327	0.5811133	0.5596093	0.56756306	0.57115567	0.5722212	0.57594687	0.574833	0.58439815	0.5784699
0.0	0.57795686	0.580518	0.55989665	0.568721	0.5710493	0.5727175	0.5761863	0.57519007	0.58524156	0.5784448
0.0	0.5776464	0.5804148	0.5598089	0.56886476	0.56964046	0.57225263	0.57579327	0.5749086	0.5863792	0.5774075
0.0	0.99206734	0.97569555	0.90770054	0.9306825	0.7185501	0.83606184	0.9859825	0.9564238	0.15484619	0.69320774
0.0	0.035668198	0.034467068	0.0671236	0.12720646	0.06695869	0.017574718	0.024829926	0.010246411	0.020933038	0.025731018
0.0	0.050026283	0.024365894	0.17047368	0.10161672	0.035804417	0.029664114	0.049051564	0.047820315	0.02195945	0.03096623
0.0	0.0037157359	0.016092807	0.020777363	0.06156884	0.08250753	0.017355299	0.032694675	0.018279362	0.028557675	0.025225537
0.0	0.5767994	0.58153856	0.559628	0.5688172	0.570694	0.57222307	0.57607895	0.5751078	0.58587044	0.5784573
0.0	0.57816684	0.5796193	0.5614425	0.5681255	0.5700637	0.57124674	0.57433224	0.57404286	0.5857381	0.57931185
0.0	0.5760364	0.5815694	0.5607985	0.5678649	0.56989056	0.5718618	0.5752516	0.57708514	0.5860685	0.57892007
0.0	0.5774568	0.5819161	0.56129307	0.56900257	0.56999975	0.57231236	0.57598674	0.5770374	0.5861979	0.5789498
0.0	0.5757623	0.58038664	0.56033266	0.56690526	0.570676	0.5722943	0.5744883	0.5732588	0.5852678	0.5783676
0.0	0.57419753	0.5805493	0.5596472	0.5682966	0.56974876	0.5702439	0.5745006	0.574707	0.5853657	0.5783904
0.0	0.98964137	0.98310596	0.96971804	0.92721695	0.7173479	0.9330724	0.9916715	0.9468954	0.20672509	0.76408803
0.0	0.57642734	0.58088726	0.5599343	0.56891024	0.5702133	0.5707833	0.57493985	0.5753199	0.58567363	0.5781577
0.0	0.57713187	0.58222693	0.56174207	0.5666837	0.56955737	0.5717501	0.57451576	0.57345176	0.58518386	0.580859
0.0	0.57781595	0.58106357	0.55971557	0.5667736	0.5696647	0.56971496	0.57396734	0.57449913	0.58523947	0.57932365
0.0	0.013980168	0.02153543	0.040179875	0.064161524	0.034793843	0.031298686	0.01727223	0.034161564	0.012916046	0.023238136
0.0	0.09471241	0.36598846	0.13942307	0.3047766	0.46354187	0.23167431	0.14536062	0.44887507	0.11266272	0.34556487
0.0	0.7280273	0.3250677	0.12372464	0.34917587	0.31346616	0.5447938	0.32068008	0.31851456	0.0967084	0.42696506
0.0	0.5782465	0.58181113	0.5587783	0.56557053	0.5707988	0.5722124	0.5762051	0.57589006	0.58638084	0.5786613
0.0	0.9204256	0.7508587	0.65643644	0.65420175	0.5436531	0.69811535	0.7059353	0.6231274	0.5729819	0.6477208
0.0	0.048418786	0.029547097	0.0154992305	0.07171966	0.038710903	0.054946773	0.10307224	0.00934623	0.022888405	0.038458873
0.0	0.91564035	0.75479347	0.7158411	0.8140352	0.57686865	0.67551583	0.5785107	0.7803446	0.55441386	0.60085607
0.0	0.003220523	0.024346236	0.025783803	0.04427616	0.030505477	0.03285755	0.024971223	0.005237721	0.018623749	0.030981887
0.0	0.57428294	0.58263886	0.55842376	0.5673551	0.5704798	0.57058495	0.57318604	0.57659394	0.58539057	0.58125985
0.0	0.5754047	0.5820794	0.55819	0.5690361	0.5702446	0.5717948	0.57397074	0.5750855	0.5860323	0.5800991
0.0	0.5289217	0.66379863	0.76042235	0.6804824	0.48862076	0.72753084	0.55449903	0.56850696	0.5720856	0.6798231
0.0	0.006840758	0.008843016	0.01385771	0.04512801	0.08229258	0.026735255	0.014046117	0.0058375057	0.025176752	0.029852508
0.0	0.5763944	0.58177155	0.5594841	0.566692	0.5700651	0.5724902	0.5742743	0.5767319	0.58569324	0.58039427
0.0	0.5767715	0.58494437	0.5601706	0.5679633	0.5699634	0.57220614	0.57609934	0.5732689	0.5873864	0.58074045
0.0	0.2874672	0.27961004	0.11412391	0.3936288	0.30238745	0.40221506	0.118586205	0.54188204	0.15824746	0.37529287
0.0	0.008170739	0.027798727	0.021753915	0.062359106	0.06185041	0.051499624	0.038032997	0.017431684	0.027397765	0.027146699
0.0	0.985372	0.97864074	0.9413434	0.9646645	0.8379277	0.9233018	0.9893113	0.93820864	0.2135194	0.79757315
0.0	0.75056076	0.819861	0.8208308	0.6490456	0.37576115	0.73112214	0.70378435	0.7239566	0.5254931	0.6467121
0.0	0.08856074	0.52725774	0.15210572	0.37750766	0.44414508	0.5235669	0.24513064	0.51557225	0.08356839	0.3685085
0.0	0.038477305	0.040802434	0.14135545	0.12052279	0.03589401	0.026460461	0.029907824	0.03631318	0.03091229	0.048731055
0.0	0.037739243	0.040862665	0.14078371	0.119662374	0.035820026	0.026207628	0.029878413	0.035981413	0.030854166	0.048719615
0.0	0.13755023	0.53983766	0.78193027	0.41640282	0.30012336	0.31287804	0.22321352	0.5499669	0.24099652	0.5540817
0.0	0.5987323	0.437795	0.5456453	0.6861336	0.29783097	0.5589783	0.24626389	0.57055014	0.20449553	0.51562554
0.0	0.037340444	0.04092601	0.1402515	0.11886338	0.035529327	0.02612887	0.029906942	0.036162894	0.030790567	0.048392713
0.0	0.6046411	0.86140585	0.93062294	0.61922616	0.5925221	0.5758478	0.7580727	0.6205666	0.8015743	0.73794127
0.0	0.03740364	0.041037347	0.13967219	0.11855434	0.035647918	0.026262324	0.029785577	0.036218785	0.030945236	0.048296645
0.0	0.007264906	0.023496125	0.031423584	0.05241702	0.08556478	0.06795668	0.01970796	0.019239357	0.017363684	0.017038686
0.0	0.07368322	0.3022756	0.0814286	0.3663531	0.3644064	0.5137822	0.20006494	0.68172354	0.07301678	0.508139
0.0	0.7294711	0.7677308	0.6477261	0.448365	0.55912995	0.58199865	0.62583834	0.6662841	0.48179147	0.5902434
0.0	0.02147761	0.05506103	0.023586776	0.029168846	0.019549007	0.011906649	0.018091511	0.008956394	0.02135711	0.021358779
0.0	0.021813564	0.055546705	0.023906816	0.030498749	0.019517764	0.012110497	0.01813428	0.009431121	0.021618858	0.021725524
0.0	0.021813564	0.055546705	0.023906816	0.030498749	0.019517764	0.012110497	0.01813428	0.009431121	0.021618858	0.021725524
0.0	0.021632956	0.055706035	0.024051925	0.03049203	0.019566122	0.012090346	0.018047424	0.009473888	0.021626947	0.021682799
0.0	0.3868494	0.29434174	0.15291333	0.18803431	0.17235978	0.22268245	0.1300081	0.39814168	0.09955693	0.34109575
0.0	0.5780166	0.58236283	0.5613316	0.5692188	0.57177734	0.571676	0.5757955	0.5750653	0.58675545	0.5799893
0.0	0.58642703	0.5899155	0.5731723	0.5794324	0.5745392	0.5798153	0.58363265	0.582973	0.5912504	0.58517635
0.0	0.0076437904	0.019297507	0.020769661	0.030299893	0.030366946	0.022646882	0.02062523	0.009456855	0.018866673	0.02372777
0.0	0.5789849	0.58175886	0.55946225	0.56806886	0.57005	0.57126004	0.5751101	0.57443756	0.58559686	0.5795237
0.0	0.5762075	0.58272874	0.5590606	0.567732	0.5706598	0.5703989	0.574413	0.57510304	0.586279	0.58009815
0.0	0.57597166	0.5818772	0.55905896	0.5676446	0.5702067	0.57010376	0.57482636	0.57522714	0.5867655	0.5793264
0.0	0.84558487	0.6979683	0.40473583	0.688841	0.67972136	0.6567629	0.7268029	0.6714396	0.5986613	0.520192
0.0	0.25025246	0.4274548	0.08089533	0.5470292	0.32581237	0.5440386	0.3400447	0.52399147	0.114296176	0.2677382
0.0	0.06192187	0.35415927	0.11551144	0.15372232	0.46031332	0.3421868	0.24886881	0.51013887	0.13289897	0.37278762
0.0	0.43205103	0.62681234	0.75822186	0.4403586	0.6400287	0.66265565	0.7597938	0.51920736	0.64938956	0.67769206
0.0	0.68306154	0.6864746	0.5703822	0.85787827	0.46428087	0.69070023	0.8192993	0.64513236	0.51308346	0.70860445
0.0	0.031805452	0.04248162	0.19949643	0.056795314	0.15157656	0.020123428	0.031900857	0.033453714	0.017928172	0.015487273
0.0	0.032067478	0.04234259	0.19912486	0.056891847	0.15116727	0.020073863	0.03175206	0.033291124	0.017846398	0.015456622
0.0	0.032854527	0.042578354	0.20651393	0.058912463	0.15196271	0.020585794	0.032509334	0.033492442	0.018082742	0.0155951725
0.0	0.027944632	0.016208217	0.031190928	0.074922524	0.13708338	0.0006571483	0.017656088	0.031080993	0.024427254	0.018326018
0.0	0.0506024	0.0071913097	0.03609324	0.060435276	0.08049066	0.09739539	0.03102923	0.0068579423	0.015303797	0.021596573
0.0	0.7800455	0.34921983	0.2565149	0.27518278	0.2996183	0.20751913	0.4590563	0.6744036	0.11343402	0.39225447
0.0	0.6962818	0.5694553	0.6255294	0.7087123	0.77280575	0.7383226	0.7732223	0.8584429	0.67206293	0.5917806
0.0	0.37089926	0.37455964	0.15109149	0.67542887	0.23941316	0.21056429	0.70779115	0.4121637	0.10746414	0.30035073
0.0	0.0051864395	0.047651973	0.01642364	0.25465643	0.018238824	0.015682084	0.18027352	0.008872642	0.02026897	0.020768017
0.0	0.7831039	0.52935976	0.13945673	0.3224812	0.52382165	0.5135376	0.6403171	0.52271	0.16956529	0.42249772
0.0	0.09505103	0.023987753	0.024660101	0.04542472	0.07619196	0.016224373	0.24202707	0.01786502	0.021512426	0.022970371
0.0	0.095824614	0.023982754	0.024627762	0.045349494	0.076038286	0.016397864	0.2418099	0.017871732	0.021482997	0.023055043
0.0	0.09853983	0.024385909	0.024941066	0.045978494	0.07627074	0.016776506	0.24476118	0.017894294	0.021482246	0.02319631
0.0	0.096053965	0.024039933	0.024699694	0.0453146	0.07597436	0.01622821	0.24141107	0.017767303	0.021543987	0.022930274
0.0	0.09868287	0.024593156	0.025011314	0.046034478	0.07633964	0.016730351	0.24535678	0.017884927	0.02163915	0.023435088
0.0	0.4842768	0.5986159	0.2534828	0.47626424	0.34384587	0.2931008	0.23983799	0.47392848	0.15473224	0.41942465
0.0	0.74128455	0.6677336	0.6183148	0.6140819	0.580777	0.72314763	0.729516	0.72369003	0.6717583	0.62038714
0.0	0.34954968	0.44545013	0.10923884	0.5379116	0.16207844	0.15721367	0.18942918	0.46703625	0.12933801	0.44861084
0.0	0.84325796	0.8510059	0.83210784	0.7336524	0.52380687	0.6782625	0.62584096	0.6633848	0.69322723	0.70915276
0.0	0.5338455	0.5164922	0.30400035	0.31132343	0.21286233	0.27142805	0.44088084	0.34788886	0.17410547	0.3959362
0.0	0.013742934	0.037780322	0.03821038	0.04705604	0.065519065	0.034017965	0.09662759	0.011548239	0.039669875	0.03011532
0.0	0.853991	0.7774021	0.7997909	0.8467718	0.621694	0.56846964	0.72131556	0.77694124	0.50309926	0.61311334
0.0	0.3855139	0.27421436	0.1629321	0.6030823	0.18221743	0.5701893	0.16084689	0.68141663	0.14310053	0.39814478
0.0	0.57976586	0.5804926	0.5593015	0.5663512	0.5694349	0.5707226	0.5746647	0.57517666	0.5850945	0.5796392
0.0	0.05671818	0.028222466	0.008323667	0.10187015	0.04458289	0.102661066	0.032295134	0.039254516	0.025279686	0.029220037
0.0	0.6188259	0.70964533	0.6633831	0.78418237	0.49251905	0.7974221	0.6531559	0.8030329	0.6999468	0.54924524
0.0	0.5814947	0.58531857	0.56404084	0.57083106	0.5716554	0.57290256	0.57908267	0.576728	0.5876884	0.5821137
0.0	0.022076106	0.35530284	0.2016436	0.49021867	0.44130588	0.54432523	0.37930155	0.3055692	0.08514725	0.3732582
0.0	0.026932329	0.25600836	0.26178262	0.27698916	0.39330313	0.8381647	0.40132448	0.4149291	0.10351084	0.2821286
0.0	0.0036324887	0.014263392	0.02679524	0.060207583	0.06623987	0.04197117	0.20206915	0.0067935023	0.018627506	0.031037055
0.0	0.0035775325	0.014041964	0.026447028	0.060228318	0.06590975	0.041857317	0.19966763	0.0068886196	0.01867468	0.03094676
0.0	0.2752159	0.46059564	0.17033723	0.29466155	0.42267212	0.5925752	0.36885518	0.38452822	0.080504075	0.34380302
0.0	0.87969816	0.7283112	0.7092584	0.6093477	0.71568996	0.732585	0.76232517	0.7263291	0.5255322	0.6251911
0.0	0.35834497	0.31980827	0.123544656	0.36946088	0.40518102	0.5272626	0.32555062	0.408212	0.114167616	0.4235457
0.0	0.5943688	0.4471466	0.1352932	0.48717842	0.47275615	0.21264711	0.4115319	0.21778408	0.11122248	0.562372
0.0	0.20046385	0.3257075	0.102513544	0.40326607	0.42906663	0.45134652	0.21852326	0.27766487	0.10827978	0.3694819
0.0	0.57732284	0.5817823	0.55939716	0.5660696	0.56900024	0.5702284	0.57287455	0.5739424	0.584618	0.58010274
0.0	0.7477654	0.29891068	0.23816095	0.34198514	0.45090628	0.4695235	0.32788688	0.24457465	0.13382164	0.3185735
0.0	0.0802713	0.03067888	0.07156979	0.052552707	0.08767889	0.08358789	0.044091266	0.007567527	0.025805067	0.027781272
0.0	0.5859814	0.3111045	0.31630126	0.4882864	0.38818416	0.4106849	0.24159707	0.36330444	0.13637353	0.42519933
0.0	0.8678861	0.6872414	0.7980262	0.8440161	0.56181777	0.71298647	0.76004016	0.75777346	0.6581302	0.7127478
0.0	0.5767102	0.3046699	0.3076953	0.48521918	0.38524008	0.40771115	0.2387897	0.35972312	0.13508767	0.42239442
0.0	0.5790058	0.582792	0.55898577	0.56784683	0.5690786	0.57106817	0.57365966	0.57586056	0.5846701	0.5790207
0.0	0.7448143	0.29687142	0.232657	0.33976072	0.4493945	0.46671134	0.32269615	0.23727411	0.13424383	0.31769645
0.0	0.06467705	0.024063136	0.018885572	0.04752365	0.056987874	0.024672111	0.0466408	0.009076078	0.02755803	0.011521045
0.0	0.4512007	0.2777423	0.18635134	0.29934403	0.4275882	0.42578074	0.28176352	0.39888743	0.13795742	0.29781637
0.0	0.792758	0.7083861	0.6583027	0.6389211	0.61685085	0.7536609	0.78154486	0.71112394	0.5963597	0.49134424
0.0	0.44266775	0.2746031	0.18145283	0.29260308	0.42455718	0.4210808	0.27690628	0.39380947	0.13631819	0.29489937
0.0	0.106527545	0.25444403	0.14991513	0.5302472	0.5425044	0.54481745	0.22850507	0.1250877	0.10907345	0.4598716
0.0	0.17948508	0.33426487	0.20355846	0.30016822	0.40017125	0.38758478	0.49678016	0.15562204	0.095184304	0.27178812
0.0	0.80053496	0.69483256	0.7350841	0.6910214	0.6349083	0.5480896	0.801703	0.6289889	0.53337693	0.59637773
0.0	0.7597131	0.6868117	0.5223099	0.8177154	0.7445656	0.5789273	0.85533744	0.5493475	0.5805614	0.5996558
0.0	0.70580184	0.5930108	0.49203908	0.7705364	0.71676993	0.7825353	0.75712466	0.7319666	0.65300983	0.7589976
0.0	0.031597678	0.023959728	0.027075049	0.04008614	0.14570051	0.017243924	0.030811457	0.018610045	0.019151181	0.022915535
0.0	0.24629958	0.27964982	0.38458225	0.16886544	0.39953294	0.3557892	0.31639236	0.29189864	0.11667882	0.38723654
0.0	0.5766675	0.5834502	0.56026864	0.5673145	0.56950474	0.56995773	0.5754567	0.57537097	0.5860275	0.5787567
0.0	0.5767407	0.5833596	0.55977076	0.56631696	0.5694738	0.57149833	0.57568544	0.5761297	0.586449	0.5789756
0.0	0.006338018	0.026735302	0.017584452	0.07086655	0.026697336	0.063768975	0.08734586	0.008879019	0.023398377	0.030365769
0.0	0.53101015	0.2897582	0.42002994	0.42670104	0.24063282	0.23146597	0.5445315	0.35361508	0.15307006	0.43044558
0.0	0.6454538	0.5974066	0.90063304	0.7083523	0.5514212	0.6584389	0.7048466	0.85157514	0.5545567	0.6469042
0.0	0.74019945	0.66928446	0.8136227	0.6714746	0.5170763	0.6311577	0.65654826	0.67090636	0.60464483	0.62713754
0.0	0.012281811	0.033735033	0.14377582	0.08415193	0.02649642	0.01652906	0.0998025	0.009070446	0.021536076	0.026827086
0.0	0.8015193	0.59515184	0.7453009	0.6594274	0.4017434	0.66162527	0.88484204	0.69583386	0.6420982	0.51606065
0.0	0.02087624	0.124169864	0.06984857	0.053029727	0.0040037506	0.0089755915	0.17039286	0.20190568	0.0044030235	0.29620862
0.0	0.11024202	0.018290065	0.066777535	0.06314018	0.075635985	0.010828363	0.053799763	0.006524088	0.03340713	0.025543729
0.0	0.57516015	0.5808757	0.55936354	0.56691104	0.570187	0.5696545	0.5744097	0.57362497	0.5851265	0.5784756
0.0	0.032940887	0.01266873	0.022915551	0.05030699	0.058373988	0.025437687	0.024212813	0.0068837316	0.025220053	0.019303752
0.0	0.57790923	0.43779498	0.5871823	0.697171	0.5575816	0.6885341	0.8719104	0.5923953	0.44507834	0.66587365
0.0	0.5782779	0.58224154	0.55822194	0.5684577	0.56886756	0.5704842	0.57246846	0.5760268	0.5853696	0.57950616
0.0	0.5939412	0.44635907	0.13558236	0.488419	0.47395873	0.21267806	0.41189373	0.21775204	0.11129786	0.5631213
0.0	0.8939908	0.8094575	0.70970047	0.799276	0.67622495	0.6642997	0.88667804	0.7230773	0.6277723	0.7520605
0.0	0.13953339	0.27949452	0.2337446	0.29338625	0.4246387	0.45389545	0.20529988	0.39941266	0.11577318	0.451071
0.0	0.14030121	0.28016463	0.24345231	0.29531798	0.4260521	0.45514774	0.20700517	0.40029436	0.11649963	0.45185643
0.0	0.3563676	0.40313956	0.19444248	0.69920856	0.47407097	0.21363986	0.6289524	0.22685881	0.13884903	0.49004352
0.0	0.14592445	0.24953505	0.28250396	0.54484534	0.417649	0.56776786	0.16431957	0.3005802	0.07318421	0.39547747
0.0	0.2845881	0.40316507	0.20756567	0.30078745	0.51755404	0.48226616	0.017786462	0.59695166	0.09399026	0.42586437
0.0	0.8776512	0.58846074	0.68548083	0.8707194	0.58256483	0.72385556	0.6913349	0.62377805	0.5423656	0.64266765
0.0	0.16199893	0.25522548	0.08559656	0.51394576	0.24521537	0.24077633	0.5191935	0.5346827	0.09617491	0.30829233
0.0	0.7611454	0.7835652	0.6944444	0.5704672	0.5653612	0.68070805	0.7650393	0.712863	0.5861122	0.47840655
0.0	0.54489434	0.6138303	0.69172734	0.7733467	0.62020314	0.4987474	0.8120882	0.60300684	0.5281054	0.68571323
0.0	0.17369877	0.34427992	0.118924715	0.1661272	0.31530938	0.08620893	0.18148014	0.43447864	0.09091056	0.36701018
0.0	0.03807373	0.364385	0.13268375	0.879228	0.2295927	0.20705435	0.22408578	0.41829532	0.08734373	0.27475792
0.0	0.8862976	0.6582971	0.5697263	0.9207291	0.48603576	0.7313217	0.68380415	0.536632	0.6820036	0.54556715
0.0	0.75525606	0.79477006	0.67886585	0.5952076	0.6426404	0.5092158	0.74275225	0.80828404	0.47906455	0.64847815
0.0	0.023125269	0.01982776	0.014870165	0.024759253	0.028332932	0.012614479	0.033002183	0.0058665033	0.015695103	0.017242713
0.0	0.0015923013	0.028504934	0.023291778	0.033553883	0.060368605	0.004894836	0.021575717	0.013716294	0.034413606	0.034060366
0.0	0.0015923089	0.028590415	0.02331419	0.033561893	0.060825817	0.00484512	0.021764982	0.0136411525	0.034441557	0.033820596
0.0	0.25460276	0.30629835	0.08756657	0.15050279	0.37606606	0.43992594	0.28679934	0.33588123	0.09388973	0.3983969
0.0	0.5970413	0.322579	0.49305367	0.1863224	0.275873	0.5208883	0.21865557	0.34081334	0.09960789	0.34070966
0.0	0.73386145	0.60088956	0.7702727	0.6043273	0.61923313	0.6180018	0.7250754	0.70253855	0.58927596	0.5790828
0.0	0.48222983	0.30833408	0.46902543	0.3259186	0.21767038	0.16882284	0.18318096	0.39850938	0.124465376	0.172426
0.0	0.06781109	0.026033299	0.14435841	0.052458197	0.055920962	0.06701925	0.042898502	0.010115758	0.024107696	0.030167043
0.0	0.01332224	0.035158187	0.038561784	0.027592946	0.03439807	0.044132624	0.04693574	0.011688349	0.013107891	0.023132002
0.0	0.01418117	0.035308864	0.04062909	0.02842661	0.03493303	0.045019794	0.048305724	0.012030651	0.013418316	0.023723507
0.0	0.7720808	0.21047966	0.127886	0.1854593	0.23544241	0.42167377	0.14658943	0.7445416	0.10042869	0.48690367
0.0	0.082968384	0.020503161	0.010761248	0.055556946	0.043263644	0.078182474	0.027388427	0.005975182	0.015083207	0.01897312
0.0	0.0017594863	0.017910734	0.105998464	0.080984145	0.08990371	0.026014324	0.117710225	0.010171593	0.012416871	0.023147942
0.0	0.021356875	0.29297432	0.17879362	0.51519185	0.489296	0.41934654	0.44041684	0.30032927	0.086554244	0.34477773
0.0	0.39782882	0.3556124	0.13153948	0.3860818	0.1766876	0.35053337	0.12578937	0.2008558	0.104584895	0.43150854
0.0	0.9900358	0.9867024	0.9341151	0.9621563	0.79857457	0.9465143	0.98761	0.9662969	0.34797904	0.7126432
0.0	0.24891475	0.4963038	0.0791176	0.48607045	0.34366566	0.37555236	0.43552017	0.24940294	0.17908543	0.31844494
0.0	0.3275805	0.22453366	0.0643036	0.24196368	0.28104568	0.6403761	0.15795869	0.76877755	0.10905085	0.34606707
0.0	0.316985	0.16170664	0.073904395	0.36733827	0.36458868	0.70947343	0.66894346	0.31656587	0.07552594	0.29144916
0.0	0.0052787918	0.034731235	0.025114113	0.07687699	0.029798338	0.1693681	0.05742312	0.014179757	0.025656447	0.016200539
0.0	0.0021093395	0.045754343	0.020821705	0.06885796	0.050620116	0.022178136	0.025188873	0.013418411	0.017972149	0.019112581
0.0	0.99520123	0.9830661	0.95235723	0.9570564	0.8239635	0.90509754	0.98646754	0.9256978	0.41266605	0.7277737
0.0	0.9957902	0.9779497	0.9703715	0.9598856	0.76368684	0.91490877	0.98701036	0.9311411	0.33232433	0.770189
0.0	0.03795008	0.292944	0.47915167	0.41659886	0.35643664	0.32154176	0.5145476	0.60866696	0.11044136	0.30177537
0.0	0.0013268876	0.03964797	0.057554666	0.116467975	0.036247697	0.034449775	0.17363355	0.009074809	0.015795128	0.023633095
0.0	0.0012573705	0.038338847	0.054546934	0.11273763	0.03552101	0.033176925	0.16919208	0.008632437	0.015483697	0.023023691
0.0	0.47912464	0.62343425	0.6113826	0.8492401	0.65247303	0.7445033	0.80102724	0.60142386	0.71725166	0.5158579
0.0	0.0012632055	0.03908818	0.054390136	0.11403116	0.035573293	0.033359945	0.1704445	0.008823853	0.0154454205	0.023138069
0.0	0.84077567	0.45926785	0.725054	0.76286745	0.6230992	0.68938833	0.6621092	0.58936566	0.645348	0.58324677
0.0	0.01990463	0.010664619	0.009919513	0.054129623	0.023595987	0.03430271	0.021962876	0.0078502605	0.014958365	0.010049298
0.0	0.019847816	0.010608593	0.010045391	0.054091	0.02362788	0.034211777	0.021982182	0.007888808	0.01501245	0.01001289
0.0	0.9606445	0.29151618	0.11965347	0.16765526	0.21807303	0.41887757	0.21466377	0.30559587	0.09831603	0.42692637
0.0	0.6487313	0.7082786	0.69470215	0.76333725	0.57358855	0.7708525	0.8545149	0.6904516	0.5105789	0.6085491
0.0	0.41968346	0.38154247	0.17130946	0.33567134	0.3032332	0.3675893	0.3319403	0.19077343	0.08385079	0.35135302
0.0	0.088993415	0.53510153	0.34103152	0.35443395	0.25397962	0.32618994	0.55503744	0.6320336	0.14434677	0.42825717
0.0	0.004055428	0.036637053	0.020845158	0.040487774	0.010360361	0.016102435	0.01640334	0.006990642	0.011313936	0.016782625
0.0	0.041323084	0.46591368	0.2408542	0.2706404	0.09987124	0.23677942	0.21189749	0.34671846	0.10059135	0.39018238
0.0	0.029848516	0.25130484	0.10246661	0.5966927	0.33168787	0.30850816	0.42991474	0.4504166	0.08899198	0.21430096
0.0	0.96094865	0.82380635	0.86741525	0.75248975	0.5628856	0.80628	0.80946565	0.8521991	0.7025226	0.6542642
0.0	0.063883804	0.4667427	0.14060599	0.61499494	0.19004732	0.33222327	0.117393464	0.7779925	0.068511195	0.28416938
0.0	0.73117256	0.56483597	0.6904968	0.81756455	0.54430956	0.71912	0.48617008	0.8832868	0.51701957	0.6622943
0.0	0.58945894	0.58963233	0.5716803	0.5770514	0.57431996	0.57818514	0.5829473	0.58630407	0.5929485	0.5847404
0.0	0.3474106	0.16256545	0.17611419	0.45833167	0.30686525	0.5435752	0.2915425	0.38553914	0.108705156	0.27852502
0.0	0.017033225	0.034831863	0.02073925	0.05199817	0.06517239	0.017301133	0.054464944	0.014237569	0.028746964	0.031676542
0.0	0.5744126	0.58223075	0.55865914	0.56746113	0.57113016	0.5708034	0.5748188	0.57353103	0.5857299	0.57829475
0.0	0.6468804	0.6171513	0.63953024	0.804019	0.4819875	0.8239755	0.8903294	0.58028805	0.54247254	0.5277661
0.0	0.025754482	0.008479465	0.011551745	0.10999017	0.042111397	0.017722622	0.024698414	0.012555741	0.025339277	0.017680725
0.0	0.5780483	0.581803	0.55861413	0.5677676	0.5692314	0.5712583	0.573507	0.57570845	0.5844614	0.5805624
0.0	0.0062038493	0.021949358	0.040720783	0.04595961	0.011663038	0.021352451	0.015352333	0.003352223	0.025118187	0.016550025
0.0	0.8635876	0.7951269	0.743726	0.79164904	0.48513034	0.7469288	0.6795751	0.48196363	0.548375	0.5729119
0.0	0.17291918	0.34347293	0.11891522	0.16562778	0.3144232	0.08601922	0.18051541	0.43436873	0.09021837	0.3653191
0.0	0.016449966	0.034667764	0.020334458	0.050481427	0.065211445	0.016711269	0.05288981	0.014190772	0.028033514	0.031376436
0.0	0.00590023	0.012536441	0.02470121	0.11521095	0.06116694	0.050851148	0.07950802	0.022390924	0.02044513	0.01857457
0.0	0.108396396	0.3249783	0.15070464	0.29715693	0.39848265	0.3512975	0.42263883	0.2789577	0.14723186	0.4778856
0.0	0.10823732	0.32503936	0.15106872	0.297584	0.40008307	0.3517325	0.4231257	0.27884686	0.1471782	0.4789185
0.0	0.54741704	0.7434683	0.65334284	0.65205926	0.5726465	0.61317545	0.8261255	0.613592	0.45775372	0.5642157
0.0	0.06130813	0.29400754	0.11103957	0.29959935	0.13332267	0.28406936	0.30685532	0.6256587	0.112683006	0.38133663
0.0	0.11301739	0.38658768	0.120494984	0.346254	0.14939928	0.40950578	0.37890226	0.26753947	0.07073428	0.29506055
0.0	0.020867424	0.06357334	0.026227089	0.14151177	0.08837219	0.023586333	0.07848877	0.010394174	0.022319568	0.04615935
0.0	0.0027192482	0.020695642	0.030654194	0.05491243	0.08395685	0.072631374	0.032094307	0.008971818	0.019166421	0.02073634
0.0	0.10974232	0.27979317	0.19752963	0.37624067	0.39603376	0.3206787	0.22458088	0.2846428	0.09498901	0.4076949
0.0	0.72303814	0.8114834	0.5472496	0.7714184	0.63777304	0.57716876	0.62210834	0.71658105	0.71129805	0.5961513
0.0	0.14652589	0.4173822	0.1268344	0.2328034	0.4038749	0.36252993	0.16641743	0.41099936	0.15799522	0.32000375
0.0	0.16406576	0.40802976	0.1347633	0.2656745	0.30809465	0.11982392	0.1310293	0.657537	0.077591255	0.39236128
0.0	0.08115887	0.416769	0.19527431	0.21914102	0.15540215	0.3181251	0.12131013	0.21171767	0.10706869	0.271352
0.0	0.082858525	0.4185578	0.20443046	0.2267856	0.15629584	0.3165786	0.123215534	0.21597321	0.10795268	0.2717541
0.0	0.7189032	0.6272424	0.6125656	0.89388764	0.58220655	0.61526686	0.64315575	0.54097563	0.50904554	0.6043477
0.0	0.011327561	0.032727946	0.023752552	0.03584931	0.032773532	0.026181903	0.24421929	0.0041425377	0.02718011	0.0261862
0.0	0.57785475	0.58085686	0.559783	0.5672021	0.5692037	0.5711867	0.57482725	0.5725498	0.5847192	0.5800032
0.0	0.11983823	0.03314621	0.03279173	0.04471262	0.04373192	0.01631002	0.034174558	0.06471016	0.016117394	0.026717223
0.0	0.3775317	0.7429929	0.1162262	0.31065857	0.27334848	0.21978527	0.3001171	0.53194547	0.08529192	0.3197535
0.0	0.55340594	0.9419486	0.66365945	0.7236771	0.60306543	0.52813137	0.86964196	0.74104214	0.5616808	0.6171459
0.0	0.04267377	0.41713515	0.10009434	0.39514598	0.13774288	0.20725	0.20615098	0.6131837	0.12343839	0.41415676
0.0	0.54274255	0.764673	0.6907637	0.766084	0.52475643	0.5415222	0.77471375	0.75557864	0.7445067	0.7344816
0.0	0.21724086	0.22871554	0.06766578	0.32178032	0.31829628	0.36648846	0.16639587	0.3168938	0.11531175	0.39087138
0.0	0.86491114	0.69039357	0.6184953	0.6608869	0.6257631	0.780563	0.8037912	0.69569427	0.612982	0.6687195
0.0	0.57708746	0.58064103	0.5597602	0.5668606	0.5705485	0.5703142	0.5737286	0.5753813	0.5847193	0.57892436
0.0	0.0029712657	0.029562507	0.01031895	0.062456273	0.042769026	0.04340624	0.023312196	0.022113798	0.022625135	0.01935676
0.0	0.06272047	0.2722268	0.16703218	0.5038662	0.30509913	0.29798937	0.1534054	0.536466	0.10902728	0.34434393
0.0	0.6693854	0.667359	0.6513298	0.87622863	0.5848573	0.70248467	0.5839275	0.6724026	0.6031134	0.68992186
0.0	0.49951446	0.6041867	0.60018146	0.7778885	0.69603735	0.6507369	0.5535955	0.87765574	0.6503297	0.6577979
0.0	0.002315298	0.032833308	0.010871918	0.03734523	0.08738065	0.08041803	0.020323103	0.009983085	0.026868504	0.03497992
0.0	0.15909308	0.37535158	0.08188576	0.3160474	0.25338078	0.26606354	0.34286103	0.30995557	0.082483806	0.32380113
0.0	0.00702766	0.03085316	0.021964848	0.09190692	0.027613193	0.022846453	0.09031073	0.0152378	0.01335021	0.016187608
0.0	0.083484724	0.31244496	0.31868684	0.101955555	0.19016752	0.24056602	0.19858275	0.64737576	0.123935424	0.3303152
0.0	0.77320725	0.73356885	0.680447	0.7553058	0.66945714	0.633948	0.782139	0.7712043	0.3396985	0.67937744
0.0	0.98958546	0.6577566	0.6989625	0.49133185	0.57014805	0.69304234	0.740988	0.50924575	0.54499197	0.60853237
0.0	0.0075328364	0.0249759	0.038977798	0.011851323	0.029449068	0.016592508	0.017734805	0.011750247	0.028900681	0.026493654
0.0	0.032585714	0.33797482	0.14703421	0.3402896	0.4239212	0.21716647	0.11573098	0.24216612	0.09284981	0.33575767
0.0	0.032585714	0.33797482	0.14703421	0.3402896	0.4239212	0.21716647	0.11573098	0.24216612	0.09284981	0.33575767
0.0	0.01637172	0.03376932	0.023971178	0.09820041	0.09969135	0.018583506	0.014259717	0.0067314166	0.028350849	0.013066934
0.0	0.016279163	0.033450536	0.02389504	0.09725289	0.098946795	0.018578969	0.014182423	0.00670716	0.02826583	0.01301233
0.0	0.20883365	0.37070516	0.46474096	0.24808596	0.24980843	0.2802934	0.13510166	0.37075934	0.078370534	0.36216107
0.0	0.7642497	0.72523415	0.7349386	0.8154279	0.5826306	0.6707565	0.6709382	0.63312775	0.44880098	0.5766555
0.0	0.7225897	0.5455733	0.74277604	0.78822374	0.52750427	0.78835094	0.7573604	0.7135335	0.6846857	0.66062695
0.0	0.005097192	0.04489734	0.018955389	0.0861636	0.06256916	0.028920695	0.11329732	0.020177353	0.01238466	0.03667282
0.0	0.82110554	0.57202774	0.7855716	0.7056881	0.6032204	0.79412436	0.7919186	0.85375375	0.63979363	0.7648661
0.0	0.020843178	0.21070747	0.019660661	0.09383496	0.0052438434	0.0339735	0.22779372	0.11300077	0.0013579878	0.4304775
0.0	0.006371641	0.07379506	0.059686806	0.08557133	0.06487753	0.081518255	0.04962814	0.03311538	0.024568522	0.020342186
0.0	0.005103151	0.04481997	0.018922335	0.085585326	0.06234355	0.028822923	0.11298293	0.020114237	0.012393633	0.03639835
0.0	0.5790173	0.5838225	0.56140727	0.56751907	0.5702597	0.57028365	0.5753006	0.5746827	0.5865394	0.57945937
0.0	0.38295412	0.6139352	0.11897984	0.36166337	0.16288364	0.32190266	0.29035324	0.19424069	0.10116924	0.4329058
0.0	0.021911792	0.08135606	0.019969836	0.05415504	0.02122118	0.03648266	0.065906405	0.0045916163	0.014343851	0.03832453
0.0	0.037609894	0.35537258	0.24337871	0.29720944	0.20227528	0.10603544	0.40418044	0.16174994	0.11154411	0.29485485
0.0	0.054968107	0.31098408	0.2998971	0.2613014	0.21324153	0.10226443	0.18135065	0.3416614	0.11261863	0.33477044
0.0	0.3497857	0.722745	0.85819536	0.7277251	0.5386191	0.46810442	0.55240494	0.71190524	0.5732625	0.6494632
0.0	0.29242375	0.17062084	0.10457558	0.22261633	0.4433	0.3539294	0.15306795	0.25550488	0.12879087	0.35856894
0.0	0.2857078	0.1685411	0.10253976	0.21591961	0.44183925	0.35477436	0.15199876	0.25345013	0.12683658	0.35585058
0.0	0.2873189	0.1671815	0.10195418	0.21743155	0.44320086	0.35443377	0.15234856	0.2556985	0.12698367	0.3557219
0.0	0.016693577	0.04207927	0.01621242	0.034154348	0.03481188	0.069011204	0.049421214	0.005730489	0.01593819	0.038969267
0.0	0.9276938	0.94340414	0.49743885	0.80088097	0.615407	0.5848132	0.6654749	0.59851307	0.71590805	0.61920065
0.0	0.019651642	0.10631529	0.04524507	0.11303544	0.06747311	0.029802876	0.02704943	0.005422886	0.019269088	0.011641357
0.0	0.025342746	0.05400834	0.025440771	0.10435782	0.070684694	0.022942329	0.08722077	0.006434751	0.016237652	0.030769657
0.0	0.024416171	0.053674456	0.024108779	0.10052821	0.06968257	0.02266968	0.084792666	0.0062749437	0.016030246	0.030286992
0.0	0.024955902	0.053823262	0.024288487	0.10060535	0.070353016	0.022894587	0.0857042	0.0062141707	0.016141534	0.030374896
0.0	0.0023152947	0.090492025	0.013204243	0.024858305	0.013157144	0.017681578	0.05011149	0.003933976	0.01590893	0.04089076
0.0	0.80061096	0.85193425	0.57209456	0.68617404	0.5970144	0.70760334	0.7600459	0.5199561	0.6200037	0.42191827
0.0	0.4833975	0.37629476	0.09121	0.2330151	0.3198946	0.22519374	0.22330368	0.73424226	0.07048769	0.45994523
0.0	0.48343587	0.37642026	0.09087932	0.23306018	0.3191272	0.22504349	0.22312452	0.7338945	0.07047549	0.4599407
0.0	0.57674253	0.58299184	0.5594004	0.56521183	0.57052994	0.570654	0.5740393	0.5758864	0.58593637	0.57941854
0.0	0.08100899	0.2969063	0.116425835	0.19068454	0.5124817	0.2561683	0.3777927	0.69229823	0.08372927	0.47227123
0.0	0.024772527	0.02339385	0.01733438	0.0764296	0.031655464	0.013193984	0.030627957	0.006603217	0.014568197	0.04600485
0.0	0.025283182	0.023757113	0.017957201	0.07811495	0.031879745	0.013513759	0.031146564	0.00672786	0.014824899	0.04650848
0.0	0.49289826	0.77015895	0.14900415	0.35919425	0.34310156	0.21378449	0.54624	0.37684795	0.10409289	0.28258973
0.0	0.8156127	0.94656074	0.6356506	0.78689015	0.61858773	0.64186335	0.8491	0.6408387	0.6083752	0.6343798
0.0	0.008859598	0.049018793	0.019399812	0.15404406	0.11169946	0.036625266	0.02747008	0.0047308966	0.020224806	0.027435387
0.0	0.053234957	0.72754836	0.10879021	0.43485838	0.18008606	0.2299105	0.17595808	0.5522226	0.09047881	0.4361152
0.0	0.13472168	0.64562684	0.07743673	0.2072837	0.12564331	0.08759923	0.20840596	0.20642966	0.08322669	0.38501152
0.0	0.13472168	0.64562684	0.07743673	0.20728368	0.12564333	0.087599225	0.20840591	0.2064297	0.083226666	0.38501152
0.0	0.075110056	0.35098374	0.09283616	0.415744	0.2540139	0.29709187	0.16279526	0.6809589	0.061851986	0.45802656
0.0	0.10068848	0.31255528	0.11435531	0.38182497	0.2566721	0.36382872	0.38885087	0.66150403	0.10366594	0.35820004
0.0	0.19587925	0.4666186	0.160006	0.34174004	0.33043918	0.13529673	0.2147611	0.45210502	0.09645483	0.22093023
0.0	0.1156144	0.26117507	0.22203682	0.2745995	0.48546833	0.3959999	0.25574896	0.26779673	0.072412364	0.31314895
0.0	0.98908234	0.9885338	0.94308275	0.9278123	0.75560594	0.9405918	0.98341733	0.9437072	0.19439761	0.747492
0.0	0.61838484	0.9279679	0.906926	0.5476401	0.5889256	0.8005054	0.6580079	0.6324327	0.57109064	0.6171477
0.0	0.0024792408	0.11076097	0.3494975	0.016737528	0.04953395	0.06297238	0.029740715	0.009282477	0.014136608	0.032954354
0.0	0.0024772037	0.10994888	0.35051742	0.016650036	0.04948337	0.06266412	0.029505668	0.009369512	0.014236652	0.032738075
0.0	0.440978	0.41372114	0.19609116	0.25937372	0.47244272	0.26437056	0.27523774	0.46434933	0.0946664	0.28894472
0.0	0.7571608	0.8189367	0.69213074	0.6498302	0.2241501	0.64403415	0.7617112	0.7224499	0.6745029	0.5809578
0.0	0.18591298	0.48299327	0.19963802	0.2794533	0.109199524	0.3088047	0.26897183	0.32928798	0.122213736	0.34964043
0.0	0.18713509	0.48070136	0.20013274	0.28050786	0.10958721	0.30786836	0.2687171	0.33199975	0.1220343	0.34968048
0.0	0.00427361	0.05599467	0.02700643	0.04383865	0.09681886	0.021494053	0.046269044	0.010099135	0.028302316	0.035546105
0.0	0.2228505	0.2845008	0.26804426	0.43552116	0.3386949	0.384204	0.13509138	0.35048243	0.18810332	0.48530835
0.0	0.0055433577	0.027637003	0.059966885	0.11587872	0.083131574	0.033288088	0.02040539	0.018058661	0.025012871	0.034394793
0.0	0.5759372	0.5825599	0.55938053	0.5679464	0.5700381	0.5694068	0.5738871	0.5752095	0.58657277	0.5774056
0.0	0.015751291	0.029554535	0.015602898	0.06240829	0.07043121	0.027235704	0.04765608	0.09357658	0.016802024	0.02383574
0.0	0.6148624	0.66444004	0.9324477	0.59534967	0.592298	0.6138846	0.7609578	0.9003241	0.67790914	0.5553773
0.0	0.5763625	0.5815326	0.55868727	0.56693864	0.569784	0.571209	0.5740951	0.57538927	0.5858551	0.5784224
0.0	0.03192157	0.03259203	0.023411596	0.07761634	0.053134985	0.019476654	0.019032061	0.0065131625	0.011197739	0.022367144
0.0	0.1542872	0.3678738	0.14207347	0.58034796	0.3405835	0.29134312	0.15180913	0.28282285	0.10625127	0.2169198
0.0	0.0088357385	0.0356112	0.092238925	0.10066916	0.045095157	0.022881119	0.019914735	0.0058521046	0.018738814	0.027974712
0.0	0.69554394	0.6181759	0.73042935	0.65268224	0.6042034	0.6989278	0.76885664	0.70253754	0.6112239	0.64590657
0.0	0.022436911	0.213902	0.16401996	0.21012798	0.11793332	0.3868118	0.14121781	0.63265204	0.15862635	0.41070566
0.0	0.12795147	0.20853618	0.18846105	0.42672148	0.104730785	0.40033552	0.25736478	0.6108562	0.06055533	0.46519282
0.0	0.5242392	0.62371457	0.5657982	0.8257157	0.533469	0.57725567	0.70036894	0.7216178	0.5707638	0.56754714
0.0	0.07376482	0.03513733	0.017765556	0.07595744	0.06370655	0.030456083	0.030157214	0.02151855	0.023380296	0.03785616
0.0	0.072613984	0.034575805	0.017802196	0.076115526	0.06381067	0.030624958	0.02986462	0.02160602	0.02342621	0.037593536
0.0	0.9092864	0.39192423	0.18757765	0.25049138	0.32278904	0.351906	0.19466724	0.31710234	0.1027768	0.3111936
0.0	0.57735205	0.58087605	0.55975467	0.56682605	0.56992227	0.57127005	0.574755	0.5751188	0.58505803	0.57920194
0.0	0.23645623	0.033037458	0.04195485	0.033504244	0.032789648	0.025441196	0.036385056	0.0061057433	0.023739895	0.024138682
0.0	0.9644193	0.6563493	0.6294717	0.67901045	0.59208906	0.7730601	0.7552103	0.6991588	0.55936307	0.555615
0.0	0.7528644	0.9033922	0.9141902	0.6584046	0.6255928	0.48889232	0.68822926	0.66250604	0.46234876	0.42822966
0.0	0.6463164	0.48846325	0.14169379	0.25028875	0.23849954	0.35480043	0.26019955	0.4865809	0.07124791	0.39256755
0.0	0.30968037	0.40241215	0.084148005	0.25312552	0.093609765	0.3614893	0.1597106	0.23196624	0.11548635	0.4238743
0.0	0.57807416	0.583282	0.5597702	0.568477	0.57007366	0.5701702	0.5739544	0.5729771	0.5854409	0.57932544
0.0	0.0037207275	0.028511006	0.017224032	0.022778206	0.049455702	0.03381176	0.03790924	0.005665799	0.03454	0.03374513
0.0	0.7751287	0.7352386	0.56834704	0.7480071	0.290028	0.6832776	0.6827249	0.60384464	0.55705076	0.64497787
0.0	0.57793915	0.5810224	0.55904496	0.5669487	0.5688711	0.5706006	0.5746763	0.5736644	0.585102	0.57927257
0.0	0.053935125	0.07903171	0.018872296	0.015744291	0.038567327	0.08957838	0.047368992	0.017982876	0.037463777	0.02403744
0.0	0.805464	0.8393776	0.5475141	0.74724686	0.52206546	0.5400716	0.69289863	0.74236697	0.40459254	0.619798
0.0	0.64026135	0.29296014	0.25393286	0.4142751	0.3251158	0.2501069	0.16680145	0.42716622	0.08440894	0.3800102
0.0	0.28556108	0.28136262	0.16603588	0.36750495	0.3287408	0.2959442	0.2292172	0.31863177	0.050187238	0.24207585
0.0	0.576613	0.5823977	0.5600973	0.5670249	0.56991875	0.5708644	0.57299155	0.57444674	0.5849342	0.5805808
0.0	0.034083758	0.030405901	0.029857032	0.050283007	0.056013927	0.018447548	0.014517353	0.026426611	0.01580235	0.029690498
0.0	0.0064583905	0.022390366	0.056259885	0.04389534	0.09999884	0.029784296	0.032235816	0.06267966	0.019215068	0.020656288
0.0	0.5888396	0.5933527	0.5745883	0.5830344	0.5761484	0.58017987	0.5845805	0.5869181	0.59437716	0.5860005
0.0	0.57356507	0.58335245	0.56081027	0.5676777	0.5708938	0.57263374	0.5736794	0.57743704	0.58513266	0.58201563
0.0	0.004992561	0.035357557	0.02719462	0.07497489	0.024586348	0.0115991775	0.059813943	0.006688478	0.02461852	0.02557508
0.0	0.0050215097	0.035197016	0.027060129	0.07465304	0.024309587	0.011574547	0.060139183	0.0065769516	0.02446288	0.025266677
0.0	0.42245346	0.3018019	0.06574711	0.32818377	0.38076198	0.3089462	0.21116918	0.51807344	0.067901745	0.2968311
0.0	0.03004949	0.023072146	0.0128968675	0.04934158	0.053880215	0.034088764	0.038656075	0.01813502	0.012635285	0.021940393
0.0	0.66618764	0.7371805	0.513598	0.682085	0.5897387	0.6858889	0.74647003	0.56432635	0.46850938	0.53095716
0.0	0.4115176	0.29827565	0.06385988	0.3203565	0.37694308	0.30421636	0.21032669	0.5136624	0.06713728	0.2937452
0.0	0.0034629905	0.033976674	0.020790104	0.09899011	0.07123723	0.032798536	0.044553913	0.012512462	0.030851066	0.04952423
0.0	0.13806109	0.31843612	0.21340339	0.26353198	0.33624473	0.31942302	0.33906573	0.39304873	0.12597604	0.4657987
0.0	0.018677033	0.03292451	0.026560176	0.03311167	0.030992938	0.025900993	0.04402724	0.014558698	0.023246001	0.027308548
0.0	0.7846861	0.7928065	0.54089516	0.6718255	0.5930531	0.67035997	0.6904669	0.80490786	0.5851941	0.59472495
0.0	0.6417009	0.4834977	0.48648226	0.5635176	0.40668237	0.6283005	0.33715242	0.6924525	0.072757326	0.3322528
0.0	0.38201085	0.7651906	0.16262405	0.62346673	0.37907493	0.5532587	0.42536062	0.6232773	0.055291418	0.42421183
0.0	0.5766161	0.5817755	0.5599542	0.5676335	0.5696094	0.5710851	0.5740188	0.574914	0.5854086	0.58080274
0.0	0.02319311	0.036140375	0.093184225	0.13778	0.050060082	0.05662766	0.037145857	0.036579844	0.015474147	0.025531014
0.0	0.009675172	0.034651842	0.062232114	0.03579751	0.047916364	0.030015105	0.38178948	0.019968502	0.029711517	0.055976823
0.0	0.06369007	0.677875	0.088017285	0.3924458	0.29894042	0.278537	0.54978037	0.55144197	0.10626173	0.33932844
0.0	0.5273036	0.9263477	0.7319916	0.79314923	0.55914706	0.7030122	0.6726988	0.46392566	0.74661875	0.60084265
0.0	0.7277654	0.7904531	0.7329104	0.6079324	0.7113335	0.45556995	0.71946424	0.6227328	0.57214123	0.5665862
0.0	0.5568522	0.2965598	0.15368831	0.2009592	0.3961495	0.4044574	0.23085308	0.37070513	0.09195322	0.39748988
0.0	0.25472802	0.314296	0.42713594	0.40752465	0.5024623	0.65747744	0.18441251	0.5096165	0.07510312	0.35115948
0.0	0.57947	0.58244455	0.561159	0.56890064	0.57036555	0.5699939	0.5749291	0.57624704	0.5855067	0.58013
0.0	0.033857714	0.023392804	0.017930716	0.07558188	0.052543744	0.020890439	0.040210497	0.010926769	0.01423842	0.021468721
0.0	0.53094786	0.6883899	0.65467995	0.62361944	0.6297724	0.64187145	0.7364565	0.53405356	0.49857393	0.6415243
0.0	0.0050749904	0.03489805	0.024597364	0.06628243	0.032516774	0.02097229	0.020124707	0.0077477363	0.016467875	0.019252121
0.0	0.3538773	0.25812143	0.102757595	0.26306018	0.23837306	0.21950857	0.32993037	0.41200683	0.06750389	0.41665697
0.0	0.62964445	0.32601735	0.16234954	0.28385675	0.29282856	0.43278667	0.2555407	0.3149931	0.09212162	0.38444534
0.0	0.35112393	0.25547433	0.14159968	0.19259359	0.26604182	0.22860397	0.21134439	0.28044355	0.11156348	0.42955324
0.0	0.5879863	0.33735615	0.1151306	0.34130973	0.41762736	0.20225751	0.31152287	0.6175085	0.070966914	0.3618088
0.0	0.12537915	0.38363242	0.31673062	0.41672948	0.29030603	0.20453368	0.3986147	0.15627259	0.122186504	0.3910888
0.0	0.018857826	0.03273036	0.024890805	0.025679277	0.050217886	0.0171336	0.06421556	0.0061866306	0.023161162	0.0281392
0.0	0.5956321	0.4144172	0.17906994	0.2926038	0.14414446	0.25732306	0.30783612	0.24014124	0.08871864	0.3211088
0.0	0.0021829035	0.056730866	0.10554085	0.11545343	0.04333908	0.02490435	0.022680216	0.0028888544	0.01905487	0.03693835
0.0	0.6819676	0.5484876	0.72338736	0.77052265	0.5077627	0.74000436	0.70377666	0.5265816	0.65687263	0.6557458
0.0	0.993508	0.97878575	0.980805	0.9530862	0.73944783	0.90446365	0.9778334	0.9386277	0.34414688	0.7267349
0.0	0.992636	0.9826486	0.9424807	0.9786082	0.7878033	0.89630616	0.9744095	0.95710415	0.3834188	0.7554431
0.0	0.138672	0.5698224	0.22618665	0.31842378	0.30489615	0.13867506	0.3296573	0.2985635	0.11773702	0.43284166
0.0	0.6926352	0.7189514	0.7760185	0.5317678	0.5721122	0.66013163	0.7143651	0.7004822	0.60114187	0.5714851
0.0	0.57730454	0.58197474	0.5598724	0.56770957	0.5695884	0.57075083	0.57397276	0.5745964	0.5853967	0.5801965
0.0	0.2579274	0.4542483	0.26100484	0.1997951	0.24833275	0.31617486	0.3424192	0.43640906	0.10100648	0.3869342
0.0	0.72050786	0.23759158	0.1419913	0.24313317	0.1771597	0.44702783	0.2047256	0.778808	0.13944809	0.3909076
0.0	0.5757608	0.5821693	0.55677426	0.56788397	0.56973886	0.56879914	0.5746714	0.57526624	0.58622485	0.57850856
0.0	0.021837967	0.034052618	0.0190951	0.028162919	0.022361076	0.030200254	0.033996012	0.0275035	0.012131033	0.017116465
0.0	0.71761316	0.6409471	0.69992286	0.70197856	0.61542857	0.63597023	0.75293267	0.7014969	0.5275881	0.6612262
0.0	0.57862693	0.58169264	0.5591295	0.56698173	0.56980336	0.57124406	0.57356733	0.5757216	0.58522755	0.58002275
0.0	0.045499552	0.035276912	0.061764657	0.23111324	0.026685653	0.045508064	0.014010633	0.002968309	0.02304267	0.023338225
0.0	0.28808886	0.4096989	0.454196	0.5960713	0.18625897	0.41096303	0.26047057	0.12475104	0.09384542	0.35548598
0.0	0.5776838	0.5846256	0.5608429	0.56881124	0.5705472	0.5727088	0.5747679	0.575192	0.58645165	0.58262825
0.0	0.5780664	0.5851791	0.56122327	0.5691396	0.5702955	0.5738587	0.5754762	0.57478696	0.586228	0.5820805
0.0	0.5262897	0.33194265	0.24071336	0.34863213	0.22252187	0.46219474	0.21689014	0.30985123	0.09729408	0.29060316
0.0	0.0068793	0.03262953	0.00943473	0.10045556	0.04047815	0.059356473	0.04519756	0.015811468	0.016400417	0.018097764
0.0	0.0069166166	0.032487746	0.0093651535	0.09891311	0.040568274	0.059480727	0.04521983	0.015646534	0.016305048	0.0178845
0.0	0.027511576	0.032203775	0.021175733	0.04981976	0.024150142	0.062216606	0.02626536	0.010271947	0.01583986	0.023002196
0.0	0.02725877	0.03234178	0.021299211	0.049946837	0.024233598	0.061746188	0.025925923	0.010218792	0.015819162	0.02299191
0.0	0.007590602	0.03586747	0.014120615	0.049199488	0.06955051	0.01716834	0.030559396	0.0051764827	0.014441458	0.021574419
0.0	0.0076533523	0.035737216	0.014120582	0.049138017	0.069602825	0.017185953	0.030521475	0.005152056	0.01441107	0.021478193
0.0	0.58917475	0.5906556	0.5751492	0.58127123	0.57527745	0.577994	0.5850335	0.5856044	0.5921961	0.5855218
0.0	0.0022816022	0.051138934	0.09883188	0.029539576	0.04886879	0.03896342	0.039073654	0.0056902706	0.020391835	0.0212101
0.0	0.0022960803	0.051150784	0.098498665	0.02956876	0.048895042	0.03876178	0.039267637	0.0057001994	0.020329518	0.02118343
0.0	0.10775498	0.8681933	0.35155326	0.41868657	0.38349792	0.18095824	0.23176312	0.35261846	0.12928656	0.39406297
0.0	0.093459226	0.78022856	0.3464971	0.46584877	0.36738622	0.42473647	0.49257803	0.25383708	0.1071993	0.41493627
0.0	0.1587286	0.54760075	0.152539	0.48983955	0.25432804	0.17930432	0.12269142	0.25971445	0.13630469	0.35844454
0.0	0.5795497	0.5806173	0.5598083	0.5662685	0.56953156	0.57067055	0.57492304	0.5754294	0.5850174	0.5788583
0.0	0.003957433	0.025016319	0.029140892	0.07683744	0.030775264	0.0075323046	0.022317626	0.010620016	0.027682012	0.040257182
0.0	0.5720151	0.8846328	0.74960345	0.7946013	0.5888729	0.45206073	0.64178	0.56459206	0.67949975	0.5512845
0.0	0.5659822	0.1882894	0.16875932	0.19525422	0.3585986	0.09214539	0.2277587	0.4240401	0.16238108	0.32504565
0.0	0.13001968	0.57503504	0.20735964	0.6471023	0.4172612	0.2245542	0.14687832	0.40213528	0.1165789	0.29655683
0.0	0.5779682	0.58179605	0.5581051	0.5699207	0.57009184	0.56964	0.57461333	0.5737945	0.5861395	0.57901704
0.0	0.0026295646	0.06637511	0.054814067	0.5028099	0.07724409	0.027180456	0.025511991	0.012690962	0.014829134	0.015408543
0.0	0.85457665	0.7103952	0.76391274	0.7096531	0.59221584	0.57380843	0.6744051	0.61094064	0.6001202	0.6020772
0.0	0.5798204	0.58060277	0.5591009	0.5685305	0.56947964	0.57070744	0.5750323	0.575496	0.5853454	0.5791618
0.0	0.111416936	0.011887853	0.06316802	0.057101596	0.032663777	0.0050682123	0.042479116	0.035615727	0.020124646	0.013822469
0.0	0.8134304	0.4115382	0.7066125	0.61872745	0.66267455	0.4838607	0.7750803	0.6022877	0.74837375	0.568076
0.0	0.14159696	0.53323394	0.06778698	0.32333612	0.41300228	0.32953042	0.17943534	0.2922581	0.08254928	0.42560518
0.0	0.13865574	0.5282939	0.06489001	0.31723243	0.41059062	0.32599515	0.17836833	0.28823587	0.08152563	0.42279834
0.0	0.13946067	0.5279211	0.06525455	0.31651437	0.4116726	0.32467175	0.1782248	0.28808185	0.081812836	0.4228136
0.0	0.3884166	0.25648758	0.18393384	0.32161218	0.2104337	0.27260703	0.1465263	0.7384076	0.060713805	0.33535427
0.0	0.37945777	0.25085536	0.17690915	0.31923583	0.20777981	0.27057993	0.14378083	0.7370559	0.06006574	0.33184624
0.0	0.38014513	0.25120717	0.17719758	0.31988877	0.2085587	0.27008975	0.14358698	0.7375669	0.060042124	0.33188018
0.0	0.10093207	0.29310393	0.28277868	0.4470278	0.32919475	0.28305686	0.17956133	0.5502349	0.056469716	0.3104956
0.0	0.51779455	0.71396005	0.6815502	0.73664886	0.64480454	0.58666503	0.7149771	0.7434004	0.5032525	0.615921
0.0	0.008740937	0.020528901	0.0918523	0.07755838	0.056803707	0.025501376	0.018729562	0.010135042	0.0138167115	0.01733074
0.0	0.023621928	0.042211782	0.012586342	0.14650615	0.063901	0.026411695	0.0319017	0.010831883	0.019401718	0.023487898
0.0	0.023604633	0.042576216	0.01273015	0.14621387	0.06434256	0.026376285	0.03178421	0.010780798	0.019393293	0.02346916
0.0	0.5785262	0.58329296	0.5595141	0.5669587	0.56935865	0.57080215	0.5739834	0.5757161	0.5850296	0.5805406
0.0	0.021877736	0.054006025	0.020860754	0.06814867	0.09447293	0.044653073	0.017100155	0.0050320174	0.024911182	0.044645045
0.0	0.23961475	0.5772294	0.1394835	0.32642308	0.32220522	0.3541391	0.10326293	0.20204233	0.15520376	0.45654297
0.0	0.77362365	0.9239362	0.6161477	0.6494926	0.4872446	0.6662089	0.65255666	0.60223854	0.67031527	0.6365568
0.0	0.113086216	0.20817284	0.19795352	0.53036416	0.3545396	0.32641307	0.10180525	0.28180465	0.06591323	0.34726077
0.0	0.109528646	0.20510349	0.18899271	0.5200348	0.3511968	0.3228863	0.10059344	0.27681163	0.065426484	0.34447873
0.0	0.12153126	0.15306155	0.23749502	0.5142714	0.31077576	0.24703108	0.16089484	0.27552146	0.07230028	0.23540457
0.0	0.39994603	0.3095712	0.09167514	0.17528169	0.39886576	0.24634637	0.21248524	0.23843515	0.07249811	0.4242582
0.0	0.13253796	0.36041507	0.075398244	0.34996974	0.3212248	0.34164482	0.25729403	0.256825	0.035348654	0.68713367
0.0	0.10315403	0.25997362	0.1747025	0.41039097	0.39117235	0.35954395	0.19656737	0.324562	0.099766694	0.43165088
0.0	0.2634353	0.3480597	0.19363406	0.45975885	0.3338387	0.4128053	0.23913786	0.67970866	0.09151011	0.4308717
0.0	0.98873585	0.9891621	0.93620676	0.94281715	0.83849615	0.7586055	0.9847209	0.91946435	0.37654406	0.76796013
0.0	0.3756039	0.33334258	0.21231857	0.33023188	0.30500698	0.11381841	0.12559916	0.21414128	0.093134195	0.52980936
0.0	0.0038108663	0.01755348	0.053102244	0.12781124	0.030756127	0.025625983	0.055895794	0.0058598383	0.016577374	0.008410237
0.0	0.6885888	0.6319225	0.71167225	0.39873874	0.5337617	0.7888831	0.80758774	0.46270978	0.5097952	0.6140227
0.0	0.0023784416	0.036277276	0.02533922	0.07116779	0.03911946	0.01692482	0.02422095	0.006433925	0.0052725836	0.023815753
0.0	0.002367028	0.036474273	0.025247486	0.07087269	0.038779523	0.016795337	0.024293622	0.0063993265	0.0052741445	0.02372724
0.0	0.66112775	0.36983252	0.12788557	0.4109021	0.12005473	0.40094188	0.11568608	0.29155368	0.081591494	0.34011334
0.0	0.015642166	0.32367578	0.45867074	0.37840283	0.26680574	0.22462456	0.58845407	0.22626412	0.09204157	0.28876933
0.0	0.21272142	0.14970498	0.35710737	0.20547187	0.36320156	0.31741324	0.28548193	0.21536416	0.08166592	0.2946782
0.0	0.44206473	0.28633595	0.2642615	0.5534057	0.23126891	0.3010378	0.45552438	0.3324274	0.09369547	0.39398155
0.0	0.17846175	0.21932474	0.3085819	0.27269652	0.2708039	0.3184805	0.19909605	0.21198381	0.095531374	0.31563997
0.0	0.9955354	0.97983783	0.93588376	0.97035664	0.8458692	0.75729185	0.9895817	0.94754755	0.36264428	0.8018486
0.0	0.28341267	0.16679305	0.21103637	0.252196	0.35237715	0.25626338	0.20482421	0.26648638	0.07653139	0.31268874
0.0	0.99356395	0.97954327	0.9413441	0.94395584	0.8738167	0.8764978	0.9777315	0.9490065	0.28742433	0.7144536
0.0	0.11934732	0.24639383	0.1483044	0.33713332	0.30893448	0.1013246	0.32874146	0.30348483	0.1020082	0.3040158
0.0	0.06324527	0.31570807	0.068808734	0.20113254	0.34691316	0.2863113	0.36891988	0.52095914	0.06374278	0.3709832
0.0	0.27862152	0.2911383	0.080676794	0.24662761	0.23328035	0.23139778	0.27290204	0.29448643	0.08839642	0.4891976
0.0	0.07043738	0.28020188	0.14226034	0.35029897	0.37433153	0.19639455	0.26436242	0.30463096	0.06968716	0.37814984
0.0	0.9891248	0.9739847	0.9485088	0.936783	0.7618266	0.9088403	0.9779146	0.92559886	0.2953604	0.7469746
0.0	0.575551	0.5818576	0.5577848	0.5669833	0.5709083	0.5707949	0.57432383	0.5758732	0.58583134	0.5823796
0.0	0.5752021	0.5819562	0.5566332	0.5667492	0.5703988	0.5690219	0.5748154	0.57599056	0.5855766	0.57747513
0.0	0.57443357	0.58460015	0.56139046	0.56770504	0.570279	0.5713336	0.5760775	0.57399946	0.5876772	0.5810852
0.0	0.57779664	0.5815732	0.5604103	0.5682627	0.57093436	0.5709539	0.57578737	0.5750032	0.58662856	0.5800846
0.0	0.57629275	0.5804358	0.55846107	0.5651632	0.5685306	0.57087743	0.57488793	0.5762629	0.5843618	0.58002484
0.0	0.575496	0.582408	0.5562158	0.56720024	0.5701346	0.57216734	0.57564723	0.57569057	0.584443	0.5799474
0.0	0.57679224	0.5827447	0.5591781	0.5664129	0.57044804	0.572172	0.5766156	0.5764656	0.584429	0.5804239
0.0	0.5757816	0.5828243	0.5578863	0.5650457	0.56995916	0.57060516	0.574969	0.57393056	0.5844721	0.5791274
0.0	0.5772647	0.582868	0.55827874	0.5674	0.568936	0.57111114	0.5746793	0.5757984	0.5848136	0.5801213
0.0	0.5747846	0.58304244	0.55862457	0.5661442	0.5701484	0.57154584	0.57661873	0.57403964	0.5846889	0.58037674
0.0	0.57656795	0.5824456	0.55636686	0.56696415	0.57088166	0.5723023	0.5755751	0.5754166	0.5843342	0.5799006
0.0	0.5750538	0.5815725	0.55787116	0.5675313	0.57069385	0.57235634	0.575745	0.5756945	0.5846696	0.5809058
0.0	0.5750716	0.58244634	0.557071	0.56714505	0.5690047	0.57200223	0.57379866	0.5757694	0.5829916	0.5796051
0.0	0.57547396	0.5825625	0.55833006	0.56615967	0.5699613	0.57247156	0.5763504	0.5753707	0.58449584	0.58035386
0.0	0.5768822	0.5811094	0.5603463	0.56711644	0.5706511	0.5701454	0.5755392	0.57601523	0.584495	0.5801802
0.0	0.5773644	0.5825523	0.56002814	0.56583226	0.5686812	0.5711441	0.57558674	0.5764431	0.5839199	0.5796166
0.0	0.095954485	0.024321929	0.024838824	0.04598297	0.076141566	0.016019674	0.24299736	0.0178863	0.021472225	0.022984501
0.0	0.57513887	0.58320373	0.5579504	0.5659884	0.5709355	0.57259613	0.5756865	0.57430553	0.5843835	0.5801052
0.0	0.5880903	0.58877665	0.57176083	0.5776561	0.5752968	0.57955796	0.58243155	0.5823179	0.5910396	0.58384556
0.0	0.5874586	0.5900643	0.57276267	0.57943386	0.5745882	0.5776803	0.5829002	0.5814217	0.5913528	0.58398473
0.0	0.57540435	0.58196104	0.5577312	0.56646234	0.56935453	0.5687384	0.5753083	0.5756957	0.58410215	0.57884014
0.0	0.5765327	0.58294487	0.5570107	0.566383	0.56866145	0.5695174	0.57552016	0.575066	0.5848868	0.5781391
0.0	0.5770645	0.58137995	0.5582593	0.5676716	0.56988436	0.5698911	0.575471	0.5751856	0.5851614	0.57875794
0.0	0.57661885	0.58227295	0.5578051	0.56699914	0.5679026	0.5694229	0.5745659	0.5749607	0.5850623	0.5798883
0.0	0.032182455	0.024202	0.027777363	0.04162241	0.14696382	0.017554361	0.031376414	0.018940764	0.019411083	0.023168214
0.0	0.09548578	0.024190044	0.024822732	0.045728534	0.07674574	0.016204279	0.24259393	0.017781748	0.021689177	0.023056375
0.0	0.58795804	0.5892447	0.57383925	0.5796768	0.5739843	0.5761542	0.58260876	0.5825254	0.5902608	0.5809715
0.0	0.5738797	0.5826904	0.5561825	0.5666711	0.5675571	0.571208	0.5759894	0.5782484	0.5847917	0.58084816
0.0	0.59003067	0.59398013	0.57326263	0.5826681	0.5741984	0.5795468	0.5837204	0.58633596	0.5934197	0.5840292
0.0	0.59006923	0.5940449	0.5735867	0.5830712	0.5759425	0.58041877	0.5841383	0.5863607	0.5944417	0.58579296
0.0	0.5889992	0.5898435	0.5723666	0.578925	0.574779	0.5787269	0.5834283	0.5826409	0.5913438	0.58437675
0.0	0.09809101	0.024058143	0.02490458	0.045896772	0.076137275	0.016345793	0.24332438	0.017913057	0.021519113	0.023175467
0.0	0.74102664	0.27556664	0.14043804	0.26368386	0.46975875	0.39650416	0.45504585	0.77698815	0.08745907	0.27869374
0.0	0.037425853	0.0068743727	0.009952743	0.0030032548	0.00020948904	0.00043167613	0.041104373	0.0025060342	0.00027862057	0.0025219626
0.0	0.57811594	0.5842744	0.56059104	0.5669242	0.57022274	0.57095957	0.5747302	0.57676125	0.586205	0.5805078
0.0	0.0019747203	0.032395218	0.03596581	0.06883578	0.06348194	0.022267595	0.04733638	0.0052528433	0.014897124	0.04337015
0.0	0.5791224	0.58556736	0.5636567	0.5719272	0.5716485	0.57223654	0.57755303	0.57698786	0.5885059	0.5811966
0.0	0.5772846	0.5816945	0.55964273	0.5685235	0.5701221	0.57250196	0.5772822	0.5761037	0.5857709	0.5816145
0.0	0.57867205	0.58190036	0.5593393	0.56808484	0.5691816	0.57258743	0.57604516	0.5749984	0.5859101	0.579753
0.0	0.57649136	0.5823562	0.55791265	0.5676705	0.5697467	0.57078904	0.57564944	0.5735818	0.5863854	0.5810608
0.0	0.57518417	0.5814909	0.5591954	0.56711435	0.56929076	0.57258725	0.574872	0.5749028	0.5843527	0.581298
0.0	0.5744445	0.5822542	0.55850065	0.56686485	0.5693934	0.57126695	0.5747537	0.57594	0.5858388	0.57913524
0.0	0.5760007	0.58175343	0.5591866	0.5669893	0.5686814	0.5716352	0.5748647	0.57523954	0.58464694	0.5783357
0.0	0.5775241	0.5799232	0.5591241	0.56603026	0.5679659	0.5694689	0.57576126	0.5755619	0.5857348	0.5780191
0.0	0.57687366	0.58279324	0.55878603	0.56696624	0.56760734	0.5695336	0.57511413	0.573942	0.5850834	0.58028746
0.0	0.5786328	0.58186126	0.55957836	0.5667566	0.56908983	0.56882143	0.57667327	0.575246	0.5863833	0.5794806
0.0	0.57487667	0.58260924	0.5589667	0.5673497	0.5706305	0.5700918	0.5755585	0.5747897	0.58431405	0.5817818
0.0	0.86554193	0.94800925	0.97669786	0.8694498	0.6580375	0.92200756	0.9771153	0.78808606	0.122259706	0.14610201
0.0	0.99575543	0.9858655	0.9602315	0.9637593	0.8282051	0.9105759	0.98554313	0.9601337	0.38111204	0.7443767
0.0	0.5787198	0.5827161	0.5613988	0.56829774	0.57038647	0.5735171	0.57687175	0.5772355	0.5851451	0.57895494
0.0	0.5766698	0.5823367	0.55978674	0.56861097	0.5694282	0.5716983	0.5757078	0.57624054	0.58505684	0.5802378
0.0	0.57744	0.58181375	0.55948776	0.5688538	0.56943643	0.5714901	0.5762393	0.57754564	0.5857782	0.58010113
0.0	0.5774701	0.5831828	0.55914575	0.56843346	0.5697348	0.5716038	0.5765923	0.5769588	0.5855314	0.58120465
0.0	0.57786196	0.58313817	0.5589525	0.5686225	0.56967866	0.57195616	0.5780135	0.5765791	0.5854227	0.5806291
0.0	0.5900185	0.58985716	0.5761616	0.58180994	0.57427865	0.5787715	0.5862092	0.5855863	0.59211046	0.5860112
0.0	0.5746474	0.58266586	0.56075245	0.56698066	0.5686706	0.5717985	0.5718766	0.57397586	0.5827777	0.5807438
0.0	0.5761154	0.5825989	0.5592223	0.56683826	0.56879556	0.5694849	0.57515097	0.57367915	0.58585596	0.58157545
0.0	0.5912119	0.5896818	0.57452536	0.5804847	0.5731079	0.57761455	0.5845125	0.58584374	0.59236413	0.5843816
0.0	0.5779411	0.5840976	0.5605535	0.5679048	0.5703659	0.57243365	0.5750641	0.5762425	0.5868614	0.5824572
0.0	0.5795951	0.5842267	0.56456584	0.571847	0.5716066	0.5730584	0.5779442	0.57622343	0.58847296	0.58324546
0.0	0.5795994	0.5826072	0.5623404	0.57070005	0.5695601	0.5732759	0.5779561	0.5756976	0.5867639	0.58230096
0.0	0.05508359	0.032078803	0.04955237	0.14565426	0.038082924	0.05736239	0.027755719	0.01018736	0.034079596	0.038533717
0.0	0.5892181	0.5906354	0.5732254	0.5794148	0.5745123	0.57820207	0.5833409	0.5852288	0.5929821	0.58499616
0.0	0.57547575	0.5820559	0.5562039	0.56696117	0.5672894	0.57199013	0.5740312	0.5756562	0.5836664	0.5816023
0.0	0.004130163	0.022324441	0.11229728	0.04718602	0.025939472	0.016984401	0.048511937	0.010308875	0.019308416	0.02279537
0.0	0.5907908	0.5923397	0.57703424	0.5830789	0.57478964	0.578699	0.58529603	0.58615875	0.59407514	0.5854739
0.0	0.5912179	0.59228414	0.57666177	0.5834583	0.5754769	0.5785895	0.5854185	0.586119	0.59415513	0.58574194
0.0	0.5911678	0.59034353	0.57423645	0.58346	0.5740336	0.57845896	0.5846208	0.58580023	0.59269744	0.58505327
0.0	0.57392806	0.58234257	0.5587581	0.5665813	0.57040256	0.5702945	0.572655	0.57617193	0.5856375	0.57886815
0.0	0.59161586	0.5911316	0.5749706	0.5834182	0.5735833	0.5786079	0.58458865	0.585856	0.5927973	0.58475965
0.0	0.57663125	0.58282965	0.55983883	0.5685018	0.5691887	0.56963265	0.57704675	0.57653284	0.58617723	0.58203554
0.0	0.5788688	0.5812207	0.5595677	0.56612605	0.5698588	0.5724492	0.57633	0.5735969	0.58359545	0.5785028
0.0	0.59185046	0.5894067	0.5733219	0.5818561	0.5737023	0.57876486	0.5856663	0.584824	0.59129333	0.5858198
0.0	0.021314371	0.036879923	0.05720777	0.053633478	0.051361557	0.051674943	0.030874984	0.02281073	0.023152651	0.013774827
0.0	0.576127	0.58189124	0.559295	0.5662977	0.5696718	0.57071	0.57375944	0.5721145	0.5854819	0.5805965
0.0	0.57658976	0.58209676	0.55990523	0.567267	0.57119143	0.57236457	0.5756855	0.5754796	0.5854768	0.5799533
0.0	0.57907367	0.5817997	0.5617195	0.569208	0.5719591	0.57187885	0.5760679	0.57585967	0.5877714	0.58088213
0.0	0.5807133	0.5823076	0.5614329	0.5714787	0.57055604	0.57234097	0.5774151	0.5770752	0.5864237	0.58020484
0.0	0.58172876	0.5819668	0.56256366	0.57074445	0.57017916	0.5724787	0.5774188	0.57611614	0.58654326	0.5795891
0.0	0.5767712	0.5799766	0.55802536	0.5661775	0.5692095	0.5690245	0.5752945	0.57559806	0.5846937	0.5814411
0.0	0.5868087	0.5888132	0.5746231	0.57771844	0.5745391	0.5759316	0.5827821	0.5838309	0.59111774	0.5820786
0.0	0.58049315	0.58374655	0.56106	0.571673	0.57006013	0.5724914	0.5759565	0.5764673	0.58601314	0.58079696
0.0	0.055320498	0.026356416	0.039231054	0.058499668	0.12759097	0.10527627	0.040407553	0.055719275	0.01700953	0.034803998
0.0	0.57597524	0.58049107	0.5557683	0.5676551	0.56986535	0.56952256	0.5756641	0.573207	0.58599836	0.5802764
0.0	0.59015995	0.5937199	0.57378167	0.58296824	0.5752064	0.58025986	0.58393615	0.58478194	0.5940595	0.586352
0.0	0.5905821	0.5937024	0.57396245	0.5814205	0.57546586	0.58056384	0.58501756	0.586399	0.59394723	0.586887
0.0	0.57864654	0.5837515	0.55853134	0.5683213	0.5685885	0.57195824	0.5776313	0.5761029	0.58592623	0.5819643
0.0	0.58621186	0.5884635	0.57279205	0.57668346	0.5743638	0.5770986	0.5792458	0.5829192	0.5917967	0.5853494
0.0	0.5754855	0.58262163	0.55829865	0.5676384	0.57074076	0.57064295	0.5748014	0.5752722	0.58577603	0.5813995
0.0	0.57594085	0.5826027	0.559681	0.5690688	0.57078004	0.5691328	0.576914	0.5737259	0.58522534	0.58064044
0.0	0.5760406	0.5827612	0.55902004	0.56832516	0.5707772	0.5697979	0.5770661	0.5746276	0.5852159	0.58062357
0.0	0.57606906	0.58407414	0.55653334	0.5669191	0.5696117	0.56920034	0.57553846	0.57489216	0.5850656	0.5789071
0.0	0.5749387	0.5818419	0.5571764	0.5678134	0.56999546	0.56912404	0.57315546	0.57484907	0.5845339	0.5791907
0.0	0.5742043	0.5829219	0.5571072	0.5673231	0.5706562	0.5700505	0.5734902	0.5744067	0.58363044	0.5766946
0.0	0.57588655	0.5829135	0.55734736	0.56603986	0.5703514	0.5691659	0.57546407	0.57397455	0.58424	0.5788202
0.0	0.5761763	0.5829614	0.55888236	0.5678437	0.57147247	0.56986284	0.576049	0.5736101	0.5850315	0.5788863
0.0	0.5764357	0.58071405	0.5581405	0.5676912	0.5710998	0.5697045	0.57721144	0.5737047	0.5854025	0.5790471
0.0	0.5764865	0.5830431	0.559364	0.5674109	0.57209754	0.5684	0.57679147	0.5743406	0.5849296	0.5791021
0.0	0.5762101	0.58306384	0.56079894	0.5676208	0.5712997	0.57025474	0.57619184	0.57448065	0.5856814	0.5805852
0.0	0.5769921	0.58256215	0.55883133	0.56815094	0.5716662	0.5697815	0.5759409	0.574333	0.5855046	0.58000684
0.0	0.5764055	0.5811146	0.5578345	0.567269	0.57099897	0.56802046	0.5775499	0.574762	0.5851727	0.57835686
0.0	0.57671136	0.5839443	0.55956435	0.5675425	0.57067984	0.5698021	0.5766661	0.57432026	0.5853437	0.57960725
0.0	0.5766305	0.5810428	0.5585125	0.5683035	0.57063216	0.5694028	0.5760573	0.5741059	0.58541435	0.5804372
0.0	0.5753051	0.5832533	0.55682075	0.56774545	0.57001215	0.56958014	0.5755788	0.57392687	0.58462065	0.57925
0.0	0.5757318	0.58077216	0.5589055	0.56683725	0.56976604	0.5684324	0.57559305	0.575054	0.5846258	0.57907987
0.0	0.5776666	0.5829258	0.55724806	0.5673891	0.57020223	0.5699524	0.575892	0.57389075	0.5852183	0.57914436
0.0	0.5761514	0.58393174	0.5585287	0.5675538	0.5707365	0.5710912	0.5755121	0.57440925	0.5855863	0.5794539
0.0	0.5751868	0.5822547	0.5590775	0.56730133	0.5707155	0.57234997	0.574857	0.57621163	0.58622164	0.5810519
0.0	0.5740059	0.58392715	0.5597403	0.5672934	0.57150316	0.5712786	0.5739723	0.5758466	0.58537304	0.5815506
0.0	0.57835436	0.5815879	0.56225747	0.56707823	0.5709921	0.57105327	0.57619315	0.5770745	0.58731	0.579419
0.0	0.57611716	0.581368	0.55936307	0.5667425	0.57097065	0.57112706	0.5747139	0.57621586	0.58566934	0.5808459
0.0	0.5893733	0.590359	0.57238096	0.5793476	0.57423246	0.57836443	0.5828651	0.58562064	0.59219444	0.584464
0.0	0.5893544	0.59029466	0.5710083	0.5789792	0.57241434	0.5785816	0.58294386	0.5844352	0.59058475	0.5856421
0.0	0.5899773	0.5902041	0.5725508	0.579112	0.572287	0.5768574	0.58302724	0.5836824	0.5903788	0.5846079
0.0	0.57553566	0.5827428	0.55610114	0.565777	0.566547	0.57189626	0.5742037	0.5763434	0.58329815	0.58248395
0.0	0.58725476	0.58907306	0.56989336	0.578044	0.57186407	0.5783339	0.58312136	0.58217704	0.5901156	0.58580804
0.0	0.5768738	0.58171403	0.5579647	0.5673556	0.5704917	0.5719139	0.5744005	0.5761277	0.58585197	0.5811419
0.0	0.5730901	0.5811063	0.5584343	0.5662462	0.5710712	0.57090294	0.5749648	0.57666546	0.5857901	0.5812941
0.0	0.37095627	0.3745414	0.15044694	0.6746149	0.23876274	0.2103821	0.70766664	0.41244248	0.10752283	0.29951286
0.0	0.57593685	0.58195233	0.55875117	0.5673374	0.570801	0.5713129	0.5731186	0.575407	0.5858305	0.57979655
0.0	0.8444707	0.3587471	0.40451598	0.35769665	0.4959938	0.2419219	0.5236413	0.41797447	0.16727087	0.28242815
0.0	0.097916916	0.024405973	0.02485167	0.04576943	0.07617206	0.016688138	0.24484915	0.017815124	0.02148436	0.022990799
0.0	0.84322375	0.3565076	0.4009846	0.3560048	0.49599063	0.2407879	0.5207879	0.4184475	0.16697903	0.2817603
0.0	0.5752502	0.58390635	0.558553	0.5689631	0.57123685	0.5707718	0.5745067	0.5746321	0.5863401	0.5812872
0.0	0.017466037	0.05715095	0.0542345	0.0402574	0.048050806	0.05593447	0.040048864	0.0062814197	0.028075278	0.017345153
0.0	0.575136	0.5821459	0.5598697	0.56699973	0.5686136	0.5702815	0.5762306	0.57654047	0.58609974	0.5798827
0.0	0.027242882	0.031046297	0.027847186	0.121332124	0.03940164	0.045296356	0.045426033	0.0088308	0.021506043	0.021363884
0.0	0.0018389042	0.03012422	0.029964577	0.12193717	0.07784786	0.062075492	0.022423383	0.0155466385	0.02539104	0.03394396
0.0	0.04148394	0.042827766	0.031474087	0.02987625	0.07596444	0.048321016	0.020641042	0.049097896	0.03311238	0.027063206
0.0	0.5774657	0.5828289	0.55880606	0.56625384	0.56855357	0.5718686	0.57665855	0.5756972	0.58701164	0.57991093
0.0	0.57505673	0.58325994	0.5602686	0.5675821	0.57017845	0.5727487	0.5754243	0.5770005	0.58683175	0.58148813
0.0	0.57505673	0.58325994	0.5602686	0.5675821	0.57017845	0.5727487	0.5754243	0.5770005	0.58683175	0.58148813
0.0	0.5769789	0.5821831	0.55823684	0.565483	0.56897426	0.56758994	0.57248086	0.5760395	0.5839631	0.58034784
0.0	0.5783498	0.58217275	0.5594771	0.56476194	0.5703148	0.57007843	0.57320535	0.57650167	0.58520865	0.58143985
0.0	0.5770566	0.58287436	0.559838	0.56669706	0.56931025	0.5714371	0.5756812	0.57431316	0.5863241	0.57961893
0.0	0.57513285	0.58247066	0.5584095	0.5654042	0.57039213	0.56872743	0.5725378	0.5746563	0.5855156	0.58158493
0.0	0.5782729	0.5799991	0.5601583	0.5676469	0.5692839	0.57156307	0.575908	0.5725993	0.5862939	0.5797062
0.0	0.5748781	0.582653	0.5581615	0.5669456	0.5694432	0.5706292	0.5751378	0.5752506	0.58632165	0.57997245
0.0	0.5759122	0.5840572	0.5600852	0.5647806	0.56885535	0.5708706	0.5735935	0.57483786	0.5845917	0.581725
0.0	0.5761833	0.5824626	0.56015134	0.5677802	0.57030576	0.572263	0.5749185	0.5761287	0.5872717	0.5788856
0.0	0.57679635	0.58504045	0.56006086	0.56671906	0.5698633	0.5698468	0.5747655	0.5767641	0.5860598	0.58071816
0.0	0.017354721	0.05732736	0.054488547	0.040157583	0.04813105	0.05571331	0.039828327	0.006342662	0.02812501	0.017337164
0.0	0.57834107	0.58064616	0.5581527	0.5661384	0.5693611	0.57244617	0.5744625	0.5764881	0.5856341	0.5809814
0.0	0.57498854	0.5833558	0.55998856	0.5652601	0.56900024	0.5692436	0.5730929	0.5741037	0.5852472	0.5810906
0.0	0.05272362	0.03852668	0.009489433	0.04168898	0.04302445	0.05214421	0.023302307	0.013571261	0.008217307	0.026523562
0.0	0.5758298	0.5823551	0.5590807	0.5672138	0.5687391	0.5711608	0.57636726	0.57725924	0.58653504	0.5815226
0.0	0.5738098	0.5820373	0.55671644	0.5669506	0.569764	0.570512	0.5747874	0.57666266	0.5858908	0.58145005
0.0	0.03407936	0.038628813	0.018493678	0.1272044	0.03570366	0.45100078	0.034145623	0.008918314	0.0279641	0.03206723
0.0	0.5747662	0.5821509	0.5579252	0.5652206	0.56958884	0.57084554	0.57309306	0.5758229	0.58471036	0.5819597
0.0	0.011303789	0.02074031	0.017677603	0.11488423	0.11960049	0.020760715	0.046087142	0.0065477304	0.026036616	0.03253184
0.0	0.011303784	0.02074031	0.017677603	0.11488423	0.11960049	0.020760715	0.046087142	0.0065477304	0.026036616	0.03253184
0.0	0.05226892	0.03833769	0.009467813	0.041532315	0.043003995	0.052317332	0.023242498	0.013508071	0.008195689	0.026340969
0.0	0.5773897	0.5833727	0.55886596	0.56646675	0.5701595	0.56987965	0.5735381	0.57603943	0.58504957	0.5807081
0.0	0.57628804	0.5830772	0.55876195	0.56526023	0.5699854	0.5691772	0.57341707	0.57563704	0.5853339	0.58074254
0.0	0.57588106	0.5823905	0.5573801	0.56531215	0.569036	0.5710948	0.57517564	0.5763296	0.587038	0.5816707
0.0	0.5855433	0.5890176	0.56969	0.57723373	0.57174003	0.5782761	0.5820319	0.58393884	0.59099686	0.58228296
0.0	0.5863022	0.588373	0.56925595	0.5779545	0.5744673	0.57811177	0.58271027	0.5822863	0.5909845	0.5830163
0.0	0.5747263	0.5807629	0.5552222	0.5665383	0.57023257	0.5712488	0.5746065	0.5758069	0.5853161	0.57822394
0.0	0.57383466	0.58172065	0.5590815	0.56558865	0.5696338	0.57017624	0.57320666	0.5728155	0.58614445	0.58148414
0.0	0.5920771	0.5900727	0.5720311	0.58217055	0.57471615	0.57885265	0.5852589	0.5834799	0.59188807	0.58420724
0.0	0.57771933	0.5827713	0.55938184	0.56583613	0.57012737	0.572714	0.574035	0.5713154	0.58562607	0.58110875
0.0	0.5786479	0.5817219	0.5592891	0.56667316	0.5706737	0.5717141	0.574671	0.57376516	0.58645403	0.58166474
0.0	0.57826936	0.5813656	0.5564227	0.5657451	0.5689346	0.57096666	0.5743526	0.5736819	0.5850476	0.5792489
0.0	0.5741277	0.5814085	0.5596883	0.5668628	0.5704064	0.570478	0.57324815	0.5747374	0.586108	0.5810068
0.0	0.57474834	0.58209985	0.5590692	0.5671063	0.5696194	0.57147616	0.5727822	0.5712713	0.5850816	0.5812753
0.0	0.57620543	0.58177257	0.559632	0.56710106	0.5691066	0.57141703	0.57469976	0.5760275	0.5861861	0.5800309
0.0	0.5784092	0.584066	0.5612348	0.56800574	0.56986284	0.5723827	0.5747368	0.57418627	0.586524	0.5822575
0.0	0.57702273	0.58393073	0.56132317	0.5674854	0.5698301	0.5725178	0.57638913	0.5747253	0.58752793	0.580978
0.0	0.57807213	0.58235407	0.5560391	0.56779706	0.5722112	0.5721492	0.5754307	0.57731205	0.5863702	0.58055687
0.0	0.58371246	0.5823047	0.56212765	0.5703905	0.5705886	0.57253087	0.57884985	0.5760737	0.58579105	0.5802497
0.0	0.5780808	0.58193904	0.5588171	0.5658472	0.5695889	0.5712782	0.5742973	0.5768521	0.58534646	0.5800331
0.0	0.587368	0.5908022	0.57716906	0.5794294	0.5757139	0.577693	0.58448195	0.58432645	0.5922493	0.5835553
0.0	0.5821658	0.58877045	0.5611692	0.57225275	0.57178336	0.5715039	0.57913905	0.57871234	0.58784604	0.58280295
0.0	0.57825875	0.5819097	0.55928516	0.5691659	0.57059056	0.57155377	0.5747202	0.5750249	0.5855688	0.5816836
0.0	0.57543427	0.58178943	0.5575	0.56569034	0.57061046	0.57108355	0.57512474	0.5751796	0.58470327	0.5794335
0.0	0.5793574	0.58482236	0.5638155	0.571327	0.5704453	0.57300365	0.57617563	0.57680786	0.58673173	0.58221763
0.0	0.59222645	0.59162235	0.57578516	0.58175594	0.575072	0.5790077	0.58435434	0.58568245	0.59221137	0.5859551
0.0	0.589828	0.5898693	0.57076263	0.57908314	0.574571	0.5784064	0.5823086	0.58621085	0.59122413	0.5848073
0.0	0.0009149262	0.02722046	0.03330524	0.0883915	0.0833518	0.048743475	0.06807166	0.008850989	0.025713116	0.022941869
0.0	0.5772607	0.58153933	0.5590099	0.5702986	0.5705944	0.5721433	0.574439	0.57596326	0.58610994	0.58124346
0.0	0.5772327	0.581103	0.5596818	0.569102	0.5689479	0.5723855	0.57523614	0.57521373	0.586608	0.5810927
0.0	0.57836133	0.5807387	0.56006956	0.56706995	0.56916755	0.5689629	0.57578886	0.57450354	0.5839608	0.5803791
0.0	0.5773429	0.5821683	0.5593896	0.56680936	0.57039225	0.5723767	0.5757889	0.5745187	0.5851621	0.5793928
0.0	0.57505673	0.58325994	0.5602686	0.5675821	0.57017845	0.5727487	0.5754243	0.5770005	0.58683175	0.58148813
0.0	0.5767839	0.58147794	0.5585925	0.5664838	0.5698094	0.5718747	0.5760707	0.5760607	0.5841327	0.58219683
0.0	0.5757442	0.5818793	0.55963486	0.56728816	0.5681866	0.57268155	0.57482487	0.57400745	0.5861084	0.5807591
0.0	0.57772934	0.5835419	0.5609543	0.5666227	0.5691913	0.5692953	0.57232714	0.5756854	0.5868114	0.5822239
0.0	0.57712215	0.582928	0.5600046	0.566474	0.5706903	0.5724899	0.57526654	0.5750708	0.58618	0.5820931
0.0	0.5760753	0.58379537	0.5604628	0.56727755	0.5692168	0.57213044	0.5759937	0.5755404	0.5871638	0.5814156
0.0	0.5753907	0.58464766	0.55940014	0.56667316	0.5700999	0.57157487	0.57361734	0.5760184	0.58630764	0.5817109
0.0	0.57849115	0.5805906	0.55772185	0.56771755	0.57005584	0.5716507	0.57510954	0.5757164	0.5864439	0.5820314
0.0	0.5767742	0.58334774	0.5600327	0.56595546	0.5713151	0.57304925	0.5750408	0.5769269	0.5874366	0.58278805
0.0	0.5747482	0.58253205	0.5582203	0.5669619	0.5701248	0.5708161	0.5745079	0.5756218	0.5872178	0.5816918
0.0	0.5767069	0.5849667	0.5599226	0.56612337	0.5698833	0.5704881	0.5735731	0.57638264	0.5860958	0.58210576
0.0	0.0058994605	0.022627564	0.15805787	0.04151564	0.070117295	0.015870558	0.025646627	0.0051109935	0.015649024	0.025251966
0.0	0.59057873	0.58632165	0.5750586	0.58115333	0.57542855	0.5779395	0.5857147	0.58550036	0.59216446	0.58452886
0.0	0.5799216	0.5824041	0.559875	0.56792694	0.57019925	0.57308733	0.57675874	0.5762429	0.58681774	0.579684
0.0	0.57704014	0.58154774	0.55926764	0.56796706	0.5703591	0.57151246	0.5751862	0.5743955	0.58632565	0.5791064
0.0	0.5772461	0.583086	0.55608875	0.5683214	0.5701239	0.5706351	0.57519513	0.5754677	0.58642876	0.5801677
0.0	0.59269184	0.5888421	0.57501346	0.58073276	0.5743855	0.5791022	0.58431774	0.5849321	0.59266007	0.58489025
0.0	0.5769508	0.58300865	0.5592515	0.56795126	0.5699876	0.5704425	0.5759048	0.5753602	0.58628494	0.5787664
0.0	0.002579401	0.021036	0.016043074	0.07673269	0.09545181	0.094713755	0.10386623	0.0060514845	0.017075654	0.018480947
0.0	0.5754884	0.5822724	0.55918914	0.56678	0.56973946	0.5697876	0.5743703	0.57695514	0.5843574	0.5801564
0.0	0.5736077	0.5835847	0.55735	0.56726164	0.56975937	0.5683418	0.57476974	0.57601947	0.58492696	0.58030707
0.0	0.5757809	0.5826163	0.561883	0.5671363	0.56929797	0.57102895	0.57410717	0.5777209	0.58672655	0.58159614
0.0	0.57778275	0.5837301	0.5608239	0.56652904	0.5691827	0.5707731	0.57354313	0.57847434	0.5872796	0.5810556
0.0	0.5748441	0.5821195	0.5589015	0.56734616	0.5696401	0.5710264	0.5743602	0.576083	0.5874175	0.5818951
0.0	0.5739111	0.581874	0.557624	0.5637152	0.5695106	0.5701887	0.57351714	0.57559824	0.5847215	0.5804016
0.0	0.57792485	0.58240616	0.55932724	0.56545514	0.5684018	0.5717643	0.574401	0.5746891	0.5874585	0.57952553
0.0	0.58512247	0.5883466	0.57307553	0.5786996	0.5737802	0.57780147	0.58306354	0.5851125	0.5902842	0.58399713
0.0	0.58684015	0.5887029	0.5724721	0.5782043	0.5747464	0.5785925	0.58300567	0.5846864	0.59073305	0.5839787
0.0	0.5754149	0.5827018	0.5608297	0.56593347	0.5705897	0.5716103	0.5746917	0.5767456	0.58626115	0.5808187
0.0	0.5772833	0.5813451	0.55661833	0.5662854	0.57047945	0.57239085	0.5750035	0.5759279	0.58740944	0.58079
0.0	0.57679176	0.5822851	0.55925	0.5673463	0.5707928	0.57151604	0.5746579	0.575809	0.5865865	0.58125603
0.0	0.5750955	0.58006895	0.55951387	0.56613916	0.56948954	0.5715831	0.5737579	0.57516044	0.5872085	0.5815168
0.0	0.5758529	0.5830135	0.5587821	0.5661152	0.57085115	0.57159656	0.57392585	0.5760015	0.58676326	0.58202237
0.0	0.5727291	0.5848606	0.5607724	0.565537	0.57015836	0.571925	0.57520384	0.57490754	0.5868766	0.5819842
0.0	0.57742256	0.58322346	0.5629179	0.5705897	0.5710825	0.5704886	0.57714224	0.5765519	0.5863997	0.5802939
0.0	0.57586646	0.58205026	0.5583069	0.5662616	0.57061106	0.5711348	0.57528496	0.57633543	0.58710146	0.5805162
0.0	0.5746004	0.5821805	0.55853355	0.5668097	0.5707384	0.571267	0.5738939	0.5755089	0.58651376	0.58072627
0.0	0.5779173	0.58269536	0.5577747	0.56662834	0.5709938	0.56895244	0.5744555	0.5752298	0.58611155	0.580626
0.0	0.574654	0.58222914	0.5575338	0.566912	0.5722882	0.57244927	0.5743341	0.57672906	0.58549297	0.57947206
0.0	0.57582873	0.5817642	0.55940163	0.5663931	0.57004434	0.5708943	0.57440346	0.5760377	0.5845527	0.58257425
0.0	0.57230425	0.5814834	0.55858594	0.5662576	0.57063687	0.5704194	0.5743215	0.5724541	0.5865512	0.5819937
0.0	0.57568413	0.582112	0.55798954	0.5670874	0.57115144	0.57113075	0.57660496	0.5762629	0.58623683	0.5809693
0.0	0.5772193	0.57833785	0.5590485	0.56514364	0.5706216	0.5715145	0.5739808	0.5752238	0.5864655	0.5807627
0.0	0.58954805	0.59357285	0.57283086	0.58299464	0.5762817	0.5785102	0.58526707	0.58725816	0.59399605	0.58449817
0.0	0.58741456	0.58972085	0.5721304	0.57846946	0.5740469	0.5770805	0.582104	0.5843689	0.5919886	0.58317506
0.0	0.57666624	0.58133894	0.5602599	0.5674866	0.5706578	0.57166666	0.57601947	0.5755154	0.58598393	0.5803557
0.0	0.57777494	0.58320385	0.56040096	0.5651839	0.57064193	0.5694177	0.5758317	0.5756552	0.5855678	0.58002484
0.0	0.575573	0.58366364	0.55943066	0.56655675	0.57081836	0.5719545	0.5752009	0.5754634	0.5856903	0.57995343
0.0	0.57272303	0.5823512	0.5576177	0.5666545	0.5701342	0.5698602	0.57433325	0.57758003	0.58662754	0.58225054
0.0	0.5753047	0.581723	0.55861634	0.56724596	0.5710694	0.5713919	0.5750666	0.5746741	0.5865782	0.5835906
0.0	0.5753776	0.5821692	0.55837834	0.5647259	0.57114637	0.56517154	0.57489574	0.5754271	0.5861611	0.5828234
0.0	0.5765528	0.5810366	0.5585085	0.5669688	0.5711635	0.5710982	0.57435435	0.5750967	0.586413	0.5816365
0.0	0.5785986	0.5841643	0.55905724	0.5681946	0.56967086	0.5706616	0.57438207	0.5747891	0.58583623	0.5810914
0.0	0.58956003	0.5882432	0.5744281	0.57890445	0.5744018	0.5793892	0.58317125	0.58524734	0.59227556	0.5839203
0.0	0.59096485	0.5935153	0.5729528	0.58293545	0.576008	0.5800786	0.5850681	0.5869645	0.594218	0.58538306
0.0	0.57720965	0.58261025	0.55862963	0.5670018	0.5702788	0.57128924	0.57279724	0.5740305	0.5871639	0.5804733
0.0	0.5777126	0.5822393	0.55739945	0.56623405	0.57092845	0.570431	0.5735314	0.5744342	0.5859581	0.5813903
0.0	0.5806711	0.5826003	0.5594319	0.56624424	0.57036966	0.5715806	0.5755737	0.57506025	0.58600456	0.5813048
0.0	0.5772595	0.58230895	0.5582442	0.56679785	0.57036155	0.57009315	0.5745626	0.5768279	0.58640313	0.5811936
0.0	0.579594	0.5827637	0.55970347	0.56531537	0.5704281	0.57114154	0.5745804	0.5771587	0.58659357	0.58146024
0.0	0.57656795	0.5832302	0.5587193	0.5670508	0.5698332	0.57089734	0.57296467	0.57569736	0.58700967	0.5801683
0.0	0.57775486	0.5811982	0.5602946	0.5656585	0.5708993	0.5726867	0.57409495	0.5751586	0.58641773	0.58189154
0.0	0.57667845	0.5804938	0.5596879	0.56483245	0.56920063	0.57053936	0.57363105	0.57629305	0.5858463	0.58217347
0.0	0.59136367	0.59353346	0.5739611	0.5831197	0.57622105	0.5797588	0.58648705	0.5871286	0.5942549	0.5863396
0.0	0.5773677	0.5819956	0.5573146	0.5666757	0.5681981	0.5704353	0.5751767	0.5766835	0.5843592	0.57946444
0.0	0.57680357	0.5822883	0.5605258	0.56657284	0.5706231	0.57199407	0.5753964	0.57675296	0.58606094	0.5820806
0.0	0.57680047	0.5817079	0.55990344	0.5663845	0.5708172	0.5731472	0.57591194	0.57771933	0.5872942	0.58113587
0.0	0.57807213	0.58221656	0.5594054	0.5671965	0.57081676	0.57128054	0.574869	0.57718617	0.58687973	0.5816465
0.0	0.5754287	0.5809546	0.5596029	0.56716955	0.5705438	0.57123363	0.5745902	0.5753455	0.586213	0.5819331
0.0	0.58096147	0.5820626	0.5600348	0.5701346	0.5705361	0.5737599	0.5761603	0.57789373	0.5866325	0.582194
0.0	0.5803982	0.5827962	0.56286424	0.57213795	0.57204884	0.5711395	0.57684445	0.5760053	0.5865224	0.57956046
0.0	0.5811248	0.58330727	0.5616361	0.571077	0.57145	0.5725182	0.57717496	0.5772114	0.5863457	0.58244807
0.0	0.5885667	0.5901118	0.57437116	0.5792182	0.5741728	0.57951164	0.5847766	0.58547705	0.5919952	0.58475554
0.0	0.5885667	0.5901118	0.57437116	0.5792182	0.5741728	0.57951164	0.5847766	0.58547705	0.5919952	0.58475554
0.0	0.57628685	0.58334225	0.55986154	0.56827945	0.56917447	0.5715128	0.5757319	0.57616794	0.5867604	0.58089095
0.0	0.7333332	0.5237865	0.4159362	0.5592217	0.6473316	0.5715745	0.573746	0.618128	0.35659373	0.58042073
0.0	0.7472339	0.44132766	0.42946076	0.50804865	0.6756363	0.4618597	0.43345797	0.4034361	0.35889864	0.5659024
0.0	0.5752493	0.5830652	0.5585049	0.56700087	0.57115555	0.5712582	0.5739567	0.575385	0.58506286	0.57970214
0.0	0.57706577	0.582187	0.5590426	0.5661207	0.56997323	0.56966895	0.57591015	0.5722096	0.58565915	0.5806649
0.0	0.59191406	0.59002537	0.57372653	0.58207476	0.5760003	0.5771652	0.5836891	0.58542407	0.59314626	0.58588624
0.0	0.590555	0.59055346	0.57505906	0.58268696	0.57608134	0.5803218	0.5865817	0.5859411	0.59334666	0.58316374
0.0	0.59329796	0.58992016	0.5739033	0.58281934	0.5755829	0.5771776	0.5863887	0.5849986	0.59262955	0.5857488
0.0	0.5780389	0.5815648	0.5584701	0.56780905	0.57176226	0.5714928	0.5757331	0.5748601	0.5882339	0.5818512
0.0	0.57508814	0.5821941	0.5602303	0.567879	0.5704217	0.57177365	0.5749156	0.57296616	0.58634424	0.5793166
0.0	0.57860076	0.581532	0.5606052	0.56675	0.5702979	0.5716491	0.5745728	0.57368016	0.5852547	0.58153534
0.0	0.5760357	0.58135587	0.5574559	0.5660735	0.5699948	0.57127815	0.5743261	0.5754146	0.5865901	0.5809764
0.0	0.5746621	0.58174354	0.5607369	0.56791985	0.5704479	0.5714098	0.5758293	0.5765415	0.5862648	0.58150184
0.0	0.57643616	0.5820546	0.5585568	0.56647617	0.57031566	0.569616	0.57243603	0.57613266	0.58543307	0.5820545
0.0	0.57550794	0.5828173	0.5588234	0.56592494	0.57061833	0.5705478	0.5740039	0.57458234	0.5860349	0.5780016
0.0	0.5952517	0.5942341	0.57657224	0.5857339	0.57640004	0.5810698	0.58888304	0.5863895	0.5936186	0.58745784
0.0	0.5952517	0.5942341	0.57657224	0.5857339	0.57640004	0.5810698	0.58888304	0.5863895	0.5936186	0.58745784
0.0	0.5758908	0.5818314	0.55735844	0.56671447	0.56965494	0.57148695	0.57476604	0.57455635	0.58566517	0.58268106
0.0	0.5749749	0.58192754	0.5602392	0.5662252	0.56874	0.5719829	0.5751093	0.57433146	0.58672106	0.5807029
0.0	0.5756255	0.5819429	0.55851203	0.5663611	0.5707727	0.5724849	0.57409424	0.5752015	0.58551615	0.5789241
0.0	0.57661754	0.58178043	0.5603241	0.56647134	0.57098556	0.5718198	0.5746384	0.5753727	0.5859309	0.5797492
0.0	0.5809301	0.5883657	0.56283224	0.5720033	0.5724685	0.57365227	0.57913744	0.5778419	0.58785814	0.5825313
0.0	0.06781856	0.40011114	0.09506844	0.3638089	0.5787425	0.5689293	0.28302008	0.4875286	0.113197125	0.40830165
0.0	0.008240395	0.105954476	0.023790602	0.08695487	0.017647851	0.019887047	0.019481972	0.007875287	0.017445607	0.042868596
0.0	0.020663455	0.02225125	0.029678443	0.10483513	0.12256211	0.08371348	0.0017556645	0.01550033	0.026391799	0.028132714
0.0	0.5778416	0.5830132	0.5610761	0.5655727	0.57087326	0.57261074	0.5758421	0.574419	0.58620924	0.5813436
0.0	0.5790685	0.5826423	0.5607158	0.5671598	0.57018185	0.5717932	0.5753631	0.57497966	0.58455086	0.58129686
0.0	0.5900135	0.5904871	0.57330453	0.5789547	0.57585126	0.57759863	0.5842937	0.58514905	0.59293276	0.58532447
0.0	0.57780385	0.58423996	0.56016403	0.56784034	0.5697473	0.5715331	0.576222	0.57698846	0.586745	0.5796468
0.0	0.5761899	0.5818536	0.5597653	0.56613725	0.5704117	0.5700539	0.57438576	0.5726084	0.58639723	0.581503
0.0	0.57831883	0.58326054	0.559583	0.5664315	0.5707876	0.57329	0.5741705	0.5770566	0.58800924	0.58046454
0.0	0.58983666	0.58949226	0.57334757	0.57847154	0.57528627	0.5764083	0.5832946	0.58607763	0.59125316	0.5845003
0.0	0.5790595	0.5825978	0.55984515	0.56818104	0.5708648	0.56898326	0.5749475	0.5761631	0.58506656	0.5805146
0.0	0.5780513	0.582263	0.5615852	0.56724954	0.57004863	0.56945676	0.5747448	0.5768356	0.5856475	0.57958114
0.0	0.021941233	0.024495887	0.028856726	0.03942993	0.05746525	0.03455342	0.019222498	0.016084014	0.024082735	0.026303545
0.0	0.013955494	0.043899115	0.03375592	0.14204168	0.06324979	0.117665716	0.05411117	0.025969947	0.021550903	0.035124768
0.0	0.02120986	0.024283282	0.028389854	0.038410623	0.056561567	0.034103066	0.018828662	0.015777519	0.023523211	0.02613113
0.0	0.013979339	0.044096995	0.03382671	0.14274201	0.06336827	0.1174886	0.05419326	0.026157068	0.021538148	0.03499058
0.0	0.5769578	0.5832157	0.55779123	0.5671013	0.57023126	0.57158035	0.57432926	0.5738359	0.5857653	0.58062613
0.0	0.5815947	0.5835422	0.5625036	0.5717425	0.57281566	0.57194513	0.57757086	0.5771638	0.5874452	0.5824647
0.0	0.57623273	0.5813284	0.5577905	0.56709397	0.5697972	0.5713708	0.57227254	0.57660335	0.5869723	0.5817475
0.0	0.5766619	0.58180916	0.558597	0.5669557	0.57238555	0.57026625	0.5733946	0.5715088	0.5860664	0.5811795
0.0	0.5890248	0.5892888	0.5748375	0.57946146	0.57400274	0.5793497	0.58349025	0.58301723	0.5920797	0.5833924
0.0	0.5792539	0.57827175	0.55882066	0.56538147	0.5691875	0.5711385	0.57636756	0.57629937	0.58647084	0.58225834
0.0	0.58798695	0.58941376	0.57087165	0.57845616	0.5736911	0.57751536	0.58195716	0.583093	0.591885	0.5851681
0.0	0.57439286	0.5798338	0.56070113	0.56736165	0.5700012	0.570329	0.5737819	0.5737091	0.5860498	0.5802034
0.0	0.57526356	0.5815969	0.5585417	0.5677553	0.5707519	0.5717063	0.57414865	0.5740603	0.5840987	0.5774379
0.0	0.575987	0.58145654	0.55970556	0.567306	0.570363	0.57088614	0.5751674	0.57605124	0.5868199	0.5821314
0.0	0.57583153	0.5820779	0.5592573	0.5680258	0.57112455	0.5708513	0.5736932	0.5753389	0.58627075	0.5811273
0.0	0.59530544	0.59413385	0.57687247	0.5860622	0.5765748	0.58007956	0.5885148	0.5872331	0.594505	0.5865948
0.0	0.59530544	0.59413385	0.57687247	0.5860622	0.5765748	0.58007956	0.5885148	0.5872331	0.594505	0.5865948
0.0	0.5771753	0.5807229	0.5603264	0.5671916	0.5711117	0.57224214	0.57513076	0.5740969	0.5866509	0.58150333
0.0	0.59567	0.59413403	0.57650864	0.58520794	0.57653415	0.5815028	0.58879536	0.5873507	0.5944364	0.5870824
0.0	0.59567	0.59413403	0.57650864	0.58520794	0.57653415	0.5815028	0.58879536	0.5873507	0.5944364	0.5870824
0.0	0.5871396	0.589141	0.570394	0.57909673	0.57411236	0.57723224	0.5823989	0.5843075	0.59081835	0.58177155
0.0	0.57651573	0.58222514	0.558713	0.5661171	0.5705877	0.5700971	0.5753201	0.57382625	0.58650607	0.5820403
0.0	0.57743275	0.58283544	0.5605686	0.56632197	0.5700535	0.5709364	0.57249916	0.57634157	0.5862948	0.5807728
0.0	0.5959098	0.5936621	0.57599336	0.5854029	0.57707447	0.580094	0.5887251	0.5857812	0.5945263	0.58757424
0.0	0.5959098	0.5936621	0.57599336	0.5854029	0.57707447	0.580094	0.5887251	0.5857812	0.5945263	0.58757424
0.0	0.57647943	0.58225936	0.55890775	0.56712544	0.57037973	0.5724023	0.57425797	0.57578456	0.585926	0.58166957
0.0	0.5746596	0.5811895	0.5621179	0.5687437	0.5702244	0.5718669	0.57404286	0.57544535	0.58663464	0.58222026
0.0	0.5770896	0.58138853	0.5594316	0.5676668	0.570582	0.5713086	0.57415843	0.5755403	0.5867769	0.5823944
0.0	0.57481366	0.5823236	0.5583268	0.5664838	0.57043374	0.5701106	0.57344246	0.57281023	0.58511657	0.58095306
0.0	0.5760864	0.5814466	0.55818784	0.5658092	0.5703207	0.57011163	0.5734767	0.57505983	0.586277	0.5826332
0.0	0.5766401	0.58100754	0.55832297	0.56661624	0.56976765	0.5729627	0.57569087	0.5769224	0.586785	0.58177954
0.0	0.5763102	0.5831714	0.55841035	0.5659323	0.57006127	0.57222736	0.57499653	0.5771997	0.58657265	0.58091503
0.0	0.576199	0.5829115	0.56165797	0.56668526	0.5706051	0.5708757	0.5745891	0.57802576	0.5866533	0.5818405
0.0	0.57561517	0.5818524	0.5583585	0.56620896	0.5710104	0.57119966	0.57497954	0.57877874	0.58641106	0.5826108
0.0	0.57601184	0.581401	0.55790097	0.5665571	0.56976104	0.5674426	0.575074	0.5771701	0.5840807	0.5809108
0.0	0.5769244	0.5817086	0.5600641	0.5684467	0.5703542	0.57221085	0.5757923	0.57414824	0.586178	0.5824049
0.0	0.5780128	0.58170015	0.55864817	0.5660758	0.5703373	0.57107717	0.5756219	0.57602066	0.58637774	0.58120024
0.0	0.57772684	0.5799347	0.5568338	0.5673352	0.56838685	0.57151353	0.57337767	0.5751932	0.58469564	0.5803942
0.0	0.57626414	0.5822757	0.5596233	0.56853235	0.5703797	0.57146627	0.5747456	0.57539773	0.5867198	0.5814366
0.0	0.5780396	0.5821597	0.5559422	0.5634964	0.5694937	0.5672415	0.57295054	0.57654864	0.58501416	0.57786936
0.0	0.57660353	0.58161163	0.5591225	0.56651646	0.5693511	0.5702963	0.57519364	0.5760465	0.58629566	0.58138484
0.0	0.5778923	0.58111477	0.55814856	0.5658425	0.56951505	0.56883866	0.5738326	0.5768594	0.5856519	0.57963485
0.0	0.5758813	0.5830032	0.55873877	0.5665123	0.5707186	0.5705059	0.57531923	0.57606673	0.5864983	0.5803684
0.0	0.5822698	0.58174545	0.56273186	0.56941515	0.57178354	0.5715997	0.57904917	0.57634676	0.5867008	0.5805707
0.0	0.5846284	0.584028	0.56199145	0.5681914	0.5680737	0.5740954	0.57808053	0.5761344	0.5860322	0.58051693
0.0	0.5820623	0.58414716	0.56127816	0.57039666	0.5707872	0.5726126	0.57909554	0.577329	0.5877403	0.57937574
0.0	0.5902915	0.5883374	0.5734867	0.57768726	0.5736896	0.5766185	0.5831088	0.58496827	0.59238964	0.5823696
0.0	0.58754355	0.5889687	0.5731203	0.5801832	0.57411313	0.57735246	0.5843085	0.58597136	0.59201276	0.5837709
0.0	0.5769	0.58143663	0.55799305	0.5666248	0.5698741	0.56990093	0.5747899	0.5760242	0.58774114	0.5807072
0.0	0.57600087	0.5822349	0.5599789	0.56869465	0.56963646	0.5701462	0.5745828	0.5780836	0.58753276	0.5799221
0.0	0.5769663	0.58078384	0.5592364	0.5670536	0.5682336	0.57078177	0.57214123	0.5743197	0.5854719	0.5825473
0.0	0.5764593	0.58405524	0.55890405	0.5648993	0.57043207	0.57013184	0.5730802	0.57684755	0.585851	0.58203
0.0	0.57721394	0.58176404	0.55844104	0.5673871	0.5701878	0.57153887	0.57382184	0.5737896	0.5866675	0.5816228
0.0	0.5749628	0.58077955	0.5600002	0.5663112	0.5704352	0.57029855	0.57206875	0.5757442	0.5845457	0.58087
0.0	0.57682365	0.58103293	0.56283194	0.5683046	0.56949544	0.5704773	0.5772797	0.5770504	0.5873491	0.5790981
0.0	0.58918446	0.59046614	0.57176423	0.57958174	0.5755724	0.57720906	0.5827754	0.58377916	0.5925803	0.58396876
0.0	0.5845561	0.5839147	0.5638341	0.57033074	0.5707475	0.5733659	0.5795285	0.5766462	0.58733267	0.5823973
0.0	0.57679576	0.57948744	0.5605363	0.56638324	0.56886524	0.5722834	0.57405883	0.57557863	0.5866699	0.5791526
0.0	0.5755262	0.5812145	0.5592311	0.5675124	0.5686848	0.57086736	0.5737345	0.57732666	0.58729196	0.58125633
0.0	0.57672125	0.58551157	0.56035894	0.5656758	0.5710168	0.571914	0.57750237	0.5745169	0.5872112	0.58049774
0.0	0.57530594	0.5833558	0.55951726	0.5663005	0.5712126	0.57108086	0.5753459	0.5745054	0.5859623	0.5808992
0.0	0.5764544	0.5829936	0.55893207	0.56715846	0.57063615	0.5709137	0.576443	0.5752218	0.5852743	0.5814239
0.0	0.57646227	0.582808	0.558121	0.5658276	0.57078886	0.5717932	0.5759749	0.57328963	0.5866687	0.5804607
0.0	0.5760748	0.58183545	0.5593789	0.56518924	0.57059306	0.5720483	0.57545894	0.5755395	0.58615047	0.5801034
0.0	0.57612604	0.5842834	0.56096905	0.5661505	0.56998515	0.5709333	0.57608134	0.5739053	0.5857227	0.58092034
0.0	0.5762831	0.58504605	0.5590396	0.5654624	0.5702875	0.5709271	0.5737362	0.57263577	0.5861879	0.580697
0.0	0.59133756	0.5904864	0.5732033	0.5804523	0.5755613	0.57818407	0.5830064	0.58514327	0.5914278	0.58453345
0.0	0.5733553	0.5816445	0.559684	0.56700057	0.5699379	0.57082164	0.5759528	0.5768238	0.58721304	0.58112675
0.0	0.5772887	0.58437735	0.56095403	0.5666651	0.5692089	0.57131755	0.5729783	0.5761249	0.5863854	0.5788476
0.0	0.5779406	0.5809143	0.56038934	0.56825143	0.57061815	0.57265836	0.574709	0.5763247	0.5867761	0.58181447
0.0	0.5767276	0.5828856	0.55863154	0.5688398	0.5697178	0.5715991	0.5753829	0.57684386	0.58563954	0.5816863
0.0	0.5801403	0.58069384	0.55651146	0.5672873	0.56887513	0.5720569	0.5744952	0.57468116	0.5867646	0.57912827
0.0	0.5754992	0.5812705	0.557837	0.5673445	0.5699461	0.5713716	0.57495534	0.57619697	0.5860719	0.58096224
0.0	0.5780831	0.581451	0.55978656	0.56798583	0.56907356	0.5718298	0.574923	0.5756031	0.5860568	0.5822887
0.0	0.5764343	0.5819587	0.5574645	0.5669855	0.5698305	0.57165796	0.5752509	0.5758547	0.5866541	0.5801844
0.0	0.5801679	0.5818196	0.55799574	0.5674884	0.57065356	0.57226616	0.5752885	0.5753419	0.58694553	0.5808331
0.0	0.57833904	0.5819333	0.55890554	0.56960326	0.5702925	0.5727176	0.575349	0.57380563	0.5859172	0.5796366
0.0	0.57956976	0.5818467	0.56026953	0.56809294	0.56998557	0.57195586	0.57484365	0.57274896	0.5862728	0.58056265
0.0	0.57650673	0.5833311	0.56008214	0.5654519	0.5699082	0.5708909	0.574973	0.576346	0.5853106	0.5784171
0.0	0.5778245	0.58260924	0.5587108	0.56746024	0.57046145	0.5709578	0.57492566	0.57482564	0.5850045	0.5820214
0.0	0.5791244	0.58271354	0.5592379	0.56798303	0.5716259	0.5708102	0.57503635	0.57614034	0.5855096	0.5796462
0.0	0.16285376	0.38801014	0.17516267	0.037172172	0.3552705	0.17532462	0.2798455	0.19124974	0.15004522	0.28835765
0.0	0.8029512	0.22462943	0.25027892	0.2672272	0.26583865	0.2290596	0.1487417	0.27943912	0.093507886	0.3073487
0.0	0.40815562	0.26657906	0.12280573	0.3419555	0.56865686	0.53131723	0.22765501	0.44209576	0.08397387	0.44398272
0.0	0.5739926	0.5812181	0.55813015	0.56562835	0.5697193	0.5695638	0.57494175	0.574079	0.58566767	0.5829769
0.0	0.5769829	0.58311903	0.5614956	0.5673484	0.56917286	0.57138	0.5760864	0.5765065	0.5861994	0.580679
0.0	0.5792992	0.58252394	0.55996644	0.5686764	0.56976753	0.57182574	0.5754491	0.57635605	0.5858204	0.58003944
0.0	0.57859355	0.5822723	0.5592371	0.56795496	0.57006246	0.5723722	0.5742737	0.5726325	0.58657897	0.5813689
0.0	0.577657	0.5807543	0.55854154	0.5679974	0.5682914	0.5714967	0.5743124	0.5753145	0.58609986	0.57998973
0.0	0.57885504	0.5810397	0.56127137	0.5687217	0.56986344	0.5720737	0.5759384	0.5758187	0.5860985	0.5813565
0.0	0.5771421	0.58190596	0.55812615	0.5676992	0.5685888	0.5708862	0.57532096	0.5737779	0.58633745	0.58025634
0.0	0.576838	0.5820768	0.55748457	0.56711215	0.56792396	0.57164824	0.5748116	0.5752003	0.584729	0.5798566
0.0	0.5781671	0.58173716	0.5589513	0.56818426	0.56947964	0.57332426	0.57415116	0.57642585	0.5857567	0.5817009
0.0	0.57765496	0.58196145	0.560363	0.56758946	0.5696969	0.571064	0.57590246	0.57603866	0.58546877	0.5813475
0.0	0.57586634	0.5818811	0.55768675	0.5672558	0.56961846	0.5693754	0.5741223	0.5769416	0.5861404	0.5814888
0.0	0.57821226	0.58178145	0.55960995	0.5686302	0.56945753	0.5712348	0.5760648	0.5754052	0.5858126	0.5818924
0.0	0.57753146	0.581846	0.5578437	0.5666051	0.5703342	0.5712823	0.57389	0.57598984	0.58608395	0.5795142
0.0	0.58906686	0.5905747	0.5710504	0.5808475	0.57489884	0.57988155	0.5827601	0.58546257	0.5905425	0.58516246
0.0	0.58903587	0.58989805	0.5731729	0.5795976	0.57454675	0.58000916	0.5828659	0.58541733	0.5923748	0.5851682
0.0	0.574548	0.5832024	0.56081927	0.5673937	0.56956816	0.5716494	0.57386076	0.5751495	0.5864977	0.5771733
0.0	0.5767184	0.58267164	0.56098014	0.56607914	0.5697005	0.57075125	0.57443464	0.57633907	0.58525825	0.5780024
0.0	0.027637132	0.0152731445	0.017756764	0.03731795	0.09626359	0.03775051	0.032384563	0.011362416	0.027824534	0.022173267
0.0	0.027391626	0.015093554	0.017682366	0.037360992	0.09556336	0.03787754	0.03194045	0.011329846	0.02767091	0.022279963
0.0	0.027525311	0.015130415	0.017787287	0.03735226	0.096679226	0.03792547	0.032418527	0.011339412	0.027926944	0.022423068
0.0	0.027873429	0.015214162	0.017921994	0.037479028	0.09697458	0.03786888	0.032412816	0.011397104	0.028033499	0.022501502
0.0	0.027500592	0.015144719	0.017716173	0.037465535	0.09579881	0.03781695	0.032273088	0.011301093	0.027791802	0.022356093
0.0	0.027209831	0.015241249	0.017700737	0.03718616	0.09631612	0.037945986	0.032093123	0.011428403	0.027857598	0.022384707
0.0	0.007816059	0.011853327	0.024002764	0.026476694	0.03205783	0.01704738	0.028734865	0.01232988	0.017228916	0.03142471
0.0	0.0077293483	0.0118070375	0.023904284	0.026469897	0.031756476	0.01712668	0.028409842	0.012123093	0.017153187	0.031223234
0.0	0.0077787954	0.011845711	0.02399063	0.026557192	0.032019973	0.017084325	0.028798735	0.012275553	0.017330553	0.031120954
0.0	0.0077903303	0.011857796	0.023921408	0.02671705	0.032123722	0.017252121	0.028818931	0.012209501	0.017266145	0.03134682
0.0	0.0078303125	0.011753825	0.023853013	0.026559062	0.031753324	0.017159369	0.028597657	0.012084658	0.017233407	0.031097706
0.0	0.007726649	0.011681603	0.023991143	0.026415002	0.031926062	0.017007377	0.028580455	0.012173009	0.017159764	0.030917546
0.0	0.010738383	0.01906297	0.036320847	0.09768517	0.061309207	0.049570035	0.024182785	0.013427895	0.015553706	0.026785871
0.0	0.010433397	0.018992238	0.036636896	0.09798281	0.060595583	0.049372606	0.023873657	0.013186716	0.015484337	0.026516594
0.0	0.010597078	0.018890498	0.036783967	0.09819739	0.061483804	0.049252223	0.02411202	0.013362847	0.0155999465	0.026643
0.0	0.010578112	0.018999374	0.036602113	0.09842865	0.061628774	0.049706757	0.024100613	0.013317614	0.015594206	0.02667696
0.0	0.010583423	0.01888942	0.036411677	0.09847284	0.061298337	0.049565814	0.02394226	0.013149549	0.015563434	0.026570652
0.0	0.010523509	0.0189639	0.03679916	0.09775835	0.061166197	0.049164437	0.0240399	0.013331249	0.0155909285	0.026578577
0.0	0.0028937194	0.032523964	0.04626874	0.06748554	0.0605116	0.02893598	0.09757771	0.03600348	0.009825049	0.03071845
0.0	0.0028316812	0.032292437	0.04591046	0.06750794	0.05978839	0.028863154	0.09582931	0.03563252	0.009690266	0.030346118
0.0	0.0028837905	0.03224983	0.04619205	0.06781163	0.060619317	0.028861094	0.09726891	0.035836942	0.009836551	0.030591164
0.0	0.0028921652	0.03251169	0.04621385	0.06772993	0.060999215	0.028965605	0.097274184	0.03615772	0.009816536	0.03050065
0.0	0.0028722861	0.032251246	0.04580643	0.06771743	0.06001075	0.028667118	0.096581526	0.035605747	0.009781733	0.030337138
0.0	0.0028462925	0.032348406	0.046240993	0.06727234	0.060170107	0.028868467	0.0969707	0.03577985	0.0097808	0.030375596
0.0	0.0029008866	0.02576007	0.041130517	0.12408684	0.063290454	0.021170886	0.033568755	0.013152025	0.021906003	0.019750798
0.0	0.002843848	0.025616629	0.040714264	0.12387247	0.06273216	0.021303799	0.03336308	0.013192568	0.02176113	0.01971664
0.0	0.0028640684	0.025652286	0.04098813	0.124333896	0.06329956	0.021244952	0.03360581	0.01326403	0.021963444	0.019695168
0.0	0.0028533088	0.025779616	0.04096547	0.12477002	0.06350754	0.021144014	0.03355649	0.013260016	0.02197043	0.019717708
0.0	0.0028882748	0.025728734	0.040824883	0.12448275	0.06288628	0.021313954	0.033278406	0.013184755	0.021886325	0.019707443
0.0	0.0028707243	0.025570739	0.040804405	0.12319929	0.06281531	0.021406854	0.03349129	0.013250375	0.02181651	0.019573377
0.0	0.003682039	0.022249807	0.06750431	0.047658365	0.0398412	0.074368	0.023670653	0.005051967	0.034534384	0.018060256
0.0	0.0036185244	0.022066329	0.06728246	0.047605436	0.039553158	0.07482961	0.023352988	0.00503006	0.033990726	0.01795784
0.0	0.0036581827	0.02194191	0.06732911	0.047889147	0.03982085	0.07432803	0.02366641	0.0050696526	0.03429956	0.018001342
0.0	0.0036815193	0.022152226	0.067405775	0.047870375	0.03995716	0.07495666	0.023746246	0.0050663613	0.034342945	0.018072132
0.0	0.0036545696	0.022012599	0.06753638	0.047646094	0.039512657	0.07458837	0.023510875	0.005047765	0.03414148	0.017989444
0.0	0.0036573522	0.022125738	0.067432486	0.047549825	0.03954691	0.07469958	0.023681553	0.0050930073	0.03420789	0.018001275
0.0	0.017012974	0.044246376	0.02190724	0.064171806	0.022221837	0.05626623	0.047246795	0.02065914	0.020029867	0.035018675
0.0	0.016549902	0.044009037	0.021988112	0.06408135	0.021908522	0.05618478	0.0465513	0.02049908	0.019852674	0.03494307
0.0	0.016689759	0.04390966	0.02195603	0.0642457	0.02193039	0.055920456	0.04689766	0.020609051	0.019926703	0.034731515
0.0	0.016925693	0.043998446	0.022130221	0.064381264	0.02220861	0.05656696	0.0471446	0.020865284	0.020031476	0.0350487
0.0	0.016607026	0.043689843	0.022050554	0.06428785	0.021872226	0.056256052	0.04653911	0.020678096	0.019899976	0.03458553
0.0	0.016416177	0.043662623	0.021831984	0.063860506	0.021812689	0.05633513	0.046643678	0.020667804	0.019730426	0.03456277
0.0	0.0068907114	0.01157919	0.028449781	0.19231658	0.030206598	0.015851593	0.0023190647	0.002774652	0.025204338	0.023796892
0.0	0.006865491	0.011582035	0.02864228	0.19247057	0.030373111	0.015881078	0.0023264263	0.0027310005	0.025231661	0.024101306
0.0	0.0068223425	0.011469364	0.028566778	0.19226156	0.030127537	0.015828654	0.0023133657	0.002747307	0.025062807	0.023796782
0.0	0.006222392	0.027947703	0.02106699	0.090383165	0.066755414	0.017803805	0.025315447	0.0137209445	0.010453892	0.014424257
0.0	0.0061453627	0.027692288	0.021066675	0.08981766	0.066500455	0.01778602	0.025311163	0.013711585	0.010471567	0.014533504
0.0	0.0062062605	0.028167656	0.021168489	0.08970962	0.06688279	0.01791237	0.025428915	0.013769951	0.010437421	0.014507778
0.0	0.0061121266	0.027555762	0.021067364	0.090197966	0.06643379	0.01779262	0.025186768	0.013657189	0.010401243	0.014447466
0.0	0.006162187	0.027843779	0.021115554	0.08887661	0.06675652	0.017769784	0.025280278	0.013780017	0.010426452	0.014355849
0.0	0.0062159495	0.02777728	0.021036508	0.09010867	0.06669585	0.017835494	0.0251765	0.013644964	0.010429218	0.014545043
0.0	0.0061524613	0.028061338	0.021115014	0.09009822	0.066527694	0.017931387	0.025205247	0.0136416275	0.010455175	0.014422562
0.0	0.0061836205	0.0280636	0.021048767	0.08995614	0.06714293	0.017727287	0.025430618	0.013782408	0.010488329	0.014478595
0.0	0.012748279	0.026634466	0.034576163	0.0949688	0.047388945	0.019852353	0.02341882	0.016618727	0.029196924	0.013341583
0.0	0.012620219	0.026718456	0.034557268	0.09554903	0.047691867	0.019760853	0.023626866	0.016666314	0.029283134	0.013322703
0.0	0.012670819	0.026837308	0.034536775	0.09476956	0.047556717	0.019654011	0.023497306	0.016560055	0.029320154	0.013291161
0.0	0.058630534	0.011401225	0.018663	0.039007742	0.035631053	0.058380917	0.068260446	0.019635916	0.021551918	0.010923528
0.0	0.032814596	0.030576212	0.029798057	0.057436626	0.055655565	0.029398043	0.01915371	0.011890935	0.017646959	0.023221625
0.0	0.032831065	0.03079789	0.02994149	0.05761382	0.055643592	0.029519174	0.019072538	0.011907357	0.017680204	0.023371909
0.0	0.032854445	0.030772265	0.029863346	0.057845734	0.05560935	0.029589526	0.0191405	0.011828872	0.017570611	0.023246732
0.0	0.032584738	0.030395573	0.02983149	0.057560097	0.05530425	0.029398235	0.019048743	0.011732923	0.01756824	0.023289537
0.0	0.032542497	0.03060005	0.029890668	0.057405293	0.055723596	0.02931766	0.019063648	0.011969977	0.01758741	0.022928372
0.0	0.03247808	0.03048098	0.02973775	0.057048935	0.05547265	0.02942761	0.019004803	0.011931459	0.01764944	0.023000205
0.0	0.03294211	0.030661853	0.029824212	0.057458393	0.05539433	0.029713247	0.019003764	0.011759447	0.017538702	0.023313066
0.0	0.03258425	0.030819774	0.030100401	0.057254132	0.05533278	0.029635495	0.018929783	0.011897497	0.017623862	0.023150446
0.0	0.032950327	0.030543707	0.029952327	0.057565603	0.055697832	0.02952753	0.019044895	0.011879309	0.017677752	0.023138532
0.0	0.03300741	0.030785093	0.029575309	0.05748736	0.055499792	0.029359596	0.019059822	0.011898438	0.017637886	0.023161449
0.0	0.07836517	0.06669089	0.0366046	0.09156076	0.0462665	0.049900096	0.072528146	0.012301035	0.015912483	0.030355575
0.0	0.077502385	0.067208014	0.036805708	0.092088796	0.046369854	0.05006879	0.0726554	0.012318364	0.015910273	0.03014081
0.0	0.078078374	0.06699617	0.036734212	0.09138517	0.0462938	0.05022264	0.07266832	0.012410915	0.01593632	0.030377705
0.0	0.010053939	0.014184657	0.050085198	0.09024407	0.10270382	0.03833718	0.052270997	0.045875646	0.024456965	0.021456765
0.0	0.009992789	0.014169888	0.050147377	0.09026437	0.10251734	0.038130026	0.052011672	0.046554714	0.024391089	0.021077028
0.0	0.010192381	0.014326576	0.050326288	0.09043716	0.10263011	0.038644966	0.052282102	0.045926064	0.024603903	0.021491384
0.0	0.01011568	0.014318922	0.050016448	0.09011205	0.103252865	0.038405005	0.052342076	0.04569643	0.024574809	0.02141113
0.0	0.0038644704	0.019812217	0.018048873	0.069979176	0.032455046	0.022744864	0.019609116	0.012065403	0.0137714725	0.013446119
0.0	0.0038697717	0.019821905	0.01804382	0.06929647	0.032499887	0.022757787	0.019460814	0.011981001	0.013838897	0.013484137
0.0	0.0038850543	0.019854005	0.01811111	0.06960829	0.03255268	0.022656227	0.01953447	0.012020544	0.013827604	0.013582233
0.0	0.003167468	0.032588933	0.023424897	0.0404361	0.05028336	0.02412162	0.023825657	0.0038806684	0.030632658	0.023831813
0.0	0.0031677792	0.032567322	0.023682067	0.040560152	0.050158583	0.02413365	0.023854118	0.003901979	0.030529814	0.024035672
0.0	0.0031556229	0.03295922	0.023496697	0.040204965	0.050136395	0.024232984	0.02387268	0.0038852384	0.03061598	0.024047118
0.0	0.0098474845	0.037948478	0.019913446	0.0890767	0.103437744	0.018026782	0.05436195	0.012074768	0.019193953	0.029336656
0.0	0.005304873	0.014405654	0.07195387	0.10883188	0.053329594	0.111683235	0.16467167	0.0047544483	0.019814583	0.02096477
0.0	0.0052496474	0.036623795	0.051783796	0.106893405	0.044817865	0.025047693	0.111487634	0.01105596	0.013646112	0.035453834
0.0	0.005199863	0.036344454	0.05185809	0.10654014	0.044552416	0.025128353	0.11048095	0.011038592	0.013588865	0.035397556
0.0	0.005233293	0.036634464	0.052122146	0.107545786	0.045011126	0.02525443	0.11127364	0.011076793	0.013609987	0.035534084
0.0	0.005193119	0.036274225	0.051518366	0.10714342	0.044531003	0.025172984	0.111150734	0.011019083	0.013589901	0.03534203
0.0	0.005183432	0.036146056	0.051822066	0.10702848	0.04459603	0.025014585	0.11149302	0.011055372	0.013582016	0.0351361
0.0	0.005164849	0.036249798	0.051869623	0.10658155	0.044540517	0.025237223	0.111400224	0.011041381	0.013534338	0.03543655
0.0	0.005240636	0.036407683	0.052009195	0.10672244	0.044633593	0.025358291	0.1111276	0.010930675	0.013594938	0.035511166
0.0	0.0051727	0.036129963	0.051790513	0.106131196	0.044535466	0.025213486	0.111472465	0.011045434	0.013602897	0.035118695
0.0	0.005276949	0.036494337	0.05153088	0.107069455	0.04485998	0.025148686	0.11178825	0.011043007	0.013658081	0.03533985
0.0	0.010568584	0.034110148	0.052788038	0.035836745	0.12558109	0.031660054	0.043589663	0.007545306	0.022852879	0.025046099
0.0	0.010703907	0.034263957	0.052614734	0.03565819	0.12626481	0.031625718	0.043779466	0.007473871	0.023004334	0.025336964
0.0	0.0133568505	0.012837701	0.120285295	0.074400105	0.06941516	0.03917107	0.043110818	0.034450773	0.029895771	0.022461733
0.0	0.030214366	0.017919552	0.027721962	0.053006142	0.057861343	0.039793156	0.017797653	0.0031366437	0.016632378	0.015152673
0.0	0.030271897	0.018028632	0.027984742	0.05312391	0.05799254	0.03995061	0.017846614	0.0031317007	0.016560717	0.015157178
0.0	0.023988817	0.025540754	0.02485164	0.062102303	0.045892905	0.03094842	0.05656826	0.011855656	0.012236422	0.026442349
0.0	0.023819812	0.025341392	0.024736917	0.061667085	0.04544824	0.030779447	0.056301143	0.011687583	0.01228472	0.026434954
0.0	0.036113527	0.04652415	0.084027275	0.03649775	0.047317293	0.02655879	0.027754752	0.013106788	0.019722875	0.021763114
0.0	0.036396455	0.047202725	0.08443311	0.03638979	0.04737829	0.02666738	0.027780486	0.013095505	0.01962806	0.022133756
0.0	0.012842529	0.038044516	0.093606755	0.041525472	0.090813376	0.030802237	0.0662517	0.006232369	0.018312627	0.030014452
0.0	0.020375986	0.017363911	0.060344767	0.033248436	0.036534496	0.104598805	0.07213451	0.016460177	0.028828917	0.019301534
0.0	0.019872302	0.017363578	0.06066075	0.033318553	0.036450215	0.10440828	0.07173795	0.01644823	0.028848775	0.019261442
0.0	0.020211332	0.017474966	0.06083425	0.03329446	0.036445893	0.105323404	0.07119364	0.016549792	0.028776435	0.019311987
0.0	0.020124868	0.017329352	0.06066583	0.033378717	0.03625994	0.10507488	0.07160921	0.016552463	0.028753977	0.019268028
0.0	0.019977598	0.017406132	0.06056176	0.03327682	0.0365396	0.10596999	0.07147285	0.016496822	0.0289647	0.019390976
0.0	0.020088753	0.017549723	0.060730644	0.033307172	0.036508523	0.10490787	0.07152242	0.016538806	0.028903358	0.019327952
0.0	0.04816975	0.013178863	0.05643698	0.18531175	0.067412116	0.1460977	0.035802703	0.01044871	0.014749886	0.023711419
0.0	0.048236378	0.0132111795	0.05669509	0.18530273	0.067757435	0.14644879	0.035901815	0.01061061	0.0147706745	0.023536485
0.0	0.048309755	0.013332372	0.05664849	0.1849208	0.06785989	0.14645863	0.03603924	0.010559228	0.014769634	0.023690332
0.0	0.0015901651	0.024177397	0.043549992	0.05260308	0.029485792	0.025212757	0.04820575	0.033334095	0.020196969	0.022209119
0.0	0.019525368	0.047244046	0.046524752	0.059849806	0.09913789	0.011379129	0.042870164	0.023476204	0.019731682	0.013171776
0.0	0.01958861	0.047970165	0.046748593	0.059929643	0.09962806	0.011486835	0.04283543	0.023539592	0.01985179	0.013239532
0.0	0.019806283	0.047818743	0.046708588	0.059657022	0.099651895	0.011372212	0.04299854	0.023469897	0.019740907	0.013251459
0.0	0.16265744	0.3895031	0.17301565	0.037065364	0.35410327	0.17534043	0.27963066	0.19094793	0.14978004	0.2872487
0.0	0.57660156	0.58383495	0.55969954	0.5665872	0.57120013	0.5717006	0.5743245	0.5722122	0.58539057	0.5782455
0.0	0.5762357	0.58287156	0.5599094	0.56644857	0.5691584	0.5713682	0.5747023	0.57545024	0.5846917	0.578827
0.0	0.57724416	0.581472	0.55868536	0.56702167	0.56985843	0.57103735	0.5756588	0.57531434	0.5868293	0.57820874
0.0	0.57454395	0.58403534	0.55999154	0.5675347	0.56914186	0.5701892	0.5733426	0.5761929	0.5849098	0.5783834
0.0	0.5750459	0.5825489	0.55932546	0.56783754	0.56925744	0.57016987	0.57511026	0.5774565	0.584661	0.5768009
0.0	0.57538533	0.5829544	0.5593088	0.56628656	0.5695163	0.5718533	0.57468444	0.5759658	0.5862781	0.57916856
0.0	0.57802856	0.58284587	0.56114614	0.5676149	0.56959516	0.57051015	0.5756037	0.575198	0.58589906	0.57935387
0.0	0.5770708	0.58160436	0.5589535	0.5664324	0.5691618	0.5710293	0.5748351	0.57441	0.5849738	0.57756966
0.0	0.57639265	0.58286285	0.5601979	0.5674947	0.56937903	0.5692218	0.57471925	0.5759577	0.5859572	0.57881916
0.0	0.57570726	0.5838491	0.56036997	0.56832224	0.5691857	0.5714211	0.57509285	0.5746421	0.5859489	0.58011067
0.0	0.57937187	0.58196026	0.56064534	0.5656008	0.56897134	0.5715173	0.57336295	0.57483226	0.5834834	0.5782147
0.0	0.5743837	0.5820613	0.5594344	0.5663419	0.56950456	0.5687083	0.5746958	0.57546926	0.58444786	0.57643795
0.0	0.5752281	0.5837612	0.559199	0.5651344	0.5686118	0.5719105	0.5739065	0.5764439	0.58380455	0.57643723
0.0	0.5747527	0.583624	0.5600393	0.56542623	0.57040226	0.571671	0.57256424	0.57579625	0.5842639	0.5768855
0.0	0.5794139	0.58325166	0.55927753	0.5666427	0.5689631	0.5704798	0.5733593	0.5753519	0.58543134	0.5786955
0.0	0.57723296	0.58245754	0.55919564	0.5679844	0.56933945	0.57053304	0.57497746	0.5755986	0.5854737	0.57833654
0.0	0.57754517	0.58131486	0.55848545	0.5666393	0.57046765	0.570656	0.5739526	0.5746087	0.5853935	0.5780023
0.0	0.5751482	0.5821347	0.55955774	0.5660151	0.57005167	0.57028276	0.57400715	0.57530874	0.5857432	0.5787469
0.0	0.57488143	0.5837385	0.5608027	0.5665678	0.5685087	0.57056236	0.5725969	0.5751656	0.5857804	0.57921076
0.0	0.5746846	0.58240265	0.55856144	0.56846255	0.56991893	0.5717102	0.57292366	0.5758537	0.58477634	0.57710767
0.0	0.5752643	0.5812005	0.5600541	0.56602985	0.56965625	0.5710684	0.5747957	0.57412064	0.5856638	0.57876456
0.0	0.576773	0.5830656	0.56110203	0.56727207	0.5709482	0.57125854	0.5733233	0.5743177	0.58636695	0.57881784
0.0	0.57895327	0.5829251	0.56047153	0.5661259	0.5707436	0.5693299	0.575252	0.5732381	0.5860051	0.57934064
0.0	0.5755252	0.5824182	0.5604347	0.56724465	0.5687487	0.5712761	0.5741485	0.5757141	0.5855779	0.5781975
0.0	0.5771806	0.5833069	0.5609753	0.56490487	0.56985134	0.57032865	0.5745472	0.57646406	0.5852917	0.58053565
0.0	0.5777346	0.5836918	0.5606597	0.5662974	0.5704585	0.57235265	0.57636786	0.57306373	0.5858493	0.57666284
0.0	0.5762133	0.583974	0.56124926	0.567014	0.56988555	0.5712989	0.5751389	0.5731543	0.58624285	0.57881474
0.0	0.5760107	0.5832267	0.55899805	0.56709504	0.5696013	0.571297	0.5740422	0.57621545	0.5843256	0.5780185
0.0	0.5780089	0.5831605	0.56069165	0.56653196	0.56969666	0.57241994	0.5748995	0.5759481	0.5858366	0.5768852
0.0	0.00068111427	0.036450986	0.008579184	0.1525061	0.11977527	0.013037431	0.01777144	0.0545325	0.015805257	0.018466897
0.0	0.57562244	0.5805176	0.56033665	0.5654927	0.56854314	0.571221	0.5746482	0.57295907	0.585293	0.57883686
0.0	0.57467026	0.5853313	0.5598628	0.56521267	0.5706269	0.57110465	0.57445896	0.57605463	0.5862717	0.5776939
0.0	0.5749311	0.5828334	0.5600488	0.5655674	0.5695727	0.5710233	0.5747078	0.5751039	0.5859592	0.57751393
0.0	0.57862633	0.58329976	0.56094164	0.5668672	0.56897193	0.57101834	0.57491666	0.57485074	0.58598816	0.57716316
0.0	0.5749382	0.5823756	0.56025565	0.5652791	0.5699503	0.5700661	0.5734234	0.5759183	0.58628684	0.57790905
0.0	0.5778331	0.58325845	0.5589846	0.56828666	0.56976473	0.571978	0.57486165	0.5757101	0.585706	0.57865727
0.0	0.59235305	0.5904868	0.574849	0.58322984	0.57573974	0.57981247	0.58639437	0.5855681	0.59287846	0.5858383
0.0	0.57673293	0.5816847	0.560894	0.5673107	0.5705485	0.5717399	0.5755003	0.57686627	0.5866857	0.5787868
0.0	0.59049463	0.5922901	0.57715124	0.5822707	0.57667613	0.5783302	0.5858967	0.5871326	0.5933244	0.58576727
0.0	0.576334	0.5838899	0.55961543	0.5661411	0.57144725	0.57191366	0.57649016	0.5744383	0.5872584	0.5795595
0.0	0.5762737	0.58309805	0.5578313	0.5673627	0.5715331	0.5718801	0.5755916	0.5731839	0.58620197	0.57999635
0.0	0.5771786	0.5842321	0.5574552	0.56719875	0.5702813	0.5702294	0.5757506	0.5755173	0.58441573	0.5798856
0.0	0.5770389	0.58283985	0.55730647	0.5667425	0.5712522	0.57312214	0.5765934	0.57203436	0.58674246	0.58050233
0.0	0.5777008	0.5840007	0.5579645	0.5664697	0.5703111	0.57189	0.57472974	0.574403	0.5856059	0.5806578
0.0	0.5733831	0.58243895	0.55636126	0.5666592	0.5702744	0.5720693	0.5751558	0.5747677	0.5864755	0.578448
0.0	0.57660264	0.5835831	0.55871636	0.5657626	0.57064587	0.5717002	0.57586884	0.57484746	0.5849529	0.58121747
0.0	0.57628924	0.5830875	0.55822057	0.56708086	0.5702521	0.57111835	0.5751865	0.5741241	0.5863317	0.58030504
0.0	0.5770445	0.5822438	0.56053656	0.5679997	0.56928676	0.57231754	0.5768286	0.5761922	0.5865342	0.57904476
0.0	0.5753739	0.582957	0.56028664	0.5655364	0.5699202	0.5717901	0.5745956	0.5752009	0.5866532	0.5804487
0.0	0.57595515	0.58366203	0.5576903	0.5673798	0.56962734	0.5731047	0.57555324	0.5738057	0.5862389	0.58047837
0.0	0.5777475	0.5830502	0.56154746	0.5666091	0.56980217	0.5713911	0.5745148	0.5748815	0.585952	0.57930154
0.0	0.57572573	0.58296967	0.55970037	0.566467	0.5707316	0.57190174	0.5748446	0.5749728	0.58623123	0.5812045
0.0	0.5758219	0.5851661	0.5597076	0.5664933	0.56866	0.5729938	0.57611126	0.57568777	0.58620614	0.5812933
0.0	0.5775354	0.5843553	0.56038016	0.56631064	0.5692349	0.5719924	0.57761544	0.5750956	0.58724946	0.5803757
0.0	0.5771536	0.5815885	0.5607605	0.56623876	0.5712807	0.57155174	0.57449263	0.57415575	0.5858043	0.58046025
0.0	0.5776032	0.5836452	0.55968386	0.5659643	0.570886	0.570191	0.57673085	0.5743659	0.5867462	0.5815664
0.0	0.5768178	0.5844528	0.5583523	0.5665799	0.56957483	0.5715756	0.57425797	0.5745286	0.5864788	0.5788977
0.0	0.57579887	0.58300763	0.55904514	0.56675243	0.57031995	0.57124156	0.57603	0.5741812	0.5873887	0.5798203
0.0	0.576153	0.5812326	0.5585179	0.5668596	0.5685892	0.57192856	0.57638395	0.5739203	0.58504355	0.58130217
0.0	0.57590073	0.58304745	0.55986905	0.56671214	0.570767	0.57237226	0.57548857	0.5760567	0.5858764	0.58027565
0.0	0.5770447	0.5828402	0.5599824	0.5669139	0.57174265	0.57295597	0.5748605	0.57363063	0.586299	0.580739
0.0	0.57653075	0.5831143	0.56057465	0.56750226	0.5702449	0.5713925	0.5745508	0.57719594	0.5850451	0.580847
0.0	0.5763292	0.58229035	0.5593091	0.5668457	0.5695254	0.5718257	0.57597464	0.575903	0.5856492	0.5798454
0.0	0.5770196	0.5826569	0.55859286	0.5681158	0.5697329	0.57146376	0.5760999	0.57568526	0.5859804	0.5806726
0.0	0.5764311	0.5820273	0.5585568	0.56681645	0.57031554	0.57209694	0.57411844	0.5754472	0.58491194	0.58113265
0.0	0.5765769	0.5814391	0.5614732	0.56773335	0.56905544	0.5714458	0.5755391	0.5749185	0.5867056	0.58090717
0.0	0.57910395	0.58066946	0.56015044	0.5676137	0.56937784	0.5722631	0.5733396	0.57537353	0.58524513	0.58082414
0.0	0.5792483	0.5842694	0.56253284	0.57146525	0.5698977	0.572299	0.5770366	0.5766411	0.5870295	0.58290684
0.0	0.5769174	0.5832805	0.5605555	0.565738	0.570877	0.5706078	0.57501805	0.5719321	0.5861736	0.58098954
0.0	0.5781757	0.5825476	0.5613809	0.56547046	0.56980264	0.5699966	0.57586014	0.5729137	0.58639175	0.57973164
0.0	0.57705665	0.58087283	0.5591712	0.5660019	0.5701558	0.5720545	0.57420343	0.5740255	0.586796	0.5788084
0.0	0.57916945	0.5818546	0.5614213	0.5684806	0.5701907	0.56973845	0.57683575	0.5751565	0.5867915	0.5806654
0.0	0.57837254	0.5823998	0.55936134	0.5659559	0.5691324	0.5719341	0.57334924	0.5738115	0.5843455	0.5796097
0.0	0.57684886	0.58242756	0.55659735	0.56506586	0.56956637	0.571903	0.57371587	0.57263565	0.58482355	0.5816867
0.0	0.5756241	0.58199084	0.5589976	0.5661517	0.5695417	0.56834936	0.5754361	0.576347	0.5862828	0.58218384
0.0	0.5754456	0.58279914	0.5613997	0.5663042	0.5698015	0.5714582	0.5759312	0.5763463	0.584831	0.5802801
0.0	0.57957935	0.58215773	0.562199	0.5694794	0.57122505	0.5731455	0.5775475	0.57645816	0.58624977	0.5837465
0.0	0.58018273	0.58268636	0.5625386	0.570101	0.57153887	0.5717209	0.577083	0.576976	0.58666325	0.5834296
0.0	0.57923084	0.5824511	0.55747044	0.56742924	0.5706209	0.5692381	0.57543623	0.5759795	0.5870188	0.5810938
0.0	0.57600266	0.58362263	0.55812204	0.5669054	0.5711266	0.5713032	0.5748614	0.5769459	0.5855815	0.58189166
0.0	0.57340366	0.5810162	0.5595894	0.5664822	0.57027787	0.570983	0.57253075	0.57618445	0.5861066	0.58148247
0.0	0.5768423	0.5821249	0.56078786	0.5665429	0.57140905	0.57107556	0.5754962	0.5747403	0.5857451	0.57965976
0.0	0.5755165	0.5840421	0.5596456	0.56719375	0.5705726	0.57093424	0.5756592	0.5749867	0.5866207	0.58171475
0.0	0.5760957	0.5819371	0.558276	0.5664603	0.5710438	0.571596	0.5750717	0.5745764	0.58713585	0.5810443
0.0	0.5765097	0.5848634	0.559667	0.56714517	0.5705997	0.57155424	0.57398754	0.574372	0.5853631	0.58199847
0.0	0.5776323	0.5826774	0.5606616	0.5686524	0.5681709	0.57128024	0.57636154	0.57222176	0.585597	0.57853436
0.0	0.5776283	0.5819257	0.56	0.5683704	0.568034	0.57187295	0.576815	0.5722761	0.5855168	0.57860106
0.0	0.5785224	0.5828977	0.5606837	0.5695664	0.56813955	0.5706284	0.5771312	0.5729161	0.5860602	0.5797928
0.0	0.5782432	0.5816979	0.5601455	0.56904185	0.56777805	0.5711193	0.57780415	0.57370156	0.5858785	0.5801204
0.0	0.5836879	0.5838978	0.56314576	0.5707867	0.5689583	0.5740612	0.57883805	0.5742224	0.5869003	0.5826145
0.0	0.5777686	0.5798433	0.5594023	0.5665123	0.5702353	0.56840175	0.5763465	0.57271725	0.58501554	0.5804029
0.0	0.57893217	0.5837241	0.5629563	0.5687984	0.5714615	0.5736603	0.575837	0.5749575	0.5859831	0.58257157
0.0	0.865655	0.9481863	0.97673815	0.8695712	0.6584446	0.92174673	0.97717535	0.7884385	0.12285182	0.1458948
0.0	0.049770877	0.6889652	0.7988858	0.16688403	0.42289522	0.33721033	0.24597378	0.28917265	0.08537719	0.44726437
0.0	0.5724991	0.58144015	0.5568618	0.56686044	0.56979406	0.5676525	0.57478595	0.57091993	0.5853517	0.5804978
0.0	0.576079	0.5826264	0.5602056	0.56489307	0.5707944	0.5703964	0.5744834	0.5765637	0.58689773	0.58186567
0.0	0.5908637	0.5895759	0.57369757	0.58144206	0.5744867	0.57927847	0.5859169	0.5829884	0.59147716	0.5852868
0.0	0.5900361	0.5902606	0.57598186	0.581879	0.57465684	0.57902527	0.585726	0.5840594	0.59201664	0.5837746
0.0	0.8625192	0.9476662	0.9764622	0.86803967	0.6571289	0.92200744	0.9768638	0.7865954	0.122029565	0.14524241
0.0	0.57701373	0.5829464	0.5602358	0.5678833	0.5694096	0.5712993	0.5758147	0.57550806	0.58571446	0.58088917
0.0	0.575634	0.5825199	0.5596847	0.5669479	0.5690859	0.5707357	0.5755179	0.57474774	0.58531374	0.58118755
0.0	0.5867918	0.58930874	0.57405496	0.5772819	0.5746283	0.57600206	0.58366865	0.5843688	0.5926366	0.5825893
0.0	0.16607167	0.034555424	0.0114744855	0.07190676	0.01900133	0.056550395	0.02153155	0.011384603	0.015294587	0.025992585
0.0	0.5758389	0.5816583	0.5577829	0.56731147	0.56998444	0.57222843	0.57428986	0.57532996	0.58596367	0.5793614
0.0	0.33811632	0.51798373	0.69318885	0.11691214	0.48948753	0.44944757	0.21688952	0.3079501	0.08752237	0.39023262
0.0	0.11855561	0.5401562	0.56588185	0.12080998	0.2937213	0.42743433	0.21971972	0.46999788	0.09848219	0.4140691
0.0	0.051792048	0.7950271	0.67123544	0.1722726	0.41661045	0.47574067	0.39554366	0.5418893	0.072698094	0.37707737
0.0	0.07293257	0.6749618	0.71005356	0.23077178	0.42348656	0.3950748	0.200723	0.3694298	0.091896445	0.42033672
0.0	0.058995668	0.71180093	0.7665409	0.14942715	0.30516446	0.5500955	0.20276012	0.27201873	0.13980305	0.33455622
0.0	0.19296567	0.7009393	0.7167147	0.12487332	0.22723101	0.4912252	0.26040575	0.4412427	0.10776178	0.49287522
0.0	0.049497265	0.7034339	0.66078734	0.13320754	0.37542793	0.40622208	0.25975847	0.3149001	0.07391357	0.3286269
0.0	0.06566074	0.7041443	0.70951617	0.1664743	0.34860417	0.5038233	0.14255987	0.33709595	0.099433936	0.43346557
0.0	0.046635877	0.70086426	0.67739314	0.25389808	0.17734744	0.39869878	0.15796378	0.43511584	0.09023331	0.46865025
0.0	0.8631201	0.9475213	0.9762998	0.8686324	0.6564418	0.9216945	0.9767462	0.78669393	0.12195615	0.1455427
0.0	0.5785181	0.58228374	0.5607142	0.5685511	0.5705784	0.57011175	0.57350004	0.57683355	0.5860737	0.5808065
0.0	0.86917466	0.94812137	0.9772117	0.8720752	0.6574393	0.92303604	0.9771602	0.7911423	0.12317657	0.14745645
0.0	0.57862055	0.5822953	0.56091815	0.56690454	0.57066417	0.57098275	0.57358617	0.5755981	0.5840706	0.57828766
0.0	0.5777246	0.58213943	0.55691576	0.5658462	0.57019687	0.5707177	0.57106	0.5764585	0.58362544	0.58139753
0.0	0.57830656	0.57955885	0.5592387	0.5662345	0.5712529	0.57170886	0.5721279	0.57614815	0.5868088	0.58284986
0.0	0.57899195	0.58264434	0.5587914	0.566099	0.5714307	0.5719028	0.5733222	0.57636005	0.5861873	0.57895154
0.0	0.5885398	0.5891858	0.5732563	0.57785666	0.57382673	0.5783842	0.5834564	0.58505833	0.59224653	0.58546716
0.0	0.5809084	0.5843943	0.56553435	0.5725843	0.5724801	0.57311976	0.57816076	0.5769697	0.58853847	0.5826197
0.0	0.5781267	0.58303946	0.560354	0.56808746	0.5701498	0.56907	0.5758303	0.5725432	0.5850749	0.58077216
0.0	0.5892741	0.5901966	0.5731288	0.5798097	0.5726694	0.574392	0.582565	0.58387244	0.59163773	0.5851916
0.0	0.5774589	0.58309907	0.5603892	0.5683146	0.5679986	0.5673664	0.574267	0.576123	0.585929	0.5815335
0.0	0.57636875	0.58236057	0.5606264	0.56800795	0.5706537	0.57199126	0.5750016	0.5730227	0.5859353	0.58078045
0.0	0.57428426	0.584322	0.55764633	0.5672626	0.5715097	0.57251465	0.57490176	0.5733565	0.5864774	0.5795928
0.0	0.57700235	0.5821337	0.5605972	0.56812894	0.5712804	0.57226896	0.5747571	0.57350945	0.5858006	0.58045816
0.0	0.57417154	0.5842227	0.5580097	0.56731576	0.5709543	0.57211846	0.57494056	0.5731209	0.5856021	0.57940453
0.0	0.5891794	0.58985543	0.5716725	0.5797683	0.5752185	0.57593673	0.58367413	0.58426106	0.5913783	0.5851472
0.0	0.5770457	0.58189625	0.5571709	0.56786025	0.57195145	0.5720056	0.5742073	0.57378006	0.5866566	0.5794218
0.0	0.57561386	0.58369917	0.55776435	0.5670996	0.5708036	0.5713458	0.57522404	0.57588184	0.5859221	0.5792833
0.0	0.5726678	0.5834618	0.55805403	0.56590396	0.5682258	0.5695086	0.5726019	0.57505935	0.5860449	0.58113694
0.0	0.5771309	0.58184016	0.5572466	0.5665319	0.5698123	0.5679579	0.57472146	0.57572246	0.58707803	0.58126795
0.0	0.41284406	0.34332722	0.09159567	0.22057648	0.16098818	0.3118906	0.18179038	0.6499698	0.07897639	0.33819774
0.0	0.58015615	0.5840117	0.56358224	0.5708571	0.57200617	0.5725793	0.57841027	0.5770462	0.5885615	0.58002055
0.0	0.57943684	0.5849402	0.56411576	0.57161057	0.57239693	0.57109845	0.5772222	0.5765285	0.5885933	0.5822236
0.0	0.5799157	0.58554715	0.5636487	0.5711479	0.5719446	0.57182527	0.5792883	0.57674325	0.5884028	0.5810521
0.0	0.57700104	0.5858359	0.5633763	0.57143253	0.5711872	0.5727839	0.57885486	0.57772976	0.58818114	0.58231425
0.0	0.5810927	0.58424366	0.5627997	0.5726055	0.5716339	0.57142913	0.5787137	0.57687485	0.5887878	0.58081716
0.0	0.5799577	0.5848708	0.56483775	0.5716935	0.5706406	0.5727337	0.5785322	0.57713276	0.58824193	0.5819867
0.0	0.5807779	0.5850841	0.5661326	0.5709626	0.5716318	0.5724197	0.57789695	0.57935894	0.58561355	0.5824856
0.0	0.58054304	0.5852768	0.5644786	0.5720917	0.57105005	0.5724477	0.57793504	0.57652766	0.5881445	0.58152974
0.0	0.5800759	0.5858877	0.56460714	0.5716862	0.57052547	0.5738618	0.5784335	0.57675225	0.58805513	0.5826024
0.0	0.5806178	0.5841023	0.5630111	0.57156384	0.5721785	0.5721319	0.57843524	0.5772217	0.58839065	0.5813872
0.0	0.0019176297	0.032743692	0.03506958	0.06677715	0.0637208	0.02219889	0.046092257	0.0052322205	0.014686642	0.043299165
0.0	0.5812422	0.5847459	0.56338054	0.5712113	0.5722923	0.5722818	0.5786357	0.5741125	0.5884525	0.5829624
0.0	0.5762148	0.5854094	0.5639343	0.5714242	0.57131934	0.572857	0.5776019	0.5764575	0.58723444	0.58258796
0.0	0.5783206	0.58388036	0.5646946	0.5719621	0.5719445	0.57119256	0.5785531	0.5776821	0.5887454	0.58278817
0.0	0.5814593	0.5861271	0.564131	0.57321733	0.5708808	0.5706824	0.5783316	0.5762519	0.58815014	0.58348143
0.0	0.5811093	0.58488744	0.5641875	0.5716544	0.5711983	0.57241917	0.57918227	0.5769258	0.58758056	0.5825221
0.0	0.5812938	0.5834573	0.5644066	0.5706709	0.5713842	0.57249683	0.577996	0.57547194	0.58850664	0.5817805
0.0	0.58066887	0.5842425	0.56455433	0.5719246	0.5719835	0.5727411	0.5784702	0.5742746	0.5888673	0.5824542
0.0	0.5796623	0.58388865	0.5614749	0.5710977	0.57221425	0.57209265	0.5782105	0.57674944	0.5885029	0.58066314
0.0	0.580118	0.5839795	0.5643027	0.57135785	0.57203853	0.57240546	0.5779701	0.57704353	0.5882295	0.5818029
0.0	0.57918215	0.58516	0.56374407	0.5709457	0.5721617	0.5725753	0.5784473	0.5735457	0.58824104	0.58153856
0.0	0.5799783	0.58591217	0.56294143	0.57119215	0.57183826	0.5716591	0.5787758	0.5767227	0.58855766	0.582193
0.0	0.58101225	0.584267	0.5636673	0.5703365	0.57178384	0.5721677	0.57816154	0.57775164	0.5876415	0.58303714
0.0	0.5805263	0.5835369	0.5643332	0.57179976	0.5708056	0.57223785	0.5778058	0.57705134	0.5889655	0.5813146
0.0	0.5796975	0.5845422	0.56537694	0.57235456	0.5716041	0.5733144	0.5771823	0.5769036	0.58826965	0.582803
0.0	0.5898367	0.58987176	0.5728921	0.5808794	0.5745823	0.57830566	0.58436245	0.584458	0.5924814	0.5846756
0.0	0.5918302	0.5922202	0.57748395	0.5830959	0.5765509	0.57938415	0.58650935	0.58630896	0.59384465	0.5863536
0.0	0.5789827	0.58278424	0.5605173	0.56634396	0.5706771	0.57186705	0.57659084	0.5746404	0.58596975	0.5812932
0.0	0.5772323	0.5823163	0.5586083	0.5670488	0.5702753	0.571707	0.576001	0.57493186	0.58595824	0.5787765
0.0	0.5770874	0.5813994	0.5595523	0.56514096	0.56981236	0.5690294	0.5726479	0.57656264	0.5854257	0.5812102
0.0	0.5902259	0.5882027	0.5725781	0.579384	0.5742433	0.5780195	0.5828353	0.58446854	0.59228086	0.58474416
0.0	0.5890487	0.5900301	0.5728345	0.5796997	0.57422763	0.5782817	0.5834569	0.58232534	0.59176326	0.5842177
0.0	0.57947576	0.5808539	0.5582851	0.5682681	0.571107	0.57226765	0.5745982	0.5758031	0.5864056	0.5813689
[truncated: 21,518 more rows]
