# Supplementary material for: Teasing out missing reactions in genome-scale metabolic networks through hypergraph learning
Source: Nat Commun. 2023 Apr 25;14:2375. doi: 10.1038/s41467-023-38110-7 (PMC10130184; doi:10.1038/s41467-023-38110-7)
Supplement: Supplementary file 4 — Source Data [file 41467_2023_38110_MOESM4_ESM.zip › Source Data/Figure 2/j-m/iJN1463_node2vec.csv]

	0	0.1	0.1.1	0.1.1.1	0.1.1.1.1	0.1.1.1.1.1	0.1.1.1.1.1.1	0.1.1.1.1.1.1.1	0.1.1.1.1.1.1.1.1	0
1.0	0.56776106	0.21692938	0.059910838	0.56614363	0.5679062	0.5535488	0.5657994	0.5689932	0.00018381594	0.011196218
1.0	0.5696609	0.5657225	0.566863	0.56611586	0.06360183	0.5541542	0.5655105	0.5687183	0.5637199	0.55256516
1.0	0.12408164	0.5664602	0.56607425	0.56506675	0.56750786	0.5531717	0.09062823	0.57057446	0.053810976	0.5506629
1.0	0.56916827	0.5653826	0.5646175	0.5661098	0.56724405	0.55424976	0.19645125	0.5676226	0.56457317	0.5539945
1.0	0.56939477	0.5651952	0.5646723	0.56491643	0.5676682	0.55349386	0.56635225	0.5717284	0.5653199	0.101433836
1.0	0.042557668	0.193666	0.07393488	0.5637647	0.13253927	0.05745136	0.56636375	0.56933516	0.56464005	0.11665278
1.0	0.5681186	0.004956259	0.56426823	0.18508631	0.5673007	0.55568904	0.56547993	0.5694257	0.14974317	0.5522909
1.0	0.57022256	0.5659886	0.19299057	0.05173191	0.566887	0.553912	0.5659054	0.56899977	0.563727	0.5517114
1.0	0.14528634	0.56626076	0.56561184	0.56442463	0.56609476	0.55296063	0.01747527	0.5689876	0.5640525	0.55286145
1.0	0.5707163	0.56701744	0.56520665	0.5644809	0.13833171	0.55349654	0.5646731	0.5695884	0.5642681	0.55239403
1.0	0.00048398908	0.5666419	0.19371751	0.563949	0.18239859	0.55355936	0.23643932	0.57034355	0.5615146	0.5524193
1.0	0.18162893	0.5659216	0.018937388	0.010730246	0.56838834	0.5535981	0.56669044	0.57070374	0.16735432	0.55253476
1.0	0.5684863	0.56660575	0.56588876	0.5658507	0.56613785	0.55183995	0.56503916	0.5700048	0.0963486	0.002808809
1.0	0.5690188	0.022523206	0.21159439	0.21095172	0.03430618	0.55282056	0.15439202	0.57011086	0.0164758	0.55195427
1.0	0.56847197	0.14758572	0.56538707	0.5654519	0.5675662	0.5540211	0.5651969	0.56994504	0.5632804	0.55224884
1.0	0.00025887377	0.0010116961	0.0737535	0.04734545	0.5677698	0.5524127	0.5656243	0.5690716	0.56423736	0.5530367
1.0	0.5681361	0.56698066	0.5669832	0.56429225	0.56847435	0.5547442	0.56430566	0.56759745	0.5646233	0.5520387
1.0	0.1118039	0.23098361	0.5655138	0.5647132	0.5692425	0.55356246	0.566809	0.5693062	0.56380606	0.55287933
1.0	0.0006698642	0.56804603	0.015168093	0.5650003	0.5692008	0.55304277	0.5660705	0.57045	0.5668083	0.5532519
1.0	0.568206	0.56433517	0.56619537	0.06268278	0.56779224	0.55257505	0.06990531	0.56912035	0.5660102	0.55277187
1.0	0.022478003	0.56709516	0.12177973	0.17536767	0.5691365	0.55251205	0.17477947	0.57087946	0.5642268	0.5511595
1.0	0.5686943	0.13187578	0.56433207	0.17405823	0.5677962	0.55449164	0.12574	0.5680802	0.56377923	0.5519902
1.0	0.56895936	0.5668063	0.1367381	0.5640745	0.56935054	0.552125	0.56487	0.57008016	0.56280035	0.00016952468
1.0	0.023924815	0.56639755	0.56297404	0.5633154	0.56735164	0.5549206	0.00025280277	0.00021940145	0.5665007	0.55162203
1.0	0.5684941	0.5670711	0.19181313	0.56467247	0.5694246	0.55312407	0.5661992	0.5690839	0.56509066	0.09316046
1.0	0.56836575	0.5669939	0.56597394	0.5645881	0.5669102	0.09959764	0.5668341	0.56906277	0.5634251	0.11704501
1.0	0.56893206	0.56637496	0.56782013	0.5659192	0.56821287	0.5545849	0.5655743	0.568802	0.00018854885	0.55225736
1.0	0.5671807	0.02210011	0.025864255	0.56462973	0.5679259	0.5525458	0.037473716	0.047142416	0.5628274	0.55259913
1.0	0.56769335	0.5670638	0.56499153	0.5626146	0.5683267	0.55363697	0.019539714	0.15390314	0.5619058	0.55119807
1.0	0.5673524	0.56528467	0.5633958	0.56301177	0.00012227564	0.5525923	0.5656738	0.044502262	0.17320716	0.004949646
1.0	0.20412758	0.5678756	0.56663054	0.5648199	0.035847582	0.5529279	0.5645221	0.57231605	0.5636356	0.55093336
1.0	0.5680821	0.5676378	0.5660094	0.56589377	0.5673659	0.171561	0.56632227	0.57054645	0.013985788	0.55195534
1.0	0.56853247	0.5661913	0.56477904	0.5630683	0.5666554	0.18606372	0.56461334	0.56952405	0.56501466	0.5520378
1.0	0.044636365	0.07206284	0.5646679	0.5653213	0.5674472	0.2022933	0.5656433	0.10114076	0.035947487	0.12499267
1.0	0.56700426	0.56631655	0.04342358	0.5632985	0.56684536	0.55287445	0.56620735	0.5695064	0.56414	0.54966885
1.0	0.56881166	0.021503948	0.19587195	0.13187347	0.014763446	0.043037966	0.5652361	0.5696201	0.56525195	0.55148226
1.0	0.5693906	0.1477249	0.5646218	0.5632768	0.5677664	0.5542972	0.00027170556	0.56963557	0.5622361	0.55060476
1.0	0.5682033	0.5664978	0.56514806	0.56377095	0.5688273	0.5531042	0.56459904	0.5729853	0.5618183	0.55090696
1.0	0.5687372	0.0035978497	0.5648013	0.20179401	0.56818944	0.5537413	0.08501307	0.56985533	0.5647816	0.55307406
1.0	0.56900436	0.5670938	0.5652255	0.56459713	0.5678503	0.5537916	0.21679693	0.569869	0.5640369	0.0643849
1.0	0.5680014	0.5663622	0.565377	0.099046424	0.5676343	0.5514584	0.5645332	0.5703059	0.11567487	0.03725079
1.0	0.016928637	0.00044782035	0.5654172	0.56475884	0.5674537	0.22913614	0.56593966	0.027611872	0.5643134	0.550062
1.0	0.5673055	0.04051502	0.5636291	0.0035455867	0.5682893	0.5541194	0.5646406	0.02039565	0.56500477	0.5512865
1.0	0.56712985	0.56616485	0.5649921	0.564572	0.5675928	0.5534069	0.5654527	0.5692408	0.565953	0.5532948
1.0	0.04621819	0.106788754	0.5656485	0.5662659	0.5685088	0.5525576	0.023173781	0.5713323	0.56565773	0.55184287
1.0	0.5680048	0.56661034	0.5650831	0.5631668	0.5687818	0.5534729	0.56447315	0.5714335	0.21434905	0.00016291122
1.0	0.56727314	0.56700575	0.56501013	0.56484216	0.5673021	0.55327725	0.5660745	0.20947866	0.011925238	0.5518583
1.0	0.5681832	0.09045207	0.56455094	0.1642931	0.5686497	0.55260426	0.56432295	0.23354143	0.5640806	0.552626
1.0	0.567725	0.56532216	0.5648702	0.5642452	0.0013606455	0.5544395	0.5653883	0.0050474373	0.56499654	0.5520967
1.0	0.5682988	0.5672808	0.56503916	0.5642836	0.5669536	0.5537185	0.5646132	0.56937855	0.19105987	0.55215776
1.0	0.23598614	0.5658279	0.5647774	0.56351405	0.12193314	0.00039548715	0.56527734	0.5690833	0.5647217	0.5534109
1.0	0.17289391	0.56606096	0.5654608	0.1952955	0.5680175	0.5543152	0.5638046	0.56951404	0.10726261	0.551702
1.0	0.56896466	0.5650989	0.5649689	0.56305784	0.5683103	0.11846243	0.5651371	0.5698364	0.5650206	0.55159456
1.0	0.5690371	0.56717163	0.56535435	0.5647977	0.5689316	0.018824238	0.083625816	0.5682362	0.56517404	0.015214127
1.0	0.5671028	9.8192904e-05	0.059907522	0.00016312527	0.15991336	0.060924403	0.24271303	0.00039760466	0.024233812	0.0003167626
1.0	0.56717265	0.56743526	0.1273993	0.015787829	0.5661942	0.5536972	0.565179	0.56785	0.011039899	0.5517097
1.0	0.5690746	0.18103868	0.56508726	0.5645518	0.56797487	0.55304337	0.5648507	0.56967777	0.56504834	0.0028377452
1.0	0.5690876	0.018082233	0.5657926	0.16033228	0.05284499	0.01275068	0.17766474	0.5689413	0.56301445	0.55384105
1.0	0.5693833	0.56558347	0.56543547	0.56611896	0.048962355	0.044307422	0.016265463	0.567924	0.17775159	0.5521335
1.0	0.56782883	0.56522924	0.5649764	0.56403804	0.039448593	0.5532026	0.56481487	0.13380972	0.004672171	0.028350757
1.0	0.567937	0.00019481388	0.5650796	0.16366424	0.56744343	0.5538499	0.5646617	0.568971	0.565393	0.0025131148
1.0	0.5687319	0.56543696	0.07943265	0.5649791	0.568085	0.026237138	0.5641675	0.15497993	0.06718094	0.10434108
1.0	0.56839514	0.5674757	0.5646156	0.5637622	0.5669168	0.5535583	0.56415075	0.06765026	0.5645546	0.55123895
1.0	0.5690712	0.019720469	0.06685381	0.56364584	0.56673455	0.18753491	0.119097814	0.56848127	0.19725	0.55061847
1.0	0.016956497	0.56509256	0.5661271	0.5621287	0.0001407452	0.55315906	0.56515443	0.5700479	0.029444592	0.5523909
1.0	0.21249248	0.56384367	0.56842697	0.56519485	0.56761336	0.5531782	0.5659494	0.56981987	0.030322414	0.55017954
1.0	0.5681148	0.5679118	0.07455721	0.56533074	0.5680937	0.552312	0.5670697	0.56831247	0.56344193	0.17418636
1.0	0.5679518	0.56575805	0.56572473	0.56474954	0.5679257	0.55247957	0.5667197	0.5691429	0.5653347	0.037336107
1.0	0.14773121	0.038626324	0.5646034	0.56358075	0.5669218	0.553256	0.566054	0.57133687	0.56425786	0.033701565
1.0	0.5686405	0.0010222109	0.07055677	0.059255343	0.5668122	0.5542542	0.56405616	0.5682063	0.5651702	0.1723343
1.0	0.56853193	0.56612974	0.56531674	0.56488127	0.17164372	0.2031103	0.56499994	0.57087326	0.5651728	0.55323195
1.0	0.5686914	0.20750745	0.22113949	0.5642024	0.5676132	0.5528311	0.01935903	0.12604009	0.5649034	0.17583263
1.0	0.56781185	0.5669217	0.56603605	0.56431943	0.21042065	0.5520515	0.56543607	0.5706326	0.56418496	0.55306035
1.0	0.5682225	0.5669013	0.56303847	0.5635535	0.56590164	0.12147806	0.56378603	0.5707596	0.56676584	0.55210775
1.0	0.5684421	0.5676302	0.5647985	0.5665035	0.5686053	0.553038	0.5666939	0.56858915	0.56424373	0.55239093
1.0	0.56658435	0.5644531	0.23977964	0.56493574	0.049726088	0.5532874	0.56477225	0.56778526	0.56316626	0.550955
1.0	0.5671864	0.00038416497	0.56641304	0.5629396	0.56805444	0.14340632	8.142656e-05	0.5690461	0.23483756	0.5534328
1.0	0.5676321	0.5659802	0.56506616	0.56507015	0.5672175	0.5530044	0.56698424	0.13115306	0.013851763	0.002896194
1.0	0.5674507	0.0049730944	0.5654638	0.5644581	0.14413999	0.00022824407	0.56689745	0.56824416	0.56483114	0.55291593
1.0	0.25383365	0.5660373	0.5640375	0.5624596	0.56804955	0.55326456	0.5652361	0.56944686	0.18828198	0.5501789
1.0	0.5677029	0.022014933	0.5653834	0.56455964	0.5677726	0.5524985	0.5671766	0.57107335	0.56571066	0.55224717
1.0	0.00047294033	0.56547445	0.5650357	0.56343585	0.13444556	0.072429724	0.565308	0.5699708	0.013322352	0.5516633
1.0	0.56770694	0.14194828	0.5656295	0.0031322811	0.56873274	0.5534816	0.5655456	0.5693412	0.56424326	0.55185616
1.0	0.1691289	0.5650879	0.5644518	0.5653496	0.56789094	0.55127394	0.10128	0.57000464	0.5657026	0.010918629
1.0	0.56757826	0.56590706	0.048719116	0.5639686	0.5675563	0.55371505	0.035275064	0.5687098	0.5637482	0.5509674
1.0	0.56952065	0.0049336553	0.5649633	0.5643591	0.017132139	0.123951055	0.5648632	0.007792978	0.56510323	0.5516082
1.0	0.56816715	0.5672856	0.565114	0.5635339	0.5686457	0.14095294	0.5656273	0.5699066	0.5645743	0.55240726
1.0	0.5679503	0.56767017	0.5655544	0.563562	0.56727296	0.553419	0.5646708	0.57012707	0.5649313	0.55228364
1.0	0.5701513	0.5672089	0.5656814	0.5635379	0.5683162	0.5540051	0.29348233	0.15784079	0.56424296	0.034541704
1.0	0.5671435	0.5660181	0.5654287	0.565084	0.56802607	0.5535623	0.5652612	0.000403128	0.029954627	0.5516224
1.0	0.56815994	0.567491	0.56402946	0.5637681	0.18442559	0.5512808	0.06482946	0.56848735	0.56425107	0.5512978
1.0	0.5683592	0.042286057	0.0038510293	0.5656766	0.10260679	0.5529024	0.00026148633	0.57001686	0.56364644	0.5538087
1.0	0.56871116	0.5659752	0.13465928	0.1585369	0.19309053	0.12783189	0.5656138	0.56988025	0.56383014	0.5522968
1.0	0.567719	0.5660213	0.5649134	0.56433094	0.567033	0.5552087	0.565564	0.56985706	0.18678191	0.55259633
1.0	0.56803036	0.56705135	0.5644746	0.011920255	0.5684503	0.5537711	0.5645869	0.56962335	0.12407207	0.552622
1.0	0.2280642	0.03179248	0.5649481	0.56486267	0.5663828	0.5529432	0.56387407	0.56909895	0.56538016	0.5516755
1.0	0.037175477	0.56668884	0.56558496	0.065382205	0.56767774	0.11182568	0.56479275	0.569531	0.56443024	0.5514179
1.0	0.5691346	0.5667877	0.009305875	0.5657892	0.5679501	0.24999195	0.25577396	0.11866158	0.112174205	0.5521948
1.0	0.5680286	0.07556875	0.5649063	0.5638484	0.5669652	0.5517126	0.564477	0.5710565	0.56537163	0.13979623
1.0	0.10395703	0.565864	0.56608814	0.02832204	0.15154742	0.5519808	0.001800248	0.14301924	0.1780367	0.5512311
1.0	0.56744426	0.56660926	0.56564635	0.5639571	0.5678776	0.5536826	0.56434715	0.00011211387	0.16892993	0.5523555
1.0	0.015099472	0.56797546	0.56470674	0.00014028107	0.122653194	0.18500504	0.5655175	0.06264202	0.56328565	0.00012699325
1.0	0.56784576	0.56652004	0.5653737	0.56406254	0.035535138	0.55372614	0.5647763	0.56914145	0.56501436	0.5510516
1.0	0.5670913	0.56444037	0.5639432	0.5637146	0.004669101	0.5542609	0.5665053	0.5693034	0.56578547	0.103612386
1.0	0.5690651	0.56530786	0.07260392	0.17879316	0.56689316	0.5542773	0.5674212	0.5689979	0.56465757	0.09146986
1.0	0.015690897	0.5681517	0.5640817	0.5650981	0.00012166294	0.55331606	0.56404024	0.57033616	0.5647953	0.55195343
1.0	0.005453318	0.5673533	0.56352895	0.5658945	0.06294933	0.55388105	0.56425744	0.56829053	0.56596404	0.16376412
1.0	0.020135019	0.019671278	0.56646633	0.067566685	0.56936616	0.026556967	0.563768	0.5683705	0.56263715	0.5517676
1.0	0.56813604	0.5656939	0.118013166	0.5627158	0.018296309	0.5519603	0.5663627	0.56975543	0.56646836	0.5494096
1.0	0.03726822	0.56621164	0.022710681	0.56423795	0.5666868	0.14802055	0.5650766	0.56865996	0.29067308	0.5516483
1.0	0.5674951	0.5659982	0.56616807	0.56412274	0.56808895	0.5542978	0.5658116	0.56784415	0.5658719	0.5520246
1.0	0.048692353	0.07084675	0.5659219	0.5646016	0.56740564	0.55384564	0.5626721	0.5693764	0.5637905	0.55155355
1.0	0.5692366	0.56627655	0.5642414	0.5651714	0.56699526	0.55298996	0.1501734	0.00027661034	0.56413263	0.012170417
1.0	0.56912005	0.5665897	0.04069717	0.059236616	0.5653156	0.066364065	0.56674045	0.56882536	0.010039001	0.5516983
1.0	0.5671641	0.5680688	0.56492627	0.12886563	0.5695039	0.55292314	0.5652128	0.5692474	0.5642362	0.120560706
1.0	0.56956404	0.56751007	0.13220382	0.56475806	0.5685003	0.032921277	0.5663227	0.5697085	0.19840655	0.55371195
1.0	0.17881386	0.5666122	0.56478125	0.56457454	0.03167621	0.5529154	0.56507367	0.2257273	0.0028871612	0.03253675
1.0	0.56867874	0.5688929	0.5647693	0.5644416	0.0013888269	0.55359083	0.5653699	0.5682552	0.5648581	0.18337353
1.0	0.56692314	0.56630194	0.5658469	0.56454176	0.56560296	0.55557346	0.56462365	0.5707	0.5639069	0.55125034
1.0	0.566728	0.56690997	0.56428486	0.0486727	0.12093463	0.55168205	0.56529963	0.56860715	0.5653033	0.1732346
1.0	0.5694141	0.5656754	0.56546694	0.002684849	0.19156693	0.5526727	0.565279	0.000117075426	0.5625708	0.55221957
1.0	0.1502446	0.56667507	0.5660637	0.23673949	0.061028864	0.17308162	0.048806727	0.56939656	0.03429403	0.14034079
1.0	0.56945163	0.5664151	0.03764748	0.011323509	0.5663131	0.20274131	0.56582206	0.56999636	0.016521271	0.5525489
1.0	0.015231876	0.5670597	0.56514686	0.003165899	0.5675195	0.25323242	0.56482923	0.5690314	0.56330097	0.55272025
1.0	0.5685626	0.13882115	0.56364673	0.13656157	0.23102483	0.5539834	0.5643708	0.2740384	0.56433916	0.110273406
1.0	0.5681045	0.56664723	0.5655355	0.11266729	0.18738532	0.55386955	0.5648933	0.5691647	0.0029946778	0.5510102
1.0	0.5669039	0.5666607	0.00021400464	0.5614312	0.5683885	0.55324656	0.56468457	0.5697861	0.56339025	0.55141747
1.0	0.5673271	0.5664287	0.17130934	0.5653871	0.16460595	0.5537945	0.56632435	0.56964606	0.039688468	0.5505308
1.0	0.13999157	0.56538033	0.5650206	0.56345093	0.017086543	0.5538435	0.5654795	0.5715585	0.067022525	0.55087745
1.0	0.5680185	0.56628495	0.56496567	0.5644116	0.00011753942	0.022068711	0.564463	0.57293206	0.5651208	0.5523658
1.0	0.5674373	0.56680185	0.56467396	0.5647089	0.5676011	0.552063	0.16646309	0.56891996	0.56450206	0.5514702
1.0	0.5691307	0.56677485	0.5656465	0.15086856	0.14445436	0.040911384	0.56631845	0.569548	0.24630047	0.5527435
1.0	0.56932366	0.10901825	0.5647221	0.56510824	0.56863713	0.018855952	0.039299976	0.5697825	0.56570554	0.5530314
1.0	0.5677424	0.2122576	0.00027059522	0.56384	0.56542176	0.5532419	0.5645394	0.18868841	0.565358	0.55285066
1.0	0.5689479	0.56622416	0.02117261	0.5641478	0.5677422	0.55389565	0.5667001	0.5711005	0.1335029	0.5508228
1.0	0.56771016	0.021153416	0.56424344	0.56358576	0.5670801	0.5536146	0.56692487	0.5693839	0.56409466	0.21707733
1.0	0.5684875	0.56558406	0.18734683	0.56482136	0.5680622	0.5564505	0.5663579	0.100101896	0.06530982	0.17795466
1.0	0.56746936	0.00517297	0.56565315	0.5642654	0.25053003	0.014686843	0.09028221	0.56793934	0.5619608	0.5532055
1.0	0.5688016	0.56523395	0.56508785	0.03370179	0.5672527	0.00015297488	0.025819419	0.5707603	0.5657049	0.03381095
1.0	0.56647754	0.5673051	0.5659565	0.5642955	0.037494946	0.55318964	0.56654984	0.20343094	0.56416035	0.55195993
1.0	0.5681418	0.56654644	0.56535906	0.56414324	0.5664269	0.06467199	0.56589967	0.5680387	0.5643495	0.55222785
1.0	0.5678298	0.5665628	0.13672018	0.56499875	0.56853026	0.044392467	0.5660796	0.56862044	0.5650335	0.5520964
1.0	0.56837595	0.56597286	0.56686217	0.56268066	0.5667527	0.119284526	0.56330436	0.5707301	0.5658988	0.55344176
1.0	0.56645894	0.5647385	0.5638868	0.5650636	0.567555	0.55324024	0.566892	0.56931305	0.566107	0.5531273
1.0	0.1178456	0.5661812	0.56392455	0.56402916	0.5674051	0.24745664	0.56541204	0.57081383	0.11839773	0.0788075
1.0	0.00015755805	0.5663901	0.019210692	0.5649068	0.03551286	0.06253025	0.56690025	0.5691341	0.56262386	0.5514509
1.0	0.5672339	0.19859451	0.56498003	0.56533843	0.56918603	0.55423886	0.5653414	0.5689095	0.56426066	0.5519803
1.0	0.56840694	0.5661483	0.565053	0.00040569523	0.22435568	0.55379647	0.07084011	0.154539	0.5650872	0.14077008
1.0	0.56820154	0.5664437	0.5656958	0.5647982	0.5675836	0.55374724	0.56629145	0.5682909	0.5629143	0.5501473
1.0	0.033849906	0.564045	0.56628907	0.12776585	0.568552	0.18303049	0.5660273	0.049343318	0.56377745	0.5523171
1.0	0.56803447	0.564956	0.0044930703	0.56674016	0.56715345	0.5526286	0.5667095	0.569343	0.5634963	0.5525251
1.0	0.5675207	0.5672243	0.050160527	0.5654121	0.56661093	0.5541846	0.5644152	0.015481705	0.5642783	0.5505935
1.0	0.070481196	0.5665275	0.56764513	0.56403196	0.5682934	0.55445755	0.5648829	0.13430686	0.56516725	0.5520685
1.0	0.19428092	0.565402	0.56595093	0.56418234	0.5660633	0.55352855	0.5660793	0.569987	0.12689933	0.5513742
1.0	0.5664329	0.12729621	0.56632555	0.5642184	0.56915617	0.10820227	0.56294644	0.56893593	0.56423867	0.011593935
1.0	0.5677218	0.5663258	0.56477827	0.029280528	0.5671563	0.552477	0.56399786	0.5699648	0.13501313	0.5530733
1.0	0.5674283	0.56661737	0.10097609	0.032300327	0.14195037	0.55234665	0.56655145	0.5685677	0.56519854	0.5533842
1.0	0.12474594	0.5667183	0.56539696	0.5635563	0.5668033	0.5523166	0.0040102573	0.006899655	0.5641447	0.03129763
1.0	0.56896794	0.5678215	0.5648074	0.09984561	0.12837811	0.5546274	0.5652201	0.56858027	0.5649443	0.5526803
1.0	0.56763005	0.14146394	0.5650924	0.5651629	0.18761984	0.5512466	0.5662717	0.5702355	0.5645751	0.5539119
1.0	0.56951094	0.5674282	0.56659925	0.064217985	0.5641139	0.13847868	0.56687087	0.5697053	0.56500363	0.55180925
1.0	0.5684496	0.5667398	0.566219	0.5656021	0.5684127	0.14747183	0.56604785	0.57036555	0.095888324	0.13991663
1.0	0.5702862	0.5637336	0.56522375	0.5624572	0.56639457	0.03773894	0.56615067	0.5694571	0.0004085984	0.5519478
1.0	0.5680338	0.5656665	0.5654718	0.5642818	0.56793696	0.5522066	0.124494515	0.56990933	0.08770412	0.55271727
1.0	0.07574559	0.5668808	0.56430626	0.56389886	0.11788813	0.00019792549	0.5659648	0.57001364	0.5641626	0.54988813
1.0	0.5683625	0.56858397	0.17235361	0.56507355	0.00024205692	0.00018689122	0.56420946	0.5701723	0.5650151	0.0034664532
1.0	0.5686431	0.21346621	0.5651827	0.5648653	0.12911567	0.14885834	0.043665584	0.23777859	0.5668598	0.5518759
1.0	0.56797206	0.56723344	0.56451476	0.56436294	0.56548744	0.5525815	0.56477594	0.19515936	0.5652728	0.013476401
1.0	0.56873775	0.56598675	0.5643987	0.0584758	0.5679413	0.17922537	0.56377137	0.0045381603	0.05539809	0.5522186
1.0	0.5687086	0.5674406	0.0015306722	0.5671732	0.56725645	0.55362576	0.5625191	0.56902057	0.5652821	0.12373282
1.0	0.56884825	0.5682202	0.56519425	0.56448025	0.16384225	0.55365896	0.56596214	0.090836726	0.5652316	0.55271757
1.0	0.56801087	0.56630975	0.56551266	0.56468797	0.5674235	0.06464875	0.1396856	0.57023495	0.058772545	0.55293417
1.0	0.56753707	0.12959962	0.046918325	0.5653143	0.5676311	0.5526782	0.5638074	0.5697908	0.5652876	0.5528603
1.0	0.56909853	0.56717944	0.5660702	0.5642448	0.5688343	0.18378317	0.07798397	0.5684887	0.5630916	0.5513742
1.0	0.18131436	0.0784032	0.5647308	0.56552106	0.058870934	0.5532146	0.5651225	0.5695913	0.56543	0.55309176
1.0	0.046707068	0.5670069	0.5653678	0.5636976	0.0013487996	0.55392724	0.564357	0.011649167	0.56350607	0.049424298
1.0	0.56853616	0.567681	0.01558999	0.12496151	0.5682671	0.5531221	0.5656474	0.5697666	0.5647132	0.5544651
1.0	0.25666144	0.5668451	0.56447047	0.5660819	0.56688166	0.55493975	0.2072894	0.5698907	0.114721715	0.17559387
1.0	0.568609	0.56692106	0.25983274	0.56583977	0.56692255	0.004351727	0.5647908	0.57012916	0.56485647	0.5512735
1.0	0.5711966	0.56646544	0.055773426	0.5611239	0.56763387	0.02175563	0.5655237	0.5687728	0.11675295	0.5523549
1.0	0.5699948	0.0002296628	0.56551296	0.00018471533	0.5678548	0.5548677	0.56719595	0.5691951	0.56162715	0.16698815
1.0	0.024035057	0.5656808	0.5667413	0.5640798	0.1546015	0.55371094	0.56386983	0.5712722	0.56478095	0.035058055
1.0	0.56849766	0.56559193	0.14019445	0.5645213	0.5682774	0.5547889	0.5660358	0.24904755	0.563848	0.5518091
1.0	0.56791896	0.566957	0.56623733	0.18476202	0.56760406	0.5536055	0.03548994	0.56757724	0.5658741	0.5522849
1.0	0.019619538	0.56632245	0.5660776	0.10760898	0.56708115	0.5538836	0.5652187	0.5678712	0.56497234	0.5526745
1.0	0.5683908	0.07584399	0.56539446	0.56334966	0.56790346	0.55359334	0.56547165	0.5723531	0.5658961	0.5527174
1.0	0.24893814	0.5673947	0.18834476	0.5645891	0.19297917	0.5543919	0.56590086	0.56775886	0.56557244	0.5509774
1.0	0.56860006	0.5658659	0.17366938	0.5640998	0.56643194	0.16216351	0.56523585	0.5704046	0.56343937	0.54953456
1.0	0.56717056	0.56516033	0.5664897	0.56494015	0.56644666	0.20274997	0.56566983	0.567377	0.23353653	0.16462277
1.0	0.56811386	0.56756103	0.5664519	0.5651244	0.5659427	0.042386726	0.5661961	0.5690533	0.1717557	0.17367965
1.0	0.5681827	0.56516004	0.56484973	0.56548876	0.16683567	0.5515665	0.1900215	0.031119108	0.56534934	0.5509686
1.0	0.56916076	0.054136448	0.56286484	0.5646936	0.5666459	0.0927111	0.56572276	0.5688127	0.56310886	0.034644224
1.0	0.5686892	0.119623765	0.5635562	0.56418747	0.5679379	0.12304953	0.5674957	0.56857497	0.56526804	0.55154854
1.0	0.56755006	0.56754714	0.56641173	0.56382716	0.5677344	0.553513	0.5649604	0.569134	0.5659451	0.55097425
1.0	0.568111	0.071838565	0.5649986	0.56471974	0.5681716	0.016030071	0.5607364	0.03942367	0.5632653	0.55138505
1.0	0.5698719	0.5651271	0.003474098	0.56462616	0.5651412	0.5541142	0.5655724	0.56943154	0.041170917	0.00019969163
1.0	0.567853	0.5656093	0.56547827	0.5635755	0.06855593	0.55421865	0.56646025	0.064556375	0.5632825	0.5509918
1.0	0.567816	0.00031333911	0.5655435	0.5623052	0.5681085	0.035045337	0.19153368	0.56916547	0.56448966	0.5523087
1.0	0.5681039	0.56696075	0.56540495	0.56524074	0.5657386	0.5525627	0.56627166	0.57011884	0.5641212	0.5534728
1.0	0.56825274	0.56657106	0.5641351	0.56464523	0.5675819	0.0014176943	0.56617224	0.5692782	0.5653171	0.5508875
1.0	0.00016930353	0.56383896	0.5664684	0.5638607	0.018712522	0.55396515	0.56590366	0.18312596	0.058189657	0.1651442
1.0	0.5692459	0.56731254	0.5632547	0.56395626	0.56688523	0.55406463	0.56587243	0.56908804	0.5644793	0.11648248
1.0	0.56953806	0.566998	0.56621546	0.56493807	0.5684963	7.8749224e-05	0.56558245	0.57142115	0.56386125	0.2668753
1.0	0.56758773	0.13931204	0.21162269	0.22863373	0.07587574	0.55328685	0.56692284	0.026105965	0.5632446	0.10285259
1.0	0.5678202	0.5668695	0.56522596	0.56230164	0.5661656	0.5537161	0.5647008	0.5682776	0.5645263	0.5538879
1.0	0.5706887	0.56634897	0.5641919	0.03623921	0.5654741	0.5525038	0.5663023	0.20620286	0.56412655	0.013046817
1.0	0.112700135	0.1574396	0.5655775	0.5650395	0.56815284	0.55587393	0.56504977	0.5709137	0.56330764	0.5528994
1.0	0.5676462	0.07191262	0.56310815	0.56457233	0.56807023	0.012843551	0.56477165	0.5697778	0.5646208	0.5522749
1.0	0.569091	0.5664704	0.56623787	0.034082457	0.5662489	0.55349797	0.5646603	0.56934077	0.56467265	0.10776533
1.0	0.56890076	0.56565166	0.56667036	0.5658084	0.19282286	0.5535193	0.01836178	0.014818144	0.56423515	0.5522659
1.0	0.0035534173	0.5664657	0.56492144	0.10349579	0.565198	0.55337846	0.23614146	0.57003105	0.56413376	0.55185235
1.0	0.042994276	0.5641803	0.56482965	0.027266648	0.18677577	0.55284923	0.56545883	0.5732131	0.56544703	0.5528325
1.0	0.5684851	0.5672166	0.016651902	0.5626289	0.14224248	0.5504496	0.5658331	0.19702151	0.09777191	0.55196077
1.0	0.041868456	0.5666649	0.1805026	0.5618969	0.004254173	0.55296665	0.04254105	0.15492609	0.5643336	0.5518876
1.0	0.5684345	0.56484103	0.5637102	0.5648616	0.5695124	0.55292845	0.56474847	0.56981266	0.5655033	0.10906256
1.0	0.2803934	0.5659285	0.0007657811	0.2768382	0.56914276	0.5517634	0.1323026	0.56820905	0.5627959	0.55034745
1.0	0.56946	0.56651366	0.5636845	0.01092834	0.56723374	0.55403286	0.11648916	0.56966853	0.18151172	0.55436337
1.0	0.5685173	0.5665972	0.5647053	0.5633855	0.00016789015	0.55332726	0.03286445	0.20126186	0.5650687	0.551383
1.0	0.5671263	0.5673807	0.10114347	0.17565502	0.5673315	0.5544246	0.04609012	0.5693031	0.56443	0.5515227
1.0	0.56943727	0.5653707	0.035862308	0.5624939	0.5694084	0.55391276	0.5652599	0.5702029	0.563101	0.5519534
1.0	0.003314347	0.0206469	0.56536293	0.17653114	0.56751686	0.06813842	0.56452644	0.5687442	0.56369233	0.55157775
1.0	0.56834507	0.13907613	0.017954268	0.5629242	0.56743526	0.5539998	0.5644417	0.56865054	0.5662122	0.1480675
1.0	0.5676052	0.56669945	0.56622314	0.5641506	0.5676052	0.55253744	0.5660809	0.5700681	0.070184745	0.55173576
1.0	0.07412226	0.04079147	0.5647505	0.5658937	0.12167712	0.07386789	0.56640416	0.5697581	0.56490135	0.55115604
1.0	0.5696059	0.56600344	0.56535655	0.56568015	0.5697197	0.55150455	0.56482124	0.56991476	0.5642525	0.55218524
1.0	0.5671552	0.24313785	0.08435038	0.18614236	0.13315433	0.55190265	0.00022235382	0.5676232	0.5646121	0.5515354
1.0	0.04048664	0.5661373	0.56451714	0.059913862	0.5674624	0.55298567	0.5643933	0.5705591	0.0708803	0.5510119
1.0	0.5708492	0.565263	0.565233	0.5655389	0.5670614	0.5527776	0.56572264	0.56918216	0.56455064	0.5504165
1.0	0.15226938	0.5646276	0.5654848	0.5648265	0.5672556	0.5534706	0.17880262	0.5703619	0.5657015	0.55125713
1.0	0.568532	0.5668601	0.56493855	0.5650492	0.5677992	0.55365396	0.0002890845	0.57015705	0.5647286	0.5523041
1.0	0.16994542	0.56434727	0.5651496	0.5634852	0.56874925	0.55279887	0.5654193	0.56879485	0.5634417	0.55122375
1.0	0.5672391	0.5667071	0.5660664	0.2649025	0.5664317	0.55371886	0.237752	0.570142	0.5655794	0.55279
1.0	0.56761754	0.5671975	0.00012684996	0.5644097	0.01109771	0.5526325	0.56511843	0.569064	0.56621826	0.5494367
1.0	0.56791395	0.5656345	0.56491613	0.5640466	0.5684074	0.55486095	0.5621343	0.5690198	0.5646517	0.5547159
1.0	0.567739	0.56732386	0.5643491	0.011184273	0.13002579	0.23503926	0.0002592744	0.22034305	0.5652564	0.5513837
1.0	0.5690157	0.5659437	0.015380759	0.16168132	0.566039	0.14346285	0.014751065	0.06779679	0.17967187	0.5526713
1.0	0.062772475	0.17630279	0.5657315	0.5639881	0.56676286	0.10933121	0.5653588	0.56960785	0.5645324	0.5520255
1.0	0.566817	0.0754974	0.56688565	0.1816491	0.566679	0.5536408	0.56608576	0.13719189	0.5651263	0.5527587
1.0	0.56712794	0.56548536	0.5650148	0.56583804	0.56718284	0.55450183	0.5652578	0.5708452	0.5663949	0.55264693
1.0	0.56721675	0.1364791	0.19146308	0.5667348	0.5668245	0.5537913	0.027260818	0.57052195	0.56404895	0.551685
1.0	0.0009834409	0.56734484	0.56544465	0.03282597	0.5685911	0.55245805	0.1590716	0.56790113	0.5641219	0.553225
1.0	0.5677979	0.005499053	0.56644595	0.18166927	0.14445893	0.5491127	0.56445116	0.22493865	0.56343347	0.5526284
1.0	0.5682625	0.5676722	0.56749123	0.083117455	0.5679241	0.06249264	0.5655555	0.56846654	0.13978112	0.5510988
1.0	0.5684495	0.56699824	0.56568116	0.5640902	0.56852275	0.55355114	0.5652787	0.5698175	0.5644798	0.552935
1.0	0.5678293	0.5661942	0.0412241	0.5643549	0.5684763	0.55284643	0.010756392	0.56874675	0.17797345	0.55272037
1.0	0.00033430758	0.5673013	0.5669437	0.1803892	0.56780607	0.12541829	0.5645474	0.5690134	0.014599129	0.20993614
1.0	0.56732976	0.132918	0.5649164	0.5651891	0.5683485	0.55377597	0.5662346	0.5683963	0.5630705	0.55167264
1.0	0.17991757	0.56664604	0.5669735	0.565816	0.5667365	0.5534416	0.5650365	0.5693386	0.16142255	0.015205277
1.0	0.5678368	0.039786313	0.5668365	0.11084104	0.56796354	0.17308532	0.5648889	0.18613572	0.5642741	0.5518407
1.0	0.56836647	0.56640345	0.5651618	0.56472296	0.56559175	0.5551934	0.56607443	0.56992835	0.5611652	0.553023
0.0	0.023936749	0.025559464	0.019025372	0.023253202	0.020393487	0.026442183	0.022616044	0.02547521	0.021198185	0.018290216
0.0	0.02412363	0.02567589	0.019120624	0.023486262	0.020622583	0.026541987	0.022706073	0.025516313	0.021453792	0.018258419
0.0	0.01790068	0.01898416	0.016586939	0.016061354	0.015214727	0.017455311	0.017863983	0.01397127	0.015621108	0.011752828
0.0	0.017847326	0.018998276	0.016624004	0.01611629	0.0151681565	0.01749743	0.01796594	0.0140241105	0.015568506	0.011851098
0.0	0.015189021	0.016690463	0.014363753	0.015926663	0.013197778	0.016116614	0.016136058	0.016269628	0.015241599	0.011723201
0.0	0.015101764	0.016673254	0.014355654	0.015868727	0.013223369	0.016063673	0.016254928	0.016408712	0.015263823	0.0117431395
0.0	0.070522934	0.063944206	0.070603155	0.06048676	0.05628855	0.061557695	0.071987934	0.06822943	0.060006045	0.056805868
0.0	0.020310031	0.019237177	0.017105982	0.014627227	0.016781138	0.01580049	0.021967873	0.018216426	0.015467234	0.0132864835
0.0	0.0202986	0.019177174	0.017040508	0.0146016255	0.016701452	0.015839867	0.0219723	0.01804844	0.015403386	0.013300464
0.0	0.020283008	0.019105338	0.01703776	0.0146073485	0.016826706	0.015860828	0.021905202	0.018286487	0.015413173	0.013185705
0.0	0.004206011	0.0048458674	0.0034694718	0.0027984895	0.0027980916	0.0033732073	0.002780769	0.004558805	0.0028430368	0.00239757
0.0	0.038469233	0.04372906	0.036705133	0.027940143	0.032570567	0.041137174	0.03920645	0.034134414	0.035880893	0.029994963
0.0	0.039022963	0.039721392	0.038118742	0.03312955	0.030386256	0.033585742	0.03276475	0.038751025	0.031211527	0.031269424
0.0	0.014505617	0.019138968	0.018509872	0.013243119	0.015090414	0.018863443	0.018235717	0.012306163	0.011329206	0.010804149
0.0	0.04082678	0.04659268	0.03964594	0.034307003	0.036232743	0.0328597	0.03969364	0.035490666	0.033741545	0.03098152
0.0	0.03693455	0.04115544	0.032410197	0.028383812	0.032235313	0.035484806	0.03560945	0.039826702	0.029764747	0.026487334
0.0	0.015467431	0.02057644	0.016788088	0.013225907	0.016042426	0.017933385	0.021850692	0.014296266	0.011637134	0.010553959
0.0	0.09050086	0.09174639	0.08729274	0.08276993	0.089703955	0.0758707	0.09489082	0.099674284	0.08790876	0.07543871
0.0	0.016718235	0.014660273	0.009866067	0.014486428	0.0138162235	0.011348396	0.01542262	0.01737096	0.014073144	0.009589442
0.0	0.01676773	0.014560861	0.009758722	0.014533476	0.013675861	0.011219221	0.015349983	0.01740831	0.014093265	0.009598689
0.0	0.090546384	0.09194412	0.091027856	0.07965641	0.08701491	0.08503377	0.09407473	0.088144235	0.092019215	0.08429918
0.0	0.016457275	0.014956067	0.015089471	0.011314671	0.010535452	0.011087683	0.01609551	0.014440101	0.013516409	0.017217739
0.0	0.016507138	0.014887268	0.014972101	0.011400736	0.010441755	0.011152124	0.0160047	0.014422365	0.01348061	0.017145826
0.0	0.036610916	0.03394492	0.034148682	0.024894873	0.026883647	0.034976542	0.034702647	0.035179872	0.030009178	0.028561575
0.0	0.016553931	0.021312097	0.017255759	0.01561237	0.018013839	0.017432077	0.022410916	0.013193872	0.009213661	0.010527288
0.0	0.0040838863	0.003384785	0.0025827757	0.0020533372	0.002758904	0.0027730956	0.00376728	0.002145879	0.002862718	0.002600818
0.0	0.037597515	0.038054768	0.032205913	0.02986992	0.037688747	0.027297912	0.037978344	0.028832324	0.030978778	0.028031979
0.0	0.000103726336	0.00012684634	0.00015549245	0.00015150337	0.00011915202	0.00013458547	0.00016064933	0.00013571787	0.00012937668	0.00014218719
0.0	0.00010737495	0.00025064062	0.000119226344	0.00015357908	0.00015659306	0.0001980295	0.00028945407	0.00012415643	0.00019595739	0.00014850321
0.0	0.00019366063	0.00019008825	0.0001323411	9.78243e-05	0.00012179771	0.00016760816	0.00012076705	0.00023225772	0.0001068685	9.3683164e-05
0.0	0.0001557156	0.00017524374	0.00021992107	9.5961856e-05	0.00014417131	0.00013035559	0.00014433732	0.00015622021	0.00014444803	7.129755e-05
0.0	3.684905e-05	4.383178e-05	0.0001854889	0.00015790413	0.00014813112	0.00017781566	0.00013300541	0.00021404953	0.00019059061	0.00012999351
0.0	0.00016567837	0.00030822903	0.00027614078	0.00019028937	0.00017326587	0.00018327989	0.0002660055	0.00019951692	1.1132878e-05	7.383061e-05
0.0	0.00015838048	0.00020006936	0.00020657566	0.00016729154	0.00014323829	0.00015199519	0.00016284832	0.00024117577	9.754652e-05	7.7461395e-05
0.0	0.021737318	0.014156565	0.016650856	0.013292949	0.017790893	0.011909179	0.015084334	0.011883581	0.021721411	0.01389308
0.0	0.021674236	0.014138955	0.016623737	0.013390556	0.017836263	0.01193405	0.015051809	0.012038576	0.021811428	0.013946416
0.0	0.11327157	0.11745113	0.08946095	0.08993603	0.09655819	0.09555258	0.108987644	0.09445331	0.092296265	0.08407558
0.0	0.021773295	0.023421073	0.013916983	0.014078008	0.016031126	0.016267408	0.020380832	0.015253399	0.014778422	0.012886668
0.0	0.021803763	0.023303451	0.013975579	0.014149413	0.016054919	0.016311258	0.020400528	0.015228671	0.014817394	0.012893536
0.0	0.101522036	0.09511201	0.09348596	0.09304118	0.089965664	0.09221201	0.09582571	0.11052514	0.08862576	0.08772347
0.0	0.27454117	0.26651484	0.2661465	0.26385128	0.2673355	0.2672711	0.25514814	0.28048843	0.24904297	0.25962037
0.0	0.10390336	0.10602475	0.089647144	0.08200423	0.0811639	0.09461991	0.086547546	0.09549739	0.10054587	0.08107893
0.0	0.00026834567	0.00029202277	0.00015537463	0.000110900655	0.000103180704	0.00021482464	0.00013601493	0.00018874329	0.00024317582	0.00012058719
0.0	0.568087	0.5658947	0.56379753	0.5642774	0.5673726	0.55352306	0.5636898	0.56829715	0.56318927	0.5509677
0.0	0.015923755	0.017383441	0.019236773	0.0117989015	0.01942348	0.018590175	0.015715078	0.015970267	0.013170444	0.012555096
0.0	0.00022371372	0.00021813408	0.00024180801	0.00013968228	0.0001940645	0.00019000725	0.00025588172	0.00024591025	0.00013303166	0.0001640099
0.0	0.09916169	0.098378204	0.10051157	0.08710636	0.09568443	0.09165703	0.10193146	0.10223116	0.08599497	0.08787252
0.0	0.0040579746	0.0040820753	0.0035252755	0.0033265688	0.0037782732	0.004109945	0.003399204	0.0047169942	0.0035237365	0.003423963
0.0	0.002575325	0.0038358946	0.0040094857	0.0035561786	0.0050175516	0.0033200823	0.004539936	0.0035763548	0.0044172104	0.0029456206
0.0	0.040986765	0.03988048	0.036059164	0.03138646	0.038391966	0.03653825	0.040754147	0.040537603	0.037470654	0.034409914
0.0	0.030590557	0.038224623	0.037255384	0.03218229	0.032805428	0.040464178	0.03438577	0.033636514	0.0317993	0.03067571
0.0	0.027287114	0.039385535	0.03988755	0.033924878	0.03550153	0.030654	0.03830212	0.042167936	0.037650373	0.03437683
0.0	0.017817944	0.020130673	0.039276518	0.030110897	0.035039496	0.03886836	0.037911225	0.04206724	0.031675335	0.031735964
0.0	0.0330563	0.044434164	0.0496983	0.035991386	0.03776243	0.0361707	0.041919492	0.039201777	0.039467476	0.033402346
0.0	0.032077003	0.041618094	0.038321815	0.03959351	0.041467447	0.041894	0.036655758	0.040645763	0.034718715	0.030181276
0.0	0.039823666	0.036114097	0.034469597	0.028511107	0.033567324	0.03299793	0.039362874	0.042260144	0.038449865	0.027374541
0.0	0.034643173	0.040182892	0.043022264	0.0371722	0.030409113	0.036461998	0.0349128	0.03929472	0.040050153	0.030604327
0.0	0.050653413	0.03687414	0.004325616	0.03647626	0.03419866	0.03862916	0.039229713	0.036898103	0.035822924	0.034372147
0.0	0.03517643	0.038411934	0.0030960434	0.030955318	0.038549222	0.032778937	0.034784526	0.033704177	0.0030361635	0.029456329
0.0	0.0450287	0.039117217	0.044122014	0.035955906	0.038452383	0.03185448	0.041009378	0.03711114	0.003203517	0.02901772
0.0	0.014272774	0.010356436	0.02263603	0.015710786	0.014623522	0.017672123	0.020584583	0.011943287	0.010651988	0.010236207
0.0	0.024876388	0.042595543	0.046934877	0.04203042	0.041918926	0.03144648	0.046287797	0.03442946	0.039885093	0.029513335
0.0	0.057902906	0.065454826	0.054151513	0.046152137	0.07846477	0.060913544	0.07448116	0.07465407	0.056199357	0.054440185
0.0	0.00023330284	0.00020020941	0.00010385728	0.00011123342	0.00021379314	0.00023935437	0.00021620179	0.00022202205	0.00017442903	0.00012543592
0.0	0.00037321058	0.00020267212	0.00014243444	0.00015195216	0.00015820222	0.0002662978	0.00013848486	0.00022145925	0.00030961444	0.00013651063
0.0	0.00021617438	0.00020193007	0.00015361322	9.148396e-05	0.00027079912	0.00019879741	0.00019752224	0.00029897888	0.000226624	0.00013574323
0.0	0.00014334788	0.0004470298	0.00015900497	0.00020603412	0.0002719282	0.00012716666	0.00014931227	0.00026410588	0.00020712672	0.00010932558
0.0	0.00028243742	0.00032136758	0.00018148315	0.00015819137	0.00014216699	0.00019396795	0.00014789641	0.00015647843	0.0001581529	0.00013103418
0.0	0.00028243742	0.00032136758	0.00018148315	0.00015819137	0.00014216699	0.00019396795	0.00014789641	0.00015647843	0.0001581529	0.00013103418
0.0	0.00028243742	0.00032136758	0.00018148315	0.00015819137	0.00014216699	0.00019396795	0.00014789641	0.00015647843	0.0001581529	0.00013103418
0.0	0.00015381887	0.00035942433	0.00026938925	0.000164454	0.00015116687	0.00014061078	0.00020471742	0.00019778873	0.00022756415	0.00012676085
0.0	0.0507846	0.039056774	0.04025625	0.03985036	0.03863595	0.039338302	0.03514562	0.047992013	0.03689811	0.037465554
0.0	0.00026288093	0.00020645437	0.00015249662	0.00017440674	0.00014922344	0.00014387563	0.00020585366	0.00014989485	6.358001e-05	9.7487195e-05
0.0	0.56791145	0.56515986	0.56370306	0.5644248	0.56698465	0.55234635	0.563519	0.5701618	0.56332844	0.55026203
0.0	0.5682673	0.5656375	0.5643262	0.5641977	0.5662808	0.55283153	0.56315213	0.5700849	0.5631066	0.5502702
0.0	0.10692831	0.10153725	0.1094453	0.09721573	0.081946135	0.0974557	0.09311839	0.08966602	0.087012276	0.09391626
0.0	0.00030022112	0.00024665438	0.00033731505	0.00021327437	0.00010702138	0.00024083957	0.000180208	0.00014802946	0.00013916234	0.00021186577
0.0	0.07838177	0.062720366	0.047502816	0.059248894	0.049147144	0.054365247	0.065847985	0.07873015	0.06254555	0.054384064
0.0	0.0648214	0.09200493	0.072197415	0.06653736	0.061107863	0.0602526	0.063816905	0.06994809	0.0550043	0.06812944
0.0	0.25608283	0.25841415	0.24345928	0.2414235	0.2233906	0.2229693	0.24686538	0.24891812	0.21616003	0.22830085
0.0	0.00033133675	0.00049107196	0.00022802678	0.00024138374	0.0001645307	0.00013703805	0.0002427873	0.0002835247	0.00013325548	0.0002373011
0.0	0.5679829	0.5650799	0.5637312	0.56455135	0.56672263	0.55272394	0.5641898	0.5695097	0.5634361	0.54992956
0.0	0.019518318	0.018311573	0.019283772	0.01656658	0.013439675	0.01853574	0.023129502	0.021536434	0.014619674	0.01430698
0.0	0.00021620015	0.00019154834	0.0002498835	0.00022416167	0.00016328042	0.00022327773	0.00042732194	2.3525748e-05	0.00019137182	0.00019276713
0.0	0.098292984	0.095132515	0.101363555	0.09847163	0.09149794	0.095569	0.116152965	0.055030003	0.094521485	0.09164393
0.0	0.013651922	0.019049764	0.020235619	0.011661565	0.014460915	0.016471513	0.017766789	0.014712196	0.014309369	0.013480091
0.0	0.14391902	0.12306086	0.10166784	0.11808762	0.10453346	0.11031547	0.12720841	0.14490877	0.12379061	0.10993589
0.0	0.044646006	0.04412747	0.033046942	0.029859547	0.045341436	0.039693877	0.0413656	0.03998019	0.035240777	0.031227972
0.0	0.01457238	0.017719543	0.013643558	0.013449256	0.019569783	0.015464786	0.017341023	0.01750357	0.013938883	0.013854232
0.0	0.019459145	0.016603125	0.017773729	0.019352917	0.014399285	0.018661968	0.01673392	0.014096671	0.013914249	0.016727958
0.0	0.0037841073	0.005666471	0.003697428	0.0026073584	0.0038551437	0.0047061164	0.0027734847	0.0032992817	0.0036456839	0.0029945325
0.0	0.039196856	0.047664154	0.034353446	0.0374164	0.04197009	0.040509637	0.037724596	0.035836842	0.027409006	0.03149591
0.0	0.015276966	0.02292763	0.021380225	0.017009633	0.019537386	0.016944984	0.02170399	0.015290889	0.011362576	0.011530372
0.0	0.036616966	0.045143586	0.04726184	0.03494208	0.041267432	0.038705856	0.036875214	0.03728702	0.03481136	0.033235855
0.0	0.039760664	0.044640955	0.041434888	0.030047726	0.041119426	0.036873024	0.03591159	0.03766181	0.0370755	0.02698398
0.0	0.03962112	0.044667825	0.041497923	0.029969292	0.04115038	0.036930066	0.03574609	0.037783753	0.037090383	0.02698974
0.0	0.00030523803	0.00039088103	0.000172284	0.00016157245	0.00016854456	0.00030210693	0.00023606603	0.00039629836	0.00011151912	0.00012947567
0.0	0.00023960575	0.0003261779	0.00018798983	0.0001368033	0.0002807803	0.00029263398	0.0001845986	0.00024304067	8.03104e-05	0.00012022815
0.0	0.00020046807	0.00016584132	0.00024678753	0.00020868979	0.00015233646	0.00019180897	0.000218833	0.0002765882	7.460715e-05	0.000118908094
0.0	0.00403502	0.00324925	0.004483742	0.0017073674	0.003931043	0.0042666076	0.004254429	0.0041009807	0.003866624	0.0026317516
0.0	0.005037631	0.0037274715	0.00411427	0.003975737	0.0044926587	0.0042091273	0.0041029616	0.0041947938	0.0026139962	0.0028395972
0.0	0.09789315	0.10097427	0.10105849	0.064982735	0.09552402	0.09663201	0.109849155	0.10035728	0.08767869	0.087915964
0.0	0.00016740723	0.00023468674	0.00023480134	4.096808e-05	0.00018937222	0.00023560484	0.00027282306	0.00019415058	0.00012786691	0.00016629546
0.0	0.56714416	0.565434	0.56359726	0.5646187	0.567385	0.5522077	0.56326795	0.5685361	0.56334966	0.5509351
0.0	0.56817496	0.56550205	0.5635079	0.56429017	0.56710315	0.55229664	0.5635519	0.56840205	0.56270623	0.55163777
0.0	0.017751167	0.018980313	0.018512366	0.016939098	0.013674774	0.017808467	0.014331277	0.017063573	0.012766115	0.015413591
0.0	0.004639236	0.0058584884	0.004217398	0.0032054118	0.004012913	0.0031758952	0.0045552077	0.0030914918	0.0036686866	0.0034477026
0.0	0.004167643	0.0035294872	0.004064718	0.0026862808	0.0037462213	0.0035224108	0.0050415117	0.0044056457	0.0016911444	0.0024239237
0.0	0.04318165	0.04923536	0.03685897	0.035739053	0.041680653	0.032825958	0.043474037	0.039138563	0.034490053	0.035073925
0.0	0.041637726	0.016602386	0.038707737	0.032928493	0.034994032	0.039802194	0.035765853	0.036103394	0.022567565	0.025328493
0.0	0.00032347935	0.00023837255	0.00024983994	0.00020672442	0.00013612224	0.00024314683	0.00021065696	0.00015252235	0.00013357608	0.00013058439
0.0	0.018861175	0.014036756	0.014971579	0.0157518	0.017618638	0.01418441	0.024759999	0.013083758	0.006142221	0.013270321
0.0	0.017741052	0.019492218	0.019251829	0.013482868	0.016036225	0.01664437	0.023341399	0.014544783	0.011792937	0.011406585
0.0	0.046462286	0.033048306	0.03967257	0.03234443	0.03728814	0.034602396	0.04160865	0.03417506	0.038769536	0.03391684
0.0	0.042218115	0.03732215	0.041225985	0.028442627	0.037153088	0.03372172	0.0406824	0.04301	0.031246424	0.034558166
0.0	0.5670944	0.5656812	0.56496924	0.56484455	0.56708795	0.5529974	0.5640009	0.5700792	0.5639911	0.5503367
0.0	0.56757057	0.56624997	0.56632215	0.56488365	0.56695	0.55452156	0.56426585	0.5696764	0.5650631	0.5510831
0.0	0.019121457	0.012913305	0.021550983	0.015651288	0.010510994	0.014793753	0.021471988	0.018614309	0.019508297	0.010045329
0.0	0.000294992	0.00017639445	0.00030596525	0.00019593029	0.00010585196	0.00020221696	0.00030597605	0.00022739022	0.00021723165	0.00010148283
0.0	0.10644967	0.09312432	0.10675745	0.09510902	0.08171026	0.0931496	0.106705	0.10019565	0.09766736	0.07748184
0.0	0.5686794	0.56586796	0.5653347	0.5639176	0.5664499	0.5542427	0.56472135	0.5695938	0.5651685	0.55118316
0.0	0.019945279	0.015897438	0.023947557	0.014144373	0.017445076	0.018914651	0.012497183	0.017920164	0.018551841	0.012528676
0.0	0.1083379	0.099819936	0.11183277	0.08630636	0.08952856	0.096930705	0.08642526	0.10120327	0.10556473	0.08473319
0.0	0.00031604074	0.00023081528	0.000367202	0.00013483016	0.00015016695	0.00023584982	0.00013528038	0.0002364183	0.00029406592	0.00014267843
0.0	0.56855935	0.56577677	0.5646043	0.56365126	0.5658839	0.5532034	0.56408983	0.56991976	0.5638748	0.550445
0.0	0.5684588	0.56564885	0.56508493	0.5645905	0.5665847	0.55424833	0.5644547	0.5691067	0.56450844	0.55067605
0.0	0.0144303525	0.01655545	0.016951364	0.015423443	0.021629918	0.012020295	0.02451523	0.013238597	0.021454293	0.009042971
0.0	0.00018345875	0.0001891636	0.00021761992	0.00019540304	0.0002725849	0.00019995664	0.00040077305	0.00014535607	0.00029675924	0.00011987157
0.0	0.09421143	0.0948248	0.09782108	0.095042765	0.10442224	0.09287861	0.11428399	0.089241795	0.10581101	0.080952294
0.0	0.096978344	0.092276946	0.09603782	0.087196074	0.0864995	0.09679997	0.09571257	0.09735337	0.08219151	0.08701899
0.0	0.00020520051	0.00017028367	0.00020264603	0.00014023439	0.00013158773	0.00023461986	0.00020039488	0.00020335076	0.00011191583	0.00015798425
0.0	0.18874557	0.19250825	0.18825795	0.15551755	0.18400832	0.20104158	0.20790118	0.18213323	0.18527775	0.18117987
0.0	0.015980313	0.019056313	0.016262395	0.011809508	0.011741618	0.018612562	0.016053066	0.018308124	0.015365587	0.016793258
0.0	0.00409033	0.0042455927	0.0036009452	0.0025546132	0.0038457976	0.0032041369	0.002643612	0.003648905	0.0028478587	0.0034101899
0.0	0.037947718	0.045631617	0.03552526	0.03393606	0.039771218	0.031847645	0.032942716	0.040895175	0.031614453	0.033412516
0.0	0.015482817	0.017342625	0.01679837	0.0143468855	0.017688487	0.018497298	0.02003074	0.012243796	0.012963709	0.011052733
0.0	0.042188838	0.039976943	0.036817722	0.034103513	0.040463354	0.039552663	0.033213194	0.0384818	0.036221687	0.035183594
0.0	0.1272948	0.11789189	0.12604569	0.10878238	0.1378425	0.13531597	0.12300777	0.11940133	0.124599405	0.11306001
0.0	0.0040780646	0.004597365	0.0030606133	0.002537664	0.0053532016	0.003480183	0.0055896784	0.003374793	0.0045464244	0.0018405636
0.0	0.00492316	0.0047067283	0.003495143	0.0031900092	0.0031377564	0.003940253	0.004956565	0.004110201	0.003395965	0.003667181
0.0	0.03952313	0.039651178	0.029337654	0.034443572	0.04398445	0.0267474	0.04331639	0.038380843	0.016722493	0.035567757
0.0	0.041014038	0.0378038	0.036383078	0.03412741	0.03195601	0.035723094	0.046267148	0.043874383	0.03592857	0.033210278
0.0	0.043381836	0.035936054	0.036964644	0.027655827	0.047129862	0.032863583	0.04337876	0.041766055	0.03849701	0.024805363
0.0	0.04084619	0.045718893	0.04158695	0.03187994	0.037760828	0.03963373	0.04265939	0.035926133	0.02578031	0.036994513
0.0	0.09396878	0.106765985	0.07638923	0.091318354	0.1010553	0.09925583	0.11783588	0.10507933	0.079959825	0.08630441
0.0	0.09410266	0.10171239	0.08848414	0.0840702	0.08802098	0.10567853	0.098414704	0.06954881	0.087832	0.090881094
0.0	0.0029636163	0.0042793257	0.004679339	0.0033380142	0.0034510465	0.0046834513	0.0032755143	0.0025144804	0.0025306612	0.003496035
0.0	0.0360667	0.03446997	0.03821216	0.03338248	0.04204674	0.039112713	0.037302993	0.035929397	0.03357727	0.0356375
0.0	0.0384698	0.042014956	0.03971961	0.03481046	0.031365577	0.037787855	0.034552366	0.02762559	0.031325385	0.031398196
0.0	0.10406054	0.09779406	0.089961566	0.0890784	0.09561819	0.09496344	0.10198791	0.10133342	0.08435338	0.082472816
0.0	0.27796954	0.27883375	0.26424	0.25649512	0.273113	0.2775435	0.26828432	0.2881326	0.26268673	0.25147152
0.0	0.00021393853	0.0001451983	0.00030668807	0.00014591015	0.00016791096	1.2158249e-05	0.00026723277	0.00029292147	0.00015974154	0.00011357891
0.0	0.00017444618	0.00024146658	1.8680461e-06	0.00015208045	0.00027212218	0.00020384113	0.00018818586	0.0002377384	0.00018675816	0.00016308826
0.0	0.0199405	0.01931742	0.016457113	0.012615116	0.01661921	0.017672628	0.02083622	0.016397709	0.013937847	0.01430682
0.0	0.11797312	0.13014603	0.15368302	0.11716881	0.0130851185	0.13295223	0.13315158	0.13307178	0.11997709	0.13434099
0.0	0.11829714	0.13036032	0.15398654	0.116512045	0.013039862	0.13306275	0.13283399	0.13390146	0.12029828	0.1341816
0.0	0.11809369	0.13057902	0.15430008	0.11639471	0.0130546475	0.13302821	0.13317046	0.13351217	0.11974617	0.13418889
0.0	0.11855194	0.13080959	0.15483841	0.117506824	0.013126292	0.13332555	0.13388997	0.13465647	0.12055631	0.13483703
0.0	0.13231376	0.12626398	0.011477585	0.121970385	0.013037408	0.11511752	0.12128107	0.13119072	0.12231651	0.111522615
0.0	0.13228929	0.12594028	0.011506934	0.12172343	0.013085426	0.115026996	0.12048478	0.13168174	0.1223712	0.111641064
0.0	0.1323971	0.12630878	0.011522457	0.12118702	0.013092818	0.115404256	0.12116531	0.13186789	0.12274455	0.111739
0.0	0.13254458	0.1259774	0.011583323	0.12209309	0.012993561	0.11514228	0.12141864	0.13253643	0.122739345	0.111855865
0.0	0.13448745	0.1226111	0.0113226855	0.14303985	0.010315633	0.11914897	0.11154224	0.15951084	0.13262488	0.11452585
0.0	0.13379173	0.12204906	0.011329948	0.1428118	0.010315434	0.11903303	0.11085532	0.16046834	0.13305381	0.11448886
0.0	0.13402195	0.12247917	0.011336744	0.14256787	0.010325599	0.11965751	0.11087985	0.16039583	0.13339235	0.1150188
0.0	0.13396809	0.12213611	0.011371847	0.14400105	0.010319787	0.119610175	0.11146799	0.1599817	0.13290367	0.11483408
0.0	0.1443605	0.14048877	0.0061331172	0.14220782	0.0052147773	0.12621957	0.13709694	0.13589576	0.115907684	0.11988406
0.0	9.155657e-09	6.7786985e-09	1.5983448e-09	1.0372669e-10	5.4141482e-09	1.08265e-09	3.6035594e-10	3.3362788e-09	5.0548044e-10	5.0632205e-09
0.0	8.934141e-05	5.5199074e-05	7.093588e-05	1.1496187e-05	8.1170954e-05	7.757901e-05	2.0065429e-05	6.0403265e-05	1.4380475e-05	6.772968e-05
0.0	0.5693452	0.5657463	0.5651138	0.56436515	0.5659218	0.55307513	0.56430084	0.5692876	0.5633514	0.5510084
0.0	3.968632e-05	4.9179343e-05	7.2459756e-05	1.67182e-05	0.00013417772	8.0158454e-05	3.0235673e-05	1.6921818e-05	6.819579e-05	2.3428312e-05
0.0	4.0132364e-09	4.9743987e-09	1.869913e-09	4.876918e-10	1.4985426e-08	4.9907163e-09	1.9574293e-09	1.497756e-09	6.802644e-10	1.8389362e-09
0.0	0.56959224	0.56631	0.56507415	0.56494325	0.56686884	0.553059	0.56445974	0.5690891	0.5629195	0.5513557
0.0	0.00012093829	0.00015726026	1.9332245e-05	9.702072e-06	2.1023036e-05	8.6820946e-05	1.9817258e-05	2.0727668e-05	6.405848e-05	2.3403747e-05
0.0	4.3491957e-09	1.977963e-08	1.9873974e-09	3.3350686e-10	3.8439665e-10	5.002057e-09	1.2157595e-09	1.197765e-09	2.362624e-09	5.295621e-10
0.0	4.2904085e-09	1.4568398e-09	1.2763914e-09	1.5047937e-10	1.5911844e-09	1.3621497e-09	1.5641329e-09	3.92226e-09	9.2678876e-10	2.291218e-09
0.0	0.0049176663	0.0036109039	0.0034580622	0.0018782315	0.0037125666	0.003408312	0.0036620658	0.0048266607	0.003152936	0.0039353045
0.0	0.56851405	0.5656512	0.56393254	0.5640242	0.56726474	0.55288076	0.5642167	0.5687889	0.5631216	0.5514642
0.0	2.6445663e-05	4.0290823e-05	2.3601253e-05	4.286005e-05	0.0083345175	2.0823461e-05	9.321559e-05	6.794127e-05	4.2657677e-05	1.9094743e-05
0.0	2.3259505e-09	5.2601488e-09	4.3996046e-10	1.5502004e-09	9.45641e-05	2.8045426e-07	6.8144e-09	8.973104e-10	2.6913243e-09	1.9384547e-09
0.0	0.56766516	0.56464833	0.5630187	0.5643034	0.56555456	0.55270314	0.56434244	0.5689497	0.5629698	0.55019104
0.0	0.021390243	0.037055477	0.014970287	0.01195203	0.18851092	0.15171698	0.026989259	0.016520256	0.013043687	0.014860564
0.0	0.023938475	0.014761054	0.024430146	0.011471635	0.014351492	0.021034101	0.015218935	0.025061287	0.014172725	0.013234599
0.0	0.56786567	0.56732965	0.5651236	0.5638929	0.5671125	0.5534948	0.56568426	0.56898135	0.56484395	0.55120325
0.0	0.56820107	0.5674839	0.56565326	0.5644573	0.56747305	0.5540258	0.56589735	0.5688824	0.5641922	0.5507704
0.0	0.5674504	0.5669688	0.56437725	0.56403446	0.56735843	0.5532112	0.5647242	0.5691044	0.5643719	0.55054474
0.0	0.56804633	0.56710315	0.56491643	0.56488633	0.56708366	0.5538035	0.5654125	0.5689638	0.5645614	0.55096847
0.0	0.2876537	0.09633093	0.24650024	0.2707207	0.2627407	0.26160052	0.28119406	0.0769359	0.05231654	0.05029066
0.0	0.10304809	0.005317832	0.0813051	0.100288734	0.07965642	0.09170682	0.101089224	0.005208639	0.0023606643	0.0022623946
0.0	0.00025982724	5.681115e-09	0.00010692284	0.00024066605	9.607539e-05	0.00019040516	0.0002477461	5.127333e-09	3.3565234e-10	3.281566e-10
0.0	0.00020147176	1.6100799e-08	0.00047842017	0.00025963754	0.0002778958	0.00040198155	9.027126e-05	7.8067615e-07	0.00028529807	4.9900567e-10
0.0	0.15153188	0.01551194	0.12932053	0.13933587	0.14176689	0.12583312	0.13635936	0.010351193	0.12078852	0.005078615
0.0	0.00035276197	4.8556648e-09	0.00026121747	0.00019735996	0.00031870458	0.000181806	0.00014391569	0.00017008699	0.00013104954	0.00013390688
0.0	0.00019114585	1.3795641e-08	0.00021738083	0.00012286389	0.00018846616	0.00017029958	0.00018018788	0.00023987045	0.00022065494	9.8384386e-05
0.0	0.026329711	0.001808146	0.017182505	0.017994462	0.017617976	0.01790068	0.017105132	0.0012460415	0.016585251	0.00059298344
0.0	0.014792779	0.0017241472	0.016830878	0.014515641	0.014644838	0.018049413	0.015218377	0.018139526	0.015277676	0.014726622
0.0	0.016003994	0.0016780108	0.015357582	0.016000405	0.015742969	0.016758958	0.008208497	0.019827511	0.014991699	0.011582023
0.0	0.02038079	0.000956766	0.015892679	0.015233249	0.015030645	0.020431202	0.01845177	0.019486636	0.015118426	0.013549052
0.0	0.00022199875	0.00045758105	1.7041685e-06	0.00020417433	0.00031034293	0.00018845826	0.0001600564	0.00020914894	0.00017297831	0.00011821169
0.0	0.015664333	0.018711293	0.015373655	0.01653196	0.015468055	0.014502516	0.01726087	0.016825838	0.017552627	0.011896801
0.0	0.0002626935	0.00041258388	0.00014063949	0.00017871807	0.00025175384	0.00017821726	0.00036727867	0.00031425216	0.0002523036	0.00011323935
0.0	0.57021296	0.5679713	0.5674362	0.5664807	0.566699	0.5531827	0.5678399	0.57103354	0.5659339	0.55549806
0.0	0.016005129	0.016663922	0.019499885	0.016497279	0.018966464	0.017115919	0.016109047	0.014595788	0.016643252	0.011913007
0.0	0.021567188	0.020285282	0.01651973	0.016998913	0.014197858	0.009324458	0.015273688	0.021310274	0.011438265	0.014700532
0.0	0.02156436	0.000806404	0.016139973	0.015261716	0.02020982	0.012838172	0.019163022	0.015437354	0.011676644	0.011417881
0.0	0.016661813	0.00091091625	0.020036409	0.005830614	0.016516175	0.021696301	0.012513594	0.017522596	0.018620364	0.0006396448
0.0	0.022028664	0.0016978242	0.018238148	0.0135889305	0.01916665	0.015404584	0.018861638	0.011879348	0.016025485	0.011494499
0.0	0.016298922	0.016697852	0.017322175	0.014350109	0.015334243	0.016762637	0.019165386	0.021093955	0.012208104	0.012110422
0.0	0.00021714426	0.00023187978	0.00029855332	0.00029145562	0.0002182069	0.00016993932	0.00025018604	0.00032822922	0.00013443502	0.00013521835
0.0	0.00026071162	0.0002723402	0.00032097445	0.00010069163	0.00014013535	0.00022848837	0.00019242591	0.00015394138	0.00020682398	0.00012389259
0.0	0.00026711685	0.00011788985	1.6019842e-06	0.00012597171	0.00014470569	0.00026108476	0.00022002931	0.0001172468	0.00017958635	0.00017089413
0.0	0.017344046	0.0090928795	0.013590886	0.01348977	0.014686297	0.019576898	0.017777625	0.010550808	0.015817754	0.012563376
0.0	0.0002479886	0.00013875066	0.00017470618	0.00021487482	0.00023287348	0.00015546444	0.00025721162	0.00014652334	0.00014937649	0.000121995196
0.0	0.015297158	0.012468886	0.011459195	0.020860355	0.017711287	0.014534541	0.014651045	0.01180331	0.0133543555	0.014060587
0.0	0.5676389	0.5672511	0.5651936	0.5638304	0.56697434	0.5537911	0.5652618	0.56879413	0.5643427	0.55108595
0.0	0.56809294	0.5678029	0.5650858	0.56496584	0.56745034	0.55349475	0.56579417	0.5689851	0.5641145	0.5508518
0.0	0.00023094384	0.00027743122	0.00025557136	0.00020562318	0.00023300563	0.00021370509	0.0002232275	0.0003087567	0.00012495696	0.00013719023
0.0	0.00023094384	0.00027743122	0.00025557136	0.00020562318	0.00023300563	0.00021370509	0.0002232275	0.0003087567	0.00012495696	0.00013719023
0.0	0.020243494	0.016294641	0.01937395	0.014834568	0.017448133	0.01768591	0.014306315	0.01585489	0.01440929	0.018280279
0.0	0.020243494	0.016294641	0.01937395	0.014834568	0.017448133	0.01768591	0.014306315	0.01585489	0.01440929	0.018280279
0.0	0.10274829	0.098239616	0.1181536	0.08591585	0.096746996	0.09910206	0.09953366	0.103261165	0.100088656	0.084448
0.0	0.00023191118	0.00023043223	0.00033077053	0.00012000115	0.00024564523	0.00019197857	0.00022411381	0.0001815574	0.00025169816	0.000112687936
0.0	0.00023191118	0.00023043223	0.00033077053	0.00012000115	0.00024564523	0.00019197857	0.00022411381	0.0001815574	0.00025169816	0.000112687936
0.0	0.013546497	0.018483555	0.022940205	0.014844669	0.017623747	0.014655886	0.019215323	0.013012722	0.020850508	0.012696758
0.0	0.013546497	0.018483555	0.022940205	0.014844669	0.017623747	0.014655886	0.019215323	0.013012722	0.020850508	0.012696758
0.0	0.5672235	0.56689024	0.5644473	0.563972	0.5672204	0.5535076	0.5643015	0.56891716	0.5638705	0.5504274
0.0	0.56793815	0.56742215	0.5643488	0.56539464	0.567061	0.5532724	0.5653093	0.5690665	0.56448376	0.5510499
0.0	0.19439098	0.18588312	0.18317156	0.18479377	0.17988817	0.20287333	0.17396352	0.20535514	0.17069392	0.16172014
0.0	0.5664905	0.5661978	0.5645878	0.5646798	0.5667757	0.5535512	0.56499344	0.5694052	0.5646015	0.5519225
0.0	0.021301826	0.018954335	0.019017534	0.0138553195	0.017029937	0.016275942	0.012975821	0.018930493	0.015007028	0.01590808
0.0	0.00018944591	0.00022425636	0.0003367553	0.00018187915	0.00019001577	0.00019937199	0.00017409788	0.00025011975	0.00024268709	0.000112338064
0.0	0.00024853676	0.00033868177	0.0002805641	0.00020858475	0.00017567739	0.00022962666	0.00017028676	0.00018368017	0.00019452265	0.000200007
0.0	0.00019262271	0.00026348993	0.00028872065	8.916064e-05	0.0001326471	0.00019635407	0.00014749968	0.00019572806	0.0002226816	0.00014085072
0.0	0.0003142812	0.00026165292	0.00024484578	0.00015228707	4.2926968e-05	0.00015557892	0.00018905397	0.00013758785	0.00019345668	0.00015988006
0.0	0.00036603655	0.00025407644	0.00015093554	0.000119346805	0.00040368584	0.0002603286	0.0002570464	0.00020535728	0.00020716067	0.00018505857
0.0	0.0003969905	0.00035002906	0.00029161462	0.0001990324	0.00023085314	0.00020264101	0.00025989066	0.00015025475	0.000183181	0.00025164487
0.0	0.00019912086	0.0003482138	0.00020794196	0.00016515203	0.00016916201	0.00048821047	0.00022731652	0.00013690704	0.00017948878	0.00010620087
0.0	0.00029405247	0.0002878823	0.00016504199	0.00014395839	0.00019592112	0.00022749494	0.00020513518	0.00028238734	0.0001293207	0.00023250653
0.0	0.0002999356	0.00020955397	0.00023151265	0.0001537149	0.00019380823	0.00022039421	0.00021949645	0.0004070899	0.00020581872	0.00012407241
0.0	0.00039837084	0.0004554292	0.00018898261	0.00015954534	0.000116097	0.00024112128	0.00031771045	0.00028519146	0.0001811372	0.00015055606
0.0	0.25367856	0.24214433	0.23366924	0.21323295	0.22759986	0.23986444	0.24415593	0.239993	0.2126208	0.23435102
0.0	0.24333228	0.2225708	0.24038735	0.2325507	0.22186668	0.22489664	0.24644276	0.25891915	0.22659792	0.2039515
0.0	0.25858623	0.26644763	0.22699723	0.22337784	0.21692209	0.22326298	0.24703725	0.2565265	0.23573524	0.23765431
0.0	0.22246635	0.2393561	0.22711489	0.21902631	0.2517135	0.24031217	0.24427406	0.24384025	0.24059924	0.20481665
0.0	0.22364461	0.25226188	0.23928674	0.22586817	0.23370323	0.22361988	0.21739687	0.2253758	0.23492332	0.21205378
0.0	0.25363204	0.23765962	0.2486091	0.21360426	0.22567484	0.23317151	0.22639044	0.22571883	0.22147253	0.22601241
0.0	0.25465906	0.24798903	0.21524695	0.21869063	0.18485074	0.24249533	0.2106245	0.23517992	0.232167	0.20556574
0.0	0.00027193106	0.00028906163	0.00016965614	0.00017258637	0.0001060963	0.0003066258	0.00016202588	0.00028002003	0.00020219672	0.00016837237
0.0	0.00029123368	0.00041547537	0.0001001504	0.00016637507	0.00021544739	0.00024009513	0.00027236124	0.0001517988	0.0002748354	0.00020793147
0.0	0.00030346023	0.00031883587	0.00038865145	0.00019465493	0.00011736258	0.0002702101	0.0002155528	0.00023719229	0.00014049753	0.00012282464
0.0	0.24316746	0.25003213	0.21383542	0.22806512	0.21366109	0.22935314	0.22183545	0.2494808	0.22207923	0.22789225
0.0	0.24594975	0.25336137	0.19303946	0.23148492	0.21808068	0.23333825	0.2509505	0.23170795	0.23582669	0.22618538
0.0	0.24473156	0.24571022	0.2538375	0.2166815	0.22023939	0.22858997	0.22788408	0.24186663	0.21197541	0.21545357
0.0	0.24016121	0.25547516	0.24577527	0.24141699	0.2421644	0.24167041	0.24083266	0.22845112	0.21327788	0.2351574
0.0	0.24974105	0.24570751	0.2446117	0.21081257	0.20198953	0.22045223	0.23861232	0.22045498	0.20809476	0.231279
0.0	0.23104016	0.2698145	0.22661644	0.2196794	0.23280881	0.2223149	0.21997206	0.23449685	0.23351209	0.20758478
0.0	0.2335578	0.24439523	0.24684599	0.22873841	0.22586255	0.23049966	0.24948841	0.23302165	0.22234869	0.21720035
0.0	0.1416825	0.10758231	0.15556456	0.13575527	0.12629147	0.12166071	0.1326574	0.14164911	0.14794233	0.11592106
0.0	0.24786447	0.2100404	0.261023	0.24122958	0.23186524	0.2230025	0.23747218	0.24925219	0.25380754	0.21703023
0.0	0.56903386	0.5661121	0.5653843	0.56329036	0.5650607	0.55400306	0.56615317	0.57052034	0.5646963	0.5529244
0.0	0.03549619	0.018971793	0.022652714	0.012899557	0.012544147	0.021275876	0.022548893	0.017605519	0.017096492	0.016535504
0.0	0.09795392	0.08225638	0.066811405	0.06553409	0.086439095	0.05544946	0.076311566	0.06702422	0.07542772	0.061959673
0.0	0.22461307	0.20601979	0.19248305	0.1741822	0.18135984	0.1559735	0.1651122	0.19724762	0.18629512	0.17662168
0.0	0.22397605	0.20612282	0.19272967	0.17379494	0.18147634	0.15618494	0.16445287	0.19778009	0.1863583	0.17665353
0.0	0.016334802	0.020828385	0.016882481	0.014953061	0.016453492	0.019120248	0.014549876	0.021042071	0.014695374	0.017222848
0.0	0.00022681619	0.000421602	0.0002224244	0.00013332412	0.0003548471	0.0002543142	0.0002786615	0.00050098944	0.00022053802	0.00018672468
0.0	0.20188127	0.19214356	0.19746119	0.18061452	0.16970348	0.17591643	0.17704834	0.19386534	0.17178749	0.16803055
0.0	0.20129198	0.19224131	0.19771264	0.18021607	0.16981407	0.17614923	0.17635141	0.19439088	0.17184678	0.16806121
0.0	0.20191242	0.1922468	0.19744422	0.18019864	0.16955833	0.175616	0.17692752	0.19434813	0.1712558	0.16794224
0.0	0.20132305	0.19234462	0.19769563	0.17980094	0.1696688	0.17584851	0.17623098	0.19487467	0.17131495	0.16797283
0.0	0.0039003599	0.0039374563	0.0051733973	0.0028439914	0.0051764264	0.0043992815	0.0045217625	0.0041706464	0.003631503	0.0031542268
0.0	0.0053967065	0.0046222573	0.0057390933	0.0031827197	0.0018041941	0.0036721725	0.004154742	0.004202086	0.0034831595	0.0038207285
0.0	0.017198578	0.021154748	0.015576825	0.014459808	0.018472197	0.01990549	0.016396433	0.019461032	0.016329378	0.015600797
0.0	0.13377054	0.13197976	0.12843455	0.12406905	0.13183738	0.13338201	0.1269103	0.12805891	0.117353074	0.107735194
0.0	0.04269079	0.045646094	0.045551423	0.034747105	0.022814263	0.034587275	0.038027436	0.039965298	0.038060654	0.034989942
0.0	0.020434428	0.017956395	0.01855065	0.012201936	0.01344677	0.016586768	0.018583558	0.01696766	0.016806137	0.01473377
0.0	0.042796552	0.041859563	0.04594917	0.032609	0.031029211	0.031535767	0.045206826	0.04406185	0.04024411	0.031918798
0.0	0.018747399	0.015256399	0.019909995	0.011674575	0.017832663	0.017175084	0.021116713	0.016318468	0.016257102	0.011833695
0.0	0.042839915	0.04851098	0.042241164	0.032558165	0.032862786	0.040042933	0.031010583	0.04689002	0.04190697	0.027483903
0.0	0.00025711305	0.00022477593	0.0002453103	0.00013553655	0.0002879707	0.00034379077	0.00012351724	0.00028838613	0.00015398585	7.6972174e-05
0.0	0.5688722	0.56694824	0.5666253	0.5651016	0.5665195	0.5530346	0.564539	0.56983924	0.56450987	0.55134344
0.0	0.01663609	0.018917793	0.012676874	0.015409222	0.015419114	0.019606672	0.017154006	0.011969559	0.012913117	0.013137075
0.0	0.10022611	0.099495396	0.09016506	0.099273525	0.09846231	0.09870572	0.08842995	0.09207203	0.08691585	0.0868727
0.0	0.56807184	0.566644	0.56470156	0.5648611	0.56821907	0.55280375	0.5652178	0.5693125	0.56386656	0.55142164
0.0	0.017555628	0.020033984	0.018417906	0.012186714	0.013087064	0.014990078	0.0184481	0.015994199	0.0155957	0.015436195
0.0	0.014318445	0.024190355	0.016907731	0.010031938	0.013749393	0.015117879	0.02068179	0.01625689	0.012166182	0.016148001
0.0	0.09243617	0.10648487	0.10354673	0.089156084	0.08714302	0.09229684	0.111509025	0.10220688	0.09130052	0.087007694
0.0	0.00017047163	0.0002970157	0.00027152896	0.00015272363	0.00013537936	0.00019516973	0.0003637447	0.00024568292	0.00016741344	0.00015790548
0.0	0.0147533305	0.019387217	0.018388672	0.013847516	0.0131935375	0.015229939	0.0212986	0.017732412	0.014477165	0.013748383
0.0	0.56826967	0.56622565	0.565491	0.56343776	0.5673642	0.553547	0.5642757	0.57046026	0.56374973	0.5509702
0.0	0.020215973	0.01590911	0.022559872	0.010393722	0.017622128	0.023408137	0.017630665	0.014254423	0.015158053	0.014811951
0.0	0.11362922	0.10009668	0.09891757	0.08435128	0.100285634	0.110754184	0.10444141	0.09399406	0.09285292	0.09185003
0.0	0.5682914	0.56545746	0.5641603	0.5640427	0.5680397	0.5526401	0.5635506	0.5685445	0.5634801	0.5506378
0.0	0.04049162	0.04466564	0.041711155	0.030457169	0.032086663	0.03535237	0.041913155	0.037719283	0.036789212	0.036106165
0.0	0.108699426	0.10306874	0.099296056	0.067303635	0.085910976	0.1014977	0.10006963	0.098822966	0.10338791	0.08570526
0.0	0.00032019996	0.00026147562	0.00023063665	5.254348e-05	0.00012819203	0.0002820354	0.00023816516	0.00021552178	0.00027107424	0.00014904229
0.0	0.020111224	0.018211834	0.016971637	0.008168648	0.012843062	0.018252708	0.0173035	0.01662677	0.018350378	0.013362136
0.0	0.041136984	0.038417842	0.042876862	0.038410023	0.04774893	0.033824023	0.003573885	0.04669141	0.039763678	0.033482313
0.0	0.016533952	0.019826386	0.01647883	0.01750161	0.020556504	0.013016808	0.018844066	0.018457357	0.0147718005	0.011541242
0.0	0.56840634	0.56688297	0.56476134	0.5647468	0.5693768	0.5512917	0.5657448	0.56970215	0.56373876	0.5517923
0.0	0.0055694045	0.0069855032	0.004135645	0.0022490292	0.0035996619	0.004712307	0.0033805268	0.004820238	0.0039037757	0.002921006
0.0	0.0057854033	0.0057337657	0.004492055	0.0030349023	0.0041125454	0.003189295	0.004382917	0.0036245016	0.0037164576	0.0031625873
0.0	0.0057854033	0.0057337657	0.004492055	0.0030349023	0.0041125454	0.003189295	0.004382917	0.0036245016	0.0037164576	0.0031625873
0.0	0.0057854033	0.0057337657	0.004492055	0.0030349023	0.0041125454	0.003189295	0.004382917	0.0036245016	0.0037164576	0.0031625873
0.0	0.014595707	0.014340851	0.014440617	0.014150185	0.022720458	0.017627975	0.024655422	0.01267327	0.027326407	0.013164452
0.0	0.0002144303	0.0002105712	0.00023383643	0.00016501981	0.00022550169	0.00020292599	0.0003710793	0.00012966966	0.00033766477	0.00015252788
0.0	0.023605125	0.020895075	0.015147008	0.015757944	0.01636937	0.016296789	0.013793976	0.017968424	0.01931793	0.016189888
0.0	0.00027852604	0.00027958787	0.00019743788	0.00013891574	0.0002184792	0.00026167635	0.00022306855	0.00029308043	0.00026148782	0.00020372395
0.0	0.56964535	0.5661965	0.56530315	0.56484044	0.56656384	0.5526794	0.5642396	0.56915486	0.56492525	0.5519543
0.0	0.020505724	0.020146312	0.015850909	0.015165644	0.013620368	0.014111477	0.016097361	0.021312451	0.013338533	0.015129009
0.0	0.00028951754	0.0003569337	0.00017457629	0.00020490217	0.00014741476	0.00021081248	0.00025536408	0.0003179077	0.00014676944	0.0001670002
0.0	0.047144514	0.03967655	0.043621033	0.034157805	0.025281778	0.041466784	0.039120212	0.047519635	0.03747965	0.03883079
0.0	0.00037927102	0.00021983322	0.00031969455	0.00018351	0.00015189493	0.0002852755	0.00024838944	0.0004181301	0.00023439826	0.0002075379
0.0	0.015883045	0.018724844	0.017362546	0.014952471	0.013814651	0.0197983	0.017122801	0.017735211	0.014103061	0.013362739
0.0	0.037101302	0.045996215	0.03273288	0.038839664	0.046916794	0.039398383	0.03997911	0.0496905	0.040889505	0.01428382
0.0	0.012967792	0.01672341	0.015200538	0.017295636	0.01992773	0.016760767	0.014615602	0.016959421	0.020265508	0.0147776995
0.0	0.019443339	0.0154117895	0.015853453	0.013602212	0.01583103	0.01812469	0.017675351	0.016563248	0.016889915	0.012741895
0.0	0.023838164	0.011451554	0.023820166	0.015908899	0.016016413	0.019964201	0.015049554	0.013866543	0.012889355	0.012049941
0.0	0.00045073085	0.00010208109	0.00045826484	0.00020184055	0.00020303595	0.00033284852	0.00017882783	0.00014912004	0.00013168313	0.000121493336
0.0	0.018226009	0.014127526	0.013905458	0.015968163	0.012095924	0.015913224	0.019870084	0.019974863	0.01777596	0.013548427
0.0	0.071399406	0.068082295	0.077521354	0.055872247	0.065577604	0.082609646	0.04696736	0.05182843	0.062175013	0.082161434
0.0	0.56834185	0.5656184	0.5637651	0.56489706	0.5659579	0.5541459	0.5644622	0.56793576	0.56397873	0.55097723
0.0	0.00029948185	0.0002278577	0.00023591236	0.00020934286	0.0002441334	0.00030282326	0.00012940544	0.00025257075	0.00018488042	0.00014050062
0.0	0.017271493	0.0143206455	0.01552705	0.016756296	0.017740512	0.02001513	0.01571749	0.018986605	0.015725238	0.012551301
0.0	0.03878395	0.036469787	0.043452706	0.032624625	0.0360402	0.041179992	0.041294217	0.038284384	0.036665406	0.032700606
0.0	0.00020433968	0.00037663756	0.00020470629	0.00013073652	0.00016740483	0.00022577599	0.0002149814	0.00017006576	0.00015566974	0.00019689006
0.0	0.5682121	0.56615114	0.56485456	0.56551087	0.56711227	0.5534871	0.5645838	0.56727344	0.5637538	0.55028737
0.0	0.019816056	0.011688574	0.022438152	0.017179107	0.014630368	0.01887046	0.02006097	0.016804066	0.016293403	0.012499619
0.0	0.56842166	0.5664159	0.5656261	0.5667109	0.5680273	0.5535427	0.5650756	0.5676407	0.563911	0.55086625
0.0	0.002211397	0.00272842	0.0022938158	0.0016248239	0.0020107278	0.002330761	0.0029483766	0.0012773619	0.0012231482	0.0011453361
0.0	0.0455789	0.040972937	0.03365471	0.029684447	0.04198847	0.03496053	0.03127913	0.044473782	0.038642786	0.03441511
0.0	0.019359209	0.022622224	0.013879067	0.015056185	0.016899751	0.015419874	0.012987937	0.01828432	0.014715389	0.018817447
0.0	0.00026294534	0.00020168646	0.0003878187	0.00014945655	0.00026502984	0.00016214566	0.000136003	0.00024378544	0.00026839582	9.82655e-05
0.0	0.06962056	0.06734738	0.06589271	0.06385659	0.058648404	0.0679644	0.07215325	0.07595903	0.06965608	0.057084087
0.0	0.00019775685	0.00023986747	0.00021483918	0.0001577968	0.00021763945	0.00025454903	0.00034187242	0.0002498547	0.00019995053	0.00015951901
0.0	0.016103351	0.018173533	0.005362434	0.019813694	0.0158458	0.014743492	0.018191302	0.01940204	0.015680663	0.011554826
0.0	2.202002e-05	0.00033635824	0.00024253581	0.00017230274	0.00024022564	0.00020058069	0.00026985607	0.00016357603	0.00024772863	0.00013676847
0.0	0.000280794	0.0003838392	0.00018830449	0.0002202394	7.66379e-05	0.0002314184	0.00029889878	0.00018518177	0.0001439238	0.00012081692
0.0	0.022517517	0.023524567	0.012302542	0.021886652	0.022017783	0.014312422	0.018166408	0.013789838	0.012088889	0.015105383
0.0	0.022708839	0.020480102	0.015545794	0.015539496	0.0068213055	0.01795996	0.021408401	0.022097414	0.015267205	0.013333971
0.0	0.12531446	0.15630673	0.1523738	0.124446355	0.13445075	0.14575994	0.17589165	0.10071249	0.09597625	0.0888393
0.0	0.0042229947	0.005337408	0.0040387525	0.0029736694	0.0040622726	0.0035785371	0.0048193666	0.002725645	0.0036700778	0.0023388672
0.0	0.00031324173	0.00023820443	0.00039130848	0.0001306601	0.00020796715	0.00025485354	0.0006209929	0.0001497297	0.00015616794	0.000112205526
0.0	0.0041619358	0.0043955906	0.004255229	0.002481952	0.0008267498	0.0039730584	0.004370527	0.0045878887	0.0038528813	0.0034261963
0.0	0.00016867077	0.00018593248	0.00028386197	0.00020744077	0.0003821826	0.00019116885	7.672935e-07	0.00031296504	0.00018508751	0.00017361282
0.0	0.0146852555	0.01534411	0.018922644	0.016122324	0.021967825	0.0151934065	0.0010004672	0.019974153	0.015316426	0.014396951
0.0	0.018012661	0.01881618	0.01782368	0.015180684	0.02259875	0.014549089	0.00072487065	0.021486832	0.018688085	0.013331318
0.0	0.00019592974	0.00029858292	0.00023547481	0.00024318717	0.00033660876	0.00021952429	0.00029401798	0.0002674604	0.00019792625	0.00014361137
0.0	0.56887347	0.5678899	0.56651175	0.5669636	0.56813097	0.55481786	0.5658051	0.57091147	0.5649695	0.5524936
0.0	0.5681355	0.56738794	0.5639157	0.5657585	0.567046	0.5529206	0.5637619	0.5688325	0.5634385	0.5515848
0.0	0.15508021	0.1451757	0.14233021	0.121967405	0.13191801	0.11889889	0.15638135	0.15727353	0.11447635	0.13174121
0.0	0.020961946	0.020347275	0.018674845	0.010734576	0.021849336	0.01608741	0.023572586	0.009883004	0.014307835	0.013849554
0.0	0.04319238	0.036815945	0.029345155	0.03640249	0.04137333	0.030865148	0.03956729	0.045658402	0.03623677	0.0319468
0.0	0.019061225	0.019422622	0.001011065	0.013957967	0.016867254	0.013024234	0.016736407	0.015192366	0.020001559	0.013113284
0.0	0.016510986	0.021607112	5.8734644e-05	0.011982582	0.020789739	0.011832384	0.01342576	0.014066417	0.016881801	0.014215495
0.0	0.023859972	0.017319473	0.0132083325	0.005776655	0.016940456	0.014610349	0.01640865	0.017728891	0.016040612	0.0106273135
0.0	0.020594945	0.01771692	0.012511002	0.012659972	0.017045205	0.015722057	0.016892606	0.020569727	0.013677809	0.0150212655
0.0	0.00039648978	0.00036010548	0.00023457578	2.7239099e-05	0.00023668965	0.00022150442	0.0002508919	0.00021104718	0.00016864135	0.00010958432
0.0	0.00045354376	0.00023782818	0.00013672831	2.6084655e-05	0.00022498948	0.0001765713	0.00021286744	0.00024545068	0.000203299	9.388725e-05
0.0	0.020653602	0.015616835	0.019651774	0.014981266	0.01559704	0.018674014	0.018625027	0.019644028	0.018503355	0.014680034
0.0	0.00022717287	0.00019634266	0.00027693043	0.00023982585	0.00033437295	0.00021791602	0.0003313658	0.00032556523	8.398219e-07	0.00011465239
0.0	0.19435015	0.19515258	0.19504066	0.17773172	0.19058059	0.15527973	0.18913911	0.17505044	0.18485412	0.19511175
0.0	0.24773844	0.23630483	0.23954053	0.22550473	0.2333378	0.21928942	0.25059387	0.2584617	0.23348604	0.21445842
0.0	0.56833875	0.56555766	0.5643545	0.5643243	0.5660187	0.553209	0.56382304	0.5694328	0.5632143	0.5499378
0.0	0.016485933	0.022150487	0.014224064	0.013970902	0.012568121	0.026813686	0.015676705	0.017268134	0.019277845	0.010005519
0.0	0.00024532035	0.00041644686	0.0002176994	0.00018532219	0.00015064525	0.00032735828	0.00024539474	0.00024090985	0.00027958973	0.00010443507
0.0	0.10154039	0.11603122	0.097830296	0.09374886	0.08960265	0.10544827	0.100841865	0.1016936	0.10421021	0.07806957
0.0	0.07161254	0.07467495	0.06773338	0.0625644	0.067153975	0.066285916	0.072878525	0.010446743	0.05399678	0.05745479
0.0	9.209689e-09	0.0003634267	1.2557139e-05	9.9270896e-05	0.0001158947	0.0001673204	0.00037830742	0.00029899372	0.00018800166	0.00020877598
0.0	0.03858423	0.042126928	0.041126207	0.03219294	0.041435428	0.047403548	0.042014025	0.03923268	0.034085155	0.029576924
0.0	0.00018866322	0.0001995447	0.00034885426	0.00014964993	0.0002189196	0.00019362666	0.00019152004	0.00023886809	0.00016091226	0.00013556899
0.0	0.021978723	0.018243663	0.02110517	0.013816438	0.013704403	0.017890137	0.020504083	0.012460392	0.0124985725	0.020324562
0.0	0.030998237	0.04287164	0.03925592	0.03338627	0.039085776	0.036563538	0.042367093	0.0034801287	0.03035834	0.03680686
0.0	1.9711144e-06	0.00028430155	0.00022882193	0.0002722247	5.403674e-05	0.00020273648	0.00025099074	0.00024990234	0.00020298097	0.0001873787
0.0	0.20372036	0.20357485	0.19898622	0.1861077	0.1897078	0.16971198	0.1966457	0.20991516	0.17264105	0.15600768
0.0	0.0003370654	0.00040775616	0.00023005948	0.00013499675	0.00024060594	0.00017131605	0.00037725328	0.00023013054	0.00020600935	0.000162896
0.0	0.00032939253	0.00026796985	0.00025372955	0.0001619556	0.00029487585	0.0002973078	9.3580216e-05	4.9147087e-07	0.00012153332	0.00018748574
0.0	0.019571837	0.021344755	0.012801964	0.01348897	0.005302184	0.01561484	0.019404853	0.008644783	0.0147015955	0.014627789
0.0	0.00030468212	0.00036489934	0.00012933722	0.0001450126	2.1731981e-05	0.00020224185	0.00029979093	5.7424604e-05	0.00017180908	0.00017847981
0.0	0.07140995	0.07471123	0.06781687	0.062432837	0.06719495	0.06636877	0.072609246	0.010475722	0.054014515	0.057464696
0.0	0.00975558	0.07785351	0.04396165	0.055595685	0.062279623	0.07151326	0.08711249	0.07148798	0.06887852	0.056741532
0.0	0.009726147	0.077891186	0.044017233	0.05547791	0.0623178	0.071602136	0.08679551	0.07167401	0.06890079	0.056751307
0.0	0.5669511	0.56662625	0.56378204	0.5659876	0.5675835	0.55312294	0.5644553	0.5685873	0.5629561	0.5513897
0.0	0.026689406	0.013421744	0.015968373	0.013845706	0.013304707	0.018943716	0.019124279	0.014039396	0.01112227	0.001563138
0.0	0.15837304	0.109111205	0.1225628	0.11709635	0.09096996	0.13852306	0.1355285	0.1201456	0.087776445	0.10348359
0.0	0.00024114839	0.00038503247	0.0002428109	0.00020120628	0.00027945754	0.00013793661	0.00035000188	0.00047334936	0.00023151419	8.82913e-05
0.0	0.0004078238	0.00036056066	0.00028270818	0.0003186809	0.0002678299	0.00019578163	0.00032499	0.00040296745	0.0001666264	0.00018717673
0.0	0.016371083	0.017202318	0.013492841	0.017415129	0.015867542	0.02075857	0.017430108	0.0007762216	0.01348361	0.01545855
0.0	0.0004224831	0.00028528774	0.00026988	0.00020170647	0.00027305546	0.00032114433	8.7911474e-05	0.0002777488	0.00020595241	0.00017954953
0.0	0.017368477	0.018720401	0.018110694	0.013478265	0.0103766825	0.015719363	0.021146866	0.02673604	0.014384735	0.012637544
0.0	0.56774074	0.5659222	0.5643877	0.5643035	0.5672142	0.5533317	0.56351036	0.5683693	0.5635892	0.5507212
0.0	0.023526419	0.035308726	0.018560827	0.015070449	0.014764855	0.017070735	0.016727464	0.012591338	0.021019433	0.015023509
0.0	0.00036055376	0.00055738847	0.00025121146	0.00015428686	0.00025409824	0.00023325748	0.00031084396	0.00021114563	0.00028950293	0.0001774674
0.0	0.02131511	0.026372796	0.017699543	0.013917232	0.01798856	0.01662653	0.019720243	0.01645986	0.018952424	0.014563227
0.0	0.014094968	0.017444331	0.019174034	0.015317951	0.015564339	0.017629534	0.018536188	0.021285713	0.0133702615	0.0067151706
0.0	0.5679601	0.5658269	0.56427795	0.56467277	0.56794876	0.55328697	0.5640711	0.56886667	0.563518	0.55142367
0.0	0.021523831	0.020975132	0.01665251	0.011692414	0.024520174	0.014242068	0.025463965	0.01623593	0.006012007	0.019557329
0.0	0.10918487	0.10671857	0.09455277	0.08861397	0.10610802	0.07839547	0.09714413	0.09724094	0.070114985	0.09171401
0.0	0.0025397735	0.018132644	0.014237241	0.01647097	0.0150483325	0.016871808	0.015815489	0.0007693842	0.0069236876	0.012728112
0.0	0.5680424	0.56764925	0.5665164	0.56519383	0.5672503	0.55337536	0.5651389	0.57028514	0.5650989	0.5530766
0.0	0.019714957	0.0012507734	0.018254196	0.020031486	0.013042218	0.011765295	0.015393985	0.01833817	0.017266607	0.014706819
0.0	0.56885195	0.56712544	0.5652714	0.5645791	0.5666384	0.55470526	0.565875	0.5707361	0.5630976	0.55251086
0.0	0.00026453202	0.018588869	0.012203602	0.02069822	0.011267751	0.016168006	0.020518212	0.02090686	0.016248586	0.016331716
0.0	0.00030658342	1.2044652e-06	0.0002652303	0.00032027447	0.00013185338	0.000115034905	0.0001874098	0.00026394325	0.00023820308	0.00018084142
0.0	0.01969927	0.001252542	0.018302498	0.019955862	0.013019615	0.011825718	0.015411615	0.018372733	0.017340448	0.014689306
0.0	0.022685464	0.02333798	0.017204035	0.023910427	0.0142328115	0.017640159	0.015314449	0.0155321825	0.01966469	0.015326851
0.0	0.22237897	0.21161903	0.18635902	0.18271537	0.17086801	0.18796188	0.1821421	0.16502175	0.1698034	0.17962614
0.0	0.014456784	0.014255918	0.02253591	0.0124704	0.019097159	0.006560702	0.015435678	0.016974812	0.012080606	0.0137700215
0.0	0.021215986	0.017464047	0.017432354	0.015925638	0.017333219	0.019207638	0.015265472	0.01720452	0.0015010008	0.013087711
0.0	0.00017990221	6.845374e-05	0.00023555115	2.6088712e-05	0.00023776332	0.0003494306	0.00019217143	0.0002584232	1.2328119e-06	0.00012028045
0.0	0.00028055342	0.00018726742	1.0246703e-06	7.376031e-05	0.00015670015	0.00027156004	0.00018308897	0.00021329614	0.00020656227	0.00014382845
0.0	0.00027917046	0.00024320689	0.00022815225	0.000230052	0.00016424418	0.00024128525	0.0002670015	0.0001982203	0.0002879103	0.00015538989
0.0	0.015232648	0.021349078	0.014330644	0.016798638	0.017949728	0.019394642	0.0073724175	0.016968329	0.021416295	0.011151994
0.0	0.0002886516	0.0002845391	0.00021616882	0.00018635028	0.00029150897	0.00017583172	0.00019123775	0.00023672034	0.00021635975	9.518254e-05
0.0	0.2828378	0.26405165	0.3007551	0.266605	0.2642652	0.26684344	0.25825658	0.2957189	0.26450092	0.2445757
0.0	0.10624312	0.10841955	0.08994508	0.0723526	0.09068556	0.09837154	0.10132398	0.08755934	0.09442564	0.07912719
0.0	0.116288014	0.10714714	0.09965713	0.09336293	0.05871428	0.10471225	0.09454417	0.100741774	0.08840374	0.08394932
0.0	0.022907855	0.01961951	0.017089732	0.015113783	0.0063090976	0.019375436	0.01552737	0.017249178	0.013618778	0.012850191
0.0	0.022939863	0.0195206	0.017161453	0.01519036	0.006318552	0.019427499	0.01554245	0.017221281	0.013654723	0.01285704
0.0	0.110993735	0.092145786	0.1081074	0.08036782	0.090684555	0.09594718	0.09707673	0.12141621	0.09401936	0.08577935
0.0	0.020936606	0.014708255	0.01997482	0.011383797	0.014227755	0.016395533	0.016329141	0.024717258	0.015307246	0.013383956
0.0	0.02096593	0.014633742	0.020058414	0.01144169	0.014248911	0.016439732	0.016344987	0.024677575	0.015347577	0.013391078
0.0	0.2801676	0.29769275	0.30501857	0.27288428	0.261224	0.27825972	0.28031546	0.27965495	0.25993744	0.27031848
0.0	0.10869818	0.10202109	0.11751163	0.090921484	0.0818424	0.06985592	0.10717588	0.101635896	0.084786154	0.08615519
0.0	0.02011078	0.017859023	0.023463067	0.014372018	0.0117196385	0.009018749	0.019734416	0.017543254	0.012584285	0.013494937
0.0	0.020138972	0.017768826	0.023560908	0.014444886	0.011737104	0.009043236	0.0197535	0.01751489	0.012617534	0.013502125
0.0	0.10345306	0.27800083	0.26553872	0.23219435	0.27899107	0.24974433	0.284078	0.27037013	0.26787144	0.24654724
0.0	0.032615155	0.10423361	0.087780684	0.07316076	0.09360363	0.07298245	0.09824809	0.10173447	0.08583005	0.0821857
0.0	0.0021585063	0.01860833	0.013426094	0.00954453	0.015110199	0.009786893	0.01670703	0.017575828	0.01287853	0.01234619
0.0	0.0021615876	0.018514412	0.013482653	0.0095931655	0.015132654	0.009813454	0.01672323	0.017547404	0.012912551	0.0123527795
0.0	0.0049212216	0.0034361538	0.0042757536	0.004378903	0.00441928	0.0042061764	0.0041868556	0.004574891	0.0042274264	0.0041468935
0.0	0.5681617	0.56663334	0.5647038	0.56493646	0.56704843	0.5527643	0.5654792	0.56850314	0.5637499	0.55223745
0.0	0.56887025	0.56662273	0.5649241	0.5640153	0.56660336	0.5534694	0.56550103	0.568688	0.5641954	0.5512782
0.0	0.20844814	0.1930623	0.16456632	0.17396185	0.20298703	0.16935131	0.1526995	0.18722051	0.2022612	0.17102836
0.0	0.5674775	0.5653306	0.5640046	0.56452405	0.5654274	0.5528558	0.56413954	0.5695515	0.5639215	0.55103904
0.0	0.019508226	0.02039434	0.017267358	0.016575323	0.01569522	0.015417652	0.020539017	0.016599264	0.01720635	0.013682423
0.0	0.0003044208	0.0002932456	0.00029280141	0.0002147937	0.0002140273	0.0002081828	0.0003690557	0.00012845952	0.00020900939	0.00016035626
0.0	0.00030055072	0.00033181344	0.00023558711	0.00021946088	0.00019264678	0.00019694207	0.00033629843	0.0002146813	0.00023447002	0.00015658292
0.0	0.19356905	0.18794377	0.19101052	0.1759579	0.16989385	0.20084508	0.18721576	0.2020979	0.1893992	0.18610875
0.0	0.00018660097	0.00023093063	0.00029370587	0.00020018576	0.00018298616	0.0001545401	0.00029827649	0.00026256332	0.0002644657	0.00017792759
0.0	0.569213	0.56836265	0.5654647	0.56355876	0.5700579	0.5528062	0.56599396	0.5699283	0.56518316	0.5528561
0.0	0.56978774	0.56643033	0.5674584	0.56351084	0.56867385	0.55579644	0.5666328	0.56940246	0.563621	0.5523111
0.0	0.5663057	0.5667052	0.5627237	0.56448686	0.5654501	0.55347145	0.5642968	0.56850445	0.5607756	0.54991096
0.0	0.56652313	0.5667653	0.5658779	0.5643572	0.56887174	0.5543249	0.5653109	0.5694168	0.564119	0.5513693
0.0	0.5649189	0.5664793	0.5650311	0.56435686	0.5666825	0.55238885	0.5641128	0.57020175	0.56341296	0.5510883
0.0	0.05279126	0.05931958	0.048163194	0.0664367	0.068004206	0.070128456	0.083113045	0.0814219	0.06544593	0.06922958
0.0	0.07189496	0.07091041	0.07731507	0.051702116	0.08042892	0.06395266	0.079009265	0.09418582	0.06832987	0.044948127
0.0	0.070394866	0.06433494	0.08153552	0.07041	0.0849852	0.07686107	0.06409577	0.07203586	0.06744834	0.05735772
0.0	0.074615315	0.08051495	0.0722582	0.069592625	0.05490257	0.052779716	0.04307645	0.06895397	0.06591223	0.06231038
0.0	0.08097938	0.072447345	0.052842535	0.05675798	0.06345167	0.071687005	0.07247418	0.06901004	0.06842618	0.05950021
0.0	0.078255355	0.07246269	0.06971537	0.055551577	0.056226198	0.069830924	0.07799885	0.068289414	0.06821129	0.063126236
0.0	0.5682588	0.56582147	0.56563944	0.56354755	0.5684264	0.5546691	0.5671345	0.5699217	0.56233776	0.55273205
0.0	0.5671703	0.5650954	0.5642788	0.5635644	0.56754893	0.55347073	0.56656766	0.5687389	0.5634333	0.5517412
0.0	0.5660529	0.5670048	0.56569856	0.5636755	0.569103	0.55565125	0.5652259	0.5700201	0.5646154	0.5516358
0.0	0.06305242	0.06694579	0.059693106	0.070768416	0.07203256	0.06803664	0.060618225	0.06770421	0.059222806	0.053592738
0.0	0.5697435	0.5659136	0.5653101	0.56335914	0.5679935	0.5542693	0.56684536	0.5682927	0.56436545	0.5519475
0.0	0.0005676183	0.00032578444	0.00018225344	0.0002525243	0.00013624625	0.00013380988	0.00023290457	0.00017070277	0.00023014218	0.00019548336
0.0	0.023228642	0.022575177	0.016333094	0.022602497	0.011568422	0.01699489	0.017730394	0.013478695	0.019745737	0.020376047
0.0	0.5689651	0.5653598	0.56377715	0.56301576	0.56775725	0.55375	0.5657492	0.56909055	0.56368655	0.55077535
0.0	0.1436139	0.13352479	0.009170762	0.10540968	0.13859935	0.11574867	0.12839107	0.12676865	0.13204403	0.111698434
0.0	0.0440881	0.04378299	0.041447446	0.034099665	0.04138351	0.04031589	0.03946854	0.031088112	0.034617733	0.032033615
0.0	0.56699306	0.5660314	0.56409943	0.5619392	0.5679073	0.5527909	0.56615347	0.5683506	0.56465536	0.5496614
0.0	0.56825495	0.56772476	0.5636052	0.56412846	0.5669656	0.5534608	0.56550735	0.56885356	0.5641469	0.55092037
0.0	0.018581789	0.022809898	0.016605383	0.016567357	0.019570678	0.01981113	0.022998832	0.015831528	0.016716111	0.012958475
0.0	0.021587241	0.009649411	0.018117277	0.016091766	0.01659847	0.011069299	0.013568314	0.01627756	0.016774634	0.014175697
0.0	0.1993779	0.2888249	0.2627215	0.26443923	0.25301215	0.26983413	0.26947543	0.24910414	0.28442678	0.24678944
0.0	0.56840634	0.56688297	0.56476134	0.5647468	0.5693768	0.5512917	0.5657448	0.56970215	0.56373876	0.5517923
0.0	0.56692034	0.5660032	0.5637429	0.5627702	0.56686234	0.5526756	0.56391823	0.57026005	0.56353587	0.5493367
0.0	0.019440694	0.016108043	0.022810047	0.011447365	0.013993465	0.023335326	0.021810655	0.019570496	0.018137326	0.0109570855
0.0	0.00029628235	0.00020240908	0.00025615902	0.00011252976	0.00022418582	0.00038901748	0.00028700946	0.00033954027	0.00020534867	9.526963e-05
0.0	0.01901958	0.025897933	0.017426638	0.0102643045	0.015943829	0.01904759	0.018203272	0.014732455	0.014066086	0.01276683
0.0	0.00011469109	0.00038045846	0.00026668273	8.950001e-05	0.0003237521	0.00021097496	0.0002107964	0.00020732112	0.0002186134	0.00011776963
0.0	0.57019365	0.56786233	0.56574243	0.5655031	0.5665134	0.55298114	0.56497276	0.57004803	0.5648137	0.5528405
0.0	0.015069492	0.023740884	0.019539116	0.0134978	0.011686052	0.020637935	0.015447539	0.017745333	0.022374881	0.0138065005
0.0	0.00021183708	0.00043041573	0.00038987788	0.00015009737	0.00014148041	0.00025912438	0.00021582405	0.00018347222	0.0003116056	0.000204085
0.0	0.56770927	0.56594515	0.56266516	0.56462395	0.56655973	0.55337703	0.5648478	0.56785226	0.56413317	0.55058676
0.0	0.00039669353	5.4082055e-05	0.00020301872	0.00024004409	0.00026638035	0.00025459367	0.00037898024	0.00020495061	0.00012511411	7.290639e-05
0.0	0.025237849	0.0067032664	0.01809459	0.01528844	0.0142234955	0.020634446	0.022834554	0.020904185	0.012276403	0.012399465
0.0	0.12138262	0.14756195	0.07172825	0.12893674	0.11222456	0.13017407	0.1349236	0.14589278	0.118696734	0.118173204
0.0	0.5692096	0.5654621	0.564854	0.56394845	0.56687194	0.5525812	0.56610805	0.5699983	0.5644514	0.55178744
0.0	0.017562151	0.017741999	0.018543411	0.013962353	0.015761333	0.017287347	0.01724247	0.01632554	0.01678881	0.0073237945
0.0	0.0974232	0.10689707	0.106901936	0.087096885	0.097362146	0.10094653	0.08588746	0.10621716	0.06439205	0.08097329
0.0	0.019435985	0.018923184	0.020233888	0.01470288	0.019399209	0.0138356965	0.021479264	0.015515596	0.01685448	0.0050892397
0.0	0.0002920871	0.000268904	0.00018962266	0.00018007487	0.00021929794	0.00019181994	0.00033335597	0.00018170946	0.00012118498	0.00017905272
0.0	0.019375727	0.019597776	0.0146192275	0.0131067755	0.017934319	0.016172845	0.014904557	0.017516071	0.01287916	0.015577694
0.0	0.040076856	0.036344696	0.046282716	0.028370969	0.039728552	0.04612987	0.041185737	0.042478457	0.04394869	0.032152712
0.0	0.013182796	0.019183759	0.01324742	0.0134666655	0.007263259	0.01795874	0.017473722	0.012638259	0.011380369	0.0143293645
0.0	0.56906056	0.5669965	0.5660872	0.563168	0.5691263	0.55278164	0.5648071	0.5691721	0.5661705	0.552162
0.0	0.081683405	0.08123452	0.06702138	0.055364083	0.06563257	0.06556102	0.06591586	0.071099594	0.06659427	0.049396478
0.0	0.09283021	0.11368565	0.1000676	0.09033994	0.09511757	0.08989272	0.10490384	0.10304611	0.07260742	0.0848709
0.0	0.00013503306	0.00029368265	0.00013767878	0.00014400038	4.069539e-05	0.0002698095	0.00024189104	0.0001238738	0.00010154033	0.00017095802
0.0	0.04606964	0.04869489	0.020571817	0.038013857	0.03625237	0.04230188	0.03969771	0.04314768	0.037282124	0.027811881
0.0	0.20922211	0.20737377	0.18119094	0.17886184	0.18331055	0.18997	0.18650678	0.20145157	0.18287073	0.16321076
0.0	0.00027650778	0.00024263388	0.00032189165	0.00019794966	0.00013005588	0.00034375934	0.00021624634	0.00026244717	0.00025361805	0.00024177505
0.0	0.2864067	0.28158945	0.24805862	0.27309027	0.2701188	0.2267377	0.27980492	0.29249746	0.2512132	0.25912964
0.0	0.044003315	0.041449178	0.045740202	0.037320163	0.03858115	0.03922099	0.033464447	0.03139359	0.039097026	0.04654115
0.0	0.10420848	0.10363654	0.09457096	0.09392734	0.0968487	0.076548375	0.09930768	0.09570017	0.090996705	0.10222713
0.0	0.00029112626	0.0003070898	0.00021216494	0.00018308042	0.00021992381	0.00036483572	0.0002117444	0.00024348762	0.00023049353	8.159788e-05
0.0	0.00026655183	0.0002111573	0.00023373011	0.00015415098	0.0002398661	0.00031923465	0.00022593727	0.00027471542	0.0003297158	0.00010943301
0.0	0.02333323	0.022806637	0.015229029	0.014768712	0.015427935	0.019109521	0.016705174	0.02078575	0.015847942	0.012135286
0.0	0.022233667	0.018985286	0.015990386	0.013534122	0.016165365	0.017862093	0.017087944	0.021947987	0.018839855	0.01399007
0.0	0.049169183	0.06639011	0.06820409	0.05355434	0.07462712	0.07459469	0.06925317	0.07089044	0.067461416	0.06499695
0.0	0.009034582	0.014796296	0.01747653	0.016721308	0.018661318	0.019474344	0.019867241	0.019315192	0.014907778	0.015571106
0.0	0.009012819	0.014841546	0.017402878	0.016740771	0.018533949	0.019397562	0.019856993	0.019335652	0.014799257	0.015575829
0.0	0.5674189	0.56652147	0.5644698	0.56530446	0.5673093	0.5534402	0.56474185	0.5683109	0.56409985	0.55112773
0.0	0.56839985	0.56546	0.56424916	0.56372106	0.56700957	0.5532292	0.56523335	0.56918126	0.5637366	0.5514613
0.0	0.017797127	0.018457396	0.019133642	0.009142927	0.017511107	0.018862287	0.018162623	0.011700021	0.017007474	0.011129504
0.0	0.017793303	0.018483918	0.019074498	0.009170728	0.01762014	0.018860558	0.018114185	0.011792771	0.016983312	0.01118073
0.0	0.042351298	0.045411333	0.04935138	0.02820807	0.033474427	0.040729884	0.035300404	0.037937738	0.040977415	0.032217816
0.0	0.092730395	0.10918928	0.12322605	0.08560324	0.09805611	0.104802355	0.08210767	0.11457451	0.09789948	0.07370928
0.0	0.0001725737	0.00032771454	0.0005394136	0.00013067295	0.00021337648	0.00031958788	0.000111218906	0.00038461553	0.00021924106	8.4008774e-05
0.0	0.56795293	0.56605816	0.5643067	0.56448716	0.56746244	0.55337226	0.5639166	0.5684466	0.56391746	0.5509224
0.0	0.011410462	0.018034335	0.016762322	0.008140856	0.020633612	0.020835971	0.0153143415	0.016693812	0.018927606	0.016892884
0.0	0.08184619	0.09058349	0.09783095	0.08420264	0.10817402	0.10230661	0.09847227	0.08572538	0.10249178	0.0981994
0.0	0.000106928645	0.00015855893	0.00021770524	0.00012268382	0.00031298262	0.00029089433	0.00022373312	0.0001245886	0.00026202414	0.00025178742
0.0	0.0117201125	0.014238526	0.016496846	0.012428829	0.019925589	0.018531967	0.016779855	0.012691595	0.018046942	0.017299123
0.0	0.00016398502	0.00022605687	0.00020008691	0.0001182586	0.00014819695	0.00020197031	0.00011125815	0.00012291568	0.0002517435	0.0001021512
0.0	0.018104251	0.020686962	0.01323998	0.012293368	0.016459173	0.023007737	0.018586012	0.014352686	0.014421606	0.01638325
0.0	0.105678104	0.104117595	0.09162309	0.090463795	0.0969215	0.11010599	0.10034591	0.0946501	0.09237171	0.086352274
0.0	0.56832385	0.5665451	0.565143	0.56635445	0.5664909	0.5535078	0.56446636	0.5699844	0.56348085	0.550503
0.0	0.019764932	0.02252793	0.0122903	0.010220923	0.012975839	0.021579407	0.01950659	0.02010558	0.014600748	0.014993354
0.0	0.15500219	0.13628797	0.12982354	0.111832835	0.14031588	0.09309186	0.11589718	0.14363602	0.123747304	0.108987294
0.0	0.049018748	0.047827806	0.038346067	0.033801876	0.04663288	0.026347443	0.03485449	0.038460284	0.03935547	0.024972493
0.0	0.011510634	0.017876219	0.017105099	0.01681323	0.018498706	0.018442336	0.013583114	0.018667685	0.012015131	0.0113828
0.0	0.020744838	0.014929397	0.0130219115	0.015951013	0.015821384	0.018293958	0.016440663	0.018670026	0.013711404	0.013055908
0.0	0.020892998	0.014919308	0.012964967	0.015985824	0.015700156	0.018261163	0.016432779	0.018577533	0.013759911	0.012950141
0.0	0.119991615	0.09253351	0.08816075	0.08488917	0.09867539	0.094000414	0.09153037	0.10928388	0.099293396	0.08970515
0.0	0.00047311705	0.0001721162	0.00014571035	0.00012655155	0.00021865402	0.00020944109	0.00016864504	0.00031925505	0.00023160955	0.00017753984
0.0	0.024342544	0.014826028	0.013536351	0.012620801	0.016708314	0.015768427	0.014600227	0.020164547	0.016985342	0.014566156
0.0	0.019546324	0.018994685	0.017570693	0.014186271	0.014924447	0.014802511	0.017049344	0.013525626	0.014277055	0.012973213
0.0	0.04625422	0.048450343	0.03560144	0.03328039	0.034819365	0.041129142	0.041070685	0.04391616	0.04383757	0.035603546
0.0	0.041961595	0.042802088	0.03544892	0.029508386	0.025778078	0.04190288	0.035420522	0.04051995	0.037224595	0.037050884
0.0	0.045273196	0.045492604	0.040044747	0.034263205	0.028611662	0.039680038	0.04036178	0.046052564	0.039820634	0.03207741
0.0	0.22743186	0.22617583	0.23214974	0.210625	0.21518897	0.22348577	0.23288213	0.25402072	0.23821303	0.2271113
0.0	0.0002027856	0.00031757145	0.00011223303	9.261982e-05	0.00027117322	9.823037e-05	0.00035243173	0.00022728377	0.00029350992	0.000119269906
0.0	0.00027560975	0.00033862432	0.00019548058	0.00016515455	0.00015136618	0.00030122054	0.00035068457	0.00011726491	0.00027470913	0.00017969632
0.0	0.016561609	0.019699326	0.016446464	0.01633963	0.015359896	0.018958857	0.019280188	0.013731674	0.016119527	0.012605307
0.0	0.12505339	0.15673096	0.1530082	0.12433046	0.13475713	0.1462944	0.17689097	0.10060384	0.09653906	0.089514725
0.0	0.56922555	0.56851685	0.56546134	0.56529385	0.56712955	0.5535735	0.56557375	0.56922704	0.56377774	0.5518979
0.0	0.020715779	0.01963644	0.021059232	0.014052919	0.015681215	0.017429717	0.017448844	0.017433269	0.013691261	0.01514809
0.0	0.045471653	0.039581474	0.037799377	0.031465843	0.031023605	0.035291612	0.02984929	0.041521784	0.037523117	0.03734287
0.0	0.017437117	0.01384564	0.017340545	0.010340769	0.008774658	0.014385927	0.0076838364	0.017738825	0.014424162	0.015001045
0.0	0.06736236	0.074702695	0.07355286	0.060526256	0.06191328	0.075778395	0.06893472	0.05006276	0.024052657	0.050082795
0.0	0.019873077	0.02190722	0.022148896	0.010305076	0.024217147	0.017423773	0.024552397	0.013921919	0.012431352	0.017243836
0.0	0.56967103	0.56690913	0.5647664	0.5649579	0.5673035	0.5540069	0.5647183	0.5683389	0.5644653	0.55090195
0.0	0.00043070505	0.00017313194	0.0001728863	0.00017509675	0.00017851112	0.00021500578	0.00014762406	0.0002806318	0.0002306239	0.00013430152
0.0	0.02203223	0.016359137	0.015895274	0.012975276	0.015982503	0.018647538	0.017017217	0.020675609	0.020197049	0.012749875
0.0	0.042461168	0.036052037	0.041466773	0.031456865	0.038732894	0.03850064	0.035112828	0.044747535	0.03028779	0.036853824
0.0	0.00023333532	0.00021696628	0.00017628851	0.00014941466	0.00018491216	0.00018977206	0.000111991314	0.00013558865	0.00015641935	0.00015046551
0.0	0.18822539	0.20345327	0.19096832	0.17900942	0.1809984	0.19104724	0.20064646	0.19683759	0.16472797	0.16897808
0.0	0.01968698	0.022426931	0.017184278	0.016410088	0.016079396	0.015501384	0.01834513	0.01990461	0.013847829	0.013999202
0.0	0.019603785	0.022435566	0.017164381	0.016316416	0.01597882	0.015574995	0.018357338	0.019921772	0.013847516	0.0140144555
0.0	0.019623298	0.022417188	0.017155744	0.016366007	0.015939215	0.015499223	0.01832721	0.019910332	0.013864561	0.013992951
0.0	0.00022846724	0.00017025153	0.00017404841	0.00014617153	0.00019840068	0.00021521807	0.0002742258	0.00018401095	0.00019482149	8.641316e-05
0.0	0.18814565	0.19658135	0.17889462	0.19098714	0.17856582	0.18903323	0.19813254	0.19833302	0.17163469	0.1697362
0.0	0.018890087	0.016894143	0.023168521	0.01376101	0.009597465	0.017492348	0.022311674	0.015273229	0.014960656	0.014793654
0.0	0.13990343	0.13813488	0.13094187	0.12409286	0.07817295	0.12299181	0.12735471	0.14240429	0.12816054	0.12224066
0.0	0.00043597515	0.0002752518	0.00020002662	0.00018134338	4.585932e-05	0.00014779266	0.00020045335	0.00026192123	0.00017786551	0.0001532194
0.0	0.019058123	0.01888362	0.015602129	0.013565927	0.012202826	0.015617222	0.017078137	0.01934239	0.019770276	0.014464095
0.0	0.018859807	0.0174273	0.0151188085	0.014125415	0.009385752	0.015860217	0.017021844	0.017829873	0.018127514	0.015240962
0.0	0.0002779626	0.00030956249	0.00027960548	3.51615e-05	0.00011719829	0.0002127668	0.00021540467	0.00025443814	0.00022004441	0.00019407025
0.0	0.14168708	0.1480519	0.1349343	0.11989576	0.09879232	0.122131884	0.12801692	0.15289684	0.13847183	0.11693063
0.0	0.00029999163	0.00030881408	0.00037089258	0.00013610926	0.000101813166	0.00031586393	0.00025062103	0.00036204848	0.0001882309	0.00025470366
0.0	0.07492338	0.0760308	0.09118116	0.061728887	0.06196354	0.06944814	0.06744459	0.079187684	0.073887944	0.057034396
0.0	0.07471217	0.07606769	0.09129074	0.061598964	0.062001534	0.069534644	0.06719394	0.07939206	0.073911704	0.05704421
0.0	0.11311382	0.102065474	0.09445264	0.08358517	0.09412961	0.09422034	0.09077818	0.106723726	0.090485215	0.07754117
0.0	0.06706928	0.06709024	0.06359689	0.05826655	0.06491856	0.063421495	0.06455606	0.081172965	0.06839091	0.0593594
0.0	0.0003745022	0.00025169118	0.00019001233	0.00011928219	0.00018215354	0.00021134017	0.0001633709	0.00029090737	0.00016173167	0.00010177802
0.0	0.0004144125	0.0002087891	0.00034649763	0.0001755908	0.00024759237	0.00027788547	0.00018901144	0.00024899334	0.00025833552	0.00017595533
0.0	0.14629601	0.13798659	0.13413002	0.13476636	0.10669328	0.08562287	0.12959324	0.15718296	0.1148063	0.12391037
0.0	0.07833223	0.07809842	0.06527158	0.063088	0.057863344	0.057214044	0.06934716	0.07887023	0.06784526	0.06284938
0.0	0.14796051	0.12941523	0.12548123	0.12090892	0.13208891	0.106638364	0.13780825	0.14519113	0.11076403	0.09542501
0.0	0.56869626	0.56699413	0.5659716	0.56346685	0.5675985	0.55428874	0.56446314	0.56888664	0.564148	0.5518957
0.0	0.12442119	0.07400955	0.13194539	0.04964208	0.124868594	0.14349939	0.12781811	0.14322072	0.11843349	0.11667481
0.0	0.14899705	0.1441532	0.13362212	0.12884034	0.13296689	0.12645504	0.14575887	0.106361285	0.13526055	0.11921592
0.0	0.071883656	0.07469815	0.07857393	0.051509093	0.052784424	0.0731296	0.071441345	0.08304878	0.061453376	0.056033406
0.0	0.16585895	0.13071664	0.13218768	0.12845783	0.12387695	0.13598098	0.1250611	0.13628599	0.13670161	0.12505566
0.0	0.14667219	0.14855292	0.14043675	0.11289493	0.12587345	0.1351503	0.12579048	0.14075957	0.11443215	0.13154064
0.0	0.12120307	0.1442897	0.11014617	0.13179386	0.124481335	0.13727534	0.069919944	0.141437	0.13922979	0.09877707
0.0	0.14812677	0.15282097	0.12163625	0.13106368	0.12713763	0.12344694	0.14044079	0.13305682	0.14203581	0.11768654
0.0	0.023949325	0.040539503	0.04363622	0.031905636	0.035539746	0.0366323	0.03127883	0.036094856	0.03425539	0.0122604435
0.0	0.19655837	0.19042923	0.193787	0.1681209	0.17721766	0.19146058	0.14638233	0.20139408	0.17941055	0.15941367
0.0	0.5683746	0.56668884	0.5662384	0.56438774	0.5682707	0.553617	0.56646216	0.57160395	0.56495184	0.5527318
0.0	0.5673512	0.5670175	0.5649257	0.56365865	0.5680484	0.55235463	0.5662622	0.56895435	0.5639639	0.5519386
0.0	0.04471759	0.035870843	0.036882	0.032421693	0.04342643	0.029928507	0.045224857	0.03243194	0.043164365	0.031111307
0.0	0.5678556	0.5674132	0.56641734	0.5638042	0.5681831	0.55387753	0.5664848	0.5704579	0.56579	0.55294865
0.0	0.5670548	0.5666449	0.565719	0.56348747	0.5667194	0.5523698	0.5651722	0.5703327	0.5646394	0.55200326
0.0	0.036826972	0.03416065	0.034389056	0.037437133	0.038731642	0.048424773	0.045058414	0.036134463	0.038908195	0.03801616
0.0	0.039009243	0.03413845	0.045798786	0.030641517	0.037696373	0.042379893	0.048343066	0.04715488	0.039321747	0.02880653
0.0	0.035272606	0.036836464	0.046977364	0.034335054	0.04156224	0.040596575	0.03881169	0.041161884	0.038650297	0.033377808
0.0	0.045831323	0.040064327	0.046456017	0.033482943	0.031967223	0.023813965	0.031843886	0.039101988	0.03280656	0.031064928
0.0	0.045430608	0.048550565	0.03280669	0.030712562	0.037204083	0.041802626	0.03817409	0.03976699	0.037921216	0.032666255
0.0	0.20279118	0.19385184	0.1905007	0.16807736	0.17033328	0.18711486	0.20092365	0.18870889	0.18849963	0.1770639
0.0	0.567453	0.5667141	0.5656264	0.5642313	0.5682873	0.5526709	0.5665677	0.57138616	0.5644124	0.5528773
0.0	0.568174	0.56622726	0.56438816	0.562989	0.5678486	0.55231386	0.566169	0.5700247	0.5648566	0.5513752
0.0	0.5680525	0.566637	0.56561756	0.5628192	0.56826746	0.5529462	0.5651045	0.57050514	0.5650418	0.5528356
0.0	0.041597635	0.04031328	0.035131082	0.040064897	0.034610976	0.040976584	0.04348012	0.04262475	0.033138327	0.028363215
0.0	0.5695336	0.566548	0.5651324	0.5658968	0.56718296	0.553827	0.56594837	0.57052857	0.56423026	0.5531959
0.0	0.07388906	0.078193344	0.07102169	0.056307502	0.07171178	0.07615929	0.08185047	0.04861132	0.055141672	0.041074414
0.0	0.5689473	0.56771225	0.5652712	0.5647188	0.5676013	0.5535721	0.56637704	0.57014817	0.56506866	0.5529021
0.0	0.56933165	0.5676607	0.5658756	0.5647767	0.56706864	0.5540821	0.5664268	0.5706424	0.5648693	0.55335796
0.0	0.07078563	0.074545726	0.081536666	0.06405241	0.06894424	0.08636307	0.085831024	0.048372954	0.05565741	0.050562907
0.0	0.5693125	0.5671449	0.56521857	0.5650368	0.5667567	0.5538619	0.56570226	0.5702055	0.564296	0.5532309
0.0	0.063652344	0.068339996	0.081327185	0.06167666	0.061998606	0.08123959	0.092993274	0.055822488	0.054837506	0.050141152
0.0	0.21769463	0.2319413	0.24632353	0.21117432	0.2232915	0.22379175	0.2400455	0.23911114	0.2333625	0.22105783
0.0	0.25319257	0.22336194	0.25693482	0.20874956	0.22573216	0.18237472	0.24701472	0.23457657	0.21097969	0.20295085
0.0	0.24375041	0.26390618	0.2318587	0.21436773	0.23437367	0.23450944	0.22505794	0.23843943	0.2283006	0.21407019
0.0	0.5684162	0.56668836	0.5656311	0.5649844	0.5671187	0.55377406	0.5657699	0.57150346	0.5646251	0.5531749
0.0	0.5678701	0.56633896	0.56359875	0.56651896	0.566038	0.5528936	0.56380725	0.5698123	0.563579	0.5518144
0.0	0.5692129	0.5669289	0.56443846	0.56478965	0.5666585	0.55261374	0.5648154	0.57064664	0.5639955	0.55299455
0.0	0.071666904	0.08023311	0.07478929	0.0654549	0.06108131	0.07649758	0.0973133	0.060922336	0.05131275	0.045335017
0.0	0.5690148	0.56634957	0.56476635	0.56396323	0.5665669	0.5529281	0.5650071	0.57004696	0.56398255	0.55319995
0.0	0.5674331	0.56565094	0.5638565	0.56485826	0.5674878	0.55283946	0.5628646	0.5685989	0.5645623	0.55071706
0.0	0.02344153	0.020942276	0.014962102	0.015842387	0.017606517	0.015468483	0.0181606	0.018558834	0.01769147	0.017244086
0.0	0.10620238	0.11097759	0.107345626	0.08837932	0.09352823	0.09746569	0.10575057	0.105166286	0.09673543	0.07263813
0.0	0.016302884	0.016085342	0.019782482	0.013213468	0.014538859	0.014078412	0.011928576	0.016345901	0.01712358	0.014509593
0.0	0.5677585	0.56710935	0.5629833	0.5641719	0.56675684	0.5530285	0.5646454	0.56855005	0.5638403	0.5501604
0.0	0.00020764755	0.00020328912	0.0003135205	0.00013848828	0.0001668073	0.00016357697	0.0001116467	0.00020824693	0.00023439381	0.00017702495
0.0	0.015365319	0.015806422	0.017923454	0.011805469	0.014939449	0.015643863	0.020840384	0.018135196	0.016525425	0.014210177
0.0	0.00034004936	0.00030177846	0.00018683367	0.00014857545	0.0001946943	0.00022146093	0.00018894766	0.00018029357	0.00023927269	0.00010929076
0.0	0.023431033	0.019509569	0.017599424	0.015161456	0.017878152	0.014653648	0.017691521	0.021976758	0.0171865	0.013954379
0.0	0.56883574	0.5655177	0.56408656	0.5635409	0.5686859	0.5535849	0.5659138	0.56978947	0.56401384	0.55052125
0.0	0.56883043	0.5661862	0.5651298	0.5629837	0.5677727	0.55381674	0.56645256	0.56868386	0.5635232	0.5514862
0.0	0.00018080902	0.00027548862	0.00027979133	0.000113574155	0.00016420471	0.00017135132	0.00023715408	0.00019427223	0.00016528579	0.00023258214
0.0	0.01572828	0.02051012	0.015957827	0.011340763	0.018583968	0.012485007	0.026625196	0.015167644	0.014309308	0.018484723
0.0	0.5681433	0.56482345	0.5647963	0.5640556	0.56813365	0.5535393	0.5649085	0.56929	0.56376624	0.55147856
0.0	0.568115	0.5649726	0.5652279	0.56346095	0.56850326	0.5540837	0.5656389	0.5685921	0.5640709	0.55173147
0.0	0.0055208835	0.0014742343	0.0045695417	0.003051989	0.0026818032	0.0037003974	0.0037110306	0.0055902535	0.0047280123	0.00383374
0.0	0.06401089	0.08446793	0.07610833	0.061751783	0.070881724	0.07479586	0.08297404	0.05137913	0.050454937	0.045932062
0.0	0.56919956	0.5647104	0.56691664	0.56418735	0.5659026	0.55443364	0.5641876	0.5704938	0.5641267	0.5533972
0.0	0.16074844	0.13307948	0.11570846	0.12598066	0.14832954	0.15250367	0.112726666	0.13822392	0.13664903	0.09963767
0.0	0.020777479	0.017912075	0.016231315	0.013378391	0.021502407	0.024504634	0.013100658	0.01834301	0.018013181	0.0036648086
0.0	0.023989424	0.017094625	0.015831225	0.016492706	0.011863301	0.019731414	0.01450046	0.015954996	0.014437278	0.012026542
0.0	0.027048258	0.017568676	0.013018921	0.015574515	0.022431672	0.025489815	0.012191882	0.019194577	0.019099446	0.0098715285
0.0	0.0002660197	0.00023768173	0.00030754978	0.00015853778	9.8089025e-05	0.00029865722	0.00019142218	0.00018032761	0.0001459583	1.6442447e-05
0.0	0.0003418022	0.00025468424	0.00020773271	0.00014205479	0.00036581818	0.00050666125	0.00013479339	0.00026307398	0.00025739145	1.1010483e-05
0.0	0.026822522	0.01752372	0.012991391	0.015725998	0.022608347	0.02530553	0.012155091	0.01929775	0.018933576	0.009893606
0.0	0.1413494	0.124874	0.13271923	0.13968411	0.13621224	0.12792487	0.12979037	0.14324428	0.14329046	0.11896834
0.0	0.014091941	0.017988605	0.016015481	0.013980548	0.015497608	0.016501078	0.018175043	0.015308755	0.009862361	0.017985031
0.0	0.1280717	0.14015633	0.12650149	0.1300849	0.110743366	0.12127392	0.12570922	0.13023761	0.12432868	0.10954122
0.0	0.12815315	0.1402458	0.12725452	0.12951088	0.11109134	0.121167555	0.1262262	0.13125025	0.12475411	0.109628424
0.0	0.12815315	0.1402458	0.12725452	0.12951088	0.11109134	0.121167555	0.1262262	0.13125025	0.12475411	0.109628424
0.0	0.12795009	0.13992573	0.12719394	0.12921108	0.11122388	0.12087033	0.12656118	0.1310447	0.12527743	0.10985636
0.0	0.038101263	0.045352053	0.035939347	0.03800399	0.02906859	0.04477826	0.04380732	0.035173446	0.029649287	0.032742184
0.0	0.5684508	0.5650633	0.56378347	0.564164	0.56636214	0.55368143	0.56421596	0.56837624	0.5634699	0.5516685
0.0	0.5679269	0.565366	0.56520504	0.5637478	0.5683362	0.55316997	0.56514066	0.56893605	0.56445765	0.5510524
0.0	0.18657835	0.20048518	0.17650563	0.1818969	0.16429712	0.21354066	0.21035409	0.17138404	0.15096848	0.17574354
0.0	0.567808	0.5664653	0.5643347	0.5645731	0.56699353	0.55348366	0.5645648	0.56873024	0.56440735	0.5506228
0.0	0.0002113962	0.00030262728	0.00019247968	0.00014662354	0.00012430476	0.00023342167	0.00016027004	0.0001420625	0.00019050085	8.441882e-05
0.0	0.021250064	0.021282637	0.020419009	0.015354487	0.012808196	0.019181523	0.017519748	0.019512601	0.015871208	0.013201536
0.0	0.0003552367	0.0003074762	0.0002986541	0.0002851379	8.757278e-05	0.00010928347	0.00026194745	0.00038434466	0.00019869622	0.00012686907
0.0	0.0001913563	0.00024221113	0.00014276826	0.0002065794	4.287448e-05	0.00026450882	0.00026930735	0.00016768744	0.00032248662	0.00015295987
0.0	0.0002254963	0.00028344686	0.00021645136	0.00016622475	0.0002186011	0.00035544473	0.0002765837	0.00023708015	0.00025570174	0.00017273173
0.0	0.22643879	0.246103	0.2392608	0.21004179	0.23820475	0.24716672	0.26004878	0.24607591	0.23222387	0.20330511
0.0	0.2261581	0.24639592	0.23919214	0.209669	0.23853044	0.24668023	0.26006556	0.24569188	0.23294845	0.20278023
0.0	0.29882023	0.31595433	0.30991197	0.28276375	0.30958822	0.31352413	0.32800102	0.31617302	0.3042217	0.2741275
0.0	0.2325028	0.24005935	0.2230305	0.22004934	0.23200591	0.24133374	0.24047013	0.038641673	0.20717274	0.2278124
0.0	0.26529747	0.24242006	0.25256875	0.22805165	0.25765723	0.22989945	0.18081081	0.2385044	0.22543155	0.21460585
0.0	0.102735154	0.10237946	0.09806867	0.09697034	0.077844225	0.049049832	0.056466706	0.07793235	0.09115657	0.08084698
0.0	0.00016614077	0.00019559263	0.0004382542	0.00021036835	0.000328677	0.00018416418	0.0002232409	2.1298185e-05	0.00030036684	0.00016646695
0.0	0.033546247	0.070881285	0.07384385	0.062520914	0.066870265	0.048267912	0.0705778	0.07142821	0.06533101	0.06443458
0.0	0.0017479289	0.02013833	0.021675844	0.012786202	0.017052101	0.010916565	0.02491128	0.022494381	0.015225797	0.01405216
0.0	0.0017406008	0.020174053	0.021590825	0.012791049	0.017066797	0.010936342	0.024810642	0.02247563	0.015197203	0.014041323
0.0	0.015669392	0.020087443	0.016578075	0.011924007	0.013418599	0.014155349	0.018724699	0.016439555	0.015572239	0.012043676
0.0	0.00018671062	0.0002556491	0.00015818368	8.584522e-05	7.044278e-05	0.00022712564	0.00023455788	0.00011395524	0.00014608291	0.000115403294
0.0	0.017328987	0.01751325	0.02102354	0.012245451	0.014990994	0.012358494	0.019827206	0.013501235	0.016198592	0.01007188
0.0	0.0003047992	0.00038974613	0.00019550443	7.63537e-05	8.690684e-05	0.00019719312	0.00030602302	0.00026103173	0.00010785428	0.000178239
0.0	0.019642966	0.022066025	0.015753893	0.0098430645	0.010595828	0.015427325	0.019610979	0.018272966	0.011734046	0.014584765
0.0	0.00017396247	0.00027390104	0.00014149943	0.00015412585	0.00014334063	0.0004006529	0.00031183267	2.590928e-05	0.00015800128	0.00018355358
0.0	0.098269254	0.103670396	0.102203704	0.10226353	0.091484025	0.09216704	0.10716374	0.090930805	0.089784354	0.07556882
0.0	0.56788886	0.56584895	0.56373775	0.5643655	0.567368	0.55252486	0.56357527	0.56949323	0.56310976	0.5513297
0.0	0.013238965	0.019284548	0.019802187	0.01381158	0.015656335	0.015587027	0.024028448	0.016284006	0.012308152	0.0092651155
0.0	0.0002159976	0.00026748283	0.00025804946	0.00025964918	0.00016318484	0.00019411393	0.0003111615	0.00015622455	0.00015696649	9.230971e-05
0.0	0.09869469	0.10647303	0.10402543	0.0888347	0.050706625	0.09602725	0.095408954	0.09679839	0.080369465	0.085973546
0.0	0.07798073	0.08378364	0.067469776	0.043853123	0.05404203	0.071160465	0.06743841	0.069092624	0.06410664	0.050311945
0.0	0.07389459	0.080550134	0.06344157	0.061837208	0.06276156	0.048033085	0.06852912	0.06614713	0.065605745	0.06182791
0.0	0.0002592702	0.0003233027	0.00026166416	0.00015040253	9.4709845e-05	0.00017071563	0.00037074657	0.0002792381	0.000122066296	0.0001650826
0.0	0.017129617	0.021134172	0.016697185	0.012232353	0.018152805	0.014149461	0.012921289	0.01622276	0.01764076	0.012569469
0.0	0.017074015	0.017343739	0.01860732	0.012542736	0.016887587	0.01302941	0.0129204495	0.015743457	0.016619997	0.012678175
0.0	0.06330331	0.0672455	0.059099037	0.059336748	0.065160334	0.054192606	0.060196757	0.030447472	0.06803474	0.05567724
0.0	0.06317266	0.0592929	0.063321434	0.060287908	0.06223707	0.051405825	0.06019427	0.029853337	0.06551557	0.055983726
0.0	0.5684188	0.5660304	0.56437963	0.56481075	0.56825626	0.55246377	0.56496626	0.568673	0.5635702	0.5514278
0.0	0.01494705	0.018011566	0.018711416	0.017617175	0.013115697	0.010689163	0.016593022	0.017670318	0.015607227	0.017421667
0.0	0.018981246	0.020579457	0.022779714	0.016630506	0.013789119	0.009740082	0.016278483	0.018217158	0.01269924	0.017842554
0.0	0.10707037	0.105385624	0.11210612	0.09368539	0.08637595	0.08856963	0.08580259	0.09929626	0.092457935	0.08696367
0.0	0.00030178743	0.00028519527	0.00037075047	0.00018483849	0.00013086935	0.00016654778	0.00013158597	0.00021955883	0.00017574088	0.00015759969
0.0	0.019535718	0.019004809	0.021422008	0.015213184	0.012974771	0.014085092	0.012918436	0.016779196	0.014827643	0.013735239
0.0	0.5683447	0.5653504	0.56411177	0.56498206	0.56713504	0.5529691	0.56359667	0.56815743	0.5632617	0.55048734
0.0	0.03570398	0.04110551	0.042229358	0.040649474	0.03214175	0.027108915	0.038581666	0.040775552	0.036810517	0.039692067
0.0	0.011891316	0.015557197	0.01525233	0.018805478	0.012315261	0.011675064	0.016855665	0.016951028	0.018918896	0.016839923
0.0	0.09734608	0.08807114	0.10431368	0.09296663	0.10407813	0.090539314	0.096254416	0.048590474	0.10430439	0.096230224
0.0	0.00020823303	0.0001423147	0.0002794674	0.00017942495	0.00026909276	0.00018124035	0.00020482227	1.4861225e-05	0.00028057775	0.0002327747
0.0	0.01628069	0.013499476	0.018650629	0.014992079	0.018502176	0.014684414	0.016066538	0.004419811	0.018663414	0.016644103
0.0	0.018049354	0.019055218	0.017576275	0.011079378	0.0133623695	0.015854614	0.0072973147	0.01812927	0.018125646	0.012757987
0.0	0.00024549515	0.00025001675	0.0003437231	0.00017579585	0.00016999734	0.0001018389	0.00032444388	0.00012588681	0.0002088839	0.0001410483
0.0	0.00012936127	0.00037432302	0.000383992	0.00019084611	0.00011928605	0.000410203	0.00022137268	0.00015690768	2.7745642e-05	0.00022671175
0.0	0.00026080065	0.00025161944	0.00032722377	0.000110913665	0.00020336492	0.00017299976	0.0006172736	0.00020445739	2.9972158e-05	0.00026963875
0.0	0.082029596	0.07924431	0.07103642	0.06416041	0.07580066	0.0717236	0.06635638	0.06622026	0.055015624	0.0661988
0.0	0.5680848	0.56706595	0.5643579	0.56590134	0.5676639	0.55385023	0.5645308	0.5682792	0.56368005	0.55104077
0.0	0.56776136	0.56730497	0.5635673	0.5640194	0.56727606	0.55403763	0.56450075	0.567893	0.56395435	0.54981756
0.0	0.21225135	0.254226	0.2736192	0.20588239	0.25477988	0.20922571	0.2707595	0.24472697	0.22907147	0.15778813
0.0	0.01919855	0.01884468	0.01986979	0.015164866	0.015605511	0.018412685	0.020212162	0.015526539	0.016901772	0.0147015685
0.0	0.00024122659	0.00024310556	0.00044790359	0.00029460722	0.00014845507	0.00021552402	0.00017196954	0.00019231459	0.00011742413	0.00012056752
0.0	0.017031142	0.018676829	0.025634296	0.019060433	0.015007817	0.01665191	0.02164084	0.011348519	0.015048621	0.01422585
0.0	0.00020141914	0.00030116056	0.00035511906	1.546516e-05	0.00017699372	0.00023832779	0.00017090162	0.00022475577	0.00020304677	7.081727e-05
0.0	0.21897449	0.24842356	0.21481068	0.20059913	0.23515227	0.26083905	0.24878652	0.23241937	0.23214228	0.22586986
0.0	0.5677616	0.567724	0.56515265	0.5657781	0.5683615	0.5539115	0.56490064	0.56880814	0.56376415	0.5522456
0.0	0.01246804	0.017194822	0.017224267	0.020530486	0.018821353	0.015349709	0.015950033	0.004024456	0.0142368935	0.020496486
0.0	0.00016563461	0.0001787472	0.00021621684	0.00029986468	0.00021967986	0.00016348294	0.00018300484	5.0158073e-05	0.00014564382	0.00018721672
0.0	0.5676316	0.56541777	0.56477606	0.56541306	0.5662102	0.55323625	0.5630985	0.5695944	0.56368184	0.5511036
0.0	0.063122615	0.06727841	0.059172582	0.05921154	0.06520018	0.054261208	0.059971306	0.030530225	0.06805675	0.055686843
0.0	0.0003262233	0.00026169556	0.0002616796	5.747446e-05	0.000144857	0.00036164917	0.00017292108	0.00020270883	0.00019200037	0.0001688708
0.0	0.00027272347	0.00016025997	0.0001800443	0.00017874567	0.00011467098	0.00013252585	0.00017748585	1.6879396e-05	0.00020135501	0.00016898048
0.0	0.06637052	0.07797949	0.06946682	0.062319502	0.07039092	0.06458782	0.06463452	0.07501078	0.06510136	0.050897427
0.0	0.06308949	0.061579313	0.07303636	0.05511414	0.068202786	0.063159384	0.065166	0.064403154	0.0630421	0.06534275
0.0	0.09339384	0.09152934	0.1051124	0.08306685	0.09985443	0.09252428	0.09585485	0.09461609	0.0932173	0.09522493
0.0	0.011846186	0.014893045	0.017034918	0.014809224	0.016196579	0.021405159	0.015774794	0.013909904	0.006421178	0.008588311
0.0	0.012829286	0.018889936	0.016551927	0.013090724	0.015129493	0.014838722	0.014670029	0.007996962	0.0172344	0.0117476005
0.0	0.09723689	0.10040259	0.10669952	0.09321355	0.098697715	0.09025779	0.09520306	0.10569532	0.0927772	0.07771901
0.0	0.00012779732	0.00028458738	0.00021636182	0.00013596994	0.0001793827	0.00018305458	0.00016953809	4.9137714e-05	0.00023562374	0.000114310475
0.0	0.07528835	0.07299716	0.070302926	0.046130355	0.062306277	0.027812049	0.07732043	0.044375487	0.04258779	0.06990866
0.0	0.00030743724	0.000285899	0.00025723662	6.673898e-05	0.00016847595	1.5436884e-05	0.00034608928	5.7565787e-05	5.236286e-05	0.00027905658
0.0	0.02039334	0.017177071	0.016710924	0.009238873	0.017187072	0.016799575	0.019115282	0.0064787357	0.014250278	0.018869225
0.0	0.061087828	0.0747257	0.069119446	0.056227814	0.058462687	0.07348268	0.06204252	0.063979916	0.05323564	0.06790089
0.0	0.08320462	0.05582009	0.082908995	0.07732707	0.07832176	0.075183116	0.07532977	0.055554006	0.07124677	0.05904808
0.0	0.20843635	0.16902336	0.20778261	0.19982547	0.20285916	0.19402438	0.19757582	0.16990413	0.19198653	0.17103688
0.0	0.20857577	0.16958709	0.20846066	0.20039076	0.20326787	0.19469297	0.19776312	0.16925992	0.19187003	0.17094627
0.0	0.0005254689	0.0003305546	0.00026699898	0.00015871413	0.00015187799	0.00028889414	0.00060544093	0.00033409602	3.3591634e-05	0.00013366986
0.0	0.02542602	0.016804254	0.01914878	0.017843707	0.015161421	0.019617885	0.022021344	0.01846491	0.018542808	0.013868271
0.0	0.0043811114	0.004949944	0.003974453	0.005135385	0.0035262906	0.0042456593	0.0006600023	0.0051872195	0.003851564	0.0030716206
0.0	0.06708456	0.0885666	0.07150897	0.06568092	0.057976604	0.07596418	0.07777241	0.065912284	0.07723111	0.06036572
0.0	0.060208067	0.07754763	0.060623903	0.061414704	0.07201508	0.056945827	0.0851071	0.07241648	0.07653144	0.06976289
0.0	0.04734406	0.05188201	0.040405493	0.033374354	0.04893049	0.039329495	0.04313199	0.0452208	0.03462908	0.014616439
0.0	0.0026546663	0.0044628684	0.0059788506	0.002801513	0.0042645885	0.004556836	0.0031040923	0.0005247006	0.0021374382	0.00374586
0.0	0.01750165	0.020067235	0.018441172	0.009065723	0.015973363	0.01839635	0.021009013	0.014619276	0.009540258	0.011497999
0.0	0.03038089	0.04249538	0.049992766	0.032592144	0.04579896	0.041483767	0.034835007	0.015996203	0.026754465	0.03155739
0.0	0.03841367	0.040959217	0.03379913	0.024442129	0.038396817	0.04228129	0.015522299	0.045565825	0.026167141	0.030291373
0.0	0.01367615	0.022595378	0.015964957	0.013024191	0.0152516505	0.014506982	0.016057225	0.01130355	0.010528441	0.009106505
0.0	0.01689968	0.021172578	0.019440303	0.011506533	0.01611405	0.015239917	0.019484624	0.013251236	0.008529704	0.00853741
0.0	0.018810151	0.018698672	0.017636597	0.01516036	0.021280767	0.017302828	0.02182315	0.020642942	0.014684987	0.0043118517
0.0	0.14219847	0.1463121	0.12744991	0.12283778	0.15542829	0.12740242	0.14276095	0.15348034	0.11202091	0.046020314
0.0	0.00029211826	0.00030147826	0.00025050875	1.1841626e-05	0.00018609282	0.00021260053	0.00026087897	8.431085e-05	0.000121551624	3.149395e-05
0.0	0.0004375114	0.00034003347	0.00020899983	0.00020471078	0.00022299009	0.0002194385	0.00033797944	0.00011598623	0.00020137306	0.00029303096
0.0	0.025806043	0.017737372	0.015338095	0.01716282	0.017944837	0.018828148	0.020429146	0.014648285	0.01549565	0.01771069
0.0	0.025745634	0.017763758	0.015275309	0.017263006	0.017924653	0.018918838	0.020320265	0.014680668	0.01544785	0.017659513
0.0	0.04355937	0.047886558	0.043604635	0.032461885	0.0355936	0.03276037	0.030050207	0.04120758	0.04131873	0.03112018
0.0	0.00050297804	0.00020653548	0.0006788743	0.00013936685	0.00019413113	0.00032089613	6.293113e-05	0.0002596388	0.00013271731	0.0001890035
0.0	0.032181527	0.041688625	0.04181636	0.03071927	0.035556596	0.03695394	0.030740732	0.029712608	0.03495971	0.028750341
0.0	0.041711044	0.03497486	0.0429537	0.038466606	0.031540487	0.014568421	0.01663275	0.031621046	0.032976337	0.031303927
0.0	0.31666848	0.3266656	0.31435993	0.2989026	0.29793364	0.29822624	0.29948214	0.26578978	0.31955945	0.29219466
0.0	0.10204322	0.109520115	0.106393315	0.092918046	0.0926263	0.09737953	0.09420331	0.07461884	0.09837334	0.09035367
0.0	0.017432772	0.014912184	0.016086707	0.013719319	0.016059123	0.014705134	0.02024907	0.01929415	0.017879283	0.01729203
0.0	0.0001702361	0.00024873187	0.00021569138	0.00017018351	0.00017498393	0.00024989876	0.00021096892	0.00018340121	0.00024311393	0.00015212584
0.0	0.033799183	0.039264802	0.03360419	0.030551368	0.038754877	0.043617323	0.038916014	0.036906183	0.039992563	0.03543917
0.0	0.00014542193	0.00016333959	0.0002245497	0.00018441897	0.0002748058	8.490531e-05	0.00024229429	0.00028098706	1.9711406e-05	0.0002164431
0.0	0.13969745	0.14743306	0.12693964	0.114905566	0.1237412	0.13507271	0.13276024	0.12832873	0.119731374	0.10765287
0.0	0.5685746	0.5670216	0.5651738	0.566185	0.56839824	0.5534367	0.5656569	0.56876224	0.56463885	0.55248827
0.0	0.00021998525	0.00016735647	0.00022479436	0.000113239774	6.431746e-05	9.819187e-05	7.822972e-06	0.0003039232	0.0002892654	8.8245004e-05
0.0	0.013270996	0.01532762	0.0145780295	0.010997335	0.0063022682	0.0067380895	0.0053920425	0.02411726	0.023104466	0.010255792
0.0	0.5674835	0.5655831	0.5640219	0.5643528	0.56754655	0.55279183	0.5639328	0.56892294	0.5637649	0.55076146
0.0	0.010334793	0.012608103	0.015410394	0.0093782395	0.017091244	0.013452655	0.020352595	0.021417294	0.0121736685	0.013410428
0.0	0.0001319184	0.00017711612	0.00018251655	0.00013627912	0.000267505	1.6560267e-05	0.0003736704	0.00023369645	0.000104095634	7.9698926e-05
0.0	0.075203076	0.073071264	0.07058194	0.046009168	0.062451907	0.027840734	0.07756513	0.044568807	0.042779166	0.07004115
0.0	0.04807139	0.043253608	0.044093415	0.028050063	0.036534213	0.037371155	0.042415276	0.04763677	0.034281395	0.034899626
0.0	0.5666541	0.56350607	0.5640007	0.5650175	0.56566447	0.5515652	0.5635938	0.5691576	0.56196755	0.5497069
0.0	0.11403268	0.14183034	0.12395416	0.11544761	0.13454692	0.13377364	0.114369005	0.1296491	0.13716884	0.10700524
0.0	0.11369887	0.11902503	0.13643192	0.11806395	0.12621209	0.12437901	0.1143624	0.12624863	0.13014792	0.1078415
0.0	0.117886364	0.0893301	0.1036894	0.08228418	0.0563412	0.0917073	0.11001414	0.11922345	0.09806862	0.087172285
0.0	0.01539036	0.00655548	0.012225637	0.0057028024	0.01612964	0.017973302	0.011116984	0.016771842	0.003976708	0.014349164
0.0	0.015378058	0.006564697	0.012258192	0.0056809653	0.016101787	0.01806502	0.011129777	0.016803514	0.003993947	0.014332072
0.0	0.00010268287	0.00030570343	0.00016333647	0.00014269966	0.00018746001	0.00013346365	0.00013927916	6.155896e-05	0.00024990257	0.00016016372
0.0	0.13083984	0.14912347	0.109117925	0.115070015	0.136467	0.12159917	0.13307163	0.18402821	0.13029464	0.13405217
0.0	0.5682771	0.5654728	0.56408584	0.5640701	0.5676239	0.55281985	0.5638579	0.56894284	0.562996	0.55156237
0.0	0.020291775	0.013138541	0.020167258	0.011746217	0.019939488	0.018594211	0.02183492	0.016004272	0.014393689	0.01657903
0.0	0.10836748	0.09328753	0.10732246	0.08604156	0.052872073	0.10248332	0.06243747	0.102259435	0.070990354	0.08949568
0.0	0.0003163793	0.0001775903	0.00031235933	0.00013325269	2.0704238e-05	0.0002928578	3.960005e-05	0.00024617556	6.423563e-05	0.00017595163
0.0	0.016296621	0.017972192	0.012560169	0.011743654	0.014883408	0.015069577	0.015859503	0.0138328085	0.010899988	0.012941117
0.0	0.00020805183	0.000257154	0.00012414437	0.00010826274	0.00017234431	0.00018997755	0.00019910168	0.00014883054	9.3721406e-05	0.00013952973
0.0	0.014792668	0.014408519	0.0054465905	0.0034343954	0.017016636	0.010345162	0.012802127	0.019896884	0.012967688	0.014763772
0.0	0.00017090651	0.00016410579	2.3014167e-05	9.106343e-06	0.0002262557	8.868747e-05	0.00012894231	0.00031169385	0.00013320238	0.00018226526
0.0	0.5680612	0.56500775	0.5628457	0.5643037	0.56781316	0.5522284	0.5638158	0.5679641	0.5629825	0.55030483
0.0	0.0074032485	0.029297927	0.017917562	0.010382355	0.026302885	0.0118296705	0.015174577	0.008056788	0.01029806	0.0012807169
0.0	0.085805155	0.11757224	0.09396407	0.08191952	0.11004244	0.07576883	0.10736868	0.08277208	0.08867551	0.04303838
0.0	0.0001280723	0.0004387903	0.00018624315	0.00011046466	0.00033475633	9.1852584e-05	0.00031350047	0.00010896682	0.00014964765	1.1402754e-05
0.0	1.3403693e-05	0.0004416087	0.0003093188	0.00017145461	2.1881191e-05	7.051826e-05	0.00030696363	0.00034285124	0.00022648707	7.408387e-05
0.0	0.0020241837	0.025135368	0.016101886	0.017850209	0.015207869	0.012414399	0.022116175	0.024740964	0.017441504	0.016002974
0.0	0.11446315	0.108598985	0.10378549	0.090828255	0.07864729	0.04763765	0.09275368	0.07166752	0.09613822	0.08180495
0.0	0.023194423	0.02408895	0.025141528	0.015786562	0.013559401	0.0010897092	0.013183254	0.0039094887	0.017681347	0.01601201
0.0	0.047786478	0.015566328	0.036963284	0.035585035	0.036121063	0.036153708	0.039516203	0.029797878	0.03753158	0.024470141
0.0	0.0004751511	2.6325662e-05	0.00027265196	0.00023641494	0.00021170724	0.00017680245	0.000300809	0.00016635367	0.00023684405	0.00010957136
0.0	0.00034823938	0.00021635315	0.00013367253	0.00013418784	0.00011400198	0.00027163303	0.00015723793	0.00013850031	0.000103940205	7.507977e-05
0.0	0.019099548	0.01380943	0.013391841	0.013929959	0.014218723	0.016244791	0.011606062	0.013270278	0.012972712	0.009043962
0.0	0.017324327	0.019551076	0.019186359	0.013689375	0.013353018	0.011042079	0.01604994	0.018051708	0.016737428	0.010881086
0.0	0.017324327	0.019551076	0.019186359	0.013689375	0.013353018	0.011042079	0.01604994	0.018051708	0.016737428	0.010881086
0.0	0.01866519	0.023065565	0.016373178	0.011040377	0.013962306	0.017304968	0.015790043	0.021016106	0.017276319	0.011378979
0.0	0.01878251	0.023251133	0.016521575	0.011123665	0.014015462	0.017329985	0.015921118	0.021067623	0.017274028	0.011599302
0.0	0.00044975057	0.00023410613	0.00019466663	0.00015435147	0.00010293777	5.80333e-05	0.00025472092	0.00028040365	0.00017370952	8.107688e-05
0.0	0.17666334	0.18753275	0.16602255	0.17897122	0.16647355	0.20290612	0.19053335	0.21942613	0.1924029	0.19231606
0.0	0.00017805878	0.00014159756	0.00014626872	0.00027800817	1.5592846e-05	0.00027125416	0.00032979882	0.00021152422	2.3299794e-05	0.00016427378
0.0	0.013279585	0.015546947	0.013995096	0.014910376	0.014829085	0.017983709	0.006336192	0.020258248	0.013229816	0.016909316
0.0	0.00015737713	0.00012005528	0.00020594161	0.000280285	2.5529262e-05	0.0001610633	4.0177747e-05	0.0001183265	1.1930415e-05	0.00011774818
0.0	0.024166323	0.026971076	0.019316128	0.018615497	0.010979872	0.018628823	0.013022267	0.017839428	0.01808665	0.016334211
0.0	0.17719653	0.18743685	0.16580309	0.17936751	0.1663647	0.20264669	0.1912733	0.21885128	0.1923382	0.19228202
0.0	0.5682536	0.56664354	0.56331134	0.5649243	0.5669651	0.5543005	0.56442034	0.567935	0.5636962	0.54968244
0.0	0.09542791	0.10580967	0.05439414	0.10161149	0.05379807	0.086737335	0.09628964	0.100791685	0.05136398	0.085031964
0.0	0.13170287	0.14379166	0.14840448	0.1329783	0.050169993	0.13990767	0.122394376	0.114058666	0.038718294	0.10304287
0.0	0.023575885	0.019802889	0.01411086	0.0126728	0.005550404	0.015427014	0.020732487	0.017969187	0.018135687	0.015340479
0.0	0.041920073	0.04154342	0.03560335	0.031533867	0.013848318	0.042070035	0.045457635	0.028768755	0.037684336	0.02714554
0.0	0.00048262015	0.00024656433	7.259815e-05	0.00015424214	1.7743203e-05	0.00017659622	0.00029707604	0.00010966711	1.8731997e-05	9.620227e-05
0.0	0.017925654	0.011231855	0.0052810684	0.013081345	0.015197502	0.013863498	0.014864969	0.014825414	0.015330867	0.012560417
0.0	0.017922565	0.011213547	0.0052559436	0.013109705	0.015181753	0.013894564	0.014793439	0.0148710795	0.015282871	0.012579226
0.0	0.01787549	0.011246454	0.0052699433	0.01309911	0.01519669	0.013882925	0.014815861	0.0147928	0.015237943	0.012613566
0.0	0.00026627953	4.1995398e-05	0.00033307675	7.687051e-05	0.00020703982	0.00030349262	0.00020256295	4.2765616e-05	8.183633e-05	7.453263e-05
0.0	0.019034514	0.007455063	0.020829901	0.010044931	0.0135461595	0.02038492	0.01590363	0.011972825	0.011030765	0.011563587
0.0	0.3142917	0.32049197	0.29847354	0.27320382	0.2965887	0.28715768	0.30388844	0.3002845	0.29124275	0.23967078
0.0	0.07312094	0.07838597	0.06126077	0.045460068	0.05955116	0.057881504	0.065718606	0.06176039	0.05672012	0.03132395
0.0	0.19563065	0.20267679	0.17726949	0.15213038	0.17502722	0.16959152	0.18363641	0.17900167	0.16908008	0.12146511
0.0	0.098540604	0.13775967	0.11434396	0.10967819	0.100186914	0.130758	0.12889972	0.1414797	0.115487404	0.07143171
0.0	3.18485e-05	0.00010861473	9.319791e-05	2.0980475e-05	0.00012706775	0.00022284151	8.8614266e-05	0.00017949032	0.00020763803	0.00017695711
0.0	0.06282247	0.018594272	0.060630105	0.052664943	0.025297452	0.06995659	0.054325342	0.076342426	0.06817334	0.054723967
0.0	0.06291986	0.018550146	0.06062818	0.052786417	0.025228942	0.06981434	0.05425434	0.0762254	0.06809447	0.05476162
0.0	0.5667253	0.56686074	0.56461287	0.5659337	0.56725323	0.553717	0.5647642	0.5685109	0.56335694	0.5517445
0.0	0.0069018602	0.006256488	0.011525238	0.014458177	0.0098823095	0.013720229	0.012787858	0.016027102	0.014801135	0.008574676
0.0	0.23563474	0.1393157	0.2264746	0.20073277	0.1287769	0.24209882	0.21741757	0.26828304	0.23553476	0.20463377
0.0	0.30727407	0.2142121	0.29860702	0.27450338	0.20337333	0.3095333	0.29036665	0.33567306	0.30651554	0.27583605
0.0	0.11073969	0.10006647	0.09790085	0.084498525	0.054173842	0.09858086	0.09604321	0.109072916	0.107442506	0.08572518
0.0	0.0003444778	0.00023303984	0.00021830907	0.00012433948	2.2652728e-05	0.0002518069	0.00020308762	0.00031684202	0.00031508706	0.00014917493
0.0	0.0018258484	0.0009841289	0.0019953924	0.002333217	0.0024379164	0.0041004024	0.004282893	0.0048591094	0.0031533018	0.0009799948
0.0	0.08067786	0.09463396	0.07170816	0.068863995	0.08703525	0.09744521	0.09966417	0.11245798	0.08759207	0.06615888
0.0	0.08067786	0.09463396	0.07170816	0.068863995	0.08703525	0.09744521	0.09966417	0.11245798	0.08759207	0.06615888
0.0	0.01527105	0.01155591	0.012085392	0.011028877	0.00936465	0.007483088	0.015050304	0.014596578	0.012973433	0.013833458
0.0	0.040814016	0.026324132	0.039777875	0.030566003	0.029287195	0.025862096	0.046664402	0.030631442	0.035033755	0.031954896
0.0	0.0012890636	0.0057917233	0.0033820148	0.0027067119	0.0033329306	0.0013485915	0.0020341102	0.004481353	0.0032888688	0.0021201135
0.0	0.04152481	0.04187064	0.034080956	0.029050292	0.033653338	0.029263312	0.030531352	0.034392543	0.014479105	0.031036042
0.0	0.016805569	0.019677082	0.018375292	0.011774475	0.016890215	0.014268729	0.024630746	0.014551422	0.011546127	0.011321939
0.0	0.00016204674	0.00018819071	0.00018807447	0.00011659914	0.000158681	0.00019315939	0.00011686027	0.0001321129	8.205505e-05	5.222477e-05
0.0	0.019996077	0.04287618	0.038849574	0.032994032	0.031837642	0.030273914	0.029148523	0.03970373	0.033167887	0.03031722
0.0	4.608391e-06	4.4313343e-05	0.00019689983	6.171077e-05	0.00013103892	9.433803e-05	0.0001466999	4.8742277e-05	0.0001243345	0.00021434914
0.0	0.0024568627	0.0075372616	0.01573471	0.008877059	0.012966376	0.010745138	0.013593558	0.0080028465	0.012548371	0.015995668
0.0	0.0024503074	0.007559462	0.015776178	0.008869854	0.012979173	0.01073611	0.013614187	0.007960425	0.012511384	0.01603919
0.0	0.01562674	0.012031535	0.017520405	0.012098801	0.012727255	0.01286889	0.017017776	0.010988859	0.016313402	0.008697584
0.0	0.00012368354	0.00010344414	0.00018566939	0.00013217173	0.00020069067	0.00015485474	7.598348e-05	0.00010142449	0.00014411619	5.7442514e-05
0.0	0.019586436	0.012625763	0.015517109	0.017781107	0.014880736	0.013171064	0.010689939	0.011409779	0.014915118	0.00535549
0.0	0.56875396	0.5662759	0.5651769	0.56542647	0.5666487	0.5543099	0.5645089	0.5694579	0.56436497	0.5514273
0.0	0.01986966	0.025090862	0.015811905	0.020165514	0.016292686	0.00501929	0.0075222207	0.01081249	0.009953541	0.010395022
0.0	0.00031959396	0.0002604391	0.0001569412	0.00019638496	0.00018431156	7.853833e-05	8.954099e-05	0.00011171357	8.171554e-05	0.00011777222
0.0	0.5686332	0.56556356	0.5644151	0.5653165	0.56684697	0.55360156	0.56370443	0.5682902	0.56368756	0.55175275
0.0	0.017171606	0.018232435	0.021345163	0.014932433	0.0112381205	0.016370168	0.013817367	0.014094391	0.014382532	0.0083990265
0.0	0.079750985	0.10449542	0.1047093	0.08287492	0.093654126	0.094443955	0.09204935	0.08869345	0.090061806	0.07367246
0.0	0.26882505	0.27679712	0.27362645	0.2186794	0.26726207	0.2694048	0.29060072	0.26574704	0.25259817	0.24990389
0.0	0.00019147714	0.0002177015	0.00014838106	5.728016e-05	0.00018819571	0.00022912452	0.00022276206	0.00015919202	3.6986705e-05	0.00011142813
0.0	0.022077749	0.016246954	0.014953124	0.014070154	0.014211519	0.0037443493	0.016830564	0.015284054	0.015605653	0.012078283
0.0	0.010361691	0.020644335	0.011094979	0.009730023	0.019058572	0.015926624	0.017328288	0.012836855	0.004340958	0.00988084
0.0	0.010309765	0.0206921	0.011091579	0.0097160805	0.01913958	0.015952159	0.017400187	0.012771272	0.004325721	0.009876992
0.0	0.118904285	0.077562064	0.06935492	0.07190577	0.09627475	0.09319072	0.09205235	0.057728138	0.08624695	0.08775692
0.0	0.5680995	0.5657855	0.5638793	0.5643866	0.5672772	0.55215836	0.5639031	0.568834	0.56293404	0.55106974
0.0	0.026654262	0.017632863	0.0054425364	0.011312618	0.014729106	0.013690424	0.018117	0.022302795	0.011502228	0.0132694105
0.0	0.00045631244	8.764195e-05	5.8587462e-05	6.738592e-05	0.00019873997	0.00020256182	0.00017238095	2.8096045e-05	0.00013453068	0.0001631836
0.0	0.00030301558	0.00022134419	0.0002066649	0.00012478419	0.00016988245	0.00014573231	0.00016348496	2.7151102e-05	0.00021142402	9.08833e-05
0.0	0.09383291	0.071465686	0.09291779	0.07840144	0.08401404	0.09696788	0.0803482	0.085025564	0.07501046	0.06296809
0.0	0.08830925	0.086432	0.08920198	0.072654806	0.10258933	0.07399309	0.0976524	0.09290469	0.093977325	0.08148058
0.0	0.5697138	0.56572086	0.5643072	0.56490517	0.5665377	0.55298764	0.5631554	0.5701692	0.56307304	0.55119336
0.0	0.0112927845	0.011593541	0.011690508	0.015263149	0.016709944	0.007157673	0.021858072	0.013330384	0.0149553865	0.015015482
0.0	0.0001430022	0.00013242429	0.00015243018	7.007248e-05	0.0002543804	8.397105e-05	0.00021659196	0.00016970355	0.00018715014	0.00012287876
0.0	0.56830424	0.56545377	0.5636126	0.56432885	0.5672275	0.55236804	0.5633182	0.56850606	0.56291217	0.5510841
0.0	0.011751438	0.015273551	0.016246079	0.009862583	0.0072359107	0.024392752	0.008267695	0.014960311	0.011038935	0.004772096
0.0	0.0001806279	6.430991e-05	0.00017836482	9.347497e-05	0.0001176998	0.00023620045	0.00010241073	0.000120741715	7.9084406e-05	4.6495497e-05
0.0	0.020706244	0.014442497	0.01652455	0.013076623	0.0046835984	0.014078757	0.011507444	0.01575603	0.01486494	0.012543001
0.0	0.101675846	0.10310357	0.09900848	0.07942413	0.08468198	0.088814676	0.07918171	0.09524574	0.090410195	0.09276713
0.0	0.56726754	0.5651446	0.5644723	0.56299317	0.5653017	0.55337524	0.56296754	0.56820744	0.56407714	0.5510557
0.0	0.024119344	0.0122002065	0.016065815	0.013324684	0.0019630063	0.017427528	0.016588153	0.017708117	0.014858064	0.010187442
0.0	0.22240484	0.22777829	0.18614742	0.15117693	0.2311963	0.18332432	0.21974772	0.23673515	0.21263534	0.22976902
0.0	0.56758815	0.56642926	0.5653839	0.5637881	0.5682071	0.552934	0.565651	0.5713198	0.5645685	0.55321246
0.0	0.5674211	0.5639279	0.5647286	0.56407654	0.567625	0.55449986	0.56405085	0.5688751	0.563123	0.5516019
0.0	0.017551236	0.019394208	0.017054267	0.012434437	0.013299448	0.015936507	0.017145406	0.009926563	0.012605989	0.01102111
0.0	0.017476669	0.0196193	0.017067557	0.012491953	0.013355807	0.015890025	0.017169883	0.009962915	0.012570914	0.010971575
0.0	0.104329236	0.08471708	0.09016942	0.09829181	0.10418226	0.086200215	0.10342598	0.09492119	0.096912526	0.08135605
0.0	0.017535506	0.014086635	0.0139660165	0.014842069	0.016491376	0.012908566	0.017446693	0.01173514	0.016491594	0.006745868
0.0	0.00027266677	0.00012264767	0.00015888417	0.00022257736	0.00027014542	0.00015010052	0.00027082572	0.00018437677	0.0002107956	0.00012216481
0.0	0.01858699	0.012544041	0.0141266575	0.016669776	0.018537669	0.013380977	0.018430976	0.015397536	0.016216666	0.012112618
0.0	0.014580112	0.026623497	0.016172322	0.012844459	0.013191333	0.018237898	0.019274816	0.015592494	0.011984202	0.0043211887
0.0	0.015115067	0.019125884	0.0124112945	0.013963337	0.0149108665	0.015382023	0.009892098	0.0141631495	0.01551047	0.007597535
0.0	0.01586796	0.013648346	0.009467944	0.015279944	0.016768381	0.01285061	0.0050866036	0.012794674	0.019859647	0.013274875
0.0	0.0001300358	0.00023148373	0.00012022598	0.00016276278	0.00014227997	0.00012651666	7.2416165e-05	0.00014643854	0.00019377201	0.00013311744
0.0	0.017162733	0.012159616	0.01422825	0.013353357	0.013556454	0.015914291	0.010669108	0.012373151	0.010755529	0.010094726
0.0	0.077746235	0.09101975	0.088923	0.07840979	0.09055695	0.09020264	0.092076905	0.0906995	0.07619958	0.07497651
0.0	0.56729263	0.5656476	0.56428576	0.56330794	0.56716305	0.5528007	0.5635513	0.5682368	0.56319517	0.5507598
0.0	0.01640184	0.009773428	0.015038985	0.014243988	0.012459682	0.01839778	0.0072915624	0.010995796	0.010488131	0.010266907
0.0	0.00019291956	0.00036437967	1.2588217e-05	5.6807225e-05	0.0002172536	0.00033755065	0.00025036786	2.470285e-05	8.812794e-05	8.003036e-05
0.0	0.014418049	0.014229099	0.008714506	0.013638375	0.011873579	0.014710958	0.020358471	0.013554355	0.015168499	0.00905817
0.0	0.10935794	0.09533965	0.08784488	0.08060835	0.08391725	0.08025856	0.10327662	0.08259747	0.097956546	0.06692012
0.0	0.5676593	0.5658162	0.5640524	0.5651577	0.5674192	0.5533766	0.56349033	0.56871796	0.56312424	0.5509602
0.0	0.009663068	0.017166335	0.0060428777	0.01319345	0.014899483	0.019241156	0.018636473	0.015405736	0.011196187	0.010067132
0.0	5.4309818e-05	8.143409e-05	0.00021986384	0.000170303	0.00018563966	0.00019186146	0.00041403482	0.00017162815	0.00020348497	0.00012058902
0.0	0.0066639516	0.013678492	0.012883635	0.014254759	0.018829668	0.014543184	0.024967078	0.015954487	0.017149843	0.012265861
0.0	0.0035584015	0.003536743	0.003288042	0.0029977087	0.0035074092	0.0038695985	0.0038108919	0.0035829556	0.0014020549	0.003012458
0.0	0.003079447	0.002521759	0.004027257	0.003124994	0.002254729	0.002894936	0.003677153	0.0014156739	0.002455761	0.002978814
0.0	0.033464286	0.037476543	0.03136906	0.03127794	0.039095305	0.031485572	0.032718014	0.033039924	0.019104011	0.029440327
0.0	0.03733461	0.030802479	0.03782251	0.028661627	0.030975165	0.02792176	0.038032964	0.036736246	0.02074679	0.027109696
0.0	0.014674158	0.020055057	0.016524116	0.007700572	0.011526993	0.00687886	0.023431966	0.014893542	0.010906596	0.011974438
0.0	0.013555651	0.024636228	0.018342234	0.004902618	0.015033765	0.01268598	0.024151782	0.012936196	0.010204079	0.009132578
0.0	0.08700483	0.11775329	0.10188611	0.05243192	0.093977004	0.08546947	0.12540333	0.09427279	0.08106656	0.07829836
0.0	0.015924793	0.01621722	0.014752562	0.012100129	0.008696281	0.0037108369	0.022592222	0.017018398	0.011572535	0.015661083
0.0	4.9877795e-05	0.00023612569	0.0002753794	0.00010094091	0.00017975818	1.557534e-05	0.00025042397	0.00018223884	0.00010028658	0.00013922206
0.0	0.017937014	0.007851553	0.017516071	0.004774334	0.015271314	0.012150351	0.008741801	0.015013013	0.011657218	0.0049359873
0.0	0.0089589255	0.020978345	0.019920828	0.016979078	0.009884236	0.013733101	0.022983912	0.014498026	0.011855986	0.011142616
0.0	0.0138426535	0.018807493	0.010691336	0.010925547	0.015918272	0.009446577	0.014431593	0.013925808	0.012555025	0.016125653
0.0	0.0001777365	0.00023255021	0.000114108894	0.00010593991	0.00023250631	0.00010090761	0.00018451044	0.00017218858	7.5280215e-05	9.853489e-05
0.0	0.5672755	0.56552684	0.56372625	0.5645474	0.5676114	0.5531243	0.56340796	0.56879383	0.5629805	0.5507962
0.0	0.04335497	0.020968445	0.035501048	0.014427471	0.030786192	0.036325246	0.023818359	0.040507115	0.039012533	0.0152704185
0.0	0.01745613	0.036017396	0.044387553	0.039704613	0.034765817	0.036552552	0.037424676	0.024223149	0.032309346	0.028158905
0.0	0.56912	0.56623733	0.5648441	0.5650967	0.5667162	0.55341315	0.56488556	0.5686406	0.5636469	0.55121005
0.0	0.017861767	0.013182175	0.016664071	0.009665674	0.007429329	0.0017758784	0.020032296	0.016734492	0.009616503	0.010940991
0.0	0.00015890009	0.00020977885	0.00018934767	0.00011206321	0.00010124264	1.7452323e-05	0.00013882463	0.0002198525	0.000106303196	8.03848e-05
0.0	0.56781447	0.56520486	0.56391245	0.5648742	0.5667132	0.55322653	0.5637911	0.5687425	0.56354785	0.5511984
0.0	0.011414626	0.017093856	0.009425403	0.00899067	0.013682983	0.015045843	0.017252397	0.015029071	0.015487273	0.0016753187
0.0	0.091305144	0.09301311	0.08376714	0.08078602	0.08976168	0.09950249	0.08682348	0.09118418	0.10071383	0.04639828
0.0	0.5688571	0.56718117	0.56572074	0.5642868	0.56729853	0.5533973	0.56386256	0.5693832	0.56327975	0.5509772
0.0	0.5679233	0.56720287	0.56630576	0.5643077	0.5683766	0.55332404	0.56435335	0.56921506	0.56416917	0.5511474
0.0	0.020760817	0.011375777	0.0165842	0.013036512	0.015592298	0.008935564	0.0040297364	0.011285519	0.012026786	0.010502591
0.0	0.14717393	0.14870225	0.1299015	0.11887617	0.14671658	0.120767206	0.12788948	0.13480973	0.12481707	0.11024197
0.0	0.14732112	0.14917853	0.12978381	0.11930271	0.14697021	0.12072038	0.12784365	0.135217	0.12524264	0.11024572
0.0	0.5667332	0.5675795	0.5657466	0.5623122	0.5670959	0.55365324	0.56558985	0.56898767	0.5649236	0.55204856
0.0	0.016219571	0.020383863	0.015490735	0.015057005	0.017458444	0.012025199	0.012142879	0.020823635	0.014506973	0.008638745
0.0	0.016379585	0.02040938	0.01543039	0.015093199	0.017315116	0.012077351	0.012046916	0.020785682	0.014453441	0.008596496
0.0	0.057035625	0.0724885	0.055493817	0.027131945	0.06266813	0.04113131	0.039338324	0.06316221	0.06922356	0.06797507
0.0	0.15645404	0.1617708	0.15346245	0.07768156	0.16369402	0.11682353	0.12558043	0.15259646	0.16075422	0.13942768
0.0	0.0868588	0.071813434	0.068690196	0.083708964	0.08732921	0.088602856	0.086628295	0.089273386	0.08126175	0.086812966
0.0	0.56806827	0.5662223	0.5638612	0.56455296	0.56756127	0.55224985	0.56363744	0.5689772	0.56324315	0.5507171
0.0	0.016671995	0.014555586	0.0048320736	0.010650043	0.013538184	0.015257968	0.010631003	0.019478792	0.016211715	0.012460921
0.0	0.0001342014	6.549761e-05	5.650424e-05	0.00011995835	0.0001364915	0.0001667879	0.00013650177	0.00014555371	0.00010716711	0.00015655559
0.0	0.10167136	0.07844334	0.06566422	0.0656195	0.09858785	0.07533418	0.06798544	0.10032327	0.09100239	0.08295099
0.0	0.06645491	0.0881758	0.11076902	0.0786235	0.07430927	0.06892526	0.09777986	0.057299387	0.067250594	0.064018175
0.0	0.5697274	0.56597173	0.56433207	0.56462306	0.5664194	0.55372804	0.5649808	0.5696141	0.5638028	0.5499903
0.0	0.003360816	0.01087357	0.016419627	0.011467288	0.016893985	0.005549825	0.016196026	0.018485194	0.006299566	0.010771278
0.0	4.8663136e-05	0.00014296484	0.00035364166	9.4484414e-05	7.382336e-05	6.426841e-05	0.0002176905	2.7328892e-05	5.2410018e-05	4.945994e-05
0.0	0.5679622	0.5657162	0.5635701	0.56444967	0.5673847	0.5525304	0.564027	0.5685805	0.56330615	0.55078876
0.0	0.019233849	0.009386052	0.0063746367	0.0059127277	0.015648827	0.007366903	0.019745728	0.015448199	0.016146531	0.0114411935
0.0	0.0002465554	9.1482216e-05	4.7717083e-05	4.7781425e-05	0.00021790189	8.9873756e-05	5.446375e-05	0.0002285189	0.00016531858	0.0001315511
0.0	0.09343305	0.10437006	0.08988527	0.087848864	0.086251296	0.09409825	0.08496519	0.1033199	0.09477598	0.08087946
0.0	0.015057184	0.018655064	0.014042367	0.013465552	0.012939394	0.015799643	0.012681316	0.018104129	0.015542473	0.01197945
0.0	0.015078399	0.018560912	0.014101497	0.013533892	0.012958659	0.01584226	0.012693674	0.018074874	0.015583414	0.011985839
0.0	0.089943625	0.080545664	0.108687416	0.08316625	0.059816975	0.10127657	0.079110704	0.09743092	0.0948044	0.08195716
0.0	0.014007439	0.011405299	0.020181432	0.0121418275	0.006529851	0.01817675	0.011085587	0.016182635	0.015551341	0.0122816255
0.0	0.014027203	0.01134732	0.020265883	0.012203528	0.0065396335	0.018225642	0.011096402	0.016156428	0.015592305	0.012288169
0.0	0.11758173	0.09837752	0.0913499	0.098096006	0.08591884	0.07956148	0.054878104	0.09724446	0.08496254	0.07617674
0.0	0.00043650536	0.00021812828	0.00016704031	0.00022086164	0.00012823689	0.000110554654	2.450947e-05	0.00020247047	0.00012702306	9.51536e-05
0.0	0.028902609	0.015317722	0.014633852	0.012278763	0.014873966	0.011420945	0.0027730232	0.014515839	0.010556056	0.008236811
0.0	0.012666548	0.02018761	0.012416357	0.010435632	0.02355029	0.015400904	0.012567292	0.01940165	0.00096227217	0.009772324
0.0	0.012671475	0.020206738	0.01246395	0.010463668	0.023436112	0.015361691	0.012462241	0.01945763	0.0009582005	0.009779927
0.0	0.56833047	0.5649195	0.5633356	0.5645987	0.56701124	0.55261433	0.5635585	0.5680572	0.56334126	0.5504836
0.0	0.011715055	0.015402886	0.016053954	0.014591022	0.01682121	0.015015038	0.018552486	0.008503676	0.0012781724	0.013108891
0.0	0.08816543	0.09770306	0.08504966	0.08555047	0.09308795	0.09189926	0.0894294	0.07531297	0.03483584	0.08411458
0.0	0.0001421106	0.00021238331	0.00012697303	0.00013036504	0.00017449341	0.00019194931	0.00015423096	7.611104e-05	4.652248e-06	0.00013873796
0.0	0.07750053	0.08614555	0.09154	0.0694597	0.09116719	0.08342205	0.07215733	0.08980647	0.094373815	0.07730944
0.0	0.010592409	0.012880889	0.014598004	0.008706971	0.0143931545	0.012612728	0.009339314	0.013837049	0.01545784	0.0110113425
0.0	0.07436357	0.09461539	0.08952325	0.056398258	0.09200485	0.08655311	0.08061346	0.07765354	0.092821375	0.07614598
0.0	0.0037878517	0.0018078715	0.002692754	0.0020597668	0.0034944438	0.0039054614	0.0034926462	0.003068416	0.002604124	0.0033826772
0.0	0.041248165	0.027672026	0.03339578	0.023677684	0.041229386	0.02517372	0.040165726	0.043526474	0.030571256	0.030567527
0.0	0.09741956	0.1058349	0.087387115	0.07567766	0.084356524	0.0788597	0.0793839	0.09544614	0.083635904	0.06778205
0.0	0.09184483	0.10747685	0.099584125	0.06937013	0.09122772	0.0753067	0.097705275	0.0883761	0.09038908	0.07592217
0.0	0.016797462	0.017418597	0.008867415	0.013730919	0.011768157	0.017702935	0.0125015555	0.011839495	0.0050847293	0.010249076
0.0	0.041260444	0.033393256	0.030539673	0.034372035	0.031272832	0.03786953	0.0397309	0.028539207	0.012971706	0.026332721
0.0	0.28490245	0.30833188	0.26647153	0.24473	0.2731005	0.2839653	0.27641693	0.24083182	0.27571142	0.26200634
0.0	0.00021121486	0.00032764612	0.00013529883	1.2462247e-05	0.00017047196	0.00023653306	0.00016913653	9.4332725e-05	0.00018854525	0.00013930905
0.0	0.014896257	0.01732181	0.011532247	0.014844899	0.013777289	0.016549326	0.011801148	0.014456016	0.0050160596	0.013007976
0.0	0.014931544	0.017420622	0.011595088	0.014936432	0.013684089	0.016555311	0.011896808	0.014401267	0.005009766	0.013048881
0.0	0.011188692	0.0040202592	0.014541605	0.009823787	0.014244624	0.018306395	0.013793158	0.012511031	0.014263854	0.014095531
0.0	0.005481772	0.0042070993	0.00056910753	0.0023166807	0.0051263426	0.002954253	0.00296776	0.0024703706	0.002537763	0.0035221146
0.0	0.0021552274	0.0042232494	0.002952968	0.0022853198	0.0009169277	0.0022080033	0.0012104725	0.004529885	0.00081739516	0.0024427709
0.0	0.048259787	0.04805319	0.013886001	0.031659372	0.021724664	0.021783331	0.03821145	0.031835083	0.029256765	0.037199624
0.0	0.027737772	0.02814792	0.032386117	0.019705882	0.018530244	0.019839335	0.013477859	0.0396117	0.021447126	0.026996177
0.0	0.014038286	0.02145631	0.013462663	0.010078216	0.01380125	0.007968016	0.01464373	0.012485842	0.011116896	0.009404381
0.0	0.04380763	0.035209313	0.037049863	0.027351785	0.037258103	0.03591984	0.018897543	0.03760154	0.019281613	0.025467327
0.0	0.018598901	0.017071422	0.019687403	0.013004403	0.015592839	0.018708501	0.013930502	0.012396797	0.010938875	0.010402343
0.0	0.03215822	0.039890766	0.023871485	0.022482939	0.040235993	0.013751403	0.023256412	0.03236095	0.03106996	0.027157966
0.0	0.0022089593	0.0037062264	0.00062149914	0.00060986856	0.003922516	0.0026641388	0.0013586268	0.0027860592	0.0036971539	0.0016698858
0.0	0.026977671	0.039425913	0.013706678	0.010416027	0.030781008	0.03925189	0.010984612	0.029029028	0.0315709	0.033607498
0.0	0.04013253	0.036629885	0.013728613	0.01868425	0.036170654	0.026194958	0.024604412	0.046086386	0.033319082	0.020744054
0.0	0.016579684	0.01955392	0.016427653	0.007483708	0.0142114125	0.01621055	0.014653489	0.014950457	0.010711853	0.008782645
0.0	0.5674057	0.5669676	0.5647046	0.5663344	0.5665657	0.5510918	0.5654729	0.57044125	0.56336224	0.5530268
0.0	0.5709752	0.5647178	0.5670271	0.565437	0.56717515	0.55281097	0.5658206	0.5714009	0.5647563	0.5529316
0.0	0.5693573	0.5657394	0.5644285	0.56410825	0.5676651	0.5531598	0.5662432	0.5680394	0.5641854	0.5511753
0.0	0.568096	0.5648756	0.5665202	0.56367433	0.56788856	0.5536758	0.5647244	0.56891185	0.564099	0.55248594
0.0	0.045798097	0.14076512	0.14525734	0.11567567	0.1309791	0.10490412	0.15399414	0.1492282	0.12400757	0.11703931
0.0	0.5679693	0.56746984	0.5660036	0.5646404	0.56798625	0.5536315	0.565185	0.5698225	0.5651928	0.5526319
0.0	0.56823945	0.5668226	0.5652235	0.5645014	0.56868535	0.55354804	0.5662731	0.56975	0.56588113	0.5524849
0.0	0.5682939	0.5667906	0.5644086	0.5649744	0.5669554	0.55341285	0.5650239	0.56899244	0.5640346	0.550242
0.0	0.56842005	0.5651968	0.56497556	0.5653684	0.56618416	0.5532942	0.5646836	0.5688333	0.56363153	0.55107856
0.0	0.56941575	0.564496	0.5650796	0.56441915	0.5650796	0.55390686	0.5643303	0.56899625	0.5636296	0.5501264
0.0	0.5704567	0.5638631	0.56496227	0.5638514	0.56563455	0.55303746	0.56457555	0.5694429	0.56400836	0.55126804
0.0	0.20705315	0.20271887	0.19111727	0.18096232	0.19864897	0.18977249	0.1851288	0.1857887	0.16802835	0.18086094
0.0	0.04589192	0.14084649	0.1451997	0.11446021	0.13070995	0.104832776	0.15397093	0.14802796	0.12381791	0.11730611
0.0	0.56836236	0.5668351	0.5636965	0.56401855	0.5677631	0.5524694	0.5662361	0.5687469	0.56357837	0.5521506
0.0	0.5685596	0.56590486	0.5630429	0.5666171	0.56560683	0.5526	0.5635765	0.56935805	0.5631455	0.55172884
0.0	0.5686675	0.56665385	0.5662372	0.563889	0.5682167	0.5530767	0.56534225	0.57051843	0.56583333	0.55293036
0.0	0.5684213	0.56608486	0.5653565	0.5637094	0.5679969	0.5537288	0.56470543	0.56954163	0.5649101	0.5521404
0.0	0.5694087	0.565864	0.56501794	0.56413776	0.56722623	0.55291885	0.56583697	0.56832826	0.5640723	0.55196863
0.0	0.045604777	0.14159976	0.14553267	0.114526674	0.1315602	0.10502822	0.15381789	0.14905734	0.12383903	0.11700178
0.0	0.0052844584	0.014470365	0.020210305	0.014848959	0.020099418	0.012994564	0.019722918	0.021871401	0.017215956	0.01470755
0.0	0.5690748	0.5664338	0.5642341	0.56483537	0.56699365	0.55307686	0.5655367	0.5691545	0.5646505	0.55246454
0.0	0.19439106	0.20709318	0.18599895	0.18532659	0.19829485	0.19309151	0.20687795	0.18480903	0.18639809	0.16693217
0.0	0.22997214	0.26243505	0.2579771	0.23009981	0.24134937	0.24889554	0.2816486	0.20343705	0.19733329	0.1859223
0.0	0.2304726	0.26267815	0.25784892	0.22901228	0.24134307	0.24881887	0.28139427	0.203534	0.19758835	0.18622589
0.0	0.015155397	0.019301744	0.021731732	0.016914533	0.017048905	0.011865235	0.02054133	0.012414247	0.012947265	0.012050532
0.0	0.23048367	0.26210102	0.25811332	0.2297349	0.24157222	0.24943367	0.2808944	0.2034912	0.19737877	0.18589336
0.0	0.22999007	0.2633366	0.25753686	0.23014998	0.2413537	0.24858911	0.28138235	0.20384079	0.1974956	0.18576309
0.0	0.230729	0.26255646	0.25800654	0.22985193	0.24189101	0.24862681	0.28158236	0.2041494	0.19775029	0.18615477
0.0	0.23025678	0.26301968	0.25794274	0.22961521	0.24072695	0.24892603	0.28116748	0.20340103	0.19727793	0.1864248
0.0	0.22960949	0.26274514	0.257726	0.22915392	0.24106933	0.24865767	0.28083354	0.2035534	0.19734569	0.18584286
0.0	0.23057348	0.26245406	0.25767905	0.22961375	0.24073452	0.24885425	0.28077874	0.20351693	0.19747166	0.18601209
0.0	0.23057814	0.262659	0.2578749	0.22943276	0.24154766	0.24931169	0.2819983	0.20361531	0.19783205	0.18639617
0.0	0.2300724	0.26281705	0.25777987	0.22891518	0.24145071	0.24881935	0.28088382	0.20314737	0.19751252	0.1860763
0.0	0.56869173	0.5670113	0.5653921	0.56333816	0.5674249	0.5537032	0.5655772	0.5691029	0.56510985	0.5526348
0.0	0.56791717	0.5678265	0.56487894	0.5637476	0.5679953	0.552685	0.56793493	0.5711189	0.5641458	0.5530349
0.0	0.5684866	0.5681655	0.566005	0.56423473	0.56844646	0.55244106	0.56526995	0.5696045	0.5663508	0.552659
0.0	0.56883895	0.56715804	0.56531405	0.56499606	0.56649846	0.5533323	0.56738514	0.56997985	0.5656444	0.5523793
0.0	0.56759673	0.56615376	0.5643242	0.5630618	0.5675272	0.55420035	0.5649719	0.5682191	0.5640574	0.55121744
0.0	0.5666341	0.5669117	0.56493926	0.56475776	0.5677529	0.55484694	0.5647262	0.56935054	0.5653994	0.55302244
0.0	0.567936	0.56732893	0.5652091	0.5651426	0.56906956	0.5530885	0.56498486	0.56853527	0.5637959	0.55240107
0.0	0.56783056	0.56696504	0.56509405	0.56488115	0.5686085	0.5517148	0.56550205	0.5694436	0.56466746	0.55063623
0.0	0.021494629	0.01725601	0.018316528	0.0153990025	0.015046296	0.020072984	0.022704972	0.016800921	0.013344264	0.014443195
0.0	0.5706634	0.56713027	0.5666327	0.5657646	0.5677596	0.5545971	0.5651145	0.5720281	0.5658915	0.55386627
0.0	0.012488447	0.017739141	0.016785033	0.0038381112	0.01627069	0.013852095	0.019107461	0.017526546	0.013387759	0.013668427
0.0	0.1940192	0.16865975	0.16793837	0.16206802	0.17962092	0.14943068	0.18034066	0.18470518	0.17639752	0.1284645
0.0	0.5676549	0.56625235	0.56464845	0.5642892	0.56733775	0.5531986	0.56517106	0.5697125	0.56508297	0.5522587
0.0	0.5682164	0.5661557	0.5644048	0.56470317	0.5672174	0.55295056	0.5659067	0.5691978	0.565019	0.55222476
0.0	0.5679403	0.5666365	0.56429267	0.5650861	0.567284	0.55327225	0.5651216	0.5690417	0.5636354	0.5522356
0.0	0.5678679	0.5670074	0.5652665	0.5637466	0.567278	0.553413	0.5653514	0.5695336	0.5647438	0.5526811
0.0	0.5684762	0.5666888	0.5647564	0.5645538	0.5675732	0.5531738	0.56546843	0.5692458	0.56482744	0.5523743
0.0	0.5668166	0.5682071	0.5644254	0.56582516	0.56731063	0.5524069	0.5660443	0.5691022	0.5628052	0.55240464
0.0	0.5659067	0.56712365	0.56436855	0.5649885	0.56739706	0.5527748	0.56489104	0.5696635	0.56191313	0.55244213
0.0	0.57062113	0.56848997	0.56716096	0.56370986	0.5699376	0.5547412	0.56798685	0.5695049	0.565244	0.5549675
0.0	0.5690745	0.56551254	0.56442654	0.56340396	0.56820244	0.5521845	0.56538695	0.5691268	0.56370425	0.5514909
0.0	0.56696427	0.56716913	0.56618845	0.5636178	0.5683586	0.55338967	0.5663225	0.5701768	0.56502795	0.55356157
0.0	0.5672521	0.56809115	0.5659326	0.56461763	0.5688551	0.55328065	0.56622154	0.5710313	0.56598365	0.5535709
0.0	0.19868974	0.19867015	0.18899435	0.16395637	0.18958336	0.18194838	0.19170824	0.21444134	0.18275666	0.16616939
0.0	0.56772697	0.56349295	0.56452715	0.56429946	0.5668106	0.5543895	0.56440073	0.57020116	0.56384575	0.5511994
0.0	0.5678891	0.56581056	0.56537503	0.56388795	0.5675951	0.5534235	0.5651146	0.5707699	0.5655449	0.5524085
0.0	0.5679567	0.5654099	0.5642245	0.5636197	0.56736165	0.5534007	0.56436795	0.5703996	0.5651359	0.5517137
0.0	0.5691592	0.5654579	0.56622666	0.5646527	0.5673006	0.55318797	0.5660077	0.56933594	0.5656155	0.55262023
0.0	0.5676894	0.5647672	0.564144	0.563307	0.5665269	0.5529061	0.56432164	0.5675329	0.56367725	0.55066997
0.0	0.5694334	0.56423277	0.56387717	0.564796	0.566762	0.55333334	0.56423044	0.5685782	0.5630007	0.55037886
0.0	0.5676105	0.56509376	0.564188	0.5641882	0.5654269	0.5539359	0.5653675	0.56869453	0.5639879	0.5502752
0.0	0.56853056	0.5640128	0.5643302	0.56470233	0.5662616	0.55389214	0.56443137	0.56909215	0.5641383	0.5504588
0.0	0.5680916	0.565369	0.5658149	0.56433356	0.5665915	0.553708	0.56487614	0.5690471	0.5647112	0.55147487
0.0	0.5680858	0.56610703	0.5661025	0.5645814	0.56665164	0.55395454	0.56605804	0.5697413	0.5644001	0.55038565
0.0	0.56861126	0.56435126	0.56530374	0.56431067	0.566151	0.55323154	0.5640631	0.5679687	0.5637176	0.5519389
0.0	0.5683289	0.5661333	0.5655969	0.5638957	0.5664504	0.5536007	0.5652367	0.56878453	0.5631324	0.550584
0.0	0.5689037	0.5644974	0.56450725	0.56416714	0.5654443	0.55283135	0.5651082	0.56951296	0.5636673	0.5517874
0.0	0.56727	0.5653186	0.5640044	0.5637591	0.56650305	0.5528463	0.5637116	0.56798184	0.56303054	0.5502046
0.0	0.5688243	0.5649633	0.56433535	0.56389797	0.56632227	0.55327904	0.5643707	0.56788594	0.56414497	0.55111295
0.0	0.5687985	0.5653265	0.56507695	0.56361985	0.56755054	0.5534226	0.5651718	0.5695158	0.5639769	0.55099195
0.0	0.5687592	0.5646747	0.5641627	0.56400824	0.5653316	0.5528583	0.5640812	0.5680086	0.5632151	0.55038756
0.0	0.56767243	0.5647783	0.56384563	0.564067	0.5665383	0.55194587	0.5637847	0.5693313	0.56268543	0.5509463
0.0	0.56903887	0.56616205	0.56489927	0.5649122	0.5662168	0.5531059	0.56546915	0.5688555	0.5637899	0.5512128
0.0	0.56935084	0.565494	0.5647671	0.5647883	0.56599253	0.55355644	0.5657043	0.568621	0.5645454	0.5507329
0.0	0.56807625	0.56563944	0.56506467	0.56421	0.56486243	0.5535273	0.5648776	0.5687704	0.56340116	0.5501476
0.0	0.56825095	0.5653715	0.56470776	0.5643733	0.56550777	0.5542437	0.5648509	0.56932014	0.56390136	0.5512496
0.0	0.5679282	0.5668202	0.56446844	0.5651593	0.567595	0.5532576	0.56522197	0.5689436	0.5645996	0.5505395
0.0	0.5687087	0.5664819	0.5647084	0.56331193	0.56905514	0.55282724	0.564809	0.5685058	0.56539506	0.5514809
0.0	0.5695826	0.5651433	0.56432986	0.5641799	0.5654102	0.552989	0.5651892	0.56958336	0.5631424	0.5513542
0.0	0.56820345	0.56542456	0.5652036	0.5650355	0.5689292	0.55282515	0.5659863	0.569103	0.5646233	0.5520873
0.0	0.56841654	0.5648918	0.5646498	0.564721	0.5678663	0.55173224	0.5656594	0.5690172	0.5641179	0.55195844
0.0	0.56846386	0.5661575	0.5649074	0.5647861	0.5672289	0.5518716	0.56629956	0.56832516	0.56449586	0.55226284
0.0	0.5676308	0.5639259	0.5635605	0.5639996	0.5659348	0.55322176	0.5643221	0.5705673	0.56263894	0.5516107
0.0	0.5679948	0.56511927	0.5653466	0.5640553	0.56741023	0.55387646	0.56544054	0.5704031	0.56458545	0.5514691
0.0	0.5688405	0.56581223	0.5660235	0.5640031	0.57006145	0.5556921	0.5645099	0.57120323	0.56442404	0.5525745
0.0	0.56943345	0.56891066	0.5648506	0.56418014	0.56852293	0.5537518	0.5658043	0.5713281	0.5667678	0.5513883
0.0	0.5671012	0.56683266	0.5642113	0.5662332	0.568114	0.5524348	0.5651965	0.568728	0.56407994	0.5516589
0.0	0.004877868	0.021989651	0.02179145	0.0116359815	0.017233536	0.011863402	0.01808444	0.018119324	0.013267906	0.0151942205
0.0	0.045642886	0.14125659	0.1457809	0.11476364	0.13164726	0.104840524	0.1548934	0.1490049	0.124823965	0.11710162
0.0	0.0048818113	0.021959234	0.021734135	0.011680441	0.017263321	0.011802794	0.018063799	0.018085228	0.013211173	0.015212319
0.0	0.5690356	0.5673886	0.5633867	0.563783	0.5671475	0.55369914	0.56647086	0.5673323	0.564541	0.5523284
0.0	0.5687229	0.566287	0.5641781	0.5664091	0.566734	0.5533384	0.56527656	0.5691678	0.5639287	0.55112606
0.0	0.56834865	0.56570286	0.5642349	0.56600827	0.5667303	0.55452913	0.5643516	0.5678389	0.5637101	0.5507722
0.0	0.5694612	0.56613666	0.5630612	0.56227297	0.5677911	0.55392295	0.56612664	0.5680475	0.5642576	0.55204684
0.0	0.5694612	0.56613666	0.5630612	0.56227297	0.5677911	0.55392295	0.56612664	0.5680475	0.5642576	0.55204684
0.0	0.5691728	0.56668586	0.5661263	0.5653027	0.56782675	0.5527489	0.5648681	0.5692307	0.5636424	0.5532761
0.0	0.12734626	0.12204043	0.15864117	0.117569625	0.11990586	0.11731085	0.13305336	0.13339983	0.13501313	0.12520364
0.0	0.13217428	0.13583127	0.11183789	0.10599642	0.14207017	0.10820227	0.093918115	0.1457159	0.13978112	0.11485384
0.0	0.5694259	0.56553257	0.5631426	0.56607586	0.5668258	0.5528488	0.5638912	0.56711406	0.5624894	0.5507916
0.0	0.5688395	0.5638929	0.56377757	0.5636689	0.5686799	0.5519782	0.5648173	0.56995827	0.56401724	0.552608
0.0	0.14773121	0.17237295	0.10504864	0.13487618	0.118837394	0.11673911	0.16431047	0.15542962	0.1379363	0.11891785
0.0	0.56802315	0.5659132	0.5635643	0.56712085	0.5659926	0.553914	0.5642962	0.5693052	0.56377715	0.5515349
0.0	0.56914157	0.5668596	0.5650319	0.5647911	0.56837934	0.5515538	0.56508076	0.56966037	0.5636275	0.55196106
0.0	0.13698956	0.13667253	0.1497894	0.13480912	0.13833171	0.119793475	0.11099235	0.11866158	0.12682408	0.122459516
0.0	0.1376968	0.13682443	0.15032962	0.13492748	0.1388703	0.1196488	0.1115164	0.11893679	0.12686238	0.12232526
0.0	0.56806743	0.56617695	0.56357056	0.56688297	0.5669024	0.55247706	0.56502277	0.5688137	0.5641246	0.55157983
0.0	0.5685216	0.5667945	0.5652269	0.56522334	0.56875896	0.5521882	0.5658363	0.56976146	0.56499404	0.55352974
0.0	0.13553485	0.15058161	0.1354414	0.10722889	0.124797866	0.115797445	0.13053595	0.12210647	0.12064957	0.11100761
0.0	0.13532186	0.15058693	0.13461617	0.10737853	0.124924645	0.11562894	0.13016436	0.122127175	0.12079475	0.111089855
0.0	0.56888145	0.5670929	0.56425685	0.5655279	0.5669002	0.55438894	0.5631054	0.56970054	0.5629785	0.5515162
0.0	0.5685148	0.56630623	0.56456614	0.56351	0.5674754	0.5527284	0.5648708	0.56967795	0.56415987	0.5519268
0.0	0.1297742	0.12266595	0.12362181	0.1484117	0.13444556	0.08314037	0.13697381	0.15831701	0.123944476	0.1252937
0.0	0.5691669	0.565233	0.5652967	0.5638021	0.56720185	0.552968	0.5648057	0.57031626	0.5638245	0.5517707
0.0	0.13809831	0.132918	0.1356806	0.11266729	0.12021324	0.13526903	0.093989305	0.14260684	0.12308877	0.106411465
0.0	0.13809831	0.132918	0.1356806	0.11266729	0.12021324	0.13526903	0.093989305	0.14260684	0.12308877	0.106411465
0.0	0.5678532	0.56661475	0.565198	0.5656703	0.56963754	0.5527761	0.5664979	0.5702654	0.5653075	0.5533465
0.0	0.56818104	0.5657644	0.56456095	0.5653414	0.5692445	0.5518328	0.56592095	0.5710002	0.5648965	0.55266887
0.0	0.56792605	0.5676932	0.5671959	0.5635124	0.5691781	0.5521556	0.5667261	0.5695314	0.5657722	0.55370814
0.0	0.56814235	0.56700265	0.56716335	0.5638118	0.56903136	0.5533436	0.56664217	0.56988513	0.5661511	0.55251807
0.0	0.5684875	0.56693006	0.5643841	0.5648083	0.56741995	0.5525559	0.5661959	0.56788105	0.56490326	0.5510858
0.0	0.57030857	0.5663778	0.56334066	0.56537795	0.5656431	0.551406	0.566865	0.5667116	0.5632178	0.55107677
0.0	0.5704739	0.5676706	0.56543493	0.5656943	0.56788915	0.5527	0.5683396	0.56983215	0.5650558	0.5523434
0.0	0.56756985	0.5671968	0.5660576	0.5638995	0.5671365	0.55397475	0.56600916	0.5700372	0.5658312	0.5523387
0.0	0.56970245	0.5659133	0.56616604	0.5650091	0.5662842	0.55415606	0.565313	0.5691371	0.5639879	0.55172473
0.0	0.5690259	0.56609607	0.56421435	0.5656667	0.56721544	0.5528986	0.56550455	0.5692058	0.562817	0.5531464
0.0	0.5695981	0.56691545	0.5653942	0.5665697	0.5657829	0.55137277	0.5660638	0.57155704	0.56372607	0.5534578
0.0	0.5699079	0.5662627	0.5655608	0.5638546	0.56436497	0.55502844	0.5661867	0.56955945	0.5625031	0.55334646
0.0	0.56964207	0.56563723	0.56622845	0.56502557	0.5658858	0.5539163	0.5662207	0.57081676	0.56299037	0.55294263
0.0	0.5685023	0.5658464	0.5636225	0.56468815	0.5669963	0.5526699	0.5660822	0.5690653	0.56371635	0.55185664
0.0	0.5679147	0.5666653	0.5637223	0.5637298	0.56628776	0.5534957	0.56406933	0.56964934	0.56455356	0.55106753
0.0	0.5685431	0.5690505	0.56699646	0.56744945	0.56935763	0.5560095	0.5657298	0.5703454	0.5646766	0.55384207
0.0	0.56790173	0.56623167	0.5652731	0.56360537	0.5694725	0.5514474	0.5663243	0.56885505	0.565098	0.5525506
0.0	0.5686849	0.56679505	0.56545424	0.56499404	0.5674177	0.5528707	0.5652985	0.5699793	0.5636427	0.55226207
0.0	0.56749254	0.5656006	0.56516033	0.5635561	0.5668758	0.55375934	0.565197	0.57038945	0.5640574	0.5516735
0.0	0.56728137	0.5658322	0.56572115	0.56339544	0.56766224	0.55361414	0.5655736	0.5704064	0.5650131	0.55180043
0.0	0.5679813	0.56579155	0.5650275	0.5632291	0.5679432	0.5529941	0.5652259	0.56859624	0.5650207	0.5513487
0.0	0.1215983	0.1477778	0.13932009	0.07104034	0.12969612	0.1273629	0.13021319	0.12858571	0.12429413	0.12480382
0.0	0.56864274	0.5671732	0.5647258	0.56573904	0.56704396	0.55490166	0.5663679	0.5710421	0.564825	0.552712
0.0	0.5689084	0.5659037	0.56398183	0.56549174	0.5667477	0.5540688	0.56444836	0.56942576	0.5631565	0.5507021
0.0	0.5694293	0.56559056	0.5644567	0.56508774	0.5665164	0.55334944	0.56517893	0.56949526	0.5644724	0.55179554
0.0	0.56850827	0.5659355	0.563509	0.56583464	0.56608677	0.5525924	0.5655055	0.5687528	0.5619747	0.55058247
0.0	0.5694612	0.56613666	0.5630612	0.56227297	0.5677911	0.55392295	0.56612664	0.5680475	0.5642576	0.55204684
0.0	0.5674831	0.56568736	0.56335896	0.563162	0.5670951	0.5535742	0.56459844	0.5704432	0.56341076	0.55412215
0.0	0.56886744	0.56593114	0.56386876	0.5658975	0.56669486	0.5550653	0.56549805	0.568611	0.56549823	0.55357814
0.0	0.5697288	0.5672598	0.56595165	0.5636666	0.5685196	0.55347943	0.5663681	0.5697148	0.56471854	0.55250657
0.0	0.56911254	0.5671021	0.5639694	0.56360245	0.5651886	0.5546605	0.56535333	0.5695667	0.5651872	0.5514807
0.0	0.32174337	0.31189746	0.2949273	0.28585	0.31387296	0.30544737	0.31609255	0.31001252	0.3065649	0.30324465
0.0	0.56871456	0.56832224	0.5660926	0.56397057	0.5693515	0.5533527	0.56684166	0.57001084	0.5660341	0.5534144
0.0	0.5670276	0.5658003	0.565553	0.56332904	0.5674966	0.5534584	0.5654897	0.5695049	0.5650034	0.551308
0.0	0.18559062	0.18175305	0.18034492	0.20616192	0.16624027	0.18050028	0.1904959	0.19810042	0.20015265	0.17697404
0.0	0.56778777	0.5657743	0.5647305	0.56331736	0.5671577	0.5531393	0.5653845	0.56916845	0.5633439	0.55188245
0.0	0.5673399	0.56733096	0.56500816	0.5639035	0.5673798	0.5526639	0.56434256	0.5694095	0.56374377	0.5508715
0.0	0.5685183	0.564522	0.5648224	0.5622461	0.5667263	0.552788	0.5638921	0.57132405	0.5637274	0.5517037
0.0	0.56728345	0.56536776	0.565427	0.5638556	0.5667681	0.55392164	0.5639329	0.5710096	0.56348896	0.55092555
0.0	0.56764287	0.5652082	0.56562006	0.5626629	0.56731135	0.5546557	0.56531996	0.5699771	0.56346	0.55075735
0.0	0.56741977	0.56667966	0.5639947	0.5640531	0.56764424	0.5533351	0.56529784	0.5694923	0.5636442	0.5510933
0.0	0.56600106	0.5661379	0.5641857	0.5642761	0.5649079	0.5531457	0.56379694	0.568027	0.5634056	0.5524197
0.0	0.5682916	0.566462	0.56530195	0.56503403	0.56839806	0.5537921	0.56660855	0.5698016	0.5655154	0.55187017
0.0	0.5674313	0.5664755	0.5650985	0.5652363	0.56928873	0.5529637	0.5661055	0.569005	0.56642056	0.5516937
0.0	0.56822455	0.5666122	0.5634712	0.56595653	0.5679114	0.55305296	0.56665885	0.56936437	0.5645003	0.5524128
0.0	0.5673602	0.56553984	0.5641869	0.5683691	0.5680343	0.55095893	0.56513804	0.5691813	0.5629599	0.55044514
0.0	0.56713825	0.5654194	0.56448233	0.5639063	0.5692967	0.5515109	0.56382805	0.5685809	0.5634201	0.55201095
0.0	0.56882006	0.5659408	0.5643652	0.5672336	0.56814206	0.55109215	0.56640065	0.56961405	0.56403375	0.55067235
0.0	0.56783026	0.5669157	0.5624416	0.5680942	0.56921846	0.55235976	0.5651214	0.5674013	0.56285584	0.55153733
0.0	0.56796825	0.56684226	0.5646841	0.56386685	0.56797916	0.55365264	0.56388974	0.5696767	0.56459856	0.5535073
0.0	0.56807846	0.5662996	0.5638094	0.56182957	0.56778103	0.55125666	0.56573284	0.56750447	0.5616857	0.5522095
0.0	0.5695808	0.5680197	0.56661123	0.5637443	0.570455	0.55445266	0.5669314	0.57063824	0.5653876	0.5512775
0.0	0.5691375	0.56822807	0.56531173	0.5644941	0.5674794	0.5533088	0.5663147	0.5692148	0.5631244	0.5529206
0.0	0.5691957	0.5667052	0.5671148	0.5657683	0.5654102	0.553663	0.564408	0.5699762	0.5657467	0.5557979
0.0	0.5674877	0.56389326	0.56125295	0.5661447	0.5659317	0.5518265	0.56344736	0.5727959	0.56338936	0.5507596
0.0	0.569894	0.5651807	0.5651767	0.5657137	0.56376547	0.55304116	0.5666511	0.57113546	0.56549644	0.5555253
0.0	0.5668247	0.56538653	0.56220394	0.565862	0.5661835	0.5536889	0.5629933	0.5712984	0.563054	0.5486887
0.0	0.567755	0.5675202	0.5634863	0.56435937	0.5703471	0.5521786	0.56805545	0.56877655	0.5636048	0.55053496
0.0	0.56915987	0.569126	0.566647	0.5640024	0.5679992	0.5533984	0.56751436	0.5714793	0.5644949	0.5536533
0.0	0.5698074	0.5653073	0.5640958	0.565066	0.5678122	0.5529406	0.5663545	0.56816673	0.5640279	0.55037904
0.0	0.56888443	0.5686023	0.5650228	0.5668083	0.567316	0.5537316	0.5675008	0.5729068	0.56414986	0.5539787
0.0	0.5675163	0.5660457	0.5651121	0.56385106	0.5674509	0.5527928	0.56507343	0.57113016	0.56502354	0.55241996
0.0	0.56857556	0.5670101	0.565713	0.56379795	0.56834704	0.5523412	0.56634307	0.5711359	0.5659119	0.5523372
0.0	0.5687805	0.5672932	0.56671345	0.5651729	0.56735975	0.5540669	0.5670741	0.5699429	0.5631514	0.5520645
0.0	0.5700496	0.5681532	0.5665268	0.5649192	0.5688145	0.5544822	0.5678738	0.5707443	0.5646586	0.55276084
0.0	0.5685331	0.56746435	0.5660066	0.56566054	0.5675872	0.55431426	0.5662616	0.57094467	0.56464744	0.55309564
0.0	0.5693279	0.5676309	0.5644791	0.5657729	0.5696788	0.5518087	0.56579804	0.57039773	0.5649189	0.5536083
0.0	0.5697942	0.5654938	0.56489664	0.56320775	0.56680197	0.5516778	0.5658738	0.57000846	0.5614491	0.55192125
0.0	0.5688395	0.56530875	0.5640365	0.5625261	0.5665304	0.55291235	0.56515	0.5718482	0.56357485	0.5518946
0.0	0.569714	0.5663158	0.56456876	0.56231	0.56876284	0.55162805	0.5663387	0.5718923	0.5632684	0.55162746
0.0	0.56897193	0.56775033	0.56718767	0.563412	0.5678813	0.5545531	0.56597793	0.56936556	0.5652612	0.553873
0.0	0.5677719	0.56666607	0.5630132	0.56609243	0.5686865	0.55202013	0.5647903	0.57110816	0.5639881	0.549942
0.0	0.56845343	0.5661843	0.5655765	0.5646032	0.56712574	0.5521113	0.5651647	0.5696806	0.5646355	0.55205435
0.0	0.5688077	0.5660639	0.5642416	0.5658028	0.5675161	0.5539584	0.56592	0.5696127	0.5660522	0.552373
0.0	0.5685731	0.565961	0.5653125	0.56373715	0.56773907	0.5529759	0.5656801	0.57004625	0.5656225	0.5531291
0.0	0.56771266	0.5663677	0.56485915	0.56511295	0.5678435	0.55291885	0.56533706	0.5712303	0.56555766	0.5529688
0.0	0.5672646	0.56626946	0.56355345	0.5670097	0.5690747	0.5515928	0.5649327	0.571615	0.56335217	0.5521069
0.0	0.5690153	0.56587464	0.5628931	0.5654106	0.56595665	0.5535188	0.56563735	0.57031995	0.564443	0.55056274
0.0	0.56853896	0.5649563	0.56601566	0.56494725	0.5663898	0.5537305	0.56619877	0.57120925	0.5639451	0.55317354
0.0	0.5688089	0.5667427	0.56578004	0.56543064	0.5677163	0.55379546	0.56664366	0.5703733	0.56490207	0.55330145
0.0	0.5696961	0.5665971	0.5682909	0.5633592	0.56690484	0.55407983	0.56806314	0.5701351	0.56531936	0.55330724
0.0	0.5690161	0.5655285	0.5670025	0.56462526	0.565382	0.5543817	0.56680685	0.5718927	0.56493765	0.553067
0.0	0.56770104	0.56776637	0.5654244	0.56605613	0.5684282	0.55298126	0.56533325	0.5685705	0.5646257	0.5518064
0.0	0.5680626	0.56216085	0.5636579	0.5644836	0.5647632	0.5481484	0.56252235	0.56954074	0.56329215	0.55085576
0.0	0.56812996	0.5654892	0.5647733	0.5616065	0.5662775	0.5536022	0.5639259	0.56671643	0.5626219	0.5497328
0.0	0.56903243	0.5643431	0.5646223	0.5643126	0.56604916	0.5490133	0.5641793	0.5691659	0.5628019	0.5499432
0.0	0.5675454	0.56698704	0.5642054	0.56361556	0.56737965	0.5535561	0.5651541	0.57033193	0.5648004	0.55155087
0.0	0.5671697	0.56742746	0.5657929	0.5621983	0.56817144	0.5561932	0.56600136	0.57008517	0.5669267	0.5531456
0.0	0.5678626	0.5677167	0.5630996	0.5624357	0.56720424	0.5545718	0.563728	0.5689194	0.56538975	0.55160666
0.0	0.56979245	0.56689656	0.56576353	0.56410307	0.56738836	0.55432594	0.5658039	0.56905484	0.56466	0.551769
0.0	0.567574	0.56653565	0.5642951	0.5652942	0.5683231	0.5528266	0.5674594	0.5715366	0.56340116	0.5516995
0.0	0.5681977	0.5682484	0.5665022	0.56442595	0.567347	0.55526453	0.5667644	0.5697452	0.56543416	0.55372757
0.0	0.5673522	0.566824	0.5639932	0.56397796	0.5669735	0.5528476	0.5643803	0.5685719	0.56349903	0.5519094
0.0	0.56810063	0.5678962	0.56537944	0.563872	0.5675267	0.5545334	0.5650764	0.56945586	0.5644824	0.5535409
0.0	0.56825167	0.56671727	0.5653969	0.5628336	0.5675741	0.55436486	0.5658177	0.5697521	0.56596404	0.5531348
0.0	0.56825167	0.56671727	0.5653969	0.5628336	0.5675741	0.55436486	0.5658177	0.5697521	0.56596404	0.5531348
0.0	0.5680806	0.5660605	0.56267273	0.5653781	0.5664073	0.5536954	0.5635835	0.5683274	0.56339544	0.55020523
0.0	0.0074287634	0.008211782	0.007888804	0.005419102	0.008317544	0.007668272	0.0005812138	0.008493085	0.008767983	0.005860319
0.0	0.002516179	0.0022836635	0.0023408884	0.0016744352	0.002145975	0.0020588308	8.8594665e-05	0.0021906183	0.001874439	0.0016703128
0.0	0.5692972	0.5645579	0.5642476	0.5649183	0.5669061	0.554698	0.56513673	0.5680389	0.56486577	0.55071515
0.0	0.5685154	0.5669576	0.5658119	0.5642666	0.56835973	0.55363727	0.56587327	0.5692534	0.56541777	0.5526309
0.0	0.5668339	0.5675839	0.565353	0.56432754	0.5673419	0.553577	0.56541944	0.57009405	0.564483	0.5525179
0.0	0.56731176	0.56711537	0.56585944	0.5642322	0.56707215	0.5540584	0.5656864	0.5698674	0.5647224	0.5526234
0.0	0.5671823	0.5656612	0.56350416	0.5648055	0.565566	0.5528158	0.56439257	0.5681673	0.5637388	0.551072
0.0	0.5676021	0.56543905	0.5622423	0.5662639	0.5667296	0.5524687	0.5640577	0.5687323	0.56250566	0.5497505
0.0	0.5689309	0.56808424	0.56638354	0.56293935	0.56830055	0.5554862	0.56602705	0.5706187	0.566022	0.55258584
0.0	0.5705599	0.56558657	0.56560177	0.5645543	0.56846327	0.5545812	0.56573004	0.56982607	0.5621789	0.5518322
0.0	0.56829035	0.566505	0.5649851	0.5645175	0.56743515	0.55359083	0.5648508	0.57011855	0.5650615	0.55215806
0.0	0.56829035	0.566505	0.5649851	0.5645175	0.56743515	0.55359083	0.5648508	0.57011855	0.5650615	0.55215806
0.0	0.56803364	0.5640348	0.56345814	0.56326056	0.56289256	0.55153084	0.5662584	0.56906295	0.5650182	0.5511327
0.0	0.56785506	0.56566256	0.5629781	0.5667261	0.5663435	0.5526322	0.56372267	0.56755006	0.56277305	0.5509669
0.0	0.5692859	0.56848216	0.56565386	0.56412375	0.5677079	0.55235606	0.5649671	0.5709224	0.56377965	0.55154145
0.0	0.5689029	0.5667585	0.5653566	0.5634497	0.568682	0.55360496	0.56527984	0.5700081	0.56353474	0.55228496
0.0	0.56895906	0.5664928	0.5641625	0.5650571	0.5670291	0.55352074	0.565507	0.5696525	0.56336373	0.5521191
0.0	0.017652193	0.017789511	0.018005377	0.01866149	0.012973946	0.019001484	0.02021749	0.025292726	0.015266347	0.013052283
0.0	0.11206945	0.1485375	0.1289361	0.12796776	0.1379949	0.13491942	0.13237125	0.107862554	0.12677239	0.12276007
0.0	0.14857079	0.13586584	0.13622993	0.12285917	0.119089864	0.13365677	0.13933268	0.14722168	0.11760597	0.124721624
0.0	0.5676157	0.5662179	0.56389695	0.5637383	0.56621236	0.5527424	0.5648325	0.56952167	0.5653315	0.55188525
0.0	0.5680113	0.5655147	0.5666467	0.5624461	0.5682768	0.5541861	0.5648616	0.56959105	0.5656837	0.5511374
0.0	0.56839925	0.5673396	0.5632947	0.56516343	0.56673276	0.55466026	0.5644304	0.56910247	0.5644242	0.55102897
0.0	0.5695427	0.5657728	0.5644251	0.5627758	0.5657936	0.5516122	0.56675386	0.5725068	0.5644246	0.55266666
0.0	0.568661	0.56644106	0.56438154	0.56084126	0.5654593	0.55273104	0.5652997	0.57092446	0.56376314	0.5526686
0.0	0.56807476	0.5662936	0.56575644	0.5625305	0.567736	0.55433404	0.56472343	0.57007885	0.5650723	0.55088425
0.0	0.5678721	0.56521446	0.5643297	0.5628368	0.5656316	0.5540028	0.563785	0.56909156	0.56432956	0.55034477
0.0	0.56857616	0.5661127	0.5643093	0.56399924	0.56770355	0.55359745	0.56558585	0.57094526	0.5647593	0.5508079
0.0	0.21857801	0.19723745	0.19654457	0.189286	0.18936993	0.18780142	0.18244189	0.1817881	0.17644095	0.17868668
0.0	0.1921063	0.19979632	0.18950567	0.16727932	0.20124017	0.1941811	0.17673738	0.19404978	0.2138535	0.16987875
0.0	0.15952167	0.13875829	0.13800192	0.13239634	0.13074793	0.13166238	0.12523447	0.124017894	0.11980522	0.12348547
0.0	0.19179681	0.1992955	0.1890687	0.1674433	0.20054132	0.1938488	0.17657226	0.19359677	0.21396191	0.16979519
0.0	0.56790453	0.5683584	0.5647178	0.5645524	0.5672523	0.5543844	0.5656073	0.5688966	0.56555706	0.55286694
0.0	0.5677138	0.5675779	0.56440747	0.5658964	0.5654061	0.5530874	0.56596243	0.56751245	0.5651054	0.55409414
0.0	0.5660053	0.5663757	0.5636349	0.56298053	0.56463766	0.55398643	0.56580377	0.5688641	0.5637109	0.5494441
0.0	0.56852686	0.56581795	0.56421214	0.56575066	0.5669252	0.55337733	0.56501794	0.56963545	0.5643003	0.55170643
0.0	0.56706375	0.5666338	0.56510115	0.5644287	0.56693476	0.55256385	0.5660016	0.5695491	0.5648034	0.5515833
0.0	0.5669928	0.5674364	0.5659803	0.56418735	0.56755966	0.55353403	0.56651735	0.5691287	0.5651637	0.55196804
0.0	0.5682906	0.565123	0.56569636	0.5648715	0.5666475	0.55497926	0.5656867	0.57026356	0.56449974	0.5522747
0.0	0.56797725	0.5645725	0.56547266	0.564859	0.5660534	0.5540857	0.56611794	0.5702601	0.5641243	0.55251133
0.0	0.56831414	0.5659964	0.5660818	0.56458277	0.56879723	0.5544343	0.56574434	0.56929034	0.5658336	0.551896
0.0	0.5671725	0.5661662	0.56637466	0.5653353	0.56771487	0.5537845	0.56532305	0.56943154	0.5638874	0.5537383
0.0	0.5677925	0.56597894	0.5645643	0.56449413	0.5670983	0.554254	0.5634772	0.5698102	0.56478703	0.5501711
0.0	0.56836516	0.5659613	0.5656147	0.56414056	0.5673287	0.55324656	0.56408983	0.5690417	0.5658627	0.5507026
0.0	0.5685363	0.566992	0.5666394	0.56166226	0.56959045	0.55400103	0.56511843	0.56923753	0.5663957	0.5528591
0.0	0.56784344	0.56607103	0.5673195	0.5623842	0.5671702	0.5549142	0.5634828	0.5711279	0.567771	0.5519418
0.0	0.56799	0.56715995	0.56567836	0.56398296	0.5685566	0.5539053	0.5651061	0.56987345	0.5653058	0.5525217
0.0	0.56799	0.56715995	0.56567836	0.56398296	0.5685566	0.5539053	0.5651061	0.56987345	0.5653058	0.5525217
0.0	0.56806093	0.5665119	0.56593156	0.56199616	0.56821305	0.55700153	0.56407225	0.5699972	0.5667544	0.55087525
0.0	0.56835866	0.5674629	0.5658992	0.5644103	0.5680537	0.55450904	0.5649717	0.56987685	0.56522226	0.55270493
0.0	0.56835866	0.5674629	0.5658992	0.5644103	0.5680537	0.55450904	0.5649717	0.56987685	0.56522226	0.55270493
0.0	0.56650925	0.5679711	0.5651618	0.56495243	0.56862706	0.553329	0.5658704	0.57006913	0.5661633	0.5532493
0.0	0.5699612	0.56733865	0.5651311	0.56447875	0.56759626	0.5534617	0.56582487	0.5695154	0.56529456	0.5544114
0.0	0.5667571	0.5680286	0.5647987	0.56552726	0.5681808	0.5537177	0.56499285	0.5689458	0.5667496	0.5529555
0.0	0.56839734	0.567259	0.5652473	0.5647871	0.56798667	0.55375123	0.565308	0.56995285	0.5649911	0.5529654
0.0	0.56839734	0.567259	0.5652473	0.5647871	0.56798667	0.55375123	0.565308	0.56995285	0.5649911	0.5529654
0.0	0.56986535	0.5661616	0.56504244	0.5654731	0.5667455	0.553831	0.5651969	0.5713544	0.56460243	0.5507523
0.0	0.5699833	0.56711704	0.566325	0.5671231	0.5672825	0.55473864	0.5679881	0.56994236	0.56510997	0.55376077
0.0	0.5683215	0.5667901	0.5644544	0.56634915	0.5686652	0.55301654	0.5656346	0.5683963	0.5642788	0.5509415
0.0	0.5667535	0.5652035	0.56555516	0.56246644	0.56543857	0.55598986	0.5638506	0.5692421	0.5627239	0.55083436
0.0	0.56617415	0.5667081	0.56419516	0.5652606	0.5686694	0.5536517	0.56660104	0.5672873	0.56376487	0.5505934
0.0	0.56765187	0.5657186	0.5630662	0.56329757	0.5652076	0.5546197	0.5629665	0.5674854	0.56385726	0.5500243
0.0	0.56532687	0.5658366	0.56398344	0.56427014	0.5676141	0.5521754	0.5628903	0.57098883	0.5616616	0.55239886
0.0	0.5708928	0.56702644	0.5668994	0.5621657	0.5656986	0.5538104	0.5656097	0.5715544	0.56497383	0.552492
0.0	0.5673919	0.56761354	0.5644449	0.5626818	0.5687954	0.5549891	0.56423306	0.5693762	0.5641855	0.55314726
0.0	0.5678471	0.56603605	0.5653151	0.56119174	0.56503034	0.5543918	0.5655418	0.5715923	0.5648216	0.55033296
0.0	0.568071	0.56796783	0.56680846	0.56514233	0.56742543	0.5524784	0.56733143	0.5688813	0.5638624	0.55250615
0.0	0.568686	0.5672945	0.5666556	0.5644907	0.56919324	0.5541492	0.56659764	0.5685342	0.5654931	0.55100226
0.0	0.5655216	0.5671702	0.5670598	0.5694027	0.57046336	0.5503643	0.56676024	0.57079124	0.56524956	0.5518166
0.0	0.5697537	0.5664136	0.56644666	0.56347597	0.5688025	0.55402905	0.5661948	0.5665794	0.56358427	0.5529872
0.0	0.5679778	0.5656978	0.56395173	0.5636059	0.5656812	0.55368525	0.563853	0.56804985	0.5637505	0.5517862
0.0	0.5677721	0.5673107	0.5667529	0.5651343	0.5674835	0.55505556	0.5667137	0.5709989	0.5671	0.55198294
0.0	0.56931	0.56552523	0.56480604	0.56455153	0.56612647	0.55314445	0.5645189	0.5706929	0.5634997	0.552685
0.0	0.5701438	0.56570894	0.5672075	0.5661149	0.5669805	0.5557638	0.56575745	0.5700622	0.5649994	0.5525418
0.0	0.56872267	0.5663074	0.566184	0.5655863	0.5674423	0.55510694	0.5654602	0.57006085	0.5644703	0.5522066
0.0	0.56875306	0.5669564	0.56642544	0.56636167	0.56769574	0.5544633	0.5665194	0.56990916	0.56383896	0.552901
0.0	0.5688768	0.5674312	0.5667202	0.56520945	0.5684596	0.5550582	0.56508005	0.5699208	0.56413376	0.5517032
0.0	0.5679917	0.5669311	0.5663017	0.56510895	0.5690783	0.5535794	0.56575084	0.57172894	0.56485623	0.55071485
0.0	0.5683417	0.56623703	0.56636095	0.5650476	0.56830424	0.5548735	0.5653182	0.5710722	0.5643071	0.5508717
0.0	0.5694914	0.5659696	0.56753016	0.5651604	0.5679737	0.5545674	0.5666578	0.5705911	0.5658774	0.5518068
0.0	0.56969804	0.56688106	0.5673479	0.5669783	0.56565636	0.55737305	0.56507903	0.570422	0.56426877	0.5529083
0.0	0.56787443	0.5650555	0.5659608	0.5670359	0.5683332	0.5543524	0.56443125	0.572313	0.5636086	0.55146503
0.0	0.5683246	0.5661622	0.5655907	0.5659838	0.56772375	0.555216	0.56407744	0.5719052	0.56208175	0.5504159
0.0	0.56920254	0.56677455	0.5658372	0.5642463	0.5647825	0.5524138	0.56568414	0.5700342	0.5639999	0.5535786
0.0	0.5694881	0.56690717	0.5677987	0.5645651	0.568331	0.5553772	0.56709284	0.5694856	0.56475055	0.5547371
0.0	0.56988525	0.56531525	0.5646223	0.5639158	0.5648711	0.5521518	0.5637633	0.5696534	0.5643099	0.5512958
0.0	0.5679934	0.5674757	0.5677073	0.56504613	0.56928414	0.55443007	0.565753	0.5711123	0.5654107	0.55404603
0.0	0.567927	0.5659608	0.5655478	0.5642264	0.567426	0.55527246	0.565964	0.57014984	0.564854	0.55247384
0.0	0.56866544	0.56517035	0.5650556	0.5639264	0.5676116	0.554049	0.56556875	0.56941336	0.56439346	0.5510919
0.0	0.5674811	0.5665761	0.5659066	0.56327313	0.5686801	0.5528798	0.56383395	0.56970966	0.5646602	0.5515576
0.0	0.568482	0.56659544	0.5653673	0.5663037	0.5686717	0.5543479	0.56568784	0.5704459	0.5640714	0.5513107
0.0	0.56791925	0.56593794	0.563964	0.56336224	0.5665364	0.5525947	0.56418455	0.5689762	0.56517494	0.55219316
0.0	0.56695783	0.56614685	0.5647497	0.5639151	0.5676471	0.5533537	0.5652476	0.56895643	0.5645639	0.5531959
0.0	0.56825364	0.56602097	0.5662754	0.5643441	0.5679937	0.55321205	0.5660851	0.56931853	0.566104	0.5522225
0.0	0.5665273	0.5656386	0.56470364	0.5652215	0.5677272	0.5536419	0.5651511	0.5685947	0.5635251	0.55146986
0.0	0.5679089	0.5660097	0.5649123	0.562498	0.5674586	0.55360717	0.5663705	0.5689577	0.56330764	0.5504344
0.0	0.56805176	0.5652914	0.56704915	0.5654861	0.5666307	0.55413365	0.5657408	0.5713193	0.5659657	0.5526284
0.0	0.56818783	0.5658318	0.5658424	0.56393456	0.5673374	0.553291	0.565619	0.56982625	0.56575644	0.55153584
0.0	0.5688871	0.56729215	0.56523323	0.56481373	0.5679963	0.55230606	0.56700087	0.5697704	0.56504637	0.55233926
0.0	0.020145258	0.022207363	0.015138773	0.01549664	0.01974644	0.015320432	0.01585733	0.016687332	0.016390681	0.016136482
0.0	0.5694157	0.5669632	0.5649565	0.56533116	0.56922287	0.5529799	0.56605583	0.5688058	0.565027	0.5519116
0.0	0.56784695	0.565821	0.5647639	0.5642259	0.5668745	0.5525179	0.56534964	0.5686017	0.5644645	0.5518992
0.0	0.5690185	0.56607395	0.5655967	0.5644254	0.56776035	0.5522464	0.5663913	0.56911755	0.56453246	0.55165184
0.0	0.5697994	0.5658265	0.56521773	0.5634974	0.56833905	0.55160767	0.56622946	0.5692536	0.56382084	0.5515646
0.0	0.56953806	0.5662444	0.5644582	0.56546885	0.5689565	0.5519481	0.5661065	0.5691572	0.5647127	0.5522487
0.0	0.5691346	0.56610566	0.5638308	0.5641961	0.56738216	0.5528912	0.56581086	0.5686224	0.565343	0.5519144
0.0	0.5691635	0.566766	0.56461686	0.56473964	0.5678183	0.55255777	0.5660829	0.56861645	0.564101	0.55133516
0.0	0.5671379	0.567038	0.56478035	0.56385636	0.56729543	0.55294067	0.5648423	0.56925136	0.563908	0.5509715
0.0	0.5672801	0.5666235	0.5649829	0.56558955	0.56695336	0.5544271	0.5656965	0.56946987	0.5635244	0.55186796
0.0	0.12281013	0.11422326	0.123218745	0.10063059	0.107693516	0.116361596	0.12437324	0.12738034	0.11615375	0.10850366
0.0	0.12239422	0.11421496	0.12349526	0.100641884	0.10779691	0.11685905	0.12439952	0.12782511	0.116123036	0.10906067
0.0	0.12289808	0.11347304	0.123016074	0.100737564	0.10809845	0.116526544	0.124185614	0.12703487	0.11576118	0.10873445
0.0	0.12265926	0.11339179	0.12297031	0.1005848	0.107822455	0.11597484	0.12405822	0.12736489	0.115777835	0.10848341
0.0	0.12334961	0.11392657	0.123172194	0.100572914	0.10801237	0.116599105	0.12393575	0.12749808	0.116204135	0.10882471
0.0	0.12267717	0.113729574	0.123882025	0.10082913	0.10745728	0.11653303	0.12411722	0.12774342	0.116449945	0.10890008
0.0	0.12031327	0.122492775	0.12890595	0.110505715	0.13217987	0.11634169	0.11703816	0.1242555	0.122829325	0.10193604
0.0	0.11996375	0.12324001	0.12925346	0.1105824	0.13204998	0.11670809	0.11744264	0.12502605	0.12257681	0.102182396
0.0	0.11972643	0.12262931	0.12921062	0.11055077	0.13185994	0.11640466	0.11723195	0.12390927	0.12237885	0.101643056
0.0	0.11964517	0.12251074	0.12898336	0.11004748	0.1317778	0.11601071	0.116207644	0.12461849	0.12185954	0.101038896
0.0	0.12036718	0.122455455	0.1293742	0.110066414	0.13204095	0.116313115	0.11703839	0.12439314	0.12246578	0.10213146
0.0	0.12031177	0.123175815	0.13017377	0.111269094	0.13264841	0.11639722	0.117673494	0.12497703	0.123158365	0.10255023
0.0	0.12986782	0.14128849	0.120572515	0.09285198	0.119068414	0.09874937	0.11859413	0.13518764	0.120895416	0.1014455
0.0	0.12973839	0.14194216	0.120947294	0.092975765	0.11938175	0.099131346	0.1187733	0.13601336	0.1215097	0.101935364
0.0	0.12980525	0.14138447	0.12042854	0.092902765	0.11960379	0.09904851	0.11954129	0.13504367	0.121499	0.101836085
0.0	0.1302303	0.14146842	0.120513566	0.09316685	0.119567566	0.09853968	0.11874405	0.13511151	0.12107317	0.101447985
0.0	0.13014749	0.14134024	0.12068587	0.09265288	0.11965036	0.09892654	0.118574396	0.13564475	0.12111784	0.101611845
0.0	0.13022584	0.14144662	0.12103967	0.09320696	0.11922294	0.098786026	0.11895237	0.13594924	0.12152928	0.10177449
0.0	0.13588674	0.13534196	0.119339444	0.119555734	0.10473178	0.11168978	0.05717086	0.16396306	0.124731876	0.099595964
0.0	0.13592613	0.13577682	0.12033342	0.119521745	0.10493832	0.111986674	0.057411272	0.1647922	0.12530299	0.10048058
0.0	0.13518873	0.13505316	0.11958765	0.12028207	0.1052307	0.1123907	0.057442784	0.16446859	0.12475862	0.09993768
0.0	0.13519083	0.13499969	0.119413376	0.11993684	0.10496148	0.11164884	0.05729433	0.1643213	0.12468208	0.0996459
0.0	0.1358985	0.13559496	0.12021444	0.11985138	0.10539604	0.11223666	0.05725636	0.16442482	0.1255298	0.100354366
0.0	0.13540877	0.13480687	0.1206629	0.12058812	0.10505366	0.11248187	0.057312727	0.16534467	0.12549138	0.100426674
0.0	0.12056	0.12855725	0.13010256	0.107728645	0.09644953	0.11197941	0.12815626	0.11990365	0.12556767	0.11671571
0.0	0.12067698	0.12856032	0.13013701	0.10813022	0.09619207	0.112537265	0.12804979	0.12105746	0.12564579	0.1169685
0.0	0.12024443	0.12785298	0.12996279	0.10779186	0.09684884	0.11225133	0.12841722	0.1207106	0.1257627	0.116707005
0.0	0.120790936	0.12781051	0.12986308	0.10810872	0.09636194	0.1119788	0.1280132	0.120883904	0.12551475	0.116406314
0.0	0.12088052	0.1281841	0.13016862	0.10716685	0.09651257	0.11232374	0.12829912	0.120848045	0.1254756	0.11711905
0.0	0.12150813	0.12859532	0.13076119	0.107964486	0.09657945	0.11228566	0.1285531	0.12125927	0.12632297	0.117269814
0.0	0.12118133	0.1096249	0.115480006	0.11014051	0.12909772	0.12035593	0.12940457	0.12144898	0.12009339	0.112144716
0.0	0.12093404	0.10991881	0.1159095	0.10979045	0.129725	0.12092313	0.129791	0.12186269	0.12073617	0.11271038
0.0	0.12108497	0.10954323	0.11560696	0.11020199	0.1299758	0.120761506	0.12962006	0.12147448	0.120336264	0.112303056
0.0	0.120917335	0.10945693	0.115492664	0.110450424	0.12950756	0.12067139	0.12910964	0.12136896	0.12020297	0.112368755
0.0	0.12120374	0.10979236	0.11561411	0.110071786	0.13002978	0.120740786	0.1291955	0.12235629	0.1205972	0.112470575
0.0	0.12139219	0.10950774	0.11626542	0.1107424	0.12902522	0.12089247	0.12984376	0.12206703	0.120606676	0.11312759
0.0	0.11187276	0.1364325	0.10844302	0.13105272	0.114584394	0.12324076	0.125977	0.14738044	0.10299674	0.11994701
0.0	0.11143825	0.13652527	0.108842835	0.1314519	0.11449204	0.123626746	0.1262945	0.14777462	0.10292689	0.12031905
0.0	0.111275434	0.1362158	0.10873694	0.13157892	0.11488144	0.12342492	0.12643659	0.14808841	0.103152856	0.12053475
0.0	0.11149093	0.13584366	0.10826546	0.13126542	0.11483931	0.122826904	0.12638114	0.14757305	0.1024858	0.12005467
0.0	0.111934	0.13644698	0.10938446	0.13044138	0.11515776	0.1236478	0.12651716	0.1484311	0.10339521	0.120920956
0.0	0.11229008	0.13632837	0.109250955	0.13151732	0.11504838	0.12365891	0.12659796	0.14827673	0.103373945	0.12099206
0.0	0.13692729	0.13222758	0.11403861	0.12056611	0.1304043	0.10374802	0.13694094	0.14888883	0.11462816	0.11042526
0.0	0.13718253	0.13223672	0.11322991	0.12054779	0.13003048	0.102923736	0.13668801	0.14915878	0.11409002	0.1107516
0.0	0.1376773	0.13283789	0.113935836	0.12021883	0.1312002	0.10344904	0.13824303	0.149538	0.115161404	0.11023196
0.0	0.14561258	0.1162914	0.14304408	0.10878911	0.12151652	0.12277332	0.10075517	0.12822083	0.11785264	0.10694452
0.0	0.14615986	0.11615424	0.14228912	0.10922901	0.12092163	0.12218197	0.10086102	0.12799276	0.11736834	0.10763284
0.0	0.1457392	0.11617878	0.14263101	0.10885442	0.12130937	0.12260989	0.10079553	0.12794213	0.117752776	0.10685233
0.0	0.14620396	0.11652749	0.1426699	0.10913926	0.12133621	0.12246829	0.10107865	0.12823834	0.11770934	0.10727318
0.0	0.14609091	0.11612024	0.14266308	0.10887452	0.1207128	0.122837715	0.10092119	0.1285819	0.11788323	0.10732262
0.0	0.14581211	0.11663701	0.14257136	0.109037824	0.12168441	0.12263391	0.1014175	0.1285853	0.11794214	0.10686097
0.0	0.14615789	0.1164749	0.14334685	0.10899785	0.121499695	0.12319263	0.100423075	0.1282167	0.117974035	0.10702857
0.0	0.14652345	0.11637091	0.14227659	0.10871975	0.12091371	0.12270683	0.101112716	0.12808368	0.117713004	0.106800266
0.0	0.11715713	0.14656529	0.12692484	0.1289674	0.057800286	0.11836631	0.110246666	0.15166008	0.109122515	0.11020035
0.0	0.11744908	0.14686254	0.1271712	0.12959272	0.057674363	0.118612796	0.11004192	0.15173708	0.108850636	0.11024358
0.0	0.11776776	0.14682709	0.12679332	0.12928076	0.057470586	0.118635684	0.11046277	0.1512874	0.10858017	0.11006582
0.0	0.12122409	0.13859494	0.116673574	0.044441998	0.12693793	0.11454404	0.15400483	0.13153824	0.11610407	0.10828241
0.0	0.117689155	0.12301362	0.13224617	0.106293455	0.13445261	0.14886163	0.11775446	0.122521214	0.10976384	0.1170472
0.0	0.11801043	0.12240448	0.13166817	0.106664605	0.13382806	0.14789326	0.1178617	0.122905284	0.10903488	0.11756756
0.0	0.11782985	0.122330934	0.13218926	0.106647976	0.13431685	0.14843202	0.11779726	0.122557946	0.10980152	0.11691145
0.0	0.118619286	0.12297655	0.13232684	0.10671734	0.13413712	0.14916757	0.11838535	0.12294125	0.109759115	0.11708589
0.0	0.118549526	0.12258438	0.13269792	0.10658129	0.13448769	0.14891747	0.1180543	0.12318649	0.1096253	0.11717111
0.0	0.11849321	0.12278396	0.13213709	0.10601751	0.13385244	0.14926082	0.11754953	0.122861244	0.109854154	0.116721965
0.0	0.11800947	0.123051286	0.13202116	0.10628548	0.13421346	0.1484907	0.11819253	0.12295391	0.1095947	0.117204376
0.0	0.11873306	0.12239092	0.13252	0.10624164	0.13417052	0.14936505	0.11780638	0.12306592	0.10971262	0.11725772
0.0	0.11836151	0.122484036	0.13207531	0.106734656	0.13403578	0.14853321	0.117734455	0.123258494	0.10923609	0.11704803
0.0	0.11843416	0.12312305	0.13243742	0.106302105	0.13419767	0.14921494	0.118220516	0.12234124	0.10965843	0.11714051
0.0	0.05968454	0.06330257	0.13266155	0.11241865	0.1301335	0.122665375	0.10871885	0.15269434	0.1124743	0.11129546
0.0	0.05946868	0.06321183	0.1329465	0.11251201	0.13019526	0.12267193	0.10853882	0.15301083	0.112021975	0.111129835
0.0	0.05956164	0.06310719	0.13291089	0.111780524	0.12997462	0.12259588	0.108114585	0.15282562	0.11213289	0.11119327
0.0	0.13759682	0.10756189	0.12537637	0.10526202	0.11737111	0.11037633	0.12125601	0.13233913	0.11240913	0.10337924
0.0	0.13790531	0.10759669	0.12594476	0.10562834	0.11820338	0.11053975	0.121418335	0.13321066	0.11241429	0.10355341
0.0	0.13723324	0.10680965	0.12557346	0.105255075	0.11792081	0.11031899	0.12070825	0.13276792	0.112271205	0.103493266
0.0	0.13779798	0.10768689	0.1250508	0.105431356	0.11773159	0.11075822	0.12134709	0.13249551	0.11215723	0.10318482
0.0	0.1104303	0.114580564	0.118833624	0.11996749	0.116728686	0.120025046	0.12107132	0.12375969	0.120250024	0.101576194
0.0	0.11151528	0.11441715	0.119323686	0.11972727	0.116051435	0.12031928	0.12104815	0.12327313	0.12039744	0.10208632
0.0	0.11109696	0.11450922	0.118490994	0.11991691	0.115750894	0.12003865	0.121463716	0.123344176	0.120151326	0.10175418
0.0	0.13213581	0.14715765	0.14388959	0.12610602	0.13301201	0.11376092	0.12583418	0.11839934	0.13908166	0.10210849
0.0	0.13290825	0.1472592	0.14345567	0.12667795	0.13209856	0.1133825	0.12595186	0.11815074	0.13922021	0.1022058
0.0	0.13294302	0.14631508	0.14368309	0.12657745	0.13214149	0.113467	0.12535359	0.11882135	0.13894252	0.10252063
0.0	0.12698098	0.14009273	0.14328028	0.13065715	0.112124756	0.14363153	0.14444803	0.11774787	0.1297734	0.1299073
0.0	0.12524386	0.12535284	0.11962603	0.10605726	0.1287079	0.11312568	0.101312384	0.129329	0.121346556	0.099443495
0.0	0.124335825	0.117538445	0.13002306	0.115102455	0.12166727	0.102930695	0.09859446	0.10874886	0.12702486	0.105662376
0.0	0.12419054	0.11768377	0.12989789	0.11509672	0.12163538	0.10244175	0.09905322	0.108217664	0.12678757	0.106321156
0.0	0.12391445	0.11684155	0.12977232	0.11493636	0.12212931	0.102452666	0.098495804	0.108569406	0.12681848	0.10543
0.0	0.12433016	0.117724225	0.13033979	0.115558244	0.12143645	0.10279988	0.09864592	0.1085195	0.12693529	0.10601861
0.0	0.124258764	0.117707305	0.13049577	0.11526399	0.12198828	0.10307732	0.09894059	0.10851511	0.12679526	0.10580494
0.0	0.124217965	0.117992185	0.12971035	0.11480658	0.12175661	0.1024275	0.09915343	0.108747825	0.12717682	0.10589895
0.0	0.12454042	0.117311746	0.13053203	0.11495308	0.121667214	0.1031828	0.09863527	0.108774684	0.1275853	0.10609605
0.0	0.12477189	0.11707964	0.12939449	0.114189684	0.12134431	0.10294155	0.098940164	0.10840004	0.12726712	0.10622307
0.0	0.12427226	0.11779429	0.13021107	0.11486299	0.12150875	0.10294904	0.098404475	0.10843813	0.1265373	0.10562541
0.0	0.16055709	0.11889377	0.1408674	0.10486771	0.121565826	0.11272056	0.13392752	0.115394644	0.12269388	0.111892484
0.0	0.16045411	0.11916002	0.1402303	0.10474945	0.12149343	0.11281497	0.13412078	0.11571937	0.123029225	0.1119552
0.0	0.10703568	0.13815197	0.12019862	0.109635726	0.11036823	0.12510337	0.12437475	0.11668256	0.13462299	0.10835513
0.0	0.13158208	0.1336022	0.12412556	0.11495537	0.12401252	0.11381673	0.116462715	0.12464191	0.10638805	0.10088794
0.0	0.13099863	0.13372254	0.12440932	0.11548441	0.124789774	0.113563076	0.116887406	0.12499191	0.10661071	0.10029459
0.0	0.12125539	0.12957214	0.11981117	0.118161894	0.12490468	0.116147794	0.1303934	0.134621	0.12134187	0.102699354
0.0	0.12079653	0.12942329	0.11930542	0.11836368	0.12487979	0.11598817	0.13049439	0.13596931	0.12163072	0.10256396
0.0	0.11572948	0.13262731	0.13321589	0.10528263	0.110199094	0.117421806	0.13696381	0.12979671	0.089189894	0.11241563
0.0	0.11618962	0.13215342	0.13245551	0.10493626	0.10966044	0.11722277	0.13620445	0.12958255	0.08908631	0.112142965
0.0	0.13467605	0.14222272	0.122405335	0.079830706	0.10311498	0.1290111	0.13117851	0.111926004	0.11675376	0.11098103
0.0	0.1379637	0.14341535	0.13735482	0.11196381	0.10786079	0.08296118	0.10593483	0.09428807	0.12714046	0.14118691
0.0	0.13822709	0.14357698	0.13698438	0.11218477	0.108009614	0.08250935	0.105631985	0.09400003	0.12691137	0.14158036
0.0	0.13811672	0.14295433	0.1371371	0.11198507	0.1077564	0.08270447	0.105986014	0.09436005	0.1269403	0.14086296
0.0	0.13892993	0.14356934	0.13713236	0.11159276	0.10722775	0.08286846	0.10575197	0.09415285	0.12700209	0.14119336
0.0	0.13866569	0.1431134	0.13757487	0.11159903	0.107827894	0.08285807	0.10563325	0.09409963	0.126968	0.14155425
0.0	0.13890809	0.14374945	0.1370062	0.112100095	0.10753821	0.08287552	0.105734155	0.09403825	0.12640187	0.14136013
0.0	0.12082916	0.1303755	0.10226471	0.11185464	0.114442006	0.12056518	0.13113008	0.14800553	0.1250274	0.11418355
0.0	0.12086572	0.13011514	0.102632105	0.11199203	0.11478489	0.12093556	0.13149768	0.14802143	0.12473998	0.11441445
0.0	0.120858654	0.12994583	0.10201126	0.11148306	0.11429402	0.12056549	0.13113387	0.14767727	0.12517563	0.11411183
0.0	0.12731959	0.13408828	0.12165434	0.12887542	0.11796898	0.11275201	0.113510005	0.1396355	0.12590702	0.11529546
0.0	0.09928143	0.12655884	0.13248964	0.11382156	0.11923056	0.10812488	0.124102496	0.13019791	0.11971459	0.10928334
0.0	0.098772034	0.1259984	0.13316691	0.113359496	0.11991128	0.10831345	0.124000296	0.1301374	0.119570635	0.109245606
0.0	0.09923655	0.12690072	0.13295093	0.11365997	0.11995247	0.10879107	0.12434293	0.12991694	0.11965372	0.10935471
0.0	0.5678556	0.56624883	0.56494826	0.5644439	0.56639737	0.55306256	0.5651069	0.5690376	0.5647986	0.55178076
0.0	0.56751686	0.56658447	0.56558156	0.56362313	0.56855214	0.5533451	0.5654047	0.56873477	0.5632419	0.55181015
0.0	0.56743926	0.5677651	0.56602544	0.56399506	0.5687006	0.5541788	0.56565106	0.56877357	0.5644373	0.55159295
0.0	0.5662881	0.56560946	0.5650737	0.5634548	0.5668828	0.5548298	0.5638291	0.5679074	0.56371486	0.55143684
0.0	0.56804514	0.56718534	0.5652272	0.56342643	0.56712204	0.5543045	0.5661736	0.56894547	0.5656957	0.55298704
0.0	0.56819916	0.5660352	0.56366146	0.5667484	0.5662618	0.5534532	0.56441736	0.56824625	0.56417763	0.5506268
0.0	0.5677779	0.56710494	0.56547225	0.5657749	0.5679371	0.55358565	0.56564873	0.5703231	0.5665602	0.5538766
0.0	0.56956756	0.5652243	0.5660287	0.56346005	0.56630456	0.5528232	0.5656744	0.569816	0.5643175	0.55182576
0.0	0.5688606	0.56498206	0.5652568	0.56479394	0.56693804	0.55305684	0.56737447	0.56866884	0.5634348	0.5524384
0.0	0.56863433	0.5641195	0.56483597	0.5645343	0.5668062	0.55410945	0.566167	0.5685905	0.5631454	0.55063623
0.0	0.56889814	0.5646505	0.5651409	0.56487435	0.5663094	0.5540043	0.56667304	0.56898534	0.5644989	0.55210125
0.0	0.5680185	0.56690365	0.56523925	0.5642267	0.5671673	0.55511886	0.564601	0.5679907	0.5644671	0.5514054
0.0	0.5692714	0.56741476	0.5651389	0.56501764	0.566779	0.5537054	0.56562287	0.56889486	0.5653338	0.5516805
0.0	0.56900066	0.5676831	0.56564546	0.5643613	0.56850266	0.55393136	0.56586105	0.5686526	0.5640888	0.551704
0.0	0.5689386	0.5686271	0.5660005	0.56465876	0.5686214	0.55459815	0.56605804	0.5686836	0.5650448	0.55153024
0.0	0.56931615	0.56756085	0.56421155	0.56625885	0.56560963	0.5544741	0.5666015	0.5705454	0.5643786	0.5520862
0.0	0.5670434	0.56827766	0.56546926	0.5645283	0.5666976	0.5531178	0.56685996	0.5694357	0.56368005	0.55329907
0.0	0.56787866	0.5669676	0.56517595	0.5649503	0.5668571	0.5531442	0.5654962	0.57008064	0.5642229	0.55247134
0.0	0.56938255	0.5656941	0.5649278	0.5644657	0.56424165	0.5529186	0.56685156	0.5700315	0.56454396	0.55253243
0.0	0.569124	0.56535435	0.56323487	0.56450176	0.56436837	0.55204415	0.5674217	0.5693007	0.56398773	0.55274606
0.0	0.56814665	0.5663187	0.5648814	0.56504995	0.5636389	0.55133605	0.56648344	0.5699628	0.5626049	0.5526828
0.0	0.5694899	0.5674875	0.56452054	0.56335443	0.56564814	0.55389863	0.56606007	0.5685616	0.56461227	0.55190045
0.0	0.56881696	0.5683727	0.5682364	0.5633831	0.5673375	0.5537939	0.56707	0.5711511	0.56486684	0.55192184
0.0	0.5686976	0.5666635	0.5644067	0.5650124	0.56623924	0.553214	0.56588274	0.5701057	0.5637918	0.5510681
0.0	0.5688782	0.5684683	0.56564736	0.56507057	0.5678829	0.55434495	0.5668848	0.57046664	0.5636462	0.553214
0.0	0.5684163	0.56653523	0.56400746	0.56415236	0.5671629	0.5535559	0.564894	0.5694696	0.56421936	0.5524139
0.0	0.56871974	0.5679604	0.5665727	0.5648032	0.5704607	0.555201	0.56658196	0.57222176	0.56554425	0.555075
0.0	0.5657948	0.56518453	0.56389076	0.5625397	0.56697744	0.5516333	0.5678017	0.5689292	0.56199235	0.552669
0.0	0.5683666	0.56614524	0.56667286	0.5640419	0.56637496	0.55588067	0.56528383	0.56950206	0.56392765	0.55215263
0.0	0.5682879	0.5654802	0.5656313	0.56384075	0.56642413	0.5545841	0.56642294	0.5704227	0.56485397	0.5524218
0.0	0.56695485	0.5667907	0.56507593	0.5646071	0.5653172	0.55375797	0.56438386	0.5693076	0.5651514	0.55274916
0.0	0.56826586	0.56666553	0.56505096	0.565449	0.56799537	0.55405873	0.5664491	0.5683969	0.563471	0.5530815
0.0	0.5685696	0.5664037	0.56555873	0.564665	0.5672213	0.5538607	0.56573325	0.5694238	0.56462055	0.5527004
0.0	0.5684099	0.5672745	0.5675838	0.5638567	0.56808037	0.555851	0.5661528	0.5696295	0.5656563	0.55289024
0.0	0.23012479	0.26222518	0.2579593	0.2295713	0.24109745	0.24947162	0.28096688	0.20281652	0.19701126	0.18543544
0.0	0.015961444	0.018103514	0.013803047	0.009926001	0.016660087	0.014439076	0.015820181	0.014719504	0.013616473	0.011190919
0.0	0.5682513	0.5674263	0.5656111	0.56427485	0.5679714	0.5539153	0.5639806	0.5701141	0.56456786	0.5518479
0.0	0.5691968	0.5680311	0.5666189	0.5639998	0.56826425	0.55391634	0.56627756	0.5699375	0.56567836	0.5537272
0.0	0.12584624	0.1572627	0.15281203	0.12496761	0.13522592	0.14637671	0.17739382	0.10055911	0.09683291	0.08986776
0.0	0.56876767	0.5682186	0.5647097	0.5655794	0.5662019	0.5537355	0.56620556	0.57062054	0.5648962	0.5523912
0.0	0.5693988	0.56688	0.5655116	0.5653867	0.56896853	0.5528004	0.5665861	0.56915903	0.56557816	0.5532117
0.0	0.19292215	0.15608644	0.1422652	0.15652652	0.14178942	0.20131947	0.16754866	0.17480996	0.14221285	0.15526153
0.0	0.03227065	0.03554184	0.03490461	0.023568768	0.03134549	0.030375293	0.033195574	0.034350052	0.02992435	0.023598036
0.0	0.03171147	0.038050756	0.036359362	0.025718559	0.037464138	0.030296566	0.031679094	0.033572175	0.031380683	0.02236476
0.0	0.035287343	0.041403554	0.03398325	0.027622148	0.030654984	0.029417174	0.017169828	0.04321263	0.03199843	0.022013968
0.0	0.031776384	0.039564837	0.036534876	0.025117593	0.02845615	0.029501647	0.03429461	0.032599736	0.03206306	0.025179703
0.0	0.031884957	0.034464385	0.03297011	0.02557418	0.036879078	0.031394057	0.03453629	0.032951925	0.030874483	0.024328029
0.0	0.029753093	0.04170845	0.031219456	0.029885212	0.03315788	0.031972226	0.033837236	0.038985234	0.026946327	0.025754869
0.0	0.06589805	0.0636191	0.06837853	0.04759216	0.061523233	0.056857277	0.051172793	0.06113367	0.05497939	0.04401834
0.0	0.009946993	0.07415749	0.052956607	0.048304856	0.05494811	0.056192614	0.07047118	0.06537109	0.059262622	0.047013436
0.0	0.00620228	0.0633184	0.06858606	0.048758566	0.060011774	0.052833024	0.063111074	0.0057605305	0.049237493	0.004541968
0.0	0.015169908	0.025890762	0.024255775	0.015478603	0.018207354	0.023065822	0.03403402	0.009449197	0.008685794	0.0077997097
0.0	0.18192825	0.2165961	0.2118522	0.18122348	0.19371246	0.20336358	0.23549332	0.15506054	0.15003967	0.14050485
0.0	0.5694907	0.5661686	0.5658772	0.5648037	0.5702535	0.5536204	0.5670019	0.5712863	0.56410295	0.5523254
0.0	0.56812626	0.56640565	0.56436586	0.5635515	0.5685206	0.5529508	0.56698775	0.5702949	0.56091356	0.5523984
0.0	0.56762314	0.5678726	0.56607807	0.56335473	0.5700284	0.5536332	0.5680476	0.5712727	0.56527734	0.5530353
0.0	0.57022405	0.5667203	0.5659458	0.5635988	0.57076055	0.555271	0.56801623	0.573272	0.56381005	0.5527251
0.0	0.56895506	0.56756705	0.56761175	0.5652389	0.56806856	0.5531329	0.5675864	0.57084703	0.56690013	0.55443525
0.0	0.56842786	0.5659814	0.56255335	0.56519586	0.56563413	0.55284774	0.56505615	0.5691027	0.56386083	0.5513443
0.0	0.5680213	0.5665753	0.5653491	0.5648234	0.56776464	0.5525824	0.564931	0.5692761	0.56614	0.55211186
0.0	0.5684173	0.5665295	0.5646952	0.5653407	0.56700385	0.5524697	0.5643936	0.56897646	0.56546664	0.5520628
0.0	0.56867224	0.56650525	0.56446445	0.5648198	0.5669161	0.5533668	0.56510776	0.5699025	0.56436366	0.5511872
0.0	0.029797034	0.018794948	0.024936492	0.01146757	0.027931396	0.03740394	0.0286803	0.036558036	0.03477447	0.029824909
0.0	0.5697304	0.5668081	0.5665599	0.5641965	0.5670595	0.55381924	0.5673922	0.56977594	0.565202	0.5525012
0.0	0.5677511	0.5662716	0.56453204	0.56413805	0.5672348	0.5538048	0.5657326	0.56931806	0.5658113	0.5524169
0.0	0.56920296	0.5656985	0.5639696	0.5668955	0.56579536	0.5529818	0.5655501	0.56882143	0.56347674	0.55111766
0.0	0.56816345	0.56570154	0.56599003	0.56453544	0.56859034	0.5527408	0.5652835	0.5684372	0.5654379	0.5518251
0.0	0.5685948	0.5654372	0.5654965	0.5649808	0.5680364	0.55266774	0.5648343	0.56792766	0.5645886	0.55170435
0.0	0.56726485	0.5658562	0.5663795	0.5638729	0.56878275	0.5531376	0.5641058	0.56926113	0.5655402	0.5518793
0.0	0.5697052	0.5660511	0.5652251	0.56194085	0.56731576	0.5552846	0.56689507	0.5684559	0.5645664	0.5529188
0.0	0.567184	0.56564265	0.5643372	0.5627915	0.5674358	0.55599934	0.56362903	0.57227427	0.5638322	0.5501859
0.0	0.56744343	0.5663998	0.5642865	0.5646603	0.5666771	0.5537668	0.56398684	0.57050145	0.56291884	0.55100346
0.0	0.5677715	0.5674555	0.5664791	0.56352204	0.56830424	0.5538812	0.56527066	0.5700606	0.56540394	0.5524438
0.0	0.56756586	0.56709015	0.5661238	0.5641983	0.56865805	0.5534688	0.5657507	0.5697607	0.5653013	0.5528381
0.0	0.56804526	0.5671589	0.56547844	0.56467974	0.56823075	0.5535289	0.565139	0.5696873	0.5648806	0.55148816
0.0	0.56804526	0.5671589	0.56547844	0.56467974	0.56823075	0.5535289	0.565139	0.5696873	0.5648806	0.55148816
0.0	0.5687297	0.56698817	0.56593996	0.5641027	0.5684505	0.5526833	0.5652336	0.5685856	0.56490797	0.5492402
0.0	0.5685442	0.56665003	0.56653553	0.5641069	0.5686676	0.55360734	0.56589603	0.5694124	0.5657191	0.550284
0.0	0.5674599	0.5656529	0.5637329	0.5634319	0.5678018	0.55281323	0.5643431	0.5697145	0.5653177	0.5501476
0.0	0.5691157	0.56480044	0.56373733	0.5635574	0.5662829	0.55283105	0.5656008	0.5694647	0.5635445	0.5530731
0.0	0.5676181	0.56592256	0.5656308	0.5633774	0.56688875	0.5534146	0.5660633	0.5691685	0.5659597	0.5524377
0.0	0.5681135	0.56567997	0.5648305	0.5619398	0.56758374	0.55335766	0.566835	0.56977206	0.564481	0.5522112
0.0	0.56893486	0.5667379	0.5640212	0.5661426	0.56635106	0.55361354	0.5640573	0.5681476	0.5635772	0.5501313
0.0	0.56882876	0.5672445	0.5659461	0.5662736	0.5649169	0.55296063	0.5653694	0.56857306	0.5630166	0.55156845
0.0	0.56675607	0.5647756	0.5660187	0.5634263	0.5662927	0.55401367	0.563631	0.5689703	0.5629072	0.551444
0.0	0.04348735	0.04201152	0.038183	0.033033498	0.041656118	0.045215487	0.035362713	0.039213397	0.038679924	0.02888044
0.0	0.56758726	0.56731015	0.56572187	0.5644097	0.5677516	0.5538559	0.56557214	0.56859046	0.5658474	0.5518117
0.0	0.56758726	0.56731015	0.56572187	0.5644097	0.5677516	0.5538559	0.56557214	0.56859046	0.5658474	0.5518117
0.0	0.56914765	0.5679614	0.56466967	0.5635485	0.56783885	0.5527672	0.5668569	0.5703814	0.5650753	0.5512862
0.0	0.56975764	0.5664978	0.56627715	0.5642163	0.5668072	0.55384016	0.565821	0.56951666	0.5663853	0.55277187
0.0	0.56766117	0.5669134	0.56510955	0.56533605	0.5668657	0.5531837	0.56557316	0.5689706	0.5660411	0.5519056
0.0	0.5684006	0.5664446	0.5650112	0.56468076	0.56675994	0.55437523	0.56641936	0.5687702	0.5663628	0.5517002
0.0	0.5684006	0.5664446	0.5650112	0.56468076	0.56675994	0.55437523	0.56641936	0.5687702	0.5663628	0.5517002
0.0	0.56932366	0.5665177	0.56491476	0.56487274	0.5665546	0.55420715	0.5668498	0.5691134	0.56458116	0.55215657
0.0	0.56865704	0.56634456	0.56479204	0.566433	0.56453335	0.552662	0.5656198	0.5688914	0.5654949	0.5527159
0.0	0.5691596	0.56672317	0.56326765	0.5626001	0.56543356	0.5532239	0.56537074	0.5682897	0.5617664	0.5516711
0.0	0.56844264	0.56657726	0.5628891	0.56525034	0.5646328	0.5542195	0.5662805	0.56730026	0.5661956	0.5520729
0.0	0.56733584	0.56647205	0.56503665	0.5638161	0.56775975	0.55311865	0.56518716	0.5698423	0.5650895	0.5515122
0.0	0.56728214	0.56616473	0.5649444	0.5664568	0.56581	0.55262524	0.56409425	0.571367	0.5645321	0.5519555
0.0	0.56837857	0.5646364	0.5644545	0.5658345	0.5675056	0.5542016	0.5645184	0.57079494	0.56353235	0.5518456
0.0	0.5680208	0.56782854	0.56500995	0.5652876	0.56797945	0.5542172	0.5653431	0.56970084	0.5648631	0.5526758
0.0	0.5689681	0.56692713	0.5650314	0.5653956	0.568781	0.5535042	0.56532454	0.57003385	0.56448203	0.5521774
0.0	0.5684285	0.56672317	0.5648737	0.5651764	0.5679429	0.5541499	0.5641503	0.5695073	0.564131	0.5524858
0.0	0.56847984	0.56663185	0.5663703	0.5640714	0.56896776	0.55292934	0.5670238	0.56905514	0.56556094	0.55235416
0.0	0.5688068	0.5663678	0.5622876	0.565414	0.56688887	0.55175614	0.5647901	0.56869775	0.5644276	0.55085397
0.0	0.56914014	0.5656953	0.5633384	0.5625423	0.5648054	0.5526217	0.56593454	0.56965905	0.56423044	0.54801416
0.0	0.5687494	0.56600356	0.56523556	0.56332684	0.5668461	0.5535766	0.56624645	0.569949	0.5653805	0.54967135
0.0	0.56938165	0.56594807	0.5645388	0.5640784	0.5670241	0.5523521	0.56668335	0.56712866	0.56331116	0.548652
0.0	0.03618822	0.05079585	0.045957606	0.03153338	0.0396839	0.037887674	0.045670286	0.030888956	0.030685531	0.02643322
0.0	0.56735736	0.56572664	0.5641021	0.5643092	0.5659628	0.55361044	0.56451523	0.5683236	0.56265134	0.550993
0.0	0.57012427	0.56880766	0.5653624	0.56723183	0.5668887	0.5557118	0.56514615	0.56931126	0.56659824	0.5512917
0.0	0.5663288	0.5662785	0.5634328	0.5644495	0.5657034	0.553466	0.564128	0.5710893	0.5645669	0.55165297
0.0	0.56867105	0.56616795	0.5648325	0.5636943	0.56772107	0.5531265	0.56594294	0.5685131	0.56485534	0.55164367
0.0	0.56823766	0.56577533	0.5628984	0.5625993	0.5656174	0.553206	0.56544876	0.5687876	0.5630465	0.5517578
0.0	0.5706955	0.56691337	0.5642447	0.5663149	0.5657902	0.5549438	0.56666505	0.56953484	0.56341946	0.5515515
0.0	0.56642616	0.56607604	0.56325996	0.5639816	0.56733364	0.5531579	0.5645769	0.5683645	0.56416464	0.5513041
0.0	0.5664282	0.5662125	0.5642014	0.5637359	0.56802833	0.553133	0.56507766	0.5687866	0.5650989	0.55150497
0.0	0.5693185	0.5663255	0.5649132	0.56520146	0.56653756	0.5539311	0.5652431	0.56925213	0.5629619	0.551967
0.0	0.5680713	0.56588346	0.5672413	0.5644005	0.5672783	0.5545652	0.56573296	0.5689678	0.5659819	0.5523235
0.0	0.5689319	0.566916	0.5669504	0.5638681	0.56796294	0.5541298	0.5669003	0.56946063	0.5650129	0.55182016
0.0	0.56892645	0.56529814	0.5647435	0.5621344	0.5658661	0.55351055	0.5646259	0.57067525	0.56399554	0.55096906
0.0	0.5678994	0.56635463	0.56357867	0.5641306	0.565876	0.5536418	0.56583464	0.5693346	0.56372064	0.55139226
0.0	0.56981367	0.56731224	0.5648366	0.5659489	0.56683195	0.554825	0.56590223	0.56977904	0.5644797	0.5517637
0.0	0.5679985	0.56684214	0.5662746	0.56251377	0.5679084	0.55368704	0.56543726	0.57010055	0.5655322	0.5520006
0.0	0.5674571	0.56564516	0.56468296	0.5633297	0.5671677	0.5532499	0.56608456	0.56908375	0.5643312	0.5504921
0.0	0.5668053	0.5646464	0.56381845	0.5634769	0.565515	0.5522021	0.565323	0.5693777	0.5647805	0.55027926
0.0	0.56642085	0.56361645	0.56080174	0.5662312	0.564076	0.55335706	0.5623507	0.5678108	0.56159717	0.5495033
0.0	0.56738997	0.5649646	0.5639689	0.5651714	0.5664818	0.5539441	0.5644556	0.5690252	0.5640651	0.5504155
0.0	0.56849605	0.5651356	0.5649154	0.5632948	0.5666006	0.5531524	0.5651673	0.56836075	0.5639604	0.55128706
0.0	0.56849605	0.5651356	0.5649154	0.5632948	0.5666006	0.5531524	0.5651673	0.56836075	0.5639604	0.55128706
0.0	0.56849605	0.5651356	0.5649154	0.5632948	0.5666006	0.5531524	0.5651673	0.56836075	0.5639604	0.55128706
0.0	0.56758934	0.5646169	0.5633068	0.5661195	0.56691337	0.55266297	0.5641697	0.5685547	0.562997	0.5507148
0.0	0.56758934	0.5646169	0.5633068	0.5661195	0.56691337	0.55266297	0.5641697	0.5685547	0.562997	0.5507148
0.0	0.5660998	0.5653841	0.5624185	0.5640757	0.5641255	0.5538826	0.5624708	0.568316	0.5621119	0.5486722
0.0	0.5675069	0.5655517	0.56418765	0.5651277	0.56570655	0.55432117	0.5637439	0.5701833	0.56432056	0.5509025
0.0	0.5686654	0.5666138	0.5636945	0.56494194	0.56580734	0.5534037	0.5653005	0.57096493	0.56438226	0.5523865
0.0	0.56789327	0.5670474	0.5652021	0.56524956	0.5687217	0.55402625	0.5654471	0.57045746	0.5655973	0.5515692
0.0	0.5685021	0.56700623	0.56511456	0.56404734	0.56735367	0.5551423	0.5648719	0.56877434	0.56487465	0.5534091
0.0	0.16438067	0.15192164	0.08287057	0.1770732	0.1864878	0.17683442	0.18767287	0.17076133	0.1830932	0.15868945
0.0	0.56829417	0.56669927	0.56595117	0.56432563	0.5693612	0.55290806	0.5654747	0.5712535	0.5647243	0.55281365
0.0	0.56822014	0.56601125	0.5641452	0.5641208	0.5696606	0.55280876	0.5651219	0.5699035	0.5645433	0.5510511
0.0	0.16436465	0.15197687	0.08317835	0.177879	0.18691981	0.17749722	0.18776567	0.17118572	0.18362767	0.15893327
0.0	0.567891	0.56690204	0.56474257	0.56577414	0.5678056	0.55401427	0.56529784	0.5696974	0.56453806	0.5523162
0.0	0.56754434	0.5656166	0.5643961	0.5649293	0.5666058	0.55333567	0.5650081	0.57026875	0.5644299	0.55188566
0.0	0.56912917	0.5641514	0.5639007	0.56681615	0.56555474	0.5521352	0.5640412	0.5703326	0.56340975	0.55245334
0.0	0.5674293	0.5654185	0.5636574	0.5652931	0.5667729	0.5512085	0.5636286	0.57015806	0.5615562	0.5507655
0.0	0.56729984	0.56653625	0.5646543	0.5653915	0.5693735	0.5540139	0.56431055	0.5692739	0.56444204	0.5517451
0.0	0.56896174	0.56542027	0.5644905	0.5646771	0.56836236	0.55329657	0.5650788	0.56912756	0.5647307	0.55108845
0.0	0.016410604	0.018573146	0.015262017	0.013627212	0.017161494	0.015207792	0.01753517	0.022037927	0.017000955	0.012278253
0.0	0.2041116	0.21346758	0.1750616	0.18182988	0.16638407	0.1754332	0.19752134	0.20726775	0.18884806	0.15743552
0.0	0.5674746	0.5675849	0.5651105	0.56479615	0.56813264	0.55340105	0.56584644	0.57026756	0.56544584	0.5520978
0.0	0.56751275	0.56805146	0.5661117	0.5644149	0.56879425	0.5538385	0.56658626	0.5714824	0.5659158	0.55189115
0.0	0.21387808	0.20297974	0.20002404	0.17846587	0.19021839	0.17299978	0.21588711	0.21549162	0.1700661	0.18707342
0.0	0.56755155	0.5649947	0.5652798	0.5654177	0.56629807	0.55441445	0.5652873	0.56847185	0.56297964	0.5522789
0.0	0.5675348	0.56693023	0.56553197	0.5649687	0.5681926	0.5542645	0.56529546	0.5688372	0.5642101	0.55167145
0.0	0.5684736	0.56631106	0.56392163	0.56432587	0.56687737	0.5539586	0.5656702	0.5689452	0.56396884	0.5508564
0.0	0.56891614	0.5677623	0.5645241	0.5645324	0.5681874	0.55407214	0.56452686	0.569392	0.56365454	0.5510229
0.0	0.11349193	0.122392505	0.09782196	0.12768656	0.11673169	0.13717565	0.12749156	0.093242005	0.10616128	0.0901841
0.0	0.12768146	0.14198238	0.15562999	0.10220283	0.07893195	0.10306393	0.11925749	0.08990574	0.13600686	0.095115796
0.0	0.56859523	0.56618214	0.5668911	0.56417626	0.5681224	0.553781	0.5646678	0.57013786	0.56569207	0.5525408
0.0	0.5678123	0.5676354	0.5648148	0.56408954	0.56729674	0.55189705	0.5637841	0.568875	0.56414956	0.55199957
0.0	0.56659126	0.56646246	0.56307864	0.56269675	0.5666525	0.5517062	0.5647096	0.5678069	0.5627241	0.5512882
0.0	0.5679653	0.5649593	0.5640633	0.5646433	0.56680244	0.55273736	0.56376886	0.5677264	0.5651376	0.5517498
0.0	0.5683371	0.5668591	0.5639232	0.5622636	0.5664773	0.5523391	0.56480646	0.5690326	0.5643053	0.55158913
0.0	0.5670614	0.56574863	0.5636812	0.56517434	0.5681796	0.5536156	0.5627586	0.56803995	0.56232476	0.54867756
0.0	0.56764376	0.5668071	0.56438744	0.56350887	0.5686247	0.5534516	0.56173265	0.5694559	0.5633364	0.5503221
0.0	0.5678301	0.5670547	0.5646273	0.564865	0.5677601	0.55387306	0.56493163	0.56978256	0.5639883	0.55176276
0.0	0.5678301	0.5670547	0.5646273	0.564865	0.5677601	0.55387306	0.56493163	0.56978256	0.5639883	0.55176276
0.0	0.5679767	0.5666235	0.56296	0.5647514	0.56680286	0.553888	0.56450784	0.5689191	0.5617833	0.55020213
0.0	0.56871194	0.56684494	0.5654624	0.56398755	0.56685334	0.55337346	0.5655293	0.5701283	0.5651098	0.55325
0.0	0.5691975	0.5659658	0.5653748	0.56267554	0.56701714	0.55295897	0.56633556	0.56945884	0.5644854	0.5516835
0.0	0.5666162	0.56673825	0.56308097	0.5652975	0.56920916	0.55341154	0.56814444	0.5713958	0.5643599	0.5514486
0.0	0.15900785	0.13852188	0.14140798	0.12209147	0.1032042	0.12704465	0.11620693	0.14174108	0.11370616	0.11993938
0.0	0.09996127	0.09530078	0.11454147	0.104467936	0.1118933	0.09737811	0.10128382	0.1111519	0.09381624	0.082258426
0.0	0.5675008	0.56533813	0.56547827	0.56573194	0.56884027	0.552975	0.56612265	0.570139	0.5652775	0.5528562
0.0	0.5688204	0.5667392	0.5660085	0.56474686	0.5674964	0.5535635	0.56517106	0.57027644	0.5644827	0.55371624
0.0	0.5687654	0.56674826	0.56481856	0.5641263	0.56658417	0.55331266	0.56494635	0.56871504	0.5650008	0.54987854
0.0	0.5682234	0.5673818	0.56533605	0.56372726	0.5683886	0.55337584	0.5662395	0.5694139	0.5648171	0.5522461
0.0	0.56998754	0.5666958	0.5655841	0.5641194	0.5665043	0.55325496	0.56651664	0.56969905	0.5640202	0.5530939
0.0	0.5684192	0.5647672	0.5644502	0.56431574	0.56547993	0.5532329	0.5645513	0.5690373	0.5643865	0.55052745
0.0	0.56909424	0.564156	0.5642128	0.56432515	0.56523865	0.5537537	0.56434387	0.5688876	0.5631347	0.5502874
0.0	0.5691328	0.56474614	0.565118	0.56362706	0.5651862	0.5533176	0.56486636	0.5696098	0.5636936	0.5497401
0.0	0.5703724	0.5648095	0.5646236	0.56398374	0.5646933	0.55285484	0.5635322	0.56770146	0.56374526	0.5498871
0.0	0.56956035	0.5650764	0.5647151	0.56430423	0.56559616	0.55348927	0.56390655	0.56923443	0.5641251	0.55064136
0.0	0.56878114	0.56532156	0.56582475	0.5631409	0.56614244	0.55360043	0.56354797	0.5683907	0.5641171	0.5508713
0.0	0.56936747	0.564925	0.56480217	0.564943	0.5666414	0.5538859	0.5637387	0.5687804	0.56294733	0.55037934
0.0	0.5692415	0.56398416	0.56498295	0.56352246	0.5644067	0.55338144	0.56388474	0.5688378	0.56283	0.5499966
0.0	0.57002217	0.5642913	0.5652443	0.5645347	0.5652684	0.55339396	0.5651993	0.5684051	0.5638096	0.5509568
0.0	0.5686555	0.5635929	0.56466573	0.5645057	0.5652149	0.5534704	0.5644618	0.56911063	0.5633487	0.55053705
0.0	0.5692834	0.56482273	0.56529284	0.56321836	0.56499785	0.5540538	0.5638064	0.56848973	0.56419593	0.55109286
0.0	0.5695075	0.5642733	0.565432	0.564245	0.5651969	0.55240095	0.56434125	0.5696092	0.563726	0.5503135
0.0	0.5696719	0.56367177	0.5657764	0.5637238	0.5646944	0.55411637	0.5646373	0.5697179	0.56479573	0.5507322
0.0	0.56994754	0.5645292	0.56452674	0.5646457	0.5662145	0.5526994	0.5642494	0.569163	0.5643508	0.5505427
0.0	0.5692747	0.5648654	0.56451476	0.5639277	0.5653676	0.5529574	0.5643389	0.56916726	0.5627448	0.5504998
0.0	0.56991	0.5640726	0.5652351	0.56406575	0.5644153	0.55326134	0.5651472	0.56804615	0.5638854	0.5504351
0.0	0.56903297	0.5654315	0.5647217	0.56550986	0.5657719	0.55364096	0.56508535	0.5694043	0.56361526	0.5513221
0.0	0.56867254	0.5634015	0.56413215	0.56395143	0.5636381	0.5526232	0.5641293	0.56827015	0.5622191	0.5501919
0.0	0.56713796	0.5670598	0.5649717	0.56254566	0.56884396	0.5529828	0.56549567	0.5703575	0.56604975	0.5516087
0.0	0.5679718	0.568022	0.56531817	0.5636058	0.56649536	0.55378544	0.56526256	0.56987685	0.5653872	0.55229056
0.0	0.088002264	0.091292806	0.08434208	0.07445409	0.08453489	0.08076587	0.08556027	0.084338665	0.081664614	0.0689127
0.0	0.37517878	0.3933997	0.38661918	0.3522139	0.3732155	0.36364406	0.3732331	0.3564515	0.353514	0.33781025
0.0	0.5680339	0.5674179	0.56538403	0.56521356	0.5670725	0.55378747	0.5652753	0.5704604	0.5652029	0.5539689
0.0	0.56900805	0.5665117	0.5641497	0.5643124	0.5662222	0.553014	0.5655801	0.56864583	0.56346995	0.5519929
0.0	0.4102166	0.42741472	0.4240946	0.4086038	0.41612226	0.41247466	0.43646628	0.39484337	0.3877259	0.37340647
0.0	0.5665125	0.56595874	0.5647801	0.56558245	0.5682374	0.55415	0.5656683	0.5696739	0.564136	0.5517163
0.0	0.5667317	0.5668937	0.5652837	0.56472546	0.5673606	0.554201	0.565222	0.5703296	0.5642088	0.55296177
0.0	0.5682023	0.56701505	0.565539	0.5634218	0.56805515	0.5530633	0.56450444	0.56875545	0.56453484	0.5513911
0.0	0.5677689	0.56776863	0.56572676	0.56373465	0.56815493	0.55358565	0.56509775	0.57004845	0.56571513	0.55223846
0.0	0.5670835	0.56636	0.56541955	0.5648906	0.56773084	0.5528703	0.56569755	0.56860113	0.56356716	0.55141205
0.0	0.5670032	0.5665594	0.56522393	0.5649987	0.56721103	0.5531452	0.5652904	0.5695003	0.56408954	0.55242836
0.0	0.567671	0.5672894	0.56511074	0.56515837	0.56830686	0.55347157	0.56507695	0.56858873	0.56332064	0.55126995
0.0	0.5682625	0.56818295	0.566117	0.5652861	0.5672854	0.55371666	0.5653216	0.5697589	0.56296647	0.55332315
0.0	0.5678636	0.56690705	0.56574017	0.5637829	0.5676186	0.5533741	0.5643686	0.5696179	0.5649619	0.5512839
0.0	0.566775	0.56618536	0.5658677	0.5640168	0.5691375	0.55311	0.56474966	0.56892616	0.56486243	0.55130136
0.0	0.56802756	0.56802225	0.56577563	0.5636025	0.56862074	0.55330867	0.5657306	0.56931335	0.56435233	0.5518034
0.0	0.5678647	0.5676967	0.56537	0.5642891	0.56901586	0.55283093	0.56671137	0.5700089	0.56438226	0.55238086
0.0	0.13401443	0.095807515	0.013056079	0.12326317	0.12570079	0.12509297	0.108718894	0.13974488	0.11755997	0.11672062
0.0	0.5695628	0.5652443	0.563685	0.56461155	0.5672618	0.5541759	0.5654219	0.5683077	0.56377894	0.55140185
0.0	0.5672329	0.56664485	0.5651784	0.56317383	0.56648743	0.5535389	0.5649318	0.56919706	0.5638944	0.5505545
0.0	0.5688226	0.56593674	0.56341726	0.5637548	0.56588984	0.5530443	0.5654512	0.56779927	0.5638798	0.5508408
0.0	0.015887145	0.022795247	0.019917801	0.014222152	0.014639546	0.019911883	0.024125712	0.01233502	0.010783199	0.010260541
0.0	0.56977355	0.5655566	0.5641696	0.5631832	0.5663678	0.5529944	0.56502473	0.5706915	0.5635615	0.55230504
0.0	0.001208152	0.0011173892	0.00076958514	0.0006801485	0.0013896457	0.0014143309	0.0017403025	0.00092000805	0.0007630552	0.00043639305
0.0	0.0006792607	0.0018337284	0.0008356251	0.0117982505	0.013012104	0.00067370426	0.0017444743	0.0005083556	0.00034076054	0.0003851894
0.0	0.0017347059	0.0018217093	0.0007893066	0.0007205004	0.014593875	0.00066450203	0.00080548704	0.00049506855	0.00037007494	0.00036858665
0.0	0.0007925882	0.0017959875	0.0016082644	0.00039566646	0.001375029	0.0006591596	0.0017555802	0.00067492016	0.0006205051	0.00041502385
0.0	0.0007728869	0.001839171	0.0012944815	0.0007118369	0.00061125495	0.0017178815	0.00092168036	0.0006834688	0.0003548551	0.0004190067
0.0	0.0007739478	0.0018378211	0.0012892178	0.0007143452	0.00061247376	0.001713717	0.00092237524	0.00068260595	0.00035560722	0.00041972872
0.0	0.0007624334	0.0017960747	0.00069442525	0.00036605488	0.001158312	0.0014522217	0.0017252316	0.010688573	0.00035015738	0.00037481132
0.0	0.00078259566	0.0015742697	0.0012758055	0.00078211736	0.000682038	0.00095926656	0.0010252666	0.0005171038	0.0003344287	0.00038895354
0.0	0.56910664	0.565797	0.56492877	0.5630971	0.56725603	0.5530022	0.56543577	0.570648	0.56461656	0.5523057
0.0	0.5703127	0.5668978	0.5650831	0.56446296	0.56562907	0.5541109	0.5662946	0.56865627	0.5644736	0.5533737
0.0	0.56956226	0.56608176	0.56494194	0.5640092	0.5653589	0.5534498	0.56572837	0.5679982	0.56375146	0.55233115
0.0	0.56947756	0.5672276	0.56530476	0.5643473	0.56644803	0.5544686	0.5648236	0.5695364	0.5643262	0.55300385
0.0	0.5700894	0.5654384	0.5639403	0.5642113	0.56539595	0.553598	0.56624126	0.5709952	0.5655219	0.5525753
0.0	0.5698639	0.5661414	0.5656817	0.5646926	0.5666525	0.5524637	0.56672657	0.57222766	0.56575143	0.553331
0.0	0.5701853	0.5652683	0.5653807	0.5633178	0.56704116	0.55402935	0.565392	0.56966853	0.5641864	0.55257374
0.0	0.56911325	0.5653251	0.5655405	0.56423885	0.56638247	0.5518021	0.56616044	0.57157093	0.5650297	0.5522885
0.0	0.56943476	0.5644516	0.56523955	0.5628637	0.5667712	0.5533682	0.5648255	0.56901085	0.5634641	0.55153096
0.0	0.5696569	0.56529444	0.5644206	0.5650747	0.565637	0.55401164	0.56468683	0.56987727	0.5643132	0.5511945
0.0	0.57065415	0.5659305	0.5657363	0.56434053	0.56603277	0.55389196	0.56607604	0.57058126	0.56435907	0.55359286
0.0	0.5710676	0.5660501	0.5659982	0.5642923	0.56622833	0.5546545	0.5646441	0.56817245	0.5638445	0.55291826
0.0	0.56940097	0.5671831	0.5659614	0.56403697	0.56776893	0.553542	0.56689835	0.56936616	0.56600505	0.5529086
0.0	0.5686039	0.5673878	0.56582075	0.5655313	0.567472	0.55423266	0.5653397	0.5683046	0.5652404	0.552233
0.0	0.56912655	0.56521535	0.56617177	0.56354415	0.56678265	0.5534397	0.5664347	0.56971174	0.5657625	0.55087423
0.0	0.5684925	0.5658448	0.5651184	0.5644378	0.5673184	0.5527848	0.5661079	0.56981105	0.56513757	0.5521403
0.0	0.56903225	0.5660416	0.5650775	0.56362045	0.56712884	0.5532648	0.564818	0.5685473	0.5647973	0.5512612
0.0	0.5696422	0.5654416	0.5650191	0.56510115	0.5665169	0.55352384	0.5650334	0.571031	0.5640713	0.5511908
0.0	0.5694005	0.56560946	0.5650211	0.5644505	0.56635463	0.55235016	0.5655154	0.5713198	0.5643109	0.55117565
0.0	0.56816894	0.5660624	0.56555086	0.56397414	0.56729835	0.5529555	0.5655198	0.5681689	0.5648764	0.551177
0.0	0.5684471	0.56660146	0.56551397	0.56435835	0.56877786	0.55216265	0.5653341	0.57081485	0.56483686	0.55086267
0.0	0.5691286	0.56729996	0.5659743	0.56518286	0.5666311	0.55242795	0.5657349	0.5707386	0.56443995	0.55163044
0.0	0.5699218	0.5651395	0.5657952	0.5632366	0.5660794	0.5538161	0.56460434	0.56889856	0.56360155	0.5518538
0.0	0.5692122	0.56770796	0.56754506	0.5659612	0.56653523	0.5537741	0.566852	0.57076085	0.5651728	0.5536648
0.0	0.57000536	0.5655479	0.5673662	0.5640157	0.56598353	0.5551615	0.56572205	0.56892073	0.5643347	0.55388796
0.0	0.5698354	0.5663685	0.56634647	0.56472915	0.567073	0.5530283	0.56700194	0.571723	0.5651806	0.5535972
0.0	0.5701876	0.5658425	0.5664511	0.5651431	0.5684539	0.5526361	0.56586844	0.57020277	0.5646515	0.55271155
0.0	0.5685198	0.5659515	0.56434476	0.56344545	0.56615686	0.5526891	0.56501126	0.56791264	0.56406283	0.5507471
0.0	0.5678209	0.5658399	0.5659926	0.56367326	0.56776345	0.5530424	0.56605583	0.5689524	0.56488013	0.5518982
0.0	0.5696826	0.5669166	0.564506	0.563464	0.5661174	0.55307615	0.5654679	0.56853795	0.5634953	0.5519381
0.0	0.5693509	0.5662681	0.5640436	0.56511664	0.56724375	0.5531025	0.56557953	0.5712615	0.5641778	0.55229217
0.0	0.56957626	0.56468254	0.5639406	0.56373775	0.5658385	0.5531339	0.56435186	0.56954694	0.56395096	0.55132926
0.0	0.570188	0.56544757	0.5650428	0.5640318	0.5665787	0.5520437	0.5649818	0.5714207	0.56491417	0.55215186
0.0	0.5687868	0.5672288	0.56479824	0.56537867	0.5668136	0.55320084	0.56640846	0.5689189	0.5647519	0.5519997
0.0	0.5682645	0.5661366	0.56462574	0.56409544	0.56696385	0.5525661	0.56630033	0.56821233	0.56459934	0.5516026
0.0	0.56845385	0.5657483	0.5646328	0.56439805	0.5667122	0.55387664	0.5654065	0.5695224	0.56401366	0.5508148
0.0	0.5697592	0.56624067	0.5644704	0.56364447	0.5672822	0.55285454	0.56476873	0.5680601	0.5636508	0.5518134
0.0	0.5700997	0.56539875	0.5648199	0.5627659	0.56684	0.5533935	0.5645231	0.5708687	0.563543	0.5520921
0.0	0.00063554215	0.0010152352	0.0015077264	0.00044244446	0.0013610299	0.0015663832	0.0017956721	0.00047352246	0.00040855046	0.0008656576
0.0	0.000684053	0.0018476405	0.00084136904	0.011840556	0.013056719	0.0006776171	0.0017534789	0.00050901383	0.0003427676	0.0003865954
0.0	0.0006804655	0.0018436629	0.00083533535	0.011831119	0.013003374	0.00067143457	0.0017469482	0.00050858315	0.00034230913	0.00038529298
0.0	0.010991623	0.007760371	0.0055144755	0.006177912	0.01156489	0.010187985	0.010498618	0.010753139	0.009147213	0.0054256828
0.0	0.011023018	0.00773122	0.0054925894	0.0061729895	0.0115241455	0.010126526	0.010424101	0.010743497	0.009101442	0.0053975023
0.0	0.0061560897	0.0071281246	0.010269392	0.0033163116	0.12476539	0.004784997	0.0049303835	0.0058728005	0.007505674	0.012075342
0.0	0.0070659695	0.0105672125	0.010378514	0.0036052077	0.009103527	0.006790292	0.005381787	0.006240845	0.0042985347	0.0055929185
0.0	0.007056047	0.01055881	0.010397906	0.0036127456	0.009134999	0.00678439	0.005402471	0.0062570125	0.0042944164	0.0056119417
0.0	0.0070652603	0.010550405	0.010391618	0.0036011538	0.009085698	0.0067690746	0.0054088696	0.0062316665	0.0042754877	0.0056071165
0.0	0.00627566	0.012778651	0.0060030324	0.098047964	0.09927817	0.0048526535	0.010522034	0.0059624477	0.0041388394	0.0048132506
0.0	0.006265267	0.012694176	0.0060156733	0.098090634	0.09972625	0.0048673386	0.010567876	0.005968459	0.0041430965	0.004815364
0.0	0.0063035404	0.012709102	0.006011096	0.09818073	0.09941304	0.004836265	0.0105403885	0.0059657465	0.0041297222	0.0048100175
0.0	0.009790008	0.006998425	0.0053838147	0.008921623	0.0054451106	0.123146966	0.010561975	0.0043207966	0.0043896264	0.0049888506
0.0	0.0097483825	0.006993678	0.0053749457	0.008978052	0.005471542	0.1237912	0.010569013	0.0043260106	0.0044165137	0.0049742344
0.0	0.009839421	0.007037899	0.0054126214	0.00896446	0.0054798694	0.123997875	0.010618573	0.004317606	0.004419169	0.0049944157
0.0	0.00984167	0.006992284	0.005377863	0.008895655	0.00544391	0.12389545	0.010621369	0.0043242774	0.004419249	0.0050012213
0.0	0.0097878175	0.007019911	0.0054063103	0.008945942	0.0054485127	0.12382908	0.010622632	0.0043584798	0.0044135484	0.0050077224
0.0	0.009839129	0.0070103616	0.0053973487	0.0089039495	0.005415176	0.12421623	0.010576335	0.004326458	0.004412725	0.0049734083
0.0	0.009785174	0.007016475	0.005383891	0.008911198	0.0054358067	0.1241438	0.010620616	0.0043220855	0.004415342	0.0049869386
0.0	0.009658519	0.007163206	0.009344129	0.008380168	0.014303887	0.0047182506	0.005036835	0.008743801	0.009531512	0.0050893724
0.0	0.009620405	0.007139084	0.009351582	0.00840311	0.014334121	0.004726193	0.005033042	0.008746161	0.009530314	0.0050587864
0.0	0.009636433	0.0071418188	0.009346035	0.008397669	0.0142646525	0.0047295364	0.005010163	0.0087298965	0.009451715	0.005051014
0.0	0.009670404	0.0071346643	0.009289053	0.008350044	0.014250759	0.0047242464	0.0050302395	0.008764249	0.009505797	0.00506404
0.0	0.009654279	0.007172066	0.009364959	0.008428697	0.01427374	0.0047302907	0.0050458405	0.0088250665	0.009492441	0.005084435
0.0	0.009646148	0.0071637896	0.009353571	0.00837216	0.014251971	0.004745069	0.005024515	0.008722963	0.009472912	0.0050576534
0.0	0.0096126925	0.007170039	0.009357478	0.0083703	0.014278316	0.0047461432	0.00501457	0.008805997	0.009481705	0.0050867097
0.0	0.0058341445	0.007085413	0.010785564	0.0039973627	0.011300773	0.011220893	0.010810649	0.005563191	0.0049251597	0.010830487
0.0	0.0058048954	0.007033708	0.0107915085	0.0039934674	0.01131911	0.011234	0.010762167	0.0055686175	0.004924024	0.010710772
0.0	0.005872572	0.007050096	0.010831183	0.0039935866	0.011281237	0.011290533	0.010779289	0.0055461125	0.004920675	0.010777845
0.0	0.005880391	0.007060475	0.010745396	0.003965399	0.0112967035	0.011290975	0.01079935	0.0055630435	0.0049235295	0.010772447
0.0	0.00586434	0.0070603047	0.010822614	0.0040166327	0.011250893	0.011288485	0.010771898	0.0055997353	0.0049181357	0.0107753435
0.0	0.0058635175	0.007071532	0.010790165	0.004002855	0.011273474	0.011257912	0.0108128525	0.0055535	0.0049361326	0.010754778
0.0	0.0058490317	0.0070840786	0.010843082	0.0039965124	0.011290021	0.011298409	0.010808533	0.0055556414	0.0049344557	0.010819327
0.0	0.0058868616	0.0070792064	0.010842663	0.003991937	0.011310783	0.0113202315	0.010866274	0.005575064	0.004972936	0.010798423
0.0	0.015829122	0.012595377	0.0056775995	0.006490827	0.11030697	0.0047895154	0.004852409	0.0058130636	0.0044685267	0.004614815
0.0	0.1370548	0.006969684	0.13883622	0.13196439	0.13732266	0.13370977	0.11875164	0.0051579247	0.0043850564	0.0048537008
0.0	0.13607344	0.006932598	0.13899584	0.13207582	0.1374375	0.13373345	0.11841701	0.0051899515	0.0044043493	0.004831189
0.0	0.13663407	0.0069550066	0.1395972	0.13277638	0.137197	0.13422751	0.11856797	0.0051515624	0.0043803854	0.0048623066
0.0	0.13711973	0.006959101	0.13824178	0.1316825	0.13760822	0.13386248	0.11876101	0.005184236	0.0044110892	0.0048642103
0.0	0.13737012	0.006950552	0.13901222	0.13271067	0.1370033	0.134007	0.11854245	0.005176151	0.0043989224	0.00485068
0.0	0.13724416	0.006994698	0.13864756	0.13271111	0.1372134	0.13374676	0.11879345	0.0051614987	0.0043926034	0.0048553618
0.0	0.13653284	0.0069967383	0.1391118	0.13229282	0.13770166	0.13390873	0.11865072	0.0051607736	0.004375954	0.0048611667
0.0	0.00624383	0.012764336	0.005991594	0.098266855	0.099222414	0.0048176358	0.010526155	0.00597059	0.004112493	0.004814477
0.0	0.006238388	0.01264792	0.0059882263	0.09834928	0.09951289	0.0048369532	0.0105013475	0.005952432	0.004110827	0.0047947303
0.0	0.006269802	0.012811459	0.006056675	0.09831452	0.09973752	0.0048854034	0.010546592	0.0059668464	0.004130889	0.004824829
0.0	0.0062795803	0.012701374	0.005995685	0.09801392	0.099371016	0.0048789447	0.01055517	0.0060032825	0.0041399165	0.0048201145
0.0	0.006238852	0.012707844	0.0060111587	0.09837593	0.0991821	0.0048511475	0.010521214	0.0060186447	0.004127534	0.004814699
0.0	0.006233135	0.012785625	0.0060235015	0.098032154	0.09917448	0.0048819785	0.010530651	0.0059714615	0.0041345158	0.004825873
0.0	0.010991503	0.0077440413	0.0055100108	0.006163323	0.011523862	0.010141957	0.010394582	0.0108369365	0.009153144	0.0054603335
0.0	0.010952741	0.0077169603	0.005486035	0.006180612	0.011581811	0.010118436	0.010417296	0.010772665	0.009111419	0.0054014563
0.0	0.011040159	0.007742657	0.0055189906	0.006186812	0.011544663	0.010187173	0.010440346	0.010767549	0.009147463	0.0054244986
0.0	0.011062354	0.0077702394	0.005486482	0.006126587	0.011510878	0.010196241	0.010465199	0.010806428	0.009159425	0.0054391976
0.0	0.010999057	0.0077418583	0.0055069025	0.006198169	0.011518519	0.010142972	0.010447196	0.010843134	0.009156915	0.0054177833
0.0	0.011020501	0.0077821235	0.005499397	0.006169539	0.011497571	0.010198647	0.010425882	0.010780804	0.009136263	0.0054136664
0.0	0.010964979	0.007778726	0.0055207023	0.006160666	0.01151573	0.010163386	0.010444929	0.010781628	0.009148033	0.005424005
0.0	0.0061397273	0.0070868563	0.010209797	0.003316865	0.12467185	0.004758733	0.004931677	0.0058527538	0.0075433278	0.012155521
0.0	0.006102228	0.0070708618	0.010226956	0.0033089626	0.12495969	0.004770063	0.0049206517	0.005898157	0.007550581	0.012060834
0.0	0.0061137634	0.007087017	0.010257864	0.003317155	0.12490881	0.004786305	0.0049258703	0.005865077	0.007515068	0.012096618
0.0	0.006164401	0.0071098227	0.010207696	0.003292322	0.124391906	0.0048048934	0.004949038	0.0058853105	0.0075611584	0.012175354
0.0	0.0061426437	0.007137938	0.010296024	0.003329878	0.12471147	0.0047928104	0.004941367	0.0059275366	0.0075514996	0.012120415
0.0	0.006159939	0.00712553	0.010219342	0.003309175	0.124123916	0.0047870185	0.0049233516	0.0058665033	0.0075365086	0.012079006
0.0	0.0061370307	0.007131804	0.0102758985	0.0033122983	0.12457264	0.0048128692	0.0049341023	0.0059014913	0.007553251	0.012158774
0.0	0.34908265	0.3526513	0.36323497	0.33499637	0.33966458	0.36027172	0.34953243	0.32072213	0.35326234	0.32376316
[truncated: 18,914 more rows]
