# Supplementary material for: Teasing out missing reactions in genome-scale metabolic networks through hypergraph learning
Source: Nat Commun. 2023 Apr 25;14:2375. doi: 10.1038/s41467-023-38110-7 (PMC10130184; doi:10.1038/s41467-023-38110-7)
Supplement: Supplementary file 4 — Source Data [file 41467_2023_38110_MOESM4_ESM.zip › Source Data/Figure 2/j-m/iECO103_1326_node2vec.csv]

	0	0.1	0.1.1	0.1.1.1	0.1.1.1.1	0.1.1.1.1.1	0.1.1.1.1.1.1	0.1.1.1.1.1.1.1	0.1.1.1.1.1.1.1.1	0
1.0	0.535358	0.5236176	0.52597016	0.5335928	0.024235012	0.5096404	0.52475107	0.52936435	0.5418384	0.014312065
1.0	0.21750022	0.52437615	0.14923348	0.5326681	0.52752346	0.50806326	0.049654745	0.532754	0.5403566	0.5285772
1.0	0.53172195	0.5248979	0.5239078	0.078844704	0.032418266	0.13022536	0.52347213	0.53144664	0.039694533	0.5283955
1.0	0.5343728	0.19978349	0.15009186	0.5354145	0.5293227	0.15797973	0.5252403	0.08975721	0.5405246	0.5284841
1.0	0.5347477	0.52475864	0.52467865	0.53435135	0.5283687	7.335543e-05	0.52423525	0.53083414	0.1967199	0.5281352
1.0	0.14086579	0.00022258818	0.17089562	0.53205633	0.022586342	0.5099327	0.012443804	0.04699755	0.5403135	0.5291087
1.0	0.5347225	0.5237746	0.5254207	0.5343491	0.52796566	0.50896347	0.18807553	0.53308195	0.54096663	0.0033848928
1.0	0.5350301	0.52408797	6.572291e-05	0.53366715	0.5302178	0.5080754	0.15019627	0.5338853	0.038380235	0.0126551455
1.0	0.20882581	0.020821225	0.09416365	0.53286123	0.5298789	0.5091147	0.52467364	0.53054506	0.53976274	0.5289364
1.0	0.53331155	0.5249303	0.5246889	0.5332892	0.52909595	0.50946146	0.52359253	0.5300517	0.5398163	0.52922934
1.0	0.5330174	0.5260159	0.52631646	0.53384966	0.5274183	0.50911784	0.5249735	0.18392465	0.5423812	0.52869445
1.0	0.53444725	0.5245029	0.525145	0.5327997	0.19660744	0.50866467	0.5241885	5.7141257e-05	0.54143566	0.11899583
1.0	0.053371076	0.5243118	0.5252035	0.53407866	0.52950925	0.08681688	0.5235177	0.5315641	0.5417202	0.53019917
1.0	0.53456724	0.5238731	0.5277726	0.058844235	0.5287129	0.50940454	0.5247685	0.14581019	0.19698271	0.16237475
1.0	0.5339613	0.5251063	0.15119384	0.5308989	0.15242153	0.5103131	0.010573707	0.5307969	0.039056387	0.20595519
1.0	0.53440565	0.014233748	0.525833	0.5337504	0.10159665	0.5088422	0.52502567	0.5321942	0.54245114	0.5292084
1.0	0.535264	0.525274	0.5246617	0.093460344	0.528944	0.5092696	0.5248764	0.0010143076	0.54004747	0.53104186
1.0	0.5348477	0.13752964	0.15688387	0.53133124	0.5283962	0.5089456	0.52287287	0.16566329	0.54028344	0.0006768087
1.0	0.5348416	0.52260333	0.13854666	0.5325538	0.035347827	0.50956976	0.52566665	0.5321533	0.5414147	0.002668431
1.0	0.0002533628	0.5247621	0.52397084	0.027248455	0.014258894	0.508016	0.5245703	0.53050715	0.5414686	0.03386959
1.0	0.533127	0.0008027986	0.52529204	0.533807	0.530057	0.5093024	0.52444166	0.5321581	0.16566005	0.52876854
1.0	0.05543108	0.09102833	0.526411	0.06860797	0.05100604	0.09209239	0.5253263	0.53358394	0.0022329725	0.52992845
1.0	0.53485775	0.5241241	0.07973123	0.5340997	0.5296772	0.5104473	0.52164465	0.53190017	0.00014997605	0.53081197
1.0	0.5365763	0.5231066	0.5251804	0.03616962	0.5290678	0.5102747	0.000121053556	0.5312607	0.5416494	0.5303786
1.0	0.53378665	0.5246185	0.52464825	0.5328792	0.5300187	0.50978166	0.5248615	0.09978029	0.14706366	0.53016603
1.0	0.53520995	0.01171021	0.52376086	0.11878223	0.5308272	0.50706506	0.526298	0.5315065	0.53903747	0.52869654
1.0	0.5346908	0.5249699	0.5238664	0.01412754	0.12219382	0.5086847	0.5254344	0.53211117	0.5416238	0.104897104
1.0	0.5337064	0.52283025	0.19723251	0.5343099	0.52667254	0.15798931	0.5243597	0.529819	0.54026526	0.034856036
1.0	0.040252615	0.5242552	0.5256639	0.53558224	0.09601653	0.5078611	0.5246776	0.53116727	0.54044515	0.053667806
1.0	0.5334069	0.02773776	0.52445185	0.0001938426	0.13092309	5.855518e-05	0.0072437185	0.5322898	0.044991516	0.53030956
1.0	0.07550831	0.00016923527	0.085595585	0.53361297	0.033623964	0.506785	0.5243912	0.528335	0.5412726	0.00017455415
1.0	0.00010952008	0.524237	0.5254439	0.5337611	0.52903694	0.50936866	0.00012698866	0.106245086	0.17273784	0.5288878
1.0	0.53524745	0.524371	0.52650917	0.5334565	0.5294885	0.50888747	0.03194177	0.5311648	0.5393939	0.121295296
1.0	0.53446025	0.52558345	0.52509457	0.06326281	0.15561947	0.50954586	0.10548832	0.53330874	0.05545322	0.5290472
1.0	0.53382206	0.5266033	0.5247951	0.0015488024	0.52852666	0.5083448	0.52340883	0.0001326495	0.5400937	0.5296597
1.0	0.5324914	0.52551275	0.5245225	0.5350285	0.52653676	0.5087642	0.52256805	0.53274167	0.54023314	0.5298121
1.0	0.289793	0.52405965	0.10188143	0.5343521	0.5299011	0.5086952	0.5244473	0.5317839	0.00028616408	0.52961177
1.0	0.17787248	0.5249311	0.5262222	0.534323	0.5306033	0.13250397	0.0012058279	0.0396608	0.54082143	0.52848107
1.0	0.5357564	0.5227895	0.5257515	0.5331743	0.52775973	0.50985426	0.525176	0.103919454	0.11459563	0.15402797
1.0	0.09997003	0.0380242	0.5265204	0.5337579	0.5277185	0.5092213	0.5237254	0.53178465	0.5415197	0.530298
1.0	0.5326167	0.52264434	0.52542543	0.53280157	0.5288347	0.023070518	0.52545553	0.5328669	0.54000205	0.5318088
1.0	0.5359147	0.5254235	0.5256279	0.5341992	0.0025610486	0.5095213	0.027829597	0.10760076	0.5384926	0.5298493
1.0	8.558856e-05	0.522708	0.0022401433	0.0031615428	0.103856355	0.12990232	0.5246421	7.155085e-05	0.0120809525	0.5298776
1.0	0.53553295	0.5249774	2.6051036e-10	0.53368366	0.11991598	0.014390714	0.5228991	0.09785551	0.5386005	0.5284915
1.0	0.5349902	0.5214322	0.15660957	0.53487605	0.5297853	0.50880444	0.5225874	0.53171337	0.041438516	0.52858263
1.0	0.16307122	0.52476823	0.5258696	0.5325918	0.52958006	0.5098481	0.52303845	0.5314948	3.8703267e-05	0.5297117
1.0	0.5350232	0.5243123	0.5251351	0.5336406	0.52954733	0.00010416196	0.5240633	0.5317329	0.54052013	0.52898294
1.0	0.5341055	0.5243425	0.5251167	0.5348562	0.53076	0.04882845	0.09304008	0.1413093	0.5399409	0.5293712
1.0	0.53477114	0.5243717	0.021197505	0.5327985	0.53051805	0.5092122	0.5256759	0.13625404	0.17678045	0.14483169
1.0	0.53328115	0.52417177	0.5239194	0.22263694	0.24058086	0.5085422	0.52418536	0.5322541	0.53983516	0.5285256
1.0	0.5346732	0.00048613932	0.52476454	0.5335689	0.53001434	0.5092083	0.0125657	0.07366338	0.5414392	0.14766118
1.0	0.015338685	0.5264657	0.5238748	0.53297234	0.5288663	0.5089777	0.522549	0.5312677	0.5399536	0.083426975
1.0	0.5339449	0.027600467	0.5240085	0.5327306	0.5279452	0.50814104	0.52531683	0.5316944	0.00014882472	0.5305552
1.0	0.5358217	0.52600324	0.14857757	0.53353494	0.52930313	0.5095552	0.52720255	0.0021799577	0.54080945	0.5301707
1.0	0.5365037	0.053437207	0.071940325	0.53335434	0.52976257	0.51024187	0.52440506	0.53029555	0.11654575	0.5296246
1.0	0.5353141	0.5239295	0.5246076	0.16627127	0.060847927	0.5077508	0.5247702	0.53101987	0.5423675	0.5299468
1.0	0.030693898	0.5249176	0.5232782	0.5328667	0.07786181	0.5088496	0.5232456	0.0028161458	0.5412026	0.046756607
1.0	0.53422004	0.5233857	0.14244172	0.5342871	0.5296329	0.50889194	0.52363116	0.0107341595	0.5412879	0.16685164
1.0	0.53473353	0.5235649	0.52384216	0.5336147	1.3975915e-09	0.50854826	0.04583414	0.5300713	0.16160333	0.17279121
1.0	0.5348694	0.52554643	0.104292385	0.53409576	0.52732	0.008837442	0.049043495	0.53071207	0.5406364	0.5268744
1.0	0.5351514	0.21667929	0.012413527	0.53689903	0.5271749	0.5090244	0.5240171	0.5323394	0.54187113	0.022526084
1.0	0.53462374	0.012322954	0.5246234	0.5334338	0.16075404	0.02079187	0.52454275	0.5314355	0.54057705	0.5299959
1.0	0.53472686	0.52556723	0.523978	0.5348588	0.5309161	0.508576	0.14116655	0.014788186	0.1962018	0.53082424
1.0	0.00014498661	0.025861204	0.5259059	0.036382716	0.5259738	0.019602174	0.010250396	0.53212804	0.5398378	0.5303172
1.0	0.5347589	0.5249332	0.156798	0.5337934	0.5280411	0.034580056	0.5248781	0.53128535	0.10495911	0.53237593
1.0	0.04733048	0.52621394	0.08335728	0.53358084	0.057052538	1.0747441e-07	0.52435493	0.5327507	0.54226184	0.015938684
1.0	0.5341348	0.52533305	0.5276286	1.1700858e-09	0.5284667	0.5091319	0.5240264	0.5329236	0.040214285	0.06614559
1.0	6.879658e-05	0.52313787	0.52551204	0.53262854	0.20278412	0.5095537	0.5246932	0.5311235	0.5419185	0.5295992
1.0	0.5334648	0.52181655	0.049995508	0.533059	0.5277208	0.1325528	0.12781756	0.02612025	0.541534	0.048035596
1.0	0.5328144	0.5230612	0.5253922	0.5324942	0.526474	0.5097818	0.52370036	0.5320517	0.008550287	0.5282499
1.0	0.53388125	0.5252053	0.5245262	0.53490937	0.14874323	0.5099495	0.52491397	0.53181356	0.00015440003	0.5300363
1.0	0.5361969	0.52483314	0.5250941	0.5336462	0.5295041	0.01215646	0.5253514	0.19051012	0.5404899	0.15501997
1.0	0.0018487304	0.5261078	0.5261721	0.5352102	0.02758974	0.5104562	0.20565066	0.5321358	0.5407368	0.10442536
1.0	0.027618777	0.52577174	0.5280677	0.53376997	0.52610284	0.5108067	0.52358663	0.5325939	0.54085183	0.032991584
1.0	0.534382	0.14908414	0.52818274	0.533121	0.030267455	0.51091135	0.52370614	0.5330289	0.54041797	0.5315105
1.0	0.5347214	0.52402276	0.00836132	0.53259236	0.124235965	0.5079615	0.0062573957	0.03156066	0.008545429	0.24100237
1.0	0.53298056	0.5249945	0.5242147	0.5321889	0.095047474	0.5095971	0.012483973	0.029375665	0.17512085	0.5275903
1.0	0.5342513	0.5240808	0.5249549	0.53382164	0.5285295	0.5085624	0.5236636	0.00041506108	0.5424689	0.52986157
1.0	0.53356856	0.5234338	0.5246549	0.53430605	0.52961504	0.51003844	0.000112130336	0.53074443	0.0001815072	0.00011133117
1.0	0.088476874	0.52223414	0.107755624	0.5348897	0.52766013	0.50975305	0.52474177	0.5309922	0.25892386	0.53023046
1.0	0.5343298	0.0799889	0.52524346	0.53567404	0.52893305	0.5096093	0.12463912	0.5319294	0.11467585	0.53004366
1.0	0.5310523	0.5228869	0.52424604	0.02103658	0.22359909	0.509415	0.5274909	0.09092159	0.15677106	0.09549842
1.0	0.5348498	0.52492297	0.10235232	0.5338881	0.04364957	0.50879157	0.5245062	0.5316391	0.5413729	0.012803278
1.0	0.17757118	0.5252103	0.5255962	0.5335244	0.5290139	0.5092528	0.52413386	0.53143793	0.54021794	0.52984196
1.0	0.5347313	0.5224927	0.52522373	0.53221655	0.52974546	0.5084546	0.5228738	0.53132075	0.54050416	0.52963245
1.0	0.5354883	0.5259867	0.52465516	0.5334966	0.5286244	0.5078378	0.5250551	0.5324415	0.5391541	0.5295964
1.0	0.53317386	0.5247932	0.52375406	0.5338525	0.52834505	0.5082437	0.5253037	0.5312994	0.5404677	0.29222387
1.0	0.5342244	0.52322495	0.5254061	0.5338698	0.5287829	0.50838614	0.5252195	0.5325149	0.5422286	0.529626
1.0	0.5345745	0.5257244	0.5251324	0.53259665	4.092575e-05	0.5090723	0.08862169	0.15186928	0.5402914	0.5284569
1.0	0.53471756	0.523092	0.52557445	0.5324571	0.5295769	0.50838375	0.5249931	0.19695367	0.11423531	0.5281029
1.0	0.53450155	0.5251745	0.5249331	0.5337591	0.010897063	0.5082057	0.5254319	0.5324819	0.5405033	0.10010779
1.0	0.5357514	0.52445066	0.5238981	0.5344196	0.52967423	0.026902573	0.14830075	0.532045	0.543457	0.52908444
1.0	0.53387696	0.5244837	0.006849799	0.15404157	0.52850735	0.5081713	0.5258931	0.531915	0.5385097	0.108177334
1.0	0.5337269	0.524253	0.00010149803	0.53472376	0.5297332	0.5091279	0.52407444	0.52956766	7.803628e-05	0.52949274
1.0	0.03957174	0.523132	0.52599984	0.5327649	0.52993584	0.509	0.07687122	0.025162024	0.54080874	0.52875024
1.0	0.53284055	0.19192109	0.5265473	0.5315792	0.52709234	0.5083095	0.026380908	0.14238833	0.5395887	0.52844536
1.0	0.53473276	0.52492315	0.5241229	0.5336444	0.5273174	0.5102055	0.08937311	0.004178504	0.53982276	0.5296725
1.0	9.274682e-05	0.08621907	0.5251945	0.5336797	0.52738917	0.507895	0.52351266	0.53075516	0.1715793	0.5290564
1.0	0.5347757	0.52371156	0.1601923	0.53294265	0.5295636	0.5091371	0.5238603	0.091867335	0.5393513	0.52894765
1.0	0.53619367	0.5218965	0.5257046	0.5332147	0.5275986	0.5091617	0.524123	0.5332706	0.5408682	0.52956355
1.0	0.5342211	0.5264282	0.5254111	0.53273827	0.52818424	0.5083587	0.52418375	0.53222376	0.54094654	0.52950084
1.0	0.53571683	0.06832055	0.008466569	3.841095e-05	0.013219779	0.50929886	0.5233729	0.5325735	0.5415115	0.5286839
1.0	0.53532654	0.18624635	0.5252591	0.5337463	0.52936673	0.5089877	0.52361184	0.53294617	0.5401759	0.5299592
1.0	0.53460926	0.025191983	0.087523594	0.5346994	0.11894465	0.031969633	0.52516156	0.5308017	0.16661872	0.529922
1.0	0.535734	0.5242837	0.5242234	0.15453292	0.5292504	0.09912752	0.52368796	0.530114	0.54008245	0.529403
1.0	0.5345772	0.5235523	0.5247737	0.0006076122	0.52766305	0.051332332	1.8399181e-06	0.5323622	0.54066694	0.52980226
1.0	0.5344433	0.52459323	0.52500784	0.18835641	0.00016405432	0.50664085	0.12258002	0.531815	0.54003274	0.52825856
1.0	0.11996652	0.014335737	0.5236743	0.532041	0.02383681	0.15800875	0.522391	0.53189576	0.00064683735	0.52956593
1.0	0.5346531	0.52478313	0.5252892	0.5329002	0.5286541	0.50907844	0.001578338	0.531696	0.54156524	0.5300529
1.0	0.5336087	0.5236143	0.09097514	0.5333597	0.52809983	0.15916274	0.0005227884	0.13674736	0.5417705	0.0029832644
1.0	0.5336319	0.52521753	0.09465602	0.107952155	0.52957594	0.07524989	0.5243328	0.53249246	0.53992414	0.15655574
1.0	0.53518236	0.5250005	0.5265076	0.5332391	0.53057075	0.50955456	0.5211262	6.292784e-05	0.0023319167	0.52925473
1.0	0.5342694	0.5213321	0.012493493	0.532565	0.52927834	0.5101422	0.52358276	0.53122663	0.17778847	0.52862215
1.0	0.53468084	0.5246747	0.046243098	0.53287876	0.52967983	0.51007515	0.5241532	0.530721	0.543017	0.5299581
1.0	0.5346269	0.5225507	0.08262544	0.53303915	0.5268608	0.5074333	0.5239695	0.53162026	0.5408875	0.0013764958
1.0	0.11048875	0.525813	0.5247517	0.53410655	0.5274105	0.044339467	0.5252666	0.53098553	0.54265326	0.5290758
1.0	0.00794051	0.52442014	0.52510476	0.21628976	0.5277059	0.5103846	0.009438256	0.53191614	0.5398093	0.53030634
1.0	0.0041445117	0.52444506	0.14948468	0.53544986	0.5286152	0.5084532	0.5234568	0.53022385	0.54095966	0.52860534
1.0	0.10672291	0.5240203	0.083599195	0.5341823	0.5263406	0.08300109	0.01867744	0.5300111	0.0947192	0.030157
1.0	0.5339934	0.5244255	0.525727	0.0150714535	0.52900267	0.50875777	0.5245464	0.5308656	0.16370864	0.52921575
1.0	0.5335596	0.52531374	0.5250588	0.5314924	0.5277539	0.09006589	0.52535564	0.52971923	0.54114133	0.10396149
1.0	0.5340157	0.5224177	0.5241953	0.533344	0.52816236	0.1616522	0.08824679	0.53246343	0.54191667	0.5303129
1.0	0.5338482	0.5259898	0.5259617	0.5343887	0.53003424	0.51008415	0.52219975	0.0034789348	0.54241264	0.107237376
1.0	0.5347062	0.5250918	0.5259797	0.5330969	0.52977085	0.5087779	0.5257022	0.53134423	0.54114443	0.5275792
1.0	0.5342292	0.5224949	0.5249931	0.2230726	0.5260077	0.50884944	0.52444243	0.5323109	0.53879344	0.0007512226
1.0	0.5340299	0.5246439	0.52390784	0.53372705	0.5304618	0.51132447	0.5261622	0.5290471	0.5395474	0.15676424
1.0	0.53291404	2.9316698e-09	0.526245	0.5346309	0.5292069	5.7228674e-05	0.52385855	0.19069238	0.5409521	0.11570075
1.0	0.53480726	0.067674324	0.52195084	0.5338486	0.5286986	0.18055427	0.5264257	0.5308916	0.5420934	0.52853394
1.0	0.53507537	0.5242905	0.085217424	0.15271072	0.526586	0.09471621	0.5259538	0.53099644	0.54022896	0.19406116
1.0	0.5321012	0.00013105491	0.009523412	0.53418183	0.096886076	0.50953305	0.025413748	0.52890915	0.5409668	0.00012474589
1.0	0.53499645	0.52144873	0.09760413	0.53375643	0.52775013	0.1193019	0.13842995	0.5322047	0.09110281	0.52930266
1.0	0.1429823	0.5239788	0.5244823	0.037009675	0.52916825	0.5086481	0.52448034	0.5321921	0.026156798	0.5299904
1.0	0.5330962	0.5251194	0.5269159	0.53402823	0.52899677	0.5083392	0.52346164	0.5311194	0.54085994	0.5298619
1.0	0.5348955	0.5242566	0.5250415	0.012781395	0.52680874	0.50973916	0.5257507	0.5306516	0.54073685	0.52881944
1.0	0.53329873	0.5242793	0.5255781	0.53303003	0.52949953	0.113380395	0.5229681	0.5317415	0.54185784	0.52897143
1.0	0.53471303	0.110179245	0.5265928	0.53629404	0.5250669	0.51101744	0.5249679	0.5317919	0.5396675	0.05052118
1.0	0.5339434	0.52399355	0.52562064	0.15003856	0.18751363	0.5084657	0.523666	0.53251874	0.54089355	0.52773345
1.0	0.53463835	0.52356106	0.14322078	0.5336828	0.5268486	0.5101483	0.5250943	0.13458325	0.54070914	0.5308149
1.0	0.5357635	0.52486014	7.132931e-05	0.5336228	0.5279094	0.5084947	0.5254579	0.5314698	0.5411546	0.5284596
1.0	0.534901	0.0115407845	0.52444094	0.5341602	0.18440285	0.5086946	0.5205856	0.53022766	0.5402097	0.52912146
1.0	0.53516054	0.5254407	0.5245775	0.53328884	0.5275344	0.5082596	0.52554333	5.7644123e-05	0.54070777	0.529247
1.0	0.53483605	0.52515686	0.52351505	0.53515	0.04971968	0.5088052	0.5262563	0.53058267	0.5395827	0.53195536
1.0	0.53250456	0.011198816	0.5267985	0.5338107	0.52816105	0.5102031	0.524555	0.059407264	0.18131405	0.012203315
1.0	0.042203408	0.5243808	0.5244961	0.53251904	0.060874984	0.5100537	0.5235423	0.16135736	0.53990567	0.5278855
1.0	0.5360809	0.11091511	0.012535237	0.1993473	0.5259539	0.5087524	0.039849073	0.08708348	0.5413422	0.00010988725
1.0	0.5340863	7.369668e-05	0.5243341	0.53442836	0.52915674	0.0017062073	0.5244479	0.025998235	0.5415886	0.53076285
1.0	0.5339773	0.15984485	0.52410084	0.53217125	0.52823544	0.50821894	0.5247861	0.53153026	0.057331316	0.16076624
1.0	0.53456026	0.524609	0.5246283	0.5325888	0.52949876	0.034744356	0.2046202	0.095854744	0.54129034	0.5291427
1.0	0.15359005	0.5254885	0.52543193	0.53474325	0.15184094	0.02324912	0.5251932	0.06396177	0.15814143	0.52896446
1.0	0.5347851	0.52329636	0.5261461	0.04215131	5.6992634e-05	0.5080941	0.52533996	0.15245257	0.54339373	0.0267037
1.0	0.5356756	0.523861	0.52624613	0.5343373	0.066400304	0.5090711	0.52306354	0.53138816	0.5420781	0.12567508
1.0	0.092744835	0.00016060002	0.5250614	0.5335526	0.20315216	0.5085736	6.6572764e-05	0.01186069	0.54019684	0.5293936
1.0	0.5349576	0.5253715	0.5233974	0.15705729	0.52954113	0.5073681	0.22602941	0.101812765	0.5391504	0.5270097
1.0	0.53361946	0.5233611	0.5251256	0.5313639	0.5235816	0.5098164	0.52253455	0.53081924	0.114153095	0.52941364
1.0	0.53488564	0.5267644	0.52353364	0.53231907	0.52849483	0.5100295	0.5241124	0.5321143	0.5408143	0.5283475
1.0	0.14751205	0.52552533	0.15581788	0.53333646	0.5280199	0.5086171	0.059557527	0.009318562	0.54270494	0.5303176
1.0	0.5349138	0.5257265	0.5250058	0.53404135	0.17078269	0.18103267	0.52416545	0.03901595	0.5398894	0.5292277
1.0	0.53598005	0.52379537	0.5259377	0.00024626995	0.5292303	0.51006466	0.08864164	0.53158313	0.5411356	0.5264028
1.0	0.5333818	0.5248885	0.20647739	0.5322974	0.52885175	0.50787795	0.52287394	0.5311626	0.0318232	0.53021777
1.0	0.53509736	0.5219241	0.5252928	0.5335769	0.029510863	0.5078953	0.5246776	0.5317653	0.15189953	0.52994174
1.0	0.5346569	0.5245978	0.5271953	0.18669748	0.52896893	0.5093844	0.15048286	0.19666548	0.53994536	0.5290176
1.0	0.021218985	0.5247019	0.52444905	0.53386074	0.52672994	0.5081073	0.5256389	0.53257334	0.1319488	0.5284287
1.0	0.5352248	0.5236653	0.12849887	0.5332307	0.16615197	0.5094904	0.52539504	0.5336946	0.5412817	0.52773774
1.0	0.5326151	0.5257836	0.52460796	0.53455985	0.53028435	0.5093327	0.5230766	0.53205955	0.5411777	0.5297081
1.0	0.5339757	0.5256454	0.5253325	0.5344476	0.52670586	0.04398115	0.52507824	0.5322839	0.54190856	0.5299134
1.0	0.5340881	0.5241286	0.041677304	0.15928796	0.52813107	0.50667274	0.5257231	0.5325515	0.54103035	0.19407257
1.0	0.5349402	0.5242414	0.52577955	0.1723147	0.528816	0.5101416	0.524092	0.1517215	0.54095685	0.52974766
1.0	0.5347373	0.5237709	0.523929	0.53364927	0.5290517	0.5084881	0.5225771	0.5313546	0.5424551	0.011135158
1.0	0.102262124	0.5244143	0.52694637	0.18815678	0.5272934	0.2632591	0.15816818	0.53124666	0.5409998	0.032467302
1.0	0.5327647	0.14817557	0.5251155	0.5325302	0.043145485	0.50778604	0.52389765	0.53239286	0.540085	0.5296437
1.0	0.53360873	0.5214773	0.52430594	0.5363197	0.52780896	0.5085325	0.15138969	0.0053662756	0.16601297	0.5292453
1.0	0.53444207	0.011762878	0.52397794	0.5320664	0.0007780749	0.508813	0.5256572	0.53236014	0.5421367	0.5300165
1.0	0.000113794646	0.5243989	0.022368336	0.53354204	0.5290278	0.50889266	0.5245806	0.5283741	0.5417144	0.53124565
1.0	0.53560627	0.52479184	0.5244109	0.5342419	0.15677072	0.50895524	0.15512025	0.53307676	0.54123825	0.52979064
1.0	6.756924e-05	0.14163606	0.52576447	0.1733106	0.52920884	0.51109415	0.525469	0.5321398	0.0026697132	0.52995825
1.0	0.00011560044	0.52161556	0.5241901	0.13800856	0.5290628	0.51290154	0.022641132	0.05095063	0.5427904	0.24118258
1.0	0.53497905	0.526092	0.5259778	0.53476775	0.5289875	0.5077662	0.5244677	0.08139854	0.54166096	0.0033004656
1.0	0.53526664	0.52549964	0.5253015	0.5345341	0.00010555914	0.5086116	0.52503604	0.5330136	0.53820145	0.5296257
1.0	0.054268017	0.5256863	0.5262543	9.252898e-05	0.5265286	0.5092543	0.5247172	0.53187	0.03500617	0.53098977
1.0	0.5332842	0.00013804002	0.5255515	0.53378356	0.0006865502	0.09508228	0.103169955	0.5297032	0.540429	0.5266717
1.0	0.08771966	0.02535141	0.00024502864	0.5335821	0.5286305	0.041940477	0.5245231	0.53011405	0.54146415	0.52943623
1.0	0.12511359	0.5226524	0.05305787	0.53308517	0.52881753	0.5066909	0.5247743	0.53056157	0.5387438	0.5298179
1.0	0.5358494	0.5252252	0.52505696	0.53306746	0.5283994	0.5098966	0.52374196	0.15083778	0.5404767	0.15737855
1.0	0.5361459	0.09439419	0.5225831	0.533665	0.5273636	0.50813395	0.015056009	0.53245616	0.068743244	0.020618504
1.0	0.5345427	0.5251333	0.041061185	0.53514034	0.5270741	0.5115419	0.52749145	0.5323101	0.5420567	0.21106377
1.0	0.5339049	0.524744	0.52474827	0.5333254	0.52834105	0.5101016	0.52625906	0.5315423	0.54129785	0.17175505
1.0	0.5328328	0.07788598	0.5235537	0.53213394	0.5281729	0.12115794	0.5246393	0.530686	0.110760085	0.53034127
1.0	0.53344375	0.5249029	0.5263268	0.5340521	0.5294485	0.051007994	0.5247429	0.5304592	0.5413049	0.5282266
1.0	0.5330756	0.028603043	0.5217465	0.53411484	0.5292153	0.5072165	0.52325094	0.53278446	0.5400549	0.528876
1.0	0.53571516	0.52433443	0.52664477	0.53299505	0.5279218	0.50812703	0.525443	0.12328172	0.5395974	0.5303727
1.0	0.53461635	0.5243746	0.52349013	0.53430414	0.10928692	0.50950474	0.5251232	0.14891502	0.122367784	0.5292854
1.0	0.04686901	0.16229445	0.52750856	0.53385925	0.15888335	0.50823736	0.52382493	0.5322907	0.54090756	0.16283372
1.0	0.08785395	0.009099709	0.046128884	0.16431142	0.20038557	0.5079045	0.526313	0.5323194	0.5406442	0.52909106
1.0	0.18780328	0.5245639	0.097301595	0.53390074	0.02816209	0.5091069	0.52481824	0.53230387	6.5473876e-05	0.52945244
1.0	0.5351348	0.5267422	0.52546495	0.53121686	0.52802587	0.50911546	0.52690125	0.53258073	0.54098284	0.11478363
1.0	0.00013810718	0.000100720725	0.52523166	0.53235537	0.5296832	0.5099827	0.52377194	0.5303921	0.028880233	0.5297525
1.0	0.53351814	0.52605015	0.52432144	0.012926599	0.52980095	0.50899255	0.52226317	0.5310492	0.5412413	0.11738597
1.0	0.5351566	0.001471378	0.14679381	0.027887179	0.1660679	0.5088717	0.022042433	0.5322	0.5402461	0.53038543
1.0	0.0012593955	0.52411383	0.005195664	0.5318711	0.0836747	0.5097278	0.1059273	0.008358971	0.5414798	0.5305325
1.0	0.5349616	0.5240683	0.14581665	0.12349054	6.9755595e-05	0.045988515	0.52375674	0.53239644	0.5393727	0.52763885
1.0	0.5352203	0.52498984	0.52365816	0.5335657	0.5278503	0.5084042	0.5232408	0.53179145	0.5412867	0.529212
1.0	0.53235126	0.033659395	0.5227293	0.53409004	0.528516	0.50957215	0.5258294	0.5319697	0.5399045	0.528724
1.0	0.5338648	0.051495	0.04600582	0.12521084	0.0717608	0.5095866	0.0073325387	0.00013840194	0.12628706	0.5298425
1.0	0.53407973	0.52395856	0.525783	0.53297836	0.030700829	0.50884795	0.0110707395	0.5337563	0.16620883	0.00064441666
1.0	0.5329666	0.5236063	0.027295023	0.153292	0.09858768	0.5093807	0.07401537	0.043500323	0.005430208	0.5297823
1.0	5.7020956e-05	0.5254619	0.5242609	0.5331984	0.52991897	0.17154296	0.046494927	0.53193283	0.5405773	0.0002013383
1.0	0.53343487	0.5249901	0.52629197	0.5341867	0.5277962	0.090686776	0.52494204	0.03124715	0.54050833	0.10439024
1.0	0.53426784	0.52564204	0.5246078	0.17912666	0.048753824	0.50976837	0.025710387	0.096880026	0.24131235	0.528282
1.0	0.5345779	0.52501774	0.5249589	0.5342514	0.52681816	0.5084865	0.5235343	0.532857	0.10114668	0.529847
1.0	0.5332685	0.5237788	0.52634	0.15511036	0.5293308	0.10922639	0.52547246	0.5316303	0.5413217	0.5301187
1.0	0.53435135	0.093630604	0.5256072	0.5339907	0.5299979	0.5093655	0.13562351	0.53084797	0.5415794	0.52951276
1.0	0.011210534	0.5252528	0.14168087	0.5340941	0.52813035	0.5101052	0.5250979	0.5317077	0.10072303	0.5295565
1.0	0.5361303	0.5249158	0.10183595	0.5314271	0.005276917	0.50780547	0.52338475	0.5291882	0.5409895	0.14001027
1.0	0.53411007	0.522992	0.1557666	0.033285875	0.028637908	0.5110845	0.106639884	0.5330795	0.5417281	0.5293908
1.0	0.535736	0.52271277	0.5246324	0.53318554	0.52881855	0.50921845	0.08892238	0.5318878	0.5402288	0.5290957
1.0	0.5379873	0.5239949	0.5245411	0.532448	0.52949524	0.51030594	0.52399904	0.14426573	0.5406829	0.060267996
1.0	0.5337083	0.5247242	7.818951e-05	0.5338927	0.5282878	0.5100662	0.52613187	0.09198561	0.5407124	0.5316872
1.0	0.5357055	0.5269092	0.5245049	0.53366905	0.52848774	0.50905263	0.15827808	0.53268874	0.54114014	0.52876776
1.0	0.53464735	0.52529734	0.52507675	0.53465754	0.5292338	0.50975204	0.5267318	0.53353435	0.54013664	0.52988636
1.0	0.5356631	0.52441424	0.52428526	0.53149694	0.5269288	0.50946945	0.19068229	0.5311782	0.5411585	0.16003574
1.0	0.14708766	0.52343166	0.526484	0.0001113661	0.52707464	8.2723804e-05	0.17912637	0.531418	0.5426968	0.5285714
1.0	0.53421456	0.52394944	0.5245117	0.5347473	0.008293131	0.0013365898	0.097688854	0.5331493	0.5400671	0.5308844
1.0	0.15316747	0.12396977	0.5249123	0.20958228	0.5297839	0.5099322	0.07682709	0.5318097	0.00011309161	0.011108569
1.0	0.53499275	0.5234531	0.14465027	0.14295606	0.14501904	0.5079939	0.5246812	0.53305775	0.54513603	0.5294793
1.0	0.53491324	0.52507055	0.52359784	0.027628958	0.52508736	0.5075078	0.525336	0.012475687	6.897704e-05	0.52847856
1.0	0.53323436	0.52462214	0.5262192	6.9049165e-05	0.5293513	0.14655454	0.52627915	0.09311112	0.540971	0.52982235
1.0	0.5345307	0.109649435	0.5255398	0.5334932	0.0545327	0.18087864	0.15497544	0.03334891	0.5404903	0.16243798
1.0	0.5349057	0.5244738	0.11065241	0.53436786	6.205695e-05	0.5088494	0.22911732	0.53002447	9.931303e-05	0.5294467
1.0	0.5344363	0.5250188	0.523352	0.53485703	0.52954197	0.13984935	0.5243769	0.53225994	0.54280454	0.5290376
1.0	0.06803357	0.21829663	0.5246966	0.5332689	0.00033940742	0.5095809	2.2279711e-09	0.53207433	0.5417378	0.52855176
0.0	0.01368003	0.0147501435	0.013104314	0.017328255	0.01658665	0.010816724	0.0113663	0.011133604	0.014536904	0.015628105
0.0	0.013696851	0.014809196	0.013032782	0.017378138	0.016678626	0.010843103	0.011363761	0.0111790225	0.014505216	0.015558467
0.0	0.009396322	0.0110837	0.0105042765	0.015825994	0.012316625	0.010207965	0.010047278	0.00947349	0.009859697	0.010666792
0.0	0.009401907	0.011095769	0.010455934	0.015828209	0.012226725	0.010150495	0.010049925	0.009503157	0.009825262	0.010593465
0.0	0.012171363	0.009717402	0.008969587	0.009151518	0.0103080375	0.008027167	0.007953943	0.009390412	0.011518189	0.010168717
0.0	0.01210546	0.009760381	0.008901219	0.009144507	0.010300389	0.008051359	0.007918997	0.009471074	0.011593602	0.010094555
0.0	0.048480738	0.045824327	0.043608088	0.050513417	0.04585964	0.041587282	0.04534479	0.050508294	0.04983255	0.05680132
0.0	0.009371703	0.012783772	0.011012771	0.01388506	0.011449152	0.009958665	0.01101888	0.011181225	0.011944401	0.013637387
0.0	0.009430791	0.012808781	0.011054954	0.014057175	0.011400015	0.010009241	0.011177536	0.011123487	0.012031642	0.013689663
0.0	0.009423382	0.012954829	0.011079639	0.014022601	0.011326823	0.010020465	0.011109842	0.0110592665	0.0119522605	0.013653843
0.0	0.0023554326	0.0022198798	0.0018964254	0.002417495	0.0020602215	0.0017474854	0.002171994	0.0018982062	0.0022969446	0.0033355847
0.0	0.03036913	0.024065778	0.026871992	0.028454127	0.03494226	0.026583506	0.028958162	0.032978922	0.033153407	0.027947616
0.0	0.026881121	0.023896905	0.023253836	0.028969066	0.023106797	0.021652473	0.023248632	0.025617866	0.026252886	0.03140932
0.0	0.010790119	0.011415502	0.009763921	0.011771584	0.0124311065	0.009935711	0.010542288	0.009634912	0.015707808	0.0118937865
0.0	0.025374653	0.024281159	0.022234818	0.023536593	0.025492812	0.022191102	0.02340612	0.02754113	0.02850941	0.0323402
0.0	0.02607632	0.022090482	0.023679012	0.022501908	0.02423415	0.020979054	0.026865471	0.023774102	0.025045825	0.033784594
0.0	0.0121892635	0.010995287	0.011473859	0.011377059	0.013348345	0.010314553	0.012306152	0.008978196	0.011624658	0.012433372
0.0	0.07247712	0.067785636	0.057502568	0.06969515	0.06915865	0.07002969	0.06288888	0.0723699	0.088160224	0.08280138
0.0	0.010559951	0.00866279	0.0077030063	0.009240754	0.011513119	0.011890179	0.0076911007	0.011678559	0.014264913	0.012597855
0.0	0.010628271	0.008644983	0.0076645324	0.009308284	0.0115988925	0.011895054	0.0077346493	0.011526857	0.014249419	0.012709933
0.0	0.069024555	0.06481332	0.062227327	0.06846599	0.06966174	0.064846165	0.06738505	0.07270189	0.07441981	0.07248342
0.0	0.010325653	0.008320624	0.0075951405	0.00990632	0.009962868	0.00851685	0.008524214	0.0097170435	0.013927228	0.00976298
0.0	0.010376673	0.00834051	0.007573682	0.00987895	0.009985908	0.008523291	0.0085528055	0.009658004	0.013980089	0.009685755
0.0	0.023566447	0.022690006	0.025568396	0.02955292	0.02271895	0.019330785	0.02126563	0.022776539	0.02230095	0.02716954
0.0	0.001958286	0.012065221	0.010602669	0.011395915	0.013127194	0.007387725	0.012051968	0.009644344	0.013132922	0.012386899
0.0	0.0015350175	0.0015143047	0.0021384798	0.0031484088	0.0016628664	0.0015563167	0.0017083308	0.002223609	0.0019259243	0.002571076
0.0	0.017744385	0.019804524	0.022117862	0.026551949	0.020435072	0.020157808	0.022541229	0.02764875	0.023496162	0.025930202
0.0	0.002367617	0.009257923	0.066258445	0.079504006	0.003612476	0.07006817	0.070119105	0.06739118	0.07632116	0.07317182
0.0	2.2929913e-05	0.00026006912	0.009008667	0.0122428145	4.87262e-05	0.010443519	0.009969851	0.009098608	0.011121735	0.010656742
0.0	2.2913582e-05	0.00026082128	0.00895457	0.012238237	4.8754086e-05	0.010386236	0.009995893	0.008999784	0.011099563	0.010609569
0.0	0.06697887	0.07870608	0.06005695	0.06138804	0.07289707	0.057462484	0.06737188	0.07738946	0.09358052	0.0737845
0.0	0.22733404	0.2343255	0.22484681	0.21019702	0.23928209	0.20565863	0.2174725	0.22820431	0.2522648	0.22849627
0.0	0.073212594	0.058186706	0.06414432	0.05859346	0.060219064	0.06095893	0.06460448	0.0681032	0.078644246	0.071930856
0.0	9.750319e-05	4.5693916e-05	6.596421e-05	4.2835287e-05	4.9201113e-05	6.348077e-05	6.8007976e-05	7.625387e-05	0.00012044927	9.6016855e-05
0.0	0.53329265	0.52374876	0.525132	0.53224534	0.5279875	0.50841177	0.52470505	0.5313771	0.53958064	0.5283661
0.0	0.010170829	0.012355753	0.011619717	0.02000772	0.01142074	0.021186374	0.008068671	0.008552737	0.009987502	0.011556935
0.0	0.000114497794	0.00019816757	8.473505e-05	0.00025447502	8.4796404e-05	0.00020980365	8.327895e-05	8.7999375e-05	0.00011856651	0.00012020718
0.0	0.07638945	0.08588703	0.06857593	0.09384258	0.069647074	0.08370308	0.068191715	0.07074753	0.07831863	0.07633656
0.0	0.0019629623	0.0022503703	0.0017558393	0.003374503	0.0019022777	0.0020934201	0.0022824698	0.0019068988	0.0019916422	0.0022501808
0.0	0.0018299078	0.0019785452	0.002000664	0.0029315294	0.0029829638	0.002657259	0.0022702224	0.00010704934	0.0023671687	0.003395431
0.0	0.027301418	0.023142062	0.02672438	0.02856312	0.026458694	0.026506182	0.022189373	0.023180379	0.02534963	0.033795647
0.0	0.02200159	0.023016803	0.022106303	0.030125808	0.023452623	0.021513747	0.021733066	0.023096703	0.027630137	0.02775261
0.0	0.02734054	0.022080874	0.024828315	0.025053645	0.024449127	0.022666004	0.02586233	0.019078717	0.023604201	0.023639642
0.0	0.025845159	0.028727539	0.02324797	0.025214786	0.025734238	0.020037832	0.019602548	0.02439427	0.03177851	0.023010729
0.0	0.026398942	0.026105473	0.024445487	0.027458705	0.030406501	0.023544809	0.024877023	0.021775346	0.025243571	0.027278285
0.0	0.032491967	0.026672047	0.022928692	0.031782746	0.02855347	0.022413135	0.02577093	0.023796074	0.029003464	0.029519673
0.0	0.027940053	0.02461594	0.02478568	0.023192126	0.029424895	0.025061503	0.02909325	0.026196435	0.026986603	0.025917955
0.0	0.019995507	0.024177713	0.026467882	0.029379342	0.023525203	0.022407368	0.028207697	0.028761873	0.02215855	0.031934384
0.0	0.024145868	0.034614902	0.024038328	0.027412875	0.026742317	0.026265921	0.026361166	0.018178698	0.024013478	0.028331757
0.0	0.02505971	0.026165068	0.020389602	0.023061382	0.028514385	0.019192902	0.022004947	0.025427055	0.028982239	0.026177509
0.0	0.021856029	0.027545296	0.026008314	0.023591416	0.031009277	0.017549502	0.025914738	0.02376118	0.031300705	0.022760434
0.0	0.01118968	0.012580387	0.010423477	0.015401071	0.016835732	0.009127453	0.015022804	0.009137498	0.015702367	0.013149928
0.0	0.02283006	0.026792957	0.02498643	0.033114884	0.03021906	0.021793585	0.031272624	0.003988514	0.0336061	0.031157492
0.0	0.043342505	0.040355906	0.054827485	0.052663896	0.050933305	0.04650498	0.054378927	0.03798135	0.056995824	0.047567893
0.0	6.954127e-05	6.575275e-05	9.0393754e-05	0.00012901155	8.27081e-05	8.564016e-05	0.00013441195	4.485423e-05	0.00015515892	0.000105070365
0.0	9.774029e-05	2.9809675e-07	7.818123e-05	0.00012041483	9.644108e-05	8.8090135e-05	8.739067e-05	0.00011126802	8.057927e-05	0.00012284747
0.0	9.774029e-05	2.9809675e-07	7.818123e-05	0.00012041483	9.644108e-05	8.8090135e-05	8.739067e-05	0.00011126802	8.057927e-05	0.00012284747
0.0	8.7251785e-05	6.983753e-05	6.523437e-05	7.6468605e-05	9.2018636e-05	7.62562e-05	8.38703e-05	7.049479e-05	0.00011101514	0.0001397521
0.0	0.024166925	0.028905721	0.023420168	0.033721946	0.025225582	0.025042826	0.027154107	0.027147708	0.027564794	0.026121056
0.0	9.562004e-05	9.072917e-05	8.1860366e-05	1.6284152e-05	9.472014e-05	9.107912e-05	1.8106353e-05	7.2219416e-05	0.00010425657	0.00012581566
0.0	0.5340058	0.52375716	0.52498907	0.5341572	0.5277655	0.5084867	0.52531636	0.5323867	0.53974587	0.52895015
0.0	0.53267765	0.5228043	0.5254381	0.53356653	0.5273781	0.5077126	0.52525645	0.53247076	0.5392806	0.52908033
0.0	0.07822604	0.0741425	0.07535497	0.07509211	0.07586801	0.069001086	0.06468578	0.07850566	0.07463443	0.07299539
0.0	0.00012529426	0.00011328018	0.000120904166	0.000108581684	0.00011711339	0.000100940524	6.832865e-05	0.00013042733	9.87793e-05	0.000101489124
0.0	0.05777487	0.046674278	0.04237463	0.043190695	0.04841573	0.03722379	0.03116203	0.0447014	0.05572676	0.0028272145
0.0	0.054238603	0.051646784	0.04845329	0.0486991	0.049186766	0.046155665	0.047812067	0.04532359	0.050380625	0.052111324
0.0	0.19241674	0.20014988	0.1790286	0.18829553	0.18461184	0.1716327	0.17723796	0.17649361	0.20440844	0.176995
0.0	0.07621412	0.07959866	0.06403726	0.06862187	0.07699134	0.0574378	0.07022292	0.066346176	0.07742508	0.06988003
0.0	6.258999e-05	0.00012271752	6.68837e-07	0.000121322344	9.523331e-05	7.537245e-05	3.793296e-05	5.1536834e-05	0.0001170416	7.8311736e-05
0.0	8.0020676e-05	0.0001221944	6.874191e-07	0.00012012216	0.00015528518	5.975142e-05	5.585514e-05	6.911254e-05	0.00010610277	0.00012366408
0.0	0.5335268	0.52350324	0.52533203	0.5341501	0.52747256	0.50835663	0.5255905	0.53161424	0.5395478	0.5289666
0.0	0.009599737	0.007653617	0.008099501	0.011922619	0.010677239	0.008984852	0.008245806	0.008183233	0.011878571	0.0077882856
0.0	9.011018e-05	6.257907e-05	5.572017e-05	0.00017096681	9.33589e-05	0.000100833066	5.867295e-05	0.00012055258	0.00014211332	0.00010192284
0.0	0.07169841	0.06331067	0.061309606	0.08461323	0.07144936	0.06898154	0.06210142	0.07689351	0.08213772	0.07307787
0.0	0.11311558	0.097216584	0.0894376	0.09235912	0.09956211	0.08080063	0.07208997	0.093899526	0.11114748	0.012520731
0.0	0.02399695	0.027604982	0.0253918	0.027623156	0.025096105	0.025370251	0.025599353	0.026237156	0.003378142	0.026993098
0.0	0.00069734594	0.011308069	0.010437292	0.0008238095	0.009983028	0.009862202	0.008368175	0.008329923	0.00062217953	0.013299387
0.0	0.011649639	0.00947502	0.01001942	0.011888749	0.0111463	0.011570446	0.008570031	0.011536161	0.010342726	0.011083882
0.0	0.0024940786	0.0020153143	0.0021098445	0.003397946	0.0025063858	0.0015815498	0.0022814611	0.0012446548	0.002358608	0.0036421053
0.0	0.0037372217	0.029390868	0.029036215	0.027594352	0.027113996	0.015332601	0.025890281	0.024599424	0.027708188	0.03995111
0.0	0.01295253	0.013120802	0.009360899	0.014931663	0.014052345	0.012784475	0.0024673468	0.010929928	0.012711908	0.0023777697
0.0	0.025603663	0.023512144	0.022294737	0.035063494	0.029589888	0.025284374	0.024440866	0.02246378	0.027392417	0.005281334
0.0	0.023850089	0.03371987	0.026775016	0.023111753	0.023128517	0.017611664	0.022601139	0.023943676	0.03301403	0.030705985
0.0	0.023920396	0.03376165	0.02695283	0.023181554	0.023108173	0.01768674	0.022513665	0.023977514	0.03309234	0.030752981
0.0	0.15654266	0.16646035	0.14528415	0.14944635	0.13993941	0.116792925	0.14036152	0.14151776	0.16268674	0.15123975
0.0	0.00016807883	0.0001201768	8.256122e-05	0.00013993664	0.00014108757	5.3611646e-05	7.5371085e-05	9.068618e-05	0.00013112741	0.00015718337
0.0	0.00014276961	0.00015517224	9.1408365e-05	0.00015526045	0.000103980754	3.6140314e-05	9.324538e-05	9.57981e-05	0.0002068936	0.00013439913
0.0	8.042183e-05	0.000116202	0.0001237371	0.00013243982	0.00012577079	0.00011210104	0.00011761487	6.7141526e-05	8.694829e-05	0.00014035667
0.0	0.003057359	0.0022535257	0.0020428172	0.0024426952	0.002942288	0.0020780673	0.0026279844	0.00208728	0.0030826943	0.0025070368
0.0	0.0021599652	0.0022604214	0.0020589964	0.0028216722	0.0022070275	0.002515674	0.0024593791	0.002115331	0.002625566	0.003291399
0.0	0.06687205	0.068214975	0.07639858	0.08569191	0.0636862	0.06123189	0.07001789	0.023056112	0.07268834	0.078308634
0.0	0.5342287	0.524075	0.5256423	0.5319212	0.5276421	0.50867707	0.5250436	0.5307871	0.54035574	0.5284726
0.0	0.5334643	0.5234826	0.52556366	0.531708	0.52789277	0.50846064	0.5247624	0.5311719	0.54011476	0.52798265
0.0	0.011723445	0.012116744	0.0080615105	0.00856137	0.010821312	0.008922888	0.010472806	0.00891461	0.01208972	0.013438624
0.0	0.0024513542	0.0021774368	0.0023404944	0.0025630104	0.0024863405	0.0021062293	0.00274068	0.0027147324	0.0030292603	0.00012206094
0.0	0.0015481898	0.0017636695	0.0018934889	0.002213438	2.072423e-05	0.0022277473	0.002639798	4.447286e-05	0.0020143844	0.00015721784
0.0	0.026133275	0.024697077	0.025731368	0.028321987	0.030303912	0.0238758	0.028186321	0.029354403	0.031521384	0.026996328
0.0	0.021801062	0.02438757	0.022593174	0.02772975	0.030355638	0.023004334	0.027503952	0.028907938	0.024440559	0.005359149
0.0	0.00016792936	0.00012284162	0.00010878991	5.77371e-05	0.00014629688	7.663366e-05	7.001738e-05	7.775328e-05	0.00011091547	0.00010945022
0.0	0.01262013	0.012041884	0.01126389	0.009864017	0.015217592	0.012356788	0.012066733	0.008658409	0.0149662215	0.012031557
0.0	0.013643853	0.0019717838	0.0106975315	0.012927797	0.014196443	0.01080231	0.012020159	0.007919537	0.012745146	0.012372616
0.0	0.026507104	0.021564145	0.028065156	0.026069207	0.024897309	0.02364691	0.02651332	0.025212096	0.036279887	0.0051855836
0.0	0.026884371	0.02369675	0.024452424	0.030636579	0.0017629082	0.025663843	0.029938685	0.0020474945	0.025600107	0.032489844
0.0	0.5347425	0.524276	0.5255363	0.5340787	0.52809346	0.5085655	0.5256373	0.5316543	0.5402063	0.52892476
0.0	0.5341274	0.52454704	0.5261919	0.53352195	0.52727854	0.50835365	0.525547	0.5322922	0.54028237	0.5285217
0.0	0.009132293	0.011971607	8.471566e-05	0.0075971102	0.013791091	0.008064219	0.01269708	0.007855328	0.010034315	0.013451458
0.0	9.0499496e-05	0.00010190515	3.1404625e-07	4.752763e-07	0.0001034102	6.8310925e-05	0.00018680624	0.000116864176	9.02278e-05	0.00016473698
0.0	0.071780436	0.07209337	0.01465583	0.016909475	0.07341228	0.062169433	0.084404625	0.07626561	0.072867006	0.082933165
0.0	0.53422344	0.5241585	0.5260421	0.5342429	0.5270345	0.50863504	0.52517235	0.53159404	0.54019165	0.5292965
0.0	0.011427756	0.011600571	0.00830945	0.013566315	0.017972454	0.007310951	0.009471347	0.010408374	0.008024343	0.017197553
0.0	0.07965221	0.07738001	0.066501915	0.078159615	0.0876524	0.06115116	0.06456775	0.07194563	0.07489377	0.084481224
0.0	0.00013419718	0.00013317863	7.5510005e-05	0.00012637404	0.00020302257	6.423024e-05	6.786344e-05	9.37484e-05	0.00010008386	0.00017679334
0.0	0.5335106	0.5229347	0.52583545	0.534209	0.52746207	0.5080728	0.52520275	0.53103995	0.53965044	0.5298297
0.0	0.08082849	0.0718474	0.07247347	0.07384941	0.07438309	0.019825758	0.073159225	0.072502516	0.012054461	0.074067526
0.0	0.5329115	0.5237743	0.5259876	0.53359336	0.5266575	0.50814474	0.5255001	0.53225225	0.5396239	0.52856356
0.0	1.5183365e-05	0.009537384	0.0115878	0.012554463	0.009986394	0.008212528	0.012765502	0.00934366	0.010485232	0.010212832
0.0	1.4413246e-07	3.1399142e-07	0.00015035277	0.000106142244	0.00014134476	6.590492e-05	0.00012901277	8.840554e-05	0.00010040762	0.00016565768
0.0	0.0121241445	0.014670725	0.07981158	0.07464238	0.07972264	0.061574772	0.076581344	0.070834085	0.07495773	0.08305439
0.0	0.07277789	0.071136944	0.06296411	0.067537084	0.0817301	0.06549844	0.07577751	0.07340305	0.07963905	0.0788883
0.0	9.5335425e-05	9.69019e-05	6.1541345e-05	7.281558e-05	0.00015537953	8.301904e-05	0.00012395746	0.000101119236	0.00012634294	0.00013617858
0.0	0.15367286	0.1464478	0.14385384	0.15730532	0.011828059	0.12632461	0.14947397	0.15281253	0.15998444	0.1497303
0.0	0.010876818	0.010374245	0.009309111	0.010323577	0.00033778054	0.0089058895	0.012245202	0.010589577	0.01177195	0.012256852
0.0	0.0020253295	0.002962664	6.454412e-05	0.0029199547	0.003026478	0.0016058352	0.0019479545	0.0021185644	0.0014843295	0.0022180206
0.0	0.029808825	0.032344818	0.0034423838	0.028858073	0.026965009	0.025804354	0.003607646	0.025647622	0.02811738	0.024291988
0.0	0.012132325	0.011722837	0.011392452	0.014180482	0.013134083	0.010726345	0.0112469625	0.008590276	0.01565793	0.011662681
0.0	0.023602266	0.024443658	0.020822056	0.03247408	0.026528135	0.020987846	0.024391731	0.025518162	0.020174792	0.027124306
0.0	0.09567752	0.050476745	0.09934255	0.105005346	0.110771045	0.0115100425	0.1079463	0.0056608366	0.0039820713	0.09544952
0.0	0.002752505	0.0023251073	0.0018052636	0.0025960058	0.002235546	0.0021613385	0.0021471248	0.0028913608	0.0036426	0.0022765582
0.0	0.0022810455	0.0032117926	0.00223194	0.0028774792	0.0020285945	0.0022092168	0.0024604134	0.0022214942	0.0022959209	0.0026456208
0.0	0.032664433	0.027818618	0.024665292	0.021254562	0.027959732	0.028700598	0.02520789	0.026038438	0.030586587	0.02727739
0.0	0.0274886	0.003246738	0.02677314	0.026468134	0.022909638	0.023381345	0.022267662	0.024884684	0.025310695	0.031922128
0.0	0.027976505	0.027351309	0.023577292	0.0303232	0.029308466	0.025088698	0.02408273	0.02568874	0.028285082	0.030840866
0.0	0.022501402	0.031496163	0.026793273	0.02756665	0.028548073	0.02635082	0.031152287	0.026830943	0.02876278	0.02846954
0.0	0.07562107	0.07452298	0.06975706	0.08013645	0.057659015	0.07329049	0.07873425	0.0753064	0.08673509	0.08559726
0.0	0.07040682	0.076214485	0.06906733	0.08679449	0.07716909	0.06823366	0.07804836	0.079154365	0.07598046	0.08405374
0.0	0.0024167763	0.0018548347	0.0025485912	0.0024387352	0.0019839061	0.0020623815	0.00289377	0.0024946646	0.0036969257	0.0034854524
0.0	0.028165149	0.025483353	0.02782334	0.028194845	0.025002554	0.026488112	0.02337631	0.022944337	0.035626333	0.032748956
0.0	0.026402013	0.025747836	0.028625444	0.031210817	0.024092566	0.02099291	0.027292233	0.024591869	0.028328024	0.03024234
0.0	0.07411974	0.068485335	0.07307298	0.07894586	0.076212324	0.06699926	0.07124124	0.078118354	0.08326377	0.08399914
0.0	0.24879125	0.2242503	0.22467381	0.23507616	0.23799603	0.21649274	0.23677894	0.22452775	0.25597212	0.24365062
0.0	0.0001855149	0.00016989751	0.000117189906	0.0002213824	0.0001145086	0.000102660946	0.00015719821	0.00010382342	0.00018244974	0.000122068974
0.0	9.230496e-05	6.942035e-05	0.00014867097	8.5393556e-05	9.683327e-05	5.7280376e-05	0.00014660285	8.654378e-05	0.00016003549	0.00015409631
0.0	0.008820934	0.0073930104	0.0127167795	0.014085409	0.010491066	0.008583391	0.011784032	0.010577682	0.012639342	0.013768882
0.0	0.09706734	0.084762	0.09348158	0.11393263	0.10128249	0.08851032	0.096690886	0.103205346	0.09536269	0.11922039
0.0	0.09638016	0.08470758	0.09356613	0.11387715	0.10170353	0.08845071	0.09681896	0.10310834	0.09573986	0.11899256
0.0	0.09662949	0.084658474	0.093547784	0.11347954	0.10176442	0.08818903	0.09722472	0.10315813	0.095325656	0.11918987
0.0	0.09631753	0.084690966	0.09360329	0.11329326	0.10182306	0.08833878	0.09718464	0.10348283	0.095431514	0.119452514
0.0	0.092578664	0.099153094	0.09765101	0.11399344	0.10111636	0.084689766	0.08924042	0.09130206	0.08801026	0.09437642
0.0	0.09214362	0.09881988	0.09808905	0.11380778	0.10111166	0.08440061	0.08944864	0.09144759	0.08815441	0.09427965
0.0	0.092386104	0.09894583	0.09791635	0.1134052	0.100971274	0.08456358	0.089409284	0.091717266	0.088028155	0.09432567
0.0	0.09212522	0.09870486	0.09802971	0.11374678	0.101015136	0.08439928	0.089163244	0.09203826	0.08770616	0.09459672
0.0	0.09763183	0.08703071	0.090222165	0.12262082	0.102993295	0.102058664	0.111321256	0.097274706	0.11061176	0.10387964
0.0	0.09741281	0.08636388	0.09089528	0.122344196	0.10328541	0.10179618	0.11083122	0.09652904	0.11028129	0.103907734
0.0	0.09727667	0.08616373	0.090407215	0.12101239	0.10302622	0.10121884	0.111308664	0.09688849	0.11023273	0.103360906
0.0	0.097730435	0.08649108	0.09022102	0.12138395	0.10293787	0.101745926	0.11094636	0.09750881	0.10997204	0.10384461
0.0	0.09408877	0.110210896	0.07604457	0.09627031	0.09361582	0.09018135	0.10983592	0.107956536	0.11592114	0.113556184
0.0	9.982821e-05	8.531591e-05	3.20377e-10	0.00011876611	6.0537015e-09	9.185609e-05	7.804953e-05	9.119766e-05	0.00017677125	1.5042241e-08
0.0	0.012564996	0.007662256	2.1169497e-05	0.012138802	5.5390592e-05	0.010403001	0.010436396	0.009602031	0.014595315	0.00010839485
0.0	0.53423524	0.52263635	0.52527684	0.53343475	0.52714527	0.508815	0.5245512	0.5311093	0.5419422	0.52904147
0.0	0.0084607145	0.008254245	1.2500968e-05	0.007747497	1.8511084e-05	0.00887586	0.008778072	0.013317927	0.014099335	3.5909517e-05
0.0	7.828911e-05	7.2021416e-05	1.6372559e-10	8.9694906e-05	8.599085e-10	7.262114e-05	0.000107057705	0.00012366797	0.00017032199	1.5227881e-09
0.0	0.53342324	0.52182114	0.5256672	0.5325409	0.5274283	0.508255	0.5236298	0.532882	0.539577	0.52918655
0.0	2.5722271e-05	0.013541591	1.6266102e-05	0.011775057	0.00012205477	0.010619254	0.018183142	0.0091634765	0.010510423	3.7404945e-05
0.0	2.7918168e-09	0.00015714769	1.2399049e-07	0.00015067957	9.89768e-09	6.3180014e-05	0.0001175105	0.0001193212	0.00010939337	1.3922331e-09
0.0	2.911481e-09	9.2013455e-05	1.5715941e-09	0.00013003417	3.268581e-09	2.1760486e-07	0.00015923301	6.973012e-05	0.00010775539	5.266895e-09
0.0	0.004008844	0.07016578	0.0032634218	0.078749485	0.0040861927	0.012662862	0.080943964	0.06649914	0.07636909	0.004676466
0.0	0.5331762	0.5234657	0.52480125	0.5318899	0.5278801	0.5085592	0.5242982	0.5312944	0.53991175	0.5277095
0.0	2.7997805e-05	1.3335798e-05	1.3989589e-05	0.01339261	8.214352e-05	0.00021539604	0.0001100988	5.9678703e-05	4.6578e-05	5.5222714e-05
0.0	3.1072578e-09	1.6704908e-10	3.814133e-10	1.9464474e-06	1.9614244e-09	9.202998e-09	2.397387e-09	3.1836334e-09	7.560379e-10	1.6074064e-09
0.0	0.0005328902	0.0007075924	0.00065122696	0.00084867736	0.0004980682	0.0005355452	0.0010109479	0.0011532085	0.00057857105	0.0007367142
0.0	0.015064907	0.01873894	0.019995261	0.027461648	0.015478079	0.017174423	0.025666622	0.03442354	0.020818833	0.020911207
0.0	0.015976302	0.02170725	0.02364985	0.017082635	0.01323506	0.017516285	0.026041146	0.034883045	0.0141814165	0.036575783
0.0	0.5323552	0.52241105	0.52518976	0.5323614	0.5271946	0.5090209	0.5236629	0.53046733	0.53988993	0.52625895
0.0	0.01592897	0.021680063	0.023493307	0.017030895	0.013246828	0.017441913	0.026141964	0.034834355	0.014147192	0.036520205
0.0	7.793834e-05	2.3443306e-05	9.514698e-05	9.9345825e-06	2.517712e-06	0.00015378527	0.000148915	0.00014745594	7.736321e-05	4.125042e-05
0.0	0.0033281487	0.0017349857	0.0033496926	0.0022960082	0.005558635	0.0031913316	0.0047218613	0.0024977836	0.003610662	0.003036068
0.0	0.018797772	0.015654005	0.012995604	0.012239252	0.012209571	0.011234212	0.017938938	0.011327631	0.01422417	0.009199012
0.0	0.5343293	0.52329284	0.52526695	0.53341043	0.527731	0.5072903	0.52220273	0.53167593	0.54020077	0.53000313
0.0	0.53426856	0.5237862	0.5242917	0.53330547	0.52802414	0.50790656	0.52233785	0.53226405	0.5409929	0.53072405
0.0	0.53397745	0.52374893	0.5245032	0.5334828	0.52855724	0.50810915	0.52281195	0.53176624	0.54017615	0.53024256
0.0	0.5335118	0.5236414	0.5243893	0.5327598	0.52790874	0.50775605	0.5222816	0.53213376	0.54026175	0.5308652
0.0	0.049304735	0.042411227	0.044511702	0.07700173	0.050354898	0.086004116	0.060604714	0.0790753	0.06561032	0.055866472
0.0	0.0023375188	0.0017071733	0.0019257666	0.005938389	0.003370254	0.005070969	0.0029654752	0.0065342975	0.0041954634	0.003063602
0.0	4.3816994e-10	1.6122816e-10	2.4692068e-10	1.1734433e-08	1.6613911e-09	8.609577e-09	1.1271959e-09	1.66785e-08	3.218385e-09	1.1917717e-09
0.0	0.011669899	0.006440748	0.0076649603	0.01115224	0.008866288	0.014494028	0.008413738	0.005983432	0.004166266	0.013711282
0.0	0.0010313876	0.0006464669	0.00069472945	0.0013079951	0.00097454374	0.0014711805	0.00074022234	0.00062006677	0.00032488993	0.001338866
0.0	0.00045898114	0.00047317412	0.0003900026	0.0007122043	0.0011690742	0.00061526045	0.0010983538	0.0012566133	0.00079713884	0.0011985833
0.0	0.0009784092	0.00089646387	0.0010214127	0.0011745973	0.0009014825	0.000769594	0.00086862384	0.0006008902	0.000679964	0.0016978815
0.0	0.00038112074	0.0008128235	0.00082717696	0.0009286189	0.0004780165	0.00054130144	0.0005028771	0.0006166127	0.0009057162	0.0009111306
0.0	0.5317086	0.52261794	0.5254167	0.532031	0.5293791	0.50715977	0.5250665	0.5307967	0.53926635	0.5280988
0.0	0.5363995	0.5261493	0.52808374	0.533798	0.5315398	0.5133031	0.52813506	0.53152245	0.54275006	0.5304992
0.0	0.5335889	0.52221775	0.52733946	0.5344825	0.5267963	0.50827116	0.5241182	0.53087384	0.5396668	0.52650934
0.0	0.5344324	0.52554524	0.5238303	0.5332354	0.5302545	0.5087881	0.52664965	0.53093815	0.54277205	0.5295268
0.0	7.936113e-05	2.8303008e-05	2.6386288e-05	6.430648e-05	0.011890352	0.008544467	4.601681e-05	3.5472767e-05	2.9701509e-05	0.011422974
0.0	3.1459193e-05	5.5481356e-05	1.557225e-05	3.38185e-05	9.051391e-05	7.898695e-05	5.7584894e-05	0.00016316026	1.4412602e-05	0.00017902216
0.0	6.651058e-10	6.274101e-10	1.1485535e-09	1.0105371e-09	7.269528e-09	5.33543e-08	7.546332e-10	2.3200545e-08	4.8364734e-10	4.077573e-08
0.0	0.5339469	0.52492636	0.52435225	0.53317446	0.5294375	0.5092357	0.52402663	0.53082514	0.5400118	0.5285726
0.0	0.0001521022	0.00013682991	5.0766474e-05	4.3291832e-09	0.00012893161	8.704751e-05	1.1258916e-09	1.3688516e-08	0.000106224266	6.897487e-05
0.0	5.4634514e-10	1.0776786e-09	0.00016706182	1.2464131e-08	0.00012415099	5.8079248e-05	1.0088751e-09	4.879797e-08	0.000100753576	0.00017468653
0.0	3.1394036e-05	6.934432e-05	0.013289172	0.00016633875	0.0110624265	0.008281308	4.6472713e-05	0.00023093415	0.010383164	0.015316507
0.0	2.5415612e-09	0.00015785986	7.577972e-05	1.0971375e-08	0.000107917556	6.378296e-05	1.6831416e-08	1.9552772e-08	9.60961e-05	0.00016110862
0.0	2.3950539e-05	0.012270681	0.008283642	8.91206e-05	0.011425413	0.008697659	0.00013565007	0.0001620798	0.012036495	0.011664164
0.0	0.5337047	0.52274114	0.5254	0.5331321	0.5271063	0.5069467	0.5222381	0.5309292	0.5397339	0.52936214
0.0	0.5339025	0.52352715	0.5245672	0.5331562	0.52799976	0.5077395	0.521899	0.53254104	0.5404327	0.53004414
0.0	0.012874718	0.011353506	0.009449715	6.483022e-05	0.012191841	0.009977567	0.011096795	0.011933438	0.011673364	0.0120431315
0.0	0.00010653437	8.7574954e-05	6.938123e-05	3.5441492e-09	0.00013617455	7.716031e-05	0.00013832503	0.00011014197	0.000105043815	0.00013466865
0.0	6.802445e-05	0.00012729393	6.657829e-05	0.00011308881	0.00013571141	8.9518704e-05	9.7642005e-05	8.656145e-05	0.00017366381	6.6532215e-05
0.0	6.802445e-05	0.00012729393	6.657829e-05	0.00011308881	0.00013571141	8.9518704e-05	9.7642005e-05	8.656145e-05	0.00017366381	6.6532215e-05
0.0	0.008927781	0.011747734	0.009546	0.013683118	0.012623678	0.009860298	0.007201277	0.007316154	0.013924721	0.0114476895
0.0	0.008927781	0.011747734	0.009546	0.013683118	0.012623678	0.009860298	0.007201277	0.007316154	0.013924721	0.0114476895
0.0	0.08698162	0.079286195	0.07409978	0.08365099	0.074901685	0.06873653	0.07803193	0.064087346	0.07816134	0.074223995
0.0	0.000121346755	0.00010842442	7.3899995e-05	9.484171e-05	0.00013376446	7.413998e-05	9.752253e-05	5.1862422e-05	9.4752664e-05	0.00017343661
0.0	0.000121346755	0.00010842442	7.3899995e-05	9.484171e-05	0.00013376446	7.413998e-05	9.752253e-05	5.1862422e-05	9.4752664e-05	0.00017343661
0.0	0.011021655	0.009849554	0.009327115	0.014842474	0.0100356275	0.00882153	0.008293775	0.00602216	0.009478726	0.012864384
0.0	0.011021655	0.009849554	0.009327115	0.014842474	0.0100356275	0.00882153	0.008293775	0.00602216	0.009478726	0.012864384
0.0	0.5333527	0.5231973	0.5246362	0.53320444	0.5279327	0.5077656	0.52284724	0.53101945	0.5397093	0.52960163
0.0	0.5331458	0.52338237	0.5246649	0.5326105	0.52788436	0.50758904	0.5218427	0.5324108	0.53970134	0.53018534
0.0	0.016414491	0.011148165	0.022206472	0.016974516	0.1535413	0.13621612	0.0150472075	0.031153938	0.016304083	0.16454875
0.0	0.5346779	0.52339536	0.5258295	0.5323426	0.52763397	0.5094538	0.52458775	0.5311762	0.54024076	0.528785
0.0	0.015448815	0.01405185	0.0092091	0.013465931	0.022979805	0.012192158	0.014710329	0.010071776	0.016929938	0.01151383
0.0	0.012143463	0.013964276	0.012735496	0.011988969	0.018669637	0.011932848	0.018374208	0.008706659	0.015865272	0.012933213
0.0	0.010879111	0.013754567	0.011730938	0.013649463	0.017103055	0.0117260525	0.01603925	0.009213809	0.015521905	0.0113932295
0.0	0.011347128	0.012619969	0.011569954	0.013968734	0.021020716	0.011129961	0.015805673	0.00944814	0.021768546	0.011137557
0.0	0.013727465	0.01538684	0.012168486	0.013952207	0.016129382	0.009861131	0.013196133	0.008721351	0.017212357	0.01273579
0.0	0.015577454	0.01521572	0.012541607	0.0114264535	0.017469604	0.010720027	0.013339858	0.009555689	0.019697588	0.01064828
0.0	0.0149600515	0.013021422	0.011105615	0.014343751	0.012767876	0.011421682	0.015764358	0.009159659	0.019872665	0.012087965
0.0	0.013044582	0.013550551	0.013435142	0.012254722	0.016313752	0.012316584	0.014842815	0.009461818	0.01828534	0.0111877015
0.0	0.0072417744	0.011455425	0.010131134	0.016648725	0.012239529	0.009114882	0.011237189	0.009601178	0.011382703	0.017503342
0.0	0.09959432	0.10564096	0.111525245	0.09373227	0.098623216	0.09045531	0.093782306	0.10007668	0.111686304	0.10194257
0.0	0.19391653	0.19863498	0.20541883	0.18660599	0.19121002	0.17814584	0.18484978	0.19417979	0.20978326	0.19559337
0.0	0.53551334	0.52420807	0.5242955	0.5327769	0.52738744	0.5096838	0.5263649	0.5321826	0.5428063	0.5297107
0.0	0.0136315515	0.015730316	0.007971891	0.014125063	0.00754592	0.0085898945	0.008687633	0.009883345	0.012113834	0.013613009
0.0	0.060233247	0.057266783	0.041333918	0.043328743	0.051705062	0.04734196	0.04070056	0.046121754	0.049185775	0.06008796
0.0	0.1319601	0.1712581	0.14291556	0.15435141	0.14052196	0.13182539	0.14983396	0.15323041	0.15544827	0.15452436
0.0	0.13230589	0.17144004	0.14375073	0.15475477	0.14041321	0.13232182	0.14932925	0.15341829	0.15577021	0.15473062
0.0	0.012283547	0.010378161	0.010075238	0.01058644	0.011199973	0.009314812	0.0105510615	0.008881675	0.0135965	0.01194613
0.0	9.679496e-05	0.00011659591	8.432203e-05	0.00011621474	0.00011385988	0.00012773847	0.000138303	6.5003616e-05	0.00014568909	0.00011624211
0.0	0.020733101	0.039846603	0.026627066	0.022521427	0.025004454	0.025084406	0.021214237	0.025725525	0.024966212	0.024536317
0.0	0.008703745	0.009624485	0.009930688	0.01367096	0.010141353	0.009324163	0.011421935	0.009191427	0.008759855	0.012882514
0.0	0.000100755686	4.5075965e-05	9.8767814e-05	0.00021306543	0.000167765	0.00012523739	8.107101e-05	6.018265e-05	8.547869e-05	0.00013836895
0.0	0.0018066304	0.0030185047	0.001703964	0.001303415	0.0022233436	0.001888742	0.0017040068	0.0022756585	0.0024919952	0.0032407362
0.0	0.0023624776	0.0030633106	0.002183667	0.0029219629	0.0031985997	0.0016233611	0.0017655231	0.001857494	0.0023844969	0.0014823942
0.0	0.013036413	0.009276283	0.009343907	0.01081925	0.010793519	0.008425713	0.008285197	0.010960497	0.008640951	0.010704528
0.0	0.10433525	0.11248025	0.079966664	0.099959835	0.11250477	0.08612905	0.10953676	0.09133383	0.101193786	0.12127526
0.0	0.024964536	0.026869806	0.028239595	0.027621465	0.027245846	0.018999323	0.028783781	0.026167845	0.02814488	0.029972376
0.0	0.009444401	0.009527236	0.009400521	0.0107744085	0.009609797	0.009247982	0.011749782	0.010447807	0.013972414	0.011184652
0.0	0.026597435	0.021603925	0.024663156	0.026062246	0.034151044	0.024685057	0.020323118	0.029549126	0.03659809	0.025516726
0.0	0.010940697	0.011639909	0.0087409	0.010076527	0.012763238	0.009873635	0.010868545	0.011419055	0.012767473	0.010102564
0.0	0.0307963	0.023335822	0.024294386	0.027852375	0.029422708	0.025541686	0.018980322	0.033486307	0.028751079	0.025264492
0.0	0.00018193727	0.00016358554	0.00012149241	0.000120302815	0.00011184959	0.00015613875	9.706393e-05	0.0001277643	5.5981895e-05	0.00013024577
0.0	0.5350143	0.5232184	0.52618104	0.5342373	0.52711123	0.5086553	0.52390254	0.53177613	0.54090333	0.5292881
0.0	0.010841997	0.010218262	0.013140871	0.015683983	0.012928741	0.007845207	0.01226834	0.0059241406	0.0085519925	0.014278357
0.0	0.07685613	0.06837417	0.07230277	0.090882964	0.07228969	0.06236643	0.07466391	0.060165618	0.06875415	0.07991464
0.0	0.5351735	0.52448267	0.5249349	0.53302604	0.52874166	0.5089106	0.5243558	0.53132975	0.54112697	0.5295543
0.0	0.013794911	0.00895149	0.011861216	0.010481136	0.011709729	0.009772814	0.011593257	0.008306232	0.011687269	0.009568039
0.0	0.015923254	0.008123164	0.011238498	0.011416827	0.011755774	0.010644193	0.016078325	0.0076361545	0.013970954	0.009925242
0.0	0.08325267	0.06443274	0.07026065	0.081854455	0.08617605	0.06180388	0.085685015	0.0720997	0.08358214	0.073637456
0.0	0.0001588151	6.682719e-05	9.283309e-05	0.00015064725	0.00019022713	6.682426e-05	0.0001978785	9.450776e-05	0.00015188755	0.00010490208
0.0	0.013319921	0.008503171	0.010047165	0.012931972	0.014387886	0.008273519	0.014517414	0.010318468	0.013192581	0.010783805
0.0	0.5344476	0.52328604	0.5256966	0.53420365	0.52840286	0.50935334	0.5239619	0.5331901	0.5406544	0.5298135
0.0	0.011601074	0.011178278	0.010894591	0.016498819	0.014005701	0.009685371	0.009635449	0.015725814	0.010655979	0.01577779
0.0	0.073816165	0.07275641	0.07660115	0.08249692	0.082801886	0.064507976	0.074516885	0.08426714	0.064797126	0.08423493
0.0	0.53445566	0.5244629	0.5250749	0.5323768	0.5283514	0.50926816	0.52499473	0.5320732	0.5406932	0.5296697
0.0	0.032525487	0.022906324	0.028948503	0.026281415	0.028362747	0.024336955	0.028074289	0.021929167	0.028803956	0.024396485
0.0	0.07913723	0.07376596	0.07607033	0.068376206	0.08005411	0.07276132	0.06858544	0.07266355	0.07820945	0.08085118
0.0	0.00013092888	0.00011112115	0.00012530763	7.6271324e-05	0.00014359302	0.00012327179	8.5099695e-05	9.732669e-05	0.00011794012	0.00014952141
0.0	0.012108774	0.010938158	0.011654203	0.009235739	0.012523856	0.011204224	0.009567643	0.010469634	0.011643228	0.012847966
0.0	0.024199856	0.0036048652	0.024145462	0.03160245	0.025018733	0.00379438	0.025385398	0.026846206	0.024718251	0.03550193
0.0	0.0105174575	0.00081785105	0.00948928	0.01264346	0.007522694	0.0015329389	0.008225129	0.009438594	0.009928639	0.013503281
0.0	0.5341292	0.5246472	0.52443165	0.5324462	0.52844983	0.50876015	0.52366436	0.53215945	0.5400539	0.5300038
0.0	0.5334773	0.52420855	0.52603984	0.53363365	0.5276608	0.5082219	0.5237456	0.5316917	0.5385486	0.5282218
0.0	4.1097715e-05	0.0031791802	0.0018922602	4.9606562e-05	0.0025307394	0.0013365898	4.0512165e-05	0.00014527695	0.0027526885	0.0023449343
0.0	0.015576984	0.015874917	0.010466844	0.016526844	0.0074713007	0.007984598	0.010994982	0.00990314	0.013310386	0.00022674093
0.0	0.00014439666	0.00013991196	0.000120993194	0.00015720869	8.105401e-05	6.2816194e-05	0.000105311905	0.00010420051	0.00013034827	2.9631499e-06
0.0	0.008995434	0.010904225	0.0096255895	0.013656899	0.013522382	0.01232032	0.015334042	0.013088426	0.0063131414	0.013380487
0.0	0.0001268888	0.000101004465	7.752266e-05	1.601326e-06	0.00013275718	9.661523e-05	1.6387797e-06	0.00012423744	4.798055e-05	0.00013950565
0.0	0.53442967	0.52359504	0.52556777	0.5332156	0.52663565	0.5092799	0.52311593	0.5318481	0.54105467	0.52825636
0.0	0.011299218	0.011328025	0.009532071	0.009689131	0.012717181	0.008618212	0.009451019	0.005920059	0.011773792	0.011395083
0.0	0.00011334371	0.00017615309	5.8493508e-05	9.425827e-05	0.0001742412	8.782426e-05	8.9666166e-05	6.007342e-05	0.00011675612	0.00013453132
0.0	0.025995282	0.027845908	0.023723347	0.030121392	0.025304802	0.014980099	0.024740575	0.02480752	0.024583885	0.032808542
0.0	7.591851e-05	0.00012357284	7.899102e-05	0.00010946515	8.2036975e-05	3.415466e-05	0.00010961839	6.922058e-05	0.00016218075	0.00031357518
0.0	0.01079716	0.008574648	0.013613906	0.009766955	0.01604345	0.008294665	0.012736006	0.011207394	0.013071018	0.014369702
0.0	0.02767641	0.0257055	0.02300782	0.022461953	0.021401344	0.016775971	0.025563212	0.02450348	0.02356709	0.034367487
0.0	0.012067773	0.008811934	0.008814808	0.006311628	0.010368386	0.0071348636	0.013543975	0.008490034	0.009310703	0.012708808
0.0	0.010362488	0.01088414	0.009255837	0.012701428	0.010599868	0.009219748	0.011014833	0.008768675	0.0118938545	0.009867847
0.0	0.01062606	0.011902083	0.009640789	0.011582494	0.0093723275	0.00942892	0.011187543	0.015515027	0.0006618176	0.010344347
0.0	0.00010042419	0.00013151046	8.611464e-05	0.00012091073	7.9706224e-05	8.7026594e-05	0.00011646757	0.00021823145	3.7296437e-07	9.6353935e-05
0.0	0.013033899	0.009247785	0.009515661	0.017634202	0.0070374226	0.008359312	0.013452597	0.012000395	0.012089219	0.01137107
0.0	0.053221066	0.03970251	0.053050913	0.05364211	0.051736824	0.03738715	0.0504907	0.054844365	0.04494593	0.060162924
0.0	0.53430736	0.5236583	0.52644867	0.5333771	0.5261446	0.50740224	0.52453035	0.5316649	0.5417053	0.52976865
0.0	0.00013141092	0.00015672467	1.5216151e-06	0.0001555067	0.00014314776	6.21699e-05	0.00021617438	0.00014579722	7.433446e-05	0.00019314226
0.0	0.011400692	0.0134339295	0.00015702772	0.0155893965	0.012501132	0.010368983	0.016567016	0.015427535	0.009286877	0.012559814
0.0	0.026378378	0.018524999	0.020523675	0.02940964	0.028250642	0.026358945	0.026808063	0.02489203	0.030880317	0.026966834
0.0	0.00010142217	0.0001336371	5.28e-05	8.864934e-05	9.5393625e-05	9.378622e-05	0.00010035479	6.6354674e-05	7.4208525e-05	0.00013903646
0.0	0.53334224	0.52403957	0.52515185	0.5333138	0.52689403	0.5075554	0.52372164	0.53286725	0.54160225	0.5303516
0.0	0.010431541	0.003970084	0.007495412	0.012232786	0.013993367	0.010693581	0.010489918	0.009471522	0.017170118	0.011458401
0.0	0.5338144	0.5247176	0.5236596	0.5337531	0.5270732	0.5086657	0.525502	0.53464574	0.5447585	0.52913135
0.0	0.0012602354	0.0015784731	0.0011009407	0.0017223072	0.0013463584	0.0009947674	0.0010186548	0.0008903803	0.0016880061	0.000938226
0.0	0.012134222	0.0120371245	0.014991241	0.022223352	0.014047477	0.00022577576	0.013602532	0.010924239	0.01078088	0.016284471
0.0	8.5262385e-05	0.000114584516	0.00015412967	1.4281267e-06	0.000101921374	8.53614e-05	8.559133e-05	0.000105302875	9.088816e-05	0.00020998716
0.0	0.050443288	0.042250544	0.039034285	0.03627714	0.011569045	0.043033823	0.0489376	0.04723277	0.059737463	0.049806952
0.0	9.837238e-05	4.6549183e-05	6.1042025e-05	3.823566e-07	8.464444e-05	7.6464894e-05	0.000139193	0.00014090419	0.0002212311	0.00015361015
0.0	0.012798885	0.013261715	0.008992964	0.013626879	0.0012156293	0.0101677375	0.009788464	0.009935912	0.014790923	0.008597775
0.0	0.00010512118	6.4910716e-07	7.8495585e-05	0.00013341912	0.00016092192	0.00011315451	6.120815e-05	8.665329e-05	0.00017596674	0.00018226456
0.0	0.0001589889	8.3788356e-05	9.783782e-05	9.918006e-05	0.00015782058	7.5493444e-05	7.771339e-05	0.00011128627	0.00012166585	0.00025590343
0.0	0.010414957	0.011372968	0.011414168	0.012152281	0.015542078	0.009226764	0.011871191	0.0060430556	0.014641941	0.015953485
0.0	0.009766646	0.00090600835	0.010158902	0.012943493	0.014009797	0.008476325	0.011750076	0.009563595	0.0008673014	0.011409741
0.0	0.12531345	0.12248835	0.10668108	0.12593766	0.1472114	0.10869208	0.13005924	0.091829196	0.14178398	0.100421704
0.0	0.0024352495	0.0018477628	0.0022417735	0.0016299216	0.0026226742	0.0017202301	0.0024274222	0.00272149	0.0031434724	0.0027803802
0.0	0.000109097404	0.00013804871	0.00014826847	2.638743e-06	0.000119991426	6.917637e-05	2.393741e-06	0.00017231784	0.00011522626	0.00013179706
0.0	0.003121262	0.0017261031	0.0019112853	0.0037262342	0.0013422257	0.0013028751	0.0019040338	0.0022225184	0.0018412883	0.0028376293
0.0	9.614807e-05	0.00012928297	7.4658325e-05	8.34923e-05	0.000110321394	7.033196e-07	9.789466e-05	0.00012336222	0.00014146462	0.00027602262
0.0	0.0104202945	0.011835534	0.008959285	0.009652933	0.011057097	0.00085594144	0.010303495	0.011711683	0.012792597	0.017335491
0.0	0.011607527	0.012190486	0.010615027	0.011818232	0.01058213	0.0008677081	0.011106511	0.013363004	0.013460473	0.012972047
0.0	0.00013169643	0.00014563034	8.145514e-05	7.753899e-05	0.00010059421	7.304e-05	0.00012880247	0.00011138276	0.00011270556	0.00017794728
0.0	0.534015	0.5241877	0.5253107	0.53201956	0.5303362	0.5095986	0.52514374	0.53197426	0.5402225	0.5309204
0.0	0.53457236	0.5226169	0.526783	0.5346676	0.52882266	0.5076564	0.5247034	0.53152937	0.53996193	0.5306588
0.0	0.09938886	0.111777455	0.09620472	0.099353716	0.092730515	0.08786902	0.111634426	0.089930065	0.09634919	0.10711181
0.0	0.010288938	0.0100518465	0.011311861	0.011224042	0.011861378	0.00996079	0.0116675235	0.010134955	0.011549257	0.010474946
0.0	0.004388312	0.00017186938	0.028336143	0.0011095834	0.026179228	0.030381743	0.004750781	0.0011854571	0.037381124	0.029865948
0.0	0.0011310051	0.009145445	0.010971367	0.011470457	0.012471411	0.008692587	0.0069639273	0.011507969	0.011987737	0.01587026
0.0	0.012424148	0.0005336328	0.01122799	0.0013485433	0.010788114	0.010885439	0.0017563441	0.0014705725	0.01879629	0.016409805
0.0	0.014154922	0.00048516924	0.012489664	0.0015946476	0.010240136	0.009192843	0.013007946	0.0019428772	0.018675365	0.012410506
0.0	0.00013723249	2.56938e-07	0.000117789736	1.6026565e-06	0.00010496262	0.00011605638	2.7962872e-06	1.9055277e-06	0.00030910125	0.00024687318
0.0	1.35094e-06	0.00010293904	4.219668e-05	0.00011347055	0.0001394998	0.00011767242	0.000120360295	9.193268e-05	0.00019936878	0.00017245
0.0	0.15470077	0.16156496	0.14850192	0.16487005	0.14814901	0.13668758	0.14059521	0.15122901	0.14952049	0.14271335
0.0	0.0020101978	0.0010131717	0.00285532	0.00021711901	0.00011545195	0.0019701011	0.0026204938	0.0016600561	0.0032382973	0.002043428
0.0	0.19537139	0.19618177	0.17646223	0.20271578	0.18727022	0.16648965	0.21829884	0.21047212	0.22455174	0.1844975
0.0	0.5321985	0.52255046	0.525781	0.53355944	0.5270851	0.5075824	0.5255306	0.5316983	0.5390826	0.5290968
0.0	0.0066694617	0.0076084076	3.0729378e-05	0.013866477	0.009009634	0.009422465	0.009857388	0.013353616	0.013627077	0.009554588
0.0	8.584211e-05	6.822193e-05	3.5075675e-07	3.5111193e-06	1.0070214e-06	8.041171e-05	0.00010963365	0.00011546637	0.00017637695	9.7363816e-05
0.0	0.07078105	0.06478945	0.015119038	0.029556286	0.020657731	0.06494253	0.07335639	0.07602373	0.08691278	0.07219702
0.0	6.992683e-05	6.9972157e-07	5.5662604e-05	0.00014248524	0.000118751625	9.124481e-05	8.11756e-05	0.00011144662	4.6910005e-05	0.00021490904
0.0	7.866726e-05	8.709719e-07	5.71327e-05	0.00011503151	0.00010058664	5.730114e-05	0.00011853892	0.00015596794	0.00010684293	0.00018700246
0.0	9.451037e-05	0.00011965562	8.9753695e-07	0.00013767052	0.00010797149	6.647431e-05	0.00016758498	0.000108361266	8.3748986e-05	0.00018217562
0.0	0.0027190812	0.028563574	0.025591154	0.021272108	0.034573976	0.0035629203	0.026654951	0.028544093	0.035898745	0.025591817
0.0	0.000105213934	0.00011689159	0.00012114766	0.00018557117	0.000224098	0.00012256608	6.546214e-05	0.00012138923	0.00021961408	2.1635078e-06
0.0	0.0077000614	0.010362591	0.00940639	0.011359207	0.0067492686	0.012228741	0.008836369	0.010820766	0.012012902	0.017467435
0.0	0.03148918	0.024148842	0.027686104	0.0052337945	0.022839788	0.025085881	0.0066586477	0.028754482	0.033563223	0.017293481
0.0	9.1139416e-05	8.191285e-05	0.00012562373	1.9549118e-06	0.00025464562	0.00011195042	0.00014092689	3.8104283e-06	0.00014787132	2.948491e-05
0.0	0.1387199	0.15345992	0.1680767	0.13484198	0.16671495	0.1400186	0.15713836	0.104450494	0.1616946	0.15677464
0.0	9.6561715e-05	0.00013162964	0.00017516037	8.974435e-05	0.00010496962	6.576548e-05	0.00014809653	3.5944395e-05	0.0001625018	0.00013004571
0.0	0.00018435092	0.00010474205	0.00010675616	0.00010343387	4.976937e-05	6.784241e-05	1.6969273e-06	7.6147924e-05	0.00023727733	0.00014655813
0.0	0.011774314	0.01364434	0.010530001	0.012614517	0.0063749477	0.010769962	0.009047647	0.013194847	0.012347144	0.011306668
0.0	0.00012453194	0.00017374681	0.000102291946	0.00014315554	3.6960155e-05	0.00011401741	7.600544e-05	0.00015772205	0.0001328661	0.000116939416
0.0	0.00014226978	0.00016093988	0.00011706661	0.00019303475	4.5670433e-05	0.00013324546	6.7932204e-05	0.00017321597	9.598802e-05	3.0861345e-06
0.0	0.012418269	0.01226548	0.00915628	0.014438092	0.0144983465	0.011011322	0.008876443	0.011282041	0.014965413	0.0018333024
0.0	0.047880653	0.047677793	0.054659795	0.045743063	0.04451442	0.044133138	0.014774596	0.033387803	0.056782275	0.05497346
0.0	0.00703642	0.055039182	0.046570804	0.03702727	0.05473739	0.008211297	0.053140536	0.048371155	0.05932847	0.050558135
0.0	0.0070539955	0.055094734	0.04682313	0.037119105	0.054698568	0.008240742	0.052974414	0.048426695	0.05944253	0.0506213
0.0	0.53370565	0.52287304	0.52498657	0.5339892	0.52725494	0.507276	0.52316976	0.5303247	0.539337	0.5305355
0.0	0.0070326827	0.011364998	0.009669404	0.008880508	0.008891355	0.008666435	0.009358843	0.018186647	0.010331073	0.013492041
0.0	0.078874096	0.09303511	0.08418022	0.08908368	0.089557774	0.08033467	0.09992027	0.14319329	0.107315674	0.11674666
0.0	0.09876132	0.09536995	0.11198923	0.101646036	0.08710477	0.097065404	0.09329945	0.0970644	0.11400072	0.111290455
0.0	8.214007e-05	0.00010347265	9.5537456e-05	0.00015650573	7.192807e-05	0.00010886285	8.452885e-05	0.00010147131	0.00018627282	9.3409304e-05
0.0	8.242191e-05	0.00010474774	0.000116990275	0.00011696484	8.481905e-05	9.2390204e-05	0.00010132434	0.0001262731	0.00014379607	0.00010004559
0.0	0.008429769	0.011475638	0.010054476	0.007225543	0.00964583	0.009471825	0.014184236	0.010444455	0.011480567	0.0027397338
0.0	0.53482276	0.52421546	0.5257107	0.53200084	0.52778476	0.50880885	0.52449197	0.53162974	0.54039	0.5291925
0.0	0.008443602	0.010033083	0.011433027	0.011404487	0.009259852	0.010189631	0.011720628	0.009675497	0.013771828	0.012592382
0.0	8.324648e-05	9.476604e-05	7.20458e-05	8.980958e-05	0.00012958336	9.441182e-05	0.0001070961	7.050273e-05	0.00020131373	0.00012705212
0.0	0.009678815	0.0101095615	0.008861592	0.0100141475	0.0119046075	0.009818946	0.01072079	0.008924626	0.015158287	0.011855103
0.0	0.011342764	0.008528047	0.009287956	0.010057817	0.006501152	0.011063888	0.009119207	0.008186752	0.012519275	0.01450052
0.0	0.53414845	0.5238088	0.52533644	0.5326974	0.5270839	0.5081031	0.5241865	0.5315783	0.5405967	0.5288221
0.0	0.011666298	0.00791235	0.011535541	0.010736185	0.009892593	0.009022023	0.013789411	0.008821235	0.012238935	0.015275811
0.0	0.08750125	0.06903008	0.07213638	0.06883489	0.07628604	0.06556704	0.078409016	0.07626755	0.069958284	0.08708359
0.0	0.53471327	0.5240125	0.5246287	0.5331574	0.52740085	0.5086932	0.52295357	0.53099316	0.5398588	0.52977353
0.0	0.011250086	0.010785941	0.012389548	0.011188545	0.012894349	0.008305887	0.009588939	0.008003248	0.012168812	0.012426033
0.0	0.100144245	0.08227283	0.11181732	0.11759153	0.104214	0.09216531	0.10432584	0.06589348	0.11355588	0.12789531
0.0	0.5340131	0.52429307	0.52442926	0.53255826	0.52875614	0.5082711	0.5239252	0.53222066	0.54218966	0.5281517
0.0	0.008020165	0.0065784124	0.0066805785	0.011315343	0.012311358	0.0069095255	0.008274336	0.01152652	0.00887385	0.014957711
0.0	0.000112984366	0.00010739461	0.00014356236	0.00011245843	0.0001521534	6.8105386e-05	8.503325e-05	5.78535e-05	0.0001294853	0.00014100257
0.0	0.011286052	0.0107983975	0.012381336	0.011185761	0.012960579	0.008359865	0.009609502	0.0080497945	0.012245687	0.012450914
0.0	0.0107521145	0.0072695506	0.013970659	0.015171491	0.0119264405	0.009895709	0.012249298	0.0043510287	0.0139488755	0.018772723
0.0	0.011874995	0.009296016	0.0077693234	0.012847542	0.009477495	0.009175035	0.012872191	0.0109779	0.0050204783	0.011631217
0.0	0.0103468755	0.009049438	0.008397144	0.015836092	0.012647658	0.010300573	0.010155656	0.012711225	0.009205437	0.010888679
0.0	9.4968396e-05	6.303961e-05	9.9243916e-05	0.00016848174	0.00011814791	8.087041e-05	0.00011743836	0.00016707122	0.00018132903	4.203663e-05
0.0	0.0001442651	8.168289e-05	0.00010532989	6.7621e-05	8.525775e-05	9.4073024e-05	8.0700935e-05	5.934828e-05	0.00010562831	0.00025362772
0.0	0.009999419	0.010615356	0.012068564	0.010460376	0.011548512	0.0094456	0.008701446	0.01245106	0.009361712	0.011118862
0.0	0.25402778	0.22963046	0.21737245	0.2579826	0.23702615	0.20038848	0.21978572	0.22817542	0.24035622	0.2587982
0.0	0.080865495	0.06429883	0.070396796	0.078156665	0.06861579	0.058108505	0.06785802	0.07029249	0.06062341	0.08646625
0.0	0.07335046	0.068354905	0.06518825	0.08419289	0.06692599	0.06228854	0.065167464	0.07014349	0.07675786	0.07198403
0.0	0.010503473	0.009489683	0.008740401	0.013636424	0.008961936	0.008393961	0.008700594	0.009802464	0.011241274	0.010336023
0.0	0.0104960725	0.009516874	0.008687904	0.013631346	0.008967023	0.008347817	0.0087233465	0.009696065	0.011218867	0.010290253
0.0	0.075529955	0.07216092	0.06711781	0.078083895	0.068311974	0.0547728	0.06277316	0.07115829	0.08020182	0.070434615
0.0	0.011094717	0.0104979	0.009226947	0.011835619	0.009310176	0.0066213966	0.008117292	0.010068506	0.012206443	0.009924961
0.0	0.011086909	0.0105279535	0.009171564	0.011831186	0.009315459	0.006584935	0.008138535	0.009959247	0.012182135	0.0098809935
0.0	0.2292835	0.23890263	0.22522911	0.22479975	0.21547812	0.22102053	0.21963757	0.24455094	0.2471558	0.22360563
0.0	0.073346555	0.071113504	0.07645813	0.07373622	0.07426754	0.06393277	0.07386516	0.076099984	0.07670273	0.07271755
0.0	0.010502423	0.010215426	0.011765684	0.010631695	0.01088106	0.008808886	0.010986674	0.011414507	0.011226142	0.0105335135
0.0	0.010495022	0.01024468	0.011695225	0.010627714	0.0108872205	0.008760481	0.011015343	0.0112908	0.011203759	0.010486879
0.0	0.22573651	0.22894293	0.2160444	0.22924264	0.21069516	0.21358886	0.23937564	0.23467387	0.21742108	0.2363438
0.0	0.07385836	0.075641885	0.06566467	0.07212618	0.07400909	0.06617278	0.0762953	0.081294626	0.06688544	0.07920349
0.0	0.010639815	0.011464111	0.008859338	0.010202156	0.010810374	0.009389875	0.01167249	0.0129200965	0.008693897	0.01236059
0.0	0.0106323175	0.011496904	0.00880613	0.010198344	0.010816495	0.009338313	0.011702927	0.012780282	0.008676523	0.012305973
0.0	0.0026916426	0.0013531813	0.0021127267	0.002052119	0.0029517973	0.0015935928	0.0017678005	0.0022536158	0.00192834	0.0028750517
0.0	0.5337185	0.5230034	0.52516216	0.5335506	0.5277979	0.5077072	0.5235485	0.53104174	0.5394771	0.529923
0.0	0.5335956	0.5235282	0.5244378	0.5329191	0.52787244	0.507772	0.522114	0.531937	0.5405083	0.52951366
0.0	0.14411402	0.12139938	0.16717258	0.17347912	0.14183801	0.15142249	0.16468693	0.14669299	0.122779615	0.14204666
0.0	0.008575535	0.011294158	0.013889416	0.014046817	0.012292129	0.009351847	0.011840193	0.0125835035	0.013848376	0.012055608
0.0	6.487815e-05	0.00011759872	0.00018121098	0.00017836312	0.00013668035	8.539633e-05	0.00012967139	0.00014266088	0.0001661297	0.00013208644
0.0	0.16731197	0.13821018	0.15204115	0.13676667	0.15331909	0.13438833	0.15593705	0.13374178	0.17045702	0.12460521
0.0	0.00010189154	0.00010438201	9.520297e-05	6.9267066e-05	8.9615736e-05	8.2040264e-05	0.00016796667	8.1795595e-05	0.00017339412	7.792868e-05
0.0	0.016043926	0.016388852	0.012881623	0.014962329	0.01887181	0.010875955	0.012584079	0.008339184	0.018470675	0.007485536
0.0	0.013911279	0.0129007725	0.0129106855	0.015854718	0.015910072	0.011497939	0.013681529	0.008236402	0.015633343	0.009027337
0.0	0.012882459	0.012776348	0.011994098	0.013693534	0.019165527	0.011188783	0.009572614	0.009518663	0.020232692	0.011607096
0.0	0.015648812	0.010293381	0.011990234	0.0155863175	0.017224783	0.010879824	0.0159944	0.010356949	0.01680801	0.014408334
0.0	0.01035755	0.014131127	0.011811244	0.010073411	0.018769385	0.013726096	0.015580677	0.010721372	0.019383678	0.011887176
0.0	0.014032625	0.01573454	0.011259648	0.01459917	0.013074089	0.013064468	0.014461682	0.007737252	0.015521409	0.011218697
0.0	0.014488164	0.012157188	0.009475835	0.01604382	0.017880682	0.013068865	0.014933752	0.0060741245	0.02021629	0.012531271
0.0	0.53566945	0.5249408	0.52494794	0.53267545	0.52641803	0.5085297	0.5241941	0.53173417	0.53904337	0.5289499
0.0	0.53584456	0.5258054	0.52430165	0.5352946	0.53012043	0.5085402	0.525094	0.5317421	0.5401712	0.5284064
0.0	0.5350192	0.5256999	0.523897	0.5352889	0.52829826	0.50913656	0.5252332	0.5303666	0.5413951	0.529521
0.0	0.53327453	0.5235591	0.52649796	0.5328392	0.5289667	0.5079033	0.5254055	0.52984464	0.54041004	0.52970296
0.0	0.53510547	0.52433467	0.52485156	0.53390247	0.52773523	0.5093917	0.52592224	0.5297141	0.5400926	0.52958065
0.0	0.040554084	0.054153915	0.04893878	0.062067967	0.057157304	0.041493807	0.04339841	0.05163275	0.04237939	0.054040007
0.0	0.0445771	0.05124397	0.037218936	0.04482154	0.047541235	0.0438182	0.046723314	0.0636624	0.030443223	0.06707331
0.0	0.047852416	0.020870142	0.041513804	0.036463533	0.052531555	0.04424348	0.04628831	0.041302234	0.060238514	0.059235077
0.0	0.061299086	0.054649457	0.04002041	0.057092313	0.056484632	0.03895701	0.043597836	0.053019267	0.060915712	0.046263933
0.0	0.059895877	0.04620394	0.045521475	0.03445355	0.045890458	0.05258755	0.037297178	0.04202634	0.06636628	0.060401842
0.0	0.04615969	0.03893039	0.046558037	0.045397133	0.060030084	0.029923897	0.052182887	0.04142075	0.05105801	0.04771274
0.0	0.5354594	0.5250198	0.5255834	0.53441036	0.5280297	0.50942385	0.5259625	0.5295195	0.5397851	0.5290212
0.0	0.53446895	0.52507704	0.5254924	0.5340144	0.52871364	0.5100206	0.5254316	0.53047156	0.54123384	0.5286879
0.0	0.53245646	0.52396876	0.52413976	0.53295904	0.5275562	0.5077976	0.52594244	0.5288846	0.53977996	0.527837
0.0	0.05192509	0.03808595	0.0424026	0.010524696	0.050267413	0.048703853	0.05499395	0.036839	0.04481266	0.048090234
0.0	0.5347424	0.52423257	0.5252711	0.5340534	0.5273284	0.50893056	0.5246762	0.5311948	0.54186416	0.5292427
0.0	0.000115998744	4.054985e-05	0.0001665138	6.640557e-05	0.00011912588	5.877997e-05	6.848998e-05	0.00012629741	0.00010120769	0.000101204605
0.0	0.014164147	0.012213488	0.0114737	0.010791758	0.010586125	0.007605049	0.0090227695	0.011925682	0.010156922	0.011728793
0.0	0.5344634	0.5231116	0.52501947	0.5354313	0.5287508	0.5102454	0.524669	0.5298855	0.5415214	0.5290394
0.0	0.09570483	0.08360859	0.10961576	0.100556605	0.090752184	0.086835936	0.10124414	0.11500525	0.0992838	0.0777541
0.0	0.029489573	0.009533448	0.019525837	0.028204173	0.026012467	0.023527985	0.027829127	0.026694454	0.03005924	0.03449252
0.0	0.5339566	0.5232674	0.5265838	0.53176266	0.52840245	0.50754327	0.5239482	0.531371	0.53880036	0.530062
0.0	0.53393525	0.5242516	0.52511805	0.5332789	0.52816147	0.5083542	0.52387226	0.5315361	0.54192495	0.5307891
0.0	0.012845323	0.010808916	0.009688317	0.0102569	0.020975748	0.006666411	0.0134463515	0.012275455	0.011497939	0.008262712
0.0	0.009926872	0.008309772	0.010211107	0.013450965	0.013549314	0.009150499	0.009779682	0.010135065	0.0072491895	0.016860794
0.0	0.5341292	0.5246472	0.52443165	0.5324462	0.52844983	0.50876015	0.52366436	0.53215945	0.5400539	0.5300038
0.0	0.53279436	0.5239342	0.52539325	0.5327768	0.52906775	0.5074136	0.52473897	0.5326558	0.5397215	0.531973
0.0	0.011012734	0.014228177	0.009022406	0.008817341	0.01859468	0.01142815	0.0117379995	0.009718921	0.015410148	0.00633582
0.0	0.00012117586	0.00014134489	6.7667956e-05	0.00012621892	0.0002133006	9.177939e-05	9.419106e-05	0.00010834133	0.00018839052	6.12336e-05
0.0	0.009633393	0.0052850405	0.011000671	0.0111573	0.007717245	0.008793428	0.008233863	0.010671483	0.011338722	0.015395729
0.0	2.5568974e-05	5.0882503e-05	0.00013161308	0.00020824991	5.7845664e-05	7.771028e-05	4.3377535e-05	0.00011433294	0.00013254341	0.00017869013
0.0	0.5340087	0.5225923	0.5247379	0.5325308	0.5266615	0.50891644	0.5257916	0.5310718	0.5409942	0.52689064
0.0	0.015927963	0.003183399	0.018516032	0.009916221	0.009859562	0.010168621	0.011778553	0.007456975	0.0098665	0.015698655
0.0	0.00013500692	3.1141597e-05	0.0001941863	7.987376e-05	8.871869e-05	9.507632e-05	0.00011638686	7.966375e-05	0.00015049076	0.00015124082
0.0	0.5333593	0.52333593	0.524628	0.53393614	0.52702725	0.5082139	0.5234574	0.5310035	0.54092574	0.5305482
0.0	5.9064067e-05	1.3064274e-06	0.000100659854	0.00011645757	0.00015750098	0.000112491354	0.00011130049	7.183588e-05	9.9255e-05	0.00021560275
0.0	0.010595059	0.011179955	0.009122852	0.016376082	0.01152136	0.0101599945	0.010388731	0.008226549	0.008520483	0.014191552
0.0	0.095303304	0.08162441	0.0874145	0.11754087	0.09481457	0.09516308	0.06854291	0.11893061	0.103388004	0.13318421
0.0	0.5346353	0.5240067	0.5259724	0.53391826	0.52847147	0.509214	0.5252759	0.5340204	0.5423546	0.5285319
0.0	0.0067803105	0.011207922	0.008715713	0.014869564	0.00805925	0.00933657	0.011147283	0.01214471	0.011894302	0.012768754
0.0	0.06830831	0.061088283	0.067890175	0.069589026	0.06675582	0.06923962	0.06774075	0.067313135	0.07736784	0.08156759
0.0	0.00462278	0.011615096	0.0076649063	0.017093414	0.008529595	0.011020398	0.012862677	0.009798679	0.01324079	0.011757895
0.0	0.10418406	0.10686077	0.08903209	0.10746213	0.10867157	0.093839176	0.092860974	0.09978701	0.12650873	0.10107932
0.0	1.9046701e-06	0.00011185769	6.301617e-05	0.00013198584	0.0001743266	6.2275816e-05	0.00013033657	0.00010353789	9.596743e-05	0.00017262323
0.0	0.008952395	0.010142698	0.008493785	0.010508881	0.013996517	0.0074370233	0.0128318705	0.010329746	0.011313797	0.015759837
0.0	0.029054591	0.023752846	0.019246627	0.03858984	0.026018618	0.02236596	0.021733526	0.029901221	0.030798813	0.031900305
0.0	0.5348049	0.52524316	0.5246903	0.5333332	0.5278984	0.5099016	0.5231627	0.5316698	0.54105556	0.52882326
0.0	0.03828155	0.05449867	0.049554873	0.049162474	0.042727023	0.042345095	0.049738064	0.04167592	0.06094776	0.054452337
0.0	0.00010070401	6.3834435e-05	4.981339e-05	0.00010544375	8.496776e-05	5.6288794e-05	0.00016005166	0.000114783215	6.286815e-05	0.00014913354
0.0	0.022989763	0.02925264	0.015159348	0.035480555	0.029055914	0.023456922	0.028743472	0.027006846	0.029979862	0.029962512
0.0	0.13306472	0.15425768	0.14761391	0.17074203	0.1385681	0.14732051	0.16780035	0.13137968	0.17086864	0.15112191
0.0	9.566199e-05	0.00011837774	6.937462e-05	9.68148e-05	4.8723832e-05	7.079984e-05	0.00014398267	9.807621e-05	0.00012321692	0.00018511646
0.0	0.026105145	0.029761525	0.024922218	0.021204606	0.018913617	0.023621328	0.021943673	0.029336942	0.028435651	0.033580165
0.0	0.07567965	0.07059335	0.0828933	0.07911484	0.07289289	0.071250215	0.053172864	0.08101843	0.08388716	0.08937581
0.0	7.850568e-05	0.00015470052	0.00016316712	5.3476026e-05	0.000106486936	0.00012673184	0.00011145087	5.562286e-05	0.00016442421	0.00016586599
0.0	0.007475477	0.011987076	0.010768021	0.015565962	0.008656568	0.011655345	0.015535361	0.0073292493	0.015015009	0.011107369
0.0	0.022217305	0.02829549	0.025559079	0.03291945	0.029192295	0.022059219	0.02624959	0.027568385	0.03248451	0.03497786
0.0	0.034779724	0.0570454	0.040005486	0.038363133	0.040676586	0.044065706	0.038185637	0.053469487	0.03456842	0.061564043
0.0	0.009617942	0.015243754	0.011388123	0.003569778	0.00889107	0.010108234	0.00971509	0.013068183	0.003264241	0.016319271
0.0	0.00964322	0.015088365	0.011459373	0.0035294504	0.008780859	0.010007531	0.009646377	0.013142584	0.0032398244	0.016309423
0.0	0.53393817	0.5240393	0.5251265	0.5341027	0.5283981	0.50868946	0.52402794	0.5314035	0.5408357	0.5304182
0.0	0.5342203	0.5238776	0.52522707	0.5337095	0.5267253	0.5096632	0.5248741	0.5319341	0.5410935	0.5278337
0.0	0.013974175	0.011867584	0.0088565005	0.019100312	0.014689671	0.007596794	0.0069634127	0.011301993	0.013482278	0.008275483
0.0	0.013988057	0.011822983	0.008921383	0.019156184	0.014595459	0.0075447024	0.0069741434	0.011333004	0.013491954	0.008225386
0.0	0.03478266	0.028628295	0.021058641	0.029115008	0.03389843	0.021090347	0.023983942	0.020116165	0.027310567	0.022952227
0.0	0.083110265	0.06721507	0.06694868	0.057894465	0.08064169	0.061477076	0.08281737	0.062083166	0.063652955	0.06021209
0.0	0.00015778071	7.829538e-05	7.742986e-05	4.0966865e-05	0.00014764504	6.551585e-05	0.00017374298	5.392694e-05	5.4303862e-05	4.931554e-05
0.0	0.53438413	0.5238712	0.5251328	0.5321976	0.52829987	0.50885266	0.52454734	0.5310116	0.53990453	0.5290253
0.0	0.004195684	0.012900032	0.005610031	0.015446995	0.0076231794	0.009242086	0.0058473875	0.011779452	0.011725522	0.014965133
0.0	0.05959417	0.055275306	0.064493015	0.086628065	0.06662518	0.06384127	0.0605275	0.060764484	0.087320775	0.079586454
0.0	4.5084904e-05	3.7769914e-05	6.731552e-05	0.0001870795	7.178404e-05	7.542839e-05	5.3317715e-05	4.9778104e-05	0.00017957215	0.0001408162
0.0	0.007140984	0.0064060246	0.008568261	0.0143900765	0.00888723	0.008785535	0.0075881677	0.007509686	0.014328287	0.012473021
0.0	5.9647693e-05	8.6548156e-05	9.7122815e-05	0.00015248876	0.00010271421	7.970348e-05	3.9501687e-05	8.767297e-05	7.960117e-05	0.00016495342
0.0	0.008668747	0.008943684	0.010296199	0.011070051	0.014445157	0.007726901	0.011611259	0.009814088	0.01312909	0.014294546
0.0	0.07294471	0.070384674	0.06143692	0.0708619	0.061191667	0.067277774	0.07565002	0.078062996	0.07977844	0.078325495
0.0	0.5358579	0.5249428	0.52683306	0.5336975	0.52741754	0.50979495	0.52355045	0.5330794	0.5431236	0.52905184
0.0	0.006500635	0.010471961	0.010203297	0.012253989	0.012833344	0.007719187	0.012342045	0.0087238	0.0121524185	0.015610288
0.0	0.1040174	0.09498722	0.08542697	0.11565999	0.09288372	0.10044867	0.10560836	0.111164026	0.12326933	0.10030673
0.0	0.02154906	0.021038806	0.017132442	0.026404845	0.025945997	0.026374955	0.026522823	0.022238208	0.02638073	0.024853215
0.0	0.009649128	0.006885261	0.012130233	0.012349831	0.011506365	0.010571301	0.0102584595	0.012579428	0.010111256	0.011578875
0.0	0.008797634	0.008228118	0.0062042433	0.0062112245	0.012219552	0.010984725	0.012933365	0.012677937	0.015894923	0.0123183355
0.0	0.008668558	0.008210097	0.0062082456	0.006127394	0.012305689	0.010929969	0.0129069965	0.012682038	0.015859824	0.012341365
0.0	0.06871556	0.07280507	0.06488588	0.06658122	0.080379866	0.07013808	0.072348796	0.078938484	0.07825921	0.06089274
0.0	7.6791446e-05	0.00010575308	6.886275e-05	6.902428e-05	0.00014582877	0.00010734045	0.00010405713	0.00013318003	0.00011822533	5.1424555e-05
0.0	0.00929952	0.010673512	0.00866533	0.008789937	0.012619762	0.0104629425	0.010569187	0.012225637	0.0116571365	0.0075746095
0.0	0.009012031	0.00897141	0.011249227	0.009814172	0.014836393	0.007973521	0.012990645	0.011650457	0.007288339	0.011316533
0.0	0.028188149	0.028985327	0.024960095	0.026427384	0.028593877	0.020081395	0.030346356	0.024976384	0.027044127	0.006662557
0.0	0.0245143	0.021221288	0.026612494	0.028458504	0.03189812	0.022573834	0.018976701	0.033505257	0.03422871	0.025263723
0.0	0.19664133	0.19400288	0.16895364	0.18043329	0.18600656	0.17734069	0.20581679	0.19584486	0.20798124	0.18266559
0.0	0.000111848516	0.00011547694	0.00011337159	0.00016107498	0.00015045216	5.7762645e-05	0.00014421131	5.45074e-05	6.9125854e-05	0.00019036123
0.0	3.0910753e-05	3.0177138e-05	9.499032e-05	0.00012506662	0.00018546909	9.379991e-05	6.318749e-05	9.77772e-05	0.00010689103	0.00018156848
0.0	0.008820421	0.012048216	0.00517431	0.012245588	0.011894106	0.007774862	0.013603177	0.011161293	0.009949243	0.009560582
0.0	0.12538455	0.12252131	0.106712	0.12580927	0.14702135	0.10877639	0.13018264	0.09157658	0.14195108	0.10049883
0.0	0.02916917	0.02487816	0.023207532	0.023147544	0.03717366	0.027095279	0.02056771	0.019137481	0.026797445	0.034645174
0.0	0.1943943	0.18580626	0.188616	0.15278313	0.21696989	0.20234436	0.16640882	0.17805833	0.18788153	0.19376013
0.0	0.012739868	0.012668075	0.01019101	0.010391285	0.0070548044	0.009811819	0.008232776	0.010974877	0.010450499	0.013781255
0.0	0.012669274	0.012607236	0.010211473	0.010362776	0.007003759	0.009766411	0.00824448	0.010910614	0.01042478	0.013836919
0.0	6.177018e-05	0.00013300616	5.299143e-05	0.00010344226	4.2807154e-05	7.004021e-05	7.982214e-05	0.0001893661	7.625998e-05	0.00014235527
0.0	0.08544161	0.079979755	0.095282376	0.09324829	0.08875723	0.086053826	0.10046351	0.10257586	0.11293634	0.10906714
0.0	0.025294775	0.023067752	0.023199733	0.03453634	0.028469315	0.020845352	0.022175737	0.022516415	0.03257796	0.020870335
0.0	0.0123509765	0.008679854	0.011718025	0.017321363	0.013776894	0.0087408135	0.011156764	0.010677617	0.011315904	0.0047633536
0.0	0.056568615	0.05059848	0.05545038	0.049473684	0.057664245	0.047865603	0.053739704	0.03286478	0.058655407	0.05186128
0.0	0.53419775	0.52280045	0.52591896	0.53396523	0.52704436	0.5080973	0.5235673	0.53226215	0.54231834	0.5306419
0.0	9.042867e-05	0.00018635525	2.7047525e-05	0.00019193959	0.00013932871	0.000104945	4.1618325e-05	0.00013817711	8.257279e-05	0.00012207933
0.0	0.01043805	0.012249062	0.004030548	0.01457077	0.011123523	0.008164156	0.012175738	0.0097182	0.011141476	0.01306359
0.0	0.027482288	0.027285367	0.015711863	0.037326578	0.017431645	0.023161441	0.026709283	0.02510627	0.030076638	0.02840773
0.0	9.4134404e-05	0.00010584843	5.2662366e-05	0.00020743857	2.7932305e-05	0.00011270728	0.000115078015	5.2618845e-05	0.00015795579	0.00013354552
0.0	0.13371211	0.15237781	0.14111975	0.16371477	0.15003799	0.13898979	0.13311933	0.16847737	0.16112514	0.1647552
0.0	0.009963122	0.009776663	0.008641673	0.013805599	0.009401193	0.008700565	0.007993138	0.01177144	0.013348514	0.015168534
0.0	0.009937634	0.0097515	0.00868448	0.013815282	0.00936945	0.00874045	0.007973117	0.0118147405	0.013372778	0.0151392715
0.0	0.009928766	0.009706523	0.008679202	0.013843049	0.009374975	0.008689949	0.007968837	0.011797735	0.01337678	0.015146917
0.0	0.000115858784	0.00012213195	0.00010766901	0.00010285123	0.00012284501	6.696339e-05	7.018436e-05	0.000116104646	0.00014605909	0.000120744255
0.0	0.12687707	0.15687433	0.1502907	0.153303	0.14945444	0.10994947	0.11782784	0.14750098	0.15794429	0.15948935
0.0	0.010651325	0.012186835	0.010506903	0.013850049	0.012898119	0.007716496	0.01143715	0.012902983	0.010008311	0.01127271
0.0	0.10319682	0.11007557	0.10154278	0.10985452	0.11491041	0.07566822	0.09799439	0.103849545	0.094724044	0.10494587
0.0	9.164445e-05	9.0016736e-05	9.425216e-05	0.00016681223	0.00014452352	7.372958e-05	0.0001689465	0.00017353968	5.988707e-05	6.368917e-05
0.0	0.009859809	0.0056233443	0.009159629	0.006341256	0.0135644525	0.008717349	0.0072874594	0.013198275	0.016861815	0.009200046
0.0	0.01088948	0.008943929	0.009458038	0.006225383	0.013095666	0.0072809462	0.010207402	0.012130507	0.011992284	0.011146315
0.0	7.749464e-05	4.861397e-05	9.5642834e-05	0.00013053534	0.00020675892	9.09963e-05	6.489436e-05	0.00013560623	7.0256414e-05	9.477282e-05
0.0	0.0944024	0.07212015	0.09854381	0.11180682	0.11878072	0.08952907	0.07155582	0.112157695	0.12873165	0.0880575
0.0	6.3604806e-05	0.00011402482	0.00012107329	7.6904376e-05	6.571257e-05	0.00013775036	2.231573e-05	8.108462e-05	0.00011484891	0.00018464665
0.0	0.04930489	0.047813203	0.04305497	0.049458615	0.05128723	0.03982323	0.047346015	0.057176247	0.047089107	0.06241722
0.0	0.049422815	0.047861833	0.043289103	0.0495797	0.05125071	0.039961465	0.04719712	0.057241287	0.047180813	0.06249422
0.0	0.06299604	0.06919789	0.054131087	0.07710326	0.07652819	0.06168882	0.077841006	0.07497484	0.07660764	0.068887
0.0	0.042653207	0.048340723	0.04201327	0.044132546	0.05281451	0.041754063	0.051970147	0.050207768	0.048124492	0.043879375
0.0	5.545216e-05	8.732903e-05	3.508771e-05	0.000120015	0.000121020894	6.636138e-05	0.00013724716	0.00010955088	0.00010903646	8.1593134e-05
0.0	8.208424e-05	8.645924e-05	5.166655e-05	0.00013516653	5.9680635e-05	6.892273e-05	6.8530615e-05	0.00012513676	0.00012175033	0.00011085509
0.0	0.04924844	0.042329635	0.0433367	0.044247966	0.058463696	0.04616648	0.043702707	0.050300065	0.04952701	0.04947874
0.0	0.5357221	0.52334356	0.5262385	0.53486264	0.5282707	0.50991267	0.5238619	0.5314963	0.54153883	0.52989763
0.0	0.09127148	0.09895619	0.09028144	0.11707714	0.108853005	0.09414012	0.08822523	0.10465728	0.08348389	0.09806331
0.0	0.08169355	0.0983144	0.09090598	0.11872289	0.10614486	0.089354314	0.112943925	0.10490704	0.09496095	0.11304701
0.0	0.082099184	0.10159295	0.11272106	0.11195715	0.094087966	0.09368268	0.0828533	0.10512	0.10558384	0.11819485
0.0	0.08725263	0.10501341	0.10444063	0.13605857	0.10020452	0.08172051	0.097216226	0.11371257	0.09876786	0.10953492
0.0	0.03144683	0.0245164	0.028097091	0.027330399	0.01970404	0.019522434	0.032211274	0.0053740055	0.028949033	0.013399113
0.0	0.17366105	0.13917762	0.16295107	0.15778174	0.13451995	0.12614635	0.17250396	0.118462205	0.15641798	0.090971746
0.0	0.088190526	0.07860732	0.10837466	0.12547651	0.096325934	0.07962778	0.08510432	0.09159518	0.07430727	0.109043986
0.0	0.5346782	0.52442	0.52608746	0.535092	0.5294771	0.5086562	0.5234548	0.5314907	0.54105675	0.53002125
0.0	0.5346714	0.5237888	0.5248717	0.5357852	0.5274931	0.5087889	0.52384067	0.5315532	0.5412956	0.52979785
0.0	0.03014318	0.029127622	0.03055076	0.032462098	0.024701016	0.025702713	0.024406878	0.020310258	0.027611617	0.02337222
0.0	0.53236	0.52192295	0.5252202	0.53253937	0.5279536	0.50791824	0.5233641	0.53076756	0.540859	0.52935976
0.0	0.5341074	0.523367	0.525202	0.53448486	0.52859175	0.508797	0.52398944	0.5317438	0.5416216	0.5302258
0.0	0.02624095	0.027847573	0.027127009	0.028114812	0.031241538	0.018360564	0.017935544	0.02762475	0.02710721	0.03025966
0.0	0.023944587	0.027060758	0.025565885	0.02469283	0.025785984	0.026248846	0.025726277	0.029566435	0.018080918	0.022727028
0.0	0.027272372	0.013947563	0.02797997	0.022506356	0.025729744	0.025474362	0.026826324	0.023548678	0.034477446	0.033799198
0.0	0.03016999	0.031001976	0.020032842	0.033804283	0.033526957	0.02152306	0.028347122	0.026596941	0.034237828	0.020032309
0.0	0.025627026	0.027212746	0.02415824	0.02124542	0.02637656	0.026632506	0.022257771	0.016148236	0.03508591	0.03181726
0.0	0.1463724	0.13208912	0.14520557	0.14523047	0.16765286	0.11223698	0.15380841	0.13771285	0.15673384	0.14800462
0.0	0.5346739	0.5237538	0.52576077	0.5352604	0.52892923	0.50846833	0.5245864	0.5317465	0.54052633	0.5299812
0.0	0.5346526	0.52390605	0.52565426	0.5352707	0.5279791	0.50888234	0.5240239	0.53185433	0.54116714	0.5296116
0.0	0.5332246	0.52242005	0.52535474	0.5344497	0.5275499	0.5072683	0.5232063	0.53130776	0.54055136	0.5293255
0.0	0.023814252	0.021258326	0.025330504	0.008171913	0.027110418	0.025548808	0.023997052	0.02514047	0.026595365	0.027352776
0.0	0.53487086	0.5251383	0.52609724	0.53369486	0.5278428	0.50907284	0.5237872	0.5307295	0.54040694	0.5304717
0.0	0.062594935	0.0625383	0.05335957	0.061546016	0.062129054	0.053231325	0.0573441	0.04099257	0.06355705	0.049036413
0.0	0.53656995	0.5250319	0.5257461	0.534092	0.5276321	0.50931823	0.52514964	0.5313421	0.5412659	0.5305106
0.0	0.5344241	0.5230529	0.5252469	0.53234786	0.5269011	0.50797844	0.5235453	0.5313768	0.53995156	0.52943903
0.0	0.061824113	0.055037443	0.05132186	0.052736882	0.067139074	0.041207064	0.045305658	0.045516275	0.06758418	0.051010083
0.0	0.53492206	0.5242199	0.52507293	0.5329474	0.52715415	0.50877905	0.5246232	0.5314656	0.5413654	0.5295871
0.0	0.054829612	0.05535705	0.056003354	0.05624189	0.06327351	0.053663835	0.05821938	0.043519493	0.057404533	0.036365937
0.0	0.198962	0.17333877	0.21082918	0.19520108	0.18178877	0.1860979	0.1964968	0.1902561	0.21516159	0.20753488
0.0	0.19189046	0.20189123	0.16944748	0.21323985	0.2115887	0.17453638	0.20884107	0.18667468	0.21302095	0.16037498
0.0	0.17386627	0.19784743	0.18338864	0.19200781	0.19554281	0.17848405	0.18909374	0.14446932	0.2089985	0.19746618
0.0	0.53527975	0.5247471	0.5258999	0.5339208	0.52747446	0.50888634	0.5248111	0.5316106	0.5409257	0.5300407
0.0	0.53514713	0.5243748	0.52544177	0.533237	0.52739555	0.5084366	0.5243604	0.53140116	0.54089075	0.5292606
0.0	0.050355777	0.0526821	0.052083068	0.046500146	0.06389882	0.049610917	0.050777126	0.04986079	0.06467394	0.04975213
0.0	0.53504944	0.52371454	0.5253758	0.5333334	0.52667093	0.5079862	0.5228452	0.53078026	0.5402859	0.52996933
0.0	0.5346429	0.5240859	0.52522117	0.533277	0.5270269	0.50910175	0.52443266	0.5309857	0.5404046	0.52850544
0.0	0.0080398135	0.009146565	0.00706889	0.012630347	0.009665409	0.0073165763	0.0064869756	0.0068822876	0.016433973	0.012775211
0.0	0.07118795	0.07300376	0.065155104	0.08350118	0.061523534	0.0670424	0.056477137	0.06391328	0.08672357	0.08735288
0.0	0.01122457	0.0108111035	0.012345185	0.011373316	0.009090443	0.0135835875	0.012919008	0.00868638	0.01166423	0.014274873
0.0	0.534119	0.5230322	0.52547026	0.5334531	0.52769905	0.50842255	0.523478	0.5330744	0.5417134	0.53176963
0.0	0.000112189904	0.000108269654	0.00014197029	0.000116534	7.494143e-05	0.00018212367	0.00015584736	6.7476256e-05	0.00011843169	0.0001849379
0.0	0.0116815865	0.0104475655	0.013788969	0.013183149	0.009148056	0.014820039	0.01241731	0.0065888544	0.008589391	0.013833575
0.0	6.951899e-05	7.9914214e-05	0.00013906007	0.0001316019	7.76839e-05	6.390417e-05	9.3397015e-05	8.807048e-05	7.124426e-05	0.00019934766
0.0	0.0064750714	0.010259501	0.014882156	0.010636316	0.008413897	0.00839481	0.008236951	0.01078091	0.007150182	0.015951343
0.0	0.53458005	0.5228622	0.52485335	0.5338336	0.5264849	0.50925285	0.52512175	0.5308184	0.5397145	0.5279721
0.0	0.5336241	0.5231837	0.5254923	0.532545	0.5272549	0.50827384	0.5244444	0.53231543	0.5403809	0.52917564
0.0	9.477498e-05	9.0882524e-05	0.0001283388	0.00020667021	0.00011272211	8.8129374e-05	0.000113574795	8.3854466e-05	0.00013778031	0.00013874973
0.0	0.009180486	0.011022394	0.0121985795	0.016239237	0.007816004	0.008231535	0.011670004	0.008637319	0.012562665	0.010901936
0.0	0.5332304	0.5227106	0.5237865	0.5354601	0.52749974	0.509776	0.5252652	0.5308572	0.54041	0.52815145
0.0	0.53415275	0.52373844	0.5239363	0.53403467	0.5273963	0.5086336	0.52469105	0.53144395	0.54127896	0.52978367
0.0	0.0021440827	0.0025895725	0.0026109782	0.0019474252	0.0026305802	0.0023266796	0.0022161724	0.0027956113	0.0028603042	0.0029244563
0.0	0.060880385	0.03824408	0.045220472	0.062763564	0.06472917	0.051685125	0.060637575	0.047795027	0.06610321	0.052131914
0.0	8.938445e-05	0.000169525	3.9982475e-05	2.2911943e-05	7.170549e-05	0.00017129937	0.00015425155	0.00014864092	0.000121780635	2.6842084e-05
0.0	0.00921937	0.010319383	0.0074401107	0.010191203	0.009059545	0.009894097	0.010451619	0.010488735	0.008803574	0.0065756277
0.0	0.09871439	0.0693826	0.099619314	0.11424191	0.09583861	0.097185075	0.09697608	0.08613999	0.12103056	0.104534954
0.0	0.010489496	0.00676429	0.011197433	0.012239673	0.009598476	0.008983552	0.007991143	0.008092042	0.01292383	0.012602631
0.0	0.010348067	0.008778304	0.011733083	0.01603527	0.009571908	0.009256181	0.011823467	0.007659457	0.014763669	0.0111992275
0.0	9.744305e-05	4.180245e-05	0.000117142314	0.00013493242	8.2892315e-05	7.874464e-05	5.8613507e-05	5.8467245e-05	0.00014441993	0.00014450355
0.0	0.00014658454	2.4294031e-05	5.2093204e-05	0.00010709508	5.7307316e-05	7.092526e-05	8.659389e-05	3.8778227e-05	0.00016875152	0.00015933736
0.0	0.100322194	0.09140919	0.09666275	0.057249073	0.08359357	0.09862448	0.08500162	0.08163181	0.12652873	0.09679662
0.0	0.100411944	0.092013896	0.09660356	0.057188008	0.083921045	0.099380314	0.085186124	0.08189397	0.12713893	0.09699047
0.0	0.100411944	0.092013896	0.09660356	0.057188008	0.083921045	0.099380314	0.085186124	0.08189397	0.12713893	0.09699047
0.0	0.10027634	0.0919951	0.0962274	0.0574362	0.08391295	0.09944107	0.08464213	0.08187741	0.12721157	0.097216055
0.0	0.026171308	0.024479905	0.023517817	0.023973066	0.019795949	0.02322591	0.02577972	0.012362691	0.037576098	0.02675059
0.0	0.5341949	0.5237156	0.5255874	0.53349876	0.52741355	0.50847685	0.5234413	0.5318813	0.542593	0.5281621
0.0	0.5331088	0.525381	0.5234414	0.5340022	0.5286959	0.50844014	0.52504134	0.531353	0.54109323	0.5302382
0.0	0.1473515	0.14622144	0.13601594	0.20507693	0.13063878	0.12509347	0.16126363	0.087308906	0.17231514	0.15208873
0.0	0.5343318	0.52334124	0.5264565	0.5336632	0.5277602	0.5086024	0.52256244	0.53114784	0.54088145	0.5300782
0.0	3.2464064e-05	9.8030396e-05	5.827626e-05	0.00016481019	8.41681e-05	0.00011957166	5.789163e-05	0.00015015005	0.00010722669	7.4294556e-05
0.0	0.008418955	0.010431965	0.009572307	0.01512974	0.011647015	0.008644693	0.009746956	0.010064366	0.009608535	0.011297897
0.0	0.0011129573	0.008081428	0.011433491	0.012640199	0.011926626	0.009072678	0.01047807	0.00994158	0.010545641	0.014799083
0.0	9.00503e-05	0.00014721318	7.301925e-05	0.00014374865	0.00012781048	7.460986e-05	6.515641e-05	8.3687504e-05	0.00013298067	7.8261866e-05
0.0	7.8235746e-05	0.00014266891	0.00014323281	7.776203e-05	9.04862e-05	0.00010425717	9.173984e-05	9.0732545e-05	0.00017090651	0.00015259451
0.0	0.035051048	0.19959408	0.18759766	0.15088539	0.20056234	0.03841995	0.2046074	0.19524089	0.22018483	0.18927118
0.0	0.035397973	0.20077628	0.18727764	0.15125647	0.20066538	0.03863819	0.20413922	0.19573905	0.22119014	0.189388
0.0	0.07993494	0.2669763	0.2541542	0.22102526	0.26781204	0.08314736	0.26997608	0.26368695	0.28847387	0.25705063
0.0	0.20640472	0.18429627	0.19160552	0.20235594	0.16359228	0.17805551	0.06195585	0.18684204	0.2141806	0.20702387
0.0	0.06538271	0.0690197	0.073568314	0.08935507	0.075113915	0.061650384	0.06484981	0.06662201	0.07537758	0.062329166
0.0	4.6009085e-05	5.828765e-05	5.79104e-05	5.7016714e-05	9.818617e-05	0.00016102154	8.007922e-05	5.6297813e-05	0.00014505866	7.038819e-05
0.0	0.042305104	0.036240403	0.035480678	0.04255663	0.052340623	0.040014457	0.047276046	0.04608782	0.057029687	0.046815254
0.0	0.068689846	0.05239449	0.05724374	0.07982137	0.058796026	0.072326764	0.07913089	0.064521074	0.05832895	0.07715876
0.0	0.007892948	0.003366507	0.007473122	0.0080640055	0.010251751	0.007829612	0.012954286	0.008856467	0.013033414	0.011941419
0.0	0.007927468	0.003398519	0.0074995067	0.008117895	0.010270628	0.007857792	0.012919597	0.008910979	0.013003368	0.011971528
0.0	0.01129615	0.0055708042	0.008890062	0.013907295	0.0076933317	0.00649191	0.009388217	0.0069667078	0.005934517	0.00973058
0.0	0.00011011896	6.886833e-05	6.751681e-05	3.0055337e-05	0.00031486092	8.226816e-05	3.1092957e-05	7.498325e-05	7.138163e-05	9.104699e-05
0.0	0.009978628	0.008404446	0.00971303	0.010867576	0.01161883	0.0059992266	0.008428462	0.008795589	0.0068756617	0.011232141
0.0	0.00012221864	1.696996e-05	9.08983e-05	0.0002848211	2.9802713e-05	5.4306245e-05	6.489158e-05	5.1140472e-05	5.517939e-05	7.57007e-05
0.0	0.011732962	0.0043203947	0.009876739	0.017685978	0.005777424	0.0074716965	0.0084047355	0.007571994	0.008027783	0.00915317
0.0	5.532149e-05	8.5395026e-05	3.6462712e-05	9.433921e-05	8.294521e-05	2.9043891e-05	7.8595054e-05	0.00010081461	7.992862e-05	5.546776e-05
0.0	0.07058074	0.077183865	0.08632927	0.051769897	0.06766017	0.06435353	0.055772103	0.060759034	0.06809139	0.06004315
0.0	0.5334373	0.5244675	0.52499133	0.5321893	0.5280431	0.5088331	0.5250823	0.531046	0.54077524	0.52870166
0.0	0.009929356	0.013036365	0.017118629	0.0042765536	0.010763208	0.007925503	0.009929624	0.00520269	0.0072694505	0.006973282
0.0	8.493066e-05	0.00013190306	0.00020286914	2.7078855e-05	7.605779e-05	7.77168e-05	3.933932e-05	4.9761496e-05	6.990436e-05	4.8802274e-05
0.0	0.5340869	0.5243694	0.5259742	0.53384846	0.52860945	0.5101734	0.5240992	0.5323855	0.541702	0.529749
0.0	0.009747208	0.0074343276	0.008343255	0.012611642	0.01508843	0.008792397	0.009761289	0.00713929	0.0100753615	0.00765035
0.0	0.056644604	0.06988399	0.07165542	0.076736584	0.07448239	0.071651965	0.058338437	0.07555456	0.07435607	0.0656528
0.0	8.5556654e-05	8.946537e-05	5.4717486e-05	4.234212e-05	0.00011969932	0.00011101832	6.371512e-05	8.3177845e-05	2.1742926e-05	0.00011944757
0.0	0.0054585915	0.007637294	0.0077639483	0.007783033	0.00832284	0.010705625	0.008063753	0.0071267914	0.008493568	0.009040489
0.0	0.040957864	0.045974553	0.04126997	0.041895386	0.046374675	0.03812322	0.05255804	0.036048815	0.04309018	0.049712278
0.0	0.53458834	0.5240512	0.52539617	0.5325323	0.52821374	0.50845766	0.5243826	0.53137517	0.5406097	0.5293485
0.0	0.007472676	0.00984299	0.008275241	0.010216135	0.0070172125	0.008121981	0.010129718	0.0054295254	0.010725768	0.011924878
0.0	0.009239771	0.009398253	0.007409443	0.009255364	0.0072303745	0.008178668	0.009504481	0.0056493557	0.01256444	0.014999946
0.0	0.0655761	0.06453378	0.06779544	0.07368706	0.06607724	0.064056925	0.06621447	0.059728235	0.08421435	0.082336426
0.0	6.443447e-05	6.722007e-05	8.116933e-05	0.00010109802	6.959593e-05	7.6385455e-05	7.457472e-05	4.6689354e-05	0.00015632318	0.00016026087
0.0	0.008525109	0.008527918	0.009400895	0.010618452	0.008751918	0.008840609	0.008961897	0.0072746687	0.013381299	0.013295407
0.0	0.5340357	0.52445185	0.5248739	0.53198385	0.5282346	0.50902706	0.5244988	0.5317157	0.5404055	0.5287045
0.0	0.02007079	0.024686608	0.021800864	0.025756825	0.018940356	0.0210315	0.025244743	0.015670126	0.02692322	0.029013455
0.0	0.0059753517	0.010183515	0.009362872	0.011260104	0.006733741	0.008022145	0.010675768	0.005250641	0.009126362	0.009459942
0.0	0.059934452	0.06339094	0.06816399	0.070817865	0.057963703	0.06180324	0.07932731	0.059394073	0.072195716	0.06605565
0.0	4.6050653e-05	6.287607e-05	8.283874e-05	8.7031905e-05	4.2688604e-05	6.682171e-05	0.00014746917	4.5724642e-05	8.713114e-05	6.9702466e-05
0.0	0.0072165118	0.008250054	0.009496166	0.0098595945	0.0068673026	0.008273358	0.012557182	0.007199669	0.010023824	0.008807711
0.0	0.031648677	0.024458187	0.015664456	0.023415474	0.025262872	0.015784604	0.02578142	0.028798688	0.028052378	0.029374588
0.0	0.0101370225	0.008104376	0.0066200066	0.012953366	0.006532914	0.007791956	0.008629933	0.0077522607	0.0101509355	0.011587696
0.0	4.8755297e-05	8.4880296e-05	0.00010646774	9.425629e-05	6.629396e-05	0.00019044528	7.3146366e-05	3.9321392e-05	7.768072e-05	6.0064373e-05
0.0	0.0001050316	0.00015225673	7.535269e-05	5.6303823e-05	0.000115155526	6.363248e-05	6.2199135e-05	8.4164014e-05	3.558159e-05	0.00010864073
0.0	8.3933985e-05	0.00017694614	9.999466e-05	7.139715e-05	9.843591e-05	5.671434e-05	7.2309624e-05	7.5574906e-05	3.5155026e-05	7.053574e-05
0.0	0.048324402	0.03293605	0.035236344	0.047825992	0.049049612	0.048463482	0.042557888	0.050395	0.030128239	0.035505384
0.0	0.019997917	0.063967265	0.07233476	0.079188906	0.06266465	0.056217354	0.07188372	0.078670405	0.07400091	0.06643401
0.0	0.53374726	0.5224807	0.5258198	0.5335673	0.52733254	0.50694907	0.5234422	0.5309047	0.54035884	0.5308816
0.0	0.53441185	0.52311504	0.5253683	0.5337297	0.52651113	0.50782514	0.52335083	0.5319372	0.541808	0.5309563
0.0	0.19356726	0.1929267	0.19472903	0.20546374	0.19056183	0.16597296	0.20721585	0.19014299	0.16652295	0.17477085
0.0	0.009101704	0.008781732	0.009170233	0.012824221	0.007842339	0.0076530697	0.008466668	0.009226707	0.010827985	0.010145892
0.0	6.982741e-05	8.474249e-05	6.13879e-05	7.306187e-05	4.407077e-05	6.224477e-05	6.2963365e-05	0.00013197967	8.1507744e-05	5.662447e-05
0.0	9.492169e-05	6.2932755e-05	6.817739e-05	7.4746014e-05	0.00012372519	9.668509e-05	8.4032974e-05	0.00011910499	0.00010006706	0.00012386
0.0	0.007817749	0.010080009	0.008690278	0.01265135	0.0046537537	0.00614168	0.0073044547	0.009675707	0.00977394	0.0068855216
0.0	0.00013020093	0.00011401165	6.503424e-05	7.5763244e-05	2.3624332e-05	5.5242414e-05	0.00010887718	0.00014183972	8.055669e-05	6.8964015e-05
0.0	0.0030337942	0.0011098635	0.0035946304	0.0028104766	0.0038803772	0.0026573883	0.004699193	0.0023630308	0.004075445	0.0025778569
0.0	0.19262849	0.14110914	0.18569975	0.18101811	0.1855907	0.16318583	0.18467385	0.19691359	0.18930182	0.18071777
0.0	0.5341403	0.5228901	0.5254922	0.53426504	0.5278388	0.5072952	0.5226259	0.52975625	0.5383499	0.5312819
0.0	0.009043176	0.008896214	0.0028812631	0.008748807	0.0135738095	0.010471764	0.010295792	0.010432373	0.0130443545	0.0131252855
0.0	6.489659e-05	4.7631336e-05	3.1989435e-05	0.000101694495	9.545706e-05	8.090597e-05	0.00010813635	5.0057773e-05	0.00010546547	0.00011770329
0.0	0.5340638	0.52281845	0.52611035	0.5339648	0.52721554	0.50926733	0.5252487	0.53111553	0.54066074	0.52936375
0.0	0.044471506	0.051477946	0.048719548	0.05449946	0.04599378	0.041333087	0.051464945	0.042912867	0.052418716	0.051204775
0.0	4.1775827e-05	8.2640065e-05	9.91153e-05	0.000118527954	9.4394636e-05	7.132611e-05	0.0001545438	0.00012871811	3.0516923e-05	0.00013674957
0.0	0.038849287	0.036848433	0.041262686	0.043891866	0.035515763	0.040835377	0.043149184	0.035687666	0.047511466	0.060569275
0.0	0.06110422	0.058372095	0.0638467	0.06773714	0.0567858	0.06304141	0.06657557	0.05678768	0.07275342	0.088256
0.0	0.010516545	0.006907707	0.008488967	0.0073906486	0.009323318	0.0068653026	0.008729216	0.00702415	0.009364844	0.011351729
0.0	0.06363544	0.06851252	0.074376404	0.059840363	0.07928049	0.06227768	0.075131215	0.04394017	0.07418872	0.080067515
0.0	9.797264e-05	4.3589636e-05	6.651559e-05	4.8408983e-05	7.827896e-05	4.5864566e-05	6.996018e-05	4.385578e-05	7.576721e-05	0.00011731939
0.0	0.06179814	0.048129726	0.068905175	0.08677567	0.06675222	0.05671261	0.07082494	0.06702197	0.0776684	0.06410846
0.0	0.00010691906	7.13504e-05	5.8750215e-05	8.834646e-05	0.00011113324	8.865966e-05	7.316548e-05	8.1714985e-05	9.5463794e-05	7.943602e-05
0.0	7.2184164e-05	1.1266997e-05	2.7212665e-05	0.00012077108	4.4601635e-05	7.863816e-05	0.000108501576	8.687428e-05	9.14183e-05	9.427795e-05
0.0	0.06273402	0.03376659	0.03288083	0.045118116	0.036324326	0.0460797	0.05277544	0.048703708	0.041299514	0.04063038
0.0	0.07178587	0.047992636	0.04293468	0.06080411	0.062193852	0.0697505	0.056854323	0.07967338	0.0651047	0.07622115
0.0	0.00012789923	4.3670898e-05	9.713837e-05	6.2562605e-05	5.6629495e-05	7.4270116e-05	7.234611e-05	0.00015927249	5.2373995e-05	7.7087716e-05
0.0	0.00022975389	3.5108897e-05	3.2508244e-05	8.064416e-05	4.2551634e-05	0.00010649953	0.00014265286	0.00010531904	5.818158e-05	5.9765098e-05
0.0	0.018919785	0.008604001	0.015054219	0.01071524	0.006911129	0.008709659	0.016027944	0.0116171865	0.0077132476	0.0065156743
0.0	0.022712586	0.021034101	0.025386509	0.027437435	0.031682435	0.023008868	0.022830108	0.02676774	0.029597966	0.027038064
0.0	0.04603826	0.045705196	0.04622272	0.050050516	0.051642325	0.046463862	0.033704557	0.04977038	0.06471895	0.048159916
0.0	7.755097e-05	6.844897e-05	4.4630397e-05	4.5570716e-05	8.7650566e-05	2.3362985e-05	4.8362333e-05	8.402592e-05	7.8232166e-05	5.700307e-05
0.0	0.007956554	0.008851395	0.00872359	0.007715376	0.009188792	0.008178703	0.0049232906	0.009571217	0.014561489	0.009404794
0.0	0.046544693	0.05530313	0.04744831	0.0536309	0.038506523	0.03739605	0.05661257	0.042483274	0.034138434	0.038897764
0.0	0.025760654	0.045294233	0.052416194	0.041305795	0.050020155	0.039374694	0.04424586	0.041899905	0.04482838	0.061371457
0.0	0.106958546	0.14300863	0.1547307	0.13780704	0.15317889	0.13023476	0.14182633	0.13823357	0.14502545	0.16948138
0.0	0.0015692681	0.0024765262	0.001688658	0.0023569872	0.0016007592	0.0015982199	0.0020280685	0.0020636674	0.0032754804	0.002285883
0.0	0.0394106	0.05080283	0.02799243	0.044623528	0.052943625	0.043065608	0.046658535	0.04764657	0.039136276	0.048358187
0.0	0.032435838	0.060103197	0.04605628	0.049015947	0.060494605	0.036387052	0.044534948	0.048476238	0.04897963	0.041972447
0.0	0.026519855	0.02575241	0.029356295	0.02630544	0.026741922	0.018956548	0.022152593	0.028902547	0.026069535	0.03375627
0.0	0.0022203487	0.0014426495	0.0012714246	0.0018139612	0.0016485284	0.0015909025	0.002742251	0.0014328544	0.0026276857	0.002011652
0.0	0.011483873	0.008815421	0.008944639	0.0145746805	0.011794505	0.008682579	0.009915018	0.0100791855	0.016180472	0.011018651
0.0	0.024401758	0.022546655	0.02467668	0.028327303	0.025890931	0.018633967	0.028652167	0.01781611	0.030080827	0.02695118
0.0	0.020070959	0.0170963	0.01932312	0.032167	0.021041982	0.018953448	0.025104802	0.026107643	0.035885952	0.02755274
0.0	0.023239464	0.025925007	0.0316052	0.021142216	0.021931238	0.017512396	0.021564668	0.028654931	0.027687196	0.030616302
0.0	0.20641439	0.188318	0.20271963	0.15282337	0.19164568	0.15040262	0.18866551	0.1884613	0.19674319	0.19639333
0.0	0.084191464	0.09909825	0.099442214	0.06994553	0.08541591	0.097147554	0.08149136	0.104569845	0.092665106	0.092842765
0.0	0.012319931	0.008497729	0.010036731	0.011710214	0.011676011	0.009104836	0.01314533	0.009202946	0.01406899	0.010087815
0.0	0.013037788	0.012273351	0.0086359605	0.013760829	0.016091939	0.009576661	0.00878943	0.008663462	0.012608626	0.010554662
0.0	0.008952793	0.010764472	0.010242751	0.010459162	0.010705877	0.0061289677	0.008742343	0.008453765	0.009421232	0.015210283
0.0	0.09262242	0.10046441	0.10200095	0.09246234	0.0863765	0.0684824	0.077597536	0.10231213	0.09412587	0.118955165
0.0	7.79825e-05	0.00010593648	0.00016690834	8.415471e-05	5.9418726e-05	5.618004e-05	4.4317738e-05	0.00011172593	4.7898124e-05	7.5504744e-05
0.0	2.9096367e-05	4.9548642e-05	0.0001376171	0.00010121976	6.0798786e-05	9.173775e-05	3.6969886e-05	0.00014306275	0.00012627261	0.00012793412
0.0	0.0038894909	0.004656909	0.013178683	0.008786855	0.011063872	0.011374131	0.009067857	0.012870404	0.014235114	0.012380344
0.0	0.0039125243	0.004675871	0.013172037	0.008811167	0.01097276	0.0114445165	0.009043423	0.0129480325	0.014101205	0.012352844
0.0	0.02788098	0.024614869	0.0240888	0.026181065	0.029701572	0.017466053	0.015933009	0.021781288	0.024209475	0.024874132
0.0	0.00010127576	0.00011500913	7.1185386e-05	7.912537e-05	0.000120025405	6.8705e-05	7.0502996e-05	8.0591955e-05	9.5420924e-05	0.00012599898
0.0	0.029147787	0.021447621	0.017701847	0.01951959	0.016667563	0.024178572	0.030277848	0.019239942	0.030549467	0.02537649
0.0	0.025876438	0.023953326	0.0222189	0.034065105	0.032526318	0.02156353	0.030032067	0.025188422	0.022991247	0.023338186
0.0	0.25836343	0.23637302	0.23374829	0.275434	0.22275986	0.24634932	0.27289516	0.21444042	0.27717882	0.25558472
0.0	0.072758034	0.061406992	0.057784095	0.08404806	0.061419785	0.06433875	0.0850101	0.055517428	0.07896722	0.0755418
0.0	0.01027454	0.011976493	0.009626935	0.009922955	0.009869305	0.008714152	0.009084007	0.011451985	0.006252748	0.010338509
0.0	5.9353544e-05	8.99462e-05	0.00013947998	0.00011727789	4.8918995e-05	0.00011907432	3.820575e-05	3.9114835e-05	4.904722e-05	0.00016049379
0.0	0.024518149	0.027629113	0.027969563	0.030544298	0.021726279	0.021648303	0.019310474	0.030772442	0.015733158	0.030917758
0.0	8.03032e-05	4.6410623e-05	9.32661e-05	0.000101915735	0.000116479125	3.8532573e-05	9.806433e-05	0.00014038425	5.5226665e-05	8.866853e-05
0.0	0.53584844	0.52622277	0.52668095	0.5352666	0.5303302	0.5112621	0.5267688	0.5318772	0.54331833	0.5291114
0.0	0.013318329	0.00781454	0.0111309895	0.01066307	0.0137764085	0.009379888	0.012169191	0.0007302281	0.010449966	0.0017463712
0.0	0.09795785	0.11055454	0.0986847	0.11179422	0.107159436	0.08922155	0.09049823	0.10483066	0.11891214	0.13390578
0.0	0.53541857	0.5229655	0.5261316	0.53402317	0.5278524	0.5081818	0.5228999	0.5300753	0.53954655	0.5298983
0.0	6.581874e-05	7.7132645e-05	0.00012754166	0.00019948989	7.461071e-05	5.91639e-05	7.66501e-05	0.0001317409	7.794317e-05	0.00014194606
0.0	0.010308116	0.010915504	0.01331051	0.009668481	0.007496196	0.006515251	0.006235616	0.013491217	0.00824103	0.011698775
0.0	0.53394055	0.524058	0.5248799	0.5321032	0.5276293	0.50877565	0.5245794	0.5309096	0.5401528	0.52819943
0.0	0.009084711	0.011384549	0.008807037	0.004026171	0.008812496	0.007647191	0.009154308	0.008926389	0.007058961	0.013172806
0.0	0.00010164728	3.903576e-05	2.6491754e-05	4.6645255e-05	8.54945e-05	7.7442484e-05	0.000114199785	8.996576e-05	4.8691218e-05	0.00013940033
0.0	0.062930524	0.03394663	0.032950062	0.04513057	0.036351413	0.046177335	0.052954663	0.048844498	0.041571025	0.04065429
0.0	0.010181491	0.0137501815	0.010743602	0.013697553	0.012577817	0.009101506	0.008893802	0.012001299	0.015257903	0.021179048
0.0	0.011999863	0.008031524	0.012812303	0.01259071	0.011139217	0.009090495	0.012317871	0.011883211	0.012114376	0.00022525713
0.0	0.027307585	0.015576502	0.023066198	0.02436442	0.03128544	0.020128101	0.017577631	0.02885263	0.044124264	0.029212167
0.0	0.027387798	0.015596167	0.023219977	0.024437899	0.03125816	0.020213697	0.017509254	0.028893208	0.044227727	0.029256953
0.0	3.385512e-05	1.34949505e-05	6.242173e-05	0.0001692777	9.336763e-05	5.509043e-05	2.7430724e-05	6.159542e-05	9.6632735e-05	9.918611e-05
0.0	0.008681401	0.004572853	0.009887607	0.010239329	0.009325238	0.0070633707	0.0063982955	0.013631442	0.009453652	0.007538942
0.0	0.024841705	0.028458621	0.0040936917	0.030626385	0.020863218	0.019217	0.028802687	0.017615147	0.01617343	0.040207054
0.0	0.08685895	0.08422984	0.085636795	0.08120377	0.09721359	0.07894688	0.09620393	0.066371284	0.09314874	0.107501924
0.0	0.0014688867	0.00197142	0.0009788157	0.0015102101	0.0020688057	0.0017392922	0.0020910485	0.0022070718	0.002001656	0.0027140498
0.0	8.92927e-05	0.000104923485	3.627802e-05	5.8707148e-05	5.2699896e-05	7.0200025e-05	0.00013159878	0.00010919951	0.00015629873	0.00016647919
0.0	0.001902514	0.0023547246	0.0019593923	0.0027805811	0.0022758318	0.0014603053	0.0017581601	0.0021609664	0.0032015503	0.0031873945
0.0	0.07288485	0.06781938	0.06976673	0.07822224	0.053879704	0.06553589	0.075241335	0.06958108	0.057688903	0.07052489
0.0	0.008834891	0.008608725	0.00467383	0.01476894	0.009312907	0.008586549	0.006617207	0.008514664	0.00843112	0.008504995
0.0	0.008863209	0.008618697	0.0046707103	0.0147652775	0.009360908	0.008642339	0.0066314405	0.008564163	0.0084845815	0.008522102
0.0	0.000107539316	6.760268e-05	7.8632234e-05	0.00010878182	4.7426332e-05	6.244721e-05	4.9771745e-05	6.135191e-05	0.00010345775	0.00012597736
0.0	0.10170344	0.101880886	0.097503126	0.10512461	0.07204938	0.07569313	0.0995032	0.10001998	0.09935273	0.11650842
0.0	0.53366363	0.5235575	0.5254853	0.5321414	0.5279513	0.50846344	0.5243638	0.53198767	0.5402746	0.5293136
0.0	0.009410935	0.011487366	0.0022941586	0.011745376	0.009793032	0.007700893	0.004177911	0.012601504	0.01077139	0.01313234
0.0	0.07066234	0.07427657	0.044900406	0.07716103	0.069810234	0.057940844	0.050617427	0.08389266	0.071888566	0.06634323
0.0	8.53011e-05	0.000114056355	1.7628396e-05	0.00012035628	8.554605e-05	5.2551546e-05	2.748828e-05	0.0001679364	8.574124e-05	7.084665e-05
0.0	0.009799855	0.010177177	0.005296325	0.008319554	0.007849496	0.009955369	0.010021733	0.007810448	0.0068600047	0.01309187
0.0	8.548399e-05	9.549766e-05	2.5865089e-05	6.1822924e-05	5.581872e-05	9.816519e-05	9.296296e-05	5.5078348e-05	4.071519e-05	0.00015672721
0.0	0.009829689	0.007724153	0.00756835	0.008557542	0.008846799	0.00912393	0.006255228	0.008561945	0.010111132	0.015002836
0.0	8.601041e-05	5.4740296e-05	5.3056963e-05	6.544173e-05	7.104541e-05	8.231595e-05	3.5944842e-05	6.628681e-05	8.902947e-05	0.00020660913
0.0	0.5335029	0.52402276	0.5253778	0.53169817	0.5280546	0.50852114	0.5247799	0.5314896	0.5406869	0.52931726
0.0	0.0045051323	0.008646426	0.0020432274	0.0068189213	0.010730327	0.005303389	0.013443861	0.011908315	0.0046511525	0.011063053
0.0	0.05075161	0.06253764	0.045551717	0.069274835	0.079652436	0.05533067	0.07848647	0.07395846	0.059414044	0.07632533
0.0	2.4869967e-05	5.9772676e-05	1.8584029e-05	8.010763e-05	0.00014087207	4.429129e-05	0.00014161755	0.00010404046	4.1996922e-05	0.00012014037
0.0	0.00013336379	0.00011818915	8.7020955e-05	7.696043e-05	7.761119e-05	5.280151e-05	6.5080836e-05	7.1069735e-05	3.244571e-05	0.00011281685
0.0	0.011788132	0.011266965	0.008244468	0.006530714	0.009337894	0.0074016727	0.010291162	0.0066327564	0.006386602	0.009601917
0.0	0.077021	0.068894364	0.06567975	0.075623676	0.08667258	0.05307469	0.07216631	0.06602466	0.06431505	0.07078608
0.0	0.012197626	0.01099799	0.005808912	0.010432723	0.01289509	0.007199979	0.015863791	0.007341064	0.0059861382	0.011347219
0.0	0.02406873	0.02063778	0.02583936	0.026011616	0.026652718	0.01900335	0.023252936	0.020503953	0.030101275	0.032569807
0.0	5.5723147e-05	0.00010791107	9.3514565e-05	5.2285068e-05	5.831334e-05	2.4487394e-05	8.9342604e-05	5.3503627e-05	0.000119824035	0.00018739817
0.0	4.7393827e-05	2.474824e-05	8.378525e-05	0.00020556847	0.00012977282	7.6112345e-05	0.0001294253	2.484972e-05	0.00010353542	0.00013929936
0.0	0.0092525575	0.005298026	0.010188303	0.013230378	0.014114967	0.00779803	0.010163923	0.0054910188	0.01553736	0.012697893
0.0	0.013714449	0.015547961	0.009324951	0.011377649	0.009951136	0.0053619915	0.007705365	0.0083932625	0.0056056464	0.005155936
0.0	0.013714449	0.015547961	0.009324951	0.011377649	0.009951136	0.0053619915	0.007705365	0.0083932625	0.0056056464	0.005155936
0.0	0.01537367	0.019213753	0.00902256	0.01002673	0.008850495	0.005933479	0.011066293	0.008631712	0.007931936	0.0054382617
0.0	0.015489848	0.019382391	0.009095186	0.010085606	0.0088537345	0.0059734574	0.011168685	0.00862298	0.007934435	0.0054174494
0.0	0.07105646	0.05117254	0.06698921	0.093634084	0.06761694	0.06008909	0.061976884	0.070205614	0.063838616	0.063193165
0.0	9.508893e-05	2.292027e-05	0.00012326427	0.00020781076	0.0001030573	5.4550193e-05	3.7945192e-05	5.5616863e-05	6.754315e-05	0.00013588155
0.0	8.598794e-05	0.00012118984	6.9414455e-05	7.179157e-05	0.000102077	6.251632e-05	0.00010325905	4.63191e-05	6.0440372e-05	7.7444405e-05
0.0	0.1674422	0.15527657	0.14925067	0.15421455	0.16927741	0.13855532	0.14914624	0.15162653	0.1419499	0.11465379
0.0	0.0001393784	0.0001427963	9.282777e-05	8.9191424e-05	9.683161e-05	7.324807e-05	5.6092027e-05	8.39825e-05	7.201015e-05	3.5512163e-05
0.0	0.022240821	0.016328383	0.021780202	0.02355681	0.034375045	0.025594588	0.029766036	0.030134413	0.022479963	0.03424379
0.0	0.0068465625	0.011387264	0.010138051	0.0116303135	0.012990499	0.007178007	0.009267773	0.004422017	0.011743548	0.014357448
0.0	0.16702226	0.15510859	0.14838909	0.15381232	0.16940409	0.1380392	0.14965042	0.15144047	0.14165175	0.1144937
0.0	0.53382224	0.52335554	0.5255517	0.53264254	0.5270163	0.508327	0.5237858	0.5309274	0.54115385	0.53129816
0.0	0.05216971	0.051396072	0.056406643	0.04799796	0.064899765	0.063696764	0.073246196	0.063509665	0.060345322	0.081906624
0.0	0.08814851	0.082137525	0.0816757	0.078344524	0.0924388	0.08864326	0.0921061	0.11307252	0.08514241	0.09855431
0.0	0.010566689	0.010653929	0.010024601	0.013766914	0.0050026192	0.0070553687	0.006939716	0.0065942183	0.006843969	0.012754948
0.0	0.023918658	0.02029671	0.024259454	0.024048025	0.016585156	0.020517824	0.016086187	0.014922162	0.012437389	0.02518051
0.0	0.00011673286	8.5224674e-05	8.022605e-05	0.00015258753	1.6883487e-05	8.8898225e-05	4.048011e-05	1.8040875e-05	6.1968356e-05	0.00012515133
0.0	0.007736911	0.007185588	0.008194414	0.006548273	0.010634189	0.008782209	0.011695484	0.0067565604	0.0076483604	0.011579977
0.0	0.007740411	0.0071548577	0.008220272	0.0065646344	0.010594059	0.0087647885	0.011722466	0.006745545	0.0076228334	0.011554282
0.0	0.007730105	0.0071938355	0.008260679	0.006568433	0.010609023	0.008782259	0.011681201	0.006750704	0.0076200813	0.011589248
0.0	0.0001258033	4.7204336e-05	4.0960345e-05	0.00016357993	8.0484206e-05	6.12148e-05	4.300552e-05	0.00013404524	7.148518e-05	3.5983838e-05
0.0	0.01044071	0.0113169495	0.012675383	0.010679334	0.009203293	0.0068419757	0.005107903	0.009983843	0.008686446	0.005488569
0.0	0.21530242	0.22402531	0.21863434	0.2633255	0.27446496	0.25332987	0.22805299	0.2626477	0.25338677	0.26523316
0.0	0.024809545	0.029742708	0.02790199	0.049049813	0.05821249	0.049935095	0.031833135	0.04906585	0.040785294	0.051064167
0.0	0.1041769	0.11335866	0.10999437	0.15124765	0.1650746	0.14773102	0.11827568	0.15127672	0.1378862	0.1542497
0.0	0.10252811	0.10583601	0.09049421	0.0810938	0.10691902	0.07035203	0.07372022	0.090952866	0.114911884	0.10194835
0.0	3.358084e-05	4.251736e-05	2.8804274e-05	3.219832e-05	4.1243224e-05	6.940717e-05	7.731469e-05	8.249724e-05	2.2836075e-05	3.896357e-05
0.0	0.046136387	0.029098704	0.032769226	0.05374748	0.036092374	0.04296797	0.03615517	0.034327906	0.04338584	0.040859852
0.0	0.045895163	0.029054115	0.03260202	0.053618025	0.036081605	0.042755138	0.036190465	0.03423499	0.043158937	0.040779497
0.0	0.5330143	0.52260476	0.52624047	0.5332251	0.5282197	0.5067077	0.5235277	0.5303361	0.5387267	0.530353
0.0	0.010318342	0.007410032	0.0067822696	0.011732055	0.00897027	0.009209231	0.009484481	0.006852495	0.013696162	0.010255912
0.0	0.18152548	0.15066421	0.13975577	0.18936382	0.16084684	0.17732608	0.14869937	0.17364997	0.17155251	0.16444738
0.0	0.25087142	0.21908924	0.20772071	0.2579352	0.2300371	0.2421961	0.2170559	0.24286805	0.2423667	0.2332611
0.0	0.07523178	0.07408931	0.068889685	0.06544927	0.06565617	0.06455873	0.059017215	0.0808807	0.072712995	0.07607449
0.0	0.000108064705	0.00011297316	8.620124e-05	6.472872e-05	6.794892e-05	7.864768e-05	4.853138e-05	0.00014607915	8.951018e-05	0.00011865144
0.0	0.08765476	0.06376716	0.10084665	0.08910268	0.10986284	0.079349674	0.09158339	0.068549044	0.10781768	0.1062565
0.0	0.0019746714	0.0029187624	0.002171376	0.0010683475	0.0024868504	0.0012460237	0.0008998571	0.0012214803	0.0020157287	0.0022652908
0.0	0.07018299	0.0732139	0.065321505	0.068889864	0.080089785	0.05880681	0.06130793	0.07527922	0.082682654	0.07952339
0.0	0.07018299	0.0732139	0.065321505	0.068889864	0.080089785	0.05880681	0.06130793	0.07527922	0.082682654	0.07952339
0.0	0.008931056	0.00971765	0.0046444773	0.007224243	0.011456354	0.00842171	0.011619306	0.0075821374	0.00883829	0.0058602304
0.0	0.022183726	0.026120214	0.018393364	0.014731071	0.02540665	0.021254618	0.022144364	0.022878448	0.023086779	0.01932276
0.0	0.0018568434	0.003275298	0.0008419175	0.0014400581	0.0019000265	0.0019744046	0.00065365573	0.0025017385	0.0010800235	0.0013015851
0.0	0.024459723	0.025217341	0.024365366	0.02273596	0.028199483	0.02201735	0.014110695	0.017191108	0.014916451	0.024245936
0.0	0.01237701	0.01508274	0.010732277	0.015375285	0.016776655	0.009966048	0.009239523	0.009652351	0.014552214	0.00913973
0.0	8.068185e-05	8.17259e-05	4.0031195e-05	3.6830006e-05	0.00011169791	5.2962074e-05	9.5947944e-05	0.00026529632	6.0509865e-05	4.703951e-05
0.0	0.024750339	0.03274189	0.017316436	0.023904478	0.021766804	0.02278987	0.020044908	0.029350461	0.029561277	0.020914253
0.0	5.3592426e-05	5.624581e-05	3.8176066e-05	3.7575515e-05	8.560137e-05	3.8167622e-05	4.8313428e-05	0.00011799614	8.935078e-05	0.00013316619
0.0	0.0078036366	0.007804404	0.0064432225	0.0065124556	0.0097157275	0.0062589105	0.0072772414	0.011438449	0.010159367	0.012077351
0.0	0.007793247	0.007846897	0.006474952	0.0065162205	0.009729464	0.0062714154	0.0072515057	0.0114471605	0.010155709	0.01211388
0.0	0.011654807	0.00661554	0.006671288	0.012420404	0.008307379	0.00936902	0.011637665	0.010125612	0.0090572415	0.008466753
0.0	0.53498	0.5239116	0.52644986	0.5354604	0.52808917	0.5095951	0.5241119	0.5324933	0.53997684	0.5294091
0.0	0.015182838	0.0043797907	0.008258989	0.007281594	0.009134243	0.010315197	0.0061272983	0.009318796	0.0106636025	0.01048731
0.0	0.00020838775	3.5093028e-05	6.772116e-05	5.4427775e-05	6.180818e-05	9.367138e-05	4.197938e-05	6.996678e-05	5.3480668e-05	5.804188e-05
0.0	0.5345658	0.52490026	0.5256173	0.53294617	0.52809197	0.5091191	0.5248438	0.53141856	0.5402595	0.5291628
0.0	0.0055413204	0.0063922717	0.010331087	0.007530373	0.007295118	0.01042971	0.007320831	0.011501479	0.012871246	0.009763977
0.0	0.055574033	0.0650188	0.07846447	0.066040926	0.056312885	0.0673692	0.06514242	0.06994772	0.07220196	0.058452994
0.0	0.20837468	0.22605902	0.1984176	0.22658695	0.22218907	0.2094532	0.24616551	0.20343764	0.26677316	0.19789514
0.0	4.1398005e-05	3.1373238e-05	3.461454e-05	8.073033e-05	0.00011335852	8.484542e-05	0.00014480024	3.4433135e-05	0.00011569417	5.246457e-05
0.0	0.07210246	0.07485064	0.05989149	0.07599846	0.064098276	0.06323168	0.051384937	0.067718744	0.07081457	0.050178975
0.0	0.008160987	0.011785982	0.009153222	0.009077945	0.007993812	0.009500033	0.007636878	0.0077392026	0.011427288	0.009427326
0.0	5.6036697e-05	0.00011955343	4.4444536e-05	0.00010433454	9.973383e-05	6.307148e-05	5.0230927e-05	6.6130364e-05	5.9024147e-05	0.000107412634
0.0	0.008385943	0.01194954	0.009322842	0.009062155	0.007576456	0.007369302	0.0076961243	0.010022887	0.012124595	0.019040134
0.0	0.008375276	0.011914085	0.009269029	0.009043099	0.007530309	0.0072908304	0.0076899617	0.009926226	0.012108671	0.018974597
0.0	0.05831217	0.07921589	0.06711003	0.056232344	0.07884988	0.06978853	0.064973034	0.061669007	0.08222317	0.07024571
0.0	0.53411895	0.5244611	0.52559686	0.5326567	0.5277935	0.50882226	0.52496237	0.5320249	0.54058886	0.5285308
0.0	0.014125089	0.010473681	0.009462918	0.004583094	0.01272843	0.008979121	0.0104476735	0.005472014	0.014411829	0.0102308225
0.0	4.1582065e-05	0.00014557927	7.813227e-05	3.6768593e-05	0.0001355531	0.00010534134	6.947121e-05	5.259707e-05	0.00014267775	8.781312e-05
0.0	6.846529e-05	5.0650993e-05	3.193524e-05	0.00010359092	4.070471e-05	5.764709e-05	8.638622e-05	4.077398e-05	5.963467e-05	0.00012964456
0.0	0.0754284	0.06147753	0.06178519	0.065839715	0.071981706	0.0680375	0.08467851	0.0680122	0.06506733	0.06969885
0.0	0.06862938	0.061400484	0.06760205	0.07545752	0.07975707	0.050422687	0.058563706	0.044631846	0.07192258	0.07050328
0.0	0.53359246	0.52315843	0.5254116	0.53257626	0.52727526	0.5082725	0.524461	0.53228426	0.53995717	0.52839804
0.0	0.012372156	0.0050456678	0.0076179537	0.0086155515	0.015963811	0.008273652	0.0056564934	0.007457699	0.010568484	0.007798919
0.0	7.6430115e-05	5.5817174e-05	8.030351e-05	0.000110594825	0.00014157704	3.142363e-05	4.715903e-05	1.592755e-05	8.5894266e-05	8.90315e-05
0.0	0.5338624	0.5242795	0.5251593	0.53204554	0.52780974	0.50865114	0.5251362	0.5317767	0.54038775	0.5285851
0.0	0.012333708	0.0060342774	0.005395583	0.0087445285	0.009014114	0.010284971	0.018471751	0.006004293	0.006146522	0.0050707185
0.0	0.00010913757	5.6078818e-05	5.7349134e-05	6.6187014e-05	9.6008254e-05	9.5745585e-05	0.0001891342	7.587205e-05	5.8956583e-05	8.526816e-05
0.0	0.008137708	0.011486158	0.0090480745	0.010092507	0.010938896	0.00833864	0.010432905	0.0066058855	0.0057040784	0.00816484
0.0	0.070294514	0.07836229	0.067492336	0.074322745	0.055410862	0.05791183	0.06052011	0.06631068	0.06368027	0.072004296
0.0	0.5339917	0.5235406	0.52465415	0.5308903	0.52708954	0.5085549	0.52522326	0.5314868	0.53977245	0.52791655
0.0	0.0064987284	0.012788732	0.008540676	0.010607312	0.013815432	0.008069862	0.010090644	0.004592442	0.006038629	0.006735432
0.0	0.16928923	0.20628363	0.18828726	0.21039581	0.20516507	0.18941534	0.1509504	0.17833556	0.17183235	0.20952658
0.0	0.5346801	0.52511835	0.5241965	0.5344194	0.5291307	0.50891924	0.522441	0.5314399	0.5418511	0.52919996
0.0	0.53338575	0.5240864	0.5243391	0.5327851	0.52772284	0.50788414	0.5234362	0.5304517	0.5417451	0.5311635
0.0	0.013983573	0.012705924	0.011103233	0.014716177	0.014224639	0.0055455477	0.00909379	0.006892927	0.010775273	0.010951589
0.0	0.0139332805	0.01261078	0.01110485	0.014614228	0.014087244	0.005521004	0.009091818	0.006873806	0.010725428	0.010873114
0.0	0.06447072	0.089137636	0.05759795	0.06629121	0.060286883	0.06370866	0.07473223	0.08166041	0.073627256	0.067466244
0.0	0.01028436	0.017840916	0.008343748	0.007481767	0.007935055	0.008261778	0.010971405	0.009633453	0.008389255	0.012249154
0.0	6.0462047e-05	0.0002285084	4.4166572e-05	6.7903966e-05	4.94078e-05	7.484438e-05	0.00011761005	0.00015151637	9.383462e-05	7.5450334e-05
0.0	0.008260328	0.015612238	0.0069515957	0.008718931	0.0073841973	0.008751748	0.011229	0.013029636	0.010398378	0.009160438
0.0	0.011818259	0.011092499	0.0079014655	0.008747348	0.008020116	0.009699279	0.012804634	0.007513575	0.010414833	0.010454997
0.0	0.012676105	0.011004304	0.00735371	0.012085398	0.010001614	0.00791957	0.008596081	0.008887403	0.0068782023	0.008928908
0.0	0.013497534	0.010693823	0.006894207	0.016730994	0.012424598	0.0063838004	0.0056986804	0.010548119	0.0045072585	0.0076393243
0.0	0.000104176375	0.00012636934	4.5759974e-05	0.00022955266	0.00012597615	5.3087126e-05	5.9970105e-05	9.5124386e-05	4.246926e-05	6.636138e-05
0.0	0.007862209	0.008236118	0.009212029	0.011731314	0.0068894974	0.0073985932	0.009243352	0.010706174	0.012349511	0.01115386
0.0	0.07876884	0.052616637	0.07232481	0.069875896	0.062045462	0.05392862	0.06147652	0.06434532	0.07992594	0.07424379
0.0	0.53401065	0.52394366	0.524938	0.53194714	0.5274581	0.5084226	0.52475095	0.5321115	0.53997743	0.5289577
0.0	0.0045080935	0.01667506	0.0097148465	0.013826318	0.0076474412	0.009525868	0.010079943	0.008246905	0.011496135	0.016039394
0.0	0.24903409	0.22776115	0.24021204	0.25642282	0.25544864	0.2271237	0.25599247	0.254453	0.2701775	0.27407268
0.0	0.0073470087	0.005597001	0.009325961	0.010326159	0.010210033	0.007027547	0.009864959	0.010793387	0.009630701	0.010572628
0.0	7.383061e-05	1.8238863e-05	7.8154466e-05	0.00014261898	0.00012979955	6.0466602e-05	0.00010242646	0.0001636684	9.738574e-05	8.432766e-05
0.0	8.498623e-05	0.00011146543	0.00012713853	0.00011731469	4.2032098e-05	6.447264e-05	7.754609e-05	0.00013121672	7.2579736e-05	0.00022608036
0.0	0.010408294	0.0070242365	0.008756142	0.011244519	0.0109996395	0.00894054	0.011754572	0.012967688	0.0074051726	0.014681593
0.0	0.071888626	0.057351265	0.06126339	0.07380122	0.06742897	0.06594483	0.062201515	0.07618559	0.06742696	0.08811972
0.0	0.53442836	0.5240015	0.52547395	0.53261584	0.5276279	0.50858986	0.5243698	0.53166425	0.54099417	0.52903014
0.0	0.01138142	0.009809688	0.010301234	0.008177779	0.017177908	0.009080342	0.013090021	0.0138527015	0.007922935	0.012787774
0.0	0.00012851882	0.00018076332	5.981441e-05	0.000111885005	0.000111088004	8.6088534e-05	6.6401706e-05	8.063585e-05	6.116252e-05	4.402956e-05
0.0	0.014498783	0.015659459	0.006148104	0.009699692	0.013042686	0.010303441	0.0117979115	0.01062217	0.011366841	0.013503128
0.0	0.002469674	0.0011558919	0.00080853654	0.001698719	0.0031415753	0.0012543006	0.001891313	0.0028366027	0.0027508826	0.003196364
0.0	0.0021813845	0.00067475846	0.0013800188	0.0018897816	0.0020787	0.0016970136	0.002271507	0.0019568773	0.0021829389	0.0027103634
0.0	0.024299376	0.01708676	0.02042495	0.02303442	0.034788184	0.018609444	0.02170278	0.030483257	0.028828574	0.025636643
0.0	0.025886346	0.016792236	0.017749107	0.029515024	0.026849259	0.022831677	0.025555143	0.023476016	0.02847773	0.031217037
0.0	0.008911657	0.0070562977	0.0067700907	0.009427005	0.011003416	0.0066613704	0.007570048	0.009497952	0.0054970477	0.008681303
0.0	0.006519537	0.0045963847	0.0065145846	0.008926836	0.011955256	0.007790124	0.009105584	0.010454997	0.007125921	0.004907459
0.0	0.055708233	0.058624398	0.06063647	0.07467555	0.07565094	0.059685934	0.065109394	0.080842726	0.06635387	0.050343897
0.0	0.011914719	0.010570907	0.0070962673	0.009813152	0.009917288	0.005606994	0.0062962743	0.008529704	0.004224501	0.015259853
0.0	0.000101992744	9.253736e-05	9.012049e-05	0.00012556864	4.961962e-05	3.509798e-05	6.7671e-05	5.6009183e-05	2.2349912e-05	0.00020901198
0.0	0.012363995	0.012132405	0.007576621	0.013437569	0.0126088215	0.010317854	0.012443213	0.009719512	0.011479928	0.0112856375
0.0	0.01112205	0.012300596	0.010814596	0.011315696	0.010982052	0.011086721	0.011614685	0.009554557	0.012862331	0.011934451
0.0	0.0069911084	0.009049758	0.010809946	0.013243257	0.013090427	0.009158447	0.00973712	0.008835053	0.0098633	0.010359168
0.0	8.472633e-05	8.724787e-05	0.00010194713	0.00027800552	0.00019163	8.276365e-05	8.588706e-05	7.091917e-05	0.0001008572	0.00015521383
0.0	0.5339635	0.5239016	0.5256282	0.5321406	0.5272299	0.50836605	0.52470046	0.531762	0.5399388	0.5288144
0.0	0.027055247	0.017598907	0.014320961	0.028252376	0.02185775	0.017735062	0.026921114	0.026400143	0.027314855	0.026305307
0.0	0.025211968	0.02395049	0.02086089	0.026588392	0.022366	0.024265138	0.022088489	0.028945623	0.0236457	0.027359912
0.0	0.5345509	0.52311087	0.52587456	0.53381836	0.5271243	0.5085677	0.52424407	0.5326121	0.5393429	0.5290362
0.0	0.0045940857	0.01164127	0.010519364	0.011107029	0.005702532	0.008869116	0.00938112	0.007086923	0.0061392533	0.0069818357
0.0	4.9557715e-05	0.00015836251	9.53718e-05	0.00011819579	6.869019e-05	7.780697e-05	9.4250274e-05	8.864706e-05	3.4959787e-05	5.058091e-05
0.0	0.5341763	0.52463496	0.5251752	0.53245246	0.52776587	0.508912	0.5244719	0.53059036	0.54023	0.52880645
0.0	0.00552922	0.0113054635	0.011492982	0.00982941	0.013866889	0.009506659	0.008591276	0.010826244	0.0062000137	0.011113866
0.0	0.065512165	0.070251845	0.06180031	0.074670054	0.07712099	0.06379966	0.06607845	0.06545783	0.066748135	0.078301474
0.0	0.5347567	0.5232765	0.5263575	0.5315555	0.5291594	0.508364	0.5256682	0.5328627	0.5407281	0.5298182
0.0	0.5354997	0.5243036	0.5254312	0.5326571	0.52924234	0.50860965	0.5248424	0.5317379	0.54091346	0.52968955
0.0	0.01095476	0.0051115025	0.0066295154	0.00812147	0.009384838	0.01057615	0.009870741	0.010247727	0.011008108	0.012806773
0.0	0.0841596	0.10918837	0.08932572	0.10197683	0.09714147	0.08210431	0.09938898	0.09937925	0.11375363	0.12524547
0.0	0.08397669	0.108890876	0.0894128	0.101665415	0.097430535	0.08195544	0.09993789	0.09924325	0.113828465	0.12490158
0.0	0.5356355	0.5253845	0.52490807	0.5322068	0.528945	0.5095853	0.52529746	0.5321904	0.5403435	0.5296594
0.0	0.007910629	0.020006742	0.011846682	0.0045636934	0.010752663	0.0051324773	0.004760027	0.010412706	0.015783643	0.011536684
0.0	0.007815589	0.019889714	0.011831365	0.00457983	0.0107601825	0.005152919	0.0047477004	0.010427919	0.015722249	0.011393423
0.0	0.032880362	0.043128055	0.048554476	0.04320794	0.051720355	0.04226782	0.043561257	0.048184153	0.048383426	0.052532673
0.0	0.1274006	0.12446629	0.10518632	0.11444413	0.12459505	0.11649823	0.11958194	0.12249539	0.124108195	0.13588502
0.0	0.07704016	0.08164123	0.062129427	0.07203946	0.08319467	0.057964392	0.08301277	0.08175273	0.081140116	0.09195792
0.0	0.5341472	0.5240893	0.5248939	0.53245884	0.527818	0.5086419	0.52483094	0.5313174	0.54069215	0.5288799
0.0	0.011036052	0.013049863	0.012043988	0.013088882	0.015043542	0.007590893	0.016262846	0.012389554	0.012141621	0.015198766
0.0	0.000118238866	0.00016328307	5.855043e-05	9.2826456e-05	0.00016626963	5.263099e-05	0.0001753126	0.00015217024	0.00013564735	0.00024479465
0.0	0.071200915	0.082888864	0.068633065	0.06722817	0.076406956	0.052649185	0.06585912	0.07340289	0.07187221	0.06339363
0.0	0.07269366	0.07297937	0.06274447	0.06325476	0.06750188	0.06620099	0.06857183	0.062469997	0.06918368	0.076765016
0.0	0.53407294	0.5232195	0.5256664	0.5330674	0.5267279	0.5086368	0.52292615	0.53235984	0.5399059	0.52847284
0.0	0.010674343	0.008603265	0.013254441	0.012582537	0.01071583	0.0095771225	0.008754984	0.009105524	0.009508872	0.011073325
0.0	9.491969e-05	0.00010671199	6.0743438e-05	5.697644e-05	7.5392076e-05	8.6404594e-05	8.5036176e-05	5.5191707e-05	7.4212134e-05	0.00012278424
0.0	0.53401214	0.5242209	0.52517605	0.53213656	0.5277939	0.50854933	0.52427363	0.53179395	0.54009837	0.52845436
0.0	0.009167114	0.01173482	0.009190381	0.0060660117	0.013215357	0.0069707534	0.0075577064	0.011212389	0.009923129	0.006673829
0.0	8.777611e-05	0.00017300404	8.50005e-05	7.157371e-05	0.00012029616	3.6855552e-05	7.308598e-05	0.00010111836	8.5667765e-05	5.9758597e-05
0.0	0.06871822	0.057536468	0.07403431	0.078704044	0.055758774	0.06478616	0.06854932	0.06909544	0.06320274	0.08003549
0.0	0.00930018	0.0068970937	0.0110775605	0.012012579	0.006393538	0.009028083	0.009558266	0.009531399	0.007826331	0.01260551
0.0	0.009293627	0.0069169113	0.011011177	0.012008086	0.006397177	0.0089784935	0.009583244	0.00942791	0.007810677	0.012549825
0.0	0.0781325	0.06824259	0.06875383	0.07079475	0.08462119	0.06429399	0.0669229	0.06827651	0.0706219	0.0735683
0.0	0.011821879	0.009460702	0.009649625	0.009853591	0.013902112	0.008901341	0.009140853	0.009322203	0.009619923	0.010764878
0.0	0.011813566	0.009487806	0.009591725	0.009849898	0.01390995	0.008852437	0.009164746	0.00922096	0.009600716	0.010717241
0.0	0.07723809	0.07341377	0.07210211	0.07691539	0.09373075	0.062590905	0.057127066	0.050710104	0.07661793	0.07401449
0.0	0.00011939507	0.000109130284	0.000102338	0.00011890991	0.00026278067	7.0055445e-05	4.300273e-05	2.546366e-05	0.000109091896	0.000106946085
0.0	0.008963257	0.012338366	0.012875766	0.012505183	0.013873789	0.008309627	0.010647446	0.0122199375	0.013101558	0.0097498605
0.0	0.008340218	0.015679382	0.0045348313	0.0095382035	0.007580545	0.010750568	0.0126845995	0.012736876	0.010406232	0.016341377
0.0	0.008300614	0.01567774	0.0045646187	0.009554601	0.0075571304	0.010788058	0.012574223	0.0125687355	0.010420698	0.016251536
0.0	0.53376	0.5243305	0.525329	0.5322137	0.5285253	0.5088219	0.5244712	0.5315878	0.54051334	0.5290536
0.0	0.008785062	0.009560005	0.0073922365	0.0148717845	0.010517116	0.006738616	0.0063346494	0.00877018	0.008914719	0.008600446
0.0	0.0765658	0.054492332	0.057310592	0.07156262	0.07057979	0.048734467	0.05631764	0.061613876	0.068400815	0.0667084
0.0	0.000115502706	3.582633e-05	4.3353837e-05	9.053091e-05	8.914993e-05	2.7720043e-05	4.078506e-05	5.2421914e-05	7.110499e-05	7.231976e-05
0.0	0.07199566	0.05946203	0.077115566	0.05848049	0.06991832	0.065167	0.0777647	0.075327665	0.077350184	0.07750823
0.0	0.010136893	0.007350139	0.011884308	0.006910043	0.009727461	0.009076627	0.012128737	0.011077226	0.011381715	0.011816501
0.0	0.0796347	0.06861586	0.0753461	0.06073229	0.078379974	0.061218116	0.08482111	0.071760215	0.06382543	0.07723974
0.0	0.002356846	0.002844753	0.0011094026	0.003024207	0.0026968804	0.0016208453	0.0031009289	0.0012089123	0.0028960921	0.0018423314
0.0	0.025783204	0.032352332	0.022070276	0.029551553	0.02963627	0.022540933	0.018454451	0.020658623	0.029486462	0.025052812
0.0	0.0629628	0.07116739	0.07456376	0.068636924	0.067710206	0.053562924	0.074629016	0.076153345	0.073450334	0.08825421
0.0	0.06720292	0.07275268	0.06770893	0.074914195	0.06277891	0.051600117	0.06834778	0.059403375	0.069963016	0.072280705
0.0	0.014371531	0.011815653	0.0095342845	0.00980165	0.013321437	0.010161789	0.010502701	0.0065292544	0.012703623	0.011785748
0.0	0.031238709	0.029726978	0.01753784	0.02164606	0.024363589	0.019953009	0.025908178	0.01496074	0.030149823	0.025562892
0.0	0.22230354	0.23421106	0.21716666	0.19496824	0.25219464	0.20787373	0.22809494	0.24756026	0.23550624	0.22890082
0.0	7.7540986e-05	7.4454416e-05	8.5777465e-05	3.2071755e-05	0.00014189695	6.518997e-05	8.7351844e-05	0.00013376077	0.00014061306	5.3725056e-05
0.0	0.008613663	0.009641858	0.0085428925	0.0073889205	0.010525103	0.011422328	0.008302937	0.008622988	0.011232597	0.0048962715
0.0	0.008639603	0.009685852	0.008538693	0.0074505797	0.010525545	0.011454113	0.008250826	0.008792032	0.011231441	0.0049279626
0.0	0.010268258	0.0060053263	0.009301554	0.010781724	0.014281356	0.008032823	0.0099106	0.010154185	0.010141501	0.011575382
0.0	0.0033038256	0.0025991648	0.002110271	0.0011844989	0.0014731318	0.002329854	0.0027844459	0.002445219	0.0019562338	0.0030625665
0.0	0.0020850156	0.0012394193	0.0023850617	0.0019157478	0.0033134979	0.0025590798	0.0022240418	0.0015419936	0.0021868204	0.001182375
0.0	0.026929744	0.023122663	0.027678994	0.01898981	0.022685237	0.024478566	0.0303979	0.020778531	0.029082853	0.029634064
0.0	0.026190462	0.018419523	0.021716148	0.027164644	0.030461898	0.025175542	0.02484948	0.02142691	0.026077224	0.021905616
0.0	0.0113498885	0.0106533	0.010756685	0.018121973	0.013953434	0.0112657705	0.013662803	0.01092867	0.01581606	0.011114164
0.0	0.02770949	0.028533978	0.023719234	0.029469136	0.024829239	0.02682648	0.02175367	0.026564078	0.026829144	0.02010583
0.0	0.013454629	0.011199318	0.010343204	0.014034829	0.011553624	0.010227458	0.011088415	0.011044939	0.015827585	0.009607773
0.0	0.025833175	0.024921093	0.025484018	0.024444005	0.015600957	0.022284543	0.026199859	0.030794423	0.027013356	0.030097045
0.0	0.002335266	0.0022489629	0.001776406	0.002828812	0.0024517193	0.0022612088	0.0020915172	0.003078929	0.0013385701	0.0031355885
0.0	0.027633155	0.02649336	0.018816084	0.02617207	0.029346066	0.021953546	0.022325847	0.02656158	0.01642811	0.029588537
0.0	0.026467647	0.02460352	0.030514654	0.03716969	0.027695015	0.027438868	0.025138786	0.026905818	0.022152444	0.021527106
0.0	0.011756566	0.012466432	0.011311915	0.014258779	0.013677951	0.009533812	0.011003884	0.009394361	0.009841266	0.008360663
0.0	0.5325923	0.5238969	0.52350193	0.53150475	0.527852	0.50713724	0.5250016	0.5294181	0.5402676	0.52828276
0.0	0.5334533	0.5248096	0.5220777	0.532419	0.52752274	0.5104219	0.523241	0.5295529	0.54127055	0.5283844
0.0	0.5337823	0.5241145	0.52577484	0.53331	0.52743363	0.50988	0.52384645	0.5304934	0.5399558	0.52751744
0.0	0.08699669	0.057443276	0.083871976	0.087936155	0.09683067	0.08293181	0.10662579	0.091479965	0.11084342	0.10421495
0.0	0.5341811	0.5251366	0.5236359	0.53421664	0.52950925	0.50955707	0.5242079	0.5315576	0.5415771	0.52910244
0.0	0.53475463	0.5272416	0.5249705	0.53431964	0.52968675	0.50994474	0.52574545	0.5326986	0.54312766	0.52897096
0.0	0.5354728	0.523438	0.5247846	0.53342986	0.5272607	0.5081008	0.52511126	0.5313764	0.5404457	0.5281367
0.0	0.53609455	0.5248046	0.5246404	0.53434163	0.528615	0.50884116	0.5244754	0.5324665	0.5413504	0.5296386
0.0	0.5353601	0.52439755	0.5247852	0.5346497	0.52720183	0.50904006	0.5244846	0.531703	0.5407814	0.5286385
0.0	0.53521734	0.52514005	0.5242813	0.5350229	0.52788436	0.50949675	0.5239074	0.5317909	0.54176205	0.529646
0.0	0.14991793	0.12017625	0.123932466	0.14869133	0.14881025	0.14502259	0.13810602	0.1527757	0.11755195	0.12543096
0.0	0.08692082	0.057408795	0.084004246	0.08794565	0.0970066	0.08274783	0.106787845	0.09171888	0.110450074	0.10429744
0.0	0.5344265	0.5256868	0.52317655	0.5336288	0.5286555	0.5095223	0.5244784	0.52937394	0.5412733	0.5292139
0.0	0.53168446	0.5214616	0.5259386	0.53262913	0.5270292	0.5072512	0.5253533	0.5295692	0.5418712	0.5278847
0.0	0.5351565	0.52495843	0.52490425	0.5341074	0.5289265	0.50879717	0.5241069	0.53186274	0.54130876	0.52955794
0.0	0.53448606	0.5246258	0.52398866	0.53322905	0.52859014	0.5080483	0.52453864	0.53230935	0.5406785	0.5292754
0.0	0.53395385	0.5248221	0.5233962	0.5332666	0.5284029	0.50948006	0.5239704	0.5305148	0.5410332	0.52896166
0.0	0.08713803	0.057897408	0.08404247	0.087786965	0.09804624	0.082963236	0.10687326	0.091568656	0.110506356	0.10497807
0.0	0.00713635	0.0048741684	0.007992598	0.0072119627	0.009833969	0.009069134	0.011101457	0.006206005	0.013031107	0.010541294
0.0	0.017277662	0.15340334	0.14478923	0.017406946	0.15322115	0.12835939	0.019327603	0.030204503	0.15636185	0.16983227
0.0	0.5339807	0.5246848	0.52460796	0.5329318	0.5273137	0.509641	0.52366775	0.5299559	0.5413196	0.52818817
0.0	0.16024828	0.148924	0.14302877	0.14898477	0.18785957	0.121763624	0.1594616	0.1569418	0.1567737	0.13716073
0.0	0.5333432	0.5242682	0.5253805	0.5337292	0.52915615	0.5096442	0.52348775	0.5318714	0.541205	0.5302069
0.0	0.2227899	0.21673946	0.20095843	0.22292759	0.24257721	0.19866161	0.22467048	0.18475343	0.24101195	0.19390538
0.0	0.009599592	0.010264174	0.008247019	0.014437271	0.010776543	0.0099247545	0.012319843	0.009354852	0.015374102	0.008161698
0.0	0.5344009	0.52497005	0.5239704	0.53256035	0.528649	0.5098046	0.5241265	0.52971	0.54147273	0.52871853
0.0	0.53390974	0.5241915	0.5246212	0.5338515	0.53065693	0.5093722	0.52682686	0.53095424	0.54095954	0.53013635
0.0	0.5338	0.5247092	0.524602	0.53298986	0.52935714	0.5087482	0.5262421	0.53175336	0.54105914	0.5291614
0.0	0.5352425	0.5259895	0.5245137	0.53278285	0.5298717	0.5098131	0.5260387	0.5313564	0.5410179	0.5294407
0.0	0.53234106	0.5236384	0.5235656	0.5318955	0.526849	0.5085494	0.52363116	0.5286367	0.5412289	0.5276985
0.0	0.53401303	0.52361584	0.52615124	0.53302383	0.5274018	0.50768596	0.52252966	0.5317738	0.5417716	0.5290715
0.0	0.5338458	0.52485776	0.525054	0.5321839	0.5288778	0.50929093	0.52380884	0.53179026	0.5407165	0.52935225
0.0	0.09316779	0.0984095	0.10058431	0.09536711	0.11485077	0.08631003	0.100354545	0.10255716	0.10498423	0.09359308
0.0	0.5342439	0.5250305	0.5219232	0.5334187	0.52848214	0.50908744	0.5249913	0.5311237	0.5405349	0.5301676
0.0	0.53734916	0.5238835	0.5248624	0.5346912	0.5267805	0.508373	0.5271406	0.5334006	0.5403124	0.52791816
0.0	0.13950142	0.14131537	0.08766392	0.154503	0.1520557	0.11400256	0.14385878	0.1646988	0.12364379	0.15029357
0.0	0.53455776	0.5247073	0.5252729	0.53320307	0.52835464	0.5092828	0.52400875	0.53264177	0.5410122	0.52968496
0.0	0.5340888	0.5245076	0.5242127	0.5327229	0.5284949	0.5086063	0.5246272	0.5324166	0.5406319	0.5294393
0.0	0.53455013	0.5252924	0.52355206	0.5326141	0.52955675	0.50875026	0.5258477	0.5318976	0.54037386	0.52953315
0.0	0.5341995	0.52261984	0.5262683	0.5337534	0.5271223	0.50724375	0.523042	0.5303263	0.53936017	0.5309033
0.0	0.53517526	0.52555865	0.52496576	0.5332544	0.52936983	0.50965226	0.5250232	0.53219783	0.5408809	0.52986073
0.0	0.53551096	0.5253572	0.52342266	0.5329489	0.5287572	0.5091131	0.52399546	0.53198224	0.5401139	0.5292797
0.0	0.09971289	0.111449845	0.09548236	0.09918423	0.09234531	0.08775886	0.11138633	0.09053655	0.09646355	0.10715104
0.0	0.5333734	0.52466345	0.5246809	0.53264093	0.528629	0.5081886	0.52287316	0.52903384	0.5411984	0.5280878
0.0	0.5338857	0.5241455	0.52480346	0.53256136	0.5285043	0.50790715	0.523905	0.53057396	0.5409009	0.5276997
0.0	0.53646195	0.5272937	0.5246932	0.5368091	0.5298657	0.5120172	0.5258963	0.53116876	0.54297036	0.5316777
0.0	0.5364908	0.52590656	0.523534	0.53391176	0.5282143	0.50976336	0.52500015	0.5310513	0.53951085	0.5282487
0.0	0.5348308	0.524894	0.5255007	0.5331008	0.52977574	0.5096583	0.52469754	0.53173584	0.5411969	0.52864957
0.0	0.14554638	0.1538932	0.16273206	0.1416323	0.15861592	0.15304282	0.14269847	0.1644805	0.17962609	0.16956262
0.0	0.5333125	0.5248786	0.5263575	0.53420854	0.5272603	0.51004577	0.5232174	0.53110397	0.5405625	0.5283929
0.0	0.534379	0.52505314	0.5235793	0.53410834	0.5287017	0.5086707	0.52362955	0.5320339	0.5420627	0.53008735
0.0	0.53518796	0.5259421	0.524974	0.53439444	0.5287663	0.50912386	0.52491796	0.5330615	0.5416174	0.530011
0.0	0.53434503	0.5253109	0.5247446	0.53242147	0.5284144	0.50937754	0.52405643	0.5317515	0.54222524	0.52815413
0.0	0.5360446	0.5236457	0.5223971	0.533134	0.52801186	0.509234	0.5240216	0.53075194	0.54091847	0.52905226
0.0	0.53547233	0.52395713	0.52271396	0.532693	0.52790296	0.5079028	0.5246511	0.52970624	0.5405855	0.52846205
0.0	0.53526074	0.52409315	0.5235136	0.53226453	0.52805525	0.50876385	0.52501947	0.53174037	0.54210335	0.5295831
0.0	0.535978	0.52456516	0.5241454	0.5338767	0.52845097	0.5086798	0.5248423	0.5306211	0.54067004	0.5291973
0.0	0.5347406	0.5237668	0.5238012	0.532739	0.52765065	0.508445	0.5246399	0.5312491	0.5401168	0.52864444
0.0	0.5351537	0.5234533	0.52405757	0.5328271	0.52705723	0.5082656	0.5250275	0.53121513	0.5406313	0.5287122
0.0	0.53552765	0.52478075	0.52336884	0.5331706	0.52785337	0.5087114	0.5245454	0.53101045	0.5408026	0.52902424
0.0	0.5357954	0.5235099	0.523588	0.53250074	0.5270714	0.50830853	0.52449244	0.5313608	0.54038775	0.52807593
0.0	0.53563935	0.5239906	0.52412695	0.5336877	0.527856	0.5088891	0.52397615	0.5321797	0.5410017	0.5294117
0.0	0.53473717	0.52424425	0.52359706	0.5334738	0.52882344	0.50831556	0.5245981	0.5298149	0.540974	0.5290257
0.0	0.53493345	0.52401644	0.5240874	0.5338148	0.5270214	0.5076467	0.52333724	0.5305772	0.54189485	0.5282549
0.0	0.53592914	0.52422845	0.52307224	0.5334178	0.527489	0.5091014	0.52385175	0.53090143	0.54043597	0.5291358
0.0	0.53519106	0.5239388	0.52267945	0.5323679	0.52754	0.50742763	0.52439445	0.5303746	0.5408868	0.5283333
0.0	0.5349056	0.52419144	0.52281857	0.5338471	0.5285619	0.50839853	0.52478683	0.5312091	0.54047865	0.5294951
0.0	0.5358514	0.5244381	0.52503574	0.53347963	0.5270382	0.508633	0.52434206	0.531234	0.541997	0.5285659
0.0	0.53639793	0.5241678	0.5241081	0.5338772	0.52720046	0.5093985	0.52426785	0.53181034	0.5409073	0.52890706
0.0	0.5359549	0.5237344	0.52397215	0.5337207	0.5288395	0.508598	0.52492553	0.53164566	0.5413927	0.52943087
0.0	0.536914	0.52527344	0.5238763	0.534242	0.5275261	0.50977457	0.52453464	0.5326127	0.54134125	0.5310484
0.0	0.53339446	0.52380025	0.5247709	0.5330377	0.52801126	0.50743353	0.52207154	0.5313313	0.53937	0.5300118
0.0	0.53432024	0.52628547	0.52617407	0.5344997	0.5288585	0.5100078	0.52290016	0.53206474	0.54089046	0.53044033
0.0	0.5350869	0.52518815	0.52519447	0.5339673	0.52833664	0.5091343	0.5247009	0.5323583	0.5410938	0.528564
0.0	0.5342248	0.5259767	0.5229023	0.53253984	0.52849597	0.5087407	0.5251477	0.5304848	0.54073066	0.52900976
0.0	0.5347407	0.52599674	0.5232737	0.5333469	0.5283331	0.50866705	0.525329	0.5297554	0.5401734	0.52780324
0.0	0.5338419	0.5241741	0.52377397	0.5328647	0.5278735	0.50776404	0.52439207	0.530112	0.5397621	0.5285112
0.0	0.5361106	0.5263144	0.52684444	0.53603804	0.52543575	0.5078953	0.52429587	0.52866435	0.5402251	0.52774054
0.0	0.5358346	0.5261321	0.52471304	0.5341329	0.5283079	0.50926566	0.5248482	0.5304959	0.54147214	0.5288186
0.0	0.53580874	0.525136	0.52627707	0.53293645	0.52695584	0.50868475	0.5230091	0.5296651	0.5423732	0.5304673
0.0	0.534823	0.525702	0.52457374	0.53572553	0.52855784	0.50996506	0.52457666	0.52992344	0.54163796	0.5304661
0.0	0.53353786	0.523188	0.525616	0.5337745	0.5279243	0.50735784	0.5237451	0.5302866	0.5381666	0.53048927
0.0	0.008872949	0.004128126	0.009017518	0.009623557	0.009317334	0.00937076	0.009317598	0.0074637583	0.0123417135	0.010771827
0.0	0.08797736	0.05808418	0.08325203	0.088277735	0.097614735	0.08349316	0.10676049	0.09177266	0.111171424	0.104791306
0.0	0.008844595	0.00412333	0.009023519	0.009625958	0.00926955	0.009310312	0.009297649	0.007420568	0.012264244	0.010750258
0.0	0.53310364	0.5248499	0.52425355	0.5340922	0.52919847	0.50913954	0.5237277	0.52995193	0.54174733	0.5304433
0.0	0.086488366	0.07904494	0.08703124	0.07613315	0.108194456	0.08062489	0.10837453	0.096880026	0.11709956	0.116098024
0.0	0.5346177	0.5239659	0.52371603	0.5340855	0.52766955	0.509216	0.5254532	0.5329528	0.54422516	0.5310443
0.0	0.111134924	0.10083849	0.10178543	0.08530215	0.09190692	0.09471621	0.080989555	0.10258784	0.117844075	0.102513894
0.0	0.09649902	0.067674324	0.107755624	0.11155344	0.1021029	0.08037464	0.10536041	0.123108886	0.1319488	0.100985065
0.0	0.095947705	0.10045556	0.097296566	0.10088861	0.08193385	0.096775025	0.08937311	0.10665813	0.10261855	0.10462766
0.0	0.5344268	0.52361876	0.52437294	0.53447175	0.52695346	0.5088206	0.5234927	0.5334571	0.54295146	0.529849
0.0	0.5329739	0.5245297	0.5229153	0.5332126	0.52866054	0.5099213	0.52357763	0.52812386	0.5415117	0.528534
0.0	0.5329739	0.5245297	0.5229153	0.5332126	0.52866054	0.5099213	0.52357763	0.52812386	0.5415117	0.528534
0.0	0.5350902	0.52544874	0.52604824	0.5342659	0.52913076	0.511374	0.5265229	0.5318486	0.54353434	0.52968234
0.0	0.53484577	0.52348834	0.52475864	0.53417563	0.5273732	0.50881124	0.5241279	0.53190976	0.543005	0.52930766
0.0	0.5348016	0.52514505	0.52417165	0.5340915	0.5288135	0.5101036	0.526144	0.5315169	0.5416956	0.528155
0.0	0.5335175	0.5237238	0.52331465	0.53329915	0.5275372	0.5074604	0.52447	0.5321747	0.54184294	0.5291201
0.0	0.53429985	0.52422166	0.52534294	0.5339034	0.5278638	0.510448	0.5255272	0.5300218	0.54209936	0.52840614
0.0	0.08648585	0.079197906	0.087419085	0.07644717	0.108324684	0.080675445	0.10853663	0.097104065	0.11673731	0.11626279
0.0	0.53486454	0.5243195	0.52589184	0.53429645	0.52672774	0.5096168	0.5250585	0.53301954	0.54334015	0.5300543
0.0	0.5355434	0.5256119	0.5267823	0.5354412	0.52944905	0.5120085	0.5260798	0.5320269	0.5415218	0.53005594
0.0	0.103350595	0.109800935	0.0982675	0.10734926	0.12135574	0.08740569	0.091228284	0.07396865	0.10174313	0.1093702
0.0	0.5350136	0.5229835	0.52488446	0.53301656	0.5280832	0.50815284	0.5252923	0.5320969	0.5414765	0.5306318
0.0	0.5342777	0.52489746	0.52628136	0.53429526	0.5275583	0.5107925	0.5253388	0.5302013	0.5420441	0.5292818
0.0	0.09248001	0.108498655	0.10180466	0.11878223	0.09075182	0.0987177	0.08864164	0.11360992	0.10822579	0.11150038
0.0	0.53381085	0.5254722	0.5266032	0.53582615	0.52804285	0.5113037	0.52514064	0.53242964	0.54203606	0.5290104
0.0	0.120692894	0.09102833	0.1113481	0.106373295	0.08628924	0.081134036	0.120118596	0.07254709	0.10495911	0.051958967
0.0	0.120692894	0.09102833	0.1113481	0.106373295	0.08628924	0.081134036	0.120118596	0.07254709	0.10495911	0.051958967
0.0	0.10308093	0.10973312	0.09814398	0.10731555	0.12147831	0.0871565	0.09130973	0.07411662	0.10159637	0.1099809
0.0	0.53479105	0.52425915	0.5243461	0.53498095	0.5281749	0.5112613	0.5248039	0.5319637	0.54172724	0.5291168
0.0	0.53355044	0.5238455	0.52429944	0.5346696	0.52760875	0.51036435	0.52529	0.53019327	0.5424373	0.5278449
0.0	0.53579533	0.5258622	0.5266098	0.5367835	0.5306904	0.51216954	0.5253664	0.53374046	0.542998	0.53266734
0.0	0.535677	0.525906	0.5245957	0.53450584	0.5309343	0.5114028	0.5253835	0.5330336	0.54285836	0.53128207
0.0	0.5337064	0.52575666	0.52375776	0.5339113	0.5298896	0.5100962	0.5238792	0.5319658	0.5421737	0.53085
0.0	0.53364176	0.52235544	0.5272517	0.53552115	0.5307157	0.50917447	0.52335155	0.5311674	0.54151946	0.5301744
0.0	0.5340579	0.524009	0.5253719	0.5325863	0.527335	0.50821716	0.52406347	0.53204644	0.5413491	0.5284141
0.0	0.5343088	0.52437264	0.52637404	0.53437674	0.52674705	0.50928086	0.52264345	0.53140616	0.54223794	0.52880824
0.0	0.5330181	0.5243815	0.524619	0.53322864	0.52717155	0.51033074	0.523554	0.5315546	0.54075915	0.53069836
0.0	0.5332014	0.5238526	0.52505255	0.5342443	0.527878	0.51004577	0.5241793	0.5337408	0.54104596	0.5314091
0.0	0.5336803	0.5233458	0.5262074	0.5342099	0.5268781	0.50994223	0.52459955	0.5314356	0.54290205	0.5282522
0.0	0.5350762	0.5248908	0.52758706	0.535375	0.5271928	0.5095182	0.5230531	0.5309661	0.5420565	0.53000253
0.0	0.5346787	0.5242424	0.5249135	0.5318581	0.5283815	0.50831145	0.52428573	0.5294878	0.5407465	0.5280463
0.0	0.53578985	0.5258549	0.52627283	0.5329293	0.53038573	0.50992906	0.52592325	0.532996	0.54088175	0.5309189
0.0	0.5340479	0.52485335	0.5255252	0.5338752	0.53001136	0.5095932	0.5232818	0.5327935	0.54196167	0.5293036
0.0	0.53496504	0.5243138	0.52569515	0.5343043	0.5296766	0.5097642	0.52393997	0.5322419	0.5416891	0.52941537
0.0	0.5357309	0.5263455	0.5274069	0.5350462	0.5301914	0.51220727	0.52520084	0.5317715	0.5417789	0.52961695
0.0	0.5359255	0.52684045	0.5261164	0.53480226	0.53064126	0.5121498	0.5255184	0.5319774	0.5420064	0.52957475
0.0	0.5353813	0.52547485	0.52163285	0.532872	0.52844554	0.5092812	0.5256977	0.5307337	0.54148525	0.527368
0.0	0.10073912	0.09229646	0.09653276	0.10543822	0.09641503	0.07802795	0.084139034	0.114126995	0.10590791	0.10324052
0.0	0.5369913	0.5257346	0.52461094	0.5352051	0.5287055	0.5107611	0.52461916	0.5318771	0.5424639	0.53095406
0.0	0.5334554	0.52333874	0.52362555	0.5332905	0.5272156	0.5080265	0.5237026	0.53062445	0.5411883	0.52987
0.0	0.53411835	0.52390116	0.5255629	0.53265256	0.5280156	0.5089014	0.52376235	0.5304423	0.5418306	0.5286954
0.0	0.5329739	0.5245297	0.5229153	0.5332126	0.52866054	0.5099213	0.52357763	0.52812386	0.5415117	0.528534
0.0	0.5344907	0.52425426	0.522836	0.5332998	0.525496	0.5094782	0.5221635	0.52790076	0.5416462	0.528901
0.0	0.5342095	0.5234562	0.5225299	0.5330816	0.5263219	0.5090245	0.5224435	0.5284996	0.5418976	0.52908576
0.0	0.5342967	0.5245588	0.52258146	0.533225	0.52691597	0.5091172	0.52304035	0.52904195	0.54050124	0.52851886
0.0	0.5345104	0.5264934	0.5223497	0.53436226	0.527123	0.51151276	0.52370524	0.52838266	0.5438592	0.5294874
0.0	0.27189034	0.25604466	0.2511708	0.2771309	0.2828764	0.24164484	0.26491904	0.2667699	0.27077314	0.27877563
0.0	0.5362699	0.5276864	0.5250274	0.5348217	0.5310696	0.5104483	0.5251062	0.53264755	0.54230183	0.5303
0.0	0.5345515	0.5257027	0.5247577	0.5329581	0.5294239	0.51042014	0.5240609	0.53196055	0.5409808	0.5288161
0.0	0.15416263	0.14089556	0.15479325	0.17617615	0.16511117	0.13786499	0.15625465	0.1543986	0.15296507	0.15701644
0.0	0.53329605	0.5247787	0.52511424	0.53306043	0.5287929	0.5084354	0.524684	0.5322359	0.54131716	0.52813923
0.0	0.5359501	0.525379	0.525015	0.5337796	0.5287496	0.50964457	0.5257221	0.53264123	0.54172176	0.5296678
0.0	0.53404	0.5237486	0.52511436	0.5331044	0.5258649	0.5083589	0.523552	0.53184175	0.5414198	0.52904195
0.0	0.53353935	0.52232635	0.5249612	0.5331737	0.52680737	0.5088342	0.5228268	0.532672	0.5411563	0.5274481
0.0	0.53307486	0.52327126	0.524707	0.533434	0.5266713	0.50809026	0.52392	0.5314628	0.54222924	0.52866757
0.0	0.5330563	0.5248388	0.5254216	0.5330134	0.52810913	0.50796473	0.5259781	0.5299003	0.54138094	0.5294911
0.0	0.5330362	0.52229583	0.5279951	0.530474	0.5258008	0.50733924	0.5220099	0.5291624	0.54040253	0.52938855
0.0	0.5343816	0.52534705	0.52231705	0.53267336	0.53091717	0.51006055	0.5256108	0.5306897	0.54279214	0.5289982
0.0	0.5337234	0.5246297	0.5220955	0.53375816	0.527748	0.5097997	0.5237028	0.53057384	0.5424246	0.528905
0.0	0.5332042	0.52474415	0.52205324	0.53311986	0.53065616	0.50948524	0.52582115	0.52905226	0.5428655	0.5280999
0.0	0.5350522	0.52263075	0.52614415	0.5332741	0.52916193	0.5095152	0.5247842	0.5318474	0.53887516	0.52937967
0.0	0.5334942	0.52519166	0.52516145	0.5343419	0.5271322	0.50864655	0.5251974	0.5317625	0.5394316	0.5273332
0.0	0.5339376	0.52191293	0.52511954	0.5312899	0.5293105	0.50670093	0.5234784	0.5302908	0.5397995	0.5281229
0.0	0.53406304	0.5250384	0.5245852	0.5328317	0.5258552	0.50771326	0.52546287	0.5328083	0.54048973	0.5270574
0.0	0.53574824	0.52689683	0.5279471	0.5348451	0.5277576	0.5103415	0.52481616	0.53179264	0.5431284	0.5298447
0.0	0.53320354	0.5236356	0.5246024	0.53135663	0.5253416	0.50556487	0.52267444	0.5317942	0.5393713	0.52889436
0.0	0.5358026	0.52406603	0.52567405	0.5339744	0.52729124	0.51054364	0.52549934	0.5352031	0.54162145	0.52944547
0.0	0.53089064	0.5225452	0.52566713	0.53081626	0.52635294	0.5047641	0.52195376	0.5298356	0.5372156	0.52809054
0.0	0.5335102	0.5241339	0.5245643	0.53448695	0.5297816	0.5086449	0.52676123	0.53114563	0.54201204	0.5315362
0.0	0.5334579	0.526481	0.5259671	0.5346267	0.52842796	0.51157033	0.52605724	0.5319834	0.54350036	0.5303219
0.0	0.5345368	0.5243399	0.52380186	0.5325372	0.5266877	0.5070411	0.5256077	0.5300864	0.54078406	0.5300176
0.0	0.535224	0.5265528	0.52598125	0.53434634	0.5300872	0.5113707	0.5239194	0.53215504	0.542136	0.5306599
0.0	0.5341696	0.5253212	0.52316016	0.5331858	0.529468	0.5093941	0.52414614	0.5336105	0.54276186	0.5299854
0.0	0.5344496	0.5250865	0.5232684	0.53302646	0.52829915	0.51008147	0.5251223	0.5326012	0.54256856	0.5298248
0.0	0.53262967	0.5228186	0.52592677	0.5322532	0.5284799	0.50768995	0.5246015	0.5308939	0.54015625	0.52908796
0.0	0.53320533	0.5237618	0.52530444	0.5332938	0.52961284	0.50856227	0.5239708	0.5313511	0.54074645	0.5300702
0.0	0.5317797	0.5253862	0.52257216	0.53365046	0.5294528	0.5093909	0.5262022	0.5297135	0.5425927	0.52810735
0.0	0.5324967	0.5244349	0.5239661	0.5314328	0.5285121	0.50828063	0.5252486	0.53224885	0.5432738	0.5278902
0.0	0.534336	0.5256003	0.522178	0.53319466	0.53153884	0.509825	0.5259007	0.5313596	0.5426139	0.53028864
0.0	0.5364933	0.5242571	0.5248636	0.5324933	0.52999324	0.50827503	0.5258938	0.52803934	0.5379692	0.52821386
0.0	0.53119427	0.5229069	0.5259513	0.53468233	0.52777255	0.50839335	0.52590144	0.5319629	0.54012764	0.5282471
0.0	0.5340851	0.52621835	0.52346194	0.53278303	0.528693	0.5096562	0.5241554	0.52912444	0.54105306	0.52829933
0.0	0.5358983	0.5252162	0.52506924	0.5324475	0.5298884	0.5092408	0.5258683	0.52805245	0.53817	0.5282406
0.0	0.5373772	0.5279918	0.52609897	0.53593004	0.5295108	0.5111994	0.5252744	0.53216124	0.541222	0.5300907
0.0	0.53276813	0.5230463	0.52616036	0.5320067	0.52783704	0.50806445	0.52422655	0.5304268	0.5399694	0.528974
0.0	0.53576505	0.52395374	0.5256418	0.5337368	0.52718806	0.50952125	0.5249844	0.53301704	0.54118645	0.52906245
0.0	0.5333189	0.52294236	0.523141	0.533944	0.52681196	0.5082175	0.525096	0.532022	0.54066646	0.52828753
0.0	0.5336946	0.5233155	0.5246407	0.5329537	0.52643627	0.50717705	0.5220132	0.5317359	0.5404538	0.5289707
0.0	0.53184146	0.52087617	0.5242495	0.53076726	0.526102	0.50576115	0.52261245	0.5313112	0.54105896	0.52505666
0.0	0.53376013	0.5228526	0.5263663	0.53247297	0.52743495	0.5065067	0.522083	0.53260124	0.54084396	0.52735716
0.0	0.5342189	0.52445096	0.52480215	0.53375363	0.52945536	0.50873876	0.52280354	0.53228986	0.5413886	0.52932715
0.0	0.5349376	0.52620363	0.52517945	0.5319847	0.5297117	0.5089484	0.5233753	0.53127086	0.53846717	0.5310059
0.0	0.5344228	0.52412254	0.5272332	0.53266984	0.5282803	0.50920796	0.52226526	0.53277314	0.54110026	0.5297901
0.0	0.53252935	0.5230044	0.5255609	0.53434265	0.5291716	0.5074279	0.52545124	0.5306286	0.54036987	0.52907115
0.0	0.5317028	0.5241974	0.5249504	0.5325213	0.5267018	0.50723445	0.5261057	0.53137386	0.5412753	0.5274248
0.0	0.53494006	0.52580196	0.52705646	0.53405994	0.5292816	0.50824565	0.524296	0.53252214	0.5424484	0.53064907
0.0	0.5340778	0.52332383	0.52577174	0.5317397	0.52893424	0.50649947	0.52246845	0.53054106	0.5406387	0.52904975
0.0	0.53379625	0.52476525	0.52546185	0.5327412	0.5276298	0.5082455	0.5253059	0.53044415	0.540714	0.5296302
0.0	0.5349943	0.5246185	0.52267194	0.5329692	0.52832043	0.50970936	0.52270246	0.53041625	0.5414474	0.52861184
0.0	0.5349943	0.5246185	0.52267194	0.5329692	0.52832043	0.50970936	0.52270246	0.53041625	0.5414474	0.52861184
0.0	0.5342477	0.52342737	0.5266503	0.5339249	0.52770656	0.50854623	0.52298933	0.5339574	0.5432883	0.530261
0.0	0.0036909762	0.0043993755	0.003861397	0.004203679	0.0044041234	0.0006026496	0.0044721444	0.0047416002	0.0041375975	0.0070461887
0.0	0.0010370174	0.0010377018	0.0010552357	0.0012171239	0.00093818083	8.651895e-05	0.0011410797	0.0010800626	0.00097633415	0.0015478146
0.0	0.5347273	0.52474296	0.5258469	0.53289664	0.5282943	0.5093247	0.5240979	0.5317325	0.54102284	0.53035593
0.0	0.53497064	0.52625144	0.52421105	0.5325736	0.52986085	0.5089721	0.5254113	0.53227234	0.54219204	0.52952063
0.0	0.534558	0.52636117	0.5254404	0.53386277	0.5286494	0.5093285	0.52507025	0.5326775	0.54198545	0.53031456
0.0	0.53437173	0.5250416	0.5252331	0.5321123	0.5281681	0.50861806	0.52494323	0.5324837	0.5406164	0.5293042
0.0	0.53243065	0.5226314	0.5258609	0.53222084	0.5261417	0.5069779	0.5234563	0.53082603	0.5410396	0.5298126
0.0	0.5338253	0.5239251	0.52431184	0.53314	0.52724856	0.50812954	0.5233581	0.5322919	0.5428909	0.5302671
0.0	0.5352055	0.5269445	0.5230282	0.5332946	0.52746713	0.51000535	0.52459335	0.5337847	0.54095024	0.5286963
0.0	0.5373054	0.52924895	0.5238115	0.53542566	0.5290386	0.5105101	0.52703786	0.5333518	0.5437535	0.52982575
0.0	0.53486115	0.5244997	0.5249148	0.5337105	0.52917063	0.50893074	0.52359426	0.53274876	0.5404563	0.5298894
0.0	0.53486115	0.5244997	0.5249148	0.5337105	0.52917063	0.50893074	0.52359426	0.53274876	0.5404563	0.5298894
0.0	0.53322405	0.5234973	0.52790654	0.5340546	0.5265084	0.508574	0.52346957	0.53416103	0.5397185	0.52791774
0.0	0.535388	0.5236161	0.52493536	0.534348	0.5272344	0.509319	0.5246654	0.5320757	0.5431494	0.5308702
0.0	0.53443307	0.5257315	0.52750957	0.53347456	0.52977204	0.51092345	0.5261517	0.5318218	0.54259026	0.53040045
0.0	0.5365008	0.5240076	0.5245425	0.5338416	0.5280284	0.5108262	0.5252902	0.5307961	0.54330224	0.5302431
0.0	0.5341349	0.52435267	0.5242027	0.53397906	0.52794755	0.5090742	0.5232893	0.53040636	0.540724	0.5288356
0.0	0.010459152	0.009596659	0.010131382	0.014851567	0.001018302	0.009840007	0.0012692435	0.008608684	0.010861817	0.013205748
0.0	0.09653517	0.10447426	0.06393044	0.118607886	0.09319277	0.07710489	0.100972064	0.1061231	0.09233354	0.093637004
0.0	0.09960307	0.00914825	0.08684421	0.10185794	0.11215103	0.0835574	0.09601959	0.10684121	0.099526525	0.086899705
0.0	0.53401536	0.52503055	0.52455443	0.5332767	0.52865404	0.50939775	0.52398765	0.53071225	0.5401315	0.5274858
0.0	0.5340414	0.52394235	0.5250307	0.5336463	0.5273887	0.5087038	0.5235031	0.5315666	0.543125	0.529809
0.0	0.5346706	0.5241939	0.52488184	0.53506863	0.528351	0.50854427	0.52627486	0.53217554	0.5417668	0.5300024
0.0	0.5342274	0.52567154	0.5232052	0.5328269	0.52599716	0.5078539	0.52568877	0.52982193	0.5432439	0.52771425
0.0	0.5342738	0.52455014	0.5266935	0.53406465	0.5277925	0.5086964	0.5252944	0.5315097	0.5406408	0.52928185
0.0	0.53311884	0.5231418	0.5268092	0.5332277	0.52633053	0.5077203	0.52343136	0.53174245	0.5391049	0.53022856
0.0	0.5337962	0.5242698	0.52540034	0.5337395	0.5268535	0.5087299	0.5243352	0.5323194	0.5414245	0.5300277
0.0	0.16352524	0.13308184	0.15644726	0.15872236	0.14400175	0.12769799	0.15769155	0.15211463	0.15784967	0.15383074
0.0	0.14635056	0.1390529	0.14527103	0.14253259	0.16074061	0.13464148	0.15674482	0.16420144	0.16142768	0.18225762
0.0	0.1111296	0.085278936	0.10598885	0.10695898	0.094341636	0.08207838	0.1064842	0.101720236	0.105287455	0.10371625
0.0	0.14613096	0.13892227	0.1447462	0.1421807	0.16061111	0.13457805	0.15611438	0.1644466	0.16100667	0.18272606
0.0	0.5347165	0.52585864	0.52562255	0.5331492	0.5299374	0.507781	0.5238679	0.5334202	0.540912	0.53060156
0.0	0.5334869	0.5246262	0.52433294	0.53257555	0.5277602	0.5095185	0.5223409	0.531388	0.5407371	0.5307104
0.0	0.53560495	0.52555144	0.52489066	0.533158	0.5290711	0.50876355	0.5230859	0.53094	0.539982	0.53126824
0.0	0.53514814	0.52595186	0.5243201	0.53456914	0.5298391	0.5109195	0.5250224	0.53188545	0.54186636	0.5304229
0.0	0.5325171	0.5217159	0.52607805	0.53268105	0.527557	0.5078761	0.5231833	0.53044957	0.5387925	0.5279076
0.0	0.5332846	0.5241667	0.524122	0.53414834	0.52991503	0.5098131	0.5249607	0.5309655	0.5416872	0.5293351
0.0	0.53463566	0.5224648	0.5256749	0.5334956	0.52597123	0.5084543	0.5235927	0.53144836	0.5397942	0.5278353
0.0	0.5350156	0.52432495	0.52495307	0.53348404	0.52801746	0.5088146	0.52499664	0.5309952	0.5397248	0.5295835
0.0	0.5362759	0.525864	0.5244218	0.5327862	0.52834225	0.5125324	0.52401114	0.5314637	0.5398885	0.52931535
0.0	0.5345377	0.52538836	0.5255686	0.5338083	0.528781	0.5110443	0.5251001	0.5307294	0.5391959	0.53041863
0.0	0.53541476	0.5251589	0.52447724	0.5335784	0.5296959	0.51025164	0.52409106	0.53214806	0.5406858	0.5297779
0.0	0.53541476	0.5251589	0.52447724	0.5335784	0.5296959	0.51025164	0.52409106	0.53214806	0.5406858	0.5297779
0.0	0.5343563	0.5233681	0.5256601	0.53178245	0.52615416	0.5080108	0.5249635	0.53135717	0.5401098	0.528852
0.0	0.53449106	0.5247218	0.52448046	0.53324765	0.5297175	0.50924647	0.5250082	0.5322823	0.54130274	0.5301694
0.0	0.53449106	0.5247218	0.52448046	0.53324765	0.5297175	0.50924647	0.5250082	0.5322823	0.54130274	0.5301694
0.0	0.53550583	0.5246674	0.5236398	0.532432	0.52899295	0.50869435	0.52486235	0.53299075	0.5407914	0.5293428
0.0	0.53262323	0.5239958	0.5247014	0.53328353	0.53022414	0.5085487	0.52298445	0.53356475	0.5401264	0.5309409
0.0	0.5341005	0.52383476	0.52357733	0.5358002	0.52825934	0.50949925	0.5228205	0.53383243	0.54023474	0.53055376
0.0	0.53437126	0.5246251	0.5245572	0.53372043	0.5302335	0.5091133	0.52379775	0.5327484	0.5407537	0.5302423
0.0	0.53437126	0.5246251	0.5245572	0.53372043	0.5302335	0.5091133	0.52379775	0.5327484	0.5407537	0.5302423
0.0	0.53435606	0.52427423	0.52611417	0.5336212	0.5270085	0.509912	0.5256447	0.5303159	0.5407875	0.5272787
0.0	0.5358248	0.52549666	0.52397877	0.53448313	0.52887106	0.5109494	0.52428573	0.5302591	0.541733	0.528231
0.0	0.5348385	0.5230222	0.5272454	0.53222084	0.5289174	0.5066362	0.52550143	0.5283597	0.54044193	0.5302955
0.0	0.5356979	0.52575356	0.5250366	0.5334928	0.5265802	0.5095073	0.5227479	0.5316949	0.54065895	0.52643096
0.0	0.53388363	0.5213632	0.52508026	0.53274375	0.5276828	0.50799626	0.52236825	0.5301887	0.5360915	0.5285359
0.0	0.5319693	0.5208573	0.5262281	0.53133005	0.52568054	0.5067939	0.5208528	0.5281174	0.5402246	0.5272096
0.0	0.5324446	0.5223059	0.5231893	0.53147656	0.5258645	0.50772405	0.5251438	0.5290248	0.5367478	0.5300071
0.0	0.53668785	0.5262697	0.5271444	0.53683746	0.5297726	0.5101076	0.52642506	0.5320177	0.5409485	0.5283964
0.0	0.53209376	0.52096534	0.5245321	0.5307087	0.52586	0.50708425	0.5249326	0.5320725	0.53837645	0.5290004
0.0	0.53553444	0.52501005	0.52599394	0.53741175	0.5282482	0.509718	0.52422196	0.5329809	0.53964937	0.5287634
0.0	0.53459287	0.5229837	0.5273291	0.5346812	0.5288451	0.5087999	0.52406704	0.53112227	0.54384303	0.52959174
0.0	0.5349111	0.52418476	0.52701867	0.53367954	0.5290726	0.50794554	0.5249246	0.5300739	0.54180056	0.53165984
0.0	0.536901	0.5239791	0.52470994	0.5356381	0.52990407	0.5107906	0.5235141	0.5326576	0.54366094	0.5305396
0.0	0.5326175	0.5209751	0.526737	0.5321982	0.52731884	0.5073018	0.5239232	0.5301897	0.5404866	0.53098947
0.0	0.535887	0.52146727	0.5239422	0.533265	0.52713674	0.5072099	0.52497107	0.5335107	0.53981847	0.52946717
0.0	0.5368449	0.52708685	0.523902	0.5352887	0.5286401	0.5118766	0.5247955	0.533109	0.5423426	0.53037894
0.0	0.53597856	0.52445686	0.5234582	0.5332539	0.526944	0.50715774	0.5246753	0.5336049	0.5414133	0.5288671
0.0	0.5374574	0.5276358	0.52490485	0.5359689	0.5283332	0.51143795	0.52281463	0.53087604	0.54239297	0.5314509
0.0	0.5337955	0.5228149	0.52507097	0.53260326	0.5299417	0.5089066	0.52509975	0.531007	0.5393837	0.5282481
0.0	0.53415656	0.5226907	0.5245966	0.5327663	0.52974725	0.5084435	0.5247785	0.53152424	0.54016644	0.5300042
0.0	0.5348666	0.5239491	0.5257642	0.5337543	0.53085315	0.5100018	0.5260258	0.53158337	0.5406381	0.5295731
0.0	0.53531694	0.5244699	0.5244451	0.5335934	0.5292705	0.50991774	0.52425545	0.5308936	0.54079956	0.52999794
0.0	0.5349724	0.52424866	0.5247661	0.53180104	0.5295526	0.50951743	0.52582973	0.5315815	0.5419058	0.5294994
0.0	0.53374004	0.521445	0.526902	0.5334222	0.5278148	0.50809026	0.524977	0.5325543	0.5395943	0.5287964
0.0	0.53438604	0.522547	0.5269504	0.53137535	0.5279263	0.5083988	0.5262589	0.5308363	0.5410928	0.52910244
0.0	0.5373816	0.525772	0.52631116	0.5348466	0.52863663	0.51259094	0.5282639	0.5333544	0.542518	0.53064054
0.0	0.5349895	0.5269497	0.52499175	0.5316987	0.5261783	0.50992143	0.5222989	0.5326586	0.54458815	0.52915305
0.0	0.5380274	0.5243919	0.5282491	0.5334183	0.5265751	0.5100077	0.5281705	0.53249305	0.5411971	0.5288207
0.0	0.536107	0.52713525	0.52586454	0.53348243	0.52682394	0.5096372	0.524563	0.5342381	0.5418574	0.52917796
0.0	0.53369987	0.5235664	0.52624315	0.5337149	0.52800614	0.5099511	0.5244635	0.53173834	0.5410554	0.52930665
0.0	0.53534967	0.5255149	0.524852	0.53455883	0.52927357	0.5098182	0.52356887	0.53249824	0.5413713	0.52945673
0.0	0.53202546	0.52180064	0.52575755	0.53271407	0.5298823	0.50867724	0.525659	0.53089494	0.5399825	0.529223
0.0	0.53517014	0.52513456	0.5254995	0.53414047	0.5275634	0.50946766	0.5260377	0.5318088	0.5386079	0.5303921
0.0	0.53438836	0.52451056	0.52506196	0.53398526	0.52834445	0.5087913	0.524651	0.5311017	0.53851277	0.5299808
0.0	0.533812	0.52632195	0.52324384	0.53403336	0.52817726	0.5093633	0.5246082	0.5301659	0.54126394	0.52940863
0.0	0.53394085	0.5241263	0.5250696	0.53353864	0.52824944	0.5084119	0.5235979	0.5320628	0.5406185	0.53043765
0.0	0.5330285	0.5230721	0.52487195	0.5319564	0.52929604	0.50834894	0.5246421	0.53100497	0.54011244	0.5281185
0.0	0.53438514	0.5236729	0.5241262	0.53169185	0.52730936	0.5073241	0.5237763	0.53230244	0.5388494	0.530062
0.0	0.5345892	0.5247286	0.523592	0.5332613	0.52937675	0.5081413	0.52366847	0.5325018	0.54037315	0.5308479
0.0	0.5340176	0.5227873	0.52569145	0.5321596	0.5271935	0.50652736	0.5239221	0.5320643	0.5396238	0.5305915
0.0	0.53426313	0.5237599	0.5236112	0.53232825	0.5280442	0.5081118	0.5234596	0.53238785	0.53892964	0.53069437
0.0	0.5355838	0.52461666	0.525585	0.5348887	0.52857506	0.5088578	0.522996	0.53325224	0.53931797	0.5310522
0.0	0.5354858	0.52452266	0.5251635	0.5330811	0.5289692	0.50862503	0.5229593	0.5322721	0.5397087	0.5312861
0.0	0.5340363	0.5235732	0.5229257	0.5327151	0.5265634	0.5072619	0.5248227	0.5322618	0.54034543	0.5295961
0.0	0.53562975	0.5244275	0.5246418	0.5342251	0.5272863	0.5085267	0.5235274	0.5327055	0.5397039	0.53075564
0.0	0.53519213	0.5253568	0.5252073	0.5336959	0.52817935	0.5079321	0.52460283	0.5328943	0.540699	0.5318686
0.0	0.5343741	0.52478296	0.52604735	0.5336293	0.52854276	0.5086672	0.5239541	0.53077203	0.54137796	0.52944696
0.0	0.5344137	0.5257239	0.5242511	0.5342419	0.52650577	0.5087575	0.5238765	0.53084797	0.5408168	0.5303225
0.0	0.53275853	0.5240389	0.5240916	0.53286034	0.5259742	0.50770533	0.5237787	0.5299398	0.54037124	0.5280641
0.0	0.53392446	0.5248323	0.5229147	0.53415465	0.5290201	0.5084596	0.5243398	0.52934253	0.540457	0.52919894
0.0	0.011536673	0.01255408	0.014372396	0.01848215	0.01280739	0.0013295264	0.011785904	0.0099996915	0.011166505	0.011027296
0.0	0.013566323	0.008944555	0.008674657	0.009428809	0.0062913476	0.0088698	0.007997821	0.009535663	0.013270564	0.004932026
0.0	0.009663661	0.012002849	0.008763603	0.011938212	0.0069096303	0.008102122	0.0095076915	0.009918136	0.0061701937	0.007950351
0.0	0.5346224	0.5242788	0.5247681	0.5339264	0.5286141	0.5082577	0.52347136	0.5320119	0.53869987	0.5307036
0.0	0.5362229	0.5246764	0.52432394	0.5333863	0.527892	0.5090901	0.52439094	0.5327227	0.5417855	0.53115094
0.0	0.5338985	0.5236955	0.5246318	0.5327368	0.5272614	0.50773525	0.5246184	0.5313104	0.5398992	0.53102
0.0	0.534554	0.5249209	0.5245136	0.53323597	0.5282639	0.507551	0.5242173	0.533501	0.5406339	0.53061235
0.0	0.53443414	0.52355814	0.52468437	0.5321858	0.5268629	0.5074134	0.52414745	0.5313807	0.53980577	0.5296839
0.0	0.53450555	0.5242117	0.52451295	0.5332123	0.5275762	0.50817204	0.52432334	0.53134614	0.5394016	0.53067017
0.0	0.5364841	0.5245727	0.5244573	0.5337044	0.52769744	0.507811	0.5239253	0.5323746	0.5400764	0.5309447
0.0	0.53501654	0.5241078	0.52518076	0.53440034	0.52837104	0.50821936	0.52403694	0.5313648	0.54099405	0.53070307
0.0	0.5337636	0.52544457	0.5226586	0.5328484	0.52949584	0.50867665	0.5248143	0.5313187	0.54047585	0.52985364
0.0	0.5349328	0.524347	0.5253424	0.53288376	0.5269787	0.5089999	0.5231592	0.5327071	0.5390872	0.530934
0.0	0.53359854	0.523011	0.5238601	0.5332889	0.5271616	0.5076626	0.5241707	0.5315018	0.54006386	0.5297674
0.0	0.5338177	0.5235063	0.5247425	0.53253186	0.528354	0.5072972	0.52449155	0.53170264	0.5390356	0.53120226
0.0	0.53419316	0.52454776	0.5249139	0.5329879	0.52659416	0.5077589	0.5228883	0.5318668	0.5391459	0.5298062
0.0	0.53490245	0.5244546	0.523888	0.532632	0.5288172	0.5081435	0.5237245	0.5320408	0.53952986	0.52958465
0.0	0.5327929	0.5242584	0.52240944	0.5327171	0.5293787	0.50787246	0.52463835	0.530662	0.54048085	0.52897644
0.0	0.5327866	0.5246772	0.52338165	0.5336044	0.5296475	0.5080088	0.52497286	0.5311717	0.53978366	0.5292962
0.0	0.5345101	0.52620643	0.52284616	0.5346531	0.5301921	0.509779	0.52545017	0.53143805	0.54132605	0.53066885
0.0	0.5349623	0.52551216	0.5234508	0.5341881	0.52969676	0.5100485	0.5251633	0.53106564	0.5415311	0.529008
0.0	0.53370607	0.5255577	0.52282006	0.5331529	0.53000504	0.50858974	0.5233313	0.53227466	0.539788	0.53038925
0.0	0.53480685	0.52549607	0.522448	0.5334426	0.5286977	0.50919384	0.5242666	0.5309104	0.5410637	0.52867824
0.0	0.5332109	0.52476543	0.5254264	0.5339538	0.52958465	0.5084246	0.5241294	0.53020597	0.541929	0.5285724
0.0	0.53344804	0.5239051	0.5247784	0.53315806	0.52866656	0.50853777	0.5248445	0.53079593	0.54162747	0.5284306
0.0	0.08449035	0.08550786	0.09819342	0.0945875	0.092938505	0.0777582	0.088105135	0.09778669	0.10207479	0.10993036
0.0	0.08401415	0.08510881	0.09839154	0.09450773	0.0928999	0.07800929	0.088170476	0.09773453	0.10205325	0.11005281
0.0	0.084772445	0.08567143	0.09788593	0.09515111	0.093210064	0.078400224	0.08843116	0.097845934	0.102042	0.11041838
0.0	0.08446747	0.085824065	0.09796366	0.095073335	0.092881806	0.077736795	0.08801168	0.09743436	0.1016129	0.11043252
0.0	0.08414495	0.08504769	0.098143265	0.094568916	0.09254778	0.077514336	0.08820605	0.09726478	0.10156679	0.10991061
0.0	0.08407099	0.08533431	0.098176256	0.09478635	0.09293224	0.0779195	0.08800079	0.09774231	0.101390906	0.11025263
0.0	0.11567946	0.086929016	0.07698968	0.0902128	0.09002022	0.09232694	0.10482757	0.1047251	0.11485024	0.095053546
0.0	0.115717374	0.087011255	0.07724064	0.09078889	0.090089	0.092826985	0.105082385	0.10514042	0.11513825	0.09580128
0.0	0.11624354	0.087260656	0.077219196	0.0910584	0.09041912	0.093123764	0.10617099	0.10535075	0.11557715	0.09589103
0.0	0.11606194	0.087446034	0.07683954	0.09082388	0.0901278	0.09262131	0.10551953	0.10496271	0.11499818	0.09545626
0.0	0.11590371	0.08703723	0.077248156	0.09043616	0.08983902	0.092058666	0.10609183	0.105056524	0.11471189	0.095428616
0.0	0.115577124	0.086932644	0.07722679	0.09042357	0.08997876	0.092526324	0.105360135	0.10549049	0.11498447	0.09557718
0.0	0.10283281	0.08798545	0.09244558	0.08725939	0.10149489	0.08998952	0.08943408	0.08628091	0.11578569	0.100432165
0.0	0.10247771	0.08774593	0.092720285	0.08748303	0.10175937	0.09029182	0.08926409	0.08643982	0.11585845	0.10050824
0.0	0.103110276	0.08816457	0.09286885	0.08768663	0.1018691	0.090433754	0.090239026	0.08647997	0.11559453	0.10093612
0.0	0.103133164	0.08839101	0.09246604	0.087845944	0.10172056	0.09029443	0.08975044	0.08623822	0.11547914	0.10071579
0.0	0.10285704	0.08796702	0.092576616	0.08715967	0.10190307	0.0900977	0.08998522	0.0860443	0.11504593	0.10077385
0.0	0.10280412	0.08771642	0.09253613	0.08714453	0.10190942	0.089869164	0.0896222	0.08647735	0.115126364	0.10088366
0.0	0.0895807	0.10267675	0.09634104	0.09854235	0.08777175	0.09064575	0.092189774	0.08263325	0.10804875	0.09388073
0.0	0.089019485	0.10188071	0.096301	0.0980044	0.08744373	0.090180576	0.09222248	0.082230136	0.107776225	0.09356323
0.0	0.08969284	0.102787994	0.09651118	0.09901203	0.08774601	0.09094711	0.093055174	0.08277245	0.10813785	0.09406679
0.0	0.08963033	0.102523476	0.09603548	0.09881029	0.087352194	0.0904501	0.092663735	0.08246013	0.10747873	0.09398998
0.0	0.089273095	0.10198732	0.09622841	0.097669706	0.087333396	0.090277255	0.092639364	0.08242402	0.10752722	0.09382134
0.0	0.089304835	0.102312565	0.095701694	0.09837832	0.087873824	0.09058856	0.09267256	0.08289457	0.10763062	0.09460608
0.0	0.07992598	0.09171763	0.08068907	0.07376544	0.08606693	0.099691026	0.09794483	0.086620845	0.11761275	0.09723703
0.0	0.07943753	0.09131332	0.080866985	0.07381468	0.0864071	0.09957658	0.09759218	0.086737774	0.11712245	0.09782167
0.0	0.08021689	0.09181629	0.08077582	0.07403523	0.086381264	0.100108944	0.09824159	0.08721671	0.117274195	0.097958855
0.0	0.07972569	0.091756925	0.08052365	0.07387081	0.08596319	0.09952674	0.09812377	0.086536035	0.117301635	0.097767964
0.0	0.07968169	0.09183625	0.08042284	0.0734587	0.08600239	0.099535264	0.09842886	0.08641156	0.11698436	0.09746401
0.0	0.0796318	0.09176024	0.08043857	0.07381839	0.08616018	0.09954056	0.09803395	0.08657535	0.11695657	0.09792456
0.0	0.08754085	0.1000768	0.07399665	0.10222162	0.09816171	0.08071472	0.098953456	0.11192081	0.1028432	0.107851215
0.0	0.08710926	0.099897735	0.07390521	0.1021787	0.09797995	0.08086972	0.098700725	0.11195386	0.10213952	0.10808008
0.0	0.0878504	0.10011023	0.07381967	0.10256587	0.098051004	0.081349686	0.09923257	0.11238294	0.1028132	0.10829295
0.0	0.08767952	0.10003892	0.07390187	0.10252818	0.09781426	0.08073131	0.0988699	0.11235052	0.10255936	0.108474836
0.0	0.08727635	0.09995754	0.07385945	0.10163424	0.09765339	0.08059618	0.09915626	0.11218532	0.1020968	0.10769961
0.0	0.087350935	0.10010351	0.07361819	0.10209832	0.09818641	0.0806646	0.09925361	0.112665184	0.10195708	0.108551174
0.0	0.09639882	0.09731131	0.08844346	0.11719213	0.10363258	0.09623097	0.08763272	0.092584595	0.109618485	0.11059311
0.0	0.09631022	0.09735769	0.0889	0.11734357	0.10393848	0.096371	0.08763105	0.09269081	0.10944845	0.11068243
0.0	0.096388295	0.09712819	0.0886411	0.117155485	0.10426513	0.09676448	0.08808483	0.0929231	0.10973223	0.1111341
0.0	0.09701136	0.098092355	0.088640794	0.117883116	0.10403375	0.096806996	0.08786927	0.092928246	0.109425	0.11147986
0.0	0.09620659	0.09734036	0.08854695	0.116670355	0.1037667	0.096180096	0.088209525	0.092664085	0.10919928	0.11074249
0.0	0.09639058	0.09800414	0.08847702	0.11746324	0.10421704	0.09647422	0.08810826	0.09320308	0.109582946	0.11150843
0.0	0.105941355	0.06854213	0.08734041	0.11212201	0.09214889	0.092231505	0.08985848	0.10519703	0.11997482	0.095093995
0.0	0.10584163	0.06871213	0.08778941	0.11223336	0.09162333	0.09256724	0.09021626	0.10590482	0.120264545	0.09415956
0.0	0.10548286	0.06837291	0.08778164	0.11206439	0.09182995	0.09184669	0.08992851	0.10534481	0.119696245	0.094975725
0.0	0.12289949	0.10027989	0.09602826	0.10731417	0.09279974	0.09145508	0.07544845	0.09630709	0.08284713	0.11277327
0.0	0.12304325	0.10002817	0.09589024	0.1071419	0.09234579	0.09129072	0.07585723	0.096831456	0.08254901	0.11207243
0.0	0.123161204	0.10034642	0.09625108	0.10740653	0.092915535	0.09140293	0.07555909	0.09658101	0.08280469	0.112717144
0.0	0.123028055	0.100505	0.09620302	0.10700472	0.092507824	0.09162017	0.07585859	0.09651039	0.08320686	0.11222588
0.0	0.122659996	0.09985289	0.096291155	0.10704582	0.09236983	0.09120579	0.07567128	0.0962734	0.0827637	0.11196438
0.0	0.12282426	0.09990331	0.09609159	0.107531115	0.09222735	0.091219805	0.07568826	0.09613824	0.082488924	0.11226699
0.0	0.12309343	0.09987651	0.09649097	0.10718473	0.09224692	0.09128806	0.075687684	0.096160054	0.08262897	0.1123913
0.0	0.123050004	0.100241095	0.096271984	0.10715266	0.092615925	0.091566965	0.07540053	0.09678844	0.08291819	0.1125994
0.0	0.08379485	0.09628519	0.08910894	0.10781865	0.096268505	0.08571868	0.08844202	0.0960631	0.108258486	0.098212846
0.0	0.08381806	0.096777216	0.08958911	0.10824653	0.09603499	0.086221166	0.088546656	0.09613368	0.108858794	0.09786511
0.0	0.08368413	0.096730955	0.089221515	0.10782915	0.096244134	0.086063035	0.08840328	0.09618028	0.10832346	0.097609505
0.0	0.09459536	0.09245302	0.084410556	0.0753609	0.09645406	0.08365246	0.097892895	0.081523955	0.09837459	0.10529047
0.0	0.094198935	0.099537276	0.09259036	0.098953985	0.09646591	0.095097505	0.09572522	0.09280309	0.09112869	0.10515078
0.0	0.09401103	0.09955266	0.0928907	0.09922496	0.09593982	0.09523625	0.095959015	0.09313118	0.09153493	0.10440514
0.0	0.09437811	0.09980775	0.092605285	0.09941871	0.09689331	0.09502016	0.09582602	0.092833206	0.09130356	0.105258584
0.0	0.09414966	0.099787466	0.09275818	0.09893795	0.09618633	0.095412634	0.09652091	0.09291526	0.09148517	0.10425963
0.0	0.09430368	0.09963069	0.092938684	0.09930726	0.096290514	0.09552666	0.09595488	0.0931612	0.0918273	0.10465495
0.0	0.09417845	0.09955505	0.09286327	0.09955264	0.096264146	0.09534509	0.095777586	0.09336639	0.09142479	0.10458862
0.0	0.0941729	0.099308625	0.09329973	0.09924338	0.096203	0.09509224	0.09575597	0.09318713	0.090967074	0.10484383
0.0	0.093785726	0.09924899	0.09305293	0.09907343	0.09610853	0.09497386	0.09591278	0.09283425	0.091082714	0.10478285
0.0	0.09410979	0.099297084	0.093264826	0.09881232	0.09570312	0.09480114	0.095860936	0.093113035	0.091403015	0.10467729
0.0	0.09423593	0.09965942	0.09306934	0.099021055	0.09625782	0.09520852	0.09596733	0.09318314	0.091337726	0.10430097
0.0	0.09902599	0.09670238	0.08224485	0.087575115	0.09162317	0.07493558	0.0764321	0.098546416	0.11759898	0.086712636
0.0	0.099173985	0.09638645	0.082405776	0.0878035	0.09183144	0.07504415	0.07611286	0.09841905	0.11777432	0.08700164
0.0	0.098878056	0.096267715	0.082391135	0.08784411	0.09195893	0.07504211	0.07624674	0.09827252	0.11752264	0.08674368
0.0	0.085258715	0.09624679	0.098676726	0.10287841	0.101470634	0.07629426	0.093154475	0.10887214	0.11095627	0.11535403
0.0	0.08539467	0.09617589	0.09885792	0.10284949	0.10194997	0.07624368	0.09331075	0.108933635	0.111145526	0.1157594
0.0	0.08553928	0.09609544	0.09841678	0.103778645	0.10229532	0.076459266	0.09342035	0.10851574	0.1109315	0.115935296
0.0	0.08519521	0.09620088	0.09880852	0.10318851	0.101863585	0.07593781	0.09286853	0.10878587	0.110751554	0.11543332
0.0	0.10712399	0.10717392	0.0881886	0.09784854	0.0948686	0.09563171	0.08537501	0.10078129	0.10185174	0.0759992
0.0	0.1068415	0.1066529	0.088277586	0.097721286	0.09449037	0.09573104	0.08527985	0.10060361	0.10201403	0.07575868
0.0	0.106987104	0.10631586	0.08808395	0.09687333	0.0939564	0.095460474	0.08491616	0.100777075	0.10159297	0.0756259
0.0	0.08865173	0.09288821	0.08372986	0.11919001	0.096558586	0.07999738	0.10488188	0.09086397	0.09065179	0.07405538
0.0	0.08909657	0.09325954	0.08406099	0.11921334	0.096363336	0.080129825	0.10597192	0.09089074	0.09117973	0.07362584
0.0	0.08913061	0.09272813	0.084599815	0.11949347	0.0967917	0.080089875	0.10531976	0.090989396	0.09093703	0.07379923
0.0	0.09924357	0.08856053	0.09803456	0.11739247	0.10045554	0.093816414	0.07293533	0.103488006	0.10013778	0.09999688
0.0	0.114152834	0.09376792	0.08164164	0.09977642	0.10034722	0.08982861	0.09084653	0.100045644	0.08355707	0.103925124
0.0	0.083186194	0.09086873	0.08656742	0.116793625	0.09473128	0.08485358	0.07858591	0.09438155	0.083874814	0.0995934
0.0	0.08296372	0.09109191	0.08645872	0.11643783	0.0942946	0.08486413	0.07910803	0.094383165	0.08390067	0.09887874
0.0	0.08339028	0.0911106	0.08694601	0.11694152	0.09496585	0.08501727	0.079003274	0.09469652	0.08370483	0.09946037
0.0	0.083301954	0.0912108	0.08644484	0.11660403	0.09447348	0.08502296	0.079142064	0.09456226	0.083976984	0.09944917
0.0	0.08345049	0.09129381	0.08685004	0.11700726	0.094238326	0.08501559	0.07878237	0.09433684	0.08396323	0.099582754
0.0	0.083063476	0.091376975	0.08677567	0.11669082	0.09460379	0.084872484	0.078903824	0.09407085	0.083611675	0.0994113
0.0	0.083178215	0.09108129	0.08673926	0.11677906	0.09467	0.08470336	0.07924793	0.094064154	0.08420507	0.09938211
0.0	0.083259255	0.09114001	0.08639716	0.116830856	0.094787985	0.085083246	0.07871765	0.09437145	0.08356164	0.09938851
0.0	0.08308977	0.090977125	0.08646294	0.116593145	0.09442815	0.0848371	0.078787096	0.09426279	0.08395285	0.09893835
0.0	0.10156144	0.09772013	0.09373484	0.092062	0.08815591	0.086024635	0.091421165	0.09993764	0.08532785	0.10801841
0.0	0.10120726	0.09748844	0.0942307	0.09197761	0.088086195	0.08620351	0.09123522	0.09983847	0.08508643	0.10758469
0.0	0.09114607	0.08531588	0.09781115	0.09308296	0.089747384	0.08572157	0.088661715	0.10742013	0.11116832	0.09434223
0.0	0.100075	0.10402038	0.09498984	0.10076419	0.090019375	0.087972395	0.10555619	0.104115814	0.107703246	0.08950229
0.0	0.100213334	0.10419095	0.0950862	0.100895494	0.09022475	0.08793744	0.10556682	0.10417343	0.10768034	0.09007828
0.0	0.10217376	0.08856556	0.10079376	0.1140843	0.08349759	0.09269999	0.099289216	0.0987666	0.09804468	0.10129547
0.0	0.101827554	0.088446826	0.100614265	0.11372302	0.08354325	0.092566125	0.09982513	0.0985878	0.09749287	0.100804105
0.0	0.09671912	0.103400335	0.0995925	0.09817423	0.09018082	0.084720045	0.09570818	0.08987679	0.10257252	0.10672689
0.0	0.09644062	0.10291122	0.10005651	0.09833114	0.09042214	0.084632635	0.09590686	0.08989858	0.10216322	0.106725186
0.0	0.098175704	0.09951457	0.08210118	0.08853463	0.09359152	0.0819523	0.08378741	0.11214278	0.10632714	0.09605169
0.0	0.101130895	0.09864227	0.09359193	0.09673779	0.10643487	0.08582979	0.08072413	0.0979471	0.11267444	0.10839335
0.0	0.10143007	0.09891369	0.09369812	0.09704785	0.10612281	0.08619363	0.080916084	0.098549016	0.11289534	0.10808408
0.0	0.10115524	0.09902035	0.094152234	0.096858144	0.10687672	0.08604301	0.08110453	0.098623425	0.112698935	0.108624145
0.0	0.10121017	0.09914181	0.093958795	0.09674475	0.10606575	0.08633087	0.08135127	0.0982668	0.1130585	0.10810481
0.0	0.10107171	0.09849822	0.09407518	0.09715015	0.10632469	0.08576162	0.08115937	0.09794858	0.1128586	0.10812231
0.0	0.10078115	0.09837618	0.0937681	0.09671779	0.106340595	0.08601489	0.08065671	0.09827268	0.11291691	0.10801917
0.0	0.090043806	0.08858321	0.088725574	0.096206024	0.11385865	0.08605977	0.10274487	0.09730107	0.082344696	0.098307066
0.0	0.09036231	0.088552676	0.088444114	0.096231565	0.11364173	0.086023994	0.10238139	0.09742072	0.08233396	0.09852595
0.0	0.08980978	0.08785882	0.08888252	0.09633908	0.11340412	0.0858282	0.10160496	0.09734426	0.082215756	0.09836338
0.0	0.090433314	0.07979511	0.079141684	0.09842203	0.08731297	0.092527725	0.0941154	0.09297532	0.091319524	0.107902735
0.0	0.0926326	0.08990991	0.0903213	0.091379136	0.08725107	0.07762071	0.08859628	0.087208375	0.09661026	0.078486234
0.0	0.092801265	0.090103395	0.09059076	0.091974504	0.08740628	0.07754168	0.08829334	0.086925834	0.09673646	0.07869652
0.0	0.09286338	0.08970964	0.0903106	0.09136183	0.087066405	0.07757982	0.087911546	0.08715768	0.09661532	0.07833205
0.0	0.011531628	0.012471922	0.0142621705	0.018435998	0.01271881	0.0013188795	0.011776255	0.0100260675	0.011117907	0.01105044
0.0	0.5334285	0.52488095	0.523383	0.53326213	0.5286357	0.50894374	0.52484494	0.53127444	0.54068905	0.52891034
0.0	0.53411925	0.52589536	0.5257601	0.5345122	0.5291087	0.5097565	0.5239979	0.53209704	0.5425343	0.5296002
0.0	0.53430885	0.5252412	0.5249305	0.5339036	0.5287132	0.5090231	0.524482	0.53148156	0.5416086	0.529309
0.0	0.10470483	0.08978654	0.083722055	0.0965228	0.101741105	0.09289551	0.0985037	0.1021515	0.102042995	0.10888185
0.0	0.5349071	0.5248869	0.52375585	0.5342567	0.53008646	0.50916255	0.5240264	0.53171366	0.54188526	0.53111506
0.0	0.5345872	0.52558583	0.5237166	0.5330576	0.52859807	0.5093846	0.5241174	0.5304102	0.54171187	0.52860266
0.0	0.53353834	0.5224998	0.52495027	0.5329811	0.52661216	0.50748366	0.5231025	0.53166485	0.5414308	0.530006
0.0	0.53586227	0.525494	0.5259453	0.5340131	0.5287816	0.50940615	0.523411	0.53303385	0.5420731	0.5295299
0.0	0.5341845	0.5226995	0.52513456	0.532489	0.52722013	0.50831574	0.5245019	0.5321339	0.54057354	0.53002816
0.0	0.53556365	0.5244496	0.5255549	0.5331232	0.527861	0.50887775	0.52512246	0.53210163	0.5415862	0.5301581
0.0	0.53382456	0.52292144	0.52487123	0.5331976	0.5261326	0.50748104	0.52448606	0.53157675	0.54118437	0.5292615
0.0	0.53384453	0.5235698	0.5238082	0.5322154	0.5285476	0.50773317	0.52374303	0.5315	0.54118234	0.53111964
0.0	0.5343434	0.5235657	0.52398115	0.53357023	0.52889943	0.50775856	0.5209099	0.53191787	0.5415871	0.53117836
0.0	0.5331603	0.52356094	0.52368283	0.5327745	0.5277385	0.5075835	0.52156514	0.53156656	0.54063016	0.5294147
0.0	0.53371304	0.5243727	0.52558446	0.53377473	0.528117	0.5082338	0.52088714	0.5322246	0.54210645	0.52996653
0.0	0.53386474	0.5238492	0.5249208	0.53328776	0.52780056	0.507647	0.5212746	0.5317322	0.54136574	0.5297336
0.0	0.53487456	0.52505004	0.5259807	0.53462356	0.5265757	0.51027477	0.525947	0.5323921	0.54209226	0.52844024
0.0	0.53366804	0.52523077	0.52560246	0.5330851	0.5289674	0.50828844	0.5247231	0.5308115	0.54099417	0.5287496
0.0	0.5360568	0.52465934	0.5247972	0.53383416	0.526192	0.51004285	0.52419615	0.53360754	0.54196256	0.52785224
0.0	0.53525007	0.5231299	0.52214134	0.53257346	0.52605075	0.50901306	0.5245858	0.5321416	0.5420112	0.52706933
0.0	0.53526837	0.5229361	0.5249859	0.5312122	0.52526623	0.5085997	0.5234599	0.5327612	0.541032	0.52707833
0.0	0.5346334	0.5253691	0.5238632	0.5344478	0.52883315	0.5093845	0.5246213	0.5314122	0.54145014	0.53011113
0.0	0.5336926	0.5245645	0.52478933	0.53299886	0.52671635	0.5079707	0.5275924	0.53035784	0.54027724	0.5309651
0.0	0.5346811	0.5255152	0.52431643	0.5335476	0.52626264	0.5080344	0.52877057	0.53075624	0.5406341	0.530788
0.0	0.53494036	0.52299464	0.52514976	0.53399366	0.52567136	0.5097635	0.5255786	0.52787745	0.53956026	0.5286171
0.0	0.5354627	0.5266317	0.5247454	0.5348971	0.52633834	0.5100904	0.5254066	0.52960986	0.5400745	0.52922326
0.0	0.53464884	0.524289	0.52612925	0.5333411	0.5278063	0.50992364	0.52588326	0.52907914	0.5399254	0.52941704
0.0	0.53484875	0.5272499	0.5258936	0.5342447	0.53037375	0.510712	0.5257193	0.53322357	0.54023033	0.5312926
0.0	0.53099996	0.52473307	0.52490586	0.5324213	0.5285314	0.5098233	0.5238631	0.52882504	0.5419537	0.52845156
0.0	0.5355119	0.525605	0.5249916	0.53350943	0.5282321	0.5098603	0.5243256	0.5337584	0.5429224	0.5303048
0.0	0.5348057	0.5242557	0.52518594	0.5339756	0.52742535	0.5096363	0.523783	0.5322948	0.54205865	0.5285383
0.0	0.5339444	0.5247671	0.5230519	0.5331445	0.52650005	0.5087231	0.52538687	0.52940917	0.5416234	0.5286054
0.0	0.53657454	0.52471	0.5249009	0.53331316	0.5300944	0.51021636	0.52454126	0.53132063	0.5392869	0.5292997
0.0	0.5335797	0.5241341	0.52519286	0.5327939	0.5270813	0.50845397	0.524543	0.52934307	0.540948	0.52950066
0.0	0.53527224	0.52351075	0.5251193	0.5329219	0.52811426	0.50882864	0.5244092	0.5324753	0.54035693	0.5299762
0.0	0.2222032	0.21721604	0.20007989	0.22239864	0.24250095	0.19936697	0.22421928	0.18523636	0.24100262	0.19416776
0.0	0.0117353285	0.01102452	0.0067978087	0.01102868	0.013050255	0.008900777	0.009942758	0.01616783	0.009450893	0.008792239
0.0	0.5317175	0.5233738	0.5213988	0.53239715	0.5291595	0.5085037	0.526195	0.52773756	0.53991616	0.52678424
0.0	0.5350099	0.52593666	0.5212178	0.53334045	0.5305185	0.51272684	0.5270854	0.5288389	0.5425948	0.5296015
0.0	0.5357606	0.5261017	0.5252482	0.53324914	0.5287265	0.50882035	0.524683	0.53174	0.54039353	0.5291677
0.0	0.5352387	0.52531403	0.52438706	0.53174245	0.5293188	0.5089504	0.5246531	0.53099805	0.54085445	0.5287953
0.0	0.12567857	0.12168297	0.10705926	0.12496145	0.14649712	0.108420245	0.12984061	0.091989696	0.14190009	0.100294136
0.0	0.5346844	0.52492666	0.52460736	0.5336178	0.5269477	0.50902456	0.52412224	0.53131396	0.54145944	0.5297614
0.0	0.53372127	0.52349335	0.5248883	0.5312214	0.52869844	0.5087632	0.5239904	0.5323447	0.54179025	0.529115
0.0	0.13785867	0.16089433	0.1495882	0.17334905	0.16067451	0.1147678	0.14830418	0.15866147	0.1562553	0.16525184
0.0	0.02323127	0.024428647	0.019637467	0.02335675	0.024631644	0.020229436	0.02152107	0.034796238	0.023803819	0.02150204
0.0	0.030462379	0.02490223	0.016016683	0.022464726	0.024010438	0.023433238	0.025199512	0.036996823	0.026456507	0.019009948
0.0	0.024387464	0.028601507	0.019339519	0.024147376	0.023532543	0.023057245	0.022455959	0.03014556	0.025054092	0.018733036
0.0	0.02214067	0.026079789	0.016655376	0.018883578	0.023185708	0.025031332	0.023625052	0.031402793	0.027022144	0.019392068
0.0	0.023996435	0.028053224	0.015392619	0.02496789	0.02586659	0.020903135	0.023796955	0.039098397	0.023988744	0.021184154
0.0	0.026048748	0.027436906	0.018022971	0.028148904	0.027161779	0.02432452	0.02149711	0.033301525	0.025378995	0.021699362
0.0	0.056512907	0.050349917	0.037150744	0.047550477	0.045193724	0.04276604	0.036531467	0.059745237	0.038431086	0.041312713
0.0	0.04888402	0.050178375	0.03456504	0.04598658	0.04846896	0.042028535	0.03605958	0.05897465	0.042536203	0.038432654
0.0	0.05068384	0.047334477	0.033265773	0.05091996	0.051911138	0.03953674	0.04425707	0.06213093	0.048944116	0.037970558
0.0	0.17915125	0.17456664	0.15724373	0.17854619	0.2010079	0.1578572	0.18236578	0.14117461	0.19676492	0.15104127
0.0	0.5353564	0.5246562	0.52463835	0.5345519	0.5293111	0.50971156	0.52578485	0.5308556	0.5412578	0.5306324
0.0	0.5345717	0.5224212	0.5257244	0.5347437	0.5286104	0.5107759	0.52470374	0.53190804	0.5419859	0.5309737
0.0	0.5341908	0.5214868	0.5254056	0.5341145	0.5288184	0.5096682	0.5232804	0.5321579	0.5428461	0.5318484
0.0	0.5367603	0.5239446	0.5263604	0.5367504	0.53002965	0.51205194	0.5272477	0.5322962	0.542962	0.5323773
0.0	0.5351897	0.526637	0.5228708	0.5334323	0.5309831	0.50983214	0.52669585	0.53155917	0.5428201	0.5294865
0.0	0.5344631	0.523704	0.52551425	0.53368926	0.52757305	0.50937796	0.5235907	0.53214896	0.54107547	0.52877593
0.0	0.5337777	0.5239888	0.52576095	0.5334458	0.52805316	0.50775814	0.52473474	0.52969	0.5406787	0.5294816
0.0	0.5335886	0.52322805	0.5245566	0.53248835	0.5280012	0.508141	0.52462256	0.53091466	0.54148096	0.529056
0.0	0.5328094	0.5218291	0.5254575	0.53215384	0.52689075	0.50719607	0.52408093	0.53044295	0.5411221	0.5289685
0.0	0.5349964	0.5243716	0.5241734	0.5332471	0.5287314	0.5077895	0.52554095	0.5309205	0.5406618	0.5288711
0.0	0.020948984	0.020401534	0.022646941	0.025199976	0.026951535	0.024317563	0.018504336	0.020712283	0.026770536	0.022176756
0.0	0.53396606	0.52349013	0.52573526	0.5325672	0.5281836	0.5090463	0.52373534	0.53244215	0.54130054	0.5291877
0.0	0.5332465	0.52364403	0.52496535	0.53242123	0.52687913	0.50904965	0.52341443	0.5319605	0.54150206	0.5291943
0.0	0.5333754	0.5243826	0.5254729	0.5335979	0.5270645	0.50955546	0.52359986	0.5318645	0.54149073	0.5287534
0.0	0.53428245	0.5241533	0.5260969	0.5332285	0.52727735	0.5086275	0.5229101	0.5324433	0.5407997	0.52873033
0.0	0.5338642	0.5248801	0.52575064	0.53339404	0.5267802	0.5098106	0.5238255	0.53184557	0.5415071	0.52893233
0.0	0.533834	0.5239608	0.5251391	0.53391576	0.5273773	0.5093515	0.522829	0.531949	0.5414126	0.5287415
0.0	0.53386897	0.5236274	0.5257355	0.53348154	0.5273531	0.5091866	0.52191	0.5323075	0.5410956	0.5285869
0.0	0.53350204	0.5240621	0.5250488	0.5327357	0.52715933	0.5087781	0.5239005	0.5320506	0.5405676	0.5287935
0.0	0.5332534	0.5240761	0.5258091	0.5330266	0.52675736	0.5085923	0.5226142	0.53159773	0.5404721	0.5292642
0.0	0.53443074	0.5241602	0.52525854	0.5334013	0.5277447	0.509895	0.5235114	0.53242457	0.54086894	0.5288528
0.0	0.20468834	0.1912669	0.1864742	0.19298786	0.2296708	0.16200352	0.20204839	0.2015934	0.20179404	0.17966934
0.0	0.5346356	0.52385026	0.52523935	0.5335348	0.5276388	0.509358	0.5231111	0.53202647	0.5405673	0.5289437
0.0	0.5337381	0.52374744	0.5254557	0.532537	0.52849317	0.50905126	0.52265555	0.53217286	0.5404343	0.528752
0.0	0.53376573	0.52441436	0.5258166	0.53349453	0.52830726	0.50941056	0.5233504	0.5325558	0.5407576	0.5291552
0.0	0.5340807	0.52369106	0.5255398	0.53307587	0.5281599	0.50945294	0.5227348	0.53247726	0.54110473	0.5289747
0.0	0.53349274	0.52374244	0.5252258	0.5328756	0.52705824	0.50908005	0.5238561	0.5318374	0.5410733	0.52876794
0.0	0.533612	0.5228244	0.5248136	0.5321105	0.52679694	0.50821555	0.5226352	0.53236794	0.54051304	0.52864456
0.0	0.53482205	0.5251858	0.52624106	0.53336513	0.5281492	0.5091721	0.5228934	0.53214574	0.54116446	0.52958703
0.0	0.5332863	0.5240827	0.5256715	0.53258425	0.5276673	0.50850296	0.5239174	0.5310581	0.54060996	0.5291243
0.0	0.5327575	0.5234204	0.52536726	0.5326036	0.5271573	0.50807446	0.5240538	0.53204083	0.5404202	0.52903205
0.0	0.53376687	0.524365	0.5250492	0.53398526	0.5278189	0.5092803	0.5236375	0.5323786	0.5416247	0.5290087
0.0	0.5343141	0.5245213	0.52537906	0.53387225	0.5262267	0.5092857	0.5227401	0.5327954	0.5406549	0.52846026
0.0	0.5330182	0.5230675	0.52550876	0.5330186	0.527149	0.5086669	0.5227623	0.5315568	0.54067105	0.5291697
0.0	0.5339004	0.5244613	0.52585936	0.5335582	0.5284877	0.5096331	0.5239573	0.53232026	0.54046005	0.52975273
0.0	0.5336359	0.52333826	0.52540916	0.5326858	0.52750534	0.50854826	0.5241747	0.53210044	0.54064673	0.5288
0.0	0.5351579	0.52551615	0.52290773	0.5334938	0.5280285	0.5101513	0.5247929	0.53083307	0.54195637	0.5296181
0.0	0.5340494	0.524605	0.5244246	0.5330552	0.5276582	0.5090388	0.5232167	0.53142846	0.5416244	0.5287612
0.0	0.53397787	0.52293247	0.5252454	0.53269804	0.52688575	0.5085019	0.5232486	0.53067875	0.5418062	0.5280507
0.0	0.5338411	0.5249487	0.52318805	0.5333063	0.52885306	0.5089051	0.5242864	0.5303682	0.5404064	0.52867347
0.0	0.5337383	0.52498686	0.5233797	0.53330255	0.52806115	0.5092237	0.5236524	0.530237	0.5412137	0.52868325
0.0	0.5331251	0.52398044	0.5237471	0.5331763	0.5279559	0.5081513	0.52366066	0.52975976	0.53977865	0.52849036
0.0	0.5345914	0.52526826	0.5248845	0.5340745	0.52862865	0.5099874	0.5232967	0.53072864	0.5410149	0.5290667
0.0	0.5338206	0.52516717	0.52257615	0.53494537	0.5279867	0.50941247	0.5240628	0.52882713	0.542969	0.529179
0.0	0.5351176	0.5227836	0.5244148	0.5349603	0.5251486	0.50759053	0.52597135	0.53008115	0.537955	0.5282233
0.0	0.534952	0.52366877	0.52319914	0.5320471	0.52535725	0.5078889	0.5256001	0.5302678	0.5394946	0.5277582
0.0	0.5354481	0.52620214	0.52575964	0.534321	0.52976745	0.5106398	0.5239385	0.53137434	0.54143363	0.5292266
0.0	0.5350771	0.5262617	0.5250282	0.5343674	0.52948695	0.51096606	0.5238661	0.5314584	0.54165024	0.52943265
0.0	0.53487945	0.5249377	0.52410275	0.5337154	0.52959317	0.50900126	0.5237555	0.5320346	0.54072726	0.5294995
0.0	0.53487945	0.5249377	0.52410275	0.5337154	0.52959317	0.50900126	0.5237555	0.5320346	0.54072726	0.5294995
0.0	0.5344025	0.52508974	0.5231107	0.53326595	0.52798253	0.5081565	0.52283645	0.5310664	0.54003376	0.5283408
0.0	0.5349806	0.52551985	0.52284575	0.5327464	0.52958065	0.50939626	0.52411866	0.5316965	0.54137653	0.52911866
0.0	0.534549	0.5250948	0.523759	0.5319234	0.5285102	0.50904465	0.5236985	0.5315549	0.53952986	0.5298424
0.0	0.5353071	0.5255097	0.52421904	0.5332727	0.5288661	0.509386	0.52443	0.5313224	0.54044104	0.52870435
0.0	0.53371066	0.524075	0.52329284	0.5323372	0.52713656	0.50858086	0.5250877	0.52882975	0.5412914	0.5280358
0.0	0.5325011	0.52421904	0.524273	0.5325686	0.5265392	0.5087938	0.52260834	0.52923334	0.541283	0.527816
0.0	0.53479177	0.525499	0.5230233	0.53381073	0.5278434	0.5106614	0.5242094	0.5295077	0.5423436	0.52787215
0.0	0.53559387	0.5242268	0.5229198	0.53338534	0.5260633	0.5097783	0.52366877	0.52956086	0.5418328	0.5275385
0.0	0.53422445	0.5236666	0.5250139	0.5325147	0.5274268	0.5075209	0.52322054	0.53195584	0.54232055	0.5301799
0.0	0.53470856	0.52503306	0.5244051	0.5310199	0.5253262	0.5080396	0.52366203	0.5302584	0.5419051	0.5272764
0.0	0.5330164	0.52501464	0.5249287	0.5329676	0.5248569	0.50896245	0.52131027	0.5298425	0.5441044	0.52809346
0.0	0.028521808	0.018509565	0.022912899	0.03494512	0.027213927	0.02388688	0.028205045	0.021955086	0.03276649	0.03256393
0.0	0.5345985	0.5243412	0.52506006	0.5335687	0.5305313	0.5090917	0.5255353	0.5322417	0.54029584	0.52967054
0.0	0.5345985	0.5243412	0.52506006	0.5335687	0.5305313	0.5090917	0.5255353	0.5322417	0.54029584	0.52967054
0.0	0.5381665	0.5255241	0.52582777	0.53335327	0.52996	0.5100167	0.52445734	0.53335357	0.541718	0.53176343
0.0	0.5351275	0.52525526	0.5255469	0.5344902	0.5293227	0.508924	0.523965	0.5327047	0.5403898	0.52904475
0.0	0.5339074	0.5241423	0.5238035	0.5329181	0.52740693	0.50791085	0.52318805	0.53165364	0.54188955	0.5286859
0.0	0.53460145	0.52445734	0.524225	0.5323625	0.52855957	0.5080516	0.5243557	0.53136796	0.54183394	0.5304866
0.0	0.53460145	0.52445734	0.524225	0.5323625	0.52855957	0.5080516	0.5243557	0.53136796	0.54183394	0.5304866
0.0	0.5351275	0.52525526	0.5255469	0.5344902	0.5293227	0.508924	0.523965	0.5327047	0.5403898	0.52904475
0.0	0.533067	0.5230948	0.526598	0.5337893	0.52847946	0.5063464	0.522976	0.5310021	0.54060096	0.53026146
0.0	0.53431976	0.5239424	0.525983	0.53412014	0.527988	0.50802135	0.5238358	0.5317889	0.54071975	0.5288008
0.0	0.5336441	0.5229644	0.52586865	0.5324983	0.52593946	0.5054669	0.5233106	0.5304092	0.5409489	0.53107685
0.0	0.53471744	0.52557045	0.5246124	0.53480333	0.52856404	0.50964445	0.523422	0.5336575	0.54234695	0.5295879
0.0	0.5352535	0.52188444	0.5236851	0.5335949	0.52689517	0.5090631	0.52306926	0.532473	0.54050934	0.529367
0.0	0.5325032	0.5222217	0.5251078	0.53199524	0.5280884	0.5080214	0.52332133	0.5308115	0.5395239	0.52913755
0.0	0.5351463	0.5243542	0.5241107	0.53342754	0.52928483	0.5091559	0.5234332	0.5321194	0.5408899	0.53024256
0.0	0.5345379	0.52389234	0.5246387	0.53390527	0.5285107	0.5085156	0.5237702	0.53246725	0.540313	0.5295953
0.0	0.534248	0.523556	0.52489036	0.5341279	0.5299602	0.5091001	0.52307546	0.53188556	0.5417886	0.530407
0.0	0.53483963	0.52413327	0.52423465	0.53380984	0.5296582	0.50872225	0.5236719	0.53233355	0.54070675	0.5299033
0.0	0.53523284	0.5242036	0.52436167	0.5328362	0.5290842	0.50871825	0.5237173	0.53264797	0.54096127	0.52992046
0.0	0.5342326	0.52273744	0.5243694	0.5328656	0.52845496	0.5078913	0.52330893	0.53211224	0.54069895	0.5300907
0.0	0.53398126	0.5262724	0.52418625	0.53480834	0.53046954	0.51138777	0.5258242	0.5310863	0.5423412	0.52887714
0.0	0.53263605	0.52260613	0.52414113	0.53320664	0.5268506	0.50806755	0.5229646	0.53060085	0.5408735	0.52957845
0.0	0.5346286	0.52076733	0.5247445	0.5333139	0.52705395	0.5072324	0.5260831	0.5307513	0.5382283	0.53093773
0.0	0.53509367	0.5233592	0.52366275	0.5327703	0.5291166	0.50893426	0.5257418	0.53153896	0.54047436	0.530417
0.0	0.53659004	0.5235499	0.52519643	0.5330509	0.52907073	0.5075113	0.5261524	0.53246015	0.54164743	0.531288
0.0	0.02591485	0.025309745	0.022597883	0.02695842	0.028463723	0.02204217	0.028327355	0.027312115	0.031759545	0.033125427
0.0	0.53444445	0.5229367	0.52640367	0.53221613	0.527181	0.5067274	0.5246893	0.5309468	0.5381051	0.5289205
0.0	0.53503186	0.52457047	0.5236604	0.53246945	0.52689093	0.5092421	0.5235817	0.5312176	0.5416981	0.5280001
0.0	0.5333227	0.5251569	0.5224714	0.53253466	0.528209	0.50908786	0.5246685	0.530627	0.54066104	0.52858555
0.0	0.53314495	0.52246207	0.5251153	0.5316691	0.5262096	0.50791913	0.52272505	0.5293007	0.53966343	0.5287837
0.0	0.5333409	0.52269715	0.5252358	0.53281313	0.52744913	0.50727385	0.52278453	0.53263503	0.5403838	0.52943987
0.0	0.5340137	0.5239223	0.52437913	0.5330158	0.52844775	0.5082032	0.5235855	0.5326683	0.54089046	0.5294331
0.0	0.53457266	0.5241796	0.52383626	0.5319493	0.52837384	0.50850457	0.52482414	0.52926135	0.5402169	0.5301552
0.0	0.5341651	0.5239059	0.5284799	0.5322617	0.5273536	0.5081093	0.52334845	0.5327191	0.540805	0.5286635
0.0	0.53412926	0.52281874	0.5251403	0.53320557	0.52684414	0.50844467	0.52217615	0.5301157	0.54004633	0.52966726
0.0	0.5329664	0.5229315	0.526217	0.5336119	0.52766967	0.5090069	0.5238353	0.5324672	0.5417102	0.52979916
0.0	0.533296	0.5247313	0.52455854	0.5334994	0.52789366	0.50892365	0.5236313	0.5321674	0.5400975	0.52977765
0.0	0.53400636	0.524543	0.524148	0.532125	0.52698505	0.5086718	0.5243132	0.53113276	0.5413501	0.5294831
0.0	0.53348994	0.5228462	0.5252136	0.5329549	0.526564	0.5076581	0.5230532	0.52872545	0.5393485	0.52856857
0.0	0.5345245	0.52439827	0.52389735	0.5325908	0.5288717	0.5091471	0.52422696	0.5305264	0.5410341	0.5292325
0.0	0.5347313	0.52558726	0.5251804	0.5335388	0.5293942	0.5093881	0.5244465	0.5317415	0.5411281	0.5286812
0.0	0.53372097	0.52410704	0.5240648	0.53265345	0.52757835	0.50751454	0.5236874	0.52907	0.5394505	0.52872765
0.0	0.53372097	0.52410704	0.5240648	0.53265345	0.52757835	0.50751454	0.5236874	0.52907	0.5394505	0.52872765
0.0	0.5346012	0.52162594	0.52713597	0.53261465	0.5248377	0.5084604	0.5218967	0.52919906	0.54009485	0.52966696
0.0	0.535103	0.52264506	0.52564466	0.5339012	0.5263531	0.50835705	0.52258503	0.5296078	0.53836924	0.5292804
0.0	0.5349408	0.52436686	0.52541786	0.533941	0.5273548	0.50843436	0.52400136	0.53231215	0.53977406	0.5294547
0.0	0.5352231	0.5249006	0.5242714	0.5345167	0.53016806	0.5096168	0.5240607	0.5325624	0.5409858	0.5301897
0.0	0.53398037	0.52531964	0.52576333	0.5317774	0.53001434	0.50952536	0.5260763	0.53269905	0.5422587	0.5289561
0.0	0.5317419	0.5227865	0.52553385	0.5313717	0.5286563	0.50827837	0.5236848	0.5315464	0.54033023	0.5279664
0.0	0.15365314	0.1608316	0.13082132	0.15192993	0.17186648	0.14239289	0.1286542	0.16604285	0.12524782	0.15677129
0.0	0.5346872	0.5247577	0.52481604	0.53352267	0.5291084	0.50895566	0.5240334	0.5321559	0.54032063	0.52998567
0.0	0.5338441	0.5240582	0.5249381	0.53348523	0.5272655	0.5091107	0.52352864	0.5312519	0.54126054	0.52825785
0.0	0.53444725	0.5254553	0.5241229	0.5371395	0.52891374	0.5111006	0.5241709	0.5303112	0.5395144	0.5285923
0.0	0.5337128	0.5231255	0.52398646	0.5349062	0.5277649	0.5095302	0.52377266	0.529634	0.5397615	0.5281486
0.0	0.53568006	0.52622986	0.52649915	0.53707993	0.52820826	0.5117499	0.52488834	0.5313751	0.542672	0.52945405
0.0	0.53445554	0.5245246	0.5255317	0.5366964	0.52822816	0.51156783	0.52530736	0.5306099	0.54123193	0.5278783
0.0	0.0117037045	0.012324028	0.011392388	0.014945822	0.01136751	0.0114393765	0.010343224	0.009442309	0.009223984	0.007691534
0.0	0.15677842	0.16206725	0.14372702	0.18181626	0.15162878	0.16209918	0.15255068	0.14468141	0.14293268	0.16395405
0.0	0.5340878	0.52538764	0.52462775	0.5331338	0.52881634	0.5086818	0.5253095	0.53166944	0.54080683	0.5289457
0.0	0.53622025	0.52618825	0.5247366	0.5347677	0.5295093	0.5110034	0.52551085	0.53318197	0.5411228	0.5297576
0.0	0.14920646	0.16312264	0.14451577	0.14965011	0.14163472	0.1338709	0.16218458	0.13901976	0.14689977	0.1577527
0.0	0.5318791	0.52460915	0.52806705	0.5353064	0.52548915	0.508004	0.5232011	0.53088117	0.5416981	0.5287893
0.0	0.53498	0.52539915	0.5254518	0.53409296	0.5291134	0.51020765	0.5251996	0.53307563	0.54107726	0.5295404
0.0	0.5328869	0.5229806	0.5257129	0.5332047	0.52633035	0.5079899	0.5215142	0.5315848	0.53975844	0.53077304
0.0	0.5354372	0.524654	0.52498263	0.53470063	0.5268275	0.50888103	0.5243058	0.5324771	0.5417679	0.5281765
0.0	0.09814977	0.06776352	0.11332868	0.10740543	0.06373276	0.09995413	0.08825256	0.081171885	0.09898806	0.111507304
0.0	0.10195165	0.06523748	0.098723516	0.10724508	0.098932326	0.08608725	0.07228164	0.09410406	0.07900343	0.11444319
0.0	0.5354795	0.524349	0.5249735	0.5333063	0.528237	0.5092803	0.5241366	0.53139824	0.541677	0.52903914
0.0	0.53470063	0.52358586	0.52305406	0.53334713	0.5278462	0.5064651	0.5225153	0.53074926	0.54042494	0.52947456
0.0	0.5314789	0.5233825	0.5254375	0.5332042	0.5286241	0.5058495	0.52041024	0.53217584	0.541674	0.5281114
0.0	0.5370525	0.5246646	0.52412677	0.5337436	0.5308395	0.5102831	0.52588415	0.5306532	0.53867173	0.52837807
0.0	0.5353315	0.52334154	0.5258028	0.53275657	0.5287736	0.50781333	0.52516603	0.52992755	0.53843063	0.52948856
0.0	0.53295916	0.52386737	0.5263693	0.53297985	0.5272611	0.50699633	0.523745	0.53105557	0.5423305	0.5291047
0.0	0.53407	0.5247609	0.5280425	0.5337612	0.5283717	0.5066952	0.52382255	0.53123593	0.5420603	0.53096193
0.0	0.5339158	0.5242827	0.52493894	0.5334784	0.52976567	0.50843054	0.52434176	0.53181297	0.5400375	0.5295173
0.0	0.5339158	0.5242827	0.52493894	0.5334784	0.52976567	0.50843054	0.52434176	0.53181297	0.5400375	0.5295173
0.0	0.5310283	0.52279687	0.52603745	0.53243595	0.5285863	0.5061589	0.5248885	0.5302906	0.5376184	0.5284031
0.0	0.53547126	0.5252953	0.52635455	0.53464395	0.5285711	0.50818974	0.5232178	0.5317344	0.54183114	0.5306047
0.0	0.15286009	0.093413286	0.16668569	0.16760911	0.15381049	0.124246255	0.1554077	0.14015307	0.15059896	0.18855152
0.0	0.19707966	0.13260709	0.20957902	0.2112478	0.19730316	0.16486424	0.19975396	0.18283008	0.19544348	0.23156795
0.0	0.19703549	0.13253395	0.21006937	0.2117484	0.1971809	0.16477828	0.1997453	0.18314694	0.19515769	0.2316599
0.0	0.5329846	0.5238626	0.5257602	0.53295565	0.5281007	0.50907075	0.5248579	0.53249824	0.5412029	0.5288694
0.0	0.5334516	0.52491087	0.5233589	0.5323224	0.5268737	0.51060987	0.5238795	0.53043205	0.54000515	0.5288043
0.0	0.13008371	0.115436435	0.11175298	0.095053285	0.107084595	0.08263159	0.10144442	0.09943517	0.10175716	0.10429911
0.0	0.12984782	0.11527305	0.11143946	0.094607994	0.1065485	0.082368605	0.10095669	0.099356845	0.1014354	0.1039618
0.0	0.06435311	0.07210113	0.07188697	0.06611567	0.075165614	0.058953457	0.07616441	0.06814345	0.08586027	0.06539876
0.0	0.08854268	0.07792837	0.079363294	0.07738651	0.0828194	0.065371424	0.06771757	0.05370386	0.07523388	0.070357084
0.0	0.53611946	0.52557206	0.5243014	0.53399837	0.5282202	0.50956976	0.5231489	0.5336946	0.54158324	0.5302853
0.0	0.5357021	0.5252228	0.52638173	0.53467226	0.52789134	0.5106535	0.52456814	0.53051984	0.5414936	0.5302435
0.0	0.5351563	0.52370167	0.52809674	0.53340995	0.52880436	0.50885165	0.5239101	0.5287165	0.5420051	0.5282405
0.0	0.5364237	0.526298	0.5249737	0.5359545	0.52944773	0.5107903	0.52558607	0.5309177	0.5417259	0.5287054
0.0	0.5365618	0.5243387	0.5245845	0.53537977	0.52746135	0.50961274	0.5221818	0.5317558	0.54124254	0.5304372
0.0	0.53426456	0.52405804	0.5249263	0.5344894	0.5284771	0.5093618	0.52499676	0.53250194	0.54097295	0.52906096
0.0	0.53545	0.5253664	0.52214867	0.5343148	0.5272857	0.50908434	0.52412236	0.53202313	0.54049575	0.52944505
0.0	0.5360139	0.52538365	0.5248839	0.53453237	0.5274333	0.50930816	0.5255064	0.5311898	0.54108024	0.5294367
0.0	0.5347361	0.5241967	0.52379775	0.5342678	0.5272157	0.5085155	0.5238559	0.5316228	0.5406047	0.52890515
0.0	0.5337525	0.52359307	0.5241714	0.53367805	0.5277156	0.5086014	0.52367055	0.5316427	0.5411088	0.52929825
0.0	0.5349251	0.52421993	0.52677965	0.5339911	0.52860343	0.5081272	0.5240539	0.53153723	0.5409113	0.52974254
0.0	0.5357585	0.5245881	0.5250807	0.5348513	0.527969	0.50926995	0.52444893	0.5328937	0.5412222	0.529613
0.0	0.53593755	0.524882	0.5249723	0.5352545	0.527494	0.50928956	0.5244601	0.531163	0.5412363	0.52939487
0.0	0.53623956	0.52545893	0.5241772	0.5341421	0.52686274	0.5096784	0.52484804	0.53317904	0.5416287	0.529313
0.0	0.5354809	0.5249496	0.5243898	0.5344458	0.52784055	0.5090082	0.52491367	0.53149873	0.5414062	0.5292022
0.0	0.5352196	0.5245754	0.5241435	0.53476423	0.5288306	0.5098994	0.52386016	0.53263825	0.54093003	0.5297292
0.0	0.5348098	0.52476484	0.52361745	0.5339391	0.5280459	0.5089048	0.524048	0.53151613	0.5409084	0.5290943
0.0	0.5366257	0.52495617	0.5238164	0.53531283	0.52763736	0.5091793	0.5238516	0.53185964	0.5415215	0.5293223
0.0	0.5354766	0.52416766	0.52355814	0.5347729	0.5276799	0.5089812	0.52490556	0.53212065	0.54095757	0.53034043
0.0	0.53535175	0.5246109	0.52280974	0.53431505	0.52808404	0.50871164	0.52399147	0.5320356	0.5406506	0.5303431
0.0	0.53574854	0.5247771	0.52334565	0.53475964	0.528048	0.5101281	0.5254253	0.5313745	0.5413211	0.5296007
0.0	0.5362971	0.52328485	0.52424634	0.5346362	0.52752715	0.50934017	0.5246628	0.53137434	0.5403881	0.52937335
0.0	0.53543156	0.5241303	0.5245086	0.53295493	0.52695006	0.50837046	0.5246617	0.5317928	0.5402818	0.5279186
0.0	0.5337034	0.5265372	0.52505654	0.53440034	0.52856684	0.509196	0.52427727	0.5316048	0.54225594	0.5293939
0.0	0.5341581	0.5243472	0.5274202	0.5342474	0.5289135	0.5074433	0.5238462	0.5319675	0.5405592	0.53041327
0.0	0.066961445	0.07219432	0.05533292	0.06989372	0.06618009	0.051826555	0.059944622	0.063187845	0.07267465	0.060916383
0.0	0.32472914	0.3205423	0.31196097	0.33192396	0.31751788	0.2989553	0.32035816	0.33013517	0.34278375	0.33561036
0.0	0.53623223	0.5251202	0.5247218	0.5353461	0.52889925	0.5098013	0.5242351	0.5312718	0.5414351	0.52879363
0.0	0.3881665	0.37837964	0.36913615	0.38704166	0.39575088	0.35933033	0.38391292	0.36330336	0.4012173	0.36743563
0.0	0.53437823	0.52430034	0.52586997	0.5329194	0.52918476	0.50957406	0.52502435	0.5312338	0.54181415	0.5278697
0.0	0.5351011	0.5259614	0.52423805	0.5339306	0.5301503	0.5099506	0.5250323	0.53183573	0.54230416	0.5287262
0.0	0.5349866	0.525803	0.5257373	0.5339035	0.52980983	0.5105191	0.5239173	0.53204757	0.53993195	0.53105104
0.0	0.53484887	0.5259243	0.5251056	0.534275	0.52969277	0.5106209	0.52373445	0.5320303	0.54079604	0.53021497
0.0	0.53492016	0.52455276	0.5263499	0.5327236	0.52905726	0.5098819	0.5248512	0.53169096	0.54112345	0.5287056
0.0	0.53565323	0.52586997	0.524723	0.53377336	0.5294529	0.51019764	0.5256148	0.53205144	0.5422255	0.52895
0.0	0.53373903	0.52298415	0.5245866	0.531951	0.52980906	0.509744	0.52500486	0.5315428	0.5395206	0.52970535
0.0	0.535975	0.5252989	0.5237484	0.53380215	0.53064084	0.5106449	0.5258133	0.5319556	0.5403852	0.53031707
0.0	0.53538895	0.5260439	0.5260072	0.5359428	0.52891827	0.5100892	0.5231894	0.5329303	0.5411161	0.53063834
0.0	0.5346148	0.52507436	0.52612466	0.53368366	0.5289578	0.50949347	0.52317774	0.53242904	0.5421496	0.53015894
0.0	0.53501755	0.52607846	0.5242019	0.53403044	0.5295819	0.5103706	0.5253081	0.53136945	0.5410921	0.5303999
0.0	0.53587174	0.52578944	0.52447855	0.5334348	0.53016907	0.51036704	0.5255829	0.5311879	0.5422587	0.5293073
0.0	0.5363265	0.52586037	0.52396786	0.5350422	0.5296076	0.5102251	0.5247458	0.5315777	0.5417314	0.52891606
0.0	0.11281512	0.10303427	0.10794116	0.096157864	0.11236784	0.07803807	0.1199273	0.088191845	0.101775035	0.112772554
0.0	0.53236973	0.5233505	0.5249149	0.5319446	0.5269923	0.50682855	0.52481854	0.53155553	0.5393966	0.53054965
0.0	0.5341807	0.5247336	0.52462375	0.5337037	0.5296968	0.50902176	0.5240304	0.5321891	0.54069257	0.5292789
0.0	0.53112423	0.52221745	0.52490115	0.5330481	0.5280597	0.5073287	0.52318364	0.53099334	0.5379828	0.53066695
0.0	0.015266775	0.014274948	0.012486989	0.015350105	0.017413367	0.011545529	0.0163373	0.010167148	0.0135163525	0.011925198
0.0	0.5338993	0.52210796	0.525274	0.531983	0.5272391	0.50735885	0.5240164	0.5293344	0.5398332	0.5287223
0.0	0.011161241	0.014318579	0.01239019	0.014817101	0.00073708326	0.01082412	0.015310365	0.010897357	0.018195594	0.00074696157
0.0	0.0006723663	0.0009529332	0.00049771776	0.0007952944	0.00074135396	0.0017967416	0.0017461983	0.00056693377	0.0010258362	0.0008527515
0.0	0.00064398075	0.0010153933	0.0011155063	0.00077642174	0.015411356	0.0008991409	0.00071611605	0.001212149	0.0012181572	0.0015649027
0.0	0.00063986523	0.0010338988	0.00042889823	0.0006855325	0.0016668212	0.0015337608	0.0008808807	0.0010898074	0.0014137742	0.0014656319
0.0	0.0015410667	0.00049084524	0.0010759511	0.0013782313	0.0016642141	0.0018265793	0.0006443666	0.00055304583	0.00062433997	0.0016139707
0.0	0.0015318103	0.00049173826	0.0010767432	0.0013788069	0.0016658343	0.0018217717	0.0006440943	0.0005527834	0.0006228096	0.0016052611
0.0	0.00080041034	0.013332535	0.0004222538	0.00077794224	0.00076505134	0.0018896501	0.00067476195	0.00056924287	0.0009817348	0.0014193815
0.0	0.00078946905	0.012409617	0.0005635236	0.015348354	0.0012713554	0.00078055676	0.0016545957	0.0012026987	0.01765991	0.0013527425
0.0	0.53446037	0.52345103	0.5244097	0.53235173	0.5282797	0.50827116	0.5245709	0.530028	0.54045004	0.528859
0.0	0.5335722	0.5239441	0.524601	0.53323823	0.5289956	0.5088431	0.5226933	0.5307647	0.53999585	0.52883106
0.0	0.5330385	0.52373505	0.52465135	0.5323668	0.5275397	0.50861084	0.52268386	0.5306131	0.54041356	0.52765256
0.0	0.5344357	0.5242134	0.5264625	0.53326917	0.52785444	0.50907165	0.52316177	0.53095365	0.5422216	0.52758044
0.0	0.5338349	0.5239551	0.5251191	0.5327351	0.5279306	0.50933033	0.52443755	0.5306912	0.54078966	0.528901
0.0	0.53330135	0.5233532	0.5250658	0.53305274	0.529017	0.50821453	0.52473253	0.53095794	0.54085296	0.52975
0.0	0.5334323	0.5239168	0.5246302	0.5350596	0.5296712	0.5094318	0.52320385	0.5304602	0.5403517	0.52945113
0.0	0.5327676	0.5231441	0.5251161	0.53218126	0.5275611	0.5079822	0.5247231	0.5308063	0.5412705	0.5285717
0.0	0.5328986	0.52370775	0.5246806	0.53418857	0.5282155	0.50919944	0.52319443	0.53030854	0.5407693	0.5282728
0.0	0.53436804	0.5243115	0.5266887	0.5322463	0.5273748	0.50906926	0.5242591	0.5305436	0.54108995	0.52756226
0.0	0.5337676	0.5230176	0.5266862	0.5317701	0.52679276	0.50772685	0.5237588	0.53141934	0.5413314	0.5273907
0.0	0.533737	0.5231858	0.5274655	0.5332136	0.528142	0.5091941	0.52380157	0.5307144	0.5416819	0.5281656
0.0	0.5332685	0.5230494	0.52360284	0.5327902	0.5290674	0.5080408	0.5220223	0.5295393	0.53971934	0.5300986
0.0	0.5329775	0.523545	0.5252742	0.53307706	0.5285357	0.50881785	0.5216331	0.53084457	0.539872	0.52826256
0.0	0.5340143	0.52483255	0.5248767	0.53387725	0.5280794	0.51043046	0.5237084	0.53050154	0.5404759	0.5284081
0.0	0.5348237	0.52432704	0.5257061	0.53465	0.5274352	0.5099049	0.52355444	0.5320186	0.5419562	0.5285648
0.0	0.53346914	0.52375257	0.52565175	0.5350439	0.5279451	0.50899416	0.52239406	0.53033715	0.5400884	0.52881753
0.0	0.5355598	0.5250951	0.5261317	0.5330484	0.52893937	0.5104257	0.52482945	0.5324727	0.5411724	0.5294536
0.0	0.5343664	0.52431303	0.5265797	0.533133	0.52840436	0.5092884	0.52500254	0.5323323	0.5412156	0.5284187
0.0	0.5338868	0.5238791	0.52433485	0.5334143	0.5278921	0.5094169	0.5220469	0.530257	0.5400628	0.53008294
0.0	0.53402245	0.5228998	0.5251462	0.53275204	0.5284224	0.5087351	0.52444315	0.52996224	0.54192513	0.52928233
0.0	0.5337056	0.5231406	0.52661186	0.5318401	0.5275551	0.50816864	0.5250283	0.53163654	0.53954667	0.52799165
0.0	0.5349023	0.5245903	0.526136	0.5339015	0.5288172	0.5104153	0.5248372	0.53043365	0.5416324	0.5290524
0.0	0.5342412	0.5243322	0.5258305	0.53378475	0.5269773	0.5086368	0.5244946	0.53096133	0.5411661	0.52864224
0.0	0.5354377	0.5257816	0.52535456	0.5358451	0.5282396	0.5108834	0.52430356	0.5297582	0.5432507	0.52970284
0.0	0.5346507	0.52369183	0.5260069	0.53340244	0.52817535	0.5096724	0.5252703	0.52929157	0.5414072	0.5284569
0.0	0.53403074	0.52465034	0.52702725	0.5342914	0.5289277	0.51006377	0.52471113	0.5302584	0.5414915	0.52866244
0.0	0.53290826	0.5227714	0.5253066	0.5320312	0.52805465	0.50936425	0.52373177	0.5308765	0.54059947	0.529481
0.0	0.53393584	0.52418655	0.52415216	0.5342182	0.5292349	0.5100334	0.523169	0.52986133	0.54184246	0.52896893
0.0	0.5333433	0.5224605	0.52484274	0.5328272	0.5270575	0.50784004	0.5229862	0.5304999	0.5404672	0.52845955
0.0	0.53350544	0.5233533	0.5246768	0.53345585	0.528352	0.5078954	0.5245176	0.5302502	0.54054075	0.52916
0.0	0.5331365	0.52293134	0.524761	0.5338586	0.52822906	0.5089592	0.52255493	0.5297866	0.54034644	0.52886146
0.0	0.53407377	0.5228871	0.5242535	0.53338385	0.52832717	0.5089612	0.5251133	0.52962047	0.5419202	0.5285029
0.0	0.5321906	0.5221182	0.5236473	0.5314078	0.5282451	0.50746393	0.5230051	0.5294823	0.5384484	0.52876455
0.0	0.53398925	0.5236334	0.5234172	0.5331761	0.5286091	0.5098953	0.5225544	0.52963924	0.5406018	0.5290907
0.0	0.53346026	0.52232945	0.5246274	0.5324084	0.52654934	0.5080368	0.52224255	0.5305762	0.53964126	0.52885914
0.0	0.5340294	0.5220492	0.5259755	0.5322785	0.5272306	0.50832564	0.52380913	0.5302622	0.5393768	0.5286673
0.0	0.53343743	0.52296096	0.5248386	0.533059	0.528123	0.50793165	0.52413195	0.5285695	0.54040754	0.5280349
0.0	0.015455524	0.014188151	0.009535961	0.0142837	0.0014607906	0.010588427	0.018148042	0.00860507	0.019331954	0.0013765967
0.0	0.00066680653	0.00095781754	0.00049911195	0.00079405785	0.0007419063	0.0018101481	0.0017582923	0.00056466664	0.0010310638	0.00084932573
0.0	0.0006703141	0.00095781486	0.0005005949	0.00079507544	0.0007396297	0.0018105488	0.001760841	0.00057297706	0.0010254297	0.0008506783
0.0	0.08327436	0.10346003	0.10424611	0.10730924	0.004790877	0.086196296	0.103168055	0.1107132	0.11727161	0.007496338
0.0	0.0830417	0.1037663	0.103681564	0.10701966	0.0047697257	0.08582352	0.10276564	0.110206425	0.11716189	0.0074708126
0.0	0.0053467187	0.0038374441	0.0045264354	0.0062540066	0.0044319765	0.0073645953	0.012849303	0.01130501	0.004566727	0.008718474
0.0	0.0092671905	0.082952134	0.0044397213	0.110128246	0.00851772	0.006309433	0.0049360925	0.006227351	0.11469947	0.013724076
0.0	0.009325405	0.083395146	0.0044182255	0.110438175	0.008554682	0.006361614	0.0049852445	0.0062348624	0.114739746	0.0137876915
0.0	0.00931087	0.08360017	0.004419228	0.11072928	0.008513118	0.0063302773	0.0049668974	0.0062421113	0.11469465	0.01380658
0.0	0.005325232	0.007503192	0.00459688	0.0062732575	0.004782604	0.01516325	0.01275206	0.006336018	0.007272879	0.008448922
0.0	0.005352001	0.0074628117	0.0045748325	0.0062705055	0.0047944435	0.015182588	0.012796361	0.0063411775	0.0072516683	0.008467514
0.0	0.0053348388	0.0074867858	0.0045797974	0.0062812055	0.0047798427	0.015114905	0.012747702	0.006328328	0.0072621866	0.0084770555
0.0	0.102594115	0.08524998	0.09590785	0.09644311	0.094465464	0.0870058	0.10973546	0.10736094	0.10809895	0.10166528
0.0	0.10292933	0.08535977	0.09555592	0.09666873	0.09504508	0.08690221	0.10998333	0.10714048	0.107950434	0.1017218
0.0	0.10316682	0.08538972	0.09581869	0.096803226	0.09437016	0.08699864	0.11009101	0.10748831	0.10825198	0.10164914
0.0	0.10312531	0.08565482	0.09579994	0.09670288	0.09465414	0.08692975	0.109422125	0.10756116	0.10783663	0.10200117
0.0	0.10256816	0.08489763	0.09562437	0.09587798	0.093676075	0.08658211	0.11000099	0.10743739	0.10786002	0.10099596
0.0	0.102510005	0.08547435	0.09530396	0.09660283	0.09459562	0.08702847	0.109827	0.1070561	0.10839137	0.10116629
0.0	0.102556325	0.08497483	0.0955174	0.09646252	0.09442524	0.08693407	0.10955011	0.10712372	0.107682906	0.10179369
0.0	0.08977848	0.103293754	0.08891697	0.10222863	0.009452796	0.08777819	0.09857651	0.11752366	0.09377108	0.09076223
0.0	0.08969132	0.10338791	0.089541696	0.10214157	0.009535447	0.087574914	0.0985534	0.11726911	0.09347273	0.0915067
0.0	0.09006179	0.10338305	0.08935341	0.10177818	0.009442768	0.08778959	0.09845489	0.117263176	0.0939397	0.09112837
0.0	0.089775294	0.103456885	0.08904993	0.1019305	0.009468806	0.08770416	0.09808823	0.117600426	0.093303785	0.091676444
0.0	0.089828104	0.102988146	0.08958803	0.101836994	0.009441412	0.087633945	0.09869918	0.1176109	0.09360957	0.09089866
0.0	0.08957943	0.10276757	0.08931811	0.10200888	0.009432177	0.08752523	0.09793518	0.11708056	0.09347262	0.09088621
0.0	0.08942557	0.10258653	0.08905102	0.10186919	0.009439745	0.08756131	0.097887434	0.11667742	0.09344204	0.09092783
0.0	0.11120517	0.10170708	0.08122671	0.10283568	0.009362035	0.08340398	0.11962306	0.08838102	0.122991025	0.013582349
0.0	0.11119984	0.101858	0.08154406	0.102834135	0.009460246	0.08323047	0.119937636	0.08827526	0.12275641	0.013588291
0.0	0.111686565	0.10251593	0.08158299	0.10307353	0.00940153	0.08359625	0.12058785	0.08797957	0.12352834	0.013614111
0.0	0.11150791	0.10249224	0.08150049	0.103297286	0.009440427	0.08361199	0.119843505	0.088335	0.12306502	0.013638663
0.0	0.111541405	0.10217157	0.08155041	0.103273265	0.009372022	0.083489634	0.119845174	0.088231176	0.12337767	0.013618836
0.0	0.11134477	0.101921335	0.08153577	0.10310986	0.009408664	0.08327669	0.11921283	0.08803888	0.12334149	0.0136083495
0.0	0.111228146	0.10168383	0.081431545	0.10276799	0.009366167	0.08343849	0.11931016	0.08811054	0.123170026	0.013599097
0.0	0.111162506	0.10183817	0.08126472	0.10230895	0.00940958	0.08312849	0.11944654	0.08822462	0.12283597	0.013634412
0.0	0.0051231454	0.007943516	0.010197251	0.0061412524	0.092534125	0.007592295	0.0052401787	0.013362501	0.008667255	0.015518814
0.0	0.010693702	0.0066130427	0.007145265	0.0136879785	0.010691079	0.014920151	0.012095274	0.005800403	0.009445163	0.014225061
0.0	0.010709701	0.006632367	0.0071305074	0.0137418425	0.010810802	0.014898803	0.012067415	0.0057973354	0.009422469	0.014359743
0.0	0.010679521	0.006628033	0.007142015	0.013708735	0.010756335	0.014936601	0.012042887	0.0058062663	0.009457614	0.014253058
0.0	0.010673708	0.006630212	0.007115012	0.01370998	0.010769912	0.014850961	0.012012969	0.0057962276	0.009392439	0.014302005
0.0	0.010672596	0.0066119186	0.0071420725	0.01365586	0.010750776	0.014886135	0.012108442	0.005814703	0.009432671	0.014237175
0.0	0.010682433	0.0066164676	0.007160775	0.013716274	0.010750816	0.014920752	0.012021914	0.0057910257	0.009469473	0.014194835
0.0	0.010670165	0.0066128867	0.0071414094	0.013677611	0.010718641	0.014944586	0.012014322	0.005789791	0.009452242	0.014237175
0.0	0.0053060534	0.007480836	0.004578899	0.0062684854	0.0047817873	0.015101985	0.012710872	0.0063479715	0.0072995294	0.008446098
0.0	0.0053276047	0.0074970652	0.0045855725	0.006255768	0.004826111	0.015099538	0.01275604	0.0063383207	0.007283956	0.008483699
0.0	0.0053156177	0.007496881	0.0045802295	0.006248799	0.0048033297	0.015149414	0.012772257	0.0062940284	0.007317179	0.008484032
0.0	0.0053184573	0.007482114	0.004577037	0.006264361	0.004802397	0.01508191	0.012670078	0.006315137	0.0072519183	0.008477308
0.0	0.0053450963	0.007478744	0.004583544	0.0062511126	0.0048013967	0.015090294	0.012794686	0.0063253725	0.007295008	0.008472423
0.0	0.005319512	0.007468999	0.004579169	0.0062638475	0.004801372	0.015166896	0.012709663	0.006316693	0.0072740493	0.008478723
0.0	0.082684755	0.10306476	0.103775315	0.10644158	0.004771854	0.08542778	0.10293146	0.11044433	0.11743659	0.007420413
0.0	0.08325185	0.1038309	0.104039654	0.10716188	0.004821222	0.08586079	0.10233822	0.110350996	0.11714323	0.0074798125
0.0	0.08295609	0.10351566	0.10421953	0.10683448	0.0047849924	0.085825935	0.10261201	0.110608265	0.11753266	0.0074819797
0.0	0.08275124	0.10337381	0.1039614	0.107025586	0.0047958135	0.08561522	0.10252861	0.110413	0.11669077	0.0074794805
0.0	0.08298736	0.10342115	0.10399001	0.1065951	0.004768049	0.085677765	0.102873296	0.110354304	0.11750739	0.0074522234
0.0	0.08302402	0.10300295	0.104100294	0.10691658	0.0047635254	0.085380405	0.102357686	0.11020454	0.11722465	0.007435467
0.0	0.08279363	0.10298645	0.10435913	0.106830284	0.0047657387	0.08556478	0.10243267	0.11024162	0.11697175	0.0074635465
0.0	0.0053356737	0.0038240422	0.004520833	0.0062486036	0.004441775	0.0073544825	0.012885097	0.011292769	0.0045834356	0.008641253
0.0	0.0053364434	0.0038432633	0.0045186444	0.006238243	0.0044808337	0.007366419	0.012830337	0.011297156	0.00458942	0.008705177
0.0	0.0053520673	0.0038170714	0.0045221425	0.006237841	0.004432658	0.0073710154	0.012922948	0.011273087	0.004582	0.0087067075
0.0	0.005333098	0.0038215308	0.004536201	0.0062282155	0.004454383	0.0073452564	0.0128065385	0.011275692	0.0045599	0.008673468
0.0	0.005342924	0.0038232615	0.004541397	0.006226407	0.0044304174	0.007351016	0.0128641175	0.0113218585	0.004581913	0.008696803
0.0	0.0053616175	0.0038353412	0.004530528	0.006248302	0.004451891	0.007361828	0.012840699	0.011269707	0.004614239	0.008662553
0.0	0.005335694	0.0038112954	0.004534517	0.0062260437	0.0044457577	0.007374889	0.012791682	0.011306374	0.004578234	0.008649263
0.0	0.29872805	0.31186602	0.29610288	0.31590328	0.31766316	0.29866678	0.31245977	0.29978526	0.31144726	0.3215788
0.0	0.19273841	0.18259685	0.18317688	0.19163673	0.17066908	0.17256202	0.19065721	0.19006139	0.19906648	0.1815155
0.0	0.533547	0.52412045	0.5246073	0.5322454	0.52825755	0.50859785	0.52421945	0.53153247	0.5412196	0.52949697
0.0	0.5341027	0.524194	0.5243919	0.5338842	0.5279941	0.50791574	0.5215842	0.53063303	0.5415488	0.53026605
0.0	0.5355667	0.5229035	0.5249918	0.53368455	0.5265226	0.5083005	0.5245668	0.5310798	0.53877145	0.5265417
0.0	0.53586274	0.5235747	0.5236716	0.53416073	0.52647865	0.5094923	0.5241909	0.53216356	0.5410028	0.5274061
0.0	0.5364665	0.52551454	0.52698743	0.5355131	0.5281949	0.50897515	0.52504563	0.5332966	0.54016346	0.5284197
0.0	0.53480405	0.5243631	0.5266269	0.5333186	0.5278269	0.5096389	0.52201957	0.5348297	0.5422639	0.5307402
0.0	0.5334506	0.52504086	0.5246165	0.5344112	0.529641	0.50976706	0.52391577	0.532207	0.54317576	0.52959746
0.0	0.532146	0.5235804	0.52523077	0.53365004	0.52668774	0.5081191	0.5228871	0.5312311	0.5397774	0.52900493
0.0	0.5330518	0.52339524	0.52694094	0.5331504	0.52902037	0.508634	0.52310336	0.5313811	0.5414214	0.5296309
0.0	0.5343751	0.5233823	0.52291954	0.53182346	0.52739	0.50818044	0.52458495	0.5333738	0.5401151	0.52887696
0.0	0.5361007	0.524503	0.52448016	0.5338075	0.52876186	0.5095052	0.5252838	0.53161883	0.53929675	0.52920115
0.0	0.53513175	0.5263507	0.5269791	0.5337419	0.5278048	0.5119106	0.5239564	0.52916455	0.545041	0.52880836
[truncated: 18,820 more rows]
