# Supplementary material for: Teasing out missing reactions in genome-scale metabolic networks through hypergraph learning
Source: Nat Commun. 2023 Apr 25;14:2375. doi: 10.1038/s41467-023-38110-7 (PMC10130184; doi:10.1038/s41467-023-38110-7)
Supplement: Supplementary file 4 — Source Data [file 41467_2023_38110_MOESM4_ESM.zip › Source Data/Figure 2/j-m/iUMNK88_1353_node2vec.csv]

	0	0.1	0.1.1	0.1.1.1	0.1.1.1.1	0.1.1.1.1.1	0.1.1.1.1.1.1	0.1.1.1.1.1.1.1	0.1.1.1.1.1.1.1.1	0
1.0	0.51496524	0.5090945	0.034089543	0.5333026	0.5321661	0.53075135	0.52698934	0.526614	0.528965	0.54288816
1.0	0.51586765	0.011886924	0.5311482	0.53709733	0.53315485	0.532645	0.5250255	0.15702407	0.1447737	0.54330236
1.0	0.5159674	0.5102674	0.5284523	0.5341124	0.53268933	0.017175397	0.5253243	0.5280445	0.527598	0.5401356
1.0	0.13534819	0.5127608	0.53179663	0.021004463	0.53238195	0.5342079	0.52700615	0.09832914	0.5290545	0.000102226135
1.0	0.51507324	0.5108157	0.20482409	0.53408164	0.53118324	0.531643	0.52533036	0.13984416	0.528205	0.19882496
1.0	0.115254804	0.5112454	0.5303354	0.036316708	0.5330102	0.53403527	0.52611434	0.5267288	0.5283335	0.5430246
1.0	0.14856239	0.512343	0.5287556	0.53340024	0.5311783	0.5323227	0.52631074	0.52626216	0.527549	0.5387953
1.0	0.518168	0.51183206	0.5301936	0.5337432	0.050855093	0.53204656	0.5260285	0.023191636	0.52570534	0.54373896
1.0	0.18252021	0.5095727	0.53047365	0.5345437	0.116552256	0.53291017	0.52669716	0.046088904	0.5270447	0.5455234
1.0	0.023558324	0.5121864	0.528748	0.5337689	0.5312536	0.5315451	4.1346513e-05	0.11451867	0.09206119	0.5439062
1.0	0.089379065	0.51204896	0.5300544	0.53666633	0.16166535	0.53151524	0.5262521	0.52461064	6.0165956e-05	0.04087673
1.0	0.5141469	0.5117708	0.53001684	0.53368855	0.53272516	0.010031018	0.049369585	0.5279571	0.5265884	0.5426793
1.0	0.5158432	0.00015829715	0.5289643	0.53332615	0.5306316	0.5338911	0.525907	0.52663	0.52777886	0.5419172
1.0	0.03601227	0.5112862	0.5294327	0.5329945	0.5313884	0.5327382	0.5250893	0.037740998	0.16598478	0.54285
1.0	5.8941183e-05	0.5127932	0.529298	0.53463054	0.0021731341	0.531369	0.5243377	0.5258899	0.15409166	0.00014579986
1.0	0.5150981	0.06487847	0.13145068	0.5346803	0.16459656	0.5325553	0.52473336	0.00011016844	0.52811897	0.5443073
1.0	0.5151248	0.5120976	0.52990586	0.5335572	0.52916914	0.5303893	0.5259384	0.52544683	0.52739793	0.54191685
1.0	0.516006	0.51266074	0.012697989	0.53442997	0.031501163	0.53220415	0.52602357	0.52634966	0.09219738	0.54208577
1.0	0.22762723	0.5120989	0.52949184	0.0015743221	0.5321774	0.5311872	0.5244646	0.5274369	0.52768	0.5432876
1.0	0.5156171	0.5120735	0.17364278	0.5331667	0.53245807	0.5319268	0.5270687	0.5270434	0.5272739	0.54317683
1.0	0.51476556	0.51284885	0.5286611	0.5331756	0.53338844	0.5323684	0.52619964	0.52667886	0.52762985	0.5421647
1.0	0.51491	0.015181218	0.0050683157	0.16089086	0.5303715	0.5328539	0.5270611	0.14724189	0.52866495	7.9904465e-05
1.0	0.5163289	0.0001380416	4.1515894e-05	0.533992	0.5309045	0.53206486	0.12873428	0.5290057	0.5275702	0.54429144
1.0	0.51373494	0.5128012	0.53030795	0.53453714	0.5327549	0.532573	0.52611125	0.5276859	0.008367901	0.54290926
1.0	0.5147176	0.51219743	0.5310342	0.5346202	0.53300744	0.5313933	5.950282e-05	0.10280651	0.5274175	0.0024198708
1.0	0.5127458	0.51176226	0.5290981	0.12638798	0.53158164	0.5326079	0.52515966	0.52659386	0.52772516	0.54444754
1.0	0.51481825	0.51173043	0.09449482	0.5338768	0.5322414	0.5314093	0.5262286	0.5252653	0.52866775	0.54135346
1.0	0.51472163	0.51126415	0.5302385	0.5344083	0.53166956	0.53311884	0.13895302	0.5276626	0.1963022	0.54349333
1.0	0.5153138	0.50890726	0.52977026	0.0007171893	0.5319847	0.5328435	0.52387166	0.52704555	0.13256302	0.13870059
1.0	0.12567103	0.04266941	0.5296062	0.53349555	0.5308089	0.023366373	0.5276841	0.5268579	0.52754647	0.5424738
1.0	0.51383895	0.51180625	0.5295478	0.042401575	0.0009495722	0.53128314	0.008333919	0.5265861	0.5276768	0.54062796
1.0	0.51533914	0.5108252	0.5279856	0.53360486	0.5310086	0.14659955	0.52684397	0.52752817	0.03135294	0.01140216
1.0	0.5161573	0.5120611	0.5308924	0.13936551	0.5321774	0.5323952	4.5129986e-05	0.526179	0.527118	0.5436507
1.0	0.5140093	0.5123587	0.0034646182	0.53171307	0.08856325	0.023276053	0.5256347	0.5275905	0.024157476	0.5419988
1.0	0.5142031	0.51112044	0.5283094	0.53335214	0.014009223	0.53353953	0.52546054	0.52639383	0.52790797	0.5432411
1.0	0.51582086	0.51138663	0.5304235	0.5341152	0.5331953	0.53373414	0.13076091	0.09404267	0.5274681	0.5441618
1.0	0.5147029	0.16012383	0.5303088	0.0016695831	0.002091551	0.5338523	0.5271138	0.5275987	0.528838	0.5434036
1.0	0.5155931	0.5117861	0.5308379	0.5336546	0.5331001	0.53251994	0.5273128	0.52589643	0.14202893	5.026413e-05
1.0	0.5122536	0.51269007	0.5302396	0.5337022	0.16954464	0.5313074	0.5249649	0.5271495	0.52735794	0.11090382
1.0	6.666412e-05	0.5109527	0.5297819	0.14325288	0.53257126	0.12070554	0.52608305	0.526136	0.18721068	0.5423097
1.0	0.16618946	0.5124119	0.52874213	0.5341592	0.534038	0.06660106	0.12304973	0.52556276	0.52953655	0.037268758
1.0	0.51357275	0.5124205	0.52902144	0.17817095	0.5322483	0.53308296	0.5268685	0.52796215	0.5295338	0.5421687
1.0	0.1355716	0.5115755	9.508729e-05	0.53447264	0.023253277	0.15566039	0.023404222	0.52813625	0.52720845	0.01813553
1.0	0.5140352	0.51223654	0.52945566	0.53540754	0.52840674	0.53011227	0.52767676	0.527326	0.5291963	1.2290732e-08
1.0	0.5141038	0.5122156	0.5287142	0.5366989	0.53146446	0.5361384	0.13642779	0.5270947	0.5273133	0.54340106
1.0	0.5160731	0.09422083	0.5290868	0.53189653	0.53248817	0.22825523	0.52649325	0.5267867	0.5298224	0.5431661
1.0	0.51527226	0.5096969	0.5294203	0.13756466	0.09020823	0.53124756	0.525485	0.09903447	0.5260928	0.5431716
1.0	0.51432174	0.5121887	0.52686244	0.20134255	0.53223264	0.17394027	0.52649575	0.52918637	0.5265422	0.5431556
1.0	0.000991196	0.51242906	0.528882	0.53404576	0.5295066	0.5321704	0.52624804	0.5268008	0.050585996	0.5396704
1.0	0.51531976	0.5124092	0.5303572	0.5362051	0.016358363	0.53109545	0.5273377	0.5285484	0.52741253	0.012210709
1.0	7.505521e-05	0.51168567	0.13011415	0.023281133	0.533198	0.089427784	0.52731264	0.5267478	0.5295434	0.5427317
1.0	0.51450145	0.1492299	0.5289392	0.09046364	0.53247154	0.53375894	0.52664757	0.5257463	0.52767015	0.54267204
1.0	0.5151225	0.5119282	0.5286777	0.53279936	0.18256697	0.5320517	0.52631295	0.5257001	0.527669	0.14645563
1.0	0.5164339	0.101792805	0.08449326	0.53270257	0.023080552	0.5318942	0.14593078	0.5285642	0.5289123	0.24643196
1.0	0.51766133	0.51026773	0.5303454	0.5336716	0.5325953	0.53212374	0.52694273	0.52721775	0.13212329	0.54372513
1.0	0.08995756	0.511829	0.14020109	0.003992007	0.5327981	0.5317127	0.52630085	0.5284431	0.13198623	0.5419527
1.0	0.5148276	0.5114392	0.5311632	0.5347794	2.423658e-09	0.53382635	0.13414472	0.5267222	0.52776396	0.011477288
1.0	0.516206	0.5125893	0.5288883	0.53405654	0.5330734	0.5315012	0.52617633	0.5283341	0.16291906	0.5437758
1.0	0.5157073	0.51217955	0.5293934	0.5330176	0.047546104	0.16833407	0.03125835	0.5261462	0.52836156	0.54129446
1.0	0.51495147	0.510263	0.53072846	0.5326249	0.12957565	0.53139114	0.526817	0.13989998	0.001057818	0.5416682
1.0	0.51429135	0.5100064	0.5295037	0.53427625	0.5320667	0.53236675	0.5259324	0.52838236	0.5270727	0.5429883
1.0	0.044913385	0.14122471	0.5301941	0.53332686	0.530712	0.5309062	0.5290696	0.07851572	0.5279233	0.54274803
1.0	0.5147249	0.5116639	0.5322982	0.04215955	0.53123474	0.18067177	0.52426815	0.5269249	0.52780265	0.05364408
1.0	0.513885	0.5115268	0.14394866	0.53437406	0.53417313	0.52944535	0.26780483	0.5264944	0.5286171	0.54265773
1.0	0.51509446	0.509832	0.16015106	0.00037608625	0.53270316	0.5324886	0.5260445	0.528173	0.5267884	0.5431978
1.0	0.516206	0.029652195	0.5311127	0.5339816	0.5299029	0.108736105	0.5251027	0.52717644	0.5279092	0.5440141
1.0	0.51472116	0.15607874	0.08957028	0.53230405	0.531449	0.53248006	0.52417344	0.52791643	0.5291372	0.1955176
1.0	0.21359766	0.51083857	0.5306693	0.5342164	0.10537389	0.5329034	0.14821719	0.52619076	0.5282611	0.54267615
1.0	0.5148662	0.5127599	0.5287573	0.5347254	0.53108287	0.53228664	0.037916094	0.52669	0.5261555	0.5443923
1.0	0.13625042	0.5124605	0.5293145	0.073688984	0.53073174	0.5325933	0.5259371	0.0092228465	0.5280796	0.0331086
1.0	0.51471406	0.03971126	0.5290895	0.14405344	0.002403459	0.53203785	0.52531064	0.5265975	0.5274848	0.13863762
1.0	0.5141916	0.15959466	0.14713223	0.532758	0.53197783	0.5327686	0.5261259	0.14573899	0.5266057	0.541264
1.0	0.51515645	0.014735009	0.5296848	0.13528077	0.53195155	0.02713633	0.5265235	5.3109405e-05	0.16632976	0.54431504
1.0	0.51485574	0.16154581	0.010688739	0.5332914	0.53212166	0.10756947	0.5246978	0.52644134	0.13105455	8.268302e-05
1.0	0.5142433	0.16034907	0.53016776	0.53357697	0.5316701	0.53131753	0.5267431	0.5268201	0.52813005	0.54326093
1.0	0.5114484	0.50973326	0.011985026	0.5340337	0.5288155	0.53110015	0.52508616	0.08191454	0.5268091	0.5438172
1.0	0.5140689	0.5117265	0.52992606	0.53404415	0.532304	0.5318831	0.5256536	0.05786541	0.5266488	0.08502388
1.0	0.51455164	0.51207614	0.528936	0.53342044	5.189918e-05	0.5317492	0.06659815	0.0017394364	0.52698904	0.5435524
1.0	0.51591235	0.5112797	0.53073907	0.5330783	0.5326927	0.53180027	0.52574855	0.5277724	0.52829194	0.54394394
1.0	0.51517797	0.100770615	0.5289504	0.533847	0.5325322	0.5323784	0.082798265	0.52746296	0.52896523	0.020434773
1.0	0.5151071	0.5122926	0.53135145	0.0077725966	0.038116705	0.09960587	0.006607648	0.5267162	0.52738833	0.19249146
1.0	8.596605e-05	0.51180387	0.52900434	0.5340085	0.5310153	0.5319058	0.012126902	0.12132092	0.022835953	0.5434171
1.0	0.51390666	0.5091404	0.52956	0.53388375	0.53247714	0.5321779	0.08163279	0.5260727	0.5274724	0.5421408
1.0	0.5169234	0.5123871	0.52799827	0.5347947	0.15893641	0.5321296	0.21642904	0.5278258	0.5279434	0.13100712
1.0	0.040588237	0.5134891	0.5310174	0.5350605	0.17478943	0.16279268	0.5271395	0.5267489	0.52856576	0.5422416
1.0	0.51528865	0.51311713	0.52959305	0.008798392	0.53035593	0.53183484	0.5264253	0.5251511	0.52409685	0.5397441
1.0	0.0894393	0.5129824	0.52883667	0.53377527	0.5309611	0.00010525669	0.5262031	0.5277916	0.09621973	0.543175
1.0	0.034118727	0.51091063	0.52908534	0.53389573	0.5301521	0.20220155	0.13043907	0.52778393	0.52825665	0.54321164
1.0	0.022882381	0.0037891837	0.53010494	0.5340724	0.53132975	0.53349185	0.5267674	0.5271752	0.527547	0.11546162
1.0	0.51090324	0.2724437	0.5306914	0.5339197	0.53195685	0.5309326	0.5240686	0.5275734	0.52886915	0.54280704
1.0	0.51553535	0.5115565	0.022914575	0.5337905	0.52864695	0.5325033	0.52524555	0.14592674	0.52787447	0.54173094
1.0	0.5146871	0.5110006	0.52912587	0.5337075	0.14012732	0.028981728	9.468936e-11	0.5294909	0.5272658	0.543171
1.0	9.142213e-05	0.15760288	0.528562	0.53327984	0.532704	0.5322217	0.52638113	0.5260519	0.52773404	0.07736063
1.0	0.51495796	0.002382286	0.53251743	0.5330109	0.5322287	0.53140384	0.13187583	0.07483792	0.5275479	0.54152954
1.0	0.1415189	0.11092499	0.53145677	0.53431046	0.53137016	0.029958509	0.52694875	0.002543654	0.5264374	0.117835745
1.0	0.5160834	0.5140111	0.53037244	0.023182321	0.08305763	0.53180003	0.52404004	0.52607054	0.094369546	0.54212546
1.0	0.5149536	0.5122157	0.5302136	0.2166503	0.53282166	0.53186136	1.7614812e-10	0.52843964	0.5278742	0.5423209
1.0	1.2858357e-09	0.5123066	0.52997345	0.5352906	0.5309744	0.53230524	0.016470563	0.048271943	0.52921885	0.5425011
1.0	0.51466596	0.11051837	0.53015	0.53305596	0.023337953	0.016174773	0.5274684	0.5269671	0.5273831	0.5422015
1.0	0.5132759	0.51288044	0.53416604	0.5337566	0.5324379	0.5313804	0.5262221	0.5273075	0.5272656	0.5439448
1.0	0.5148105	0.5105428	0.10957844	0.53172207	0.5332717	0.53096044	0.52576303	0.52857643	0.14213137	0.5441408
1.0	0.058611333	0.5117393	0.05003025	0.53466254	0.5312821	0.53261226	0.5251099	0.526981	0.10614875	0.00087299116
1.0	0.5154688	0.5125521	0.5287292	0.5331825	0.010470084	0.5329091	0.52402323	0.08924682	0.52818197	0.54326665
1.0	0.5132706	0.51261836	0.5282696	0.5339893	0.5315505	0.03369552	0.5259789	0.5274275	0.012280017	0.54261184
1.0	0.13551174	0.51174504	0.52905226	0.5334096	0.5330053	0.5325238	4.016633e-05	0.05834913	0.5273037	0.5432479
1.0	0.51531625	0.511694	0.53390026	0.5324741	0.5330818	0.13189618	0.00087316294	0.13530214	0.5276315	0.5405379
1.0	0.5163261	0.51126987	0.53086114	0.53361094	0.53061265	0.5310541	0.1277374	0.5272687	0.52788174	0.061324995
1.0	0.514473	0.512094	0.0001133196	0.07534014	0.532812	0.53158087	0.52387226	0.02326027	0.52835333	0.00010339059
1.0	0.5155352	0.08963212	0.5283856	0.53503156	0.5317851	0.5306945	0.5260721	0.52735597	0.52758163	0.54358214
1.0	0.088983126	0.51135004	0.026460597	0.53566575	0.53299725	0.53241014	0.52597874	0.52731204	0.528246	0.10251139
1.0	0.5146682	0.5095971	0.5315358	0.53248364	0.008952167	0.53053075	4.2980795e-05	0.52787656	0.52751493	0.13886978
1.0	0.5142408	0.5121307	0.04850475	0.53540885	0.5325172	0.5314184	0.52329975	0.52623475	0.000118929194	0.031669725
1.0	0.5126516	0.5127083	0.52819926	0.5342146	0.53362125	0.53090364	0.5277019	0.52766436	0.5271034	0.5433449
1.0	0.51721436	0.15538995	0.15331653	0.53437865	0.5327316	0.5329326	0.52553856	0.5239147	0.52738684	0.54284185
1.0	0.046713844	0.5112841	0.5287773	0.53374386	0.15652832	0.53309554	0.52713364	0.15204123	0.528307	0.5424065
1.0	0.51544046	0.020590244	0.530727	6.4686945e-05	0.5323651	0.17258546	0.13111836	0.17196316	0.03576058	0.5445421
1.0	0.51486856	0.5130448	0.52971774	0.5343148	0.532899	0.53270006	0.1117663	0.52733034	0.5292953	0.15653414
1.0	0.51559466	0.10658105	0.5285836	0.1289729	0.1491569	0.53125787	0.08848274	0.1206927	0.03032988	0.5427241
1.0	0.5171603	0.510993	0.13565588	0.5348946	0.53150296	0.53198916	0.5259457	0.5270232	0.52844024	0.54388577
1.0	0.5152034	0.51233906	0.53131217	0.5364072	0.53307337	0.05865692	0.5251632	0.5289562	0.5284263	0.5420591
1.0	0.5147627	0.1514715	0.52870214	0.53227574	0.057345606	0.5340319	0.0012029668	0.22203773	0.13947639	0.5420914
1.0	0.51574516	0.51113284	4.840294e-10	0.53275174	0.5305607	0.53234214	0.52579117	0.5279063	0.52469474	0.5421035
1.0	0.51166165	0.51181763	0.5302281	0.53284836	0.53019744	0.5317345	0.1296615	0.0024804438	0.52760094	7.854865e-10
1.0	5.5206656e-05	0.51196665	0.53070045	0.041341685	0.16082616	0.5305123	0.17300534	0.5284434	0.5241221	0.5424742
1.0	0.13922916	0.5113088	0.093306586	0.5336648	0.53189737	0.15500216	0.12024433	0.13324386	0.0021745616	0.5431063
1.0	0.51448464	0.5118452	0.5299276	0.008188591	0.07370615	0.0074959015	0.5262837	0.13576558	0.5266162	0.54310125
1.0	0.51509714	0.51171374	0.5282343	0.09321371	0.53101206	0.532478	0.526464	0.5264232	0.024587588	0.54236996
1.0	0.51687205	0.5113151	0.5306588	0.12788016	0.5317998	0.53136015	0.52646446	0.048864428	0.13864407	0.5428334
1.0	0.51474386	0.5119525	0.53135884	0.5355308	0.5311721	0.5316486	0.52532	0.21634333	0.5289385	0.543823
1.0	0.020336827	0.512709	0.09902975	0.5341603	0.5321909	0.5318454	0.525463	0.5280602	0.12860966	0.54274094
1.0	0.1441788	0.51073706	0.52894676	0.5349395	0.032059617	0.5328982	0.019848892	0.526953	0.526671	0.5418029
1.0	0.14965148	0.5129392	0.53043	0.5349867	0.5311542	0.5320834	0.15376171	0.5279107	0.5278381	0.543878
1.0	0.5156266	0.5132966	0.5300386	0.041849762	0.010436026	0.06115204	0.5269754	0.011916903	0.024672864	0.18734047
1.0	0.5141087	0.51143366	0.52974516	0.021857949	0.5315088	0.53175783	0.5262132	0.5278604	0.5287125	0.5428313
1.0	0.053255867	0.51277393	0.5299871	0.53365934	0.07331804	0.53113097	0.5274964	0.5274515	0.08589186	0.54206735
1.0	0.082358465	0.5132066	0.53063446	0.05924688	0.53205556	0.5315139	0.03396158	0.15916021	0.028051306	0.54390526
1.0	0.5130987	0.5119797	0.5285078	0.5334781	0.5313938	0.53066087	0.52514213	0.52737117	0.52853096	0.542749
1.0	0.5137575	0.5120985	0.5316666	0.53503036	0.531755	0.5322868	0.52458745	0.526846	0.5276729	0.5441277
1.0	0.5146552	0.5124751	0.5285021	0.53457737	0.5330417	0.00480884	0.52625865	0.010249178	0.52775973	0.54273754
1.0	0.51308864	0.51258826	0.1607942	0.5347491	0.532396	0.114259586	0.044526417	0.5259036	0.52784795	0.54330474
1.0	0.51462024	0.51199245	0.531607	0.5339409	0.5332	0.050318245	0.5260864	0.1559412	0.04781759	0.54355353
1.0	0.5149347	0.51171005	0.52871966	0.533089	0.5312136	0.5299257	0.5258609	0.52652	0.527997	0.5440246
1.0	0.5140928	0.11143221	0.08323169	0.5340223	0.5319396	0.0033702077	0.5239078	0.16363777	0.52740514	0.5421896
1.0	0.51450574	0.51140887	0.53026444	0.53437024	0.5341618	0.532602	0.52437055	0.5270069	0.527877	0.5411167
1.0	0.51431125	0.51440877	0.5309526	0.03602522	0.5317333	0.0017729637	0.52622485	0.52765465	0.5287071	0.5444205
1.0	0.51468784	0.51199853	0.5291413	0.12873311	0.5325241	0.003114187	0.021778103	0.5270106	0.52775115	0.54315317
1.0	0.5153939	0.5121337	0.529287	0.013561823	0.5322394	0.5314568	0.5255862	0.5255225	0.52755076	0.01027958
1.0	0.515119	0.027935313	0.53038794	0.53332514	0.52990323	0.53158396	0.0131145865	0.26486644	0.52929753	0.5426205
1.0	0.51485544	0.5114576	0.53053457	0.5332114	0.53126144	0.53137684	0.5264864	0.5270362	0.5277655	0.5434933
1.0	0.094289094	0.51255465	0.52970123	0.09694947	0.5313942	0.15880175	0.52406716	0.5273608	0.5271401	0.54426533
1.0	0.16486667	0.50954574	0.5305139	0.53353447	0.53217334	0.5322747	0.52570057	0.14949834	0.007190758	0.5432796
1.0	0.51274616	0.5122453	0.52970594	0.53401977	0.531579	0.5336647	0.52587306	0.527684	0.5251972	0.5426986
1.0	0.51488715	0.51082	0.5302621	0.53479034	0.5308504	0.00032509377	0.52721083	0.5273306	0.52796227	0.5430727
1.0	0.04047452	0.00014481555	0.5288831	8.650022e-05	0.53348243	0.5311768	0.5250939	0.5269933	0.5286625	0.54181325
1.0	0.5152293	0.037704755	0.52898055	0.007129444	0.5331832	0.5326152	0.12747303	0.5282911	0.5289199	0.54251146
1.0	0.515406	0.512613	0.53033286	0.5335153	0.5307678	0.53253347	0.52528083	0.011508458	0.5278818	0.54257995
1.0	0.5119748	0.5123903	0.5291624	0.09083191	0.53294426	0.53158855	0.5237109	0.52752244	0.52746767	0.03207404
1.0	0.51540524	0.5117605	0.5283545	0.5348902	0.046483744	0.5301617	0.5270388	0.048070833	0.52950954	0.5423527
1.0	0.5137183	0.51494616	0.14589679	0.53488237	0.5320801	0.53430384	0.52670085	0.52657247	0.52762383	0.5420775
1.0	0.5161741	0.0001049477	0.52961874	0.5336235	0.15833294	0.5312924	0.52508897	0.5257586	0.5271517	7.5411706e-05
1.0	0.51350516	0.5120226	0.01070001	0.5330914	0.53212655	0.5330062	0.52480704	0.5268951	0.52797365	0.5422809
1.0	0.51572895	0.5127048	0.5303657	0.5346481	0.53108096	0.5322057	0.5255441	0.52482545	0.52830684	0.20144211
1.0	0.51349163	0.51200414	0.5308538	0.0016821416	0.53316265	0.53287506	0.52598345	0.527636	0.5283787	0.15411033
1.0	0.51444745	0.51188684	0.16226852	0.5341616	0.532452	0.5324398	0.5248823	0.52766	0.52780616	0.5426369
1.0	0.51499975	0.5119551	0.52897036	0.5337898	0.5332521	0.5321732	0.5264325	0.52586	0.09996659	0.5444119
1.0	0.51357424	0.5119225	0.19486742	0.5336267	0.5305981	0.017198505	0.5256643	0.52809006	0.00054959307	0.5412831
1.0	0.5130799	0.51295006	0.5288654	0.5336146	0.5314119	0.05816723	0.52683944	0.526599	0.52863055	0.54436064
1.0	0.15710767	0.51181215	0.0022335546	0.53521824	4.957284e-05	0.22807184	0.5253368	0.52603406	0.52808267	0.5432531
1.0	0.51432353	0.50996107	0.52998817	0.5365952	0.5315479	0.53229564	0.5265207	0.5289056	0.0017904199	0.5429707
1.0	0.1532765	0.017420597	0.52799094	0.5338565	0.532302	0.53071934	0.5269454	0.5274771	0.5281276	0.013961618
1.0	0.51424354	0.512238	0.52885634	0.536199	0.53304154	0.53226674	0.52669764	0.5275844	0.5279814	0.5409506
1.0	0.5150228	0.51291764	0.5306792	0.5324425	0.53238857	0.53380823	0.5268304	0.5268072	0.19777843	0.5418806
1.0	0.5138671	0.5145925	0.026111342	0.5355815	0.53113544	0.53096193	0.526706	0.52701664	0.15578769	0.54217887
1.0	0.51621556	0.5126106	0.10933321	0.5348864	0.5319043	0.5320734	0.52773875	8.0474e-05	0.5278276	0.54209304
1.0	0.51467216	0.51144725	0.14669532	0.533184	0.11364271	0.5319498	0.52393687	0.0076923086	0.5278597	0.5420106
1.0	0.5138981	0.5122291	0.16709432	0.5337002	0.5322716	0.0018752329	0.52544254	0.5267373	9.327579e-05	0.54310447
1.0	0.51469487	0.0009370472	8.3771025e-05	0.5348346	0.5317923	0.5319634	0.015353795	0.53015625	0.043127943	0.54458386
1.0	0.51477826	0.5113947	0.5296183	0.5374252	0.0005003876	0.16196685	0.52611953	0.5275982	0.5271858	6.631527e-05
1.0	0.5132872	0.14909579	0.53077626	0.5346749	0.044794224	0.10805046	0.5268857	0.5265935	0.52768654	0.5434242
1.0	0.5127413	0.5124121	0.10574033	0.056812547	0.53283787	0.52998453	0.52735573	0.5271603	0.5285145	0.54319793
1.0	0.51404554	0.5117666	0.52973706	0.53438354	0.53306526	0.5318069	3.1539486e-05	0.5279147	0.5276519	0.00010018392
1.0	0.51447904	0.51203305	0.008839623	0.53321356	0.53336984	0.531089	0.09076318	0.5266598	0.17349783	0.5417138
1.0	0.51391405	0.51142323	0.5283451	0.5344069	0.5315811	0.53258985	0.5258682	0.5267657	0.52628785	0.5414325
1.0	0.5144433	0.50702083	0.53005713	0.534451	0.013731861	0.5307946	0.5242102	0.10144136	0.5283912	0.5418089
1.0	0.5158276	0.062132154	0.52937007	0.000105217354	0.14217152	0.5318902	0.5272889	0.022557948	0.52644694	0.0299711
1.0	0.514303	0.015737575	0.53076065	0.53407466	0.53224254	0.5312704	0.5257602	0.047009107	0.1651867	0.54347306
1.0	0.5142411	0.51237655	0.5312005	0.5332378	0.52954507	0.5321753	0.5265761	0.5261252	0.5270168	0.5434172
1.0	0.51418066	0.51060575	0.13713922	0.13527744	3.827719e-05	0.53190154	0.13223284	0.52690893	0.52748394	0.24607009
1.0	0.5138293	0.049583483	0.52904963	0.5336242	0.032108225	0.53208697	0.52351075	0.5267666	0.5297723	0.5432941
1.0	0.5144487	0.5120859	0.5290446	0.53423506	0.53145593	0.5315619	0.5254841	0.5261032	0.526935	0.5429562
1.0	0.51612574	0.5124527	0.5295654	0.5331351	0.2377257	0.5317949	0.5263584	0.5256467	0.5276011	0.5431301
1.0	0.51406485	0.51357365	0.52902734	0.08677892	0.094561994	0.124023676	0.5236968	0.5258501	3.295656e-09	0.20131655
1.0	0.516206	0.50991803	0.52865714	0.14360312	0.5318599	0.53302413	0.5270416	0.5264823	0.5280994	0.5431571
1.0	0.025918022	0.51221776	0.014919729	0.5338818	0.53090274	0.5327854	9.840728e-07	0.5266058	0.52796346	0.5433246
1.0	0.107159846	0.10056909	0.0017290168	0.5337416	0.5320328	0.5324421	0.5267913	0.5296461	0.52986366	0.5433867
1.0	0.5133458	0.08370346	5.9986007e-05	0.036554668	0.5321407	0.53156817	0.52589166	0.52647924	0.52681017	0.5421525
1.0	0.51504856	0.5122655	0.5305551	0.53328466	0.5328808	0.5322425	0.11356039	0.52885175	0.52752656	0.54224205
1.0	0.5148955	0.5114746	0.5303105	0.5344221	0.5318876	0.5328749	0.007889319	0.5285275	0.5281236	0.5429492
1.0	0.5138496	0.51071286	0.09735278	0.5331593	0.5300882	0.11372358	0.5242378	0.5262735	0.5280796	0.5424305
1.0	0.5150488	0.508578	0.5312793	0.53434527	0.15964483	0.059096597	0.52426255	0.52677387	0.5260731	0.5429362
1.0	0.16554646	0.5119853	0.5293778	0.53401047	0.53276646	0.062913254	0.52513707	0.5259097	0.52646047	0.20206778
1.0	0.51045686	0.51072574	0.5308043	0.53396994	0.5335682	0.17731085	0.5268779	0.026148295	0.5280112	0.5429989
1.0	0.5158491	0.5122298	7.061004e-05	0.18385097	0.5316741	0.12894373	0.52787423	0.52617896	0.52771086	0.54133046
1.0	0.5143662	0.51054585	0.53056574	0.13160756	0.10527149	0.5307247	7.629249e-05	0.5271574	0.52797514	0.031650793
1.0	0.51346785	0.15150945	0.5307553	0.53452337	0.099186935	0.5316081	0.5264506	0.52760005	0.13512717	0.54355276
1.0	0.0018710946	0.511452	0.52918965	0.53468174	0.53282315	0.5324722	0.52551436	0.52718943	0.5288852	0.54234284
1.0	0.09614473	0.18765648	0.53035206	0.53374875	0.5300605	0.53266424	0.52589446	0.1365419	0.5276603	0.54354227
1.0	0.14438537	0.5113064	0.52877283	0.5344822	0.532341	0.5327583	0.52645576	0.114715695	0.5281124	0.5430208
1.0	0.51436657	0.5123135	0.5292978	0.08905946	0.5342021	0.53225845	0.5263277	0.5271892	0.52694577	0.54212976
1.0	0.13888931	0.5116107	7.901053e-05	0.53391045	0.53247803	0.5319986	0.52588856	0.5297338	0.52797806	0.5432085
1.0	0.51415074	0.5116593	0.5312681	0.53420377	0.53311557	0.5317934	0.526126	0.5247492	0.52749926	0.012466831
1.0	0.15226415	0.025829485	0.16054974	0.53403825	0.53106564	0.5328714	0.52621937	0.17258315	0.5284797	0.5427612
1.0	0.18651843	0.5129563	0.16043139	0.53351086	0.05366329	0.53444266	0.5237517	0.5267916	0.52730465	0.5430973
1.0	0.5154396	0.10420257	0.5296282	0.53518593	0.53018224	0.53283656	0.52708465	0.52702534	0.52761555	0.08454675
1.0	0.04876516	0.5119426	0.5287247	0.0017718533	0.12841763	0.5313837	0.5246995	0.14173622	0.52455515	0.032283563
1.0	0.51499283	0.032187216	0.5292169	0.5348152	0.53285307	0.53202623	0.18030553	0.07643212	0.007961592	0.5429973
1.0	0.51388305	0.5105683	0.5298184	0.53405434	0.53239274	0.53499806	0.52660954	0.21562989	0.5271166	0.54248106
1.0	0.5138912	0.51233304	0.5305205	0.53604406	0.5304626	0.53130186	0.52578753	0.52566403	0.5287866	9.521832e-05
1.0	0.51585615	0.01587204	0.5299064	0.5351735	0.533135	0.53283846	0.08245257	0.5277647	0.5285615	0.54399866
1.0	0.51301426	0.09902477	0.52951676	0.5331605	0.048931662	0.53117985	0.1241005	0.5271402	0.52759975	0.5426909
1.0	0.51468897	0.5140894	0.5299481	0.5338336	0.53246534	0.01594683	0.52413994	0.5270344	0.5278475	0.24598245
1.0	0.5148967	0.5124327	0.5302548	0.5332166	0.5317535	0.5309652	0.009461028	0.52609146	0.005613184	0.00061548885
1.0	0.5155815	0.5134377	0.5284996	0.5318783	0.00010416991	0.53139293	0.00039330873	0.5274433	0.14404231	8.829745e-05
1.0	0.51482594	0.5102814	0.529415	0.53469354	0.029694986	0.53314704	0.5261359	0.5285409	0.52672505	0.54354155
1.0	0.5147933	0.51152146	0.11009078	0.53474337	0.15942597	0.5304569	0.526321	0.5257433	0.5272225	0.050267797
1.0	0.51330614	0.51207703	0.5283745	0.5344391	0.531958	0.53393954	0.52608496	0.5272667	0.5284834	0.54268
1.0	0.08804267	0.51352614	0.5293841	0.5337584	0.5319945	0.5265839	0.52392644	0.12498739	0.0051493733	0.5428588
1.0	0.5153272	0.10217947	0.02405037	0.53354675	0.5326818	0.53324664	5.1495714e-05	0.14566234	0.091868244	0.54303217
1.0	0.5146421	0.51196647	0.528086	0.53310686	0.5330199	0.5319812	0.5250661	0.52793455	0.52686507	0.5424119
1.0	0.51520205	0.51095873	0.5297632	0.5343836	0.5336066	0.5312392	0.5262378	0.14854367	0.52708584	0.5415061
1.0	0.5137545	0.51217777	0.5310203	0.5335997	0.5301787	0.00019064259	0.5251525	0.52683896	0.5282259	0.54507214
1.0	0.5144787	0.51240236	0.52883583	0.13404396	0.5303356	0.5323736	0.5256796	0.1673734	0.5263222	0.20110655
1.0	0.51567036	0.19055839	0.529982	0.5308698	0.5310431	0.5321534	0.52681196	0.026608998	0.5273303	0.544466
0.0	0.012300619	0.015285232	0.01133264	0.009285188	0.012295116	0.015047031	0.00898188	0.011227784	0.014969155	0.010472668
0.0	0.012381744	0.015343347	0.011456429	0.009371366	0.012413668	0.015175118	0.00906365	0.011237284	0.015067639	0.010553731
0.0	0.010070805	0.013090661	0.011385815	0.009065076	0.010111756	0.011036535	0.008403908	0.009146846	0.0104209045	0.010023205
0.0	0.010077473	0.01306632	0.011416773	0.009049186	0.009970815	0.010988041	0.008465844	0.009107025	0.010349454	0.0099886665
0.0	0.008573497	0.0101886345	0.011072766	0.0065717474	0.0063774036	0.010999323	0.006917082	0.008562888	0.010751339	0.011262754
0.0	0.008592221	0.010263006	0.011043736	0.006528722	0.0063501587	0.010960114	0.006894315	0.008622112	0.010796416	0.011193205
0.0	0.043424834	0.047733616	0.048115794	0.045154244	0.046714343	0.045023393	0.038938526	0.042207755	0.043084264	0.052260406
0.0	0.51398236	0.51159596	0.5302381	0.5330783	0.5312802	0.5309362	0.5255739	0.52686304	0.5269343	0.5427863
0.0	0.011693571	0.010896211	0.009664007	0.008228417	0.012292186	0.011117614	0.008850052	0.008950192	0.00945117	0.013658435
0.0	0.011761432	0.010939732	0.009625467	0.008232169	0.01224774	0.011028107	0.008913587	0.008922028	0.009373656	0.013615167
0.0	0.011750651	0.010893419	0.009656266	0.008240788	0.0122427745	0.011087447	0.008851529	0.008892869	0.009366167	0.0136731155
0.0	0.011791787	0.010812612	0.009599769	0.008253885	0.012280584	0.011127914	0.008860742	0.00894141	0.00935289	0.013644335
0.0	0.0016137004	0.0022418587	0.002678209	0.0015265341	0.0018308731	0.00338469	0.0011823154	0.002060548	0.0020635987	0.002651159
0.0	0.019387743	0.028231652	0.025337541	0.02480702	0.022935301	0.023453258	0.02289529	0.02132217	0.020993117	0.02445362
0.0	0.020319154	0.02395433	0.028125746	0.021684114	0.02313946	0.034968734	0.016794976	0.021583822	0.019963985	0.028311038
0.0	0.010686945	0.012516553	0.0116685415	0.0074821636	0.009295699	0.01613833	0.0075812945	0.009323427	0.0095090065	0.01288021
0.0	0.022744069	0.023933476	0.02795156	0.02060131	0.020132996	0.03227171	0.017566206	0.022026079	0.021789093	0.026313758
0.0	0.021681564	0.024834609	0.025719723	0.02053125	0.021869529	0.033512685	0.020416673	0.022362212	0.024206158	0.030033235
0.0	0.009513639	0.011057477	0.010263887	0.0073798895	0.010816709	0.015975807	0.009311473	0.010593315	0.011161973	0.015530016
0.0	0.06326098	0.07040907	0.061320063	0.062294196	0.0598429	0.08324316	0.057998717	0.06992069	0.057099156	0.06873579
0.0	0.008939171	0.011876495	0.0078739645	0.008430733	0.007856272	0.011880311	0.0068113403	0.010314422	0.006037447	0.00803459
0.0	0.008890982	0.01193246	0.007812983	0.0083494	0.007890036	0.011887657	0.0067898063	0.010270366	0.0060126567	0.007986033
0.0	0.058996588	0.063171476	0.074251786	0.06116198	0.06808767	0.07751179	0.059624918	0.062986426	0.06108581	0.080320954
0.0	0.006864067	0.007028162	0.012941915	0.0075264145	0.0083852215	0.015573175	0.009116195	0.009385188	0.0072377715	0.018991673
0.0	0.006864155	0.007004575	0.013017653	0.0075113773	0.008315161	0.015471156	0.009004186	0.009388594	0.0072908304	0.0188679
0.0	0.020054083	0.024229042	0.023711307	0.019796843	0.016785033	0.0292651	0.02042175	0.025441952	0.018481411	0.02588837
0.0	0.009659737	0.01347588	0.011154728	0.0081704445	0.009825355	0.015275633	0.008432364	0.011325334	0.010273488	0.011599631
0.0	0.00187794	0.0029716243	0.0021312677	0.0013319231	0.0015262318	0.0031723164	0.0011505187	0.0020930625	0.0014204571	0.0017625826
0.0	0.02012529	0.030350776	0.025119096	0.02071371	0.022228753	0.033984106	0.01637248	0.02126327	0.021256404	0.022922216
0.0	0.0072638504	0.013673423	0.013678679	0.0062638535	0.008890465	0.018625492	0.007844239	0.009403174	0.008835784	0.00010657704
0.0	0.007249403	0.013700196	0.013578765	0.006290707	0.008942687	0.018677257	0.007871801	0.009356266	0.008905443	0.00010657582
0.0	0.04949555	0.07385593	0.07664352	0.06540088	0.06942981	0.08428597	0.05699134	0.057573847	0.06828928	0.070038274
0.0	0.005389404	0.011323359	0.011703385	0.008515747	0.009483223	0.013813223	0.006724438	0.00690203	0.009384147	0.009392963
0.0	0.005426758	0.011316826	0.011723953	0.00855302	0.00949431	0.013786272	0.006728293	0.006879241	0.009383504	0.009392502
0.0	0.06923612	0.075882286	0.06843289	0.060866173	0.066533804	0.07701371	0.060538314	0.060805768	0.05989651	0.0655789
0.0	0.2192713	0.226266	0.23292938	0.21239322	0.2206044	0.21700522	0.20530319	0.20698965	0.22321393	0.22485599
0.0	0.056258254	0.07551619	0.07091988	0.06337812	0.062051315	0.078555614	0.059456863	0.069351986	0.06288183	0.06751345
0.0	4.4760825e-05	0.00013716721	9.255122e-05	5.7757414e-05	5.3423322e-05	0.00013175095	4.8561935e-05	8.6837914e-05	5.8953377e-05	6.6158995e-05
0.0	0.51378506	0.5114278	0.5293873	0.5332342	0.53085166	0.5305193	0.52531964	0.5262539	0.527308	0.54250586
0.0	0.00756806	0.010435249	0.011859003	0.008857392	0.007967571	0.011332363	0.005453944	0.010550001	0.007526814	0.004708187
0.0	6.806332e-05	0.00010303283	0.00013400818	7.263513e-05	6.5845175e-05	0.00010833544	3.695029e-05	6.918554e-05	9.0157446e-05	4.972198e-05
0.0	0.0629646	0.07000216	0.078213006	0.06737858	0.06562023	0.07460236	0.055237785	0.06527638	0.07042569	0.062553555
0.0	0.0020245288	0.0023863714	0.0017836051	0.0019766684	0.0015515877	0.0030507562	0.0014332093	0.0026132888	0.0014049032	0.0032120782
0.0	0.001584873	0.0025952798	0.0017070749	0.0015169703	0.002070356	0.002314372	0.0017960253	0.0012134215	0.0017240298	0.0018752482
0.0	0.020283122	0.026847837	0.021923281	0.01914308	0.027256373	0.032155026	0.023871489	0.01828742	0.024954712	0.025311263
0.0	0.02352746	0.025360279	0.021550057	0.020028345	0.022437794	0.035885613	0.018419808	0.023215223	0.020407958	0.027628042
0.0	0.02469858	0.026312279	0.024882521	0.020904925	0.026085416	0.03179017	0.021663204	0.02662129	0.02323015	0.031970374
0.0	0.024234658	0.024766842	0.020667283	0.021811957	0.023848236	0.030893192	0.021987446	0.025275873	0.02050066	0.02582982
0.0	0.02144415	0.025146715	0.027880128	0.024885604	0.02439265	0.022411522	0.016747162	0.020014638	0.02250287	0.028400097
0.0	0.022868866	0.027072638	0.024932422	0.025019797	0.023301592	0.026466923	0.01795606	0.022786671	0.025982838	0.026328875
0.0	0.021840198	0.021973772	0.025505858	0.019727517	0.023842681	0.026434291	0.020779526	0.025901686	0.020318363	0.02081771
0.0	0.022471383	0.029993525	0.020602891	0.02473691	0.029694483	0.02279342	0.017984297	0.02251845	0.018672075	0.035084445
0.0	0.023316989	0.021834223	0.029338265	0.01911015	0.02806141	0.019050619	0.022038445	0.02260392	0.021596724	0.028071567
0.0	0.022413783	0.032876488	0.019411491	0.022645025	0.02254315	0.030846814	0.019933656	0.019936292	0.024987103	0.02442423
0.0	0.023136878	0.028912395	0.025183892	0.022227988	0.024097757	0.028081562	0.021332813	0.024694687	0.018036598	0.028198706
0.0	0.012109521	0.01229529	0.008992437	0.008681815	0.010226381	0.01713249	0.009817412	0.009930003	0.012069894	0.013914817
0.0	0.022063237	0.026929693	0.024899637	0.020941136	0.023935648	0.031521965	0.023575665	0.020352246	0.024806436	0.024038361
0.0	0.03953627	0.046487805	0.045808367	0.037081324	0.04963646	0.048515666	0.03823373	0.046654303	0.041359734	0.0430207
0.0	6.681037e-05	0.00011219238	8.8173e-05	4.2706524e-05	7.296203e-05	0.00011839433	5.1161107e-05	7.979543e-05	6.262433e-05	5.9206795e-05
0.0	9.88429e-05	0.0001806062	0.00010408333	6.5642045e-05	6.6357454e-05	0.00017106645	8.9457186e-05	7.1455666e-05	9.182535e-05	0.0001571483
0.0	9.88429e-05	0.0001806062	0.00010408333	6.5642045e-05	6.6357454e-05	0.00017106645	8.9457186e-05	7.1455666e-05	9.182535e-05	0.0001571483
0.0	8.2429615e-05	0.0001408761	0.000108821754	5.6487694e-05	6.8362475e-05	0.0001018695	6.551297e-05	8.5533895e-05	7.128687e-05	0.00016192517
0.0	0.023537958	0.031562053	0.026837077	0.025360854	0.023324365	0.026419932	0.02365664	0.030714221	0.020004714	0.033579253
0.0	6.9491216e-05	0.00011757485	9.946894e-05	1.5841944e-05	7.647991e-05	0.00016199575	5.6371573e-05	8.444418e-05	7.861499e-05	0.00010343713
0.0	0.5136044	0.51207733	0.53039587	0.5339739	0.5309772	0.5308146	0.5257834	0.52731675	0.5265992	0.54276776
0.0	0.5130503	0.5109898	0.52992225	0.5332681	0.5315052	0.5302921	0.52642304	0.5261432	0.5264242	0.5428187
0.0	0.06230058	0.070579536	0.06950241	0.059366655	0.073104136	0.080740616	0.0663008	0.06973495	0.07129731	0.06954046
0.0	6.5421824e-05	0.00010626834	8.577869e-05	4.5261397e-05	9.8831966e-05	0.0001462372	7.294499e-05	8.8655346e-05	9.443289e-05	7.393636e-05
0.0	0.04519077	0.04651912	0.04018883	0.041985605	0.03875671	0.059075024	0.041131895	0.052934997	0.053652346	0.052279785
0.0	0.033696745	0.05040121	0.047929797	0.039507013	0.050831005	0.060812403	0.041276176	0.04804136	0.04516908	0.04295956
0.0	0.18736987	0.17878464	0.18207401	0.18857668	0.18378079	0.20784828	0.17262322	0.18592338	0.18094437	0.18298975
0.0	0.07264099	0.07466117	0.06259201	0.065911606	0.073027305	0.078281276	0.06313269	0.06356879	0.06501951	0.06741549
0.0	7.5784774e-05	9.30112e-05	7.739376e-05	7.603277e-05	7.1692026e-05	0.00012529628	4.7829566e-05	6.904785e-05	9.540036e-05	7.225696e-05
0.0	8.030458e-05	0.00014238962	6.524159e-05	6.417459e-05	0.0001023385	9.336594e-05	5.864621e-05	5.07043e-05	9.638987e-05	8.603157e-05
0.0	0.5129532	0.51210505	0.53038967	0.5344417	0.530584	0.53082764	0.5257311	0.52725726	0.5271582	0.5421838
0.0	0.009918652	0.015070207	0.011581363	0.0070641325	0.0089040585	0.012041612	0.008775296	0.00854196	0.008309709	0.010200188
0.0	9.4951836e-05	0.00020545992	0.00012143994	4.3726406e-05	6.201559e-05	0.00016315155	5.537607e-05	6.917657e-05	8.548285e-05	0.00013708301
0.0	0.068816185	0.08398258	0.076208055	0.058818515	0.06457823	0.08309264	0.061589964	0.06527414	0.06943622	0.08185864
0.0	0.008461423	0.011208758	0.009857379	0.008558121	0.011497252	0.016316593	0.0052549792	0.009338149	0.0091000525	0.014168044
0.0	0.09384264	0.09523044	0.08724008	0.0900209	0.08459419	0.11461626	0.08820688	0.10524619	0.10699226	0.106670216
0.0	0.026076533	0.031629086	0.025190085	0.02539382	0.019436238	0.03311176	0.019784188	0.02792389	0.022007696	0.03238293
0.0	0.008156221	0.017230751	0.011896837	0.010056156	0.007678792	0.012241863	0.007888278	0.007974573	0.008190884	0.012459999
0.0	0.007935539	0.009467513	0.009024099	0.005736602	0.008639071	0.014786116	0.008976584	0.007863798	0.011083209	0.009297496
0.0	0.0020674192	0.0031087424	0.0029588507	0.0016173497	0.0019780651	0.004746668	0.0016563351	0.0023637377	0.0018635002	0.0026719905
0.0	0.022175774	0.030929249	0.028081082	0.02095246	0.02645089	0.039762057	0.024440384	0.024089562	0.021900946	0.02323601
0.0	0.0090706125	0.012555203	0.010708331	0.008864829	0.007673939	0.012801855	0.008552029	0.0106410645	0.010024283	0.012804122
0.0	0.027085902	0.027551733	0.03018965	0.022570899	0.014428087	0.027423887	0.019759096	0.025899865	0.026327286	0.029295718
0.0	0.019946352	0.02542613	0.03168104	0.023459291	0.023126345	0.037779454	0.019523762	0.02031812	0.024578448	0.02495658
0.0	0.019955643	0.025440352	0.031594038	0.023367696	0.023034725	0.03780329	0.01956927	0.020199673	0.024602056	0.024975125
0.0	0.14102568	0.15023236	0.14457676	0.14431834	0.14441763	0.16919571	0.12995812	0.14334798	0.14746463	0.15247948
0.0	8.157446e-05	0.00015578199	0.00017431946	5.3248103e-05	9.614192e-05	0.00013742027	5.902071e-05	7.0369664e-05	7.215836e-05	8.299696e-05
0.0	9.1204616e-05	0.0001552603	0.000113689544	6.922025e-05	9.0563386e-05	0.00022417151	5.6776407e-05	8.4176776e-05	8.424455e-05	9.105315e-05
0.0	8.135717e-05	0.00019907282	0.00014002941	5.4813587e-05	8.5091735e-05	0.00017504835	5.5526983e-05	6.560713e-05	8.231312e-05	7.794265e-05
0.0	0.0021754238	0.003853251	0.002343625	0.001475364	0.0027753608	0.0036045844	0.0013524855	0.0022858733	0.0022423249	0.0020692123
0.0	0.0021151518	0.0034695512	0.0020708179	0.0014821811	0.001804358	0.0037215566	0.001423525	0.0017505842	0.0013830641	0.0024508564
0.0	0.5137821	0.51191074	0.5291031	0.5329098	0.5314018	0.5301215	0.5252999	0.52692026	0.5265874	0.5420642
0.0	0.51400733	0.5115206	0.5291682	0.53285164	0.53126	0.5301284	0.5250773	0.5263082	0.52668977	0.5420809
0.0	0.010139941	0.009599954	0.010674675	0.010268645	0.01293045	0.015137992	0.008476678	0.009155938	0.012137933	0.009647925
0.0	0.0022903527	0.0037415598	0.0024952842	0.0018981518	0.0022060324	0.003400755	0.0012000273	0.0030428187	0.0021443877	0.002328437
0.0	0.0027184414	0.0021081122	0.0025077201	0.001552841	0.0019214005	0.00257331	0.0009746881	0.0015557819	0.0020928562	0.0024783385
0.0	0.021977548	0.03326052	0.024888555	0.021078086	0.02322585	0.033485465	0.018977504	0.030648509	0.025009917	0.029567195
0.0	0.030165605	0.026503364	0.021168232	0.020942569	0.022505114	0.028634248	0.018740818	0.02121897	0.025963813	0.031717733
0.0	8.065446e-05	0.00011748608	0.00012120127	9.4535244e-05	0.00012694785	0.00012826466	6.158056e-05	9.456537e-05	9.0533766e-05	8.155229e-05
0.0	0.010018715	0.012740365	0.010558133	0.008570133	0.011676885	0.015932051	0.008819671	0.012582869	0.012921276	0.015473923
0.0	0.010718449	0.002136706	0.012025114	0.0086943535	0.0013730158	0.015317427	0.009292986	0.013700987	0.0022624054	0.0035897323
0.0	0.023646465	0.031232359	0.024817374	0.021640705	0.027389416	0.034248833	0.016729943	0.030230043	0.028542677	0.029887488
0.0	0.024257993	0.003111893	0.026492307	0.021898806	0.002286616	0.031174388	0.016949082	0.025381472	0.003987791	0.004391194
0.0	0.5134968	0.5124621	0.5302779	0.5344972	0.5309508	0.53185856	0.5252837	0.5284915	0.5269494	0.5428591
0.0	0.51379323	0.5125692	0.5304707	0.53454715	0.53158027	0.53201705	0.52573705	0.5279794	0.52797884	0.5433558
0.0	0.011075596	0.013533384	8.809686e-05	0.00017551615	0.00944362	0.011764558	0.0076275817	0.006750803	0.013093631	0.007888756
0.0	7.271448e-05	0.00020149387	1.0570062e-06	1.7290006e-06	8.636291e-05	0.00012887016	4.4767017e-05	5.7101e-05	9.4248564e-05	5.9959242e-05
0.0	0.06408821	0.08355504	0.020826634	0.024229292	0.0705355	0.078099534	0.058169972	0.062008318	0.07126038	0.06576484
0.0	0.51361024	0.51168644	0.5308614	0.5346569	0.5316792	0.53190774	0.5260437	0.5266817	0.52745813	0.5434581
0.0	0.008355138	0.014389164	0.0064833164	0.007591706	0.009993807	0.014378815	0.0046341526	0.012116134	0.008545236	0.018993149
0.0	0.06654156	0.01867779	0.06134612	0.06357973	0.07250892	0.07886504	0.0480288	0.0730593	0.066587605	0.08355437
0.0	8.369661e-05	8.377509e-07	5.3750526e-05	5.844706e-05	9.5828975e-05	0.00013373309	2.205455e-05	0.00010566387	7.3040486e-05	0.00014823639
0.0	0.51275975	0.5104917	0.53019506	0.53390133	0.53157777	0.5312269	0.52623004	0.5260204	0.5262537	0.54301226
0.0	0.068165265	0.08188235	0.073426336	0.06984782	0.069105946	0.07296164	0.05130973	0.08414813	0.0747409	0.068628065
0.0	0.5132497	0.51221216	0.5305825	0.5344916	0.5312135	0.5309862	0.5261844	0.52674496	0.5281875	0.54268074
0.0	0.013844671	0.0129707465	0.013187789	0.005829464	0.014151742	7.425142e-05	0.00893839	0.0105985785	0.011309541	0.013484625
0.0	0.00011830528	0.00015875047	0.00012666454	3.4345438e-05	0.00014780632	9.161832e-07	4.803416e-05	0.00010797262	8.607525e-07	6.689815e-05
0.0	0.07295342	0.07848366	0.07705977	0.05511313	0.081289984	0.020198725	0.05928248	0.07347867	0.019662268	0.06771358
0.0	0.06658438	0.08255244	0.0745225	0.022980323	0.07200579	0.07269633	0.016555816	0.012268582	0.06568036	0.07200071
0.0	8.3898776e-05	0.0001924217	0.000111582944	1.4302257e-06	9.3344664e-05	9.824404e-05	4.7330192e-07	1.641852e-07	6.938031e-05	8.4280306e-05
0.0	0.14279562	0.15328872	0.13382924	0.13888167	0.11726583	0.022589449	0.13296127	0.13899508	0.12944375	0.14451258
0.0	0.010025783	0.013137458	0.009387485	0.00832567	0.00838117	0.00096250686	0.008446018	0.00945259	0.008257848	0.0096521545
0.0	0.0018709787	0.0035856173	0.0025751805	0.0013651827	0.0020274327	0.0024257726	0.001679534	0.0017477616	0.001482798	0.0018346056
0.0	0.017976545	0.035533577	0.023976123	0.021861946	0.024172261	0.026097678	0.02000973	0.023164684	0.019824468	0.02472914
0.0	0.010991597	0.011709525	0.0027592566	0.007964971	0.010369478	0.013190607	0.009047279	0.009512484	0.010344054	0.013988715
0.0	0.02317302	0.02822737	0.004383604	0.017109958	0.028598659	0.028863536	0.023167452	0.019537112	0.020463225	0.024375848
0.0	0.08808544	0.10328803	0.08774159	0.08879186	0.0048567723	0.096200615	0.0903638	0.09046468	0.09921996	0.10705628
0.0	0.0017479496	0.0027783054	0.0025928789	0.0016792676	0.0019965123	0.0035479004	6.207506e-05	0.0012989194	0.0018615774	0.0021702296
0.0	0.002046275	0.0030463852	0.0019270914	0.00120938	0.0019739526	0.0028341906	0.0014506046	0.0018981528	0.0015280712	0.0024914073
0.0	0.021927759	0.028321113	0.028831206	0.022670176	0.02717288	0.03880567	0.0033715663	0.02269544	0.02524304	0.026542468
0.0	0.02371437	0.028460901	0.028924929	0.022758074	0.024896123	0.03327033	0.022353217	0.027784878	0.019758308	0.03439857
0.0	0.020885698	0.026896862	0.024962412	0.023830635	0.024544911	0.02847056	0.022232842	0.023571393	0.02132445	0.024207719
0.0	0.025753219	0.030478394	0.022591395	0.019661253	0.025455115	0.02903933	0.017845763	0.024733782	0.026952362	0.023995716
0.0	0.06387797	0.07914557	0.06212656	0.06707279	0.07940368	0.08579857	0.06686658	0.06876985	0.07353114	0.06892234
0.0	0.06555249	0.07702119	0.07951137	0.056906585	0.07013522	0.08868539	0.060366195	0.08362134	0.07421874	0.071410015
0.0	0.0017051063	0.002299596	0.0029091877	0.0021808313	0.0020319286	0.0031200915	0.0014513425	0.0018908206	0.0016928834	0.0026920126
0.0	0.02225136	0.023952892	0.032601945	0.022194812	0.023146633	0.029220281	0.019482227	0.022808088	0.021874694	0.027173623
0.0	0.021871883	0.029441187	0.030869503	0.027307276	0.024030298	0.029311653	0.02166756	0.023099538	0.025670446	0.026853794
0.0	0.05853483	0.079039276	0.07908514	0.07283654	0.076674946	0.09284513	0.057071965	0.06360216	0.069563605	0.07852207
0.0	0.2042588	0.22815238	0.23421563	0.23401783	0.22926246	0.25097793	0.20687522	0.22208108	0.22999763	0.24642956
0.0	9.426834e-05	0.00010530137	0.00011007655	2.941066e-05	0.00014104116	0.0002037669	7.448005e-05	6.29782e-05	8.441085e-05	0.00010687503
0.0	7.9051155e-05	7.2461065e-05	8.189574e-05	5.999213e-05	0.00010698342	0.00013508587	7.9222686e-05	8.659158e-05	8.214297e-05	7.414663e-05
0.0	0.00908772	0.0063852286	0.007841293	0.00825668	0.011481156	0.012927736	0.009091573	0.008392857	0.009783142	0.0069072256
0.0	0.011961685	0.012151651	0.010988455	0.009272033	0.00829408	0.012368677	0.008465724	0.007822655	0.007665722	0.016459173
0.0	0.011957289	0.012106179	0.010966547	0.009218773	0.008326402	0.012292303	0.008455396	0.007789826	0.0077553787	0.016649958
0.0	0.10226403	0.10009937	0.09485007	0.10294844	0.09877505	0.10966519	0.07130885	0.08987663	0.09282001	0.11670278
0.0	0.10177876	0.10057914	0.095042214	0.10282285	0.09819013	0.109391496	0.07163637	0.089721985	0.092330925	0.11687099
0.0	0.10198021	0.099795796	0.09512646	0.103335366	0.09843502	0.10969718	0.071210325	0.089503825	0.09291502	0.11668051
0.0	0.102448456	0.10058702	0.09516115	0.10305361	0.098432034	0.10979697	0.0713351	0.0896827	0.092650354	0.11738476
0.0	0.09073501	0.115367666	0.093044125	0.09214599	0.110030696	0.112646595	0.09614654	0.08390041	0.09161995	0.101197496
0.0	0.090714656	0.11535495	0.09331567	0.09191178	0.11004381	0.11251006	0.09619848	0.083552726	0.09138159	0.1012938
0.0	0.09063874	0.115309075	0.09353379	0.09253715	0.11051748	0.11304696	0.09607172	0.08393137	0.09194088	0.1015443
0.0	0.090833515	0.11563851	0.09374427	0.09207778	0.11014454	0.11337629	0.096146755	0.08366679	0.09205723	0.102107
0.0	0.08755906	0.09523385	0.09467658	0.08968377	0.0915825	0.12398616	0.083415106	0.10196359	0.08138863	0.10823568
0.0	0.087621115	0.0954608	0.09430755	0.089256816	0.09164547	0.12382372	0.08381478	0.101856925	0.081048034	0.108243346
0.0	0.08756744	0.09526524	0.094418995	0.089776985	0.09162742	0.124201365	0.08354943	0.102240525	0.08167328	0.10827463
0.0	0.08773306	0.095109515	0.09417574	0.089533165	0.09169828	0.12441803	0.083422996	0.10156362	0.081404686	0.10835733
0.0	0.099289276	0.103689715	0.10238064	0.092861444	0.09283611	0.12543662	0.080419034	0.092935055	0.101997845	0.09109994
0.0	2.7167093e-09	2.9932463e-09	0.00011478146	6.365559e-05	7.534327e-09	0.00016388249	5.865695e-05	0.00011357816	6.753072e-05	4.5164346e-05
0.0	4.5141653e-05	0.00010441456	0.011040408	0.008349688	9.259809e-05	0.013561793	0.008458299	0.010662833	0.008073539	0.009542551
0.0	0.51333857	0.5115673	0.52963126	0.53432536	0.531642	0.5317141	0.5263993	0.5279417	0.5270739	0.54261035
0.0	1.9269404e-05	4.1450345e-05	0.016522085	0.0092848325	1.9560177e-05	0.009110697	0.0070344843	0.0077861417	0.011255221	0.01161601
0.0	1.1079607e-09	1.1948215e-09	0.00018377055	6.362392e-05	3.0163644e-10	0.00012587385	4.7969934e-05	4.4623972e-05	0.00010616614	0.00010766306
0.0	0.5143131	0.5131565	0.5300103	0.5346111	0.5311882	0.5323042	0.525109	0.527011	0.52766955	0.5427418
0.0	1.4778688e-05	0.00010389621	0.009035005	0.009423979	2.0115953e-05	0.012429198	0.011961398	0.011580419	0.008885336	0.014357577
0.0	2.8945307e-10	4.3205137e-09	7.397029e-05	6.808247e-05	2.8468736e-10	0.00011492537	0.00012291028	0.00010002222	6.6611436e-05	0.00014829451
0.0	7.5826906e-10	3.2636722e-09	0.00014740224	9.14918e-09	2.9282762e-10	0.00021441658	4.9857394e-05	4.7731784e-05	7.787605e-09	1.2602038e-08
0.0	0.002576575	0.0038852629	0.08019828	0.0055231117	0.0020724651	0.089238636	0.059878923	0.059095766	0.0052016685	0.00622484
0.0	0.51370513	0.5120611	0.5293002	0.53357905	0.5317598	0.53070784	0.5246283	0.5261918	0.5268542	0.54237103
0.0	6.697501e-05	3.5312245e-05	2.7205375e-05	0.00018407956	1.6505304e-05	2.4740146e-05	1.7124892e-05	6.3291154e-05	6.760508e-05	0.0001565526
0.0	4.32053e-09	2.4153282e-09	2.2900993e-07	3.6711832e-08	2.7604585e-10	9.499385e-10	1.506692e-10	1.2333866e-09	8.658074e-09	3.81682e-09
0.0	0.0004197609	0.0016063353	0.0008241357	0.0011742852	0.000282881	0.00042263477	0.00066564523	0.00032578723	0.0011004783	0.0005005985
0.0	0.013573164	0.028504532	0.022118295	0.03326822	0.012869211	0.01486469	0.022597237	0.013630916	0.026372531	0.017095154
0.0	0.013330396	0.028314197	0.018071493	0.03356082	0.154936	0.019551076	0.022198828	0.025246104	0.015062276	0.03132496
0.0	0.51420844	0.51123255	0.5295746	0.5343901	0.5313543	0.53044385	0.5256936	0.5276153	0.52595466	0.5426247
0.0	0.013324151	0.028298413	0.01812196	0.033690993	0.15546875	0.019538512	0.022147343	0.025393382	0.015047674	0.031301845
0.0	4.3053034e-05	0.00011305205	4.158964e-05	0.00018630923	0.00012383661	6.4152744e-05	2.2669845e-05	3.424494e-05	7.619681e-05	0.0001280088
0.0	0.0029784914	0.0059157503	0.0024161888	0.0054326034	0.002343703	0.0024143944	0.0029641914	0.00026830193	0.0034162838	0.0032606423
0.0	0.00879339	0.011770879	0.011449682	0.005429675	0.013680956	0.013865395	0.009976701	0.009453756	0.008718474	0.011338177
0.0	0.51380557	0.51149917	0.52916706	0.5323764	0.5312012	0.5322883	0.5244416	0.52647245	0.52734333	0.5431234
0.0	0.5149144	0.51114094	0.52939737	0.5326127	0.53105354	0.5320407	0.52533245	0.5267979	0.52656525	0.5433171
0.0	0.51365757	0.51079094	0.52893406	0.532125	0.5306226	0.5321371	0.52530414	0.52623236	0.5271643	0.54242796
0.0	0.5144686	0.51132524	0.5289456	0.53274786	0.53083855	0.53206545	0.525436	0.5265577	0.5261715	0.5430628
0.0	0.051080022	0.05161188	0.055986818	0.059387952	0.04768183	0.06684411	0.059866138	0.06676553	0.050735455	0.059965566
0.0	0.0022822125	0.0037273956	0.0039418107	0.005211407	0.001968255	0.0035724128	0.0026524263	0.004005143	0.0030253488	0.0033488553
0.0	4.9541804e-10	2.8210594e-09	2.936701e-09	7.4577065e-09	2.443607e-10	2.009743e-09	7.4169343e-10	3.1699634e-09	1.1595659e-09	1.4247407e-09
0.0	0.004550419	0.010644976	0.008165358	0.015532416	0.0039967024	0.00949845	0.007473999	0.009616593	0.009060841	0.014713032
0.0	0.00044272988	0.0010137748	0.000652088	0.0013492729	0.0003863668	0.0012597074	0.0006067878	0.00087715435	0.0007535047	0.0012350696
0.0	0.00064118503	0.0010706271	0.0005047519	0.0018298188	0.00045108676	0.001139476	0.0002446388	0.00032495838	0.0004158746	0.0004923656
0.0	0.0004450368	0.0006506187	0.0005097353	0.00068484264	0.0010579973	0.00056950445	0.00026703536	0.0011612097	0.0007153988	0.0007315239
0.0	0.0005655791	0.0005886747	0.00086774695	0.00067791616	0.0004554127	0.0011336867	0.0003816287	0.0004302853	0.00042816924	0.0005989299
0.0	0.516024	0.5116351	0.5315862	0.53546005	0.5337266	0.53164494	0.5246579	0.5281528	0.52942	0.5406685
0.0	0.5156342	0.5117736	0.5314723	0.534452	0.5309556	0.53311086	0.5262159	0.5294699	0.5253058	0.5432154
0.0	0.51346105	0.509502	0.5307387	0.5356108	0.53078055	0.5320826	0.5253023	0.52635705	0.5294993	0.5414486
0.0	0.013486705	2.8903443e-05	3.015953e-05	0.00036107024	6.5027794e-05	8.938036e-05	8.718001e-05	1.73105e-05	1.7344308e-05	3.552612e-05
0.0	0.013517116	2.8755612e-05	3.0269457e-05	0.00036186454	6.476379e-05	8.9382316e-05	8.7229404e-05	1.7346707e-05	1.7322687e-05	3.581687e-05
0.0	0.0072464515	0.0001593755	2.545873e-05	0.00025652393	9.460162e-05	9.003854e-05	4.698616e-05	2.1732189e-05	2.0480093e-05	2.4797191e-05
0.0	0.5173498	0.51246303	0.5318996	0.53413737	0.53049904	0.5343905	0.52387714	0.52765286	0.5271788	0.5434853
0.0	0.008860272	0.00010645556	2.4327996e-05	6.440559e-05	3.8730814e-05	4.669648e-05	3.1898595e-05	1.8843351e-05	2.8729846e-05	3.5029298e-05
0.0	8.732003e-05	5.7111567e-05	4.623798e-05	0.0001002707	4.124035e-05	4.51432e-05	2.8310134e-05	2.6334352e-05	4.475506e-05	7.1547234e-05
0.0	4.461821e-09	1.1615094e-09	1.1309732e-09	1.051615e-08	1.2807566e-09	2.9919847e-09	1.5905283e-10	6.4576255e-10	1.8457887e-09	2.0648141e-08
0.0	0.51617205	0.5116073	0.52958643	0.5336767	0.5323096	0.532675	0.526383	0.5274324	0.5282527	0.54336303
0.0	0.0001078584	6.230611e-05	4.6033555e-10	1.3899328e-06	4.7660886e-10	0.0001284349	6.303997e-05	7.163517e-09	6.374288e-05	0.00017344968
0.0	8.4039064e-05	1.2595567e-09	9.475299e-10	7.933087e-09	2.2759158e-10	0.00011965322	3.2596206e-10	8.8467195e-10	0.00010572969	0.00010119148
0.0	0.011798484	3.68578e-05	6.120681e-05	3.937216e-05	1.8148605e-05	0.0115477815	1.8411032e-05	4.679763e-05	0.012713271	0.010381556
0.0	9.2515926e-05	5.9125114e-07	1.1835081e-09	3.114461e-09	5.183595e-10	0.00012733023	3.4471556e-10	1.4153044e-09	0.00013500925	5.7563535e-05
0.0	0.008962817	6.421903e-05	2.2769358e-05	6.782598e-05	2.4157147e-05	0.009838106	1.9384952e-05	7.427713e-05	0.012284425	0.010170939
0.0	0.5140504	0.51097304	0.5293677	0.53235346	0.53163475	0.53154397	0.5250335	0.5270618	0.5270261	0.54329556
0.0	0.5152894	0.51075023	0.52963364	0.5323999	0.5313102	0.5323178	0.52505493	0.52711046	0.52705353	0.5433392
0.0	0.00837499	0.0105707375	0.013050496	0.0074696383	0.009648673	0.012921629	0.008762225	9.4497394e-05	0.011972465	0.010751577
0.0	0.00011003647	0.00012266348	0.00013891203	6.125177e-05	8.153456e-05	0.00017284525	6.399199e-05	1.8221737e-09	0.0001320722	9.922604e-05
0.0	0.00013439618	0.000121219884	0.00013696632	5.488252e-05	6.313876e-05	0.00018103603	7.356868e-05	8.9879926e-05	9.338214e-05	9.261726e-05
0.0	0.00013439618	0.000121219884	0.00013696632	5.488252e-05	6.313876e-05	0.00018103603	7.356868e-05	8.9879926e-05	9.338214e-05	9.261726e-05
0.0	0.014372119	0.010022168	0.012549742	0.0066519175	0.0086725615	0.015402322	0.007114497	0.008277381	0.010719567	0.013245756
0.0	0.014372119	0.010022168	0.012549742	0.0066519175	0.0086725615	0.015402322	0.007114497	0.008277381	0.010719567	0.013245756
0.0	0.06127184	0.07643772	0.07428052	0.056918003	0.08208126	0.08715988	0.060083978	0.07103593	0.06866157	0.07290554
0.0	5.447638e-05	0.00011178966	9.1666036e-05	4.68766e-05	9.566646e-05	0.00018178052	3.8116334e-05	8.1431215e-05	8.6315566e-05	8.876498e-05
0.0	5.447638e-05	0.00011178966	9.1666036e-05	4.68766e-05	9.566646e-05	0.00018178052	3.8116334e-05	8.1431215e-05	8.6315566e-05	8.876498e-05
0.0	0.0071703205	0.012579344	0.010488567	0.008051299	0.012448182	0.015337361	0.0055161123	0.0110227885	0.010238817	0.0090808915
0.0	0.0071703205	0.012579344	0.010488567	0.008051299	0.012448182	0.015337361	0.0055161123	0.0110227885	0.010238817	0.0090808915
0.0	0.5139024	0.5102648	0.52913475	0.53210205	0.53105617	0.5313927	0.5258959	0.5268217	0.52684695	0.5426001
0.0	0.5148437	0.5109346	0.5291819	0.53253514	0.53109527	0.53234255	0.5251585	0.5268703	0.5266598	0.5430849
0.0	0.02356434	0.01579381	0.023492085	0.01981183	0.023105057	0.014867755	0.023538819	0.015711501	0.025025228	0.0299542
0.0	0.5123277	0.51094097	0.53085107	0.53367615	0.53431565	0.5325244	0.5255948	0.5271509	0.5286268	0.5416216
0.0	0.012439533	0.014712507	0.014318767	0.010154463	0.009622485	0.016673513	0.009212081	0.012675842	0.011615205	0.016167732
0.0	0.013162235	0.012984568	0.014037838	0.009100818	0.0074794623	0.020118412	0.008735791	0.012925832	0.010375998	0.016906915
0.0	0.012973128	0.013545765	0.010026209	0.007517359	0.0097653	0.014961907	0.0077482197	0.012271299	0.014981266	0.01725817
0.0	0.011715491	0.012872851	0.010983136	0.008624259	0.011174795	0.018633086	0.008324061	0.012172974	0.0096105235	0.017395386
0.0	0.011924255	0.012694074	0.012906439	0.009794132	0.012358004	0.017183956	0.008521828	0.01389481	0.013147211	0.016924629
0.0	0.013160742	0.013486172	0.011880322	0.009831369	0.008345224	0.015737303	0.0107265115	0.013217559	0.012121083	0.016051227
0.0	0.012024129	0.013268162	0.012999886	0.0083982125	0.012461461	0.017799804	0.008578232	0.012124098	0.012160578	0.0151508795
0.0	0.014568101	0.0122884065	0.012071276	0.008523407	0.008945468	0.017432697	0.00942888	0.013115191	0.011710402	0.019958062
0.0	0.011092342	0.0082722865	0.0070082303	0.0073533477	0.010921632	0.010752962	0.0057710763	0.009259991	0.008206596	0.015394767
0.0	0.09445374	0.08875099	0.10532199	0.09011977	0.10325108	0.13114458	0.0852142	0.085167974	0.102883875	0.11844903
0.0	0.18477784	0.1773836	0.20061482	0.18327445	0.19742812	0.22997536	0.17605384	0.17616558	0.19665997	0.21817538
0.0	0.51413566	0.51261425	0.53155	0.5342447	0.53139424	0.5326086	0.52549314	0.525717	0.52879626	0.544082
0.0	0.011606669	0.0128439935	0.008474486	0.008305926	0.011953352	0.013240851	0.006310635	0.012660473	0.0063378946	0.010481645
0.0	0.007745621	0.012341888	0.013524741	0.0064312373	0.011108893	0.014895936	0.009477858	0.00877382	0.0077305073	0.010920782
0.0	0.046438217	0.051539794	0.051743586	0.051446673	0.0391633	0.0594022	0.053741075	0.056096785	0.052762378	0.039269887
0.0	0.14064924	0.14776984	0.16238338	0.14073713	0.17284903	0.14483978	0.11382741	0.13060887	0.1498925	0.17969275
0.0	0.14070664	0.14784206	0.16199744	0.1402534	0.17226888	0.14492097	0.11406723	0.12993267	0.15001799	0.17980503
0.0	0.0075365086	0.014905362	0.009286412	0.007987821	0.009697612	0.016402964	0.008338187	0.008275413	0.008822339	0.011194023
0.0	6.707772e-05	0.00017128304	0.00011518363	6.8487236e-05	4.5471006e-05	0.00023053815	5.4180495e-05	9.281504e-05	0.00012832668	0.00010541288
0.0	0.024225779	0.026979255	0.018812034	0.024543822	0.030948082	0.024924796	0.0155883515	0.021670623	0.019775603	0.033261634
0.0	0.010233309	0.012201602	0.01140224	0.008479861	0.012873149	0.011672121	0.0067689307	0.006322726	0.009694216	0.014963615
0.0	9.4049436e-05	0.00014338683	6.345202e-05	5.8460944e-05	0.00014043297	0.00018988556	9.606348e-05	5.3866755e-05	7.683921e-05	0.00011054011
0.0	0.0015580605	0.00284103	0.0036556863	0.0015086081	0.001761375	0.0027279712	0.0017549176	0.0027467741	0.0017805471	0.002659478
0.0	0.0022240197	0.0027294972	0.0026583893	0.001644541	0.0022581706	0.0032717665	0.0017590598	0.0019455327	0.0019998965	0.0021889992
0.0	0.011381061	0.012950775	0.010953139	0.008729752	0.010993836	0.011525607	0.008960213	0.0097880205	0.010336037	0.0070112045
0.0	0.01127844	0.013023089	0.010945254	0.008697543	0.0109058805	0.011502027	0.00905633	0.00981059	0.010296539	0.0070080413
0.0	0.008721112	0.011959064	0.008430861	0.0070777116	0.01275463	0.011932212	0.010356357	0.008506086	0.0074026072	0.009244924
0.0	0.09601601	0.10239204	0.09665193	0.09001865	0.10524789	0.10781042	0.096562475	0.1125408	0.09789643	0.121258795
0.0	0.024572654	0.029071134	0.027317466	0.021424962	0.025913525	0.03323	0.020991163	0.021505527	0.022511812	0.030320162
0.0	0.009703851	0.0142374225	0.009719852	0.007317148	0.010539087	0.011405627	0.0077689975	0.009562795	0.00991141	0.012144521
0.0	0.030365711	0.027678952	0.026120242	0.0205768	0.025573565	0.026123311	0.016858494	0.021987872	0.026316294	0.022901688
0.0	0.009769214	0.00977262	0.010069214	0.009002196	0.010128691	0.01039596	0.009719205	0.009273006	0.010025618	0.006872433
0.0	0.025881747	0.0276043	0.027474813	0.018622786	0.024850458	0.034187928	0.015849326	0.022854673	0.023535639	0.030475475
0.0	7.788997e-05	0.00013087459	0.00016132214	4.4113192e-05	8.8913235e-05	0.00013937229	7.1654635e-05	5.2140174e-05	6.803068e-05	8.8806126e-05
0.0	0.5147738	0.51205003	0.53157276	0.5335455	0.53104305	0.53338665	0.5265234	0.52807397	0.52783066	0.5440934
0.0	0.010213628	0.014773042	0.011380932	0.005408444	0.009314285	0.008127322	0.0061237738	0.00886049	0.008983043	0.012141329
0.0	0.062691726	0.08633602	0.070231065	0.059125602	0.065637775	0.07698219	0.055912632	0.06262861	0.06432314	0.07752736
0.0	0.5146234	0.5121442	0.5299636	0.5333859	0.5319019	0.5315244	0.5269295	0.52704334	0.5273719	0.5432788
0.0	0.011424429	0.010893204	0.013503928	0.00784788	0.009934754	0.01095254	0.008068191	0.008004959	0.012505265	0.0073892386
0.0	0.013740111	0.008873678	0.014014448	0.008622348	0.008884891	0.012711908	0.006477425	0.006056701	0.0147450445	0.007092287
0.0	0.076410934	0.07197633	0.080525555	0.0645267	0.071266815	0.07688374	0.05478553	0.056692194	0.07700903	0.0696165
0.0	0.00014094786	0.00011441287	0.00014970446	6.176918e-05	8.9784335e-05	0.00012142362	3.5842153e-05	4.0908777e-05	0.00012636476	7.424095e-05
0.0	0.012036269	0.01079135	0.012840027	0.00830571	0.009956291	0.011621941	0.006252973	0.006708456	0.011744545	0.009287812
0.0	0.5140832	0.5110626	0.53029794	0.53439295	0.5308522	0.5319341	0.52608526	0.5269497	0.5271346	0.54178536
0.0	0.0075645368	0.011436811	0.013457433	0.006615214	0.011534786	0.010599838	0.010173407	0.009264503	0.011330338	0.011955222
0.0	0.06551587	0.07085636	0.07912243	0.060895752	0.072527334	0.08387179	0.06753519	0.060501672	0.080402724	0.08008474
0.0	0.5140503	0.51152563	0.52919245	0.5334982	0.5320297	0.53078157	0.5254766	0.5257511	0.5264502	0.5425231
0.0	0.027663728	0.026500069	0.03207306	0.020932192	0.025039988	0.027140757	0.021367064	0.021235228	0.030148616	0.020099677
0.0	0.06337442	0.081973635	0.072422504	0.062634215	0.071812436	0.07813265	0.06760735	0.07334246	0.074190795	0.06867343
0.0	6.973325e-05	0.0001873276	0.0001001632	5.52656e-05	9.24028e-05	0.00012907774	7.8484576e-05	0.00010721872	0.000109730805	7.052996e-05
0.0	0.008496114	0.013767244	0.010527089	0.007859815	0.010098983	0.011978366	0.009225495	0.010815933	0.0109529635	0.009054815
0.0	0.022896256	0.032606836	0.027006375	0.024182832	0.023355495	0.02771765	0.025264593	0.025657376	0.034628004	0.028602593
0.0	0.009245815	0.012037686	0.009416334	0.0086477045	0.009056368	0.011219681	0.0081487335	0.008831822	0.011964407	0.013824821
0.0	0.5146161	0.50966835	0.5309467	0.5328292	0.52998906	0.53190196	0.52499753	0.5263463	0.5277307	0.5420569
0.0	0.51599026	0.51185143	0.5303055	0.5342074	0.5319058	0.53328377	0.52554613	0.5285426	0.52755195	0.54367226
0.0	0.0019759715	0.0022057404	0.0020452158	0.0011379144	0.0012622428	0.0016894427	0.000852338	0.0016454769	0.0017576906	0.0027294285
0.0	0.0020561921	0.0024581405	3.3431334e-05	5.2436764e-05	2.4627838e-05	0.0025345013	0.0018933349	9.7839504e-05	0.0028297633	0.0027710684
0.0	0.0020561921	0.0024581405	3.3431334e-05	5.2436764e-05	2.4627838e-05	0.0025345013	0.0018933349	9.7839504e-05	0.0028297633	0.0027710684
0.0	0.0020561921	0.0024581405	3.3431334e-05	5.2436764e-05	2.4627838e-05	0.0025345013	0.0018933349	9.7839504e-05	0.0028297633	0.0027710684
0.0	0.0068830634	0.013551997	0.009075148	0.008291552	0.0068237865	0.012465175	0.010055003	0.014264162	0.009415124	0.008906117
0.0	4.6807047e-05	0.00012784876	0.0001371081	8.620633e-05	6.469121e-05	0.00011565071	8.088437e-05	8.0863014e-05	6.0653776e-05	0.00011459457
0.0	0.011180772	0.012538713	0.009865359	0.012476891	0.010959236	0.015904048	0.007080105	0.010262024	0.010183313	0.012068092
0.0	8.520623e-05	0.00017093486	7.981026e-05	9.573089e-05	0.0001239466	8.185373e-05	6.5909444e-05	8.405117e-05	8.1930266e-05	9.728252e-05
0.0	0.5135481	0.5116385	0.529476	0.5343051	0.5316252	0.5322904	0.52406704	0.5272716	0.5288521	0.54269373
0.0	0.011078646	0.010085144	0.009829262	0.009747927	0.0070735207	0.016350817	0.01190381	0.008737534	0.009309001	0.010716305
0.0	0.00013325675	0.0001217623	8.263849e-05	7.849236e-05	8.082115e-05	0.00019451395	9.7317505e-05	8.221123e-05	9.4726376e-05	0.00011601798
0.0	0.02030256	0.027539074	0.026937546	0.021389404	0.023686538	0.030807422	0.022352517	0.024849249	0.023457834	0.026408
0.0	5.31088e-05	0.00021193585	8.175201e-05	6.2662795e-05	7.102997e-05	0.00012233395	7.384434e-05	0.00010134927	7.182595e-05	7.822142e-05
0.0	0.5144577	0.5112643	0.5295495	0.5318396	0.52956325	0.5313509	0.52486247	0.5257863	0.5266495	0.54211015
0.0	0.5136653	0.5102807	0.52968246	0.53244185	0.53145766	0.53177905	0.5257488	0.52818507	0.5264485	0.54184663
0.0	0.51421744	0.5101467	0.52913123	0.5317185	0.52979	0.53122026	0.52471113	0.5261358	0.5270861	0.5405581
0.0	0.5143974	0.5116418	0.5307142	0.5328015	0.52907187	0.53111315	0.5249279	0.5243937	0.52637297	0.54369825
0.0	0.008397946	0.009579502	0.011964571	0.002216841	0.0101904245	0.017079256	0.007107494	0.010297302	0.0062810327	0.008897543
0.0	0.023743862	0.027505355	0.023779308	0.020151693	0.019453641	0.033687353	0.02304895	0.019496707	0.028182449	0.0055153696
0.0	0.010484406	0.013918816	0.010292298	0.008917972	0.0121115865	0.01403372	0.008492507	0.010412544	0.010970405	0.0015632594
0.0	0.010484406	0.013918816	0.010292298	0.008917972	0.0121115865	0.01403372	0.008492507	0.010412544	0.010970405	0.0015632594
0.0	0.010484406	0.013918816	0.010292298	0.008917972	0.0121115865	0.01403372	0.008492507	0.010412544	0.010970405	0.0015632594
0.0	0.011331411	0.009693355	0.012512969	0.009491328	0.006687667	0.014876544	0.009917972	0.008096609	0.010983275	0.010376786
0.0	0.0011549878	0.0010427852	0.011750197	0.00840877	0.011084254	0.015895378	0.008567771	0.008771785	0.011124798	0.013707007
0.0	1.2595198e-06	1.0406169e-06	0.00012554265	6.280829e-05	0.000110255554	0.00023039445	6.708879e-05	7.011713e-05	0.00011238071	0.00016281851
0.0	0.0069234353	0.011115008	0.00015696575	0.0062144743	0.0084702205	0.013093896	0.0059007695	0.01107534	0.00907706	0.012557998
0.0	0.050821867	0.033828687	0.040394418	0.03280184	0.056101773	0.0026903243	0.03992449	0.045059912	0.003015547	0.05220497
0.0	0.5135409	0.51105064	0.52906436	0.53310883	0.53031385	0.53177285	0.52483404	0.5262151	0.5268703	0.54262793
0.0	9.766948e-05	0.00016113889	7.581984e-05	5.9922946e-05	0.00011247141	0.00013204664	3.8902832e-05	9.852483e-05	0.00011610962	0.00011776053
0.0	0.011220358	0.014142605	0.011125643	0.0075135035	0.014405708	0.012691098	0.0060176696	0.010365725	0.010678322	0.012078181
0.0	0.025148014	0.030519662	0.029925996	0.02007797	0.0186931	0.03385569	0.02038305	0.022144802	0.022812052	0.029767828
0.0	6.710645e-05	0.00013495647	0.00016131107	3.9119088e-05	6.0171e-05	0.00014590431	5.585461e-05	4.7150035e-05	7.782679e-05	2.0561522e-06
0.0	0.5141411	0.51159364	0.5298933	0.5327851	0.5308945	0.53181726	0.525787	0.52688473	0.5276337	0.5429148
0.0	0.010230576	0.01226228	0.00969868	0.008551407	0.0072718156	0.01652848	0.007578787	0.012157496	0.0073383753	0.0125026805
0.0	0.51544	0.5106633	0.53088164	0.53463316	0.53065985	0.5325256	0.5254471	0.5271916	0.52810097	0.5433805
0.0	0.0010456672	0.0016888629	0.0013522228	0.00015500409	0.0013284101	0.0016327222	0.00075362565	0.0012301052	0.0012160531	0.0016095963
0.0	0.0073223067	0.012216726	0.009071589	0.0071292752	0.009021174	0.015038362	0.0058496697	0.009180954	0.009538213	0.011506202
0.0	9.481738e-05	0.00014207633	0.00011239978	6.166413e-05	9.0469985e-05	0.00016645728	1.0819424e-06	7.20816e-05	0.000116589246	6.004043e-05
0.0	0.041767538	0.048511066	0.045861643	0.042451445	0.041732814	0.06519658	0.03588812	0.04487122	0.0025132967	0.05008451
0.0	6.342703e-05	0.000112622845	8.660735e-05	4.9830018e-05	6.144928e-05	0.0002432723	4.1828407e-05	0.00010424553	1.6258421e-06	0.00011333074
0.0	0.0067869006	0.013372067	0.013163437	0.008086835	0.006236204	0.02061215	0.0072948975	0.00884287	0.00015820675	0.011463722
0.0	0.011799963	0.012736431	0.009343021	0.009835669	0.010129613	0.0138519835	0.0067500416	0.011189527	0.0010030632	0.012052837
0.0	9.1946975e-05	0.00011310995	0.00014690161	6.952814e-05	9.043393e-05	9.1629685e-05	8.937737e-05	0.000103674814	0.00014542414	7.421567e-05
0.0	0.011050316	0.009469535	0.012475264	0.007865852	0.011534216	0.008708622	0.011637671	0.010763188	0.011609869	0.013016073
0.0	9.300268e-05	1.0598012e-06	0.00011659958	5.2862473e-05	7.945405e-05	0.00012969821	4.4301552e-05	0.00013056734	0.00013426655	8.010267e-05
0.0	0.009891061	0.00012596798	0.012135006	0.008668886	0.010951842	0.012497318	0.008864658	0.014537909	0.0107056545	0.0113212075
0.0	0.013613355	0.007053752	0.008222675	0.008046711	0.014016774	0.01612989	0.0071691833	0.012947715	0.009778842	0.010012881
0.0	0.008886109	0.012525873	0.011308954	0.010014237	0.0075564436	0.0007445552	0.0073570204	0.009446234	6.8821784e-05	0.009369795
0.0	0.11488766	0.11040991	0.109320216	0.09404477	0.10734289	0.13081555	0.103211366	0.12013423	0.11435985	0.14581816
0.0	0.0015362706	0.002668624	0.0025051523	0.002002809	0.001288199	0.0015072519	0.0015234135	0.0019835408	0.001412758	0.0020426316
0.0	5.191631e-05	0.0002683705	0.00012608251	5.949442e-05	0.000110210676	0.0001532897	4.013141e-05	8.797043e-05	6.225747e-05	0.00010404195
0.0	0.008744979	0.017311854	0.010906333	0.006267369	0.009790674	0.013118122	0.005897151	0.010240243	0.007956686	0.010120208
0.0	0.0018677011	0.0018561349	0.0049194703	0.0014628926	0.0012502	0.002861659	0.0011512092	0.001355101	0.0017495188	0.0025609792
0.0	8.1383245e-05	0.0002358885	0.00016227775	7.3662326e-05	7.8045436e-05	0.00020580538	7.580964e-05	0.00015918276	0.00012489775	7.8105746e-05
0.0	0.009217066	0.01549867	0.013361446	0.009131374	0.009336646	0.015076564	0.00907933	0.013084627	0.011672341	0.009585145
0.0	0.008877613	0.013686929	0.012693692	0.009858235	0.009265496	0.015088146	0.010546079	0.010907553	0.01047209	0.010250672
0.0	0.0090446975	0.01623207	0.012405096	0.010987776	0.008254124	0.015388386	0.01079988	0.010681113	0.013170363	0.009794576
0.0	7.7066776e-05	0.00016507551	0.0001701621	5.9384853e-05	9.728762e-05	0.0001969802	7.085935e-05	0.00016351863	7.7443445e-05	8.4039624e-05
0.0	0.009028002	0.016210003	0.012436652	0.010951827	0.008288399	0.015468687	0.010872227	0.010799437	0.013278747	0.009906026
0.0	0.5155785	0.51208025	0.5307101	0.53605074	0.53233737	0.53275436	0.5251869	0.5273785	0.5287072	0.5423832
0.0	0.00730765	0.010400764	0.012081454	0.00038646534	0.013507994	0.012482533	0.010185572	0.010479381	0.012854777	0.008424749
0.0	0.5140142	0.5100256	0.53005046	0.5332758	0.53031075	0.5314256	0.5287976	0.5262809	0.5274618	0.54242253
0.0	0.51425976	0.51099896	0.5301639	0.5320853	0.5306428	0.532713	0.5275293	0.52720594	0.5289285	0.54269296
0.0	0.51301795	0.5109795	0.5305071	0.53242964	0.5303011	0.53238803	0.5235978	0.5263732	0.5275758	0.5425662
0.0	0.08988781	0.08548195	0.10162394	0.08710392	0.094998	0.13398665	0.09112551	0.09589041	0.09534948	0.111627854
0.0	0.010245207	0.008251052	0.0114415875	0.008120414	0.009622995	0.017780839	0.00821299	0.011702816	0.010203341	0.012290253
0.0	0.009121	0.008235342	0.011156979	0.007877533	0.009593773	0.020537086	0.00896056	0.009999177	0.009796755	0.013056552
0.0	0.025262302	0.0043112785	0.00331057	0.002632991	0.0018738393	0.004404362	0.0027932513	0.0035166242	0.00220628	0.0027397037
0.0	0.011335061	0.011336947	0.0130818	0.007858208	0.008382244	0.016750766	0.0063728215	0.012102529	0.013440755	0.011560073
0.0	0.0153133925	0.011363037	0.011462101	0.0075958134	0.009026607	0.017348599	0.008689987	0.010080295	0.01862836	0.01263457
0.0	0.015062622	0.011293993	0.011426868	0.007634153	0.009012329	0.017313598	0.008661324	0.0100793615	0.018544244	0.012542835
0.0	0.015067221	0.011297156	0.011420428	0.0075835227	0.009059792	0.017256584	0.008673394	0.010093274	0.018711608	0.012670824
0.0	0.00731984	0.014627184	0.008529535	0.008907607	0.009821839	0.016251324	0.007402786	0.009862793	0.0112110935	0.010794136
0.0	0.010077473	0.014692192	0.009158101	0.008478057	0.007718132	0.013024879	0.0074612754	0.010544383	0.0115156155	0.008747551
0.0	0.01157398	0.013783861	0.0075263223	0.008428059	0.0066181473	0.0141226	0.006872742	0.00956186	0.011746804	0.007211631
0.0	0.011636733	0.01385906	0.0075661656	0.008423111	0.0066749705	0.01422284	0.0069612074	0.0097267805	0.011825574	0.0072805225
0.0	5.1133255e-05	0.00020974045	6.549399e-05	7.006493e-05	8.645165e-05	0.00023969075	5.0228482e-05	8.986125e-05	0.00011511567	9.9291625e-05
0.0	7.366654e-05	6.626714e-07	0.00013637415	6.796842e-05	8.355873e-05	0.0001296809	8.410601e-05	8.147409e-05	7.8240526e-05	0.00027707752
0.0	0.009331773	0.009579597	0.011975759	0.008867096	0.008204166	0.008632483	0.008917223	0.012477284	0.012925193	0.018692024
0.0	0.14969935	0.14616044	0.14493574	0.15472442	0.14716375	0.17138138	0.13279071	0.14810194	0.15793745	0.1524992
0.0	0.002001079	0.0019797366	0.0010793878	0.0018241353	0.0030534226	0.002231337	0.0015523193	0.0013426483	0.0021203	0.0021633387
0.0	0.1810904	0.19726248	0.20625551	0.18152526	0.20069265	0.23397201	0.18305919	0.18722194	0.1873486	0.19545588
0.0	0.5123991	0.5110175	0.5299161	0.533736	0.5311121	0.5303052	0.5263707	0.52608365	0.5269832	0.54223484
0.0	0.006297641	0.011880406	0.008167215	0.00810482	0.009681429	0.010070706	0.004738923	0.010389643	0.008973268	0.01302516
0.0	5.266734e-05	0.0001094257	7.207707e-05	6.6120774e-05	9.428785e-05	0.00015090288	3.4605564e-05	0.00010091069	6.738225e-05	0.00013700695
0.0	0.0587774	0.07113034	0.066354446	0.06571091	0.07219802	0.081409216	0.05426836	0.07217362	0.06516983	0.08184673
0.0	9.759956e-05	8.027671e-05	8.43172e-05	3.8092694e-06	9.340547e-05	0.00010650339	2.1986552e-05	9.786284e-05	8.058366e-05	6.961452e-05
0.0	9.79279e-05	0.00014912942	7.8346464e-05	2.7696726e-06	7.115817e-05	0.00019703053	4.390704e-05	8.591786e-05	7.406013e-05	5.9991104e-05
0.0	7.3495685e-05	0.00014647066	0.00013983154	8.147596e-05	8.993403e-05	0.0002544738	4.349766e-05	2.9142277e-07	8.4869374e-05	0.00019380583
0.0	0.024299245	0.02331039	0.023987604	0.019587373	0.02814698	0.03340221	0.021326136	0.028032362	0.031811856	0.023479018
0.0	9.008242e-05	3.784025e-05	6.8491805e-05	5.9168637e-05	8.306433e-05	0.00022557846	3.852629e-05	0.00014680387	1.6408612e-06	5.152995e-05
0.0	0.009777263	0.01129328	0.009963292	0.008978324	0.008330652	0.010946172	0.0076472387	0.009081736	0.01015211	0.0018032669
0.0	0.022020066	0.022901611	0.026206594	0.022589853	0.026349181	0.038428977	0.020537604	0.02291411	0.028794685	0.026947653
0.0	5.4503813e-05	0.00013285696	8.363757e-05	7.513148e-05	7.381773e-05	0.00013854614	8.2257495e-05	4.9000097e-05	0.000108157496	7.853407e-05
0.0	0.14532235	0.15006323	0.1629811	0.1445009	0.16894194	0.16251823	0.12884718	0.13861288	0.13940836	0.14142388
0.0	0.000111684814	0.00012825963	0.00016832325	6.816731e-05	0.00014194741	0.0001042031	5.7571717e-05	5.959254e-05	6.274609e-05	6.200318e-05
0.0	0.000111039495	0.00015350047	0.00013940285	5.8198617e-05	9.6473545e-05	0.00019425224	4.6364e-05	0.000120362245	8.302419e-05	7.1715476e-05
0.0	0.010834085	0.013572896	0.012811476	0.009618224	0.010014265	0.017593442	0.0076096533	0.008455844	0.011666633	0.015485564
0.0	0.00011314058	0.0001815304	0.00014903773	8.226385e-05	9.0274705e-05	0.00028243984	5.3100288e-05	6.486776e-05	0.00012491776	0.00020832258
0.0	6.691423e-05	0.00010306467	0.00016061013	2.9331843e-06	6.771805e-05	0.00021951884	4.3137858e-05	5.3675587e-05	0.000106038344	0.0001382695
0.0	0.009527038	0.012806316	0.01157841	0.0014339588	0.0061771856	0.014547372	0.00795281	0.0057015885	0.01495054	0.009910296
0.0	0.047231205	0.046798	0.05582118	0.043212827	0.052373417	0.06209758	0.034839377	0.046184067	0.043665394	0.04593432
0.0	0.039864145	0.054815948	0.052526575	0.043066602	0.045090917	0.05683689	0.040688783	0.048874266	0.04979875	0.060460676
0.0	0.039879315	0.054840717	0.05240891	0.042929232	0.044945356	0.056866165	0.040766098	0.048643593	0.049837604	0.060496755
0.0	0.51473445	0.5103286	0.5294013	0.53200364	0.52965057	0.5315645	0.5231531	0.5263492	0.52722526	0.54202986
0.0	0.007652491	0.0162602	0.009924727	0.0050541637	0.011424337	0.011057238	0.008049322	0.012461736	0.011011566	0.008367375
0.0	0.08203464	0.12159147	0.119619645	0.07060874	0.1060743	0.0993507	0.08050468	0.10141117	0.10319965	0.10968452
0.0	0.09716098	0.09802615	0.096622586	0.07551322	0.09228304	0.08941482	0.07968544	0.0958808	0.099610865	0.08485554
0.0	8.392758e-05	0.00012405502	4.650122e-05	3.6731024e-05	7.221976e-05	0.00010010495	5.6216533e-05	2.588381e-07	8.052144e-05	5.0235474e-05
0.0	0.096775964	0.09811925	0.09660077	0.075371586	0.09206132	0.08914962	0.07978802	0.095720865	0.099586815	0.0850636
0.0	0.09635495	0.09838253	0.09636832	0.07566174	0.09217559	0.08938021	0.07954603	0.095755294	0.09896018	0.08502308
0.0	4.3662152e-05	0.000156099	9.292237e-05	4.498029e-05	8.43958e-05	0.00010929952	4.785128e-05	6.751282e-05	0.00014199007	5.2403768e-05
0.0	0.0088082105	0.012971796	0.00974725	0.009143307	0.010620357	0.013464651	0.00859674	0.008649802	0.008931406	0.008563787
0.0	0.51313937	0.51173127	0.52904195	0.5333338	0.5320906	0.5308132	0.52545893	0.5262175	0.5269151	0.54231554
0.0	0.0074832723	0.012643758	0.008291026	0.00632234	0.01032729	0.0052967723	0.013000211	0.007691624	0.008773848	0.0108915195
0.0	6.823026e-05	0.00014772883	0.00012448672	5.418732e-05	0.000115975396	1.9405003e-05	9.8408964e-05	3.6124704e-05	6.501434e-05	0.00015533315
0.0	0.008404827	0.012244458	0.011721853	0.0077833524	0.011300448	0.0046784505	0.010319037	0.0063065365	0.008451982	0.013379612
0.0	0.01023784	0.010728237	0.01209749	0.009965686	0.008036206	0.016180031	0.0073420308	0.0069955294	0.011460199	0.012474101
0.0	0.51452434	0.5121671	0.5295955	0.5336447	0.53160363	0.53107935	0.52508384	0.52714837	0.52710295	0.5426235
0.0	0.011534514	0.010344342	0.011694486	0.008620196	0.01294013	0.0164683	0.009737249	0.007561562	0.009041326	0.009080008
0.0	0.06549434	0.071984045	0.072355025	0.066653386	0.068849765	0.07901184	0.069246374	0.05339357	0.066599905	0.06337461
0.0	0.51512516	0.5117902	0.5304266	0.5343145	0.53294396	0.53233755	0.52637565	0.52769285	0.5291475	0.54271907
0.0	0.01180587	0.014213423	0.0057779667	0.0086510535	0.008899633	0.014827839	0.008570117	0.010337587	0.008129629	0.012507409
0.0	0.091695465	0.12058186	0.05959357	0.08984326	0.0893773	0.115257286	0.094088264	0.08649745	0.085391544	0.10070915
0.0	0.51545376	0.51259065	0.5304173	0.53362817	0.5314222	0.5325573	0.526707	0.52675813	0.5277272	0.5436815
0.0	0.0091753295	0.0086377235	0.013971401	0.011032232	0.014613431	0.0050971336	0.00872479	0.015060833	0.011833996	0.00611505
0.0	0.00013367189	0.0002000785	2.9783108e-05	6.647083e-05	7.141785e-05	0.00019971447	6.756286e-05	9.850473e-05	6.0119157e-05	0.00013551768
0.0	0.011782317	0.014291107	0.0057677994	0.008678123	0.008935007	0.014855091	0.0085756	0.010321502	0.008126961	0.012587788
0.0	0.009550528	0.017527021	0.0035565353	0.008411223	0.008395497	0.014827218	0.009742497	0.008075991	0.0077377534	0.010509204
0.0	0.008943811	0.0120986765	0.011881044	0.0086027235	0.011564814	0.012355682	0.0076524257	0.009930909	0.008129129	0.012254204
0.0	0.009664209	0.009813384	0.008408794	0.008230191	0.010223757	0.016882963	0.008714078	0.009401503	0.008758411	0.008804473
0.0	5.7795267e-05	0.00018437661	0.00011487804	9.147358e-05	7.810932e-05	7.9998084e-05	3.8289316e-05	6.4656975e-05	9.639143e-05	9.698955e-05
0.0	7.500213e-05	0.00016287722	7.425864e-05	8.00138e-05	9.78452e-05	9.828443e-05	6.50948e-05	7.77891e-05	8.93784e-05	0.00013443963
0.0	0.010235952	0.0114016915	0.006197453	0.0097787585	0.010424499	0.008422331	0.0076074786	0.010011619	0.008690488	0.010400611
0.0	0.010209975	0.011302345	0.0061372514	0.009678851	0.010473513	0.00840768	0.007656141	0.009858924	0.008607822	0.010350397
0.0	0.009050807	0.009759026	0.011923445	0.008542113	0.008544173	0.012356341	0.009194532	0.0093558375	0.008728531	0.010598068
0.0	0.009063912	0.009683066	0.011820364	0.0085591925	0.008617707	0.012382176	0.009205354	0.009475536	0.008751037	0.0105642015
0.0	0.010775624	0.009261711	0.013040937	0.00868503	0.010542946	0.010012966	0.006616198	0.011263912	0.008700903	0.011325819
0.0	0.5136087	0.5101806	0.5287913	0.5322587	0.5295912	0.5309457	0.52516574	0.52681583	0.5274883	0.5409033
0.0	0.005560765	0.017269121	0.010422759	0.0068084984	0.008075204	0.015651353	0.0077246753	0.012286068	0.007227414	0.010932516
0.0	0.21270071	0.22213659	0.21252583	0.21139812	0.2256387	0.24266851	0.19595724	0.23540814	0.21984127	0.26725313
0.0	0.0546796	0.085665025	0.07282057	0.051908135	0.056687817	0.07232789	0.05791218	0.06283401	0.07689821	0.06962826
0.0	0.062694415	0.08828238	0.076997854	0.061434638	0.07299381	0.06848094	0.052920077	0.06462829	0.06997139	0.07491589
0.0	0.008328045	0.0158317	0.011804946	0.0075834044	0.010411418	0.009363101	0.0058671455	0.008546989	0.009819089	0.010651591
0.0	0.00838559	0.015822593	0.01182569	0.0076166275	0.010423585	0.009344751	0.0058705094	0.008518819	0.009818423	0.010651069
0.0	0.061912656	0.07482596	0.06462119	0.061990164	0.06643866	0.06938075	0.05775962	0.07410492	0.06288024	0.087307446
0.0	0.008136857	0.011602884	0.008515351	0.00771081	0.008737248	0.009593442	0.0068925386	0.01102699	0.00805123	0.014204841
0.0	0.008193092	0.011596192	0.008530365	0.0077445875	0.008747476	0.009574643	0.0068964893	0.010990731	0.008050682	0.014204146
0.0	0.22056298	0.24353524	0.21085712	0.2211246	0.23619537	0.23895879	0.20236398	0.22181842	0.22922915	0.24684082
0.0	0.06980766	0.09019165	0.060996957	0.06683675	0.07130628	0.08063645	0.059228264	0.06387465	0.060317956	0.08326213
0.0	0.010167325	0.01648519	0.007651994	0.008866313	0.00996657	0.012709137	0.0072194603	0.008363088	0.007454693	0.012988352
0.0	0.010237454	0.016475715	0.0076655042	0.008905111	0.009978222	0.012684313	0.0072235935	0.00833551	0.0074541774	0.012987728
0.0	0.21020533	0.21289214	0.23363076	0.21133389	0.2341962	0.19924203	0.20224246	0.22070928	0.18098278	0.23605083
0.0	0.06746269	0.06987359	0.07722721	0.059257492	0.07334566	0.07496872	0.058131672	0.066072	0.05634244	0.06998587
0.0	0.0095411055	0.010211185	0.011870922	0.00709406	0.010505382	0.011085843	0.0069746627	0.008904745	0.00657336	0.009379866
0.0	0.009606952	0.010205282	0.0118917925	0.007125159	0.010517661	0.0110641485	0.00697866	0.008875398	0.0065729055	0.009379401
0.0	0.001856747	0.003825683	0.0020301803	0.0015720192	0.0013421548	0.0033176169	0.0016542878	0.0023256317	0.001557086	0.0025269145
0.0	0.51433975	0.5102457	0.5307855	0.53289485	0.5306113	0.5326691	0.52385896	0.5264921	0.52703524	0.54305196
0.0	0.51444507	0.5106041	0.53029597	0.53271264	0.5307428	0.532304	0.5249744	0.52659607	0.5272622	0.54312634
0.0	0.13796856	0.14055918	0.15544595	0.12686181	0.15177391	0.18645628	0.14400564	0.15587752	0.14157148	0.15694265
0.0	0.5138234	0.5117383	0.52935743	0.5329457	0.5317833	0.5305128	0.5253648	0.52605087	0.5276368	0.5422627
0.0	0.010759142	0.0114593785	0.011297401	0.0084184455	0.011803906	0.013036973	0.0089375535	0.011090161	0.010277358	0.010981027
0.0	0.00011123577	0.00012791765	0.00011553521	6.251966e-05	0.00012536118	0.00015326092	7.343984e-05	0.00011389799	9.655813e-05	0.00010279818
0.0	0.13233054	0.13499793	0.13502325	0.14996465	0.14085662	0.13701826	0.13148533	0.14739989	0.107135035	0.16661486
0.0	8.182259e-05	8.237217e-05	6.473693e-05	7.788061e-05	7.588833e-05	3.898275e-05	6.98787e-05	0.00010808336	2.9319031e-05	6.644573e-05
0.0	0.011499522	0.014831348	0.012962636	0.009329869	0.011043314	0.015444747	0.011379521	0.013973261	0.011330643	0.011724942
0.0	0.013304337	0.014106582	0.009797272	0.009935955	0.010877802	0.01636712	0.010445012	0.009720376	0.012846932	0.011476552
0.0	0.012346296	0.013924302	0.012338982	0.010480474	0.011882954	0.018495133	0.009568609	0.014222426	0.011192724	0.014880906
0.0	0.011112761	0.0147139365	0.012693358	0.008362007	0.013172222	0.01975622	0.0133239	0.011902767	0.014273532	0.016799465
0.0	0.012242452	0.015008233	0.011511828	0.009876455	0.012455289	0.01704157	0.009628645	0.0132308435	0.013575405	0.016773919
0.0	0.010035499	0.012650307	0.01104398	0.009259051	0.0098715	0.014919112	0.009291674	0.011659042	0.010902549	0.012441062
0.0	0.010049119	0.011926389	0.012868102	0.010101572	0.012735807	0.01776396	0.0059784455	0.013848005	0.009892565	0.012963704
0.0	0.51556873	0.5115975	0.5302906	0.5351704	0.53453165	0.53188765	0.5267008	0.52920765	0.52870834	0.5415569
0.0	0.5146007	0.51154745	0.5323148	0.5341047	0.5328639	0.5319311	0.52422327	0.52740747	0.5297125	0.54252464
0.0	0.5139867	0.51204115	0.52905357	0.53345996	0.53382176	0.5318639	0.52626103	0.52739245	0.5264007	0.5422761
0.0	0.5119077	0.50915545	0.5271698	0.5320551	0.52936435	0.52977467	0.52494943	0.5255678	0.52823836	0.541481
0.0	0.5139737	0.51111865	0.53002733	0.5338781	0.53236246	0.5343879	0.5256609	0.52812797	0.5281017	0.54431957
0.0	0.51425225	0.51142794	0.53049904	0.53363496	0.53143215	0.5312788	0.5237683	0.52575004	0.5275857	0.5419456
0.0	0.51239246	0.5111419	0.5302034	0.53451556	0.5311641	0.530585	0.5280936	0.52755404	0.5245458	0.5433816
0.0	0.5144832	0.5113557	0.5311532	0.5353896	0.53174835	0.53254735	0.52579373	0.5258817	0.52761275	0.5432486
0.0	0.04542025	0.04238748	0.0435281	0.034756728	0.0380744	0.0454297	0.03943853	0.050167285	0.043793242	0.050467636
0.0	0.5133722	0.5118299	0.5292381	0.5339987	0.53064215	0.53333837	0.5250065	0.5285745	0.5257341	0.5432533
0.0	0.5127268	0.5107423	0.5311709	0.53381246	0.52953905	0.530874	0.52607983	0.5249004	0.52816945	0.5437998
0.0	0.5145036	0.5114381	0.5293839	0.5333931	0.5333394	0.53210443	0.5261792	0.52540725	0.52949077	0.5436047
0.0	0.51531833	0.5121088	0.52939224	0.53513074	0.5330747	0.53293276	0.52737284	0.52610636	0.5289419	0.54362965
0.0	0.04343185	0.029551053	0.04436055	0.031171452	0.054074775	0.0650673	0.048501063	0.047529243	0.04579152	0.044073816
0.0	0.03541055	0.05231278	0.050432026	0.04965831	0.05486234	0.051909085	0.03782635	0.05050219	0.028855897	0.06611783
0.0	0.039803907	0.04429516	0.025181143	0.04829126	0.04848013	0.062291354	0.038730808	0.028857473	0.022848343	0.048096903
0.0	0.042636797	0.0464501	0.050819386	0.036433153	0.048226703	0.06902259	0.04571722	0.04427958	0.045575313	0.041678064
0.0	0.51538116	0.51010036	0.5298163	0.53369665	0.5309032	0.5302819	0.52421635	0.5257012	0.5266427	0.5423222
0.0	0.04724895	0.057441972	0.03975138	0.04056559	0.038676146	0.052343328	0.03827997	0.032509185	0.041219614	0.050640736
0.0	0.51532876	0.5103593	0.53122765	0.5340233	0.53097856	0.53187823	0.5243237	0.5278375	0.52790207	0.54314744
0.0	0.5120526	0.5099013	0.5296794	0.5337054	0.53300315	0.5305249	0.5255994	0.5269513	0.5265342	0.5411145
0.0	0.51381606	0.5112741	0.5305676	0.5334556	0.53129715	0.5311383	0.525478	0.52707297	0.526615	0.5423685
0.0	0.51169664	0.51139426	0.52789545	0.533316	0.5314528	0.53321075	0.5227688	0.5270001	0.5267129	0.5417995
0.0	0.5154267	0.5105551	0.5320808	0.5349058	0.53170645	0.53229535	0.525585	0.5275087	0.52892584	0.54397875
0.0	0.057492282	0.05167003	0.045626737	0.040895782	0.061402578	0.05365488	0.03691455	0.046526913	0.048890065	0.06039375
0.0	0.5128264	0.51030505	0.52944773	0.5336184	0.53194445	0.5323979	0.5268618	0.5252718	0.5286344	0.54226744
0.0	0.51321775	0.51210004	0.5298074	0.5332892	0.5303638	0.531459	0.52466124	0.5277379	0.52781266	0.5427574
0.0	0.0001296615	0.00013038941	6.35234e-05	6.3807594e-05	0.000103078324	0.00023281087	6.630262e-05	7.923704e-05	0.00010718161	0.00011400079
0.0	0.013452755	0.0145124765	0.0072580213	0.009557251	0.009640087	0.016091539	0.009161948	0.011140814	0.010140726	0.010071838
0.0	0.5138415	0.5120632	0.5291749	0.5343389	0.5306671	0.53160894	0.5242865	0.5277117	0.52665895	0.54317194
0.0	0.082886666	0.10960808	0.092953704	0.0903866	0.10044056	0.096705854	0.06813252	0.09688342	0.08213355	0.09765019
0.0	0.024384966	0.03407493	0.028554713	0.018978924	0.02255379	0.04376195	0.015705941	0.024678055	0.027248701	0.023123335
0.0	0.5130884	0.51123255	0.52810687	0.53391236	0.5324663	0.5306645	0.52645105	0.5271805	0.52571917	0.54187953
0.0	0.02511032	0.020523602	0.028570494	0.024464138	0.021056823	0.029069034	0.020102724	0.029044583	0.024005445	0.033995297
0.0	0.5134317	0.5110066	0.5283485	0.5328438	0.53029096	0.53203684	0.5242019	0.52656126	0.52848476	0.5424035
0.0	0.012874754	0.011900519	0.015755756	0.008533104	0.006474777	0.012767311	0.008957875	0.009596396	0.0105245765	0.010106288
0.0	0.0074928156	0.011735262	0.012257695	0.007571083	0.007829575	0.011227915	0.006491049	0.0100262705	0.010085325	0.013483395
0.0	0.5146161	0.50966835	0.5309467	0.5328292	0.52998906	0.53190196	0.52499753	0.5263463	0.5277307	0.5420569
0.0	0.5124227	0.5116688	0.52878153	0.5321199	0.5311778	0.5309324	0.52585125	0.52532226	0.5261884	0.54082566
0.0	0.008872337	0.0041811815	0.005052941	0.0069185426	0.007974003	0.010173739	0.006919231	0.009795747	0.011515843	0.011664912
0.0	8.438952e-05	2.8218894e-05	2.8106335e-05	4.9567407e-05	3.657489e-05	0.00014147676	4.149907e-05	4.7018835e-05	0.00012536107	9.795134e-05
0.0	0.010742792	0.01601515	0.011081719	0.00906377	0.0068384875	0.016445398	0.010192743	0.009078206	0.009802807	0.010806917
0.0	9.6837895e-05	0.00018105727	8.8467605e-05	5.9491587e-05	8.1328784e-05	0.00023183248	8.427259e-05	8.14379e-05	6.675897e-05	0.000114300994
0.0	0.514094	0.5115248	0.5303412	0.53406847	0.5313942	0.5329655	0.5260065	0.52808917	0.5270619	0.54296505
0.0	0.006976941	0.013861249	0.0097607635	0.010609274	0.009210606	0.012134554	0.008021759	0.012820919	0.011186129	0.008184058
0.0	6.0324e-05	0.00023977258	0.00011379041	5.401108e-05	3.299485e-05	0.000111578476	7.2431154e-05	0.00010631577	6.4959866e-05	9.577216e-05
0.0	0.51359147	0.5103524	0.5284861	0.532463	0.53025883	0.53197664	0.5261535	0.5263015	0.52748275	0.5424131
0.0	7.022353e-05	6.112375e-05	0.00023279246	6.438815e-05	8.0583966e-05	7.616789e-05	3.422897e-05	5.167931e-05	0.00013967456	7.5732394e-05
0.0	0.006319196	0.004742093	0.016806822	0.010746161	0.0076691364	0.0061353873	0.009195158	0.007157016	0.01008306	0.010181468
0.0	0.10786804	0.08494542	0.08708288	0.10660905	0.09481866	0.07459321	0.07399709	0.08229589	0.062135443	0.104863055
0.0	0.51401544	0.5114388	0.5309668	0.5348929	0.53194875	0.5319052	0.5274421	0.52704644	0.5271021	0.5429063
0.0	0.0076091816	0.008480206	0.012132891	0.0060788617	0.011815369	0.010664293	0.0059782867	0.011369499	0.013543739	0.008098302
0.0	0.06619311	0.074029624	0.08172194	0.05798142	0.07572556	0.07099725	0.058427278	0.06833716	0.063809484	0.08850919
0.0	0.008109045	0.007836267	0.011166889	0.00722764	0.013715384	0.012902357	0.0074793985	0.013093446	0.014162198	0.0048756953
0.0	0.1036783	0.1188797	0.10153197	0.085271284	0.083018914	0.12158204	0.09055955	0.077452675	0.11924732	0.10801859
0.0	9.439752e-05	6.717214e-05	0.00017401141	8.306854e-05	7.565718e-05	0.00012845584	6.93813e-05	9.442776e-05	9.8621655e-05	0.00018317663
0.0	0.0090422835	0.007028994	0.011327298	0.010340691	0.008224768	0.016727127	0.0075241216	0.008372005	0.009814199	0.014518984
0.0	0.032405104	0.027060758	0.029492086	0.019676303	0.029316945	0.035786435	0.019783782	0.01974644	0.017011827	0.02413415
0.0	0.011038482	0.012654966	0.0079224855	0.0069230683	0.008971105	0.015273114	0.0076317843	0.008979337	0.009985843	0.011093216
0.0	0.51540935	0.5128798	0.52995425	0.5350893	0.5330139	0.53250617	0.5263056	0.52606255	0.5280474	0.5433885
0.0	0.035975747	0.056451324	0.05768708	0.039301343	0.04539648	0.060006354	0.04392543	0.037927695	0.045741607	0.05019366
0.0	0.06840216	0.07714614	0.08622612	0.06055305	0.07460825	0.08343802	0.060177818	0.06805554	0.06418866	0.06627674
0.0	0.00011651444	0.00015555104	5.6904384e-05	4.2412797e-05	7.190983e-05	0.00021240277	5.3219323e-05	7.399413e-05	9.084951e-05	0.00010523853
0.0	0.020804718	0.035664815	0.02387896	0.018749377	0.025648324	0.030781446	0.018700706	0.02583168	0.025683336	0.031235961
0.0	0.51403075	0.5111466	0.530012	0.5316054	0.53043556	0.5324497	0.5245579	0.5278869	0.5279995	0.541968
0.0	0.13366808	0.18614578	0.15052272	0.12880051	0.15252596	0.15664831	0.15402706	0.14042965	0.14878182	0.16612196
0.0	5.3621206e-05	6.915473e-05	0.00012677631	7.707699e-05	0.000162464	0.000103388316	7.1881645e-05	5.488796e-05	0.00010865959	0.00012726006
0.0	0.024784978	0.022138514	0.028305687	0.023351612	0.030059304	0.03298965	0.01576236	0.02268897	0.02665818	0.026085634
0.0	0.06249579	0.074569516	0.067802675	0.05695507	0.07518918	0.087332524	0.05136344	0.06996067	0.060881883	0.07832481
0.0	7.107245e-05	0.00020598737	0.00010666194	3.569197e-05	0.000100246805	0.00016269421	7.486508e-05	7.120154e-05	0.00013418912	0.00017371467
0.0	0.008369472	0.022693014	0.010861612	0.006728302	0.011136502	0.012106036	0.011964497	0.009042954	0.010766869	0.013483001
0.0	0.027240083	0.02286778	0.023387898	0.021563103	0.019657295	0.018670738	0.024341699	0.020787375	0.026424948	0.0261699
0.0	0.030743856	0.036673483	0.042997375	0.039345026	0.044322833	0.052576277	0.034009982	0.042302243	0.052639864	0.051825535
0.0	0.01098646	0.012702193	0.010911129	0.006353078	0.008223876	0.011035256	0.0071326485	0.0085177235	0.011369231	0.0113933375
0.0	0.010940888	0.012665099	0.010883575	0.0063603935	0.008163474	0.010921921	0.007079632	0.008379356	0.011345492	0.011354904
0.0	0.5141805	0.5111401	0.52981865	0.5333859	0.53121173	0.5324881	0.52477705	0.52741826	0.5273337	0.5420763
0.0	0.5136174	0.51157665	0.5292361	0.5341023	0.530975	0.5305266	0.52512324	0.52674484	0.5266314	0.54274654
0.0	0.01012198	0.0122514265	0.010227718	0.0068958495	0.0083006015	0.014180203	0.00697531	0.0110495705	0.008089287	0.011144156
0.0	0.010146529	0.012182111	0.010153734	0.006868431	0.0082496675	0.014078412	0.007011493	0.011057008	0.008070923	0.011181003
0.0	0.027746152	0.02735436	0.028836977	0.021552507	0.024143029	0.033668444	0.018133786	0.030099085	0.026573291	0.023654433
0.0	0.07389224	0.06662182	0.06930175	0.05704787	0.07283003	0.08783133	0.056165148	0.080330394	0.07747492	0.059274923
0.0	0.0001241588	8.555299e-05	8.485092e-05	3.903256e-05	9.744045e-05	0.00020172283	3.93022e-05	0.00015138857	0.00012928876	4.068286e-05
0.0	0.51358914	0.51208836	0.5295627	0.53341806	0.5323751	0.5307839	0.52533597	0.5267145	0.52671385	0.5426742
0.0	0.002722277	0.0041220146	0.0072507616	0.009274311	0.0105929645	0.013412642	0.005447918	0.009051201	0.013089226	0.011740157
0.0	0.048875798	0.054238476	0.06280721	0.057338864	0.06462315	0.08081599	0.05720025	0.06553965	0.06946818	0.07421861
0.0	2.6621854e-05	3.9777715e-05	5.8684982e-05	3.9776878e-05	6.2177016e-05	0.00014675768	4.205732e-05	7.023625e-05	8.563101e-05	9.450947e-05
0.0	0.005266505	0.006391015	0.008077603	0.0066759693	0.00829913	0.0127623705	0.00676995	0.008771988	0.009687959	0.0104668485
0.0	5.0995928e-05	9.824882e-05	5.2900697e-05	3.3930137e-05	5.044473e-05	0.00012326146	7.7584926e-05	0.0001284872	4.560315e-05	0.0001232738
0.0	0.008327135	0.010966132	0.008990466	0.007461053	0.01134433	0.012886438	0.007110304	0.008326336	0.010526473	0.005930279
0.0	0.07144477	0.063851416	0.05972019	0.068341576	0.05648105	0.08727061	0.05267886	0.06970656	0.073064275	0.073193364
0.0	0.51631296	0.5103175	0.5312562	0.53396523	0.5319196	0.5342012	0.52712697	0.5300245	0.5288891	0.54417646
0.0	0.006945117	0.010327344	0.011798145	0.0052647367	0.011849251	0.01279197	0.006754238	0.0073880292	0.0088069625	0.0037283888
0.0	0.09452754	0.122930065	0.09796881	0.101327926	0.100312926	0.071633965	0.07868221	0.10627246	0.08538666	0.07381224
0.0	0.022174956	0.03308849	0.023083042	0.022816824	0.017165331	0.019887535	0.017982226	0.029581707	0.02007227	0.016994938
0.0	0.012610708	0.0093243485	0.008237983	0.008393834	0.009714686	0.012923174	0.009070608	0.0094462745	0.010453271	0.014414519
0.0	0.008766645	0.012635671	0.009036218	0.0073291208	0.0073348824	0.015334567	0.0070054433	0.011043131	0.008101444	0.012270616
0.0	0.008762125	0.012723936	0.009094121	0.007356032	0.007339324	0.015309848	0.006998829	0.011060195	0.0081355525	0.012256176
0.0	0.064741366	0.075306244	0.06913281	0.05893206	0.052130546	0.08727939	0.056417402	0.07122015	0.06927916	0.06811198
0.0	7.5525626e-05	0.00013572925	8.407594e-05	4.404115e-05	2.7986165e-05	0.00019690472	3.9960818e-05	9.597622e-05	8.4758e-05	6.838797e-05
0.0	0.0088389125	0.011742542	0.009653166	0.007022278	0.005583027	0.014753434	0.0066001746	0.010239097	0.009638926	0.008917484
0.0	0.009786371	0.014182949	0.009714273	0.009040801	0.009304442	0.011840934	0.0064356723	0.008586245	0.008382934	0.0069204033
0.0	0.023947971	0.027935313	0.03011555	0.023194904	0.019723825	0.03755528	0.015353795	0.019578531	0.027151719	0.021959776
0.0	0.023947971	0.027935313	0.03011555	0.023194904	0.019723825	0.03755528	0.015353795	0.019578531	0.027151719	0.021959776
0.0	0.023562975	0.029408583	0.028373286	0.022415679	0.02573896	0.036349587	0.0038309218	0.024214331	0.02284584	0.0072366474
0.0	0.028152095	0.029567784	0.0261387	0.020487312	0.0223961	0.031306718	0.016607134	0.020091949	0.025241023	0.025815174
0.0	0.20010608	0.190393	0.18672587	0.16997159	0.18435057	0.21601039	0.17026265	0.18251611	0.1924514	0.20523183
0.0	6.939586e-05	0.00020775429	0.00010209482	6.678355e-05	4.0453986e-05	6.1116574e-05	3.635629e-05	0.00014456778	9.545196e-05	0.00012608888
0.0	0.0067608273	0.013293432	0.008996297	0.00972336	0.004461394	0.013617658	0.005735533	0.012779861	0.009031778	0.010922271
0.0	0.00018200684	6.086381e-05	0.000119462034	6.3722466e-05	0.00010025617	4.6665806e-05	5.9930207e-05	8.52068e-05	3.8918897e-05	6.968293e-05
0.0	0.007036263	0.010506512	0.009204824	0.0078100627	0.008439208	0.013898726	0.008156963	0.009850197	0.0064384686	0.009881059
0.0	0.11501744	0.11036012	0.10942267	0.09392077	0.107422024	0.13108948	0.10260771	0.12019245	0.11414503	0.14627534
0.0	0.51618433	0.5105575	0.53045857	0.53397894	0.53131944	0.5347713	0.525531	0.52806044	0.52947575	0.54433876
0.0	0.01825476	0.029882872	0.02375652	0.020365832	0.029696455	0.025605889	0.022372784	0.02467638	0.023863679	0.034126624
0.0	0.16978677	0.20602423	0.18590195	0.18685749	0.2094674	0.19105014	0.18357739	0.20065269	0.18680403	0.2344986
0.0	0.008890083	0.00850071	0.010937771	0.0072795195	0.011704841	0.015151804	0.0071108867	0.0133850705	0.007396374	0.0073342607
0.0	0.008868199	0.008454525	0.010968522	0.007265209	0.01162216	0.015113571	0.0070780907	0.013366022	0.00737203	0.007262004
0.0	4.570394e-05	0.00022488159	0.00013949913	7.2244424e-05	9.060311e-05	0.00014361	4.6993417e-05	0.00016882572	3.2479114e-05	3.4511966e-05
0.0	0.0876426	0.0883673	0.097503565	0.07999017	0.09333875	0.09518539	0.09243736	0.073657006	0.10082688	0.09742934
0.0	0.027438344	0.03464338	0.023109704	0.02314457	0.020341981	0.04285064	0.020044262	0.021899946	0.027605122	0.027437786
0.0	0.014044888	0.01636901	0.009592173	0.009677054	0.009372651	0.019910915	0.009164971	0.0050402465	0.012722696	0.009696111
0.0	0.05081213	0.05233161	0.053717222	0.03758398	0.047084764	0.05326743	0.037456397	0.04564918	0.05133834	0.054544475
0.0	0.008732302	0.012906092	0.017617969	0.010343609	0.012482884	0.0133987665	0.006867605	0.0112971775	0.0056546507	0.01315236
0.0	0.5139162	0.51172024	0.53050846	0.53318006	0.5309448	0.5325719	0.52562636	0.5268706	0.52795136	0.5434603
0.0	4.3031898e-05	0.000110057335	0.00013065363	2.7751466e-05	0.00014101372	0.00015408969	3.494205e-05	4.1547384e-05	4.5478206e-05	9.250586e-05
0.0	0.0042320797	0.010540737	0.013081955	0.006121949	0.013696452	0.019646263	0.007020838	0.0056283516	0.0047760294	0.010114158
0.0	0.013866301	0.027713632	0.031136442	0.019235536	0.026270622	0.03254571	0.018088344	0.01587543	0.020080002	0.027065832
0.0	4.1415773e-05	9.567029e-05	0.0001473289	5.3788932e-05	7.107618e-05	0.00017171884	4.5160723e-05	5.231439e-05	0.00011544413	7.391923e-05
0.0	0.12985477	0.14331643	0.14221987	0.13123378	0.15386952	0.16424474	0.13949266	0.15593608	0.11748292	0.16913603
0.0	0.009622803	0.010791294	0.010042153	0.008443455	0.00828624	0.013770631	0.008146017	0.008275972	0.0038085936	0.0072754924
0.0	0.009589559	0.010811501	0.010024278	0.008446481	0.008302368	0.013777445	0.008150973	0.008325891	0.0038051559	0.0072869044
0.0	0.009597742	0.010810369	0.0099673895	0.008445084	0.008293645	0.013787218	0.008145562	0.00830705	0.0038031645	0.0072709955
0.0	3.3541026e-05	0.00010464212	9.71733e-05	4.5669563e-05	9.2389404e-05	0.00022959536	5.4145836e-05	8.366517e-05	7.5948345e-05	3.6465182e-05
0.0	0.13934188	0.14557384	0.14524464	0.14104578	0.15993512	0.18189245	0.14043641	0.13665456	0.15810528	0.13348056
0.0	0.009101201	0.013964335	0.011954242	0.007106683	0.010078552	0.014890785	0.0070788744	0.009655724	0.008483394	0.012612657
0.0	0.09132489	0.09808225	0.10852111	0.08771646	0.0981848	0.122529514	0.088549756	0.091682225	0.09163021	0.1205734
0.0	6.2838124e-05	0.00011353366	0.0001736504	8.346062e-05	0.00010366098	0.00022518134	4.439773e-05	7.834774e-05	8.3044695e-05	0.00014961169
0.0	0.009393899	0.011114574	0.013203473	0.008077687	0.010314373	0.016917935	0.008482813	0.009071863	0.009032436	0.0155718895
0.0	0.009412647	0.011096298	0.013055858	0.008058629	0.010318283	0.016887499	0.008439013	0.009117565	0.0090502035	0.015513192
0.0	0.010793152	0.01240433	0.012047898	0.008077003	0.0073707914	0.01603679	0.0054583633	0.008698716	0.0012677436	0.013363771
0.0	0.0080030775	0.012220346	0.01311887	0.00807132	0.008033914	0.018563101	0.007873123	0.008981145	0.0011990166	0.013403262
0.0	8.803539e-05	0.00019839786	0.00015375536	5.9360682e-05	7.756377e-05	0.00016023689	2.6708796e-05	5.3770775e-05	9.3156414e-05	0.0001983377
0.0	0.11950824	0.09949732	0.1006553	0.08812994	0.09079528	0.10744675	0.06300405	0.08931073	0.096134074	0.120417245
0.0	0.017136691	0.011410848	0.01109456	0.0081306165	0.008600752	0.012675849	0.0040598484	0.008596195	0.010122453	0.015634833
0.0	0.017034981	0.011450592	0.011058547	0.008141488	0.008694991	0.0126053495	0.0040602977	0.00861139	0.010051116	0.0154682435
0.0	7.5950236e-05	0.000206795	0.00012723033	5.31618e-05	0.00013419091	0.00010796686	2.3818928e-05	0.000112922105	7.912318e-05	9.269474e-05
0.0	0.04624298	0.05422879	0.051708058	0.040590115	0.05415756	0.052459147	0.036715116	0.052880563	0.039787162	0.058068004
0.0	0.04626044	0.05425331	0.051592153	0.04046032	0.05398436	0.052486293	0.036785174	0.052632026	0.039818507	0.05810274
0.0	0.070710644	0.067701735	0.08109066	0.06341055	0.07332026	0.08291503	0.06698348	0.08394284	0.066532	0.07607741
0.0	0.053391904	0.047487803	0.055000532	0.035701994	0.045379706	0.057809092	0.041104026	0.051826928	0.04721408	0.05373607
0.0	0.00010516559	9.0872985e-05	0.00015374363	5.78679e-05	9.9940036e-05	0.00016182501	7.58014e-05	0.00017903018	7.281211e-05	0.00010378304
0.0	5.9160622e-05	0.00014314121	9.970578e-05	0.000113511785	5.343402e-05	0.000116869734	3.7564445e-05	8.5483014e-05	5.8475332e-05	5.00741e-05
0.0	0.51392895	0.5100967	0.5296643	0.53266996	0.5301893	0.532454	0.523764	0.52604496	0.52632827	0.54304284
0.0	0.5140342	0.51045525	0.5291747	0.53248775	0.5303207	0.5320889	0.52487946	0.526149	0.52655524	0.54311717
0.0	0.045881614	0.045254298	0.04102623	0.040288374	0.034180153	0.057002015	0.026858043	0.036516987	0.049140066	0.04408657
0.0	0.514861	0.510748	0.5296387	0.5343784	0.53319925	0.5330932	0.5258513	0.5266859	0.52995163	0.54300874
0.0	0.09274147	0.08998433	0.08190082	0.08893239	0.098184675	0.1300351	0.08198596	0.09160214	0.0841907	0.08959871
0.0	0.0751733	0.108846486	0.10962707	0.10648331	0.09598645	0.10906826	0.07022351	0.073801644	0.093288034	0.08791449
0.0	0.09989312	0.08649752	0.109364554	0.094466604	0.0969122	0.09641685	0.075944535	0.11279775	0.09107874	0.106743805
0.0	0.105208494	0.095835716	0.10669814	0.081007116	0.09207521	0.10065189	0.09223835	0.092762955	0.0902551	0.10174991
0.0	0.024074601	0.028431678	0.022247693	0.024969202	0.021324364	0.024335437	0.023419343	0.022645975	0.029623492	0.028887397
0.0	0.14476062	0.15307933	0.12433025	0.15119581	0.11050384	0.1524549	0.13589144	0.12983724	0.15381949	0.17226015
0.0	0.09031331	0.07485708	0.07461869	0.09911941	0.09329993	0.11236006	0.06418627	0.11048863	0.08655871	0.10496665
0.0	0.5165669	0.5116689	0.5316154	0.53412926	0.53212816	0.53216374	0.5256196	0.5262769	0.52810305	0.5441206
0.0	0.5152658	0.5119212	0.52924895	0.53167665	0.5314001	0.5324706	0.5257326	0.52819914	0.52753645	0.5418045
0.0	0.514591	0.5103686	0.52977335	0.53347266	0.5316818	0.5305897	0.52547	0.5266239	0.5274763	0.5432897
0.0	0.020097136	0.029979244	0.019518893	0.02549931	0.028494893	0.024021063	0.017285185	0.017212834	0.026267597	0.019994142
0.0	0.5149655	0.511452	0.52957344	0.53244877	0.53106815	0.5329296	0.52484363	0.52729005	0.5271556	0.54296416
0.0	0.5166292	0.51138884	0.5319734	0.5343017	0.53083813	0.5323282	0.52506983	0.5275125	0.5275458	0.54356045
0.0	0.5158776	0.51181847	0.53137	0.5339018	0.5301501	0.5334059	0.52550334	0.52813894	0.52727634	0.54309624
0.0	0.516315	0.51167274	0.5323117	0.53527033	0.5317942	0.5322814	0.52568793	0.52701235	0.5285456	0.544
0.0	0.025895813	0.026106346	0.02355864	0.01928946	0.022313382	0.02839456	0.023534156	0.023409521	0.025764778	0.025407376
0.0	0.5156185	0.5114801	0.5303706	0.5333651	0.53017783	0.5327476	0.5242402	0.527627	0.52783996	0.54318964
0.0	0.51569504	0.5111845	0.531915	0.5343173	0.53224957	0.5316332	0.52676433	0.52663803	0.52742976	0.54455817
0.0	0.5156654	0.5120088	0.5317528	0.5345928	0.5321989	0.5332552	0.5270316	0.527641	0.53012353	0.5439712
0.0	0.5159989	0.5119313	0.53148925	0.53451926	0.5320749	0.53288233	0.526447	0.52712387	0.5294344	0.54459876
0.0	0.019556448	0.018545536	0.02642831	0.018090663	0.02725593	0.03690692	0.028097196	0.02909065	0.028568558	0.023848219
0.0	0.021274535	0.027502103	0.024940712	0.024921156	0.029349184	0.034052107	0.02138233	0.024643566	0.017167479	0.03408992
0.0	0.019175855	0.025679808	0.01567265	0.022223609	0.029100548	0.043546893	0.023197204	0.019604616	0.016282631	0.02661791
0.0	0.022421494	0.026254501	0.024186123	0.020082343	0.029155467	0.035839207	0.024653336	0.024118742	0.02903346	0.028213313
0.0	0.5159682	0.51159996	0.53171694	0.53404087	0.531914	0.5314196	0.52536374	0.5264091	0.527236	0.5432849
0.0	0.1445411	0.16043407	0.13428926	0.13681322	0.13254829	0.15654981	0.13089128	0.11902001	0.13649435	0.1564881
0.0	0.51458323	0.5110362	0.5294623	0.53174037	0.5307988	0.5320653	0.5250942	0.52695423	0.5263057	0.54235214
0.0	0.51593673	0.5117552	0.5325634	0.53423685	0.5319592	0.5323772	0.5254281	0.52769077	0.52799153	0.5437799
0.0	0.5156266	0.51098627	0.53110224	0.5347227	0.53116596	0.53130716	0.52527636	0.52655864	0.52798814	0.5430248
0.0	0.5137055	0.5115141	0.528767	0.5318985	0.53009385	0.5321899	0.52314687	0.52708864	0.5261487	0.5410077
0.0	0.5154908	0.5113645	0.5314761	0.5345727	0.5321619	0.5315228	0.5250699	0.5273299	0.5275922	0.54290926
0.0	0.028634233	0.028660998	0.02569875	0.023749461	0.030084925	0.033460878	0.01867173	0.023802007	0.025582032	0.03371965
0.0	0.5141947	0.51117927	0.52946556	0.5324705	0.5305316	0.5322209	0.5246846	0.5254894	0.5274888	0.54095167
0.0	0.5148286	0.51129097	0.53028387	0.5336241	0.52940905	0.53272784	0.5236108	0.52679056	0.52930844	0.54361266
0.0	0.51524603	0.51134604	0.530309	0.5337242	0.5297708	0.532505	0.5236936	0.5265013	0.5288699	0.5441955
0.0	0.5134068	0.51033896	0.5291634	0.5324398	0.52962935	0.53202367	0.52534354	0.52861	0.5285431	0.54209554
0.0	0.5137012	0.51039696	0.5302769	0.5337791	0.52966547	0.53219444	0.52336603	0.52676	0.5287571	0.54397124
0.0	0.042556074	0.054118425	0.04567296	0.044906523	0.056210756	0.050063513	0.036607478	0.047883354	0.052148066	0.062376186
0.0	0.5143066	0.51060104	0.53030324	0.5338534	0.5299845	0.5320604	0.52348965	0.5264758	0.52841043	0.5444943
0.0	0.5125139	0.5108363	0.52933943	0.5320397	0.53074694	0.5312832	0.524607	0.5264898	0.5275668	0.541364
0.0	0.5145642	0.50983083	0.5314723	0.5353048	0.5286998	0.5335013	0.5228779	0.52835995	0.5286913	0.5432118
0.0	0.51502573	0.5101292	0.5312994	0.53512484	0.5291798	0.5331496	0.5230829	0.5278092	0.5283556	0.54386145
0.0	0.51350707	0.51104295	0.53012234	0.53303945	0.53008217	0.53269696	0.52503014	0.5271774	0.5277379	0.5419981
0.0	0.51510537	0.51054305	0.5315976	0.53419334	0.529387	0.5325986	0.52292484	0.52718467	0.5295617	0.54360414
0.0	0.054280773	0.055280425	0.049542625	0.042258307	0.050138734	0.06409499	0.04954102	0.049336743	0.054926995	0.060134992
0.0	0.51547664	0.51072276	0.53140384	0.5341986	0.5297524	0.5323973	0.523122	0.5268297	0.529081	0.5441884
0.0	0.51303667	0.5099413	0.5298806	0.5327588	0.5297335	0.53128344	0.5238307	0.52632016	0.5282952	0.5422143
0.0	0.51465267	0.5103764	0.5309604	0.53450924	0.5298831	0.5325518	0.5240764	0.5284227	0.529055	0.54416627
0.0	0.5150994	0.5105839	0.53087276	0.5344618	0.5301658	0.5323583	0.52408165	0.5278615	0.52865875	0.5446567
0.0	0.5146182	0.5107884	0.5312029	0.5347737	0.5299311	0.53262466	0.5237687	0.52829236	0.5296816	0.5445118
0.0	0.04416368	0.05002855	0.053957142	0.042273507	0.04934712	0.06619982	0.05172257	0.060401343	0.058534127	0.0609969
0.0	0.18237594	0.18358268	0.18148519	0.18505514	0.19740076	0.22298715	0.18136302	0.17946917	0.1767577	0.20649296
0.0	0.16135761	0.18785854	0.17631294	0.17227358	0.20641874	0.24362539	0.18992242	0.19364981	0.18728232	0.19894424
0.0	0.17476311	0.1871568	0.1771581	0.18121578	0.207092	0.20473617	0.18461034	0.18668549	0.20916983	0.2195323
0.0	0.514619	0.51079893	0.53116494	0.5346018	0.5298322	0.5322278	0.5233465	0.5269079	0.5285692	0.5434884
0.0	0.5134873	0.5113771	0.5298113	0.5321894	0.53076756	0.5322005	0.52549136	0.52691454	0.5270691	0.5425016
0.0	0.5134913	0.5100761	0.5296818	0.5341052	0.5293356	0.5314316	0.5239509	0.5266686	0.5283436	0.54271245
0.0	0.51413167	0.51033366	0.5298073	0.5341251	0.5297096	0.53142476	0.52397704	0.5263996	0.52806586	0.54344547
0.0	0.51363003	0.5112034	0.529823	0.5329396	0.5302861	0.5322495	0.52391136	0.5274402	0.52788734	0.5412145
0.0	0.5125039	0.5097245	0.5297147	0.5343721	0.52877104	0.5317477	0.5232489	0.5276474	0.528223	0.5419968
0.0	0.052261963	0.0538421	0.0521295	0.04606356	0.05030224	0.067446716	0.04230479	0.0518928	0.051623784	0.06903004
0.0	0.51330894	0.51004064	0.5298347	0.53434753	0.5292392	0.5316881	0.523392	0.52721536	0.5279653	0.54284924
0.0	0.51281667	0.5107993	0.528701	0.5318701	0.530449	0.5317376	0.5242079	0.52626383	0.52717686	0.5418649
0.0	0.5135051	0.5120886	0.5294833	0.5337728	0.5323944	0.5304596	0.52551347	0.5268211	0.52759105	0.54171115
0.0	0.008975341	0.0141408555	0.008434042	0.008239323	0.006152333	0.019236522	0.0060936273	0.014094929	0.009935885	0.012302594
0.0	0.069911495	0.069013126	0.07109802	0.055113863	0.06342159	0.09643748	0.056699768	0.07991715	0.07171279	0.07849196
0.0	0.009490158	0.010641863	0.0069921417	0.008717683	0.010826136	0.010344571	0.008062719	0.008361711	0.01169025	0.011819523
0.0	0.51422477	0.51121444	0.52907324	0.5337301	0.5305606	0.5321503	0.52538747	0.5270971	0.527859	0.542643
0.0	8.646468e-05	0.000110477726	4.4033633e-05	6.754959e-05	0.00010512599	9.6499956e-05	5.9352416e-05	6.366221e-05	0.00012423602	0.00012060811
0.0	0.010302075	0.009607682	0.007191731	0.010189174	0.009137831	0.011752003	0.008654133	0.007109375	0.0103076	0.012460609
0.0	4.0975385e-05	0.0001193953	0.00011011456	7.303617e-05	8.9115674e-05	0.00013605619	7.1878974e-05	9.0594556e-05	8.962591e-05	5.5105877e-05
0.0	0.006003926	0.009390075	0.0125603825	0.006950812	0.011028461	0.011162704	0.009608876	0.011027219	0.009341612	0.009714342
0.0	0.5145014	0.5129904	0.5277486	0.53407466	0.5309268	0.5309115	0.5245039	0.5281194	0.5267522	0.5435396
0.0	0.5130786	0.5126923	0.5294942	0.5338458	0.53129053	0.53083974	0.5246616	0.527559	0.52750325	0.5426568
0.0	3.1998283e-05	8.051514e-05	8.1394035e-05	5.0345778e-05	4.522986e-05	0.00012949147	7.187857e-05	7.932398e-05	0.00016344973	5.841903e-05
0.0	0.010679934	0.008100015	0.010527736	0.006648978	0.010277043	0.011857025	0.009428742	0.010311389	0.014011543	0.0072457413
0.0	0.51445603	0.5125628	0.5297254	0.53427845	0.5328006	0.53208315	0.52462727	0.526566	0.52676547	0.54404247
0.0	0.51273894	0.5122731	0.5301228	0.53311706	0.5318691	0.5311387	0.52482647	0.52579916	0.5273717	0.5424763
0.0	0.0014631392	0.0031787404	0.002624979	0.001538865	0.0014953954	0.003963919	0.0017453241	0.0028001717	0.0016008287	0.0022638352
0.0	0.010036712	0.010343556	0.0134507865	0.009387445	0.0074794805	0.016402	0.00979041	0.012516145	0.009302763	0.010472693
0.0	0.04985365	0.0571261	0.05222728	0.041879952	0.04792858	0.0768066	0.049701937	0.054753315	0.058764644	0.05277551
0.0	5.3569227e-05	0.00011911362	2.7026173e-05	9.839564e-05	6.0631337e-05	0.00025635937	5.561358e-05	4.1524607e-05	3.1374584e-05	5.691166e-05
0.0	0.007844001	0.0076460224	0.0037257597	0.010167719	0.008061038	0.016177405	0.006234818	0.007549492	0.005387186	0.0070915245
0.0	0.083190165	0.08725038	0.08482635	0.09665299	0.106016755	0.07575255	0.08771036	0.06989111	0.058658477	0.08602613
0.0	0.0832088	0.08756245	0.085228406	0.09623232	0.10480857	0.07569883	0.08780866	0.06980254	0.058553267	0.086059034
0.0	0.007060288	0.010693062	0.008495254	0.0056199217	0.012865213	0.009124982	0.009183657	0.0063350876	0.0037384273	0.009166122
0.0	0.008210323	0.009003939	0.009675004	0.010213073	0.009219252	0.009385871	0.0082302345	0.007974452	0.00507586	0.0071796277
0.0	0.0077298195	0.008628134	0.0075873886	0.009902065	0.01224845	0.005930049	0.008321474	0.0050764256	0.0034090797	0.0074031157
0.0	4.754666e-05	0.000111210626	6.4964144e-05	2.7706485e-05	0.00014923398	7.449718e-05	7.757804e-05	3.681389e-05	1.2610157e-05	7.1366114e-05
0.0	0.007716942	0.008671755	0.0076159285	0.00982247	0.01218502	0.005879307	0.008327722	0.0050429637	0.0034292291	0.007418669
0.0	7.7892204e-05	0.00014296101	3.6772417e-05	7.441154e-05	5.850433e-05	4.95093e-05	3.7283397e-05	4.750727e-05	0.00010350137	8.7761466e-05
0.0	0.08535337	0.097491294	0.113301374	0.09480399	0.0963063	0.13054772	0.09053101	0.09508212	0.112381086	0.07489586
0.0	0.085628375	0.098332316	0.112758495	0.09492772	0.09677353	0.13090762	0.09075933	0.09466425	0.111874476	0.07517395
0.0	0.085628375	0.098332316	0.112758495	0.09492772	0.09677353	0.13090762	0.09075933	0.09466425	0.111874476	0.07517395
0.0	0.08557583	0.09820541	0.11258402	0.09461813	0.096937075	0.13075821	0.09101831	0.09458092	0.11126341	0.07492832
0.0	0.017282447	0.024449667	0.028953247	0.02310029	0.02545725	0.027573593	0.02235826	0.026533676	0.032494783	0.021496926
0.0	0.5144297	0.5109726	0.53058296	0.5334489	0.5312396	0.5321655	0.5267766	0.5263939	0.5280175	0.54263806
0.0	0.51538366	0.51158005	0.53018063	0.53378403	0.5329363	0.53154093	0.52659094	0.52709705	0.5269945	0.5426138
0.0	0.10913537	0.1330041	0.14534521	0.13866664	0.14773786	0.12511712	0.13518982	0.15277183	0.16114965	0.15800638
0.0	0.5139102	0.51070976	0.5308568	0.5351006	0.53105366	0.53188473	0.5243145	0.526761	0.5275956	0.54220104
0.0	0.51465535	0.51052976	0.5298725	0.53404486	0.53244704	0.53250253	0.5262859	0.5268456	0.52743423	0.54303724
0.0	0.51469177	0.5106288	0.5301471	0.5350097	0.5333252	0.5326128	0.52714545	0.5269314	0.5276157	0.5432133
0.0	0.00010002765	0.00014787132	7.494743e-05	6.329954e-05	4.6031204e-05	6.756151e-05	6.972693e-05	8.043917e-05	7.5871976e-05	0.00010251431
0.0	0.0064299577	0.015365919	0.011536205	0.008746851	0.0068435217	0.013591749	0.00587556	0.006850477	0.0076301554	0.007827675
0.0	0.007292142	0.000760213	0.00773489	0.008247518	0.013011914	0.013069678	0.0066796606	0.00980134	0.012023307	0.010574224
0.0	7.609718e-05	8.8705994e-05	8.3575775e-05	6.8339985e-05	9.705301e-05	0.00026789654	4.682486e-05	7.958409e-05	0.00011397382	0.00011304299
0.0	8.118721e-05	7.884239e-05	9.948411e-05	5.5219767e-05	5.494693e-05	0.00017213589	3.6202677e-05	7.482239e-05	8.3512045e-05	0.00016239677
0.0	0.18023661	0.20645052	0.19168288	0.17685242	0.18710361	0.19812064	0.18245564	0.19258344	0.19827902	0.20258239
0.0	0.18038231	0.20730464	0.1919727	0.17720951	0.18789954	0.1980457	0.18292762	0.19255763	0.19842836	0.20314701
0.0	0.24626939	0.27045277	0.25932887	0.24647585	0.25632676	0.26544696	0.25047034	0.2593886	0.26525515	0.27281347
0.0	0.1858174	0.1777023	0.20271932	0.1820787	0.1876095	0.22366196	0.16199253	0.19469213	0.18510403	0.19943845
0.0	0.07320156	0.08873805	0.07114862	0.0699845	0.05852625	0.08528063	0.060757793	0.06014126	0.04807855	0.07155018
0.0	0.00013175371	0.00020128342	9.882481e-05	0.00013067594	8.701447e-05	0.00016065592	2.4599038e-05	4.3006745e-05	4.1555468e-05	0.00018484765
0.0	0.0080101825	0.01212724	0.012323175	0.0083594695	0.01496528	0.0032763397	0.0072581065	0.008975231	0.012371171	0.01250158
0.0	0.06598017	0.07356999	0.061308447	0.059273504	0.067104496	0.060832698	0.062040117	0.059447885	0.059120577	0.066286534
0.0	0.010399718	0.016106177	0.004734812	0.008713971	0.008854952	0.0036363478	0.007489004	0.011710099	0.00391828	0.0071183173
0.0	0.010430591	0.016116146	0.0047392356	0.008662577	0.008893137	0.0036316311	0.007522288	0.011747014	0.003933808	0.0071453834
0.0	0.09596538	0.11628626	0.06816994	0.091011696	0.09195953	0.060397558	0.084079415	0.102781795	0.062205546	0.08517364
0.0	0.010448685	0.016251149	0.004739686	0.00870684	0.0089191655	0.0036195144	0.007502936	0.011702591	0.0038944006	0.007117226
0.0	0.095796324	0.11656924	0.06806717	0.09088867	0.09186089	0.060340684	0.083882324	0.10273889	0.061913196	0.08464516
0.0	0.010081218	0.008196961	0.004511394	0.0076323617	0.007489933	0.012750085	0.004731168	0.010399924	0.012684486	0.007938895
0.0	3.5083423e-05	0.00011350853	5.4607706e-05	3.8693783e-05	8.351427e-05	6.408695e-05	4.9563863e-05	7.4202435e-05	6.533342e-05	8.028513e-05
0.0	0.0075917733	0.010964901	0.006929874	0.007849444	0.008705774	0.009980866	0.006648333	0.010661782	0.01074044	0.008335948
0.0	6.542395e-05	6.120809e-05	9.411496e-06	5.971553e-05	8.4365136e-05	0.000125379	1.352777e-05	0.00010387085	0.0001367368	8.405245e-05
0.0	0.008271883	0.00795468	0.0032504841	0.00822904	0.009703738	0.011806159	0.003855448	0.010595998	0.012206499	0.009939815
0.0	0.010330906	0.007999013	0.0028235887	0.006886572	0.0064617847	0.016222943	0.003177606	0.007892884	0.014330846	0.0073238183
0.0	6.0695726e-05	7.072419e-05	8.100965e-05	4.1356532e-05	3.1786785e-05	0.00010539348	3.471815e-05	8.220425e-05	8.543029e-05	7.149963e-05
0.0	0.07435718	0.075507864	0.08113142	0.058009114	0.07081179	0.06455029	0.05765615	0.05758529	0.0625195	0.07942836
0.0	0.51386905	0.51089305	0.52883774	0.53286886	0.53138334	0.5302651	0.5245469	0.52630484	0.5262037	0.54220146
0.0	0.013613131	0.009330208	0.01245408	0.006941408	0.010639227	0.00758555	0.004943682	0.0062130373	0.007880423	0.010996382
0.0	0.00012713781	0.00013710994	0.00015403813	4.1531297e-05	8.7643624e-05	6.286042e-05	4.3315526e-05	4.3352597e-05	5.769493e-05	0.00012222516
0.0	0.5134464	0.5105933	0.53047407	0.53372043	0.5311105	0.5318751	0.5263063	0.5269164	0.5284063	0.54299396
0.0	0.0077244304	0.014633956	0.009132952	0.008935184	0.0067702928	0.007697097	0.0055718054	0.0075612473	0.0068894816	0.0060486887
0.0	0.066889055	0.06830257	0.06257032	0.06369816	0.05734548	0.06879176	0.05201934	0.0625618	0.05775757	0.06235646
0.0	0.039703846	0.04690071	0.049243595	0.028369274	0.03566965	0.039542254	0.02204268	0.03836134	0.03243477	0.051331855
0.0	0.009147593	0.007653045	0.006248364	0.00868599	0.0052230926	0.013291686	0.007237744	0.0073134913	0.011941188	0.0070071286
0.0	0.009075028	0.007683473	0.0062314123	0.008663065	0.0052524297	0.013304199	0.0072579626	0.0072866525	0.011964626	0.0070462516
0.0	8.196871e-05	0.00014780364	9.49407e-05	5.2526546e-05	0.000106446125	9.03206e-05	3.3065688e-05	8.336405e-05	9.131035e-05	5.3613076e-05
0.0	0.009755672	0.007227753	0.0067843064	0.0063691484	0.009004744	0.00912453	0.0038475755	0.005882326	0.0067274743	0.0107073365
0.0	0.008004016	0.00903255	0.0069795055	0.008575394	0.009089576	0.01001993	0.006937856	0.0066794455	0.006771069	0.011209841
0.0	0.038696222	0.045595914	0.043452315	0.043565866	0.051160466	0.044141382	0.0389462	0.03661128	0.031484872	0.03906372
0.0	0.5140669	0.5123029	0.5295678	0.5337066	0.5318268	0.530886	0.52635586	0.5270669	0.5267679	0.5425956
0.0	0.0051945355	0.010462474	0.0060005975	0.005699148	0.0052040378	0.013586623	0.008727132	0.009422425	0.009924998	0.010054889
0.0	0.007236826	0.011253407	0.004131419	0.007237785	0.0046469336	0.009382041	0.010448103	0.009714483	0.009768261	0.005884624
0.0	0.061317638	0.07752016	0.051041692	0.058448546	0.050288346	0.06443489	0.06766359	0.07255096	0.06867262	0.062463887
0.0	6.1653656e-05	0.00015147924	2.7181983e-05	4.271259e-05	2.4507879e-05	6.244113e-05	7.873e-05	0.00010291569	8.2002094e-05	4.945631e-05
0.0	0.007992795	0.01239703	0.0055115577	0.006916286	0.005226441	0.008361419	0.009239771	0.010598978	0.009482416	0.007593445
0.0	0.51388264	0.51155406	0.5294504	0.5336877	0.5318233	0.5305884	0.52515984	0.526059	0.5266264	0.5426299
0.0	0.0148451915	0.025671309	0.016921574	0.0162547	0.015023262	0.032150205	0.022732418	0.024149148	0.025136743	0.025626497
0.0	0.0037103223	0.00959316	0.008773285	0.0045037405	0.00570144	0.019561417	0.007284218	0.00917087	0.009968518	0.01702139
0.0	0.05306955	0.06923408	0.058682535	0.054175366	0.056676015	0.091663815	0.05525869	0.06972049	0.0703356	0.07944514
0.0	3.6064637e-05	9.884441e-05	4.5562247e-05	3.223116e-05	3.813473e-05	0.00023771665	3.7002086e-05	8.858622e-05	8.9723995e-05	0.00012232333
0.0	0.006124514	0.010037878	0.0071241977	0.006013467	0.0065111103	0.016187184	0.0063527105	0.009840922	0.009914545	0.011890873
0.0	0.022596225	0.023122612	0.02993543	0.01852539	0.026741592	0.024015876	0.021836381	0.01717563	0.022860331	0.025549948
0.0	0.01002459	0.007867303	0.009104225	0.005550054	0.011882998	0.009721174	0.006102789	0.0059108646	0.0076239696	0.012480116
0.0	6.976757e-05	0.00011413392	5.496187e-05	3.5800374e-05	6.2197774e-05	0.00018041584	3.6326834e-05	4.784681e-05	6.294896e-05	9.6601594e-05
0.0	8.058527e-05	0.00015556424	9.090931e-05	4.193037e-05	0.00010256124	8.910327e-05	2.1117678e-05	6.194006e-05	0.00012034377	2.958236e-05
0.0	7.655368e-05	0.0001811336	7.167234e-05	5.2520336e-05	8.8726636e-05	0.0001567384	2.487948e-05	7.961392e-05	0.00012903627	4.359122e-05
0.0	0.02650999	0.04385973	0.04892727	0.041443147	0.027033856	0.040527552	0.033359833	0.03546168	0.050042655	0.031222137
0.0	0.071576856	0.018507801	0.0628319	0.07201642	0.07261487	0.06293392	0.0600611	0.07651215	0.06695355	0.060701225
0.0	0.51391894	0.5116374	0.52954423	0.5334146	0.5311943	0.5319681	0.52453977	0.5276471	0.52744776	0.5416406
0.0	0.513268	0.5098961	0.52902204	0.5339224	0.53022236	0.5319478	0.52506155	0.5275792	0.52693444	0.54201955
0.0	0.16560093	0.17503509	0.1851651	0.18140884	0.16420014	0.20070967	0.17594792	0.1668252	0.17660494	0.17191792
0.0	0.0047845133	0.009639473	0.008783932	0.008204384	0.009370747	0.00832282	0.007132351	0.010910722	0.0074584475	0.0071151434
0.0	0.00012267446	0.00014771616	5.0719584e-05	8.871217e-05	3.330383e-05	6.312184e-05	5.499055e-05	8.2495506e-05	5.6248067e-05	4.4008106e-05
0.0	1.6645674e-05	0.00011685916	7.498296e-05	4.377977e-05	5.444475e-05	0.00014400753	4.538549e-05	6.957059e-05	3.480467e-05	6.25999e-05
0.0	0.012820091	0.010679531	0.007268542	0.011719456	0.0072664157	0.00556364	0.007849065	0.011922952	0.009429571	0.005969407
0.0	6.875278e-05	5.0094826e-05	7.097837e-05	5.50773e-05	7.51767e-05	5.882455e-05	2.4881045e-05	7.018644e-05	7.8500525e-05	0.00014735882
0.0	0.0026174383	0.005490938	0.0018981646	0.005783626	0.0021359457	0.0017309042	0.0037071665	0.0032811689	0.0032609163	0.0025163505
0.0	0.19273934	0.18349198	0.17645486	0.18853667	0.19061029	0.18631008	0.18354253	0.17710392	0.19094475	0.20556645
0.0	0.5152255	0.5103907	0.5299714	0.5333332	0.53091884	0.5333538	0.52461225	0.5275058	0.52780306	0.54258686
0.0	0.0053414693	0.014909661	0.009555071	0.0077638193	0.009697233	0.010539807	0.0050159786	0.007806199	0.007537336	0.010941775
0.0	3.6194564e-05	0.00013274161	7.098169e-05	3.347188e-05	0.00010658415	0.00015391377	2.3257106e-05	9.08405e-05	4.947065e-05	0.00014253375
0.0	0.5127104	0.51289696	0.5297657	0.5337692	0.53129417	0.53241897	0.5257217	0.52746344	0.52715886	0.5421424
0.0	0.04398026	0.039520685	0.042571153	0.0358451	0.05069193	0.041579653	0.02662355	0.0335585	0.031377856	0.037942838
0.0	7.4292715e-05	0.00017808424	0.0001179652	5.2918458e-05	0.00010458057	8.7107626e-05	5.8448237e-05	3.8977283e-05	4.75399e-05	3.153762e-05
0.0	0.049407978	0.040802192	0.047364492	0.03930278	0.054428883	0.04983681	0.026129967	0.03717645	0.034553647	0.04347097
0.0	0.04296457	0.04666138	0.048117656	0.047417127	0.04091666	0.05429981	0.038245544	0.042099677	0.0363165	0.0144524025
0.0	0.06597848	0.07037329	0.07285963	0.072322205	0.064016804	0.08073648	0.06013881	0.06516806	0.05771818	0.026741523
0.0	0.008466609	0.009459616	0.010072056	0.009530904	0.009049593	0.009040497	0.008424915	0.006204402	0.0061332737	0.010602755
0.0	0.06668858	0.07090839	0.07300302	0.072529435	0.081638455	0.079006396	0.060218364	0.06289594	0.05555451	0.069241226
0.0	6.8193774e-05	8.636168e-05	9.2369235e-05	8.080443e-05	7.318509e-05	7.349708e-05	6.495888e-05	3.5131467e-05	3.400863e-05	9.6044154e-05
0.0	0.058440484	0.071501225	0.06598873	0.065498665	0.06436945	0.06097488	0.06738541	0.07516536	0.06933222	0.07285467
0.0	6.122414e-05	4.820974e-05	0.00012188497	7.657968e-05	2.8382392e-05	7.320785e-05	3.3815337e-05	9.467418e-05	6.383328e-05	0.00013055824
0.0	7.944094e-05	0.00012062284	8.33883e-05	4.062362e-05	4.8736933e-05	3.848586e-05	9.026636e-05	7.767524e-05	5.1365107e-05	7.60966e-05
0.0	0.04465332	0.046232034	0.05121561	0.035299413	0.040256713	0.047193795	0.03832565	0.037354466	0.03097354	0.054030173
0.0	0.06730748	0.06827916	0.076827615	0.059964694	0.060690943	0.071591295	0.061413404	0.06477774	0.06358812	0.06603271
0.0	5.984249e-05	0.00011559129	9.68692e-05	5.003582e-05	0.000106046944	0.00014711411	5.2571446e-05	4.6706366e-05	4.8425514e-05	7.0678485e-05
0.0	9.0099005e-05	0.000105146544	0.00012308457	3.751286e-05	5.7761048e-05	9.430224e-05	5.154927e-05	4.7779602e-05	2.6220905e-05	0.00013285912
0.0	0.008048469	0.011522293	0.010289408	0.006735317	0.011684064	0.012977751	0.007378545	0.0060691205	0.0047666417	0.013422677
0.0	0.011707411	0.009372014	0.013261658	0.0063267965	0.005453	0.0082191415	0.0076870546	0.008712669	0.006042517	0.011583153
0.0	0.011712797	0.009431148	0.013232843	0.006297808	0.005459096	0.008215908	0.0076776356	0.00868404	0.006081464	0.011615583
0.0	0.018853022	0.028438345	0.0196067	0.021689262	0.01515147	0.025300732	0.018431691	0.021767814	0.025919413	0.021779327
0.0	0.034526423	0.044242654	0.03896047	0.04332734	0.040396497	0.060314436	0.034845285	0.040302545	0.04440337	0.03285079
0.0	0.00012165262	0.00010275859	8.1594604e-05	7.614429e-05	6.642089e-05	0.00017257765	3.875934e-05	2.762712e-05	0.00011170132	7.461199e-05
0.0	0.007642333	0.008294433	0.009406807	0.010031189	0.008976898	0.013366865	0.00689806	0.005654632	0.011887999	0.007575782
0.0	0.037866812	0.057534296	0.04127043	0.046159443	0.038010053	0.049891993	0.02998292	0.042999294	0.040506374	0.035713356
0.0	0.036518145	0.055276763	0.057270326	0.039975133	0.028881297	0.05458291	0.043601952	0.035909392	0.042681802	0.053962924
0.0	0.12574193	0.15718703	0.16267166	0.13547236	0.113879	0.15927573	0.14157505	0.12657885	0.13956319	0.16117613
0.0	0.002232524	0.002215714	0.00253884	0.0012698742	0.0016862353	0.0022269906	0.0013241097	0.0014170584	0.0024723373	0.00329545
0.0	0.043966047	0.04038467	0.053498104	0.030584175	0.046842244	0.062085334	0.03662879	0.02958461	0.03993928	0.048731495
0.0	0.03777246	0.0577201	0.03603074	0.0458999	0.029059434	0.023001334	0.037682436	0.040569942	0.057631645	0.044977225
0.0	0.02361526	0.02284766	0.023787042	0.01882818	0.012824365	0.030096112	0.021924837	0.020593403	0.02109918	0.024255607
0.0	0.0015199301	0.0018677561	0.0020964046	0.0021048167	0.0034333398	0.0017795354	0.001270139	0.0020124344	0.0006312675	0.0011645084
0.0	0.009534988	0.013615077	0.0118096415	0.009254031	0.012587509	0.012642568	0.009180646	0.012577835	0.0106660025	0.011975629
0.0	0.019975062	0.025676731	0.022142349	0.022619037	0.0238568	0.035451774	0.02185809	0.026766947	0.017328044	0.02706482
0.0	0.021886028	0.026419772	0.029830966	0.022784883	0.024983265	0.02292271	0.01834666	0.020598851	0.025652876	0.024147697
0.0	0.021267734	0.02945243	0.026751455	0.023570556	0.027287884	0.026536712	0.020638324	0.020043315	0.018464688	0.033265945
0.0	0.17701976	0.19300921	0.18583582	0.19011275	0.18545231	0.19093688	0.17464969	0.17675152	0.15534155	0.21803221
0.0	0.05798344	0.09310375	0.10587282	0.06757105	0.08421952	0.065828495	0.073988445	0.097260386	0.10650416	0.11063078
0.0	0.0115738055	0.009975675	0.008018128	0.00897083	0.0072697494	0.0145353535	0.009879589	0.008672317	0.011397157	0.015652323
0.0	0.009372491	0.012903955	0.012032459	0.008022719	0.0080419965	0.011176761	0.005928121	0.010830887	0.008287984	0.011400494
0.0	0.0074948515	0.009985889	0.009637406	0.008327032	0.004209643	0.013674202	0.0067368518	0.008446542	0.010275655	0.01046675
0.0	0.086086445	0.08135071	0.09730624	0.08291411	0.06305573	0.11177812	0.08589629	0.07357697	0.10297908	0.099136114
0.0	0.0082414355	0.0074455882	0.010418692	0.007094312	0.0039828243	0.013877749	0.007921447	0.005636526	0.01169856	0.010081313
0.0	7.60884e-05	0.00011181194	0.00010625221	5.995124e-05	4.22949e-05	0.00014815824	1.846991e-05	4.6162553e-05	0.00011936148	9.577956e-05
0.0	0.008277659	0.007385508	0.010266572	0.007131834	0.003967837	0.0137594	0.007899096	0.0056644855	0.011690696	0.010049545
0.0	8.748147e-05	6.860182e-05	7.89064e-05	3.8706883e-05	5.7830497e-05	0.00010653832	4.196013e-05	5.097867e-05	5.3711534e-05	8.855446e-05
0.0	0.01218319	0.010032429	0.008029788	0.006940255	0.011483159	0.018592488	0.00730902	0.008562041	0.007084018	0.011274783
0.0	0.012251576	0.0100643905	0.008011725	0.0069405637	0.011442418	0.018532218	0.0073095844	0.008524725	0.00702921	0.011204758
0.0	0.02450616	0.027848924	0.024967443	0.02039123	0.015711434	0.028707976	0.017969163	0.021541389	0.017620526	0.0291861
0.0	7.152575e-05	0.00021751414	7.10299e-05	6.9882764e-05	4.689672e-05	0.00020085378	2.9839943e-05	4.7820853e-05	0.00013616846	0.00014369561
0.0	0.024473159	0.021979526	0.023477329	0.023688996	0.019409666	0.020369178	0.018248076	0.018894209	0.0176731	0.019248517
0.0	0.023583686	0.03435354	0.020173289	0.023854008	0.0154746715	0.02863621	0.017448869	0.023445047	0.015410958	0.038294394
0.0	0.21146637	0.25666016	0.23443887	0.2630082	0.2564944	0.271526	0.22584641	0.24176471	0.24271435	0.2578459
0.0	0.04987389	0.08121345	0.05477646	0.0724106	0.06365405	0.074550755	0.050106674	0.060278468	0.052587144	0.08447483
0.0	0.008448786	0.010134898	0.009993402	0.007424313	0.0070356536	0.014091013	0.005045859	0.00880117	0.0073807696	0.013534307
0.0	3.7835776e-05	7.63899e-05	6.948134e-05	4.7382484e-05	4.279348e-05	0.0001765809	1.0755705e-05	0.00012675843	2.7570137e-05	7.261657e-05
0.0	0.01676035	0.024501942	0.025830882	0.017752763	0.01673501	0.040913686	0.013530615	0.026312	0.015319369	0.02756138
0.0	3.599578e-05	6.276991e-05	0.0001332992	4.6405312e-05	6.92287e-05	0.00014573356	2.403288e-05	8.969944e-05	6.4310036e-05	7.851632e-05
0.0	0.5157041	0.5135703	0.53006244	0.5348868	0.5318023	0.53160566	0.52561456	0.5262883	0.5272003	0.54507506
0.0	0.009393313	0.013740091	0.0010333498	0.008996204	0.009082784	0.014281988	0.00794721	0.012040567	0.009825903	0.009371008
0.0	0.09460837	0.09439227	0.097257756	0.0893333	0.10273482	0.10717933	0.0845588	0.10300211	0.10563814	0.08669837
0.0	0.51549125	0.5115574	0.53013235	0.53304565	0.5296509	0.5331313	0.524166	0.52825004	0.52719915	0.5428738
0.0	0.000101553014	5.6910194e-05	8.416321e-05	4.7944555e-05	0.000103144506	7.183142e-05	1.6629887e-05	0.000103421946	3.0548108e-05	4.1688076e-05
0.0	0.010601813	0.0050971815	0.011130838	0.0075851055	0.008950314	0.00967892	0.007245941	0.010255419	0.010586309	0.0067429487
0.0	0.5134799	0.51245123	0.5292352	0.5336373	0.53190166	0.53070086	0.52485096	0.5268039	0.5267519	0.5423544
0.0	0.010234324	0.011251412	0.013119345	0.011534047	0.011897508	0.009848555	0.0077145575	0.009456373	0.00928339	0.009280101
0.0	0.000114107585	0.00013843297	0.0001315984	7.287213e-05	8.3753854e-05	6.633247e-05	4.0837913e-05	6.981169e-05	9.203891e-05	7.137945e-05
0.0	0.044760417	0.04630642	0.051305287	0.035313517	0.04020075	0.04729652	0.038452692	0.037455894	0.031051556	0.05423856
0.0	0.010143167	0.010193176	0.01023557	0.008343862	0.011407686	0.012556645	0.007656605	0.011703638	0.012255121	0.007442094
0.0	0.009266866	0.015913544	0.00011415601	0.010350152	0.010137013	0.022998933	0.008708762	0.013596122	0.0133505	0.010729103
0.0	0.019758733	0.024145918	0.021306906	0.019546859	0.020067386	0.027005298	0.017101444	0.015293726	0.016823227	0.016906692
0.0	0.019767938	0.024159422	0.021247769	0.019470226	0.01998764	0.027022531	0.017141413	0.015204099	0.016839514	0.016919363
0.0	7.402786e-05	0.00015529436	0.00015931837	4.083188e-05	3.5161298e-05	0.00028398517	2.3483248e-05	0.00010556528	7.992802e-05	0.000114486
0.0	0.010909461	0.010000046	0.014131241	0.0071759853	0.006143735	0.013679541	0.005701156	0.011338946	0.010750933	0.008500373
0.0	0.017430622	0.024123894	0.032095682	0.020364672	0.019860774	0.023681141	0.019494208	0.018387007	0.026129864	0.030887278
0.0	0.08466539	0.08992778	0.08755997	0.1025901	0.10003558	0.10109582	0.08526027	0.083017744	0.06734134	0.09972582
0.0	0.0019900629	0.0017973704	0.0018964453	0.0016039029	0.001240295	0.0013493937	0.0011993822	0.0016933476	0.001912603	0.0022116126
0.0	0.000111571026	8.398756e-07	0.000106266	5.4478296e-05	0.00010727681	7.567472e-05	3.8612798e-05	8.528516e-05	3.1920018e-07	9.5546115e-05
0.0	0.0016114279	0.00010080768	0.0018351086	0.0016266954	0.0024680195	0.0011792381	0.0014302214	0.002542083	5.4276683e-05	0.0022949819
0.0	0.051756896	0.0697135	0.069495186	0.060115602	0.062272664	0.059700813	0.05919158	0.06940417	0.063353725	0.0684546
0.0	0.009926962	0.010032345	0.011700153	0.008539993	0.0069126706	0.014655177	0.005887922	0.008862894	0.010767123	0.009970397
0.0	0.009907114	0.01008742	0.011679681	0.008566722	0.006940199	0.014682123	0.0058916965	0.008849082	0.010763599	0.010034633
0.0	2.4172565e-05	0.00010568443	0.00015436912	5.8601378e-05	5.532856e-05	9.134684e-05	2.7713513e-05	4.5374887e-05	2.4049046e-05	0.00013476037
0.0	0.08579427	0.09952672	0.09767647	0.08377295	0.08944293	0.10099232	0.06500989	0.095541224	0.096676886	0.06924814
0.0	0.5143509	0.51168656	0.52951723	0.5332107	0.53154194	0.5305439	0.5257324	0.52663594	0.5269737	0.54283345
0.0	0.010121474	0.008159412	0.0064666905	0.008478923	0.009284306	0.013283597	0.0079324385	0.004746319	0.009847387	0.008226973
0.0	0.06628444	0.05072719	0.068794146	0.06512695	0.06558623	0.08320496	0.06361488	0.05204653	0.056120448	0.061853476
0.0	8.249063e-05	3.1065483e-05	8.253816e-05	6.3947155e-05	6.571746e-05	0.00016399536	6.248468e-05	2.9812209e-05	3.8607828e-05	4.7676738e-05
0.0	0.009218903	0.007991211	0.0069577964	0.01100091	0.009349255	0.010550051	0.006390134	0.008827624	0.008928845	0.008372088
0.0	8.108763e-05	6.246305e-05	4.3290092e-05	0.0001079925	7.8887366e-05	0.0001002405	3.739899e-05	7.161338e-05	7.2636794e-05	6.0218765e-05
0.0	0.005308538	0.006347933	0.0064716125	0.0076950868	0.0058845826	0.012572381	0.0068411985	0.0077343816	0.0067498535	0.008881024
0.0	2.6677662e-05	3.9285747e-05	3.7415182e-05	5.2491392e-05	3.1036467e-05	0.00014293157	4.290381e-05	5.4853794e-05	4.1329567e-05	6.783168e-05
0.0	0.51347905	0.511926	0.52849793	0.53283787	0.5314807	0.5301742	0.52501047	0.52635944	0.5265447	0.5416851
0.0	0.005414095	0.01207965	0.008441755	0.009269108	0.006961682	0.0120916795	0.006893838	0.0077980338	0.006149121	0.0051839924
0.0	0.056474928	0.07557898	0.06901426	0.06641615	0.062485103	0.06809322	0.0534775	0.06630288	0.06378354	0.056490477
0.0	4.54035e-05	0.00013759924	8.353514e-05	6.881955e-05	5.483052e-05	7.679965e-05	3.2776417e-05	7.335005e-05	6.217453e-05	3.4024135e-05
0.0	7.001818e-05	0.00013436684	7.26758e-05	6.4563814e-05	2.823405e-05	7.930901e-05	5.870418e-05	4.4383803e-05	0.00012531171	8.0007245e-05
0.0	0.008680469	0.018404247	0.010642314	0.007707731	0.004908747	0.0077432618	0.006406325	0.005492243	0.011751953	0.008087374
0.0	0.056183554	0.069232225	0.07016936	0.064547464	0.06205431	0.08343629	0.0441158	0.0631338	0.057916094	0.06160249
0.0	0.010078386	0.013887522	0.011145611	0.0082057845	0.0054351804	0.015460713	0.0041562165	0.007209945	0.009596128	0.011061269
0.0	0.017081987	0.017808976	0.026003929	0.02240904	0.019892119	0.029938864	0.01814323	0.018224197	0.023871114	0.025182499
0.0	3.5875186e-05	6.0096223e-05	6.14579e-05	5.074256e-05	5.7038305e-05	4.3022665e-05	5.9842543e-05	4.8634607e-05	7.8337725e-05	5.3513373e-05
0.0	3.2061238e-05	7.5620395e-05	8.701382e-05	8.009075e-05	6.737975e-05	0.00012241809	4.400551e-05	9.876508e-05	9.540537e-05	7.508242e-05
0.0	0.007454788	0.006267642	0.011740019	0.009819785	0.0060961577	0.016510375	0.0051994165	0.008786345	0.011142606	0.010477275
0.0	0.008131244	0.009408779	0.012102889	0.00934819	0.0048656487	0.01241292	0.0047612265	0.009450256	0.0089335125	0.0057462407
0.0	0.008131244	0.009408779	0.012102889	0.00934819	0.0048656487	0.01241292	0.0047612265	0.009450256	0.0089335125	0.0057462407
0.0	0.007624186	0.013000064	0.010953284	0.008253878	0.0039180084	0.014755876	0.0030594773	0.010168602	0.010095441	0.007265931
0.0	0.007660613	0.01304877	0.010908511	0.008233956	0.003960434	0.01494491	0.003070291	0.010203038	0.010167498	0.007360504
0.0	0.06231451	0.061522048	0.06553625	0.066138856	0.062072728	0.08143898	0.053210925	0.053923182	0.062455494	0.07237832
0.0	8.585627e-05	7.3159965e-05	2.6848971e-05	6.757458e-05	6.4555075e-05	0.00016551968	5.6816327e-05	3.3134216e-05	4.2596253e-05	6.2135645e-05
0.0	6.486256e-05	7.2221344e-05	8.7632674e-05	4.591809e-05	4.9246595e-05	9.189701e-05	6.307545e-05	4.7077294e-05	9.101288e-05	5.306374e-05
0.0	0.115747735	0.14206183	0.14336129	0.15026893	0.15868929	0.14679258	0.07734744	0.13619255	0.15470661	0.13904272
0.0	3.3386346e-05	0.00011726044	6.98825e-05	9.6520474e-05	6.721828e-05	3.8219452e-05	1.3404447e-05	7.045991e-05	0.00010664881	5.92821e-05
0.0	0.023107603	0.026843136	0.024100324	0.017960642	0.028606636	0.029028276	0.01855978	0.0020516014	0.025308589	0.02501742
0.0	0.006762134	0.008654915	0.007148537	0.007490352	0.012819308	0.010699369	0.009170645	0.007153121	0.011565855	0.01441051
0.0	0.11569914	0.14199193	0.14371035	0.15078112	0.15923251	0.14671054	0.07717811	0.13689618	0.15457793	0.13895154
0.0	0.5136442	0.5104216	0.5288936	0.5329213	0.52993464	0.5303582	0.52509165	0.5272781	0.52824605	0.5420913
0.0	0.055490293	0.067785814	0.05421775	0.06461718	0.065119	0.057788312	0.056053817	0.0755678	0.08141615	0.059800368
0.0	0.08639786	0.08899598	0.068604484	0.093277246	0.09597759	0.09092913	0.07885662	0.09839154	0.10865025	0.084520996
0.0	0.0073673637	0.008543207	0.008923618	0.006586395	0.009541884	0.011593996	0.005723736	0.010396008	0.009521496	0.00612979
0.0	0.022199867	0.02189303	0.020503972	0.01962034	0.018859101	0.027499737	0.01733974	0.027047912	0.021997005	0.023440493
0.0	2.7708731e-05	7.238965e-05	6.110067e-05	7.095902e-05	4.3282536e-05	7.113877e-05	3.361243e-05	0.000103513106	6.168965e-05	8.506472e-05
0.0	0.007913927	0.008915697	0.0064922483	0.008222341	0.0100166295	0.009810725	0.0057119294	0.0106382435	0.0059338477	0.0067384406
0.0	0.007925001	0.00890108	0.0064746607	0.008225335	0.009918412	0.009792449	0.0056843706	0.010651159	0.005929911	0.0066961204
0.0	0.007920069	0.008890385	0.0064794966	0.008211934	0.010049129	0.009794507	0.005709092	0.010660258	0.0059539303	0.006692949
0.0	0.097507305	0.08208067	0.08452026	0.08648415	0.09641382	0.09242311	0.08589686	0.11074806	0.06676277	0.08425811
0.0	3.8098784e-05	7.091207e-05	4.5240038e-05	7.047698e-05	2.9399163e-05	5.5752862e-05	6.947485e-05	8.197035e-05	8.039522e-05	7.6555945e-05
0.0	0.0073054847	0.010425449	0.0060007623	0.010188894	0.0082319705	0.0060855467	0.0071062525	0.009647489	0.010409125	0.010440928
0.0	0.23413418	0.24272475	0.2428536	0.24180923	0.25361994	0.26836243	0.22491847	0.23003688	0.2538201	0.25865093
0.0	0.036828797	0.042388234	0.038299337	0.036548093	0.043417916	0.05225669	0.030316006	0.032405328	0.044472862	0.04288477
0.0	0.12600069	0.13540815	0.1312915	0.12904158	0.14106208	0.1553855	0.1149672	0.11950988	0.14240962	0.14255469
0.0	0.08092433	0.09832659	0.1020402	0.09048304	0.07208209	0.093377754	0.07330563	0.11086998	0.070424855	0.08199806
0.0	9.0862944e-05	6.755803e-05	0.00011736906	6.042003e-05	3.5581284e-05	0.00011576513	4.0784944e-05	3.456625e-05	0.00016071828	3.2431697e-05
0.0	0.039872214	0.03751189	0.037067384	0.04693256	0.035507154	0.054851063	0.033175256	0.037264552	0.036067147	0.039746154
0.0	0.03981126	0.03745372	0.0372313	0.04704966	0.035635028	0.055003677	0.033116166	0.037490163	0.03615085	0.03987017
0.0	0.5136139	0.51049703	0.52916217	0.5327372	0.5310192	0.531872	0.52406317	0.5274215	0.52669483	0.5421213
0.0	0.011860986	0.008090794	0.007337827	0.009849689	0.004841976	0.007154286	0.0071387966	0.008672267	0.0099071	0.009024163
0.0	0.15390061	0.17722309	0.17018288	0.20062101	0.17488939	0.23319194	0.1536358	0.17002021	0.14992563	0.18050002
0.0	0.22070949	0.24271598	0.2387079	0.26839453	0.24399805	0.2969816	0.22211196	0.2380945	0.21872541	0.25160658
0.0	0.06963847	0.07565699	0.069253474	0.070323564	0.059864756	0.07737163	0.06040669	0.060646415	0.07097499	0.056919023
0.0	9.928869e-05	0.00013813772	8.462902e-05	8.530508e-05	4.6737423e-05	0.00012437163	5.1513496e-05	5.2563377e-05	9.2834416e-05	3.4991637e-05
0.0	0.10204642	0.09153578	0.100098275	0.08755965	0.10023484	0.1046277	0.09665801	0.090950154	0.096071385	0.074129045
0.0	0.00150649	0.0025278835	0.002333075	0.0016582	0.0012516732	0.0018656914	0.0012188897	0.002106052	0.00081495784	0.0011818047
0.0	0.07044971	0.06688858	0.060708124	0.05909897	0.055426907	0.06638924	0.05684695	0.06713661	0.060100593	0.065203555
0.0	0.07044971	0.06688858	0.060708124	0.05909897	0.055426907	0.06638924	0.05684695	0.06713661	0.060100593	0.065203555
0.0	0.006604481	0.011261846	0.0101354625	0.008751384	0.008447528	0.014524894	0.0067429743	0.0048199478	0.0067011933	0.009400544
0.0	0.02156037	0.026383769	0.027294807	0.026966076	0.024115864	0.02710601	0.020294715	0.017485466	0.025059555	0.021356642
0.0	0.001092562	0.0019831113	0.0015882804	0.0018538338	0.001801744	0.0011286271	0.0012695289	0.001268301	0.00067037606	0.0011315088
0.0	0.02333468	0.025765417	0.023311779	0.017648464	0.021704957	0.019125588	0.014222753	0.018523706	0.015893871	0.018746592
0.0	0.011668261	0.012847476	0.011851975	0.007941104	0.011716319	0.013876823	0.007878413	0.011975539	0.01293926	0.012603847
0.0	8.6864085e-05	0.00010799187	6.915078e-05	2.9713463e-05	1.8609817e-05	0.000104830884	3.500833e-05	6.0183917e-05	3.4648823e-05	2.6433736e-05
0.0	0.016310034	0.013250905	0.00542195	0.0073765507	0.0072498214	0.009141372	0.0057933787	0.008116731	0.00462278	0.005280858
0.0	0.016399002	0.013318015	0.0054971804	0.007435707	0.0072431043	0.009135257	0.005818859	0.008211546	0.004619814	0.005291469
0.0	0.018238515	0.028034827	0.02427057	0.024126431	0.02709979	0.025932299	0.0226253	0.021341253	0.022977114	0.021743698
0.0	3.212983e-05	8.889306e-05	4.2109008e-05	7.5349955e-05	3.4881094e-05	6.114083e-05	2.1921356e-05	5.585402e-05	1.5618327e-05	3.7188976e-05
0.0	0.005819259	0.009555169	0.0068322523	0.00923779	0.006199453	0.00825822	0.004879079	0.0078013437	0.004155997	0.0065919133
0.0	0.00581563	0.009543692	0.0068373536	0.009222746	0.0062814644	0.008259958	0.0049003153	0.007808028	0.0041728574	0.0065887948
0.0	0.0049527893	0.008022738	0.010763528	0.009931649	0.0052575297	0.0104878545	0.0038767164	0.008115948	0.004204581	0.0060193636
0.0	0.0057335184	0.010221812	0.010344649	0.0074502453	0.007966079	0.010855926	0.004133595	0.0061937682	0.01008009	0.0064694053
0.0	0.008883556	0.008560407	0.012696017	0.008968435	0.010525024	0.011605487	0.006288475	0.007348741	0.012361678	0.007491674
0.0	0.51392233	0.512701	0.53122085	0.5349945	0.53119266	0.5324403	0.5256511	0.52732605	0.52691895	0.5427673
0.0	0.0062955227	0.00733707	0.00813034	0.00489211	0.004550607	0.011030812	0.0070311246	0.009473212	0.012962708	0.007442055
0.0	4.2566327e-05	4.5493605e-05	6.5295986e-05	4.0477913e-05	2.0892445e-05	7.454727e-05	4.169428e-05	4.890281e-05	0.000105594976	4.1442596e-05
0.0	0.5140098	0.51214755	0.52999103	0.5336614	0.5317546	0.5312605	0.5254432	0.5261459	0.527027	0.54285914
0.0	0.0040974044	0.0077386093	0.0047994833	0.005881777	0.0069410075	0.008704362	0.0051094103	0.009231896	0.0042260014	0.009409385
0.0	0.05180789	0.071274266	0.05221732	0.059061766	0.068752244	0.06919948	0.055047214	0.07310063	0.055448268	0.0664023
0.0	0.22580267	0.23313494	0.20500633	0.22062826	0.21839209	0.22774401	0.20183301	0.21361135	0.20690686	0.23719104
0.0	5.280846e-05	0.000118762146	8.44135e-05	7.0844755e-05	4.9622788e-05	7.660436e-05	4.394826e-05	5.8432353e-05	6.7081244e-05	7.932338e-05
0.0	0.052818187	0.07139953	0.074754655	0.07024357	0.07012465	0.08094881	0.054241206	0.078346625	0.062371995	0.070961095
0.0	0.005420495	0.0093118865	0.00922757	0.009294588	0.0066424846	0.013481308	0.0066395807	0.010562975	0.008296379	0.0064667733
0.0	1.923797e-05	0.00022301475	7.821508e-05	9.952406e-05	4.6533292e-05	0.0001308696	5.1114337e-05	0.00010794164	4.9836955e-05	3.174943e-05
0.0	0.008325638	0.0035517614	0.0063492022	0.0074662385	0.011759686	0.009035868	0.0045830766	0.0061940234	0.0111642	0.004386085
0.0	0.008340139	0.0035764806	0.0063307816	0.0074448623	0.011766599	0.009029957	0.0045814104	0.0061946223	0.011204044	0.0043719755
0.0	0.06325094	0.06026206	0.067741066	0.07171427	0.075863615	0.07800786	0.0494951	0.069747485	0.06609814	0.07389085
0.0	0.51361203	0.5111052	0.52878463	0.53251517	0.5312397	0.53056496	0.52482015	0.5262286	0.52691936	0.5421201
0.0	0.007158084	0.0060458286	0.011563396	0.011240188	0.008223574	0.012443751	0.005837625	0.008959408	0.010002601	0.0102887675
0.0	6.922665e-05	5.880593e-05	7.789168e-05	9.18363e-05	0.00011369573	0.00012829708	2.463498e-05	8.871522e-05	7.1048256e-05	9.294151e-05
0.0	8.7105465e-05	0.000103280516	6.553597e-05	4.7847083e-05	7.181717e-05	5.941499e-05	1.614015e-05	2.0630327e-05	8.89967e-05	7.641146e-05
0.0	0.06795622	0.07502677	0.059740447	0.064807355	0.07157037	0.07910357	0.05726282	0.06864424	0.07144352	0.073932976
0.0	0.061258003	0.053111717	0.07034887	0.060837872	0.06831058	0.056392584	0.058555685	0.060542487	0.059336588	0.071346395
0.0	0.5137957	0.51250756	0.5299982	0.5344073	0.5316502	0.53181	0.52570343	0.52747804	0.52673846	0.5415119
0.0	0.0076463693	0.00591936	0.013608049	0.007996021	0.01087179	0.006223336	0.007875067	0.0067876717	0.0034930047	0.009469746
0.0	6.143023e-05	3.680631e-05	8.977619e-05	4.9581067e-05	7.655573e-05	3.800353e-05	4.5880315e-05	5.2228606e-05	4.748589e-05	8.142905e-05
0.0	0.5137554	0.5110096	0.5287517	0.53286546	0.5316116	0.5304222	0.5245684	0.5261918	0.52633256	0.5423697
0.0	0.011299032	0.010196183	0.0061264876	0.00768083	0.009075131	0.013313867	0.004937784	0.012809306	0.0101106735	0.012743071
0.0	9.057055e-05	0.00013383337	4.8693637e-05	6.278045e-05	9.1234106e-05	0.00013527651	4.2228403e-05	8.355323e-05	9.516476e-05	9.314202e-05
0.0	0.006298784	0.0101342	0.009478104	0.007870486	0.005351882	0.013324508	0.0050873277	0.007981702	0.0072741527	0.010568464
0.0	0.05871687	0.05987713	0.072516285	0.06536358	0.05661122	0.06997265	0.04904365	0.06529818	0.08438043	0.06993298
0.0	0.5131731	0.51024926	0.5297967	0.5332787	0.5307928	0.5316513	0.5246807	0.5262763	0.52802074	0.5425851
0.0	0.00526217	0.010331926	0.010340886	0.007327171	0.0031168258	0.014209788	0.007922085	0.009342818	0.0045440537	0.009601781
0.0	0.1571082	0.19093116	0.19288078	0.17908214	0.16979903	0.19272582	0.17226373	0.18128762	0.18407916	0.18614937
0.0	0.5141381	0.51264226	0.5283972	0.5330255	0.5321708	0.53124774	0.5258451	0.5254406	0.5274804	0.5437808
0.0	0.51438534	0.5106539	0.5293956	0.5334654	0.5302768	0.530851	0.52383995	0.5261993	0.52848244	0.5424751
0.0	0.0036179312	0.0061779264	0.005004599	0.009427247	0.0081635425	0.012071794	0.007208246	0.0073707392	0.012435233	0.008305102
0.0	0.0036397872	0.0061445334	0.0050024055	0.009452652	0.008135237	0.012196201	0.0071422616	0.007460315	0.01240537	0.008291081
0.0	0.05030246	0.069345936	0.068712845	0.068178475	0.072235286	0.07477572	0.046068758	0.07576086	0.052273374	0.07984745
0.0	0.009511474	0.009033545	0.009442179	0.008209693	0.011332736	0.0062950393	0.0036873466	0.014463572	0.0069960626	0.009766425
0.0	2.9597286e-05	9.944636e-05	8.217219e-05	7.592569e-05	9.447163e-05	0.00010929065	1.8925184e-05	0.00012121307	2.9686187e-05	0.00012469545
0.0	0.0055514434	0.010068088	0.009544296	0.009200181	0.010210278	0.011032518	0.004551438	0.011492375	0.005726846	0.012004256
0.0	0.0064845546	0.009570548	0.009950704	0.005602256	0.010983005	0.019614274	0.0069020432	0.008718202	0.009352192	0.010603599
0.0	0.00651773	0.010588926	0.009155886	0.0066847974	0.0093396185	0.01408386	0.0053132284	0.0043282723	0.012710818	0.013328816
0.0	0.0066010184	0.011618578	0.008489746	0.008006171	0.007831168	0.010160763	0.004091941	0.0021627941	0.017092101	0.01674008
0.0	6.893042e-05	7.5451484e-05	6.9457434e-05	4.1399147e-05	6.833556e-05	9.425575e-05	2.7097996e-05	1.5423671e-05	0.00014313466	0.00019034019
0.0	0.0064533073	0.009707009	0.009385074	0.0075279605	0.0079843	0.010421651	0.006251906	0.007790662	0.005063065	0.008501559
0.0	0.06493843	0.073527895	0.06605002	0.060876682	0.05686154	0.07448351	0.059926204	0.0626143	0.047557984	0.06518161
0.0	0.51361144	0.5112212	0.5295239	0.5333981	0.53106016	0.53063804	0.524616	0.5263736	0.5271768	0.54227185
0.0	0.0060381796	0.010168535	0.010207368	0.006693155	0.007255864	0.00935906	0.006096282	0.010335042	0.0067229443	0.008803329
0.0	0.25128597	0.2458044	0.25970346	0.26643407	0.24485366	0.26522171	0.25169355	0.26098672	0.218182	0.2538889
0.0	0.0072189784	0.009003974	0.011504667	0.008986753	0.007381842	0.009344609	0.0076577137	0.00686173	0.006245762	0.01021952
0.0	2.8063003e-05	6.8922e-05	0.00011423148	4.2486474e-05	2.685143e-05	3.9024482e-05	3.7685793e-05	2.1808299e-05	0.00010402349	5.3670676e-05
0.0	8.289721e-05	5.3962485e-05	7.3457355e-05	3.0092362e-05	5.3848365e-05	0.00019921505	3.826781e-05	6.2574836e-05	3.5645575e-05	0.00010530036
0.0	0.008594436	0.0110685425	0.007695283	0.0060989093	0.013777951	0.009424877	0.006655053	0.01007452	0.00758448	0.007814842
0.0	0.06516122	0.06085629	0.065113485	0.057765126	0.07191034	0.06943485	0.055137746	0.06783543	0.059460066	0.069132484
0.0	0.51437575	0.51194555	0.52967215	0.5330413	0.5316919	0.53081745	0.525519	0.5272086	0.527418	0.54298574
0.0	0.007125739	0.012156134	0.008717675	0.0063110627	0.015203862	0.010090238	0.007342604	0.012577272	0.009552657	0.007266323
0.0	2.1628728e-05	7.881984e-05	8.407866e-05	5.1937008e-05	2.7544727e-05	0.00012867663	3.7299757e-05	8.693162e-05	9.48011e-05	5.96051e-05
0.0	0.0026139538	0.008093615	0.007951117	0.007382034	0.0030020974	0.009010796	0.007267789	0.0105973985	0.010090887	0.008984125
0.0	0.0014688895	0.0021948111	0.002263342	0.0011707218	0.0014826603	0.0016110904	0.00094740326	0.0025011674	0.0023778342	0.0015012159
0.0	0.0023327689	0.0019816859	0.0018761238	0.0011735556	0.0011977192	0.0014890225	0.0010796968	0.002035551	0.0018253538	0.0028778198
0.0	0.022252552	0.023953667	0.020684889	0.02238856	0.022911277	0.024496188	0.022648234	0.022349758	0.030841805	0.024911772
0.0	0.018576894	0.029879456	0.024551554	0.015898699	0.025572317	0.014111146	0.01455945	0.024757538	0.0237454	0.023938105
0.0	0.008750308	0.007416172	0.0073256628	0.007973924	0.009530476	0.009117212	0.00567022	0.006601591	0.004662876	0.00800936
0.0	0.0072036027	0.010190665	0.005889086	0.008160115	0.00968356	0.010329893	0.0051721088	0.004148357	0.0038923393	0.007275444
0.0	0.06053888	0.07538624	0.06091908	0.059910715	0.06906884	0.069561906	0.059008215	0.057326395	0.045157462	0.072593756
0.0	0.01065225	0.005347865	0.009205256	0.007827705	0.009134278	0.00804165	0.0061750403	0.010556967	0.005550038	0.008797348
0.0	7.3603835e-05	4.835809e-05	8.268831e-05	5.104756e-05	9.814675e-05	8.59195e-05	7.0123286e-05	6.753831e-05	2.3824381e-05	4.026455e-05
0.0	0.013001361	0.0116458135	0.011788264	0.0072962577	0.008213919	0.016860029	0.005618712	0.008623098	0.011247524	0.011345133
0.0	0.008730504	0.010381332	0.011254447	0.009382653	0.011005907	0.012604227	0.007951008	0.011559724	0.011673882	0.0119921155
0.0	0.009771443	0.008891427	0.0075007207	0.008397506	0.0074824863	0.00971376	0.00617555	0.012088638	0.010584393	0.009752968
0.0	0.000118843825	6.40048e-05	3.8160888e-05	7.809405e-05	4.781661e-05	0.00011790222	4.7850914e-05	8.1479535e-05	8.362728e-05	0.00010537077
0.0	0.51387167	0.5119524	0.5291583	0.53262556	0.53132236	0.5303159	0.52506334	0.52647007	0.52688664	0.5420665
0.0	0.024578568	0.02483338	0.025655482	0.015915157	0.015507126	0.034888618	0.012112819	0.01672821	0.024538938	0.022302441
0.0	0.023361221	0.01994534	0.028321298	0.024401858	0.019279806	0.029152928	0.015976992	0.021850701	0.026618734	0.026139244
0.0	0.51367104	0.5124012	0.53087586	0.53453815	0.532068	0.5322564	0.5257749	0.5265462	0.52705896	0.54263294
0.0	0.0061957613	0.011173815	0.008133086	0.00914373	0.008447025	0.010589866	0.005732358	0.0086046755	0.0035011072	0.00961811
0.0	7.173661e-05	8.171015e-05	8.397498e-05	7.070107e-05	4.70628e-05	5.2871495e-05	4.8708727e-05	6.224429e-05	2.1570537e-05	5.579296e-05
0.0	0.5140413	0.5120026	0.5295491	0.5334727	0.531582	0.53085065	0.5254721	0.52584326	0.5272416	0.5423893
0.0	0.009347391	0.005875409	0.008101332	0.008372675	0.009618323	0.0133171	0.004604536	0.0077740275	0.010392158	0.008717724
0.0	0.059220918	0.06646818	0.06469872	0.0701706	0.053612992	0.07972873	0.048896614	0.055222843	0.0766664	0.06465396
0.0	0.5144226	0.5113135	0.5304612	0.5341679	0.5320843	0.5326129	0.5238494	0.52694213	0.52612054	0.5426017
0.0	0.51537037	0.5108444	0.5314669	0.53422356	0.53161263	0.5332588	0.5238202	0.5257124	0.52795553	0.5419929
0.0	0.009621899	0.011035156	0.006229136	0.007967707	0.010554826	0.011616267	0.005875409	0.0057449546	0.00936181	0.010143355
0.0	0.012129176	0.0103659555	0.010338719	0.012144699	0.0052740346	0.01160447	0.010429174	0.010232966	0.0075031277	0.011570893
0.0	0.0121936845	0.010386882	0.010441351	0.012185245	0.005291542	0.0116420165	0.010448734	0.010320854	0.00758095	0.011634853
0.0	0.09306048	0.093495935	0.084035546	0.08422899	0.09833441	0.095594086	0.076031104	0.08898674	0.09775106	0.112915866
0.0	0.092653744	0.09335933	0.08394389	0.08367613	0.099307396	0.09550137	0.07638475	0.08897487	0.09792987	0.11348019
0.0	0.10759731	0.0942571	0.10363766	0.0969085	0.113198474	0.13023178	0.08048255	0.08459969	0.10324074	0.116599545
0.0	0.10774262	0.09442191	0.103399605	0.097129196	0.11347144	0.13034518	0.08025032	0.08477121	0.103194185	0.11663722
0.0	0.51361656	0.51207584	0.5292738	0.5340884	0.5328111	0.5317144	0.52629167	0.5266599	0.5272187	0.54374975
0.0	0.008609555	0.006492002	0.012584695	0.009066636	0.005061581	0.007667475	0.0069819055	0.0059340755	0.012818637	0.009388651
0.0	0.008618505	0.0064894375	0.012566942	0.009011035	0.005051335	0.0077010016	0.006956512	0.0059217033	0.012834173	0.009357848
0.0	0.045190815	0.042216815	0.047853373	0.034075245	0.03539467	0.04187581	0.029989896	0.052673817	0.049662437	0.047383197
0.0	0.1222505	0.10519988	0.11571612	0.10997642	0.10370332	0.116946764	0.09451012	0.12641215	0.13006338	0.115871266
0.0	0.06874431	0.05534739	0.07178239	0.06912311	0.06798689	0.092194304	0.05628156	0.060133096	0.050590258	0.06181723
0.0	0.5135473	0.5114502	0.528777	0.53258216	0.5319684	0.5306794	0.52475905	0.52672726	0.526691	0.5424034
0.0	0.011609196	0.014499539	0.007513774	0.010117647	0.011553951	0.017627312	0.008563487	0.008983043	0.0031309505	0.009225112
0.0	9.4579525e-05	4.2873213e-05	9.686504e-05	7.995477e-05	7.5202224e-05	0.00024306176	3.960511e-05	5.0925268e-05	2.6309426e-05	4.7572645e-05
0.0	0.055796705	0.061410807	0.07076816	0.07166784	0.06614388	0.061485678	0.0579812	0.067892514	0.07058507	0.071223214
0.0	0.05480409	0.07156685	0.07593458	0.05821356	0.06760172	0.07512989	0.048293296	0.06403823	0.07742239	0.061166953
0.0	0.5128098	0.51278806	0.53048146	0.5350542	0.53113896	0.5317729	0.52563596	0.5273383	0.52747416	0.54211885
0.0	0.0056768074	0.0097990865	0.008399107	0.0061557773	0.00993807	0.008038452	0.0035487115	0.006110795	0.010286495	0.005804246
0.0	4.062118e-05	0.00011197808	0.000119797296	4.207782e-05	7.3615134e-05	0.00011126186	2.2504479e-05	6.440154e-05	0.00012895657	4.573306e-05
0.0	0.5133625	0.51095384	0.52900577	0.5330649	0.53123647	0.53061336	0.5246375	0.52631146	0.52640814	0.5423527
0.0	0.006347364	0.0060935817	0.013088346	0.0124986125	0.0065131467	0.0060643787	0.0069090608	0.011616021	0.0100321695	0.0117212515
0.0	4.3414362e-05	6.309307e-05	9.180776e-05	9.1612295e-05	6.7835426e-05	5.2417414e-05	4.4229622e-05	8.016809e-05	9.092821e-05	8.0900565e-05
0.0	0.0670257	0.07199483	0.052801557	0.072923385	0.048625227	0.053981412	0.053687867	0.057947975	0.076589204	0.08435139
0.0	0.009426578	0.010796528	0.0058653527	0.010429681	0.004914198	0.006030037	0.006024513	0.006984991	0.011624877	0.013310505
0.0	0.009491637	0.010790287	0.005875721	0.0104752425	0.0049199723	0.0060181827	0.0060279686	0.006961923	0.011624077	0.013309847
0.0	0.070725985	0.0636875	0.06423003	0.070657134	0.07203514	0.070924625	0.0541787	0.059395608	0.06759452	0.06435342
0.0	0.0104179	0.008595943	0.008420005	0.009832938	0.010157526	0.009995095	0.006126163	0.007310463	0.009207339	0.008024787
0.0	0.010489734	0.008590966	0.008434852	0.009875914	0.010169399	0.009975514	0.0061296765	0.007286335	0.009206699	0.008024389
0.0	0.055649213	0.07557286	0.06794347	0.055501316	0.05950719	0.07642323	0.060442567	0.06927819	0.074403256	0.07289349
0.0	4.299043e-05	0.00013755728	7.876905e-05	3.52502e-05	4.5706813e-05	0.00011869015	5.162754e-05	8.649099e-05	0.00011092351	8.829147e-05
0.0	0.007689092	0.011394917	0.0077817	0.008215674	0.010063802	0.012722181	0.008415985	0.009568876	0.010757309	0.011105726
0.0	0.012905327	0.0077875922	0.010756888	0.0073262663	0.015790237	0.012157245	0.0078109247	0.0044025783	0.011007532	0.009165395
0.0	0.012885345	0.007899208	0.010746522	0.007257671	0.01583488	0.012125726	0.007858699	0.004407989	0.010985896	0.009215573
0.0	0.5135073	0.5125555	0.52935	0.53336704	0.531454	0.53031206	0.5252818	0.5264514	0.5269163	0.541493
0.0	0.010395429	0.0143879205	0.012163775	0.009650937	0.0079954425	0.009414333	0.008020996	0.00927908	0.012035282	0.007854926
0.0	0.07198983	0.08006612	0.07126897	0.06512635	0.06305024	0.08309293	0.06600414	0.066421226	0.08277944	0.07246914
0.0	0.000112516565	0.0001712636	9.4279305e-05	6.394496e-05	5.6705365e-05	0.00016315405	7.1729155e-05	7.3842086e-05	0.00016633162	8.6367356e-05
0.0	0.06161696	0.07232454	0.06473897	0.06186616	0.06637554	0.08254717	0.06357589	0.0643458	0.07390453	0.06288489
0.0	0.008120852	0.010882666	0.008559233	0.0077159335	0.008732034	0.013255488	0.008235074	0.00844988	0.010873339	0.0076881675
0.0	0.049717538	0.07635812	0.064837806	0.050523013	0.052572303	0.06806539	0.05774565	0.059711162	0.074900016	0.06286455
0.0	0.0015377086	0.003334697	0.0027040283	0.0017431172	0.0022083877	0.0034633495	0.0015030075	0.0016937669	0.0016171687	0.0024056712
0.0	0.021957755	0.029868582	0.029426372	0.021932855	0.02384879	0.02607988	0.018399576	0.02548962	0.019879794	0.022435838
0.0	0.07815373	0.06543275	0.057028495	0.058091063	0.0653353	0.081351735	0.061837025	0.057909258	0.056788266	0.08309558
0.0	0.07853778	0.059528828	0.06613605	0.055772346	0.055529177	0.06740287	0.052791435	0.060243834	0.062168635	0.077984564
0.0	0.010538758	0.013373544	0.011343929	0.009469459	0.006417805	0.013999597	0.007485858	0.009511339	0.011049654	0.012227498
0.0	0.019519007	0.027201092	0.02835239	0.022122808	0.014622649	0.034428835	0.016888417	0.018157352	0.023961216	0.027512742
0.0	0.2292241	0.24662106	0.21051465	0.21413068	0.21588302	0.23346503	0.19110872	0.2298133	0.21526048	0.22694106
0.0	9.911038e-05	0.00013080622	5.6230096e-05	4.0621995e-05	5.9715418e-05	0.00014383187	3.310576e-05	3.7699167e-05	6.935438e-05	0.0001220805
0.0	0.011720605	0.010833314	0.012832778	0.00782384	0.01077079	0.01465959	0.0070076436	0.014279242	0.010897146	0.0114703
0.0	0.011760988	0.010865936	0.012854735	0.007908234	0.010842141	0.014772854	0.007042483	0.014418719	0.010873832	0.011517803
0.0	0.010106674	0.011406756	0.011439107	0.0062514767	0.008734148	0.010734625	0.007580236	0.011484323	0.01058606	0.008398419
0.0	0.001776099	0.002809584	0.002852442	0.0019939477	0.001690722	0.0023921714	0.001548784	0.002671311	0.002107286	0.0015338375
0.0	0.0025507875	0.0015693076	0.0025856246	0.0015104085	0.0011304461	0.0040673087	0.0009813668	0.0024367245	0.0013434023	0.0020968036
0.0	0.02131511	0.026242997	0.028580371	0.024511136	0.029246913	0.024171937	0.020492096	0.030800452	0.026898878	0.02133647
0.0	0.028217811	0.023762828	0.030974865	0.018124348	0.017129231	0.037920244	0.012584907	0.027469812	0.023382451	0.020145332
0.0	0.011990155	0.010948831	0.010781516	0.0077831503	0.00811391	0.01598788	0.009600902	0.009411509	0.0077676587	0.013386657
0.0	0.025339853	0.021511313	0.024636779	0.023386333	0.024705391	0.032103114	0.01388361	0.029219383	0.018905062	0.022127703
0.0	0.010548105	0.010923899	0.010750021	0.008571875	0.009998228	0.016084624	0.006072481	0.011429222	0.00947311	0.010677018
0.0	0.023909476	0.026152698	0.027797433	0.020188387	0.012697881	0.029072803	0.021892134	0.023575101	0.014637181	0.02431793
0.0	0.0018235858	0.0031354795	0.0031236664	0.0013603307	0.0011635781	0.0038645384	0.0013430665	0.0026079225	0.0019797338	0.0015420222
0.0	0.024506262	0.032126147	0.0307184	0.019821294	0.024944823	0.029343473	0.018339388	0.025443083	0.025488961	0.024471065
0.0	0.022079993	0.027218612	0.022578523	0.023219539	0.017249793	0.033135187	0.018487401	0.019155914	0.023567902	0.020813735
0.0	0.009320552	0.0104567185	0.008848609	0.008009129	0.008120591	0.013736614	0.0084473835	0.008870454	0.008492981	0.013919589
0.0	0.515958	0.51045954	0.53016865	0.53305393	0.5303765	0.5300347	0.52428806	0.52547616	0.5279122	0.54241365
0.0	0.5146483	0.5133621	0.5295356	0.53433204	0.5345826	0.5332072	0.5267769	0.52818215	0.5280666	0.5439453
0.0	0.51442116	0.5104212	0.5305478	0.53523463	0.5313065	0.53150976	0.52430385	0.5280017	0.52589935	0.5424425
0.0	0.5143705	0.5118319	0.5307361	0.5356573	0.5322609	0.53396213	0.5239478	0.52671784	0.5277895	0.543407
0.0	0.5149878	0.51134133	0.5302337	0.5346758	0.529666	0.53229046	0.5241947	0.5295368	0.5278162	0.5429949
0.0	0.5137816	0.51169056	0.5305248	0.5345243	0.5307218	0.53378475	0.5250291	0.529258	0.52865374	0.54327065
0.0	0.5164264	0.51111865	0.5316045	0.53471357	0.53095627	0.5336183	0.5242663	0.52785474	0.5283672	0.5442906
0.0	0.51441455	0.51149964	0.530346	0.5339194	0.52957296	0.53194535	0.525331	0.5279961	0.5275351	0.54422444
0.0	0.51471573	0.5108983	0.5309945	0.53468716	0.53179395	0.53321874	0.52416676	0.5291256	0.5280417	0.54257643
0.0	0.51540387	0.5119868	0.53088397	0.5350561	0.5300355	0.53350437	0.52521074	0.52857983	0.52771735	0.5450282
0.0	0.515815	0.5111366	0.5318352	0.535134	0.53054833	0.5342339	0.5245807	0.52918935	0.5292434	0.54423463
0.0	0.51541215	0.5118699	0.53022105	0.5349467	0.5287592	0.5325651	0.523366	0.5280578	0.52833825	0.5430559
0.0	0.5144562	0.5114147	0.52992296	0.53328097	0.5295153	0.5332908	0.5241757	0.5281845	0.5294213	0.54343754
0.0	0.51439315	0.51167256	0.53029406	0.5341039	0.53112966	0.53316903	0.5247147	0.5279234	0.5277775	0.5433266
0.0	0.51511335	0.5113455	0.5307141	0.53475034	0.5308345	0.53344893	0.52416784	0.5290012	0.5272404	0.5439755
0.0	0.51351887	0.5115972	0.52923673	0.5336976	0.5289994	0.53155184	0.5232297	0.5277804	0.5277157	0.5408837
0.0	0.09533176	0.11626468	0.06839469	0.09136856	0.091713816	0.06075075	0.08363939	0.10310485	0.06210201	0.08453413
0.0	0.51539284	0.51228064	0.530798	0.5350547	0.52981937	0.5333412	0.5250639	0.5288694	0.5291203	0.544708
0.0	0.515313	0.5128409	0.52954173	0.53352135	0.53147614	0.53188044	0.5255548	0.5279981	0.5259355	0.54330015
0.0	0.51562595	0.5123493	0.53012574	0.53441185	0.5313798	0.53218746	0.52485543	0.5265684	0.5258355	0.5434995
0.0	0.5140077	0.51085687	0.5303981	0.53440166	0.52949095	0.5324859	0.5229893	0.52853787	0.5282297	0.5425189
0.0	0.513724	0.51116806	0.5313697	0.53459424	0.5295398	0.53163165	0.5221382	0.5279612	0.52784634	0.54289657
0.0	0.5128477	0.51068455	0.5301821	0.5333856	0.52959305	0.5316188	0.52381366	0.5278653	0.52752435	0.5427804
0.0	0.5125544	0.5113342	0.53145105	0.53548396	0.5297073	0.53229797	0.5240922	0.52926046	0.5272811	0.5419352
0.0	0.10554042	0.13835025	0.15017933	0.13848104	0.10881232	0.13590522	0.1219623	0.12620355	0.15108563	0.119844705
0.0	0.09540589	0.11594485	0.06839817	0.09102231	0.091814995	0.06032933	0.08369425	0.10277881	0.062091827	0.084302604
0.0	0.5145505	0.51199853	0.52918637	0.53424233	0.5318841	0.53188163	0.5245938	0.526694	0.52708924	0.5428612
0.0	0.5135147	0.5117553	0.52678365	0.53425395	0.53035414	0.53020287	0.5265358	0.52960306	0.52630097	0.54034096
0.0	0.51515716	0.51275724	0.529857	0.53392637	0.5325095	0.5322663	0.5264002	0.52604306	0.5278291	0.5445394
0.0	0.51523936	0.5120709	0.5286532	0.53285164	0.5321846	0.5317322	0.52601314	0.5262009	0.5275579	0.5437703
0.0	0.5147683	0.5114058	0.5309771	0.5359651	0.533204	0.53266335	0.5252732	0.52798676	0.5267877	0.5426684
0.0	0.09531547	0.11618564	0.06818456	0.09087623	0.09230373	0.060494132	0.08384034	0.103180036	0.062172815	0.08434883
0.0	0.010337993	0.015893633	0.009546194	0.009365578	0.00943129	0.0071101226	0.005731711	0.009577154	0.005455258	0.009511994
0.0	0.15936433	0.1573059	0.014952226	0.020248257	0.02261374	0.14826372	0.1352564	0.023606647	0.1451879	0.16573238
0.0	0.51336914	0.5112742	0.5314406	0.5362918	0.5327743	0.5321736	0.525155	0.5285317	0.52818877	0.5432332
0.0	0.15518667	0.14968066	0.1705492	0.13964348	0.12574798	0.15953402	0.13912663	0.1428511	0.14826325	0.15052827
0.0	0.5151862	0.51095045	0.53055876	0.5349337	0.5305366	0.5313779	0.52492565	0.52709967	0.52806765	0.5429082
0.0	0.51491904	0.5108374	0.5310761	0.5343336	0.530209	0.5321742	0.52407736	0.5261644	0.52737474	0.5435749
0.0	0.5147925	0.5117754	0.5321175	0.53508526	0.53145206	0.53310573	0.52393097	0.5296331	0.5291686	0.5440242
0.0	0.51405454	0.5112576	0.5304451	0.53409666	0.5301973	0.53241307	0.5251868	0.52785325	0.5279061	0.5431791
0.0	0.5146961	0.5118352	0.53022355	0.53327787	0.5291412	0.5330528	0.52509344	0.52887446	0.5278391	0.54425347
0.0	0.5126846	0.5115901	0.5292794	0.533874	0.5307154	0.53131217	0.52434605	0.52724177	0.5278427	0.5427271
0.0	0.51492625	0.51095873	0.5302234	0.53298867	0.530087	0.53127074	0.5253831	0.52785736	0.5282245	0.54327273
0.0	0.5140651	0.5102055	0.5306976	0.5334681	0.5313502	0.53212154	0.52445364	0.5296942	0.5290835	0.54335356
0.0	0.51286614	0.51132613	0.53031546	0.53250456	0.5302696	0.5305408	0.5237663	0.5287761	0.52823895	0.54267293
0.0	0.51424026	0.51224613	0.5308527	0.533808	0.53081834	0.53251654	0.52589	0.52989346	0.5274058	0.5441517
0.0	0.5145781	0.5113829	0.5305525	0.53314817	0.53182113	0.5330565	0.5253344	0.52994055	0.52867645	0.54413027
0.0	0.20738663	0.20252353	0.2044753	0.18768549	0.2035994	0.22854802	0.1974832	0.21659735	0.2104797	0.24598981
0.0	0.012007237	0.012042383	0.009862183	0.009551872	0.010052458	0.0092050815	0.008740693	0.0128274625	0.010890543	0.009260455
0.0	0.5150588	0.5115386	0.5313268	0.5336071	0.5305305	0.5322041	0.5249964	0.5266065	0.5279038	0.54369074
0.0	0.5148328	0.51190984	0.5314894	0.5338963	0.5304443	0.53266	0.5253502	0.52706903	0.52813	0.54447067
0.0	0.5153976	0.5116504	0.53190184	0.5345608	0.53029543	0.5324523	0.52487034	0.52755886	0.52800596	0.54446465
0.0	0.5142115	0.5118444	0.53037566	0.5338819	0.529892	0.532099	0.52455354	0.52634674	0.52777314	0.5440165
0.0	0.515167	0.51121974	0.5308728	0.5348265	0.5300727	0.53203326	0.5252681	0.52653915	0.52837116	0.5437359
0.0	0.5144591	0.51165724	0.53016883	0.53490293	0.5330221	0.531705	0.5251546	0.5270771	0.5277999	0.542745
0.0	0.51614153	0.5101516	0.5317093	0.53447044	0.5297725	0.5312468	0.524784	0.5276329	0.5284301	0.5438098
0.0	0.5158194	0.5119419	0.5319264	0.5340469	0.5330972	0.53372896	0.52721536	0.52717805	0.5266972	0.5452478
0.0	0.51539296	0.51335025	0.53078866	0.5349119	0.5336586	0.53278375	0.52606916	0.5266564	0.5290251	0.54374284
0.0	0.51372945	0.5099225	0.5313614	0.5364931	0.5311258	0.53036416	0.52474463	0.5280935	0.52814955	0.54198635
0.0	0.5146205	0.51073146	0.5307458	0.5337574	0.5318305	0.53206027	0.5258376	0.52726567	0.52817786	0.54255205
0.0	0.5165981	0.51196826	0.5305368	0.53500134	0.5319846	0.5321967	0.5236848	0.52594554	0.5269071	0.542487
0.0	0.09170794	0.11242391	0.10012652	0.08568075	0.10744255	0.086593516	0.0770807	0.08812714	0.102512494	0.10426268
0.0	0.51388115	0.5123997	0.5307527	0.5355841	0.53355443	0.5319607	0.5259121	0.5280607	0.5267463	0.5428661
0.0	0.5140236	0.51103115	0.5311532	0.5354293	0.53375965	0.53103346	0.5250041	0.5273719	0.52617115	0.54374504
0.0	0.14812422	0.14624333	0.14839907	0.14533392	0.14828752	0.14412153	0.12198143	0.12099004	0.14946438	0.1476304
0.0	0.515075	0.5118759	0.52990377	0.53401345	0.5316315	0.5320754	0.52636194	0.5263923	0.52848077	0.5431648
0.0	0.5150009	0.51178634	0.53034586	0.53463644	0.53226376	0.5319734	0.5259918	0.52732205	0.52832747	0.5430467
0.0	0.51548886	0.5123629	0.5304402	0.53496706	0.5331064	0.5325692	0.52463126	0.52714354	0.5281839	0.54282457
0.0	0.51326215	0.5107321	0.5301078	0.5323925	0.5309494	0.5324719	0.5240991	0.5261871	0.52703834	0.5416615
0.0	0.5155877	0.5124823	0.5298507	0.5341365	0.5322636	0.5327052	0.52512485	0.5259037	0.5283884	0.5429821
0.0	0.5156235	0.5117035	0.5305503	0.5350711	0.5317659	0.5329115	0.525152	0.52705806	0.5284851	0.5452309
0.0	0.51355153	0.5117343	0.52961475	0.5343571	0.5303087	0.53116745	0.52349144	0.5271065	0.5276362	0.54401064
0.0	0.51571584	0.51246387	0.53027916	0.5341764	0.53309363	0.5322537	0.52515477	0.526817	0.52801585	0.54229754
0.0	0.09008547	0.08550214	0.10154245	0.08687347	0.095101655	0.1335366	0.09108439	0.09592814	0.095441826	0.11141989
0.0	0.51509476	0.51164347	0.5299933	0.5341112	0.5290847	0.5318629	0.52651083	0.5262131	0.5268135	0.5408989
0.0	0.51543564	0.5115271	0.5306695	0.53575337	0.5295157	0.5318083	0.52477616	0.5275051	0.52621216	0.5417124
0.0	0.5144097	0.5111825	0.53103507	0.5342648	0.5318162	0.5321915	0.52775866	0.5263668	0.5283448	0.5427143
0.0	0.51481426	0.51040924	0.5290684	0.5339757	0.5315432	0.53124565	0.52260566	0.52690494	0.52691853	0.5417555
0.0	0.5144751	0.51031905	0.53021175	0.5325378	0.5318433	0.53081834	0.52411383	0.5259137	0.526343	0.54154235
0.0	0.5178939	0.5130808	0.53068715	0.5364666	0.53135836	0.53526765	0.5240122	0.5292379	0.5308553	0.5432583
0.0	0.5148308	0.51247644	0.5275766	0.53334355	0.5323269	0.5298948	0.52574277	0.5245852	0.5279544	0.5434749
0.0	0.51564	0.5123572	0.5301203	0.5353676	0.53302616	0.5331324	0.5246401	0.5284579	0.52698654	0.54331297
0.0	0.1381861	0.15719734	0.15473202	0.13699423	0.15450369	0.14960228	0.12880002	0.1467022	0.15602037	0.17054659
0.0	0.51502615	0.5117651	0.52973527	0.53467965	0.532316	0.5295759	0.5276295	0.52695173	0.5279243	0.5425847
0.0	0.51449925	0.51360893	0.528832	0.53313524	0.5330465	0.53161055	0.52735585	0.52698106	0.52728295	0.54381996
0.0	0.514846	0.5117126	0.5281362	0.5326157	0.5327536	0.53125495	0.5283015	0.5259457	0.5270985	0.5433814
0.0	0.51597154	0.5120716	0.5308374	0.5352386	0.53144914	0.53335285	0.5262815	0.5268104	0.52784914	0.5452184
0.0	0.51509225	0.51120687	0.5317195	0.5347482	0.53226477	0.5325237	0.52583534	0.52662563	0.5273421	0.5441746
0.0	0.5142546	0.5131073	0.5291287	0.53652745	0.5303868	0.5312317	0.5243962	0.52611446	0.5262409	0.54266125
0.0	0.51438177	0.5104834	0.5294231	0.5339351	0.5306551	0.5305622	0.5239862	0.52765256	0.5264476	0.54168516
0.0	0.51354986	0.5103239	0.5299017	0.5334846	0.53067315	0.5312143	0.5239012	0.52852684	0.52722806	0.54165053
0.0	0.5137996	0.50948423	0.5295497	0.5342125	0.52951086	0.5313421	0.5230289	0.5272921	0.5274109	0.54278886
0.0	0.5134471	0.51048815	0.5291008	0.53432786	0.53015727	0.53161323	0.52269965	0.52825224	0.5277302	0.54151905
0.0	0.51497144	0.51115525	0.53118443	0.5343378	0.5302642	0.5323675	0.5232532	0.52817446	0.52847725	0.5442103
0.0	0.5146803	0.5122148	0.52981824	0.5355483	0.5293371	0.53165275	0.52256167	0.5292963	0.5274693	0.5430138
0.0	0.51338226	0.5106076	0.5304879	0.5336539	0.53090453	0.5314894	0.52416116	0.52824926	0.52769876	0.5423928
0.0	0.51381725	0.51073265	0.5306542	0.5341187	0.52934545	0.53183913	0.5246499	0.52844566	0.52677155	0.54268676
0.0	0.5136106	0.51066434	0.53079957	0.5341111	0.5313103	0.5321205	0.5243481	0.5285832	0.52729243	0.5422562
0.0	0.5132943	0.50993544	0.5296611	0.53340745	0.5296678	0.53064865	0.5240679	0.5279646	0.5262814	0.5420299
0.0	0.5128337	0.510571	0.53037053	0.53407294	0.5291381	0.5306257	0.52415067	0.5278603	0.5264897	0.5419394
0.0	0.5138203	0.5105368	0.5307124	0.53354234	0.5304848	0.53108096	0.52389735	0.5278271	0.52676666	0.54291177
0.0	0.5122817	0.51046306	0.529932	0.5333217	0.52999735	0.53081477	0.5236499	0.5276838	0.5267167	0.54273015
0.0	0.51290333	0.51005065	0.5302253	0.5331613	0.53044105	0.53103596	0.52384186	0.5278257	0.52708745	0.5417905
0.0	0.5140796	0.5113549	0.5302541	0.534393	0.5293149	0.5323941	0.52318877	0.5283555	0.5270095	0.541908
0.0	0.51340526	0.51181275	0.5304659	0.5338686	0.53008556	0.5315815	0.5237544	0.52848727	0.52804124	0.54303575
0.0	0.5131234	0.5111285	0.5290964	0.5337431	0.53068167	0.5312126	0.5229047	0.5279889	0.528143	0.5425177
0.0	0.5140466	0.5118687	0.52961797	0.5342759	0.5295119	0.53227955	0.523232	0.52818227	0.5279653	0.54260814
0.0	0.5147842	0.5115428	0.52948433	0.5329067	0.53124934	0.5320392	0.52550006	0.52689546	0.5265866	0.54209673
0.0	0.51564777	0.5126173	0.53000546	0.5366735	0.5305047	0.53122693	0.52543825	0.5286996	0.52656645	0.54277873
0.0	0.5157938	0.51187736	0.5302831	0.53412086	0.53151435	0.53267425	0.5253461	0.5264266	0.52822983	0.5436714
0.0	0.51436025	0.5128834	0.529709	0.534791	0.52999675	0.53165025	0.52594864	0.52669317	0.5263485	0.543366
0.0	0.5155468	0.51273924	0.5302798	0.5344801	0.5332933	0.53114134	0.52590317	0.5271493	0.52752095	0.5427887
0.0	0.5150018	0.5123033	0.5307794	0.53403044	0.5329732	0.5318669	0.5266743	0.5275825	0.5272235	0.54271966
0.0	0.51388466	0.5116577	0.52999246	0.53338414	0.5290873	0.532125	0.5285438	0.52863264	0.5289927	0.54238194
0.0	0.5149623	0.513919	0.52773565	0.5322507	0.5318381	0.5305684	0.5250038	0.52524275	0.52886415	0.5423194
0.0	0.5167669	0.50995934	0.53086036	0.5343335	0.5311585	0.53312457	0.5257838	0.5269135	0.52888453	0.54359776
0.0	0.5146613	0.5111246	0.5300555	0.53311926	0.531096	0.5324652	0.52419883	0.52677417	0.52632177	0.54200995
0.0	0.009574776	0.013289428	0.0070382124	0.008414489	0.008595224	0.0048203617	0.006431734	0.010856372	0.0057719406	0.008287322
0.0	0.095911324	0.11672003	0.06856442	0.09103351	0.091901734	0.060710937	0.08415149	0.10277648	0.06171012	0.08506904
0.0	0.009593958	0.013217111	0.007050603	0.00838824	0.008561192	0.0048114303	0.006427612	0.010873288	0.005773835	0.008234174
0.0	0.086233236	0.11284972	0.10161959	0.073688984	0.07499141	0.11793557	0.06545798	0.107604586	0.0951947	0.076225415
0.0	0.51454747	0.51180285	0.5292597	0.5353707	0.5299339	0.5323969	0.5242688	0.5262437	0.5282834	0.54300714
0.0	0.094289094	0.094644785	0.11313908	0.09173115	0.106420904	0.11732155	0.09678527	0.089528	0.090291664	0.104543746
0.0	0.09225516	0.09264285	0.113970116	0.08677892	0.09164468	0.11733554	0.067266956	0.066982806	0.09424464	0.11871059
0.0	0.08656389	0.11124403	0.09177246	0.09688426	0.0673827	0.114259586	0.09863714	0.08711389	0.08326999	0.096114375
0.0	0.5128886	0.51283556	0.52938014	0.5360833	0.5304633	0.5313401	0.52357686	0.5274684	0.52772576	0.54279685
0.0	0.5154351	0.5103179	0.53119344	0.5369429	0.5298777	0.5307338	0.52267843	0.5275231	0.52703106	0.54177195
0.0	0.5154351	0.5103179	0.53119344	0.5369429	0.5298777	0.5307338	0.52267843	0.5275231	0.52703106	0.54177195
0.0	0.5137134	0.51223594	0.53024536	0.5346662	0.5326936	0.533104	0.5246321	0.5278154	0.5273643	0.54444975
0.0	0.513786	0.5114277	0.52940863	0.53426147	0.53277993	0.5313672	0.5244769	0.52701926	0.5272729	0.5427766
0.0	0.51463425	0.5122592	0.53053075	0.5360134	0.5309083	0.53258425	0.52428675	0.52716804	0.5286087	0.5431635
0.0	0.5130255	0.5121084	0.5298637	0.5347006	0.5312566	0.5316725	0.5242436	0.5283667	0.5265586	0.5427777
0.0	0.5135313	0.5123522	0.5292378	0.53383666	0.53215986	0.53199625	0.5247593	0.5275065	0.52868277	0.5429323
0.0	0.5132413	0.5120776	0.52859557	0.5338925	0.5302834	0.5308994	0.52374816	0.5269968	0.5273684	0.54113066
0.0	0.5144004	0.5113665	0.52953595	0.5334419	0.5325782	0.5303736	0.52512985	0.52622074	0.5274486	0.5428179
0.0	0.5133393	0.51106054	0.528557	0.53372186	0.53021353	0.53151417	0.5239678	0.52718246	0.5268808	0.542402
0.0	0.51331246	0.51259714	0.52976966	0.5337778	0.53351396	0.53196436	0.52554864	0.5286654	0.5270952	0.5432875
0.0	0.08659263	0.11323111	0.101847485	0.074143365	0.07511233	0.1183799	0.0652768	0.10754906	0.095399015	0.07664362
0.0	0.51400954	0.5113719	0.52976435	0.53368396	0.5319569	0.5319104	0.523408	0.52770525	0.52867633	0.54211545
0.0	0.5138914	0.51276344	0.5295574	0.53546655	0.5322521	0.53169024	0.525304	0.52824223	0.5263622	0.5431347
0.0	0.058780786	0.10650651	0.11444533	0.10125309	0.08402184	0.12483826	0.059382502	0.10103925	0.08609822	0.09356166
0.0	0.5142982	0.51237446	0.5298794	0.53461677	0.5300414	0.53169596	0.5224224	0.5270774	0.52789253	0.54295963
0.0	0.5138313	0.51093614	0.5291555	0.5347929	0.5321941	0.5316009	0.5242331	0.5275552	0.52837837	0.5434675
0.0	0.08579612	0.11061809	0.10480003	0.07033528	0.10629002	0.122843914	0.08300614	0.086161256	0.080966525	0.092409655
0.0	0.51317513	0.5121917	0.5297469	0.53405887	0.5305648	0.53146625	0.52347285	0.5269564	0.5271167	0.54171157
0.0	0.09670015	0.10417643	0.07811418	0.101032175	0.0666174	0.101934314	0.08830862	0.082848884	0.10327744	0.11871743
0.0	0.09670015	0.10417643	0.07811418	0.101032175	0.0666174	0.101934314	0.08830862	0.082848884	0.10327744	0.11871743
0.0	0.058611333	0.1069294	0.114635855	0.10145622	0.084306434	0.12505378	0.05925496	0.10129059	0.08589186	0.09378684
0.0	0.515369	0.51284564	0.52834827	0.53540087	0.5331859	0.5326227	0.52564925	0.52757	0.52859485	0.54324263
0.0	0.51483744	0.5129956	0.52893317	0.5350953	0.5336666	0.53237873	0.5256154	0.5278404	0.52948177	0.5434481
0.0	0.5165652	0.5123327	0.5320057	0.5348668	0.5322356	0.5349523	0.52393985	0.5292015	0.52742237	0.54469365
0.0	0.5159532	0.5123094	0.53125626	0.5351803	0.53225607	0.533645	0.5247015	0.5269668	0.52748543	0.5449785
0.0	0.51439047	0.5120359	0.5293907	0.53316027	0.53121173	0.53240114	0.5256482	0.52672344	0.52685815	0.5438172
0.0	0.51350695	0.51093674	0.5304361	0.5340558	0.5303799	0.53315294	0.52545196	0.52800333	0.52671874	0.54364663
0.0	0.5152445	0.5113394	0.5268654	0.5344306	0.53174627	0.5328729	0.5215139	0.5262892	0.5285327	0.5448072
0.0	0.5146911	0.5123208	0.529853	0.5346101	0.5324897	0.5324756	0.52645814	0.52784073	0.5275217	0.54258627
0.0	0.51506215	0.51136917	0.53016084	0.53498447	0.5334398	0.5325121	0.52720547	0.52912205	0.5272084	0.5424229
0.0	0.5150528	0.5121128	0.5301864	0.53312546	0.5294217	0.5325721	0.5252053	0.52912384	0.5271508	0.54422414
0.0	0.5157039	0.50945187	0.53065544	0.53519833	0.53070134	0.53239465	0.5260997	0.53014004	0.5256333	0.54161555
0.0	0.51591593	0.513158	0.53054506	0.53525007	0.5329065	0.53418523	0.528255	0.5272804	0.52709156	0.5423015
0.0	0.51411605	0.51115566	0.53091663	0.5357861	0.53276116	0.53388876	0.52621007	0.52891475	0.5259736	0.5426665
0.0	0.5155296	0.5107706	0.5315249	0.53634524	0.5326188	0.534651	0.52689815	0.52836835	0.52739376	0.54424274
0.0	0.5127701	0.5110434	0.5292289	0.5342797	0.53189504	0.5309539	0.52516747	0.5261948	0.5263827	0.54190886
0.0	0.5157299	0.5101831	0.5294377	0.53402615	0.53284353	0.5311942	0.52574146	0.5251551	0.5271105	0.54140604
0.0	0.51601315	0.51257885	0.53026676	0.5353078	0.53366774	0.5336925	0.52579683	0.5280903	0.5298589	0.5422971
0.0	0.514121	0.51206785	0.53036714	0.53516775	0.53091186	0.53077173	0.5250278	0.52563244	0.5265249	0.54117197
0.0	0.51391786	0.5120375	0.5297091	0.53476787	0.5331381	0.53139406	0.5271109	0.5259074	0.52805346	0.54280865
0.0	0.51329744	0.5121213	0.52971274	0.5322748	0.53181195	0.5318368	0.5262681	0.52746636	0.52761114	0.5428114
0.0	0.51459855	0.5116167	0.5299988	0.53417516	0.52997714	0.5319609	0.52347517	0.525823	0.52741444	0.5424464
0.0	0.51400137	0.509595	0.52864635	0.5331263	0.53159314	0.5322329	0.5255428	0.5270388	0.5283637	0.5444775
0.0	0.51345205	0.5111999	0.5296238	0.5336053	0.53271896	0.5325027	0.52483994	0.5263867	0.527006	0.5416601
0.0	0.51396936	0.5121872	0.52928233	0.53375316	0.53320575	0.53224957	0.52564037	0.5259862	0.5270621	0.5424568
0.0	0.5139583	0.51224524	0.52882546	0.5342267	0.5323318	0.53133386	0.5244709	0.5276605	0.5267209	0.5421384
0.0	0.07484478	0.10187034	0.108152434	0.09149409	0.10174239	0.1159257	0.06586277	0.07906672	0.09031717	0.0862895
0.0	0.5155793	0.51263416	0.53047836	0.5356328	0.53145754	0.53426	0.524651	0.52772224	0.52849174	0.5450415
0.0	0.5154496	0.51278526	0.5306001	0.5349329	0.5303388	0.5329585	0.5249077	0.5274792	0.5280133	0.5435109
0.0	0.5143348	0.5116107	0.5300361	0.5335346	0.5305483	0.53100264	0.5238329	0.52793986	0.526957	0.5424744
0.0	0.51474714	0.51129365	0.5292647	0.53449	0.52984756	0.5323994	0.5251724	0.52613723	0.5268593	0.54298776
0.0	0.5154351	0.5103179	0.53119344	0.5369429	0.5298777	0.5307338	0.52267843	0.5275231	0.52703106	0.54177195
0.0	0.51465756	0.51014143	0.53106624	0.5352061	0.53295517	0.5317805	0.52622133	0.52811456	0.52708924	0.54031783
0.0	0.51513565	0.51297927	0.5306276	0.5350509	0.5301321	0.5332198	0.525041	0.5278832	0.528236	0.542911
0.0	0.51265395	0.5115299	0.5300349	0.53638476	0.53248453	0.5304621	0.525559	0.5293189	0.52913046	0.54238147
0.0	0.5138597	0.51080704	0.53069365	0.534695	0.52919835	0.53236437	0.5243193	0.5288702	0.52632374	0.5428199
0.0	0.51351184	0.511008	0.53018266	0.5359618	0.5309551	0.53148645	0.52341646	0.52737653	0.527837	0.5423759
0.0	0.51383543	0.51163673	0.53038377	0.5368414	0.53188777	0.5324211	0.5238952	0.5295335	0.527844	0.54178077
0.0	0.51541615	0.51019824	0.5314253	0.5353666	0.5328794	0.5344787	0.52564245	0.52967554	0.52732253	0.54494894
0.0	0.5145119	0.51044947	0.53087306	0.535371	0.5316049	0.5340655	0.52501243	0.5306304	0.5298198	0.54449946
0.0	0.5143413	0.5122322	0.5278209	0.53174144	0.5295597	0.53343713	0.525104	0.5295354	0.5272986	0.5437875
0.0	0.51342297	0.51094633	0.5302297	0.5356611	0.5323913	0.5312139	0.52360684	0.5276	0.52709955	0.54289913
0.0	0.25749716	0.2566986	0.26205698	0.25536114	0.24950466	0.26932293	0.24675965	0.24465074	0.24433233	0.29044107
0.0	0.5156565	0.51275325	0.5298983	0.5340319	0.5341099	0.5332672	0.525669	0.52739054	0.52805585	0.54472214
0.0	0.5143411	0.51068497	0.52967125	0.53327805	0.53095764	0.5313097	0.5241396	0.52659106	0.5274502	0.5439741
0.0	0.5133218	0.51086414	0.52833223	0.53268105	0.5300339	0.5321405	0.52443266	0.52703357	0.52692837	0.5417752
0.0	0.5162834	0.51121104	0.5289862	0.53333825	0.5308476	0.53371024	0.52401394	0.52634895	0.5270593	0.54356337
0.0	0.513776	0.5113748	0.53056055	0.5342476	0.5314344	0.53151643	0.5254276	0.52503973	0.52665573	0.54302204
0.0	0.5141364	0.51195985	0.5298356	0.53307384	0.53001684	0.53222424	0.52305347	0.52718204	0.52783763	0.54213285
0.0	0.12765752	0.16000476	0.14581876	0.15185304	0.14531371	0.110190816	0.13064723	0.14521791	0.13523631	0.1405891
0.0	0.51347697	0.51034063	0.5297691	0.53379774	0.53134155	0.531841	0.52629954	0.525997	0.5277665	0.542557
0.0	0.51521957	0.5109229	0.530658	0.5340843	0.53131366	0.5327079	0.52561206	0.52610195	0.5275815	0.5427028
0.0	0.5142819	0.5103971	0.5277131	0.53274405	0.5322369	0.5309427	0.5259206	0.526928	0.5273312	0.54308677
0.0	0.5154714	0.5111533	0.5289477	0.53307956	0.53093153	0.5320145	0.5264321	0.52738124	0.5280024	0.54371023
0.0	0.51468015	0.51133776	0.5290308	0.5338544	0.53190106	0.53116566	0.5255095	0.5270276	0.5271932	0.54246813
0.0	0.51519835	0.51048315	0.5301297	0.53494996	0.530717	0.5331493	0.52496135	0.52601683	0.5277916	0.54200876
0.0	0.5131717	0.5110161	0.5283159	0.53435344	0.53351015	0.53164715	0.52858645	0.5273538	0.5284289	0.5414545
0.0	0.5154425	0.5114603	0.5305819	0.53493214	0.53164405	0.5328343	0.5256617	0.5258953	0.52605116	0.54357016
0.0	0.51561964	0.51211566	0.5297941	0.53456455	0.53220105	0.5322759	0.5257112	0.5259468	0.52700853	0.5434647
0.0	0.51554394	0.51063454	0.5306572	0.5343705	0.5310115	0.5333312	0.52586037	0.5270592	0.5245534	0.541876
0.0	0.5146991	0.51266956	0.52853286	0.53324944	0.5325166	0.5318671	0.5267839	0.52875525	0.5267589	0.542211
0.0	0.5129532	0.5123331	0.5278186	0.5333508	0.5297604	0.5306432	0.52210283	0.52612203	0.5266591	0.5384415
0.0	0.51455504	0.51184756	0.5287112	0.5359915	0.5317847	0.5305804	0.5275558	0.5270884	0.52773833	0.54175705
0.0	0.51437277	0.51041126	0.52828753	0.53312224	0.53153116	0.53091466	0.5238724	0.5293672	0.52668196	0.53923345
0.0	0.5149557	0.5117547	0.53318757	0.5366237	0.5313803	0.53520614	0.5279074	0.5283261	0.52788734	0.54473096
0.0	0.512316	0.51029164	0.528223	0.5304742	0.53030086	0.52984285	0.5275332	0.5262119	0.52442324	0.53874487
0.0	0.51396567	0.51255065	0.5329082	0.5380186	0.53223246	0.5351179	0.5254	0.5287834	0.52970695	0.54464513
0.0	0.5140557	0.51013154	0.52893454	0.5320766	0.5293464	0.5298336	0.5262229	0.52695405	0.5272598	0.5418984
0.0	0.516101	0.5131344	0.52984655	0.53433025	0.5309386	0.5310413	0.52608323	0.5278857	0.5266176	0.54143155
0.0	0.5191563	0.5104973	0.53360885	0.5354961	0.53019834	0.5346972	0.5245507	0.52825075	0.5281433	0.5460393
0.0	0.5135585	0.5136393	0.53013647	0.533586	0.5311646	0.5302087	0.5258259	0.52631027	0.52810127	0.5432217
0.0	0.5165709	0.5117025	0.5336467	0.535533	0.5318167	0.53375196	0.525245	0.5292477	0.5269785	0.5439112
0.0	0.51467186	0.51319695	0.52838635	0.5321573	0.5318194	0.53170395	0.5270956	0.5249979	0.52708805	0.54405093
0.0	0.51590234	0.51243937	0.52803266	0.5324215	0.5309848	0.531951	0.5267586	0.5253086	0.5265054	0.5442849
0.0	0.514168	0.5121905	0.5292993	0.53427345	0.530735	0.53211665	0.52384114	0.5276199	0.5262925	0.5420981
0.0	0.51571727	0.51205385	0.529671	0.5346714	0.5309761	0.53273743	0.52555865	0.52793306	0.52715474	0.5428824
0.0	0.51413226	0.51029557	0.52861756	0.53251106	0.5303015	0.5318429	0.52509534	0.525115	0.5256917	0.5428984
0.0	0.5145997	0.5093543	0.5286301	0.5334422	0.53062326	0.5310483	0.52629113	0.52420455	0.5247769	0.54295504
0.0	0.51521397	0.51184446	0.52815026	0.5315728	0.53119206	0.53169864	0.5271363	0.5246852	0.525846	0.5437748
0.0	0.5146212	0.5126293	0.5307661	0.53542906	0.5302965	0.5323048	0.5264293	0.5278371	0.52610075	0.54264766
0.0	0.51564974	0.5125403	0.53235984	0.5368748	0.5321441	0.5316647	0.5278929	0.5257069	0.5288978	0.5432194
0.0	0.51477045	0.51134706	0.52973163	0.53499454	0.53202295	0.5312264	0.524919	0.52569675	0.5268746	0.5433121
0.0	0.51595193	0.51244366	0.52979344	0.53368115	0.5299744	0.5317775	0.52646565	0.5248363	0.52483636	0.5426125
0.0	0.513449	0.51286846	0.53020024	0.5359844	0.5305425	0.53117895	0.5265221	0.5279372	0.5276547	0.5413989
0.0	0.51414657	0.5122026	0.5290613	0.5344901	0.5314293	0.53143	0.52388257	0.52648693	0.5264674	0.54242474
0.0	0.5136497	0.51409334	0.53120565	0.5361107	0.5328475	0.53158253	0.52466935	0.5274344	0.52772665	0.54301226
0.0	0.51560843	0.5122779	0.52999675	0.5340454	0.5324425	0.5325759	0.5246482	0.5267932	0.5273861	0.5440073
0.0	0.5143345	0.51191896	0.5297642	0.5316152	0.53092504	0.5328625	0.5285855	0.5269462	0.52609044	0.5436536
0.0	0.51449585	0.5105916	0.52945805	0.5345491	0.5322761	0.53156036	0.52550656	0.5266471	0.5271055	0.54468524
0.0	0.51511276	0.5122812	0.5300393	0.5351468	0.5306686	0.53349817	0.52563757	0.5282293	0.5255396	0.5446936
0.0	0.51414156	0.5127652	0.52856296	0.5331084	0.532284	0.5309352	0.526291	0.5252837	0.5276174	0.5443804
0.0	0.51433855	0.5126423	0.529188	0.5351355	0.5321502	0.531046	0.5259973	0.52810293	0.52712667	0.5426578
0.0	0.5158995	0.51122755	0.52998006	0.5341077	0.52964073	0.53223735	0.523073	0.5242518	0.52727264	0.54436177
0.0	0.5133986	0.5127016	0.5281415	0.5334961	0.5316899	0.5294967	0.5260374	0.52634704	0.52777356	0.5404645
0.0	0.5153826	0.5090937	0.53168917	0.5335502	0.53189176	0.53295547	0.52528	0.5302136	0.52628404	0.544748
0.0	0.5151639	0.51072675	0.530049	0.5347306	0.53072566	0.53091764	0.52671975	0.5272685	0.52610874	0.54204804
0.0	0.51554465	0.5129864	0.5304745	0.53475153	0.5335953	0.53406614	0.52615476	0.52950835	0.52832305	0.543013
0.0	0.51433724	0.51088613	0.52900195	0.5336085	0.53063077	0.5317439	0.5245508	0.52713096	0.52841586	0.5412962
0.0	0.5155392	0.51141083	0.5299483	0.534051	0.53138924	0.53282416	0.5240483	0.52785164	0.52776897	0.5422105
0.0	0.5150336	0.5123026	0.5306104	0.53463143	0.5326818	0.5314781	0.5254283	0.5260727	0.52747166	0.5434284
0.0	0.5150336	0.5123026	0.5306104	0.53463143	0.5326818	0.5314781	0.5254283	0.5260727	0.52747166	0.5434284
0.0	0.513201	0.51153815	0.52839714	0.5327587	0.5305476	0.53060114	0.5254151	0.5270912	0.52780306	0.54132706
0.0	0.003226661	0.0055893627	0.0040036403	0.0041694604	0.0036629913	0.0068898206	0.0034003623	0.0035321787	0.0040867752	0.004111581
0.0	0.00083765324	0.0010807877	0.0010520318	0.0009952248	0.0008178939	0.0016798154	0.0010318407	0.0010732905	0.00093313016	0.0008589346
0.0	0.51341647	0.51096135	0.5311076	0.53246933	0.53142226	0.5329653	0.52541566	0.5277334	0.52775	0.54442185
0.0	0.51412106	0.5106892	0.5298813	0.5353091	0.53035176	0.5301336	0.5244003	0.5256038	0.5271386	0.54191476
0.0	0.5141508	0.51259774	0.5293712	0.53302115	0.5325746	0.5324693	0.5259687	0.52662617	0.5273721	0.5424474
0.0	0.51429874	0.511837	0.528686	0.53315216	0.53219163	0.53163344	0.52542067	0.5267335	0.5273637	0.5428807
0.0	0.5147493	0.51187074	0.5296673	0.53460455	0.5323655	0.5321288	0.5250287	0.5261672	0.52740896	0.5427797
0.0	0.51300156	0.5126272	0.5295184	0.5343499	0.53147143	0.53157854	0.52570707	0.527327	0.52630436	0.5415723
0.0	0.5141306	0.5125805	0.5312033	0.5332114	0.5295462	0.5320071	0.5251117	0.52670646	0.52594864	0.5418192
0.0	0.5143978	0.5125342	0.5285684	0.53305227	0.5312368	0.5301755	0.52453375	0.52653176	0.52575266	0.54170626
0.0	0.5131075	0.5144225	0.5301983	0.53404516	0.5301193	0.5327949	0.52322364	0.5290929	0.525154	0.5408189
0.0	0.5132476	0.5121638	0.52884746	0.5325211	0.5302764	0.53057784	0.5241703	0.52696717	0.5270204	0.5406965
0.0	0.51341116	0.51336855	0.5311671	0.5341471	0.5319623	0.53234637	0.5218349	0.5264595	0.5270685	0.54309344
0.0	0.51326436	0.51335233	0.5311357	0.5330247	0.5300486	0.5305103	0.5243261	0.5256638	0.52689886	0.5418523
0.0	0.5139835	0.51215744	0.52878225	0.5332104	0.53219706	0.5315841	0.52647465	0.52649117	0.528104	0.5423402
0.0	0.5139835	0.51215744	0.52878225	0.5332104	0.53219706	0.5315841	0.52647465	0.52649117	0.528104	0.5423402
0.0	0.5116751	0.5103519	0.5320411	0.5326338	0.5298225	0.5330993	0.5266881	0.52646995	0.5298966	0.54155636
0.0	0.5138255	0.5112825	0.52817464	0.5325494	0.53079337	0.5311911	0.5239188	0.5263216	0.5263018	0.5424354
0.0	0.51435447	0.5137851	0.5313816	0.5352885	0.532279	0.53261346	0.52499974	0.5302773	0.5306547	0.5423664
0.0	0.51531583	0.5114543	0.53046095	0.53478396	0.5322449	0.5321393	0.5247627	0.52787936	0.5282367	0.54217243
0.0	0.5144015	0.5112147	0.52928233	0.5335055	0.5312772	0.5318391	0.5260318	0.52741283	0.5279561	0.54283565
0.0	0.008419985	0.012705231	0.009233951	0.009834238	0.0006692219	0.014971622	0.0075642862	0.008756792	0.00090337323	0.009068037
0.0	0.09827357	0.10295066	0.096316434	0.08731886	0.07737972	0.12498742	0.086861916	0.09540945	0.09692192	0.0995358
0.0	0.07970124	0.107484564	0.11272172	0.08500454	0.08939884	0.007578242	0.07882371	0.09722009	0.0120835705	0.08098239
0.0	0.51428646	0.51232886	0.52986884	0.5348084	0.52979463	0.53175974	0.524136	0.527426	0.5273568	0.54385084
0.0	0.5137962	0.51296765	0.53093135	0.53472054	0.5311504	0.53173584	0.52432704	0.5270174	0.527547	0.5441
0.0	0.51469296	0.51339203	0.52936405	0.53471977	0.53279614	0.5314228	0.52547437	0.52695817	0.5275774	0.5441742
0.0	0.51361585	0.5114232	0.5292041	0.533995	0.53027606	0.5311775	0.52425325	0.5277456	0.5286526	0.5421751
0.0	0.512866	0.5115081	0.52985036	0.5319998	0.5308604	0.53276867	0.523426	0.5281955	0.5281709	0.5409072
0.0	0.51270896	0.51057047	0.5290201	0.53381884	0.53205156	0.5310939	0.5240454	0.5282161	0.52788734	0.5427807
0.0	0.51417214	0.51361346	0.53011173	0.5338725	0.5320369	0.5303491	0.5260632	0.5270977	0.52769774	0.5432931
0.0	0.5126131	0.5126353	0.53018385	0.5347004	0.53121066	0.53029615	0.52514786	0.5277125	0.5272786	0.5426933
0.0	0.5146303	0.51299274	0.53090966	0.53496844	0.531174	0.529993	0.52589005	0.52730846	0.5269211	0.5430228
0.0	0.14505135	0.12474712	0.14941598	0.1372773	0.13979135	0.15435764	0.14860879	0.15659642	0.14087424	0.14513049
0.0	0.13556677	0.15719682	0.1426685	0.14037694	0.14621152	0.1698444	0.12468246	0.13275263	0.1486819	0.16075905
0.0	0.096401915	0.079233125	0.099405736	0.0888134	0.090571314	0.10371334	0.09870465	0.10627439	0.091999054	0.094279766
0.0	0.13515735	0.15704945	0.14248134	0.14074434	0.14619267	0.16992095	0.12460518	0.1327292	0.14847003	0.16075364
0.0	0.5137415	0.51208234	0.52993023	0.53299314	0.5314464	0.53269225	0.524835	0.5275441	0.52724373	0.54313844
0.0	0.5148923	0.51065475	0.5306217	0.53454417	0.5324104	0.5324269	0.52402246	0.52710354	0.52854884	0.5431943
0.0	0.5158091	0.51046777	0.5326252	0.5356535	0.53241825	0.53214186	0.5261667	0.52775615	0.5298214	0.5442385
0.0	0.51291883	0.5100984	0.5313245	0.5333973	0.5322682	0.5311245	0.5251954	0.5261571	0.5285204	0.54050934
0.0	0.51356846	0.5120655	0.52946734	0.5339501	0.530991	0.5318625	0.5240072	0.52633613	0.52614	0.5424717
0.0	0.5147107	0.5113123	0.5303896	0.5334308	0.5307337	0.531734	0.5256001	0.5270908	0.52640903	0.5427617
0.0	0.51524496	0.5118845	0.53098416	0.5346911	0.5314375	0.5328017	0.52703166	0.52456564	0.52714777	0.5447817
0.0	0.5136112	0.51265585	0.5302782	0.5352524	0.5319541	0.53144413	0.5260797	0.5275147	0.5286064	0.54109126
0.0	0.51406574	0.5101761	0.5309248	0.53532034	0.5303526	0.53169847	0.52558494	0.52712023	0.5273132	0.5417903
0.0	0.51686704	0.5127778	0.5320138	0.53694457	0.53336465	0.5318664	0.526436	0.52626497	0.5274166	0.5441538
0.0	0.51519114	0.5097752	0.53051275	0.536169	0.5327709	0.5330634	0.5275251	0.5286318	0.52641195	0.54414254
0.0	0.5151366	0.51272476	0.5293684	0.53431636	0.53322244	0.5317165	0.5267061	0.52627105	0.5280454	0.54354036
0.0	0.5151366	0.51272476	0.5293684	0.53431636	0.53322244	0.5317165	0.5267061	0.52627105	0.5280454	0.54354036
0.0	0.51629525	0.5123907	0.5308809	0.538418	0.5297838	0.5329465	0.52702993	0.5272708	0.5281997	0.5427424
0.0	0.5147725	0.5128309	0.52880985	0.53419393	0.53191054	0.5314604	0.52670246	0.52629745	0.5279948	0.5429431
0.0	0.5147725	0.5128309	0.52880985	0.53419393	0.53191054	0.5314604	0.52670246	0.52629745	0.5279948	0.5429431
0.0	0.51508176	0.5128108	0.5315665	0.53612494	0.5316015	0.5330896	0.5249691	0.52762973	0.5272287	0.5441196
0.0	0.5148896	0.510663	0.5300491	0.5344669	0.53052056	0.5311644	0.5236006	0.5266713	0.52673614	0.5424507
0.0	0.5129284	0.51068985	0.5300788	0.53605276	0.5323695	0.5305909	0.5233492	0.52723145	0.52773005	0.5414352
0.0	0.51457155	0.5121206	0.5288068	0.5336081	0.53241	0.53151596	0.5258962	0.52638716	0.52785105	0.54305375
0.0	0.51457155	0.5121206	0.5288068	0.5336081	0.53241	0.53151596	0.5258962	0.52638716	0.52785105	0.54305375
0.0	0.5153556	0.5125146	0.531353	0.53682566	0.5329146	0.5337356	0.52532995	0.5282385	0.5289339	0.54379994
0.0	0.5172449	0.5125325	0.52951765	0.5354118	0.53182393	0.53424597	0.5232341	0.5282601	0.5282366	0.54350185
0.0	0.51237303	0.5108755	0.53038514	0.53240764	0.5330936	0.5325408	0.5266767	0.52891415	0.52723914	0.5407985
0.0	0.5133595	0.51230526	0.5305954	0.53417444	0.53123736	0.53245115	0.52441823	0.525429	0.52905434	0.5420395
0.0	0.5113301	0.51018256	0.5319257	0.53284955	0.5318316	0.5309777	0.5277294	0.52850205	0.5262347	0.5415432
0.0	0.5121303	0.51157314	0.52961886	0.5346388	0.527844	0.5297428	0.525715	0.5267634	0.5275644	0.5399503
0.0	0.51479286	0.5135888	0.5279731	0.5325349	0.5312522	0.5284855	0.5238462	0.52792615	0.52603215	0.5439007
0.0	0.51528597	0.5118716	0.5325301	0.53319246	0.52998465	0.53528434	0.5240459	0.52869433	0.5250261	0.5437568
0.0	0.5156608	0.5135667	0.53014296	0.53386134	0.5289278	0.5318848	0.5259304	0.52860487	0.52710587	0.54206866
0.0	0.51357406	0.51151425	0.52998525	0.5326612	0.5294166	0.5336203	0.525896	0.5276317	0.5269852	0.5441255
0.0	0.5140872	0.5119936	0.52984655	0.53630227	0.53466564	0.5334221	0.5276677	0.5297359	0.5288152	0.54350704
0.0	0.5155229	0.51283365	0.5306536	0.5349694	0.53066015	0.5333745	0.5267016	0.5274126	0.52846014	0.54290897
0.0	0.51438767	0.5150493	0.53123707	0.5371153	0.53433555	0.5322826	0.5267216	0.5305646	0.5292483	0.5424115
0.0	0.5164597	0.5124919	0.5318533	0.53370845	0.5302154	0.53486925	0.52569765	0.5274205	0.52826494	0.54432535
0.0	0.51393455	0.51318204	0.53142214	0.5356198	0.52925277	0.5314145	0.5246309	0.5266473	0.5267668	0.54217404
0.0	0.51494837	0.5129214	0.5317741	0.53509533	0.5323323	0.5351084	0.5265997	0.52931994	0.528027	0.5452372
0.0	0.5158454	0.5126683	0.53098834	0.5352757	0.5300678	0.5325637	0.52669495	0.52724737	0.52606493	0.54168284
0.0	0.51520574	0.51511616	0.5320201	0.5353563	0.53273493	0.5338079	0.52548325	0.52792215	0.52866656	0.544728
0.0	0.5148346	0.5114959	0.5301186	0.53409773	0.53217983	0.5321055	0.5254779	0.5272632	0.52785254	0.5429465
0.0	0.515219	0.51132715	0.5301724	0.53500456	0.53211516	0.532333	0.5245528	0.5269628	0.5287873	0.54324645
0.0	0.5149898	0.51203483	0.5301704	0.5344145	0.53306615	0.5323038	0.52548355	0.5276272	0.52879286	0.5429583
0.0	0.5149151	0.5132757	0.5296217	0.53422654	0.5328347	0.53176725	0.52499914	0.52684516	0.5266714	0.54341733
0.0	0.51509804	0.5128528	0.52958876	0.5348325	0.5316238	0.5315242	0.524654	0.52656287	0.5270786	0.5431007
0.0	0.5157062	0.5131824	0.53045636	0.53553134	0.5346683	0.5323362	0.527203	0.52766454	0.53003776	0.5436262
0.0	0.514855	0.51341957	0.52867067	0.5341711	0.53097105	0.53071094	0.52384484	0.52839404	0.5266087	0.5409366
0.0	0.51441586	0.5122173	0.5323123	0.53541654	0.53141963	0.5335897	0.5249792	0.5265538	0.5275308	0.54471374
0.0	0.5132287	0.51071316	0.529615	0.53410983	0.530496	0.53200847	0.52645636	0.527097	0.5282988	0.5426188
0.0	0.5139102	0.51131135	0.53220403	0.53493387	0.53112847	0.53195137	0.5258926	0.52687055	0.5276658	0.54327136
0.0	0.5139973	0.5132775	0.5301954	0.53524494	0.53309876	0.531604	0.52779394	0.52773505	0.52982754	0.5431551
0.0	0.51499647	0.5116131	0.5308496	0.53540665	0.53108513	0.5324836	0.5245942	0.52795696	0.52791035	0.541296
0.0	0.51464933	0.5135632	0.5297143	0.5338445	0.5325597	0.5327229	0.52665436	0.5268751	0.5284481	0.54314977
0.0	0.5149581	0.5115564	0.5295823	0.5352533	0.5325454	0.5319565	0.52651924	0.5272323	0.52780664	0.5424645
0.0	0.5120269	0.51090795	0.5279139	0.531632	0.5313257	0.53155804	0.52672994	0.52667534	0.52639383	0.54241085
0.0	0.51390904	0.5110986	0.5280919	0.5335332	0.532338	0.5306493	0.527853	0.52782345	0.52638465	0.5422366
0.0	0.51434356	0.5118625	0.5317415	0.5341257	0.5326645	0.5318893	0.526299	0.52958995	0.52763826	0.5433467
0.0	0.5152221	0.5116153	0.53101146	0.53578395	0.53142154	0.53175354	0.52428997	0.52863157	0.52600163	0.54288113
0.0	0.51573104	0.5098864	0.53072554	0.5361415	0.53161323	0.5324935	0.5248782	0.5282242	0.5289827	0.5436307
0.0	0.5139509	0.51155543	0.5298411	0.53437525	0.530409	0.5302742	0.5233566	0.5282118	0.5266212	0.54225355
0.0	0.5146161	0.5110964	0.52976143	0.53468746	0.5317589	0.53141135	0.52573395	0.52822065	0.52702963	0.5427675
0.0	0.5147512	0.5130052	0.5316373	0.53602725	0.53291965	0.5325573	0.52486086	0.52795434	0.52747345	0.54285914
0.0	0.5154567	0.51174015	0.52972996	0.53455436	0.53223383	0.53125066	0.52517575	0.52824175	0.5268897	0.54334646
0.0	0.51585364	0.51180327	0.5316246	0.53505486	0.5326444	0.53332454	0.5256434	0.52772933	0.5283628	0.54462737
0.0	0.5155452	0.51295143	0.53264517	0.5359689	0.531547	0.53307813	0.52559066	0.52891093	0.52678907	0.5426329
0.0	0.5153285	0.5106113	0.5295037	0.5341127	0.53120905	0.5314399	0.5253721	0.5276494	0.5283989	0.54162884
0.0	0.51556635	0.5135105	0.5316974	0.5356091	0.5322331	0.5339214	0.5260696	0.528221	0.52649015	0.54405904
0.0	0.51577604	0.5132502	0.53285754	0.5352332	0.5302245	0.53323174	0.5280171	0.5291226	0.527403	0.5438057
0.0	0.5135672	0.51284873	0.53039813	0.5338875	0.5318637	0.5324158	0.52702117	0.528315	0.5272005	0.5427154
0.0	0.51492727	0.51210743	0.5321212	0.53497887	0.5306681	0.53238904	0.5256191	0.52880085	0.52732253	0.5426953
0.0	0.51384264	0.513771	0.5330657	0.53504	0.5333556	0.5338472	0.5248823	0.5287744	0.5267823	0.5437174
0.0	0.51452756	0.51292944	0.53131187	0.53378356	0.53266853	0.53335613	0.5275328	0.5278457	0.5273171	0.54281545
0.0	0.51593745	0.51220495	0.53186715	0.53469753	0.532022	0.53296745	0.5258823	0.5275202	0.52723855	0.5426467
0.0	0.5145184	0.5117373	0.5319549	0.53474396	0.5317494	0.53293425	0.524836	0.5282459	0.5276507	0.5429438
0.0	0.5147689	0.5129216	0.53134173	0.53467476	0.53284055	0.53276724	0.52637017	0.52813584	0.52724135	0.5429161
0.0	0.5144051	0.511478	0.5298869	0.5350803	0.5320034	0.53224987	0.5248664	0.5280226	0.52838016	0.54189867
0.0	0.5154693	0.5125333	0.53305036	0.5350648	0.5314793	0.53430384	0.525507	0.52814	0.527849	0.5449987
0.0	0.5153972	0.51102495	0.5316505	0.5348413	0.53161603	0.5329401	0.5256663	0.5285348	0.5284599	0.5435907
0.0	0.51547545	0.5125976	0.53077686	0.5360294	0.5336667	0.53295726	0.5254343	0.52807987	0.52783334	0.54298306
0.0	0.007734795	0.012718576	0.010742133	0.0015499856	0.009883093	0.011903664	0.006137173	0.008955281	0.010038163	0.01098587
0.0	0.00754245	0.006470242	0.008283365	0.0076857125	0.009960052	0.008405693	0.0035994654	0.0076340814	0.0066623767	0.008432209
0.0	0.0064910525	0.00974441	0.008405531	0.0065878867	0.0067095906	0.014106529	0.008082407	0.009677178	0.0077358573	0.00705589
0.0	0.5133282	0.5119179	0.53087765	0.5359223	0.53156614	0.532475	0.52585673	0.5281863	0.52706575	0.5432176
0.0	0.51559436	0.5130973	0.5313143	0.5350689	0.5317667	0.53382564	0.5257555	0.52787393	0.5266921	0.5433375
0.0	0.51335096	0.5126974	0.52979016	0.5348433	0.5331932	0.5317305	0.5268371	0.52843535	0.5278034	0.54276615
0.0	0.5152082	0.5131705	0.53173476	0.53502786	0.53165054	0.53358006	0.52548575	0.5273429	0.52769524	0.54373926
0.0	0.5154721	0.5136776	0.5316409	0.53547794	0.5322095	0.5350221	0.52613777	0.52874714	0.52811855	0.5441746
0.0	0.5164611	0.51309323	0.53153986	0.5366217	0.5318209	0.53385067	0.52687615	0.52872944	0.5279245	0.54481256
0.0	0.5153733	0.5136515	0.531396	0.534592	0.5313495	0.5333598	0.52593505	0.52854115	0.52714354	0.543508
0.0	0.51468617	0.51218486	0.5311212	0.5340456	0.5317926	0.53315043	0.5259693	0.5284379	0.52709466	0.5439367
0.0	0.5172798	0.5119234	0.5305057	0.5358196	0.5325563	0.5330413	0.5264302	0.5282183	0.52756804	0.54302496
0.0	0.5144765	0.51313025	0.5324053	0.5354559	0.532767	0.53332925	0.52716416	0.5290081	0.52681625	0.54276913
0.0	0.51341337	0.5126898	0.5310075	0.5340466	0.53316647	0.53243715	0.52737176	0.5279437	0.52742386	0.5422922
0.0	0.51536787	0.5120743	0.5312648	0.53488374	0.5321871	0.5327238	0.5253884	0.52802306	0.5271286	0.54271716
0.0	0.5140278	0.5130969	0.5300177	0.5343986	0.53216857	0.53327763	0.5266477	0.52816224	0.5261565	0.5417742
0.0	0.51484066	0.5123065	0.5321925	0.5341263	0.53158545	0.53328264	0.5266754	0.52881366	0.52676934	0.5423082
0.0	0.5143215	0.5111505	0.5296363	0.53444487	0.532695	0.531214	0.5258848	0.52850986	0.52745605	0.5422037
0.0	0.51523113	0.5119109	0.5301333	0.5357658	0.53304183	0.53206336	0.52529323	0.52839464	0.52792853	0.54337984
0.0	0.51487094	0.51208	0.5303081	0.53440446	0.5332935	0.5326157	0.52523756	0.52818155	0.52696705	0.543354
0.0	0.515688	0.5123006	0.5307267	0.5344426	0.5330328	0.5323134	0.5261711	0.52642256	0.5281226	0.5434368
0.0	0.51500875	0.510454	0.5306462	0.534655	0.5324319	0.5326782	0.52718806	0.52799034	0.5268391	0.54332197
0.0	0.51506305	0.51149005	0.5297969	0.5348091	0.533157	0.53171915	0.525578	0.52827	0.5282747	0.5425466
0.0	0.5160555	0.5094393	0.52954483	0.53329927	0.53178525	0.53357416	0.5264151	0.52813596	0.52857846	0.54229
0.0	0.51513684	0.51100236	0.53084385	0.5347267	0.53043777	0.5322846	0.5249014	0.52675134	0.5279948	0.54243404
0.0	0.06990726	0.10132134	0.09578911	0.08095735	0.07451069	0.09852045	0.07685079	0.11187828	0.090572044	0.09224133
0.0	0.06969067	0.10181122	0.0956039	0.08101069	0.07460523	0.098814726	0.077019304	0.11184231	0.09034079	0.0925493
0.0	0.06958472	0.10176159	0.09550178	0.08043058	0.07428226	0.09829937	0.07690239	0.111375116	0.09008619	0.09212871
0.0	0.06942171	0.10153482	0.095773034	0.08081442	0.07397136	0.098238505	0.076498285	0.11200727	0.09042049	0.09212752
0.0	0.069710076	0.10119947	0.095874995	0.08095703	0.074249476	0.098537445	0.077034354	0.111878335	0.09033555	0.0922968
0.0	0.0693417	0.101771355	0.095693365	0.08073306	0.07449426	0.09868851	0.0769009	0.11161026	0.09052506	0.09243724
0.0	0.08077402	0.099105656	0.0999162	0.088003375	0.084231034	0.107813105	0.071288474	0.093360804	0.09535537	0.090732306
0.0	0.08069497	0.099410556	0.09993168	0.08796002	0.08436631	0.10830682	0.0717585	0.09375431	0.09554949	0.091082714
0.0	0.080467194	0.09944012	0.09935791	0.08760736	0.08436189	0.10755798	0.07139878	0.09348968	0.095270395	0.09073
0.0	0.08048829	0.099229746	0.09960161	0.08765421	0.0843745	0.10741158	0.07140222	0.093489006	0.0954681	0.09032794
0.0	0.08061369	0.099055745	0.09989038	0.08818437	0.084495395	0.107827894	0.07150501	0.093408845	0.09560994	0.09052863
0.0	0.08093586	0.099668555	0.10030136	0.08800246	0.08483785	0.1086199	0.07156324	0.09370683	0.0956663	0.091016695
0.0	0.09669957	0.11059515	0.10142447	0.09111371	0.09746846	0.10586394	0.08420095	0.09980927	0.089698546	0.10639462
0.0	0.09666282	0.11115789	0.10124565	0.09142258	0.09739671	0.10632084	0.08457299	0.099944375	0.089782625	0.106876135
0.0	0.09639644	0.11088781	0.101093635	0.09057723	0.09715092	0.10597496	0.08436164	0.09978566	0.08971951	0.106636845
0.0	0.09685758	0.111097574	0.10164031	0.091174856	0.09729912	0.105868205	0.084480256	0.09990892	0.08979988	0.10643945
0.0	0.096823946	0.11098409	0.10171762	0.09133568	0.09738015	0.10605213	0.08468213	0.09987671	0.09006683	0.10669927
0.0	0.09650319	0.111430556	0.10139188	0.09088362	0.09776554	0.10635564	0.08442388	0.09970033	0.08982444	0.107200846
0.0	0.09060168	0.09204495	0.09311215	0.08676348	0.09406964	0.12454922	0.08641246	0.10185698	0.10022218	0.09209683
0.0	0.09070803	0.09256056	0.093556926	0.08716787	0.094127804	0.12548876	0.08679539	0.10207557	0.10116376	0.09276767
0.0	0.090495735	0.092425115	0.09297178	0.08669597	0.09407636	0.12486425	0.08623792	0.10197014	0.100568235	0.09250956
0.0	0.09052033	0.09229283	0.09313953	0.086717	0.09399034	0.12484164	0.08655724	0.10182749	0.1004155	0.09219151
0.0	0.090702385	0.09221161	0.09351284	0.08714631	0.09426019	0.12569296	0.08652384	0.1019252	0.10112992	0.09249205
0.0	0.09082961	0.09283132	0.09345455	0.0871577	0.09419241	0.12536182	0.08635408	0.10160845	0.10098697	0.092817344
0.0	0.092110254	0.09491097	0.09150999	0.08866757	0.104169	0.121362306	0.07157348	0.07386372	0.08500396	0.09360673
0.0	0.09207821	0.09546656	0.091674976	0.088727176	0.10417734	0.121711895	0.07206473	0.07375237	0.085327215	0.09371746
0.0	0.0917983	0.09515688	0.091211304	0.0883349	0.10449851	0.121130556	0.072029166	0.07350127	0.08451417	0.09343613
0.0	0.09214828	0.09534387	0.09155048	0.0888585	0.103855245	0.12143539	0.07178407	0.073735215	0.084874414	0.09367316
0.0	0.09182335	0.09522816	0.09169805	0.088895164	0.1042046	0.12135754	0.072034836	0.073574945	0.085106455	0.09362901
0.0	0.09255732	0.095519714	0.09211472	0.08888399	0.10405174	0.12226714	0.071883075	0.073740244	0.08554701	0.09419318
0.0	0.08207265	0.09115567	0.09102066	0.09108599	0.08534919	0.10669584	0.07975223	0.10220819	0.08052185	0.09276223
0.0	0.08211967	0.091672316	0.091006495	0.09151863	0.08548465	0.1068849	0.080121405	0.1023077	0.080665514	0.092973106
0.0	0.08226494	0.09117238	0.09100051	0.0908485	0.08519891	0.10648798	0.079823196	0.10220095	0.08064089	0.09286056
0.0	0.08211723	0.09145226	0.09117766	0.091058716	0.08532026	0.10649758	0.07962399	0.10222733	0.0804269	0.0926645
0.0	0.08224032	0.091297075	0.091566116	0.09161851	0.08534277	0.10692637	0.079740696	0.10189332	0.080800064	0.0928835
0.0	0.082348324	0.09167612	0.09118149	0.09128744	0.08554102	0.10708258	0.079759456	0.10207761	0.08073589	0.09315748
0.0	0.092255265	0.08323556	0.068404205	0.084665515	0.091031194	0.103169054	0.080233395	0.0851338	0.08443956	0.11298492
0.0	0.09201272	0.08336029	0.06815131	0.08468827	0.09095543	0.10316503	0.08066567	0.085551225	0.084194444	0.113666184
0.0	0.09197411	0.083468825	0.06849428	0.08441739	0.09089222	0.103655845	0.08022103	0.085345484	0.08432193	0.113559335
0.0	0.09255399	0.08360757	0.068360776	0.08465674	0.09083824	0.10276546	0.07994972	0.085515104	0.08425912	0.11301488
0.0	0.09250715	0.083283715	0.068780124	0.08491801	0.09133021	0.10373359	0.0805703	0.08536193	0.084614515	0.11373732
0.0	0.092502944	0.083584756	0.06854425	0.084981896	0.091300555	0.103794016	0.08061879	0.08562681	0.0846326	0.114010885
0.0	0.09167958	0.09941177	0.087914415	0.0057004616	0.08986928	0.11321996	0.083814226	0.08480446	0.06873598	0.10451998
0.0	0.091784894	0.09920751	0.087436885	0.00562912	0.08945932	0.112925954	0.08359138	0.08445396	0.06889279	0.103709064
0.0	0.091863275	0.09944311	0.08805887	0.0056811185	0.08902454	0.11374026	0.08362291	0.08480223	0.068825446	0.10409216
0.0	0.07656931	0.10049462	0.09859363	0.079555735	0.08772217	0.09797302	0.086394265	0.09726845	0.093040116	0.08191423
0.0	0.07676029	0.10006299	0.09849332	0.07951036	0.087642394	0.09798827	0.08614485	0.096443795	0.09354692	0.08150114
0.0	0.07677648	0.1006329	0.09824355	0.07937115	0.087567054	0.09780201	0.08615315	0.096465595	0.092820495	0.08166706
0.0	0.07678684	0.10109874	0.098522924	0.079864405	0.08768747	0.098204985	0.08642624	0.09675392	0.0929758	0.081719555
0.0	0.07647109	0.100719035	0.09845468	0.07953217	0.08756081	0.09789601	0.08621171	0.09679307	0.09310951	0.08165433
0.0	0.076539576	0.10057218	0.09861546	0.07965487	0.08748895	0.09819933	0.08650496	0.09674183	0.09339946	0.08160811
0.0	0.07659676	0.10061616	0.09872547	0.0796563	0.08744176	0.09780643	0.08667214	0.09685562	0.09312977	0.081615135
0.0	0.07648082	0.10033457	0.098470375	0.07953053	0.08750559	0.09776071	0.08632143	0.09677534	0.093213804	0.08146217
0.0	0.07897684	0.102547415	0.08566019	0.083361834	0.0910229	0.09337828	0.08525689	0.11131685	0.09104273	0.08835823
0.0	0.07939685	0.102712914	0.08645299	0.08346525	0.09047176	0.09374779	0.08552761	0.11076569	0.09108681	0.08806037
0.0	0.07908023	0.102199286	0.086403444	0.0836315	0.09124212	0.09347513	0.08529265	0.11136622	0.09108859	0.08812566
0.0	0.0981485	0.08822134	0.11089892	0.083963655	0.09736368	0.08817925	0.08754186	0.09077802	0.093006045	0.095143974
0.0	0.08050238	0.09961987	0.09945497	0.08503252	0.07288285	0.09255936	0.08160734	0.097084165	0.08710944	0.101664826
0.0	0.0804159	0.09954342	0.09975147	0.08477324	0.07266435	0.09212676	0.08200425	0.096357174	0.087310106	0.10137943
0.0	0.08101675	0.099843696	0.099887505	0.08509879	0.07258064	0.09258711	0.08255921	0.096707046	0.08693816	0.101811066
0.0	0.08082912	0.09993365	0.100004606	0.085347705	0.0727343	0.092728674	0.08198993	0.0969955	0.08694338	0.10202826
0.0	0.08115037	0.09972747	0.100111656	0.08547554	0.072880454	0.09277895	0.08220331	0.09682989	0.08720834	0.10216055
0.0	0.08045709	0.09981835	0.09966261	0.08542453	0.07297293	0.09243015	0.082302675	0.09716654	0.08707722	0.10169449
0.0	0.08070755	0.0998275	0.09975737	0.085497506	0.07259061	0.09259837	0.08249613	0.0970565	0.08732712	0.101636305
0.0	0.080594465	0.1001722	0.10014329	0.085434735	0.07253315	0.0921357	0.08252428	0.09675231	0.08712424	0.101607226
0.0	0.080724604	0.100001775	0.09980585	0.08552075	0.07272349	0.0927387	0.08192006	0.09693292	0.087373555	0.101963565
0.0	0.080708206	0.099687316	0.100060865	0.08555613	0.0727916	0.09242953	0.08183897	0.09724028	0.08720245	0.101800956
0.0	0.0849057	0.08813869	0.08363738	0.090063855	0.08248802	0.119162105	0.0822826	0.08565664	0.08143943	0.10482321
0.0	0.08506651	0.08818541	0.0835127	0.09023307	0.08246763	0.11938057	0.08259561	0.08587312	0.0815331	0.10479298
0.0	0.08448616	0.088409945	0.08362523	0.090139754	0.0824925	0.118780985	0.08255364	0.08569385	0.081865184	0.1045521
0.0	0.091705374	0.10453853	0.09134592	0.08477136	0.08814126	0.10285855	0.07740309	0.104639366	0.07758868	0.105937295
0.0	0.09235256	0.104452915	0.0918274	0.08509711	0.08847518	0.10341238	0.07741561	0.10439905	0.07802562	0.106456704
0.0	0.09180571	0.104731604	0.09149118	0.084902056	0.0883818	0.10262479	0.07748571	0.10432582	0.07776701	0.105689436
0.0	0.09180974	0.104175255	0.09162345	0.08515022	0.08833177	0.10289499	0.077286586	0.104514405	0.07811607	0.10556434
0.0	0.08017108	0.08487378	0.10230249	0.08265827	0.07319574	0.092424154	0.08833133	0.0974738	0.09003214	0.103252865
0.0	0.07959099	0.08475932	0.102929264	0.08308666	0.07275151	0.092417434	0.08780759	0.097379625	0.090007134	0.10312031
0.0	0.07963054	0.08485068	0.10226068	0.08296331	0.073343255	0.091934405	0.08783255	0.09736544	0.09036537	0.102845326
0.0	0.075343244	0.07730633	0.10177096	0.08863119	0.091052376	0.11212805	0.07962955	0.094299905	0.093811184	0.10282501
0.0	0.0754565	0.0774447	0.10229422	0.08855347	0.090575285	0.11185363	0.07956478	0.09432744	0.09338581	0.10299079
0.0	0.07546728	0.0776682	0.10202904	0.08846958	0.09086313	0.11200531	0.07982048	0.0941279	0.09354172	0.102899335
0.0	0.08652838	0.09673852	0.10488215	0.087951	0.08374494	0.11995562	0.082720384	0.08282711	0.08581473	0.0844948
0.0	0.07801899	0.09034784	0.09819029	0.07353624	0.09127465	0.106108986	0.07837825	0.080407254	0.0922299	0.09111996
0.0	0.08485143	0.10091037	0.10180605	0.09909463	0.09323479	0.110793926	0.081727535	0.09059742	0.09479791	0.08665548
0.0	0.08525586	0.10109893	0.10219532	0.09924447	0.093267635	0.110713996	0.08203013	0.09032651	0.09472073	0.086891614
0.0	0.08570756	0.10117818	0.10213864	0.098899454	0.09293165	0.110553175	0.08222418	0.09044577	0.09416013	0.086727664
0.0	0.085311756	0.10146696	0.10249019	0.099301495	0.09305191	0.111465424	0.082030185	0.09043561	0.09433751	0.08699415
0.0	0.08565892	0.10105838	0.10237881	0.09918785	0.093202546	0.11161553	0.082127005	0.09066191	0.094721794	0.087065615
0.0	0.08540796	0.10128519	0.102126464	0.0988946	0.092465505	0.111106	0.0820252	0.09020579	0.0948548	0.08647804
0.0	0.085133076	0.10092117	0.102470405	0.0989907	0.092710696	0.11073827	0.0822276	0.090468295	0.09444721	0.08681948
0.0	0.085332274	0.10073969	0.1021621	0.099167235	0.0925477	0.11072955	0.08231303	0.090475075	0.09432971	0.08662362
0.0	0.085024916	0.100892395	0.10242834	0.09947726	0.09334127	0.110730186	0.0819678	0.09050386	0.09502236	0.08654661
0.0	0.07255545	0.081609204	0.10132847	0.08281371	0.08492222	0.10719388	0.07530726	0.100542895	0.086402	0.087838545
0.0	0.07225092	0.08134049	0.10069057	0.08256245	0.08520984	0.10628137	0.07504155	0.10047271	0.08709939	0.08748377
0.0	0.08059201	0.11509624	0.098478295	0.08324322	0.1025355	0.10602973	0.08383454	0.11098735	0.093407854	0.09922567
0.0	0.08660847	0.10040284	0.10660473	0.09134213	0.09095505	0.10013144	0.081824064	0.08325261	0.094443254	0.08522075
0.0	0.086551905	0.10059247	0.1065647	0.09140234	0.09108334	0.10069593	0.0823182	0.08335475	0.09378773	0.08554969
0.0	0.07140135	0.08914478	0.09590641	0.09681489	0.09746355	0.1222349	0.073813915	0.079158396	0.08005715	0.09779337
0.0	0.07158836	0.089360535	0.09564004	0.0967162	0.09806294	0.122350834	0.074087605	0.07945661	0.08037736	0.098194286
0.0	0.07932848	0.11422374	0.10793487	0.0891082	0.10168504	0.09867539	0.08268118	0.105689555	0.11625838	0.11044515
0.0	0.07913341	0.11396015	0.107455924	0.08907528	0.102158315	0.09803966	0.0825233	0.10593953	0.116260976	0.10994872
0.0	0.08156341	0.089255996	0.09671669	0.090650074	0.09081745	0.108148225	0.08099809	0.08693501	0.086481504	0.10497353
0.0	0.090108536	0.099709556	0.1006109	0.06603809	0.08845572	0.11622793	0.07640092	0.074142076	0.087778434	0.10615975
0.0	0.090567544	0.09976999	0.100815125	0.06582611	0.088717714	0.11641602	0.07692118	0.07429605	0.088119134	0.10587762
0.0	0.09031207	0.10000358	0.100716144	0.06570915	0.08828544	0.116213106	0.07676896	0.07434698	0.087428644	0.1059929
0.0	0.09037019	0.099897705	0.100750916	0.065844804	0.08806595	0.11673876	0.07671037	0.074022114	0.0877501	0.10606357
0.0	0.08995863	0.10024366	0.10071888	0.06586526	0.08848597	0.116171196	0.076949574	0.07411869	0.08752725	0.105606966
0.0	0.090034276	0.0998476	0.100576594	0.0657543	0.08857245	0.11626193	0.07639887	0.074265786	0.08790757	0.10570639
0.0	0.08734609	0.088778816	0.10232295	0.07535539	0.078193344	0.11037684	0.08078935	0.09346976	0.08995977	0.110046476
0.0	0.087827034	0.08862886	0.102616355	0.0756501	0.07854628	0.11040072	0.081361055	0.09340416	0.08996301	0.109988116
0.0	0.087056965	0.08857841	0.10220234	0.075585924	0.07857766	0.10986964	0.08077911	0.09323906	0.09023082	0.10962423
0.0	0.0839313	0.09932404	0.08568214	0.07879327	0.0948055	0.11083146	0.086651966	0.105234064	0.09469882	0.104333304
0.0	0.0939314	0.096635625	0.095761225	0.091232754	0.10399063	0.095920675	0.081205	0.10272047	0.08879026	0.10644911
0.0	0.09414403	0.096648425	0.09603499	0.09103123	0.10371947	0.09567075	0.08146024	0.102308564	0.08909679	0.106526054
0.0	0.09432331	0.096676014	0.096382774	0.09100651	0.10398397	0.09610517	0.08114402	0.10225155	0.08937449	0.10661765
0.0	0.007707662	0.012765027	0.010810756	0.0015553901	0.00985174	0.011924153	0.0061540306	0.008979151	0.010019017	0.011016802
0.0	0.51343167	0.5112798	0.5291176	0.5337678	0.53022826	0.5312631	0.5260468	0.52775514	0.5276411	0.54100263
0.0	0.51542395	0.51080316	0.52958167	0.5338352	0.53087133	0.531402	0.5255584	0.5279095	0.52762544	0.5414748
0.0	0.5147522	0.5104712	0.52942765	0.5339568	0.53073835	0.53182286	0.5250703	0.52836984	0.5285916	0.54213727
0.0	0.5151678	0.5119982	0.5305	0.5344999	0.53168267	0.5321516	0.5243465	0.52726984	0.5293368	0.5415508
0.0	0.51488954	0.51183647	0.5307487	0.53412914	0.5327195	0.5327249	0.5256702	0.5286374	0.5288847	0.54261273
0.0	0.5141533	0.5115465	0.5299416	0.5331876	0.5313807	0.53310657	0.52483004	0.52644104	0.5285985	0.5422995
0.0	0.515527	0.5109562	0.5291016	0.53284645	0.5308325	0.5334133	0.52590513	0.52709776	0.52900136	0.5414534
0.0	0.5150617	0.5116775	0.53049433	0.5341866	0.5310792	0.5320401	0.5244706	0.5278025	0.52793837	0.54251224
0.0	0.51455027	0.5112094	0.5300149	0.5337297	0.53054607	0.5330937	0.5259416	0.52813077	0.52791417	0.5413144
0.0	0.51458406	0.51193315	0.52897054	0.5339941	0.5311165	0.5319326	0.52565503	0.52729785	0.5286407	0.54074675
0.0	0.5151279	0.5115355	0.5300038	0.53445756	0.53144354	0.53228337	0.52600837	0.5271585	0.5291538	0.54183996
0.0	0.5146059	0.5112355	0.5305604	0.5336945	0.53024626	0.5320903	0.5253144	0.5255638	0.5275962	0.54067487
0.0	0.5155494	0.5116025	0.5300642	0.5342099	0.53144825	0.53184795	0.52632606	0.52730006	0.52846736	0.5421788
0.0	0.5145838	0.51290184	0.5297815	0.5352524	0.53191495	0.53220844	0.52505416	0.52838916	0.5292729	0.54213184
0.0	0.5143886	0.5109453	0.52853984	0.5334983	0.53076804	0.5322896	0.52653915	0.5281724	0.5277973	0.54153854
0.0	0.5163376	0.510588	0.53043056	0.5346412	0.5310569	0.5323675	0.5259446	0.527954	0.5295231	0.54167455
0.0	0.51622766	0.5114097	0.5293939	0.53404224	0.5318022	0.53274715	0.52661735	0.52788955	0.5285304	0.54241884
0.0	0.514499	0.5110164	0.52969885	0.5346556	0.5326093	0.53249127	0.52657354	0.52777517	0.5289702	0.5418184
0.0	0.5138401	0.5106335	0.5294976	0.53457147	0.53171134	0.5320536	0.52634597	0.5281936	0.528626	0.5420678
0.0	0.51498663	0.5114149	0.5308147	0.5348516	0.53166926	0.53399855	0.52580726	0.52832407	0.52936506	0.5430533
0.0	0.51259345	0.51182336	0.5296136	0.5332753	0.5313473	0.5308791	0.5257716	0.5260727	0.5273377	0.5410035
0.0	0.5150809	0.51083773	0.5308681	0.5345501	0.53070825	0.5314233	0.5272593	0.5275025	0.52847815	0.5410613
0.0	0.5146319	0.5129556	0.5324017	0.5347214	0.53147393	0.5327731	0.5261073	0.5273947	0.52939636	0.5430281
0.0	0.51507944	0.51154625	0.5291309	0.53298706	0.5315915	0.5322929	0.52580583	0.5267956	0.528909	0.54195905
0.0	0.51520026	0.51105154	0.52971596	0.53363883	0.53123116	0.5309144	0.52506244	0.52733004	0.5297327	0.54097724
0.0	0.51508784	0.5119413	0.530074	0.5334825	0.5312411	0.53225154	0.5259692	0.5280652	0.5281548	0.5407711
0.0	0.513938	0.5114435	0.5297386	0.53328186	0.531086	0.53197545	0.52498317	0.5287635	0.52770925	0.5415586
0.0	0.5150911	0.5118064	0.5299941	0.53504723	0.53174293	0.5324118	0.5260111	0.52858055	0.5294892	0.5426868
0.0	0.5150785	0.5098647	0.529807	0.53434366	0.53151095	0.53328294	0.52493364	0.5279831	0.5288728	0.5419199
0.0	0.0866439	0.09220655	0.10774734	0.09230685	0.08761447	0.11669163	0.08151315	0.09081607	0.11771419	0.090702
0.0	0.51374245	0.5118261	0.52922285	0.53378004	0.5331029	0.5319864	0.52632886	0.52784735	0.52862793	0.54339194
0.0	0.5147789	0.51093477	0.530541	0.5334097	0.5308659	0.53243625	0.5264458	0.52730834	0.52899075	0.54236984
0.0	0.51486737	0.5115762	0.52859557	0.533431	0.5313506	0.5322752	0.52450436	0.5285266	0.5269709	0.54149634
0.0	0.5152201	0.5109953	0.52952856	0.533844	0.53118765	0.531684	0.5257119	0.5267861	0.52834153	0.5415132
0.0	0.5142393	0.51114696	0.5290043	0.53432727	0.5323835	0.53200006	0.5265507	0.5282284	0.5281949	0.5419902
0.0	0.51513577	0.5094344	0.52906954	0.5344713	0.5308931	0.53251666	0.5252027	0.5274677	0.5271971	0.54170305
0.0	0.51433825	0.51169825	0.5302243	0.5352679	0.5323883	0.5321189	0.5243245	0.52699953	0.52710676	0.5429144
0.0	0.5135663	0.51178896	0.52949953	0.5335125	0.53104615	0.53195155	0.5244532	0.5271791	0.5277048	0.54267967
0.0	0.51461583	0.5128937	0.5302434	0.5337136	0.5338135	0.5333426	0.52676654	0.5270401	0.528031	0.54416734
0.0	0.5123467	0.5122839	0.531005	0.5321243	0.53186977	0.53062046	0.52682716	0.52815676	0.5276738	0.54256344
0.0	0.51322544	0.5120367	0.5302748	0.5337835	0.53062654	0.53048474	0.5248184	0.5271981	0.5260372	0.5420978
0.0	0.5137345	0.5103078	0.5299889	0.5341412	0.5308183	0.53122485	0.5254066	0.5267905	0.5290182	0.5428476
0.0	0.51195395	0.5119769	0.5291043	0.532374	0.5296138	0.52900493	0.5238851	0.5267781	0.52665675	0.54147
0.0	0.51198614	0.51230836	0.5295914	0.53358793	0.5320188	0.53148896	0.5256409	0.5278717	0.52697897	0.5425128
0.0	0.51245373	0.5117879	0.53012013	0.5313945	0.53034794	0.5293263	0.523918	0.52683336	0.5266725	0.54069215
0.0	0.5147575	0.51239306	0.5302678	0.5349708	0.5322602	0.530999	0.52608764	0.5282219	0.52669555	0.5416126
0.0	0.5144223	0.5116753	0.5315863	0.53524864	0.5329934	0.5334455	0.5252933	0.5287284	0.52743006	0.5436512
0.0	0.51328963	0.510721	0.53030246	0.5343801	0.53244466	0.53117985	0.5264952	0.52776545	0.5283288	0.54218376
0.0	0.51564175	0.51042753	0.5305204	0.53451616	0.5321256	0.5320972	0.5240987	0.528623	0.52766716	0.54405123
0.0	0.5144013	0.5109568	0.53046805	0.5341869	0.5320504	0.53174204	0.5250402	0.5274777	0.5274563	0.5429787
0.0	0.51436424	0.5107928	0.53044003	0.5347923	0.53161305	0.5311425	0.52480376	0.5284614	0.5270262	0.54167217
0.0	0.5152925	0.5122301	0.53075486	0.53619564	0.53270936	0.53268105	0.5244095	0.5285426	0.52748257	0.54331744
0.0	0.51523894	0.51167727	0.5302936	0.53502876	0.53187305	0.5307412	0.524871	0.5285676	0.52893984	0.5420293
0.0	0.5138549	0.512244	0.5322979	0.5352793	0.5318412	0.53037643	0.52585745	0.5283648	0.52665454	0.5416154
0.0	0.5159311	0.5117554	0.5318484	0.5368323	0.5314873	0.5332891	0.52482826	0.5288144	0.5282538	0.54389036
0.0	0.51483536	0.5117119	0.53026164	0.53382516	0.53271985	0.5315527	0.524556	0.52659315	0.52744174	0.54258114
0.0	0.5149042	0.51172405	0.5314755	0.53508216	0.53129613	0.53011686	0.52411157	0.52839655	0.5257288	0.5421509
0.0	0.5153754	0.5101563	0.5304879	0.5338188	0.5320739	0.5325353	0.5260533	0.52754426	0.5286513	0.54310536
0.0	0.5143293	0.5122063	0.52933127	0.532506	0.5322565	0.5322839	0.52535117	0.5274784	0.52751845	0.5437887
0.0	0.5152291	0.5120064	0.5288295	0.5322267	0.5308544	0.5325149	0.5238913	0.5280219	0.5261926	0.54227245
0.0	0.51408064	0.5117693	0.52924705	0.5324962	0.52995646	0.53170526	0.5251255	0.5274046	0.52672887	0.54187757
0.0	0.5154695	0.51234394	0.530353	0.53308207	0.53112006	0.532416	0.523765	0.52701634	0.52808577	0.542316
0.0	0.5153846	0.51208746	0.5303484	0.5328314	0.5306372	0.5323268	0.5238644	0.5274426	0.5269667	0.543085
0.0	0.5164053	0.51121587	0.53029746	0.53319514	0.53061944	0.5325887	0.5250437	0.5275637	0.5282348	0.542415
0.0	0.5136067	0.51163065	0.53057873	0.5333667	0.52883977	0.5331646	0.524037	0.529021	0.5273068	0.5439038
0.0	0.513274	0.5124403	0.52977	0.5351774	0.5318996	0.53226364	0.5249551	0.5276406	0.5281945	0.54213595
0.0	0.5154424	0.5106223	0.5301153	0.5342669	0.53001124	0.5315271	0.52610826	0.52573425	0.52614933	0.54177874
0.0	0.51411754	0.5101433	0.53071636	0.5340683	0.5309253	0.5326798	0.5239079	0.5277706	0.5276398	0.54189676
0.0	0.51276547	0.51236206	0.52985793	0.53374404	0.5321782	0.5332621	0.5265971	0.52831143	0.5288177	0.5441265
0.0	0.5121139	0.51276237	0.5297017	0.53380376	0.53146195	0.5320509	0.52591157	0.52862185	0.5279437	0.5438043
0.0	0.51237357	0.51171285	0.52917486	0.532098	0.5318191	0.53303933	0.52536136	0.52897257	0.5300152	0.5430255
0.0	0.515285	0.5087308	0.530207	0.5334585	0.5295892	0.5322543	0.5254271	0.5270763	0.52684754	0.5433432
0.0	0.5155224	0.5109204	0.52970225	0.53341854	0.5292172	0.531392	0.52475494	0.5268449	0.5267929	0.5413577
0.0	0.5155826	0.51097935	0.5295484	0.5338466	0.52941424	0.5330331	0.5254838	0.52847433	0.5269933	0.5431238
0.0	0.51651496	0.5100939	0.5305554	0.5343031	0.5305494	0.531977	0.52885175	0.52994555	0.5291344	0.54435086
0.0	0.5172155	0.5111216	0.531063	0.5345146	0.5306877	0.5344281	0.52429044	0.52966696	0.52658564	0.5446852
0.0	0.5167247	0.5110468	0.5311213	0.53425175	0.5314614	0.53425556	0.5254871	0.52941316	0.52914876	0.54306644
0.0	0.516305	0.5099081	0.53017837	0.5352011	0.53260213	0.5321563	0.52627987	0.52757955	0.52788097	0.54276735
0.0	0.5150444	0.5132982	0.52862775	0.5330623	0.5300524	0.530822	0.5274577	0.5284701	0.5272516	0.5422887
0.0	0.51525366	0.509247	0.52992916	0.5339578	0.52984524	0.5314382	0.52656347	0.5283107	0.5272765	0.5409159
0.0	0.5138653	0.5079658	0.5295059	0.53331995	0.53179514	0.53117114	0.5250064	0.5269618	0.52725184	0.5430354
0.0	0.5138337	0.5119752	0.5297294	0.5330108	0.5311934	0.5321458	0.52539766	0.5259112	0.52640975	0.54309076
0.0	0.51392126	0.5105411	0.53105026	0.5348593	0.5317482	0.5313461	0.5242802	0.52730346	0.52707297	0.54299104
0.0	0.5135847	0.512494	0.53003544	0.53364366	0.53165895	0.5313291	0.52439785	0.5269662	0.5276665	0.54313236
0.0	0.5137883	0.51088154	0.53057444	0.53463244	0.53089136	0.5330724	0.52436006	0.52840257	0.5270972	0.543565
0.0	0.5161295	0.51213825	0.5312575	0.5339771	0.53178483	0.5323212	0.5267012	0.5288498	0.527964	0.5438202
0.0	0.51607484	0.5121427	0.5305752	0.53390425	0.5315445	0.5322543	0.5262288	0.52865386	0.52754056	0.5443572
0.0	0.5163451	0.5112748	0.53074646	0.5341963	0.5319983	0.5318328	0.5263444	0.5275785	0.52766794	0.5429189
0.0	0.5156312	0.5116991	0.5294356	0.5337911	0.5313389	0.5318473	0.52613986	0.52726406	0.52772945	0.54332054
0.0	0.51452494	0.51089954	0.5296115	0.53561234	0.53258103	0.531701	0.52533287	0.5271327	0.527754	0.54145235
0.0	0.51524013	0.5116631	0.53056836	0.5355875	0.53230023	0.5311148	0.5250586	0.5264625	0.5273577	0.5424268
0.0	0.51713604	0.51225525	0.53163683	0.5349287	0.53206146	0.5345091	0.5272035	0.52742815	0.527943	0.5445323
0.0	0.20767559	0.20157394	0.20431744	0.1876864	0.20318861	0.22761853	0.19686492	0.21583214	0.20962715	0.24582733
0.0	0.013982232	0.01275759	0.007727804	0.008290877	0.0078013698	0.010597433	0.0070239143	0.0079794405	0.0059718606	0.009404172
0.0	0.51412594	0.50851595	0.5289289	0.5337069	0.53111446	0.5315198	0.5273866	0.5272642	0.5259289	0.5455106
0.0	0.51794195	0.51025623	0.5309098	0.5353389	0.5304556	0.532441	0.5275317	0.5273686	0.52548164	0.5444665
0.0	0.5139917	0.5129383	0.5291389	0.5345748	0.53299546	0.5315427	0.5257422	0.5259635	0.52693284	0.5419135
0.0	0.51548666	0.51291555	0.5302376	0.5349155	0.5324365	0.53247935	0.52420294	0.526643	0.5268839	0.54321504
0.0	0.11537357	0.111092396	0.10916236	0.09381763	0.10705884	0.13135204	0.10265572	0.12062915	0.11380218	0.14598806
0.0	0.5146906	0.5109989	0.53059816	0.5332647	0.5288645	0.5326782	0.52415895	0.5275499	0.5265944	0.5440505
0.0	0.51402986	0.5108433	0.530639	0.53302467	0.52818567	0.5330002	0.5241717	0.5281735	0.52657384	0.54328567
0.0	0.51509225	0.5121637	0.5298911	0.53475004	0.53057986	0.5320864	0.5249848	0.5263252	0.5257778	0.54272157
0.0	0.14647451	0.14862995	0.15174639	0.14129719	0.16025707	0.07028517	0.12940359	0.16044103	0.14776894	0.17129898
0.0	0.51420546	0.5104027	0.5289943	0.53336275	0.5301728	0.53275955	0.5244895	0.5266901	0.52862996	0.5421334
0.0	0.023605933	0.030036082	0.019761052	0.019234383	0.017847635	0.024766669	0.016879158	0.026611691	0.01767339	0.0187721
0.0	0.026762985	0.029498145	0.020394245	0.020674769	0.019844547	0.02690344	0.01585727	0.022825	0.018520815	0.018518226
0.0	0.029547416	0.027774466	0.019271918	0.020496365	0.02188737	0.030685024	0.018707253	0.024626829	0.019473681	0.018878805
0.0	0.0299871	0.028557211	0.019029973	0.020878075	0.023818715	0.029818052	0.015937159	0.018623667	0.016774885	0.019056847
0.0	0.02717806	0.027556408	0.018959051	0.02137021	0.020076117	0.026570268	0.017428631	0.024684466	0.01603515	0.018889537
0.0	0.029986529	0.025414756	0.014787881	0.019999707	0.021224111	0.025857689	0.017491896	0.021157993	0.016682427	0.022540312
0.0	0.04647342	0.052517675	0.03863644	0.03673103	0.039112892	0.045739222	0.03606814	0.043474976	0.035326965	0.033777714
0.0	0.05678225	0.057314996	0.038710218	0.042179406	0.041056614	0.04821462	0.036946535	0.04417386	0.03480161	0.040910766
0.0	0.047295015	0.05418779	0.040263824	0.04189443	0.04286283	0.03951699	0.03336262	0.039774977	0.03368696	0.037618008
0.0	0.01573412	0.014617833	0.013131371	0.009273365	0.012662595	0.019677145	0.0117566995	0.016610047	0.01471749	0.023963753
0.0	0.5158805	0.511706	0.53089553	0.5337185	0.53039813	0.5317236	0.5254646	0.525708	0.52852696	0.54417783
0.0	0.1655806	0.16081733	0.16004278	0.14324065	0.15936378	0.18446109	0.15317419	0.17226121	0.16544983	0.20076698
0.0	0.5169131	0.5111503	0.5321025	0.5351808	0.52973086	0.53354996	0.52603215	0.5267268	0.52689314	0.5425111
0.0	0.5165996	0.5109665	0.53186303	0.5350709	0.5304199	0.53355175	0.5245111	0.5270793	0.527612	0.5427512
0.0	0.5166383	0.5116497	0.53295547	0.53592384	0.52994686	0.5353651	0.52234936	0.52881587	0.52804273	0.5431448
0.0	0.5174758	0.5127781	0.53281575	0.5364356	0.5291786	0.53568983	0.5269227	0.5279373	0.52607274	0.5429776
0.0	0.5169126	0.51368743	0.5305722	0.53420645	0.53205067	0.5333396	0.52553225	0.5265634	0.5272148	0.54420424
0.0	0.5139333	0.51077217	0.53035915	0.53412855	0.5317947	0.5318522	0.5270319	0.527327	0.5281968	0.5441076
0.0	0.51351756	0.51123196	0.5295471	0.5340625	0.52959424	0.53141904	0.52526295	0.5262323	0.5265596	0.54231805
0.0	0.51453036	0.51263875	0.52947956	0.5329664	0.5314217	0.53153664	0.52722347	0.5273281	0.5273194	0.5430602
0.0	0.5141534	0.5117643	0.52987033	0.53262174	0.5304886	0.53161156	0.52681905	0.5280638	0.5273275	0.5424145
0.0	0.5120723	0.51236784	0.52791053	0.53330255	0.5316977	0.52970916	0.52544975	0.5264008	0.5260909	0.5420351
0.0	0.5156873	0.51138324	0.5310643	0.5346974	0.5296264	0.5327002	0.5255874	0.52594286	0.5277451	0.5422293
0.0	0.51312464	0.5122185	0.5284155	0.53348696	0.53167397	0.5300455	0.5251814	0.5261316	0.5262081	0.54305035
0.0	0.5154517	0.51113325	0.53060627	0.533795	0.5294876	0.53257245	0.52503926	0.52605474	0.52753776	0.54225004
0.0	0.5145024	0.51297903	0.5296026	0.53392434	0.52987623	0.5314379	0.52585995	0.5266154	0.52666694	0.5435361
0.0	0.5143427	0.51109266	0.53028625	0.53486955	0.53194153	0.53054893	0.5248945	0.5267692	0.5270024	0.54353553
0.0	0.516109	0.5110487	0.5303375	0.53358305	0.5305136	0.5340401	0.5243327	0.5264754	0.5270447	0.54345405
0.0	0.5119878	0.5134784	0.5308541	0.534105	0.53125507	0.5301712	0.52772266	0.527089	0.5279521	0.5414945
0.0	0.5160474	0.51244265	0.53141546	0.5333004	0.5321808	0.53393406	0.5272395	0.5291715	0.52909863	0.5443378
0.0	0.025772415	0.022279406	0.020130957	0.022705492	0.02301351	0.02289873	0.018846229	0.020323632	0.01816193	0.01810237
0.0	0.51379305	0.5114714	0.53035015	0.53403467	0.5321626	0.53174317	0.5265846	0.52715206	0.52785456	0.54215884
0.0	0.5135936	0.51040995	0.5299885	0.5347625	0.53170395	0.531368	0.5265815	0.52675074	0.52840304	0.5434076
0.0	0.514964	0.5106125	0.53034633	0.53505796	0.53125226	0.53143847	0.5275091	0.52747715	0.5274826	0.5436179
0.0	0.5149068	0.51128656	0.530407	0.53396505	0.53136635	0.53165674	0.52654976	0.5276891	0.52934635	0.542624
0.0	0.5136935	0.5110227	0.5312846	0.5347841	0.53186303	0.5318245	0.5258347	0.52761334	0.5275103	0.5434936
0.0	0.51452667	0.51107764	0.5303897	0.53524315	0.5311022	0.53141075	0.5260105	0.52764225	0.5282498	0.5425164
0.0	0.51371044	0.5106721	0.5302243	0.53433114	0.5311735	0.5318028	0.5263753	0.5266269	0.527441	0.54343385
0.0	0.5137159	0.5104121	0.52990603	0.5342894	0.5317188	0.5317924	0.5253072	0.5267634	0.528319	0.5430367
0.0	0.51347	0.51010525	0.53030235	0.5348484	0.53075963	0.5312446	0.5259027	0.5268746	0.5282785	0.54291165
0.0	0.5143602	0.5109098	0.5309157	0.5347896	0.5319967	0.53188324	0.5263392	0.5272729	0.5274671	0.54317605
0.0	0.19627276	0.19070299	0.21495935	0.18372703	0.16897771	0.20347022	0.18249245	0.18626958	0.19199218	0.19580917
0.0	0.5141953	0.5106453	0.5310574	0.5343705	0.5313134	0.53155565	0.5252679	0.5266038	0.5280741	0.54265094
0.0	0.51407707	0.51069236	0.53085434	0.53461343	0.53154796	0.5314557	0.52602285	0.5269516	0.52851504	0.5428473
0.0	0.514049	0.510823	0.5307154	0.53454316	0.530462	0.531701	0.52642655	0.52715683	0.5287127	0.5428874
0.0	0.5143747	0.5106791	0.5304176	0.534307	0.5313888	0.53191566	0.5264358	0.52746737	0.5279945	0.54339623
0.0	0.51406944	0.51041526	0.5305387	0.5343617	0.5308459	0.5313184	0.5263091	0.52768934	0.5281918	0.5428576
0.0	0.51325905	0.51060283	0.52883697	0.5340724	0.5309939	0.53071314	0.5261001	0.5271655	0.52733666	0.54202163
0.0	0.5150089	0.51167566	0.5307667	0.53550017	0.5311945	0.53203136	0.5263494	0.52709764	0.5288188	0.5431903
0.0	0.514477	0.51050603	0.5304318	0.53420025	0.5310571	0.5313096	0.5263817	0.5264594	0.5277901	0.5424792
0.0	0.5145841	0.50964	0.5298879	0.5342624	0.530773	0.53114593	0.52651846	0.52642614	0.52780664	0.5422131
0.0	0.51442355	0.51137286	0.5307387	0.5341819	0.5311984	0.53165287	0.52618736	0.5273753	0.52792656	0.54252744
0.0	0.51421875	0.5107712	0.5303828	0.53508776	0.5321435	0.53177243	0.5272976	0.5280182	0.5281127	0.5427325
0.0	0.51429117	0.5095838	0.5301521	0.5340513	0.5311124	0.53182346	0.526589	0.5268132	0.52868056	0.5434345
0.0	0.51456857	0.51052713	0.53176594	0.53555363	0.5312354	0.53239983	0.5260246	0.52689767	0.528192	0.5441307
0.0	0.51419187	0.5107926	0.5304757	0.53364426	0.5306261	0.53072625	0.52618456	0.52631474	0.52779096	0.5426827
0.0	0.51531476	0.51142436	0.52975094	0.53448915	0.53038037	0.53238946	0.52653927	0.5267952	0.52634364	0.544537
0.0	0.51410925	0.5112292	0.5301782	0.5348041	0.53163034	0.5315666	0.5259671	0.52724475	0.5275786	0.5431425
0.0	0.5140407	0.5116989	0.52997667	0.5339401	0.5288602	0.5321164	0.52525264	0.52745855	0.52679217	0.5428905
0.0	0.51430047	0.51272255	0.529887	0.5347606	0.5302555	0.5318563	0.5244944	0.5265384	0.52727556	0.54382825
0.0	0.51318026	0.5115495	0.52965844	0.5342696	0.53227663	0.5296756	0.52534205	0.5272289	0.527913	0.54246384
0.0	0.51512814	0.51177764	0.5305319	0.53495246	0.5342319	0.53231347	0.5261985	0.52787167	0.5284307	0.5433647
0.0	0.5149904	0.51118016	0.5306743	0.5356088	0.5331424	0.532197	0.52571833	0.5282069	0.5273666	0.542871
0.0	0.51490057	0.5106879	0.53118557	0.5351044	0.5340018	0.5325825	0.52553767	0.5287432	0.5287166	0.5427951
0.0	0.51524675	0.511921	0.5298245	0.53395575	0.53322077	0.53247654	0.5267906	0.52638406	0.52867603	0.54355365
0.0	0.5151765	0.5100502	0.5311557	0.5369227	0.53006876	0.5322967	0.52284646	0.525901	0.52723294	0.54387504
0.0	0.5129875	0.5135404	0.5285405	0.53239197	0.5303121	0.52917635	0.5254292	0.5269331	0.5287747	0.5394034
0.0	0.5138966	0.5127205	0.5291013	0.5313485	0.52853453	0.5306094	0.5240453	0.52545786	0.5265899	0.5409591
0.0	0.5154907	0.51222086	0.52945644	0.5339615	0.5326192	0.5330255	0.5257812	0.52705	0.52778053	0.5428804
0.0	0.5157575	0.51249117	0.52992743	0.5341753	0.53288573	0.53295463	0.52613294	0.52672976	0.52716845	0.54312676
[truncated: 21,411 more rows]
