# Supplementary material for: Teasing out missing reactions in genome-scale metabolic networks through hypergraph learning
Source: Nat Commun. 2023 Apr 25;14:2375. doi: 10.1038/s41467-023-38110-7 (PMC10130184; doi:10.1038/s41467-023-38110-7)
Supplement: Supplementary file 4 — Source Data [file 41467_2023_38110_MOESM4_ESM.zip › Source Data/Figure 2/j-m/iSDY_1059_node2vec.csv]

	0	0.1	0.1.1	0.1.1.1	0.1.1.1.1	0.1.1.1.1.1	0.1.1.1.1.1.1	0.1.1.1.1.1.1.1	0.1.1.1.1.1.1.1.1	0
1.0	0.52210224	0.10427909	0.49553245	0.00010037469	0.50542384	0.52815455	0.5239852	0.52157396	0.49494734	0.51959
1.0	0.52256584	0.5254714	0.49709114	0.5148072	0.123175904	0.52919954	0.094771445	0.040956806	0.18879722	0.51983565
1.0	0.5243994	9.95345e-05	0.21068908	0.13870865	0.50425255	0.49369392	0.5239303	0.52060115	0.49398568	0.51793027
1.0	0.5207516	0.5227087	0.49543497	0.515606	0.50338423	0.51860243	0.5246311	0.5181406	0.0117279915	0.5195952
1.0	0.52239114	0.5261001	0.4958139	0.5145419	0.5043874	0.5314096	0.14990894	0.047314968	0.4938541	0.5195936
1.0	0.524137	0.5250715	0.49565318	0.14839335	0.0015335185	0.5299979	0.5243535	0.52137446	0.49436355	0.5199475
1.0	0.037291873	0.5251631	0.49439403	0.51457506	0.50415295	0.5304718	0.5246316	0.00067124167	0.0003083948	0.17158063
1.0	0.5243774	0.5259706	0.13375723	0.5156329	0.5045882	0.5298959	0.524667	0.1589871	0.4941434	0.052297235
1.0	0.5221068	8.418256e-05	0.1579029	0.5167184	0.50568676	0.52816844	0.15091243	0.11605215	0.49333355	0.5185578
1.0	0.52282506	0.20927672	0.007007109	0.209257	0.50439274	0.5301568	0.010220765	0.522607	0.4936593	0.1281043
1.0	0.52243745	0.52596575	0.49518985	0.51503396	0.50259924	0.57751137	0.52401197	0.5198987	0.49241254	0.52009
1.0	0.5254837	0.52542305	0.4942898	0.51387227	0.50405675	0.5301411	0.527284	0.52386826	0.16758642	0.092820436
1.0	0.5224091	0.113279864	0.49585205	0.12560557	0.5019127	0.52981603	0.5239451	0.5195434	0.49499196	0.5172332
1.0	0.16809033	0.5238389	0.4954247	0.51695526	0.5045534	0.5300564	0.022802895	0.5219566	0.49449363	0.5191401
1.0	0.52430844	0.52421045	0.4957683	0.5144298	0.50542015	0.48577076	0.21143807	0.5215069	0.23668557	0.02967745
1.0	0.5222067	0.52307117	0.49448514	0.13676515	0.035245974	0.5291598	0.008902565	0.5224397	0.49237993	0.518661
1.0	6.0297778e-05	0.001372074	0.49452466	0.5145029	0.503431	0.5119627	0.52344644	0.14972247	0.49555942	0.52008456
1.0	0.5238467	0.524532	0.49414992	0.008845741	0.50300175	0.53167456	0.5249814	0.52208596	0.28651726	0.5179632
1.0	0.52226806	0.5251138	0.49570656	3.5877683e-08	0.5024853	0.53204244	0.5240514	0.5205109	0.4956174	0.5187785
1.0	0.09921778	0.028328108	0.49510005	0.5146972	0.5032242	0.5303777	0.033637732	0.5217586	0.18859372	0.0950645
1.0	0.5221958	0.5258162	0.49661958	0.040232513	0.50530744	0.5302318	0.52236176	0.03821294	0.49270165	0.5211841
1.0	0.015324332	0.52478373	0.13205698	0.5144799	0.50262064	0.5302554	0.025872508	0.5218679	0.49369043	0.5187072
1.0	3.1766895e-08	0.52472234	0.49517375	0.5149019	0.124169305	0.52829534	0.52354157	0.5216629	0.4937153	0.024671648
1.0	0.52385616	0.08150971	0.49486428	0.5164494	0.50459504	0.5299069	0.5224141	0.52177125	0.4933571	0.5198217
1.0	0.5225833	0.52423114	0.49473926	0.51684254	0.076218635	0.528574	0.52639323	0.5222828	0.4946479	0.5179897
1.0	0.5229904	0.5240231	0.49225673	0.5136873	0.5041354	0.5298242	0.52418697	0.52056205	0.4923926	0.51516616
1.0	0.52257437	0.52334166	0.00014224686	0.5150094	0.5035049	0.5388261	0.14621495	0.15672304	0.14712183	0.14628233
1.0	0.52256984	0.52421737	0.4950113	0.000925258	0.50407773	0.49050096	0.5251964	0.52068245	0.49381247	0.5201175
1.0	0.03912464	0.025114994	0.49470794	0.51609707	0.5039163	0.52942866	0.52592045	0.52168924	0.4932927	0.51628846
1.0	0.52292013	0.03877844	0.4950051	0.5169487	0.50293565	0.5308985	0.0824821	0.001281081	0.4952104	0.5200417
1.0	0.52382505	0.5253662	0.4964095	0.51626915	0.17336898	0.53033495	0.000106120184	0.52026135	0.49456787	0.5191056
1.0	0.52292514	0.039402805	0.49594358	0.5161235	0.50358766	0.33213124	0.2798956	0.5208651	0.125875	0.51836264
1.0	0.52296025	1.201715e-06	0.49693868	0.51410973	0.50450987	0.53077585	0.5235078	0.5214941	0.49449655	0.5197093
1.0	0.5246905	0.52544653	0.49332535	0.51751614	7.761393e-05	0.3780235	0.52474236	0.52092546	0.4936028	0.5212309
1.0	4.787826e-05	0.52303153	0.49545348	0.5162553	0.50435287	0.5297443	0.52406687	0.5215501	0.2364732	0.5216846
1.0	0.5223168	0.1119772	0.49442732	0.5157578	0.5043778	0.52923226	0.16847521	6.7961555e-05	0.4931041	0.5186765
1.0	0.52332336	0.52490765	0.49595144	0.5142898	0.17514913	0.531095	0.0722676	0.027136197	0.49437878	0.5195491
1.0	0.21148832	0.52321917	0.103056975	8.6947955e-05	0.5038972	0.5288366	0.52419204	0.5218436	0.49463367	0.51990396
1.0	6.528154e-05	0.52270937	0.4967814	0.0018037347	0.5029273	0.5295896	0.52294815	0.5183565	0.49464294	0.51981246
1.0	0.5228675	0.5248273	0.07425795	0.03292898	0.14412996	0.5302153	0.5238222	0.51951665	0.19122566	0.14020029
1.0	5.5792218e-05	0.5242312	0.4944097	0.5158332	0.5043154	0.5300264	0.52561563	0.5207758	0.049669076	0.5196995
1.0	0.5221786	0.5252161	0.49519488	0.514786	0.5047149	0.5300516	0.045347553	0.5209012	0.49428928	0.5202867
1.0	0.0024386796	0.52323246	0.49472988	0.515193	0.5045987	0.53014445	0.5250011	0.5205114	0.49605924	0.5208482
1.0	0.5227705	0.5243033	0.021639498	0.515238	0.50511646	0.5493538	0.5257649	0.111341186	0.4949557	0.51952803
1.0	0.12776469	0.00798863	0.11463701	0.51649624	0.504277	0.5301007	0.52392316	0.52108586	0.49445516	0.51673585
1.0	0.5229166	0.023393843	0.026254764	0.5167686	0.5038978	0.52984595	0.52392036	0.5218242	0.08292314	0.5204617
1.0	0.020412877	0.52472204	0.0052305283	0.51505935	0.09001818	0.5286603	0.5246494	0.5216996	0.49301675	0.521731
1.0	0.5242614	0.5244567	0.4966568	0.51642203	0.5042238	0.5298179	0.5249107	0.51767147	0.49591228	0.51966375
1.0	0.5219895	0.52502483	0.17155206	0.096919395	0.006805507	0.5459939	0.5245145	0.5188995	0.49402222	0.51972634
1.0	0.52358013	0.5232022	0.49576357	0.51616246	0.5046686	0.5302094	0.040702354	0.13356318	0.00022201103	0.5192893
1.0	0.5235119	0.52597106	0.49249187	0.51475537	0.0684957	0.4566172	0.5244377	0.5215402	0.4921143	0.06574366
1.0	0.16752027	0.5254188	0.49318644	0.5135374	0.5009755	0.46438968	0.09016422	0.52173394	0.49597442	0.5176612
1.0	0.5235706	0.5252796	0.49626157	0.51717895	0.50355035	0.5283447	0.023297528	0.0058320262	0.4955879	0.52002305
1.0	0.5241097	0.52415186	0.4945032	0.08569917	0.50426453	0.55405277	0.52436846	0.52157956	0.49625787	0.5185557
1.0	0.5257121	0.106958	0.49518907	0.5148148	0.50448096	0.5290243	0.0013232286	0.52128196	0.493538	0.5203858
1.0	0.036709245	0.52463484	0.081583865	0.5146047	0.5047449	0.5299426	0.52541006	0.0865785	0.49620163	0.52210814
1.0	0.013033414	0.5247643	0.49405313	0.51611	0.5045115	0.52931947	0.522677	0.52112484	0.4955886	0.5216017
1.0	0.5228568	0.15603198	0.49355367	0.51740605	0.5014797	0.5292214	0.5259792	0.5212545	0.49466383	0.02167447
1.0	0.5230604	3.4465163e-05	0.4958895	0.5157646	0.50488794	0.5051318	0.524483	0.52204835	0.49441734	0.52089757
1.0	0.0923534	0.5235775	0.49523836	0.51587623	0.50284547	0.52734685	0.5239004	0.521226	0.4944524	0.51587725
1.0	0.21152072	0.52457213	0.49518564	0.5160177	0.5038817	0.52904654	0.5249649	0.5206072	0.06361075	0.51970965
1.0	0.52350616	0.010156955	0.49556834	0.51545924	0.5039202	0.52814513	0.52423775	0.52140784	0.15897597	0.5196567
1.0	0.52195835	0.5253314	0.4939783	0.008553286	5.061623e-05	0.5301555	0.5240494	0.5198585	0.2364172	0.51941985
1.0	0.52300715	0.52463603	0.49553436	0.09480781	0.50078636	0.5296098	0.52555346	0.52017367	0.005712693	0.51868045
1.0	0.52416474	0.52507246	0.045867007	0.021879464	0.1818464	0.5299066	0.5238759	0.52197564	0.045641754	0.52135164
1.0	0.52329105	0.06615867	0.008389109	0.51563936	0.5033048	0.5291662	0.52444637	0.5218511	0.49453148	0.14559367
1.0	0.52336943	0.5234636	0.49463522	0.5168462	0.5023107	0.53048545	0.5262832	0.5217407	0.10388645	0.51799554
1.0	0.5213816	0.13932635	0.4939662	0.5165568	0.12728831	0.5326245	0.52482086	0.52184045	0.49437153	0.52042276
1.0	0.52303743	0.12827513	0.49619704	0.51451063	0.5040856	0.2752426	0.5238224	0.51881266	0.00040989247	0.52006537
1.0	0.5218528	0.5244132	0.4951833	0.17529891	0.21428241	0.49080727	0.5251952	3.5234898e-06	0.49244544	0.5195834
1.0	0.5232306	0.5244503	0.49456722	0.5171519	0.17431933	0.5313707	1.7101762e-07	0.0048073977	0.49425566	0.51728916
1.0	0.5229627	0.000106025414	0.49387005	0.5159908	0.019535301	0.5310903	0.5245362	0.52134615	0.49338472	0.51908755
1.0	0.0830952	0.5238035	0.49540374	0.51589644	0.5050626	0.5305304	0.52396345	0.522183	0.49482116	0.52006054
1.0	0.5234346	0.52367604	0.49365127	0.51567715	0.5044703	0.529843	0.5251304	0.51796573	0.49187112	0.0206124
1.0	0.52374303	0.5257465	0.49512455	0.51583034	0.50355077	0.53061634	0.14821985	0.5220268	0.1158091	0.5175864
1.0	0.14118142	0.52385634	0.49594617	0.08044637	0.50480944	0.5310048	0.5243719	0.52053195	0.4942771	0.5208211
1.0	0.5230149	0.052602638	0.11869698	0.5146321	0.5034152	0.5291121	0.5258137	0.11626493	0.49544844	0.08620366
1.0	0.023114176	0.5233899	0.49445575	0.5164832	0.019132169	0.5292312	0.52537376	0.5206672	0.49466798	0.5194266
1.0	0.52263516	0.52424526	0.036135368	0.51525515	0.5047156	0.5321222	0.52599484	0.52073836	0.21447623	0.094849706
1.0	0.5226617	0.5251604	0.49449492	0.23190016	0.5043361	0.53038377	0.0024347908	0.52185434	0.4933513	0.13767701
1.0	0.52318275	0.5248718	0.49397904	0.51500744	0.50482446	0.53118944	0.5257465	0.5210886	0.49249637	0.5208043
1.0	0.52314454	0.5241377	0.49526438	0.5171674	0.50393313	0.52941513	0.52692163	0.52154917	0.49420175	0.51888645
1.0	0.5223256	0.5249836	0.49629274	0.5172605	0.12981224	0.52986455	0.5241654	0.5211309	0.49291125	0.52045554
1.0	0.52504385	0.52433413	0.49524906	0.51480144	0.039878733	0.5295601	7.046495e-05	0.51981795	0.49402955	0.5176968
1.0	0.52270234	9.8109325e-05	0.49544656	0.515775	0.50432277	0.53013897	0.52342486	0.5213608	0.019300165	0.5214768
1.0	0.15159436	0.5246424	7.734138e-05	0.51555496	0.5042822	0.52985364	0.5259266	0.52161545	0.49330586	0.053398386
1.0	0.5224384	0.5256706	0.49546072	0.51628876	0.5038896	0.4945536	0.21110827	0.5213775	0.49538377	0.20715378
1.0	0.14172208	0.5232142	0.4952555	0.51750016	0.5027307	0.52917165	0.523184	0.00012924316	0.4924308	0.5202626
1.0	0.5226777	0.5243925	0.49669862	0.5155071	0.50386024	0.47528267	0.5247204	0.03126876	0.05785058	0.5183832
1.0	0.5213003	0.01998963	0.49732485	0.037833948	0.5026252	0.52854943	0.07418192	0.520602	0.49227476	0.5205108
1.0	0.093831636	0.5242519	0.4942156	0.51532835	0.17395617	0.53137064	0.52471316	0.52165717	0.4951048	0.5186146
1.0	0.5217939	0.52100897	0.008407462	0.51687515	0.17164737	0.53077984	0.14391007	0.52108055	0.203371	0.5191727
1.0	0.5248432	0.5230377	0.49507412	0.5155753	0.504425	0.5298158	0.52563274	0.00011599564	0.49386498	0.5196965
1.0	0.0017411263	0.1829971	0.4953492	0.5165878	0.50488186	0.5564316	0.00014137683	0.5203895	0.49513355	0.5193884
1.0	0.52363145	0.085359976	0.102914006	0.517138	0.083189905	0.53038853	0.5257481	0.51808614	0.49492574	0.1376896
1.0	0.088040136	0.5243375	0.49453574	0.5160378	0.50293666	0.5299022	0.5228564	0.52000844	0.019406581	0.5214216
1.0	0.52283	0.52584326	0.49644512	0.013355858	0.5033148	0.6423183	0.52195436	0.5227606	0.49332368	0.5199823
1.0	0.08753122	0.52475584	0.49777937	0.51555324	0.502217	0.5298878	0.5261403	0.18053564	0.49363965	0.51822823
1.0	0.5232133	0.026784213	0.12801892	0.5165907	0.50441885	0.5312545	0.5241041	0.5218165	0.0002136283	0.029507339
1.0	0.52486646	0.5244654	0.49580395	0.51649076	0.5019243	0.46594504	0.011706921	0.027421597	0.16355614	0.5188762
1.0	0.5243671	0.52378386	0.022214722	0.10709116	0.5044091	0.5302615	0.052610837	0.021525012	0.045361035	0.51754636
1.0	0.5242542	0.52344286	0.07178973	0.1662144	0.50536436	0.5296389	0.52695054	0.5218305	0.18363018	0.52252245
1.0	0.5215102	0.525022	0.49698055	0.02370799	0.5017642	0.49582088	0.00010201297	0.5212456	0.49401158	0.12232006
1.0	0.52310073	0.5240631	0.4957594	0.5159159	0.5041258	0.5283517	0.52381146	0.5220829	0.49527183	0.5166534
1.0	0.09006224	0.045904238	0.4947273	0.51497597	0.50362045	0.5310895	0.5250552	0.5218731	0.49487206	0.14254636
1.0	0.5230029	0.5231714	0.07664004	0.09537997	0.5051733	0.5081977	0.13824837	0.5210392	0.493941	0.51668054
1.0	0.122171216	0.52551097	0.49598682	0.5160624	0.1350962	0.5296067	0.5245258	0.5215869	0.49486798	1.4725427e-07
1.0	0.52293706	0.0026474383	0.49570215	0.51668906	0.5045038	0.35074675	0.5257955	0.52146053	0.060041923	0.51835895
1.0	0.14055201	0.21048942	0.4953846	0.51546985	0.50491756	0.53170574	0.047800075	0.012193887	0.49491468	0.5189037
1.0	0.5228871	0.52462316	0.49630654	0.5170413	0.08652893	0.52993095	0.0012528563	0.5214533	0.49423626	4.497506e-05
1.0	0.5233431	0.5237042	0.49368125	0.51243335	0.04644035	0.5304954	0.52385956	0.51997423	0.4926076	0.06909564
1.0	0.52211446	0.52382106	6.235242e-05	0.51545906	0.5041498	0.5306378	0.5234423	0.12454311	0.4950286	0.5206817
1.0	0.5229198	0.52478665	0.49690646	0.07434537	0.50197196	0.5293911	0.5246018	0.5212162	0.49464503	0.5186508
1.0	0.5232331	0.52440566	0.494152	0.5129639	0.5030635	0.5294282	0.046029758	0.08740803	0.495122	0.5184385
1.0	0.5226791	0.52406615	0.49530843	0.5162636	0.5036311	0.5297466	0.5242	0.52134746	0.49652806	0.5196112
1.0	0.21121602	0.5233026	0.49477726	0.51518583	0.03527897	0.53103757	0.525063	0.035059668	0.4944182	0.10446767
1.0	0.52342105	0.5238439	0.08366421	0.022298407	0.5052857	0.53011954	0.04339049	0.5212551	0.49535236	0.52099955
1.0	0.52293295	0.16994394	0.49553496	0.5158464	9.139075e-05	0.53024656	0.5257892	0.5209158	1.0435457e-06	0.52087903
1.0	0.5240404	0.06007383	0.4934366	0.11660343	0.504099	0.52958024	0.5256773	0.032975696	0.4945333	0.5208309
1.0	0.52348596	0.52560556	0.49440405	0.51621485	0.032331835	0.50429523	0.5244761	0.5190692	0.4938262	0.5195514
1.0	0.5229743	0.14820638	0.49454167	0.5165426	0.504262	0.43232554	0.5256787	0.52140224	0.49427697	0.5209582
1.0	0.5222794	0.111554414	0.49505043	4.20962e-05	0.50236464	0.52743006	0.5244628	0.5214273	0.49493566	0.519742
1.0	0.52276164	0.043564413	0.49561846	0.51648706	0.50404257	0.5293171	0.5242799	0.52171683	0.49446946	0.51977456
1.0	0.00077463844	0.52460897	0.49491224	0.16717543	0.0638297	0.53055584	0.5243684	0.5206629	0.49322593	0.5160764
1.0	0.5223459	0.04820095	0.4963109	0.516184	0.50494206	0.6132936	0.5248936	0.5217979	0.495341	0.51940256
1.0	0.52288574	0.52377266	0.49625447	0.11570157	0.5037334	0.52931696	0.5241665	0.5212014	0.49322447	0.51990163
1.0	0.5244784	9.03417e-05	0.49545476	7.724365e-05	0.5044143	0.449892	0.5236171	0.520751	0.49384174	0.5201275
1.0	0.5227032	0.52517503	0.12960227	4.5259625e-08	0.50360006	0.529954	0.52564913	0.5196962	0.49465823	0.5186448
1.0	0.009547618	0.5241049	0.4927817	0.51648706	0.5042775	0.48978463	0.004026071	0.04739538	0.09971591	0.5180441
1.0	0.5231316	0.5247634	0.035863947	0.5161773	0.0017209402	0.53084445	7.712331e-05	0.5199839	0.49505547	0.5202536
1.0	0.5230645	0.5237381	0.49599555	0.514901	0.5043285	0.53056484	0.52432364	0.52149266	0.494373	0.15238436
1.0	0.5223421	0.19089828	0.49345112	0.51642644	0.031145254	0.52852625	0.0001127735	0.15084842	0.49585927	4.3254437e-05
1.0	0.52350414	0.011977712	0.49581954	0.51525897	0.15039557	0.530828	0.047715988	0.52200204	0.037842244	0.51984155
1.0	0.116511606	0.5256781	0.4953012	0.5168433	0.019009516	0.52944714	0.5233382	0.5226375	0.49499705	8.684239e-05
1.0	0.52372795	0.5228371	0.49466756	0.51606596	0.50485754	0.5297401	0.5248392	0.025807237	0.4920687	0.5193024
1.0	0.52094346	0.5245258	0.4942056	0.5128186	0.5051224	0.5297828	0.091363095	0.52088535	0.49431857	0.031337447
1.0	3.259622e-05	0.52248913	0.49214324	0.5178515	0.50453246	0.32879347	0.52526426	0.52164537	0.49494326	0.14586593
1.0	0.5216264	0.025140628	0.49377447	0.097136654	0.5050408	0.5294471	0.5240457	0.120143674	0.49462503	7.7196666e-05
1.0	0.5233591	0.008266339	0.4962325	0.0008929869	0.5039431	0.52944434	0.0009601562	0.5188767	0.49342942	0.1457641
1.0	0.52302253	0.523457	0.11351323	0.51625454	0.12651943	0.5301001	0.5258746	0.00011002209	0.4950709	0.5199432
1.0	0.52335095	0.52537674	0.49374703	0.5168178	0.50465	0.5301787	0.11622854	0.1518761	0.02065236	0.5184221
1.0	0.5220746	0.5256028	0.49382192	6.776269e-05	0.503039	0.49782276	0.524251	0.51862407	0.49484625	0.51660633
1.0	0.5225834	0.5243015	0.4930037	0.5159233	0.5043323	0.5296653	0.5233436	0.52096856	0.49288094	0.52111995
1.0	0.5249107	0.52366483	0.49381447	0.5170951	0.50258917	0.529256	0.52530855	0.12471294	0.4928395	0.516854
1.0	0.12598331	0.5246023	0.075303905	0.5163754	0.5007189	0.5289423	6.155461e-05	0.5198442	0.00038648708	0.5189343
1.0	0.5222651	0.5241228	0.49555415	0.5139894	0.504289	0.643071	6.68801e-05	0.5212648	0.17594957	0.5179925
1.0	0.52206516	0.5245801	0.020400258	0.51773345	0.5031524	0.5304467	0.5242518	0.520385	0.49246666	0.52130014
1.0	0.0010385959	0.52461964	0.1710336	0.101662606	0.50467116	0.5291905	0.52567184	0.5232841	0.00032886004	0.0016115084
1.0	0.52249694	0.02911736	0.49420884	0.51633	0.5033536	0.530057	0.5267751	0.0008930962	0.4936665	0.51788914
1.0	0.52273685	0.5244596	0.49494612	0.5165892	0.50291777	0.529097	0.5229248	0.039589204	0.49319187	0.5214315
1.0	0.5231841	0.00010490048	0.49509227	0.13665098	0.50364864	0.45521528	0.008583112	0.5207797	0.00014186608	0.51823723
1.0	0.5220506	0.16007464	0.4940937	0.5148154	0.50548035	0.53006554	0.5253718	0.5220903	0.15851134	0.5205172
1.0	0.5235595	0.2084152	0.09147681	4.518162e-05	0.50292397	0.5295176	0.5245236	0.52192914	0.49532393	0.5202018
1.0	0.5229192	0.5256889	0.088122986	0.5170232	0.5016319	0.52957624	0.5260259	0.52081746	0.49507597	0.14382643
1.0	0.5219167	0.5235963	0.4930589	0.5165202	0.501877	0.53060776	0.5249891	0.5215833	0.4946909	0.52180326
1.0	7.897279e-05	0.5246051	0.4931883	0.51569235	0.5050441	0.40144232	0.52379006	0.5207964	0.49424657	0.05816227
1.0	0.0058427854	0.111376606	0.49679893	0.5148501	0.5047656	0.47948223	0.52444255	0.5200664	0.49535343	0.51784205
1.0	0.52414376	0.5233652	0.49434516	0.5162968	0.50455797	0.47419885	0.52581674	0.52082384	0.49335414	0.09658288
1.0	0.020006906	0.52340776	0.49623427	0.008747129	0.5036867	0.53060585	0.52435106	0.52132887	0.11122628	0.08680667
1.0	0.52278847	0.5235097	0.080206044	0.13296844	0.0957669	0.5296284	0.5253655	0.104277015	0.49424496	0.52092266
1.0	0.5228597	0.5246732	0.020071484	0.017459236	0.504993	0.529855	0.52578855	0.5212739	0.49261636	0.5196618
1.0	0.52330714	0.524875	0.49443418	0.5153788	0.50439554	0.5287948	0.5233732	0.52063453	0.49412557	0.1449732
1.0	0.5233593	0.52475613	0.038474843	0.5158754	0.50239307	0.52732605	0.52371305	0.5214467	0.49467894	0.521655
1.0	0.52301586	0.5228849	0.49555013	0.5168467	0.503926	0.12371901	0.52477336	0.11903856	0.036690604	0.51926714
1.0	0.0016752118	0.52475196	0.4959495	0.5172962	0.50460327	0.5285878	0.13274525	0.52001274	0.49357998	0.52044296
1.0	0.0021144152	0.524003	0.09952281	0.0017107283	0.50428706	0.5293795	0.12989493	0.52146614	0.49551904	0.027704366
1.0	0.09175994	0.5244777	0.49608108	0.5162353	0.50338054	0.52918535	0.5252156	0.5197794	0.49475256	0.51878774
1.0	0.52047783	0.5254807	0.4971284	0.51668507	0.50332636	0.5290372	0.5248967	0.52247715	0.49273267	0.5199751
1.0	1.4818867e-08	0.0021251754	0.49436828	0.5166277	0.5042721	0.5288045	0.52307487	0.5209416	0.10174797	0.51812804
1.0	0.52297205	0.52435476	0.49667874	0.51710725	0.50272626	0.5290124	0.52383614	0.52088755	0.49593726	0.51795006
1.0	0.5238301	0.52404267	0.017261818	0.041001756	0.5038536	0.52988523	0.5253738	0.52046	0.49569213	0.51991105
1.0	0.5235021	0.5238058	0.49573004	0.13223553	0.5047373	0.53025264	0.5245391	0.52195585	0.496198	0.51967126
1.0	0.5227136	0.5243418	0.49406344	0.51445943	0.5048247	0.42612892	0.52485144	0.52136946	0.49398184	0.5197309
1.0	0.012064488	0.5257945	0.49730635	0.51679254	0.035326913	0.5303352	0.022873007	0.52109325	0.115733445	0.5192491
1.0	0.116302334	0.52562016	0.4966171	0.51692486	0.5044516	0.46259832	0.5234869	0.5193688	0.49512455	0.5180534
1.0	0.52360666	0.5246598	0.49643618	0.5149753	0.50165814	0.5300509	0.1637898	0.13292094	0.49358702	0.1014707
1.0	0.5230519	0.5239084	0.49488539	0.51616323	0.5042433	0.4139769	0.52491415	0.03748992	0.4949551	0.0009237614
1.0	0.522986	0.003257775	0.49571505	0.086416505	0.5023989	0.52958953	0.13470024	0.52338254	0.08363508	0.5200298
1.0	0.52337164	6.7679575e-05	4.1953424e-08	0.51574767	0.50354975	0.530373	0.52406913	0.52306455	0.16422644	0.5207906
1.0	2.4187875e-05	0.52485615	0.068654664	0.51770115	6.433905e-05	0.67023665	0.5253543	0.52212983	0.49370438	0.5184088
1.0	0.5222814	0.52406156	0.08046108	0.5172089	0.5052619	0.6525415	6.163443e-05	0.0014364552	0.49635524	0.076546215
1.0	0.0990332	0.5256079	0.49628747	0.042221185	0.50263476	0.53039086	0.5241773	0.14874078	0.074157104	0.17274478
1.0	0.52369994	0.52388805	0.495611	0.51510686	0.5041231	0.46728772	0.524818	7.341758e-05	0.49176818	0.51743174
1.0	0.5209145	0.5243653	0.49561659	0.5145784	0.5048364	0.5296379	0.10557856	0.03429498	0.00035831775	0.51884747
1.0	0.52357644	0.5238008	0.49453562	0.1627863	0.5058207	0.5298959	0.5243963	0.5222036	0.49198413	0.51939845
1.0	0.52322894	0.52381366	0.108254746	0.20937678	0.50469697	0.5284567	0.120200634	0.52160174	0.4901811	0.52088726
1.0	0.5229072	0.5241889	0.49567878	0.51828074	0.5037435	0.52908427	0.5244237	0.03626651	0.49460706	0.5197338
1.0	0.52311707	0.52433926	0.49481532	0.14094616	0.50362927	0.45701733	0.5242122	0.521732	0.49327785	0.5174925
1.0	0.16329436	0.52337015	0.49423027	0.5170784	0.5028266	0.5298863	0.5247669	0.52228904	0.4947091	0.052017096
1.0	0.5216692	0.52376086	0.49631283	0.118365936	0.503712	0.5290289	0.52473456	0.52269137	0.49364963	0.5208541
1.0	0.13059077	0.16575202	0.49439904	0.13824217	0.50089306	0.5298258	0.085030206	0.020063704	0.16282558	0.5188969
1.0	0.0010030679	0.026904618	0.49294022	0.5159345	0.07393333	0.46395576	0.085256495	0.5204427	0.042270266	0.084267035
1.0	0.52277076	0.02917852	0.00831314	0.5169213	0.50389516	0.39884555	0.5240453	0.5221557	0.4954491	0.51858836
1.0	0.5233878	0.52496	0.49561423	0.0022064038	0.5045529	0.46693778	0.52243155	0.5199229	0.49393845	0.51834863
1.0	0.5225303	0.13949549	0.49668851	0.08662341	0.019544337	0.53113365	0.52405775	0.51930684	0.49554655	0.122854464
1.0	0.17269574	0.5244278	0.49388495	0.047520574	0.5026284	0.52957916	0.08484438	0.520711	0.49334967	0.5194463
1.0	0.52274805	0.1667984	0.130887	0.5170338	0.5047423	0.5319597	0.5259986	0.5215429	0.49464867	0.5212538
1.0	0.18104452	0.52481186	0.49579105	0.06350197	0.5057282	0.16514345	0.52433497	0.5232878	0.4946755	0.19514537
1.0	0.5232895	0.5256547	0.49533448	0.1297594	0.50386184	0.536857	0.28323326	0.5212494	0.4940444	0.5187531
1.0	0.17822361	0.029147679	0.49545243	0.5156898	0.503969	0.53021187	0.024723368	0.1505981	0.1020537	0.5193407
1.0	0.52269244	0.52536637	0.49364778	0.5160027	0.5030012	0.5294507	0.5241468	0.14119059	0.4946552	0.5196226
1.0	0.001473254	0.5245125	0.49546722	0.5150549	0.50427836	0.5297383	0.52495813	0.52207583	0.00020191044	0.521951
1.0	0.5233964	0.5233505	0.4943336	0.5178462	0.5036741	0.5299481	0.5235678	0.52057976	0.4960819	0.14566287
1.0	0.5226282	0.09273553	0.49623755	0.5172849	0.50270694	0.5290532	0.524628	0.52135926	0.49534136	0.51927197
1.0	0.52278197	0.52436024	0.49310607	0.5180172	0.5029146	0.52963173	0.52544826	0.5189349	0.49440667	0.5164928
1.0	0.5250029	0.052337073	0.49436006	0.5158348	0.5019284	0.5314609	0.10498029	0.52162826	0.49501428	0.520654
1.0	0.522751	0.52361155	0.49522498	0.51696515	0.5049628	0.4104	0.5239952	0.5208192	0.080638714	0.5200098
1.0	0.52220404	0.0011014831	0.49407053	0.51543516	0.048863295	0.53112024	0.5251023	0.5228416	0.4935315	0.5207443
1.0	0.5236057	0.5242551	0.13068388	0.16705534	0.50476223	0.5299069	0.52371246	0.52245915	0.49557102	0.5180922
1.0	0.5228795	0.5255508	0.49381724	0.5168478	0.5036499	0.5302834	0.035768546	0.5231262	0.49282262	0.51762736
0.0	0.00949981	0.010113136	0.0095216	0.008294857	0.009817398	0.30371758	0.008564856	0.012265451	0.016777756	0.0087469425
0.0	0.009576222	0.010044926	0.009497437	0.008283322	0.0099118445	0.3028697	0.008572033	0.012275235	0.016791575	0.00876111
0.0	0.0067015486	0.011433145	0.0072032716	0.007477392	0.007014442	0.47205865	0.009028519	0.009619655	0.013240882	0.0075518
0.0	0.0066808667	0.011329788	0.0071521117	0.007401739	0.006978614	0.47295874	0.009027375	0.009606435	0.013219979	0.0075933007
0.0	0.007852935	0.009006888	0.008039662	0.006512363	0.005303872	0.44985393	0.006355026	0.008639158	0.012233443	0.006269992
0.0	0.00787989	0.008979214	0.008082701	0.0065045008	0.0053190854	0.45061126	0.006397559	0.008639112	0.012170108	0.0062874737
0.0	0.0461532	0.04774349	0.038553588	0.04225529	0.041687205	0.493523	0.040242005	0.046855986	0.061934955	0.046056785
0.0	0.52280277	0.52386355	0.4940981	0.5165849	0.5035517	0.53056836	0.5224541	0.5213556	0.4931964	0.5190576
0.0	0.00944312	0.012442592	0.008993147	0.009306807	0.009419968	0.4780082	0.008874882	0.011641802	0.017639223	0.010654311
0.0	0.009457681	0.01235956	0.008902746	0.009362592	0.009440355	0.4771844	0.008720708	0.011600937	0.017593062	0.01062
0.0	0.009382431	0.012431769	0.008927815	0.009331725	0.009346185	0.47937474	0.008799336	0.011632764	0.017594703	0.010701438
0.0	0.009437819	0.012426465	0.008914286	0.0092437975	0.0093488125	0.4798852	0.008773662	0.011578493	0.01756285	0.010642615
0.0	0.0019884696	0.001389448	0.0017104645	0.0014463031	0.0018376216	0.4099714	0.0012786455	0.0022892917	0.0033330065	0.0020420456
0.0	0.019266438	0.028523155	0.020876003	0.02191033	0.025310598	0.3735921	0.02990165	0.025699351	0.034474503	0.020663721
0.0	0.024405329	0.024763871	0.02159597	0.022789396	0.020832134	0.42138308	0.017288692	0.023481095	0.028267829	0.021605456
0.0	0.009549865	0.010615608	0.009114981	0.008823865	0.010930659	0.5975376	0.0102182375	0.0079790745	0.02221337	0.011030484
0.0	0.022451699	0.022669569	0.018296128	0.0203578	0.02316762	0.5579223	0.02007018	0.02338917	0.035615813	0.022979254
0.0	0.021852838	0.020240052	0.019431397	0.019051582	0.021157445	0.45160258	0.021994779	0.0280709	0.03323181	0.022387004
0.0	0.010922446	0.00991477	0.011449502	0.0097919265	0.010649265	0.47944087	0.010738282	0.008806176	0.023960914	0.008610882
0.0	0.057145085	0.06411756	0.059769485	0.06552025	0.0606672	0.5284825	0.05681736	0.070020266	0.09004264	0.053920545
0.0	0.006255738	0.0094379475	0.008586902	0.0086439615	0.008071832	0.43746635	0.0057973326	0.0096575525	0.01840106	0.0046663936
0.0	0.006228537	0.009328256	0.0085996585	0.008677479	0.008077205	0.43766028	0.005818906	0.00974748	0.01836329	0.0046115373
0.0	0.06786033	0.06695566	0.06177158	0.06230199	0.058886044	0.47994834	0.05795946	0.07142508	0.06837428	0.067686856
0.0	0.0094375955	0.009294417	0.00657355	0.007984633	0.007914589	0.42144608	0.0071534994	0.010124469	0.008860021	0.010158293
0.0	0.009326837	0.009268959	0.00650988	0.007962925	0.007897572	0.42186362	0.007099765	0.010134271	0.008804528	0.010065559
0.0	0.020714574	0.025813272	0.016535494	0.018763134	0.018113438	0.4647181	0.023386165	0.026727907	0.02794691	0.022072626
0.0	0.009267628	0.011844299	0.010037532	0.010841231	0.0095409155	0.5521524	0.010432314	0.008586217	0.025004204	0.011895928
0.0	0.0021998587	0.0019339316	0.0013602135	0.0012640824	0.0012036184	0.4295361	0.0018253095	0.002013221	0.004383683	0.001693321
0.0	0.020681871	0.024127329	0.019388935	0.02019655	0.017377326	0.44763872	0.021745214	0.024164738	0.03359017	0.022428049
0.0	0.0064539458	0.006105734	0.008085779	0.00952173	0.0062789884	0.50856364	0.010059409	0.010676559	0.015737176	0.007164206
0.0	0.0064757895	0.006116792	0.008039505	0.009603409	0.0063566123	0.50657684	0.009930767	0.010600678	0.015738942	0.0072021913
0.0	0.06356688	0.07426683	0.066093534	0.06349079	0.058042895	0.42592844	0.059070818	0.07369821	0.09368677	0.05876792
0.0	0.008358264	0.011128307	0.009766157	0.008503902	0.0074398397	0.3508492	0.0072553796	0.011013114	0.018688245	0.0072681913
0.0	0.008335345	0.011076818	0.009739723	0.008499015	0.007420147	0.3517855	0.007257969	0.010967757	0.018649586	0.007210894
0.0	0.06503763	0.07169565	0.06755839	0.062106773	0.061232988	0.40464982	0.06419377	0.07270948	0.07126581	0.06079378
0.0	0.21873039	0.2356566	0.20988382	0.21523835	0.20062746	0.47129226	0.220718	0.22480868	0.22150886	0.20254076
0.0	0.060738586	0.067602515	0.05545775	0.063150465	0.052083123	0.47796354	0.06468542	0.06506921	0.08358831	0.07422939
0.0	5.496816e-05	8.019576e-05	5.111278e-05	6.780987e-05	3.7041948e-05	0.3517182	6.784597e-05	7.1572e-05	0.00024024717	0.00011859409
0.0	0.5220598	0.5234417	0.4946315	0.51445234	0.5023656	0.5300117	0.52312905	0.5202095	0.4925123	0.51813185
0.0	0.010237821	0.006765325	0.006063773	0.00869303	0.0074662534	0.26249853	0.008278939	0.010237493	0.013751054	0.008264493
0.0	8.5361804e-05	6.76468e-05	5.1065912e-05	5.4076998e-05	5.858808e-05	0.26263416	7.088395e-05	0.000120065364	0.0001625641	8.079911e-05
0.0	0.06832233	0.064601324	0.055444025	0.0594313	0.058943428	0.448078	0.0654468	0.07466129	0.07542587	0.067037225
0.0	0.001633138	0.0017315997	0.0018906875	0.0015776273	0.0013598618	0.46498337	0.0013136812	0.0029448268	0.0039140186	0.0011758758
0.0	0.0020520897	0.0030613043	0.001739428	0.0011805743	0.0019721705	0.1827707	0.0024217316	0.0023401703	0.0036191035	0.0018372255
0.0	0.026665196	0.025296753	0.025806332	0.018139293	0.022256235	0.22706312	0.024800854	0.02742029	0.03931451	0.018542124
0.0	0.02051379	0.022607805	0.017475	0.018385824	0.017400652	0.45146495	0.0202227	0.03094184	0.03368889	0.020128619
0.0	0.024316538	0.03004697	0.023492754	0.020510562	0.020629909	0.52531964	0.024033887	0.027955022	0.034220204	0.020235278
0.0	0.025990093	0.023091765	0.020276433	0.018312927	0.020999616	0.5608838	0.024316745	0.025114352	0.029030286	0.0264643
0.0	0.019815931	0.021417344	0.022836853	0.020907732	0.018422127	0.47947365	0.025739104	0.024500169	0.042454943	0.020978661
0.0	0.019701429	0.01894477	0.023881916	0.021531556	0.019759385	0.35181978	0.02569829	0.027530909	0.032008808	0.019514836
0.0	0.020965973	0.030832723	0.022664124	0.024548562	0.023669561	0.31695256	0.024267916	0.02642198	0.0333668	0.023661107
0.0	0.020208815	0.024285289	0.017794194	0.020103162	0.01723646	0.3879961	0.022466611	0.024581507	0.036540434	0.0238863
0.0	0.017834317	0.023047745	0.023254648	0.018030426	0.019186005	0.50056446	0.023307497	0.02591937	0.03762413	0.026376402
0.0	0.02253483	0.030340407	0.019944446	0.022319207	0.019844927	0.491661	0.019830525	0.026567753	0.031697083	0.028245473
0.0	0.019738184	0.02292687	0.020548	0.019849379	0.017335573	0.49292225	0.021014012	0.027341643	0.028819177	0.02541464
0.0	0.0094449585	0.010888432	0.0112156775	0.009199977	0.009055542	0.64305437	0.009303423	0.008413507	0.020547524	0.00978919
0.0	0.020436661	0.026496919	0.019917447	0.020378513	0.024062634	0.44185275	0.024274651	0.02535967	0.024068741	0.022790998
0.0	0.03699104	0.05091607	0.039556365	0.043089855	0.04860496	0.54118514	0.043123517	0.03611277	0.062830314	0.04067798
0.0	3.958208e-05	8.540251e-05	6.547875e-05	9.0500274e-05	9.382469e-05	0.33619034	7.844724e-05	9.296083e-05	0.00014995247	7.82089e-05
0.0	3.6254223e-05	0.00011660581	5.536334e-05	5.491535e-05	6.398698e-05	0.45995843	9.4800926e-05	9.102294e-05	0.00016993542	3.647186e-05
0.0	3.6254223e-05	0.00011660581	5.536334e-05	5.491535e-05	6.398698e-05	0.45995843	9.4800926e-05	9.102294e-05	0.00016993542	3.647186e-05
0.0	6.44368e-05	6.0876584e-05	4.9999762e-05	7.415123e-05	4.125829e-05	0.58537674	0.00012387015	9.065065e-05	0.00017319038	3.749226e-05
0.0	0.022308448	0.023599926	0.022506377	0.022842212	0.020720243	0.41220534	0.024012344	0.025918048	0.03131708	0.017454028
0.0	1.4619167e-05	2.1726179e-05	1.7886967e-05	8.037065e-06	9.431037e-06	0.28122443	6.406123e-05	0.00010225752	0.00030984508	1.7427757e-05
0.0	0.52210236	0.52294195	0.49365753	0.51395893	0.50224847	0.5291538	0.52269846	0.5203916	0.49353388	0.5169547
0.0	0.52219135	0.52230215	0.49302718	0.5138123	0.50274825	0.5294484	0.5223331	0.52136433	0.4930757	0.5183364
0.0	0.06251053	0.07228771	0.053217284	0.062157433	0.057016023	0.43969926	0.06602869	0.06674974	0.08118621	0.072840065
0.0	6.119117e-05	0.00010319398	4.3878117e-05	6.391338e-05	5.1780684e-05	0.24028388	7.32737e-05	7.874697e-05	0.00021496539	0.00011042517
0.0	0.04956677	0.045020923	0.033587914	0.035793036	0.030771188	0.43349388	0.035685237	0.044895053	0.050751217	0.043310493
0.0	0.038710095	0.042765606	0.033958152	0.039902773	0.03846353	0.44522983	0.040203862	0.051378224	0.057270788	0.044134304
0.0	0.16803277	0.17066647	0.1710879	0.17763005	0.15522392	0.53111017	0.17453575	0.18308927	0.20144542	0.18211313
0.0	0.056913726	0.07079996	0.06241524	0.054391276	0.05344466	0.48979974	0.06312642	0.06506524	0.07868452	0.067695946
0.0	4.4447803e-05	0.00010492169	7.319535e-05	6.558673e-05	4.3285054e-05	0.56991833	6.968499e-05	0.00010472467	0.0003790173	9.8431214e-05
0.0	4.4139113e-05	0.00020984888	6.833236e-05	3.468244e-05	4.9546186e-05	0.4245525	7.858298e-05	8.8545086e-05	0.00024585938	9.8648175e-05
0.0	0.5219036	0.52428097	0.49376377	0.51375246	0.5020756	0.5284188	0.52288604	0.5200783	0.49306038	0.5171481
0.0	0.0077952193	0.009656143	0.00731227	0.009470493	0.008805606	0.45034945	0.008062719	0.009822559	0.009943134	0.010974798
0.0	4.975224e-05	9.0971225e-05	6.122333e-05	6.188497e-05	9.3743845e-05	0.31382006	6.607243e-05	0.00010022061	9.1058275e-05	9.339746e-05
0.0	0.059133623	0.06990886	0.058221992	0.061622392	0.06684969	0.46580094	0.06422901	0.07117215	0.06465831	0.06967359
0.0	0.010961241	0.010597483	0.008293124	0.009148856	0.009058106	0.55804944	0.009840996	0.011072572	0.015242114	0.0108272545
0.0	0.10019682	0.09400659	0.07456259	0.07923939	0.06978524	0.458496	0.07976737	0.09359284	0.100173615	0.091101065
0.0	0.020848349	0.02512524	0.020869672	0.023327172	0.020398708	0.32217082	0.0242364	0.02723899	0.033840083	0.022163427
0.0	0.0071499953	0.010406821	0.008491379	0.009130071	0.0069297203	0.47428358	0.0070984815	0.008389731	0.017398972	0.009217505
0.0	0.006519858	0.013746754	0.0067434087	0.00821421	0.00820637	0.27085912	0.008249882	0.009479985	0.010612482	0.010431393
0.0	0.002593043	0.0017569044	0.0021811104	0.0017761472	0.0017070993	0.46483594	0.0022163559	0.0020488834	0.0050341715	0.0020478123
0.0	0.027059289	0.023583505	0.021746133	0.022044607	0.021811081	0.54130864	0.024931518	0.02585211	0.0420758	0.02515119
0.0	0.009701291	0.011826003	0.012102946	0.00986278	0.01122266	0.6552372	0.011344053	0.0074508796	0.024465583	0.0039282176
0.0	0.021791307	0.02351134	0.023964504	0.020683035	0.019520119	0.4674985	0.024893282	0.025039785	0.03783407	0.0072500883
0.0	0.02048319	0.027271405	0.021262456	0.024158854	0.02231539	0.37969178	0.018088458	0.030592727	0.034415048	0.022654397
0.0	0.02046656	0.02723377	0.021132968	0.0241428	0.022234896	0.38009146	0.018026179	0.03053534	0.03417049	0.022487089
0.0	0.13697276	0.14646439	0.12899001	0.14128064	0.13239552	0.3924177	0.13231805	0.14846638	0.14647275	0.13868603
0.0	5.6171306e-05	8.394575e-05	8.049372e-05	6.297658e-05	5.890932e-05	0.44610023	7.433197e-05	0.00010840891	0.00020695478	9.758122e-05
0.0	7.386294e-05	0.0001060705	0.000119304255	7.1084585e-05	6.0355706e-05	0.15449291	6.305669e-05	0.000157318	0.00022830022	8.6411266e-05
0.0	4.9809256e-05	8.741001e-05	7.946283e-05	9.560244e-05	4.6467663e-05	0.118268944	8.452353e-05	7.668958e-05	0.00037198517	9.465061e-05
0.0	0.0017121906	0.0028275508	0.0013912129	0.00013773971	0.0014373515	0.63927007	0.0015607858	0.002630724	0.00049942936	0.00022942116
0.0	0.0013551841	0.002155936	0.0016069564	0.00012691699	0.0016199906	0.43989226	0.00183124	0.0029770203	0.000567548	0.00022030325
0.0	0.02292796	0.07265208	0.061096855	0.067611635	0.06143707	0.51115394	0.069068	0.0666538	0.0857103	0.07436247
0.0	7.03331e-05	0.000101765705	0.000109437286	0.0001087591	6.0628445e-05	0.60083556	8.737101e-05	0.00010841326	0.00018475726	9.657102e-05
0.0	0.52172744	0.52287704	0.49488783	0.51466894	0.5020854	0.5301959	0.5233819	0.5207298	0.49257874	0.51816684
0.0	0.5216964	0.52312267	0.49510893	0.51418036	0.5020824	0.53055626	0.52372015	0.5203718	0.49287048	0.51850694
0.0	0.008537716	0.010832725	0.010789182	0.00740362	0.005761645	0.5037605	0.00998861	0.0089003695	0.018348511	0.008173684
0.0	0.0020906625	0.0025744531	0.0015726262	0.001426573	0.0001149314	0.29289386	0.0019610873	0.0020933722	0.0029123346	0.0020654358
0.0	0.0001452692	0.0026971304	0.0022195238	0.00012759579	0.0015722541	0.46090564	0.0014458906	0.0024436298	0.00063222216	0.0016800641
0.0	0.02401102	0.02586297	0.020107793	0.019570647	0.020832084	0.46094394	0.024029907	0.0049462817	0.035254437	0.02134571
0.0	0.004574989	0.025159145	0.022106323	0.017178528	0.014791883	0.5898099	0.018940452	0.029865652	0.04149616	0.019244405
0.0	7.172875e-05	2.8674706e-06	8.85586e-05	6.633993e-05	5.1042054e-05	0.5293473	8.5358304e-05	0.0001319725	0.00034139233	4.6289115e-05
0.0	0.010259801	0.012246269	0.011350873	0.010296923	0.011109208	0.60153556	0.0032659124	0.0021962738	0.023594828	0.010741434
0.0	0.0098757185	0.011258761	0.0099416785	0.010837479	0.01188339	0.61818296	0.0114783915	0.007931789	0.022397479	0.010688866
0.0	0.02520543	0.026285624	0.019127848	0.021516794	0.0043079555	0.42898118	0.006160745	0.0043577207	0.029269272	0.025864042
0.0	0.024037309	0.02814916	0.020530986	0.0053059855	0.02398439	0.48632723	0.020758044	0.023807375	0.009856881	0.020547805
0.0	0.522358	0.52453	0.49529505	0.5140998	0.502445	0.5291477	0.52359325	0.52051485	0.4943737	0.51780075
0.0	0.5233235	0.5244159	0.4945221	0.5147766	0.50346005	0.5295933	0.5232265	0.52134484	0.49387807	0.51904243
0.0	0.009949167	0.011002338	0.006985093	0.009140741	0.009238236	0.48843458	0.009093842	0.013394834	0.01785883	0.008390969
0.0	7.1674454e-05	9.676211e-05	5.545031e-05	8.266482e-05	6.235432e-05	0.34014034	7.6277574e-05	0.00011369008	0.0003235904	8.407995e-05
0.0	0.06521134	0.07106416	0.056689553	0.066583045	0.05993864	0.4743166	0.06674016	0.07359129	0.090343386	0.06775203
0.0	0.5233197	0.524904	0.49367544	0.51515895	0.50284725	0.52949876	0.5229849	0.5210723	0.49302945	0.51864827
0.0	0.008603778	0.0094054965	0.008986045	0.008833718	0.00016596945	0.4298009	0.009534965	0.0131705925	0.018739164	0.0077986163
0.0	0.061386645	0.07011044	0.05406747	0.06289613	0.021715017	0.5309193	0.06460487	0.0801358	0.083540425	0.070810504
0.0	5.7186342e-05	9.1962225e-05	4.6526944e-05	6.679546e-05	1.5523751e-06	0.53261334	6.753046e-05	0.00015702922	0.00023972162	9.9264646e-05
0.0	0.52244323	0.5243786	0.493818	0.5143356	0.5023319	0.5293477	0.52298635	0.52121514	0.49306688	0.51878804
0.0	0.06952735	0.08402581	0.052957922	0.059442922	0.061654482	0.5253415	0.073989585	0.06660769	0.07501448	0.06836092
0.0	0.52286905	0.52416694	0.4929909	0.5144293	0.50309074	0.52886444	0.52251923	0.52090836	0.49256474	0.51838994
0.0	0.0077354945	0.00945267	0.0054295924	0.010521478	0.011475486	0.41802242	0.008755939	0.011888313	0.01345287	0.011135667
0.0	6.400078e-05	9.661698e-05	4.4054297e-05	9.6863194e-05	0.000118411604	0.47177142	6.8455956e-05	0.0001333198	0.00028684316	0.00012051443
0.0	0.06326647	0.071035855	0.053275008	0.06945375	0.07113595	0.5135502	0.064840324	0.076755	0.08755182	0.07454543
0.0	0.06389217	0.07209569	0.057146814	0.07451681	0.069850564	0.41702396	0.06479885	0.07366594	0.0825566	0.06185946
0.0	6.639861e-05	0.00010216396	5.7128287e-05	0.0001262973	0.00011055497	0.18613948	6.829223e-05	0.000114126306	0.00022912583	5.9816124e-05
0.0	0.1472327	0.13260889	0.1117602	0.12374076	0.13361174	0.5222992	0.13272142	0.117529936	0.14661932	0.135002
0.0	0.009922581	0.009350354	0.0074120453	0.00738304	0.008981939	0.4639064	0.007859509	0.009085157	0.011378164	0.007611353
0.0	0.0021318803	0.0019187935	0.0018700218	0.0017854652	0.0017260317	0.46329924	0.0017471261	0.0020289142	0.002795526	0.0017421618
0.0	0.021002563	0.025039619	0.023206234	0.024248086	0.023052193	0.50873816	0.023310523	0.021318762	0.033851013	0.021905886
0.0	0.009813649	0.011594411	0.011088729	0.009764903	0.010153552	0.52900934	0.010214698	0.008748625	0.02614629	0.0101111885
0.0	0.023624348	0.022833826	0.022084858	0.020902462	0.020692796	0.45786086	0.023082692	0.027183702	0.029228874	0.021146348
0.0	0.10049443	0.09316187	0.09016412	0.08183992	0.07579556	0.49259424	0.1011278	0.10334308	0.107021466	0.0875175
0.0	0.0020297812	0.0019632783	0.0018401754	0.0014218009	0.0016661921	0.5359435	0.0022028803	0.0026150492	0.0034344592	0.0014240532
0.0	0.0012760146	0.0014013841	0.0013816277	0.0014443039	0.0014944837	0.53345364	0.001915117	0.0017563935	0.0033122965	0.0016224912
0.0	0.021058854	0.027349032	0.025459131	0.019520251	0.023911536	0.53673184	0.023353215	0.029856853	0.033964023	0.019187095
0.0	0.018929383	0.020515736	0.019958824	0.021551657	0.020189898	0.5556618	0.027302217	0.02212716	0.030564377	0.02363409
0.0	0.025729911	0.02485335	0.021894692	0.021874717	0.020081554	0.47193798	0.025858097	0.026368689	0.032585725	0.021914454
0.0	0.019767512	0.025901837	0.023201942	0.01782736	0.023696711	0.52692133	0.020772249	0.028445901	0.032186754	0.022687392
0.0	0.063137986	0.07523462	0.061240964	0.054837912	0.07096196	0.46162856	0.06856893	0.06888671	0.091768645	0.063373394
0.0	0.06572802	0.072453566	0.06785756	0.067091644	0.066961594	0.4482454	0.061300788	0.075948335	0.075170234	0.07417691
0.0	0.0022295096	0.002192824	0.0016331879	0.0015042338	0.0011333347	0.22060913	0.0021283582	0.0029275822	0.0068096435	0.0013530202
0.0	0.023074754	0.027819864	0.021587033	0.019090991	0.017449751	0.32557568	0.021188272	0.026506254	0.047039244	0.019454142
0.0	0.02775476	0.024754517	0.019923942	0.021302637	0.016659798	0.4017782	0.023585351	0.02965459	0.03827132	0.022764161
0.0	0.06574758	0.0742212	0.061670057	0.060248323	0.055515036	0.43825328	0.06721382	0.071310714	0.08242673	0.06980749
0.0	0.21535368	0.22435278	0.19282614	0.20468986	0.2043916	0.4968423	0.22876726	0.2412038	0.22581305	0.2127965
0.0	6.5739456e-05	0.0002016111	6.186161e-05	6.525883e-05	5.4173157e-05	0.410942	6.6017696e-05	6.809298e-05	0.00021590701	8.3201565e-05
0.0	6.5554595e-05	8.231736e-05	0.00011474579	7.1309245e-05	6.1432576e-05	0.33675182	5.897199e-05	7.240139e-05	0.00020720236	8.70251e-05
0.0	0.007323399	0.010484124	0.009802664	0.0073363264	0.006527782	0.41679186	0.0058799507	0.010211401	0.013217566	0.008189149
0.0	0.008019236	0.011274597	0.010766498	0.009906914	0.0067927237	0.42362046	0.013504119	0.009595019	0.011557806	0.01148181
0.0	0.007991706	0.011257334	0.010891987	0.009819516	0.006756865	0.424414	0.013383735	0.009576485	0.011594646	0.011516951
0.0	0.015919661	0.018471068	0.010029712	0.087264985	0.076864384	0.39911306	0.07765431	0.10032783	0.020163182	0.027124515
0.0	0.015861118	0.018469693	0.010065569	0.087512895	0.077165864	0.39776915	0.07776935	0.09997948	0.020108882	0.027195124
0.0	0.01595305	0.0184261	0.010010975	0.0873448	0.07653813	0.3979967	0.07759467	0.1000625	0.020252137	0.027161809
0.0	0.015982144	0.018468406	0.010007456	0.0874919	0.07713059	0.39903525	0.07801539	0.10082846	0.020161115	0.027197622
0.0	0.015325828	0.01792871	0.0112872915	0.08517457	0.0762653	0.3788258	0.10132838	0.09721525	0.049279265	0.01240998
0.0	0.015274915	0.017873893	0.0112729585	0.085258596	0.07632	0.3791346	0.10156425	0.09689035	0.04924028	0.012451359
0.0	0.015342605	0.017858546	0.011273151	0.08515759	0.07604431	0.37878555	0.101753004	0.09704911	0.049462438	0.012444032
0.0	0.015381077	0.017893355	0.011270308	0.08535603	0.07687635	0.37897265	0.10197823	0.097322054	0.049332693	0.012449307
0.0	0.018063592	0.018060295	0.015646374	0.08173972	0.07724483	0.4366329	0.018851947	0.090176016	0.05109975	0.011374158
0.0	0.017927013	0.018123817	0.01567413	0.081790276	0.077763245	0.43604538	0.018898342	0.09000994	0.051166024	0.011404864
0.0	0.018107252	0.017971192	0.015589486	0.08182011	0.07731437	0.4352638	0.018795548	0.08965158	0.05145506	0.011390915
0.0	0.018151619	0.018076021	0.01564702	0.08188547	0.077582195	0.4371378	0.01889905	0.09053845	0.051316794	0.01143142
0.0	0.016024034	0.019961117	0.00861216	0.013397393	0.08157418	0.49592516	0.02255593	0.08858249	0.040430736	0.03540921
0.0	1.9268478e-08	8.483153e-08	1.0684425e-08	5.8873717e-08	3.3978205e-09	0.37751818	1.1941813e-07	6.207932e-09	8.6057446e-07	2.7114098e-08
0.0	6.525466e-05	0.00036732244	0.00012771777	0.0002726972	5.878816e-05	0.4682213	0.0003632992	8.4252584e-05	0.00045643095	0.00016511472
0.0	0.52401185	0.52527237	0.49481344	0.5143123	0.50394756	0.52915776	0.5227499	0.5230658	0.4942199	0.51728624
0.0	4.8738748e-05	0.00018155896	0.0003808035	7.807149e-05	0.00021115488	0.6279289	8.499855e-05	0.00027234954	0.00045827334	0.00017732887
0.0	1.3224794e-08	2.9037462e-08	4.4289507e-08	2.1024087e-08	1.197423e-08	0.7185113	2.6401821e-08	6.2956964e-08	2.7849367e-07	1.5097521e-07
0.0	0.5233235	0.52449906	0.49518603	0.5145965	0.5029202	0.5295447	0.52445745	0.5227804	0.49536207	0.5188698
0.0	4.8824153e-05	0.00045579294	7.4941716e-05	0.0002095118	0.00023614346	0.4309498	0.00012592824	0.00010892755	0.001942598	0.0011552965
0.0	2.6994367e-09	2.6587786e-08	2.705087e-08	1.4848886e-08	4.464062e-08	0.32961655	4.2030795e-08	1.0324203e-08	9.712029e-07	2.1580192e-07
0.0	3.839821e-09	3.371271e-08	1.8140088e-07	2.055815e-08	1.0099403e-08	0.33933228	4.5590074e-08	1.78274e-08	2.5142083e-07	4.0320947e-07
0.0	0.0041829175	0.007803253	0.011579977	0.006615831	0.0052389186	0.47405997	0.008504686	0.00645888	0.012676021	0.015557984
0.0	0.5223191	0.5234728	0.49524334	0.51468307	0.5021116	0.53023523	0.5239688	0.5210486	0.49310362	0.5180456
0.0	0.0001938023	0.00034546817	9.4525785e-05	8.9273024e-05	0.00020080495	0.50112224	0.00017767328	8.482204e-05	0.0021014272	0.00071603036
0.0	1.098354e-08	2.923753e-08	9.150349e-09	2.1775946e-08	1.1883765e-08	0.47910142	1.9216985e-08	4.0278683e-09	4.6487135e-06	4.800283e-07
0.0	0.00094993995	0.0019349663	0.0016529802	0.0017956808	0.0007060354	0.45364502	0.0022043001	0.0017431404	0.0043426766	0.0031129792
0.0	0.033816658	0.04646217	0.036900718	0.036892164	0.018297601	0.47127187	0.050863426	0.037631974	0.068982996	0.05565706
0.0	0.022455499	0.04186569	0.039273106	0.03474262	0.020478409	0.5261577	0.032215405	0.035359297	0.06573549	0.06501097
0.0	0.5223599	0.52254564	0.49476466	0.51471865	0.5030482	0.53005433	0.5236589	0.52054316	0.49210113	0.51853544
0.0	0.022473719	0.041922677	0.039509255	0.034765486	0.020552682	0.52573466	0.032325093	0.035425425	0.0661905	0.06547345
0.0	5.292946e-05	0.0002784047	0.00019850061	6.1103994e-05	0.00016833047	0.32541302	8.77854e-05	8.524548e-05	0.00030187517	0.0005214792
0.0	0.0004347349	0.0032209225	0.0009375223	0.00071709737	0.0051044705	0.41575825	0.0011630141	0.00056913466	0.005534532	0.0009937292
0.0	0.0069343713	0.013869177	0.0064336024	0.0080229165	0.00756356	0.45377445	0.011598592	0.008915722	0.015338253	0.012251479
0.0	0.52266264	0.5248244	0.4939932	0.51588106	0.5038911	0.530061	0.52277803	0.5208892	0.49417788	0.518386
0.0	0.5225581	0.52396107	0.4937707	0.5157383	0.50457317	0.5302836	0.52261543	0.52051497	0.494397	0.5186968
0.0	0.5219268	0.5242894	0.49407005	0.51596034	0.5036655	0.5296363	0.5224229	0.52113634	0.49404317	0.51910526
0.0	0.52249926	0.5245118	0.4941086	0.51563936	0.5042302	0.5300631	0.5223931	0.5206906	0.49405697	0.518475
0.0	0.065522045	0.10209735	0.0685641	0.06846806	0.05638733	0.5361757	0.097181745	0.09293811	0.14653012	0.123340294
0.0	0.0044281026	0.00748915	0.007414414	0.0062600914	0.0053755706	0.5414291	0.0073025497	0.009484159	0.028327946	0.018401079
0.0	4.6910453e-09	2.9164957e-08	3.7543952e-08	1.6920998e-08	1.1057214e-08	0.5691921	2.6630827e-08	6.913046e-08	4.436105e-06	7.328971e-07
0.0	0.00941291	0.011327535	0.019191867	0.01472851	0.015413918	0.4769379	0.012002787	0.010383329	0.043856934	0.033180207
0.0	0.0009148586	0.0008817947	0.0014861411	0.001448894	0.0012607157	0.49389622	0.0012902484	0.0008125393	0.0062035383	0.003511368
0.0	0.0011233917	0.0013855116	0.001597478	0.0011478908	0.00070526276	0.35006738	0.0009536657	0.00085286115	0.003480168	0.0016797163
0.0	0.0008630953	0.0019751028	0.001428862	0.0013226885	0.0008458827	0.516971	0.002020049	0.00230803	0.0062845424	0.0013176982
0.0	0.0012922075	0.0009971401	0.0019736935	0.00072214333	0.0013239578	0.54254174	0.001809099	0.0008602581	0.004288719	0.0011976663
0.0	0.5237765	0.52464813	0.49636522	0.5163038	0.50431156	0.5285651	0.5249123	0.51978046	0.4952995	0.52035105
0.0	0.5236692	0.523364	0.49729672	0.5172854	0.5033426	0.52931076	0.52312696	0.52130747	0.49488637	0.51845014
0.0	0.5219594	0.5248611	0.49395415	0.51452816	0.50300294	0.5288998	0.5243832	0.518846	0.49506393	0.52011746
0.0	0.00021630386	0.00010159786	0.00028750327	0.00021941737	7.096978e-05	0.4314103	0.00011360264	0.000116410505	0.00054712273	0.00014956876
0.0	0.00021797567	0.000101548845	0.00028730652	0.00022080775	7.028181e-05	0.4308159	0.000113771646	0.000116362324	0.00054880267	0.00014948778
0.0	5.4961132e-05	6.8884285e-05	0.00031165048	0.00021475418	7.345021e-05	0.6334883	7.865038e-05	0.000115144205	0.0046548164	0.00020115891
0.0	0.52175736	0.5258159	0.49749857	0.516959	0.50430125	0.53078485	0.52666354	0.5230431	0.49718997	0.5223064
0.0	0.0001000559	0.00010519788	0.00041275617	0.00015042606	5.3647753e-05	0.4745119	0.00010760168	0.00011790953	0.0009663233	0.00063378375
0.0	8.974666e-05	0.00020403869	0.00018709127	0.00015467411	9.078343e-05	0.49828306	0.00021489941	0.00014898147	0.0008276425	0.00019165048
0.0	5.2061795e-09	4.608825e-08	3.521033e-08	2.1478655e-08	8.561024e-09	0.63731724	4.3001105e-08	2.4079512e-08	2.4883863e-07	2.5782892e-08
0.0	0.5235062	0.52464867	0.4952544	0.51605284	0.50385904	0.5304043	0.5247997	0.5210434	0.4936738	0.5187131
0.0	1.3741647e-08	6.800506e-05	1.1727474e-08	4.6733557e-08	1.2983285e-08	0.22668855	4.8980064e-09	1.1948905e-08	7.0595433e-06	1.95074e-08
0.0	5.1421623e-08	4.755061e-08	1.8495152e-07	8.8931635e-09	7.4952e-08	0.28504643	1.43160035e-08	2.2616554e-08	9.3395494e-07	1.4612199e-07
0.0	0.00025461917	0.00062198803	0.00041421008	0.00016940801	0.00031594344	0.37012145	0.00014538948	0.00022692262	0.0019425481	0.0006555901
0.0	2.29615e-08	4.563868e-09	6.316044e-09	9.136903e-09	6.513384e-08	0.38579315	3.5096747e-08	3.083177e-09	1.6274943e-06	6.8323294e-07
0.0	0.00015438929	7.6490054e-05	8.0803504e-05	0.00018271437	0.0002610957	0.4356216	9.212925e-05	5.9242822e-05	0.0006173186	0.00084892113
0.0	0.5222296	0.52515346	0.49462783	0.5160756	0.5042798	0.53053606	0.522818	0.5203513	0.4945702	0.5187389
0.0	0.5227043	0.5239173	0.49450928	0.51622117	0.5041921	0.52984804	0.5226173	0.5207087	0.4936891	0.5187081
0.0	0.000110597895	0.0075140935	0.00032497387	8.856645e-05	0.008908462	0.4679566	0.00020374882	0.00021376603	0.0007631436	0.00018898117
0.0	4.8156846e-08	7.737827e-05	1.4828542e-07	6.938644e-09	7.842907e-05	0.37184128	3.5995924e-08	4.4796877e-08	2.8112933e-07	2.6847834e-08
0.0	1.0380497e-08	0.00011257194	2.1456e-07	1.1303527e-08	3.9753973e-05	0.1100701	8.36038e-09	0.00010754331	2.658384e-06	4.821351e-07
0.0	1.0380497e-08	0.00011257194	2.1456e-07	1.1303527e-08	3.9753973e-05	0.1100701	8.36038e-09	0.00010754331	2.658384e-06	4.821351e-07
0.0	4.857866e-05	0.013647634	0.0004952335	0.00018688587	0.006582989	0.28131938	9.290748e-05	0.011066423	0.0011917016	0.0013214948
0.0	4.857866e-05	0.013647634	0.0004952335	0.00018688587	0.006582989	0.28131938	9.290748e-05	0.011066423	0.0011917016	0.0013214948
0.0	0.021724142	0.07875552	0.019776626	0.016115155	0.06155475	0.49425834	0.06900862	0.06997237	0.08284967	0.02430941
0.0	3.8988183e-08	8.5912456e-05	2.7694108e-08	1.5186323e-08	5.848704e-05	0.48392737	8.0418846e-05	0.00012477479	0.00015817494	2.016693e-07
0.0	3.8988183e-08	8.5912456e-05	2.7694108e-08	1.5186323e-08	5.848704e-05	0.48392737	8.0418846e-05	0.00012477479	0.00015817494	2.016693e-07
0.0	0.00020321993	0.011164609	0.00018655241	6.231009e-05	0.00916954	0.48131588	0.007987141	0.011246543	0.014474731	0.00017422924
0.0	0.00020321993	0.011164609	0.00018655241	6.231009e-05	0.00916954	0.48131588	0.007987141	0.011246543	0.014474731	0.00017422924
0.0	0.5214938	0.5246186	0.49470466	0.5161549	0.5040542	0.53011143	0.52246284	0.5205985	0.49443546	0.5194581
0.0	0.5226455	0.52446806	0.49484712	0.5161223	0.50384915	0.52962756	0.5223949	0.5208844	0.4933491	0.5184864
0.0	0.034772817	0.04118601	0.032818154	0.02098424	0.031182108	0.5829742	0.026429573	0.025112018	0.04542904	0.060637604
0.0	0.5234529	0.5253919	0.49517944	0.51715195	0.503586	0.52867126	0.5233009	0.52081805	0.49147865	0.519215
0.0	0.0115573155	0.012701499	0.011653807	0.0130097335	0.013456738	0.7011641	0.012443552	0.008465256	0.03281433	0.013339543
0.0	0.012266832	0.009834173	0.012861804	0.01194524	0.0126959095	0.6552143	0.011064076	0.009483249	0.033087548	0.01222975
0.0	0.011365581	0.013823529	0.012617883	0.011520783	0.012371997	0.6799215	0.011450571	0.0077068047	0.03560265	0.010757751
0.0	0.01302925	0.011817112	0.013820116	0.012351982	0.014603149	0.6238178	0.01104382	0.0075098453	0.024342248	0.012018353
0.0	0.013245115	0.011501235	0.0118520595	0.011125008	0.010912524	0.62050664	0.013456616	0.006555076	0.027027754	0.010934387
0.0	0.011629617	0.013949556	0.010773996	0.011014111	0.013655089	0.68471014	0.013200585	0.007723462	0.026392061	0.01223607
0.0	0.01346557	0.010386403	0.013474923	0.009299815	0.012899691	0.5614012	0.01309097	0.008104337	0.028624807	0.0121892635
0.0	0.013095961	0.011625458	0.010132903	0.011540283	0.013301176	0.6927334	0.011041799	0.0076829605	0.025577685	0.013841741
0.0	0.007820904	0.011515539	0.010281957	0.005756323	0.00866662	0.5654105	0.0096068615	0.008543729	0.0120512135	0.012601646
0.0	0.094219975	0.0836791	0.08566542	0.09178852	0.08320546	0.5167305	0.090081915	0.09856128	0.111280724	0.087468356
0.0	0.18620098	0.17288038	0.16957289	0.1823994	0.16847658	0.5217984	0.18091968	0.19059846	0.19841914	0.1764842
0.0	0.5239214	0.5246839	0.49388087	0.51644486	0.5036313	0.5303	0.523242	0.5223408	0.49443063	0.5192251
0.0	0.008101371	0.012075161	0.012338924	0.008293983	0.008656658	0.55257285	0.005908433	0.006262435	0.018431049	0.010238725
0.0	0.009659819	0.017160464	0.009363207	0.007880792	0.00975605	0.46032873	0.008673628	0.013079049	0.020008601	0.010540195
0.0	0.052534632	0.057625394	0.031398293	0.034650113	0.034591854	0.48643813	0.039025083	0.044660226	0.061111983	0.045450818
0.0	0.14876379	0.118125185	0.15281919	0.12866955	0.13119298	0.5090759	0.13802312	0.127298	0.17011678	0.14391424
0.0	0.14865884	0.117977366	0.15201297	0.12859318	0.13077223	0.50949985	0.1376058	0.12708297	0.1690767	0.14298245
0.0	0.006685304	0.013004348	0.0076937615	0.0091692805	0.006567627	0.37422812	0.008501378	0.010693384	0.01768485	0.009837261
0.0	5.3446256e-05	0.00018121168	8.4420346e-05	5.962921e-05	8.2283776e-05	0.51447153	0.00014643045	0.00011553883	0.0002686247	8.16797e-05
0.0	0.025770368	0.022393616	0.026175559	0.020025805	0.025440073	0.52963656	0.023798058	0.018337807	0.041849043	0.028511275
0.0	0.01010906	0.009780154	0.012983524	0.0075137457	0.008440756	0.47740024	0.010101977	0.008815778	0.017541775	0.0087144645
0.0	5.656187e-05	0.0001734869	0.00012855399	7.897686e-05	4.9652896e-05	0.4531927	0.00013660321	0.00011087264	0.000318928	4.6404693e-05
0.0	0.001701235	0.0029927848	0.0018343289	0.0017174573	0.0018558106	0.5467544	0.0012073858	0.0021259987	0.0056201215	0.0019484394
0.0	0.0014253353	0.0016554489	0.0012181161	0.0013435334	0.0019537907	0.5537376	0.001852443	0.002342906	0.0042875665	0.002040538
0.0	0.0073885014	0.007646124	0.0071937027	0.008121005	0.0063178604	0.6537126	0.008911847	0.011751133	0.01826672	0.008307619
0.0	0.0073019653	0.0077173547	0.007231542	0.008123283	0.0063469824	0.6518756	0.008902405	0.011732608	0.018317107	0.008200621
0.0	0.007245176	0.010676242	0.008356596	0.010269034	0.0064599267	0.32843116	0.008475625	0.009685019	0.016388046	0.009080046
0.0	0.098214194	0.1115168	0.088162884	0.08615506	0.08666739	0.50320905	0.10603319	0.111477636	0.11138586	0.09526947
0.0	0.022769896	0.02822544	0.019715285	0.020952329	0.028388105	0.46411863	0.020507708	0.029478328	0.03429661	0.02839615
0.0	0.00977022	0.010970705	0.009829535	0.0093345195	0.010096157	0.5194933	0.007294272	0.012961849	0.015554983	0.010187424
0.0	0.023535546	0.031682275	0.021625051	0.018401768	0.02591274	0.44550908	0.024027525	0.02729913	0.032054942	0.026572378
0.0	0.009170272	0.011662422	0.008760481	0.008114954	0.007966112	0.41654155	0.009763593	0.010292827	0.016494393	0.009897512
0.0	0.026143009	0.027124476	0.019392425	0.020332908	0.021991877	0.44360542	0.021361006	0.026330287	0.03004385	0.025406403
0.0	0.00011369963	7.9189296e-05	8.8514185e-05	6.807695e-05	3.6441124e-05	0.36277473	5.9534774e-05	0.00011033139	0.00017627052	0.000106377025
0.0	0.52450055	0.5248614	0.4946151	0.5152518	0.50372493	0.528868	0.52365893	0.52196825	0.4944013	0.51752824
0.0	0.007073122	0.01311432	0.007555224	0.0074202167	0.00727605	0.24376951	0.012477919	0.009532804	0.019809185	0.0097173555
0.0	0.05969154	0.080553524	0.064919315	0.06436047	0.05384731	0.40776372	0.07014362	0.067667946	0.092937	0.06469342
0.0	0.52310103	0.5233988	0.49514207	0.51523995	0.50337714	0.529743	0.52385956	0.5202893	0.49303472	0.5183625
0.0	0.010973184	0.011090617	0.0075402083	0.0097631	0.009757432	0.3062808	0.008652832	0.009278084	0.016088262	0.0134736495
0.0	0.011391474	0.010592095	0.0064499234	0.009006438	0.0103196995	0.4354287	0.009550036	0.010415723	0.015728375	0.015343462
0.0	0.06606199	0.067772366	0.056128733	0.063646	0.05722309	0.4885256	0.069582544	0.07210981	0.09349034	0.0664029
0.0	7.5239666e-05	8.095475e-05	5.344284e-05	6.9819616e-05	5.2482086e-05	0.3861667	8.921193e-05	0.00010528932	0.00036922388	7.796919e-05
0.0	0.008977059	0.009382803	0.0072205164	0.008542465	0.0072472855	0.4567834	0.009829768	0.010574045	0.018614065	0.009112565
0.0	0.5228726	0.5238856	0.49437615	0.51403743	0.5023079	0.5285421	0.5234955	0.52181804	0.49589738	0.51865846
0.0	0.008370909	0.010673004	0.008089921	0.009869752	0.009789449	0.2811279	0.012605047	0.010044338	0.023126416	0.008233492
0.0	0.057645682	0.065733686	0.063833036	0.06149876	0.0697292	0.45400277	0.072680384	0.07714702	0.09368499	0.06645173
0.0	0.5221784	0.52408814	0.49523136	0.5146482	0.50272334	0.5301175	0.52319217	0.5211281	0.49345508	0.51805204
0.0	0.026960641	0.027130354	0.01957282	0.024521468	0.024237866	0.3489269	0.022402147	0.023522023	0.035801537	0.031516995
0.0	0.07478807	0.074325226	0.0594839	0.06802408	0.066265896	0.30159226	0.06664978	0.0684866	0.0952106	0.07564637
0.0	0.00012002679	0.00011461532	6.6305016e-05	8.958027e-05	9.071126e-05	0.03762159	7.5890865e-05	8.6717846e-05	0.000396169	0.0001273884
0.0	0.011311887	0.011144671	0.0080360565	0.00966524	0.009506461	0.17329015	0.009073103	0.009605591	0.019268705	0.0116186375
0.0	0.025652805	0.020895334	0.02051848	0.023790972	0.021451	0.3238949	0.021896493	0.02903224	0.030700134	0.028540583
0.0	0.009217066	0.010008911	0.008219421	0.008728061	0.0072947317	0.31330618	0.008354258	0.011974556	0.014539452	0.009579556
0.0	0.5209519	0.5244682	0.4967363	0.5151683	0.5031516	0.5302045	0.5249402	0.5192589	0.49288344	0.5183052
0.0	0.52427286	0.5250897	0.4962854	0.5157379	0.5042036	0.5290123	0.5218431	0.5215883	0.49348572	0.51821953
0.0	0.0010918779	0.0015601441	0.0014821409	0.0011977878	0.0019543904	0.32194832	0.001556056	0.0024448098	0.0040654666	0.0017618235
0.0	7.636077e-05	0.0017235251	9.164157e-05	0.00016331591	0.00016237727	0.3424314	8.34155e-05	0.00011980735	0.0005131642	0.00011353507
0.0	7.636077e-05	0.0017235251	9.164157e-05	0.00016331591	0.00016237727	0.3424314	8.34155e-05	0.00011980735	0.0005131642	0.00011353507
0.0	7.636077e-05	0.0017235251	9.164157e-05	0.00016331591	0.00016237727	0.3424314	8.34155e-05	0.00011980735	0.0005131642	0.00011353507
0.0	0.010028282	0.007177208	0.011583257	0.012119919	0.006320345	0.4134752	0.008275338	0.011283195	0.0169907	0.009729749
0.0	6.870205e-05	9.3835246e-05	8.718358e-05	0.00010867854	5.040977e-05	0.39573058	8.27571e-05	0.00013361863	0.000338639	6.269483e-05
0.0	0.007006326	0.011116073	0.009804205	0.0077882484	0.007862009	0.29276708	0.0060848426	0.008096762	0.015444907	0.009587023
0.0	4.2161966e-05	0.000117611846	7.411553e-05	8.721884e-05	5.6985842e-05	0.1551403	5.3229523e-05	8.4882886e-05	0.00030492857	7.792816e-05
0.0	0.52431357	0.52544224	0.49401605	0.5147757	0.5042975	0.52992535	0.5226019	0.52246016	0.49413723	0.51805854
0.0	0.008859942	0.01271999	0.009705245	0.0061452496	0.007959133	0.5610868	0.010481626	0.011755048	0.016584504	0.00894795
0.0	6.283531e-05	0.00013505005	7.9604586e-05	5.6588036e-05	7.272606e-05	0.23846973	9.15964e-05	9.7030344e-05	0.0002741351	4.591209e-05
0.0	0.023475192	0.024388094	0.022528986	0.020201536	0.006688414	0.48794597	0.021949902	0.024282515	0.041517578	0.024058282
0.0	9.3589144e-05	5.9647464e-05	8.839863e-05	8.051046e-05	2.087116e-06	0.3874062	7.9076635e-05	9.098667e-05	0.0004911396	4.789205e-05
0.0	0.52176	0.52385145	0.49341363	0.51481664	0.50208163	0.53050745	0.5237349	0.520432	0.4938462	0.51855874
0.0	0.5218762	0.52531487	0.49294925	0.5151514	0.5036078	0.5309171	0.52249116	0.5200913	0.494602	0.517978
0.0	0.520708	0.52313364	0.49270904	0.51419103	0.5021598	0.5306185	0.52329856	0.520969	0.4940263	0.51832235
0.0	0.52167153	0.5215604	0.49374208	0.51422954	0.50337744	0.52951723	0.5228676	0.520103	0.49556398	0.5179093
0.0	0.008116816	0.009802932	0.009006318	0.010045036	0.0074185454	0.26871789	0.0023882953	0.009811767	0.0159291	0.006713828
0.0	0.023740184	0.02585349	0.023237746	0.020780563	0.019279147	0.36642528	0.020819398	0.027816325	0.03413943	0.023893056
0.0	0.009516434	0.0022029004	0.01113573	0.008094821	0.0014406774	0.33679813	0.007829393	0.012361881	0.015993599	0.0104822535
0.0	0.009516434	0.0022029004	0.01113573	0.008094821	0.0014406774	0.33679813	0.007829393	0.012361881	0.015993599	0.0104822535
0.0	0.009516434	0.0022029004	0.01113573	0.008094821	0.0014406774	0.33679813	0.007829393	0.012361881	0.015993599	0.0104822535
0.0	0.0072473055	0.01064497	0.009060482	0.008636405	0.010288864	0.35393122	0.010319018	0.010758436	0.013720248	0.012814191
0.0	0.009825021	0.007930225	0.0082275765	0.009608	0.0076549496	0.6349673	0.011298738	0.013041397	0.010507935	0.012659448
0.0	8.981927e-05	5.8123358e-05	7.06025e-05	8.820142e-05	5.838272e-05	0.72627586	0.00011890685	0.00015910325	0.00011545634	0.0001521209
0.0	0.0077104126	0.0121960975	0.009536506	0.0076393858	0.008276892	0.48630515	0.007906151	0.008591701	0.01652555	0.0112109035
0.0	0.042427003	0.059769634	0.038189605	0.0046107583	0.039576642	0.49238688	0.045912832	0.05171527	0.051544618	0.044307444
0.0	0.52221006	0.52522254	0.49335903	0.51531816	0.5032057	0.5288099	0.5223761	0.5186266	0.49429458	0.5174527
0.0	8.762382e-05	0.000102138045	6.921873e-05	4.8003523e-05	5.6343408e-05	0.14716165	0.0001055986	1.4456722e-06	1.8371937e-05	0.00011687999
0.0	0.010446343	0.013616307	0.007798429	0.0073951487	0.0065388684	0.5184842	0.009851284	0.005847257	0.017082218	0.009958161
0.0	0.023303859	0.02692735	0.017884651	0.022078747	0.021851452	0.2962838	0.021265205	0.02395317	0.03227101	0.009063594
0.0	4.7518322e-05	0.00012873836	4.727335e-05	7.242611e-05	7.145266e-05	0.3918731	5.906288e-05	8.696106e-05	0.0002844851	7.084104e-05
0.0	0.52343154	0.5256662	0.49324867	0.51539576	0.5032567	0.52901405	0.52268296	0.52053285	0.49352208	0.51900023
0.0	0.008015986	0.012179714	0.007495288	0.008477296	0.010329317	0.16683273	0.010869981	0.009939844	0.012256932	0.0007170362
0.0	0.52489483	0.52419144	0.49297172	0.5144691	0.50302494	0.5293378	0.5240344	0.5208298	0.4931172	0.5198762
0.0	0.0011269189	0.00079841906	0.001164576	0.000863537	0.0011517034	0.6982191	0.0011492743	0.0008432335	0.0022866542	0.0009849843
0.0	0.009126845	0.010462646	0.009435488	0.0059774676	0.0070033744	0.41752025	0.007863147	0.010727868	0.008728321	0.0073696477
0.0	6.62429e-05	0.00010118164	0.00011019669	8.798168e-05	6.145004e-05	0.12927464	8.936655e-05	8.383503e-05	0.00014298473	6.380084e-05
0.0	0.038224194	0.038820293	0.03469412	0.036888137	0.044503327	0.4291316	0.041595723	0.04571963	0.052019514	0.04698535
0.0	3.9275223e-05	6.81941e-05	6.547263e-05	5.865203e-05	0.00010696474	0.3007938	5.772454e-05	9.19603e-05	0.00015628965	0.00012192786
0.0	0.0046805493	0.009062293	0.007566026	0.0067581027	0.009293697	0.29619563	0.0099148825	0.008754897	0.010005991	0.010566105
0.0	0.009951019	0.0091285305	0.006768969	0.008896059	0.007735886	0.28269663	0.008162542	0.009800475	0.013687514	0.009643671
0.0	0.00012772092	8.3389736e-05	0.00013355965	7.958667e-05	5.93797e-05	0.08352432	9.003425e-05	0.00010223881	1.8645931e-05	3.837423e-05
0.0	0.012835937	0.008895625	0.01089655	0.008790578	0.006599406	0.09184209	0.012150867	0.009953307	0.016650504	0.007635855
0.0	4.623326e-05	8.519876e-05	5.975034e-05	4.1730236e-05	8.871048e-07	0.23287354	7.883916e-05	0.000103772145	0.00024588683	0.0001343653
0.0	0.0069529917	0.011181995	0.007695563	0.009401117	0.008785074	0.37022093	0.008395195	0.011168816	0.015696334	0.010859091
0.0	0.008061309	0.008782741	0.00913704	0.008443766	0.010043257	0.49971727	0.0077658766	0.014161756	0.015929643	0.010093183
0.0	0.0017904318	0.010523936	0.009091569	0.009210058	0.00096868357	0.42278033	0.01001541	0.008325174	0.015201993	0.0048253625
0.0	0.11628115	0.11495487	0.122144505	0.11587144	0.12257401	0.6700921	0.11630385	0.07135688	0.18799624	0.12040662
0.0	0.0011283288	0.0020088742	0.0014624343	0.0016263888	0.0023527606	0.47535005	0.0022618296	0.0017285042	0.0039525023	0.0019888368
0.0	4.532594e-06	4.379901e-06	6.868417e-05	3.7368398e-05	7.49781e-05	0.27127853	5.189767e-06	0.0001040745	0.00035862412	8.2426e-05
0.0	0.0003169493	0.0005328526	0.008322328	0.0056576007	0.007910786	0.37750596	0.0004573676	0.0116248	0.021839887	0.009148851
0.0	0.001745614	0.0028193588	0.0010275602	0.0017592023	0.0012871651	0.22109193	0.0024240506	0.0021377138	0.0053887293	0.0025800008
0.0	6.677343e-05	7.6742406e-05	6.934823e-05	9.700841e-05	9.722679e-05	0.38792047	5.3068652e-05	9.792743e-05	0.0001820518	6.7765045e-06
0.0	0.008509597	0.009137049	0.008215162	0.010079566	0.00983253	0.45799834	0.0076230275	0.010261815	0.013193401	0.0027069307
0.0	0.0104848305	0.0077780336	0.008969278	0.0018496228	0.0069741705	0.4504211	0.007519462	0.011731507	0.01472492	0.012462928
0.0	0.010310621	0.0072045987	0.008048241	0.009831322	0.009755506	0.44996583	0.007630502	0.012571168	0.013569303	0.014580407
0.0	6.874465e-05	8.9804875e-05	8.389253e-05	3.3211593e-06	4.825739e-05	0.3865425	5.1386127e-05	8.384183e-05	0.00021339417	4.8491006e-06
0.0	0.010321419	0.0072567333	0.008108804	0.009821477	0.009754999	0.45158473	0.0075848904	0.012582822	0.013521898	0.01463194
0.0	0.5217903	0.52518886	0.495074	0.5172344	0.5044764	0.5295692	0.5255746	0.52117115	0.49569905	0.520636
0.0	0.011526509	0.0072741457	0.008520217	0.009286649	0.010494655	0.34671515	0.009377208	0.00031309752	0.01326403	0.00026270354
0.0	0.5210087	0.52534586	0.49354786	0.5162181	0.5039926	0.5294664	0.5233813	0.52061754	0.4942341	0.51787955
0.0	0.52116895	0.52388936	0.4931009	0.5162926	0.5034648	0.52999324	0.52578574	0.52002275	0.4930371	0.51961327
0.0	0.5230705	0.5244763	0.49430436	0.51487875	0.5024033	0.5306782	0.5254568	0.5203905	0.49212503	0.5194253
0.0	0.08826226	0.09422701	0.09080078	0.087890826	0.08406506	0.5516173	0.08906279	0.099928886	0.124791645	0.10697779
0.0	0.0087697115	0.008078382	0.008706255	0.0078093386	0.008641959	0.577177	0.008700414	0.0018673962	0.018529212	0.010107171
0.0	0.008493014	0.009718297	0.010073512	0.008559294	0.008211177	0.5728545	0.008626825	0.011105211	0.020261955	0.0130579965
0.0	0.0028743327	0.003771185	0.0064771674	0.0040603033	0.0026038985	0.5379396	0.0047943983	0.0077816593	0.018583624	0.009318483
0.0	0.008074803	0.009387777	0.0073802457	0.0007432622	0.008617446	0.50804776	0.0024044677	0.011743854	0.014329868	0.009248768
0.0	0.0077099344	0.010031767	0.0068086633	0.008109161	0.0098014	0.49721867	0.0077222707	0.012500137	0.019537956	0.008438035
0.0	0.0076138456	0.009999111	0.006767789	0.008032211	0.009706854	0.49717888	0.007701654	0.012444625	0.019494355	0.008361153
0.0	0.007651068	0.010028832	0.006775499	0.008028154	0.009745252	0.49707088	0.007740591	0.012483361	0.019450957	0.008410746
0.0	0.008088694	0.009531341	0.008848823	0.008208024	0.008078352	0.52979374	0.01028852	0.01125032	0.019649506	0.009217292
0.0	0.0075746025	0.009601128	0.01017906	0.009456466	0.008004956	0.5959206	0.00961816	0.007866034	0.019329565	0.013372198
0.0	0.008102099	0.009906871	0.008849634	0.009405732	0.006330074	0.63129836	0.011518791	0.012108705	0.022532929	0.012341441
0.0	0.008152828	0.009911096	0.008864683	0.009437609	0.0063647074	0.6306693	0.01150034	0.01212672	0.022299742	0.012363046
0.0	6.028047e-05	8.357458e-05	8.0560836e-05	6.4088046e-05	6.539993e-05	0.5298091	9.7186465e-05	0.00011793561	0.00040906118	7.960033e-05
0.0	0.008339417	0.016921535	0.009000195	0.0071278852	0.008968698	0.58091503	0.0058045434	0.011417123	0.020633204	0.008661644
0.0	7.706832e-05	6.7694484e-05	6.93768e-05	8.0102603e-07	8.252517e-05	0.37497923	6.175852e-05	0.0001320095	0.00031172743	6.737788e-05
0.0	0.008540963	0.007123465	0.0089427335	0.00019283441	0.009512111	0.47842082	0.007400103	0.011021318	0.01966721	0.009951235
0.0	0.040051363	0.14680809	0.12306572	0.13718183	0.13396364	0.4980239	0.14018606	0.113729626	0.13586798	0.05627437
0.0	0.0012591531	0.0026698885	0.0013446022	0.00088021404	0.0016464831	0.28436828	0.0018000287	0.0013859147	0.0008781847	0.0030246023
0.0	0.19063847	0.1825659	0.17989357	0.18757802	0.041644696	0.50477767	0.18023098	0.18819927	0.20126532	0.19135435
0.0	0.52199256	0.52364135	0.49313343	0.51360583	0.50257534	0.5287134	0.52252066	0.5210511	0.49260223	0.5185297
0.0	0.0045582573	0.007975814	0.0054417728	0.007194918	0.004788168	0.5286637	0.007266743	0.012253378	0.02009161	0.012999353
0.0	3.8769318e-05	6.394331e-05	5.507404e-05	4.3453714e-05	3.409166e-05	0.5049058	7.413044e-05	3.7222421e-06	0.00035595914	0.000113450325
0.0	0.05529086	0.06363596	0.056585617	0.056032725	0.050924674	0.5230129	0.066233814	0.029036926	0.09260785	0.07336339
0.0	0.041635603	0.04523333	0.045748953	0.04035805	0.031068841	0.52499366	0.048596106	0.043608412	0.024068102	0.038042944
0.0	8.0577054e-05	0.00013818133	7.3538584e-05	4.800522e-05	8.7554395e-07	0.6289345	6.411519e-05	9.782402e-05	4.0722607e-05	4.530446e-06
0.0	0.000113377755	0.00012262417	4.9120757e-05	5.149075e-05	1.0207825e-06	0.35353526	3.4689529e-06	0.00010659778	4.9302373e-05	3.2365733e-06
0.0	4.6000087e-06	8.68332e-05	7.9621364e-05	8.525231e-05	8.320886e-05	0.4585323	7.7980265e-05	6.940446e-05	0.00015434276	9.083149e-05
0.0	0.025383836	0.023115236	0.02340157	0.020536596	0.019243782	0.35831052	0.024735713	0.030065848	0.011749965	0.020145493
0.0	9.7596116e-05	8.981918e-05	7.288957e-05	3.8383525e-05	6.2968116e-05	0.07989012	5.8456702e-05	0.00012807008	0.00020793424	7.13276e-05
0.0	0.008725202	0.008483871	0.00827587	0.008347154	0.0075060898	0.2586877	0.0054663913	0.009003187	0.012737038	0.00721546
0.0	0.023039421	0.008011388	0.02165272	0.018978484	0.020931108	0.42465067	0.025788404	0.026722332	0.043403313	0.024264816
0.0	8.6803564e-05	5.0962803e-06	4.9557775e-06	6.614481e-05	8.50125e-05	0.2426168	8.0587575e-05	0.00017092998	0.00031104436	9.110535e-05
0.0	0.13887012	0.14526124	0.14046465	0.13821168	0.09897106	0.5536508	0.15002127	0.13914564	0.0530529	0.11472508
0.0	8.824971e-05	6.878583e-05	0.00011223079	2.610835e-06	3.8136735e-05	0.55486155	0.00012075564	0.000115915915	1.5100781e-05	5.9262544e-05
0.0	6.4713175e-05	7.143809e-05	0.00011366733	4.647462e-05	9.346998e-05	0.2847959	6.826873e-05	5.0753304e-05	0.00046469804	8.016999e-05
0.0	0.0018064943	0.0020801716	0.009457882	0.008530672	0.010065322	0.4750371	0.008914539	0.010267662	0.015473923	0.010972931
0.0	2.985516e-06	3.925386e-06	9.3374394e-05	6.9809765e-05	0.00010186512	0.42172882	7.382132e-05	9.900723e-05	0.00025400307	0.00011343452
0.0	6.413237e-05	5.5690212e-05	8.5349515e-05	5.994158e-05	5.948404e-05	0.55832386	5.4941745e-05	0.00012290466	0.00026930426	8.736618e-05
0.0	0.0014821902	0.0021767425	0.010183895	0.0069085183	0.007459782	0.47743678	0.008756909	0.010193021	0.01767863	0.010208557
0.0	0.04160803	0.045182247	0.04552248	0.04033606	0.030976253	0.5253462	0.048460975	0.043541145	0.023923969	0.03781234
0.0	0.047639888	0.046147846	0.039082453	0.045156334	0.03809042	0.5665165	0.049285408	0.04636237	0.022713412	0.043467235
0.0	0.047608558	0.04609579	0.03888763	0.04513185	0.037977725	0.56686366	0.049148448	0.046291072	0.022577208	0.043205228
0.0	0.5234478	0.5248039	0.4945202	0.5155503	0.5017458	0.5302358	0.5221079	0.52108	0.49332738	0.51975805
0.0	0.009505874	0.00699283	0.00889801	0.0064627025	0.010535928	0.39343476	0.008209496	0.0076095127	0.017216053	0.009154823
0.0	0.09077997	0.074452154	0.08712356	0.08069003	0.09314799	0.46270165	0.09276241	0.06796385	0.10185634	0.0895968
0.0	0.095665544	0.10930605	0.08599238	0.08395613	0.08601056	0.5379163	0.0895861	0.10386939	0.1282362	0.09008941
0.0	7.128443e-05	0.00012574164	0.00011160593	5.088226e-05	6.878589e-05	0.43922853	4.1445997e-05	0.000119642384	0.00032391725	9.310464e-05
0.0	0.095844015	0.10941222	0.086416945	0.083877616	0.08611542	0.5371512	0.089026645	0.10404543	0.12932745	0.08988058
0.0	0.09576805	0.10941268	0.086450055	0.083387345	0.08606054	0.5372042	0.08998993	0.10410442	0.12920807	0.08991855
0.0	7.774178e-05	0.0001470778	7.0132584e-05	5.30211e-05	7.565711e-05	0.6068333	9.540946e-05	0.00012203627	0.00026497652	5.399357e-05
0.0	0.009157807	0.008659376	0.010260106	0.0077267373	0.008380081	0.41446692	0.010307897	0.009938506	0.02257282	0.010188135
0.0	0.009859562	0.009732753	0.0093066	0.0112832105	0.006796385	0.6226423	0.010915489	0.008909182	0.014763663	0.011397177
0.0	0.5221592	0.52347654	0.49547407	0.5148258	0.5031271	0.53067976	0.52349114	0.5209768	0.49287057	0.51811045
0.0	0.0056682928	0.009947491	0.010416166	0.011040981	0.007903144	0.3680594	0.0094525805	0.013299501	0.016834801	0.0103340475
0.0	4.639363e-05	4.8104295e-05	8.204191e-05	9.5610005e-05	6.3752006e-05	0.3429806	6.792994e-05	0.00016199684	0.0002937521	0.00013015488
0.0	0.007062715	0.0072482154	0.008930984	0.009982066	0.00798174	0.43374407	0.008588201	0.01308313	0.016635856	0.011742664
0.0	0.009535807	0.008842317	0.0057772384	0.009492153	0.008372302	0.34092012	0.0065958523	0.010647326	0.018803617	0.009185432
0.0	0.5222732	0.52384	0.49499285	0.515171	0.50305843	0.5304265	0.5228126	0.5208182	0.49288824	0.5184082
0.0	0.010273721	0.011083763	0.0064741727	0.0069278106	0.006286571	0.4900165	0.0076694847	0.011528736	0.012489418	0.008730235
0.0	0.06982261	0.07659224	0.060030203	0.059283383	0.05789746	0.5139915	0.06545795	0.078944504	0.08480183	0.068820454
0.0	0.0022741572	0.009415275	0.0076884083	0.009242343	0.008576833	0.28227398	0.009586131	0.01103653	0.014548173	0.010683996
0.0	0.52381164	0.52448595	0.49529713	0.5174084	0.5036926	0.5306834	0.52294564	0.5217433	0.4931376	0.5207771
0.0	0.0104624685	0.0070095346	0.010932613	0.010863292	0.009612411	0.57164866	0.008487895	0.010375547	0.010741114	0.012131354
0.0	0.09691718	0.08412244	0.0920944	0.09602377	0.097961806	0.58021915	0.086067684	0.09395569	0.098500036	0.11323815
0.0	0.5235736	0.52385694	0.49504402	0.5167136	0.50424516	0.5292079	0.5245865	0.52064836	0.49576923	0.5209058
0.0	0.012350313	0.005181679	0.009033123	0.0081676515	0.005885637	0.20266356	0.0066488143	0.01162177	0.018633334	0.008729888
0.0	0.000103072634	4.53906e-05	0.00012410826	0.00011356754	9.326067e-05	0.61113554	6.629143e-05	0.00010218237	0.000121536206	0.0001412561
0.0	0.010550947	0.0070417724	0.010959919	0.010897059	0.009631824	0.57093614	0.008512369	0.010480092	0.010805592	0.012241518
0.0	0.010427191	0.0075770374	0.010356333	0.010376071	0.011582723	0.6286814	0.008042654	0.009713232	0.012174236	0.015103424
0.0	0.007675787	0.007841452	0.009871104	0.007069463	0.006348381	0.29408112	0.010212056	0.010729842	0.027437748	0.012363482
0.0	0.009889254	0.007462995	0.007208273	0.008027547	0.008454005	0.5500773	0.010372649	0.0072356816	0.015483384	0.010705978
0.0	7.1420785e-05	0.00011838811	7.914868e-05	7.941398e-05	0.000100156605	0.42137423	5.3926888e-05	0.00014323105	0.00019388695	3.3143035e-05
0.0	4.2047694e-05	0.00010037393	5.2952484e-05	3.204861e-05	5.7008612e-05	0.22655137	0.00010304856	7.910673e-05	0.00023135354	9.029658e-05
0.0	0.008446517	0.011121174	0.0077846856	0.0067894426	0.006272232	0.49105397	0.00929389	0.008543413	0.014917739	0.010868663
0.0	0.008372484	0.011005798	0.0077628316	0.006768555	0.0062596556	0.4922502	0.009273725	0.008515171	0.014723667	0.010832628
0.0	0.0102631515	0.01032364	0.008776424	0.009090418	0.009256645	0.46864298	0.0126737	0.012923405	0.01686942	0.009234073
0.0	0.010305654	0.01031763	0.008805318	0.009077828	0.00923673	0.47040626	0.012665552	0.012948251	0.016983056	0.009199629
0.0	0.00974997	0.011400069	0.0087144235	0.007990837	0.0066514416	0.5073292	0.007487778	0.00955749	0.022554573	0.009384873
0.0	0.5213584	0.5235721	0.4923664	0.51381004	0.50223607	0.5314507	0.52417177	0.5210017	0.49377564	0.51790506
0.0	0.008993551	0.0072068158	0.007281498	0.0078105875	0.0063463505	0.4699575	0.011528231	0.0094432505	0.013197566	0.011767119
0.0	0.2149097	0.21965548	0.18700024	0.20919076	0.20867628	0.5326891	0.2129375	0.23473924	0.24830344	0.21954168
0.0	0.064251	0.06892069	0.060266715	0.07776347	0.075966224	0.48929673	0.050238963	0.07657334	0.08354887	0.062547006
0.0	0.070964396	0.06526328	0.060428243	0.06994878	0.0687484	0.43418303	0.062203567	0.06449149	0.08284537	0.06724538
0.0	0.010256015	0.008747749	0.008273195	0.010180372	0.010178858	0.36438742	0.00798271	0.008590841	0.014817449	0.009328551
0.0	0.010227941	0.008707177	0.008250776	0.010174535	0.010152	0.3653395	0.007985557	0.008555369	0.014786678	0.009255167
0.0	0.065168306	0.06784556	0.05820303	0.06674749	0.06235671	0.5310951	0.069506966	0.06305356	0.08403479	0.07105634
0.0	0.008752932	0.009401659	0.0077197426	0.009330834	0.008493283	0.53120524	0.0098099	0.008239195	0.015220057	0.0103366375
0.0	0.008728935	0.009358078	0.0076988083	0.00932548	0.008470837	0.5322282	0.009813389	0.008205163	0.015188457	0.010255395
0.0	0.2301314	0.2172356	0.19436395	0.1886198	0.20584345	0.5116166	0.23775923	0.22346495	0.23532422	0.21803299
0.0	0.07580533	0.07237176	0.06105185	0.056782033	0.048185464	0.49056572	0.07619524	0.06649491	0.0760036	0.068521075
0.0	0.011601446	0.010603765	0.00843163	0.006918506	0.0052860905	0.4603307	0.011645698	0.009092755	0.01260634	0.009660331
0.0	0.011569732	0.010554671	0.008408782	0.0069145234	0.005272073	0.46135142	0.011649837	0.00905523	0.012580098	0.009584352
0.0	0.21322761	0.2187824	0.20917839	0.21432652	0.20586376	0.50068235	0.23442426	0.23844078	0.21097259	0.23416659
0.0	0.06699827	0.061861984	0.068210036	0.06003868	0.062627524	0.5154178	0.074268915	0.083334826	0.07227169	0.0731264
0.0	0.009214845	0.00792171	0.010354902	0.0076682875	0.008561677	0.5037487	0.01110096	0.013867554	0.011475124	0.010905609
0.0	0.00918959	0.007884939	0.01032689	0.00766388	0.008539049	0.5047757	0.011104898	0.013810598	0.011451209	0.010819949
0.0	0.0021268304	0.0014098058	0.00091017014	0.002204232	0.0014272444	0.12339585	0.0017873656	0.0024685818	0.0038924022	0.0021888358
0.0	0.52305424	0.52508163	0.49456513	0.5151393	0.50154525	0.5306207	0.52274805	0.5207932	0.4942122	0.51966685
0.0	0.5225815	0.52494407	0.49441496	0.5163041	0.5032345	0.5299144	0.522755	0.5210038	0.4945211	0.5189429
0.0	0.122173525	0.1465633	0.13324723	0.14540675	0.13126308	0.50718266	0.13546132	0.15385085	0.17417376	0.12449077
0.0	0.5221959	0.5253352	0.49581572	0.5146531	0.50278145	0.5294175	0.5229133	0.52009314	0.49328005	0.51839286
0.0	0.00708898	0.008894538	0.011328612	0.006417729	0.008823328	0.5618416	0.008682271	0.011144565	0.014668217	0.008060871
0.0	4.6208184e-05	7.268737e-05	0.00013269669	3.903967e-05	7.8134726e-05	0.59339654	6.898757e-05	0.00011570433	0.00022569204	6.0738977e-05
0.0	0.14412154	0.14577764	0.14667697	0.1288952	0.13209274	0.46181297	0.13416956	0.15653388	0.1556578	0.15549423
0.0	4.18567e-05	9.242404e-05	9.586564e-05	7.693423e-05	5.003305e-05	0.08846401	9.711143e-05	0.00011139998	0.00022707909	0.00013958589
0.0	0.00953615	0.010393002	0.0127008585	0.013477408	0.0125175305	0.6642732	0.010216414	0.007857996	0.026884547	0.013986137
0.0	0.011488443	0.012600235	0.01278849	0.011207321	0.014037745	0.6298827	0.011294899	0.009047168	0.028871248	0.013717712
0.0	0.012004698	0.0135314865	0.0143019315	0.012131046	0.013712411	0.69176346	0.012552856	0.0047378014	0.026591176	0.011148523
0.0	0.012046286	0.016116245	0.013268736	0.009987455	0.012688775	0.6846256	0.012769499	0.008239093	0.025434487	0.013241868
0.0	0.013352114	0.01085201	0.013721881	0.011823484	0.011459189	0.6481245	0.011514851	0.008694107	0.045657925	0.009255115
0.0	0.013805839	0.011828767	0.012469449	0.013052517	0.012750709	0.67102927	0.011913714	0.0076355985	0.028157236	0.0132268425
0.0	0.0126165	0.011043949	0.013503242	0.0097923055	0.010851493	0.58659005	0.013822469	0.008163593	0.026536454	0.01197035
0.0	0.5231205	0.5239858	0.49526867	0.5151354	0.5024985	0.5288618	0.52526397	0.5200939	0.49334678	0.52055335
0.0	0.52415997	0.52539545	0.4936941	0.51739347	0.5034839	0.5292473	0.52436846	0.52043504	0.49206755	0.51993287
0.0	0.5233041	0.5260156	0.49435237	0.51528174	0.50517434	0.529662	0.5240192	0.51996213	0.4929693	0.51796204
0.0	0.5214638	0.5240635	0.4934026	0.51558596	0.50272447	0.52962506	0.5235914	0.51941824	0.4927094	0.51706004
0.0	0.5244483	0.5259975	0.49572763	0.5160666	0.504158	0.5300777	0.5241918	0.5197038	0.494473	0.5182489
0.0	0.52262753	0.5234311	0.49551347	0.5157585	0.5040165	0.52923936	0.52239674	0.5217689	0.4921196	0.51874757
0.0	0.5224917	0.5260763	0.4938511	0.5157624	0.504313	0.52977085	0.523253	0.5193336	0.4938942	0.51955664
0.0	0.52284014	0.5242173	0.49567956	0.516348	0.50362283	0.52946484	0.52396154	0.5208935	0.49343702	0.51751083
0.0	0.04307451	0.056218836	0.043026768	0.044589352	0.03321739	0.45920148	0.04046914	0.043979578	0.074219756	0.05895959
0.0	0.52330035	0.5255451	0.492284	0.51567733	0.50134254	0.52846026	0.524304	0.5201393	0.49409753	0.5195016
0.0	0.52449846	0.5224581	0.49368027	0.51654226	0.5044328	0.5296533	0.52222645	0.5194288	0.49312687	0.51818067
0.0	0.5233677	0.52555394	0.49382317	0.51686263	0.50599426	0.52993476	0.5242838	0.5225153	0.49222705	0.51795137
0.0	0.52416706	0.5247504	0.49567106	0.5168329	0.50571257	0.52923363	0.52464956	0.5224654	0.49205327	0.51927674
0.0	0.03603768	0.05437411	0.03905987	0.037347652	0.044972166	0.47107777	0.038051628	0.05561025	0.05970632	0.050974384
0.0	0.03744855	0.048997402	0.0443379	0.04245427	0.036609508	0.4118981	0.04206796	0.04600309	0.058508996	0.035655893
0.0	0.044322904	0.038641263	0.04747318	0.037997417	0.04384665	0.54859036	0.031268362	0.04467619	0.054618686	0.049608126
0.0	0.04391112	0.04809547	0.038015254	0.036429632	0.044526216	0.5053099	0.041749265	0.03577469	0.059551384	0.044225134
0.0	0.5225053	0.52427113	0.4927733	0.5158842	0.50182605	0.5309974	0.5225373	0.5219866	0.49245438	0.51932025
0.0	0.035962023	0.038710576	0.0542822	0.047283284	0.035273895	0.5318624	0.03625472	0.0481831	0.066618495	0.048958514
0.0	0.52377236	0.5251503	0.49477354	0.51649284	0.5019503	0.52959347	0.5237878	0.5198396	0.49365172	0.51839244
0.0	0.52203995	0.52370214	0.49198985	0.5156484	0.50259453	0.5291308	0.52319473	0.5207672	0.49279588	0.5176657
0.0	0.52343345	0.52453035	0.4936538	0.5166155	0.5033616	0.529281	0.5245952	0.52028924	0.49283734	0.51670796
0.0	0.5211787	0.52439344	0.49330094	0.5150207	0.5024187	0.5290899	0.5229505	0.5203208	0.4927978	0.51657826
0.0	0.52300465	0.5250852	0.49475187	0.515197	0.5011553	0.52921975	0.5231366	0.5219156	0.49407333	0.51905733
0.0	0.052928995	0.054480482	0.040067766	0.036360398	0.039709948	0.43295032	0.052245136	0.052239083	0.065306164	0.054833554
0.0	0.52207613	0.5248401	0.49392927	0.5162627	0.5030684	0.5294658	0.5223051	0.5190957	0.4937576	0.51767945
0.0	0.5228694	0.52488786	0.49518883	0.5155364	0.5032125	0.5292074	0.5244004	0.52030516	0.49526894	0.51818424
0.0	0.00014693187	0.00014152858	7.543817e-05	6.185147e-05	0.00011361401	0.5177517	8.301706e-05	8.046648e-05	0.00024273338	0.00010004274
0.0	0.011890056	0.01287836	0.007025447	0.0070500458	0.011773338	0.45365882	0.009510822	0.008516798	0.016759658	0.0093361605
0.0	0.52326804	0.5252574	0.4936472	0.516118	0.5035656	0.5292715	0.5239205	0.521068	0.49400058	0.51913774
0.0	0.09593122	0.09911926	0.08349819	0.10015595	0.088194266	0.5099289	0.09883044	0.11547493	0.106743895	0.06622538
0.0	0.02686607	0.023164323	0.01927141	0.0149602685	0.021099234	0.5625488	0.020145409	0.020646466	0.038924433	0.025948888
0.0	0.5221866	0.524863	0.4945873	0.51499295	0.50311786	0.5275955	0.5243386	0.5199859	0.49339226	0.51759446
0.0	0.022275122	0.03268725	0.017188434	0.021797728	0.025629945	0.4398534	0.024274867	0.01957034	0.037930455	0.017793387
0.0	0.5224488	0.52533513	0.49381492	0.51493704	0.5022329	0.52866066	0.522076	0.5196142	0.49378726	0.5192714
0.0	0.0077490774	0.00928221	0.011090094	0.008298502	0.0098971985	0.4778421	0.00870256	0.010970328	0.008893877	0.006577319
0.0	0.008349285	0.010778598	0.0083517535	0.008012184	0.005877095	0.5941313	0.011199402	0.009207826	0.013286003	0.0077996724
0.0	0.22987959	0.23833472	0.20300853	0.22482938	0.2250788	0.5353033	0.21561073	0.22633699	0.2103757	0.22062181
0.0	0.5209519	0.5244682	0.4967363	0.5151683	0.5031516	0.5302045	0.5249402	0.5192589	0.49288344	0.5183052
0.0	0.5205089	0.52434915	0.49365023	0.5149292	0.5037838	0.52834845	0.5234037	0.51978815	0.49264747	0.5172761
0.0	0.006835133	0.011737469	0.0074552186	0.0070008477	0.011354588	0.3877827	0.007843548	0.0120864455	0.013042488	0.008662442
0.0	5.3523476e-05	8.357785e-05	3.2122323e-05	7.6843244e-05	7.927256e-05	0.38728762	5.8979862e-05	0.00012581998	0.00020377	7.477738e-05
0.0	0.010570783	0.008878049	0.009828729	0.0045617423	0.008802277	0.42053497	0.012343295	0.01020376	0.015086728	0.0057922807
0.0	8.143867e-05	8.2343584e-05	0.00010099617	3.9776878e-05	6.562565e-05	0.2886316	8.13142e-05	8.7891945e-05	0.0004046666	2.4877107e-05
0.0	0.5233435	0.5246782	0.49474883	0.51633537	0.5037953	0.52964795	0.5232445	0.5235357	0.49282598	0.5190304
0.0	0.007165424	0.0064385324	0.0047005983	0.010171607	0.0062920665	0.2989028	0.0069594407	0.011940215	0.014827358	0.010439375
0.0	5.26198e-05	5.340835e-05	3.73951e-05	5.669255e-05	4.3821623e-05	0.12665458	5.3537613e-05	0.00010143291	0.0002752623	0.00013200585
0.0	0.52175367	0.5254717	0.49334815	0.5155361	0.50350994	0.52962804	0.52274275	0.52016705	0.4942637	0.51835626
0.0	8.8644694e-05	0.0001567598	0.00012753448	8.204003e-05	9.277557e-05	0.41641828	9.883367e-05	0.00012146369	0.0002449693	0.00011906661
0.0	0.010857483	0.0103271045	0.009294123	0.010847277	0.010690332	0.47981986	0.008700771	0.010830012	0.013184538	0.0113684805
0.0	0.085924365	0.08365255	0.09179895	0.0870312	0.0605051	0.5444517	0.088546	0.08734383	0.12103795	0.08057387
0.0	0.5228701	0.52397835	0.49524018	0.51778126	0.5039046	0.5295979	0.52405435	0.521503	0.49354646	0.51886433
0.0	0.0072481497	0.011821155	0.0075631267	0.011303251	0.009033703	0.34685764	0.010143852	0.011385413	0.01898245	0.009891337
0.0	0.0666872	0.07522897	0.062398236	0.064500295	0.063254364	0.4371487	0.064994946	0.07422521	0.09228443	0.06774559
0.0	0.008190276	0.00938576	0.0065196976	0.011401682	0.007042579	0.3953209	0.0116104875	0.010731067	0.017109133	0.009616144
0.0	0.01843533	0.024695285	0.09315776	0.0820474	0.09108251	0.468982	0.0959582	0.091186866	0.115531154	0.101655245
0.0	6.49411e-05	0.00014731514	8.4980646e-05	7.871506e-05	5.971468e-05	0.36643848	8.586143e-05	5.1010084e-05	0.00021674937	9.3694325e-05
0.0	0.008378964	0.014361565	0.008207092	0.007890879	0.010257795	0.32738858	0.00990654	0.009392887	0.015495054	0.009115399
0.0	0.019883549	0.021633709	0.023326233	0.018532349	0.024558963	0.53680456	0.016663538	0.02451281	0.032866538	0.020148346
0.0	0.009308548	0.007828408	0.010178268	0.012102455	0.007209443	0.5796778	0.008048606	0.010710262	0.014414153	0.010139205
0.0	0.5231486	0.52464426	0.4938283	0.5162523	0.5023247	0.52997303	0.5242088	0.5199068	0.49212077	0.5189494
0.0	0.042694505	0.04071961	0.036627952	0.042030957	0.04142899	0.5472559	0.03952043	0.05724694	0.07075517	0.04519603
0.0	0.069207534	0.06478679	0.066012755	0.071540646	0.050464932	0.5448748	0.06707716	0.06967775	0.04207414	0.06315428
0.0	8.039783e-05	5.6519166e-05	0.00010627299	0.00013971265	5.143549e-05	0.626484	5.9134058e-05	0.00010653721	0.00021664276	9.60272e-05
0.0	0.024136925	0.020020556	0.02296517	0.024137188	0.021872105	0.54309213	0.024328673	0.030402241	0.044584952	0.019744959
0.0	0.5227326	0.52432215	0.49259776	0.515845	0.5025859	0.531805	0.52567035	0.5212719	0.4938111	0.5202499
0.0	0.15141974	0.11934648	0.11985115	0.13313967	0.13420884	0.56447923	0.15022203	0.15875408	0.18122257	0.15049173
0.0	8.173432e-05	7.314434e-05	5.449014e-05	8.324989e-05	5.3263695e-05	0.30224165	6.6846056e-05	8.020838e-05	0.00018194038	7.1093054e-05
0.0	0.23832518	0.22261295	0.20809646	0.22143917	0.18715656	0.53908676	0.22289374	0.22137628	0.23294054	0.23720713
0.0	0.023764115	0.026050067	0.025805715	0.022156456	0.024314947	0.4030372	0.023811314	0.024943952	0.03812175	0.022793612
0.0	0.0736403	0.07084275	0.06644808	0.067380734	0.057829026	0.45162445	0.06757813	0.07428385	0.08919005	0.072917566
0.0	5.864812e-05	6.476077e-05	6.7117646e-05	7.238179e-05	6.235099e-05	0.3165647	5.4203905e-05	9.707143e-05	0.0005385946	7.6890596e-05
0.0	0.011578907	0.005792105	0.0068623507	0.008292328	0.009117311	0.6152036	0.011163625	0.013349538	0.02316587	0.011504906
0.0	0.017843565	0.016866202	0.024596753	0.018202696	0.018452732	0.48082688	0.02286207	0.022719037	0.04110427	0.02264501
0.0	0.03279748	0.03698252	0.04129455	0.041331474	0.04496476	0.44464865	0.040279258	0.052251328	0.06756849	0.04626348
0.0	0.0031787704	0.006040481	0.008297999	0.009278514	0.007849243	0.40859184	0.0072169662	0.012856109	0.019613205	0.0099791875
0.0	0.0031528117	0.0060310606	0.008209985	0.009192222	0.0078216	0.40761206	0.007144071	0.012843715	0.01976355	0.0099016065
0.0	0.522777	0.5242579	0.4940003	0.51547396	0.503302	0.52888936	0.5229292	0.5199139	0.49339083	0.51947474
0.0	0.5220778	0.5238852	0.49442673	0.51487297	0.5028069	0.528989	0.5227179	0.52025354	0.49377	0.51753545
0.0	0.012124338	0.008166601	0.009427945	0.009065389	0.009625266	0.39979354	0.015693666	0.010651591	0.01630117	0.008317104
0.0	0.012041401	0.00815063	0.009416112	0.009086313	0.009634407	0.40096867	0.015749626	0.010582589	0.016219815	0.008265658
0.0	0.020428998	0.020742973	0.019923607	0.024156008	0.017680319	0.27807146	0.02873826	0.024449816	0.03620241	0.022294588
0.0	0.056258455	0.06496947	0.050595537	0.06759347	0.051381495	0.3780131	0.067010574	0.07287972	0.09339334	0.07095758
0.0	4.134423e-05	6.9100744e-05	3.6412956e-05	8.747004e-05	3.523333e-05	0.114482515	7.744293e-05	0.00010959425	0.0003677478	0.0001000434
0.0	0.5224929	0.5234747	0.49512947	0.5153287	0.5026055	0.5304457	0.523506	0.520944	0.49264422	0.51788646
0.0	0.011137469	0.008450412	0.00980683	0.007965224	0.012917414	0.39214414	0.009082552	0.011759348	0.018695667	0.010411826
0.0	0.07496341	0.06507146	0.065872304	0.06188509	0.07026538	0.48431417	0.066052385	0.057822246	0.10071441	0.0629964
0.0	0.00012109488	6.9507725e-05	9.704079e-05	6.2874686e-05	0.00011304612	0.37227753	7.337229e-05	4.608246e-05	0.0004926463	6.402403e-05
0.0	0.011361543	0.008700105	0.009705594	0.008109992	0.010600858	0.4494729	0.008922623	0.007020383	0.021440668	0.0082645565
0.0	9.515224e-05	8.097806e-05	2.9375396e-05	5.6440153e-05	9.252625e-05	0.53870505	6.268061e-05	7.095902e-05	0.00025485305	7.415377e-05
0.0	0.0058607473	0.011166589	0.0065985424	0.0064864196	0.007653218	0.43290478	0.011185876	0.010086958	0.017567137	0.013196119
0.0	0.054027066	0.06640306	0.06216489	0.057830937	0.054277066	0.4554299	0.06588567	0.079237215	0.08594159	0.06975248
0.0	0.52483314	0.52490807	0.4955462	0.51407295	0.50378996	0.5313706	0.52579665	0.52085364	0.49508223	0.5177541
0.0	0.0062313774	0.011164731	0.006797348	0.006947127	0.010071182	0.45476943	0.011485763	0.007880922	0.01776144	0.016377663
0.0	0.066519976	0.097642295	0.10285851	0.09156537	0.081981264	0.34875876	0.09990332	0.10769555	0.11036169	0.08054069
0.0	0.014194088	0.030195026	0.025004443	0.020035135	0.023283834	0.21461754	0.027000643	0.02843455	0.029299352	0.01807541
0.0	0.008530088	0.0079663275	0.00846558	0.008888558	0.006088567	0.4606909	0.009782837	0.008148218	0.019360216	0.009413061
0.0	0.0051823645	0.006937876	0.0069764564	0.009846039	0.008052669	0.6397106	0.009419265	0.009617661	0.017935595	0.008719252
0.0	0.005178956	0.006951267	0.0070467787	0.009768629	0.008081516	0.6401784	0.009367831	0.009700522	0.017859826	0.008771195
0.0	0.059313584	0.06508466	0.05604584	0.061941966	0.06503885	0.5559896	0.07265982	0.076473124	0.08718993	0.06557434
0.0	5.031785e-05	6.956043e-05	5.31507e-05	6.309055e-05	8.457795e-05	0.6187796	0.00010501007	0.0001314736	0.0002823241	7.4385935e-05
0.0	0.007353215	0.008703383	0.007200906	0.008123786	0.009182434	0.5745926	0.010655859	0.011801431	0.016314296	0.008902578
0.0	0.009727943	0.009328049	0.006770578	0.008377969	0.0071232226	0.37650952	0.008722423	0.011095842	0.01465238	0.010062367
0.0	0.026939953	0.023352178	0.022474762	0.02360219	0.020516755	0.295247	0.025827894	0.031103095	0.03890091	0.019478602
0.0	0.026939953	0.023352178	0.022474762	0.02360219	0.020516755	0.295247	0.025827894	0.031103095	0.03890091	0.019478602
0.0	0.026939953	0.023352178	0.022474762	0.02360219	0.020516755	0.295247	0.025827894	0.031103095	0.03890091	0.019478602
0.0	0.020724593	0.024205532	0.019481093	0.018672049	0.027553566	0.458835	0.023812145	0.025263641	0.03142438	0.025945665
0.0	0.023051644	0.030703684	0.02058069	0.02017242	0.02622553	0.497683	0.027626097	0.025800427	0.02529198	0.026441595
0.0	0.19703397	0.20082858	0.18260497	0.18221933	0.16779596	0.53330964	0.17086253	0.19679224	0.17656389	0.15353703
0.0	7.8054e-05	6.5224296e-05	8.624062e-05	0.00012275041	4.298186e-05	0.5466697	8.225812e-05	0.00012156043	0.0003238521	6.315327e-05
0.0	0.008116943	0.009116781	0.009533609	0.011325456	0.004503123	0.48701712	0.012793933	0.011155622	0.016550716	0.00801696
0.0	6.0874085e-05	7.322502e-05	7.763503e-05	8.701058e-05	7.10974e-05	0.307979	5.404808e-05	0.0001047993	0.00015378249	0.00013063608
0.0	0.009169887	0.010090591	0.006020482	0.008553403	0.009991227	0.46850693	0.010176759	0.012375174	0.015262927	0.011385364
0.0	0.11647033	0.11530446	0.12218403	0.116158135	0.122637786	0.670675	0.11677373	0.071264684	0.18817924	0.120706104
0.0	0.52518326	0.52480334	0.49580553	0.5150278	0.5031522	0.5280439	0.525503	0.51976734	0.49441558	0.5214703
0.0	0.024062673	0.025268022	0.023940632	0.019944139	0.0193826	0.5096918	0.025244039	0.025436414	0.04021274	0.02103958
0.0	0.1886589	0.19144179	0.17427461	0.1791689	0.17211802	0.5197627	0.19561945	0.188998	0.20281942	0.17267954
0.0	0.0090174535	0.008771237	0.007977433	0.008491026	0.011220263	0.43969128	0.0074173906	0.008576986	0.019192616	0.007616516
0.0	0.008983875	0.0087693585	0.007947928	0.008458119	0.0111405775	0.4390658	0.0073800464	0.008506218	0.019055761	0.0075376076
0.0	7.81123e-05	6.6170476e-05	7.487842e-05	4.9445087e-05	9.50242e-05	0.24327897	6.07472e-05	6.001582e-05	0.00028874158	2.5795376e-05
0.0	0.09693025	0.10105771	0.10268562	0.10192127	0.064676516	0.5303105	0.103074566	0.106905654	0.11283858	0.097135544
0.0	0.027150502	0.021495871	0.018213902	0.02239144	0.020429041	0.44918486	0.024587477	0.026746484	0.031920478	0.020823576
0.0	0.013884857	0.0099848285	0.00699596	0.0108755855	0.010412249	0.44929323	0.0099994	0.01297965	0.018639915	0.007730869
0.0	0.04841504	0.042244192	0.05346284	0.043865483	0.049919035	0.48459876	0.04904853	0.035661396	0.0828384	0.056905102
0.0	0.009034797	0.0079310015	0.007999244	0.0109830415	0.006545445	0.41589668	0.011340887	0.009316234	0.01506778	0.010574449
0.0	0.5236359	0.5255909	0.4933803	0.5152279	0.50329757	0.5282624	0.522411	0.5204039	0.49419126	0.5203062
0.0	0.00015371211	0.000108454	6.411531e-05	7.3056304e-05	4.440442e-05	0.12093513	9.04066e-05	7.576013e-05	0.00040903353	5.199137e-05
0.0	0.009289079	0.011319644	0.008479063	0.0073112105	0.009945486	0.13643652	0.0098084975	0.010740141	0.021561624	0.006629094
0.0	0.018503143	0.024643298	0.023397097	0.021992758	0.024484597	0.30207053	0.025303235	0.025892315	0.038128193	0.017856281
0.0	3.3943958e-05	7.0374226e-05	7.0361675e-05	6.0379083e-05	9.62141e-05	0.2850833	0.00011715751	0.0001219667	0.00023333267	5.519655e-05
0.0	0.14109343	0.14126772	0.12739676	0.14309752	0.107333474	0.49905312	0.15059483	0.14767238	0.13419427	0.14819568
0.0	0.0073314384	0.009291327	0.008446362	0.010016998	0.007183197	0.45050082	0.01094498	0.012694798	0.010387442	0.009958312
0.0	0.007373513	0.009329768	0.008412027	0.010009638	0.0072001116	0.44935468	0.010898266	0.012760443	0.010400198	0.010039034
0.0	0.0073622875	0.009289913	0.008447085	0.010027094	0.007200152	0.45011845	0.010933295	0.0127621675	0.010420605	0.0099664675
0.0	0.00012403514	0.000118622935	9.799207e-05	7.665061e-05	6.4567816e-05	0.07362661	6.8317444e-05	8.619186e-05	0.00027639707	0.00015698101
0.0	0.1412043	0.13829398	0.12791905	0.15399489	0.13803011	0.52378124	0.1341844	0.038614515	0.15537457	0.12603857
0.0	0.0015579737	0.0022081807	0.006981644	0.0059185326	0.010360518	0.40585968	0.002070666	0.010707443	0.018027969	0.010270938
0.0	0.0837443	0.091221586	0.070372574	0.07552849	0.105353914	0.48198813	0.091655	0.09460408	0.1080779	0.100808725
0.0	8.0241734e-05	6.8759065e-05	5.8232592e-05	5.3158303e-05	0.0001479345	0.23281139	8.167495e-05	9.094156e-05	0.00029435204	0.00010786919
0.0	0.007637301	0.009027532	0.005779024	0.0061552115	0.013474416	0.43428117	0.009189174	0.009907751	0.014718853	0.011426469
0.0	0.0075598955	0.009026948	0.0057891374	0.0062012835	0.013446283	0.43505198	0.009191622	0.009869968	0.014705051	0.011416062
0.0	0.006396635	0.012138384	0.007872352	0.0063124653	0.01120095	0.4065326	0.009687777	0.009896975	0.010336906	0.011501696
0.0	0.005971572	0.009088442	0.0066531617	0.0064589563	0.01123391	0.36292645	0.009589977	0.009315653	0.012184757	0.011065145
0.0	9.211802e-05	0.00014989471	6.119321e-05	3.5626883e-05	9.8817174e-05	0.3108387	6.3162064e-05	7.240422e-05	0.00021257458	0.00012234678
0.0	0.08982974	0.118854046	0.082490005	0.07406238	0.10501246	0.52746314	0.092451334	0.09996149	0.09317482	0.10426972
0.0	0.008815017	0.016144805	0.008163976	0.005898194	0.013286822	0.5270603	0.009476694	0.011129515	0.010673653	0.012375809
0.0	0.0088041825	0.016182529	0.008146579	0.005945529	0.013350386	0.52568126	0.009366795	0.011136795	0.010616834	0.012296999
0.0	5.316114e-05	0.00014429136	7.890008e-05	9.523893e-05	7.255413e-05	0.12709096	4.231346e-05	0.00014852687	0.0001623022	0.00012372671
0.0	0.051068384	0.049880728	0.050693613	0.03860372	0.043945108	0.462178	0.040283978	0.043901533	0.049226988	0.048427828
0.0	0.051034898	0.049824677	0.050443914	0.03858265	0.04381587	0.46252945	0.040170968	0.043833837	0.048939742	0.048137415
0.0	0.065076336	0.06120677	0.06923789	0.06846496	0.0684697	0.5311454	0.06488715	0.07689902	0.072592445	0.071274646
0.0	0.04848043	0.04349969	0.044386875	0.04285998	0.040079925	0.54013133	0.035547085	0.051956825	0.04743603	0.03953683
0.0	7.112052e-05	5.529681e-05	0.0001169973	9.178062e-05	0.00010255977	0.5334043	6.864121e-05	0.00013427065	0.00014066361	0.00010173805
0.0	6.6041e-05	0.00012202568	9.889146e-05	5.7628513e-05	5.1223302e-05	0.252411	6.810487e-05	8.006326e-05	0.0003312401	0.00011886514
0.0	0.5225575	0.5239933	0.4944463	0.5150429	0.5019148	0.53015006	0.52257186	0.52045226	0.49362853	0.51953405
0.0	0.5220847	0.5238557	0.4942962	0.5162078	0.50360405	0.5294437	0.5225787	0.52066284	0.49393746	0.51881015
0.0	0.04101596	0.047941267	0.04222989	0.041139964	0.035308976	0.3989725	0.044652313	0.048177205	0.06494741	0.04062359
0.0	0.5236356	0.5232181	0.49420977	0.51464736	0.5043752	0.5307451	0.5249928	0.5205678	0.4932048	0.5189336
0.0	0.046943784	0.058086224	0.040731445	0.037994333	0.03532092	0.4809878	0.0432578	0.052376878	0.06683586	0.038220182
0.0	0.09531827	0.07809672	0.06920427	0.093542084	0.07584621	0.54654425	0.104955316	0.07725558	0.11714847	0.0996557
0.0	0.09057339	0.07371129	0.08545528	0.075621635	0.090476565	0.39270714	0.08955177	0.09498715	0.11188724	0.07062712
0.0	0.095735215	0.096126966	0.08538142	0.08643056	0.059561253	0.47434366	0.09188351	0.10511612	0.11844545	0.080921724
0.0	0.09145377	0.09746875	0.088931054	0.073352665	0.0917304	0.57088333	0.08717735	0.10547445	0.10747919	0.095148295
0.0	0.023704275	0.0286307	0.02445126	0.024358861	0.022981085	0.494118	0.023446137	0.019351175	0.038807325	0.025113761
0.0	0.144422	0.15859455	0.13049997	0.13435428	0.13261223	0.51280487	0.1294681	0.1392951	0.14791426	0.14619581
0.0	0.08572851	0.06931331	0.07270052	0.07721187	0.084626555	0.50354403	0.086534075	0.07185343	0.103645034	0.09382199
0.0	0.52354395	0.52322674	0.49447387	0.5168704	0.5038337	0.53044796	0.5249945	0.5218351	0.49370542	0.5208871
0.0	0.5227421	0.5245254	0.49365765	0.51634467	0.5049819	0.52933353	0.5236229	0.52015364	0.49282187	0.5192057
0.0	0.52197444	0.52332807	0.49382946	0.51605064	0.5028141	0.5297352	0.52403694	0.52095073	0.49389333	0.5182457
0.0	0.02052369	0.028745161	0.022003792	0.016155828	0.021890689	0.464118	0.021167373	0.022115964	0.036956385	0.025917398
0.0	0.52301705	0.5247067	0.4949703	0.5151769	0.5035728	0.52983683	0.52365035	0.5211073	0.49425882	0.5191546
0.0	0.522984	0.52355945	0.495308	0.51772195	0.5033177	0.530244	0.52450323	0.5216722	0.49354357	0.5199704
0.0	0.52404445	0.52405375	0.49542925	0.51698315	0.5046636	0.5290885	0.5233495	0.5209138	0.49441367	0.5193169
0.0	0.5241164	0.52350396	0.49521258	0.51606095	0.50295824	0.53018486	0.5237064	0.5211106	0.49487907	0.51954126
0.0	0.01786396	0.024591753	0.020125251	0.022748282	0.017849559	0.30528724	0.02026879	0.019397143	0.039405648	0.02636198
0.0	0.5231667	0.5240327	0.49430028	0.5162216	0.50331074	0.52877396	0.52373934	0.5207634	0.4946003	0.51963687
0.0	0.52396333	0.5227242	0.49376538	0.5160706	0.5028296	0.53009546	0.5231075	0.5192332	0.49375492	0.519386
0.0	0.5233448	0.5242078	0.49555814	0.5161925	0.50525576	0.52940947	0.5238906	0.52164495	0.49246654	0.51863873
0.0	0.5236987	0.5239839	0.49508223	0.5167268	0.504974	0.5298283	0.5241726	0.52179426	0.4932826	0.5194763
0.0	0.019560374	0.024420757	0.018577138	0.017955132	0.023876647	0.46536416	0.021413943	0.028420122	0.029038653	0.024235195
0.0	0.02284739	0.025648873	0.022927688	0.022136435	0.020974921	0.50061315	0.02284649	0.020886732	0.03300631	0.022794694
0.0	0.023574756	0.025215272	0.024817655	0.021226648	0.017871013	0.5194789	0.019686842	0.02467638	0.03834029	0.026079407
0.0	0.026025804	0.02784705	0.018824238	0.017990652	0.020566361	0.32699326	0.020311771	0.023280943	0.03300849	0.023209067
0.0	0.52323246	0.52377534	0.49363524	0.5166431	0.50292844	0.5311444	0.52408975	0.52222174	0.49252275	0.520499
0.0	0.1260804	0.13167249	0.15084599	0.14514479	0.12111451	0.5317731	0.1265373	0.14696571	0.16805854	0.14760977
0.0	0.5222218	0.52362937	0.49433443	0.5161407	0.5036332	0.52936965	0.5239908	0.5212015	0.49290347	0.5195145
0.0	0.52399266	0.5243029	0.4948354	0.51700824	0.503003	0.5303021	0.5248398	0.5209337	0.49324113	0.5199424
0.0	0.5228448	0.52305025	0.49418822	0.515299	0.50289595	0.53028244	0.52355266	0.5203719	0.49424908	0.5190392
0.0	0.52201617	0.52335256	0.49373168	0.515035	0.50299895	0.5291257	0.52297574	0.52097225	0.49360165	0.518002
0.0	0.52324903	0.524432	0.4945333	0.5158127	0.50239825	0.5295644	0.5235519	0.5215904	0.49381098	0.52046657
0.0	0.02537982	0.02552236	0.019843766	0.019416707	0.022352774	0.46578765	0.030218786	0.021941459	0.033316378	0.026547175
0.0	0.52170104	0.5228991	0.49481753	0.5157172	0.5038701	0.5291114	0.5235114	0.52041894	0.49315014	0.5189919
0.0	0.52217513	0.52429146	0.4933406	0.5150825	0.5017545	0.52956986	0.52438515	0.5216885	0.49311274	0.5186086
0.0	0.5226651	0.52409095	0.49331364	0.5157128	0.50210327	0.5298922	0.5245377	0.5218057	0.49368507	0.5193116
0.0	0.5214988	0.5255023	0.4931783	0.5152896	0.5024232	0.5296249	0.52397954	0.5199244	0.4931459	0.5194547
0.0	0.5227158	0.52479494	0.49201697	0.51577854	0.50172526	0.5277231	0.52385205	0.52112347	0.4936681	0.51799107
0.0	0.04794892	0.057814624	0.05330479	0.040284697	0.049674917	0.6000854	0.04937135	0.0297072	0.090446666	0.05481575
0.0	0.5231156	0.5245105	0.49221063	0.5162928	0.5020789	0.52835333	0.52409345	0.5213348	0.49414793	0.51879704
0.0	0.52106124	0.524757	0.4934394	0.5143867	0.5027645	0.53000736	0.52267337	0.5212239	0.49375957	0.51861715
0.0	0.5222477	0.52424455	0.49286443	0.51608473	0.5013409	0.5289513	0.5242704	0.5204194	0.49361035	0.5193624
0.0	0.52272546	0.52405185	0.4929168	0.516548	0.50175864	0.52937675	0.5244421	0.5207482	0.49409986	0.51993966
0.0	0.5217793	0.5246343	0.49449784	0.5153578	0.5029765	0.52872366	0.522801	0.5206562	0.49395934	0.51899004
0.0	0.52326506	0.5245295	0.4926793	0.51403666	0.50086886	0.5293938	0.52388424	0.5207193	0.493903	0.51856536
0.0	0.041739147	0.04694374	0.047699556	0.049611807	0.049540482	0.46676373	0.04767749	0.031220308	0.08526322	0.050625965
0.0	0.5235733	0.52428937	0.4927626	0.5148414	0.50136524	0.52974546	0.5241203	0.5209981	0.49434376	0.51927555
0.0	0.5218327	0.5249255	0.4932873	0.51497483	0.50142527	0.5299844	0.5223669	0.52019846	0.4937726	0.51944774
0.0	0.52322996	0.5245506	0.49302968	0.5144368	0.50134635	0.5284481	0.5227307	0.5211263	0.4935992	0.51884717
0.0	0.5235441	0.52430695	0.49305454	0.51517475	0.5017631	0.5289574	0.5231591	0.5213372	0.49409056	0.5195104
0.0	0.523724	0.5244749	0.49356437	0.5159934	0.5028566	0.5285475	0.52376735	0.52173644	0.49389273	0.5184997
0.0	0.04912483	0.047451895	0.046877064	0.044723835	0.054041345	0.6011049	0.051182453	0.037909884	0.07452073	0.05087662
0.0	0.19141728	0.18548411	0.16700682	0.17430848	0.17399727	0.5643891	0.18252945	0.16375276	0.19198608	0.1936763
0.0	0.18209627	0.20214875	0.1711925	0.17767258	0.14316796	0.5109041	0.18646182	0.18595025	0.21893205	0.185657
0.0	0.19563603	0.19736007	0.15517221	0.16056603	0.15762614	0.36942306	0.16877821	0.19675897	0.19050838	0.17921102
0.0	0.52298236	0.52455133	0.4937045	0.5155548	0.50181466	0.5295684	0.52461714	0.5222667	0.49364597	0.5202893
0.0	0.52170247	0.5254767	0.49393448	0.515049	0.5037711	0.5303436	0.5237818	0.52219707	0.49336198	0.52010846
0.0	0.5217575	0.52348685	0.49353743	0.51424706	0.50179386	0.5296321	0.52332467	0.52078897	0.49381173	0.51793647
0.0	0.52231705	0.52342045	0.4934776	0.5150167	0.502136	0.529944	0.523654	0.52105606	0.4942676	0.51875156
0.0	0.52170265	0.52539396	0.49413264	0.5151313	0.5028023	0.52946293	0.5236649	0.52053297	0.49394304	0.5198183
0.0	0.5218248	0.52489436	0.49275535	0.5142786	0.5013878	0.5280375	0.5227363	0.5209471	0.4917545	0.51859653
0.0	0.050217412	0.049247637	0.04881545	0.048385702	0.05419862	0.61937416	0.057961695	0.031617645	0.079432145	0.052598286
0.0	0.52237314	0.5245934	0.49282593	0.51504296	0.5017977	0.5286153	0.52316374	0.5211879	0.49255317	0.51930153
0.0	0.5211535	0.52394766	0.49369112	0.5140454	0.5028817	0.52994514	0.52308124	0.52088094	0.49290505	0.51982534
0.0	0.52150834	0.52380526	0.49573058	0.51496136	0.5024762	0.52966404	0.52270824	0.5207252	0.49328932	0.51826394
0.0	0.008681032	0.006694135	0.0067342483	0.006872354	0.005892493	0.4107429	0.009384536	0.009032132	0.010366361	0.008043834
0.0	0.0708269	0.059301917	0.053079426	0.066448875	0.054140832	0.48714265	0.07287087	0.06954346	0.076514	0.068907164
0.0	0.006602686	0.010131994	0.0074496176	0.009617479	0.005935108	0.26383334	0.007501547	0.010886425	0.016536014	0.01033612
0.0	0.5226889	0.5254112	0.4938766	0.51556385	0.5025662	0.528832	0.5222788	0.51906055	0.49311563	0.5185995
0.0	4.0303465e-05	9.529789e-05	5.7792182e-05	8.8377135e-05	3.4975426e-05	0.10122907	5.2017407e-05	0.00011038969	0.0002893851	0.00010093793
0.0	0.0068771536	0.0075925025	0.011076656	0.0077151163	0.008838223	0.41647413	0.009406105	0.012421907	0.018308701	0.012148921
0.0	6.3821346e-05	9.7813754e-05	0.00013583581	8.40664e-05	3.8805236e-05	0.5959921	0.000104281724	5.8089277e-05	0.00019926197	2.8373435e-05
0.0	0.007836364	0.012473613	0.010878802	0.009671047	0.0059843254	0.5067216	0.0077151125	0.01305917	0.016195705	0.0081466185
0.0	0.5228513	0.5243726	0.4946776	0.5146399	0.50363237	0.52943236	0.52294326	0.5212319	0.49439678	0.5193267
0.0	0.52258676	0.5231562	0.49572238	0.51497465	0.50329876	0.5284022	0.52338773	0.5195695	0.4955154	0.5181689
0.0	7.615235e-05	9.177011e-05	5.8541053e-05	7.4820535e-05	8.124848e-05	0.35301808	8.998318e-05	8.102982e-05	0.0001755153	0.00010923378
0.0	0.009808687	0.012102135	0.01085841	0.0077663986	0.010246067	0.42761412	0.010896621	0.005833149	0.01618615	0.010731325
0.0	0.5236647	0.52451146	0.49433535	0.5153371	0.503701	0.52927834	0.5226773	0.5212717	0.4927506	0.5186903
0.0	0.5225351	0.52293646	0.4945758	0.5156113	0.50389457	0.5292413	0.5231987	0.5193564	0.49352625	0.5177472
0.0	0.0020031864	0.001200703	0.0016351552	0.00142378	0.0017053141	0.27052417	0.0021911364	0.0026353511	0.002617451	0.0020258857
0.0	0.010276844	0.0060470235	0.0088362815	0.0069390517	0.010990082	0.21241277	0.009176549	0.014599911	0.0098602045	0.0078149345
0.0	0.52421755	0.52548975	0.49373424	0.5168766	0.50155604	0.5293457	0.5250913	0.52061665	0.49392623	0.51804304
0.0	0.05645605	0.04646704	0.052393828	0.048065346	0.048074923	0.64343977	0.048206285	0.030798001	0.09347092	0.05919293
0.0	4.7419053e-05	9.267406e-05	5.6885936e-05	6.655766e-05	9.267344e-05	0.3869513	5.7572317e-05	0.00010080682	0.00029305974	5.317924e-05
0.0	0.008037539	0.006303615	0.0065348702	0.007308418	0.008973319	0.47779474	0.007473058	0.007930225	0.014626077	0.0074252863
0.0	0.061269112	0.12253229	0.071081795	0.10037019	0.07092572	0.5421847	0.07973916	0.08938776	0.12124485	0.096768685
0.0	0.060942575	0.12203662	0.071102686	0.10021824	0.070869155	0.5434923	0.07963921	0.08969897	0.1212748	0.0963968
0.0	0.005223896	0.013821786	0.0065268083	0.0062944875	0.00716148	0.34740472	0.0067512253	0.0089908615	0.015611555	0.007500564
0.0	0.006486567	0.010227732	0.006837305	0.010169955	0.0060692327	0.33527657	0.008136742	0.008425808	0.013808766	0.009691282
0.0	0.0038647475	0.01720938	0.0059714443	0.011543886	0.0057396707	0.5550112	0.006817026	0.008785323	0.01915024	0.010468187
0.0	2.4998799e-05	0.00017726564	4.3625278e-05	3.7545466e-05	5.130279e-05	0.20097877	4.1551823e-05	7.498139e-05	0.00025613728	5.25296e-05
0.0	0.0038461303	0.01725762	0.005994221	0.01147508	0.005750323	0.55412924	0.006781615	0.0087841395	0.019045122	0.010478357
0.0	0.091217905	0.06749037	0.065461434	0.08431701	0.078091174	0.33293465	0.10077762	0.11054537	0.11822178	0.087822944
0.0	0.010895979	0.009218847	0.006715151	0.012696579	0.0080441	0.34638456	0.007194585	0.009871132	0.01739431	0.012474164
0.0	5.992032e-05	6.6593915e-05	3.34828e-05	2.4447818e-05	7.597167e-05	0.26301607	6.747021e-05	4.7363148e-05	0.00015675291	5.056683e-05
0.0	0.103807636	0.06995665	0.08368199	0.08315287	0.09706145	0.513202	0.10728345	0.10872615	0.10386845	0.09403288
0.0	0.10412138	0.07047459	0.08452046	0.08305788	0.09788997	0.51243216	0.10765457	0.10944935	0.103983164	0.09477416
0.0	0.10412138	0.07047459	0.08452046	0.08305788	0.09788997	0.51243216	0.10765457	0.10944935	0.103983164	0.09477416
0.0	0.10391424	0.07043597	0.08433303	0.08367762	0.09776031	0.5134164	0.10753061	0.10945593	0.104268424	0.09454909
0.0	0.025479045	0.020303024	0.021365304	0.020687714	0.024025451	0.45567858	0.02590023	0.02376353	0.02951841	0.027344288
0.0	0.5229268	0.52431744	0.49429387	0.517024	0.5033251	0.5293674	0.52301896	0.52135056	0.49426144	0.51975745
0.0	0.52278316	0.52508813	0.49683937	0.5163279	0.5044568	0.5289664	0.52498	0.5209622	0.4952234	0.5194239
0.0	0.1362534	0.15099561	0.12674798	0.13143717	0.12894882	0.46842837	0.13577326	0.12238928	0.14297041	0.1536675
0.0	0.52273357	0.52520776	0.4933982	0.51627624	0.5039558	0.5291488	0.52437353	0.52137434	0.49353984	0.5193744
0.0	0.5220858	0.5246538	0.4944313	0.5158367	0.50332075	0.5299359	0.5232022	0.52080643	0.49368683	0.51848716
0.0	0.5219964	0.52475756	0.4948423	0.51590484	0.5039379	0.5300552	0.52419084	0.520981	0.49360514	0.51802343
0.0	4.444742e-05	4.2722815e-05	5.2845437e-05	6.720142e-05	4.721933e-05	0.4270339	6.3025844e-05	5.547374e-05	0.0001537888	4.0378403e-05
0.0	0.006929976	0.0067059244	0.009178612	0.005805842	0.007829131	0.3522817	0.009015853	0.009753752	0.015694985	0.0046783774
0.0	0.0071997875	0.009917812	0.0021797253	0.0071506724	0.009953343	0.5720413	0.007834537	0.00834985	0.01661741	0.009860153
0.0	4.8765898e-05	0.00011081515	6.29438e-05	7.548833e-05	0.00010911977	0.5580729	7.147413e-05	6.914702e-05	0.00025417458	2.539245e-06
0.0	8.2461294e-05	7.728549e-05	6.112264e-05	7.313067e-05	7.090112e-05	0.560984	8.729639e-05	0.00015591856	0.00022596937	7.583957e-05
0.0	0.17871414	0.18065937	0.16400486	0.18439524	0.15804419	0.56149566	0.1979459	0.20440769	0.09122772	0.18140931
0.0	0.17935827	0.18113905	0.16471842	0.18476006	0.15826847	0.5617645	0.19821633	0.20423152	0.09131632	0.18131116
0.0	0.24654025	0.24836764	0.22812383	0.25059193	0.2231926	0.5542061	0.26477692	0.26968807	0.15103547	0.24815087
0.0	0.17667672	0.18375191	0.17485774	0.16967818	0.1697998	0.5060209	0.18951626	0.18253966	0.21014477	0.18747659
0.0	0.17821229	0.17811143	0.1808148	0.16332701	0.1850303	0.4671486	0.17046466	0.15963116	0.21865252	0.17436548
0.0	0.057705875	0.07629473	0.058215775	0.05175065	0.054330897	0.38647148	0.07144311	0.053947102	0.06635926	0.06530253
0.0	4.7756275e-05	0.00010886265	4.255894e-05	5.394777e-05	5.380802e-05	0.117117114	3.1096726e-05	6.1768886e-05	0.00036789456	5.4595683e-05
0.0	0.04417387	0.060007054	0.042595405	0.035511106	0.04812243	0.40246254	0.04391089	0.04427075	0.043307472	0.04461057
0.0	0.009796478	0.015211976	0.007082455	0.008047617	0.011380127	0.18312605	0.009067188	0.012000163	0.008687899	0.010155728
0.0	0.06029232	0.07483527	0.067662604	0.05990989	0.0611837	0.49226344	0.06455123	0.064405255	0.07934399	0.05182427
0.0	0.008981854	0.014975209	0.012485125	0.00571148	0.010850137	0.5504319	0.009396895	0.0074968697	0.010822772	0.009108962
0.0	0.008904459	0.015074803	0.012513488	0.005690983	0.010932588	0.5486735	0.009423039	0.007398499	0.010844597	0.009114334
0.0	0.09051807	0.115016095	0.10049077	0.07278995	0.096140966	0.5394836	0.09321673	0.0830401	0.09430148	0.09116175
0.0	0.008980356	0.015110504	0.012462552	0.0057278615	0.010892891	0.55021054	0.0093944585	0.0074530877	0.010833763	0.009107443
0.0	0.09065035	0.115255974	0.100268885	0.07278622	0.09572174	0.53974503	0.092576325	0.083147936	0.09404221	0.09092428
0.0	0.010058007	0.013107509	0.007998162	0.009485954	0.006974993	0.4007981	0.008574959	0.009631928	0.018995706	0.0068518263
0.0	3.9979193e-05	0.00019377976	6.463528e-05	4.3418586e-05	9.120784e-05	0.4787982	7.298903e-05	4.609617e-05	0.00019303548	0.00015103127
0.0	0.0121407695	0.012326959	0.008673747	0.008646802	0.0084918495	0.43023285	0.011401654	0.0082004545	0.014085509	0.010773016
0.0	3.6551108e-05	0.0001191836	6.6716144e-05	8.464404e-05	4.4389475e-05	0.15591714	2.889355e-05	6.0469316e-05	0.00042866034	8.4796164e-05
0.0	0.006309765	0.011361339	0.008059006	0.009421522	0.0066648163	0.31327868	0.005636021	0.008081405	0.020105585	0.00951057
0.0	0.0066706785	0.01634761	0.008220622	0.008993823	0.0069261375	0.43650272	0.0059253	0.011476205	0.022914656	0.0058743204
0.0	3.2415246e-05	4.942118e-05	0.00010858759	8.689002e-05	5.9261638e-05	0.040834256	6.5595115e-05	0.000116742216	0.00013744831	6.0178692e-05
0.0	0.07200087	0.055826098	0.06282139	0.062330246	0.0720775	0.40412205	0.05809987	0.06332218	0.07668753	0.045664813
0.0	0.5215352	0.52339536	0.49561998	0.5143048	0.50175035	0.53022814	0.52293986	0.52043235	0.49248967	0.5182024
0.0	0.0146660535	0.007521483	0.0067988415	0.006407047	0.013453174	0.19594052	0.007168403	0.010563324	0.012799806	0.004436355
0.0	0.000103987695	3.927818e-05	8.1268234e-05	6.457915e-05	0.00012442855	0.15950704	4.5463068e-05	6.4645756e-05	0.00017310586	1.9473091e-05
0.0	0.5228736	0.52256876	0.4932414	0.5166845	0.5034603	0.531448	0.524987	0.52087206	0.49592265	0.5186208
0.0	0.008420189	0.009682261	0.007967997	0.008264877	0.0075673973	0.18322352	0.008349072	0.008377197	0.0137313185	0.0105507625
0.0	0.05633102	0.09787891	0.05697983	0.06282372	0.058338508	0.5085401	0.050624028	0.06784245	0.09143394	0.058056243
0.0	0.025358398	0.046064768	0.03753897	0.030267188	0.04474082	0.41858506	0.039163996	0.04700268	0.053573187	0.043277293
0.0	0.008898704	0.016093032	0.006364584	0.013526395	0.012214103	0.57982695	0.010188841	0.006449441	0.017628567	0.015257396
0.0	0.00884779	0.016054513	0.006355532	0.013597984	0.012349953	0.5797658	0.0102388365	0.006476836	0.017607078	0.0152065195
0.0	0.035315614	0.03622278	0.041971814	0.034656953	0.03027098	0.42127427	0.04098491	0.035604093	0.054539777	0.047003265
0.0	5.039074e-05	0.00016103736	9.776079e-05	3.544852e-05	3.0136587e-05	0.22262448	5.3278884e-05	5.0049563e-05	0.00064923987	6.6317916e-05
0.0	0.009303533	0.0074643237	0.008701343	0.008973929	0.0052866424	0.3739082	0.010192565	0.009011482	0.009683921	0.008708058
0.0	0.0077897157	0.008020632	0.0092984885	0.008330238	0.007845727	0.4256018	0.009262853	0.009040471	0.010802727	0.009561359
0.0	0.036924165	0.04906041	0.039537076	0.045934036	0.03254526	0.30956823	0.045386523	0.04541966	0.04642475	0.036679447
0.0	0.032904837	0.05136329	0.041267958	0.04378966	0.042001992	0.3411081	0.04267699	0.04551343	0.049795892	0.03896772
0.0	0.52264667	0.5234531	0.49531317	0.51483583	0.50306195	0.5304905	0.5239807	0.5203468	0.49265245	0.5183566
0.0	0.0098422365	0.007854269	0.010610435	0.005347977	0.006825506	0.27715883	0.008428219	0.009631797	0.015807578	0.008279523
0.0	0.0104573555	0.008047484	0.00948604	0.006410375	0.005010981	0.12759176	0.007941307	0.0087287	0.012773485	0.010058563
0.0	0.06905839	0.059829112	0.05932015	0.06009482	0.04981791	0.34192663	0.060961954	0.07137936	0.07512482	0.07039641
0.0	8.8869485e-05	5.080047e-05	6.56284e-05	5.6358618e-05	3.1439668e-05	0.069505855	5.4371845e-05	0.00010132454	0.00016012233	9.709624e-05
0.0	0.009748805	0.0074470933	0.007995272	0.007681539	0.0056184405	0.22465816	0.0076903985	0.010375107	0.012335212	0.010158422
0.0	0.52232885	0.523794	0.49531844	0.51464885	0.5026097	0.53070956	0.5234861	0.5211806	0.49318665	0.517698
0.0	0.024747353	0.020668799	0.025628246	0.015240347	0.018278947	0.32375103	0.021942055	0.024226157	0.035310872	0.021479018
0.0	0.009190437	0.007589529	0.0116959475	0.004400136	0.009170545	0.5041547	0.008900462	0.010436307	0.019300608	0.0066913515
0.0	0.060064986	0.055823132	0.07054832	0.051667225	0.057095	0.5215755	0.063519664	0.07180927	0.08876665	0.06831074
0.0	5.2731615e-05	3.9270504e-05	0.00012554899	3.2190277e-05	5.2047475e-05	0.49986497	6.338532e-05	0.000103644175	0.00030241933	8.671322e-05
0.0	0.007526215	0.0065535177	0.011025002	0.005816225	0.007217424	0.5145355	0.008298361	0.010491967	0.016875455	0.009605233
0.0	0.022412023	0.026625076	0.021941101	0.02149265	0.025569657	0.56210846	0.024192505	0.026990559	0.035371248	0.0157695
0.0	0.009162109	0.009623349	0.008230946	0.00738934	0.008983229	0.56367797	0.0087276315	0.00896219	0.01525067	0.0050743045
0.0	5.574951e-05	6.450419e-05	5.5521163e-05	8.6226064e-05	5.2492996e-05	0.38929787	9.445226e-05	6.353649e-05	0.00016373301	4.5293524e-05
0.0	7.150938e-05	0.00011636611	5.9831298e-05	0.00011374235	7.6949276e-05	0.20688435	8.6723136e-05	6.813677e-05	0.00026124014	5.61959e-05
0.0	4.31812e-05	0.00012590963	5.2564377e-05	4.5501063e-05	6.8899404e-05	0.14192608	6.115564e-05	6.7336005e-05	0.00015559762	4.567026e-05
0.0	0.044452015	0.050982285	0.053670462	0.033520933	0.033634696	0.5442152	0.041685082	0.054011054	0.057064224	0.05491401
0.0	0.06861408	0.06764853	0.028994413	0.06216919	0.061953392	0.51224047	0.06519444	0.06579682	0.08788804	0.05919859
0.0	0.52259374	0.52422917	0.4933406	0.51523614	0.5040593	0.52978563	0.5225825	0.51957613	0.4922883	0.51848567
0.0	0.5221771	0.52479196	0.4930087	0.5153218	0.50196004	0.52941555	0.52236205	0.519083	0.4926125	0.51768005
0.0	0.15765628	0.18861957	0.1649499	0.16506642	0.175964	0.523621	0.18113816	0.19806536	0.17978935	0.18944456
0.0	0.012328619	0.010005699	0.0073867003	0.006894266	0.0065074135	0.46305305	0.011158699	0.010420132	0.015935274	0.0059158285
0.0	0.000103097795	8.865898e-05	5.258293e-05	6.534202e-05	5.7447167e-05	0.29366934	0.000100799516	8.580626e-05	0.0003333045	4.255013e-05
0.0	0.000105387255	0.00010965927	5.37248e-05	4.9772218e-05	4.498261e-05	0.25486687	0.00010714554	0.0001362121	0.0002610442	5.025622e-05
0.0	0.012213556	0.0089725	0.0072818943	0.007879681	0.00722358	0.48681715	0.010817271	0.008234583	0.017880397	0.005403583
0.0	6.451661e-05	5.9184833e-05	3.5942852e-05	6.650405e-05	6.957012e-05	0.22390214	7.048498e-05	7.335481e-05	0.00039665424	7.376924e-05
0.0	0.0028751583	0.0027438903	0.005385952	0.003285346	0.00660521	0.2983762	0.003654021	0.0030281532	0.012235327	0.00483206
0.0	0.15535419	0.1768846	0.1601147	0.18161418	0.17736529	0.4999591	0.17184223	0.19907303	0.1780838	0.18143293
0.0	0.52386576	0.524348	0.49515823	0.5157034	0.50257283	0.5302915	0.5231318	0.5206286	0.4936677	0.5205405
0.0	0.008683938	0.009134071	0.00701926	0.0077536	0.0076618926	0.18521076	0.00811665	0.010016937	0.022534473	0.003433433
0.0	3.9720322e-05	8.388318e-05	5.6628898e-05	5.8715043e-05	5.991123e-05	0.24399947	6.405945e-05	3.9288072e-05	0.00036761232	3.4878798e-05
0.0	0.5234623	0.52325207	0.49448666	0.5150966	0.50181115	0.52881825	0.52409023	0.52249837	0.49469182	0.51769084
0.0	0.03689961	0.049005244	0.03934008	0.045909144	0.032448426	0.3098705	0.04525988	0.04534973	0.046153065	0.03645681
0.0	7.008645e-05	6.0280243e-05	8.5043794e-05	7.3769595e-05	2.9190918e-05	0.15016383	6.8057285e-05	0.00012461224	0.00014678609	5.7348312e-05
0.0	0.041689187	0.045725256	0.04341005	0.046275914	0.026782336	0.45006663	0.04884546	0.043630183	0.019926945	0.035979435
0.0	0.041258436	0.04549134	0.0426332	0.04069661	0.0399913	0.4328354	0.039097644	0.042805195	0.05211553	0.04750863
0.0	0.063774474	0.06949575	0.06491661	0.06296402	0.06180861	0.44589338	0.061326433	0.06594271	0.07682714	0.072134115
0.0	0.0076060174	0.01013263	0.008444725	0.008854441	0.008578516	0.38078803	0.007319895	0.008430693	0.015518414	0.011079838
0.0	0.05843831	0.07253009	0.06830093	0.06736182	0.054774124	0.49146777	0.0701812	0.06711983	0.03641045	0.060142163
0.0	5.3495256e-05	9.512538e-05	7.290222e-05	7.429987e-05	7.302516e-05	0.25008678	4.883966e-05	6.571226e-05	0.00025166286	0.00011488713
0.0	0.058102086	0.058451444	0.056803424	0.06195241	0.07114281	0.3954834	0.06493337	0.057001933	0.07804473	0.07189467
0.0	7.380513e-05	8.72121e-05	6.878746e-05	7.312725e-05	4.4745415e-05	0.15876839	6.782159e-05	6.231734e-05	0.0003481959	0.00012381736
0.0	4.3404634e-05	3.2717835e-05	6.8769106e-05	6.607357e-05	0.00023578058	0.07118526	5.1461102e-05	4.785886e-05	0.000161256	9.114375e-05
0.0	0.03958131	0.040373806	0.040886816	0.03910767	0.042078916	0.4017092	0.036270574	0.035008296	0.05839788	0.04790578
0.0	0.059699155	0.06405828	0.06333881	0.06075747	0.05919591	0.4570543	0.06420563	0.059399135	0.078707986	0.059100874
0.0	5.3058277e-05	8.257728e-05	7.3068564e-05	5.617302e-05	3.1165542e-05	0.21512045	5.267407e-05	3.2478245e-05	0.00024612652	6.550648e-05
0.0	5.903563e-05	6.142362e-05	8.113598e-05	6.0021026e-05	8.3399274e-05	0.19144933	4.363472e-05	4.1039675e-05	0.00025054338	0.000110986344
0.0	0.008090113	0.009143168	0.008259774	0.0077132112	0.0065808967	0.29797173	0.006214153	0.0053371824	0.017515777	0.012276657
0.0	0.007861306	0.0072708204	0.009461158	0.008058553	0.012495218	0.38505375	0.0077720997	0.008344301	0.013649445	0.009484894
0.0	0.007912448	0.0073155416	0.009426636	0.008149092	0.012593598	0.3861802	0.0077406424	0.008322143	0.013599678	0.00949544
0.0	0.019698128	0.015647776	0.020245094	0.017939081	0.016819835	0.23349628	0.024065778	0.020426989	0.032273125	0.017585367
0.0	0.043047376	0.03394371	0.039443884	0.041556418	0.039206088	0.35949475	0.03899782	0.03253118	0.05422038	0.038799644
0.0	6.678877e-05	4.37041e-05	8.957097e-05	7.369401e-05	6.620917e-05	0.16025971	4.2400385e-05	0.00011834455	0.00029796953	7.292816e-05
0.0	0.008955844	0.0057363734	0.01088929	0.009579778	0.008407363	0.39757568	0.0074779117	0.010382743	0.016850641	0.0099322535
0.0	0.063659064	0.032043915	0.030870233	0.029857349	0.034325812	0.5592854	0.037632816	0.05090936	0.06332553	0.037677214
0.0	0.035084058	0.04773868	0.044756524	0.03713911	0.05158613	0.34599954	0.0336908	0.028711572	0.059953567	0.029688155
0.0	0.12361304	0.14710537	0.137381	0.12713853	0.15019934	0.41752595	0.12189008	0.111462995	0.160015	0.11327199
0.0	0.0016936935	0.0014247545	0.0014820731	0.0013050019	0.00095456984	0.15746984	0.0014805398	0.0023630925	0.003551591	0.0020541863
0.0	0.036017273	0.04497862	0.04174001	0.030575907	0.05382198	0.52963746	0.038855866	0.040660203	0.06126258	0.030791422
0.0	0.03396178	0.0360109	0.035999123	0.047384154	0.04375975	0.2873361	0.04578353	0.045330297	0.06540759	0.027673079
0.0	0.022163948	0.026545672	0.022569006	0.022897942	0.020605909	0.3586049	0.023665762	0.027433058	0.036823656	0.018403653
0.0	0.002402644	0.0016621833	0.0019421347	0.0026812062	0.0012632387	0.24661757	0.0016799618	0.002167466	0.004395774	0.001558749
0.0	0.011338262	0.010404298	0.01406175	0.010072365	0.010541662	0.6122914	0.010948904	0.008566924	0.019576393	0.011174632
0.0	0.028230496	0.02298985	0.018054456	0.023605514	0.014510152	0.52449554	0.02200297	0.020270519	0.035705842	0.023470301
0.0	0.021365114	0.022596123	0.024190085	0.022011781	0.01958493	0.41822523	0.020586537	0.026796754	0.030759858	0.024969777
0.0	0.01652951	0.024975989	0.020985557	0.0210739	0.019552223	0.33438492	0.018382682	0.019856036	0.03270016	0.028755236
0.0	0.14424895	0.1815555	0.17199531	0.1785055	0.16372833	0.5002963	0.15579076	0.1650877	0.18953307	0.18713059
0.0	0.08507711	0.1131462	0.09103515	0.08201211	0.07236579	0.40490392	0.08710932	0.09712894	0.10635741	0.10090166
0.0	0.010583533	0.008931613	0.010788358	0.009416165	0.013016606	0.648976	0.012590366	0.006399678	0.020407135	0.010000683
0.0	0.008015382	0.012553312	0.0130744325	0.011170523	0.011608977	0.4846873	0.010517096	0.0049787136	0.016585609	0.013508953
0.0	0.00848181	0.009865881	0.009101682	0.010084854	0.0058372067	0.33841014	0.010836283	0.011086219	0.014527234	0.008494114
0.0	0.09022421	0.09815863	0.084627114	0.08925007	0.08052388	0.3572244	0.09155505	0.099310204	0.101266496	0.09003682
0.0	0.008935286	0.010608228	0.008647117	0.008936021	0.007507745	0.21458977	0.009157968	0.011055053	0.012694427	0.008891027
0.0	7.1345225e-05	6.901468e-05	8.244407e-05	7.4892705e-05	7.444604e-05	0.26064044	7.256735e-05	4.1093328e-05	0.00017567253	9.163396e-05
0.0	0.0088886125	0.010596683	0.008610214	0.008897858	0.007481526	0.215519	0.0091697695	0.010978019	0.01274036	0.008914851
0.0	2.9927887e-05	3.3962024e-05	7.758766e-05	5.5532917e-05	4.539103e-05	0.32567257	6.777161e-05	5.254949e-05	0.00014615509	6.759573e-05
0.0	0.009379777	0.006514239	0.008603277	0.008177848	0.00888925	0.43002227	0.005914693	0.0053580767	0.012715373	0.00686739
0.0	0.009352536	0.006500373	0.008596805	0.008234505	0.00890347	0.43054864	0.0059076934	0.0053792684	0.012720462	0.0068084733
0.0	0.021650368	0.021454107	0.021520292	0.022812301	0.016180905	0.32887256	0.021791518	0.019240063	0.025406213	0.027166856
0.0	3.3187694e-05	4.5753302e-05	5.891634e-05	5.5401262e-05	5.6144203e-05	0.035222225	6.583457e-05	9.002524e-05	0.0002639581	5.751541e-05
0.0	0.026066756	0.019982407	0.020814149	0.025569793	0.025194682	0.38007474	0.024381898	0.024453215	0.03660145	0.016167087
0.0	0.019944012	0.02717858	0.024847515	0.019078307	0.018810458	0.26355252	0.021574806	0.012449137	0.026524521	0.020260071
0.0	0.22927271	0.23857	0.24053851	0.22885174	0.2397206	0.46266696	0.24849834	0.20662622	0.23856251	0.22294548
0.0	0.057104986	0.06856365	0.06880516	0.057546552	0.062068675	0.35824832	0.06272827	0.04163627	0.07263708	0.054562073
0.0	0.0065293843	0.0095327	0.011912041	0.008261836	0.008600609	0.24755105	0.0071832454	0.008973446	0.013668852	0.0059522144
0.0	0.00012129007	3.6733476e-05	4.4869288e-05	3.394114e-05	0.000111313326	0.0503248	4.3661694e-05	6.2874926e-05	0.00017158971	8.499199e-05
0.0	0.020558495	0.018914767	0.024880918	0.014178038	0.026903365	0.24805157	0.022447117	0.022267641	0.036544763	0.01760063
0.0	6.6205255e-05	6.282027e-05	8.683974e-05	4.6643116e-05	4.74096e-05	0.028284153	2.932633e-05	4.0507028e-05	0.00022045602	3.6412675e-05
0.0	0.52475315	0.52481174	0.49535078	0.51610273	0.50389266	0.5284542	0.524498	0.5225567	0.49367693	0.5207445
0.0	0.007858145	0.007190907	0.009442554	0.008011278	0.0089317905	0.5451625	0.008177017	0.013397255	0.017713659	0.0117347585
0.0	0.09908579	0.10772988	0.094548136	0.10391617	0.08892903	0.53719366	0.09089898	0.10968233	0.11219185	0.09798646
0.0	0.52408326	0.52477247	0.49523622	0.5155281	0.5021848	0.5310556	0.52386963	0.5207288	0.49372476	0.51989394
0.0	4.8834772e-05	3.2243828e-05	8.7697714e-05	3.877309e-05	7.157146e-05	0.1019904	6.991703e-05	9.043324e-05	0.0003662425	6.606764e-05
0.0	0.0075765955	0.008158841	0.0083443755	0.009021627	0.008434645	0.28327176	0.008844742	0.008057123	0.02188208	0.009418629
0.0	0.5223501	0.52322716	0.49502218	0.5151717	0.5021146	0.5298749	0.5236306	0.52140653	0.49281186	0.5177054
0.0	0.008481281	0.0058714137	0.009720592	0.01020946	0.007192474	0.27581427	0.010248955	0.008078248	0.01567079	0.01051724
0.0	7.077547e-05	5.543271e-05	7.010289e-05	7.78714e-05	3.9576382e-05	0.07644828	0.00011039411	4.15607e-05	0.00029993244	0.00014265627
0.0	0.039792538	0.040394086	0.04099313	0.039292406	0.04224269	0.40146032	0.03625262	0.03509493	0.058496587	0.048017044
0.0	0.010885418	0.012930961	0.010984279	0.012458574	0.00925958	0.54818237	0.008884325	0.013867567	0.015966829	0.010691054
0.0	0.0071589174	0.00809094	0.00844128	0.0073577655	0.00817851	0.539398	0.007662676	0.012572802	0.012795161	0.011380674
0.0	0.022585616	0.020246606	0.018776197	0.020359822	0.0206575	0.36510134	0.024841854	0.013385461	0.032818835	0.017492209
0.0	0.022567324	0.020218465	0.018661562	0.02034623	0.020582845	0.3654947	0.024756907	0.013359905	0.032585215	0.01736235
0.0	3.8063085e-05	2.670276e-05	6.291349e-05	7.468488e-05	3.826216e-05	0.037249845	8.935249e-05	8.057444e-05	0.00035384216	5.82926e-05
0.0	0.0051967828	0.0062458687	0.0074275048	0.008272165	0.005593401	0.2166882	0.008650039	0.0064434884	0.024334027	0.009353791
0.0	0.01984545	0.022750556	0.020122759	0.02215751	0.025062907	0.36151013	0.027923955	0.027871968	0.033044808	0.026398355
0.0	0.08685405	0.09456706	0.08304751	0.099710934	0.06772082	0.3808535	0.09881872	0.09203593	0.095036365	0.089432955
0.0	0.07365985	0.100954786	0.08829232	0.09317065	0.09753868	0.43284354	0.0905445	0.09230713	0.1049709	0.097419135
0.0	0.0013712725	0.0009346224	0.0014947712	0.0013453146	0.0014718944	0.26585275	0.0022020736	0.002190764	0.004587394	0.0011223877
0.0	4.578307e-05	7.6794815e-05	6.608598e-05	6.955526e-05	0.00011068503	0.4234251	6.36224e-05	8.53824e-05	0.00039743507	5.938338e-05
0.0	0.0012035032	0.0020145953	0.002380179	0.0011041416	0.0013878186	0.510029	0.0018003235	0.0024036167	0.0064882357	0.0019898962
0.0	0.057158183	0.07227917	0.05859008	0.054402225	0.06917821	0.29821482	0.06725622	0.048962012	0.07336524	0.051825393
0.0	0.0052199126	0.010958192	0.0053183916	0.009781871	0.003377426	0.3013748	0.007959445	0.010715972	0.015058308	0.007397788
0.0	0.005264292	0.011008384	0.0053317454	0.009812305	0.0033842912	0.3007626	0.007982408	0.010823916	0.0151483035	0.0074652922
0.0	5.01159e-05	6.992843e-05	4.4042034e-05	4.6919755e-05	4.8880247e-05	0.25526682	4.658262e-05	7.201729e-05	0.00029590604	6.687245e-05
0.0	0.06738866	0.087830566	0.098849125	0.080321126	0.08421813	0.3231494	0.09481927	0.07659019	0.10611457	0.11091072
0.0	0.5224087	0.523734	0.494857	0.51433104	0.50247055	0.53053594	0.5232097	0.5209152	0.49333394	0.51791406
0.0	0.008123583	0.006633498	0.0051859156	0.014431566	0.0076532112	0.24280284	0.008812771	0.010416033	0.017911907	0.004186985
0.0	0.062163293	0.061297722	0.04790447	0.07153165	0.055373747	0.35310483	0.057470687	0.068209484	0.09615419	0.04599069
0.0	5.9931976e-05	5.5603716e-05	2.9776891e-05	0.00010823322	4.6462257e-05	0.08152897	4.3661028e-05	8.5407155e-05	0.0004115763	1.998768e-05
0.0	0.0048660734	0.009223556	0.008441783	0.0055455235	0.005793744	0.29857728	0.007880662	0.0075938576	0.015909221	0.0059121954
0.0	2.2047945e-05	7.894208e-05	7.363058e-05	2.9281699e-05	3.3622917e-05	0.13785309	5.707623e-05	5.4432912e-05	0.00026939542	3.3134693e-05
0.0	0.0064913784	0.00885501	0.0070158932	0.006628793	0.009892612	0.38280457	0.009675867	0.0065407148	0.014998248	0.008471706
0.0	3.9363866e-05	7.270595e-05	5.0712762e-05	4.1929652e-05	9.883235e-05	0.25343114	8.635138e-05	4.029689e-05	0.00023899155	6.8383335e-05
0.0	0.5213575	0.52457213	0.49547267	0.5139502	0.502272	0.5302245	0.52331734	0.5213526	0.49243504	0.51825136
0.0	0.008812687	0.0072662714	0.0056973137	0.0067791482	0.0051004523	0.29563567	0.013853912	0.011210253	0.013629076	0.0060326615
0.0	0.068361826	0.0559752	0.05522794	0.06192839	0.057802573	0.3759603	0.076998666	0.047819752	0.078724876	0.05860786
0.0	8.5547275e-05	3.966854e-05	5.0332434e-05	6.303901e-05	5.4482975e-05	0.111417696	0.00013077042	2.2844812e-05	0.00019121259	4.892021e-05
0.0	3.1373384e-05	6.873829e-05	9.333416e-05	8.916523e-05	0.00012715187	0.329328	4.612819e-05	0.0001239271	0.00014714779	7.554572e-05
0.0	0.004496322	0.008197216	0.009251731	0.01220934	0.010553322	0.524596	0.008338053	0.011256782	0.012126367	0.012520679
0.0	0.06393982	0.06575992	0.058848783	0.06299446	0.048841525	0.47381204	0.065293245	0.059120536	0.089165576	0.073336445
0.0	0.0072078737	0.010099693	0.00906811	0.009030378	0.004424478	0.41158995	0.008184205	0.008335928	0.021074371	0.011154875
0.0	0.02260639	0.019441029	0.020996215	0.017865147	0.02329698	0.40127626	0.030082198	0.020355375	0.03474055	0.016550057
0.0	7.9533034e-05	3.2425854e-05	4.040818e-05	7.515814e-05	4.6926245e-05	0.09622174	0.000105420215	0.00012640911	0.00018539254	5.4193057e-05
0.0	5.9730737e-05	6.312792e-05	9.0478876e-05	5.6366353e-05	9.2761235e-05	0.35521856	0.00011163574	5.381633e-05	0.00021136155	7.115587e-05
0.0	0.008254861	0.006259925	0.009456917	0.005294823	0.008482154	0.46411106	0.010430832	0.005718606	0.0149300415	0.0053659547
0.0	0.007075909	0.0074402974	0.007182106	0.007383921	0.010228505	0.47303694	0.009195809	0.008639011	0.015866814	0.00606335
0.0	0.007075909	0.0074402974	0.007182106	0.007383921	0.010228505	0.47303694	0.009195809	0.008639011	0.015866814	0.00606335
0.0	0.011726582	0.008332637	0.0075524542	0.008440876	0.009489944	0.4395232	0.010410932	0.008449277	0.019399315	0.005293603
0.0	0.011779803	0.008327801	0.0075958017	0.00847514	0.009570575	0.43876556	0.010427235	0.008456267	0.019496247	0.0053360383
0.0	0.054084912	0.060754824	0.072265185	0.059414994	0.05642874	0.4608793	0.07998412	0.06618217	0.073715694	0.050614722
0.0	4.078191e-05	4.3619744e-05	0.000100886056	5.919962e-05	8.00396e-05	0.109583646	0.00011384577	4.9218284e-05	0.00012207875	4.498128e-05
0.0	2.9013798e-05	3.2157663e-05	4.1964173e-05	2.716115e-05	6.678419e-05	0.033255823	3.927777e-05	5.3207037e-05	0.00011434166	9.779735e-05
0.0	0.11609113	0.13480425	0.122627445	0.1261089	0.11066412	0.37963626	0.12879914	0.13347697	0.14282106	0.13469048
0.0	2.6285348e-05	2.8494236e-05	5.522472e-05	6.067391e-05	6.1592604e-05	0.036718782	0.000105698644	0.00010385996	0.0002808684	9.322688e-05
0.0	0.0028948656	0.024570761	0.00317689	0.00496842	0.0185765	0.32781675	0.0066391784	0.003177387	0.015749862	0.0060701845
0.0	0.009146936	0.0074812504	0.0061830636	0.008004198	0.006103894	0.40296972	0.0066124136	0.016109865	0.014190085	0.0048849443
0.0	0.11617625	0.13496993	0.12330046	0.12618399	0.11102844	0.37923676	0.12919372	0.13370119	0.14372756	0.1355768
0.0	0.5219206	0.5245277	0.4935099	0.5145903	0.50274116	0.52837247	0.52168906	0.5193557	0.4935366	0.518792
0.0	0.05822057	0.066431805	0.05562342	0.045497306	0.06520524	0.48773947	0.06887881	0.06268698	0.07851526	0.07408507
0.0	0.08060007	0.09050696	0.085763104	0.07904289	0.086846955	0.4957686	0.10036535	0.09076633	0.10497588	0.10141052
0.0	0.007164593	0.010329079	0.009515472	0.006158658	0.0065608053	0.26871884	0.010596573	0.0062881056	0.013635052	0.010091888
0.0	0.026851626	0.024619265	0.021931244	0.016676946	0.017267851	0.45827073	0.025543485	0.01927862	0.029489601	0.022251597
0.0	4.2932334e-05	9.1128204e-05	5.971752e-05	4.249389e-05	4.809737e-05	0.18542205	6.899546e-05	6.9311995e-05	0.00026064378	4.3772925e-05
0.0	0.006475459	0.008264595	0.007841946	0.004741729	0.009967413	0.33689275	0.010465851	0.0107992785	0.011797111	0.0072379974
0.0	0.006450895	0.008251458	0.0077682026	0.004757464	0.009948857	0.3369193	0.010387908	0.0107773915	0.011728788	0.007189978
0.0	0.0064639095	0.0082356455	0.0078099193	0.0047370773	0.009987704	0.33685824	0.010444814	0.010766854	0.011776034	0.0072249956
0.0	0.07571201	0.097517334	0.07387682	0.078948416	0.093480214	0.39929384	0.08480545	0.100882694	0.084825456	0.08396569
0.0	4.7463574e-05	7.734986e-05	8.077854e-05	5.08777e-05	4.391441e-05	0.20424256	8.511738e-05	0.00011024841	0.00022389296	2.4432295e-05
0.0	0.0051800716	0.009011648	0.0088955965	0.008688462	0.008696758	0.33376482	0.00989634	0.009637415	0.012191468	0.004342308
0.0	0.20973216	0.24733856	0.2338287	0.22468314	0.24460801	0.45543796	0.2502264	0.22935611	0.24378334	0.24850485
0.0	0.024016865	0.04188075	0.04216554	0.031743143	0.045902442	0.33870497	0.043050066	0.03303493	0.04844805	0.04425191
0.0	0.10081431	0.13649061	0.13130966	0.11634158	0.13984911	0.41258353	0.13899852	0.11885935	0.1419408	0.13910154
0.0	0.09407959	0.10745451	0.0877195	0.08980409	0.0641547	0.45073688	0.08475821	0.09441068	0.10778964	0.10037548
0.0	4.596935e-05	8.053518e-05	3.0732983e-05	2.905353e-05	0.00011928548	0.362693	8.263959e-05	9.7705815e-05	0.00021914032	7.711691e-05
0.0	0.043296862	0.038992405	0.037419714	0.033195328	0.03395083	0.3866351	0.038261086	0.03954326	0.06281186	0.03371866
0.0	0.04339472	0.03904152	0.03751554	0.03314602	0.03389334	0.38610265	0.038363222	0.039502054	0.06295089	0.033726204
0.0	0.52275556	0.52545387	0.49442196	0.5145638	0.5027768	0.5296493	0.52306014	0.52005523	0.49219343	0.5188639
0.0	0.008249253	0.0076902523	0.008595947	0.0064960476	0.0047117905	0.3299725	0.008715417	0.009354538	0.013179185	0.0061224503
0.0	0.19734937	0.17695442	0.15898293	0.1688165	0.18585259	0.40460035	0.17257893	0.18733118	0.20592387	0.15018955
0.0	0.26331055	0.24440303	0.22258796	0.23547171	0.24942678	0.435778	0.24071369	0.25412166	0.2659036	0.21793886
0.0	0.058442604	0.06483627	0.05792254	0.044523895	0.071172394	0.36003548	0.06823939	0.08049194	0.089066036	0.060067438
0.0	4.7624482e-05	6.857199e-05	6.0061448e-05	1.862718e-05	0.00011864025	0.08980487	8.290963e-05	0.00015970088	0.0003063552	5.3608732e-05
0.0	0.075059146	0.07827724	0.08353451	0.09009137	0.09331482	0.49550357	0.08564445	0.08960693	0.0921969	0.05784106
0.0	0.00119278	0.0016042939	0.001864714	0.0012070806	0.001099608	0.3838448	0.0014050718	0.002204707	0.0036754748	0.0025950563
0.0	0.05870089	0.077382565	0.061738204	0.06004467	0.053174008	0.3679274	0.070010036	0.06441156	0.09012159	0.06677183
0.0	0.05870089	0.077382565	0.061738204	0.06004467	0.053174008	0.3679274	0.070010036	0.06441156	0.09012159	0.06677183
0.0	0.007277652	0.00841009	0.006291503	0.0059158625	0.006600634	0.24211453	0.00707187	0.008605555	0.013632238	0.009885104
0.0	0.025702618	0.02829576	0.020039668	0.02186235	0.014997677	0.2738202	0.018629728	0.02281724	0.030567236	0.022720037
0.0	0.0015928594	0.0032970808	0.0016385886	0.0018814327	0.0009490932	0.51821166	0.001741815	0.002213319	0.005531987	0.0030909642
0.0	0.020218136	0.020167727	0.02204347	0.017818738	0.016808083	0.38229474	0.019501098	0.023403024	0.03600993	0.030633103
0.0	0.012840614	0.010781119	0.0102532515	0.010860997	0.015276479	0.48015416	0.0103726145	0.0072581624	0.025065767	0.010560663
0.0	3.471626e-05	4.949528e-05	8.253571e-05	5.7995625e-05	6.380948e-05	0.46179867	4.967146e-05	3.3991317e-05	0.00028725748	9.209729e-05
0.0	0.0033599858	0.0076696994	0.008402582	0.0076367366	0.006788903	0.52673155	0.010354911	0.005167226	0.018406928	0.012168153
0.0	0.003375507	0.0076848688	0.008422056	0.0076406184	0.006785637	0.5265753	0.010362722	0.0051892353	0.018370738	0.012157531
0.0	0.025619576	0.033732615	0.0210576	0.02616741	0.023034211	0.49171022	0.027948342	0.028563872	0.038786493	0.024931809
0.0	2.4030887e-05	7.590787e-05	4.9132374e-05	6.302861e-05	7.1152e-05	0.10990592	0.00011967227	9.7514625e-05	0.0005615245	4.2831405e-05
0.0	0.005102829	0.009073253	0.0068586115	0.008167373	0.008407506	0.2716821	0.011319275	0.010219617	0.022814868	0.006732788
0.0	0.0051131323	0.009055889	0.006895477	0.00813249	0.008440389	0.27162802	0.011381222	0.010209608	0.02290574	0.006765594
0.0	0.005731214	0.009565989	0.006056187	0.009341878	0.010527964	0.3350042	0.010558736	0.009786523	0.024539992	0.0062101055
0.0	0.004077784	0.008788043	0.007692145	0.009331416	0.008625255	0.5049382	0.0066790213	0.009886915	0.011798601	0.008917458
0.0	0.005668196	0.008334753	0.008263786	0.0095638875	0.009149188	0.5242783	0.0058582164	0.007648458	0.012408601	0.007624193
0.0	0.5235847	0.5235672	0.49506775	0.514707	0.502087	0.5292794	0.5233982	0.5217669	0.49570352	0.51877224
0.0	0.007966528	0.0067181126	0.006176071	0.009444013	0.008332996	0.3908914	0.0067998595	0.010236865	0.0118676275	0.0073443977
0.0	5.70308e-05	4.961186e-05	5.7853773e-05	3.3234443e-05	7.0750306e-05	0.08007459	5.9046833e-05	5.7852943e-05	0.00013725815	4.2320316e-05
0.0	0.5230799	0.5232514	0.4949533	0.51471704	0.50271386	0.53014886	0.5225494	0.52061856	0.49353972	0.51854146
0.0	0.012175125	0.00804186	0.0062309843	0.008637218	0.0061037005	0.5434303	0.008096954	0.0068548736	0.013756533	0.01176147
0.0	0.06859607	0.06849484	0.049701687	0.059038065	0.049680233	0.48611665	0.06358856	0.051667	0.07422998	0.07310103
0.0	0.23024262	0.21135749	0.20307761	0.19741851	0.2048404	0.4891347	0.22559328	0.2232512	0.22093788	0.20880266
0.0	8.1680555e-05	5.0845738e-05	5.5925444e-05	6.712059e-05	6.5515596e-05	0.31897995	0.00013446977	0.0001280287	0.00024364718	3.10675e-05
0.0	0.049968507	0.06632646	0.054407068	0.045169782	0.04502005	0.42453566	0.06400634	0.07422901	0.07946498	0.0684158
0.0	0.008539731	0.009047613	0.0076821456	0.006049532	0.0055280062	0.37297443	0.008378425	0.011167163	0.017250367	0.0050997385
0.0	5.0699076e-05	0.00017032133	8.684496e-05	3.2247306e-05	3.6794587e-05	0.20375824	5.732344e-05	0.0001049479	0.0003679777	8.1208585e-05
0.0	0.006717028	0.010965435	0.008293532	0.010142823	0.012003052	0.12984091	0.012803525	0.008431184	0.0136241475	0.0100141475
0.0	0.006836308	0.010941626	0.008275166	0.010217056	0.012027466	0.12975845	0.012739159	0.008471779	0.013589371	0.009998417
0.0	0.047894865	0.066333905	0.058984045	0.05950345	0.074387036	0.3744025	0.06085171	0.07395733	0.08035134	0.056000907
0.0	0.521642	0.52326775	0.4953665	0.5147726	0.5020342	0.53010666	0.52327025	0.5205629	0.4926152	0.5180977
0.0	0.00548308	0.010292249	0.006741173	0.005835895	0.010853398	0.4374555	0.0075869756	0.011410677	0.017714389	0.005594008
0.0	2.2822642e-05	7.469507e-05	6.425573e-05	5.432158e-05	0.00014016595	0.10913579	5.40064e-05	0.000115841336	0.00020667101	4.1316638e-05
0.0	6.143838e-05	5.428403e-05	5.4978223e-05	4.6237717e-05	8.020425e-05	0.14249134	6.422503e-05	5.229873e-05	0.00022240363	4.5259327e-05
0.0	0.060596213	0.06682969	0.06373804	0.057635713	0.05239281	0.35442272	0.064204685	0.089388475	0.08861345	0.07446474
0.0	0.073538825	0.056614254	0.060102757	0.05954819	0.06448379	0.5130082	0.06530097	0.07112633	0.0701985	0.07083219
0.0	0.52327526	0.5242569	0.4945355	0.5143343	0.5027968	0.5295653	0.5228941	0.5223193	0.49510115	0.517845
0.0	0.011606822	0.007688044	0.009254954	0.0062242085	0.007500536	0.43790674	0.00842749	0.007918229	0.010741318	0.0074804784
0.0	0.00011262273	4.1374205e-05	6.8909256e-05	5.4473774e-05	8.190831e-05	0.4698794	7.029434e-05	9.997769e-05	0.00012396468	9.9379155e-05
0.0	0.5217771	0.52332073	0.49565068	0.51450664	0.50162625	0.5301096	0.5228188	0.52084047	0.49263358	0.5176492
0.0	0.008298852	0.011267126	0.007937675	0.009406767	0.004403655	0.1439841	0.008617303	0.013977322	0.017754791	0.013626917
0.0	5.448968e-05	7.680976e-05	8.5787855e-05	4.8248417e-05	3.7861835e-05	0.08305265	6.5978806e-05	0.00023845371	0.0003004204	0.00012002186
0.0	0.008571138	0.01259855	0.0075823525	0.009837981	0.006453717	0.34723935	0.007900423	0.0076614325	0.013478714	0.01131002
0.0	0.06273195	0.08203153	0.058100548	0.064515784	0.045899462	0.42292553	0.060866322	0.058470614	0.08518958	0.063605495
0.0	0.5221716	0.5235805	0.49450684	0.51519823	0.50271404	0.5303208	0.52230656	0.52121305	0.49201006	0.51742417
0.0	0.0075844093	0.010264188	0.008223897	0.010686234	0.009891178	0.43519977	0.0089583155	0.008610837	0.015798457	0.010880624
0.0	0.20009038	0.20003018	0.18031599	0.16259864	0.17514527	0.4184662	0.18320054	0.20202734	0.19650298	0.19367908
0.0	0.52298224	0.52455664	0.49641317	0.5160201	0.50420046	0.5308778	0.52499264	0.5222013	0.4961873	0.5218546
0.0	0.5230865	0.5244241	0.4948311	0.5152583	0.50189155	0.5308245	0.5244548	0.52041805	0.49440178	0.5194571
0.0	0.0058686896	0.008250115	0.006811321	0.005701483	0.010727347	0.16980341	0.00719451	0.011269218	0.02002011	0.016817005
0.0	0.005900182	0.008320629	0.006807596	0.0056498433	0.01065243	0.16944008	0.007242121	0.011231288	0.01987095	0.016744005
0.0	0.05972995	0.06891116	0.061670594	0.06127769	0.057833172	0.47534677	0.070404194	0.05935217	0.091173016	0.07162875
0.0	0.005147468	0.009062849	0.007551246	0.008319028	0.0065823966	0.49786377	0.01102307	0.008830332	0.011708598	0.009013862
0.0	5.1644874e-05	8.618405e-05	7.5849915e-05	6.0603994e-05	5.4590113e-05	0.3433932	9.324128e-05	5.0780804e-05	0.0003351753	0.00010365624
0.0	0.007448831	0.009678248	0.008590272	0.007963362	0.0073903413	0.43396893	0.010047122	0.0073670284	0.01775036	0.010492458
0.0	0.005827657	0.0042701783	0.00945259	0.005963482	0.011523586	0.2275041	0.009117707	0.010095732	0.019304253	0.008535186
0.0	0.007467313	0.006052982	0.008531878	0.0067066387	0.0065166657	0.36307707	0.008846293	0.012007017	0.015700016	0.007965031
0.0	0.009550916	0.0085547585	0.007632026	0.007514769	0.0036361474	0.528511	0.008566731	0.014081549	0.01269506	0.007380668
0.0	8.8469715e-05	6.0596078e-05	5.3140462e-05	6.1143626e-05	3.19132e-05	0.43552208	8.123205e-05	0.00011472621	0.00029497285	3.36301e-05
0.0	0.0077340887	0.009212808	0.007129221	0.0077922367	0.005904001	0.21116468	0.0075169783	0.009328864	0.017355006	0.004368303
0.0	0.059519134	0.0614597	0.050786078	0.059134927	0.04982183	0.42519143	0.06680428	0.052197654	0.07833792	0.056630243
0.0	0.52193195	0.5228645	0.49498245	0.5147747	0.50254875	0.53027165	0.5228218	0.52076465	0.49293396	0.5176802
0.0	0.0079593435	0.010493674	0.008870547	0.0075561153	0.0051445724	0.2188926	0.008273249	0.012378788	0.019274697	0.002880266
0.0	0.2334337	0.25937963	0.23821917	0.22194107	0.2383155	0.45507535	0.24836802	0.2545481	0.27717647	0.23244692
0.0	0.007992674	0.011334339	0.009461568	0.007825409	0.0072956774	0.31438237	0.010208616	0.010133042	0.019749328	0.008584418
0.0	9.2102295e-05	5.829616e-05	4.835957e-05	0.000104356026	2.7742813e-05	0.42762488	9.715107e-05	0.00011352044	0.00031886506	0.00013635439
0.0	5.0028277e-05	9.870567e-05	6.304045e-05	5.097123e-05	8.462604e-05	0.55102205	6.109135e-05	3.3106615e-05	0.0003385478	6.6909255e-05
0.0	0.008669459	0.0071684644	0.0070789824	0.009485023	0.008147281	0.44002792	0.009574363	0.0075532794	0.015667554	0.009508626
0.0	0.062463723	0.063845925	0.05639848	0.06343196	0.045288704	0.4268612	0.06581442	0.07360524	0.088939495	0.056962937
0.0	0.52212286	0.52363783	0.4952245	0.51455855	0.5029095	0.53008175	0.52356714	0.52041906	0.49291974	0.51772445
0.0	0.010907939	0.007758102	0.0060873036	0.008147771	0.008342735	0.43843645	0.008813433	0.0056174523	0.014253338	0.009121991
0.0	4.9878032e-05	5.6193912e-05	8.406118e-05	7.0696144e-05	8.8003406e-05	0.2674878	6.6856766e-05	9.05058e-05	0.00013323515	8.270676e-05
0.0	0.009777447	0.008843308	0.0068997364	0.007952668	0.010576784	0.3462244	0.0073609357	0.011080946	0.01282014	0.008818434
0.0	0.0014333028	0.0022186497	0.0012338485	0.0014270553	0.0010565933	0.4678526	0.0022801373	0.0021693304	0.0040672435	0.0025124575
0.0	0.0013198359	0.0019334751	0.001910868	0.0020548971	0.0020945498	0.46043298	0.0011421443	0.0021062724	0.0042199837	0.0018314195
0.0	0.019702176	0.022323897	0.02163003	0.017111514	0.02050505	0.5382266	0.02843803	0.020091962	0.029705446	0.027500534
0.0	0.014239844	0.026713306	0.023909487	0.022373822	0.0213124	0.38424882	0.022375481	0.019446908	0.035370383	0.026064685
0.0	0.009440409	0.011570425	0.008246336	0.010028254	0.007341565	0.30517533	0.009984834	0.009323208	0.015355468	0.009119228
0.0	0.0116416365	0.012945119	0.0071446863	0.010107629	0.004972488	0.4508392	0.011479549	0.01061389	0.016035218	0.0075639063
0.0	0.06647318	0.07748171	0.060829837	0.067302816	0.058046486	0.40337902	0.072452605	0.07210802	0.08498531	0.06257761
0.0	0.0076025557	0.010201892	0.009400877	0.009934721	0.010723148	0.18970303	0.008584808	0.008080633	0.01445063	0.010877592
0.0	5.5082233e-05	0.00011474239	0.00010553005	8.2590355e-05	0.00012490133	0.049011637	4.702081e-05	0.00010011497	0.00026695087	7.4836884e-05
0.0	0.010084183	0.012385488	0.010537042	0.010951197	0.010480453	0.5326363	0.011228651	0.008010399	0.020183146	0.010791356
0.0	0.012960068	0.008853621	0.010590751	0.011036566	0.01137605	0.41366437	0.010150917	0.008536369	0.026852928	0.011953561
0.0	0.00904001	0.008977025	0.0076558366	0.009681004	0.006497648	0.24965537	0.007635902	0.009573459	0.012440933	0.007926336
0.0	5.883667e-05	6.772903e-05	9.9442856e-05	9.543475e-05	6.0797855e-05	0.17846127	7.739583e-05	8.613238e-05	0.00016004479	0.00012509931
0.0	0.5216725	0.5235371	0.4952852	0.51457685	0.5031645	0.53077817	0.52308315	0.5211433	0.49267206	0.5178791
0.0	0.021259062	0.02800948	0.017866008	0.025913665	0.015606437	0.4989737	0.024223803	0.025465775	0.026643038	0.02479736
0.0	0.02852915	0.018474717	0.020393377	0.022598494	0.02189896	0.30801928	0.01786011	0.024744013	0.037112333	0.025952518
0.0	0.5236568	0.5238947	0.49470943	0.51432437	0.50243574	0.529397	0.52292746	0.522445	0.49531725	0.51856405
0.0	0.009302218	0.0070594386	0.0052942154	0.010380023	0.008903457	0.25017187	0.008143236	0.010666707	0.020877445	0.009508091
0.0	6.153795e-05	5.1060604e-05	4.3738957e-05	9.57162e-05	0.00011295409	0.061044753	7.35611e-05	9.417993e-05	0.00034283116	6.783323e-05
0.0	0.52287996	0.5234625	0.49521908	0.51493055	0.5031268	0.5297381	0.5229682	0.5207844	0.49329466	0.51829845
0.0	0.0114470795	0.008982321	0.009431892	0.007245176	0.0036804124	0.3532725	0.01270428	0.0113986125	0.014545821	0.008633381
0.0	0.06879048	0.06150839	0.055306192	0.059663434	0.03993938	0.48110497	0.07353044	0.075157985	0.0821642	0.06828212
0.0	0.52301764	0.5229658	0.49448898	0.51597506	0.5036586	0.5275645	0.52491206	0.52109706	0.4935506	0.51991534
0.0	0.523	0.5226642	0.4954482	0.515814	0.5022731	0.528119	0.52405465	0.52195203	0.49410743	0.51959944
0.0	0.0076585147	0.011289425	0.009889039	0.0059468024	0.012210376	0.20259935	0.00697035	0.011081322	0.017037658	0.011071256
0.0	0.0066096294	0.012728687	0.0075640357	0.0043163127	0.013458864	0.24822791	0.009759399	0.012239822	0.026266383	0.0071286983
0.0	0.0067045586	0.012855751	0.0076561705	0.004335761	0.013341935	0.24812159	0.00967134	0.012267208	0.026296983	0.007129208
0.0	0.07232789	0.10575242	0.08788804	0.06618626	0.09575055	0.33965626	0.06745915	0.092965364	0.12838915	0.097535595
0.0	0.072668016	0.10543536	0.08712196	0.0664546	0.09652502	0.34051362	0.06721159	0.093511745	0.12742868	0.097227424
0.0	0.10689516	0.07209884	0.07029425	0.08758786	0.087020345	0.4819149	0.12276231	0.08030237	0.0825467	0.078821175
0.0	0.10695119	0.072035976	0.07004256	0.087678336	0.08713397	0.48113644	0.122632936	0.080507606	0.08227837	0.0788106
0.0	0.52356076	0.5252882	0.4972828	0.5163839	0.5047974	0.52959394	0.52565277	0.5215672	0.49543622	0.521471
0.0	0.008366979	0.008275295	0.012047416	0.005366344	0.0095830085	0.12310667	0.0077858353	0.0092997225	0.015552748	0.00973913
0.0	0.008283407	0.008311136	0.012047711	0.0054170922	0.00963065	0.12243652	0.007768093	0.009284653	0.015500512	0.00977718
0.0	0.035413913	0.046830557	0.036789376	0.03466935	0.03296934	0.29617417	0.044048406	0.050439086	0.0590181	0.032039005
0.0	0.102744184	0.114245445	0.11553383	0.08684843	0.08924874	0.39599007	0.12419836	0.124403745	0.13523841	0.10566066
0.0	0.06979101	0.0765961	0.07166251	0.06853842	0.06849504	0.31350997	0.06388972	0.07287395	0.083663255	0.063314445
0.0	0.5212254	0.5237573	0.49596927	0.5143534	0.50196207	0.5301506	0.5233448	0.52066076	0.49266246	0.5177661
0.0	0.009866137	0.016359853	0.009025963	0.00986061	0.009288746	0.20421734	0.013343686	0.011152513	0.01524112	0.011001076
0.0	9.2467235e-05	0.00012844482	0.0001331841	9.215114e-05	0.00010270235	0.045392815	6.477676e-05	0.00010956153	0.00024107071	6.523991e-05
0.0	0.04937776	0.062353376	0.06075784	0.057715703	0.061606195	0.41532543	0.06545871	0.07182758	0.077146314	0.06893682
0.0	0.075787865	0.073169425	0.059978854	0.063056014	0.06447663	0.42036217	0.0555084	0.0792504	0.075974286	0.047986295
0.0	0.5236035	0.52535945	0.49386343	0.51519245	0.50263107	0.5289171	0.5247706	0.52139914	0.49481112	0.51879805
0.0	0.013540407	0.010947189	0.00619289	0.0069317515	0.0054803295	0.46327934	0.010331555	0.012567133	0.011991143	0.0040568956
0.0	0.00012621314	0.00010802534	6.838184e-05	6.7431814e-05	8.187426e-05	0.19352162	3.8382135e-05	0.0001505334	0.00016708477	2.3361981e-05
0.0	0.52145517	0.5233608	0.4944757	0.51452756	0.50163656	0.52989036	0.5239644	0.52010894	0.49251014	0.518209
0.0	0.003872754	0.009508926	0.009100358	0.008408929	0.008318115	0.5328819	0.008180753	0.008077076	0.011203151	0.007668501
0.0	2.5531866e-05	5.926074e-05	7.1748655e-05	4.8497608e-05	6.9067544e-05	0.18246137	7.093216e-05	0.00010374395	0.00017706462	8.973751e-05
0.0	0.06174277	0.056589905	0.063898005	0.06699914	0.07427839	0.3972676	0.058710758	0.06740948	0.10985383	0.05123218
0.0	0.007919552	0.006720277	0.009173263	0.009396296	0.011757968	0.3052387	0.007173944	0.009326524	0.025310293	0.0056464956
0.0	0.007897826	0.006689048	0.009148427	0.009390908	0.011726987	0.30611062	0.007176505	0.009288044	0.025258288	0.0056019076
0.0	0.059132352	0.06141053	0.05702215	0.06233047	0.050601285	0.47286916	0.06391626	0.063575946	0.0868389	0.06484048
0.0	0.007311785	0.007815079	0.007433564	0.008218341	0.0057813535	0.42970216	0.00839464	0.008366116	0.016190669	0.008718585
0.0	0.0072917137	0.007778799	0.0074134003	0.008213616	0.005766033	0.4307093	0.008397637	0.008331566	0.016157102	0.008649954
0.0	0.06309989	0.05517809	0.05893903	0.053656816	0.05216938	0.47394112	0.053568788	0.06450683	0.061205417	0.056979924
0.0	6.337347e-05	3.7615097e-05	6.407357e-05	3.7012604e-05	3.7268965e-05	0.3389583	3.3647197e-05	6.928444e-05	7.41832e-05	4.4060056e-05
0.0	0.00906565	0.008277362	0.009031833	0.008151058	0.003848378	0.418599	0.007976935	0.0070566884	0.008899267	0.008493696
0.0	0.003907033	0.006790777	0.0060024033	0.009844226	0.008991673	0.23598108	0.010091377	0.010864917	0.016968718	0.0103267925
0.0	0.0038931689	0.0068071606	0.0059879655	0.009911522	0.009091199	0.2351219	0.010024085	0.010954363	0.016759148	0.010455214
0.0	0.521865	0.5239815	0.49556682	0.51456094	0.50259984	0.53020936	0.52313805	0.5211128	0.49244446	0.5182578
0.0	0.011571111	0.0093725445	0.010710716	0.013173488	0.010510672	0.19742866	0.009278537	0.010074624	0.011361296	0.005147531
0.0	0.06809341	0.07358979	0.07086333	0.06965524	0.07118277	0.32988343	0.06773307	0.07495885	0.0772034	0.048480283
0.0	8.429261e-05	0.000110388006	0.00012767332	9.792444e-05	0.000118705655	0.05823453	8.062317e-05	0.00012188555	0.00017756168	2.4258634e-05
0.0	0.071140535	0.048696704	0.061273128	0.04389124	0.053192567	0.4237957	0.06265828	0.07299172	0.0884847	0.062056728
0.0	0.010275327	0.005076529	0.008465196	0.004313934	0.0063193	0.3483104	0.008093975	0.010772172	0.016739633	0.007974441
0.0	0.06284492	0.057981733	0.062120453	0.059543923	0.069740124	0.46424377	0.054828472	0.076210596	0.08220347	0.06175066
0.0	0.0018032943	0.0015877965	0.0015399108	0.0012565188	0.0024662428	0.16337778	0.002039115	0.0032157947	0.0043944786	0.0012251519
0.0	0.024497367	0.020784363	0.017681388	0.020656569	0.030446663	0.25189796	0.020446315	0.02227851	0.041292343	0.019711865
0.0	0.061670966	0.06627651	0.06513739	0.057865024	0.052393902	0.30844995	0.058737528	0.067452505	0.088993505	0.069660164
0.0	0.06403239	0.07145344	0.056155328	0.04626838	0.054258086	0.39414465	0.05109752	0.06817634	0.08688858	0.07046489
0.0	0.008084116	0.011615424	0.012219454	0.010606736	0.012434415	0.52986324	0.011290921	0.007914983	0.023971349	0.010501134
0.0	0.01702502	0.023261748	0.023138931	0.018070318	0.022357604	0.43314373	0.023052353	0.028033169	0.03038089	0.019513646
0.0	0.21426089	0.21653937	0.1962237	0.2052364	0.20761788	0.41112614	0.18838038	0.23084894	0.22002223	0.21765082
0.0	6.382293e-05	6.363606e-05	5.6506982e-05	5.1403716e-05	8.488952e-05	0.05542262	4.1594085e-05	7.991506e-05	0.00021551951	6.5319095e-05
0.0	0.009881311	0.0040355586	0.007975154	0.00451943	0.009767135	0.21078625	0.0045485785	0.007981777	0.014903473	0.009046514
0.0	0.0099157905	0.004052461	0.007963494	0.004530823	0.009874735	0.209556	0.0045742877	0.007960473	0.01488659	0.009102908
0.0	0.007254002	0.0074673346	0.007788072	0.005885274	0.0103322575	0.3720903	0.009444508	0.011222993	0.018137645	0.0079588955
0.0	0.0015731452	0.0017215965	0.0009299009	0.0018128969	0.0012898258	0.2232788	0.0012471356	0.0023271434	0.0035075562	0.0027389068
0.0	0.0017068498	0.0024494228	0.0014984373	0.0015007284	0.0019258627	0.3435125	0.0015725708	0.0016801241	0.004965045	0.0017618369
0.0	0.024323145	0.019455543	0.020870857	0.023385217	0.026741533	0.403518	0.021454353	0.022648387	0.036097005	0.024166988
0.0	0.021109415	0.021117982	0.019765604	0.016560335	0.023228772	0.3692933	0.023884494	0.019462671	0.040034227	0.022682646
0.0	0.0138626825	0.012540869	0.01183239	0.01068204	0.012511189	0.4691591	0.011271477	0.0105474675	0.020828677	0.0071134157
0.0	0.023643285	0.023989458	0.022843473	0.021949932	0.020830672	0.45375988	0.023012953	0.018580645	0.035039503	0.024738422
0.0	0.010871842	0.010243399	0.011593859	0.010399105	0.009702766	0.56491095	0.010225764	0.0059479135	0.019289758	0.012360269
0.0	0.024269428	0.026950937	0.017129673	0.02343023	0.020012666	0.32166928	0.018216737	0.03722878	0.028622441	0.018023621
0.0	0.0012297222	0.0028846352	0.002323451	0.0011967506	0.0021737453	0.31269082	0.001020722	0.002903089	0.0042493725	0.0023924115
0.0	0.017909007	0.028124921	0.026776401	0.022205157	0.024828287	0.31438068	0.026836727	0.02713953	0.04153578	0.02277153
0.0	0.022965454	0.02735369	0.021758227	0.020013025	0.020454124	0.4195901	0.015223174	0.027538469	0.036813535	0.021654923
0.0	0.009363039	0.012176427	0.010216984	0.010851483	0.00936143	0.55814135	0.010394497	0.008408376	0.020380188	0.009797431
0.0	0.52109253	0.523724	0.49593574	0.51664203	0.5044055	0.53146195	0.5249512	0.5202207	0.49657303	0.5193571
0.0	0.523022	0.5241459	0.49619886	0.51800895	0.5049504	0.5293353	0.5256215	0.5193777	0.4946697	0.5203273
0.0	0.52342224	0.52384216	0.4935773	0.5156108	0.502222	0.5302163	0.5241848	0.52036875	0.4937904	0.5188884
0.0	0.5235323	0.5230931	0.49448898	0.51412755	0.50155205	0.52816945	0.52391386	0.52151954	0.49353996	0.51866823
0.0	0.523376	0.5253553	0.4946783	0.5148624	0.5042622	0.52876693	0.52424127	0.51994026	0.49354148	0.5191429
0.0	0.5230523	0.5257053	0.49412313	0.5170786	0.5038689	0.5289511	0.52338195	0.52091837	0.49496526	0.5185263
0.0	0.52458805	0.5254086	0.49562916	0.51642257	0.5027998	0.5297437	0.52449936	0.5204542	0.49541438	0.51955545
0.0	0.523048	0.5229113	0.4936802	0.5154687	0.5037915	0.52922696	0.52551496	0.5209693	0.4948082	0.51844275
0.0	0.523363	0.52413124	0.49539232	0.51693577	0.50320774	0.52830976	0.5247062	0.5208579	0.49260014	0.5189017
0.0	0.5237908	0.5250679	0.49484357	0.51647747	0.5042589	0.5282441	0.52521	0.5203915	0.494538	0.5191514
0.0	0.5244965	0.52501714	0.49510983	0.5166437	0.5027269	0.52851886	0.5242304	0.52075887	0.49516675	0.51944655
0.0	0.52336264	0.52556527	0.49486372	0.51654154	0.5034552	0.5296622	0.52538395	0.5207919	0.49404237	0.51885873
0.0	0.52299523	0.5246369	0.4943478	0.51718855	0.50311255	0.52810353	0.52388877	0.5205054	0.4939235	0.51792383
0.0	0.5231439	0.5260967	0.49464247	0.5168575	0.5039418	0.5301758	0.5236509	0.52061373	0.49521294	0.5186352
0.0	0.5231526	0.524045	0.4961528	0.5168246	0.50291836	0.5284593	0.52532005	0.5203687	0.49358526	0.5189425
0.0	0.52158624	0.525895	0.4943382	0.51547724	0.5029168	0.5296144	0.52502763	0.5208921	0.49400815	0.5192421
0.0	0.09077718	0.11472998	0.10020747	0.07261593	0.0959355	0.5392925	0.09304765	0.08260139	0.09348662	0.0907965
0.0	0.52410686	0.5259439	0.49451277	0.51796424	0.505011	0.5286264	0.52548635	0.5207512	0.49403235	0.5191339
0.0	0.52229244	0.52447134	0.4955873	0.5151952	0.5027787	0.5302942	0.525132	0.52239025	0.49525744	0.5189775
0.0	0.5228341	0.52401465	0.49526888	0.5148078	0.5030183	0.5299873	0.5253738	0.52164656	0.49498138	0.51920533
0.0	0.5224477	0.525224	0.49382016	0.51633453	0.5036887	0.5282091	0.5246376	0.5192872	0.49339604	0.5183983
0.0	0.5231027	0.5242183	0.49470186	0.515806	0.5024388	0.5284146	0.5246961	0.52038604	0.49391785	0.51898026
0.0	0.5229882	0.5255871	0.49330348	0.514581	0.5021565	0.529416	0.52370864	0.51995355	0.49409753	0.5184936
0.0	0.52213067	0.52567405	0.49465764	0.51555455	0.5019826	0.52950317	0.52542335	0.52077717	0.49512523	0.5184582
0.0	0.1414724	0.1522914	0.14992312	0.11944514	0.118191786	0.5378906	0.13708925	0.15658316	0.15625742	0.15761949
0.0	0.090702154	0.115401536	0.10020807	0.07224454	0.09535363	0.539491	0.0927113	0.08277301	0.09355259	0.09062911
0.0	0.5230643	0.525344	0.49403852	0.51570773	0.5043541	0.52989733	0.5248075	0.5218187	0.49479547	0.5188639
0.0	0.52015525	0.5253556	0.4944054	0.515003	0.5028536	0.53013706	0.52228737	0.5187635	0.49272802	0.5144814
0.0	0.52304006	0.5240035	0.49534863	0.5165854	0.5043767	0.5294983	0.5241449	0.52218443	0.49574113	0.5210101
0.0	0.5226204	0.52400756	0.49588525	0.51527965	0.50417805	0.5302157	0.52396303	0.52216977	0.49525633	0.52072173
0.0	0.5234748	0.52488524	0.49569824	0.515597	0.50332236	0.5299063	0.52558136	0.52237487	0.4956256	0.5198279
0.0	0.09043075	0.11529604	0.10030868	0.072642565	0.09599923	0.5386023	0.09269181	0.08306287	0.09347155	0.09075724
0.0	0.008598971	0.012034227	0.010630406	0.0067048892	0.0077564796	0.44779605	0.005894563	0.009723042	0.013741777	0.007852745
0.0	0.036667068	0.13622482	0.027547957	0.03778781	0.021328729	0.4992595	0.025779413	0.032022957	0.050162174	0.03533181
0.0	0.5236963	0.5229233	0.49344578	0.51639	0.5021711	0.53014356	0.5248494	0.51959664	0.4953003	0.51764935
0.0	0.13160934	0.14078222	0.1407002	0.13286224	0.13711727	0.5096538	0.13771197	0.14801039	0.13023898	0.12301778
0.0	0.52304614	0.52460134	0.49312556	0.5159854	0.5017555	0.5316065	0.5261503	0.5204281	0.49567327	0.5179526
0.0	0.5238025	0.5238088	0.49259788	0.5151504	0.5035647	0.5302296	0.52464306	0.5219826	0.4947403	0.5199602
0.0	0.5246181	0.52404195	0.4943452	0.51540494	0.50363976	0.52915186	0.524451	0.52080953	0.49471715	0.51838684
0.0	0.5239811	0.5233486	0.4932392	0.51406276	0.5034361	0.52932835	0.52337474	0.5210963	0.4941192	0.5188447
0.0	0.52405447	0.5230485	0.49340212	0.5144194	0.5028443	0.52905285	0.5236514	0.52158606	0.49497122	0.5190657
0.0	0.52280164	0.5230518	0.4916851	0.51333827	0.50380486	0.52990997	0.5220573	0.52010876	0.49298847	0.51685977
0.0	0.5229738	0.5227459	0.4916821	0.51362526	0.5042228	0.5299062	0.52156365	0.5214767	0.49355355	0.5171312
0.0	0.5231882	0.5232747	0.49268988	0.5153812	0.50292325	0.52866876	0.52259505	0.52067834	0.49385405	0.516135
0.0	0.52316755	0.5233099	0.4931598	0.5153638	0.5034199	0.52890456	0.5219718	0.5196959	0.4938575	0.5174853
0.0	0.5254241	0.5246374	0.49329108	0.5139623	0.50266796	0.52853495	0.5239234	0.520777	0.49477914	0.5182429
0.0	0.52383834	0.5245346	0.49336836	0.5147375	0.50433487	0.5293618	0.52363986	0.52059376	0.49355763	0.5202668
0.0	0.21142405	0.20968473	0.21168523	0.20992146	0.21496257	0.62577784	0.21138616	0.1567508	0.273316	0.2149958
0.0	0.0114146955	0.009146486	0.009531949	0.011045522	0.009663634	0.57165575	0.012031053	0.008557777	0.02288197	0.0101543
0.0	0.5234654	0.5243373	0.49256924	0.51559407	0.50403535	0.5305235	0.5241725	0.52094465	0.49450693	0.51970446
0.0	0.5244195	0.52438575	0.4931666	0.5161655	0.5047546	0.5299427	0.5240533	0.5224325	0.49404624	0.5198158
0.0	0.5243708	0.5244218	0.49338704	0.51668364	0.50433916	0.529495	0.5246804	0.5217228	0.4944982	0.5194316
0.0	0.52419823	0.5244048	0.4929096	0.5159499	0.50466245	0.53040856	0.52407616	0.52177733	0.494218	0.51970327
0.0	0.5237509	0.5241099	0.49223524	0.51612747	0.5046208	0.5292399	0.52415085	0.5209161	0.49426407	0.51910794
0.0	0.5228514	0.52430207	0.4940946	0.5157323	0.5034056	0.53011316	0.52562314	0.522017	0.49498558	0.5195918
0.0	0.52292997	0.5234474	0.49297386	0.51531047	0.50427127	0.52820206	0.5222665	0.51782334	0.49486926	0.51961756
0.0	0.52101034	0.5239743	0.49439323	0.5160718	0.50566566	0.52805567	0.52205557	0.5210053	0.4944498	0.5198523
0.0	0.52368647	0.5243389	0.49573532	0.5162808	0.5049626	0.5279936	0.5265453	0.52183276	0.49533892	0.5204389
0.0	0.5224131	0.52281237	0.49247435	0.5150365	0.50098264	0.52982694	0.5249123	0.51957273	0.4951664	0.5171322
0.0	0.5228277	0.52364725	0.49336708	0.5153827	0.5036434	0.53102463	0.5246272	0.5207738	0.49519733	0.5194513
0.0	0.524329	0.522477	0.49456087	0.5161332	0.50346965	0.5277498	0.5241677	0.51932746	0.4948286	0.5197986
0.0	0.08545922	0.11082676	0.08618653	0.074106246	0.08950484	0.4922113	0.08782575	0.10510978	0.1258407	0.09442788
0.0	0.52349854	0.52350307	0.4956436	0.5158514	0.504943	0.5292081	0.524508	0.52249575	0.49501634	0.5194527
0.0	0.52425086	0.5258927	0.49649483	0.51556015	0.5034137	0.5319123	0.52504104	0.5226818	0.49440143	0.5207837
0.0	0.008201835	0.011088692	0.009173691	0.01223157	0.007942095	0.54738355	0.009409677	0.008915706	0.012785902	0.013802094
0.0	0.1358988	0.13084029	0.12564974	0.13285607	0.11219246	0.48424158	0.170009	0.14347517	0.15869342	0.14373429
0.0	0.52274835	0.5234866	0.49448088	0.516341	0.50372976	0.5308264	0.525059	0.5210375	0.49505997	0.51797295
0.0	0.5228777	0.523708	0.49545586	0.5164473	0.50430727	0.5305623	0.5256064	0.52133965	0.49621382	0.5191562
0.0	0.5234448	0.52458525	0.49613371	0.5163954	0.50431055	0.52961123	0.5260618	0.52201605	0.49584356	0.5198852
0.0	0.52316076	0.5248128	0.4930786	0.51469046	0.502385	0.5303198	0.5224103	0.52035	0.49307314	0.51976746
0.0	0.5232724	0.5242902	0.49483365	0.5162536	0.5035406	0.52996343	0.525332	0.52161324	0.49430516	0.51830757
0.0	0.5236526	0.5246029	0.4950703	0.51781017	0.5042563	0.5298366	0.52533436	0.52107894	0.49499464	0.51982135
0.0	0.52472025	0.5251703	0.49576437	0.5153044	0.50165844	0.53075325	0.5235094	0.52050877	0.4951771	0.51984847
0.0	0.5232261	0.52483165	0.49607304	0.5175941	0.504363	0.528982	0.5252966	0.5221013	0.49495953	0.5201048
0.0	0.08850694	0.09395324	0.09084897	0.08795915	0.084018774	0.55137235	0.088787206	0.100024655	0.12463972	0.10732465
0.0	0.52183545	0.52570546	0.49332502	0.515288	0.5026768	0.5320301	0.5251609	0.5220613	0.4951837	0.5192175
0.0	0.5225444	0.5258905	0.4947358	0.5162361	0.50329435	0.5308303	0.5248645	0.5221929	0.49483493	0.5191007
0.0	0.5230477	0.52433705	0.4946706	0.51738894	0.5039433	0.52934456	0.5239619	0.5216612	0.49432346	0.51961136
0.0	0.5221164	0.5244595	0.494189	0.51487297	0.50273705	0.52972794	0.52424675	0.52015543	0.4951941	0.51855314
0.0	0.52099407	0.5234583	0.49437696	0.51446456	0.5030386	0.5298027	0.524351	0.51993203	0.49417564	0.5180775
0.0	0.52659464	0.5272437	0.49497157	0.5161862	0.50209063	0.53031236	0.5251772	0.5220036	0.49442637	0.52019286
0.0	0.52210826	0.5240676	0.49580956	0.516351	0.5051668	0.5308636	0.5232303	0.5227784	0.4932586	0.5188056
0.0	0.524239	0.5250502	0.49723953	0.5167405	0.50355214	0.53017706	0.52563214	0.5207987	0.49594042	0.5198639
0.0	0.52438533	0.52481586	0.49627525	0.517023	0.50390947	0.5294003	0.52533245	0.5214914	0.49505338	0.5198276
0.0	0.1534884	0.13892168	0.11997282	0.13594009	0.041079376	0.4846043	0.13079402	0.16023943	0.15601443	0.061323628
0.0	0.5230247	0.52394575	0.49444556	0.5145906	0.50448257	0.52979755	0.5228053	0.52125144	0.49399894	0.51825017
0.0	0.5227496	0.5241536	0.49589726	0.5159026	0.5050365	0.52957743	0.5239465	0.5221023	0.4959064	0.5194778
0.0	0.52249587	0.52347106	0.4950307	0.5156522	0.5051338	0.5306805	0.52348024	0.52183014	0.49512887	0.51952034
0.0	0.52357155	0.52374965	0.494742	0.51799214	0.5056104	0.5299534	0.5236119	0.5226361	0.49438244	0.5199486
0.0	0.52364767	0.524425	0.4954083	0.5167123	0.5032945	0.5294344	0.52522486	0.52170724	0.49533188	0.52014416
0.0	0.52454853	0.5248949	0.49390227	0.5172046	0.5018654	0.53049797	0.5223517	0.52128893	0.4939816	0.5169384
0.0	0.5227133	0.52340764	0.4933286	0.51560616	0.5029617	0.5284356	0.52348316	0.5194771	0.49355984	0.518311
0.0	0.52323604	0.5235643	0.49356377	0.5137246	0.50348204	0.5278828	0.52454215	0.5199591	0.49372664	0.51881903
0.0	0.52251256	0.52433455	0.49316445	0.5158403	0.5028591	0.5281465	0.52397835	0.51950824	0.49455044	0.5179307
0.0	0.5222818	0.5239324	0.49434653	0.51540244	0.5036464	0.52819085	0.52408975	0.52004856	0.49401042	0.5186471
0.0	0.52394956	0.52371585	0.49476534	0.51526034	0.50332546	0.52813303	0.5247057	0.5200336	0.4949043	0.51799124
0.0	0.5230525	0.52535474	0.49502584	0.51575774	0.5036253	0.5286022	0.5242251	0.5203765	0.49322563	0.5184899
0.0	0.52356255	0.52392876	0.49337608	0.5146901	0.50337005	0.52812594	0.5235433	0.5197478	0.49422118	0.5182755
0.0	0.522332	0.5246845	0.49361566	0.51353943	0.50283366	0.5285428	0.5241805	0.5197361	0.4931484	0.5192079
0.0	0.5228197	0.5259059	0.49371982	0.5152117	0.5025752	0.5290792	0.5243305	0.51982427	0.49396306	0.51972204
0.0	0.5217986	0.5238511	0.49235335	0.51462317	0.50262207	0.5291374	0.52409625	0.5195596	0.49377528	0.51935375
0.0	0.52185357	0.524172	0.49306577	0.5152562	0.5031568	0.52832204	0.5246125	0.5192449	0.49356622	0.5188417
0.0	0.52357674	0.5240829	0.4925107	0.51464474	0.5027575	0.5286476	0.5238224	0.5194599	0.49355042	0.5194376
0.0	0.52213615	0.52503437	0.49305823	0.5139481	0.50311923	0.5280703	0.52426106	0.5202648	0.49403793	0.51935935
0.0	0.5224476	0.52307653	0.49262422	0.51434493	0.5029569	0.52901655	0.5232184	0.52014995	0.49380422	0.51911616
0.0	0.52304435	0.52536875	0.4933571	0.5159914	0.50383276	0.5283532	0.5248254	0.51892143	0.4934636	0.51870584
0.0	0.5234475	0.52496094	0.49415433	0.51736706	0.50395167	0.5293734	0.5244127	0.52022415	0.49441525	0.5189098
0.0	0.5225314	0.5245975	0.49500322	0.51508456	0.5036777	0.5284214	0.52512133	0.5206272	0.49405015	0.5188242
0.0	0.5233464	0.5259719	0.49431393	0.51644194	0.5033918	0.52819455	0.5245793	0.5205619	0.49427944	0.51839393
0.0	0.5223936	0.5253492	0.49485385	0.5166551	0.5041259	0.53012586	0.5228941	0.52090955	0.4942763	0.5188633
0.0	0.5240166	0.5245922	0.4947959	0.5158756	0.5016752	0.53183717	0.5240285	0.5207185	0.49369648	0.51801425
0.0	0.52235085	0.52441555	0.49332368	0.5161092	0.5020776	0.5295428	0.52322835	0.52033776	0.49257421	0.51738685
0.0	0.5239241	0.52472997	0.49472287	0.5172643	0.5026544	0.53061205	0.5237591	0.52134156	0.49433094	0.51889026
0.0	0.52337766	0.5245856	0.49727967	0.51654583	0.5045997	0.530522	0.5252393	0.52240837	0.49548462	0.51989
0.0	0.5236959	0.5234603	0.49673763	0.5156139	0.5035643	0.5298886	0.5253472	0.5223956	0.49460414	0.5202955
0.0	0.52344525	0.5246964	0.49691048	0.51548374	0.50353175	0.5286429	0.52557224	0.52164954	0.4958758	0.5208274
0.0	0.52458215	0.52362233	0.49410218	0.514837	0.50264704	0.52887654	0.52445436	0.52146536	0.49541017	0.52196497
0.0	0.5245449	0.5246128	0.49570748	0.5157138	0.5030749	0.5293275	0.5254664	0.5223698	0.49539536	0.5214245
0.0	0.5214511	0.52621496	0.49468908	0.5186806	0.5048337	0.53097314	0.52418596	0.52180237	0.4939118	0.5216028
0.0	0.5237628	0.52483934	0.49269053	0.5157831	0.5031661	0.5287208	0.52377963	0.52041453	0.49286735	0.52038723
0.0	0.5229451	0.5255097	0.49502906	0.5152961	0.50215507	0.5309499	0.52288604	0.5206639	0.49391595	0.51970786
0.0	0.007032573	0.012927626	0.010221266	0.006932431	0.007342472	0.60692143	0.0083574625	0.00720216	0.01373106	0.010811899
0.0	0.09087829	0.11516842	0.1004407	0.07297603	0.096174814	0.539317	0.0933287	0.08317869	0.09419214	0.09070304
0.0	0.0069733914	0.012868799	0.010195789	0.006910864	0.00732764	0.60761523	0.008333426	0.0071300752	0.013649368	0.010714466
0.0	0.52408886	0.52582234	0.4927666	0.51315045	0.5003744	0.52968264	0.5259914	0.5199072	0.49601924	0.51724535
0.0	0.10440023	0.07576478	0.078423545	0.09927709	0.06953888	0.51061904	0.080677904	0.09809128	0.11569168	0.09222072
0.0	0.52417165	0.5234072	0.49270663	0.5166533	0.5048943	0.5286462	0.52486634	0.5198805	0.49434492	0.5187573
0.0	0.11127307	0.09255387	0.0906519	0.08217349	0.08424698	0.48978463	0.09048408	0.109031826	0.10829323	0.10681894
0.0	0.106406614	0.10054606	0.07939791	0.092419155	0.083189905	0.4104	0.08295574	0.09393677	0.11577507	0.090511516
0.0	0.072618	0.09428576	0.08046108	0.097136654	0.097699426	0.5446805	0.090492986	0.07140937	0.1313532	0.11345471
0.0	0.5239273	0.52327305	0.49381185	0.5173788	0.5049667	0.5268994	0.5235311	0.5193466	0.49430588	0.5181069
0.0	0.52297205	0.52483654	0.49315047	0.51368684	0.49942458	0.5308317	0.52599907	0.5201569	0.49584046	0.5175179
0.0	0.52297205	0.52483654	0.49315047	0.51368684	0.49942458	0.5308317	0.52599907	0.5201569	0.49584046	0.5175179
0.0	0.5241505	0.52380365	0.49385166	0.5153356	0.50465196	0.52944094	0.5217873	0.5209636	0.49267316	0.51839244
0.0	0.52359754	0.52355766	0.49382994	0.5165547	0.5031379	0.5295467	0.5209197	0.5210223	0.49441868	0.51757675
0.0	0.52506036	0.524004	0.49373645	0.5160054	0.5039234	0.52846134	0.52417105	0.52101445	0.49443826	0.51975065
0.0	0.5227173	0.5239292	0.49499542	0.5150659	0.5037042	0.5303494	0.52090234	0.52177286	0.49311233	0.51778
0.0	0.52353686	0.5225081	0.49387574	0.5159437	0.5042876	0.5282964	0.52371323	0.52064365	0.49395347	0.5182882
0.0	0.5221496	0.5232212	0.4930314	0.5148381	0.50406784	0.5284419	0.5237087	0.5194981	0.49386284	0.5178529
0.0	0.52279913	0.52374274	0.4929997	0.5151509	0.50324655	0.5294544	0.5203766	0.5212543	0.49313018	0.5178829
0.0	0.5237753	0.5230389	0.49315855	0.5150277	0.5034553	0.5285914	0.5231153	0.52101284	0.49366426	0.5187157
0.0	0.52383274	0.52560985	0.49476233	0.51579016	0.5045886	0.5293143	0.52232367	0.52153194	0.49392426	0.5178502
0.0	0.10466554	0.07607704	0.078839734	0.09932427	0.06974179	0.51102024	0.08068501	0.09829842	0.11601702	0.091928296
0.0	0.5229051	0.5237253	0.49351162	0.51631975	0.5034795	0.52804375	0.5223662	0.5199068	0.4927161	0.51990384
0.0	0.52426773	0.526229	0.4939282	0.51605433	0.50370276	0.5299921	0.5221733	0.5225192	0.49287012	0.51787037
0.0	0.086404994	0.08696458	0.08949115	0.09555124	0.068365954	0.32921648	0.08432616	0.09054636	0.13360046	0.0919617
0.0	0.52334446	0.52338535	0.4927497	0.5170673	0.5040277	0.52836597	0.5234328	0.5207577	0.49394542	0.5195749
0.0	0.5234343	0.52398247	0.49499878	0.5168717	0.5036124	0.52811724	0.52207714	0.520515	0.49436554	0.51870555
0.0	0.093831636	0.071840785	0.07241049	0.08871594	0.06231992	0.48465452	0.08536583	0.08840295	0.11419725	0.09310035
0.0	0.52267635	0.52451235	0.49292207	0.51462543	0.5031619	0.52876097	0.522157	0.51933336	0.49208885	0.5158051
0.0	0.09577249	0.10795711	0.08587365	0.087385155	0.086956	0.5089345	0.08287227	0.091222316	0.10163652	0.09705732
0.0	0.09577249	0.10795711	0.08587365	0.087385155	0.086956	0.5089345	0.08287227	0.091222316	0.10163652	0.09705732
0.0	0.08632244	0.08701036	0.08903826	0.09537997	0.06822337	0.32879347	0.08418213	0.09055869	0.1329931	0.091947526
0.0	0.52312905	0.52479196	0.49476254	0.51551604	0.5046424	0.52995366	0.52235126	0.52078253	0.49311963	0.51721764
0.0	0.5231216	0.52464986	0.49454704	0.51506424	0.50355667	0.529587	0.52182007	0.52075565	0.49366522	0.5170144
0.0	0.5267648	0.5265234	0.49450392	0.5155254	0.50198716	0.53072524	0.52539515	0.52009827	0.49355072	0.51812696
0.0	0.5256364	0.52606326	0.49590835	0.516058	0.502745	0.53025186	0.52593666	0.52168643	0.49446565	0.51950556
0.0	0.52340865	0.5261055	0.49410963	0.51541156	0.5023738	0.52984023	0.52376366	0.52142286	0.49469036	0.51917624
0.0	0.52377	0.5270189	0.49221808	0.5139906	0.5004206	0.53043616	0.524283	0.52011204	0.49345648	0.5171869
0.0	0.5252089	0.5255964	0.49446514	0.51543826	0.50406	0.5315436	0.5253512	0.5214068	0.4929628	0.5177388
0.0	0.524287	0.5246574	0.49556142	0.5152759	0.5045261	0.52862793	0.5251835	0.5219726	0.4954622	0.51936185
0.0	0.5254705	0.52522486	0.4945396	0.515063	0.5062318	0.5295787	0.5257584	0.5211229	0.49476233	0.519096
0.0	0.52266264	0.52352583	0.4942347	0.5150312	0.50486475	0.53014964	0.52455676	0.52206737	0.49418288	0.51860493
0.0	0.52325815	0.52328676	0.49338055	0.5123538	0.50390136	0.5287993	0.5251139	0.51999396	0.49526218	0.5177661
0.0	0.52570564	0.5258542	0.4948681	0.5157451	0.5064896	0.5299488	0.52597916	0.52190036	0.49602494	0.52066636
0.0	0.5270811	0.5254964	0.4945692	0.51494193	0.5035315	0.5270714	0.52678376	0.52118534	0.49451673	0.52112246
0.0	0.5250107	0.52476877	0.4938682	0.51654875	0.50540614	0.5279943	0.5262244	0.52019256	0.49543697	0.5196401
0.0	0.52199566	0.52372646	0.49382505	0.51521176	0.50328	0.5310988	0.52335787	0.52222365	0.49447814	0.51787376
0.0	0.522041	0.5229105	0.49445227	0.51453215	0.50469184	0.5282432	0.52303064	0.52070326	0.49190757	0.51898575
0.0	0.5237952	0.5253028	0.4948145	0.516659	0.50514525	0.5283621	0.5251502	0.5206915	0.4943258	0.5206874
0.0	0.5229144	0.5236856	0.49364847	0.5148979	0.50279975	0.5290313	0.52303314	0.5212147	0.49444714	0.5171226
0.0	0.5226391	0.52408016	0.49499318	0.51763284	0.5058537	0.5307671	0.52377844	0.5216067	0.49463418	0.51897204
0.0	0.5224306	0.52404255	0.49565724	0.51537144	0.50374025	0.5305707	0.5237753	0.52085435	0.49417058	0.520083
0.0	0.5234659	0.52508086	0.4919858	0.51703554	0.5035196	0.529974	0.524734	0.52145225	0.49346888	0.5190752
0.0	0.5228339	0.5259258	0.49467012	0.5155411	0.5035549	0.531204	0.5220414	0.51928806	0.4938408	0.5189103
0.0	0.5230424	0.52510095	0.49472556	0.51517296	0.5029931	0.5292422	0.5242539	0.52069706	0.49290326	0.51925504
0.0	0.52316415	0.52530974	0.49562356	0.51575845	0.5039549	0.5291998	0.5248512	0.52162945	0.4938896	0.5198018
0.0	0.5234575	0.5238414	0.49538067	0.51538867	0.50333405	0.5294348	0.52376026	0.5227135	0.4954666	0.5195405
0.0	0.083612144	0.104238994	0.07958278	0.08444791	0.05872942	0.52408487	0.07972664	0.09186831	0.11430724	0.106638275
0.0	0.5239034	0.52384424	0.49447393	0.5163347	0.50319284	0.5293246	0.524123	0.52064407	0.49343982	0.5185168
0.0	0.522549	0.5235363	0.4945157	0.51685077	0.50440556	0.52988684	0.52453667	0.52150756	0.49339297	0.51895213
0.0	0.5232015	0.5234162	0.49473804	0.5163308	0.50322175	0.529002	0.52218837	0.5205712	0.49345443	0.5181242
0.0	0.5221195	0.5248332	0.49455795	0.5159258	0.50298315	0.53182024	0.5243209	0.52101815	0.4947521	0.5190957
0.0	0.52389216	0.52417403	0.4938862	0.51510316	0.50213164	0.5311508	0.52494127	0.52111775	0.49391687	0.51940686
0.0	0.52297205	0.52483654	0.49315047	0.51368684	0.49942458	0.5308317	0.52599907	0.5201569	0.49584046	0.5175179
0.0	0.5227166	0.52244854	0.49388167	0.5153151	0.5030172	0.5301061	0.52407306	0.51875854	0.49451336	0.517687
0.0	0.5221213	0.523611	0.49473846	0.5165152	0.50449866	0.52961737	0.5244094	0.52136016	0.49286735	0.5183064
0.0	0.5239932	0.52348953	0.49402252	0.515221	0.50317806	0.5288896	0.5245451	0.51989454	0.49514815	0.51691926
0.0	0.5219716	0.5230297	0.49243253	0.5140123	0.50267065	0.5301558	0.5247872	0.5208939	0.49435645	0.51668334
0.0	0.5234736	0.52371305	0.49232134	0.51582974	0.50282156	0.52950275	0.5242956	0.5200394	0.49470583	0.51835513
0.0	0.52364737	0.52229613	0.49375534	0.516129	0.50525916	0.52804166	0.5236328	0.51998234	0.49550954	0.5183717
0.0	0.5245748	0.52294886	0.49431577	0.51304543	0.50298595	0.5295813	0.5263493	0.5208082	0.4951415	0.519114
0.0	0.5236326	0.5237053	0.49421617	0.51508546	0.5043111	0.5299071	0.52547485	0.5200887	0.49485302	0.5195729
0.0	0.52230203	0.5254408	0.49262038	0.5142897	0.5035117	0.5287561	0.5259059	0.5200112	0.49232185	0.5153601
0.0	0.52337676	0.52458805	0.49331334	0.51528865	0.50178665	0.5301214	0.52258235	0.52085483	0.49431822	0.5171019
0.0	0.24329694	0.25999212	0.24206847	0.24850516	0.22496985	0.5030571	0.26956257	0.25053772	0.24426399	0.25862363
0.0	0.52505875	0.5251004	0.49572226	0.5171075	0.5052083	0.5291231	0.525274	0.5219797	0.4948613	0.52094096
0.0	0.5224981	0.52334315	0.49328545	0.5157578	0.5037286	0.5291583	0.5244015	0.52007663	0.4935092	0.51926726
0.0	0.5221862	0.524709	0.49270284	0.51599574	0.50212127	0.53004766	0.5216834	0.51989037	0.49385655	0.5179776
0.0	0.52383846	0.52368855	0.49414364	0.5181023	0.5043509	0.53105867	0.52484137	0.51970303	0.49482518	0.5197825
0.0	0.5226695	0.52497727	0.49373063	0.51695895	0.50260377	0.52971256	0.5247387	0.5213646	0.49388668	0.51909924
0.0	0.52318007	0.5241674	0.49396673	0.5148298	0.50303376	0.52973586	0.5237389	0.5202155	0.49341804	0.5203707
0.0	0.1353525	0.15130349	0.11925269	0.12858333	0.13781764	0.48834017	0.13927716	0.15072581	0.17298923	0.14289133
0.0	0.5225924	0.52480453	0.494085	0.5137195	0.50303507	0.53055614	0.5239845	0.52042556	0.49322194	0.5193325
0.0	0.5233473	0.52397245	0.49489823	0.51426744	0.502401	0.528144	0.5221021	0.520003	0.4925468	0.5190075
0.0	0.52261686	0.52365464	0.49379155	0.51532423	0.50382775	0.52950984	0.5234372	0.52135545	0.49425858	0.5194378
0.0	0.52365243	0.5228851	0.49437445	0.51622486	0.5038149	0.5284727	0.52235353	0.5211342	0.4938903	0.518394
0.0	0.52463263	0.5236031	0.49474195	0.5164706	0.50479573	0.5286863	0.5254584	0.52052045	0.4933528	0.5185652
0.0	0.52219903	0.52292097	0.49402735	0.5145696	0.502591	0.53008324	0.5233285	0.5205126	0.4935193	0.52051634
0.0	0.52253264	0.52496135	0.4936651	0.51586443	0.5033161	0.52937394	0.5224757	0.5218835	0.4909124	0.5182417
0.0	0.52521217	0.5247637	0.49594617	0.51596564	0.5038719	0.5298414	0.5249588	0.5224968	0.49503526	0.5197917
0.0	0.523148	0.5249333	0.49546272	0.5168272	0.50406677	0.5299078	0.5224194	0.52243954	0.4952804	0.5194853
0.0	0.52591664	0.52392423	0.49457958	0.51534075	0.504241	0.52990437	0.5234389	0.5217194	0.49468997	0.51869947
0.0	0.52291894	0.525238	0.49524346	0.5145537	0.50512195	0.5304871	0.52335113	0.5246115	0.49340108	0.51757944
0.0	0.5217349	0.52522445	0.49515605	0.5144683	0.5054046	0.5291485	0.52579343	0.51951176	0.4927301	0.51612526
0.0	0.52268505	0.5242545	0.49470887	0.5152687	0.50668854	0.52933604	0.5235505	0.5229424	0.49367684	0.5178453
0.0	0.5214459	0.52553445	0.49526784	0.51447785	0.50263244	0.5298553	0.5262095	0.519841	0.49603972	0.5174365
0.0	0.52309996	0.52387947	0.4957355	0.5174146	0.5060491	0.5311207	0.52386415	0.5207284	0.49316427	0.5162289
0.0	0.5235693	0.5250828	0.49565068	0.515633	0.5048633	0.53004843	0.5257534	0.5200269	0.49335164	0.5181927
0.0	0.5237584	0.523489	0.4963046	0.5165537	0.5038759	0.5303094	0.52758014	0.52121145	0.49732563	0.5196423
0.0	0.518877	0.5206719	0.49277377	0.51445657	0.50179946	0.52930117	0.5225703	0.52094024	0.49066573	0.51617146
0.0	0.52510446	0.52587116	0.4970432	0.51823384	0.5035993	0.52966183	0.5261564	0.52231383	0.4964825	0.51811486
0.0	0.5193304	0.52297443	0.49222866	0.5137055	0.5024925	0.52936566	0.522904	0.52049327	0.49249876	0.51853806
0.0	0.52267635	0.5266152	0.49315524	0.5129046	0.5058818	0.5290869	0.52366793	0.5208998	0.49452934	0.51890206
0.0	0.52523154	0.52358663	0.49504086	0.5152861	0.5005108	0.5299464	0.5274549	0.51766795	0.49566284	0.5208592
0.0	0.52394617	0.5251968	0.49357343	0.5131143	0.5062748	0.52817565	0.5222906	0.5218379	0.49386272	0.51726985
0.0	0.52579325	0.5245409	0.49407098	0.5161999	0.50314003	0.53017783	0.52443206	0.51915026	0.4973843	0.51990104
0.0	0.52291983	0.5244479	0.49591193	0.51653486	0.50502	0.5295571	0.52367496	0.52130854	0.49525458	0.5193337
0.0	0.52325845	0.5235025	0.49610424	0.5177407	0.50459695	0.52865267	0.52424043	0.5220114	0.49590006	0.5192968
0.0	0.5220803	0.52375215	0.49368793	0.5152513	0.5037056	0.5296007	0.52462393	0.52066195	0.49345332	0.51779616
0.0	0.52392507	0.52522033	0.49532896	0.5171692	0.5042297	0.53008205	0.52521944	0.5213071	0.4940732	0.51864624
0.0	0.52296513	0.5237265	0.49435604	0.51595694	0.50473577	0.53013355	0.5241534	0.5215359	0.4931482	0.51775825
0.0	0.5228018	0.52429795	0.49478903	0.51545435	0.5035643	0.5295753	0.522877	0.52056485	0.4924115	0.51695186
0.0	0.5226802	0.5253075	0.49268416	0.5162761	0.50278753	0.5297458	0.52328444	0.52066153	0.49261945	0.5164062
0.0	0.52462256	0.5253752	0.49518055	0.5178899	0.5033221	0.5299917	0.52317536	0.52093184	0.49428624	0.51910365
0.0	0.52059615	0.5228316	0.49329838	0.514706	0.5036567	0.5286971	0.5227067	0.52146775	0.49201757	0.5153949
0.0	0.52261925	0.5213756	0.4927871	0.51639324	0.5021415	0.5308952	0.52456784	0.5178854	0.49354088	0.51603967
0.0	0.52371776	0.5238756	0.4943085	0.5156363	0.50327116	0.53006285	0.52478504	0.52167207	0.4947322	0.5182584
0.0	0.5220428	0.52178603	0.49381214	0.5138627	0.5036391	0.5288	0.52351785	0.52227134	0.49219158	0.5170044
0.0	0.5228345	0.52174103	0.4951356	0.51773787	0.50381255	0.5312089	0.52400243	0.519478	0.49440056	0.51683503
0.0	0.52298105	0.5239242	0.49431112	0.5146564	0.5027739	0.52975655	0.52550954	0.52139485	0.49259356	0.5168402
0.0	0.5246057	0.5225785	0.49354613	0.5156932	0.50407726	0.53043765	0.52519196	0.5215693	0.49388832	0.51592994
0.0	0.5247688	0.52432096	0.49402037	0.5171097	0.50370115	0.52847797	0.52361184	0.52085555	0.49493787	0.5186075
0.0	0.52407885	0.5242116	0.49445564	0.51511866	0.5042252	0.52944005	0.52290696	0.520074	0.49628395	0.515295
0.0	0.52295905	0.5247723	0.49642256	0.5150601	0.5039519	0.5276648	0.5228961	0.52100205	0.49320093	0.5184434
0.0	0.5254541	0.5257464	0.49559516	0.5165968	0.50194514	0.53092206	0.52579266	0.51821554	0.49410254	0.5145042
0.0	0.52335906	0.524172	0.496815	0.5159551	0.50441116	0.5299892	0.5245492	0.5219302	0.49535686	0.5199803
0.0	0.5229537	0.52280545	0.4946511	0.5170503	0.5032752	0.5305261	0.52281886	0.5200651	0.49353498	0.51844084
0.0	0.5238411	0.52397096	0.49699306	0.5147839	0.50062156	0.5308191	0.5259358	0.5226402	0.49604446	0.51942414
0.0	0.5240724	0.52152884	0.49308845	0.51595193	0.50352204	0.52985936	0.52209145	0.51889783	0.4929175	0.5161374
0.0	0.5244455	0.524682	0.49602628	0.5166829	0.50128734	0.5302502	0.5246825	0.52065474	0.49388045	0.520971
0.0	0.5219596	0.525263	0.49455673	0.5172347	0.50388986	0.5303188	0.52356875	0.52120787	0.49295607	0.51834846
0.0	0.5244512	0.5247024	0.49528417	0.515667	0.503939	0.52868706	0.52528536	0.5208689	0.49507073	0.52056557
0.0	0.5226332	0.52454937	0.49436763	0.51471186	0.50194055	0.5292594	0.5245272	0.52005565	0.49476966	0.5186641
0.0	0.5232822	0.5245282	0.4940412	0.5144845	0.50286496	0.52946216	0.5247855	0.52030694	0.49509954	0.51850194
0.0	0.5242426	0.52425206	0.4954567	0.5172882	0.5023989	0.5302166	0.52477753	0.5220549	0.495057	0.51977503
0.0	0.5242426	0.52425206	0.4954567	0.5172882	0.5023989	0.5302166	0.52477753	0.5220549	0.495057	0.51977503
0.0	0.5230019	0.52269953	0.49187785	0.516097	0.50422364	0.52857935	0.5218148	0.51947606	0.4933014	0.51841474
0.0	0.0037136038	0.0034868272	0.0038290734	0.0039671585	0.0032939794	0.441156	0.002931421	0.0049767457	0.007848304	0.0037676645
0.0	0.00094423525	0.0009248102	0.0007641922	0.00090478116	0.000803185	0.47461942	0.00067201204	0.0013092166	0.0019475549	0.0012595142
0.0	0.5227541	0.52522504	0.49535504	0.51541364	0.50244826	0.5308864	0.5232623	0.52089345	0.49370483	0.5195721
0.0	0.5230364	0.52401537	0.49426445	0.51572174	0.50279886	0.5307545	0.5237408	0.5220177	0.49371442	0.5174735
0.0	0.5235462	0.5246358	0.49413326	0.5154251	0.5041336	0.52936226	0.5255597	0.5214298	0.4955599	0.5199561
0.0	0.52262896	0.52436334	0.4948988	0.5155603	0.50435257	0.5291949	0.52470756	0.52072406	0.4945185	0.5185639
0.0	0.52391654	0.5240464	0.49419346	0.5154052	0.5034278	0.5285629	0.52558887	0.52208424	0.4949926	0.52055043
0.0	0.5221012	0.52494496	0.49360782	0.5160408	0.5022786	0.528956	0.52376246	0.5198432	0.494251	0.51803
0.0	0.5223537	0.5244361	0.49369252	0.5150083	0.5034393	0.529874	0.52314436	0.5193066	0.49429375	0.5183303
0.0	0.52241814	0.5216484	0.49418205	0.5141019	0.50385934	0.5306364	0.5247001	0.5219862	0.49454507	0.51813465
0.0	0.5215516	0.5258768	0.49380854	0.5152056	0.5003282	0.5291135	0.52461064	0.5202095	0.49301994	0.5181212
0.0	0.52249455	0.52346724	0.4925134	0.5160491	0.5044829	0.52924216	0.5219657	0.5199405	0.4943568	0.5174764
0.0	0.5244287	0.5245629	0.49394292	0.51753545	0.5026134	0.52845967	0.52316964	0.5231809	0.49398905	0.5208192
0.0	0.5250481	0.52264994	0.493452	0.51599395	0.5046304	0.52833873	0.52344185	0.52180666	0.49368897	0.5188076
0.0	0.5220899	0.52496874	0.4953753	0.5156848	0.50413877	0.53039485	0.5244222	0.5214378	0.49532205	0.5199725
0.0	0.5220899	0.52496874	0.4953753	0.5156848	0.50413877	0.53039485	0.5244222	0.5214378	0.49532205	0.5199725
0.0	0.5209281	0.52613974	0.49326143	0.51435924	0.5026737	0.53053707	0.5240177	0.5173835	0.4943886	0.5184742
0.0	0.5225062	0.52296764	0.4934019	0.5159918	0.50362706	0.5288913	0.5227225	0.5201933	0.49332187	0.5187622
0.0	0.5227966	0.5223136	0.49707335	0.5161764	0.5029734	0.52766985	0.5251228	0.5178883	0.49336243	0.5195146
0.0	0.5237462	0.5216201	0.4958887	0.5172083	0.5015221	0.5288062	0.5261088	0.51963705	0.49410114	0.51809114
0.0	0.5225571	0.52417934	0.49417564	0.51547134	0.5028744	0.53082913	0.5243635	0.5203182	0.49443465	0.518843
0.0	0.010226642	0.008640656	0.008491327	0.008579699	0.00092682935	0.5199249	0.009367645	0.010644745	0.018887082	0.009205751
0.0	0.09726533	0.094232164	0.07579107	0.0851619	0.08477258	0.46532905	0.09493717	0.11150367	0.12654522	0.11066002
0.0	0.090315014	0.100919396	0.083005905	0.09143448	0.009873038	0.4603528	0.098265626	0.10322069	0.108566955	0.061240014
0.0	0.52257943	0.523545	0.49398965	0.51520103	0.50455016	0.5290418	0.5246595	0.52158755	0.49354416	0.51851636
0.0	0.52460414	0.52423245	0.49440867	0.51578915	0.50285876	0.53084546	0.5254717	0.51972365	0.4945299	0.51789874
0.0	0.5233185	0.52476925	0.49547455	0.51546067	0.50441325	0.529612	0.5257029	0.52220374	0.4945382	0.5196583
0.0	0.5226627	0.5235477	0.49269956	0.516401	0.50434697	0.52840644	0.52244264	0.5196251	0.49428478	0.517981
0.0	0.5242744	0.52530926	0.4927821	0.5158192	0.50306547	0.5302511	0.5230638	0.52099866	0.49270418	0.5190135
0.0	0.5244425	0.52370816	0.4924096	0.51750237	0.50396377	0.5287438	0.52395153	0.52070415	0.4951436	0.51728684
0.0	0.5223375	0.5246408	0.49581409	0.51613885	0.50395507	0.52910256	0.52358437	0.5208268	0.49392593	0.5193622
0.0	0.5214935	0.5235448	0.49459255	0.5152801	0.50241363	0.5293253	0.5230131	0.520757	0.49356028	0.51699406
0.0	0.5223985	0.5235197	0.494397	0.5152317	0.50425124	0.5299954	0.52255654	0.5208058	0.49421757	0.5180021
0.0	0.13536529	0.16730167	0.12215513	0.13440274	0.12801595	0.54954803	0.12857603	0.15334223	0.14828493	0.13925286
0.0	0.13079531	0.15537119	0.14281479	0.14218417	0.12605265	0.5051025	0.12773843	0.15221868	0.16874067	0.1114494
0.0	0.08757205	0.11556192	0.07828188	0.087240264	0.08253502	0.5548569	0.08181767	0.103688255	0.1015122	0.09064837
0.0	0.13060755	0.1550684	0.14266947	0.14204031	0.12584841	0.50526667	0.12786101	0.15265909	0.16901545	0.11090747
0.0	0.5226392	0.5254403	0.49492082	0.51589537	0.50307643	0.53065485	0.5233257	0.52203774	0.49356377	0.519413
0.0	0.52411556	0.5250605	0.49430373	0.5155615	0.5032384	0.52853227	0.52447695	0.5199698	0.4948804	0.5191139
0.0	0.52370644	0.5243555	0.4955914	0.5170516	0.50411975	0.52904826	0.5229552	0.5190243	0.49369183	0.5186731
0.0	0.52158344	0.522183	0.4948423	0.51574963	0.50553054	0.52951115	0.5228417	0.5186049	0.49260628	0.51874006
0.0	0.52365065	0.5245446	0.49629194	0.5152765	0.5038456	0.5290487	0.52426666	0.52120364	0.495163	0.51887864
0.0	0.5220167	0.523355	0.49533692	0.5151575	0.5025256	0.52931255	0.524856	0.52137554	0.49335617	0.51831484
0.0	0.52275276	0.52580947	0.49551716	0.5151077	0.50251734	0.5300771	0.52507764	0.52066267	0.493783	0.5174064
0.0	0.5233466	0.5231863	0.4950349	0.5162794	0.50241345	0.52983016	0.5259468	0.52107626	0.49394956	0.52025884
0.0	0.5229727	0.5248417	0.49526018	0.5148255	0.50266826	0.5284791	0.5225814	0.52165836	0.49534908	0.5186622
0.0	0.5233333	0.5222072	0.4951301	0.5157565	0.5018742	0.52815235	0.5225034	0.5199621	0.49297202	0.51624715
0.0	0.52512634	0.5230351	0.49120188	0.51689076	0.5054629	0.5286354	0.5224484	0.523489	0.4932917	0.52186537
0.0	0.5247403	0.5232043	0.49346697	0.5162476	0.5042329	0.5299843	0.5234485	0.521667	0.49407884	0.5201042
0.0	0.52316123	0.5241787	0.49453253	0.5161954	0.50502014	0.52978265	0.52414846	0.52221286	0.49470022	0.52106404
0.0	0.52316123	0.5241787	0.49453253	0.5161954	0.50502014	0.52978265	0.52414846	0.52221286	0.49470022	0.52106404
0.0	0.52309424	0.52723783	0.4960101	0.51774085	0.5025867	0.52938896	0.52363914	0.52075815	0.4946119	0.520402
0.0	0.5228362	0.5250366	0.49550447	0.5164747	0.5046995	0.530629	0.52453494	0.52141017	0.49475846	0.52066
0.0	0.5228362	0.5250366	0.49550447	0.5164747	0.5046995	0.530629	0.52453494	0.52141017	0.49475846	0.52066
0.0	0.52370673	0.5234443	0.49591497	0.5168972	0.50328016	0.5295777	0.5251979	0.5216969	0.49353963	0.5195741
0.0	0.5230751	0.52211064	0.4926834	0.5159496	0.50302243	0.52886945	0.52562034	0.52164996	0.49455371	0.51938486
0.0	0.52146596	0.52229804	0.49480084	0.5150434	0.50263065	0.5290464	0.5233641	0.5196344	0.49434212	0.51911473
0.0	0.522575	0.52391464	0.49495593	0.51592654	0.5043229	0.5298495	0.52505463	0.5216874	0.49506083	0.52035534
0.0	0.522575	0.52391464	0.49495593	0.51592654	0.5043229	0.5298495	0.52505463	0.5216874	0.49506083	0.52035534
0.0	0.5249867	0.52414393	0.49452817	0.5146023	0.50303936	0.52980417	0.5237866	0.52118206	0.49267635	0.5176737
0.0	0.5256074	0.52366406	0.49647772	0.5149656	0.5035	0.5312317	0.5240259	0.5232871	0.4921731	0.519357
0.0	0.5211264	0.5238084	0.49490955	0.51533026	0.5044583	0.5292781	0.52344245	0.52021503	0.4907808	0.5165597
0.0	0.52301127	0.52703875	0.4954623	0.5161014	0.50556606	0.52783304	0.5237181	0.5234781	0.4936752	0.5214033
0.0	0.52313834	0.5238653	0.4933744	0.51389736	0.50286275	0.5299884	0.52425426	0.51908416	0.49139258	0.517383
0.0	0.5218466	0.52622694	0.49546763	0.51519865	0.5027157	0.5285524	0.5237806	0.52222216	0.4952623	0.5168692
0.0	0.52172273	0.5242401	0.49459475	0.5175478	0.5044507	0.5304094	0.52464277	0.51896197	0.49481252	0.51854193
0.0	0.5235416	0.52567405	0.49394205	0.5152333	0.50147444	0.52860624	0.5244001	0.5230023	0.49518406	0.52000046
0.0	0.5228878	0.525324	0.49262947	0.51922745	0.50391006	0.5290562	0.5243952	0.5192519	0.49433884	0.5207829
0.0	0.5220857	0.5262451	0.49646458	0.5150696	0.5030522	0.5280543	0.5269349	0.5203708	0.49382308	0.5178021
0.0	0.5245762	0.52667594	0.49464422	0.5165131	0.50411147	0.52906054	0.5243547	0.5220011	0.49289733	0.51988596
0.0	0.5247151	0.52558506	0.49469966	0.5152504	0.5015871	0.52676576	0.5264119	0.52110827	0.4927675	0.5183194
0.0	0.5227574	0.5262613	0.4951161	0.5157599	0.5066325	0.5283297	0.52398694	0.52102137	0.49213758	0.51813865
0.0	0.52602196	0.5269748	0.49482575	0.5140709	0.5009805	0.5277085	0.5244172	0.5206771	0.49283653	0.51984173
0.0	0.5241567	0.5261253	0.49624553	0.5167402	0.5040849	0.5289592	0.52399176	0.5225011	0.49350402	0.519227
0.0	0.5249192	0.52459997	0.49612638	0.5145484	0.5057702	0.53025454	0.5251114	0.52437943	0.49312145	0.5194993
0.0	0.5253287	0.52553344	0.49299675	0.51675576	0.50424665	0.52818453	0.5247245	0.51901776	0.49499038	0.5178532
0.0	0.5249405	0.52612954	0.4953894	0.5161638	0.5056679	0.53118247	0.5252466	0.5226505	0.4938115	0.5214983
0.0	0.5223034	0.5243521	0.49519727	0.51585966	0.50290024	0.52983636	0.52499324	0.52180815	0.49316114	0.5192977
0.0	0.5223449	0.5235099	0.49418753	0.5156042	0.5033443	0.5293172	0.5247448	0.52089167	0.49381864	0.5176031
0.0	0.5233804	0.5255822	0.49526036	0.51696473	0.50365824	0.52917296	0.5250807	0.5210016	0.4932847	0.5205348
0.0	0.5224665	0.5260111	0.49596757	0.51621056	0.50486624	0.5304519	0.5247073	0.5202559	0.4947959	0.5187687
0.0	0.5232803	0.5257551	0.49604183	0.5160614	0.50371015	0.5300922	0.52468425	0.52145886	0.4933767	0.51895773
0.0	0.524114	0.5258001	0.4957588	0.51706755	0.50485915	0.53016317	0.5251483	0.52036697	0.49375075	0.51911765
0.0	0.5220527	0.5259072	0.49477082	0.51553226	0.50391746	0.5304059	0.5228898	0.51964307	0.491373	0.517031
0.0	0.52439034	0.52401906	0.4960534	0.5143061	0.5045027	0.5306372	0.5251766	0.5226219	0.4950002	0.516719
0.0	0.5235962	0.5253347	0.49269134	0.5156403	0.5031379	0.53117526	0.5223495	0.5214527	0.49579978	0.5211088
0.0	0.52283466	0.52362853	0.49609247	0.51479095	0.50519323	0.53039944	0.52511674	0.52159905	0.49197358	0.5171868
0.0	0.52219707	0.5243359	0.4930611	0.51562726	0.50622004	0.52988803	0.5236484	0.522575	0.49486026	0.5194441
0.0	0.52438915	0.52436733	0.49437648	0.51574665	0.50384915	0.52975124	0.5251884	0.5202145	0.4950716	0.518266
0.0	0.52266043	0.5246755	0.49494243	0.5164523	0.50338733	0.5296608	0.52594566	0.52113014	0.49467835	0.51862407
0.0	0.5215137	0.5241571	0.4940067	0.51557034	0.50308245	0.53025	0.5251839	0.5192944	0.49290806	0.51837826
0.0	0.52212656	0.525018	0.4940149	0.5150026	0.5031615	0.5308838	0.5226634	0.5210592	0.49450704	0.5173851
0.0	0.5227906	0.5245794	0.493602	0.5151123	0.5036854	0.52989364	0.5222934	0.52050173	0.49310398	0.51759493
0.0	0.5238845	0.524478	0.4952073	0.5164553	0.50343895	0.52893513	0.52438915	0.5205094	0.49562255	0.51885945
0.0	0.5242384	0.5251731	0.4954557	0.5166766	0.5018416	0.5286383	0.52394587	0.5206084	0.4947489	0.51957965
0.0	0.5232786	0.5244762	0.49626574	0.5157101	0.5017579	0.5290983	0.5234108	0.520032	0.49627995	0.52002156
0.0	0.52315605	0.52455014	0.49424753	0.5157394	0.50232947	0.52693236	0.524363	0.51849955	0.49371275	0.5175186
0.0	0.52282614	0.52375734	0.4954349	0.51691663	0.5030978	0.5289541	0.52276605	0.5204003	0.4949987	0.5189033
0.0	0.5238213	0.5226625	0.49565774	0.51682895	0.5044589	0.5289631	0.5234921	0.5208066	0.49443844	0.5196011
0.0	0.5237803	0.5236994	0.4953148	0.5156772	0.5022353	0.52932936	0.5220425	0.52009976	0.49453434	0.51942116
0.0	0.5239161	0.52401996	0.49657726	0.515979	0.5038957	0.5296604	0.52474713	0.5210838	0.49534652	0.52059644
0.0	0.5248694	0.52535063	0.495651	0.5164575	0.5031754	0.5301142	0.52430266	0.5225555	0.494386	0.5189596
0.0	0.5214809	0.5250183	0.4941342	0.5157375	0.5030031	0.52976614	0.523063	0.51863825	0.49350676	0.5192212
0.0	0.52586246	0.5244473	0.49622217	0.5173788	0.50385714	0.53072643	0.5249605	0.52327436	0.4938647	0.5192554
0.0	0.5248483	0.5244128	0.49701717	0.5178887	0.5032722	0.5301341	0.52504647	0.521357	0.49488991	0.51736766
0.0	0.5244335	0.52412343	0.4954208	0.517499	0.5041771	0.52906305	0.5234564	0.5214388	0.4927451	0.51849943
0.0	0.52486545	0.5236881	0.49483973	0.51653105	0.5028853	0.5302213	0.52581054	0.51997215	0.494312	0.51930004
0.0	0.5251668	0.5232834	0.4954533	0.51704955	0.5039317	0.53090227	0.5244322	0.5217395	0.49442703	0.5195095
0.0	0.5249067	0.5245691	0.49577406	0.5167484	0.5049861	0.5300596	0.5242686	0.52210575	0.49365777	0.51831114
0.0	0.5236803	0.5250409	0.49590376	0.51557666	0.5028228	0.53136134	0.524794	0.5213664	0.49434257	0.5180004
0.0	0.52470535	0.52515864	0.4963752	0.5155695	0.5022494	0.53111595	0.5243714	0.5225089	0.49396917	0.51869756
0.0	0.5247537	0.5233341	0.49585387	0.5172862	0.503184	0.52944714	0.5239186	0.52078265	0.4943032	0.5178088
0.0	0.5235496	0.5248288	0.49351686	0.5158041	0.5022855	0.5275177	0.52309763	0.5186886	0.49262375	0.51905894
0.0	0.5255786	0.52372897	0.4959345	0.5162705	0.50297564	0.5307794	0.5238745	0.52080667	0.49413258	0.5189699
0.0	0.5238645	0.5232846	0.495882	0.5152976	0.5031869	0.52958703	0.5236009	0.5203293	0.49437737	0.5194599
0.0	0.52428615	0.52570766	0.4970763	0.51714456	0.50512886	0.5295755	0.5255563	0.52326185	0.4954632	0.5211261
0.0	0.008461687	0.007164264	0.0072954325	0.0067781275	0.0076635135	0.49235514	0.008419101	0.0118857585	0.009287162	0.008032766
0.0	0.009309503	0.008518895	0.0092263585	0.009251613	0.010914021	0.29661036	0.0077504893	0.0098090945	0.018282225	0.006043978
0.0	0.007699522	0.0077624824	0.00777502	0.008875771	0.007271529	0.55290365	0.00758124	0.00945841	0.012041231	0.008750069
0.0	0.52439624	0.5243069	0.49643677	0.5165895	0.5025446	0.5300523	0.5229778	0.52062315	0.49487853	0.5178709
0.0	0.5258242	0.52503717	0.4955168	0.51648235	0.50346744	0.5301869	0.5242983	0.5224355	0.4938083	0.51748216
0.0	0.52452636	0.5248341	0.49615666	0.51643765	0.504563	0.5310422	0.5240253	0.5223923	0.49459547	0.51813877
0.0	0.52401733	0.52312773	0.4953905	0.51666343	0.50385344	0.52989864	0.5245433	0.5217604	0.49342757	0.5182242
0.0	0.5244535	0.52541375	0.49648672	0.51696306	0.5038463	0.53089833	0.52512443	0.522941	0.4943758	0.51862454
0.0	0.5255323	0.52443373	0.49597308	0.5171994	0.5030624	0.5299954	0.52530605	0.52245504	0.49488333	0.51826644
0.0	0.52528685	0.52466637	0.49453282	0.5173882	0.503354	0.5306079	0.52528036	0.52106637	0.4932116	0.51701283
0.0	0.5253832	0.52555275	0.49658406	0.5181334	0.5040365	0.5294075	0.5231426	0.52188444	0.49424216	0.51806754
0.0	0.52418464	0.5246023	0.49642596	0.5163383	0.5038398	0.52942467	0.5252527	0.5219157	0.4953981	0.51981467
0.0	0.52464944	0.52438927	0.4949053	0.51589704	0.5038041	0.5308136	0.5227042	0.52176493	0.4936033	0.5176356
0.0	0.5241242	0.5244256	0.496288	0.51688355	0.50386196	0.53075355	0.5234531	0.5207251	0.49391362	0.5187333
0.0	0.52447754	0.5238999	0.4959077	0.51626307	0.5043595	0.5307486	0.52470964	0.5212506	0.4931895	0.51797336
0.0	0.5253739	0.52572984	0.495061	0.5182113	0.5051839	0.530374	0.5237932	0.52236676	0.49405295	0.51732814
0.0	0.5249292	0.52427167	0.49445504	0.51646316	0.5031712	0.5309624	0.52464557	0.5209662	0.49444643	0.5184327
0.0	0.52285296	0.5247327	0.49626055	0.5158616	0.504037	0.5293245	0.5250384	0.52103925	0.4952642	0.5200211
0.0	0.52341855	0.5256206	0.49740943	0.515967	0.50466335	0.5296445	0.52505744	0.52150625	0.49589938	0.5193226
0.0	0.52285874	0.52507585	0.4964064	0.5155506	0.50357455	0.5294869	0.5245929	0.5217814	0.49509135	0.51985997
0.0	0.52332836	0.52397203	0.49753663	0.51629424	0.5051662	0.5299088	0.52514863	0.52247727	0.4966431	0.5204047
0.0	0.52370816	0.52400017	0.49557593	0.5163591	0.5036857	0.5298194	0.52544725	0.5216735	0.49601954	0.5203187
0.0	0.5230219	0.524652	0.4968841	0.5154228	0.5047943	0.52928275	0.52594614	0.52086973	0.49467456	0.52097905
0.0	0.5244804	0.5243883	0.49399498	0.51617444	0.5033603	0.5283554	0.5236279	0.5187767	0.49273902	0.520243
0.0	0.52301174	0.5243433	0.4929622	0.5169186	0.5028555	0.5297642	0.5235957	0.5196243	0.49221277	0.5189671
0.0	0.08661711	0.08364919	0.071919926	0.08389425	0.07093515	0.51618963	0.094294265	0.093059875	0.115525424	0.07714849
0.0	0.08650726	0.08372952	0.07170657	0.084072955	0.070872605	0.5161781	0.093922354	0.09345711	0.11586016	0.076749176
0.0	0.086525105	0.08386263	0.071486235	0.08415326	0.07068318	0.517145	0.09355027	0.093335785	0.11622699	0.0764504
0.0	0.08608786	0.0839363	0.0717953	0.08400775	0.07036454	0.5168723	0.093590006	0.093558274	0.11545221	0.076576896
0.0	0.08653011	0.08309057	0.07146834	0.08381332	0.070380636	0.51604	0.09386762	0.09301413	0.11615424	0.076616086
0.0	0.086463995	0.08389095	0.07190935	0.08400118	0.07094313	0.51737267	0.09381362	0.093728095	0.11561227	0.076597534
0.0	0.08245713	0.08664881	0.077409275	0.08739711	0.07336007	0.46567324	0.08613573	0.09026807	0.09096528	0.08158464
0.0	0.082472146	0.08651806	0.077470325	0.08734063	0.07366847	0.46602994	0.08582987	0.09019401	0.09114247	0.081468254
0.0	0.082528576	0.086529404	0.07748082	0.0871086	0.0732901	0.4655654	0.08553706	0.09011459	0.09148591	0.08119447
0.0	0.08187246	0.08660455	0.07721946	0.08698755	0.07349836	0.4664923	0.08560372	0.09009686	0.09104145	0.08083749
0.0	0.08260712	0.08626394	0.077038035	0.08726894	0.07324528	0.46530804	0.08559965	0.09007263	0.09158183	0.08108387
0.0	0.082757786	0.08654444	0.07744935	0.08742306	0.073845625	0.4661271	0.085849866	0.090370014	0.09121182	0.08125153
0.0	0.09431333	0.08686429	0.08889949	0.0812319	0.07650999	0.38941225	0.08561552	0.100865915	0.11643371	0.09880003
0.0	0.09450318	0.086621955	0.08905713	0.081293866	0.076773	0.38920152	0.08563587	0.10134722	0.11673106	0.09850781
0.0	0.094377786	0.086591706	0.08870728	0.08144798	0.07642741	0.38926342	0.085360974	0.101590835	0.117356196	0.098637566
0.0	0.09432257	0.08659762	0.08893401	0.081528634	0.07663962	0.38916457	0.08548037	0.10130231	0.116747335	0.09822826
0.0	0.09467286	0.0863992	0.08866174	0.08128421	0.07618995	0.38866475	0.08513646	0.10088407	0.11722297	0.098302625
0.0	0.09465195	0.086495146	0.08889661	0.08167354	0.07705894	0.38932678	0.08543457	0.10169793	0.116595894	0.09808415
0.0	0.08512796	0.09563538	0.08661068	0.09170579	0.078882426	0.4175545	0.096967086	0.09100708	0.100292906	0.07896007
0.0	0.08564456	0.095527485	0.08636734	0.09239396	0.07884436	0.4167919	0.09676314	0.09163377	0.1005758	0.07895378
0.0	0.08517782	0.09556074	0.08599384	0.09209869	0.07869091	0.4177902	0.09678886	0.09157658	0.100656055	0.07851966
0.0	0.08483352	0.09550075	0.086218946	0.09191721	0.07851164	0.41782653	0.096815646	0.09124849	0.10053093	0.078439586
0.0	0.08537557	0.095220186	0.086090356	0.09223779	0.07844346	0.4170283	0.09680491	0.09129448	0.1010301	0.07860462
0.0	0.085572526	0.09561957	0.08615829	0.09218181	0.0787908	0.4179906	0.096879944	0.091867276	0.10077629	0.078870304
0.0	0.0822922	0.09604579	0.06515221	0.09199054	0.08866435	0.48009393	0.07258027	0.08800268	0.10225044	0.09729975
0.0	0.0824716	0.095843956	0.06495371	0.092762254	0.08896245	0.4792642	0.072324716	0.08875723	0.102688685	0.097264744
0.0	0.08232431	0.09585573	0.064925	0.09249217	0.088466436	0.4804164	0.0719999	0.08885312	0.10287451	0.09688518
0.0	0.08248044	0.09592609	0.064925246	0.09230839	0.08852611	0.4795402	0.07232555	0.0886857	0.10243158	0.09675377
0.0	0.0823312	0.095325224	0.06477959	0.09235964	0.08837654	0.47896323	0.07217689	0.08806646	0.10273896	0.097182475
0.0	0.082915924	0.09585548	0.06509131	0.092704326	0.088895515	0.4799578	0.07239558	0.08866116	0.1027476	0.09719668
0.0	0.091197595	0.10154328	0.090313695	0.08472869	0.07970826	0.33550316	0.09092042	0.097046286	0.12244703	0.097562246
0.0	0.091442436	0.10131362	0.09025662	0.085270755	0.07977162	0.33580604	0.09027911	0.09756117	0.12269738	0.09763813
0.0	0.09153538	0.10120305	0.08984945	0.08496354	0.079188816	0.33621392	0.090494365	0.09748089	0.122816086	0.097382165
0.0	0.091024086	0.10130558	0.09001289	0.08484621	0.07916747	0.33620906	0.0904211	0.09739011	0.12318477	0.097274356
0.0	0.09144296	0.10103261	0.08978712	0.08476572	0.0790138	0.33545786	0.09020405	0.097076535	0.12338915	0.09723852
0.0	0.09175346	0.10119223	0.09004227	0.08540313	0.07982455	0.33551094	0.090887085	0.09719922	0.12287514	0.097277656
0.0	0.0936403	0.10412823	0.08846236	0.09578501	0.09408926	0.42147812	0.090459675	0.10267658	0.10388064	0.09337479
0.0	0.09384362	0.10401487	0.08871708	0.09624897	0.09427244	0.42076725	0.09013688	0.102831185	0.103848584	0.09323017
0.0	0.09419043	0.1042093	0.08822535	0.09595451	0.09382126	0.42164013	0.09008518	0.103353485	0.10385537	0.09323491
0.0	0.09375255	0.1041352	0.08837127	0.096078485	0.093871415	0.42165327	0.0902845	0.102856226	0.10393151	0.09314769
0.0	0.093992576	0.10351865	0.08871353	0.09613262	0.093961455	0.42086327	0.09044865	0.102703415	0.104458705	0.0933146
0.0	0.094192386	0.104011476	0.08855768	0.096481495	0.09457488	0.4216102	0.09092665	0.10319917	0.103775315	0.0934002
0.0	0.013384692	0.103126995	0.015355238	0.095190674	0.005885732	0.40980217	0.018397281	0.083859384	0.037163127	0.014383978
0.0	0.01325696	0.10334973	0.015315456	0.09551636	0.005900249	0.41000858	0.018345581	0.08403302	0.037097964	0.014377694
0.0	0.013387621	0.10333359	0.015299342	0.09500532	0.0058549875	0.4087191	0.018378397	0.08399189	0.037161447	0.014402513
0.0	0.09676277	0.086418465	0.066205055	0.075858764	0.08263956	0.52168596	0.08206752	0.08872534	0.11409779	0.09667851
0.0	0.096671164	0.0866847	0.066484615	0.07642404	0.08265299	0.5216017	0.08139444	0.08874152	0.11394345	0.09633704
0.0	0.09651168	0.08609372	0.06610576	0.07621719	0.08269451	0.5225321	0.081879735	0.08863869	0.11388556	0.09641837
0.0	0.09680302	0.08647985	0.066125296	0.076046914	0.082560025	0.522464	0.081701346	0.08928509	0.11399398	0.09672911
0.0	0.096915945	0.08677568	0.066280924	0.07620937	0.082560495	0.521628	0.08162376	0.08900535	0.1138455	0.09674685
0.0	0.09655617	0.086224936	0.06615796	0.07596753	0.082369745	0.521395	0.08160257	0.08882126	0.113743	0.09672981
0.0	0.096821375	0.0862409	0.06615347	0.07630409	0.08275745	0.5214794	0.08160491	0.088725135	0.11416907	0.09652577
0.0	0.09611404	0.08660609	0.06626102	0.075654574	0.08282258	0.52215457	0.08214281	0.08860086	0.114033885	0.09659676
0.0	0.087858304	0.086191095	0.070137694	0.08892476	0.06961484	0.44418046	0.09323522	0.09879169	0.11738397	0.09846939
0.0	0.08755761	0.08605553	0.06996027	0.08913293	0.06969225	0.44385025	0.0932018	0.09889516	0.11735079	0.09832579
0.0	0.08771492	0.08623853	0.06999339	0.088912316	0.06959327	0.44396928	0.0939684	0.098186076	0.11742175	0.098891824
0.0	0.09807315	0.09053743	0.07130648	0.079947956	0.07040773	0.341222	0.09232645	0.095184125	0.11436743	0.08941319
0.0	0.092467375	0.10377604	0.07798209	0.08791593	0.07920205	0.36101264	0.08211234	0.09376172	0.112867855	0.08393425
0.0	0.092024036	0.10376097	0.077777475	0.08807106	0.07938183	0.3612022	0.08160645	0.09345469	0.112413205	0.08350792
0.0	0.09199466	0.103805214	0.07731017	0.088193126	0.0794564	0.36258572	0.081984185	0.09367663	0.11265221	0.08354393
0.0	0.09251047	0.103772484	0.07775494	0.08802033	0.079231314	0.36112714	0.081883304	0.09430622	0.112851076	0.08372065
0.0	0.092944786	0.10429301	0.077716134	0.08816031	0.07956314	0.36130127	0.081935994	0.094358265	0.11270351	0.08377515
0.0	0.0924193	0.104421794	0.0777826	0.087948754	0.079345025	0.36161882	0.08222201	0.094154395	0.112688676	0.083926395
0.0	0.09227699	0.10427872	0.077439964	0.08789354	0.079006396	0.36108845	0.08175998	0.0934825	0.11299065	0.08370088
0.0	0.09205718	0.10395825	0.077774	0.08807104	0.07958981	0.36128113	0.08183479	0.09363512	0.1127971	0.08361637
0.0	0.092179455	0.1041484	0.077770084	0.08794463	0.07919073	0.36163384	0.08182402	0.094080076	0.11251948	0.08334431
0.0	0.0924061	0.104244776	0.07796747	0.08818558	0.07924629	0.36099574	0.082381114	0.093695045	0.11282621	0.08398421
0.0	0.09649916	0.08504343	0.08814676	0.0789283	0.08828829	0.5667329	0.093210176	0.096183285	0.10537681	0.09416837
0.0	0.09655825	0.08526802	0.08807861	0.07858736	0.08826473	0.5666862	0.09286033	0.09620221	0.10566892	0.09349071
0.0	0.09614786	0.08526771	0.08843579	0.07893821	0.08830307	0.56667876	0.09263696	0.09544645	0.105420016	0.09369456
0.0	0.08081784	0.10302357	0.07954139	0.08212005	0.07245579	0.51956457	0.083336025	0.08633706	0.11235084	0.09372036
0.0	0.08132722	0.10273144	0.07936115	0.08209439	0.072566845	0.51790744	0.08327882	0.08593923	0.11232251	0.093522094
0.0	0.08072422	0.10249619	0.07926557	0.0821111	0.07264435	0.51780427	0.08326365	0.08550287	0.11230914	0.09340353
0.0	0.08077597	0.10273761	0.079149656	0.08166027	0.07245055	0.5191885	0.083732486	0.08538374	0.11183757	0.093786985
0.0	0.09049484	0.077955425	0.07945914	0.07596214	0.084556326	0.45818517	0.087991536	0.10167535	0.113379434	0.09236629
0.0	0.0902511	0.077975854	0.079835765	0.07608589	0.084122464	0.45785755	0.087633684	0.101242006	0.1133332	0.09219422
0.0	0.09024953	0.07808646	0.07972058	0.075508624	0.08438187	0.45850867	0.087827526	0.10135702	0.11302304	0.092476
0.0	0.081135474	0.08622343	0.081544645	0.0708751	0.09285814	0.53855056	0.08971238	0.066765994	0.116942	0.1002468
0.0	0.08108325	0.08589235	0.08123605	0.070491314	0.09285142	0.53838784	0.08910994	0.066806704	0.11711379	0.10044395
0.0	0.08100148	0.08605883	0.081296824	0.070618115	0.09310085	0.5385829	0.08939238	0.06651509	0.11687043	0.10051405
0.0	0.07932333	0.10357993	0.08666769	0.08386675	0.08174402	0.5246871	0.08468828	0.0971105	0.096700445	0.09051996
0.0	0.09101502	0.093454465	0.08692625	0.09213432	0.07948952	0.5679795	0.0812691	0.08732929	0.099917844	0.088026434
0.0	0.07758279	0.086397186	0.08805477	0.07897961	0.09615297	0.5419157	0.07730192	0.08850205	0.121351786	0.09344881
0.0	0.07748894	0.08663821	0.0882022	0.07912393	0.096133664	0.5428743	0.077153444	0.0887497	0.12178855	0.093787916
0.0	0.077118546	0.08592224	0.087573804	0.07899686	0.096078105	0.54361945	0.07736641	0.08846393	0.12132379	0.09364592
0.0	0.07775058	0.086475275	0.08820638	0.07891148	0.09593939	0.54264086	0.07721467	0.08903476	0.12148108	0.09392064
0.0	0.07774314	0.08636181	0.08801422	0.079025485	0.09600103	0.54301244	0.077396676	0.089056715	0.121841826	0.09366204
0.0	0.07734603	0.085894965	0.08800207	0.07880677	0.09585993	0.5417509	0.07709729	0.08819188	0.12159478	0.0938302
0.0	0.07727578	0.086340874	0.0883143	0.07882775	0.096016966	0.5427103	0.07707878	0.08853937	0.121608034	0.09351831
0.0	0.07755331	0.08619658	0.088282935	0.07913327	0.09548606	0.54265267	0.07737394	0.08897055	0.12212301	0.09342849
0.0	0.07754001	0.086384304	0.088049255	0.07885265	0.09631184	0.5427849	0.077530116	0.08845982	0.12095988	0.09393114
0.0	0.08781055	0.091503546	0.06687339	0.0748886	0.080417186	0.4769808	0.07538857	0.09466148	0.10266799	0.0944991
0.0	0.087254204	0.091608845	0.06692071	0.07500683	0.08072068	0.4779201	0.07568465	0.09389233	0.10218669	0.094996534
0.0	0.10661183	0.09725063	0.071484275	0.08035282	0.073573746	0.54023397	0.09493418	0.095358804	0.10504864	0.08196129
0.0	0.08762762	0.10168904	0.088553876	0.07626693	0.08237371	0.47920784	0.09294268	0.10249821	0.11965194	0.09734577
0.0	0.087739386	0.10197084	0.088306144	0.07633747	0.08232571	0.48106855	0.09324414	0.10284834	0.12012594	0.09741063
0.0	0.07827921	0.07135816	0.086991295	0.090773985	0.08644571	0.517873	0.08834272	0.09966049	0.101584114	0.09293937
0.0	0.07827732	0.07114647	0.08709425	0.090946354	0.08669981	0.5183046	0.088499986	0.09950783	0.10148948	0.0927335
0.0	0.11981872	0.090790205	0.08463356	0.08001216	0.07157913	0.5911828	0.092288256	0.09345241	0.083112985	0.08005305
0.0	0.11928872	0.09092018	0.08441378	0.08019948	0.071864925	0.59173024	0.092302755	0.093206555	0.08270941	0.08018942
0.0	0.079033084	0.10738766	0.07787289	0.081701525	0.07378991	0.47521138	0.08304731	0.06669932	0.11320703	0.08142392
0.0	0.08626731	0.08658078	0.07835078	0.074373536	0.079550885	0.42271957	0.09248341	0.08077906	0.10612398	0.11457525
0.0	0.0862983	0.08640371	0.07883106	0.07483421	0.07977832	0.42217547	0.09173964	0.080721065	0.10555162	0.114361934
0.0	0.08630067	0.08651295	0.078297295	0.07453	0.07957657	0.42428938	0.091954015	0.08073701	0.10603486	0.11472148
0.0	0.08648929	0.08696481	0.07846856	0.074255	0.07954376	0.42225564	0.0920885	0.08107959	0.10572726	0.11478627
0.0	0.085998766	0.08657875	0.078488976	0.07447845	0.07969901	0.42320523	0.091843784	0.080554	0.105561264	0.11415397
0.0	0.08627827	0.0864655	0.078202784	0.07444138	0.07972294	0.42250168	0.091935426	0.08068058	0.10501047	0.114928335
0.0	0.09117084	0.089583986	0.07572569	0.080771066	0.079301424	0.54225236	0.09427847	0.09133429	0.09510173	0.08786255
0.0	0.09139895	0.089526966	0.07527889	0.08118531	0.07944004	0.54134303	0.09417349	0.09126547	0.095807925	0.087519675
0.0	0.090957984	0.0894871	0.075486995	0.081005245	0.07947766	0.5420802	0.09422396	0.09096747	0.09526621	0.087795444
0.0	0.08566925	0.09330429	0.07780682	0.07797205	0.08458538	0.5006898	0.09073629	0.08895928	0.10976836	0.09501075
0.0	0.09273048	0.09955522	0.08786921	0.08359008	0.07942172	0.5362989	0.08303703	0.10172317	0.10061599	0.09029067
0.0	0.09244448	0.099535346	0.08791911	0.083366916	0.07975067	0.5350395	0.08282695	0.10077188	0.10037355	0.090208374
0.0	0.092811406	0.09979066	0.08798776	0.083499044	0.0797956	0.5360263	0.083073445	0.10132897	0.10012385	0.09092223
0.0	0.008504151	0.007171618	0.007318489	0.0067676837	0.007645433	0.4932079	0.00840385	0.011885345	0.009291121	0.007969546
0.0	0.5220699	0.52401763	0.49417606	0.51516074	0.5039311	0.5294305	0.52310234	0.5199506	0.4926852	0.51845634
0.0	0.52308387	0.5247042	0.49338925	0.5146297	0.5025134	0.5290411	0.52400124	0.5201132	0.49406412	0.5189253
0.0	0.52203953	0.5254163	0.49450544	0.5158241	0.5025069	0.529267	0.5241866	0.5182353	0.49399593	0.51908183
0.0	0.52341676	0.52511305	0.49404353	0.51536655	0.5027039	0.5277319	0.5227076	0.5188157	0.49151358	0.5206446
0.0	0.52394515	0.5263288	0.49531224	0.5153514	0.50337684	0.5280758	0.522895	0.51880264	0.4933145	0.5196584
0.0	0.5228417	0.52409965	0.4922721	0.51546717	0.5043699	0.5285561	0.52220535	0.5185053	0.49210218	0.5185441
0.0	0.5233174	0.52419454	0.49295115	0.5161217	0.5040767	0.52817774	0.5230723	0.51907045	0.49322343	0.5190348
0.0	0.52309465	0.52434736	0.49329433	0.5157095	0.5028621	0.52898926	0.5229345	0.52081347	0.493192	0.520443
0.0	0.5232442	0.5252468	0.4936522	0.5164219	0.5038089	0.52939355	0.52304643	0.5191774	0.4921501	0.5195443
0.0	0.5216439	0.52555484	0.49336848	0.51540273	0.5052275	0.5280699	0.5227582	0.51880187	0.49176466	0.5184008
0.0	0.5233776	0.52549803	0.49361023	0.51622474	0.5036073	0.5277213	0.5227223	0.51946443	0.4930702	0.5204672
0.0	0.5214961	0.5249811	0.49382934	0.5154458	0.50436836	0.5295645	0.52294755	0.51879424	0.49251628	0.5192572
0.0	0.5235884	0.52453464	0.49330175	0.5152839	0.5047199	0.52940434	0.5226048	0.51903784	0.49257538	0.5188611
0.0	0.52363825	0.5240341	0.49341086	0.5158818	0.50420785	0.5279243	0.52353233	0.51787037	0.49238202	0.5175043
0.0	0.5210963	0.5244506	0.4936027	0.51555914	0.50414205	0.52791184	0.5222419	0.51836085	0.49268666	0.5174043
0.0	0.52261555	0.5247269	0.49301577	0.51691604	0.50354534	0.52835536	0.52393246	0.51873255	0.4930576	0.51973027
0.0	0.52325267	0.5250292	0.4950719	0.51685	0.5039643	0.52928066	0.5237586	0.51939297	0.49344316	0.5188979
0.0	0.5227613	0.5246146	0.4951145	0.5166533	0.5049357	0.5291019	0.5245692	0.5201665	0.4933376	0.5185499
0.0	0.52287257	0.52458125	0.4931572	0.5143325	0.5028691	0.5279997	0.5226904	0.5186364	0.49174148	0.51835513
0.0	0.52419627	0.52535623	0.49519673	0.5150114	0.50310314	0.5290956	0.52351373	0.51955414	0.49209177	0.51828086
0.0	0.522534	0.5241851	0.49307105	0.51591986	0.5040917	0.52866304	0.52244073	0.5196661	0.49136013	0.5176737
0.0	0.5225759	0.5240393	0.49356285	0.51679736	0.5041238	0.52835274	0.52322227	0.5180009	0.4921629	0.51851076
0.0	0.5229629	0.5249832	0.49395862	0.5165644	0.5045904	0.5287235	0.52372694	0.52040577	0.49357143	0.5194251
0.0	0.52210265	0.5244794	0.4936673	0.5166357	0.50395554	0.52854407	0.5236823	0.5190639	0.49301484	0.51902425
0.0	0.52170116	0.52402836	0.49284956	0.5154792	0.5037125	0.52875054	0.5228861	0.5190689	0.49271658	0.51955914
0.0	0.5226471	0.5246505	0.4944103	0.5159247	0.5054411	0.5281212	0.52238107	0.51868653	0.49302694	0.5185857
0.0	0.5216809	0.52507275	0.49312648	0.5149236	0.5029043	0.5293443	0.52356625	0.5191346	0.49213785	0.5193174
0.0	0.52321243	0.5247989	0.4932916	0.516241	0.5044673	0.528681	0.5236097	0.51999927	0.49265465	0.51861924
0.0	0.5227567	0.524049	0.4937132	0.51611036	0.5038928	0.5288987	0.52300256	0.51865304	0.49334258	0.51930326
0.0	0.09378561	0.09071519	0.088364564	0.090751976	0.09108572	0.4542294	0.094404295	0.0980878	0.115042485	0.09793269
0.0	0.52351755	0.5242246	0.49456733	0.51688445	0.50362927	0.528207	0.52330333	0.5201279	0.49262473	0.5186675
0.0	0.5232448	0.5237682	0.49329245	0.5157875	0.503081	0.5284141	0.5227502	0.52021044	0.4930205	0.5184088
0.0	0.52260107	0.5256224	0.49399674	0.5150907	0.5041925	0.5296716	0.52333045	0.5189549	0.493309	0.5184407
0.0	0.52291197	0.524779	0.49502718	0.5159049	0.5036739	0.52950776	0.5235348	0.5191476	0.49335814	0.51995516
0.0	0.52149373	0.5253587	0.49541906	0.5159658	0.50381243	0.5286216	0.5233039	0.51910615	0.49178103	0.51883006
0.0	0.5221723	0.52521515	0.49336517	0.515823	0.5028151	0.52900416	0.52301306	0.5189585	0.4924361	0.52041864
0.0	0.5238583	0.5249209	0.49416035	0.51554716	0.50265837	0.5297249	0.52588034	0.521803	0.49612355	0.5192089
0.0	0.52288	0.5242907	0.49271402	0.51594657	0.50435793	0.52857065	0.52317727	0.5190551	0.4943466	0.5181938
0.0	0.52401894	0.52423567	0.495314	0.5170089	0.50542575	0.530879	0.5250995	0.52171	0.4958321	0.5203723
0.0	0.52273124	0.5238669	0.49447095	0.5148361	0.504269	0.5290747	0.524534	0.5204685	0.49620146	0.517281
0.0	0.52308524	0.5245621	0.49471936	0.5150573	0.50267166	0.5287779	0.52409077	0.5205674	0.4953278	0.5180013
0.0	0.52212524	0.52386504	0.49552932	0.5140908	0.50258803	0.52923787	0.5235557	0.519991	0.49685878	0.5184434
0.0	0.52200264	0.5239391	0.49351123	0.51412	0.5031596	0.527072	0.5245078	0.5184586	0.49429154	0.5159399
0.0	0.52226675	0.52433425	0.49444503	0.51456106	0.50400054	0.528757	0.52414817	0.52039456	0.49498722	0.5179938
0.0	0.52079594	0.52295864	0.49466178	0.5131832	0.50289303	0.53002185	0.52429646	0.5193974	0.49580055	0.51702666
0.0	0.5225247	0.5232292	0.49426183	0.5163515	0.50351226	0.5297189	0.5227386	0.5198558	0.49342182	0.51885015
0.0	0.52415115	0.52489257	0.49661148	0.516201	0.5025697	0.5289531	0.52327436	0.52051634	0.4931862	0.5197388
0.0	0.52308255	0.52411515	0.4950832	0.51601636	0.5028768	0.52944946	0.5239947	0.51909816	0.4934998	0.519151
0.0	0.52299005	0.5243196	0.4960616	0.5161781	0.50117195	0.5287942	0.5226378	0.52036154	0.49447906	0.5191655
0.0	0.52318984	0.5241754	0.4954742	0.5151938	0.50309384	0.5288671	0.5224227	0.51941204	0.4938489	0.51942396
0.0	0.523204	0.52365434	0.49557373	0.51769227	0.50275296	0.52841955	0.5237828	0.5195295	0.4941427	0.518017
0.0	0.52450633	0.52462137	0.4965777	0.51573056	0.50263745	0.5284646	0.52423686	0.5209985	0.494567	0.51975447
0.0	0.52362	0.5246297	0.4966345	0.51602346	0.50293875	0.52844137	0.52330685	0.51964927	0.49539354	0.51859766
0.0	0.5236902	0.52418596	0.49567398	0.51615375	0.5028492	0.5286229	0.5223573	0.52031296	0.4932711	0.5188431
0.0	0.5240429	0.5243523	0.49517775	0.51589036	0.50209624	0.5293532	0.52392375	0.5210316	0.49498093	0.51999253
0.0	0.5216514	0.5234014	0.49550253	0.51578027	0.5031805	0.52878726	0.5245336	0.52140945	0.4958324	0.51958805
0.0	0.52324206	0.52320844	0.49444178	0.5170829	0.5023418	0.5279659	0.5217196	0.51853746	0.49398482	0.51918936
0.0	0.5230311	0.52389926	0.49471912	0.515448	0.5013339	0.5284807	0.5230336	0.5198243	0.49467853	0.5186612
0.0	0.5236503	0.52388495	0.49537975	0.517218	0.5040702	0.5290909	0.52348876	0.52179605	0.49370128	0.51922846
0.0	0.5229171	0.5250034	0.49492332	0.5157831	0.50452083	0.53026235	0.5235104	0.5208579	0.49424875	0.5190471
0.0	0.5224922	0.52371943	0.4950667	0.51583916	0.50431174	0.53006953	0.52332795	0.52165425	0.4937497	0.51905954
0.0	0.52356964	0.5245958	0.49496073	0.5160037	0.50333	0.5287109	0.52301216	0.5207466	0.49281234	0.52081
0.0	0.523312	0.52398324	0.49436134	0.5162781	0.50345653	0.52971655	0.52319366	0.5223443	0.49415517	0.5206488
0.0	0.52292866	0.52428687	0.49413845	0.51724327	0.5040031	0.52920955	0.523992	0.52068007	0.49404764	0.52007854
0.0	0.5229799	0.5227614	0.4928395	0.51320827	0.50364155	0.52901065	0.5245153	0.52068794	0.49427184	0.5179783
0.0	0.52271044	0.5245926	0.49311507	0.51515335	0.5057306	0.5290918	0.52432984	0.521551	0.49335456	0.5198966
0.0	0.5215822	0.5263711	0.49341995	0.51532835	0.5022041	0.53142583	0.5237541	0.5220943	0.4937364	0.5190953
0.0	0.5229323	0.5248638	0.49335396	0.51463884	0.5022586	0.52913886	0.52454054	0.51995325	0.49584672	0.5193662
0.0	0.5240185	0.5273831	0.49619594	0.5173014	0.5051622	0.5305031	0.5242839	0.5197698	0.4944571	0.5197726
0.0	0.5234792	0.52717704	0.49583828	0.51662713	0.50521046	0.52995497	0.5214149	0.5201015	0.49316034	0.519386
0.0	0.52299035	0.5260275	0.49627984	0.51637065	0.5058443	0.5288939	0.5237017	0.5198011	0.49352488	0.5175005
0.0	0.52503425	0.5237728	0.4934171	0.5160708	0.5013771	0.53014153	0.5238992	0.52035475	0.49395403	0.5186972
0.0	0.52302444	0.52532196	0.49541074	0.51513404	0.50301605	0.52898127	0.5249944	0.5195371	0.49283612	0.5174403
0.0	0.52456814	0.5266197	0.4939759	0.51437074	0.5034169	0.52783334	0.52572626	0.5194278	0.49257156	0.51801586
0.0	0.5247897	0.5248341	0.49381924	0.5165583	0.503546	0.5287747	0.5245312	0.5180342	0.49204388	0.5178858
0.0	0.5237918	0.5251365	0.49638966	0.5171506	0.5013335	0.528885	0.52621007	0.52316433	0.49631423	0.5184501
0.0	0.5254829	0.5250032	0.49431187	0.51582664	0.504456	0.5285103	0.526072	0.5222469	0.49385318	0.52025336
0.0	0.52432317	0.5252273	0.49416274	0.5158003	0.5028211	0.5291279	0.52479905	0.5204174	0.49326554	0.5188062
0.0	0.5244981	0.5237558	0.4961198	0.51555616	0.5032288	0.5298595	0.5236845	0.5219523	0.4959546	0.51998425
0.0	0.5207573	0.52235544	0.49290568	0.5150571	0.50396633	0.5299581	0.5230814	0.5197371	0.48943782	0.5168815
0.0	0.52243376	0.5242418	0.49505213	0.5157931	0.5013918	0.5303496	0.52068526	0.5186736	0.49327135	0.52044594
0.0	0.52406156	0.5236119	0.4947259	0.5160864	0.5029723	0.52995175	0.52308035	0.521836	0.49353707	0.51908517
0.0	0.5226864	0.5238219	0.49616095	0.51545626	0.5016821	0.52947533	0.5243271	0.520319	0.49585375	0.5199435
0.0	0.52296036	0.5242477	0.49523175	0.5164493	0.50336236	0.52881664	0.5235849	0.5201091	0.49549666	0.5189731
0.0	0.5239128	0.52482086	0.49385515	0.5143802	0.5026518	0.5295651	0.5240886	0.52037346	0.49541005	0.5191006
0.0	0.5240311	0.5245252	0.49583417	0.51674944	0.5042295	0.52922237	0.52416205	0.52123916	0.4940036	0.51811886
0.0	0.5245074	0.5246615	0.49573714	0.51734364	0.5044689	0.52918893	0.5244645	0.5215347	0.49466103	0.5185186
0.0	0.52325964	0.52362335	0.49502403	0.5160232	0.5038847	0.52997947	0.52416396	0.5202803	0.4936098	0.5183791
0.0	0.5237673	0.52421457	0.49505967	0.516994	0.5045936	0.5295845	0.52445596	0.5201838	0.49438086	0.5186661
0.0	0.5221681	0.5245285	0.49564224	0.51497054	0.5029172	0.5298612	0.5227019	0.52177596	0.49301112	0.5200797
0.0	0.5246668	0.5255545	0.4941366	0.5166135	0.50288075	0.5304222	0.52414495	0.52180135	0.4930138	0.5198643
0.0	0.5245644	0.52572834	0.49517563	0.51670164	0.5043085	0.5295005	0.5250492	0.52086616	0.49476758	0.5198816
0.0	0.21104012	0.20886713	0.21033034	0.20909336	0.21392134	0.6255528	0.21133845	0.15628123	0.27336928	0.21481724
0.0	0.005223103	0.009331152	0.009586711	0.008682402	0.0067935567	0.47409898	0.011829864	0.0071150153	0.014608496	0.011852768
0.0	0.5224286	0.5234073	0.49644184	0.5168084	0.50437963	0.5291407	0.5234403	0.519155	0.49403518	0.5179033
0.0	0.5239647	0.5233384	0.49458098	0.51733255	0.50412714	0.5298021	0.5234082	0.5209623	0.4917319	0.5186652
0.0	0.52302986	0.52451056	0.49550954	0.51632977	0.5053738	0.52861875	0.5251381	0.5224562	0.49484697	0.52010417
0.0	0.5239275	0.5252092	0.49535516	0.5176679	0.5037095	0.5298748	0.52642524	0.5227373	0.4952928	0.52088326
0.0	0.11685637	0.11539491	0.12222856	0.11692099	0.12329562	0.6708546	0.117135696	0.071505405	0.18823689	0.12137464
0.0	0.5236996	0.5231004	0.492259	0.5150885	0.5034422	0.52880824	0.52282053	0.5212274	0.49375564	0.5188039
0.0	0.52334595	0.52310336	0.49202898	0.5141444	0.503341	0.5281342	0.52220047	0.5209363	0.49305773	0.5177981
0.0	0.5225235	0.5240979	0.4945992	0.51760477	0.50367725	0.5303916	0.5259537	0.52165157	0.49447277	0.5197066
0.0	0.13234225	0.14147344	0.12582473	0.14215833	0.14259635	0.52564716	0.15068632	0.1301252	0.16308104	0.14600982
0.0	0.5225105	0.525461	0.4934552	0.5144452	0.5032338	0.529212	0.5231875	0.51922596	0.49364755	0.51888436
0.0	0.015101424	0.020357063	0.019024225	0.02045452	0.017047955	0.5168228	0.025196392	0.01917907	0.0387706	0.022801569
0.0	0.0145038655	0.020913804	0.02020816	0.02113793	0.01764877	0.47589096	0.023299877	0.018646384	0.031542897	0.02391961
0.0	0.014982668	0.0227167	0.0222777	0.022160387	0.018730797	0.4365904	0.025898365	0.018959625	0.034386948	0.023268921
0.0	0.014521147	0.02274559	0.017428704	0.022201296	0.020758642	0.48665547	0.020162517	0.018371126	0.034932267	0.027781522
0.0	0.015884208	0.023936149	0.02303796	0.020628111	0.018908853	0.36979222	0.024422675	0.019930806	0.040899225	0.027930077
0.0	0.016257195	0.02449257	0.022679783	0.02298104	0.02178734	0.4403945	0.024384841	0.02089373	0.03534776	0.026934734
0.0	0.03282432	0.03947799	0.033832468	0.036111154	0.03700956	0.5218963	0.04184361	0.035572354	0.06346542	0.04952763
0.0	0.030012967	0.041695587	0.041371137	0.03869321	0.038190715	0.5154241	0.04247634	0.03895684	0.062128	0.048071463
0.0	0.030198447	0.043814503	0.040296383	0.040382687	0.037618577	0.5130864	0.04020883	0.035152853	0.059660383	0.045821097
0.0	0.015586603	0.0152272135	0.019465983	0.015876235	0.019256378	0.784306	0.015506602	0.005431596	0.051911667	0.017371701
0.0	0.5235871	0.52387977	0.49350023	0.5175117	0.50345695	0.5308579	0.5239054	0.5225862	0.49410173	0.5197517
0.0	0.16812958	0.16654518	0.17158763	0.16697615	0.17370383	0.6426917	0.16871187	0.11599233	0.23712066	0.17314391
0.0	0.5222451	0.5238696	0.4949709	0.5153876	0.50283	0.5300377	0.5247141	0.519812	0.4921114	0.51752454
0.0	0.5230526	0.5217784	0.49409434	0.5128465	0.5026748	0.52862597	0.52218395	0.5205671	0.4914843	0.517873
0.0	0.5236128	0.523254	0.49649736	0.5141101	0.5017854	0.52749276	0.5252237	0.5203047	0.49208862	0.51859283
0.0	0.52422875	0.5244407	0.4938896	0.5157516	0.50317585	0.52884734	0.5243985	0.5214065	0.49186686	0.5187345
0.0	0.5223887	0.5259255	0.49807104	0.5173394	0.5054681	0.53019994	0.52685565	0.5238147	0.4974051	0.5222003
0.0	0.5229989	0.5234352	0.49307185	0.5154736	0.5023474	0.5310708	0.525107	0.5203794	0.49623856	0.517999
0.0	0.52280617	0.52404404	0.4942644	0.5169018	0.50331837	0.5317985	0.5254496	0.52101785	0.49562865	0.51844263
0.0	0.5220771	0.52530557	0.49293765	0.51564664	0.50282836	0.530449	0.52277493	0.5193282	0.4930364	0.5169498
0.0	0.5224261	0.52502334	0.4946898	0.5162967	0.5047973	0.52947634	0.5249505	0.52207696	0.4964818	0.51887465
0.0	0.5221198	0.5247429	0.49355832	0.5158458	0.50404614	0.5295879	0.524378	0.52125645	0.49614334	0.51809597
0.0	0.52251935	0.5237216	0.49281737	0.5140413	0.503801	0.53132784	0.5240458	0.5228154	0.49285024	0.51718646
0.0	0.52282375	0.52150494	0.49337968	0.5150516	0.50319654	0.52916646	0.52401304	0.5187408	0.49478963	0.51725036
0.0	0.5230384	0.5235949	0.4928897	0.515006	0.50381017	0.53136295	0.5242967	0.5227307	0.49358958	0.5183146
0.0	0.5227477	0.5220519	0.49326113	0.51515406	0.5027276	0.5292249	0.5230599	0.51901424	0.49463436	0.51786876
0.0	0.5226668	0.52469355	0.49431136	0.5156004	0.50372595	0.52863604	0.5244954	0.52023715	0.49492842	0.51792485
0.0	0.5236244	0.52360654	0.49211764	0.5152219	0.50274867	0.5307103	0.5242099	0.5216066	0.49294177	0.51863366
0.0	0.52356553	0.5222393	0.4933341	0.5150434	0.50234777	0.52912	0.52419555	0.52108115	0.49478903	0.518098
0.0	0.52222675	0.52623135	0.49205104	0.51516587	0.50519156	0.5290149	0.5238886	0.5207818	0.49244016	0.51460266
0.0	0.52317554	0.5243493	0.49425638	0.5156461	0.50531256	0.5282912	0.52447754	0.5213668	0.4957716	0.5167639
0.0	0.021912942	0.020199507	0.026733514	0.018009955	0.011813877	0.46530893	0.022857074	0.015399177	0.032525033	0.015958427
0.0	0.52242666	0.5232457	0.4933545	0.5163933	0.50381017	0.53159887	0.52469224	0.5206379	0.4949487	0.5184793
0.0	0.5225623	0.52290004	0.49447137	0.5167687	0.5031724	0.53214264	0.5241601	0.52055466	0.49496806	0.5175176
0.0	0.52263695	0.52308625	0.49389797	0.5175637	0.5030145	0.53109175	0.5261253	0.5203235	0.4956966	0.5181763
0.0	0.5229092	0.5231641	0.49374077	0.51673764	0.5035542	0.53097564	0.52467704	0.52004623	0.4946819	0.5181429
0.0	0.52220345	0.5235856	0.4937633	0.5175768	0.50278586	0.5311772	0.52537507	0.5211396	0.4956505	0.51817536
0.0	0.5228304	0.5239675	0.4942619	0.51643324	0.5035046	0.5320744	0.5252304	0.52141064	0.4955198	0.51864636
0.0	0.52217144	0.5235944	0.4931724	0.5169325	0.50293	0.53153604	0.5253831	0.5207241	0.49533832	0.5187158
0.0	0.5221747	0.52305645	0.4945102	0.5161271	0.5030751	0.5310468	0.5249584	0.52095634	0.49476197	0.5187468
0.0	0.52207446	0.523046	0.4937589	0.51616716	0.50241816	0.53095925	0.5254458	0.52048093	0.49590042	0.51852417
0.0	0.52286184	0.52328295	0.4939126	0.5169382	0.5031597	0.53137696	0.5252794	0.5210451	0.49528602	0.51890385
0.0	0.17431994	0.18269013	0.17967965	0.1755819	0.17841128	0.5142451	0.1802407	0.19098006	0.1703739	0.16519491
0.0	0.52329594	0.52341485	0.4932944	0.5170329	0.5030245	0.53114367	0.52548885	0.5217198	0.49545524	0.5187622
0.0	0.521758	0.52276266	0.4939659	0.51519877	0.5030465	0.5312189	0.5247766	0.5204155	0.49565038	0.5183507
0.0	0.5224693	0.5242097	0.49402252	0.51661175	0.5028633	0.5313824	0.52521837	0.52085453	0.49487552	0.519032
0.0	0.5222672	0.5234102	0.4935563	0.5160575	0.50286967	0.5318398	0.52509564	0.519997	0.495293	0.519058
0.0	0.5224195	0.5235616	0.49445856	0.5169254	0.50353205	0.53107256	0.5251887	0.52090335	0.49507755	0.5179994
0.0	0.52227014	0.5226648	0.49317622	0.5168471	0.50304717	0.53125954	0.5239857	0.52119035	0.49410957	0.51713586
0.0	0.5237711	0.5230802	0.49316955	0.5164804	0.50344455	0.53150725	0.5254742	0.52144665	0.49567738	0.5192096
0.0	0.5222284	0.52383155	0.49321172	0.51688653	0.5029238	0.5313365	0.5254134	0.52119976	0.49545792	0.51788265
0.0	0.5220983	0.5227973	0.49334586	0.51536745	0.50316316	0.531271	0.5252237	0.5195799	0.494851	0.517611
0.0	0.52312577	0.52339256	0.49238044	0.516519	0.5038462	0.5317726	0.5252673	0.5207674	0.49481404	0.5191891
0.0	0.5236935	0.5233761	0.49348938	0.5172377	0.5036268	0.53169125	0.5254049	0.5216446	0.4952225	0.51814634
0.0	0.522298	0.52224636	0.49356255	0.5166974	0.5029591	0.5315231	0.52495027	0.5201115	0.49531218	0.51817805
0.0	0.5230947	0.5235051	0.49415794	0.5163729	0.50215983	0.5309839	0.5254255	0.520395	0.495668	0.5186685
0.0	0.52239674	0.5227375	0.49371314	0.51616365	0.50332695	0.5311106	0.52458435	0.5208159	0.4955716	0.51751024
0.0	0.52442956	0.5247783	0.49483153	0.51665634	0.50328004	0.52957296	0.52552426	0.5218423	0.4951222	0.5200642
0.0	0.5230921	0.52382237	0.4939495	0.5158489	0.5031266	0.5307793	0.5254118	0.52109087	0.49646664	0.51856905
0.0	0.52185404	0.5234176	0.49264875	0.5145176	0.50523084	0.5298177	0.5249813	0.52220196	0.49366754	0.5182639
0.0	0.5239172	0.5236836	0.49442428	0.51572025	0.5031213	0.5299523	0.52459556	0.5203648	0.49424443	0.518172
0.0	0.5231509	0.5249217	0.49533072	0.51572853	0.50441	0.53055704	0.52319646	0.52111965	0.49424902	0.5178713
0.0	0.52352196	0.52428275	0.49622452	0.51665896	0.50473243	0.52982306	0.5245446	0.5213531	0.49530452	0.51953727
0.0	0.5240004	0.5248245	0.49519667	0.51575387	0.50382644	0.53001875	0.5256243	0.52150387	0.49562055	0.51944417
0.0	0.52348965	0.52381706	0.49547672	0.51629865	0.503965	0.5300213	0.5238705	0.5203516	0.49467182	0.51892436
[truncated: 21,567 more rows]
