# Supplementary material for: Teasing out missing reactions in genome-scale metabolic networks through hypergraph learning
Source: Nat Commun. 2023 Apr 25;14:2375. doi: 10.1038/s41467-023-38110-7 (PMC10130184; doi:10.1038/s41467-023-38110-7)
Supplement: Supplementary file 4 — Source Data [file 41467_2023_38110_MOESM4_ESM.zip › Source Data/Figure 2/j-m/RECON1_nhp.csv]

	0	0.1	0.1.1	0.1.1.1	0.1.1.1.1	0.1.1.1.1.1	0.1.1.1.1.1.1	0.1.1.1.1.1.1.1	0.1.1.1.1.1.1.1.1	0
1.0	0.5526948	0.0011007797	0.5851757	0.5821184	0.001817694	0.581723	0.0030991063	0.5858293	0.57453054	0.5582706
1.0	0.5545953	0.5615498	0.0014808569	0.58217394	0.56289905	0.58042365	0.578759	0.5830305	0.5772992	0.5592541
1.0	0.0023663042	0.004111243	0.58504665	0.5815085	0.56407064	0.58036596	0.5801033	0.5834554	0.5780941	0.5603488
1.0	0.5532441	0.5615988	0.5837237	0.5818933	0.56224537	0.5788189	0.578929	0.5849856	0.5775233	0.56102264
1.0	0.5547307	0.5619166	0.58433783	0.58247095	0.56405	0.58062243	0.57816446	0.5834862	0.57750034	0.5608739
1.0	0.5520299	0.0032023434	0.5838799	0.0032830157	0.56409955	0.5795565	0.5802276	0.5843889	0.5781757	0.5593112
1.0	0.5544805	0.5616182	0.58346343	0.58043104	0.56351084	0.57989544	0.5791111	0.5850878	0.5763851	0.5607463
1.0	0.5533138	0.5610536	0.5830285	0.5825103	0.5635336	0.58116513	0.5787642	0.5818822	0.57698864	0.55982894
1.0	0.5533899	0.5604094	0.5841669	0.5815034	0.562946	0.58128315	0.57994795	0.5838121	0.5768638	0.5603859
1.0	0.5547882	0.5631137	0.5843048	0.5813787	0.5629435	0.57989734	0.5795042	0.5847071	0.5775144	0.5602471
1.0	0.5537269	0.56257343	0.5833657	0.58180255	0.5642413	0.5803542	0.0013946526	0.58438516	0.57835263	0.0028467162
1.0	0.55360323	0.5584146	0.005847349	0.002196489	0.563388	0.57909167	0.57893604	0.5859741	0.5773472	0.56100464
1.0	0.5549168	0.5625455	0.58527917	0.5822918	0.5619584	0.5804645	0.5790783	0.5831762	0.5760476	0.5594268
1.0	0.5538943	0.56287915	0.5843667	0.5810627	0.5631943	0.5790345	0.5803567	0.5839858	0.5762252	0.0018194927
1.0	0.5522682	0.5617228	0.5849404	0.5817753	0.56185794	0.57975745	0.57747936	0.5842538	0.5766845	0.5603633
1.0	0.55446696	0.561274	0.58432716	0.5825008	0.5632634	0.5798137	0.5780204	0.58335	0.5772446	0.0025139195
1.0	0.55406624	0.56078345	0.5840431	0.58129346	0.56383055	0.57910013	0.57954973	0.5842246	0.5767245	0.0029362286
1.0	0.5543343	0.5627034	0.5829679	0.58077776	0.56416994	0.5800021	0.57923555	0.584095	0.57800204	0.55957294
1.0	0.554562	0.56133384	0.58406484	0.5811243	0.0038495169	0.5816463	0.579656	0.582083	0.5772109	0.5604769
1.0	0.5533943	0.5610114	0.58430886	0.5817737	0.56315035	0.0027774281	0.5795048	0.58407724	0.0024951582	0.56068075
1.0	0.55424035	0.56265134	0.5846025	0.58167	0.5626573	0.5806675	0.57949764	0.5820987	0.5767056	0.0011171445
1.0	0.0014426289	0.5600516	0.58179754	0.58231235	0.56391317	0.57992995	0.0027192624	0.58385354	0.57755965	0.5602259
1.0	0.5515686	0.5607889	0.5834727	0.5820344	0.5637002	0.57989013	0.57817864	0.5833669	0.577228	0.55942243
1.0	0.5545078	0.56121325	0.5846786	0.5819049	0.0034729159	0.57890445	0.58003217	0.5844129	0.57809395	0.55890745
1.0	0.5542646	0.0019844936	0.58357245	0.58253014	0.56342137	0.5807228	0.5788918	0.58382064	0.5764438	0.5595603
1.0	0.55379975	0.56156605	0.5850131	0.0010884829	0.5616212	0.58113945	0.5787602	0.58377856	0.001414259	0.55883765
1.0	0.553453	0.56122494	0.5843545	0.0017097383	0.56203216	0.5795422	0.57886356	0.58331186	0.5774027	0.5600049
1.0	0.55383766	0.56183165	0.5850167	0.5812322	0.5633252	0.5794394	0.57957965	0.5834375	0.57781154	0.55970746
1.0	0.55471057	0.56237674	0.5841607	0.5824444	0.0043886784	0.58053005	0.5789725	0.58277786	0.57678866	0.56110114
1.0	0.5540048	0.56133986	0.5838394	0.58042496	0.5638294	0.57928634	0.57951015	0.5847886	0.5773525	0.55957085
1.0	0.37474385	0.562681	0.5843879	0.581636	0.0019950287	0.5790758	0.57794935	0.5856009	0.5775116	0.55992156
1.0	0.5530135	0.0024149974	0.5841005	0.58146685	0.56325865	0.5800278	0.5797751	0.5814661	0.5774294	0.5607587
1.0	0.5542842	0.56211144	0.585004	0.58234376	0.56378806	0.58078414	0.5791815	0.0009957881	0.5767705	0.559255
1.0	0.0035075243	0.56056434	0.005649993	0.5818784	0.56253487	0.5795112	0.5777084	0.5835893	0.0060658623	0.0031184664
1.0	0.55298907	0.56132877	0.5842559	0.5822036	0.5635974	0.5793587	0.57654583	0.00195231	0.0016276785	0.56123537
1.0	0.553194	0.5616746	0.58405197	0.0036105542	0.56311923	0.58063036	0.5800407	0.58379215	0.5774669	0.5588705
1.0	0.55509186	0.56133664	0.584009	0.58257157	0.56201714	0.58138585	0.5791748	0.5851079	0.57738185	0.56052613
1.0	0.55357665	0.0019003131	0.0020542694	0.0030052273	0.5629851	0.5807871	0.5800705	0.58476394	0.5762556	0.55958486
1.0	0.0029229913	0.561761	0.5829105	0.5817693	0.5629353	0.5804464	0.57936496	0.5827763	0.0050466275	0.0010503113
1.0	0.55425274	0.0025248048	0.58264583	0.0009015159	0.5624348	0.58173174	0.5790828	0.58528394	0.5767162	0.5590896
1.0	0.553256	0.0006723887	0.58433664	0.58152926	0.56317914	0.57997453	0.5779605	0.5825219	0.575676	0.5604957
1.0	0.553473	0.5617275	0.006491332	0.5827747	0.5614802	0.5812301	0.0015795181	0.5841344	0.57847285	0.5605289
1.0	0.0015745177	0.5617081	0.58337575	0.5824042	0.5627466	0.57973045	0.5770104	0.5836426	0.5772882	0.5586798
1.0	0.004099814	0.5615781	0.5844695	0.58194333	0.5626064	0.006934493	0.0067562754	0.58395725	0.5773005	0.56037664
1.0	0.5527702	0.56227744	0.58407015	0.5821492	0.56443477	0.58108467	0.29982072	0.58316064	0.5773927	0.5592417
1.0	0.55374336	0.56194085	0.5846748	0.58201253	0.5628733	0.57949257	0.5799083	0.20992605	0.5773545	0.56086016
1.0	0.5543664	0.5627007	0.58496517	0.5829507	0.56362647	0.57858855	0.5791437	0.58289844	0.5772895	0.5586326
1.0	0.55456144	0.5631064	0.585074	0.5817553	0.56407666	0.577487	0.58025354	0.0019538454	0.5767532	0.5605868
1.0	0.5544817	0.00076534814	0.5839124	0.58057594	0.56363106	0.58047974	0.5791327	0.5828066	0.57687753	0.5592331
1.0	0.5540815	0.5620535	0.5836169	0.58146256	0.56219774	0.5797456	0.5792449	0.5834115	0.57728404	0.5607475
1.0	0.5543327	0.5621595	0.5848779	0.5817505	0.0007779096	0.580426	0.57990545	0.58338475	0.005704501	0.56066734
1.0	0.55439305	0.562596	0.5832868	0.58242	0.5631783	0.58165956	0.57972723	0.58354306	0.5780276	0.5598531
1.0	0.5529901	0.5596762	0.5842531	0.58237034	0.5638299	0.5786211	0.57856685	0.58259296	0.57436556	0.55865043
1.0	0.5548774	0.56223196	0.5852306	0.5818128	0.56439656	0.58012676	0.3845343	0.58262855	0.0018347872	0.5598878
1.0	0.5536009	0.5623226	0.584261	0.58169585	0.5629163	0.58000207	0.5792808	0.5835287	0.5771452	0.5604626
1.0	0.55473334	0.5617649	0.584602	0.58176607	0.5635993	0.5805101	0.58011997	0.58397514	0.57681304	0.55903906
1.0	0.55373967	0.5615847	0.58442765	0.581966	0.56430715	0.5812503	0.58024347	0.58381903	0.5761626	0.560416
1.0	0.55493975	0.5614575	0.58338714	0.0033489952	0.5622688	0.58036226	0.5802684	0.5834382	0.5777891	0.5583239
1.0	0.55259687	0.5615864	0.58393806	0.00071002485	0.562257	0.58013237	0.5781295	0.5852344	0.5780277	0.0031541937
1.0	0.5532184	0.56137043	0.5845906	0.58132976	0.5617727	0.0011338822	0.5787433	0.002052487	0.5767574	0.56115496
1.0	0.55450106	0.5626271	0.5835506	0.582593	0.0038531558	0.58031815	0.578163	0.5849964	0.5767333	0.559424
1.0	0.55435973	0.5626937	0.5839422	0.58119863	0.56267357	0.5813859	0.0040978445	0.58489597	0.5772867	0.559449
1.0	0.5550304	0.56258214	0.58335155	0.58123434	0.5637233	0.5797367	0.5776012	0.5830871	0.005000842	0.5593729
1.0	0.55417657	0.5623784	0.5849843	0.58193886	0.5625246	0.5815482	0.5785902	0.5820294	0.57656217	0.0015019673
1.0	0.552688	0.5623452	0.5841602	0.5813886	0.56270695	0.58059746	0.57879287	0.58612216	0.57799804	0.5595707
1.0	0.55454326	0.00095286383	0.5847651	0.58128965	0.5630147	0.5791257	0.57850415	0.5856281	0.002360924	0.5597742
1.0	0.55451274	0.5620741	0.32572088	0.58265424	0.5619141	0.58076966	0.57908887	0.38478625	0.4921666	0.5612165
1.0	0.55379474	0.5627177	0.58338535	0.5800728	0.56431526	0.58092964	6.533491e-05	0.5842223	0.5766489	0.55879307
1.0	0.5548095	0.56135005	0.0037223648	1.2186399e-05	0.56411654	0.5810879	0.58034515	0.58382946	0.57665825	0.5593498
1.0	0.5542343	0.5606756	0.0020712004	0.5809315	0.5628533	0.5811108	0.57974	0.584183	0.576771	0.5604055
1.0	0.55350703	0.56247616	0.58375776	0.58116883	0.56244624	0.58014107	0.578923	0.0027158882	0.57810414	0.0022926475
1.0	0.5533258	0.5622605	0.58392835	0.5806033	0.56226444	0.5799636	0.579556	0.5835664	0.57716364	0.5602357
1.0	0.5548614	0.5606447	0.5830197	0.5812891	0.5626771	0.5806233	0.5791005	0.5833659	0.57783705	0.56056726
1.0	0.5544829	0.5607769	0.0025654288	0.5824119	0.5633106	0.5792032	0.5785034	0.5831892	0.5771843	0.0012947897
1.0	0.5529787	0.5624285	0.58408827	0.5821739	0.56215495	0.5796657	0.002767618	0.5837817	0.5778527	0.560478
1.0	0.5530445	0.5621993	0.58322597	0.58015054	0.008673845	0.5801479	0.58042526	0.58632916	0.5769666	0.5606555
1.0	0.55449075	0.0017332135	0.5837286	0.5830717	0.56096196	0.58099824	0.5782176	0.58375126	0.5776023	0.5608577
1.0	0.5541322	0.56190836	0.5842544	0.58245206	0.5637123	0.57938963	0.57952434	0.58528477	0.57795876	0.55795413
1.0	0.5541554	0.5612264	0.011998902	0.5812983	0.5616379	0.58082104	0.57705665	0.58401346	0.5752802	0.5591301
1.0	0.5531204	0.5615726	0.5836935	0.58147866	0.56268406	0.00032293395	0.578863	0.0039879084	0.57708263	0.002722559
1.0	0.5525332	0.56154597	0.002455045	0.58335984	0.56328285	0.5818641	0.5781654	0.58321846	0.57724655	0.56128186
1.0	0.554036	0.5628163	0.58492345	0.5814425	0.0034527392	0.5808716	0.5794784	0.5838398	0.5767843	0.5595997
1.0	0.5545138	0.56246006	0.0056457995	0.5830117	0.0015803665	0.58126915	0.5790731	0.5849082	0.5767168	0.5605855
1.0	0.553262	0.5616468	0.58229506	0.5828789	0.56326497	0.5799098	0.006089326	0.5831435	0.5766514	0.5602313
1.0	0.5545815	0.56092	0.5848912	0.58193946	0.56268513	0.58014363	0.57832867	0.5849759	0.57687426	0.56105006
1.0	0.5547727	0.5613635	0.58416724	0.0030049903	0.5640054	0.5792569	0.57904345	0.58384204	0.57661164	0.5597622
1.0	0.5538979	0.56222594	0.5842376	0.58019614	0.5630828	0.5799513	0.0021026265	0.58470285	0.57768726	0.5611907
1.0	0.5519097	0.5598833	0.58355135	0.58116484	0.56406695	0.57995456	0.5770671	0.5859285	0.5771837	0.5600933
1.0	0.5549916	0.55981964	0.58421767	0.58122486	0.0012815448	0.58122045	0.57852006	0.58338195	0.5764386	0.56081307
1.0	0.55490893	0.56249326	0.5843512	0.5025673	0.56196463	0.58154196	0.57884884	0.58258396	0.577612	0.56004715
1.0	0.0041770777	0.00051349914	0.58493316	0.5808451	0.5639985	0.579106	0.5787927	0.5830306	0.5766806	0.0027220142
1.0	0.5538741	0.5615127	0.5842786	0.5820517	0.56350666	0.0027547965	0.5786578	0.58298653	0.57788	0.55892247
1.0	0.5532474	0.5622221	0.5847612	0.5826667	0.5634433	0.58073205	0.5800002	0.584827	0.5780216	0.0027241302
1.0	0.5543697	0.0010633629	0.5841885	0.5821184	0.564189	0.5814299	0.5776408	0.5841102	0.5772574	0.56117594
1.0	0.5532085	0.5623037	0.58424836	0.578698	0.56224406	0.57919794	0.5794448	0.0015984785	0.57722324	0.5604532
1.0	0.5533257	0.5592918	0.58348244	0.5809638	0.5638025	0.58013994	0.5775984	0.58320636	0.57816154	0.560427
1.0	0.553496	0.0058041112	0.0053842533	0.5815348	0.5620247	0.579192	0.5802749	0.58535933	0.57710946	0.5604404
1.0	0.5546756	0.56165886	0.5847587	0.58197665	0.56376994	0.58048797	0.5788102	0.58428365	0.57812446	0.5602955
1.0	0.5531952	0.56282943	0.5843592	0.582532	0.0026655572	0.58049023	0.5792604	0.5842429	0.57737094	0.5607413
1.0	0.55458933	0.56248945	0.0040791375	0.5820825	0.5636302	0.580353	0.5787221	0.5840343	0.57801944	0.5594495
1.0	0.5551327	0.5605688	0.5838827	0.0010180067	0.5630232	0.5808825	0.57793885	0.5813716	0.5777489	0.5596626
1.0	0.55339146	0.00047457914	0.4056442	0.5819326	0.5617138	0.580249	0.0037324117	0.0027870066	0.57764196	0.5598383
1.0	0.55488575	0.5614127	0.58362454	0.581915	0.56298184	0.3045778	0.0019126303	0.5844886	0.57753086	0.55945784
1.0	0.55444914	0.56109196	0.19645923	0.58261174	0.002660715	0.5810099	0.57934254	0.5849711	0.5768586	0.0017895671
1.0	0.55333024	0.5605363	0.5840209	0.58248156	0.56359714	0.5802974	0.5794737	0.5841338	0.57743865	0.5608795
1.0	0.5530376	0.56221706	0.002527507	0.5802057	0.56326383	0.5803672	0.57852703	0.58443046	0.5776263	0.56038874
1.0	0.55340266	0.0011884867	0.58467454	0.5800192	0.5633658	0.003218122	0.5783452	0.58448344	0.5769191	0.5592918
1.0	0.0012222368	0.5604959	0.0026127012	0.58147377	0.56304157	0.5812217	0.57802427	0.58212155	0.577618	0.5608511
1.0	0.5539122	0.56021494	0.5844792	0.58057815	0.56309795	0.0024473032	0.5786286	0.58386135	0.57579416	0.56147534
1.0	0.553105	0.5618188	0.5842	0.5818365	0.5635552	0.58014095	0.5794348	0.5840911	0.57610786	0.55999225
1.0	0.5534081	0.56174713	0.5819592	0.58207285	0.56182694	0.5802821	0.57928264	0.58450365	0.577586	0.5602629
1.0	0.55429995	0.56141955	0.58433586	0.58074987	0.5612833	0.580096	0.4288629	0.58297604	0.0015674238	0.0007549969
1.0	0.55456924	0.55960447	0.5838457	0.57974195	0.56400985	0.5799803	0.0016429988	0.5839501	0.577217	0.5603781
1.0	0.5528025	0.56179816	0.5844803	0.58261734	0.56367576	0.5800044	0.58057564	0.58292973	0.0055890135	0.560492
1.0	0.5548961	0.56152415	0.5841891	0.5827994	0.56392765	0.58002347	0.57887954	0.000840036	0.5767975	0.003126227
1.0	0.552141	0.56147754	0.5843239	0.58309674	0.56364506	0.579944	0.57984036	0.58349335	0.57671934	0.5603132
1.0	0.55198246	0.5613914	0.5834728	0.58210385	0.564093	0.5804208	0.5261327	0.5842712	0.5766991	0.5610183
1.0	0.553705	0.56161475	0.5845856	0.581691	0.5633306	0.58029354	0.57865274	0.58368045	0.5206042	0.56028885
1.0	0.5551154	0.0028779441	0.58462036	0.58306664	0.56427443	0.58060926	0.5785309	0.58641326	0.5767294	0.5602039
1.0	0.5527883	0.56287485	0.5831976	0.5801288	0.5637325	0.58073205	0.57890326	0.5842222	0.5771872	0.5612311
1.0	0.55398405	0.55986094	0.5844257	0.58161086	0.56388694	0.58079743	0.0021023152	0.58428466	0.5778672	0.56089956
1.0	0.0018764854	0.5625844	0.58403933	0.58131206	0.0011156242	0.5808734	0.5793029	0.58212954	0.5770953	0.45262972
1.0	0.5531606	0.0010376949	0.58448476	0.5813595	0.5628269	0.5816448	0.5803316	0.5844919	0.57620907	0.560404
1.0	0.5530776	0.56211627	0.5849148	0.5819686	0.5637348	0.5804187	0.5798723	0.585399	0.00082729995	0.5604863
1.0	0.55278325	0.5623853	0.58514965	0.5818331	0.56324244	0.0054310835	0.579274	0.5847501	0.5781682	0.56100786
1.0	0.5527266	0.5621846	0.5840634	0.58148104	0.56328046	0.58026403	0.57904416	0.0015898199	0.0016891798	0.5604418
1.0	0.553449	0.56111556	0.5837347	0.00427389	0.0032823307	0.4174758	0.5798205	0.5845405	0.5771611	0.560419
1.0	0.5540621	0.0032038065	0.585086	0.58142763	0.56317055	0.57932365	0.5774543	0.0030649363	0.5767749	0.5602123
1.0	0.55433166	0.0020350253	0.58434284	0.5828436	0.5629878	0.58081573	0.579066	0.0013788003	0.5762116	0.560962
1.0	0.55306727	0.56201416	0.5839814	0.22932978	0.56150633	0.5811618	0.58013725	0.58422583	0.5773819	0.5603441
1.0	0.5538997	0.561276	0.58446187	0.5818313	0.56417054	0.5801438	0.5782285	0.58454585	0.5777092	0.5608323
1.0	0.5531347	0.56231946	0.5839146	0.5834568	0.56424826	0.0053440826	0.57928836	0.58668774	0.5776297	0.5596903
1.0	0.5537409	0.5624797	0.5844708	0.0042727417	0.5632495	0.57984203	0.57899326	0.0015796558	0.57695985	0.5609627
1.0	0.553913	0.001328355	0.583597	0.5822591	0.0031966725	0.5800626	0.004470678	1.5000954e-05	0.57690567	0.0011240906
1.0	0.5536268	0.5612009	0.58305466	0.58226347	0.5638659	0.57967615	0.001517872	0.5834086	0.57779396	0.56038105
1.0	0.004094773	0.5613055	0.5851262	0.00087824033	0.5632904	0.5805908	0.5792833	0.58634305	0.576758	0.560254
1.0	0.55388176	0.5622366	0.5839336	0.5812574	0.5635842	0.58141136	0.5795613	0.584315	0.5767372	0.56058633
1.0	0.5548124	0.5621472	0.58426094	0.5829214	0.5630855	0.58005035	0.57990307	0.0035336826	0.5760035	0.5613177
1.0	0.55473995	0.5612849	0.5846307	0.5810847	0.5629921	0.5786965	0.5791184	0.58422405	0.57694423	0.5600315
1.0	0.0017601254	0.002791435	0.5845927	0.58084434	0.5616363	0.5807145	0.5785985	0.58560395	0.57785255	0.55906355
1.0	0.5551008	0.560601	0.583832	0.5817986	0.5637279	0.58049005	0.57918566	0.58367115	0.57746404	0.5603219
1.0	0.5531298	0.5622368	0.0020234385	0.0004624817	0.56305796	0.58097064	0.5792667	0.58496433	0.5765618	0.55923796
1.0	0.5529862	0.5613348	0.5841265	0.5820303	0.5625356	0.58060694	0.5785031	0.5844223	0.577166	0.5608463
1.0	0.5549256	0.561612	0.5835329	0.0012219156	0.56253433	0.58122975	0.57955796	0.5825689	0.5774966	0.5593151
1.0	0.5531478	0.56063503	0.58434486	0.58081	0.56208545	0.57925063	0.5761299	0.586049	0.5773613	0.5598096
1.0	0.5535628	0.0013894043	0.5832556	0.5822655	0.0028121527	0.5802394	6.54825e-05	0.5829323	0.5759228	0.56093395
1.0	0.5544098	0.5608524	0.58406997	0.58093894	0.0044751135	0.5803656	0.5769862	0.0019551178	0.5785637	0.55990255
1.0	0.55423564	0.5622668	0.58441	0.0014246214	0.56346136	0.5808597	0.006785798	0.5840987	0.5772297	0.5587038
1.0	0.55468696	0.56086516	0.58388704	0.5826671	0.56336874	0.5799755	0.0014520619	0.5859581	0.57799965	0.560999
1.0	0.001854916	0.56196463	0.58436054	0.5808489	0.5620536	0.57922757	0.57794493	0.22524308	0.5764027	0.0034513809
1.0	0.5541034	0.56153405	0.5840941	0.4749777	0.5622805	0.57865417	0.5796166	0.5849104	0.57574874	0.0044218637
1.0	0.5524209	0.0031116917	0.58421725	0.5821166	0.562122	0.58071816	0.57941854	0.5828183	0.5771497	0.5593767
1.0	0.55384153	0.5616368	0.58322525	0.0013043514	0.5613815	0.58155787	0.58008766	0.58443266	0.5762716	0.5611288
1.0	0.5541299	0.562794	0.58287555	0.5813454	0.56433636	0.00364394	0.5780048	0.5840609	0.5772256	0.5596373
1.0	0.5545315	0.56262094	0.58485526	0.58251303	0.5628339	0.5816102	0.57953113	0.58367985	0.5786933	0.5591673
1.0	0.5533325	0.5602348	0.5843451	0.5820369	0.56168556	0.57977	0.5785715	0.5833336	0.0062560374	0.5603659
1.0	0.0029472315	0.56195533	0.58438575	0.5805278	0.56174195	0.58043104	0.0013081819	0.5846639	0.57636374	0.56026465
1.0	0.5535629	0.5614954	0.5839094	0.58110976	0.5632529	0.58091986	0.5780023	0.58452725	0.5776983	0.5589131
1.0	0.55402863	0.56037617	0.58389986	0.58179903	0.56179315	0.5794249	0.579129	0.0017451936	0.57733625	0.5602035
1.0	0.5531101	0.5628869	0.58379173	0.45007935	0.56291103	0.5800121	0.57876545	0.5821206	0.576426	0.55999523
1.0	0.5538316	0.56072795	0.58401275	0.582566	0.56345254	0.5804153	0.5798571	0.58401334	0.5765962	0.55974346
1.0	0.55385536	0.56031305	0.5825766	0.5825389	0.56303674	0.58083826	0.579372	0.5828464	0.0052600284	0.5595419
1.0	0.5534029	0.5617317	0.58483374	0.58159125	0.5629901	0.5803176	0.57924837	0.58642757	0.57743067	0.56046665
1.0	0.55315	0.00084905024	0.58207554	0.5821248	0.56287587	0.5791631	0.57878023	0.26027557	0.5774634	0.5604784
1.0	0.5548442	0.561878	0.5833441	0.5814003	0.562483	0.5802644	0.57901984	0.58447504	0.57834536	0.55944216
1.0	0.00062156195	0.5618941	0.5840119	0.0030222195	0.5635084	0.006231962	0.5785426	0.0015604508	0.57668436	0.56077224
1.0	0.55377775	0.5616541	0.004602539	0.0036346035	0.5630927	0.5795416	0.0021351227	0.58452487	0.5763606	0.55954856
1.0	0.55476695	0.5615712	0.58385617	0.5823997	0.5627015	0.58050865	0.5785832	0.5867259	0.5753587	0.5592934
1.0	0.55313194	0.56017584	0.58373755	0.58192474	0.5640068	0.57972246	0.41567993	0.5847362	0.57588816	0.55921376
1.0	0.55450875	0.56109655	0.58413756	0.58250445	0.563493	0.57966405	0.5807792	0.5843559	0.5767888	0.003443264
1.0	0.0026958147	0.001022304	0.009471714	0.5809286	0.5633968	0.0017255717	0.57780325	0.5844137	0.5778354	0.5593363
1.0	0.55510366	0.56046915	0.5835241	0.5805033	0.5634273	0.5811748	0.57882965	0.5862458	0.5165463	0.5609836
1.0	0.5533533	0.55991185	0.58350265	0.58209777	0.5634402	0.0068950164	0.5788407	0.58482295	0.5777086	0.5612855
1.0	0.55410177	0.56231356	0.5840575	0.5812659	0.5642491	0.0007933061	0.57844955	0.5844872	0.57784027	0.5593293
1.0	0.5543218	0.5608643	0.5842765	0.5813842	0.56362766	0.5806227	0.5780771	0.58340144	0.57753366	0.0013294094
1.0	0.55316806	0.5626638	0.5841932	0.5825101	0.5632167	0.002794257	0.57953835	0.5845402	0.0024477176	0.561196
1.0	0.5535615	0.56117725	0.5844965	0.00062103407	0.5641185	0.58103836	0.57827324	0.5835026	0.5755959	0.56097907
1.0	0.5542267	0.5613061	0.5840827	0.5821224	0.56302035	0.0012947317	0.57927996	0.58455163	0.5764284	0.5610065
1.0	0.55274904	0.5615925	0.5843028	0.5818612	0.56345326	0.5811802	0.57978535	0.58447117	0.0022858982	0.55937916
1.0	0.5539552	0.56220806	0.5843984	0.58162594	0.0016689108	0.5799485	0.5797327	0.5828158	0.57792515	0.55844176
1.0	0.5536337	0.56156814	0.58432406	0.58191776	0.56275964	0.5813308	0.5773649	0.58477384	0.57742757	0.56017894
1.0	0.5548509	0.56163704	0.5833639	0.581364	0.003276187	0.57869214	0.5797348	0.58392245	0.5764097	0.5599561
1.0	0.55441064	0.56256324	0.58382374	0.5805733	0.5636638	0.579301	0.5793439	0.58331007	0.57791364	0.5602903
1.0	0.5537964	0.5619714	0.5836725	0.58196384	0.56416947	0.58015704	0.57958305	0.0013695849	0.5760947	0.55999446
1.0	0.554532	0.561135	0.5842841	0.5812617	0.5627288	0.5800087	0.57935095	0.5832574	0.5768389	0.5596263
1.0	0.5532272	0.5620071	0.58451635	0.5826904	0.56303215	0.5803957	0.5780521	0.5841539	0.57631093	0.55929625
1.0	0.5546267	0.5618188	0.5846244	0.5824621	0.56233037	0.5798096	0.57960445	0.0031251607	0.57748663	0.5591377
1.0	0.5538389	0.5603172	6.484135e-05	0.5820393	0.5636006	0.58032143	0.5792388	0.582315	0.5759354	0.5606377
1.0	0.55379885	0.56185585	0.58479035	0.5825162	0.5637798	0.5801345	0.5787796	0.5859912	0.5777483	0.5600155
1.0	0.5539559	0.0032190413	0.0047809226	0.58225965	0.5632291	0.580459	0.57893234	0.0018703395	0.5781225	0.5610971
1.0	0.55466616	0.56265444	0.5828256	0.5818593	0.0029795675	0.57998973	0.0019492519	0.5837712	0.5763767	0.55960375
1.0	0.55439013	0.5612162	0.58506787	0.5814513	0.5625925	0.5801183	0.0031242128	0.5837449	0.5766644	0.55974066
1.0	0.5549088	0.5621571	0.5839462	0.58118004	0.562683	0.58019924	0.5790964	0.5843521	0.5767559	0.5603647
1.0	0.0015229965	0.5610612	0.5832585	0.58165795	0.5643078	0.5795732	0.57936233	0.583791	0.57737565	0.55997634
1.0	0.5522193	0.5627482	0.5835101	0.58091843	0.5624298	0.5798514	0.57830375	0.0010835552	0.5779827	0.5604317
1.0	0.554656	0.56043357	0.58446217	0.58228683	0.0052834884	0.5788593	0.57970613	0.5833805	0.57737184	0.56014174
1.0	0.55348045	0.5604058	0.5851848	0.58205485	0.5628492	0.5814081	0.57880354	0.58370215	0.57682663	0.55999714
1.0	0.0031497455	0.560571	0.5837602	0.58155376	0.56395906	0.57987994	0.5792886	0.5836917	0.5774846	0.5602933
1.0	0.5532977	0.56087315	0.584117	0.582419	0.56364214	0.58078516	0.57855016	0.58442426	0.5764065	0.56086725
1.0	0.55415845	0.5626414	0.0031218524	0.5826857	0.5627178	0.5803022	0.57864326	0.58340883	0.5781821	0.004502907
1.0	0.55428	0.56082726	0.5832297	0.5821327	0.56297153	0.57943994	0.57880706	0.58309174	0.5767231	0.5599287
1.0	0.55228645	0.562917	0.5843197	0.25883237	0.56343836	0.58061135	0.57984966	0.00039579472	0.5775085	0.5602055
1.0	0.5529148	0.003745424	0.5840109	0.58246696	0.5623246	0.5807968	0.57983226	0.5830265	0.5776798	0.5614101
1.0	0.45459595	0.56240505	0.5844407	0.58146745	0.56284356	0.58098525	0.57796663	0.58438456	0.57661235	0.5596432
1.0	0.0021395772	0.5601831	0.5823485	0.58167756	0.56323826	0.5795567	0.57927144	0.58491105	0.57746774	0.0022563536
1.0	0.5546073	0.5614055	0.58395064	0.58182806	0.56292063	0.5800694	0.580288	0.58331114	0.5769012	0.5603747
1.0	0.55452603	0.5624458	0.5836981	0.58209187	0.56304675	0.57992667	0.005014855	0.58358866	0.5771838	0.5599807
1.0	0.55411893	0.56211966	0.5843926	0.58202994	0.5618967	0.57917154	0.579788	0.58284026	0.577716	0.0028440277
1.0	0.55448985	0.5620175	0.5848766	0.5821573	0.562831	0.5806391	0.5789016	0.000707642	0.5773377	0.55967176
1.0	0.5544192	0.56203794	0.011998417	0.5833122	0.005111876	0.58050716	0.5795689	0.5827381	0.57692885	0.5597228
1.0	0.55448115	0.5627859	0.584247	0.5817207	0.5636295	0.57962847	0.5790288	0.5857347	0.5782159	0.0026746222
1.0	0.55479294	0.56091034	0.5843178	0.5812311	0.56406325	0.58028674	0.5778691	0.58421475	0.57720494	0.5600732
1.0	0.554317	0.5600514	0.0041002254	0.5821239	0.56273586	0.58059186	0.57854	0.58372563	0.5771426	0.5593001
1.0	0.5537698	0.5619129	0.584594	0.5812758	0.563496	0.57946926	0.57897323	0.58460945	0.57674444	0.5603259
1.0	0.0013272763	0.5629472	0.5849318	0.582598	0.56296223	0.5802542	0.5796705	0.0024833207	0.5771331	0.56112456
1.0	0.5545403	0.5618751	0.5850354	0.5807994	0.5624561	0.5809914	0.5793068	0.58444315	0.5768502	0.002088031
1.0	0.5538453	0.5622045	0.5826927	0.5821274	0.0021956887	0.5803629	0.5792085	0.584695	0.5768656	0.559408
1.0	0.553166	0.5604143	0.5833172	0.5819636	0.5630118	0.58095485	0.57902056	0.5847772	0.0013552267	0.5589494
1.0	0.55400616	0.56204075	0.58494157	0.58067703	0.56349343	0.0020750575	0.57891464	0.0021036894	0.5773946	0.5612488
1.0	0.5532602	0.5621934	0.5844392	0.5810916	0.0025828786	0.5788772	0.5787821	0.58427	0.5758703	0.5598881
1.0	0.55412835	0.0057980143	0.58446085	0.5820997	0.56405556	0.5800397	0.57959586	0.0032424417	0.57835084	0.56056887
1.0	0.0012222321	0.5629226	0.5843917	0.58197784	0.56324965	0.57973516	0.5805539	0.5842726	0.57791847	0.56104726
1.0	0.55418813	0.5608456	0.58325046	0.5824726	0.56234896	0.58109987	0.5786337	0.58468187	0.57760644	4.178894e-05
1.0	0.554908	0.56283027	0.5843659	0.58128047	0.56417847	0.57843524	0.0035276918	0.5831992	0.5779141	0.5596297
1.0	0.5538225	0.5608648	0.5851426	0.58143115	0.56399435	0.5816683	0.5777049	0.5841524	0.57813245	0.5607991
1.0	0.55424744	0.5627862	0.34389004	0.58061457	0.56249386	0.57960993	0.58026284	0.5837525	0.5766562	0.5603329
1.0	0.554892	0.56202567	0.5843836	0.5817356	0.562319	0.5802175	0.57848454	0.58411795	0.57695746	0.56066
1.0	0.5536089	0.56281	0.5836276	0.58196455	0.562683	0.005058431	0.57920086	0.58376336	0.57617277	0.56002516
1.0	0.55263054	0.5603802	0.5843051	0.5814973	0.5618398	0.5803991	0.5797168	0.0025296768	0.57746154	0.5599417
1.0	0.5546449	0.5615217	0.5837618	0.5805449	0.564199	0.5799034	0.5787389	0.5836279	0.57585895	0.5601105
1.0	0.5540375	0.5624022	0.41078356	0.58243024	0.56345004	0.5809376	0.57797843	0.5834369	0.57639784	0.56006426
1.0	0.5529229	0.5623412	0.58359164	0.58195716	0.0013485111	0.5794828	0.5763617	0.58539015	0.57789904	0.5613221
1.0	0.0018089243	0.5625307	0.5835125	0.5829375	0.5617506	0.5795213	0.58035165	0.58330846	0.5765759	0.43624985
1.0	0.55329347	0.56142956	0.58448327	0.58241016	0.563014	0.57918346	0.5792268	0.58388054	0.57589006	0.56100905
1.0	0.55497164	0.5629262	0.58497155	0.5832248	0.56285226	0.5804127	0.57985693	0.58445597	0.57777834	0.5607882
1.0	0.55488616	0.5621649	0.5832784	0.58083117	0.5639689	0.58025557	0.5800347	0.5845191	0.5765306	0.56004715
1.0	0.5525894	0.5602662	0.4090564	0.58053005	0.5633476	0.5800211	0.57951874	0.5835154	0.57803315	0.55786484
1.0	0.5535902	0.56007826	0.58469135	0.58148646	0.5628309	0.57943773	0.5797761	0.5831573	0.57738626	0.5611706
1.0	0.5524954	0.56152624	0.5835381	0.5812397	5.1891464e-05	0.5814711	0.57884675	0.583469	0.5775232	0.55993
1.0	0.55313367	0.56054074	0.5842683	0.58132505	0.00153265	0.57947487	0.5793464	0.58349323	0.5765992	0.5594757
1.0	0.55385464	0.5617727	0.5829503	0.5816126	0.5624674	0.5811213	0.57942146	0.585427	0.57753015	0.5609704
1.0	0.55412775	0.5612746	0.5850583	0.5823149	0.563822	0.58072644	0.5800919	0.5858027	0.5756321	0.56003135
1.0	0.55510837	0.5613982	0.5838356	0.0023830747	0.56370014	0.580148	0.580543	0.5836438	0.5767208	0.56050444
1.0	0.5530685	0.5623357	0.5844018	0.58261937	0.56272006	0.58037996	0.5802469	0.5859595	0.5768363	0.5601278
1.0	0.55390567	0.5594419	0.45187083	0.5813841	0.5640729	0.5791387	0.57929224	0.58389705	0.5772015	0.5598148
1.0	0.0016114342	0.5613492	0.5846904	0.58226556	0.5633624	0.003544194	0.57933414	0.5849184	0.0036604167	0.30840603
1.0	0.5538564	0.5610753	0.5841932	0.582149	0.5634471	0.5808423	0.57789975	0.58332795	0.57680666	0.55893016
1.0	4.450438e-05	0.5618156	0.58379805	0.58186626	0.5632271	0.57924575	0.5779908	0.5841637	0.57588553	0.0043411474
1.0	0.5533151	0.56293535	0.5833939	0.58138686	0.5634659	0.0022387998	0.57967013	0.5853821	0.5771031	0.5600239
1.0	0.55440676	0.0017826392	0.58375704	0.5827514	0.5640661	0.58163804	0.5802286	0.5833381	0.57723826	0.5588554
1.0	0.55462056	0.5628521	0.5842294	0.0014690539	0.0036821174	0.580451	0.5788947	0.583337	0.0051379874	0.5609041
1.0	0.55400443	0.56113726	0.5834887	0.58180094	0.56211543	0.5801815	0.578859	0.58414537	0.5772355	0.56070846
1.0	0.55325514	0.56156	0.58419925	0.5821348	0.005272924	0.5803821	0.5802419	0.583771	0.57754713	0.56037116
1.0	0.55307454	0.562237	0.583466	0.58164096	0.56297827	0.58094513	0.579276	0.5845491	0.5778032	0.55995756
1.0	0.0013935919	0.5620895	0.58434826	0.5822821	0.009574246	0.5799404	0.57934654	0.58371705	0.5757853	0.5600404
1.0	0.55381507	0.56229246	0.58484894	0.5812043	0.5639219	0.58023363	0.58034694	0.584484	0.0039536944	0.5597528
1.0	0.5541015	0.5618706	0.58343893	0.5823864	0.5631066	0.5788979	0.5789305	0.58412355	0.002534716	0.55850136
1.0	0.55453205	0.5603626	0.5847714	0.5819477	0.56320184	0.45312452	0.0025263967	0.58548164	0.5772281	0.55892897
1.0	0.553255	0.5605366	0.584355	0.580322	0.5636003	0.5799225	0.0017216637	0.5837421	0.5768614	0.56020564
1.0	0.5549387	0.0020416754	0.5850902	0.58269256	0.5639098	0.57969266	0.57877797	0.5834942	0.57603246	0.5597531
1.0	0.55467814	0.0005431939	0.5841875	0.5808664	0.5634217	0.5803583	0.57774377	0.5839477	0.5775377	0.55949956
1.0	0.5551204	0.5623622	0.58432484	0.58078766	0.5636253	0.58038414	0.58017206	0.58411616	0.57723933	0.56037754
1.0	0.5542114	0.5616824	0.58296007	0.58211017	0.5628104	0.57970375	0.58051705	0.58408046	0.5783835	0.558949
1.0	0.55454063	0.55998963	0.5841212	0.58204347	0.5628106	0.5791941	0.5800805	0.5835908	0.57730216	0.56026
1.0	0.55452067	0.5619954	0.5849889	0.58058953	0.56372213	0.58085394	0.5770268	0.5832694	0.0022540167	0.55967325
1.0	0.55272156	0.5620887	0.5847413	0.0013540025	0.5625731	0.580858	0.5789728	0.58462363	0.57696617	0.5596642
1.0	0.5542316	0.5616382	0.58370996	0.58119947	0.5641314	0.58075553	0.579284	0.5823871	0.57703906	0.5612117
1.0	0.5550106	0.5616581	0.58463985	0.58271664	0.56317675	0.58098334	0.5789603	0.58638	0.5759655	0.5601312
1.0	0.004207361	0.5617219	0.58449274	0.5815108	0.5630132	0.57971144	0.5788638	0.5839424	0.0014418776	0.55976236
1.0	0.55470324	0.5617914	0.58403546	0.58242875	0.5628834	0.5804334	0.5805218	0.58487225	0.57798034	0.5605615
1.0	0.0018195751	0.5628933	0.5851464	0.0009093271	0.56223994	0.5805314	0.5783999	0.582767	0.57649297	0.0035318413
1.0	0.5542827	0.0016923911	0.58350956	0.5821744	0.5632609	0.5807081	0.5797703	0.5843022	0.57725036	0.5605225
1.0	0.55199385	0.56149733	0.5845046	0.5820158	0.56323063	0.5801645	0.57896894	0.0020194117	0.576628	0.5605818
1.0	0.5540597	0.56076425	0.5839787	0.58182436	0.56254584	0.58005846	0.5796871	0.0009511522	0.5768877	0.56043124
1.0	0.55497026	0.56114614	0.58316934	0.58060396	0.002420277	0.57939595	0.5789281	0.5820196	0.57721967	0.5603369
1.0	0.5544082	0.5628396	0.5839997	0.5798643	0.5618628	0.5799594	0.5789922	0.5839048	0.57677	0.5607515
1.0	0.5535373	0.5628832	0.5847054	0.58291376	0.5625462	0.5800905	0.5793059	0.0046477276	0.5773704	0.5601848
1.0	0.55426604	0.0013582582	0.58425057	0.57947004	0.5635132	0.5795941	0.5788836	0.5868093	0.57736653	0.5602933
1.0	0.00010774747	0.56006896	0.5833647	0.5823026	0.5632639	0.58099234	0.57889205	0.58425057	0.57787657	0.5612535
1.0	0.5551392	0.0009558435	0.5840031	0.5816038	0.5629449	0.57984906	0.5793338	0.58235604	0.57711077	0.5609349
1.0	0.00010762528	0.56231314	0.0078485	0.006554393	0.56268215	0.5803233	0.5788919	0.58440334	0.5776551	0.56000125
1.0	0.55250156	0.5612351	0.5842631	0.5814788	0.5635772	0.5815378	0.5777756	0.58372676	0.57699287	0.5609653
1.0	0.5546664	0.56236607	0.58453894	0.583237	0.33141303	0.40119562	0.57927424	0.5823619	0.5770888	0.5607947
1.0	0.55379146	0.5624799	0.0018594284	0.5826263	0.56320995	0.5798351	0.5795257	0.58491504	0.5771541	0.5599146
1.0	0.55306834	0.56281126	0.58394814	0.0017616793	0.5634033	0.58082193	0.0023718185	0.5835526	0.57654613	0.5597685
1.0	0.5540481	0.56059754	0.58366185	0.581458	0.5626888	0.58058804	0.57780594	0.5832289	0.5780697	0.0045047966
1.0	0.5548946	0.5628093	0.58364797	0.58173454	0.5633081	0.58086973	0.5788802	0.58463	0.5771112	0.55929196
1.0	0.5538327	0.56214	0.5837696	0.30548677	0.56253207	0.58132327	0.30856365	0.58692575	0.5778832	0.5596888
1.0	0.0014990467	0.5628398	0.5843922	0.5809502	0.0026465568	0.5790324	0.5785565	0.58394814	0.53380835	0.5599792
1.0	0.554851	0.56131876	0.58385986	0.5825609	0.5627523	0.58025414	0.5804442	0.5836763	0.5777901	0.0014698278
1.0	0.5535159	0.5621231	0.58474743	0.0007874277	0.5629241	0.5806291	0.58025366	0.58399165	0.5780251	4.178288e-05
1.0	0.5549455	0.56216407	0.5845908	0.58166236	0.56378925	0.57750213	0.5795192	0.58342975	0.5778928	0.0026509142
1.0	0.55418396	0.55941653	0.5843225	0.5825181	0.56225616	0.57902014	0.5804898	0.5822988	0.5778065	0.41841707
1.0	0.55126214	0.5613411	0.5848996	0.5817818	0.5642698	0.0011498957	0.57904273	0.0041787303	0.57627094	0.56035227
1.0	0.55434906	0.56075066	0.58362746	0.58128464	0.5625317	0.004091111	0.57877314	0.5848914	0.57710034	0.55956405
1.0	0.0018287183	0.56236076	0.5849276	0.58210546	0.5624219	0.5798669	0.57756054	0.58220863	0.5767057	0.5602579
1.0	0.55381954	0.56193537	0.5843188	0.5817195	0.56148607	0.57954466	0.5798517	0.5843641	0.57713175	0.5604169
1.0	0.5547621	0.561933	0.58354664	0.58242697	0.56300485	0.58047044	0.006669901	0.58438784	0.57698315	0.56030613
1.0	0.55452925	0.56019616	0.58431095	0.58258444	0.0049635167	0.17538357	0.57882375	0.58281606	0.57676345	0.56128925
1.0	0.5537195	0.5603133	0.5836871	0.00043258406	0.563501	0.58000135	0.57994646	0.5829379	0.57642585	0.5589402
1.0	0.553182	0.0058891447	0.58334345	0.5827493	0.3343754	0.58016247	0.57716197	0.5839108	0.57757056	0.5596173
1.0	0.0015702598	0.56054956	0.58260554	0.581816	0.562558	0.5795444	0.5791362	0.5822688	0.5773444	0.5599652
1.0	0.5544737	0.0007267884	0.5832687	0.58222723	0.56246537	0.57841897	0.5792963	0.5841629	0.5767779	0.55994695
1.0	0.55465126	0.5604213	0.58346707	0.58128005	0.5626961	0.5808972	0.5804852	0.583774	0.57681066	0.5591247
1.0	0.44753063	0.56298286	0.58480316	0.58224356	0.56260514	0.579949	0.5778719	0.5842261	0.57678807	0.56127733
1.0	0.55311173	0.56159097	0.58495563	0.5814052	0.56374854	0.5814154	0.5779297	0.000551283	0.57729053	0.5587267
1.0	0.5546712	0.5609136	0.5844185	0.5825721	0.005769646	0.58135355	0.57702607	0.5850849	0.5765243	0.0010172926
1.0	0.5547467	0.56028664	0.58401585	0.5824485	0.0034266082	0.57875985	0.57949066	0.5841977	0.5773822	0.56076866
1.0	0.5534828	0.562178	0.5833952	0.5814959	0.5626636	0.57933354	0.57787716	0.584638	0.5760654	0.56026304
1.0	0.55197453	0.5613253	0.5838264	0.5818638	0.5622473	0.58057815	0.57830435	0.5839879	0.001582966	0.55960345
1.0	0.0012158331	0.56151956	0.58373904	0.581218	0.5641528	0.5784559	0.5783645	0.5837241	0.5781321	0.0034677826
1.0	0.5537127	0.5618675	0.58402395	0.5824377	0.56345326	0.5797448	0.0050101345	0.5839128	0.577044	0.5608192
1.0	0.55342066	0.55990475	0.5840877	0.5814535	0.56379634	0.579682	0.57769597	0.5857582	0.57762975	0.5602828
1.0	0.5546269	0.56131643	0.58505726	0.58228225	0.5623181	0.5807159	0.5800134	0.5838584	0.5774276	0.5607498
1.0	0.55258876	0.5615279	0.5840864	0.5823502	0.5637503	0.57979494	0.5795084	0.58366	0.57690346	0.5591059
1.0	0.5527958	0.5627994	0.58499193	0.58168876	0.56244916	0.58044547	0.5789521	0.58465725	0.5784302	0.5591177
1.0	0.55434203	0.5619268	0.0014782955	0.58196944	0.5630451	0.57975894	0.57809347	0.5828037	0.57788604	0.56050265
1.0	0.5537427	0.55978096	0.002827861	0.58187896	0.5639629	0.006947206	0.5796367	0.004015111	0.5783378	0.5584742
1.0	0.55172884	0.5609168	0.5847817	0.581364	0.5617558	0.5791669	0.5786828	0.5837589	0.5771774	0.0019542796
1.0	0.55452156	0.56020606	0.0038741191	0.0007856993	0.56427485	0.5810296	0.5774951	0.58415395	0.57761097	0.56016344
1.0	0.55508506	0.56266505	0.58520186	0.5823788	0.56293744	0.0034010152	0.0042450544	0.5837234	0.5782052	0.56026506
1.0	0.55321056	0.5616002	0.5829773	0.5815074	0.0012853881	0.002494374	0.0020961233	0.58367854	0.57597125	0.5591866
1.0	0.5529761	0.56127566	0.5836335	0.5816071	0.5615591	0.58045155	0.5785565	0.0018374107	0.0014924862	0.5595409
1.0	0.5536286	0.5612909	0.583676	0.58192724	0.5630852	0.0025553727	0.5780743	0.58211154	0.57769597	0.5587026
0.0	0.0020207758	0.005481998	0.00732705	0.0012226868	0.003425317	0.0030045144	0.0031087142	0.0045165904	0.005001701	0.0043839263
0.0	0.0027547218	0.005365866	0.0057109683	0.0038134612	0.0044273604	0.004077989	0.0016679935	0.002701848	0.0032628605	0.0036510327
0.0	0.00011275684	0.0019123518	0.0030575756	0.0010803533	0.00030877168	0.0019573215	0.00081316865	0.00047315023	0.0033438092	0.0008422297
0.0	0.0023460323	0.0036802061	0.002880088	0.004251263	0.004121161	0.0038811902	0.0014317223	0.0023371787	0.0022999702	0.0018450429
0.0	0.001996669	0.0022860626	0.0042307014	0.0020643137	0.0019555981	0.00038947113	0.0014706202	0.0029512781	0.0030608475	0.0034207543
0.0	0.001727133	0.0020870236	0.005158617	0.002824323	0.0047275033	0.0029612544	0.0027139916	0.0030582673	0.0028064034	0.0025090745
0.0	0.0018326071	0.0019510541	0.0039111064	0.0015856994	0.0028510427	0.005045132	0.003381314	0.00095194456	0.004442142	0.0037822635
0.0	0.0022352363	0.0035379196	0.0044483948	0.0017675993	0.0019957798	0.000397169	0.0015440116	0.002210607	0.005332987	0.0051064733
0.0	0.002230736	0.0045553287	0.004984282	0.0033447377	0.0037197906	0.0030044888	0.0014647096	0.0029607506	0.0035173397	0.003374716
0.0	0.0016916163	0.00308588	0.0043804334	0.0027658565	0.0038946597	0.0048861406	0.0024783434	0.0031621694	0.0035560287	0.0029929925
0.0	0.0017855715	0.0021957105	0.005955423	0.0015898697	0.0049832156	0.0028057992	0.0017872653	0.0027229893	0.0026659807	0.0035561416
0.0	0.0015635042	0.005130829	0.0044851815	0.0017827903	0.00182948	0.00037191407	0.0017250921	0.0055793272	0.00354248	0.004159695
0.0	0.0022610968	0.0021251887	0.00327631	0.0015354385	0.00440963	0.0022789012	0.0025252996	0.0030967293	0.0026465193	0.0033435617
0.0	0.0015574183	0.0021164939	0.0036567494	0.0011789605	0.0031876932	0.0022340808	0.0017848585	0.0033389707	0.0033038852	0.0020761322
0.0	0.33747536	0.45420036	0.48462284	0.42653042	0.39336434	0.22012287	0.40253443	0.5009366	0.45957994	0.5011095
0.0	0.4734072	0.46199003	0.5237663	0.4425042	0.41071817	0.36090532	0.4067293	0.44632882	0.48080572	0.429259
0.0	0.41778263	0.33808723	0.49301553	0.48449597	0.3854521	0.3415593	0.50557023	0.4944166	0.48499605	0.39227188
0.0	0.36494943	0.35512894	0.4579887	0.4027166	0.3704888	0.35148415	0.19970094	0.21760382	0.47749853	0.3839974
0.0	0.43693715	0.058842175	0.20485845	0.25121224	0.25886583	0.15321168	0.46050864	0.18660975	0.36277092	0.14127716
0.0	0.20865922	0.2353911	0.51554006	0.31720755	0.38002545	0.47545835	0.27420342	0.48448446	0.47052324	0.41879597
0.0	0.3958261	0.44611531	0.4482904	0.3654223	0.50070715	0.43925267	0.47379726	0.44731197	0.4936031	0.4745679
0.0	0.0015692045	0.0011446058	0.002437776	0.0036538767	0.0011800943	0.0022491599	0.0007118094	0.0018083921	0.002225243	0.002706439
0.0	0.0015666143	0.001145556	0.0024366158	0.0036311583	0.0011810951	0.0022532812	0.00071058504	0.0018270271	0.0022285362	0.0027076579
0.0	0.0015712888	0.0011456913	0.0024492785	0.0036377439	0.0011834647	0.0022514628	0.00070957403	0.0018179008	0.0022348918	0.0026976883
0.0	0.0019557534	0.004937484	0.0020165585	0.0021361136	0.0013297695	0.006838461	0.0032892614	0.0020510647	0.0020021268	0.0016908088
0.0	0.002097077	0.0023407359	0.0032288146	0.0019304153	0.004398133	0.0030225944	0.0016198794	0.0011532888	0.0021577454	0.0014107407
0.0	0.42875996	0.25710377	0.45787376	0.4729872	0.38575822	0.39370766	0.26933524	0.3206373	0.50919807	0.38412184
0.0	0.33059525	0.43481416	0.47642255	0.44392356	0.42734104	0.4137213	0.22863066	0.48186386	0.40475747	0.40092173
0.0	0.0016405915	0.0019208192	0.0045369347	0.0042027826	0.0034961596	0.002600845	0.0023712418	0.0012959014	0.0024076665	0.0056545357
0.0	0.000908375	0.0033743873	0.0024270364	0.0015279956	0.0017907745	0.0032083476	0.0025227978	0.00054154993	0.0023247679	0.0025776054
0.0	0.0011468562	0.0033547683	0.0018768008	0.0007701361	0.0021179214	0.004111823	0.002291445	0.0022762334	0.002022368	0.0024535602
0.0	0.0011667507	0.0018652182	0.001944945	0.00074253225	0.003594581	0.0041358257	0.0014935397	0.0045797667	0.0024092062	0.00335407
0.0	0.001601739	0.001326499	0.004039148	0.002365336	0.0013247057	0.0033366913	0.0017539931	0.00057838025	0.0022439782	0.0022442224
0.0	0.0016762224	0.0016242216	0.0029907038	0.0014439512	0.0014025884	0.0016853325	0.0009482531	0.0010280835	0.0038145012	0.002457557
0.0	0.0016996048	0.0021638442	0.0013977261	0.0011240859	0.0019216138	0.0028895452	0.00087874423	0.001554572	0.0012994163	0.002977946
0.0	0.0008898125	0.0038968634	0.0031980388	0.006634837	0.0066183265	0.0013347937	0.00080619735	0.0032990181	0.0031535309	0.0012866068
0.0	0.0014019455	0.0031902138	0.0031025864	0.0021166892	0.0027021514	0.0024443876	0.0014990852	0.0030919546	0.0023308508	0.0031559018
0.0	0.0008440108	0.002607238	0.0024073196	0.0019197043	0.0034874221	0.0024717965	0.0009786447	0.0026905085	0.0014682729	0.0026097812
0.0	0.0017297264	0.001956625	0.004787305	0.003821498	0.0022249552	0.0022338459	0.0009998565	0.00082972634	0.002453412	0.0040647755
0.0	0.0011702335	0.0029224255	0.0034995354	0.003983259	0.004025509	0.002978395	0.0036282765	0.0003589013	0.002007259	0.00745302
0.0	0.0010277554	0.0018747644	0.0023446477	0.002472982	0.004990858	0.002599962	0.0014354481	0.0022271008	0.0035927899	0.0020146556
0.0	0.0015534415	0.0019845737	0.0040295715	0.0039300313	0.006931919	0.0029550984	0.0016092308	0.0028538732	0.0026083395	0.0015360329
0.0	0.0020225518	0.0048680804	0.0044026766	0.0016503972	0.001185369	0.00035941284	0.0020514063	0.0048771417	0.0022253606	0.0033655423
0.0	0.001774067	0.0020200452	0.006148302	0.0011698985	0.0022385719	0.005721267	0.0023893954	0.0015669246	0.0026866985	0.0018722641
0.0	0.0022515259	0.0015325382	0.007881202	0.0036129153	0.004586018	0.0050794636	0.003167596	0.0031857602	0.0063659684	0.0014718341
0.0	0.47912562	0.46782377	0.34906554	0.3787885	0.4876103	0.41001633	0.4242938	0.2536456	0.46663308	0.34023958
0.0	0.38013297	0.3716543	0.41536218	0.28991926	0.465559	0.40563193	0.4631007	0.42836952	0.5019249	0.31842637
0.0	0.40593287	0.41018265	0.44311404	0.42352885	0.42802933	0.44627777	0.4602432	0.22944401	0.47995228	0.16744502
0.0	0.4684963	0.46228012	0.16427924	0.41600072	0.34933043	0.27154604	0.46133083	0.10436972	0.46588975	0.4304758
0.0	0.4282363	0.1173696	0.17279874	0.48891476	0.46754622	0.2961302	0.47722176	0.055162344	0.49278638	0.4650172
0.0	0.42503962	0.120830946	0.51644355	0.34510165	0.4267763	0.39969254	0.4409306	0.40100023	0.4443899	0.42088163
0.0	0.00084675604	0.0044715903	0.001827796	0.0016156383	0.0017331664	0.002186578	0.0024177835	0.003583182	0.00123975	0.0019857849
0.0	0.25036308	0.19379747	0.39972457	0.18232761	0.23526722	0.2746374	0.2151811	0.26221842	0.30090666	0.24870238
0.0	0.0019664257	0.0009989	0.0050458163	0.0022224751	0.0029220032	0.002297126	0.0015821507	0.0025274686	0.0024982388	0.002720323
0.0	0.3721792	0.24087758	0.48523068	0.4272265	0.26809436	0.30839443	0.40487775	0.47515917	0.493123	0.45849308
0.0	0.002689856	0.0007138531	0.0031250906	0.0006718292	0.0017706596	0.004282401	0.0042170696	0.0023382707	0.005396427	0.0068297195
0.0	0.0027141978	0.0036472878	0.0033721526	0.0014244154	0.0034140588	0.004124505	0.0032598365	0.0035530897	0.004147815	0.0041539627
0.0	0.0018392254	0.002173099	0.0050739674	0.00066598534	0.0024014032	0.00080539874	0.0021268872	0.0032275827	0.0028564336	0.0017860925
0.0	0.3436433	0.45733476	0.23288071	0.48393875	0.45546073	0.12957172	0.41096166	0.4478001	0.51400363	0.4610134
0.0	0.34906915	0.3000792	0.2872437	0.14836076	0.22313209	0.40975583	0.3323342	0.53795886	0.47564825	0.36681876
0.0	0.41162825	0.3136832	0.33221993	0.41576353	0.30028704	0.2521138	0.49085006	0.47740144	0.48442626	0.25972652
0.0	0.0015225797	0.0014267551	0.0020675822	0.004203084	0.0022489608	0.0024137315	0.0022943234	0.002458524	0.0018381211	0.0026700483
0.0	0.0026978243	0.00071411376	0.0031256194	0.0006733567	0.0017700241	0.004269558	0.004198235	0.0023346627	0.0054142387	0.0068303565
0.0	0.0016455255	0.002181783	0.0057525095	0.0038526945	0.002031949	0.0018162817	0.002579417	0.0016454408	0.003216232	0.00062641205
0.0	0.0017525702	0.0022503212	0.0055726166	0.003168138	0.0052319304	0.00077036844	0.002636823	0.0014699873	0.002010167	0.0005972705
0.0	0.00030874636	0.0011435824	0.007620045	0.00480688	0.0029353201	0.0037170828	0.0017378323	0.003650625	0.0019400128	0.0012815503
0.0	0.0015031605	0.0021699436	0.004511244	0.0019861478	0.002943596	0.004498914	0.0019282821	0.003393729	0.0026410425	0.0031609673
0.0	0.001980202	0.00054854277	0.00028077443	0.0022118168	0.0018099664	0.00044348132	0.0012313408	0.0060820407	0.00012669245	6.7864996e-05
0.0	0.00030017848	0.00023482641	0.0025322987	0.00550929	0.00143304	0.0040140697	0.0011141368	0.0028966526	0.0019737047	0.0013191911
0.0	0.0008957769	0.0011984908	0.00039249673	0.0014933847	0.002123333	0.0013489248	0.0030173168	0.0043627196	0.0020528554	0.0012118495
0.0	0.0008942913	0.0011998456	0.0003921014	0.0014832288	0.0021216876	0.0013384388	0.0030008056	0.004355847	0.002040572	0.0012109206
0.0	0.0041015144	0.0037526602	0.008918773	0.0011921722	0.0023071328	0.0037977987	0.005720892	0.004948467	0.003917346	0.0013629248
0.0	0.44663912	0.453941	0.35785088	0.42359477	0.4103129	0.40063578	0.0978665	0.08910835	0.48821047	0.4438014
0.0	0.37354177	0.43624595	0.4686567	0.49801716	0.45025176	0.35817218	0.06234872	0.076611936	0.3589909	0.3851145
0.0	0.46084133	0.44318604	0.4451742	0.44502476	0.4366162	0.26373172	0.34958878	0.50265235	0.25795585	0.45502746
0.0	0.23240757	0.23313506	0.2106931	0.30088636	0.2352891	0.11973918	0.28249982	0.21807665	0.2612964	0.39769748
0.0	0.22867683	0.2971761	0.26994056	0.29216117	0.26842758	0.25898534	0.29121628	0.37321597	0.2661265	0.27298
0.0	0.0030830181	0.0033143389	0.0025855051	0.0012767725	0.0022297779	0.0018251115	0.0020062793	0.0031326418	0.0034079154	0.0011612683
0.0	0.28197846	0.062024996	0.45057553	0.4474046	0.41526252	0.41389096	0.4544722	0.119279996	0.14927591	0.111226186
0.0	0.0017529331	0.0041715023	0.007849147	0.0024216096	0.0039019883	0.004739497	0.0019812465	0.0008102839	0.003330351	0.004046077
0.0	0.0013070755	0.00017024016	0.0026910757	0.004443884	0.00071546214	0.0025229873	0.002977816	0.00037907675	0.003318675	0.0027963398
0.0	0.0017451546	0.004810346	0.0037310182	0.0030448996	0.005025249	0.003341952	0.0014266024	0.0009758599	0.0033111633	0.0011367173
0.0	0.0019163806	0.0030730362	0.003162413	0.0021448366	0.0006702432	0.001975633	0.004422128	0.0025711223	0.001600044	0.0030472758
0.0	0.3226845	0.26309136	0.16931593	0.38118994	0.45338243	0.43696737	0.43655488	0.35818487	0.111911364	0.3876294
0.0	0.0016303881	0.00054489734	0.0010873755	0.0017068441	0.001906593	0.0004333794	0.0018836198	0.0044958093	0.0027619754	0.0045054257
0.0	0.0016692994	0.006164106	0.004093272	0.0018946276	0.0009956819	0.00045196866	0.0012260823	0.0056676585	0.002149113	0.0046941065
0.0	0.0033206407	0.0021543456	0.00060781	0.0013411492	0.0021541682	0.004585459	0.002353074	0.0041316366	0.002631744	0.0039488864
0.0	0.0012708876	0.0001739668	0.002707891	0.005113031	0.002778728	0.0025722806	0.0025203452	0.0003715253	0.0014846191	0.003979464
0.0	0.0791857	0.38659564	0.24747218	0.19787653	0.37122577	0.17003115	0.45000568	0.4184579	0.4857427	0.46127182
0.0	0.00020169512	0.0024503784	0.0030026538	0.0012669801	0.0018041674	0.0021056652	0.0017604304	0.0023868165	0.0029946177	0.0035396449
0.0	0.000316704	0.0037750225	0.0071658855	0.0026174795	0.0018973923	0.0035223505	0.0012614628	0.00085860275	0.0049034115	0.0014587374
0.0	0.13231313	0.45565933	0.43300352	0.22852254	0.23814397	0.32576555	0.22405623	0.11773229	0.4853069	0.3205463
0.0	5.1414554e-05	0.0021062545	0.0031332239	1.1813236e-05	0.0017842377	0.0021484115	0.0026365344	0.0018527119	0.0029738827	0.0021274034
0.0	0.38253003	0.44106454	0.00455561	0.53746575	0.49444088	0.24616592	0.42920503	0.0053735897	0.3798048	0.001334528
0.0	2.4429639e-05	0.0036266567	2.385141e-05	0.0016173781	0.006104693	2.590834e-05	0.0012989789	1.9963773e-05	0.0021508632	9.86965e-06
0.0	0.0025912037	0.0060780756	0.0024968477	1.3925046e-05	0.0006892785	0.0012462835	5.560509e-05	0.001600367	0.0026733265	0.0019790083
0.0	0.43894413	0.4774657	0.3041792	0.0022145323	0.12410952	0.090453304	0.4485846	0.3644037	0.37410837	0.36290035
0.0	0.0016825021	0.0017948279	0.00012936658	0.0029094727	0.00010759737	0.00014888788	0.0017925397	2.5654583e-05	2.7377722e-05	3.537551e-05
0.0	0.0013516009	0.0029307283	0.00013228925	0.002398663	0.000117376236	8.4146195e-05	0.0009147192	5.1984283e-05	1.895441e-05	2.8472043e-05
0.0	0.00026431167	0.0016365352	0.00021560522	0.00096721906	0.00012907517	8.024005e-05	0.0013255759	0.003297833	1.45237545e-05	1.8702687e-05
0.0	0.00026642528	0.0023266785	0.00015938006	0.001102784	0.00013968322	8.208745e-05	0.0019689314	0.0033215152	5.7642195e-05	3.867582e-05
0.0	0.00052284764	0.0020487723	0.0036260036	0.001623794	0.00201099	0.00038946295	0.0014512276	0.006182024	0.0023781555	3.4168377e-05
0.0	0.0013362902	0.0008669899	0.0011335717	0.0013278642	0.0023115857	0.00062747265	0.0013480334	0.0033382708	1.315247e-05	1.8823901e-05
0.0	0.0023013735	0.0007763673	0.003117743	0.0011096145	0.0010162484	0.0018711078	0.0045178467	0.0018719283	0.0023278454	0.001352083
0.0	0.0018720967	0.0017222342	0.005053099	0.0037381735	0.0015472221	0.0027320709	0.00013041378	0.0011624774	0.0017975201	0.0020887067
0.0	0.00159973	0.002703488	0.0045069656	0.003170408	0.0018145985	0.0025308246	0.001177214	0.001002202	0.0038332557	0.0011183774
0.0	0.0012605091	0.00028533072	0.0051592267	0.0041074962	0.0055529494	0.0024900283	0.0020948749	0.001101557	0.002237672	0.0043486105
0.0	0.0012108594	0.0027020087	0.004603081	0.0031436742	0.000752797	0.0021023625	0.00084292464	0.0020780484	0.0035710977	0.0025712398
0.0	0.0015492433	0.0016217723	0.0046222904	0.0040241177	0.0015813118	0.002268656	0.00012327026	0.0015075713	0.0017853599	0.001953404
0.0	0.0016554837	0.002532996	0.004100739	0.0009352789	0.0019445042	0.0031483653	0.002229395	0.0012654833	0.0022733286	0.0011041757
0.0	0.0016648188	0.00093489885	0.003641493	0.003353866	0.0033380094	0.0027588473	0.0027493092	0.0016139632	0.0011728985	0.0014439559
0.0	0.0010278617	0.004111413	0.0026543238	0.0018546353	0.005046913	0.0027764987	0.002084712	0.0002537097	0.0014250054	0.0014825078
0.0	0.0012516875	0.0022208907	0.0067528435	0.00055812503	0.0014416216	0.0017571971	0.0020218638	0.0027147583	0.0035217614	0.0028587568
0.0	0.00040495952	0.001674016	0.003730864	0.0010752036	0.00302353	0.0018162022	0.0012291283	0.0028840303	0.0018905957	0.0023114658
0.0	0.0011836241	0.0015390738	0.0034514186	0.0005814249	0.0013450896	0.007952886	0.0013108086	0.0023942809	0.003900734	0.0023384588
0.0	0.0016398139	0.003757725	0.0062954687	0.0024108412	0.0038588115	0.0017965629	0.0014842969	0.00028002134	0.0020625952	0.002069425
0.0	0.328153	0.37910652	0.30801997	0.11458854	0.35161933	0.42734858	0.29266	0.08489319	0.4646515	0.40840366
0.0	0.20286739	0.24406518	0.42552674	0.17660877	0.45147607	0.3239984	0.3275928	0.31657872	0.48962522	0.29746136
0.0	0.002178894	0.0035142992	0.0037000356	0.0054147705	0.00326774	0.0022434443	0.005487315	0.0003311495	0.0054379236	0.0031858224
0.0	0.0021773383	0.003513541	0.0036985083	0.0054029627	0.0032680286	0.0022416008	0.005488647	0.00033092004	0.00544937	0.0031951761
0.0	0.0021756482	0.0035121506	0.0036997874	0.0054017073	0.0032674866	0.002239877	0.0054668505	0.000331302	0.0054413904	0.0031992549
0.0	0.0021751225	0.0035122426	0.0036839813	0.00540581	0.0032703672	0.0022439514	0.0054885484	0.00033042103	0.0054501146	0.0032031715
0.0	0.0015652634	0.0027046623	0.0039639696	0.0021703164	0.0029287487	0.0043108137	0.005515132	0.0019799005	0.0071233576	0.004152746
0.0	0.0015628285	0.002707908	0.0039584595	0.002163382	0.0029286484	0.0043042777	0.0055220798	0.001978191	0.007135475	0.0041655656
0.0	0.001555393	0.0027104265	0.0039550974	0.00216518	0.0029258344	0.0042996737	0.005494861	0.0019819075	0.007128297	0.0041757375
0.0	0.0015624893	0.0027110956	0.003954825	0.002165358	0.0029291455	0.0043121935	0.005508182	0.00197771	0.007114837	0.0041725165
0.0	0.0033486169	0.0016069985	0.005090493	0.0031944655	0.003971136	0.006535425	0.0035778352	0.0021725853	0.0049527613	0.0022114401
0.0	0.0033470718	0.0016052114	0.005074817	0.0031901775	0.0039723017	0.006542044	0.0035862343	0.0021704	0.0049528573	0.0022169098
0.0	0.0033367388	0.0016049547	0.005070064	0.003183039	0.003967104	0.0065229908	0.003576861	0.0021708338	0.004951859	0.0022100664
0.0	0.0033454718	0.0016058466	0.005067258	0.00318791	0.003968097	0.0065377504	0.0035810596	0.0021657508	0.0049631023	0.0022187773
0.0	0.0030131023	0.0035978206	0.0061358586	0.0023634937	0.0014082567	0.0012476031	0.0033819182	0.0024213044	0.0035542718	0.0022483948
0.0	0.3777613	0.22058874	0.25137985	0.40589663	0.24021809	0.4895542	0.42964724	0.54979366	0.4725921	0.23717837
0.0	0.4081466	0.29096046	0.4870328	0.37981722	0.31045288	0.35082301	0.37576017	0.5534464	0.45832264	0.21123372
0.0	0.43207642	0.4765646	0.4301109	0.38980594	0.4826919	0.3629795	0.37996507	0.5376204	0.40079924	0.116829
0.0	0.28185073	0.41543397	0.4757274	0.3308628	0.28510225	0.30984065	0.08849437	0.48409125	0.27678773	0.46477094
0.0	0.45089018	0.27350223	0.44495243	0.38764304	0.45202306	0.4353761	0.37384447	0.42827058	0.52062804	0.34020883
0.0	0.0013340972	0.002699594	0.0034950185	0.00093700207	0.0033980054	0.0018154106	0.0025717975	0.0021852509	0.0022495578	0.0019808789
0.0	0.0026295872	0.0018686097	0.0053083794	0.0031469306	0.004561482	0.0049688467	0.0035090747	0.0016388117	0.0036264756	0.004733805
0.0	0.0008247229	0.0017325116	0.0020271384	0.0013148636	0.001805236	0.0010581263	0.0016915841	0.000525389	0.0012608772	0.0013426291
0.0	0.00082622055	0.0017302617	0.002029503	0.0013241873	0.001807105	0.0010661209	0.0017013435	0.0005266003	0.0012694902	0.0013439684
0.0	0.00021113032	0.0026999586	0.0007273111	0.0027048024	0.0012593877	0.0019774833	0.0017304017	0.0017662487	0.0015682128	0.0013840207
0.0	0.0018358268	0.0026622114	0.0036322575	0.0037186213	0.0037887245	0.0011865406	0.0005836814	0.0020319317	0.0028358877	0.0014113474
0.0	0.0070836856	0.000608565	0.0023469534	0.0008398195	0.004659027	0.0032429537	0.0023257877	0.0034601958	0.002443918	0.003161277
0.0	0.0013904977	0.0009206442	0.0026842528	0.0009986283	0.0048658103	0.0028083392	0.0017099134	0.003833964	0.0019960857	0.0032485365
0.0	0.21941684	0.5241117	0.43676582	0.15897085	0.45734385	0.47724903	0.4728895	0.5240657	0.4746095	0.32109374
0.0	0.40981412	0.061474547	0.42047077	0.1794048	0.47809014	0.4149597	0.205835	0.36932197	0.499551	0.2858844
0.0	0.002644906	0.0036926654	0.0054651233	0.0028405492	0.0005398734	0.004303546	0.00037088018	0.0040303357	0.0051942915	0.0011946623
0.0	0.44148618	0.5150198	0.017838392	0.49203107	0.34560937	0.18972783	0.43786293	0.36620528	0.50220114	0.13754873
0.0	0.42626366	0.21920049	0.48700723	0.3954213	0.49494565	0.26746362	0.4158251	0.52728355	0.4987633	0.16455162
0.0	0.0014074852	0.0023551234	0.0048883413	0.0013611511	0.00058312784	0.003208764	0.00022827454	0.00046953114	0.003681182	0.0013185724
0.0	0.0014541785	0.0033234938	0.0047366163	0.0025440473	0.004795934	0.0020765006	0.0011356734	0.0004975034	0.0045339316	0.0005429602
0.0	0.0015177109	0.0011594677	0.0020991515	0.0008373672	0.0016627238	0.0013430825	0.002864933	0.00030031044	0.0020211057	0.0003417416
0.0	0.0009450966	0.004468834	0.0015705252	0.0011104251	0.0044109533	0.0010450488	0.0021893512	0.0026249813	0.0022628522	0.0029733144
0.0	0.55347586	0.5622125	0.58404756	0.5813937	0.5638381	0.58140814	0.5785236	0.5844753	0.5775584	0.5608649
0.0	0.5541022	0.56157607	0.5846506	0.5821873	0.563564	0.58146846	0.57903934	0.5841641	0.57686013	0.55857307
0.0	0.5540934	0.5620021	0.5845145	0.5824402	0.5635457	0.5813429	0.5790273	0.5844163	0.5779762	0.5609099
0.0	0.4537348	0.38838363	0.5060676	0.42348415	0.49544352	0.3435896	0.49043217	0.19167998	0.4966296	0.438573
0.0	0.001167945	0.0033181657	0.0035141506	0.0006723807	0.0012269679	0.0022697852	0.0018612914	0.0024770044	0.00090641546	0.002914375
0.0	0.4400969	0.2799685	0.43821752	0.26230812	0.30607522	0.47469056	0.36253482	0.4872924	0.516475	0.34523526
0.0	0.55443186	0.56299865	0.5850198	0.58269256	0.5641769	0.5812845	0.5803778	0.5845646	0.57580155	0.56066924
0.0	0.0008655157	0.0012511391	0.0036893303	0.0015624149	0.0037976655	0.0026824472	0.0012766406	0.0017236195	0.0012798943	0.00076893496
0.0	0.0023237858	0.0011237373	0.005864218	0.0013542642	0.0023408039	0.0021414042	0.0019946282	0.0005410314	0.0016061678	0.002613612
0.0	0.00096139935	0.0024364407	0.006323233	0.00068934547	0.0024621168	0.0020070614	0.0006355467	0.0005744529	0.0016865331	0.00055419066
0.0	0.0011071734	0.00022028749	0.0027125995	0.0008121217	0.0031222948	0.0016190076	0.0013067201	0.0024194631	0.003961986	0.004115728
0.0	0.0024078705	0.0020689082	0.0034655752	0.0006460149	0.0031604054	0.0014803776	0.0010786277	0.0024813842	0.0044479426	0.00074340415
0.0	0.0011901198	0.0024426163	0.002638776	0.0012555168	0.0010848509	0.0017736524	0.0012673753	0.00250154	0.0017786387	0.002271401
0.0	0.42667413	0.40708026	0.45764914	0.3894012	0.35372117	0.28791457	0.19226564	0.49386436	0.44424245	0.4426967
0.0	0.5547194	0.5617738	0.5841207	0.58256197	0.56419575	0.5786182	0.57881624	0.5848365	0.57652944	0.5606429
0.0	0.00095669215	0.0011860315	0.0052121286	0.0012079254	0.002354505	0.0040416443	0.0019937693	0.0032833668	0.001381962	0.0034812118
0.0	0.36413243	0.25943843	0.4317936	0.5061195	0.42256325	0.36513045	0.3722098	0.4535227	0.32901305	0.4367962
0.0	0.001429452	0.0015527509	0.001602719	0.0005868473	0.004241756	0.0055803168	0.00090503984	0.0004650608	0.0026451226	0.0014763289
0.0	0.23627657	0.058868185	0.32236978	0.35384926	0.4339177	0.3471152	0.35756928	0.44332883	0.5033422	0.444193
0.0	0.0015195569	0.0012686205	0.0013811607	0.0020277202	0.002242932	0.0029174085	0.0014038594	0.0019708907	0.0014226191	0.00058659207
0.0	0.5534564	0.5619931	0.58421606	0.5822141	0.56343246	0.5800573	0.57931244	0.58363867	0.57766354	0.5604649
0.0	0.0010112576	0.0035880764	0.002924715	0.0012220332	0.001367351	0.00025111926	0.001524687	0.00073401234	0.0015867853	0.0017556696
0.0	0.001892025	0.0024844066	0.0029130618	0.00129778	0.0011797976	0.0002127593	0.0011959631	0.0028286306	0.004024343	0.0028879575
0.0	0.0020107955	0.0022339574	0.0028595277	0.001275039	0.0011460842	0.00024125626	0.0012166719	0.0031954024	0.0016538838	0.002998269
0.0	0.0017064542	0.0010814365	0.00291284	0.0010230975	0.0012834118	0.00029260022	0.0014573121	0.0028168622	0.0012246071	0.0018789907
0.0	0.0017529464	0.00054639287	0.0019269794	0.0013227402	0.0014016825	0.00023238042	0.0014913637	0.0026019872	0.0009176758	0.0029944782
0.0	0.0015075182	0.0031027119	0.001248393	0.0012715232	0.0013222344	0.00026465158	0.0015329943	0.00038756774	0.0038897125	0.0019309133
0.0	0.0023115033	0.0023022636	0.0023637705	0.0012500635	0.0013655917	0.00023464962	0.0011603312	0.002672317	0.0041975277	0.0026585879
0.0	0.0019336343	0.0022438532	0.0029683853	0.001312365	0.0014084848	0.00025181286	0.0013964004	0.0024581335	0.0040843263	0.0030066047
0.0	0.00551344	0.0010918415	0.0023311924	0.0021000828	0.0038808803	0.0073673874	0.0044013895	0.0021085918	0.001654198	0.0007813296
0.0	0.26227677	0.24031934	0.353432	0.19381869	0.4026669	0.41798547	0.37396836	0.48394847	0.28437188	0.14691825
0.0	0.40934733	0.42933717	0.22833943	0.40214765	0.3842442	0.37507313	0.45325786	0.3662806	0.5016172	0.40554678
0.0	0.37476677	0.12617368	0.39420444	0.49526754	0.35942417	0.32826713	0.3466625	0.50993556	0.3694049	0.44984502
0.0	0.36572412	0.39504653	0.5174436	0.16264378	0.004949383	0.025222452	0.3217086	0.3341988	0.40204886	0.36196938
0.0	0.41088912	0.1133456	0.23405243	0.5293764	0.37149248	0.41192043	0.4237377	0.5030172	0.5016889	0.3554167
0.0	0.47710103	0.4391812	0.2854267	0.43127114	0.08727716	0.2629251	0.31872132	0.5817425	0.4968881	0.10406125
0.0	0.45184377	0.2662018	0.39306855	0.256157	0.3846765	0.41120777	0.41904637	0.49831283	0.38742772	0.3633261
0.0	0.40699416	0.26041356	0.48265725	0.4684263	0.27640232	0.29035956	0.4380315	0.31977642	0.40098533	0.4815858
0.0	0.2742413	0.39407438	0.4997425	0.35088533	0.4403144	0.53993344	0.20145847	0.5167443	0.48717466	0.44219914
0.0	0.41049442	0.48738253	0.4762595	0.36159888	0.33205605	0.34509578	0.51277775	0.41265473	0.47379464	0.27060843
0.0	0.41961342	0.117076695	0.3039943	0.42842633	0.4572691	0.49132732	0.3590404	0.12515292	0.23128916	0.21281645
0.0	0.35977972	0.40916872	0.09915441	0.21450809	0.45716354	0.43613407	0.4683401	0.110247515	0.50651133	0.28354946
0.0	0.3616666	0.46783754	0.4408039	0.4978861	0.21500883	0.36560515	0.46826553	0.21623397	0.4094318	0.41260564
0.0	0.41852212	0.47549194	0.40502957	0.31906453	0.26101878	0.47901097	0.43795204	0.41969308	0.48886484	0.31052417
0.0	0.003449569	0.001336362	0.0026794102	0.0012295458	0.009846485	0.0015520251	0.0020663156	0.0021349601	0.0014701155	0.004487675
0.0	0.0040896055	0.0029825112	0.0044816146	0.0004620626	0.0029045537	0.0025586186	0.0006982094	0.0021472913	0.0032855896	0.0034596089
0.0	0.0024857647	0.0025128603	0.004725769	0.0032551128	0.004382349	0.0023101105	0.0025016372	0.0020428095	0.003633412	0.0008868783
0.0	0.0022865466	0.00038431957	0.0016765017	0.0022175743	0.0047202595	0.0031720058	0.0027981766	0.004125406	0.0011063705	0.0052440977
0.0	0.0020658162	0.0021488972	0.0012002845	0.0037344783	0.003757516	0.0058095534	0.004220878	0.00028934152	0.0050488478	0.0015450058
0.0	0.0049962006	0.0014873913	0.0022620375	0.0017702112	0.004136073	0.0016430676	0.002883541	0.0015686115	0.0052749147	0.0029325094
0.0	0.0027424959	0.001462089	0.004334265	0.0041207424	0.0030715417	0.0040543647	0.0029371013	0.0019487063	0.0060735918	0.0030135266
0.0	0.20707305	0.3339018	0.41348156	0.10822738	0.43316117	0.30715483	0.41655988	0.51853496	0.30702108	0.39155403
0.0	0.40963545	0.3053507	0.075735256	0.41290087	0.27590278	0.39868012	0.26277256	0.5549173	0.25168747	0.41919112
0.0	0.43466413	0.25519553	0.48637033	0.35249493	0.35313904	0.39711168	0.24519774	0.29444334	0.47555006	0.41630155
0.0	0.39379665	0.4282174	0.47794142	0.46397918	0.18583493	0.38303182	0.34906137	0.39810655	0.43865508	0.4672907
0.0	0.43683422	0.31745085	0.1757084	0.41774192	0.4934119	0.34845084	0.41461802	0.52124095	0.29692784	0.2482844
0.0	0.35187268	0.3923492	0.43547934	0.36703074	0.3959612	0.1512244	0.4055746	0.5134812	0.36694533	0.39230657
0.0	0.41667464	0.26174515	0.39252052	0.0996483	0.2885769	0.4446168	0.40920752	0.4188604	0.32046813	0.33755207
0.0	0.0006030584	0.0013578436	0.0070772627	0.004430571	0.003285012	0.0050197067	0.002249986	0.0018748761	0.0019532486	0.00081517256
0.0	0.0012348355	0.0013076657	0.0010995787	0.003837502	0.0016764794	0.0032511004	0.004505571	0.0017236046	0.0008897535	0.001331647
0.0	0.0025138715	0.00080206257	0.0054176524	0.0022771107	0.0032703592	0.0036169447	0.0009220651	0.0032911878	0.0027156582	0.0027138493
0.0	0.0012064197	0.0024608136	0.004847898	0.0014266899	0.0054044365	0.0028632067	0.0062973755	0.00042464587	0.0017147257	0.0014234681
0.0	0.0027806116	0.0017375851	0.0054295044	0.0022953595	0.0019264449	0.0025020598	0.0024880122	0.0028474308	0.0054568234	0.002374704
0.0	0.0029956745	0.0014810516	0.004478652	0.0013181561	0.0015620311	0.003138735	0.0022127305	0.0029124524	0.0020016122	0.0025314207
0.0	0.0021957387	0.0007381801	0.0045343945	0.000916477	0.0017923266	0.0033246106	0.004884998	0.0019253176	0.0012873821	0.0015731474
0.0	0.0031375801	0.0020562108	0.004733432	0.0028249652	0.0017672485	0.0029185752	0.0019752646	0.0015325894	0.0034402006	0.003947632
0.0	0.0011472994	1.4520196e-05	5.9579528e-05	0.0006163812	0.005091246	0.0009009766	2.8974839e-05	0.0013153646	0.004655123	6.479017e-05
0.0	0.0011527758	1.4534882e-05	5.978995e-05	0.0006193674	0.0051010377	0.0009013437	2.9131852e-05	0.0013176303	0.004677998	6.488984e-05
0.0	1.2935838e-05	4.6751375e-05	0.0002119575	2.055037e-05	3.6938873e-05	5.7447276e-05	4.2026724e-05	7.060963e-05	0.0019172819	2.7563932e-05
0.0	0.40836734	0.3939189	0.3816095	0.36115158	0.33391222	0.27911714	0.009895045	0.46696854	0.46258113	0.54624003
0.0	0.0014560921	3.4277182e-05	0.0001962427	7.998161e-06	0.0045876885	5.96783e-05	5.5771525e-05	1.8276854e-05	0.00084270816	3.1061514e-05
0.0	0.0014618057	3.4315355e-05	0.0001969295	8.037808e-06	0.004598825	5.9717015e-05	5.603509e-05	1.829527e-05	0.0008456272	3.1110547e-05
0.0	0.0014585276	3.4256303e-05	0.00019630502	7.97719e-06	0.004592122	5.962489e-05	5.6066037e-05	1.8240255e-05	0.00084262824	3.103818e-05
0.0	0.0014627303	3.4293564e-05	0.00019699373	8.023127e-06	0.0046032774	5.972932e-05	5.610556e-05	1.8257988e-05	0.0008428262	3.108774e-05
0.0	0.00083970354	1.9744275e-05	5.679959e-05	0.00068010273	0.0049178554	0.0008736049	1.7896027e-05	0.0018522323	0.0020032513	6.379713e-05
0.0	0.0007762442	2.6665964e-05	7.0182556e-05	7.058588e-05	0.003981351	3.93633e-05	1.9904517e-05	0.001925402	0.00073520734	4.2580945e-05
0.0	0.4811755	0.31674126	0.20925722	0.01828683	0.47618335	0.013156854	0.42099473	0.4711374	0.21927053	0.44364086
0.0	9.640526e-06	5.6334433e-05	5.802223e-05	1.7099843e-05	0.0025355152	3.4979792e-05	6.8733374e-05	2.4143375e-05	0.0009607697	4.023595e-05
0.0	9.92427e-06	7.214212e-05	4.776147e-05	4.5656412e-05	0.0034307728	7.304697e-05	3.37832e-05	1.4760869e-05	0.0019891066	3.0594314e-05
0.0	1.3087908e-05	4.3441574e-05	0.0002255105	2.2029388e-05	3.6497397e-05	6.463996e-05	7.420916e-05	7.3282856e-05	0.001954143	3.5438246e-05
0.0	1.9657662e-05	0.0019031379	5.9086487e-05	2.132432e-05	5.443634e-05	5.452752e-05	3.235561e-05	0.0020278967	0.00013251789	0.0028801414
0.0	2.091858e-05	1.804934e-05	7.8088095e-05	2.5247682e-05	4.8812515e-05	5.0282444e-05	2.9230838e-05	5.065167e-05	0.00013739604	4.856101e-05
0.0	2.8981609e-05	0.00039545586	5.308758e-05	1.2923593e-05	3.5613735e-05	0.00017320078	1.6252316e-05	2.0796988e-05	0.00015369966	5.6285033e-05
0.0	3.080502e-05	3.9089067e-05	7.4589225e-05	1.35706805e-05	3.8399343e-05	0.0001247341	1.6367852e-05	2.779514e-05	3.7159236e-05	5.7396956e-05
0.0	6.423814e-05	1.4646239e-05	0.00018368033	1.50839405e-05	3.0183988e-05	4.6214132e-05	2.7322532e-05	1.851811e-05	3.5788187e-05	6.7708235e-05
0.0	0.27695787	0.30453137	0.262304	0.30837032	0.17888549	0.5598413	0.43509924	0.2724726	0.5021395	0.48717943
0.0	2.0548663e-05	2.2329266e-05	4.8016893e-05	9.719751e-06	3.6789323e-05	9.6831245e-05	1.7013372e-05	2.6356034e-05	5.9890095e-05	4.2214473e-05
0.0	4.9398663e-05	3.598737e-05	7.071779e-05	2.3508524e-05	2.934678e-05	4.4787e-05	1.6468764e-05	2.8985201e-05	2.1329446e-05	5.2327716e-05
0.0	2.8292836e-05	3.7500555e-05	0.00017375442	3.695145e-05	2.986394e-05	4.7101727e-05	3.4709607e-05	2.7735987e-05	2.0334019e-05	4.8114616e-05
0.0	0.38931862	0.4756911	0.46482873	0.24894571	0.37846428	0.18743221	0.530604	0.3945497	0.5648836	0.42198765
0.0	2.8278431e-05	3.7535585e-05	0.00017372741	3.673036e-05	2.9863428e-05	4.7167217e-05	3.4658802e-05	2.8023607e-05	2.0365573e-05	4.811361e-05
0.0	0.0015951716	4.0176903e-05	6.8814436e-05	2.4788773e-05	5.142338e-05	4.5738947e-05	0.0007027317	2.0644753e-05	1.9791782e-05	3.2468182e-05
0.0	4.92808e-05	3.5994715e-05	7.086671e-05	2.3457196e-05	2.925069e-05	4.4780892e-05	1.6363e-05	2.9067387e-05	2.1279548e-05	5.2251424e-05
0.0	0.00056364207	3.9526745e-05	5.741721e-05	1.8098499e-05	4.3952958e-05	4.9143713e-05	1.6523842e-05	3.0495774e-05	2.5369058e-05	5.9351736e-05
0.0	0.28179604	0.41982034	0.48941126	0.4541565	0.35341552	0.4735771	0.393654	0.49270603	0.1678849	0.41679597
0.0	0.0005633673	3.957166e-05	5.739126e-05	1.7992834e-05	4.3945034e-05	4.9218568e-05	1.6503243e-05	3.081154e-05	2.5407966e-05	5.9357226e-05
0.0	0.5526436	0.56081486	0.58297855	0.58175355	0.56168467	0.5789357	0.5773704	0.58289057	0.577364	0.5587576
0.0	0.00077753013	3.117666e-05	0.0036122804	9.320958e-06	0.00438392	0.00010461328	0.0010353556	0.0006375041	2.5954336e-05	0.0012933101
0.0	0.0008010918	3.1802036e-05	0.0032097492	8.770686e-06	0.0048184246	7.800489e-05	0.0015232459	0.0004873052	2.5962976e-05	0.0037710383
0.0	0.35536438	0.004078777	0.2146834	0.24119604	0.20453997	0.46135736	0.3753056	0.08964333	0.023745969	0.36021903
0.0	0.36137512	0.19419368	0.31269357	0.39732093	0.17090933	0.41993782	0.28916484	0.45584038	0.45867676	0.41350588
0.0	0.15561597	0.34267178	0.47328502	0.27341062	0.44790286	0.42227817	0.21875079	0.5351053	0.34471294	0.4512415
0.0	0.0013061054	0.0012310446	0.0029589112	0.0013332545	0.0010822234	0.0014882386	0.00094571273	0.00066103216	4.365345e-05	0.001264272
0.0	0.5059758	0.33152798	0.36322242	0.12674896	0.33885506	0.3688238	0.26774332	0.23373117	0.42225277	0.2372858
0.0	0.001591017	0.0023370218	0.0018562673	0.0024730137	0.0038152514	0.0047126445	0.002846701	0.0021933601	0.002467429	0.0011426895
0.0	0.0006590673	0.0008575411	0.0022580095	0.0015441851	0.0028499842	0.0025002526	0.0007544075	0.00038307972	0.0013541727	0.0018427576
0.0	0.00074227154	0.0007338141	0.0033392056	0.0014524077	0.001266991	0.002260587	0.0013615314	0.00038503707	0.0013734297	0.0019440352
0.0	0.0014049045	0.00310082	0.00149923	0.0016276158	0.0041286163	0.0013146726	0.0029151207	0.0012532473	0.0031245307	0.00094773824
0.0	0.0017553329	0.0040830486	0.0022283292	0.002101307	0.0020696141	0.0020596676	0.0009346112	0.00090314297	0.0039756843	0.0036815805
0.0	0.4609873	0.45140824	0.36817685	0.3203333	0.44119528	0.24237862	0.27227917	0.25054294	0.4818612	0.45203027
0.0	0.0004058163	0.0026088308	0.0067159967	0.0023022844	0.0014409237	0.0041180975	0.0019797997	0.0017993615	0.0031503686	0.0012992623
0.0	0.0026893625	0.001817253	0.0026609073	0.0036530907	0.0008506329	0.003532556	0.0032821577	0.0015471647	0.0015020524	0.002345404
0.0	0.23691338	0.3995052	0.465894	0.41732034	0.33039907	0.35298446	0.46171993	0.4023635	0.32080758	0.3683455
0.0	0.0028053976	0.0015409763	0.0042525693	0.0011200946	0.003451371	0.0018966194	0.00056025933	0.003762989	0.00349708	0.0016569005
0.0	0.47234026	0.31101376	0.38066265	0.27143684	0.4318264	0.306994	0.2785119	0.6081446	0.51841116	0.45144898
0.0	0.002052657	0.00096499664	0.0015612289	0.0015744878	0.0018447926	0.00034290552	0.00076996	0.0012151015	0.0027142058	0.0035971368
0.0	0.0011093772	0.0012677985	0.0018306186	0.003335404	0.0009862516	0.0017676784	0.0036155288	0.003034028	0.0018249708	0.0027819844
0.0	0.375686	0.28225037	0.21316944	0.10616126	0.50812274	0.39130497	0.41612998	0.39243954	0.4424538	0.39876613
0.0	0.0010458779	0.0020217781	0.0023070944	0.0006662818	0.0010676464	0.002129829	0.0020769136	0.0026678941	0.002194638	0.00051869935
0.0	0.3574529	0.44504318	0.5080074	0.2517707	0.30313167	0.3435003	0.42775154	0.6301657	0.47972426	0.4145329
0.0	0.0009559668	0.0011319106	0.0021157437	0.00083306833	0.0010409084	0.0016475195	0.0022554393	0.0019746667	0.0014863618	0.000580858
0.0	0.40183583	0.4795425	0.50447804	0.33835417	0.4794069	0.30913222	0.4482574	0.18064483	0.46967322	0.39299917
0.0	0.0009381411	0.00041655367	0.0018718819	0.0016411414	0.0023265844	0.0035375312	0.0013707242	0.002412649	0.0012401219	0.0033916186
0.0	0.0029625655	0.0031935668	0.003120741	0.0010892012	0.0012843448	0.00032314338	0.002103367	0.0017390688	0.0049886326	0.0027338085
0.0	0.000114749615	0.0020228096	0.0040372796	0.002861221	0.0023072239	0.0032754426	0.00087573	0.0027351647	0.0027457136	0.0028442617
0.0	0.4635935	0.4500172	0.42290926	0.46278125	0.41642606	0.35824913	0.48565882	0.094223455	0.43531793	0.27259016
0.0	1.3811031e-05	4.611939e-05	0.00013122887	2.1100102e-05	5.1311254e-05	4.0906205e-05	4.0547104e-05	6.211787e-05	0.0027431585	4.647737e-05
0.0	0.44767398	0.2788012	0.41981506	0.30465263	0.36092746	0.32881874	0.39638388	0.18653287	0.32291594	0.3133415
0.0	0.001094982	0.0023139734	0.0022416678	0.0007859854	0.0022039593	0.0017157038	0.0017059409	0.0005423837	0.0027667903	0.0013757179
0.0	0.001219935	0.0020768454	0.0018931222	0.0007563838	0.0015358113	0.0014355964	0.0010084199	0.00033884664	0.0025128184	0.003616601
0.0	0.41776636	0.47597256	0.44761252	0.3139358	0.28460708	0.4056088	0.40807283	0.37631744	0.4149628	0.25754836
0.0	0.5541287	0.5616279	0.5842712	0.58232474	0.56391674	0.5808695	0.5796261	0.58559126	0.576865	0.5609101
0.0	0.0015125019	0.0005496125	0.0038165129	0.0008477349	0.0026357658	0.0018358058	0.00068129605	0.001999102	0.0015579016	0.0030084436
0.0	0.0014866896	0.0013144484	0.0019427376	0.0030531222	0.0011628906	0.0017529349	0.0029745586	0.0005679636	0.004128032	0.0044545103
0.0	0.000930622	0.0009209356	0.0023438314	0.00060221006	0.0016842304	0.0054059615	0.0007600008	0.0006827335	0.0028231738	0.0017496804
0.0	0.001204785	0.0015284751	0.0033077486	0.001836797	0.0012611072	0.0019533779	0.0021975008	0.0005073364	0.0012539602	0.0060199313
0.0	0.0008445124	0.004107549	0.006221903	0.00069245684	0.002288987	0.001835901	0.0024614704	0.0005411681	0.0033695176	0.0038094963
0.0	0.37714064	0.31253484	0.3238038	0.30024743	0.38883024	0.42025074	0.45155817	0.25130808	0.30164748	0.3776344
0.0	0.46265036	0.23146367	0.38796562	0.4011008	0.26198488	0.24539009	0.4303687	0.4799657	0.2686964	0.49532452
0.0	0.00040562675	0.0029105947	0.0009971552	0.0022813547	0.0019768332	0.0018006089	0.0009255604	0.001826707	0.00097583426	0.0013255425
0.0	0.32534528	0.43969995	0.39070863	0.20266178	0.48347932	0.3468478	0.4627546	0.34281012	0.41695893	0.2944767
0.0	0.00379211	0.002447876	0.0055705295	0.0010314505	0.0009966481	0.0047914027	0.000817872	0.001025291	0.0022754993	0.0015065969
0.0	0.00021046725	0.0013029749	0.00069698907	0.0027588736	0.0013129639	0.002476922	0.0039241468	0.003432255	0.0016133608	0.0018294045
0.0	0.00168917	0.00012250368	0.0075128456	0.0037137927	0.00051959994	0.008146417	0.00023625472	0.00035727667	0.0004965622	0.003249259
0.0	0.4378591	0.24257143	0.4378923	0.4634238	0.3646492	0.41222334	0.45135546	0.16456066	0.466912	0.40212438
0.0	0.0013023522	0.0011985605	0.0023929738	0.0008690158	0.0036115288	0.0028518275	0.0033655104	0.0005251374	0.0021967941	0.0013210903
0.0	0.43650654	0.45819739	0.41925582	0.3127033	0.4800992	0.42168745	0.25547877	0.1624341	0.46390703	0.49405503
0.0	0.30776125	0.09727171	0.4635051	0.2613029	0.43780106	0.41570184	0.35628018	0.330987	0.3986061	0.30774146
0.0	0.48545927	0.3687499	0.51927733	0.3640385	0.36436763	0.4539974	0.44118905	0.37790376	0.48628128	0.24123451
0.0	0.0014152196	0.0020923852	0.0054382533	0.00092230807	0.002761509	0.0025451437	0.0019425305	0.0018449033	0.0021315282	0.001435772
0.0	0.00199983	0.0006944828	0.0035697303	0.001460148	0.0039058733	0.002746875	0.0010787679	0.00033261505	0.0011787047	0.00114949
0.0	0.42669758	0.18852337	0.26665562	0.44155458	0.22330971	0.48385575	0.36285537	0.59491676	0.42429933	0.28466892
0.0	0.44358563	0.33596948	0.26165974	0.47226527	0.3697655	0.33610708	0.2721996	0.5233004	0.23240885	0.3838501
0.0	0.27612072	0.2544373	0.402955	0.3532878	0.44071704	0.39538154	0.32790503	0.5414859	0.46349454	0.42835248
0.0	0.0010122389	0.0011784117	0.0023291605	0.0010367493	0.0032542648	0.006179177	0.003438344	0.0033582314	0.004601626	0.0024910066
0.0	0.124368995	0.40647912	0.5084393	0.36928517	0.19926907	0.31650716	0.19311023	0.37506884	0.5092614	0.35349026
0.0	0.00017054561	0.0010830583	0.001914479	0.0011232417	0.00055643776	0.002149788	0.00078462	0.0016415627	0.004879174	0.0025037394
0.0	0.0012181724	0.001344512	0.0022696187	0.0011677515	0.0039996663	0.0020498382	0.0014595975	0.0005193717	0.0020528194	0.0015930724
0.0	0.017574579	0.006979985	0.011360311	0.009336826	0.007982284	0.0067372634	0.006396371	0.011050681	0.48973784	0.024721423
0.0	0.43102315	0.36737204	0.36732388	0.39948797	0.24741098	0.476373	0.38679335	0.49392098	0.44835246	0.46815208
0.0	0.0021400354	0.0013013689	0.0043707676	0.0014736173	0.0010534764	0.0029254297	0.0014921203	0.00026074942	0.0011867236	0.0005391558
0.0	0.34138504	0.12008801	0.47117883	0.28047332	0.4065046	0.36630076	0.38348427	0.07658514	0.4544277	0.33575353
0.0	0.43018636	0.41696954	0.48087272	0.23269138	0.36556372	0.3989568	0.47188297	0.4967545	0.4526985	0.37333202
0.0	0.001140514	0.0019689915	0.0033445342	0.0011087471	0.0019410361	0.0028775241	0.0023069377	0.0016500202	0.0025367867	0.0020266986
0.0	0.0007421736	0.0010857742	0.0018979812	0.00127526	0.0014397714	0.0006843383	0.0007284321	0.00032680787	0.0016364878	0.0015940093
0.0	0.0017262322	0.0020713739	0.0012650995	0.00085947366	0.0013586171	0.001548304	0.0009766672	0.000224693	0.002704293	0.0010494131
0.0	0.000977831	0.0011614487	0.005055679	0.0014003596	0.0010702453	0.004945803	0.0023139338	0.000321733	0.003729771	0.0018803995
0.0	0.55135083	0.56171197	0.5838747	0.5814488	0.5604968	0.58049524	0.57913655	0.583667	0.5770806	0.56055367
0.0	0.0011230514	0.002016216	0.002097523	0.0015835916	0.0030412786	0.00226514	0.001643501	0.0031655775	0.0048539685	0.0013713508
0.0	0.0015573871	0.0014261492	0.0020348644	0.0014575869	0.006636694	0.0021799225	0.0024744244	0.0014961646	0.0053620166	0.001421981
0.0	0.0011231535	0.0020206545	0.0020883945	0.0015940679	0.0030276277	0.0022641595	0.0016408014	0.0031715776	0.0048513063	0.0013821298
0.0	0.0011088928	0.0019625505	0.0018875622	0.0012310593	0.0014696836	0.0069896756	0.0028208725	0.0010691427	0.0038486524	0.0029935515
0.0	0.0013511311	0.002076871	0.004203513	0.0010203419	0.0017191651	0.0007077691	0.002000008	0.0013555934	0.00033343578	0.0014449608
0.0	0.00093036174	0.0013378813	0.0019807525	0.0013397895	0.004324388	0.00231835	0.0013836419	0.0005072373	0.0028289063	0.0011148114
0.0	0.3846853	0.3758655	0.41411301	0.30910632	0.43456388	0.3972061	0.37404385	0.2738564	0.49879152	0.24299249
0.0	0.43540272	0.4752691	0.4961213	0.4776462	0.3875755	0.3926873	0.29233438	0.5739314	0.51878434	0.47290003
0.0	0.23596053	0.4262411	0.3624778	0.43511304	0.47852775	0.40305954	0.43252692	0.42741802	0.42708787	0.48858815
0.0	0.0006352745	0.0035926858	0.0014666532	0.0010907042	0.0025251398	0.0013114379	0.0021013462	0.00028403578	0.001486999	0.0011746332
0.0	0.41832	0.41058835	0.15658575	0.2721279	0.4909864	0.32181978	0.22543123	0.38603064	0.4637828	0.41535884
0.0	0.0010390457	0.0040781205	0.0016988138	0.0016435744	0.0051174713	0.0024333193	0.0039502783	0.0017841604	0.002373061	0.003398711
0.0	0.0010672362	0.0001788512	0.0015100504	0.0010065266	0.001569904	0.0020075287	0.0010914593	0.0029627357	0.002485411	0.0014487009
0.0	0.0010669443	0.00018213202	0.0020875956	0.0009989367	0.0016061174	0.0017684813	0.0021775072	0.00075617194	0.0030247115	0.0011299826
0.0	0.0010655933	0.00018229306	0.0020867456	0.000992931	0.0016059782	0.0017713651	0.0021749279	0.0007624461	0.003032335	0.0011303626
0.0	0.0010684814	0.0001823094	0.0020977326	0.0009949133	0.0016096261	0.0017698624	0.0021717998	0.00076009094	0.0030407002	0.0011258471
0.0	0.00081631215	0.0017822745	0.0018706305	0.0011478087	0.003257462	0.0024186128	0.0010448527	0.0011854464	0.0021707544	0.00037023812
0.0	0.00081527355	0.0017837264	0.001870198	0.0011410194	0.0032575363	0.0024225323	0.0010438543	0.0011978158	0.002176198	0.00037029217
0.0	0.00081752805	0.001784207	0.0018798269	0.0011432084	0.003265712	0.0024207286	0.0010421125	0.0011917747	0.002182919	0.00036889443
0.0	0.0027008718	0.0005821941	0.001569195	0.0038427808	0.006006932	0.0014901792	0.002396496	0.00038202212	0.0054156613	0.0026440823
0.0	0.0011246663	0.00039174498	0.0015541865	0.0035673736	0.004702711	0.0010268546	0.0016756336	0.00055414916	0.002550118	0.0017469614
0.0	0.0011232434	0.00039223675	0.001553608	0.0035460163	0.004702798	0.0010283422	0.0016733338	0.000558682	0.0025530148	0.0017475353
0.0	0.0011264575	0.00039238782	0.0015614898	0.0035522473	0.0047147544	0.0010275294	0.0016710486	0.0005569402	0.0025608854	0.0017408122
0.0	0.0013973037	0.0020418474	0.0017000651	0.00095891696	0.0020820312	0.0018454706	0.0012417797	0.0011535177	0.0017623611	0.001472965
0.0	0.0018792768	0.002180552	0.0044378755	0.0015337537	0.002567813	0.0017038551	0.0015751446	0.0012950061	0.002266607	0.0014685538
0.0	0.0018771815	0.0021826946	0.004436351	0.0015244394	0.002569736	0.0017062641	0.0015730389	0.0013058678	0.0022715686	0.0014685091
0.0	0.0018824332	0.002183559	0.004458851	0.0015270966	0.0025751733	0.0017051013	0.0015704811	0.001301773	0.002278578	0.001462993
0.0	0.0011391318	0.000661886	0.0022792546	0.0001287898	0.0056986804	0.0018338731	0.0012430033	0.0021858113	0.0011427576	0.0016723067
0.0	0.00089295284	0.0022734888	0.0016626335	0.0012945338	0.0044112797	0.0007997997	0.0014195889	0.00046493267	0.0017919479	0.0031124596
0.0	0.2594556	0.39896604	0.3964375	0.12781253	0.493493	0.3935117	0.45858186	0.18606386	0.4310327	0.43386465
0.0	0.40440112	0.4160622	0.4080959	0.20780115	0.3988194	0.245787	0.3159956	0.16848017	0.46268725	0.30091587
0.0	0.0033755854	0.00070970587	0.0020365636	0.00046052138	0.0027749543	0.0022474912	0.0010055644	0.002026308	0.0060820864	0.0012251724
0.0	0.34779045	0.24907655	0.3623814	0.1609049	0.30905026	0.3875345	0.2998953	0.3272529	0.35001063	0.43214756
0.0	0.0014112325	0.003988952	0.002832958	0.00058214105	0.0013682514	0.0002587541	0.0011808478	0.0025137677	0.001901597	0.0015826878
0.0	0.0017320911	0.0025117227	0.0028934043	0.0012920635	0.0012116747	0.0002564376	0.0009873051	0.0013952053	0.0021054158	0.00314056
0.0	0.0018271968	0.0009582333	0.0022411942	0.0009628251	0.00097512006	0.00024536529	0.00085062726	0.002335897	0.0011578668	0.0015974629
0.0	0.0020562762	0.0013806517	0.0030305507	0.0013258158	0.0013410738	0.0002434282	0.0012546392	0.0029505612	0.0034365603	0.0031403333
0.0	0.001989116	0.0026928165	0.002418055	0.0012537368	0.001412727	0.0002555682	0.0015476554	0.0026522544	0.0006325663	0.0014694835
0.0	0.0016253175	0.005009854	6.6007626e-05	0.0009884301	0.0013111894	0.00022963564	0.0010990965	0.0028573438	0.0021472394	0.0030165494
0.0	0.0014977483	7.223326e-05	0.0029238807	0.0011716969	0.0014089664	0.00027248694	0.0015127453	0.0026737307	0.0023710693	0.0032807556
0.0	0.5547602	0.56123114	0.58501714	0.5826708	0.5640131	0.58130777	0.5798338	0.5858136	0.5760239	0.56071013
0.0	0.0016740877	0.0047912505	0.006596171	0.00051020563	0.0052150176	0.0060972096	0.0017652485	0.0032230634	0.0022096531	0.0013347212
0.0	0.002429595	0.0015267238	0.005294685	0.0012651314	0.002712443	0.0024154282	0.0012872522	0.00082604546	0.0022506926	0.0045330813
0.0	0.0025242562	0.00065629056	0.002044985	0.0008591977	0.0008849925	0.002866826	0.0011521818	0.0015763389	0.0013211211	0.0012593049
0.0	0.003443735	0.00097586407	0.0045536812	0.004858238	0.0057465974	0.00042445367	0.0021628693	0.0015916806	0.0040412107	0.0032850073
0.0	0.0028541526	0.001708901	0.002336246	0.0031058444	0.0039085587	0.0060176007	0.0040314784	0.0018647059	0.0007278676	0.0012020848
0.0	0.00010555934	0.0014014376	0.0030485217	0.0050449115	0.0026713845	0.0020448265	0.002391193	0.002190657	0.0041596754	0.0032628435
0.0	0.0009939664	0.0006277376	0.004018352	0.0010594457	0.0027786845	0.0021385257	0.0019788935	0.0014255308	0.0025875191	0.0001683157
0.0	0.0012096053	0.00079136185	0.0022015916	0.0017458542	0.0014179054	0.0036310134	0.0016793812	0.0012081215	0.0036261794	0.0049057384
0.0	0.0010808366	0.0009093696	0.0054889647	0.0019889495	0.0012928599	0.0021053546	0.0018322949	0.0015572537	0.0027094318	0.0016693487
0.0	0.0018738974	0.0015138375	0.0027743117	0.0025284642	0.003818087	0.0019750437	0.0018789046	0.0011477191	0.0047957515	0.0038510058
0.0	0.0023096434	0.0020160165	0.005106188	0.0034395498	0.0012461885	0.0022029025	0.0014089369	0.003452808	0.0057227886	5.494772e-05
0.0	0.004803669	0.004900792	0.0021024514	0.000968011	0.0044823294	0.0049072495	0.001542255	0.0014619937	0.0043559107	0.00114533
0.0	0.0010120296	0.002453511	0.0019134433	0.0039540697	0.0048327683	0.005985502	0.006287715	0.0016618827	0.0034998462	0.001616366
0.0	0.0011281327	0.0026563357	0.0044196914	0.0008268436	0.0013539883	0.0038847479	0.002445239	0.0015225725	0.0017951602	0.0038461322
0.0	0.0038333372	0.00056723674	0.002182841	0.0023307854	0.0026844582	0.0017045415	0.003888811	0.0017887905	0.0028515782	0.0017130531
0.0	0.0013786703	0.0019397819	0.0045662546	0.0023546373	0.005585503	0.002402717	0.004186802	0.00038774995	0.001924702	0.0022105859
0.0	0.0021531056	0.004513461	6.678781e-05	0.00083962065	0.0014822051	0.0025969616	0.0018921159	0.002017627	0.002312061	0.0030607313
0.0	0.0018385499	5.317047e-05	0.0055515384	0.0010410299	0.0032159905	0.0040580304	0.0035545889	0.0026109223	0.0028597086	0.0030088266
0.0	0.0018606846	0.0017606809	0.0016564747	0.0036659718	0.0008865184	0.0039743795	0.0030367768	0.0010401341	0.0022741507	0.0013863418
0.0	0.43344748	0.5275619	0.44970292	0.43914917	0.35429832	0.44862646	0.43953785	0.48140228	0.39005426	0.34639707
0.0	0.0021740806	0.0017966571	0.002718325	0.00032903004	0.0014905176	0.001837194	0.0025526115	0.00060426607	0.0016310271	0.0018376757
0.0	0.0011382033	0.0023932515	0.0041993335	0.0024721716	0.0045806123	0.0029338105	0.0005616131	0.0026096636	0.0019456429	0.001265537
0.0	0.0013460213	0.0016151314	0.002773494	0.0011445028	0.002589553	0.002284922	0.001506886	0.0010738095	0.00055678847	0.0038133364
0.0	0.0023528524	0.0021084284	0.0063120704	0.0038347158	0.0037937404	0.002116667	0.0020377997	0.0031752384	0.006571794	0.0015662168
0.0	0.46919727	0.34153157	0.28535822	0.3341618	0.49287558	0.44561073	0.5026835	0.5832807	0.10544496	0.33444455
0.0	0.2984073	0.41513258	0.016979866	0.21777551	0.4190402	0.37037998	0.4513125	0.35987398	0.50416726	0.2123156
0.0	0.44477898	0.20279635	0.40253684	0.4473523	0.45989278	0.24016087	0.2797401	0.532192	0.527645	0.4415108
0.0	0.015666207	0.29247978	0.48139328	0.40769172	0.21697578	0.4623195	0.47236913	0.39790198	0.5022501	0.30286014
0.0	0.0012977523	0.0017053863	0.0010272181	0.0008754577	0.001430079	0.0023070462	0.0015843683	0.0025420368	0.0017909604	0.0033605702
0.0	0.0026095218	0.0014103343	0.0010270958	0.0008604029	0.0015214491	0.0048042485	0.0023485515	0.0034714774	0.0019467766	0.0014457812
0.0	0.45218554	0.44398618	0.4761972	0.38316527	0.46303403	0.39190906	0.3221445	0.5079996	0.5245794	0.27771616
0.0	0.001648643	0.0026951302	0.002371024	0.0039569554	0.0011023065	0.0019859578	0.001334915	0.0015537529	0.0013642346	0.0012025298
0.0	0.0021670195	0.0004276983	0.0017978513	0.002444884	0.005660048	0.0052055614	0.0014984187	0.00045131217	0.002301058	0.0036530283
0.0	0.5550783	0.56230617	0.5847	0.58268803	0.56416494	0.57964194	0.57982075	0.58514214	0.577209	0.56047815
0.0	0.0008581095	0.00064884487	0.00044119993	0.002014807	0.0024068833	0.0016514253	0.0025725192	0.004276708	0.001830759	0.001281638
0.0	0.0014241616	0.00041759212	0.0050273836	0.0029946337	0.0037041493	0.006315744	0.0013665245	0.0004745925	0.0022167398	0.0015174854
0.0	0.4251428	0.07086683	0.27749336	0.30683553	0.48335874	0.46332353	0.38006234	0.15546833	0.4357252	0.46209437
0.0	0.39414838	0.3845393	0.078990266	0.18645403	0.30327016	0.37768978	0.11239872	0.2936261	0.44953582	0.3734924
0.0	0.00078885996	0.0011748547	0.0009949924	0.0030203594	0.0039480464	0.010493943	0.00222392	0.0018826043	0.0018987826	0.0033100226
0.0	0.0012195267	0.0009398861	0.0003449175	0.00064942177	0.0013533618	0.001777547	0.00014869748	0.00013507312	0.0020925575	0.0021108615
0.0	0.000587676	0.0016855852	0.00039025737	0.0033393006	0.0014505181	0.0017527413	0.00013306452	0.0027116565	0.0017792297	0.0018719274
0.0	0.28014836	0.23425663	0.40608883	0.38973856	0.4419761	0.4054507	0.47835112	0.48238224	0.2962553	0.41340947
0.0	0.25991225	0.41218063	0.49408203	0.48512238	0.47592574	0.36528856	0.46733254	0.34350005	0.43072492	0.32317632
0.0	0.0011726873	0.0008400989	0.003966663	0.0019074751	0.0024131415	0.0022765107	0.0024125138	0.0010445098	0.0024229644	0.002016955
0.0	0.0014065425	0.0024224876	0.004752673	0.003465692	0.0032021683	0.0014555902	0.0009756507	0.0027906427	0.002242436	0.0022599688
0.0	0.0012865529	0.0010114238	0.0028984698	4.939692e-05	0.0033212563	0.0031573393	0.0011658586	0.004414292	0.001371061	0.00010622993
0.0	0.0011119377	0.00090583053	0.0030693598	0.0011240789	0.0018402376	0.0021948738	0.0029237568	0.0020967287	0.0040334817	3.2376847e-05
0.0	0.0012305012	0.001537393	0.0031455383	0.0010858492	0.0027050185	0.0015269483	0.0020704544	0.00081307447	0.0023373275	3.3376287e-05
0.0	0.3706931	0.40588272	0.40126574	0.3165973	0.470108	0.32012728	0.35220554	0.22330296	0.34872448	0.030749185
0.0	0.0008124286	0.0010510584	0.0047890134	5.1797724e-05	0.0021149183	0.0034685803	0.0018002489	0.0018789853	0.0023082	0.003950233
0.0	0.41508126	0.40730968	0.44136116	0.044672005	0.42581448	0.37672696	0.428762	0.37157094	0.26321742	0.47169852
0.0	0.00081194175	0.0010523329	0.004789686	5.150082e-05	0.002114745	0.0034743967	0.0017976715	0.0018948484	0.002310527	0.0039530727
0.0	0.40473083	0.3723314	0.4872478	0.24834335	0.30491906	0.38666567	0.45393226	0.13461334	0.48392802	0.30273616
0.0	0.0018144224	0.0034218044	0.0035200983	0.0014379524	0.0008455072	0.002598076	0.0020544552	0.0020795194	0.0047305846	0.0010613322
0.0	0.0011225407	0.0020060397	0.0035187039	0.000996367	0.0026382229	0.0048190034	0.001942768	9.000378e-05	0.0044270707	0.0009936369
0.0	8.608845e-05	0.0012228226	0.0012897267	0.0009667465	0.0011474262	0.0025108089	0.0012241162	0.00065396074	0.0016569076	0.0006247206
0.0	0.0030150926	0.002760132	0.0021856055	0.0023649177	0.0002613632	0.0021274772	0.0039129015	0.0016368002	0.0038856724	0.0016283139
0.0	0.0024424735	0.0022357746	0.0022986543	2.9505021e-05	0.00028051998	0.0012512959	0.0016915866	0.0022882877	0.0030372562	0.0013977994
0.0	0.41343042	0.3708672	0.3454902	0.011098009	0.056438312	0.34417522	0.40095037	0.45388576	0.44134793	0.44150567
0.0	0.002439321	0.002237473	0.0022981174	2.9333098e-05	0.00028075997	0.0012530163	0.0016886394	0.0022911003	0.0030455322	0.0013978146
0.0	0.0012058532	0.0031979138	0.0018804541	0.000109635315	0.0018819987	0.003238956	0.0012051356	0.00076459144	0.0020516922	0.0014035732
0.0	0.0011644551	0.002567686	0.00356644	0.0010403225	0.0010283059	0.002423678	0.0011753315	0.0026728266	0.002447116	0.0013065266
0.0	0.0014668166	0.0025229477	0.0037264677	0.00129432	0.0012755357	0.0011127611	0.0011188149	0.0007228832	0.0019566054	0.0030020885
0.0	0.0009180659	0.0011897179	0.0069488734	0.0005981985	0.0030298366	0.004491526	0.0026248817	0.0021668805	0.0025272113	0.0014788376
0.0	0.42560446	0.40949985	0.38039944	0.14943548	0.2968605	0.3378291	0.2338563	0.39311382	0.32074168	0.19024965
0.0	0.4453396	0.47935724	0.29197717	0.44410175	0.3937861	0.43165925	0.4895301	0.4493625	0.3858542	0.46548337
0.0	7.8687364e-05	0.0018710811	0.00329156	0.00092775124	0.0027952988	0.000304321	0.0015244532	0.0006785211	0.0024533558	0.0011927055
0.0	0.0029602984	0.003199389	0.003116906	0.0010857008	0.0012833171	0.00032269667	0.0021059928	0.0017264343	0.005000348	0.0027310902
0.0	0.0013604345	0.0020711767	0.00045910632	0.002119841	0.0030242847	0.0038032094	0.0017996287	0.002025531	0.0014153691	0.0022644782
0.0	0.0016136004	0.002182052	0.009826603	0.0019833916	0.0045412094	0.0044829547	0.0026975179	0.0017150032	0.0021481805	0.0020479574
0.0	0.001274296	0.0017439655	0.0019377706	0.001983947	0.0025405406	0.0043449947	0.0011322307	8.587093e-05	0.0020542624	0.0019301203
0.0	0.0012694829	0.0017492599	0.0019376213	0.0019732325	0.0025385525	0.0043531237	0.0011287164	8.59299e-05	0.0020554615	0.0019235545
0.0	0.40767595	0.339425	0.38284403	0.27852342	0.4380509	0.27830827	0.10423977	0.06901384	0.46966407	0.14793396
0.0	0.0023377459	0.0024289573	0.002665727	0.0033742094	0.0059808744	0.0012450627	0.0023333237	0.0006913481	0.00253757	5.4067616e-05
0.0	0.0012671236	0.0024454321	0.0030720723	0.00078455755	0.0030673805	0.0031432768	0.0011935289	0.0011618929	0.0018301003	0.0008632907
0.0	0.0009537943	0.0019967803	0.0028357382	0.001341471	0.0013172765	0.00025773965	0.0013627165	0.003199828	0.0038896387	0.0016578069
0.0	0.39608812	0.3715491	0.4337343	0.42353994	0.470286	0.26946095	0.41428825	0.03538855	0.49801555	0.4650283
0.0	0.00079870864	0.0020928273	0.00034013492	0.0027569248	0.0023334324	0.0017984537	0.0016288831	0.00013739445	0.0016513356	0.0023295572
0.0	0.44355837	0.42656	0.0704155	0.37840194	0.4083767	0.43936878	0.47202736	0.40600157	0.44361693	0.42265514
0.0	0.0031291414	0.0046006064	0.0030212426	0.0010210011	0.002929186	0.005210112	0.002492454	0.004083458	0.0024074193	9.09812e-05
0.0	0.00084211736	0.00089915335	0.003276768	0.000121752426	0.0027614841	0.0021806404	0.0016690714	0.002842084	0.0017203735	8.944814e-05
0.0	0.0008403595	0.0008981935	0.0032668284	0.00012159081	0.002749618	0.0021802522	0.0016650137	0.0028494257	0.00171138	8.962035e-05
0.0	0.0008490122	0.00090895203	0.0032745698	0.00012266242	0.0027839032	0.0021937527	0.0016835363	0.0028639296	0.0017258963	9.0620655e-05
0.0	0.0013520528	0.001472622	0.006606978	0.0010545618	0.009851159	0.0053979526	0.0011674828	0.00156342	0.0020845742	0.005359352
0.0	0.0014316699	0.002213138	0.0029994792	0.0010330623	0.0032645247	0.0014480953	0.0024447425	0.00026265168	0.0020784263	0.00392448
0.0	0.42942184	0.3452819	0.06990468	0.2586242	0.48519924	0.48316994	0.28600025	0.20576262	0.1273591	0.30091137
0.0	0.0013884491	0.0023146183	0.0030864037	0.000601293	0.005852479	0.0033060936	0.0020223584	0.0023999813	0.0026743538	0.0014494535
0.0	0.0014616888	0.0022835082	0.0030542284	0.0009454425	0.0034837339	0.002618377	0.0021183467	0.0025408862	0.0021801838	0.0034264405
0.0	0.3541359	0.44517383	0.25235644	0.37176013	0.22725667	0.45315343	0.46196577	0.47645319	0.38081846	0.45433772
0.0	0.37284836	0.37922695	0.13255659	0.2490606	0.40198573	0.39476657	0.2573358	0.31274807	0.11519537	0.28356948
0.0	0.000598111	0.0013545764	0.003674965	0.0010411593	0.0005660038	0.0028529398	0.0027690649	0.002721089	0.001817764	0.000105336214
0.0	0.31306615	0.4101544	0.49865976	0.23508169	0.12732534	0.4157037	0.4859964	0.53863424	0.42697713	0.064674154
0.0	0.375902	0.42151877	0.3995558	0.46258423	0.29678228	0.3407364	0.41852045	0.37977588	0.28444967	0.41194132
0.0	0.0057770438	0.0019008694	0.006079954	0.0012035513	0.0027151352	0.0026540894	0.00317154	0.0017807395	0.0016620378	0.0044225752
0.0	0.001354668	0.0044143735	0.005595146	0.0016870566	0.0014986469	0.002855969	0.0014607676	0.0052859304	0.0018141667	0.001994894
0.0	0.0012809705	0.0017653878	0.009597203	0.0005693386	0.0023327821	0.0021556518	0.0008291261	0.000354422	0.0017358945	0.0017241645
0.0	0.0022661358	0.0015058919	0.0035196904	0.00546261	0.0028136508	0.0042594094	0.005627735	0.0028687129	0.0050477674	0.0036714189
0.0	0.0051465495	0.0013191138	0.0033205193	0.00053577055	0.0056775776	0.0021767635	0.0013115123	0.0019021617	0.005699737	0.0017500425
0.0	0.00081924524	0.00087552104	0.0030238791	0.0032708459	0.0012463452	0.0017510593	0.0015648403	0.0011716546	0.0027126316	0.0012260666
0.0	0.0018423428	0.0015527399	0.005565453	0.0011101961	0.0042411704	0.0032785858	0.001775056	0.00040373724	0.0037258817	0.0035134943
0.0	0.0018037416	0.0028743327	0.00576532	0.0030090457	0.005091804	0.0030035134	0.0033916812	0.0023612124	0.0055461973	0.0060283514
0.0	0.002930487	0.0022177547	0.002032951	0.00087769487	0.0024935377	0.0017409098	0.0049189148	0.00019528049	0.0021220571	0.0014261885
0.0	0.0012526572	0.0029100345	0.0028643666	0.0011429895	0.004228095	0.0010869576	0.0054749316	0.0016431756	0.0022614112	0.0068566236
0.0	0.00087274046	0.00017248321	0.0044047087	0.0016477831	0.0011518965	0.00023746745	0.00044712334	0.0026840603	0.0022027872	0.0025631506
0.0	0.0011300315	0.0010030034	0.0054651704	0.0027808072	0.005333756	0.00022640286	0.00071318506	0.0014869403	0.0037073991	0.0029706298
0.0	0.0055198884	0.002498044	0.0068683564	0.0032904418	0.0014646079	0.00096567353	0.00038498492	0.0019366357	0.0010840332	0.0029467423
0.0	0.00091616274	0.002747008	0.004171435	0.00058200874	0.003976311	0.0033935837	0.0014083218	0.002510802	0.0014169605	0.00152265
0.0	0.00014778068	0.0019178486	0.0030638347	0.0010264682	0.00029985723	0.0014530566	0.0008343243	0.0004832427	0.0020944234	0.0009846579
0.0	0.0018125994	0.0018358608	0.0023953847	0.0008658671	0.0006202071	0.0023140889	0.0009870685	0.0011820344	0.0021854807	0.0045168134
0.0	0.0016975389	0.00092214544	0.0021287755	0.0009678634	0.0008971034	0.0027949468	0.0009159131	0.0024619293	0.0011552012	0.0014527792
0.0	0.0027239318	0.0012287813	0.0019116902	0.004185295	0.0011145609	0.00040205306	0.0018822827	0.00090707117	0.001895709	0.0021655045
0.0	0.0016407602	0.0019550268	0.000689328	0.0032942847	0.0028152915	0.0046424894	0.0029019448	0.002595933	0.0005955129	0.0012217677
0.0	7.7028635e-05	0.0015867952	0.0028240734	0.0014294282	0.0029813428	0.0014842036	0.0005768514	0.0028242278	0.0020095683	0.0028632989
0.0	0.0007408017	0.0008762964	0.004223027	0.0011586954	0.0028883254	0.0019323768	0.0014437484	0.0022117726	0.0022060806	0.00018339927
0.0	0.0008797005	0.0011056999	0.0022370324	0.0017820029	0.0015616243	0.0030909907	0.001403453	0.0017088684	0.0025937264	8.771587e-05
0.0	6.1371626e-05	0.0014958205	0.004149675	0.0017287171	0.0014272273	0.0016703471	0.0014836016	0.0023268745	0.0022614026	0.0016510244
0.0	0.0013843416	0.0022191417	0.003007574	0.0008869366	0.0029121586	0.0017924588	0.0013294853	0.0015106522	4.770107e-05	0.0041663707
0.0	0.001439217	0.0022714422	0.0038934408	0.0039501414	0.001396653	0.0019243703	0.0009880743	0.0031194168	0.0032311191	5.4600056e-05
0.0	0.0031066255	0.0026486106	0.002150457	0.0011593269	0.00027589765	0.0030133647	0.0012472164	0.0024194126	0.00277311	0.0014652949
0.0	0.0007981194	0.0020072372	0.0019517518	0.00080807635	0.00089496904	0.0016226117	0.002665144	0.0024734593	0.0029622864	0.0017545
0.0	0.0009329533	0.0035856531	0.0042946	0.00092030707	0.0014821888	0.0031162065	0.0019997766	0.0023814905	0.0014121494	0.00079207524
0.0	0.003858064	0.00056671124	0.0021849049	0.0023341808	0.0026878524	0.0016968659	0.0039039613	0.0017961798	0.0028547419	0.00171112
0.0	0.001384248	0.0019403526	0.004569474	0.0023595328	0.0055939234	0.0023944813	0.004202986	0.0003897144	0.001926026	0.002208287
0.0	0.00025343118	0.0026139203	6.472125e-05	0.0009692375	0.0016234478	0.0002049983	0.0012337862	0.002806645	0.0016606726	0.0023423934
0.0	0.0013599278	6.3825e-05	0.0039025948	0.0010450756	0.003391008	0.0015831912	0.0023068157	0.002270404	0.0022189082	0.002041387
0.0	0.0014287668	0.0020177816	0.0017179993	0.0038804673	0.0009749556	0.0027835155	0.00016686966	0.0017788656	0.0018940865	0.0012700434
0.0	0.0011578238	0.0031688395	0.0029050438	0.0006285435	0.0013724086	0.00028784032	0.0014695681	0.002470258	0.0015992244	0.0031971494
0.0	0.00014558897	0.0025731886	0.0027984895	0.0010222913	0.00033074498	0.00022279691	0.0009973714	0.0005229391	0.0036569159	0.0010894056
0.0	0.0022279317	0.002170654	0.0023333093	0.00086551654	0.0006595178	0.00025544784	0.0015326135	0.0017688727	0.0033474632	0.0026507338
0.0	0.0019507563	0.0016369093	0.0026202968	0.0012173245	0.0012907572	0.00025267963	0.0013316098	0.0024175444	0.0036512602	0.003085091
0.0	0.0022206984	0.002119937	0.0019353983	0.0013024247	0.0010996452	0.0002498616	0.001594634	0.00076038874	0.0018558697	0.0020563742
0.0	0.001666833	0.0024939636	0.00072176155	0.0013621678	0.0012951943	0.00024087334	0.0014671008	0.0027294299	0.0020081897	0.0026561993
0.0	0.0014293547	0.0031280885	0.0026389393	0.0011890999	0.0014242104	0.00021785598	0.0005817456	0.0026273471	0.0021787756	0.003129415
0.0	0.0020712249	0.0023615686	0.0029578183	0.0012809907	0.0013383279	0.00022982268	0.001391405	0.002857675	0.0037924626	0.002969338
0.0	0.0012526232	0.0033582328	0.0022902677	0.0013005282	0.0013983219	0.00022786987	0.0015124975	0.0024739548	0.002714402	0.00011658335
0.0	6.186586e-05	0.003255238	0.002761488	0.0013065807	0.0013799242	0.00023219992	0.0014627185	0.0019187526	0.003112686	0.0027667668
0.0	0.0018380056	0.0042302273	0.0030392334	0.00082577433	0.0012614724	0.00022249609	0.0012223207	0.0026877823	4.9142775e-05	0.00315673
0.0	0.0015291586	0.00226893	0.0028864515	0.0013571319	0.0013185097	0.0002775807	0.0014558841	0.0027172212	0.0034343987	0.0031935757
0.0	0.004301387	0.0018352799	0.0077611348	0.0036637262	0.00024988424	0.0033527615	0.005055408	0.0032603492	0.0029710326	0.0032894036
0.0	0.0014080958	0.0015042695	0.00198374	0.00070678233	0.000840953	0.0015156441	0.004226732	0.0019879153	0.00504348	0.004332189
0.0	0.0033889008	0.002632281	0.005017135	0.0009089048	0.0041415486	0.005361986	0.0073625348	0.0015222556	0.0019748793	0.0007164672
0.0	0.00025580052	0.0025074997	0.0030424932	0.0012966365	0.0013789954	0.00019466924	0.0011640049	0.003048764	0.0020697569	0.002344002
0.0	0.0020488745	0.0017113407	0.0028134326	0.0010369769	0.0012717728	0.00022452103	0.0015072777	0.002334072	0.0027568787	0.0019935614
0.0	0.002202561	0.002333115	0.002948218	0.001322516	0.001258634	0.00024268453	0.0001557915	0.0016952349	0.0022906163	0.0022709009
0.0	0.0019978133	0.0030942953	0.0030807385	0.00078595686	0.004510512	0.002920174	0.001147565	0.001047901	0.0020339834	0.0016381704
0.0	0.0009845664	0.0015702478	0.0024276865	0.00069364574	0.0012421949	0.0010221457	0.0013130383	0.002600395	0.00049479	0.002670682
0.0	0.45270464	0.2945015	0.45738572	0.42138454	0.27091062	0.30279833	0.4298761	0.52538186	0.13680974	0.48625946
0.0	0.2997448	0.06712581	0.5067024	0.5308938	0.2047547	0.41982424	0.48010558	0.4370287	0.4733909	0.45948273
0.0	0.3383133	0.41207972	0.4641393	0.41032216	0.36277205	0.3272793	0.40583792	0.40354702	0.5040533	0.51536775
0.0	0.0013337154	0.0011569798	0.0050452272	0.0010491008	0.0027421073	0.0019217089	0.0014712302	0.0022395998	0.0017990856	5.3387008e-05
0.0	0.5530551	0.5614144	0.5823366	0.5808278	0.5636825	0.5795961	0.5792259	0.5836304	0.5774693	0.5600387
0.0	0.0021459493	0.0019914508	0.0027452689	0.0012721762	0.0012674714	0.00022581087	0.0015572121	0.00060134486	0.002363974	0.0027231988
0.0	0.1972049	0.41506582	0.47498766	0.43042535	0.41905048	0.4103033	0.49322298	0.3598982	0.45154652	0.48466337
0.0	0.0011492289	0.0037130201	0.004013399	0.0025632908	0.0016682699	0.00089006475	0.00026392489	0.0010732071	0.0009348245	0.0012138827
0.0	0.00080871687	0.0013925616	0.001256779	0.0012444034	0.0025722722	0.0020856536	0.0012168869	0.0010800749	0.0012740084	0.0015549444
0.0	0.49492276	0.43173027	0.2052299	0.51711476	0.4044023	0.51614934	0.439856	0.43569028	0.41638964	0.2974341
0.0	0.0016938725	0.0023858913	0.0035200748	0.0026027297	0.0035475094	0.0033404867	0.002312294	0.0015982108	0.004410059	0.0013982201
0.0	0.0012432786	0.0032823137	0.001908138	0.0026165259	0.0038791846	0.0035296637	0.0004993054	0.002493922	0.0014343652	0.0014879841
0.0	0.0013173129	0.0027603393	0.0032436766	0.0007516544	0.0015009807	0.001648756	0.0018477284	0.0026247543	0.0018740105	0.0015100318
0.0	0.43323985	0.41381738	0.22020617	0.14310007	0.26807448	0.32958603	0.15519801	0.50417274	0.50513583	0.4842946
0.0	0.48617008	0.45391726	0.41161257	0.4256794	0.5072316	0.47247025	0.24417259	0.51107997	0.3130641	0.27902684
0.0	0.0014168391	0.0027633864	0.0022367022	0.0010991651	0.006356182	0.0023483168	0.0040558055	0.0013001163	0.007082009	0.0018658184
0.0	0.0021684975	0.00041336968	0.0042764945	0.00011610497	0.0053155874	0.0022350238	0.001269263	0.00043218135	0.0011829507	0.002489211
0.0	0.24084228	0.2999374	0.41750482	0.21898304	0.18295352	0.36634865	0.22271597	0.30448607	0.4641599	0.3312275
0.0	0.0031542596	0.0040993313	0.002822574	0.002518926	0.0029093786	0.0024580213	0.0021488492	0.0019249914	0.0008371677	0.0031252482
0.0	0.5540857	0.5612151	0.58367616	0.58125985	0.5634761	0.5803144	0.57748497	0.58368486	0.5775382	0.55876046
0.0	0.40126374	0.06928595	0.41704723	0.25299838	0.4847268	0.34005457	0.40340114	0.50448227	0.43035308	0.5036616
0.0	0.0011781775	0.004535983	0.0038588245	0.00057296804	0.0035363801	0.002086554	0.0014170618	0.0038001991	0.004552039	0.00068939175
0.0	0.24658455	0.3413843	0.4407876	0.35097352	0.45612407	0.33469912	0.4307492	0.61023176	0.3125538	0.14202152
0.0	0.00069289684	0.0027702895	0.0021771973	0.001289483	0.0028086356	0.0008822696	0.0023175108	0.00055067305	0.0030821313	0.0010636775
0.0	0.17825672	0.35896614	0.5272715	0.2257623	0.42293963	0.3893461	0.45131707	0.45494995	0.3028087	0.36254165
0.0	0.38129452	0.38892823	0.39936426	0.36167687	0.22488134	0.012426021	0.39951947	0.43601492	0.5024963	0.035689093
0.0	0.37560746	0.39760095	0.41819647	0.19841617	0.3836737	0.07129998	0.23882963	0.17953986	0.40192944	0.026179453
0.0	0.008069423	0.0004197101	0.005667038	0.0020433306	0.0006186857	0.006118697	0.0022460544	0.002225743	0.004970493	0.0010727609
0.0	0.0022348089	0.0035527707	0.0042695557	0.00055424846	0.0056076455	0.0026965467	0.0010333487	0.00012826013	0.0017479722	0.0017122094
0.0	0.0016691579	0.0013599376	0.0023120476	0.0007074427	0.002327396	0.0020064914	0.00040084525	0.0026089414	0.0022821417	0.0026316226
0.0	0.45848948	0.4424431	0.43978876	0.106856406	0.4073094	0.40175757	0.25831467	0.52564937	0.46487942	0.46955866
0.0	0.0014823645	0.0028256678	0.0020690686	0.0009477626	0.002197643	0.0008705677	0.00200162	0.0028296623	0.0016898746	0.0023997095
0.0	0.0011864806	0.0020078735	0.0021649275	0.00097019883	0.0021615566	0.0017858614	0.0018095478	0.0026762087	0.0032082591	0.0016911759
0.0	0.0013684911	0.0019527477	0.0020871835	0.0022649406	0.0009308024	0.0033457582	0.0011105875	0.0022558342	0.003243641	0.0022063442
0.0	0.4323222	0.46891207	0.36544567	0.4419805	0.47518888	0.3702442	0.050412852	0.24673161	0.5048324	0.43024027
0.0	0.0013582115	0.0020874487	0.0024383618	0.0021697287	0.0010726082	0.0032001904	0.0012040387	0.0042186393	0.0024790305	0.0022360757
0.0	0.3689235	0.43145567	0.36509734	0.25644973	0.40572423	0.4684855	0.3943118	0.2389486	0.433859	0.30534884
0.0	0.0009685931	0.0036748687	0.0022015602	0.000830838	0.0012123073	0.0035634148	0.0016886233	0.0006545482	0.002223023	0.0028551244
0.0	0.48479116	0.41782084	0.48293868	0.34102857	0.5063457	0.27506536	0.39612398	0.45476598	0.44030896	0.4255348
0.0	0.0012114604	0.001689968	0.0026718355	0.0033721384	0.0012068299	0.002339578	0.0022266284	0.0009810976	0.0021040717	0.0014466742
0.0	0.39488634	0.32445738	0.3651372	0.4503232	0.3148595	0.4962333	0.47637492	0.34487146	0.38645592	0.33276686
0.0	0.55338967	0.5609581	0.58421123	0.58059263	0.5623309	0.5795313	0.5793182	0.5826904	0.5763634	0.5602616
0.0	0.0010553368	0.0018723621	0.0034252144	0.0010374621	0.0008653529	0.0011452374	0.0020061638	0.002920088	0.0019399113	0.00069286773
0.0	0.0023825828	0.0008508668	0.0026805813	0.0019334458	0.0018818849	0.0025834315	0.00063432223	0.00089478743	0.0026191652	0.0020582334
0.0	0.0049681086	0.0018592284	0.005317143	0.0018368162	0.0044836593	0.0024443748	0.0012792678	0.0012808425	0.0021643497	0.0011676847
0.0	0.00021677706	0.0019932988	0.002290245	0.0008428298	0.0008825794	0.002510101	0.0007958335	0.0013117383	0.0026831105	0.0010142418
0.0	0.4170357	0.34105402	0.45014897	0.2899595	0.40947044	0.3649974	0.46760154	0.47375423	0.49302167	0.5040795
0.0	0.000206908	0.0016492145	0.002270379	0.0008625165	0.0009989423	0.003308167	0.0006936947	0.0005280501	0.002272334	0.0015100993
0.0	0.00021248561	0.0022272905	0.0027744304	0.00035822962	0.0010045561	0.0010058719	0.00050688494	0.0009602056	0.0020679436	0.0012768686
0.0	0.0008490231	0.00083603815	0.0024581815	0.0013135067	0.0012291588	0.0053844326	0.001360483	0.00044185168	0.0018932924	0.0033052845
0.0	0.0009521337	0.0010652306	0.0028059445	0.00035377956	0.0016254933	0.0010845673	0.0005975495	0.00066346396	0.0017928735	0.0014404908
0.0	0.0004829906	0.0019561294	0.0018108668	0.0012006338	0.002351183	0.005244406	0.0020645002	0.0021645948	0.0006165193	0.0014560055
0.0	0.00040103827	0.00219232	0.002365227	0.0011250735	0.0022386208	0.0024174913	0.0010946628	0.0019048677	0.00063880684	0.0019972478
0.0	0.44304374	0.4133097	0.47682327	0.45581868	0.4529437	0.3262926	0.3417911	0.42963025	0.22901185	0.4605016
0.0	0.00040075165	0.0021941473	0.002364858	0.0011185937	0.0022383395	0.0024218434	0.0010929706	0.0019243895	0.00064055837	0.0019977773
0.0	0.00048149936	0.0019568056	0.0018146943	0.0011985062	0.002345614	0.005245657	0.0020523816	0.0021719362	0.0006149852	0.0014539472
0.0	0.0024286	0.0009609853	0.0018983108	0.0015394996	0.004305643	0.0016164461	0.002029957	0.0027960248	0.0019837408	0.0014920123
0.0	0.45782357	0.1212061	0.32592103	0.34955707	0.49670675	0.24706516	0.46870822	0.48893622	0.5138365	0.43530354
0.0	0.0024257402	0.0009619353	0.0018976614	0.001530571	0.004308244	0.0016182145	0.0020275523	0.0028240317	0.0019891292	0.0014921529
0.0	0.001549886	0.0031161236	0.0023047414	0.0012679326	0.0023059235	0.006642481	0.0004916183	0.0013998115	0.0015192826	0.0008586702
0.0	0.0014314428	0.0020190168	0.0034471832	0.0012360464	0.002324175	0.004008892	0.0008347903	0.0022436131	0.0018395424	0.0008415478
0.0	0.337174	0.44509012	0.49506715	0.3905012	0.45635262	0.45903784	0.24477	0.32289743	0.37977815	0.39926645
0.0	0.43224713	0.4219016	0.30921748	0.24478187	0.45739555	0.37326345	0.17014793	0.4213698	0.4215925	0.1280303
0.0	0.46556067	0.4644648	0.2889438	0.22179866	0.48677674	0.50079805	0.34062728	0.4665545	0.4652916	0.44557846
0.0	0.0019071348	0.002489975	0.002321005	0.0032994195	0.0044078133	0.0074891644	0.0033414916	0.0011909226	0.0040788217	0.001318629
0.0	0.00076535245	0.00062645506	0.0020737662	0.0013127563	0.002840121	0.00057885924	0.0019501091	0.00051262986	0.0026924924	0.0020701105
0.0	0.0023639188	0.002786369	0.001736864	0.0019907486	0.0015203804	0.002461639	0.0025918493	0.0023216256	0.0020360337	0.0036305045
0.0	0.00087088963	0.00056787534	0.0008755594	0.003916542	0.0009659942	0.0007226539	0.0012663564	0.0011957512	0.0021035993	0.001681273
0.0	0.3408899	0.24997255	0.4386351	0.42206454	0.4060389	0.1638157	0.34190527	0.1503881	0.510984	0.44662547
0.0	0.104516774	0.45167732	0.2799337	0.35608736	0.15251897	0.45502743	0.49875492	0.28397104	0.46793973	0.40182808
0.0	0.0018142132	0.003018245	0.003041546	0.0017711079	0.00376083	0.003687823	0.001264493	0.0010583048	0.004080399	0.0031942106
0.0	0.000700398	0.0021432922	0.0023626215	0.00028118645	0.0027510345	0.0027016976	0.0007068005	0.001333758	0.0024270895	0.0035099303
0.0	0.45423818	0.33835477	0.39294773	0.50572866	0.5058299	0.4502907	0.45227405	0.36789355	0.5221553	0.20064381
0.0	0.32977927	0.34856308	0.4272904	0.39956042	0.5058278	0.39334428	0.31884557	0.30582792	0.41686335	0.33040917
0.0	0.47205213	0.42427245	0.41978058	0.425758	0.35730463	0.32665333	0.47541025	0.2810443	0.3833185	0.19687714
0.0	0.001084992	0.0011993679	0.0024208599	0.0017675128	0.0011637965	0.0057853647	0.0014309025	0.00050386915	0.0022755188	0.0015652776
0.0	0.0011393488	0.0021202597	0.0029970603	0.00036020763	0.0035646695	0.0012175204	0.00053228816	0.00084199896	0.0015665279	0.0013411331
0.0	0.0011421482	0.002103551	0.003000127	0.00036187077	0.003572045	0.0012200769	0.00053425017	0.000845396	0.0015684771	0.0013376124
0.0	0.000998566	0.0011845828	0.0025665371	0.0009953794	0.0011989967	0.002061509	0.0008008265	0.0004514481	0.0019470563	0.0021212203
0.0	0.0011613574	0.0029529664	0.0029036105	0.00034788082	0.0030075898	0.0009989638	0.00026456104	0.0008196232	0.0017132659	0.0015255474
0.0	0.0012403529	0.0014725577	0.0027669643	0.00035009967	0.003122804	0.0012088467	0.0005046336	0.0008981656	0.0020808468	0.0011783964
0.0	0.45698527	0.48587868	0.3288498	0.27418202	0.44898954	0.3259788	0.3549356	0.24008827	0.51076853	0.5089293
0.0	0.0014361748	0.002022854	0.0020841933	0.0016929196	0.004218115	0.004210143	0.0011248845	0.0011128973	0.0022404108	0.0035718852
0.0	0.42578024	0.45675415	0.3860875	0.10966768	0.14250171	0.23495358	0.30123526	0.49627936	0.47198126	0.35089993
0.0	0.44718778	0.38705543	0.5079275	0.48952466	0.48754746	0.45907038	0.3218531	0.3063401	0.19745784	0.40465933
0.0	0.0009831481	0.002211702	0.0017420099	0.0016666307	0.002547017	0.0028054442	0.0028956998	0.0010350129	0.0007203247	0.0009126163
0.0	0.0018714909	0.0019220592	0.0016544745	0.0020475958	0.003366555	0.0021003436	0.0016801769	0.00047800786	0.0006743669	0.0014390271
0.0	0.29345632	0.3525828	0.512783	0.37548247	0.43510994	0.3693428	0.27621934	0.35603276	0.4727536	0.36496735
0.0	0.38274568	0.38469145	0.411295	0.4601246	0.37728298	0.40155393	0.44264808	0.28108382	0.23252675	0.37324864
0.0	0.0019773487	0.0014049072	0.0024395299	0.0021834779	0.0024647228	0.0016863372	0.00083369174	0.002241863	0.0029101714	0.0017639381
0.0	0.0016171626	0.0015445175	0.0037030391	0.0018558283	0.0012609864	0.0020473385	0.000822433	0.0015288828	0.0030318939	0.0024154994
0.0	0.33686963	0.39481205	0.41113207	0.23345765	0.45363367	0.34664065	0.3498294	0.5098559	0.4907725	0.2406903
0.0	0.0007975556	0.0034363137	0.0026871113	0.0018098198	0.0011777927	0.001977137	0.0020933114	0.0012232081	0.002397764	0.0038134905
0.0	0.0026178155	0.0019603877	0.0022868414	0.0017106916	0.0047524297	0.0022496702	0.00205283	0.0029346405	0.0024588	0.0040073823
0.0	0.0024793432	0.0019280877	0.0032259233	0.0016911493	0.0030131398	0.010265226	0.0018939405	0.0007993593	0.0025234097	0.0016377565
0.0	0.0024882786	0.0019412449	0.0032211903	0.0017014309	0.003018433	0.0102858	0.0019002743	0.00080385996	0.0025159088	0.0016377113
0.0	0.0024808792	0.0019379006	0.0032252257	0.0016951825	0.0030113223	0.010276145	0.0018981771	0.000798921	0.0025198439	0.001636345
0.0	0.0024887815	0.0019421506	0.0032317657	0.0017005071	0.0030168234	0.010290122	0.0018977139	0.0008032646	0.0025242958	0.0016359003
0.0	0.43734366	0.44640815	0.46813914	0.18755385	0.3386067	0.3609478	0.43979105	0.5086062	0.48245826	0.28584504
0.0	0.0013533662	0.00119301	0.0033930307	0.00074758334	0.001213903	0.005390902	0.00069283706	0.0015204324	0.0018612585	0.0012434088
0.0	0.001909296	0.002273001	0.0022923728	0.0017969273	0.0016519033	0.0013970986	0.002058103	0.0020517441	0.0023953735	0.0028996703
0.0	0.0054187626	0.0005477559	0.0018089768	0.0009255559	0.003467524	0.0062256483	0.0035983657	0.0006386814	0.005448202	0.0015299319
0.0	0.0012691208	0.0011571287	0.0027598354	0.0027989459	0.0046470044	0.00334586	0.0019236653	0.0006615489	0.005433621	0.00042449028
0.0	0.00075649767	0.0009858077	0.0022743987	0.0024712898	0.0027724034	0.0027092795	0.0007397763	0.000978632	0.0027946024	0.000560297
0.0	0.0009298597	0.001060755	0.00551206	0.00068881415	0.0021227945	0.0007901351	0.0008545015	0.0024556897	0.0020046846	0.0010056486
0.0	0.00175104	0.00081722037	0.0041847387	0.0015213449	0.0017990754	0.00032032028	0.0011427517	0.0007167202	0.002486155	0.0031941785
0.0	0.00091767055	0.0014361357	0.002947446	0.0045944746	0.0021467765	0.0019595164	0.002006924	0.002559921	0.0024918139	0.0009510059
0.0	0.0016644368	0.0012079265	0.002358672	0.0018271741	0.0017057307	0.0024461837	0.0030363307	0.00030040406	0.003222187	0.0018097062
0.0	0.0009957692	0.004164988	0.0017956601	0.0015982563	0.0012372719	0.0016842409	0.0005994356	0.0026802756	0.0035325275	0.0032661234
0.0	0.0024233933	0.002610515	0.003337722	0.0013959855	0.0012235973	0.0015513647	0.00082397123	0.0013942156	0.0050806757	0.0034013062
0.0	0.0033783265	0.004011299	0.0013467458	0.0028043198	0.0020374274	0.0038264026	0.0015131689	0.00024890577	0.002438995	0.00223127
0.0	0.0006848058	0.004243704	0.0042775827	0.0016387244	0.0014860943	0.00037171345	0.001657507	0.002199125	0.0036825864	0.0035174934
0.0	0.0017449427	0.0045449142	0.0035754815	0.0020760125	0.0018107961	0.00039796453	0.0015280888	0.0033825643	0.00297137	0.0013195957
0.0	0.0007289088	0.0011251003	0.0023996253	0.0006316223	0.0028354563	0.0046840785	0.0006944021	0.00386687	0.0023280305	0.0028400158
0.0	0.3889255	0.13261515	0.43465668	0.43177545	0.49252576	0.37606955	0.38284653	0.41316548	0.36676183	0.47139025
0.0	0.45064005	0.43168703	0.30521357	0.31769365	0.44291547	0.3500004	0.39115235	0.35540244	0.4873412	0.4668643
0.0	0.0013630189	0.0017128763	0.0029480597	0.0017623536	0.0031683622	0.0014106688	0.0017891933	0.002211438	0.0020685536	0.0031861314
0.0	0.0007403518	0.000880118	0.0028652165	0.00065484917	0.0011474481	0.00084428105	0.00082591793	0.0026830365	0.0017925262	0.0017962671
0.0	0.0013890953	0.0019470609	0.0024726924	0.0018650362	0.0012063966	0.0006508569	0.00041531515	0.001725782	0.0015258074	0.0017731981
0.0	0.0039139646	0.0011463363	0.0022778865	0.0009752013	0.005807282	0.0051520923	0.0017682136	0.00031541043	0.0047809635	0.002492154
0.0	0.0018457542	0.00178458	0.00248521	0.0011958247	0.0011698691	0.0007051031	0.0012040387	0.00052889134	0.0019075178	0.0014214646
0.0	0.000862671	0.004030121	0.0020292462	0.00065818004	0.0021956854	0.0021207258	0.0016274482	0.0029226716	0.0016634736	0.0014825701
0.0	0.55226034	0.56060225	0.5837343	0.5809261	0.56216025	0.57940865	0.57916415	0.58323747	0.5777264	0.56024534
0.0	0.0013788575	3.8004e-05	0.00016010478	1.9428777e-05	3.7075875e-05	3.9329643e-05	0.0014109926	1.9317942e-05	6.384259e-05	0.0011133787
0.0	0.0021382053	0.0003550146	0.0049424674	0.00058116287	0.001696014	0.0047219177	0.0039423197	0.0011257033	6.2424464e-05	0.0008039116
0.0	0.40595323	0.45607603	0.4943497	0.41565195	0.45441243	0.14286365	0.44062772	0.60867095	0.46268865	0.36644343
0.0	0.4684683	0.098754	0.3880472	0.34538195	0.19764364	0.48806408	0.4891691	0.3361826	0.45888194	0.28983673
0.0	0.0009761108	0.0022080643	0.0017374363	0.0016525442	0.0025216364	0.0027901358	0.002877494	0.0010262282	0.00071724807	0.00091062987
0.0	0.0021395343	0.00035476527	0.004919636	0.00057688745	0.0016829049	0.00471558	0.0039420878	0.0011143311	6.246817e-05	0.00080361794
0.0	0.0017760254	0.00072193216	0.0016096943	0.00063796627	0.0044790003	0.006290904	0.002009492	0.002260288	0.001078264	0.0014851191
0.0	0.0020118284	0.0014069511	0.0032918588	0.0023034194	0.0018535568	0.0017729535	0.000726184	0.0029123167	0.0022856493	0.0014498864
0.0	0.0020089918	0.00140881	0.0032874516	0.002287922	0.0018520692	0.0017591369	0.0007220701	0.00290752	0.0022705812	0.0014487305
0.0	0.4147603	0.17901805	0.4817099	0.38882902	0.34175193	0.50057614	0.49616325	0.5504775	0.3726797	0.32738143
0.0	0.0013232355	0.0019984362	0.0028515903	0.0012941234	0.0010066158	0.0025011685	0.0019320695	0.0028318684	0.0030406239	0.0025588607
0.0	0.0006264715	0.0016360888	0.0013810396	0.0014955861	0.0021724994	0.0011980793	0.0014950308	0.0014924769	0.0021436398	0.0010156395
0.0	0.0007607616	0.0011584465	0.0011151142	0.0010201863	0.002639509	0.002258437	0.0011678671	0.0011577262	0.0013562597	0.0015951693
0.0	0.0017925099	0.0010469247	0.0028080267	0.00055465696	0.0034976385	0.0009848643	0.0015014239	0.00052547513	0.0026116425	0.0015228298
0.0	0.00058130355	0.0014190387	0.0026194246	0.0010160224	0.002246546	0.0013952837	0.0015620645	0.0017183782	0.0017013735	0.00089809555
0.0	0.35856262	0.39117536	0.45343533	0.5004601	0.49729607	0.40566704	0.50472426	0.46223238	0.45534492	0.48090264
0.0	0.0015194772	0.0012655377	0.002158388	0.0014062445	0.0011658508	0.0063306075	0.0023667803	0.00034191937	0.0025342721	0.003783852
0.0	0.0016567396	0.001960549	0.0028415152	0.000303067	0.0034469983	0.001063136	0.00075697294	0.00061320007	0.002320846	0.0015433407
0.0	0.0013454119	0.0030861953	0.0021490832	0.004672513	0.00283378	0.0018163925	0.0017591462	0.002040441	0.0024847763	0.0019886608
0.0	0.41592392	0.40495884	0.39559716	0.12392157	0.41076675	0.18026558	0.29915935	0.52318245	0.47595263	0.3574248
0.0	0.0009684962	0.0024973822	0.0042450204	0.00063419767	0.0017405386	0.00053933903	0.00063148595	0.003538836	0.0020715264	0.0010031353
0.0	0.00096836616	0.0015949119	0.0006987399	0.0011700825	0.0026723782	0.0030826295	0.0011177213	0.00096707075	0.0019532896	0.0017201793
0.0	0.00096827757	0.0015985897	0.00069578155	0.0011776283	0.002661691	0.003080734	0.001115621	0.000965998	0.0019555422	0.0017337432
0.0	0.3907555	0.46445927	0.05164591	0.39335144	0.47293314	0.25069368	0.30785295	0.40775475	0.3706429	0.36609444
0.0	0.0012391725	0.0005599171	0.0019852945	0.0021695667	0.0038056548	0.0013761733	0.0036199994	0.00347351	0.0053703287	0.0009261805
0.0	0.0013309048	0.001349753	0.003610417	0.0015455377	0.0029903017	0.001999808	0.00085480156	0.00039133755	0.0023625651	0.000922617
0.0	0.43972927	0.44725358	0.4649471	0.39676294	0.41980937	0.43149224	0.25403804	0.23087297	0.5062887	0.2196399
0.0	0.0018906828	0.0012463067	0.0030952503	0.0006766507	0.0013767693	0.0024343785	0.0009291361	0.0017220335	0.0027514165	0.0041429354
0.0	0.46919227	0.43221474	0.46732816	0.17256129	0.22756451	0.25807232	0.32645378	0.38378882	0.3618284	0.33763468
0.0	0.0013388973	0.0011707246	0.0030467934	0.0007933892	0.0014260169	0.0012761512	0.0010031019	0.0037995945	0.0047553396	0.0013540199
0.0	0.47713467	0.2782894	0.39619818	0.40325105	0.41041023	0.3645299	0.23135659	0.5916915	0.38545918	0.44692743
0.0	0.0011924584	0.0013612153	0.0058723907	0.0014883264	0.0040065697	0.0022763633	0.001727906	0.0025341325	0.0019484932	0.00055115955
0.0	0.3502982	0.23111904	0.53542703	0.30675146	0.45901218	0.35144794	0.41871297	0.5181877	0.45441568	0.32963577
0.0	0.4400729	0.45266575	0.39163205	0.44203344	0.38291863	0.49207684	0.45080605	0.46804366	0.50782067	0.28908208
0.0	0.001113977	0.0012758462	0.004350246	0.0011662412	0.0024196163	0.002265432	0.00068651285	0.0011255699	0.0019847325	0.0013217762
0.0	0.001113977	0.0012758462	0.004350246	0.0011662407	0.0024196163	0.002265432	0.00068651285	0.0011255699	0.0019847325	0.0013217762
0.0	0.0013562384	0.0021723113	0.00497613	0.0029090205	0.0038188125	0.0019009779	0.0010180242	0.00095794996	0.0018251768	0.0010144636
0.0	0.29133677	0.39053938	0.4714206	0.16769399	0.36417064	0.35607868	0.2951006	0.46954337	0.5109066	0.43121916
0.0	0.37876964	0.19817568	0.4279213	0.17814377	0.27601042	0.4493704	0.4447695	0.49644724	0.2259039	0.36637345
0.0	0.0015656846	0.00148502	0.002325831	0.0031342888	0.0011856988	0.004915261	0.0025255496	0.0029762408	0.0020762763	0.001083224
0.0	0.22990076	0.38823417	0.49767414	0.2825904	0.4620315	0.37811068	0.47234467	0.5584867	0.4642	0.4487831
0.0	0.0012692992	0.0024673045	0.0012424026	0.0011567369	0.0012769775	0.0026045945	0.00212843	0.0026398695	0.001769362	0.001243072
0.0	0.41907334	0.30175117	0.36792296	0.43351328	0.43108308	0.49262756	0.42975554	0.42089748	0.484726	0.3269589
0.0	0.0011661536	0.0005322245	0.0024408428	0.0016812026	0.0010619092	0.0011447819	0.00053053786	0.0006344147	0.0024970188	0.00038020173
0.0	0.0015593027	0.0014835197	0.0023168174	0.0031200023	0.0011831772	0.004908365	0.0025151658	0.002975935	0.002067549	0.0010821028
0.0	0.0053056935	0.0024985776	0.0021159279	0.0017685159	0.0020279458	0.002206343	0.0030586468	0.0012659385	0.002790494	0.0026615316
0.0	0.0014862416	0.0013098906	0.0025726454	0.0020727413	0.002120977	0.0019688283	0.0014825212	0.0007865574	0.004309537	0.00039202292
0.0	0.001002288	0.0005111975	0.0014923185	0.0003543581	0.0042042537	0.0014542193	0.0006127339	0.0025144445	0.001576375	0.000997064
0.0	0.0020984935	0.0006472237	0.0014666973	0.00036245494	0.0027834228	0.0034204961	0.0006363768	0.00239434	0.0011951426	0.0021254192
0.0	0.45719478	0.12598754	0.40725765	0.10348307	0.36103863	0.46178117	0.2942443	0.4569574	0.37817502	0.43797505
0.0	0.0018740695	0.0013313885	0.002628013	0.002832326	0.0011854729	0.001986437	0.0018001564	0.0005363203	0.0024842753	0.0011891174
0.0	0.0018623733	0.0013342485	0.0026328797	0.0028249049	0.0011895677	0.0019945076	0.0018093487	0.00053504616	0.0024765346	0.0011858745
0.0	0.36760598	0.4426948	0.11871432	0.3424344	0.15022333	0.29891178	0.47266698	0.43637425	0.484024	0.46106017
0.0	0.0026741591	0.0013273509	0.0056253336	0.00043168932	0.0016388788	0.0018804783	0.0009946309	0.0015691746	0.004949106	0.004055401
0.0	0.0026766134	0.0013257489	0.005608095	0.00043126606	0.0016396373	0.0018838305	0.0009955183	0.0015613947	0.004940629	0.0040802807
0.0	0.0026667947	0.001325182	0.005610183	0.00043171813	0.0016383724	0.0018744709	0.0009972783	0.0015505526	0.0049391827	0.00407222
0.0	0.000939259	0.0027321994	0.0018110184	0.0008907732	0.0010314456	0.0016475713	0.0008637201	0.0017118565	0.002013996	0.002148014
0.0	0.0023322916	0.0011881709	0.002574077	0.0010307889	0.009589632	0.0032257056	0.005410907	0.0010937987	0.0051181344	0.0027048497
0.0	0.0010011303	0.0011920099	0.0022825904	0.0012238777	0.0052164323	0.0017088945	0.0021752766	0.0024221856	0.0019270483	0.0012764296
0.0	0.45943838	0.42205295	0.31912315	0.4517122	0.49896717	0.26473546	0.4778324	0.54969203	0.47592676	0.27595893
0.0	0.002176923	0.0002910183	0.004852303	0.0037915513	0.0022359386	0.0019239307	0.00544548	0.0018878595	0.0015958347	0.0021618116
0.0	0.0037135247	0.0010371682	0.0028509044	0.00073104695	0.0025828786	0.0017560992	0.00042257595	0.00060489617	0.0012885218	0.0044218637
0.0	0.0012598184	0.0026583273	0.0025316158	0.0009951124	0.0036133807	0.0037793003	0.0013962354	0.0038708725	0.0011405814	0.00056641153
0.0	0.0009161299	0.0019874251	0.0028632828	0.001069759	0.003593449	0.0039611696	0.0010876909	0.0041506724	0.0029035113	0.0011036252
0.0	0.0011688721	0.0005178385	0.00084623176	0.00199192	0.0014429697	0.0004503864	0.001833909	0.0063035437	0.0021180604	0.0021246325
0.0	0.45532975	0.4598048	0.49611017	0.30793282	0.24045783	0.36962473	0.38736796	0.11874292	0.48121554	0.47982237
0.0	0.0014606968	0.000943106	0.0005293725	0.0012646207	0.0010875978	0.0038635435	0.0018201016	0.0027168673	0.0013611277	0.00073233026
0.0	0.0014600612	0.002803673	0.0019689156	0.000434312	0.004194525	0.0032407409	0.00090978865	0.0048231026	0.0029292542	0.0016544996
0.0	0.0026079686	0.0011230108	0.002405147	0.001368495	0.0012825631	0.0023123599	0.001975571	0.00091251935	0.002490816	0.0010782013
0.0	0.4560907	0.41614878	0.49423656	0.40800333	0.40888813	0.4830379	0.352322	0.21824118	0.49752536	0.29433912
0.0	0.0027244654	0.0011995106	0.0023539942	0.0008499216	0.0012446584	0.0027229334	0.001131642	0.0009672477	0.0023237627	0.0017025571
0.0	0.4407149	0.46478835	0.3507837	0.4859267	0.4640973	0.16365653	0.4132354	0.47771138	0.46016988	0.5077351
0.0	0.001184016	0.0017721782	0.0018435542	0.0004239433	0.0011612512	0.0018368248	0.0018399698	0.0030939055	0.0010832548	0.0030252954
0.0	0.0016669917	0.001748151	0.0024313536	0.0047579673	0.0015430175	0.002115816	0.003174502	0.0021849847	0.00341598	0.0015987108
0.0	0.4472125	0.44242117	0.46699822	0.2004274	0.36608782	0.42962793	0.4553621	0.6032245	0.51134735	0.33670932
0.0	0.00089372194	0.004968484	0.001978485	0.0007528437	0.0036003394	0.0022120294	0.002365056	0.003855752	0.002645617	0.0027794586
0.0	0.0017419005	0.00240778	0.0024637545	0.00080191967	0.0013232984	0.0018414389	0.002283357	0.0021254113	0.0019751799	0.0034501282
0.0	0.2619647	0.3313976	0.36291453	0.47628453	0.17395177	0.3307159	0.47216064	0.43328956	0.46453765	0.41109577
0.0	0.0011547925	0.00048552942	0.002299048	0.0012864543	0.0032756669	0.0030885292	0.0008827337	0.0021378165	0.0016314177	0.00069685595
0.0	0.3828702	0.25228584	0.3603384	0.3455804	0.44766986	0.4531653	0.22188628	0.40792137	0.23778088	0.21690015
0.0	0.32084823	0.35734323	0.3463424	0.28963014	0.4558058	0.38156378	0.49427944	0.54205096	0.452187	0.48428676
0.0	0.39286575	0.44583583	0.3227523	0.45845482	0.46681532	0.3487908	0.49433425	0.35066512	0.37813067	0.18255104
0.0	0.002281703	0.0013955986	0.0047680307	0.001804541	0.0019832444	0.0012266098	0.00116492	0.0033185994	0.0027844077	0.0028101304
0.0	0.0018887232	0.000989409	0.0036776997	0.0025933834	0.0007949012	0.002029759	0.000607728	0.0033054464	0.0038017014	0.00062971684
0.0	0.46000355	0.3520165	0.51576275	0.3690667	0.15601404	0.32288158	0.43644693	0.5524637	0.5027236	0.18651715
0.0	0.39604774	0.32300797	0.48876745	0.357977	0.38571703	0.15988085	0.3558001	0.5035781	0.42200276	0.45146695
0.0	0.0008989996	0.0011979756	0.0036484664	0.0014667363	0.0028419758	0.0010856532	0.0012995376	0.0003428833	0.0029827368	0.004011533
0.0	0.0008536299	0.0011799167	0.0035008423	0.0014700035	0.0011048523	0.0013256408	0.000860352	0.00036868223	0.003840318	0.003576015
0.0	0.0012525766	0.002283267	0.002163804	0.0038051521	0.006051665	0.0006683204	0.0055318377	0.0006868031	0.001654043	0.0037459151
0.0	0.5548555	0.56255674	0.5843306	0.58164024	0.56358576	0.5810353	0.57856935	0.5853841	0.57725114	0.5607757
0.0	0.5541549	0.56116	0.5839608	0.58027005	0.5618887	0.58084494	0.57845247	0.5824695	0.5777643	0.5609885
0.0	0.0018483116	0.00020531246	0.0023619684	0.00048402688	0.00095439615	0.0008297876	0.00075053173	0.00052788283	0.0013369279	0.0006730924
0.0	0.0025756888	0.004637272	0.0022335981	0.0009391552	0.004729137	0.002720707	0.004368664	0.0033203727	0.0017374005	0.0005263351
0.0	0.3479193	0.024990665	0.3296696	0.33356363	0.18901917	0.24308279	0.21241254	0.10248843	0.45268187	0.4742478
0.0	0.0018454249	0.00020548911	0.002361564	0.00048126193	0.0009551634	0.00083057117	0.0007495429	0.0005321527	0.0013386734	0.00067361153
0.0	0.0013225853	0.00077904196	0.0020098677	0.0009542602	0.0014783611	0.0006711947	0.002621578	0.0010175684	0.0010566849	0.00095794135
0.0	0.42741615	0.46699518	0.40652636	0.46784192	0.40904635	0.37291068	0.48495656	0.3361129	0.45172206	0.3664829
0.0	0.0010773102	0.0018219842	0.0016521526	0.0021574886	0.004429162	0.0018756757	0.0004504092	0.00032469703	0.003321173	0.001004225
0.0	0.0010016288	0.002098861	0.0015730531	0.0036633185	0.0036025161	0.0014356218	0.00047969146	0.0007513049	0.002278604	0.0019620722
0.0	0.0035052719	0.0015452486	0.0026093966	0.0009390031	0.0031115988	0.0027481029	0.0037356545	0.001837827	0.0047066095	0.0042234114
0.0	0.00182102	0.0024053794	0.0023633512	0.0010641939	0.003180917	0.002745971	0.0021432585	0.0020655773	0.002877824	0.004938262
0.0	0.41760984	0.20536721	0.39794225	0.40793076	0.34654945	0.21603896	0.47125173	0.44447467	0.31196347	0.45060188
0.0	0.43483207	0.4068606	0.19265418	0.4648201	0.50060916	0.36134398	0.38438132	0.51549983	0.18401584	0.4049224
0.0	0.002023188	0.0007796621	0.0025295552	0.0007890366	0.0029687097	0.0027907023	0.0007806684	0.0018203538	0.003018868	0.0011623679
0.0	0.0024783409	0.0008000794	0.0028724556	0.00081243867	0.0016820519	0.0013942383	0.0007645357	0.0009678174	0.0025027466	0.0010010059
0.0	0.00080409396	0.002344873	0.0020886052	0.0035698407	0.002309885	0.002823445	0.0019500729	0.00044035394	0.0015075067	0.0015039309
0.0	0.0010202797	0.0029730997	0.0022351695	0.0006100819	0.0023132514	0.0024494252	0.0014348802	0.0022949774	0.0006385037	0.0031481169
0.0	0.00062735693	0.004255692	0.0049940106	0.0049523334	0.0047368975	0.0041864384	0.0022772765	0.00042449048	0.0016173489	0.002230162
0.0	0.001706282	0.0036052538	0.0023781024	0.0005846081	0.0016831012	0.0026085167	0.0012319954	0.0018867853	0.0007645965	0.0005409912
0.0	0.0017061244	0.000796166	0.0016346246	0.0005253915	0.0009396824	0.0033118841	0.0022470218	0.002034573	0.00072626874	0.0011638264
0.0	0.0013157354	0.0020814738	0.0012161887	0.00088315946	0.0008734892	0.0023062648	0.002005407	0.0021497572	0.0006343627	0.0012497439
0.0	0.3993429	0.38965842	0.50130343	0.14686385	0.1167996	0.36934996	0.4525145	0.54396003	0.5047675	0.34090015
0.0	0.00204668	0.00439252	0.0029960163	0.002044309	0.0018545972	0.00044130065	0.0016063873	0.005110775	0.0018530065	0.00093239034
0.0	0.0023534982	0.004970962	0.0038472028	0.0016154428	0.0014538482	0.0003018418	0.0017562221	0.0015445343	0.003157671	0.005471254
0.0	0.0013709905	0.0022494476	0.0063313995	0.00087080325	0.0026320782	0.003093466	0.0022979348	0.002070602	0.002455539	0.0011666268
0.0	0.37055397	0.34298036	0.04612425	0.3223093	0.37255523	0.42873353	0.3414534	0.55798185	0.45091403	0.26188225
0.0	0.00072579243	0.001784371	0.0017127572	0.0022003455	0.0023196815	0.0025186434	0.0017123454	0.0025240688	0.0012693028	0.0018783531
0.0	0.0010999982	0.0019248676	0.0024735655	0.00078490906	0.0009393942	0.0031349	0.0028625175	0.0005707143	0.0017663277	0.0033513138
0.0	0.32048267	0.4686702	0.48902872	0.29880044	0.520388	0.3597343	0.23999359	0.5745316	0.42691103	0.4819224
0.0	0.0019626038	0.00096366723	0.0028811055	0.0015680508	0.0015991157	0.0011117021	0.0014896918	0.0021769963	0.00084690744	0.0010284083
0.0	0.5523095	0.5615022	0.58258796	0.58080214	0.5630837	0.58054185	0.5788355	0.5844451	0.576713	0.56095445
0.0	0.5522695	0.5603095	0.58263063	0.58064145	0.5629583	0.5805507	0.57855123	0.58463675	0.5757717	0.5603703
0.0	0.0009158389	0.0055102073	0.0037225522	0.002128819	0.0042413273	0.0023538007	0.0018202317	0.0020986223	0.0016906712	0.001976458
0.0	0.007661549	0.0059447256	0.007124413	0.0011639555	0.003543687	0.004672588	0.0019949272	0.0006812159	0.0025999425	0.0010724033
0.0	0.0076520746	0.0059376517	0.0071128802	0.0011638592	0.0035439462	0.004669125	0.001993479	0.0006817933	0.0026034429	0.0010712888
0.0	0.5546817	0.5620435	0.5843207	0.58287764	0.56339276	0.5807249	0.5786078	0.5866524	0.57746947	0.5609819
0.0	0.0027102719	0.0021111136	0.0061757197	0.00095528126	0.0032058354	0.0024057454	0.0024787665	0.0034000862	0.0037423933	0.0012789828
0.0	0.00068735407	0.0028597086	0.004342516	0.00091937586	0.002290682	0.00070237287	0.0015239293	0.0029570423	0.0022230367	0.0031022413
0.0	0.0010891581	0.0017845825	0.0041296924	0.0010010804	0.00084958033	0.002118768	0.00038293115	0.0026456057	0.004109834	0.0049613905
0.0	0.32416666	0.33627263	0.39381066	0.38282287	0.14333995	0.34955627	0.17849906	0.55172825	0.48163295	0.42052647
0.0	0.00082926947	0.002936304	0.0027049014	0.002745403	0.0020241174	0.0015467936	0.0028306767	0.0005395038	0.0013344358	0.0038684409
0.0	0.0024064712	0.0018917783	0.006049328	0.0008935639	0.0014405462	0.0016601369	0.0013364945	0.0026814113	0.0020221814	0.0020092365
0.0	0.42492014	0.37981755	0.46255255	0.23763506	0.33949208	0.28537458	0.43653247	0.4763812	0.46377602	0.3874131
0.0	0.37303632	0.39514115	0.44901088	0.45475376	0.35131833	0.37240076	0.47076702	0.122735225	0.43987477	0.42526534
0.0	0.0013171735	0.0008528201	0.002175873	0.0010262126	0.005732013	0.0037939292	0.0018213547	0.0015847771	0.0017033037	0.0013134422
0.0	0.0013157292	0.0008538007	0.0021748825	0.0010203749	0.005732219	0.0037992676	0.0018190295	0.0015977831	0.0017079911	0.001313406
0.0	0.0013194461	0.00085410994	0.002186344	0.001022322	0.005747109	0.0037967167	0.0018159222	0.0015925029	0.0017133615	0.0013083328
0.0	0.0016857417	0.0046427166	0.0021582257	0.0041447124	0.002212207	0.0008218799	0.00064405444	0.002043313	0.0018940469	0.0018137895
0.0	0.0016836902	0.0046479856	0.00215742	0.004120613	0.0022119367	0.0008232946	0.0006435108	0.002052911	0.0018999848	0.0018141244
0.0	0.0016877088	0.0046488196	0.0021683346	0.0041281926	0.002216355	0.00082273	0.0006425027	0.0020465653	0.0019055324	0.0018070396
0.0	0.00023323901	0.0006606458	0.0033712457	0.0010649171	0.0025499882	0.0019812502	0.0013225664	0.0008437141	0.0016254607	0.0012315906
0.0	0.16315825	0.25412384	0.2734119	0.21253468	0.35756463	0.31143478	0.4682692	0.2991354	0.33853534	0.17447977
0.0	0.0009145439	0.003160925	0.0036553026	0.00023507957	0.0036396077	0.004505261	0.0019161871	0.0029924146	0.0009106138	0.000882894
0.0	0.33761624	0.44247895	0.40145984	0.05066237	0.42239878	0.42002785	0.42492774	0.60159993	0.31197906	0.32789132
0.0	0.0019682345	0.001195158	0.0037708287	0.0015347762	0.0036471165	0.0022245	0.0025301243	0.00211353	0.0033153046	0.0042497315
0.0	0.0019714208	0.0011971672	0.0037895255	0.001528358	0.0036579205	0.0022264484	0.002522967	0.0021255133	0.0033301772	0.004237143
0.0	0.0014878552	0.0010366939	0.0014206762	0.0037231871	0.0016680729	0.0019821122	0.0009513158	0.0027833618	0.002555651	0.0024368276
0.0	0.0024123716	0.0039633694	0.001638555	0.0005877648	0.0014131664	0.0029430308	0.0031456128	0.0022158984	0.0045482116	0.0011367975
0.0	0.00088555	0.00019362979	0.0044059614	0.0012370623	0.0014461997	0.00395732	0.0025079204	0.0019408698	0.0015863021	0.0011879468
0.0	0.0014152607	0.003819168	0.0048207506	0.0022857299	0.0030221546	0.00204385	0.0006075201	0.0007696164	0.0043808725	0.00072088576
0.0	0.00092345243	0.00420061	0.004737513	0.001202114	0.0012935571	0.0016243584	0.0005184206	0.000803141	0.0005569917	0.0015252358
0.0	0.0021375176	0.0053806542	0.0031390467	0.0008761724	0.0010221944	0.00036553427	0.0013812338	0.003033927	0.0035399476	0.0021090545
0.0	0.0021789188	0.003111229	0.0017526344	0.00042279312	0.004150887	0.0021088386	0.001594209	0.0014770383	0.0039659603	0.0010198287
0.0	0.0038547595	0.0007491822	0.0052848193	0.0016398808	0.0016441458	0.00096367265	0.0037089654	0.0031381443	0.0018267261	0.0038993096
0.0	0.4168022	0.23368283	0.31133088	0.30088097	0.38770396	0.15368107	0.32138664	0.58112496	0.4143764	0.4874207
0.0	0.0018625639	0.0022994878	0.0017693049	0.0007574362	0.003342084	0.0037284708	0.0008417844	0.0019016747	0.0022011464	0.0027190517
0.0	0.00048563333	0.0017717126	0.0016901311	0.0010958501	0.0006214675	0.0011676124	0.00079821184	0.0010590097	0.001692375	0.0033766364
0.0	0.0012377636	0.0022165817	0.0022920805	0.000977038	0.0044459184	0.0022477552	0.0008746672	0.0031337095	0.0017241857	0.0015153058
0.0	0.00046669765	0.0026941241	0.0017155184	0.0014126099	0.0027169771	0.001227079	0.0013330919	0.0009586602	0.0020342786	0.0035345375
0.0	0.0014092085	0.002355716	0.0024365936	0.0009552658	0.0013907115	0.001512316	0.00086093514	0.0020284208	0.0019281922	0.00045748075
0.0	0.00017223095	0.0032844981	0.003240248	0.0016148223	0.00048027158	0.00032789205	0.000741461	0.0012818883	0.0048076576	0.0015618355
0.0	0.0012585747	0.0033641718	0.0027917628	0.00079128344	0.007211932	0.001417796	0.0024998388	0.003340045	0.0017871046	0.0015381536
0.0	0.0017660318	0.00749444	0.0037048955	0.0011513063	0.001961375	0.00034745393	0.0016291615	0.004984102	0.0030446348	0.0041904277
0.0	0.0014188361	0.0012465667	0.0019303748	0.0010343218	0.0006678196	0.0018433584	0.0005873442	0.0019156127	0.001894603	0.0025323913
0.0	0.0012098098	0.0023623933	0.0019907192	0.00043988528	0.0029996063	0.0023067312	0.0011730907	0.001502086	0.002523604	0.0021880548
0.0	0.0011084414	0.0019779105	0.0019471853	0.00044149125	0.000752782	0.0016572499	0.0011734309	0.0022732704	0.0024214252	0.0014666553
0.0	0.0012807461	0.001180684	0.00168611	0.0034232782	0.006440696	0.001008702	0.0013838264	0.0018364368	0.0029971402	0.002106541
0.0	0.0018153277	0.0024805262	0.0030803005	0.0020827805	0.0019677007	0.00046824664	0.0012481884	0.005875646	0.004489638	0.004296674
0.0	0.0014730442	0.0007051868	0.002306153	0.0030568647	0.0009914738	0.0017163255	0.0009667101	0.0007211747	0.0016563887	0.002185096
0.0	0.55345416	0.56235576	0.58333254	0.58150655	0.5630537	0.5801979	0.5792853	0.5828338	0.5770508	0.5594471
0.0	0.5519843	0.561825	0.5828255	0.5804938	0.5618791	0.57931	0.5769942	0.5823292	0.57723343	0.559807
0.0	0.0018886882	0.0017366838	0.0020236878	0.003226124	0.0020202498	0.002071787	0.0026821257	0.0018951325	0.0038157445	0.004516648
0.0	0.55366796	0.56177986	0.5845515	0.5817849	0.56332636	0.58074176	0.57770026	0.5835568	0.57778496	0.5598587
0.0	0.0019249418	0.0024942304	0.0023287826	0.0033355656	0.0044121174	0.0075125224	0.003350796	0.0012068581	0.004113776	0.001318231
0.0	0.0018860489	0.0017408255	0.002020649	0.0032275657	0.0020262212	0.0020763741	0.002679084	0.0018996268	0.0038238044	0.0045194575
0.0	0.552714	0.5600474	0.5831772	0.58228123	0.562323	0.57903343	0.57787764	0.5833089	0.5768816	0.56015927
0.0	0.5546907	0.5613728	0.5852176	0.5826817	0.56379324	0.58109057	0.57921445	0.5837262	0.57695323	0.56040305
0.0	0.5546506	0.56255674	0.5852416	0.58266145	0.56384313	0.580726	0.58027875	0.58321947	0.57823175	0.56105137
0.0	0.5547784	0.5624754	0.5836131	0.58311194	0.56289417	0.5809501	0.5795874	0.5858027	0.5763972	0.5603286
0.0	0.5546623	0.5625399	0.58334255	0.58318913	0.56371117	0.58031267	0.579589	0.5859746	0.57645994	0.5604166
0.0	0.55388546	0.5608728	0.58360976	0.58128786	0.56324685	0.5791588	0.5776382	0.5837813	0.5774113	0.55935687
0.0	0.0018825398	0.0017387824	0.0020227116	0.0032237128	0.0020242436	0.0020770896	0.0026866358	0.0018924997	0.0038080218	0.0045210603
0.0	0.0014164761	0.002626319	0.0019488354	0.0005796855	0.0015783057	0.0020216925	0.00075248	0.002689925	0.0031583195	0.0033068324
0.0	0.0017619997	0.0015708865	0.00073767244	0.0010468997	0.0050989278	0.0010156953	0.0014090488	0.0010673739	0.0073881056	0.0037396408
0.0	0.5544093	0.56166524	0.5840839	0.5810978	0.5633147	0.5801159	0.57915056	0.5835869	0.57731295	0.5596994
0.0	0.0020670572	0.0018732882	0.008657014	0.0011005821	0.0020282452	0.0044082315	0.0009196549	0.0015675903	0.00197858	0.0016911718
0.0	0.0029603085	0.0032077634	0.0031269838	0.0010876816	0.001284305	0.00032227146	0.0020978434	0.0017368376	0.0049773953	0.0027290052
0.0	0.0029424937	0.0031976206	0.0031166836	0.0010853889	0.0012806412	0.00032090102	0.0020965023	0.0017324324	0.0049811965	0.0027239798
0.0	0.0011669241	0.0012238136	0.00414352	0.0018640282	0.0019242907	0.00043898844	0.0013746421	0.0032760592	0.003221204	0.0050118747
0.0	0.0029455267	0.0032009329	0.0031195192	0.0010836569	0.0012832528	0.00032126467	0.0020981838	0.0017302765	0.004976581	0.0027255476
0.0	0.0029391549	0.0032043834	0.0031234242	0.0010842197	0.0012831552	0.00032224075	0.0021029636	0.0017314167	0.0049760565	0.0027189625
0.0	0.0029447707	0.0032076172	0.0031235062	0.0010872652	0.0012805777	0.00032201104	0.0020993932	0.0017287955	0.004978366	0.0027218177
0.0	0.0029483906	0.0031979627	0.0031232433	0.0010847786	0.0012810908	0.00032089857	0.002098733	0.0017276427	0.004979892	0.0027223742
0.0	0.002943417	0.0032009843	0.0031219015	0.0010855043	0.0012829095	0.00032218083	0.0020985033	0.0017329784	0.0049792095	0.0027224468
0.0	0.002951416	0.0031980022	0.0031194093	0.0010863976	0.001282284	0.00032173577	0.002103383	0.0017319211	0.004969431	0.0027244464
0.0	0.0029618344	0.003208537	0.0031222114	0.0010772625	0.0012846824	0.00032130053	0.0021042028	0.001732364	0.0049812724	0.0027175443
0.0	0.0029602973	0.003200572	0.0031205914	0.0010866957	0.0012817235	0.00032192384	0.0021038875	0.0017342988	0.0049778935	0.0027197744
0.0	0.5544442	0.5625475	0.5847164	0.5822635	0.564185	0.57979506	0.5793357	0.586412	0.5785492	0.56016475
0.0	0.5535308	0.5608004	0.58343965	0.58115095	0.5603595	0.5805508	0.57985944	0.5842411	0.57640797	0.56091
0.0	0.55470604	0.5615374	0.584359	0.581712	0.5633895	0.5800451	0.57786065	0.5838277	0.5766193	0.55800885
0.0	0.5545252	0.56195116	0.58454406	0.58140993	0.56217325	0.5802489	0.57944524	0.5841714	0.5778035	0.5605916
0.0	0.55389285	0.56213397	0.5844957	0.58191794	0.5617758	0.5810523	0.5794515	0.5841191	0.5769952	0.56051993
0.0	0.55447197	0.56266534	0.58407426	0.5819711	0.5634248	0.5800494	0.5792056	0.5848478	0.57766974	0.55858696
0.0	0.0020144486	0.0003492724	0.005759862	0.00436944	0.0030018943	0.0066089975	0.0041690506	0.004979202	0.002807267	0.0034069906
0.0	0.55296904	0.5621677	0.58380103	0.5816368	0.56229967	0.57952285	0.57880837	0.58509904	0.57714367	0.55949277
0.0	0.0059050084	0.0033910593	0.0038692828	0.0018906918	0.007383513	0.0019823245	0.007532879	0.0024897736	0.011624752	0.003089933
0.0	0.55360335	0.56154054	0.58389825	0.58219796	0.5638918	0.5808805	0.5801631	0.58289367	0.57795167	0.5604898
0.0	0.0039328285	0.0021551156	0.002469398	0.00104586	0.0020509935	0.0053602573	0.0024470368	0.0022393898	0.0039863214	0.0012196028
0.0	0.001791848	0.002726625	0.0017992046	0.00059891964	0.0067306897	0.0057580406	0.0025879424	0.002442843	0.0035624732	0.0054274737
0.0	0.00061279954	0.00091599725	0.0020521122	0.00045151226	0.0024677517	0.00093319063	0.0009976213	0.0012543591	0.0016496299	0.0021080151
0.0	0.0006136573	0.00091494445	0.0020547446	0.00045394668	0.0024684865	0.0009399439	0.0009992565	0.0012570329	0.0016554585	0.0021095674
0.0	0.00061382516	0.0009171003	0.0020515048	0.00045073518	0.0024747988	0.0009338124	0.0010000265	0.0012546949	0.0016497202	0.002107315
0.0	0.0010891914	0.0005343897	0.00370038	0.00037768547	0.0030409303	0.0023694704	0.001305013	0.00062642136	0.0020643165	0.0029070803
0.0	0.001466214	0.00070326636	0.0022992273	0.0030491943	0.0009871823	0.0017149657	0.00096340507	0.0007193263	0.0016544415	0.0021770275
0.0	0.5549264	0.56219596	0.58468515	0.5826011	0.5636419	0.5813122	0.5799857	0.5852535	0.5777496	0.5610659
0.0	0.55377644	0.56266093	0.5844572	0.5824614	0.5640564	0.58069736	0.5787389	0.58246094	0.5764829	0.56038487
0.0	0.5521419	0.55968094	0.582007	0.5820198	0.5622794	0.5782089	0.5769309	0.582839	0.577913	0.56072265
0.0	0.552906	0.5617685	0.5843017	0.58058506	0.56152064	0.58001804	0.5783238	0.583006	0.577206	0.560158
0.0	0.5527366	0.561678	0.5832864	0.5811529	0.5614485	0.57999164	0.5782257	0.5828333	0.57726735	0.56029546
0.0	0.0040859873	0.002148934	0.0022422983	0.0034999228	0.003069075	0.0017109994	0.0024686041	0.00024671695	0.008288447	0.0042608683
0.0	0.5533398	0.56085235	0.58434474	0.5821408	0.5638172	0.5803033	0.579855	0.5840502	0.5774074	0.56088346
0.0	0.5546882	0.56222224	0.58454186	0.5830169	0.56364256	0.58039236	0.57925504	0.5860517	0.5762463	0.559897
0.0	0.5547703	0.56099653	0.58455426	0.58305866	0.56367266	0.58034194	0.57836586	0.58543813	0.5760039	0.56108516
0.0	0.55471915	0.56237656	0.5845998	0.58284104	0.5639384	0.5810242	0.5792967	0.5854253	0.5770465	0.5604717
0.0	0.5539762	0.5617913	0.58334064	0.58208966	0.5637771	0.58031046	0.5791449	0.58419317	0.57723033	0.56078774
0.0	0.00188492	0.0017405587	0.0020235693	0.0032237468	0.0020224699	0.0020766358	0.002680871	0.0018958298	0.0038106907	0.004515332
0.0	0.5529806	0.56093234	0.5836384	0.5804092	0.5628151	0.57975	0.57751167	0.58467513	0.5778112	0.5594491
0.0	0.55398595	0.56146306	0.5833938	0.58182544	0.56317466	0.5795042	0.5761427	0.58383423	0.57648724	0.55945575
0.0	0.5536624	0.56176686	0.5847278	0.58242285	0.5641297	0.58111227	0.5798874	0.58472407	0.57812417	0.56086254
0.0	0.5538867	0.5618341	0.5846852	0.5826947	0.5641222	0.58098364	0.57871366	0.5855542	0.57846534	0.5607545
0.0	0.5546727	0.5623964	0.5850314	0.58256286	0.56374246	0.5814175	0.5787791	0.58451337	0.5772163	0.5594579
0.0	0.0011900143	0.0020057342	0.0021671206	0.0009699515	0.0021632276	0.0017832562	0.0018104437	0.0026553895	0.0032278004	0.0016947129
0.0	0.26473024	0.25453085	0.342734	0.44384047	0.49813616	0.23871133	0.431374	0.47911692	0.41518065	0.26681888
0.0	0.5530589	0.5616312	0.5840792	0.5817516	0.56315905	0.580342	0.5792125	0.5835563	0.5770674	0.56020796
0.0	0.001167658	0.0032803703	0.00030491984	0.0034659635	0.0018317177	0.0035072379	0.0067285476	0.0026906685	0.0003583485	0.0016982154
0.0	0.0036754834	0.0007235359	0.0048270114	0.0024163406	0.0013034138	0.0022915755	0.0020079797	0.0024424896	0.0007556072	0.002395248
0.0	0.0054653827	6.0664246e-05	0.0027303982	0.0007730125	0.003512518	0.0041857725	0.0035726575	0.0023729368	0.0033479705	0.002907683
0.0	0.0013929537	0.0012793251	0.0019637258	0.0018635971	0.0023378993	0.0022866575	0.0025896379	0.00077128154	0.0026168893	0.0013630139
0.0	0.5548173	0.5622289	0.5843581	0.5819691	0.56414205	0.58064127	0.5796882	0.58365715	0.57747906	0.5607565
0.0	0.0036754834	0.0007235359	0.0048270114	0.0024163406	0.0013034138	0.0022915755	0.0020079797	0.0024424896	0.0007556072	0.002395248
0.0	0.0017496828	0.001377581	0.0015291476	0.0037399745	0.002625089	0.0021270348	0.003293175	0.0010612726	0.0019509288	0.004318547
0.0	0.0013929537	0.0012793251	0.0019637258	0.0018635971	0.0023378993	0.0022866575	0.0025896379	0.00077128154	0.0026168893	0.0013630132
0.0	0.001167658	0.0032803703	0.00030491984	0.0034659635	0.0018317177	0.0035072379	0.0067285476	0.0026906685	0.0003583485	0.0016982154
0.0	0.0011690888	0.0032832467	0.00030570343	0.0034738632	0.0018328164	0.003516713	0.006752098	0.0026966392	0.00035885716	0.001693209
0.0	0.0020372935	0.001704978	0.0028911945	0.0028911242	0.0022183394	0.0012196898	0.0030036275	0.0012855007	0.0036032933	0.00065486605
0.0	0.002032155	0.0017058459	0.0028875798	0.002884742	0.0022178951	0.0012201756	0.0030035547	0.0012839766	0.0036000898	0.0006508143
0.0	0.0054653827	6.0664246e-05	0.0027303968	0.0007730125	0.003512518	0.0041857725	0.0035726575	0.0023729368	0.0033479705	0.002907683
0.0	0.001749682	0.001377581	0.0015291476	0.0037399745	0.002625089	0.0021270348	0.003293175	0.0010612726	0.0019509288	0.004318547
0.0	0.0011319428	0.0010024102	0.0054674414	0.0027775418	0.0053384556	0.00022615778	0.00071282225	0.001482616	0.003715732	0.002972232
0.0	0.0020372935	0.001704978	0.0028911945	0.0028911242	0.0022183394	0.0012196898	0.0030036275	0.0012855007	0.0036032933	0.00065486605
0.0	0.5547175	0.5614189	0.58514893	0.5826394	0.5642293	0.58004427	0.580385	0.5845153	0.57641417	0.56122816
0.0	0.5541003	0.5610689	0.5845123	0.58237416	0.5627582	0.5791949	0.57934254	0.58524877	0.57671076	0.55991715
0.0	0.554986	0.5625163	0.5847206	0.5825731	0.5630076	0.5812696	0.58046526	0.58402026	0.5783129	0.561135
0.0	0.5535629	0.5609898	0.5845232	0.5827325	0.56310743	0.5783253	0.578793	0.5852547	0.576965	0.5605118
0.0	0.55398166	0.5623648	0.5838126	0.5813877	0.56335974	0.5793002	0.5779403	0.5838191	0.5776372	0.55938774
0.0	0.5550523	0.56275964	0.5849721	0.582742	0.5643135	0.5810357	0.57977766	0.58349365	0.5783384	0.56127
0.0	0.5541813	0.56297237	0.5829916	0.5815733	0.5624893	0.58100015	0.58035165	0.5836304	0.5761081	0.55835265
0.0	0.5539747	0.5621077	0.5843333	0.582633	0.5643218	0.58142215	0.5789323	0.5827948	0.5767159	0.5611173
0.0	0.5524084	0.56096834	0.5834143	0.58046263	0.56359243	0.5800714	0.57884693	0.58367705	0.57722336	0.56017864
0.0	0.55428463	0.5613944	0.5842071	0.58058184	0.5634748	0.5801814	0.5789915	0.5835656	0.5768266	0.55962145
0.0	0.55333734	0.5617468	0.58304703	0.581099	0.5628343	0.5789792	0.5793246	0.58402014	0.5774564	0.560746
0.0	0.5538041	0.5616232	0.5838069	0.5806611	0.56285524	0.57922477	0.5781897	0.5845413	0.5780216	0.55888075
0.0	0.5539711	0.56099623	0.58388835	0.5810493	0.56270415	0.5791271	0.577839	0.58438486	0.5782731	0.5597662
0.0	0.5538125	0.56230754	0.5829516	0.5815788	0.56145376	0.5796039	0.5786868	0.5840374	0.5753717	0.55919427
0.0	0.55167574	0.56213635	0.58350533	0.5820542	0.563307	0.579621	0.57894063	0.58284867	0.5780889	0.5597734
0.0	0.5520098	0.56222993	0.5836522	0.5825589	0.5635277	0.579638	0.57896566	0.58383316	0.5785552	0.5598182
0.0	0.55180204	0.5606856	0.5820794	0.580879	0.5624485	0.5782762	0.5774357	0.5826743	0.5760694	0.55844826
0.0	0.0018320298	0.0012251899	0.008263834	0.004303495	0.002169442	0.0023995086	0.004957995	8.2188104e-05	0.0049789706	0.0026220917
0.0	0.5548173	0.5622289	0.5843581	0.5819691	0.56414205	0.58064127	0.5796882	0.58365715	0.57747906	0.5607565
0.0	0.0038518785	0.0006617548	0.000775234	0.003885702	0.0068061906	0.0053608804	0.0010571345	0.0011886898	0.0034584666	0.004566239
0.0	0.55425125	0.5622214	0.5839562	0.5818966	0.5637636	0.57989305	0.5786584	0.5868337	0.57830304	0.56076336
0.0	0.5548223	0.5628436	0.58397985	0.582728	0.5626459	0.5797517	0.57963586	0.58585703	0.57854944	0.5589111
0.0	0.0012227946	0.005801231	0.0035816876	0.0010781407	0.0035172577	0.006228883	0.0038211967	0.0022643975	0.0034931607	0.0029398564
0.0	0.5550493	0.5614898	0.58502257	0.5822466	0.56355405	0.5809939	0.58048224	0.58483136	0.57788086	0.5590037
0.0	0.5549149	0.56284946	0.58484244	0.58282673	0.56419057	0.58113885	0.58020985	0.58466905	0.5779219	0.5588035
0.0	0.5533972	0.5606798	0.5826072	0.580421	0.5623443	0.5795143	0.57830656	0.58293486	0.57664996	0.5590505
0.0	0.55495715	0.5613683	0.58474207	0.58268344	0.56404126	0.5802573	0.579959	0.5846664	0.577968	0.5607059
0.0	0.55338997	0.5624642	0.58411515	0.5818774	0.56218594	0.5789961	0.58041555	0.58273685	0.57703286	0.56101555
0.0	0.5531306	0.56012875	0.58388084	0.58134305	0.56318164	0.57943803	0.5778283	0.58414775	0.5780333	0.55993897
0.0	0.5548964	0.5627173	0.5850765	0.5826392	0.5637661	0.58124137	0.5803691	0.58415663	0.5779121	0.56082755
0.0	0.55439883	0.562316	0.58511645	0.58153594	0.56317526	0.5804889	0.58032215	0.58415735	0.57671124	0.5608804
0.0	0.5523777	0.5608788	0.5825978	0.58095175	0.5624082	0.5792523	0.57910925	0.58167136	0.57606345	0.55890936
0.0	0.55231106	0.55998915	0.58307266	0.5807295	0.56199306	0.5792785	0.5779533	0.5812619	0.57615626	0.5590247
0.0	0.55227613	0.5608771	0.5827905	0.5808554	0.56218493	0.57920206	0.5792651	0.5816843	0.5760999	0.55899507
0.0	0.5535038	0.5605045	0.5834143	0.5823586	0.5640982	0.5814518	0.57878196	0.58454263	0.57814914	0.5608964
0.0	0.5527714	0.5599337	0.5834159	0.5824404	0.5628656	0.58004755	0.5794958	0.5831078	0.5769185	0.56112736
0.0	0.5537211	0.5607708	0.5833503	0.5804654	0.5623788	0.5793865	0.57842594	0.5826714	0.57651746	0.5589913
0.0	0.55496114	0.56181794	0.58526653	0.5824614	0.56426936	0.5814757	0.57993376	0.5843816	0.57623005	0.5613076
0.0	0.5548317	0.5623029	0.58473694	0.581595	0.5638048	0.5811187	0.579737	0.58335614	0.5777192	0.55951077
0.0	0.5526073	0.56040627	0.5841812	0.5818612	0.5628105	0.5801067	0.57848567	0.5842331	0.5765078	0.56029063
0.0	0.5529698	0.5608475	0.5828634	0.58147645	0.563056	0.58031726	0.57824033	0.5815927	0.57538223	0.5592652
0.0	0.55271494	0.5614867	0.58262694	0.5807379	0.56141186	0.57892036	0.57737195	0.58118284	0.57640266	0.5581293
0.0	0.5550606	0.5621749	0.58406913	0.5822452	0.5621985	0.58052576	0.5791785	0.5843784	0.5772881	0.5600242
0.0	0.55426836	0.56213546	0.58470213	0.5825624	0.56178015	0.5814981	0.58053017	0.5842407	0.5774612	0.5605856
0.0	0.5542622	0.56219	0.5842949	0.5826382	0.5630069	0.5811481	0.5792168	0.5848735	0.5761096	0.5606168
0.0	0.55474216	0.56257385	0.58443016	0.5833087	0.5633787	0.58113676	0.57928133	0.5861652	0.5767622	0.56068915
0.0	0.55450654	0.5628267	0.58485043	0.58238775	0.56369	0.58143896	0.5782252	0.5835089	0.5783861	0.5613279
0.0	0.5549421	0.5600055	0.5843532	0.58240795	0.5640357	0.58155584	0.58036435	0.58344954	0.5774563	0.5601353
0.0	0.5509592	0.56108016	0.5817088	0.579719	0.56159484	0.5783635	0.5767231	0.5827293	0.5765408	0.56037045
0.0	0.553843	0.5619272	0.58428967	0.5821446	0.56383	0.5811014	0.5790081	0.58578247	0.57674754	0.5606764
0.0	0.5548934	0.56223905	0.5845401	0.5823568	0.5641696	0.58037466	0.5789407	0.58512884	0.57769805	0.56062025
0.0	0.0010539101	0.004812794	0.0020301542	0.0007207185	0.002129899	0.0020676975	0.002205028	0.0022176206	0.0023850491	0.003464974
0.0	0.0011900914	2.4665303e-05	0.0030805306	2.8225757e-05	0.0020551768	0.00010363113	0.0026203801	9.4652154e-05	0.00016998452	0.0043190923
0.0	0.00095227023	0.0012108352	0.003153101	0.0011107483	0.0017472152	0.0025623208	0.002316338	0.004600364	0.0026784306	0.004439119
0.0	0.55382097	0.56240034	0.5840999	0.58303165	0.5638638	0.58036745	0.5797288	0.5869122	0.57708883	0.55982083
0.0	0.5541814	0.5625399	0.5844348	0.58298206	0.5633013	0.5806722	0.5801834	0.5867728	0.57768065	0.5602772
0.0	0.5544105	0.5618682	0.5842094	0.58286375	0.5639357	0.5808837	0.5797893	0.5868478	0.5777376	0.560257
0.0	0.5538561	0.5622657	0.584051	0.58179355	0.56200427	0.5804257	0.57964796	0.5837838	0.5764184	0.55964535
0.0	0.55250734	0.56145406	0.58295256	0.58101606	0.56217694	0.58067834	0.5788087	0.581646	0.5765397	0.5602821
0.0	0.55402887	0.5617384	0.5842539	0.58243126	0.56364954	0.5809691	0.5796207	0.5856543	0.57687825	0.56092215
0.0	0.55506355	0.56216407	0.5849669	0.5825639	0.5640646	0.58128196	0.5794607	0.5844047	0.5778418	0.56012857
0.0	0.0009973623	0.0013132935	0.0022052461	0.00078407215	0.0010255738	0.00077429233	0.0017989384	0.0032767945	0.0021986554	0.00054319313
0.0	0.00011530495	0.0012975018	0.003613722	0.0007081658	0.0037915693	0.0022728746	0.0021307566	0.0016958613	0.002766267	0.0013670068
0.0	0.0052944967	0.0028507172	0.0047518048	0.0022425083	0.002827591	0.00416308	0.0022236926	0.0038214547	0.0056149806	0.004735888
0.0	0.5537576	0.56241465	0.5846119	0.5824582	0.563456	0.5809042	0.5796299	0.5849382	0.57563776	0.56083924
0.0	0.5534307	0.5618075	0.5838119	0.5816585	0.562306	0.58070743	0.5790655	0.5839377	0.5782971	0.5605317
0.0	0.5541486	0.56257963	0.5843345	0.58259577	0.5635698	0.5804306	0.58032167	0.5828788	0.5768141	0.56095034
0.0	0.55393094	0.5619827	0.58409905	0.5819357	0.56250906	0.58036554	0.57912475	0.58412147	0.5783376	0.56055886
0.0	0.55385554	0.5620409	0.5844133	0.582066	0.5624285	0.58019847	0.5791427	0.58455896	0.576721	0.56048757
0.0	0.55319166	0.56199706	0.5838914	0.5816591	0.5626364	0.580182	0.57914376	0.58330643	0.57602215	0.5607334
0.0	0.5533747	0.5611601	0.5837271	0.58112305	0.5607259	0.58019483	0.5785176	0.5834263	0.5753599	0.5604941
0.0	0.0010332346	0.00038399766	0.003991632	0.005629883	0.0011612611	0.0021035452	0.0029354151	0.002232473	0.002260229	0.002715985
0.0	0.0020722027	8.98396e-06	0.004724549	1.6081274e-05	0.0015564798	7.397515e-05	0.004197934	2.3489632e-05	0.0001448088	0.0023306678
0.0	0.0010293213	0.00038428843	0.003988433	0.005632385	0.0011679227	0.0021013152	0.002943297	0.0022332508	0.0022529329	0.00271446
0.0	0.0020666942	8.979813e-06	0.0047116564	1.6041788e-05	0.0015586845	7.392812e-05	0.0041953833	2.3412387e-05	0.00014469589	0.0023289686
0.0	0.55382824	0.5620292	0.58298904	0.58199894	0.5639548	0.5798942	0.57815486	0.58574206	0.5772763	0.5603311
0.0	0.55459774	0.5610664	0.5841373	0.58265084	0.5635864	0.58127195	0.5796313	0.58409965	0.5780193	0.5590417
0.0	0.5542461	0.56092197	0.5836186	0.5811797	0.5626029	0.5792812	0.57915866	0.5843348	0.5776287	0.5601512
0.0	0.55345076	0.5624196	0.5843792	0.58091825	0.5634626	0.57963866	0.57851857	0.5851639	0.5764667	0.5605436
0.0	0.5527586	0.5595949	0.5834131	0.58235294	0.5635563	0.58024275	0.57782614	0.58474535	0.57789665	0.55985427
0.0	0.5533745	0.560635	0.5831109	0.58097714	0.56281096	0.5788222	0.5785602	0.5809287	0.57664543	0.5575702
0.0	0.55349815	0.5604324	0.58395314	0.58116233	0.56285197	0.5791978	0.57827014	0.5821413	0.57667273	0.558677
0.0	0.5541842	0.5618939	0.5840721	0.5814712	0.5634871	0.5791465	0.57992893	0.5836646	0.5782107	0.5590933
0.0	0.55409366	0.5625433	0.5844372	0.5827487	0.56423	0.58155215	0.5804542	0.583539	0.5780351	0.56054497
0.0	0.5542382	0.56204545	0.5841118	0.582607	0.56402606	0.5809975	0.58054197	0.58446044	0.57718885	0.5600046
0.0	0.5545988	0.5622487	0.5839705	0.58277446	0.5632552	0.58056015	0.57974976	0.58675474	0.57676387	0.55998856
0.0	0.5545988	0.5622487	0.5839705	0.58277446	0.5632552	0.58056015	0.57974976	0.58675474	0.57676387	0.55998856
0.0	0.55361754	0.5622379	0.5830454	0.5831836	0.56334376	0.5806686	0.57941973	0.585951	0.5767311	0.56042325
0.0	0.55361754	0.5622379	0.5830454	0.5831836	0.56334376	0.5806686	0.57941973	0.585951	0.5767311	0.56042325
0.0	0.55266446	0.56120795	0.5817587	0.58154964	0.56285626	0.5803212	0.5783834	0.5851642	0.5764662	0.5594994
0.0	0.5548604	0.56109786	0.5843632	0.5822364	0.5641478	0.58155155	0.58043915	0.58437526	0.5769198	0.56060463
0.0	0.55489653	0.5611735	0.5840163	0.5829239	0.56369245	0.58081806	0.5799522	0.5866858	0.57513857	0.56056887
0.0	0.55489653	0.5611735	0.5840163	0.5829239	0.56369245	0.58081806	0.5799522	0.5866858	0.57513857	0.56056887
0.0	0.55504644	0.56234944	0.58475536	0.58204347	0.5641225	0.5817017	0.58011675	0.5845335	0.57758766	0.56018084
0.0	0.55451876	0.5627048	0.5850818	0.58236605	0.5640573	0.58097625	0.5790495	0.5846505	0.5774182	0.5601605
0.0	0.55331266	0.5610233	0.5840359	0.58028835	0.5619325	0.5800536	0.5785798	0.58178294	0.57689655	0.55895996
0.0	0.55510527	0.5625016	0.58489716	0.5811466	0.56308895	0.5810421	0.5801002	0.5843968	0.5778457	0.56045604
0.0	0.55358845	0.5612843	0.58227754	0.5814079	0.5635086	0.58067393	0.57984775	0.5836919	0.5780608	0.56009895
0.0	0.55507356	0.5629792	0.5850579	0.58232254	0.56389815	0.58116	0.5800574	0.58305234	0.5773079	0.56126994
0.0	0.55487424	0.5624499	0.5849042	0.5825814	0.5639826	0.5811017	0.5800379	0.5846371	0.5779406	0.5608626
0.0	0.5539782	0.56288856	0.58419186	0.5822629	0.56361145	0.580971	0.5793516	0.5847992	0.57785463	0.56103104
0.0	0.55424833	0.56217736	0.58353746	0.5818069	0.5628911	0.58099043	0.57960254	0.5841671	0.57834685	0.5603593
0.0	0.5533086	0.56137794	0.583088	0.5821282	0.5624751	0.5798084	0.57983786	0.58449143	0.57822657	0.5592898
0.0	0.55259955	0.5626873	0.58173823	0.58093184	0.56155103	0.5808223	0.57995665	0.5819485	0.578001	0.56058455
0.0	0.5540273	0.56259406	0.5837592	0.5814111	0.563996	0.5811309	0.5800002	0.58303887	0.57819057	0.5603774
0.0	0.55478245	0.56291425	0.58502555	0.5824034	0.56387687	0.5812315	0.5804595	0.5833037	0.57767206	0.56024325
0.0	0.5536143	0.5614223	0.5835804	0.5817657	0.56127405	0.5793126	0.5791741	0.58542895	0.5754821	0.55866134
0.0	0.5533571	0.56138325	0.5837279	0.5804143	0.5629671	0.58017516	0.5786904	0.583007	0.5763057	0.5590671
0.0	0.5518376	0.5618751	0.58379376	0.580102	0.5621138	0.57839555	0.57708853	0.58402604	0.5771576	0.5584986
0.0	0.5532144	0.56072766	0.58387727	0.5816521	0.56204796	0.57987887	0.5788459	0.583226	0.5775558	0.56004256
0.0	0.55334634	0.5615273	0.5836071	0.58183867	0.5618711	0.5801596	0.57830644	0.5828528	0.576157	0.5604198
0.0	0.5534273	0.56114346	0.58394194	0.5819522	0.56207454	0.58034223	0.5792461	0.5839077	0.5776807	0.55796415
0.0	0.5535341	0.5597878	0.5841679	0.58220476	0.56217647	0.57932943	0.5792402	0.5840463	0.57672983	0.5604426
0.0	0.5530553	0.5596463	0.58370966	0.5822873	0.561954	0.5804853	0.5780365	0.58404255	0.5763806	0.55975485
0.0	0.5531375	0.5609828	0.5838348	0.5810785	0.5620097	0.58052784	0.578588	0.5834726	0.5766109	0.55939174
0.0	0.553136	0.5599218	0.5827757	0.58160853	0.56177217	0.5803211	0.5786313	0.58395255	0.57687366	0.55916476
0.0	0.5529087	0.56109434	0.5835444	0.5813158	0.56200475	0.57957774	0.57976097	0.58381	0.57651937	0.56002086
0.0	0.55266356	0.55932206	0.58316594	0.5811431	0.5614077	0.5802385	0.57858455	0.58335865	0.57789373	0.55848897
0.0	0.5533684	0.56104505	0.58347446	0.58181226	0.56212115	0.58059466	0.57958555	0.5841446	0.57620054	0.5596997
0.0	0.55125964	0.56104195	0.5839644	0.5806715	0.56107736	0.5790641	0.577905	0.5831055	0.5771356	0.5583968
0.0	0.55125964	0.56104195	0.5839644	0.5806715	0.56107736	0.5790641	0.577905	0.5831055	0.5771356	0.5583968
0.0	0.5509875	0.5601534	0.58359003	0.57943517	0.5613469	0.57717997	0.57699114	0.58281237	0.57587117	0.5583927
0.0	0.5543868	0.5614255	0.58344185	0.5814272	0.56367123	0.5801165	0.57828534	0.585021	0.57686466	0.5595778
0.0	0.002048085	0.003259212	0.0009916249	0.001328815	0.0014600465	0.003959578	0.00072578236	0.00060290465	0.0018929609	0.0024455914
0.0	0.0010700119	0.0012788147	0.0036577329	0.0008908521	0.0032569976	0.0048074545	0.0018400642	0.0021903086	0.0022415987	0.0033816418
0.0	0.0008740678	0.0018282231	0.0024818718	0.0007306116	0.0026050357	0.0022524344	0.0025779537	0.0028716486	0.0030775166	0.0012445446
0.0	0.55303323	0.56043756	0.58319664	0.5815086	0.5620209	0.58013105	0.57947606	0.5831519	0.5776393	0.5592379
0.0	0.5531113	0.56077766	0.5837671	0.5812441	0.56190735	0.58031553	0.5781106	0.583776	0.57779247	0.5591515
0.0	0.55320925	0.55968446	0.5840497	0.5809808	0.5617014	0.5788247	0.57935077	0.58398086	0.5779336	0.5582912
0.0	0.5533717	0.5606988	0.5840641	0.5819343	0.5619178	0.58034897	0.579366	0.583925	0.5778099	0.5585029
0.0	0.5533297	0.56038505	0.58330226	0.580824	0.5617028	0.58017284	0.579747	0.5836467	0.5765447	0.56013006
0.0	0.55297786	0.56008834	0.583743	0.58163077	0.56201065	0.5799434	0.5793647	0.58275396	0.57721794	0.5607328
0.0	0.5534415	0.55989337	0.58403176	0.58177376	0.5615087	0.58041084	0.57932085	0.58393043	0.5764829	0.55859977
0.0	0.55343246	0.5601842	0.58410794	0.58157897	0.5618761	0.5801699	0.5775822	0.582629	0.5756266	0.5593769
0.0	0.55332935	0.5598653	0.58354807	0.5819332	0.5621558	0.5804386	0.57904375	0.5839191	0.57677895	0.559978
0.0	0.5545628	0.562418	0.5839047	0.58144796	0.56342125	0.5798426	0.578834	0.58532363	0.57643723	0.5593271
0.0	0.55331403	0.56151885	0.5834484	0.5821259	0.5621345	0.57979006	0.57953817	0.5831462	0.5778856	0.55993086
0.0	0.553433	0.56071013	0.58333874	0.581402	0.56200415	0.5804164	0.579673	0.58362556	0.57772106	0.5595427
0.0	0.55287266	0.5609166	0.5840808	0.581983	0.5617284	0.5805703	0.5785666	0.5831311	0.57745737	0.56052804
0.0	0.55349773	0.56083465	0.58391935	0.58212763	0.5618492	0.58028394	0.5794838	0.5832575	0.5768508	0.56024164
0.0	0.5534396	0.5610377	0.5839039	0.582147	0.56217295	0.5796274	0.57868004	0.5838777	0.57688326	0.55960274
0.0	0.55354875	0.56102824	0.58383626	0.5819562	0.56198066	0.5804273	0.5793287	0.5840702	0.57688516	0.5595871
0.0	0.55370873	0.5621651	0.58322614	0.58167136	0.5634423	0.57973796	0.5776807	0.58463377	0.5774388	0.5595603
0.0	0.55380934	0.56118494	0.5837736	0.5816666	0.56378746	0.5801722	0.57893425	0.58515674	0.5774307	0.55935675
0.0	0.5528955	0.56124765	0.58275807	0.581492	0.5620069	0.57940596	0.57746613	0.5832443	0.5769599	0.5600272
0.0	0.55362356	0.5620624	0.5827891	0.5806703	0.5627657	0.5796219	0.57851064	0.58424777	0.5765052	0.55908453
0.0	0.5528696	0.5613443	0.5830961	0.5801836	0.5622722	0.579005	0.57898754	0.5849231	0.5778084	0.55881387
0.0	0.55293053	0.56078476	0.5831518	0.581197	0.56169814	0.5799432	0.57870215	0.5833958	0.57696277	0.5589816
0.0	0.55405265	0.56209046	0.5840282	0.5818735	0.5635841	0.5803568	0.5786671	0.5850998	0.5771188	0.55937576
0.0	0.5530137	0.56049186	0.5838334	0.5818826	0.56209075	0.58069944	0.57938474	0.58392096	0.5772105	0.56004184
0.0	0.55425626	0.5626403	0.5834391	0.5800815	0.5632417	0.57854664	0.57746416	0.58445984	0.5774147	0.5586906
0.0	0.5532586	0.5608805	0.5837093	0.58053076	0.5619877	0.5791473	0.5782592	0.5834183	0.57750344	0.55853385
0.0	0.5533077	0.5611032	0.58392626	0.58186305	0.5619166	0.58054215	0.5782052	0.58405113	0.577447	0.55911684
0.0	0.0025024703	0.001073223	0.0053396584	0.0030515725	0.0036654097	0.0023491057	0.001562455	0.00059729384	0.00358156	0.0016936975
0.0	0.0024943657	0.0010716016	0.005336101	0.0030344578	0.003653224	0.002339949	0.0015631976	0.0005962356	0.0035814424	0.0016912363
0.0	0.0024959845	0.0010702193	0.005331644	0.0030410863	0.003657505	0.0023415256	0.001557571	0.0005974925	0.0035698393	0.0016950783
0.0	0.0025038228	0.0010725459	0.0053498666	0.0030549183	0.0036639802	0.0023444681	0.0015656801	0.0006000455	0.0035836978	0.001694275
0.0	0.0024957221	0.0010730027	0.0053327917	0.0030406786	0.0036676496	0.0023437298	0.0015658649	0.0005983673	0.0035748733	0.0016844975
0.0	0.0024979205	0.0010713158	0.0053387214	0.0030528712	0.0036679963	0.0023385533	0.0015664123	0.0005960975	0.0035830152	0.0017028521
0.0	0.0014734644	0.0017812523	0.003545681	0.0028073564	0.003839628	0.0028946178	0.002180163	0.0011686716	0.0055316933	0.0011589896
0.0	0.0014780104	0.0017741869	0.003547774	0.0028003384	0.0038426025	0.0028877517	0.0021782885	0.0011676725	0.0055052103	0.0011632368
0.0	0.0014695367	0.0017797472	0.0035436128	0.0027998723	0.0038365764	0.0028921403	0.002176811	0.0011693203	0.005505067	0.0011638829
0.0	0.0014771733	0.0017791087	0.0035576643	0.0028093702	0.0038465394	0.0028924057	0.002183991	0.0011743396	0.005521428	0.0011582677
0.0	0.0014743514	0.0017781553	0.0035549877	0.0028045878	0.0038445285	0.0028908262	0.0021842832	0.0011736881	0.0055146636	0.0011662923
0.0	0.0014766895	0.0017791559	0.0035392009	0.0028073846	0.0038441175	0.0028987771	0.002188367	0.0011693427	0.0055258884	0.0011635814
0.0	0.0005221511	0.0013537265	0.0021559894	0.0005794391	0.0007529147	0.0043802215	0.0030908762	0.0023390807	0.00081296905	0.0004873828
0.0	0.00052226864	0.0013500018	0.0021656558	0.0005789842	0.000754566	0.004364814	0.0030933614	0.002336207	0.0008122157	0.0004894893
0.0	0.0005197983	0.0013496669	0.0021565948	0.00057737454	0.0007497918	0.004372013	0.003087481	0.0023334813	0.0008087403	0.00049119646
0.0	0.00052200904	0.0013513132	0.0021689578	0.00057787524	0.0007524642	0.0043772487	0.0030965586	0.0023446959	0.00081031857	0.00048756262
0.0	0.00052089593	0.0013531491	0.0021637473	0.0005772419	0.000753443	0.004375954	0.0030944073	0.0023429107	0.00081212475	0.00049003365
0.0	0.0005208513	0.001351254	0.0021563538	0.0005785854	0.0007537898	0.0043833437	0.003093222	0.0023349614	0.00081306056	0.00048988353
0.0	0.001608014	0.0014519285	0.0035173914	0.0009401687	0.0012540873	0.005592125	0.0007119417	0.00038047603	0.005416851	0.0017860144
0.0	0.0016097311	0.0014497372	0.0035233295	0.000936716	0.0012534574	0.005560971	0.0007111202	0.00038099108	0.005423465	0.0017928795
0.0	0.0016083209	0.001450251	0.003513628	0.0009371245	0.0012516499	0.005583355	0.0007114276	0.000381649	0.0054286267	0.0017942667
0.0	0.0016112975	0.0014515124	0.003525311	0.0009403591	0.0012529739	0.0055896943	0.00071002584	0.00038259287	0.0054272106	0.001786021
0.0	0.0016084627	0.0014502613	0.00352182	0.00093504804	0.001255173	0.005576185	0.0007111388	0.00038264177	0.0054294714	0.0017943146
0.0	0.0016103841	0.0014485918	0.0035128351	0.0009384405	0.0012546327	0.0055925045	0.00071247754	0.000382256	0.0054242746	0.0017858061
0.0	0.0007712584	0.0029273469	0.0012596246	0.0043903035	0.0038380674	0.0043676104	0.0067167827	0.00059917197	0.004555121	0.004068381
0.0	0.0007713914	0.002921599	0.0012603309	0.004389506	0.003843526	0.0043522557	0.006698445	0.00060000544	0.0045403233	0.0040858556
0.0	0.0007692692	0.0029195992	0.0012568365	0.004372511	0.0038263625	0.0043464205	0.0066953176	0.00059905293	0.004532402	0.004094588
0.0	0.00077045173	0.0029227242	0.0012575628	0.0043953466	0.0038335652	0.0043497025	0.006713946	0.00060057844	0.004544334	0.004071663
0.0	0.0007706085	0.002926515	0.0012626752	0.004391363	0.00383728	0.004357731	0.0067161205	0.0005983607	0.004555132	0.0040900465
0.0	0.00077015924	0.002927926	0.0012589702	0.004397845	0.0038402504	0.004366101	0.006727777	0.0005985564	0.0045585344	0.0040840646
0.0	0.0039990833	0.0011850394	0.006579996	0.0048312596	0.0025140534	0.0027967428	0.0023102523	0.0023983014	0.0028322104	0.001274713
0.0	0.0039979303	0.0011847634	0.006575104	0.004838843	0.0025191058	0.0027929766	0.0023128607	0.002394766	0.0028240276	0.0012789828
0.0	0.003981576	0.0011808448	0.0065660807	0.004827371	0.0025033606	0.0027922182	0.002302899	0.0023938539	0.0028216937	0.0012828526
0.0	0.003996118	0.0011822759	0.006584277	0.0048480774	0.0025138345	0.002797243	0.002310572	0.002401282	0.0028182475	0.0012743468
0.0	0.0039842734	0.0011849621	0.0065718624	0.0048349868	0.0025201438	0.00279703	0.00231087	0.0023948527	0.002821958	0.0012693916
0.0	0.003988317	0.0011839083	0.006569619	0.0048438096	0.002517126	0.0028003557	0.0023135077	0.0023921942	0.0028300362	0.001280479
0.0	0.0050917147	0.0011280241	0.0054962137	0.0046750545	0.0017660409	0.0022421223	0.0013807241	0.0012395297	0.0028020565	0.0015659172
0.0	0.0050909854	0.0011260047	0.00549477	0.004662475	0.0017685925	0.0022364235	0.0013806156	0.0012410596	0.0027984746	0.0015736448
0.0	0.0050754626	0.0011238245	0.005476321	0.004639082	0.001758509	0.0022324454	0.0013711406	0.0012383361	0.002796385	0.0015777549
0.0	0.0051019527	0.001126252	0.0055089477	0.0046622385	0.0017669365	0.0022409225	0.0013807261	0.0012451059	0.0028090389	0.0015680119
0.0	0.0050807334	0.0011257902	0.0054912167	0.0046681147	0.0017685352	0.002239752	0.0013794893	0.0012401367	0.0028013503	0.0015756434
0.0	0.005080432	0.001127312	0.0054822974	0.004640934	0.0017622656	0.0022425202	0.0013800806	0.0012344392	0.0028023552	0.001573074
0.0	0.003622904	0.0020688213	0.008517748	0.0033596521	0.006118573	0.0030733196	0.004847601	0.0031973456	0.0035986737	0.0016574559
0.0	0.0036193528	0.002070679	0.008543373	0.0033663071	0.006110852	0.0030769815	0.004848381	0.0031989494	0.0035953324	0.0016524468
0.0	0.0036252216	0.002068592	0.008529846	0.0033592146	0.006124209	0.0030870936	0.004850151	0.00320317	0.0036051236	0.0016587994
0.0	0.00709094	0.0031966679	0.0021332044	0.00410108	0.0039768247	0.003506638	0.0045486977	0.0018282527	0.002801353	0.00750077
0.0	0.0070998427	0.0031984567	0.0021362354	0.004105673	0.0039838417	0.0035063848	0.0045354296	0.0018306996	0.0027978306	0.007469855
0.0	0.0070754467	0.0031895484	0.0021322607	0.004101758	0.0039741476	0.0035018525	0.0045375484	0.0018241196	0.002800197	0.007502013
0.0	0.007083149	0.0031962728	0.0021366288	0.0041007083	0.0039736754	0.0035074912	0.0045148265	0.0018235069	0.002796341	0.007509266
0.0	0.007090356	0.0031901775	0.002135522	0.0040902914	0.0039692656	0.003501691	0.0045068883	0.0018235511	0.0027921079	0.007459874
0.0	0.0071028653	0.003198072	0.002131579	0.0040959693	0.003983914	0.003515894	0.004545102	0.0018270315	0.002800043	0.007489522
0.0	0.007095894	0.0031945505	0.0021345832	0.004103792	0.0039844043	0.0035071142	0.0045500905	0.0018287576	0.0028007831	0.007498346
0.0	0.007092622	0.0031987715	0.0021306297	0.004108347	0.0039817654	0.003511278	0.004539384	0.0018265609	0.002801798	0.0074638748
0.0	0.0013940305	0.0042720255	0.0049614706	0.0012360694	0.0010723671	0.0025712203	0.005164511	0.0020253737	0.0015181872	0.0042711576
0.0	0.0013917643	0.004276393	0.004960122	0.001231736	0.0010704238	0.0025671243	0.005176517	0.002022932	0.0015209117	0.0042688567
0.0	0.0013950279	0.004285751	0.004964176	0.0012384935	0.0010727814	0.0025708156	0.00516383	0.002022441	0.0015197941	0.0042567775
0.0	0.001567041	0.00038906644	0.0024787937	0.0054249363	0.0044964007	0.0015593725	0.0027641999	0.00050454587	0.002480525	0.0076646456
0.0	0.0007183453	0.0012631202	0.009159422	0.0007775472	0.003268563	0.009487967	0.0041795936	0.0034875546	0.0015593577	0.002262723
0.0	0.00071970886	0.0012649177	0.009181752	0.0007795347	0.0032739532	0.009502861	0.004166652	0.0034830235	0.0015568763	0.002260113
0.0	0.0007173984	0.001261926	0.009163633	0.00077893544	0.0032704433	0.009490481	0.004169791	0.0034742795	0.0015623687	0.0022630265
0.0	0.00071751943	0.0012656847	0.0091698	0.0007787347	0.0032617068	0.009501205	0.0041588633	0.0034687943	0.0015609859	0.0022549166
0.0	0.00071609183	0.0012626775	0.009179254	0.0007784439	0.0032650107	0.009500536	0.0041753426	0.0034718486	0.0015624819	0.0022534614
0.0	0.00071943185	0.0012609048	0.009181835	0.0007789392	0.0032645885	0.009503803	0.0041645314	0.0034726602	0.0015595232	0.0022584414
0.0	0.0007167752	0.0012622903	0.009143137	0.00077782065	0.0032715471	0.009501353	0.004174649	0.0034759901	0.001561118	0.0022708059
0.0	0.00071945175	0.0012621894	0.009161204	0.0007801128	0.0032737653	0.009520094	0.004181398	0.003473748	0.0015621948	0.0022660077
0.0	0.00071930466	0.0012617266	0.009188027	0.0007779325	0.0032744592	0.009499921	0.0041759848	0.003480717	0.0015552309	0.0022741572
0.0	0.00071895483	0.0012655038	0.009166755	0.00077849283	0.0032656188	0.00953058	0.004167855	0.0034798773	0.0015589123	0.002259199
0.0	0.00397623	0.005435162	0.0014009244	0.0010007226	0.0033657036	0.011533563	0.00484874	0.0009953367	0.004431095	0.006531457
0.0	0.0039778827	0.005426395	0.0014034483	0.0010021882	0.0033559883	0.011497739	0.004837897	0.0009942193	0.0044279345	0.006535623
0.0	0.0039867945	0.0054337913	0.0014013288	0.0010009424	0.0033694506	0.011492895	0.0048509976	0.0009978946	0.0044343	0.0065104878
0.0	0.003187469	0.0019660962	0.0025459114	0.0038883053	0.0038334539	0.0068574715	0.0034741359	0.0030329349	0.0043929536	0.0033152811
0.0	0.0031875141	0.0019649859	0.0025488785	0.0038891807	0.0038245488	0.0068467567	0.0034723105	0.0030268533	0.004396419	0.003305456
0.0	0.0031917274	0.001965086	0.0025477076	0.0038748276	0.003833028	0.006845654	0.0034730579	0.0030346208	0.004396586	0.0033127517
0.0	0.0031974625	0.0019639903	0.002543175	0.003898976	0.0038339894	0.00687063	0.0034698313	0.0030381384	0.0043847505	0.0032962442
0.0	0.0023512647	0.0017935239	0.0023490977	0.0026894263	0.004829094	0.0022017895	0.0033209599	0.0039492296	0.0034527078	0.0016769815
0.0	0.002338827	0.0017972285	0.0023500547	0.0026842388	0.0048197005	0.0022026992	0.0033321274	0.003951286	0.0034553227	0.0016844975
0.0	0.0023551749	0.0017987638	0.0023435303	0.0026901888	0.0048358906	0.0022085537	0.0033261594	0.003948389	0.0034641807	0.0016787929
0.0	0.0043192543	0.0020927845	0.0057860315	0.0029635895	0.008459982	0.0028683913	0.002741148	0.0033143784	0.0042213527	0.0053888955
0.0	0.004317844	0.0020878501	0.0058088815	0.0029622233	0.008472864	0.002872166	0.002734586	0.0033090082	0.004249328	0.005397044
0.0	0.004301714	0.002090236	0.0057944804	0.0029468727	0.008459479	0.002871344	0.0027480808	0.003310523	0.0042489627	0.005382964
0.0	0.0029721428	0.0032185519	0.0051589184	0.0031371566	0.007038336	0.0047256076	0.0019678702	0.002538927	0.007485929	0.0042989836
0.0	0.0021042128	0.0012563786	0.0024449911	0.0035342032	0.0042121764	0.005343778	0.0030891134	0.0026954648	0.0031055757	0.0053585335
0.0	0.0024791984	0.0010241712	0.002924865	0.0033261324	0.0037742155	0.0028039839	0.00210437	0.0027554543	0.0015222157	0.0014241582
0.0	0.0024809416	0.0010250395	0.0029255592	0.0033262703	0.0037828854	0.002808	0.002095815	0.0027590021	0.0015274341	0.0014202157
0.0	0.0024755453	0.0010195271	0.0029247622	0.003325799	0.0037728264	0.0027982274	0.0020938206	0.0027476011	0.0015344833	0.0014272832
0.0	0.0024776564	0.0010252768	0.0029266344	0.0033179119	0.0037844884	0.0028148966	0.0021068437	0.0027501553	0.0015321836	0.0014259333
0.0	0.0024815695	0.0010236284	0.0029285315	0.0033265734	0.0037726434	0.002806241	0.0020964444	0.0027477161	0.001535127	0.0014212561
0.0	0.0024818706	0.0010246729	0.0029182448	0.0033198202	0.0037859252	0.0028142785	0.002105019	0.002758779	0.0015341867	0.0014246344
0.0	0.0024858213	0.0010250483	0.0029285913	0.0033283448	0.003784233	0.0028171649	0.0021038384	0.0027558971	0.0015342941	0.0014218233
0.0	0.002478676	0.0010264331	0.002928352	0.0033259192	0.0037773203	0.0028151711	0.0021061432	0.0027545255	0.0015320998	0.0014268571
0.0	0.0024840105	0.0010261895	0.0029192844	0.0033300535	0.003781401	0.0028155753	0.0021024742	0.0027539504	0.0015321698	0.0014186807
0.0	0.002179909	0.002862224	0.0041262642	0.002883009	0.004976628	0.0038441906	0.0021531004	0.0023210978	0.003427932	0.002372588
0.0	0.002186554	0.0028726591	0.0041094786	0.0028797223	0.0049765124	0.0038525774	0.00215324	0.0023228587	0.003429713	0.0023763427
0.0	0.001806871	0.0014176245	0.0023897283	0.0012916778	0.0016175245	0.0042281854	0.0012025853	0.0011500228	0.0030612713	0.0019460771
0.0	0.003667979	0.0056300513	0.004365291	0.0011364742	0.0023744884	0.007450531	0.0039044728	0.001702973	0.002860855	0.0030231103
0.0	0.0036500094	0.00561279	0.004358329	0.0011353446	0.0023691086	0.0074386	0.0039032674	0.0016962803	0.0028667988	0.0030338983
0.0	0.0020003286	0.0028029853	0.0033093307	0.0015982663	0.0036493575	0.0066744206	0.0041201864	0.0032861505	0.0022369449	0.0016347849
0.0	0.002006348	0.002798814	0.0033000826	0.0015972089	0.0036572947	0.006692889	0.0041224686	0.0033028193	0.002235062	0.0016369256
0.0	0.0023070935	0.0010939243	0.0076626865	0.0011842675	0.0014185807	0.0058411537	0.0047410647	0.0006992305	0.006449551	0.0053689713
0.0	0.0023040036	0.0010933481	0.0076466915	0.0011854029	0.0014209984	0.005852182	0.0047393125	0.000700069	0.006447803	0.00535612
0.0	0.0007365703	0.0019680124	0.004078595	0.0016430583	0.0027717364	0.0034124628	0.0022905532	0.0019979712	0.0018618895	0.0012503875
0.0	0.0024184955	0.0002665475	0.0047823344	0.0019783766	0.0014041093	0.0030942042	0.0022351725	0.0014324902	0.0021982747	0.0029318428
0.0	0.00242262	0.0002653588	0.0047953357	0.00198055	0.001396	0.003089839	0.002225905	0.0014304747	0.002203018	0.0029217198
0.0	0.0024170142	0.00026684703	0.004789936	0.0019770344	0.0014008378	0.003078863	0.002229864	0.0014286892	0.0022049325	0.0029347662
0.0	0.002413216	0.0002672427	0.004796851	0.0019747552	0.001403074	0.0030934836	0.002233356	0.0014264855	0.002207333	0.0029338677
0.0	0.0024227304	0.00026722383	0.0047955653	0.0019757892	0.001405209	0.0030961377	0.0022318156	0.0014314088	0.0022083258	0.0029294493
0.0	0.0024232445	0.00026686944	0.0047912165	0.0019786733	0.00140302	0.0030909027	0.0022343125	0.0014334843	0.0022065614	0.0029181007
0.0	0.0016117824	0.0007219672	0.0024288243	0.0011586788	0.0039384984	0.0032583664	0.0027700237	0.0010240991	0.002337341	0.0021531088
0.0	0.0016134745	0.00072103343	0.0024294425	0.0011581575	0.0039346954	0.0032462305	0.002768741	0.0010197491	0.0023387435	0.0021499987
0.0	0.0016191085	0.0007223409	0.0024224666	0.0011611538	0.0039348393	0.003252221	0.0027686066	0.001025376	0.0023340175	0.0021495782
0.0	0.0015651308	0.0005926809	0.0037444846	0.0014380038	0.002806078	0.0025807924	0.0023233946	0.001914459	0.0023223592	0.0022172316
0.0	0.0020427192	0.001194751	0.0028085222	0.0014607455	0.0017429962	0.001960826	0.0012326809	0.0022883508	0.0042588213	0.0028166466
0.0	0.002048013	0.0011959734	0.0027999335	0.0014609137	0.0017424694	0.0019515036	0.0012265717	0.0022892067	0.004249907	0.0028089094
0.0	0.0020416686	0.0011952348	0.0028011838	0.0014641833	0.0017415424	0.0019571874	0.0012328499	0.002291242	0.0042541143	0.0027985985
0.0	0.0020451224	0.0032825477	0.0009936005	0.0013376399	0.0014542054	0.0039572977	0.0007231016	0.0006007768	0.001894119	0.0024692877
0.0	0.0017148415	0.003425322	0.0040795635	0.0042561265	0.00078028947	0.002006857	0.0012250154	0.0011540722	0.0030505704	0.0017829523
0.0	0.55417395	0.56233233	0.5839613	0.5825369	0.56330645	0.5803887	0.5790359	0.5847752	0.5770665	0.5595273
0.0	0.55382806	0.56145734	0.5842221	0.58169043	0.5624624	0.58045703	0.5799532	0.5854791	0.5769356	0.5604943
0.0	0.55333084	0.5627524	0.58432245	0.58203584	0.56352246	0.57944405	0.57792336	0.585033	0.57670796	0.56077516
0.0	0.0013303574	0.0011083379	0.0033564237	0.002019231	0.0015306431	0.004103915	0.0022313583	0.00095585216	0.0017211917	0.0018904508
0.0	0.0013286023	0.0011108774	0.0033565895	0.0020203749	0.001527389	0.0041008233	0.0022229964	0.0009563859	0.0017277696	0.0018929591
0.0	0.5527383	0.5626706	0.58474576	0.58140236	0.5639467	0.5795422	0.5778875	0.5823426	0.57681215	0.5611255
0.0	0.5537588	0.5613947	0.5839431	0.58167857	0.56319416	0.5802723	0.5794449	0.58412546	0.5764474	0.5598662
0.0	0.5526386	0.56168175	0.58404297	0.5816629	0.5630572	0.5800474	0.5788593	0.5833313	0.57766134	0.5604583
0.0	0.5536678	0.5626894	0.5844523	0.5812876	0.5639345	0.5788823	0.57979065	0.5831772	0.57780755	0.56108564
0.0	0.55272216	0.56259483	0.58456415	0.5820393	0.5633276	0.5809455	0.57994264	0.5837018	0.5781727	0.5611546
0.0	0.55320156	0.56296796	0.5846039	0.58234996	0.5636626	0.58169407	0.58019805	0.58448803	0.5776875	0.5610017
0.0	0.5536049	0.56127733	0.58380365	0.5808611	0.5635758	0.58015114	0.5795401	0.58335507	0.57629544	0.55951196
0.0	0.5545692	0.56292063	0.58462375	0.5818629	0.56377435	0.58099836	0.5802011	0.5856777	0.57778025	0.56096476
0.0	0.5547933	0.56273246	0.58486974	0.58188283	0.5636138	0.58089584	0.5794329	0.585504	0.5778445	0.56098706
0.0	0.5545674	0.5618198	0.58361936	0.58249086	0.5635682	0.5809183	0.5803133	0.58463764	0.5781971	0.56067246
0.0	0.5544248	0.56170344	0.5843851	0.5819799	0.5632387	0.58132434	0.57915694	0.5840899	0.57784945	0.5605439
0.0	0.55459183	0.5627694	0.5846371	0.5826114	0.5632627	0.58113766	0.58039564	0.58406234	0.5766117	0.55928373
0.0	0.5539657	0.5621657	0.5835328	0.5819009	0.5636462	0.5800583	0.57931244	0.58372766	0.577222	0.5605557
0.0	0.55367166	0.560124	0.5842489	0.58120716	0.56322926	0.5790868	0.57943374	0.5824481	0.57642186	0.5602434
0.0	0.5528259	0.5620667	0.584101	0.5817748	0.56366014	0.5804568	0.5791507	0.5842873	0.57706714	0.5603871
0.0	0.5535939	0.5609666	0.5833014	0.58052564	0.56269264	0.5795285	0.5789867	0.5822876	0.5767121	0.55866754
0.0	0.0029586256	0.003203301	0.0031249542	0.0010871125	0.0012839162	0.00032199876	0.0021005524	0.001733985	0.0049852966	0.0027267144
0.0	0.0015017927	0.001035799	0.00074929395	0.0016481079	0.00396081	0.0016474819	0.0007722861	0.0021558467	0.0021417895	0.0016899881
0.0	0.55179685	0.5628292	0.5848411	0.5811837	0.562305	0.58006215	0.5797184	0.5831289	0.5775271	0.5610232
0.0	0.55499744	0.56169325	0.5849349	0.5821684	0.56405985	0.58124304	0.57998013	0.58448243	0.57755756	0.561217
0.0	0.0029677066	0.003206026	0.003133151	0.0010917047	0.001283457	0.000322641	0.0021044041	0.0017390132	0.004982674	0.0027294853
0.0	0.0029782166	0.0032084743	0.003134581	0.001089289	0.0012848696	0.00032225918	0.0021076729	0.0017380657	0.0049951077	0.002727119
0.0	0.002959554	0.0032047646	0.0031091846	0.001089702	0.0012852779	0.00032174806	0.0020955808	0.0017357474	0.004991554	0.0027283707
0.0	0.0029713036	0.0032094033	0.003131723	0.0010869058	0.0012859189	0.00032304326	0.0021039115	0.0017356962	0.004988417	0.002717596
0.0	0.0029641755	0.0032157232	0.003133525	0.0010916672	0.0012820056	0.00032308916	0.002098063	0.0017352261	0.004988936	0.0027255903
0.0	0.0029549778	0.0032087672	0.0031299326	0.0010903053	0.0012844445	0.0003221486	0.0021045622	0.0017366862	0.004982787	0.00272204
0.0	0.0029747128	0.0032078733	0.0031401513	0.0010883497	0.0012801472	0.00032190973	0.0021084554	0.0017404899	0.0050041955	0.0027265006
0.0	0.5540018	0.562022	0.5840389	0.58135766	0.5638373	0.57971966	0.5780535	0.5863936	0.57747287	0.56022733
0.0	0.55419326	0.5630004	0.5827345	0.5824723	0.56351	0.5804313	0.5792905	0.58634675	0.5778006	0.56056803
0.0	0.0029511321	0.0031975827	0.0031091163	0.0010915712	0.0012855871	0.00032279175	0.0020995722	0.001738549	0.0049973624	0.0027274378
0.0	0.0029518704	0.0031986225	0.0031103091	0.0010909713	0.0012858062	0.00032235996	0.00210149	0.001738851	0.0049927146	0.0027293074
0.0	0.55393285	0.561167	0.58187854	0.5822623	0.563239	0.5802168	0.5789413	0.5853962	0.5775427	0.5602409
0.0	0.003290947	0.0018938107	0.0010753588	0.0016326546	0.0018736246	0.0032611738	0.0026629101	0.0041039907	0.004088281	0.001745678
0.0	0.0014459202	0.0016685406	0.002794374	0.0016236672	0.0033045197	0.0013343036	0.0010821435	0.00085278763	0.0020208526	0.0013798422
0.0	0.0011025586	0.0025252323	0.002713799	0.0016794732	0.0034699498	0.001361291	0.0015658464	0.0019271895	0.0022844393	0.0011141967
0.0	0.0011288029	0.0022475156	0.0027243544	0.0009798425	0.0013999249	0.0019292487	0.00045970164	0.00049886195	0.0024829828	0.0015322509
0.0	0.0005303265	0.0027565015	0.0012054261	0.0015636412	0.0034474437	0.0019226858	0.0020160098	0.0010103326	0.002293914	0.0017894879
0.0	0.0014046056	0.0017602367	0.002804401	0.0016081586	0.0025566577	0.0014223055	0.0015160736	0.0036782257	0.0019746555	0.0011497156
0.0	0.0014928642	0.0016899671	0.0029093234	0.0016017259	0.0020018714	0.001497744	0.0010328488	0.0020559935	0.0019512083	0.0012891348
0.0	0.0015039007	0.0029283394	0.0018776461	0.0016407509	0.0035978088	0.0019554158	0.0019464468	0.0029224423	0.0018872676	0.0014710705
0.0	0.0008409783	0.0027751126	0.0028567528	0.0010963607	0.0025075602	0.0015799461	0.0014758271	0.0030579288	0.002053808	0.0015547194
0.0	0.0015666689	0.0027664602	0.0027158896	0.001232405	0.0033295883	0.0014783469	0.0016077888	0.00068198534	0.0022710445	0.0015272952
0.0	0.0029414839	0.0032037378	0.0031185644	0.0010893927	0.0012852338	0.000322474	0.0021002365	0.0017275688	0.0049928497	0.0027275132
0.0	0.5536321	0.56110716	0.58380234	0.5817467	0.56281906	0.5804672	0.5793347	0.58382475	0.5778063	0.5602858
0.0	0.55491644	0.56228334	0.5851329	0.58215374	0.56397015	0.5816383	0.5800867	0.5839903	0.5781037	0.5604086
0.0	0.55426186	0.56305945	0.58485466	0.58293855	0.56399	0.5811808	0.5802671	0.5852554	0.5762978	0.5606748
0.0	0.5533557	0.56132245	0.5834799	0.58126044	0.562241	0.57894003	0.5782036	0.583275	0.5763675	0.5600725
0.0	0.55374753	0.56166303	0.58371323	0.5819847	0.56166327	0.580075	0.57933867	0.58410746	0.5767959	0.55940557
0.0	0.55347526	0.5618604	0.58369786	0.58124536	0.56134117	0.58030343	0.5793161	0.58290815	0.5762622	0.55935794
0.0	0.5539542	0.56221014	0.5837359	0.5823533	0.56296545	0.57905656	0.57937247	0.58453614	0.57764125	0.56032157
0.0	0.554831	0.56267375	0.58417684	0.5826311	0.564062	0.5811868	0.57952195	0.5844461	0.5775649	0.5600647
0.0	0.5549301	0.56265473	0.58450526	0.5827033	0.5636806	0.58106774	0.5804652	0.58445865	0.5776407	0.5596215
0.0	0.5540857	0.5613572	0.58287174	0.5806057	0.56158787	0.5800965	0.5781588	0.58276796	0.5765358	0.5601426
0.0	0.5541426	0.5609104	0.58390284	0.5815286	0.56342596	0.57944286	0.5784944	0.5838763	0.5774066	0.56000304
0.0	0.55297965	0.5618391	0.5839998	0.5814077	0.5622455	0.58030146	0.57899994	0.5837065	0.576946	0.5600785
0.0	0.554029	0.56112486	0.5837525	0.5813188	0.5634785	0.580675	0.57922274	0.5835165	0.5772589	0.5594776
0.0	0.5520306	0.5594337	0.5846554	0.57943493	0.56272775	0.5791774	0.5789168	0.5832233	0.57512724	0.56033504
0.0	0.5533898	0.5618544	0.58454406	0.5815223	0.5634539	0.58038044	0.5792746	0.58403546	0.57743895	0.5599696
0.0	0.55285674	0.5592939	0.5837804	0.5810094	0.5634134	0.5800662	0.5789708	0.5826375	0.57672167	0.5597481
0.0	0.55363905	0.56177557	0.58435243	0.5812304	0.5635081	0.5800877	0.57878405	0.584091	0.5763558	0.5597353
0.0	0.55365735	0.56084126	0.58335614	0.58133966	0.5633903	0.58015233	0.5780005	0.5838398	0.576458	0.5598489
0.0	0.55378354	0.56066334	0.5845662	0.5801407	0.5634675	0.58028895	0.5788849	0.5829819	0.57601273	0.5596403
0.0	0.0020526992	0.0018674709	0.008652779	0.0010994896	0.0020216077	0.0044106557	0.00091851735	0.0015667963	0.0019765997	0.0016891009
0.0	0.5537951	0.56074417	0.58463776	0.5807798	0.56293625	0.57991534	0.5794114	0.5838301	0.5771984	0.56021094
0.0	0.5537648	0.56182796	0.5837414	0.5807444	0.5625496	0.5793101	0.5782719	0.5832956	0.57667017	0.5606507
0.0	0.55322117	0.5606864	0.58428377	0.5816529	0.56312764	0.5806865	0.57852376	0.5833288	0.5768719	0.5603685
0.0	0.5543434	0.5617606	0.5842445	0.5814399	0.56350917	0.5805776	0.5794342	0.5833887	0.57660866	0.5599821
0.0	0.55420136	0.561678	0.5841078	0.58140695	0.5633595	0.5802001	0.5790808	0.58372444	0.57686925	0.5602913
0.0	0.5531633	0.56177294	0.58414555	0.5811924	0.5632053	0.58025783	0.5791082	0.5831854	0.57727	0.5605646
0.0	0.55425537	0.5618489	0.5838999	0.58162093	0.5635331	0.5801132	0.5793492	0.5829391	0.5771935	0.55921775
0.0	0.55387187	0.56151146	0.58467245	0.5816227	0.56334645	0.58044285	0.5789241	0.5837359	0.57648486	0.55886745
0.0	0.5533228	0.5616253	0.5838471	0.5811581	0.56247604	0.58029217	0.5777698	0.582912	0.5756408	0.56047237
0.0	0.5524023	0.56027967	0.58432764	0.5801747	0.56138253	0.57998234	0.57823235	0.5829118	0.5771577	0.56061226
0.0	0.5519436	0.5603845	0.5831384	0.57999396	0.56180453	0.5782232	0.5785426	0.5826904	0.5762198	0.55971897
0.0	0.5541246	0.5616081	0.5833925	0.58161217	0.56302345	0.5808411	0.5779478	0.58393353	0.5769127	0.56054986
0.0	0.55356467	0.56154835	0.58389634	0.5809854	0.5623503	0.5801689	0.5791436	0.5824784	0.5763154	0.5604125
0.0	0.5522766	0.5611332	0.5835149	0.58143175	0.5631492	0.5796091	0.57878965	0.5836468	0.5758266	0.55976766
0.0	0.55419356	0.561829	0.5844849	0.58193475	0.5635537	0.580322	0.5792624	0.58487904	0.57775044	0.56048685
0.0	0.55312896	0.56214166	0.5837945	0.5815222	0.5632149	0.5800157	0.57795495	0.5849848	0.5779896	0.559434
0.0	0.5537305	0.56228554	0.5836133	0.58117205	0.56318355	0.5792363	0.57788026	0.58377457	0.5776256	0.5593363
0.0	0.55276835	0.56179845	0.5837657	0.5808577	0.56284577	0.58004826	0.5778964	0.5839452	0.57757175	0.5593538
0.0	0.5541152	0.56233186	0.5845348	0.58225167	0.56387967	0.5802827	0.57916814	0.5854523	0.57727027	0.56047124
0.0	0.5540149	0.5617108	0.5844813	0.58117974	0.56279725	0.58022135	0.57948637	0.5836079	0.57611954	0.559966
0.0	0.5539259	0.56093574	0.58514804	0.5826259	0.564149	0.58124864	0.58017397	0.58383363	0.5757907	0.56126803
0.0	0.55467135	0.5625591	0.5843967	0.58289915	0.56344736	0.5806558	0.57987094	0.586669	0.57664424	0.5606324
0.0	0.55467135	0.5625591	0.5843967	0.58289915	0.56344736	0.5806558	0.57987094	0.586669	0.57664424	0.5606324
0.0	0.55441433	0.5623366	0.58459973	0.5825113	0.56347084	0.581053	0.5802293	0.5848444	0.57703847	0.5607851
0.0	0.55465317	0.56201017	0.58455783	0.5821076	0.5636603	0.5807546	0.5798265	0.58561754	0.5775125	0.5604653
0.0	0.55460864	0.56040716	0.5843779	0.58259386	0.5631362	0.5812331	0.5802517	0.5842547	0.5762198	0.56085515
0.0	0.55437094	0.5614817	0.5847344	0.5829463	0.5638686	0.581075	0.57974905	0.5852903	0.57797056	0.5606899
0.0	0.5548395	0.56094605	0.5845002	0.58222896	0.5635555	0.5798844	0.57872283	0.58491236	0.5780422	0.56041956
0.0	0.55439085	0.56203973	0.5841379	0.58144593	0.5632596	0.58032423	0.57733786	0.5834161	0.5770715	0.55988556
0.0	0.5546507	0.56203717	0.5845074	0.5824745	0.56389326	0.57979816	0.5793923	0.58435905	0.57714224	0.56015736
0.0	0.5534174	0.5609182	0.58435315	0.5811322	0.5637676	0.5804772	0.57904357	0.5837836	0.5776609	0.5607158
0.0	0.5538348	0.5628372	0.58475494	0.5816501	0.5639381	0.58157057	0.5804403	0.5844775	0.5780861	0.56080174
0.0	0.55420834	0.5625893	0.5846724	0.583083	0.5642334	0.58092844	0.5798595	0.58694524	0.57690257	0.56101245
0.0	0.55420834	0.5625893	0.5846724	0.583083	0.5642334	0.58092844	0.5798595	0.58694524	0.57690257	0.56101245
0.0	0.5545291	0.56283396	0.58448696	0.58236325	0.56305027	0.5816963	0.57943606	0.5844575	0.5780528	0.5598156
0.0	0.5537181	0.56168234	0.58400196	0.58236647	0.5628622	0.58007747	0.5789478	0.5846088	0.5766059	0.5607863
0.0	0.5536205	0.5615505	0.5846394	0.58223355	0.56381845	0.5811246	0.5784434	0.58470935	0.5770765	0.56074655
0.0	0.5537181	0.56168234	0.58400196	0.58236647	0.5628622	0.58007747	0.5789478	0.5846088	0.5766059	0.5607863
0.0	0.55307996	0.5610209	0.583727	0.5816692	0.5624446	0.57987344	0.57851976	0.5839167	0.57598	0.5602347
0.0	0.5537181	0.56168234	0.58400196	0.58236647	0.5628622	0.58007747	0.5789478	0.5846088	0.5766059	0.5607863
0.0	0.5528574	0.5602825	0.58428943	0.58113444	0.5630201	0.5802758	0.5777037	0.5828866	0.57783633	0.5608863
0.0	0.5548027	0.5621046	0.5849567	0.5820878	0.56427133	0.5816238	0.5792622	0.58397824	0.5764392	0.5612311
0.0	0.55390567	0.56260353	0.5844138	0.582844	0.5632398	0.5799127	0.57920253	0.5848282	0.5755793	0.55882597
0.0	0.5534574	0.5620801	0.5840114	0.58066756	0.5638422	0.58034897	0.5793961	0.583664	0.57580197	0.5601143
0.0	0.0009377238	0.0009825493	0.0019864691	0.0014473405	0.0011393977	0.0017616492	0.0015843675	0.0024644027	0.0013578165	0.0027745203
0.0	0.5530121	0.56075853	0.58362633	0.5814528	0.56279653	0.57928777	0.57934374	0.5857743	0.57646376	0.56018275
0.0	0.5528356	0.55971104	0.58390355	0.5827402	0.56309426	0.5801412	0.5790731	0.5846624	0.5763105	0.56038356
0.0	0.55366623	0.56098354	0.5842099	0.5813933	0.5626274	0.58046836	0.578611	0.5841292	0.5760677	0.5604481
0.0	0.5536547	0.56120515	0.58404493	0.5814248	0.5635671	0.57997036	0.5791381	0.5845725	0.57669437	0.55944324
0.0	0.0012020527	0.0006116763	0.0028392975	0.0014312426	0.0023975247	0.0016293477	0.0023207522	0.0019971337	0.0015909359	0.0033271762
0.0	0.55229336	0.5597834	0.5831571	0.58072424	0.5625568	0.57775116	0.5782187	0.5837164	0.5763228	0.5598195
0.0	0.5518482	0.56003547	0.58283406	0.58027077	0.561745	0.5793707	0.5784757	0.58367974	0.5757211	0.5601781
0.0	0.55344456	0.56198657	0.58470064	0.5830396	0.56386757	0.5809041	0.5797453	0.58425486	0.5778807	0.5597964
0.0	0.55347025	0.5625065	0.58382857	0.58248824	0.5630707	0.57949424	0.5776332	0.58522373	0.5785348	0.560209
0.0	0.5547698	0.56222016	0.584772	0.58258015	0.5632235	0.5811725	0.57924885	0.58552897	0.57861537	0.56095296
0.0	0.5545406	0.56237006	0.58474827	0.58227056	0.56272805	0.5807984	0.5800459	0.58509636	0.57612157	0.56080616
0.0	0.55480844	0.56235194	0.58502907	0.5822328	0.5630398	0.5812577	0.5803958	0.5842212	0.5759948	0.5608717
0.0	0.003267937	0.0010659193	0.0018982242	0.00032796586	0.0047358503	0.0011016793	0.0014842489	0.0010300846	0.00050893525	0.0030883865
0.0	0.55424744	0.56243426	0.5836811	0.58144796	0.56371135	0.5796886	0.5784567	0.5850301	0.57761365	0.55960983
0.0	0.55440813	0.5614271	0.58433855	0.5819347	0.56307805	0.5810635	0.5795244	0.58500034	0.5767981	0.5609203
0.0	0.5548116	0.56171423	0.58443874	0.5826065	0.5633898	0.5809715	0.57954675	0.5860382	0.5773257	0.56090385
0.0	0.5543328	0.5625612	0.58413744	0.58224446	0.5633248	0.5809255	0.5788624	0.5843807	0.576515	0.55908096
0.0	0.55218554	0.5615173	0.583129	0.5794497	0.5618508	0.5790181	0.5771838	0.5827189	0.5777668	0.55918396
0.0	0.55301815	0.562301	0.5829393	0.5812336	0.5621183	0.57967836	0.5772445	0.5833191	0.5772783	0.5600255
0.0	0.5529428	0.56204814	0.582523	0.58029866	0.5626156	0.5800661	0.57810307	0.58335	0.5777774	0.56006193
0.0	0.5528136	0.5613831	0.5833428	0.58134043	0.56239545	0.5801222	0.5777041	0.58309895	0.57719827	0.5604214
0.0	0.5520974	0.56185347	0.58267826	0.58066034	0.56209046	0.57923466	0.57702106	0.58178353	0.5767027	0.5599446
0.0	0.5542714	0.56146485	0.583575	0.58266306	0.5639159	0.58051705	0.5799331	0.5826767	0.57549036	0.5610808
0.0	0.5524396	0.55932844	0.58407414	0.581908	0.5632037	0.5802094	0.57904226	0.5842225	0.57665753	0.56051594
0.0	0.55484056	0.5612783	0.5843612	0.5826935	0.5635531	0.58119005	0.5796935	0.5861181	0.5772436	0.5593217
0.0	0.55361885	0.5624562	0.5837554	0.5814497	0.56327146	0.5801816	0.57948136	0.585546	0.5766097	0.5594082
0.0	0.55252486	0.5604215	0.5831322	0.5803786	0.5616	0.5787877	0.57750946	0.5818873	0.5763325	0.5583887
0.0	0.0014864893	0.0016661143	0.003874513	0.0008927512	0.0031649228	0.0056999046	0.0011869203	0.001399309	0.0035323093	0.002630121
0.0	0.5547013	0.56057066	0.5837163	0.58199227	0.56238115	0.5800435	0.57925326	0.5849722	0.5777834	0.559947
0.0	0.553114	0.5607417	0.5829241	0.5808371	0.5621574	0.577682	0.5782925	0.5832713	0.57717794	0.559904
0.0	0.5536251	0.5605737	0.58314794	0.58239603	0.5624869	0.57916963	0.57932127	0.58411545	0.57797235	0.5592842
0.0	0.0014903374	0.001661654	0.003870505	0.00089271384	0.0031732514	0.0057123033	0.0011889368	0.001400403	0.0035330916	0.0026370562
0.0	0.5549641	0.5607998	0.584253	0.5826394	0.5636582	0.58104956	0.5798492	0.586285	0.5767889	0.5595585
0.0	0.5546925	0.5618334	0.5841565	0.5828265	0.5635812	0.57984364	0.5797602	0.585968	0.57671165	0.56080973
0.0	0.5545161	0.5607793	0.58435106	0.5820963	0.56377786	0.57955736	0.5795891	0.5837089	0.57745105	0.55939627
0.0	0.55418915	0.5616649	0.5845113	0.58145803	0.56270283	0.5808035	0.57915175	0.5834683	0.5773499	0.55906427
0.0	0.5547679	0.5623601	0.58484066	0.5822423	0.5638469	0.5806214	0.57926625	0.5842899	0.5783217	0.560998
0.0	0.0010477833	0.002270176	0.0032569263	0.0017443167	0.00076965557	0.0017521997	0.0022019427	0.0021343587	0.0019723554	0.0031290506
0.0	0.0017304427	0.0019625917	0.0037110152	0.0016336007	0.002096654	0.0017598346	0.005088274	0.0013408118	0.005041746	0.0032224827
0.0	0.0019391784	0.0021300793	0.0044463295	0.0007770831	0.0048437705	0.005153503	0.0010626323	0.0014241387	0.002132008	0.002762472
0.0	0.55490303	0.56291753	0.5849803	0.58227324	0.5640485	0.5815875	0.5798545	0.58412045	0.57824266	0.56062615
0.0	0.55442196	0.56112474	0.58439523	0.5813284	0.5637387	0.58016515	0.5787273	0.58459127	0.5772186	0.56065077
0.0	0.001125423	0.00103256	0.0023360616	0.0015629773	0.00065962	0.0054325676	0.0010672276	0.0009379525	0.0040124687	0.001595964
0.0	0.0022670233	0.0015910624	0.0021340642	0.0043779365	0.002734642	0.0034485625	0.0029136394	0.0014576382	0.0026069616	0.0017439589
0.0	0.554296	0.5622665	0.5841919	0.5821345	0.5633396	0.5793702	0.578559	0.5850284	0.5770496	0.5602729
0.0	0.5539043	0.5618459	0.583082	0.58309346	0.5634956	0.57983637	0.5797065	0.586049	0.57689804	0.56095
0.0	0.5540762	0.56208956	0.5828936	0.58227456	0.5641685	0.5804278	0.5803665	0.5845915	0.57804143	0.5614444
0.0	0.0024731373	0.0016976771	0.0012789086	0.0021594544	0.0033913865	0.0011344019	0.0030490102	0.003123723	0.0037740525	0.0013655851
0.0	0.002467282	0.0016960519	0.0012783739	0.0021561997	0.003390418	0.0011330713	0.0030389316	0.0031228526	0.0037855583	0.0013645353
0.0	0.5540385	0.5626472	0.5848095	0.5821031	0.56413305	0.58140516	0.58036125	0.5841621	0.57795835	0.5613201
0.0	0.0029728946	0.0026451768	0.0043587345	0.0007075857	0.003836496	0.0024313314	0.0009857542	0.0023471664	0.004668558	0.0021142794
0.0	0.0029796513	0.0026467294	0.0043608705	0.0007076679	0.00384936	0.0024348847	0.0009878145	0.0023588336	0.0046590227	0.0021148892
0.0	0.0020993294	0.0012934468	0.0011653695	0.0005673127	0.0019493409	0.002405995	0.0011322934	0.0026825503	0.0012850252	0.0006630673
0.0	0.0008852505	0.0023849779	0.0044652396	0.00062390784	0.00082097657	0.0021748296	0.0007621054	0.0031826545	0.0035093883	0.0006329173
0.0	0.47309852	0.2671375	0.45303547	0.27401206	0.36075518	0.45411438	0.41225323	0.43449226	0.4824688	0.18010609
0.0	0.55451435	0.5611135	0.5846244	0.5830527	0.56319296	0.5810218	0.57960063	0.5845713	0.57786006	0.5594088
0.0	0.5542844	0.5622251	0.5838295	0.5812669	0.56290686	0.58076876	0.5787378	0.58502066	0.57744604	0.55973226
0.0	0.5529629	0.56071913	0.5834713	0.5817729	0.5638746	0.57908326	0.57768303	0.5844724	0.5774003	0.56078815
0.0	0.55420965	0.56082994	0.58314824	0.5811664	0.5615497	0.579729	0.5787394	0.5828911	0.57631725	0.5588504
0.0	0.55470115	0.5619522	0.5843809	0.58232355	0.56284636	0.5802268	0.57773656	0.58515406	0.5769961	0.5602865
0.0	0.554304	0.56186295	0.58380127	0.5824334	0.56359553	0.5809159	0.57940453	0.58557904	0.57730675	0.5610621
0.0	0.001640297	0.0028433367	0.0054006446	0.0022131621	0.002887694	0.0037283446	0.0017321174	0.00092683116	0.0028516732	0.0016994996
0.0	0.004280474	0.0010941192	0.0016282939	0.0078097563	0.004947786	0.0011108657	0.0024426698	0.002079088	0.0006034258	0.0030437633
0.0	0.5531585	0.5618553	0.58303446	0.581317	0.563878	0.5788077	0.5778109	0.584084	0.57660455	0.560583
0.0	0.0029201254	0.0031838485	0.0031010734	0.001081023	0.0012755649	0.00031930313	0.0020926401	0.0017218433	0.004949799	0.0027188316
0.0	0.55415756	0.5625363	0.5846201	0.5812716	0.563617	0.58005416	0.57948	0.58644044	0.57658374	0.5606373
0.0	0.5542091	0.5625634	0.58458394	0.58255136	0.56390774	0.5798964	0.57932186	0.5862949	0.57722807	0.5591846
0.0	0.5545963	0.5626015	0.58421224	0.5822011	0.5627135	0.5797007	0.5800271	0.5863605	0.57808995	0.557946
0.0	0.5538109	0.56232506	0.58454573	0.58176607	0.56394	0.58085424	0.5788641	0.5851663	0.57676774	0.56100976
0.0	0.5543055	0.5627756	0.58364564	0.5828336	0.5638821	0.5797916	0.5792463	0.5848983	0.577377	0.5602484
0.0	0.55389917	0.56260073	0.5837626	0.5823084	0.5639645	0.5805053	0.5780606	0.58578235	0.57743496	0.56022245
0.0	0.0012397954	0.0012199328	0.0016420361	0.0013472352	0.006103744	0.0033265941	0.0020052409	0.0009891782	0.0030905982	0.0017968187
0.0	0.00119281	0.0011057578	0.0012409177	0.0011346402	0.002452077	0.0024152098	0.0017856676	0.0007313381	0.0016399793	0.0023359659
0.0	0.55258834	0.5616213	0.5838487	0.5797558	0.5618518	0.5794774	0.57942414	0.5837018	0.5768197	0.5595318
0.0	0.55333453	0.5611346	0.58420825	0.581168	0.5632695	0.5796001	0.5800596	0.5836617	0.57761705	0.560124
0.0	0.00088593777	0.0010033724	0.0030843182	0.0021138247	0.002238576	0.0014584339	0.0025074019	0.0010495465	0.0027309577	0.0009091019
0.0	0.0018721047	0.00090617716	0.002578834	0.0009798215	0.0029683812	0.0024263116	0.0020548776	0.0012361387	0.0022112485	0.0017069994
0.0	0.5526436	0.56196696	0.5841747	0.58142674	0.56349075	0.58011013	0.57916576	0.5843532	0.5766125	0.5602988
0.0	0.553656	0.5618037	0.58429396	0.5805966	0.56287545	0.58046025	0.578955	0.58296	0.5773947	0.56031674
0.0	0.55419755	0.5615412	0.58417344	0.58199185	0.56194353	0.5806887	0.5789254	0.58607906	0.57721686	0.5598189
0.0	0.55469227	0.5622038	0.5847377	0.58239305	0.5637682	0.5810752	0.579201	0.58415985	0.5777454	0.5602407
0.0	0.5535645	0.56218237	0.5832197	0.5820412	0.56422883	0.5788419	0.5778487	0.58562434	0.5772397	0.5605967
0.0	0.5548014	0.5619751	0.58388203	0.5817073	0.5618982	0.5801347	0.57906324	0.5849392	0.5775376	0.56025535
0.0	0.5544569	0.56285715	0.5849547	0.58163226	0.56322914	0.58106613	0.57972866	0.58438337	0.57659715	0.5606666
0.0	0.0023243034	0.003979056	0.004082804	0.00078085734	0.0054254197	0.007825294	0.0013130602	0.00021016263	0.0013708324	0.0019026552
0.0	0.5537808	0.5618993	0.5837238	0.58188176	0.5630136	0.5800204	0.57954246	0.5837033	0.5771442	0.56078124
0.0	0.55349123	0.56064534	0.58439016	0.58224154	0.56329495	0.58012277	0.57821465	0.58582234	0.5777921	0.5607834
0.0	0.55472434	0.56259155	0.5839552	0.5831387	0.56362	0.58035207	0.5796241	0.58627766	0.57642597	0.56084365
0.0	0.5547208	0.56133616	0.58444476	0.5822943	0.5640099	0.58014107	0.57948256	0.5838271	0.5781897	0.5604026
0.0	0.5545354	0.5631556	0.58416903	0.581709	0.5638715	0.5807665	0.5796002	0.58328825	0.57676005	0.56093913
0.0	0.00023367685	0.003266715	0.002880907	0.0012259131	0.0012518902	0.0002484754	0.001433648	0.0026465645	0.0024162417	0.00244823
0.0	0.001896354	0.0005455363	0.0025174601	0.0012183232	0.0013896371	0.00025026908	0.001301781	0.0026845478	0.0042538317	0.0032736298
0.0	0.0012210796	0.0005298892	0.001752405	0.0011945344	0.0013044575	0.00027291986	0.0013292916	0.003001151	0.0041709435	0.002565546
0.0	0.0017497903	0.0032946044	0.002885502	0.0012793605	0.0012017775	0.00027431812	0.0015531686	0.0007729668	0.004024519	0.0025378247
0.0	0.002264738	0.0035547158	0.0029177316	0.0010924678	0.0013226985	0.00028357553	0.0010650281	0.0029560525	0.0032691036	0.0029541166
0.0	0.0022602172	0.0035516617	0.0029352864	0.0010982895	0.001326975	0.00028535683	0.0010760742	0.0029610037	0.0032882094	0.0029799999
0.0	0.0018941198	0.0031618627	0.0029396259	0.0012443579	0.0013648259	0.00023903575	0.0010709143	0.002655661	0.0017163523	0.0019253166
0.0	0.0005628344	0.0031749594	0.0029049458	0.0012943508	0.0013130138	0.00023110597	0.0015868715	0.0027117429	0.004208684	0.0012781948
0.0	0.0019078047	0.0008915531	0.0026928715	0.00126449	0.0013218398	0.00023758522	0.0009022403	0.002723112	0.001018158	0.0032647639
0.0	0.0012166968	0.0020936222	0.0028478208	0.0012720393	0.0012841565	0.0002325471	0.001413406	0.0027792277	0.004054492	0.0029880803
0.0	0.0013333077	0.00038529796	0.0028387008	0.0012325246	0.0013955974	0.00025363642	0.0011080122	0.0024846157	0.003054934	0.0023152363
0.0	0.0012169837	0.0040422967	0.0029588111	0.0013193256	0.0012645737	0.00027871065	0.001273802	0.0029385483	0.0026344638	0.0013951721
0.0	0.00211974	0.0017944247	0.0029651101	0.0011308091	0.0014241067	0.00025968137	0.0008581509	0.0025033	0.0016617134	0.0029252379
0.0	0.002120641	0.001809857	0.0029791794	0.0011307304	0.001426656	0.00026122568	0.0008589489	0.0025054358	0.0016601732	0.0029097963
0.0	0.0019179938	0.0042288057	0.0028240478	0.0013395121	0.0013173216	0.00028027402	0.0015779841	0.002775321	0.0035861267	0.002354625
0.0	0.0019048343	0.0046090363	0.002289757	0.0013524217	0.0013141199	0.00027149013	0.001516075	0.002459819	0.003568021	0.0030151918
0.0	0.553888	0.5619059	0.5839059	0.5824069	0.5636166	0.5804284	0.579336	0.58508503	0.57798016	0.56074345
0.0	0.5541164	0.5617556	0.58360493	0.5813064	0.5625203	0.5807237	0.5788	0.5839069	0.5774964	0.5584971
0.0	0.55360025	0.56216323	0.58380884	0.58192956	0.5625438	0.58080536	0.57968616	0.58413124	0.57702273	0.55856884
0.0	0.5534042	0.562331	0.5842186	0.58133054	0.5626833	0.5799397	0.5791435	0.5836649	0.5762867	0.5594094
0.0	0.5538959	0.56137985	0.5837124	0.58069664	0.562668	0.57949513	0.5767173	0.5834199	0.57763743	0.5603333
0.0	0.55398244	0.56212115	0.5838725	0.5809527	0.5634447	0.580076	0.5779768	0.58366656	0.57768893	0.5604256
0.0	0.55422276	0.56088287	0.5841322	0.58070433	0.56245935	0.5805516	0.578187	0.583823	0.5775674	0.5593646
0.0	0.55356514	0.56183237	0.58411294	0.5812168	0.56280243	0.58036375	0.5797911	0.58405185	0.57699233	0.55927914
0.0	0.5537523	0.5612295	0.58432287	0.5813353	0.56298226	0.5805942	0.5784346	0.5840994	0.5766323	0.5601982
0.0	0.5540976	0.56229395	0.58406156	0.58074915	0.5627907	0.57974005	0.57893574	0.5838019	0.5777183	0.56055427
0.0	0.5542815	0.56194925	0.58404034	0.5814343	0.5630503	0.58064216	0.57999563	0.5835107	0.57721233	0.5599642
0.0	0.5534335	0.56226397	0.5839259	0.58077747	0.56301177	0.58015275	0.57996714	0.58355224	0.57741505	0.56036943
0.0	0.5539409	0.56168854	0.5841311	0.58111376	0.5631539	0.580629	0.5776204	0.5833786	0.5771497	0.5594861
0.0	0.5543223	0.56147945	0.5842117	0.58153075	0.5636242	0.5803117	0.5795872	0.5837703	0.57607275	0.5602598
0.0	0.5537577	0.56236565	0.58377445	0.58138883	0.5623467	0.58026195	0.57807803	0.58319664	0.57536024	0.55914706
0.0	0.55402225	0.5618935	0.58333826	0.5817947	0.56374204	0.580369	0.5797621	0.5834371	0.57534766	0.5582098
0.0	0.5540807	0.5622051	0.58383524	0.5812961	0.5628584	0.58008957	0.57992417	0.5832644	0.57522994	0.5594682
0.0	0.55374044	0.5623877	0.58245236	0.5808995	0.56303823	0.5802646	0.5765744	0.5833836	0.57623905	0.5602105
0.0	0.5534158	0.5618251	0.58414584	0.58056843	0.563362	0.58031565	0.5780963	0.58347344	0.5765668	0.55943257
0.0	0.55391145	0.5617655	0.58356756	0.58187103	0.56342643	0.5802033	0.5794995	0.5831482	0.574784	0.55939585
0.0	0.55424625	0.5619323	0.5841574	0.5811645	0.56364846	0.5808787	0.5781311	0.5833343	0.57704353	0.56024617
0.0	0.55375326	0.56093717	0.58443683	0.58168674	0.5629768	0.5799228	0.5798389	0.584475	0.57761097	0.5597014
0.0	0.55332214	0.5617819	0.5836186	0.58007926	0.56189	0.57875884	0.5799908	0.5831273	0.57768196	0.558205
0.0	0.5516441	0.5610169	0.5834217	0.5809691	0.5620434	0.57830244	0.5795651	0.58307517	0.5766753	0.5591379
0.0	0.55234617	0.56217945	0.5832189	0.5800657	0.5613693	0.5780076	0.57960135	0.582926	0.5767469	0.55912656
0.0	0.55345213	0.56180876	0.5836351	0.5807575	0.5632094	0.58037	0.5796361	0.58335364	0.57760805	0.55808026
0.0	0.55332965	0.5622989	0.5834956	0.57987046	0.56210715	0.5798626	0.57954323	0.5835834	0.5770622	0.5591402
0.0	0.5542574	0.56177306	0.5837947	0.582283	0.5636623	0.5801531	0.57963365	0.5837785	0.5770319	0.55974185
0.0	0.55361944	0.560771	0.58343816	0.58082145	0.5630285	0.5799945	0.579288	0.5831735	0.57654965	0.55905515
0.0	0.5544456	0.5623333	0.5833377	0.58214426	0.5630201	0.5802666	0.5787527	0.5839098	0.5772411	0.5589856
0.0	0.55456245	0.56012815	0.5840572	0.5816123	0.56325865	0.58058965	0.57983804	0.5834477	0.57727385	0.56031317
0.0	0.5539606	0.5606171	0.5843568	0.582016	0.5630173	0.5802421	0.5788902	0.5831456	0.576441	0.5600424
0.0	0.55448234	0.5623628	0.5827044	0.5812586	0.562432	0.5808398	0.57976186	0.58313054	0.577086	0.5603385
0.0	0.5541607	0.5607483	0.5844303	0.5819509	0.5636431	0.5802685	0.5781909	0.5828128	0.57749623	0.5602739
0.0	0.55433184	0.56083524	0.5845813	0.5814447	0.56338674	0.5801024	0.5795708	0.58399594	0.5769159	0.5598004
0.0	0.5529962	0.5616601	0.58407766	0.58179754	0.5637838	0.58076704	0.5794993	0.58364236	0.5772136	0.5602334
0.0	0.55395263	0.5609725	0.5844888	0.5817395	0.5632369	0.580329	0.5796764	0.5838839	0.57714045	0.5601588
0.0	0.55409867	0.5615555	0.58385336	0.5815485	0.56325006	0.5805825	0.57961315	0.5842292	0.57767624	0.5603649
0.0	0.0019263367	0.0031835153	0.0029662563	0.001245603	0.0013805315	0.00024154695	0.0010719856	0.0026802719	0.0017142573	0.0019255393
0.0	0.0012082505	0.002094796	0.0028362884	0.0012630114	0.0012777171	0.00023231974	0.0014100147	0.0027591675	0.004056083	0.0029793566
0.0	0.0012099769	0.0020910376	0.0028247368	0.0012529172	0.0012783727	0.00023061027	0.001404946	0.0027548044	0.0040583834	0.0029707062
0.0	0.005823901	0.0023302964	0.0042760437	0.0009526414	0.0053327135	0.005479685	0.0017778092	0.0020901135	0.0037968662	0.0030154712
0.0	0.005821643	0.00233373	0.004292869	0.00095319614	0.0053347275	0.005488007	0.0017831179	0.0020873246	0.0038081394	0.0030007102
0.0	0.0007500748	0.0021181058	0.007261344	0.006215894	0.0063893925	0.0022656918	0.006140039	0.002594944	0.006525689	0.0010982627
0.0	0.002646703	0.00062249776	0.003675017	0.0030784588	0.0022067062	0.0015005663	0.0012142961	0.0019135698	0.0012367341	0.0035302658
0.0	0.0026411503	0.0006212107	0.0036787377	0.0030779191	0.002200847	0.001497828	0.0012069817	0.0019074325	0.00123353	0.0035372472
0.0	0.0026489294	0.00062156166	0.0036852993	0.0030869027	0.0022050773	0.0014990267	0.0012127577	0.0019185562	0.0012367971	0.003521333
0.0	0.0015721179	0.0012773923	0.003931919	0.0016612419	0.0020116428	0.0014073766	0.002520664	0.0027067645	0.00601044	0.003732887
0.0	0.0015723492	0.0012760874	0.003931256	0.0016603747	0.0020127362	0.0014094078	0.0025216881	0.0027045452	0.005984195	0.0037541275
0.0	0.001578425	0.0012783848	0.003946927	0.0016690078	0.0020188238	0.0014127083	0.002523837	0.0027175557	0.0059882607	0.0037310289
0.0	0.0023564794	0.002446726	0.004535578	0.0068240515	0.0039357473	0.0055400357	0.004811677	0.003352196	0.0030405703	0.00095527177
0.0	0.0023462868	0.0024444552	0.00452627	0.0068133892	0.0039258916	0.005522001	0.0048179375	0.0033340948	0.003050927	0.0009595371
0.0	0.002352286	0.0024443422	0.0045361253	0.006826735	0.003922492	0.005532496	0.004827943	0.0033388406	0.003052475	0.0009575361
0.0	0.0023486027	0.0024444875	0.0045281826	0.006821373	0.003930315	0.005535393	0.0048243576	0.0033484877	0.0030390208	0.00095827226
0.0	0.0023516817	0.0024454042	0.004538832	0.0068021365	0.003931387	0.0055227135	0.00482732	0.0033454243	0.0030459042	0.00094953727
0.0	0.0023511807	0.0024444086	0.004530036	0.0067932033	0.0039159246	0.005549391	0.0048262533	0.0033477496	0.003049822	0.00095509615
0.0	0.0023581358	0.002446499	0.004531825	0.0068187406	0.0039355475	0.005525066	0.004813084	0.0033445116	0.0030340482	0.00095924316
0.0	0.0011358107	0.003165374	0.004736252	0.0010664733	0.006870558	0.0054108966	0.0036589736	0.0003892028	0.005266495	0.0014066409
0.0	0.0011316674	0.0031583388	0.00472485	0.0010651473	0.0068574357	0.00539025	0.0036398496	0.00038777912	0.005279115	0.001417848
0.0	0.0011344278	0.0031616902	0.0047303895	0.0010660487	0.006864795	0.005408816	0.0036559433	0.0003876424	0.005256183	0.0014194254
0.0	0.001132685	0.0031418472	0.0047061522	0.0010611321	0.0068577607	0.005403488	0.0036530662	0.0003881712	0.0052665197	0.0014213523
0.0	0.0011358124	0.003158276	0.0047274246	0.0010645883	0.0068720747	0.005395788	0.0036599645	0.00038897985	0.005271518	0.0014190476
0.0	0.0011362599	0.0031660048	0.0047187298	0.0010684385	0.0068558482	0.005410055	0.0036501274	0.00038748686	0.0052784234	0.0014110322
0.0	0.0011357989	0.0031596199	0.0047282684	0.0010668809	0.0068627866	0.005388382	0.003646562	0.00038835514	0.005263775	0.0014167872
0.0	0.0028776638	0.002146984	0.004273886	0.0050721816	0.0039625824	0.004518771	0.0015052662	0.0041138814	0.0018765078	0.0017218203
0.0	0.002874736	0.002140625	0.004266101	0.005069622	0.003952065	0.0045017805	0.0015024077	0.0041094217	0.0018863139	0.0017290966
0.0	0.002872472	0.0021387679	0.004256191	0.005083892	0.003945868	0.0045025884	0.0015086024	0.004112229	0.0018864125	0.0017221104
0.0	0.0028676274	0.0021440845	0.004245125	0.005073818	0.003961228	0.004510482	0.0015006384	0.0040988335	0.0018802349	0.0017316253
0.0	0.0028841044	0.0021417385	0.004277729	0.0050769313	0.003964928	0.0045125145	0.0015084165	0.0041127233	0.0018797024	0.0017319814
0.0	0.0028862185	0.0021455276	0.0042587463	0.00508036	0.0039597456	0.0045261993	0.0015087202	0.0041224393	0.0018845586	0.0017212933
0.0	0.0028854732	0.0021434624	0.0042488454	0.005074911	0.003946179	0.0045182006	0.0015019	0.004116295	0.001879911	0.0017268857
0.0	0.002878976	0.002141833	0.0042667473	0.005065977	0.003959862	0.004522475	0.0015078837	0.0041211904	0.0018829126	0.001732364
0.0	0.0017629341	0.0002809126	0.00331235	0.0016571064	0.003418835	0.006286637	0.0016176908	0.0028942642	0.003723081	0.0027556245
0.0	0.0014780203	0.00035774652	0.0017098571	0.0019406057	0.006520559	0.0057935272	0.0020151609	0.0023598133	0.007066026	0.0028197756
0.0	0.0014785822	0.00035863026	0.0017070294	0.0019387669	0.0065039955	0.0057891286	0.0020128435	0.002351212	0.0070772627	0.0028358514
0.0	0.0014807027	0.00035899697	0.0017111029	0.0019373383	0.006503444	0.0057968157	0.0020184894	0.0023537804	0.0070891813	0.0028385008
0.0	0.0014827373	0.00035861897	0.0017083812	0.0019382834	0.006524959	0.0058053276	0.0020164272	0.0023617563	0.007079096	0.0028308237
0.0	0.00147847	0.0003585089	0.0017118288	0.0019344315	0.0065160883	0.005790518	0.002021909	0.0023595954	0.0070714415	0.00283747
0.0	0.001481927	0.00035939692	0.0017059855	0.001940568	0.0065186755	0.005803289	0.002014527	0.0023566475	0.007065173	0.002818466
0.0	0.0014820074	0.0003591479	0.0017024209	0.0019377688	0.006485768	0.0057940492	0.0020156999	0.0023578294	0.0070320903	0.0028242802
0.0	0.0015786069	0.001279266	0.0039410335	0.0016655751	0.0020180303	0.0014124553	0.0025097714	0.0027142186	0.0059961737	0.0037375574
0.0	0.0015759066	0.0012732926	0.003937191	0.0016653135	0.0020158226	0.0014071427	0.0025233247	0.0027092192	0.0059660384	0.0037422173
0.0	0.0015741423	0.0012773806	0.003946773	0.0016665601	0.002013312	0.0014123645	0.002519554	0.002705641	0.0060189813	0.0037460416
0.0	0.0015765551	0.0012781535	0.0039414642	0.0016657122	0.002018184	0.0014135251	0.0025255652	0.0027101366	0.0059917984	0.0037438266
0.0	0.0015775671	0.0012762971	0.0039482694	0.0016667949	0.0020177835	0.0014100886	0.0025307043	0.0027155718	0.006006183	0.00376293
0.0	0.0015683532	0.0012707338	0.0039319023	0.0016554514	0.002014461	0.0014015329	0.0025142925	0.0027020844	0.0059862547	0.003736737
0.0	0.0058163493	0.0023347472	0.0042825495	0.00095488096	0.00534855	0.0054696845	0.0017722921	0.0020905293	0.0038016546	0.003001047
0.0	0.005827579	0.0023339665	0.0042785965	0.0009541497	0.0053367876	0.005478833	0.0017784407	0.0020887593	0.003815661	0.0030113296
0.0	0.0058261985	0.0023306257	0.00429252	0.000954483	0.005334988	0.0054792278	0.0017812016	0.002088797	0.0038107922	0.003012846
0.0	0.005810551	0.0023357891	0.004283963	0.0009550456	0.005340461	0.0054838494	0.0017847456	0.0020914695	0.003796549	0.0030120227
0.0	0.0058133253	0.002332144	0.0042921677	0.0009539525	0.0053338874	0.0054814913	0.0017857968	0.0020841863	0.0038077594	0.0030093575
0.0	0.005824776	0.0023358124	0.0042780237	0.00095357356	0.0053423815	0.0054894383	0.0017770502	0.0020886043	0.0038066308	0.002996925
0.0	0.005829591	0.002334545	0.0042909146	0.00095325656	0.0053437706	0.0054706647	0.0017820842	0.0020891638	0.0038035582	0.0030087454
0.0	0.0007492772	0.0021188557	0.0072528557	0.006190458	0.0063956403	0.0022609506	0.0061466536	0.0025855114	0.00649791	0.0010986599
0.0	0.0007477707	0.0021138177	0.007238549	0.0062007783	0.006372825	0.00225241	0.0061288457	0.0025799065	0.006530467	0.0010993923
0.0	0.00074797164	0.0021163065	0.0072365757	0.006200719	0.0063872375	0.0022613765	0.0061509134	0.0025805333	0.00651265	0.0011009485
0.0	0.0007501885	0.0021161956	0.0072520347	0.0062092524	0.0063980017	0.0022657102	0.0061384644	0.002588191	0.0065173167	0.0011064527
0.0	0.0007498586	0.002116095	0.007265546	0.006189264	0.006386239	0.0022611637	0.0061491034	0.0025908845	0.0065259705	0.0011055624
0.0	0.00074709544	0.0021194909	0.007230118	0.0061965627	0.006367555	0.002260869	0.0061454442	0.002579272	0.0065103583	0.0010967155
0.0	0.00074902194	0.0021151952	0.0072360006	0.0061995145	0.0063976804	0.0022603397	0.0061496305	0.0025812087	0.0065163933	0.0011015387
0.0	0.003050672	0.0029784953	0.0059549375	0.0024318427	0.002349964	0.004653087	0.0026724634	0.00087008916	0.0053918734	0.0013972045
0.0	0.0012952307	0.0026390622	0.005159748	0.0026738732	0.0032560194	0.002947034	0.0019761117	0.002303358	0.0023207667	0.0030372243
0.0	0.55379593	0.56236815	0.58350426	0.58201605	0.56235886	0.5797554	0.57754177	0.58331174	0.5764029	0.55938196
0.0	0.5547955	0.5622465	0.58389354	0.582798	0.5637432	0.57993615	0.5796949	0.58524793	0.5771814	0.5606297
0.0	0.5539463	0.5627147	0.5850091	0.58123994	0.5641805	0.5805395	0.58048207	0.5841935	0.5778224	0.5611473
0.0	0.5537111	0.56030184	0.5836177	0.58168685	0.56359965	0.5803422	0.5796274	0.5841392	0.5770099	0.56020975
0.0	0.0010880723	0.000533719	0.0037120767	0.0003781841	0.003048229	0.0023658832	0.0013032536	0.0006191384	0.0020736668	0.002920935
0.0	0.55424213	0.5610264	0.5847583	0.58257055	0.5630073	0.5808809	0.5796974	0.5854819	0.57846826	0.56064135
0.0	0.5546566	0.56095356	0.5831618	0.58118516	0.5635331	0.5802765	0.5784334	0.58386093	0.577599	0.5609484
0.0	0.55399704	0.5628824	0.58336616	0.58075625	0.56215626	0.58088917	0.5778239	0.5829251	0.5780023	0.56055135
0.0	0.001500082	0.0010651387	0.0040247273	0.0010176295	0.0024927408	0.0022548253	0.0009782442	0.000672298	0.002237309	0.001174707
0.0	0.55393624	0.56205136	0.58464503	0.5818279	0.5642379	0.57979435	0.5782115	0.58365065	0.5777376	0.56028676
0.0	0.5545371	0.5615955	0.5841934	0.5829927	0.56352746	0.58070403	0.5795583	0.58627063	0.57678473	0.56025547
0.0	0.55342317	0.5625633	0.58472323	0.5814164	0.56273496	0.5808251	0.57927835	0.5857532	0.5780896	0.55974525
0.0	0.5542085	0.56116587	0.58504444	0.5820278	0.5636111	0.5815854	0.5804732	0.5848204	0.578164	0.5612137
0.0	0.5551507	0.56271213	0.584918	0.58169365	0.5628562	0.5809588	0.57995623	0.58576024	0.5775855	0.5604366
0.0	0.55377954	0.5625974	0.5839523	0.5810246	0.5633824	0.5803144	0.57902265	0.5853153	0.5773885	0.55913943
0.0	0.0012358727	0.0015189839	0.0018531978	0.0047646873	0.0021656249	0.0009251142	0.0013987375	0.0025794855	0.0024189972	0.0032837444
0.0	0.0019724201	0.0019757543	0.00369593	0.0016766485	0.0039617075	0.002407142	0.0059809447	0.0019957523	0.0044789365	0.0049037463
0.0	0.0032232183	0.00376524	0.0019158217	0.0060158754	0.003246567	0.0010197744	0.0020546624	0.0016463771	0.0025165407	0.004381925
0.0	0.0019640173	0.001973809	0.0036905904	0.0016716341	0.0039564557	0.0024022553	0.0059446157	0.001980238	0.004473699	0.004904435
0.0	0.5542333	0.56044805	0.5836314	0.5826007	0.56308264	0.58012694	0.57829046	0.5854857	0.5778313	0.5602966
0.0	0.5539799	0.5609338	0.58362615	0.58239543	0.56330127	0.5798336	0.57921606	0.5846361	0.5776168	0.55987924
0.0	0.5537375	0.5606088	0.5836246	0.581776	0.5629906	0.5798121	0.5792159	0.5834114	0.57714087	0.5598548
0.0	0.55303794	0.56173265	0.5837131	0.5808507	0.5617888	0.58018464	0.5791276	0.58281153	0.57637054	0.5595253
0.0	0.5537431	0.56161195	0.5835956	0.5819403	0.56259483	0.5788882	0.5782755	0.5843788	0.5768997	0.5601446
0.0	0.5531499	0.5614203	0.58331805	0.5821116	0.56261295	0.5783059	0.5777782	0.5851427	0.576169	0.55994964
0.0	0.0014970175	0.000957803	0.0056592026	0.0015769326	0.004524824	0.0020670916	0.0009963177	0.0027555486	0.0021962298	0.0030149722
0.0	0.55447334	0.5630246	0.58337736	0.5826706	0.5628405	0.5804104	0.57907504	0.585585	0.5774987	0.56040287
0.0	0.5547449	0.5620081	0.5835759	0.5828795	0.56337345	0.58067256	0.57920045	0.5860291	0.57666856	0.5602094
0.0	0.5550262	0.56311816	0.58463734	0.5825536	0.5643661	0.5805654	0.57953465	0.5846447	0.57794774	0.56114
0.0	0.55501086	0.56243664	0.5837628	0.5824564	0.5641194	0.58105946	0.57933414	0.58344275	0.57688785	0.5601762
0.0	0.5527757	0.5621675	0.584089	0.5823114	0.5635401	0.57953227	0.5781012	0.5850896	0.57741594	0.5588664
0.0	0.5537213	0.5614426	0.5833764	0.5821158	0.5633473	0.5804888	0.5785918	0.58422893	0.5763646	0.5603169
0.0	0.55383784	0.56192863	0.5838716	0.5826535	0.5640296	0.58084846	0.5805092	0.58403885	0.57807606	0.56126666
0.0	0.55374277	0.5623814	0.5826001	0.58163655	0.56325424	0.57979673	0.5781776	0.58420104	0.5764959	0.5600531
0.0	0.0038526945	0.0035328667	0.0040135817	0.0005645216	0.0023045824	0.006180612	0.0012603147	0.0015193918	0.0024253158	0.0034484908
0.0	0.0029655965	0.0010480523	0.005485512	0.000595897	0.0019282987	0.005258687	0.0040478543	0.0021306064	0.003277687	0.0015055148
0.0	0.45192528	0.28007606	0.4377497	0.4714128	0.43696094	0.45972976	0.29610315	0.5129068	0.5133948	0.38540184
0.0	0.0038710453	0.0035336253	0.004019627	0.00056542014	0.0023071745	0.006183911	0.0012610682	0.0015188798	0.002432965	0.0034543588
0.0	0.0017097587	0.001980255	0.0014265812	0.0021876632	0.0025488497	0.0018039623	0.0016733571	0.0029339513	0.0034445126	0.00050259585
0.0	0.33280858	0.42168498	0.3256629	0.24609189	0.48567343	0.24194682	0.38843876	0.37872857	0.49133065	0.1673449
0.0	0.55500877	0.5627667	0.58457744	0.58251363	0.5636669	0.58108026	0.5790165	0.5859988	0.57652116	0.5609942
0.0	0.55507594	0.5626052	0.5841041	0.5825838	0.56393105	0.5812211	0.58057255	0.58429503	0.5775215	0.56139195
0.0	0.5544192	0.56275684	0.5846045	0.58156496	0.56380373	0.58148295	0.5804036	0.58460504	0.5769541	0.5607436
0.0	0.55414915	0.56258065	0.584193	0.58227795	0.5636409	0.5803198	0.57922673	0.5858767	0.5763948	0.5605589
0.0	0.5548774	0.56229466	0.5852137	0.5825084	0.56426954	0.58148295	0.5801978	0.584127	0.576226	0.5610405
0.0	0.55512637	0.5624303	0.5846385	0.5824852	0.56424373	0.58156157	0.58073896	0.5844093	0.5780875	0.56022966
0.0	0.55448866	0.5613428	0.58446044	0.5816186	0.5640694	0.5804734	0.5794523	0.5866163	0.57731545	0.5604851
0.0	0.55424726	0.56255823	0.5845717	0.5811702	0.56240845	0.5794774	0.5792962	0.58530974	0.57734644	0.56031483
0.0	0.5529502	0.56152225	0.5830109	0.58050007	0.56284237	0.5803917	0.57880163	0.5838764	0.57683843	0.55923563
0.0	0.55354553	0.56149507	0.58416855	0.58175004	0.5636269	0.58033365	0.57940936	0.5848847	0.57786447	0.5598923
0.0	0.55382115	0.5621748	0.5832668	0.581143	0.56391215	0.5801457	0.578883	0.5838092	0.57752776	0.56013095
0.0	0.55357856	0.5605539	0.584383	0.58198273	0.5631706	0.5790468	0.5785909	0.58376586	0.5753752	0.5606607
0.0	0.5549761	0.56271756	0.584809	0.5826645	0.56368476	0.5792941	0.5788368	0.5847505	0.57686454	0.56127447
0.0	0.55467784	0.5621177	0.5846738	0.5818078	0.56368285	0.5792377	0.5785152	0.58526564	0.5773691	0.56028056
0.0	0.55467784	0.5621177	0.5846738	0.5818078	0.56368285	0.5792377	0.5785152	0.58526564	0.5773691	0.56028056
0.0	0.5541423	0.56234133	0.5848103	0.58260167	0.5641882	0.57951707	0.5791798	0.5848796	0.57793194	0.56013423
0.0	0.5543699	0.5628122	0.5848816	0.5823051	0.5635536	0.58148223	0.5780793	0.58392227	0.57763624	0.56031305
0.0	0.55296665	0.561157	0.5839451	0.58152866	0.5621434	0.58000404	0.57949626	0.58511525	0.57697517	0.5590454
0.0	0.55330896	0.56207573	0.58341676	0.5828648	0.56342274	0.5796521	0.57985026	0.58445674	0.57790536	0.5588624
0.0	0.55330896	0.56207573	0.58341676	0.5828648	0.56342274	0.5796521	0.57985026	0.58445674	0.57790536	0.5588624
0.0	0.55330896	0.56207573	0.58341676	0.5828648	0.56342274	0.5796521	0.57985026	0.58445674	0.57790536	0.5588624
0.0	0.5533575	0.5607434	0.583816	0.5825348	0.5627826	0.57920265	0.57847613	0.5862787	0.5784518	0.5603797
0.0	0.0044123437	0.00061469426	0.0053406055	0.0017905631	0.0012494505	0.0013747757	0.005709842	0.0016012654	0.006523065	0.003381915
0.0	0.0014927889	0.0009256551	0.0049018664	0.0019765696	0.0013447419	0.0012747056	0.001863313	0.0026617772	0.004727232	0.00071026204
0.0	0.5539144	0.560776	0.58337903	0.58185595	0.56350344	0.5800007	0.5776062	0.58382	0.5754136	0.55948675
0.0	0.55235237	0.56029606	0.5847045	0.58162904	0.56372607	0.57982194	0.5787801	0.5844248	0.57824695	0.5611263
0.0	0.5529563	0.5625173	0.5844411	0.581517	0.5635082	0.58028996	0.57874966	0.58437693	0.5777818	0.56052554
0.0	0.55341285	0.5617626	0.584223	0.58049697	0.5625954	0.57928336	0.5794066	0.5827326	0.57629645	0.559897
0.0	0.5524358	0.56229335	0.58421785	0.5823723	0.5635949	0.57970273	0.5784106	0.5846591	0.57658315	0.56085575
0.0	0.55358124	0.5615211	0.5841585	0.5818856	0.56408685	0.58027864	0.5788606	0.584979	0.57690173	0.56097376
0.0	0.5532972	0.56265515	0.5842825	0.5818198	0.562712	0.5795746	0.57866865	0.5858469	0.5766297	0.5601547
0.0	0.5533644	0.5626051	0.58433115	0.5823267	0.56360006	0.5802126	0.57855695	0.58500993	0.57674414	0.56051314
0.0	0.5545313	0.56273216	0.5846786	0.5819907	0.5630951	0.5814422	0.5802122	0.5843468	0.5780917	0.5605196
0.0	0.5537647	0.5608536	0.58410394	0.58163464	0.56282914	0.5799917	0.5791796	0.58500063	0.5772941	0.56026995
0.0	0.5550735	0.5618325	0.5848199	0.5823986	0.5636427	0.5810845	0.5796749	0.5852831	0.57771105	0.5605645
0.0	0.5540398	0.5606039	0.5837922	0.58238584	0.5631151	0.5801776	0.57915235	0.5850509	0.5770993	0.5602538
0.0	0.55518264	0.56167096	0.58403283	0.5828708	0.5641868	0.58133423	0.5781436	0.5853227	0.57802695	0.56033057
0.0	0.5533422	0.5591674	0.58434224	0.5813072	0.5631388	0.57945496	0.5789793	0.5840611	0.5768088	0.5601995
0.0	0.5547637	0.5607882	0.5844745	0.58187	0.564264	0.58070046	0.5793647	0.58498186	0.5778092	0.5607066
0.0	0.55263466	0.5601622	0.58337814	0.5806574	0.5613012	0.5794477	0.5787294	0.58276683	0.5768617	0.559746
0.0	0.55341464	0.56030583	0.58361423	0.5818583	0.56282073	0.579503	0.579111	0.5836933	0.5770873	0.56047016
0.0	0.55263466	0.5601622	0.58337814	0.5806574	0.5613012	0.5794477	0.5787294	0.58276683	0.5768617	0.559746
0.0	0.5539207	0.5620609	0.58403504	0.5819903	0.56269366	0.5803344	0.5788968	0.5840575	0.57801414	0.55984163
0.0	0.55291265	0.56028384	0.58256257	0.58108824	0.56325626	0.57846147	0.5770577	0.58456475	0.57780915	0.5594612
0.0	0.55349535	0.5594575	0.5833186	0.58138746	0.5634061	0.58006644	0.5779122	0.5860372	0.5775958	0.55946124
0.0	0.5545678	0.5629947	0.58329237	0.58203423	0.56373024	0.5800364	0.5785849	0.58585465	0.57692116	0.5599266
0.0	0.43626264	0.42669702	0.3615489	0.35183632	0.3965437	0.31526768	0.44833463	0.5745047	0.39876384	0.4444712
0.0	0.0012129344	0.002289038	0.0016543777	0.0010929154	0.0018493095	0.0018814337	0.00091202784	0.0013798138	0.0012362612	0.0011846523
0.0	0.55379486	0.5608667	0.58329344	0.58181626	0.56288093	0.5794037	0.5787302	0.58511364	0.57702225	0.5600183
0.0	0.5546062	0.56185454	0.584839	0.58279735	0.5627345	0.58120376	0.57901657	0.58555233	0.5776901	0.5608296
0.0	0.55407715	0.5622934	0.5845539	0.5820684	0.56288785	0.5801743	0.5786206	0.5857349	0.5755617	0.56061697
0.0	0.55429846	0.56107056	0.58436924	0.5816819	0.5633147	0.5808057	0.57975215	0.5846924	0.5779958	0.5609521
0.0	0.55455244	0.5622279	0.58464813	0.5822886	0.56391114	0.5812055	0.5794487	0.58548206	0.577764	0.56027293
0.0	0.55473554	0.5625377	0.5843492	0.5829112	0.5628986	0.5798268	0.57913834	0.58622825	0.57683283	0.56076455
0.0	0.5548864	0.5620024	0.5846292	0.58187604	0.5640757	0.5816244	0.579942	0.584188	0.57773405	0.5612901
0.0	0.553617	0.5621724	0.5844531	0.5824318	0.56260526	0.5804362	0.57832444	0.5851649	0.57641214	0.5592736
0.0	0.55263436	0.56207424	0.5835561	0.5823192	0.5628463	0.5799939	0.5796955	0.5858921	0.57694876	0.55913705
0.0	0.5543892	0.56244594	0.584453	0.58309424	0.563657	0.5808557	0.58002037	0.5861354	0.57655114	0.56015074
0.0	0.55189574	0.56277645	0.5848863	0.58185226	0.56262296	0.5805334	0.57946676	0.58404267	0.5781446	0.5604143
0.0	0.55384207	0.56083935	0.5839447	0.5817394	0.5634977	0.5795823	0.57895297	0.5845522	0.5775806	0.5599479
0.0	0.5551104	0.56215394	0.5845279	0.5823314	0.5635604	0.58113503	0.5795174	0.5852396	0.57817215	0.5607951
0.0	0.5544825	0.5616873	0.5846849	0.58267075	0.564254	0.58176607	0.5806966	0.58483845	0.5783183	0.5612343
0.0	0.0015015855	0.001063984	0.0040133665	0.0010176222	0.0024827006	0.002247256	0.00097525795	0.0006768107	0.0022496628	0.0011699265
0.0	0.55347914	0.56224865	0.5841615	0.5804705	0.5632174	0.57944226	0.57865936	0.5828179	0.5770521	0.55963606
0.0	0.55331606	0.5612142	0.58417904	0.58050853	0.5618251	0.5788618	0.57758415	0.58158416	0.57683533	0.55935127
0.0	0.553062	0.56041723	0.58410966	0.58056253	0.56188226	0.5787908	0.5775961	0.58195883	0.57689553	0.55958784
0.0	0.55499303	0.56177163	0.58436114	0.5824439	0.5630437	0.5810543	0.580103	0.5866291	0.57677567	0.5609531
0.0	0.55508655	0.5620956	0.58465475	0.58124983	0.56176037	0.5815132	0.5800066	0.58434844	0.57690936	0.56130195
0.0	0.55401284	0.56254935	0.58432907	0.5829488	0.5636933	0.58090204	0.57864994	0.58600503	0.5768502	0.5602723
0.0	0.5544957	0.5619488	0.58431405	0.5829765	0.5635871	0.5808101	0.5801339	0.5859437	0.5766103	0.5603474
0.0	0.55506814	0.5627717	0.58450335	0.58211327	0.563958	0.58149415	0.5804443	0.5835422	0.5780803	0.5611686
0.0	0.5536184	0.5598557	0.5842703	0.58073413	0.5628617	0.580131	0.5779292	0.58296543	0.57710093	0.55953306
0.0	0.554002	0.56018335	0.5844009	0.5814275	0.5631739	0.5801598	0.5779703	0.584137	0.57761085	0.5596213
0.0	0.5537284	0.56203145	0.5832977	0.5816222	0.56320447	0.5811534	0.57973945	0.5835189	0.5774175	0.5603335
0.0	0.554374	0.56105816	0.5842479	0.5831908	0.56357354	0.5805774	0.58012336	0.5860077	0.5769947	0.56081903
0.0	0.5535847	0.56084687	0.5842453	0.58286065	0.5635593	0.58048445	0.5785844	0.58608097	0.57702255	0.5591718
0.0	0.55312467	0.56003416	0.58462363	0.5823588	0.5635908	0.58016217	0.57850057	0.5841677	0.5782651	0.5591657
0.0	0.55289835	0.5601923	0.58443785	0.5815781	0.56323993	0.5802747	0.5781415	0.58393383	0.57756597	0.55900496
0.0	0.5540953	0.56193745	0.58471894	0.5825582	0.5634681	0.5808213	0.5788103	0.583179	0.57775515	0.55876637
0.0	0.5530592	0.5626805	0.58513945	0.5819271	0.5634535	0.580688	0.5788361	0.58375716	0.5779971	0.55918694
0.0	0.55259174	0.5586653	0.5840941	0.58108276	0.56220156	0.57906157	0.57900447	0.5839308	0.57619524	0.55985874
0.0	0.5529359	0.5612779	0.58323544	0.5809392	0.5628614	0.5803022	0.57912713	0.5845833	0.5775154	0.5595264
0.0	0.0008725301	0.0010566587	0.002171185	0.0024960176	0.0014863979	0.0030806754	0.001988287	0.0014392326	0.0026447452	0.0009922925
0.0	0.5530256	0.56143093	0.58398587	0.5820171	0.5628377	0.57938135	0.5790312	0.5842158	0.5760657	0.5602179
0.0	0.0015023656	0.0011245147	0.0032949897	0.0007802466	0.0056020888	0.0019504302	0.0035677722	0.0006407165	0.006550029	0.0014323532
0.0	0.0015804584	0.0025503458	0.0031793297	0.0009414707	0.0047388356	0.0026369407	0.0012875373	0.0024584655	0.002707502	0.0014024355
0.0	0.0015780764	0.0025537712	0.0031753636	0.0009349274	0.0047347443	0.0026169007	0.0012802802	0.0024543726	0.002693576	0.0014012888
0.0	0.0031834762	0.001878547	0.0028112116	0.0009108637	0.0038736446	0.0017340148	0.0033019546	0.0001494832	0.0028288173	0.00376075
0.0	0.0031961924	0.0018805983	0.0028209423	0.00091322564	0.003882488	0.0017313986	0.0033134776	0.00014973385	0.0028386307	0.0037655998
0.0	0.0017714569	0.0026172765	0.005167182	0.00052958826	0.0031145005	0.005279781	0.00162714	0.002727565	0.0025684407	0.008164419
0.0	0.0017780529	0.002618616	0.00519507	0.0005308889	0.0031208273	0.005299172	0.0016289816	0.0027361312	0.0025826648	0.0081781065
0.0	0.0044135	0.0023487324	0.0021508695	0.0005532794	0.004522396	0.0025735397	0.0012038036	0.0029146853	0.0064684493	0.003949481
0.0	0.0044259126	0.0023516605	0.0021599745	0.00055379013	0.004531451	0.0025745353	0.0012056712	0.0029245368	0.0064958907	0.003954137
0.0	0.5543164	0.5621515	0.5834825	0.58031654	0.5632023	0.57978845	0.5785911	0.58521235	0.57738477	0.5594939
0.0	0.55371475	0.5625192	0.5838574	0.58177334	0.5633541	0.57955235	0.5778719	0.5839128	0.57783866	0.5594038
0.0	0.55407107	0.56148374	0.58350766	0.58169746	0.5623035	0.57891357	0.57934994	0.5843331	0.5778013	0.55943733
0.0	0.5524944	0.5623521	0.5824304	0.58095247	0.5623924	0.57929134	0.57946837	0.5838652	0.57776886	0.55874413
0.0	0.55266	0.562461	0.5824903	0.5823203	0.5630671	0.5790769	0.57982427	0.5841371	0.577086	0.55928284
0.0	0.5532507	0.56139463	0.58427954	0.58093256	0.5635821	0.5806565	0.57922757	0.5829989	0.57752115	0.559523
0.0	0.55291563	0.56177765	0.5836935	0.5813569	0.5627165	0.57953715	0.5776607	0.5819523	0.5765011	0.560182
0.0	0.55263376	0.56079054	0.583524	0.58054525	0.5620096	0.5797373	0.57905996	0.5813647	0.5763822	0.5597762
0.0	0.5537916	0.5625909	0.5827849	0.58100873	0.5624719	0.57898635	0.57814515	0.58628833	0.57802737	0.5592212
0.0	0.55297536	0.56073976	0.58295816	0.57877064	0.5631793	0.57897663	0.57738435	0.58518165	0.577685	0.5592673
0.0	0.5545796	0.56250817	0.58382404	0.5811397	0.5630518	0.5801827	0.5778168	0.58661366	0.5775798	0.55923057
0.0	0.5542276	0.56080395	0.5836964	0.5807687	0.5637924	0.5791232	0.5783896	0.5857224	0.5772323	0.55850846
0.0	0.5533404	0.56207013	0.58240825	0.58045715	0.5620167	0.579286	0.57712406	0.5851402	0.5769413	0.5586934
0.0	0.55466086	0.56196064	0.58340734	0.58185565	0.563762	0.58046395	0.5794933	0.5862991	0.5779741	0.5596157
0.0	0.5546922	0.56108916	0.5839173	0.5815698	0.56302834	0.580189	0.5790936	0.58628416	0.5778307	0.5596142
0.0	0.55465937	0.5623314	0.5837649	0.58205414	0.5624934	0.5800835	0.57880306	0.58578014	0.57770723	0.55941164
0.0	0.55378145	0.5623373	0.58398116	0.5806969	0.56271964	0.5786646	0.57931787	0.5863067	0.5753288	0.5587458
0.0	0.5546258	0.56206465	0.58380854	0.58193314	0.5637261	0.58027536	0.5790943	0.58638346	0.5780533	0.5595302
0.0	0.554577	0.561317	0.58361155	0.58146924	0.56306034	0.580043	0.57893455	0.58618957	0.57620084	0.55918485
0.0	0.55480987	0.56155074	0.58354354	0.5827142	0.5625861	0.5790493	0.57975495	0.58537734	0.57720983	0.5603902
0.0	0.5531921	0.5610731	0.58383816	0.5808001	0.5626206	0.58035487	0.5777801	0.5862074	0.5771377	0.5595599
0.0	0.55428725	0.5623595	0.58286375	0.5812576	0.56324065	0.57780933	0.57871205	0.58543646	0.5776807	0.55939066
0.0	0.5541936	0.5605497	0.584015	0.58205634	0.5637436	0.5799852	0.5781795	0.5857387	0.5774403	0.5592641
0.0	0.55443186	0.5621227	0.58400184	0.5821024	0.563751	0.58020127	0.5796687	0.5862689	0.5772165	0.55936325
0.0	0.55253094	0.56003696	0.5838472	0.5809264	0.5619374	0.5786199	0.5791323	0.58507746	0.5772015	0.5594656
0.0	0.5543902	0.56032276	0.5838963	0.5813959	0.56337684	0.5793633	0.5786336	0.58636206	0.577947	0.5594496
0.0	0.5537902	0.56242883	0.5837123	0.5814884	0.5635604	0.5799776	0.5786433	0.58609396	0.57725495	0.5595553
0.0	0.5541895	0.56244797	0.582897	0.58118767	0.5632029	0.5777702	0.5785609	0.58498305	0.57646203	0.5597113
0.0	0.55322176	0.56254095	0.5832778	0.58098686	0.5625482	0.57966954	0.57937616	0.5854801	0.57765394	0.5587946
0.0	0.5541755	0.561811	0.58347595	0.5810878	0.5634226	0.57945144	0.5793933	0.5859066	0.57807046	0.55839974
0.0	0.5537866	0.56087613	0.58336926	0.5817139	0.56376845	0.5800567	0.57835567	0.586179	0.57684046	0.5582466
0.0	0.55379534	0.56248987	0.5830635	0.5804078	0.56188136	0.57991105	0.57884854	0.58589697	0.57748085	0.5586173
0.0	0.55421525	0.56199384	0.58364516	0.5818961	0.56368655	0.5802373	0.5785385	0.5864328	0.5773939	0.5596055
0.0	0.55420876	0.5620137	0.5837551	0.58155936	0.5636109	0.58026326	0.57944006	0.5862016	0.57759076	0.5594653
0.0	0.55213916	0.562511	0.5835388	0.58070195	0.5623671	0.57903236	0.5772409	0.58477956	0.57751393	0.5593248
0.0	0.5543014	0.56231487	0.58337367	0.5822112	0.56418866	0.57945573	0.5788144	0.5856803	0.57710904	0.5603652
0.0	0.55220866	0.5597569	0.5829747	0.5800458	0.56182736	0.5785705	0.576282	0.5817672	0.5749047	0.5588687
0.0	0.5544311	0.5626202	0.5832842	0.5810235	0.56348336	0.5795631	0.578363	0.5859699	0.57783777	0.5583807
0.0	0.5549829	0.5621515	0.5841826	0.5824902	0.5639112	0.5798611	0.5795084	0.5850449	0.5772763	0.56026834
0.0	0.0029578044	0.0032046791	0.0031251041	0.0010885881	0.0012849682	0.00032094077	0.0021036281	0.0017379284	0.0049903844	0.0027221437
0.0	0.5540675	0.5600063	0.5836779	0.58096594	0.5632468	0.5789963	0.5791313	0.58301866	0.57759655	0.5606427
0.0	0.5535311	0.5619111	0.5843485	0.5815463	0.5627641	0.5802612	0.57901675	0.5838025	0.577314	0.5599654
0.0	0.5541652	0.5624484	0.583816	0.5804378	0.5620296	0.5804344	0.57871556	0.5837045	0.57748246	0.5606407
0.0	0.55427206	0.5616476	0.5842022	0.581978	0.5639735	0.58031803	0.5784373	0.583274	0.57600486	0.560719
0.0	0.5529823	0.5621385	0.5840355	0.5816399	0.5633343	0.5803426	0.5790444	0.58360696	0.5778009	0.5605935
0.0	0.55473083	0.5628452	0.58463055	0.58254457	0.5637225	0.5814351	0.57936937	0.5838917	0.57758003	0.5613035
0.0	0.5548671	0.5628718	0.5850117	0.58217925	0.5640487	0.58102083	0.57973284	0.5848094	0.57793844	0.56027246
0.0	0.5549786	0.56272054	0.58486646	0.5826708	0.56415516	0.58137286	0.58009964	0.5843817	0.57841164	0.5613583
0.0	0.5529694	0.5629614	0.5846084	0.5822311	0.5630518	0.5814593	0.579608	0.58335173	0.5777888	0.56062686
0.0	0.55350125	0.56219816	0.5847259	0.58218825	0.5634344	0.581649	0.58011556	0.58401465	0.57833636	0.56100047
0.0	0.55489385	0.5628684	0.5844322	0.5826179	0.56397384	0.5815501	0.578208	0.5844466	0.5762	0.5611841
0.0	0.55489814	0.56182104	0.5844974	0.58033234	0.5622953	0.57937956	0.57811445	0.58454084	0.5779065	0.5608794
0.0	0.5535687	0.56198746	0.5838279	0.58188426	0.5638077	0.580856	0.5789628	0.5834543	0.57807386	0.56114036
0.0	0.55487883	0.5627306	0.5847882	0.5826541	0.563953	0.5809163	0.57929033	0.5838811	0.57747775	0.56076837
0.0	0.5542764	0.5618605	0.58444726	0.58177334	0.56385374	0.5809024	0.57861304	0.5836503	0.5774879	0.559812
0.0	0.5536692	0.5612488	0.5834802	0.5816854	0.56287634	0.5802865	0.5781752	0.5835478	0.57645136	0.55931133
0.0	0.555004	0.56226885	0.58448213	0.5824707	0.56385684	0.58111113	0.58027625	0.584402	0.577437	0.560036
0.0	0.5527831	0.56026477	0.5830511	0.5810554	0.56159955	0.58018404	0.5786409	0.58305967	0.57550895	0.5608756
0.0	0.5539023	0.5628719	0.5850737	0.58106464	0.56320417	0.57961917	0.58012545	0.5837171	0.5780718	0.5595364
0.0	0.55424786	0.562973	0.5849755	0.58225834	0.5632653	0.5815781	0.5800933	0.5835219	0.5778639	0.56099164
0.0	0.55319875	0.56213564	0.5836895	0.5826351	0.5631097	0.5807643	0.5800922	0.58375955	0.57736415	0.5604094
0.0	0.5549196	0.56267816	0.58506954	0.5823174	0.5641635	0.5805384	0.5802071	0.58484906	0.57779676	0.5596256
0.0	0.5540649	0.56245077	0.58365285	0.5821594	0.56401473	0.5807295	0.5797112	0.5841469	0.57766706	0.5610494
0.0	0.5530267	0.561322	0.5841799	0.58097553	0.56300575	0.5792794	0.579814	0.58295465	0.57771116	0.56124604
0.0	0.5548178	0.5603641	0.5850331	0.5825219	0.5640971	0.5811943	0.58037776	0.5842626	0.5771226	0.56132686
0.0	0.55276763	0.56116396	0.58336085	0.5819084	0.5632873	0.58029646	0.58018345	0.58379537	0.5780302	0.5602415
0.0	0.5550119	0.5628792	0.584741	0.58249617	0.5633793	0.58150417	0.5781309	0.5839718	0.57764864	0.5602235
0.0	0.55493873	0.5626671	0.5845395	0.5826067	0.56391084	0.57985586	0.57951605	0.58375484	0.577652	0.5610691
0.0	0.553543	0.5624913	0.58469814	0.58200824	0.56377876	0.58126473	0.5790815	0.583356	0.5782375	0.5610027
0.0	0.554612	0.56211805	0.5849332	0.58248085	0.56270444	0.5809987	0.57894945	0.5865334	0.577705	0.5610175
0.0	0.55447716	0.56246257	0.5846207	0.5830357	0.5636623	0.5802278	0.58019227	0.58603483	0.5774545	0.5605561
[truncated: 14,722 more rows]
