# Supplementary material for: Teasing out missing reactions in genome-scale metabolic networks through hypergraph learning
Source: Nat Commun. 2023 Apr 25;14:2375. doi: 10.1038/s41467-023-38110-7 (PMC10130184; doi:10.1038/s41467-023-38110-7)
Supplement: Supplementary file 4 — Source Data [file 41467_2023_38110_MOESM4_ESM.zip › Source Data/Figure 2/j-m/iECBD_1354_nhp.csv]

	0	0.1	0.1.1	0.1.1.1	0.1.1.1.1	0.1.1.1.1.1	0.1.1.1.1.1.1	0.1.1.1.1.1.1.1	0.1.1.1.1.1.1.1.1	0
1.0	0.5587073	0.5736167	0.5591942	0.5712673	0.5777519	0.5855086	0.014989169	0.56185263	0.5673637	0.5767447
1.0	0.02001821	0.016585391	0.5581165	0.063832246	0.583194	0.58491206	0.56671935	0.5669198	0.015630856	9.212965e-06
1.0	0.5643339	0.573933	0.013323411	0.56893826	0.5769751	0.57694733	0.5671637	0.5620615	0.023955049	0.5761785
1.0	0.5575123	0.572915	0.5588011	0.56740075	0.5770614	0.016697522	0.56587076	0.01491933	0.5680022	0.57591206
1.0	0.038801394	0.56928444	0.5585017	0.009204533	0.010374627	0.5844116	0.00026852227	0.5610393	0.020967323	0.57541835
1.0	0.013950003	0.5716214	0.5590611	0.57233995	0.011365084	0.58454776	0.56630975	0.56625456	0.56826764	0.4986645
1.0	0.5585332	0.57151276	0.55878496	0.5681919	0.5759257	0.5866616	0.56577504	0.5658492	0.015778562	0.009383929
1.0	0.5589365	0.025961028	0.0076893247	0.5730393	0.5835942	0.5772125	0.56610817	0.5646784	0.018305784	0.57418835
1.0	0.027337536	0.5721261	0.50884646	0.57135624	0.013899816	0.5871646	0.5656537	0.56694126	0.5686322	0.57631373
1.0	0.56233543	0.57317007	0.5648666	0.028651148	0.57506645	0.031220676	0.007857654	0.5617646	0.567648	0.009290356
1.0	0.05550639	0.0248031	0.55807143	0.56867474	0.58331084	0.02971208	0.009127086	0.56708324	0.5674576	0.5769716
1.0	0.03241756	0.5724897	0.5588483	0.5694387	0.5774408	0.58423877	0.56760716	0.565797	0.5682981	0.5761713
1.0	0.03159968	0.5728409	0.5589747	0.57550514	0.5774231	0.5793503	0.5645477	0.56050944	0.5671716	0.57330257
1.0	0.56178105	0.572639	0.567433	0.57089984	0.57639325	0.57823116	0.5681006	0.03362215	0.5675828	0.57341194
1.0	0.563807	0.5715432	0.55975544	0.026659723	0.58238596	0.57888377	0.5656117	0.56668514	0.567487	0.021894446
1.0	0.5601709	0.57362485	0.558343	0.5674566	0.57648724	0.027830228	0.012660997	0.5692683	0.014387568	0.5752527
1.0	0.5594443	0.5708197	0.56499887	3.914185e-05	0.5834624	0.584911	0.5643931	0.56896055	0.50516117	0.57705957
1.0	0.55890465	0.0014715266	0.56575537	0.018984709	0.57568127	0.13901085	0.55323195	0.56614804	0.56740606	0.5760217
1.0	0.5653519	0.57139415	0.01401945	0.5732723	0.00036911355	0.5840187	0.5649832	0.55859965	0.56686586	0.57496244
1.0	0.5628132	0.026799873	0.5585323	0.5734071	0.5819529	0.023683904	0.5647653	0.56139976	0.5666192	0.5767169
1.0	0.5594031	0.57446164	0.56620044	0.5741021	0.58339953	0.5839579	0.56553364	0.5621204	0.5668108	0.57454073
1.0	0.5647951	0.57342166	0.016577499	0.5743177	0.016685681	0.5773283	0.020262107	0.5673152	0.56768584	0.5761381
1.0	0.56263983	0.57138133	0.55987424	0.00010840199	0.065305	0.11778945	0.5682984	0.56102616	0.5666532	0.57579315
1.0	0.56367487	0.5728942	0.5590988	0.56964576	0.5769089	0.02719462	0.5654735	0.56052464	0.020628206	0.013021164
1.0	0.55850047	0.57220167	0.56588936	0.57214427	0.5825974	0.57855004	0.56752264	0.5620846	0.567544	0.50728476
1.0	0.56261003	0.019129561	0.5650374	0.57444686	0.018417394	0.5783726	0.56596214	0.017311772	0.56703776	0.5754974
1.0	0.5620477	0.5737082	0.565874	0.5741283	0.5830139	0.57750857	0.56810874	0.027782392	0.5681717	0.57689965
1.0	0.5646061	0.5715735	0.5656364	0.5695799	0.5821064	0.5852881	0.5673492	0.025224509	0.56684536	0.5772894
1.0	0.56211716	0.024435163	0.5662459	0.5734647	0.57851255	0.010669677	0.5648909	0.5612033	0.018688207	0.5750681
1.0	0.039736994	0.01809294	0.5587207	0.56940913	0.5766887	0.026944067	0.56774765	0.014929144	0.5665338	0.57343477
1.0	0.55948544	0.5744244	0.55735594	0.56748426	0.57737327	0.07101447	0.56739026	0.56004924	0.56777436	0.5731526
1.0	0.5591094	0.018469485	0.55754125	0.56810266	0.57527035	0.5799068	0.5667129	0.55964935	0.5679309	0.57545644
1.0	0.5940411	0.042038906	0.5662939	0.024462078	0.5771193	0.57902336	0.00017979092	0.012402689	0.5678586	0.57453686
1.0	0.5627229	0.57254016	0.56449705	0.5687574	0.008191539	0.02849052	0.5662502	0.03153038	0.0154883275	0.57574224
1.0	0.56275994	0.57472676	0.48303732	0.5671133	0.5825142	0.06270178	0.5670303	0.56871253	0.5660872	0.02183216
1.0	0.019393696	0.026837941	0.55981743	0.5722861	0.5759083	0.583662	0.564275	0.030918607	0.56753415	0.5752736
1.0	0.55898243	0.57223994	0.5584066	0.033270538	0.5769441	0.5872491	0.5637733	0.56090534	0.020034289	0.57530373
1.0	0.55799854	0.0005860899	0.567087	0.575431	0.013176618	0.578442	0.56626207	0.56128955	0.019557409	0.5769914
1.0	0.55862427	0.5732645	0.00018443831	0.56949514	0.01796223	0.018477282	0.56870896	0.5625159	0.021502087	0.008162515
1.0	0.5598323	0.00054995547	0.56694216	0.029444972	0.015094964	0.577432	9.258599e-05	0.56107485	0.01763008	0.57566464
1.0	0.5647594	0.5725149	0.016855152	0.56744254	0.010476834	0.5783986	0.564838	0.56840664	0.016963221	0.5769207
1.0	0.56390184	0.020041615	0.55863994	0.57271177	0.57729983	0.023341408	0.56657696	0.5612632	0.015462465	0.5739687
1.0	0.02496893	0.573714	0.5577606	0.57342964	0.57707435	0.58389044	0.5651658	0.561424	0.009137818	0.57448834
1.0	0.5653279	0.5726971	0.013141508	0.5705654	0.57750785	0.13667032	0.5658369	0.018838316	0.5678725	0.5744754
1.0	0.5641409	0.5736621	0.008839585	0.03586233	0.578001	0.5784433	0.5651083	0.56906277	0.56813794	0.57424337
1.0	0.5590369	0.57429516	0.56505597	0.08895362	0.5781286	0.5804217	0.56641054	0.5657718	0.5681317	0.01793845
1.0	0.5584586	0.5356283	0.5582579	0.5659379	0.5798424	0.584355	0.5672369	0.5601633	0.5681757	0.021872912
1.0	0.5584961	0.020913921	0.55844176	0.5681631	0.57636154	0.5855	0.5677853	0.56709427	0.51322275	0.5733137
1.0	0.5611627	0.5738249	0.56681365	0.5728052	0.014043106	0.58654165	0.5674558	0.5608112	0.56730056	0.0056902757
1.0	0.56481504	0.57479095	0.5650744	0.57233244	0.05800984	0.58708715	0.5371347	0.5672066	0.56823814	0.57621807
1.0	0.5614963	0.57395655	0.014306962	0.5738422	6.641766e-05	0.13697882	0.5655318	0.5600892	0.5667902	0.57578295
1.0	0.56444126	0.5707541	0.56421626	0.015232147	0.009567597	0.57805103	0.56412613	0.5669664	0.02016975	0.57560074
1.0	0.5587711	0.5717841	0.55954945	0.573164	0.5836146	0.5850506	0.5657145	0.5667949	0.56808984	0.5751373
1.0	0.046449434	0.5736867	0.56053644	0.018294942	0.057548404	0.5785456	0.56519014	0.561386	0.5681496	0.5760355
1.0	0.5596232	0.57286024	0.565985	0.5728484	0.5847287	0.57749104	0.00026831086	0.5606254	0.567294	0.57642365
1.0	0.55907536	0.5742328	0.5601592	0.56763816	0.5822447	0.5780454	0.5640672	0.030327834	0.56738454	0.5758448
1.0	0.55880904	0.57424295	0.56753653	0.57284385	0.58238477	0.58500385	0.56577426	0.5629029	0.01586764	0.5744703
1.0	0.55932724	0.57431275	0.55903035	0.57387394	0.57600737	0.5810763	0.010807055	0.0136124445	0.5680905	0.5750248
1.0	0.55964977	0.57289106	0.56682146	0.572537	0.58338094	0.025368523	0.5663902	0.56397474	0.5683748	0.5738901
1.0	0.5578063	0.5729136	0.57225454	0.57335174	0.58484906	0.045162596	0.56513894	0.20345037	0.56776637	0.011152551
1.0	0.5587995	0.57372075	0.5664816	0.015443175	0.015934758	0.00040894072	0.007615683	0.56665164	0.56718284	0.574822
1.0	0.5625617	0.0168234	0.5846102	0.574955	0.009316621	0.5792767	0.010077049	0.5690185	0.012339703	0.5748306
1.0	0.56065804	0.5738974	0.017888831	0.5676794	0.5755415	0.03066775	0.5665785	0.033923324	0.017681886	0.5740817
1.0	0.027916007	0.5714862	0.53089416	0.028544541	0.5836763	0.5807193	0.01956858	0.568274	0.5677439	0.5746287
1.0	0.5579791	0.016541468	0.56774414	0.56833416	0.5774875	0.58716816	0.49655443	0.567368	0.56737596	0.5751481
1.0	0.5652396	0.5740221	0.5579152	0.57146806	0.5772166	0.023158934	0.56529963	0.55984086	0.5671355	0.5757392
1.0	0.55874115	0.5737434	0.564298	0.5690268	0.575728	0.5784972	0.56747097	0.56607646	0.5686247	0.5757083
1.0	0.5649758	0.5739878	0.56763643	0.57574224	0.58430827	0.028440392	0.56472206	0.5588961	0.5667903	0.009392484
1.0	0.55906415	0.5716308	0.5589609	0.5686215	0.5770238	0.57947105	0.008444773	8.217689e-05	0.063951634	0.5739541
1.0	0.5578701	0.57470113	0.5652483	0.5719559	0.57689214	0.58365655	0.46706927	0.56092817	0.56789166	0.576875
1.0	0.5621471	0.5754055	0.5657379	0.07097628	0.5769646	0.5774856	0.5650796	0.56687915	0.5667566	0.0063448143
1.0	0.5619395	0.5726481	0.5584018	0.57226336	0.028803723	0.03750509	0.56671053	6.0702438e-05	0.5681285	6.5753564e-05
1.0	0.14759067	0.020470396	0.55882967	0.57316303	0.5760183	0.577884	0.5691007	0.5676038	0.016016766	0.57559544
1.0	0.56058943	0.025890883	0.008379574	0.5680053	0.5837581	0.5786057	0.563082	0.5668572	0.567486	0.57565796
1.0	0.55950874	0.57226336	0.55997306	0.56614155	0.5849861	0.54082125	0.5656648	0.56224006	0.5680106	0.57576096
1.0	0.5593748	0.57423764	0.5648376	0.5684678	0.00022421619	0.016938297	0.56709033	0.5619781	0.022469126	0.5768436
1.0	0.55787325	0.57383996	0.5650099	0.56866133	0.5812223	0.57720983	0.56645125	0.56853753	0.56568587	0.009509407
1.0	0.03835769	0.5746832	0.5676352	0.017667819	8.1832506e-05	0.5782306	0.56488454	0.560103	0.5672583	0.5753119
1.0	0.5594386	0.5735547	0.55984676	0.5693957	0.015006197	0.5761442	0.565139	0.030687423	0.017018948	0.57491887
1.0	0.5607638	0.5719128	0.5132035	0.020920094	0.57593334	0.5785051	0.56280136	0.05134666	0.015779117	0.5771818
1.0	0.0203777	0.571583	0.56002533	0.5727209	6.1801235e-05	0.5849559	0.56663245	0.041626666	0.56813794	0.57503855
1.0	0.5615247	0.5741519	0.009228726	0.03802338	0.58278453	0.57749146	0.56710094	0.05786303	0.56763786	0.575801
1.0	0.56375206	0.57139534	0.5601246	0.5690619	0.58329946	0.04178672	0.009688568	0.5618049	0.5678431	0.57701576
1.0	0.56145227	0.57222897	0.011568008	0.57242113	0.5819983	0.0395008	0.56436825	0.032826297	0.566247	0.013541152
1.0	0.032742273	0.57290643	0.010827235	0.5735228	0.58292544	0.58564997	0.020166956	0.560086	0.5672556	0.57603616
1.0	0.5591147	0.00018960205	0.56484246	0.57460874	0.5759189	0.5838306	0.009420449	0.5609327	0.56814206	0.5750199
1.0	0.56441426	0.5751825	0.015844908	0.5746253	0.58298576	0.58010095	0.5085685	0.03007168	0.5679306	0.5757429
1.0	0.06217697	0.5739886	0.5654161	0.56869346	0.58500564	0.5794307	0.5677323	0.56148416	0.56811523	0.5752701
1.0	0.5590721	0.032937143	0.014148848	0.56816214	0.58403987	0.586569	0.49313778	0.5680148	0.017459728	0.008599442
1.0	0.031757742	0.05289634	0.5569174	0.5733697	0.5773055	0.57877004	0.56703466	0.5663412	0.5670787	0.0045815976
1.0	0.5577218	0.5720562	0.55858827	0.56716305	0.5768337	0.57711715	0.006831463	0.56188136	0.5665315	0.57569253
1.0	0.027572129	0.5736843	0.5656594	0.5691395	0.01558467	0.58580613	0.5654197	0.55949956	0.5665445	0.014426623
1.0	0.49678853	0.5727471	0.55835605	0.56958526	0.58159405	0.58514726	0.5699966	0.5689034	0.56685853	0.5745221
1.0	0.55901223	0.06797613	0.5591777	0.5687366	0.5816381	0.57724965	0.56519914	0.026743101	0.56822175	0.5755703
1.0	0.10304417	0.5734338	0.605953	0.039841857	0.015435238	0.57784134	0.56612736	0.5603485	7.8838784e-05	0.007826849
1.0	0.5633472	0.5731959	0.5586633	0.56845206	0.58201176	0.57866305	0.5649177	0.036228962	0.5676418	0.008827412
1.0	0.56449515	0.57188016	0.010075741	0.029272486	0.5772911	0.023892766	0.008528906	0.014571105	0.5676596	0.575924
1.0	0.5623227	0.5703869	0.012650588	0.04653188	0.5822465	0.5102815	0.56456333	0.56488055	0.56846935	0.5751787
1.0	0.032176655	0.5727463	0.016887555	0.043588553	0.58117527	0.5782355	0.5655574	0.5656253	0.5667287	0.009092913
1.0	0.55831784	0.57248956	0.013928819	0.5733047	0.58403623	0.58438414	0.56481975	0.5616703	0.5671851	0.576424
1.0	0.5598013	0.5747357	0.5591383	0.5688037	0.5784408	0.5847569	0.011772155	0.5622249	0.5655434	0.576721
1.0	0.558045	0.5735848	0.5576674	0.0142318215	0.58329624	0.5842225	0.5651138	0.56160414	0.5680041	0.57551473
1.0	0.56372136	0.04206135	0.56441826	0.57320267	0.016258681	0.5846952	0.55979604	0.56095576	0.56757355	0.5759064
1.0	0.5620832	0.01590407	0.56047595	0.5737526	0.5763961	0.57999504	0.56750464	0.5596991	0.017079137	0.5730873
1.0	0.00019844629	0.020811966	0.5596541	0.017288085	0.5831125	0.57976556	0.56546265	0.017645761	0.56797063	0.5744904
1.0	0.56295633	0.57077116	0.56392944	0.57336175	0.5850377	0.5871623	5.314345e-05	0.029425915	0.40497434	0.575596
1.0	0.5642874	0.571892	0.5661216	0.021069232	0.582488	0.58421546	0.56839675	0.5615145	0.5667898	0.5241944
1.0	0.562927	0.5732357	0.00025941114	0.5682486	0.5763575	0.5849338	0.56521213	0.5607186	0.015869912	0.008194457
1.0	0.029777542	0.57463884	0.5653255	0.56937426	0.57653064	0.58767414	0.56424433	0.55929166	0.5668972	0.57559836
1.0	0.5601146	0.5742995	0.06578814	8.871683e-05	0.576286	0.035460766	0.56576926	0.560433	0.5674634	0.57523847
1.0	0.5599658	0.5729528	0.01260789	0.573238	0.5761848	0.5789648	0.56655264	0.56536674	0.56816494	0.57607514
1.0	0.0006740874	0.00036422425	0.5583547	0.57262665	0.5840378	0.5795923	0.5644085	0.00016308513	0.5667832	0.57551014
1.0	0.5610252	0.5725012	0.015110995	0.000101042126	0.000317556	0.5784778	0.5660699	0.5685547	0.00027237317	0.5768344
1.0	0.5597335	0.5740423	0.012348958	0.5705976	0.5844167	0.5854727	0.5656469	0.5622044	0.568588	0.0044341674
1.0	0.56482023	0.5741334	0.56462705	0.5675955	0.5845523	0.019827679	0.5642811	0.029680692	0.56750673	0.52348536
1.0	0.5590203	0.57546955	0.026207913	0.5679364	0.5822113	0.023769438	0.56538314	0.638938	0.5677205	0.012080349
1.0	0.55877894	0.022826944	0.013599532	0.5726388	0.018659536	0.58341306	0.5640561	0.5598227	0.56655085	0.5744336
1.0	0.038958687	0.57421255	0.5592877	0.5680614	0.5761118	0.55115265	0.56497777	0.5603293	0.01646955	0.576348
1.0	0.0275675	0.5740411	0.5645718	0.026985183	0.58448297	0.58533496	0.5667867	0.5665728	0.56766665	0.5764144
1.0	0.559031	0.013860559	0.5584536	0.018140761	0.5812987	0.01877806	0.5662615	0.56127024	0.56787014	0.0045142216
1.0	0.5626006	0.574306	0.55756843	0.5668978	0.5761287	0.51289845	0.5641432	0.56886756	0.5672892	0.576124
1.0	0.5582423	0.5700264	0.5588669	0.56755424	0.57527035	0.031892944	0.56780386	0.5667771	0.5680273	0.5759171
1.0	0.56344724	0.57459307	0.5578027	0.5729973	0.019620376	0.1088544	0.56517285	0.5677369	0.012481469	0.5743783
1.0	0.55783737	0.572426	0.5602471	0.00942738	0.5768008	0.5784873	0.5653624	0.5616115	0.5682155	0.5768434
1.0	0.16643573	0.5752555	0.06548035	0.57347465	0.58304965	0.0031171076	0.010323543	0.5655613	0.5679865	0.57519776
1.0	0.5648452	0.5710644	0.56707233	0.567967	0.5847867	0.5805056	0.56451154	0.5688528	0.5662827	0.57692885
1.0	0.01943858	0.05291607	0.033703834	0.5676019	0.5841674	0.023370963	0.56749326	0.56724757	0.5664816	0.5746365
1.0	0.56417155	0.016716432	0.565196	3.1874966e-05	0.5822766	0.5796983	0.5618632	0.5623909	0.018487444	0.011691736
1.0	0.039629247	0.57531637	0.55859375	0.60626256	0.57556736	0.58618003	0.5649656	0.56829554	0.5680647	0.576428
1.0	0.56003094	0.5712885	0.014109659	0.57279366	0.5825979	0.5782582	0.5649597	0.5606596	0.5672287	0.57609636
1.0	0.019376274	0.00048439385	0.5598998	0.56762105	0.58531594	0.58334017	0.011530356	0.56855154	0.5663217	0.015202151
1.0	0.56206244	0.024439633	0.5583801	0.025463484	0.5807557	0.5835488	0.5654894	0.5624142	0.56732446	0.5745143
1.0	0.55264616	0.57209307	0.06583523	0.031063374	0.57723397	0.13922423	0.5472214	0.56041604	0.56772685	0.011918122
1.0	0.5644074	0.052841567	0.56564265	0.5691411	0.5817013	0.0014663516	0.5648518	0.5656896	0.017920844	0.57643247
1.0	0.56157434	0.57218397	0.56508255	0.5675095	0.00027947832	0.58525205	0.010782431	0.56829	0.47832066	0.5767501
1.0	0.55874926	0.018813875	0.5588893	0.57274354	0.57689404	0.5781245	0.01252326	0.03505242	0.5673583	0.57604754
1.0	0.5041984	0.05210998	0.56523293	0.5722577	0.57660717	0.57843256	0.01403382	0.56145096	0.56744665	0.012496842
1.0	0.56144947	0.5753681	0.55857897	0.56847906	5.57568e-05	0.5793015	0.5678807	0.5620507	0.5666504	0.5740719
1.0	0.55872947	0.57194746	0.55790335	0.5721461	0.5753347	0.584366	0.56514126	0.5613961	0.015373727	0.5748026
1.0	0.030723814	0.57265013	0.5584078	0.5734428	0.5776043	0.57755125	0.56387204	0.022303829	0.00030774425	1.1638067e-05
1.0	0.5588195	0.5817809	0.5598176	0.03011476	0.019958843	0.57890546	0.010669767	0.5623241	0.5677378	0.57596475
1.0	0.5650963	0.5713129	0.56095856	0.034809597	0.5819355	0.58598053	0.5676056	0.5607981	0.022549378	0.0054362165
1.0	0.03272927	0.57179534	0.55750155	0.00885753	0.32491252	0.5632464	0.5652612	0.5669572	0.00026089713	0.575789
1.0	0.5601967	0.57448375	0.55943245	0.5682598	0.5851196	0.57918835	0.5645543	0.56209266	0.5679403	0.5735743
1.0	0.55906945	0.05284214	0.5668954	0.5683854	0.576956	0.02328458	0.0003362247	0.55941856	0.56813	0.575291
1.0	0.56397194	0.5751773	0.012350011	0.5729626	0.015160081	0.58493716	0.56659764	0.5614145	0.56747967	0.5744974
1.0	0.5596841	0.020905731	0.5661515	0.5677119	0.5851324	0.57888997	0.5663194	0.5605777	0.56785274	0.57609916
1.0	0.13188398	0.5728245	0.5566927	0.56864893	0.07324607	0.57869565	0.5665465	0.5609427	0.02220914	0.57263815
1.0	0.55930835	0.57095945	0.564774	0.5707932	0.57786125	0.5786053	0.008304013	0.56156445	0.5668674	0.57555175
1.0	0.561071	0.5742295	0.012517371	0.5674593	0.5762084	0.58459955	0.010198849	0.56697124	0.56817377	0.5759631
1.0	0.5636749	0.57133156	0.023797203	0.013720015	0.57653487	0.03131348	0.56431115	0.04593575	0.5667093	0.5761088
1.0	0.5596818	0.026836298	0.5648249	0.56797165	0.57605827	0.03163974	0.56498855	0.20345244	0.567184	0.5739854
1.0	0.56141376	0.5735688	0.5648867	0.5682831	0.58158654	0.58786	0.5670053	0.561454	0.567533	0.57690674
1.0	0.5647049	0.5752382	0.56673723	0.5680874	0.5822797	0.5843053	0.5679444	0.5621505	0.56692684	0.009678266
1.0	0.5618609	0.57417756	0.564983	0.5755068	0.014887197	0.017141148	0.5650248	0.5607079	0.5676665	0.57474893
1.0	0.56293136	0.048818406	0.5587002	0.5689961	0.57613945	0.5769286	0.011465959	0.039178804	0.015083902	8.413561e-05
1.0	0.027303893	0.57229376	0.5651913	0.5701186	0.5828508	0.00040671226	0.56495345	0.56263334	0.56784207	0.5759249
1.0	0.5590371	0.5722792	0.5605702	0.030220423	0.5762489	0.58751565	0.5670508	3.951694e-05	0.5679124	0.57631606
1.0	0.5601346	0.5720086	0.5082285	0.56851864	0.58184624	0.58466804	0.00010956217	0.56012195	0.5679743	0.57697344
1.0	0.58961654	0.5740258	0.55934465	0.5685078	0.007762942	0.57652503	0.00041948672	0.5601494	0.5685154	0.57287896
1.0	0.5625316	0.5746691	0.43401927	0.56681323	0.58315486	0.5787244	0.5656774	0.31554085	0.5678085	1.2346602e-05
1.0	0.21777499	0.020297918	4.6634847e-05	0.5693353	0.018287199	0.5851626	0.56456304	0.5674177	0.5685221	0.57334244
1.0	0.56511676	0.0005304959	0.55746865	0.56811404	0.5830273	0.5789441	0.56722003	0.5609654	0.56725895	0.5760843
1.0	0.5587353	0.5749363	0.5667627	0.56854856	0.0241404	0.5770311	0.56535065	0.019821567	0.56820416	0.01069391
1.0	0.02548834	0.5726179	0.018310137	0.56744444	0.018973945	0.58362484	0.56756645	0.56673926	0.019689672	0.57688934
1.0	0.5599161	0.5715941	0.566011	0.09025494	0.5768452	0.5773852	0.56621814	0.56830907	0.56786835	0.006994526
1.0	0.025519783	0.5740802	0.016584987	0.5738303	0.5766799	0.025335148	0.5667811	0.5612134	0.5665814	1.6618185e-05
1.0	0.56313777	0.57517165	8.3495564e-05	0.567968	0.5758897	0.57843125	0.563959	0.5670886	0.016945189	0.5752844
1.0	0.5648051	0.5729663	0.55913395	0.5684445	0.63337374	0.578413	0.56645674	0.028083734	0.56773597	0.5761776
1.0	0.55852425	0.5738059	0.55875385	0.014215107	0.58197165	0.65972644	0.56523955	0.56887454	0.56810164	0.5762317
1.0	0.025370747	0.57437193	0.55904573	0.014022364	0.58460075	0.07354157	0.56641036	0.5591973	0.06407981	0.57625735
1.0	0.5611574	0.57233655	0.5647252	0.5678663	0.0004092859	0.5848414	0.5659882	0.56056476	0.56706136	0.5751634
1.0	0.560849	0.5746762	0.5585974	0.063678265	0.58234835	0.5787132	0.5663037	0.022766745	0.016581688	0.574886
1.0	0.55897254	0.57262975	0.5670872	0.5728083	0.5756491	0.5846311	0.5674758	0.03475635	0.5676053	0.5766332
1.0	0.5622637	0.037058953	0.5592013	0.56907225	0.58197397	0.0009875317	0.5653681	0.5635383	0.011790792	0.57650447
1.0	0.560514	0.57431537	0.5667581	0.010960414	0.5770504	0.5774531	0.56525326	0.6692801	0.5681253	0.0112467725
1.0	0.56128216	0.57206213	0.565909	0.56817514	0.00059153046	0.58070713	0.56658137	0.5656723	0.56692064	0.5763817
1.0	0.5617246	0.05502444	0.5655467	0.57120335	0.58246505	0.037044976	0.5668458	0.014259055	0.5669958	0.5767127
1.0	0.5615561	0.57197404	3.2917942e-05	0.5672098	0.20715152	0.5811185	0.5659488	0.56734157	0.56811565	0.006374993
1.0	0.5643998	0.5718553	0.5594952	0.5723806	0.58178216	0.49974093	0.56707805	0.565956	0.56820124	0.57460123
1.0	0.5603221	0.57312924	0.55911654	0.56800854	0.57688373	0.022314912	0.56863123	0.56655836	0.0068374313	0.47860372
1.0	0.55790484	0.57372713	0.025531463	0.5679906	0.5817919	0.5786217	0.56551284	0.56078136	0.5672671	0.57652223
1.0	0.56033796	0.57321984	0.56779784	0.5686313	7.18208e-05	0.58767015	0.56524104	0.5691478	0.5672966	0.57561874
1.0	0.032365113	0.5717039	0.55844915	0.07136095	7.870245e-05	0.5864784	0.5667118	0.04505477	0.0210649	0.009271972
1.0	0.56313735	0.5731269	0.55923414	0.57465374	0.014439145	0.13677461	0.56502384	0.56439203	0.5669392	0.57449436
1.0	0.55842924	0.57179034	0.558398	0.5726626	0.58267945	0.029599851	0.5662161	0.56777954	0.5671213	0.5763163
1.0	0.7170233	0.022465717	0.009222058	0.56712395	0.5770787	0.5784942	0.012862694	0.56144816	0.064241394	0.5757203
1.0	0.56114364	0.57306015	0.5654917	0.574821	0.017614733	0.5874781	0.5643304	0.56075495	0.5674445	0.57543063
1.0	0.00016215447	0.57586217	0.5602394	0.56830764	0.5747622	0.5867959	0.5657611	0.014073951	0.5677279	0.5751426
1.0	0.56123334	0.013620175	0.5598391	0.56819785	0.016332198	0.57685703	0.56711376	0.5670506	0.01341109	0.024656478
1.0	0.5576552	0.5751149	0.013207326	0.5738303	0.057417642	0.58477205	0.00028178544	0.5617529	0.5677683	0.575444
1.0	0.5589658	0.5724831	0.5585204	0.5729492	0.6137011	0.58096915	0.5669061	0.5667914	0.015374889	0.57616496
1.0	0.56071156	0.57363504	0.55967635	0.5744534	0.57576954	0.027480783	0.5677794	0.5671005	0.567014	0.021765266
1.0	0.5583216	0.57056284	0.5589317	0.56918854	0.5831146	0.57928365	0.007948914	0.56217885	0.56721526	0.57611144
1.0	0.5619499	0.5719373	0.5574443	0.5690686	0.57638013	0.57675475	0.012161872	0.4685727	0.017148968	0.57567483
1.0	0.5623109	0.00046322573	0.013908316	0.57536536	0.5814063	0.1370841	0.5657751	0.043604206	0.56766754	0.575137
1.0	0.56146145	0.5671232	0.5641188	0.56835896	0.5839626	0.57781756	0.008815799	0.5688185	0.5670841	0.5762107
1.0	0.02565082	0.572737	0.55814916	0.57320833	0.58406043	0.5426974	0.56716394	0.0413042	0.5676679	0.5753862
1.0	0.55835444	0.028203266	0.5662963	0.56810725	0.01823145	0.5778535	0.5661419	0.5609915	0.56701857	0.014236625
1.0	0.5629171	0.5721329	0.01811583	0.5666026	0.5819643	0.5782279	0.56483775	0.55871844	0.56710786	0.57427
1.0	0.56119907	0.5740636	0.013263961	0.0193545	0.57780576	0.58578205	0.008898969	0.56570214	0.4280614	0.5767225
1.0	0.50747776	0.57404894	0.56609344	0.5680832	0.577632	0.58542895	0.5644163	0.026413439	0.5674418	0.021797707
1.0	0.03525454	0.57375336	0.012016677	0.56847847	0.01525554	0.58325726	0.5650527	0.5679944	0.010846284	0.5766751
1.0	0.41319042	0.5727881	0.5655617	0.569837	0.5773456	0.1385081	0.56541663	0.5651511	0.5677766	0.5112371
1.0	0.55732954	0.052831173	0.5602691	0.569869	0.5764212	0.57827663	0.5650494	0.5609562	0.5684138	0.573851
1.0	0.56498355	0.5735704	0.016876254	0.5723879	0.017165193	0.5792786	0.5663043	0.56087947	0.5669921	0.008617373
1.0	0.5626155	0.5714546	0.56721586	0.568406	0.01405109	0.5866128	0.563855	0.56503683	0.56618565	0.5749821
1.0	0.56516963	0.57358354	0.55951655	0.57335466	0.5851554	0.00036882548	0.563726	0.5614821	0.018807163	0.008649107
1.0	0.5591796	0.022492582	0.5406329	0.573192	0.58346564	0.5804319	0.5655901	0.5619416	0.5685055	0.5759338
1.0	0.563097	0.57401294	0.5608602	0.568439	0.5833329	0.19597182	0.5684404	0.034296278	0.008612523	0.57656574
1.0	0.6676146	0.5728535	0.5235104	0.5728493	0.5764138	0.5783076	0.56524426	0.5688522	0.5674216	0.57662076
1.0	0.023202587	0.5752526	0.55974513	0.5729657	0.57697165	0.106292464	0.5655633	0.56570387	0.011075743	0.5757939
1.0	0.5650405	0.011430111	0.5652109	0.008473897	0.58545136	0.5787931	0.5655932	0.00072694774	0.5681533	0.0058585918
1.0	0.56196135	0.024103913	0.55751675	0.57346606	0.57796186	0.022979297	0.56519365	0.5618617	0.56681484	0.57567513
1.0	0.55829585	0.57278913	0.55908006	0.010333281	0.5777899	0.58759856	0.5652283	0.55923563	0.56784743	0.010595994
1.0	0.56480074	0.5735058	0.5591129	0.5718782	0.011352736	0.579348	0.56602085	0.07641502	0.5668517	0.5767393
1.0	0.5602604	0.023731543	0.55885744	0.09016954	0.5822279	0.57898307	8.9287925e-05	0.5656128	0.5676981	0.5762075
1.0	0.5600714	0.57301927	0.55871207	0.00012134467	0.58337927	0.5835683	0.56637305	0.56603956	0.5683967	0.008662119
1.0	0.56292075	0.5720482	0.55765724	0.059405077	0.582943	0.03857565	0.009318501	0.56182975	0.5678525	0.5760548
1.0	0.56139714	0.57440287	0.56012344	0.5677109	0.57686543	0.58542866	0.5641028	0.5613475	0.0642479	0.5756593
1.0	0.56336087	0.57280374	0.556759	0.5733893	0.57744706	0.23039289	0.56707543	0.56207085	0.56673384	0.00863409
1.0	0.50689596	0.57433105	0.5297517	0.011971303	0.5780746	0.014378212	0.56764996	0.56767166	0.0152231455	0.57658774
1.0	0.507526	0.57242125	0.008624269	0.575564	0.5825439	0.5782754	0.010081651	0.56062526	0.56753	0.57494384
1.0	0.56017095	0.57228845	0.5601929	0.5726032	0.5763735	0.5807622	0.5675179	0.6023424	0.02150902	0.57742065
1.0	0.5591515	0.5706716	0.013136334	0.5667121	0.582492	0.029903127	0.012039887	0.007964568	0.56778693	0.008905632
1.0	0.1387166	0.5740383	0.56668127	0.5730564	0.012364857	0.5806502	0.0063689183	0.030308874	0.018332556	0.57443136
1.0	0.56217283	0.047112755	0.5580941	0.5730855	0.58185863	0.57882583	0.45615995	0.5618679	0.56708395	0.57485723
1.0	0.55995625	0.571267	0.5660349	0.5687469	0.014914327	0.5850217	0.009040792	0.67881715	0.5683138	0.5770087
1.0	0.5593384	0.57149994	0.5657456	0.5727196	0.57753164	0.5770646	0.019153098	0.56072474	0.56676394	0.5758148
1.0	0.5601484	0.5719751	0.5644837	0.56798387	0.58240235	0.5878914	0.5677736	0.5622425	0.5681516	0.57439363
0.0	0.026750255	0.020845644	0.011247122	0.019794358	0.0137917055	0.026835661	0.008327536	0.042866636	0.024692798	0.01231268
0.0	0.026711006	0.020889439	0.011231363	0.019800475	0.013844984	0.027160462	0.008337371	0.0428074	0.024687055	0.012301308
0.0	0.020690965	0.020023221	0.011169943	0.021044955	0.011446994	0.022847869	0.010327666	0.024861459	0.0176907	0.00832469
0.0	0.020560266	0.020102268	0.011170507	0.021018367	0.011459184	0.022627154	0.010273198	0.02484735	0.017702196	0.008285155
0.0	0.023773614	0.016215296	0.011713775	0.020498227	0.009646841	0.013238093	0.008455248	0.04268481	0.021221606	0.008476382
0.0	0.02365072	0.01619225	0.011711523	0.020533632	0.009622476	0.013238241	0.008487699	0.04290938	0.021188935	0.008445914
0.0	0.1467873	0.04938139	0.009010737	0.04468982	0.023247967	0.13065365	0.016190752	0.0510257	0.01654717	0.010986648
0.0	0.027082631	0.020026347	0.012316195	0.020870956	0.023060221	0.037048332	0.0112243695	0.022203647	0.017050527	0.008581006
0.0	0.027618105	0.020110913	0.012280926	0.020821141	0.023076188	0.036993615	0.01112697	0.02251465	0.016995735	0.008552049
0.0	0.027027078	0.020016374	0.012296477	0.020832907	0.0228916	0.037107877	0.011244826	0.022291334	0.017010558	0.008525624
0.0	0.11819541	0.04545952	0.009081321	0.057810407	0.017427463	0.14527723	0.01623099	0.05056714	0.014674283	0.0108091915
0.0	0.12487339	0.051910996	0.020261543	0.05077902	0.016610561	0.07090109	0.013938536	0.03701736	0.016091991	0.014593628
0.0	0.12791698	0.04334271	0.009294677	0.04022339	0.016770426	0.18923107	0.015080906	0.047060523	0.018456986	0.009946585
0.0	0.6340646	0.15906784	0.023807772	0.05553213	0.09063465	0.29293114	0.032882392	0.13291404	0.01915337	0.022019856
0.0	0.19287412	0.046421386	0.013747136	0.057473294	0.01667456	0.1254523	0.013528736	0.03386454	0.016384909	0.018305989
0.0	0.15340248	0.039903477	0.0121620735	0.02442447	0.015936688	0.08256678	0.0144137675	0.04861806	0.013065072	0.012353693
0.0	0.7016651	0.13884918	0.04460025	0.07709239	0.07191572	0.24838367	0.023023665	0.13441259	0.016330343	0.014206664
0.0	0.11402751	0.037034564	0.008516169	0.028807169	0.015469202	0.10758633	0.01630032	0.020866463	0.015094015	0.010170772
0.0	0.022717984	0.01542283	0.010174805	0.013355625	0.012004155	0.02734665	0.009253147	0.013823021	0.015633695	0.008747654
0.0	0.022724899	0.015429079	0.01018252	0.013376842	0.011986545	0.027396861	0.00927524	0.013807612	0.015680736	0.00873698
0.0	0.13037908	0.040817086	0.012119484	0.03311106	0.01928385	0.11788779	0.014747128	0.043695834	0.014790284	0.011209815
0.0	0.025968494	0.017902743	0.010494155	0.018089736	0.013991865	0.037878018	0.0075519253	0.021760248	0.013709851	0.00883464
0.0	0.026065214	0.017904546	0.0104527725	0.018053453	0.01399811	0.037904195	0.0075460696	0.021777835	0.013761793	0.008828324
0.0	0.11386911	0.03728797	0.009050118	0.024050133	0.02099081	0.1166867	0.013544179	0.03717673	0.015143368	0.009454072
0.0	0.6664988	0.1573813	0.019779334	0.18062049	0.07536278	0.29456335	0.02927159	0.13735677	0.017764159	0.017704586
0.0	0.16188367	0.03526682	0.008183431	0.023023997	0.013007738	0.09378731	0.014227608	0.034762397	0.014797616	0.011821345
0.0	0.116007835	0.039235063	0.011750225	0.035401724	0.01258252	0.079280585	0.013033881	0.03198483	0.014470528	0.012999879
0.0	0.08430472	0.03684235	0.013065133	0.03181046	0.020757971	0.1151733	0.010758492	0.054512814	0.0135728	0.007816928
0.0	0.084203474	0.036742296	0.012788864	0.031105733	0.020661278	0.11418575	0.010729356	0.05414599	0.013572003	0.0078123845
0.0	0.08405205	0.036593758	0.0128980335	0.031163352	0.020692503	0.1137878	0.0107124895	0.05400365	0.013613219	0.007793258
0.0	0.11524072	0.044957638	0.016705494	0.028397178	0.0120183695	0.061577883	0.012984777	0.04892016	0.016503718	0.007879338
0.0	0.02705411	0.02265431	0.012719205	0.011368524	0.013738178	0.016045168	0.007697417	0.030289924	0.016224016	0.0068430286
0.0	0.14035408	0.034230072	0.009956098	0.026273184	0.022463942	0.08236874	0.013210472	0.027429549	0.012281001	0.01237261
0.0	0.51520985	0.5100902	0.48176113	0.51474893	0.6498271	0.5175831	0.5292767	0.57191265	0.4655668	0.5185821
0.0	0.55735487	0.5706634	0.5585229	0.5664111	0.5759702	0.5765895	0.5631422	0.56122595	0.56636083	0.5701407
0.0	0.022660978	0.020880993	0.011272508	0.0152187785	0.022543082	0.024949579	0.010211719	0.017559946	0.01455166	0.0083508175
0.0	0.5301051	0.5156239	0.5430298	0.6325573	0.675142	0.58020234	0.5011359	0.5505262	0.47075525	0.51278496
0.0	0.09382717	0.04562289	0.010691029	0.042999268	0.030074308	0.105987	0.014609423	0.02307097	0.014822121	0.009603346
0.0	0.093619764	0.04691751	0.013226051	0.034870878	0.01515927	0.08188538	0.014293081	0.02706116	0.014317711	0.008929131
0.0	0.13791887	0.0456898	0.010913105	0.028684631	0.022460122	0.06444394	0.013382293	0.025513314	0.019859796	0.012872712
0.0	0.14139032	0.044409502	0.011102175	0.024775907	0.018960431	0.07600968	0.010576655	0.030314928	0.02057189	0.0068446817
0.0	0.08639713	0.04649204	0.0070391055	0.012766121	0.01653117	0.0778984	0.017788012	0.028193448	0.015108788	0.009174584
0.0	0.11726638	0.03803355	0.016675225	0.025121942	0.020457353	0.08647679	0.013822442	0.028802302	0.015902368	0.008356991
0.0	0.13212755	0.062193356	0.019939134	0.032482702	0.012881955	0.121467486	0.013921316	0.032292124	0.0131134195	0.012247193
0.0	0.22418596	0.04839321	0.0118289	0.02136643	0.013100325	0.10830497	0.014734482	0.0405869	0.017354177	0.0069186077
0.0	0.27353713	0.044414442	0.010225547	0.03219924	0.023138005	0.07851671	0.014941428	0.052092977	0.01827218	0.013246223
0.0	0.09770907	0.0433629	0.022800224	0.032945864	0.014812279	0.07761257	0.019223904	0.03798974	0.01678941	0.014806385
0.0	0.120847344	0.042455878	0.014135545	0.03874688	0.024475498	0.073662065	0.015488029	0.066156544	0.015361569	0.012760089
0.0	0.114502035	0.040215068	0.014462885	0.03381627	0.026629755	0.085748	0.012160223	0.050102774	0.0139387585	0.007663786
0.0	0.14899409	0.025652437	0.00989207	0.038978856	0.014879843	0.08078656	0.015989156	0.042180438	0.014083847	0.011715453
0.0	0.13809496	0.04819023	0.0152144125	0.053686317	0.02501475	0.079610296	0.012496189	0.033641126	0.01493971	0.004399196
0.0	0.74009013	0.10809072	0.035267536	0.11747995	0.0852575	0.24114297	0.036739122	0.18995976	0.017705174	0.019052584
0.0	0.13191167	0.046148054	0.012290849	0.053362668	0.012331668	0.057396833	0.016148213	0.03978004	0.016985206	0.01262949
0.0	0.022991888	0.02222034	0.016495638	0.024115402	0.01436879	0.030185418	0.009505119	0.049099743	0.014350898	0.007659461
0.0	0.5910535	0.56000036	0.6590195	0.6256481	0.67221695	0.66083676	0.54876244	0.5713391	0.5658482	0.56623405
0.0	0.77839386	0.62519747	0.6823596	0.73087686	0.74118173	0.6633022	0.5472214	0.76292336	0.57369035	0.593181
0.0	0.77839386	0.62519747	0.6823596	0.73087686	0.74118173	0.6633022	0.5472214	0.76292336	0.57369035	0.593181
0.0	0.74754393	0.5547028	0.56980795	0.6004401	0.6654407	0.68794996	0.5349899	0.6057107	0.5542328	0.5631485
0.0	0.12821047	0.047736533	0.012936763	0.031547863	0.016811369	0.10742787	0.015144151	0.031097578	0.015582462	0.01044009
0.0	0.7788449	0.5865855	0.55008376	0.008742206	0.013982909	0.79403967	0.00588912	0.6665986	0.41731504	0.4981029
0.0	0.5580789	0.5703074	0.55855167	0.567608	0.5750114	0.5764144	0.5647762	0.5613126	0.56616646	0.5733092
0.0	0.55847573	0.57061523	0.55838513	0.5681545	0.57523125	0.57622516	0.5647153	0.5612899	0.56693614	0.5733344
0.0	0.11927488	0.04285408	0.018565435	0.04954102	0.018002758	0.06709824	0.011914348	0.043006983	0.015041959	0.007673546
0.0	0.56962085	0.50874466	0.53711057	0.58409655	0.5638861	0.54963243	0.43147597	0.5335375	0.5331907	0.5314024
0.0	0.039052974	0.022676585	0.011364413	0.016914565	0.011013638	0.028683228	0.009660344	0.03332633	0.018188415	0.007157026
0.0	0.022598479	0.017620543	0.009972072	0.030449148	0.01659204	0.024855014	0.009133221	0.021580111	0.02180922	0.010948471
0.0	0.03754912	0.016234301	0.013446542	0.02309567	0.014235896	0.02568272	0.007192341	0.04712889	0.015413383	0.009827494
0.0	0.1301191	0.0417783	0.023318287	0.03231534	0.020930788	0.09310427	0.012310772	0.047186516	0.015033469	0.012126989
0.0	0.5674507	0.52641463	0.45070437	0.58555484	0.4812863	0.54610336	0.4521601	0.4634275	0.5106646	0.54833037
0.0	0.5631939	0.5242929	0.6417002	0.5851055	0.5522408	0.569484	0.49123755	0.61227	0.5169467	0.605811
0.0	0.55863833	0.56995344	0.558595	0.5656346	0.5758974	0.57838047	0.5648431	0.56072235	0.5667221	0.5732616
0.0	0.04713294	0.021197723	0.014014277	0.016642706	0.01426887	0.028970823	0.010942844	0.014894165	0.016048945	0.007677062
0.0	0.61045593	0.5721372	0.52359504	0.59602606	0.65790313	0.5573501	0.49647674	0.5964279	0.5019109	0.511282
0.0	0.20017307	0.055612665	0.014644246	0.041702446	0.02192683	0.09329897	0.0135325305	0.028605562	0.014023075	0.00981929
0.0	0.039053574	0.022622509	0.011620029	0.017199716	0.011291688	0.02923869	0.009641594	0.033283453	0.018169342	0.0071775275
0.0	0.12677588	0.043251734	0.016987013	0.039619483	0.014799536	0.08555236	0.013355562	0.030480796	0.014842088	0.01026214
0.0	0.12632897	0.043326538	0.0126146525	0.024871513	0.015072792	0.06987204	0.012091121	0.03166221	0.015804004	0.009747738
0.0	0.028255578	0.02714997	0.016663017	0.028235218	0.009554574	0.016128188	0.011172815	0.035300836	0.015398048	0.0054287864
0.0	0.116180696	0.06258984	0.013443443	0.043080665	0.018650431	0.09003567	0.014425273	0.036432836	0.015955618	0.009710191
0.0	0.0902216	0.06049067	0.01008206	0.055318452	0.016730154	0.08308402	0.015580692	0.054039653	0.016446086	0.010429006
0.0	0.6954769	0.13642706	0.04548703	0.13260412	0.09358113	0.33280438	0.03053911	0.14704548	0.012942134	0.022297462
0.0	0.11617252	0.039536025	0.01675053	0.038377628	0.018608456	0.081618816	0.012133989	0.04970586	0.014622903	0.011048762
0.0	0.131513	0.029704666	0.019619266	0.029030131	0.015328744	0.13222313	0.012988273	0.039384093	0.013106682	0.010404956
0.0	0.13147831	0.029608235	0.01963	0.029003384	0.015351274	0.1320462	0.012989721	0.039413724	0.013107539	0.010392345
0.0	0.02759706	0.02509982	0.021587517	0.0145325735	0.017460685	0.028405618	0.007687666	0.03280793	0.014176836	0.0087728705
0.0	0.6106486	0.5306941	0.5674518	0.32546228	0.5456027	0.5642889	0.46834677	0.6187138	0.48741144	0.553663
0.0	0.5422527	0.568212	0.5315511	0.5052251	0.4707244	0.69415677	0.5004062	0.58847094	0.5215625	0.54782104
0.0	0.6263029	0.497381	0.43625003	0.46328604	0.5991654	0.5978099	0.5014207	0.5458518	0.506182	0.48559505
0.0	0.13559236	0.03234443	0.017636143	0.026395718	0.018267913	0.1537267	0.014165159	0.024532529	0.01815515	0.008922104
0.0	0.15387349	0.063728906	0.015975785	0.03763974	0.014378078	0.11537178	0.013814555	0.0343573	0.0155372955	0.012100271
0.0	0.5569151	0.570822	0.5586936	0.56614935	0.57547295	0.57622844	0.5623884	0.56257904	0.56643015	0.57024366
0.0	0.55697584	0.5709267	0.55843246	0.56617963	0.5756528	0.57613283	0.56228083	0.56212306	0.56633	0.5701821
0.0	0.024681931	0.020269396	0.015197931	0.016668588	0.02014547	0.022660628	0.0090577165	0.037367746	0.016772306	0.009270649
0.0	0.1935037	0.00082095043	0.00017465421	0.036564495	0.021479614	0.097592264	0.015355302	0.059500884	0.012500738	0.010752455
0.0	0.10023204	0.033147074	0.01798178	0.03810937	0.017881	0.073219836	0.0003153353	0.024947878	0.014174539	0.011045996
0.0	0.18259257	0.00074790284	0.00017128288	0.03262497	0.026277753	0.07162518	0.016613217	0.03591551	0.013050311	0.010677617
0.0	0.16142285	0.034860257	0.015310357	0.029912794	0.015711656	0.07016072	0.0003434028	0.055859786	0.01500535	0.009120551
0.0	0.54726183	0.5697815	0.545139	0.5513513	0.5937342	0.5430615	0.5262433	0.6132614	0.51943934	0.5374793
0.0	0.670927	0.16152672	0.03258241	0.11840483	0.07015859	0.31034994	0.031622577	0.1081611	0.016621493	0.013080316
0.0	0.7953538	0.0041104057	0.034062855	0.13395102	0.05599899	0.2939547	0.030672135	0.050620016	0.017824773	0.023251366
0.0	0.15933658	0.043887336	0.018477878	0.02955692	0.017027693	0.08165249	0.014395787	0.023637198	0.015485435	0.0071449676
0.0	0.15116338	0.02982225	0.012423809	0.035961512	0.017447414	0.07611688	0.012459981	0.012336687	0.013358755	0.015000953
0.0	0.5581419	0.5703335	0.5587982	0.5675824	0.57587427	0.5777373	0.56469893	0.5617256	0.5666841	0.57305
0.0	0.55816126	0.5707927	0.5595209	0.56864107	0.5755706	0.5769109	0.5648998	0.5601437	0.56702703	0.5727348
0.0	0.034015372	0.023695774	0.016111005	0.017045125	0.005858005	0.019825298	0.01018277	0.029445138	0.014180676	0.0083619645
0.0	0.7050346	0.45247746	0.4969879	0.570501	0.53094405	0.53073287	0.5352593	0.5975078	0.5066233	0.0039969604
0.0	0.1870358	0.031595167	0.014200541	0.033360645	0.0098617915	0.05868723	0.015325441	0.036550757	0.013687655	4.7389356e-05
0.0	0.55841106	0.57063293	0.5596929	0.56829786	0.5754665	0.5786957	0.5631097	0.55973834	0.56599647	0.5727838
0.0	0.00036847123	0.022848865	0.016762981	0.008953749	0.01323519	0.0035147266	0.009797652	0.023068693	0.00032736265	8.0565675e-05
0.0	0.0022698196	0.052992433	0.01536017	0.026035432	0.022149088	0.016738439	0.0144418655	0.036042344	0.00024238438	5.1621286e-05
0.0	0.01514688	0.5352327	0.5459253	0.50486624	0.57467365	0.21457343	0.5325726	0.51664025	0.015192209	0.0039959145
0.0	0.5585251	0.5705948	0.5587191	0.5681623	0.57586396	0.57871014	0.5628535	0.56113124	0.56640494	0.57321125
0.0	0.17837895	0.035958726	0.009785622	0.029457608	0.013183025	0.08985062	0.013597817	0.038666498	0.017989082	0.010943153
0.0	0.5583872	0.5703902	0.55949384	0.56665134	0.5756248	0.5783978	0.5648965	0.5604169	0.5670628	0.5730175
0.0	0.0146083515	0.018312149	0.011249784	0.020858563	0.011557436	0.025127914	0.009612315	0.03185719	0.025091194	0.012232572
0.0	0.5217459	0.5379539	0.4424754	0.6313414	0.5829921	0.1744421	0.5385341	0.5580083	0.37278804	0.4412636
0.0	0.09105989	0.042112805	0.0106386	0.05056596	0.017450528	0.0152042	0.016589435	0.039554164	0.012291764	0.0102261305
0.0	0.19317934	0.05249173	0.013980312	0.00027981264	0.01169614	0.098370545	0.012080782	0.026157962	0.0002906376	0.009435746
0.0	0.6778131	0.5643045	0.5613229	0.011079587	0.4768081	0.5718184	0.48099044	0.4793453	0.019227343	0.49729508
0.0	0.021877501	0.023654662	0.022474658	0.018998018	0.012384917	0.009815961	0.0074773957	0.046729177	0.017761555	0.0089921905
0.0	0.088070795	0.048280902	0.0143313445	0.036736522	0.022299966	0.04497023	0.013156401	0.03409851	0.01731294	0.010573048
0.0	0.12562768	0.047675315	0.009057199	0.045045346	0.017904755	0.08673794	0.01645576	0.04903182	0.01626853	0.010440958
0.0	0.12383493	0.053766582	0.009676049	0.043339062	0.0152499825	0.102929465	0.01644877	0.028318213	0.011549698	0.011150689
0.0	0.72275376	0.1777199	0.02785563	0.14547895	0.08528106	0.24530946	0.03187185	0.14555849	0.016138118	0.018728081
0.0	0.18339524	0.05147751	0.00894499	0.040056627	0.017316049	0.05753864	0.015403089	0.032586906	0.015112229	0.0087574255
0.0	0.031313032	0.019320257	0.0119344555	0.012580341	0.011393273	0.025879769	0.012192485	0.038660143	0.020346131	0.010584452
0.0	0.13844694	0.045605976	0.015261121	0.038768943	0.019463444	0.03277824	0.015260512	0.034390572	0.015635964	0.011391538
0.0	0.1068196	0.057666942	0.0119008105	0.025010884	0.028011117	0.08419487	0.015890008	0.03918561	0.016859459	0.010591585
0.0	0.23621216	0.046804555	0.014185883	0.027053734	0.014264592	0.03413877	0.014433193	0.036528993	0.014237583	0.00987661
0.0	0.09720491	0.00096762646	0.012814872	0.030972058	0.011626438	0.14387707	0.012335409	0.030850394	0.015403451	0.012529997
0.0	0.13505958	0.04650906	0.012830427	0.02795865	0.022171024	0.11749032	0.012057561	0.053683236	0.015565203	0.011353945
0.0	0.13108127	0.051051993	0.010412111	0.025229307	0.024107287	0.09617442	0.01583546	0.03937204	0.01700938	0.009910993
0.0	0.124984115	0.05550493	0.008421598	0.031097349	0.017164895	0.1202121	0.012458169	0.037109308	0.01602905	0.013233254
0.0	0.1354949	0.048076604	0.01974713	0.054955672	0.016252458	0.107288584	0.014632973	0.044352915	0.012591925	0.009847132
0.0	0.13009244	0.028353045	0.009609148	0.040214553	0.01730771	0.10456157	0.01528872	0.06790561	0.014199553	0.010078045
0.0	0.14947353	0.035686303	0.0106409835	0.029485958	0.016667617	0.09546414	0.012375745	0.037905883	0.013551119	0.011308469
0.0	0.16462491	0.03778099	0.010294756	0.04097361	0.019172927	0.117643364	0.014309704	0.05241297	0.014829253	0.013371003
0.0	0.14976202	0.028204428	0.014873985	0.04166243	0.029906359	0.10111442	0.015804619	0.047566254	0.014929846	0.012773991
0.0	0.05178844	0.014120588	0.0148015665	0.014684711	0.011624903	0.026349101	0.012230532	0.022148153	0.0147820525	0.009510009
0.0	0.589939	0.60364044	0.5904578	0.6055987	0.58819896	0.5741842	0.49053898	0.58754396	0.48881546	0.5301595
0.0	0.59887564	0.6071084	0.5709986	0.5694556	0.5933131	0.49997747	0.53395	0.57864016	0.5331811	0.4568914
0.0	0.01799594	0.024317555	0.02596744	0.022619653	0.010107834	0.026147652	0.011291885	0.021802004	0.014342469	0.011603174
0.0	0.038693953	0.019008195	0.014119406	0.016079525	0.016148327	0.033837315	0.010712004	0.024477256	0.019195886	0.008267887
0.0	0.03875552	0.019086018	0.014120622	0.01610672	0.016131183	0.034147017	0.010711186	0.024476482	0.019172765	0.008261282
0.0	0.038923506	0.019107813	0.014076102	0.016104635	0.016152047	0.034329116	0.010703256	0.024505123	0.019176487	0.008246001
0.0	0.038774725	0.019059015	0.014100509	0.016060991	0.016112471	0.034093343	0.010683572	0.024493009	0.019195078	0.008261067
0.0	0.021656787	0.01871118	0.025943412	0.017798904	0.012912679	0.02925566	0.008476814	0.037171893	0.0139631005	0.008280122
0.0	0.021675436	0.018773083	0.02595816	0.017778624	0.012906402	0.02953508	0.008460007	0.037138805	0.013970495	0.008265936
0.0	0.021842815	0.01878462	0.025936374	0.017702943	0.012921427	0.029287506	0.008462827	0.037102304	0.013937789	0.00827411
0.0	0.021622928	0.018779857	0.02596215	0.017782189	0.012883618	0.029499032	0.008460758	0.037144072	0.013987722	0.008271751
0.0	0.029537225	0.023701742	0.011485698	0.02043374	0.014506108	0.034940507	0.009374072	0.033397797	0.018910578	0.0075377105
0.0	0.02962681	0.023807878	0.011480913	0.020512393	0.01446812	0.03524868	0.009376951	0.033388764	0.018895676	0.0075325584
0.0	0.029729867	0.02386653	0.011435161	0.020462042	0.014486244	0.03552567	0.009361513	0.03338947	0.018888297	0.007545391
0.0	0.029696634	0.023800444	0.011464397	0.02044666	0.014471194	0.03527573	0.009360523	0.033333868	0.01895913	0.0075457483
0.0	0.026409734	0.017824214	0.012307543	0.012164348	0.014330085	0.04395342	0.009157379	0.015867246	0.025898492	0.008579854
0.0	0.634638	0.5455903	0.5294035	0.2656918	0.65791076	0.38481498	0.55235195	0.006516974	0.48009259	0.5591689
0.0	0.0006891868	0.020393396	0.00019940546	0.00011810387	0.00014923284	0.0009724017	0.0001802042	0.027510185	0.02337426	0.010012531
0.0	0.55917025	0.5721937	0.5580985	0.5692903	0.5756459	0.57721174	0.56433344	0.56107944	0.5667687	0.5750651
0.0	0.0005333539	0.02022526	0.00020495921	2.9992547e-05	5.8365025e-05	0.0014556325	8.583482e-05	0.026901273	0.022102186	0.012881271
0.0	0.6592675	0.55622977	0.11620072	0.3363537	0.55884725	0.51266485	0.17208765	0.46911016	0.49796057	0.41350448
0.0	0.55835664	0.57064587	0.5584287	0.5683384	0.57463616	0.5774129	0.5642373	0.5613665	0.56707186	0.5741027
0.0	0.0005604142	0.017027192	5.1061674e-05	3.154373e-05	0.011766615	0.0003296677	4.65518e-05	0.00021744696	0.016918244	0.011124242
0.0	0.69317985	0.6583534	0.54202217	0.544735	0.004724092	0.32547575	0.18435086	0.31844085	0.47328898	0.00045576555
0.0	0.32987782	0.48800653	0.38344646	0.5307904	0.34114882	0.5742915	0.21721575	0.54599833	0.19597687	0.49118692
0.0	0.005374227	0.049227744	6.724706e-05	0.00018363656	0.00016131322	0.0032368617	0.00014859755	5.9314392e-05	5.6349214e-05	1.504861e-05
0.0	0.55732065	0.5708789	0.55846876	0.5664764	0.5752995	0.5760778	0.5627598	0.56222445	0.5664554	0.57033426
0.0	0.026685419	0.0001943128	5.3136508e-05	3.3903485e-05	8.104999e-05	0.00023979384	0.011485465	0.00032422933	7.298868e-05	8.1841165e-05
0.0	0.016343884	0.4594057	0.54782337	0.5676536	0.28519112	0.53902346	0.0023127086	0.66370463	0.5660279	0.56303525
0.0	0.0026632978	0.0003662626	2.756028e-05	0.00013254886	0.0008700871	0.0012401626	4.699104e-05	0.00015591485	0.00021200094	5.5231616e-05
0.0	0.00044964967	0.00014688914	3.518736e-05	7.2107585e-05	0.00074602367	0.00022796156	4.0541072e-05	0.00014521324	0.00032969538	8.029057e-05
0.0	0.00017955262	0.0005578926	0.00013842914	8.812559e-05	5.748673e-05	0.0025726354	9.096142e-05	0.00015075027	0.000118226344	4.939395e-05
0.0	0.55823094	0.5718275	0.5590225	0.5672474	0.5747084	0.57872367	0.5626974	0.56056213	0.5659631	0.573816
0.0	0.00017967833	0.0005585638	0.00013850453	8.797597e-05	5.7328085e-05	0.0025766261	9.089708e-05	0.00015060618	0.00011800491	4.941308e-05
0.0	0.00094967213	0.0014680414	7.511056e-05	9.802487e-05	0.0007019292	0.008889364	0.00040681445	0.0001423702	3.6754187e-05	7.743138e-06
0.0	0.0010143061	0.00036776427	5.7394707e-05	6.890544e-05	0.00073873333	0.008808399	4.3364627e-05	0.00016036819	5.4175536e-05	7.162684e-06
0.0	0.023738503	0.023243207	0.015742747	0.01178616	0.012139169	0.037777815	0.0093069915	0.026670666	0.016478498	0.00915189
0.0	0.5583188	0.569332	0.5576383	0.5657966	0.5763949	0.57716304	0.5609409	0.56094676	0.5659461	0.57416195
0.0	0.5582639	0.5714145	0.5575774	0.56574297	0.5758967	0.5779355	0.5620984	0.56063443	0.5657561	0.57452196
0.0	0.5581465	0.5713248	0.5576704	0.56580144	0.57642317	0.5772696	0.56121147	0.5605939	0.56589836	0.57431734
0.0	0.55801195	0.5712582	0.55718577	0.5657805	0.57612604	0.57793546	0.5619236	0.56070817	0.56587994	0.57405347
0.0	0.02720737	0.0006511093	0.00012544477	3.1912197e-05	0.015990004	0.00076542544	5.7905214e-05	4.092372e-05	8.300835e-05	1.4340676e-05
0.0	0.003138098	0.0020711008	0.0001320411	0.00012583844	0.00069497636	0.0026223336	0.00015940011	6.397734e-05	7.3499956e-05	1.1972106e-05
0.0	0.016595831	0.5719547	0.5786249	0.33725217	0.042550948	0.3279017	0.51794577	0.5580162	0.5640293	0.49617603
0.0	0.0003617295	0.000121627454	3.959824e-05	0.00014105246	0.00037125745	0.00023640908	6.7261295e-05	0.00014471286	8.43542e-05	1.5878033e-05
0.0	0.0020226643	0.00032388268	2.7835751e-05	0.00022422838	0.0005059646	0.0010227194	8.553039e-05	0.00011702865	5.032034e-05	8.699478e-06
0.0	0.0009298158	0.0011137516	0.00012649412	0.0001681795	5.2983898e-05	0.0044762925	0.00020926823	0.00012643599	0.00020692713	1.5244185e-05
0.0	0.0012932997	0.0008966099	3.1943924e-05	9.371479e-05	0.0002628581	0.0011794021	0.00035792138	5.4044678e-05	0.00015114047	8.633788e-06
0.0	0.007435619	0.00080595154	0.00013070398	0.00021282017	0.0001077967	0.00872587	0.00034743838	5.1936513e-05	5.9530175e-05	1.0101802e-05
0.0	0.55936474	0.56957066	0.5593223	0.5687806	0.57647365	0.5787631	0.5641095	0.5611009	0.56819046	0.57533854
0.0	0.55703306	0.57015216	0.55738556	0.56647944	0.5769491	0.57615733	0.5637112	0.5601464	0.5673996	0.57443726
0.0	0.55893666	0.5727367	0.55774397	0.5685813	0.5770796	0.57777965	0.5645123	0.56130296	0.56816983	0.57494617
0.0	0.5589531	0.5716493	0.55932856	0.5673466	0.57729983	0.5789017	0.56545323	0.5610417	0.56811804	0.5753221
0.0	0.005692	0.0007230493	0.020513449	0.00017458644	8.132359e-05	0.008258457	0.000110173794	0.00024932806	0.016775727	2.7209737e-05
0.0	0.005172069	0.00034007384	3.1173688e-05	8.060971e-05	7.6610646e-05	0.008422984	0.00015001625	6.58691e-05	6.070134e-05	3.3276716e-05
0.0	0.5505961	0.32431388	0.44761798	0.25846064	0.2499251	0.6491844	0.17636378	0.41942808	0.18894054	0.4445657
0.0	0.5622096	0.5739551	0.5661908	0.57357556	0.58237803	0.5837538	0.5666828	0.56669617	0.5676108	0.5755705
0.0	0.5262928	0.5528405	0.6473173	0.52706796	0.5023808	0.45795205	0.41169238	0.41920194	0.50166035	0.00064820517
0.0	0.5160198	0.47491243	0.5035763	0.4524773	0.47751656	0.54714775	0.51834935	0.0011123244	0.49724996	0.5630898
0.0	0.027772218	0.032491636	0.011482374	4.5453708e-05	5.3092746e-05	0.029590512	0.00023570417	0.036916666	0.020237816	6.9261914e-05
0.0	0.5279331	0.4614904	0.50598603	0.002039183	0.39046514	0.59880906	0.5445596	0.55939645	0.49247319	0.35210115
0.0	0.030331992	0.015194592	0.019616699	3.8463262e-05	0.00030674247	0.02361755	0.00035400057	0.041740328	0.02250062	2.3109527e-05
0.0	0.5584427	0.5694709	0.557436	0.5655193	0.5754481	0.57778454	0.5612162	0.5602888	0.5662321	0.5742989
0.0	0.5581614	0.57149464	0.5581751	0.56589	0.5757138	0.5780882	0.5623349	0.56093574	0.5659355	0.57445526
0.0	0.13228245	0.045582585	0.012117954	0.065345235	0.017468564	0.10845915	0.0006743238	0.024250269	0.016266515	0.010531173
0.0	0.50301987	0.48738515	0.5731166	0.50386363	0.6009361	0.55232984	0.008920603	0.5700747	0.52095014	0.5485467
0.0	0.6482732	0.5433849	0.5065368	0.3295467	0.67629266	0.40196607	0.5159456	0.60064995	0.5232703	0.499825
0.0	0.6482732	0.5433849	0.5065368	0.3295467	0.67629266	0.40196607	0.5159456	0.60064995	0.5232703	0.499825
0.0	0.03248094	0.019443775	0.0109458575	0.0070810835	0.01760956	0.011996873	0.009154753	0.0237468	0.022483312	0.008491853
0.0	0.03248094	0.019443775	0.0109458575	0.0070810835	0.01760956	0.011996873	0.009154753	0.0237468	0.022483312	0.008491853
0.0	0.10339039	0.055401612	0.016365532	0.032108717	0.018007884	0.12570734	0.014997529	5.984562e-05	0.015715439	0.011411097
0.0	0.5772851	0.59648687	0.4582044	0.5659947	0.6079506	0.5302705	0.49413186	0.0025226297	0.48978308	0.5382927
0.0	0.5772851	0.59648687	0.4582044	0.5659947	0.6079506	0.5302705	0.49413186	0.0025226297	0.48978308	0.5382927
0.0	0.02147836	0.019056082	0.015149841	0.017623235	0.012010071	0.03735602	0.008897631	4.8779148e-05	0.022003494	0.011909768
0.0	0.02147836	0.019056082	0.015149841	0.017623235	0.012010071	0.03735602	0.008897631	4.8779148e-05	0.022003494	0.011909768
0.0	0.5582696	0.5713732	0.5573965	0.56550586	0.5754677	0.57785153	0.56221783	0.55991983	0.5661503	0.57424235
0.0	0.5579459	0.57136655	0.55783856	0.56594795	0.576005	0.57805204	0.5620603	0.56090105	0.56616145	0.5740415
0.0	0.00015536412	0.0006703914	0.014987017	2.7121136e-05	0.0006162887	0.0015858337	0.00026798926	4.8785292e-05	0.018265124	1.234553e-05
0.0	0.56034285	0.5725559	0.5601297	0.569584	0.577642	0.5796492	0.56543314	0.56253207	0.5659255	0.5759466
0.0	0.58993226	0.09209227	0.043695547	0.13563778	0.05575787	0.25508675	0.019585244	0.19230606	0.018317029	0.02387331
0.0	0.6412408	0.07456137	0.028574752	0.11353752	0.06230992	0.23266219	0.019645087	0.16042326	0.014577543	0.014953588
0.0	0.7305246	0.09643644	0.061737332	0.10089791	0.07001504	0.27820662	0.020657085	0.16053887	0.015196503	0.020230716
0.0	0.6179157	0.09902473	0.045074977	0.08522235	0.09983797	0.23850158	0.020003479	0.123546705	0.01647522	0.0179643
0.0	0.7096777	0.10498171	0.033173516	0.10713238	0.1008469	0.20420417	0.01936817	0.17192413	0.020008916	0.0136692505
0.0	0.6906034	0.07782221	0.041127626	0.094281234	0.07125041	0.25147173	0.02225087	0.14038435	0.020903248	0.012062567
0.0	0.6289956	0.09801727	0.030585088	0.14159796	0.05412669	0.25316072	0.02165159	0.18512316	0.014121498	0.014632836
0.0	0.6108775	0.104504295	0.030525511	0.101279475	0.085521996	0.19828403	0.020824632	0.15311873	0.015797256	0.02170409
0.0	0.0025479186	0.019951554	0.0145354485	0.01161191	0.010383787	0.026120031	0.00924178	0.020938503	0.021695942	0.014170168
0.0	0.0351218	0.017784053	0.017398337	0.016261358	0.007694144	0.021745306	0.006275211	0.027761495	0.02299791	0.00764221
0.0	0.034898806	0.01780298	0.01742178	0.016291486	0.007694198	0.021789556	0.006277397	0.027675519	0.022958975	0.0076151467
0.0	0.5589164	0.5719907	0.559157	0.5686857	0.57646245	0.57963574	0.56393194	0.55933815	0.5659868	0.57477516
0.0	0.038504373	0.026686005	0.025497118	0.029085767	0.013219525	0.030954525	0.012593538	0.030427737	0.016739907	0.011697513
0.0	0.036046248	0.012380508	0.013942725	0.035688642	0.016622638	0.023968033	0.008197767	0.026003506	0.02755955	0.009824808
0.0	0.035157192	0.014966714	0.011424983	0.017243812	0.01598728	0.025342045	0.00869363	0.031372204	0.023167187	0.009668855
0.0	0.035091955	0.014947717	0.0114123225	0.017240888	0.016017502	0.025280902	0.008706782	0.031345103	0.0232097	0.009659805
0.0	0.1209223	0.0413493	0.017862512	0.036079455	0.0294991	0.11893204	0.011942009	0.03162444	0.014100436	0.0036845885
0.0	0.6054939	0.5702073	0.45409638	0.5373685	0.6497165	0.5011257	0.53382355	0.5573128	0.51620024	0.54723954
0.0	0.12284089	0.034679696	0.010655793	0.026554123	0.052796923	0.09195941	0.0125257615	0.031562597	0.019930935	0.012210122
0.0	0.1410804	0.04868816	0.011481952	0.037882216	0.021864414	0.070529126	0.015778443	0.018476645	0.01510724	0.010931484
0.0	0.572934	0.6149177	0.52203745	0.5901828	0.56391805	0.55205756	0.5135821	0.3584629	0.428608	0.4601619
0.0	0.11858156	0.03972647	0.016281668	0.046007954	0.033801503	0.07920403	0.018561522	0.044986974	0.020619193	0.010600023
0.0	0.24978389	0.054715533	0.012864196	0.03981851	0.020971319	0.06805215	0.012876154	0.049273856	0.015532611	0.0113947075
0.0	0.119491704	0.05378995	0.01834714	0.05888197	0.021768212	0.13085471	0.009858031	0.03185751	0.014891926	0.00403018
0.0	0.040001675	0.027539687	0.013170704	0.018956417	0.01682568	0.038385384	0.011504461	0.0334734	0.020845609	0.010719901
0.0	0.2435884	0.04525187	0.014656277	0.026981413	0.017452866	0.10361526	0.01365767	0.052799627	0.015315232	0.013222523
0.0	0.19269735	0.043284964	0.012103669	0.021735048	0.020002717	0.19787928	0.014338553	0.06455855	0.017709685	0.013862201
0.0	0.12637739	0.041693047	0.011096742	0.043238357	0.012178388	0.09416099	0.010428618	0.048658997	0.0124804	0.011331807
0.0	0.13006902	0.041576337	0.011625287	0.039999772	0.011512896	0.095902026	0.010919695	0.029765239	0.015214741	0.011180888
0.0	0.116242066	0.028314264	0.011528883	0.05613726	0.016007675	0.08304229	0.017064918	0.042903636	0.012462117	0.01420193
0.0	0.5011873	0.39869902	0.46426883	0.56888545	0.5959377	0.5812907	0.54674906	0.51518047	0.48784193	0.5050262
0.0	0.559885	0.5718114	0.5578828	0.56695914	0.5757923	0.5761089	0.5633836	0.56146485	0.56687933	0.57321435
0.0	0.024368128	0.020042168	0.018633604	0.017891837	0.0129887555	0.026248412	0.007958301	0.024543395	0.017296245	0.009114778
0.0	0.12003406	0.036264233	0.022596857	0.032359246	0.01607524	0.08786153	0.013440307	0.031813566	0.01416875	0.010753109
0.0	0.5573404	0.5706962	0.55827457	0.565157	0.5747055	0.57472426	0.5619954	0.5609643	0.56644976	0.5705146
0.0	0.22202723	0.045578424	0.012455665	0.037745535	0.027510861	0.086791106	0.01559898	0.041756753	0.008282189	0.012890647
0.0	0.05606115	0.028367102	0.013457212	0.02659141	0.019693078	0.03770806	0.009548286	0.023096025	0.01458212	0.010932315
0.0	0.23295213	0.045947988	0.0147680035	0.03191301	0.028087126	0.10071345	0.015635926	0.0400962	0.011718049	0.01260053
0.0	0.6645345	0.5160393	0.5135132	0.49545768	0.6256658	0.6205466	0.53321916	0.46823677	0.47024867	0.52334607
0.0	0.23212253	0.046063382	0.01462245	0.031572	0.027794713	0.09949356	0.015578272	0.039745178	0.011712776	0.0126444725
0.0	0.5602296	0.5713912	0.55733913	0.5680183	0.5752695	0.57599515	0.5641605	0.5608471	0.56584716	0.5744469
0.0	0.02854341	0.023905342	0.008559099	0.015680302	0.013725018	0.03480595	0.0068915305	0.030255755	0.018523568	0.011174659
0.0	0.17216219	0.06660729	0.010431478	0.032749455	0.023462374	0.1536675	0.011797061	0.052191205	0.014964452	0.012658565
0.0	0.5575805	0.5710171	0.5580912	0.5654326	0.57506114	0.5756358	0.5632207	0.56151605	0.5659173	0.57044744
0.0	0.21971251	0.045686927	0.012394935	0.03759791	0.027385239	0.08582628	0.0155069595	0.041819964	0.008279092	0.012913579
0.0	0.16827975	0.034652162	0.010967488	0.041221682	0.023020754	0.079264805	0.013470012	0.031216355	0.008245596	0.009147437
0.0	0.59608793	0.47243294	0.5108466	0.59622383	0.6251085	0.5935099	0.4605762	0.54096514	0.2981512	0.4792368
0.0	0.1680753	0.03481252	0.010792622	0.040761586	0.023001371	0.07805994	0.013490126	0.030968169	0.008247342	0.009178673
0.0	0.1339001	0.052894957	0.010285908	0.028429735	0.022366455	0.07470101	0.01723357	0.055834267	0.019962136	0.008151883
0.0	0.14919423	0.05205558	0.019026846	0.03837984	0.02141062	0.0810559	0.01631181	0.051003378	0.0004052768	0.007746552
0.0	0.5596403	0.57132375	0.55940354	0.56849986	0.57665354	0.5789418	0.5641845	0.56141067	0.56702924	0.57529235
0.0	0.55780876	0.5714168	0.5593773	0.56804776	0.57575595	0.5787885	0.56463796	0.56069183	0.5657205	0.5751368
0.0	0.14759067	0.04478295	0.0121579375	0.059405077	7.5690885e-05	0.023370963	0.00045271055	0.05574735	0.018956715	2.1352975e-05
0.0	0.043944966	0.021036135	0.01712354	0.024454251	0.016434874	0.02452319	0.012234842	0.024655003	0.02643915	0.008335909
0.0	0.5452736	0.5828674	0.56580186	0.4860566	0.59714705	0.43146122	0.55009156	0.6100654	0.5149208	0.5116697
0.0	0.022473158	0.023144746	0.009834476	0.027492858	0.020285835	0.03301346	0.010095051	0.024773056	0.018121488	0.01248124
0.0	0.5740563	0.5430069	0.50143766	0.43727106	0.590157	0.5931362	0.48610866	0.53673726	0.4858896	0.49464867
0.0	0.55967385	0.57158315	0.558213	0.5681134	0.5763964	0.5778016	0.56328595	0.5612829	0.5669893	0.5743851
0.0	0.021980429	0.0257497	0.011124882	0.020304386	0.016726468	0.029266033	0.009636446	0.01434185	0.019809727	0.009186269
0.0	0.4611844	0.55333066	0.52119654	0.5836505	0.45224586	0.5853931	0.51455486	0.45568278	0.5227584	0.5157588
0.0	0.29516003	0.05842862	0.0100621395	0.03366144	0.018887633	0.0441663	0.016948264	0.04387022	0.015284128	0.012116984
0.0	0.5672206	0.5319927	0.4705308	0.5114582	0.5188232	0.5646153	0.026989829	0.67559755	0.50389344	0.4790584
0.0	0.14158432	0.05491347	0.010408899	0.039041735	0.019486208	0.10245659	0.016494323	0.026871968	0.015316082	0.008052955
0.0	0.12360743	0.03864516	0.008792712	0.039730925	0.016808413	0.048460983	0.015716007	0.024135645	0.01609742	0.006364038
0.0	0.08721642	0.046097055	0.010013481	0.03620004	0.025016896	0.13272259	0.015196924	0.024313392	0.016881635	0.0098529635
0.0	0.43600106	0.04340621	0.015484853	0.021129644	0.019738412	0.04709054	0.011933764	0.033915073	0.013771983	0.013002982
0.0	0.08690014	0.047144864	0.017714307	0.02610397	0.024192734	0.10608056	0.011819496	0.039995104	0.00047624751	0.0112669235
0.0	0.52194005	0.5286433	0.64430577	0.5093509	0.6648752	0.65785944	0.40228513	0.56472445	0.04309841	0.5320232
0.0	0.1417351	0.049576543	0.011838185	0.04368589	0.01837319	0.12216148	0.009659473	0.045665607	0.01440363	0.0096246395
0.0	0.01741837	0.015881138	0.014801899	0.017140523	0.011362909	0.041720506	0.0070944596	0.028509112	0.016530238	0.009583284
0.0	0.5583481	0.571546	0.5582259	0.5672514	0.5759399	0.5772908	0.5644711	0.5616897	0.56615967	0.57373136
0.0	0.5725583	0.5584548	0.50794494	0.5239218	0.5849409	0.5704259	0.55411744	0.50758857	0.48866403	0.007900446
0.0	0.026650254	0.021716695	0.010185178	0.014948181	0.013420063	0.02475184	0.009462708	0.028645266	0.015596294	0.009132478
0.0	0.13368018	0.04121166	0.016115444	0.02630845	0.012869108	0.13444619	0.011204119	0.032708652	0.019943653	0.012585317
0.0	0.6201497	0.45805633	0.4773797	0.5981707	0.5773212	0.66214347	0.40491265	0.52882177	0.43287334	0.51434445
0.0	0.5587295	0.5721152	0.55846864	0.5674854	0.57563376	0.5781926	0.56476074	0.5612857	0.56664807	0.57317215
0.0	0.028769834	0.02094917	0.014046195	0.016545378	0.007965472	0.033701357	0.011236071	0.02046182	0.020293854	0.010321229
0.0	0.5582068	0.5724951	0.5580205	0.56769073	0.57566595	0.5795809	0.56481004	0.5617877	0.5680286	0.574801
0.0	0.69150597	0.1199649	0.030682309	0.11247482	0.036079388	0.32209605	0.03436213	0.14278933	0.019576691	0.024920058
0.0	0.022464726	0.022434177	0.00019451005	0.02486763	0.008059563	0.016142601	0.008922863	0.03232378	0.01871191	0.0090118265
0.0	0.64015615	0.029663825	0.4920408	0.44053355	0.6029162	0.6038758	0.54819757	0.58360374	0.49196458	0.519564
0.0	0.0036595494	0.039710574	0.022304354	0.03493376	0.0001497837	0.08575432	0.015443782	0.05057905	0.015671156	0.007898248
0.0	0.62540776	0.44419852	0.5307837	0.5404116	0.013058691	0.02193936	0.50671935	0.5380863	0.46115434	0.4991029
0.0	0.0037907318	0.04862344	0.018588038	0.000514871	0.02030477	0.13956562	0.013097624	0.043689147	0.018052427	0.0077567254
0.0	0.5129878	0.51655173	0.47015274	0.5270599	0.624342	0.073100545	0.48250344	0.5396272	0.46056256	0.5583806
0.0	0.3929202	0.55049247	0.59190446	0.49506125	0.57633185	0.0087024495	0.5253212	0.5822553	0.51174104	0.40059748
0.0	0.019656612	0.016463898	0.02280012	0.0151190935	0.010447275	0.032425985	9.696596e-05	0.032952297	0.00011665497	0.012790272
0.0	0.12710445	0.03931578	0.011928232	0.031204332	0.015407326	0.120373	0.015304099	0.035367236	0.014556318	0.011678971
0.0	0.5035184	0.052813202	0.065796986	0.08960785	0.05753422	0.13781533	0.012857428	0.20144826	0.0642278	0.021629173
0.0	0.17985064	0.04794985	0.01413609	0.059903964	0.018609013	0.07761998	0.013880437	0.035289973	0.014985588	0.0141698085
0.0	0.50404453	0.027317889	0.4852839	0.56462216	0.60872215	0.45502293	0.52196705	0.52706844	0.43946472	0.0050150743
0.0	0.16440414	0.04909145	0.009158145	0.019555794	0.015718818	0.10795787	0.012110034	0.021663422	0.02312374	0.010877227
0.0	0.7002594	0.6721811	0.5264093	0.0056719705	0.5864723	0.44363913	0.34981662	0.58176416	0.50008386	0.48172295
0.0	0.22345658	0.05711393	0.01084406	0.00019747704	0.02149334	0.091642156	0.009678805	0.052996166	0.015763396	0.010230465
0.0	0.19847101	0.05213357	0.011547552	0.027328638	0.016981449	0.106328204	0.019118005	0.042613767	0.018594867	0.014064639
0.0	0.6054523	0.6111056	0.4811689	0.0029245967	0.58061415	0.53616947	0.35401368	0.53573465	0.4283317	0.55299115
0.0	0.56066984	0.5723848	0.5605634	0.56869453	0.57735544	0.57786673	0.5665401	0.5616538	0.5676505	0.57587755
0.0	0.5575732	0.5708472	0.5580688	0.566981	0.57629204	0.57796776	0.5642784	0.56071377	0.5668976	0.57167935
0.0	0.03551284	0.022013383	0.011257933	0.018389799	0.01788295	0.025486546	0.008921581	0.033765983	0.01373106	0.012295764
0.0	0.1358801	0.05498523	0.010521175	0.04703651	0.02009415	0.0921954	0.013133416	0.04806445	0.013625249	0.011483061
0.0	0.002790039	0.001473654	0.011404364	8.130202e-05	0.00016914797	0.0070643537	0.00031126416	8.245752e-05	0.019296704	3.76771e-05
0.0	0.14750925	0.033758275	0.012930078	0.050895024	0.020654485	0.15284763	0.014701705	0.03000108	0.017201303	0.014649455
0.0	0.0040399614	0.05622636	0.0152403405	0.047175005	0.023143912	0.077470854	0.015100602	0.05014143	0.012238214	0.011477304
0.0	0.006067924	0.063507654	0.011034074	0.03509357	0.016915627	0.08770691	0.014759716	0.04314044	0.017137479	6.439288e-05
0.0	0.02098928	0.6029718	0.64043427	0.6981008	0.6433398	0.5680501	0.48158613	0.68518627	0.4221878	0.5608865
0.0	0.1188679	0.035986185	0.010637491	0.049869645	0.020349456	0.059087086	0.008280415	0.04189191	0.014820936	0.008990271
0.0	0.5939229	0.573591	0.55541706	0.5248939	0.54633564	0.55278844	0.2930006	0.6671838	0.5259018	0.0034879856
0.0	0.027748512	0.016570449	0.017134676	0.089523666	0.014854722	0.029144375	0.011238964	0.027210593	0.0148497615	0.007722713
0.0	0.16643688	0.03324724	0.013676678	0.000222616	0.015154644	0.08339144	0.012644889	0.018484646	0.012525979	0.0061977785
0.0	0.03533019	0.024421522	0.014819404	0.017254498	0.012616921	0.023766529	0.0120119555	0.033001762	0.013388257	0.011783871
0.0	0.55904514	0.5703415	0.55865455	0.5665822	0.57601833	0.57838154	0.5646824	0.5606174	0.5672485	0.57336444
0.0	0.03039785	0.021859005	0.013008117	0.008892536	0.008838003	0.015742473	0.008814441	0.022701666	0.02000901	0.011700506
0.0	0.537665	0.5400093	0.6293643	0.5145719	0.49524674	0.5682727	0.03827817	0.5811788	0.50479627	0.40964752
0.0	0.14469905	0.048466615	0.02222162	0.022959098	0.013529634	0.04703139	0.00070439186	0.03802685	0.016624048	0.008192244
0.0	0.5573109	0.49129346	0.46134427	0.59276885	0.06663909	0.611519	0.43055516	0.46373662	0.48030454	0.0041230167
0.0	0.67087007	0.52929044	0.54423577	0.5015105	0.044876788	0.59531623	0.48169148	0.43247372	0.5071008	0.52850413
0.0	0.56904715	0.5759014	0.5342407	0.5110661	0.5335679	0.5361734	0.5315589	0.5616246	0.48356098	0.5268656
0.0	0.08856234	0.0450467	0.008911338	0.011248029	0.026672522	0.10636262	0.015346949	0.03844892	0.018439898	0.011018672
0.0	0.4881698	0.5877178	0.5711478	0.28000686	0.577041	0.55456924	0.4724391	0.5941739	0.51435924	0.5540874
0.0	0.1353247	0.047514994	0.011969955	0.028848035	0.022751171	0.07975517	0.007293975	0.04546696	0.012287295	0.00859251
0.0	0.12251747	0.05170567	0.014244083	0.023593662	0.018866545	0.1612142	0.012221796	0.051305793	0.0104113445	0.012540384
0.0	0.6304032	0.5148122	0.7120369	0.5335376	0.61355484	0.49121895	0.5483208	0.52354485	0.4944446	0.5479059
0.0	0.02411151	0.023813589	0.014779672	0.022980876	0.013169911	0.07438271	0.0059079593	0.032095283	0.017302422	0.0104809385
0.0	0.60708106	0.5758524	0.5708037	0.6028845	0.6825138	0.64898944	0.49979934	0.6813842	0.5216393	0.50234324
0.0	0.6570348	0.57291156	0.5939702	0.5402967	0.5444842	0.66755193	0.5110502	0.6742822	0.45861793	0.56696033
0.0	0.10755356	0.036559977	0.009842158	0.0393286	0.011892263	0.07736849	0.013691834	0.022532245	0.013398395	0.011753935
0.0	0.5102649	0.5084057	0.47458807	0.4984855	0.53670406	0.62685853	0.50039554	0.42084825	0.42434654	0.51230425
0.0	0.60173315	0.63490087	0.6461108	0.4863937	0.53808254	0.54244316	0.45119613	0.5236165	0.5012639	0.5391098
0.0	0.10039258	0.043269098	0.009662078	0.03655352	0.026905986	0.09634642	0.011753858	0.063828915	0.017079538	0.017533248
0.0	0.12537487	0.054915447	0.013329355	0.029450616	0.015815757	0.24053346	0.009817105	0.04766189	0.015524914	0.013009796
0.0	0.105032235	0.04697252	0.0073519144	0.025234208	0.02515583	0.14734092	0.014731271	0.047647934	0.017909015	0.012292939
0.0	0.10494085	0.046864197	0.007364532	0.025215227	0.025189033	0.14719595	0.014716648	0.04762225	0.017911347	0.012280833
0.0	0.5578175	0.5720047	0.55882365	0.56671554	0.57658666	0.57787484	0.56459427	0.5604918	0.5671714	0.57277966
0.0	0.18212144	0.04316595	0.012075325	0.051249932	0.020207243	0.0018732552	0.014865905	0.054030698	0.017103376	0.019614277
0.0	0.038320284	0.016290652	0.013176153	0.03369236	0.0150891235	0.015081281	0.008615727	0.03457822	0.017827677	0.01514068
0.0	0.050505515	0.01882222	0.014391383	0.021557642	0.016721332	0.043741126	0.010323046	0.0123749515	0.024504717	0.011357612
0.0	0.5518045	0.56357914	0.54249406	0.56135195	0.4937664	0.61852056	0.53718245	0.4422359	0.50837946	0.5180985
0.0	0.6103375	0.49691576	0.43540728	0.54750293	0.5916243	0.576804	0.538112	0.5378446	0.5131205	0.51883143
0.0	0.12036032	0.042765982	0.01462959	0.013651685	0.017900923	0.21896416	0.013433783	0.04339004	0.012418023	0.011982435
0.0	0.019107943	0.021937277	0.012407905	0.020111796	0.018702684	0.023107093	0.00010918066	0.03165564	0.019157635	0.011167421
0.0	0.5571785	0.5709837	0.5584775	0.5663726	0.5757892	0.5761182	0.5624757	0.5618728	0.56629795	0.5704916
0.0	0.03071055	0.020681957	0.014907211	0.02260962	0.00013547078	0.023145335	0.0081061	0.02129448	0.015948102	0.009351998
0.0	0.53018177	0.5269173	0.4266674	0.5721938	0.01283952	0.5932954	0.52655965	0.5841675	0.51511544	0.4325316
0.0	0.13875502	0.052132055	0.009010047	0.034412894	0.00017797934	0.0865134	0.015193486	0.030000005	0.016695933	0.0113170445
0.0	0.17233904	0.046621475	0.010921183	0.0551965	0.02285725	0.13810807	0.013315735	0.03076955	0.0047084214	0.01000431
0.0	0.5568352	0.5712342	0.5585733	0.5660106	0.5756169	0.57657987	0.56321293	0.5615896	0.5665055	0.5701755
0.0	0.046819672	0.021856006	0.016139654	0.011839596	0.012296164	0.026533214	0.0069502853	0.03003397	0.015255833	0.008385225
0.0	0.09833207	0.05287	0.010092402	0.027325734	0.011145848	0.09599619	0.011078093	0.042404544	0.011306161	0.010875247
0.0	0.04252658	0.030920843	0.013040851	0.028371833	0.017545482	0.0024648823	0.014191772	0.029293675	0.015953597	0.00895242
0.0	0.5584733	0.5715072	0.5586072	0.5665951	0.57639897	0.5768803	0.565005	0.5598606	0.56514186	0.57406825
0.0	0.0035264364	0.049304355	0.012372413	0.039822955	0.024106499	0.074048534	0.015670694	0.029004157	0.0149518605	0.012652559
0.0	0.027539125	0.025849355	0.018625801	0.015398171	0.015167174	0.023140872	0.0133956345	0.017999113	0.019426258	0.010053379
0.0	0.55828273	0.57167876	0.55856097	0.567224	0.5764817	0.57568514	0.5632775	0.5598093	0.5673149	0.57558036
0.0	0.072251484	0.01444139	0.010683074	0.006652819	0.016906051	0.021207081	0.009252439	0.023198778	0.020927679	0.0001443127
0.0	0.017221918	0.5358186	0.44422552	0.6131372	0.6155479	0.56590235	0.46417332	0.5328042	0.4610134	0.55384374
0.0	0.0035949328	0.04961954	0.012478518	0.040707625	0.024194414	0.07453186	0.015774615	0.029200135	0.014906328	0.012680068
0.0	0.027348297	0.025797695	0.018597199	0.015474235	0.015230116	0.02330705	0.013390203	0.018046668	0.019456293	0.01008226
0.0	0.13593733	0.04947532	0.011628028	0.03427891	0.021038506	0.10786616	0.009938577	0.054382738	0.017733807	0.0078104143
0.0	0.13048778	0.051381033	0.016077828	0.04094719	0.030845733	0.06702659	0.014113016	0.03967655	0.017105805	0.007642644
0.0	0.55266345	0.46108028	0.50452304	0.5515973	0.5398244	0.7080573	0.5268251	0.57458824	0.4906654	0.5234024
0.0	0.06702601	0.5961351	0.54429585	0.58710843	0.48393753	0.3860941	0.4853832	0.5775779	0.48445246	0.5401354
0.0	0.114899844	0.042893875	0.012817708	0.020341564	0.02163328	0.09726539	0.00674604	0.027100949	0.017001502	0.0059907762
0.0	0.035722207	0.027750328	0.01994533	0.013573214	0.0082657635	0.013912542	0.0100060385	0.037981838	0.01765097	0.011193294
0.0	0.15600927	0.020973662	0.012384432	0.04084166	0.0151078515	0.07341096	0.014091933	0.053669855	0.017144613	0.011828644
0.0	0.12693681	0.03980201	0.015254301	0.030052535	0.014026749	0.09505468	0.014661243	0.056557078	0.016820727	0.01142115
0.0	0.12616172	0.039726652	0.015036462	0.029558815	0.01386428	0.09448501	0.01464461	0.056173097	0.016833317	0.0114403805
0.0	0.12603961	0.03965013	0.015112327	0.02959277	0.013874409	0.094245695	0.014625129	0.056096483	0.016886937	0.0113940835
0.0	0.10068565	0.044938173	0.014125202	0.028556874	0.018995205	0.0884213	0.014082582	0.04269162	0.017517203	0.014274055
0.0	0.100502536	0.04485214	0.013805034	0.02791386	0.018927252	0.08673853	0.014040953	0.042476904	0.017511321	0.014320968
0.0	0.10038827	0.04473164	0.013921741	0.027975714	0.01893439	0.08616328	0.014018817	0.042356927	0.017566158	0.014267099
0.0	0.026137382	0.01999036	0.010374123	0.023494892	0.014003871	0.024449054	0.008684528	0.02871699	0.017269583	0.0052870614
0.0	0.10389805	0.043141868	0.012379085	0.04212759	0.017757088	0.11989379	0.013170332	0.047226228	0.014270097	0.006838231
0.0	0.10371573	0.043104436	0.012133593	0.041589193	0.017644266	0.119422674	0.0131389545	0.046987463	0.014274968	0.0068317964
0.0	0.103519395	0.04298391	0.012231846	0.041641645	0.017655006	0.11906496	0.013115765	0.046983574	0.01432119	0.0068161967
0.0	0.027549721	0.021190008	0.01540327	0.019356202	0.011823556	0.05020953	0.012101943	0.03070554	0.024014506	0.008281034
0.0	0.11883114	0.04085432	0.017245516	0.0322945	0.016199512	0.071609296	0.014876634	0.025371896	0.01606512	0.009561178
0.0	0.11836492	0.04073183	0.016823675	0.03174507	0.016100192	0.070756875	0.014856299	0.025164116	0.016053751	0.009577683
0.0	0.11759228	0.04056337	0.016966252	0.0317782	0.016119149	0.07049583	0.014837001	0.02513793	0.016099263	0.009538978
0.0	0.05543716	0.04549243	0.014206678	0.031986594	0.022508739	0.050337747	0.015170693	0.04725844	0.014265765	0.009373709
0.0	0.5589955	0.57135016	0.55859196	0.5657424	0.5754958	0.57732075	0.561883	0.56160694	0.56625056	0.5710406
0.0	0.55912864	0.5712713	0.5579158	0.5662177	0.5755457	0.57762885	0.56216735	0.56094956	0.56626713	0.5736587
0.0	0.02666426	0.017410316	0.011520311	0.018406196	0.010154142	0.029448096	0.011311546	0.029033639	0.019757574	0.010304516
0.0	0.37175548	0.05844231	0.009365782	0.061189298	0.018121794	0.11857985	0.017661141	0.044006743	0.016112125	0.0027844077
0.0	0.7046094	0.6545265	0.40274158	0.73192215	0.54026365	0.5973768	0.53281194	0.65778404	0.52609736	0.18020964
0.0	0.041024346	0.01804818	0.011856014	0.024924615	0.010368406	0.03257036	0.00641973	0.042907618	0.013757957	0.011971573
0.0	0.5718197	0.55883133	0.4972256	0.4149983	0.572718	0.47040448	0.51986873	0.50093794	0.53176135	0.5268221
0.0	0.66781896	0.101105474	0.028321803	0.114495896	0.04991902	0.28023311	0.018000782	0.14279225	0.017289989	0.01630315
0.0	0.6850332	0.11493476	0.029792191	0.035050545	0.06310478	0.23140171	0.017620808	0.14978431	0.0132434005	0.02083731
0.0	0.72714525	0.11758915	0.044283696	0.13360396	0.062245782	0.29437292	0.019580614	0.12458559	0.024395594	0.02368376
0.0	0.7030033	0.09583848	0.039259505	0.058730107	0.058864452	0.32947996	0.018409962	0.18208958	0.019257922	0.024778154
0.0	0.5892687	0.06431163	0.030139327	0.042674202	0.07000999	0.28963315	0.013772333	0.16414273	0.01455311	0.014151676
0.0	0.64901394	0.09426206	0.02822779	0.052673638	0.05777076	0.29350892	0.017445091	0.10877043	0.015484403	0.014321473
0.0	0.64945865	0.110306576	0.03712495	0.12252299	0.058362283	0.22398454	0.019133007	0.1752605	0.020181702	0.017023265
0.0	0.5610736	0.57325625	0.559602	0.5693686	0.57765746	0.57849586	0.56483006	0.5622041	0.56820464	0.57584685
0.0	0.55905455	0.5720649	0.55708444	0.5687427	0.57788676	0.578357	0.56568724	0.5614794	0.5672487	0.57556564
0.0	0.55936074	0.570716	0.55885243	0.5683039	0.57653743	0.57889897	0.5654126	0.56088203	0.56754744	0.5752464
0.0	0.55949247	0.57216537	0.55812204	0.56876385	0.57621133	0.5776263	0.5650297	0.5607448	0.5663521	0.57409954
0.0	0.5595911	0.57224774	0.5580804	0.5671621	0.57622874	0.5784527	0.56447345	0.5601037	0.565972	0.57485133
0.0	0.034571555	0.02181875	0.011067817	0.017083677	0.014846608	0.04443316	0.009873099	0.020144656	0.009801497	0.011427984
0.0	0.024648428	0.017549979	0.012826001	0.017945005	0.01677914	0.020254757	0.0072601787	0.019695478	0.015917867	0.011940272
0.0	0.037749965	0.023919031	0.0055772536	0.016120886	0.011124347	0.01980683	0.0073922365	0.029195607	0.025425276	0.0080932975
0.0	0.023356637	0.01912548	0.0109438505	0.021649003	0.02388684	0.02227614	0.012724337	0.028814094	0.014743505	0.0098594455
0.0	0.040423773	0.020067919	0.010210881	0.025880363	0.010939309	0.021376776	0.009967456	0.034621127	0.021798907	0.009023238
0.0	0.029079514	0.023764443	0.0087156845	0.012416779	0.014372538	0.017286837	0.009147974	0.03392287	0.014456742	0.0093764765
0.0	0.5586907	0.5722112	0.557921	0.5687542	0.5771912	0.5789759	0.56523997	0.56047326	0.5659573	0.57384807
0.0	0.5587732	0.5719408	0.5585515	0.56876147	0.57652175	0.5780593	0.5653251	0.561528	0.5671614	0.5752587
0.0	0.5578895	0.5719503	0.5577537	0.568604	0.5768066	0.57778746	0.56519884	0.560393	0.5657738	0.57442313
0.0	0.032256305	0.029043298	0.015410931	0.015446061	0.009476672	0.016858969	0.010806728	0.033786338	0.025371306	0.0079720495
0.0	0.55974346	0.5713055	0.55834585	0.5668349	0.5770379	0.5799348	0.56433636	0.5606644	0.5669818	0.57508403
0.0	0.480666	0.6089764	0.54703236	0.52833694	0.569494	0.72785383	0.54465586	0.43554983	0.5344149	0.52049124
0.0	0.021661598	0.019327195	0.01574248	0.02715798	0.014165805	0.054752972	0.010659288	0.042885654	0.0125616295	0.008970868
0.0	0.55787826	0.57175505	0.558643	0.5673497	0.5755898	0.57798856	0.5640467	0.5594785	0.56541353	0.57236004
0.0	0.037027057	0.027484618	0.01836057	0.009499639	0.014650089	0.03221896	0.009605029	0.027719667	0.026984049	0.0109398505
0.0	0.12912256	0.047289968	0.0070253247	0.017204793	0.016790047	0.08820208	0.01640911	0.03937882	0.013783827	0.013241001
0.0	0.55876744	0.5699185	0.558347	0.5694287	0.5759819	0.5793766	0.5652983	0.56190616	0.56784284	0.5750298
0.0	0.5590246	0.57175785	0.55851054	0.5658354	0.5761835	0.57756436	0.56511366	0.56185687	0.5665404	0.57377976
0.0	0.02117035	0.021780353	0.007482312	0.01578062	0.007946346	0.026630983	0.010246653	0.018786237	0.02248176	0.009313949
0.0	0.106755964	0.013273164	0.010428116	0.026608769	0.011022092	0.11446791	0.014708933	0.05598515	0.014161532	0.011848486
0.0	0.5596403	0.57132375	0.55940354	0.56849986	0.57665354	0.5789418	0.5641845	0.56141067	0.56702924	0.57529235
0.0	0.5587416	0.5713657	0.5585296	0.5681406	0.5757723	0.57682383	0.5652655	0.56061417	0.5673155	0.57413715
0.0	0.029038843	0.022807945	0.01526664	0.017545095	0.01123025	0.036456417	0.0055996347	0.030686557	0.01478722	0.0030487524
0.0	0.5433756	0.578479	0.518887	0.37165207	0.48210573	0.6258527	0.4830498	0.59024817	0.45070368	0.2730986
0.0	0.043040775	0.010908422	0.016631862	0.015805494	0.008475552	0.030484665	0.0088186255	0.03149719	0.019847184	0.009842051
0.0	0.6391341	0.52059466	0.52734774	0.5258416	0.5563827	0.65738094	0.5298205	0.52786505	0.5259379	0.51090044
0.0	0.55978876	0.5723138	0.559012	0.56774503	0.57589805	0.5774456	0.5635136	0.5605346	0.5668612	0.57349014
0.0	0.03535316	0.021159884	0.01360106	0.019498717	0.013711044	0.04426225	0.011504423	0.030138602	0.013882698	0.008847581
0.0	0.5652891	0.57013893	0.56215906	0.6159715	0.65277106	0.56576884	0.42102972	0.61921763	0.52708244	0.5262962
0.0	0.55871236	0.57153517	0.5585134	0.5680625	0.57546103	0.5776246	0.56536883	0.56167364	0.5668991	0.5739385
0.0	0.58693767	0.4815524	0.55123776	0.52765423	0.6023439	0.5606646	0.5722431	0.6734838	0.112790965	0.4584463
0.0	0.036660798	0.015804278	0.009351096	0.013726444	0.013354199	0.017151073	0.009016359	0.041483477	0.019792717	0.012587877
0.0	0.021357264	0.017312527	0.01281135	0.031091673	0.010399762	0.011814903	0.008203911	0.024334248	0.009810034	0.00917922
0.0	0.5586242	0.5711271	0.5588418	0.5665646	0.5768743	0.57716966	0.5639326	0.56082046	0.56609184	0.5747172
0.0	0.14633767	0.052727763	0.008828379	0.012979741	0.018448936	0.10665238	0.017856222	0.04366338	0.018228848	0.002877215
0.0	0.17009069	0.037906174	0.0076524033	0.015305938	0.016675318	0.13717708	0.01583757	0.039618276	0.015957115	0.013430895
0.0	0.018822173	0.023447132	0.009243299	0.00854614	0.014504118	0.023976369	0.011110791	0.028106013	0.02342132	0.0032297373
0.0	0.018399714	0.015739525	0.008651679	0.019390635	0.011134948	0.025599167	0.00874669	0.030237244	0.021772567	0.012121528
0.0	0.57889277	0.5611154	0.5188811	0.5126637	0.64592147	0.40924695	0.51331866	0.577427	0.50441355	0.3284133
0.0	0.027096668	0.021174792	0.010785122	0.011230658	0.011604705	0.010349547	0.008448834	0.016067978	0.025143607	0.006142821
0.0	0.220464	0.054418683	0.012584481	0.040525477	0.016638134	0.14483956	0.015257002	0.04609169	0.013330766	0.010507161
0.0	0.5636553	0.5743163	0.5659634	0.5734085	0.58350897	0.58434206	0.5662242	0.5669482	0.56723976	0.5761315
0.0	0.19038084	0.02572752	0.014661347	0.04255684	0.016868606	0.09760426	0.014123523	0.04071201	0.015820114	0.00984391
0.0	0.6286828	0.55792487	0.6045575	0.53232235	0.580088	0.60688436	0.5530355	0.5965751	0.46866277	0.556252
0.0	0.20948024	0.04036325	0.016961545	0.046366915	0.021317752	0.096184984	0.014675599	0.047799494	0.017258663	0.013703288
0.0	0.04964627	0.013006905	0.015099701	0.024717705	0.0137490695	0.027868273	0.012724253	0.034337725	0.0223	0.010830257
0.0	0.56821567	0.5407403	0.5169446	0.52404094	0.6022234	0.58521855	0.5119403	0.65452814	0.46625096	0.28566903
0.0	0.16786562	0.04383852	0.008159466	0.019516574	0.02438896	0.08062163	0.013482653	0.053902246	0.01691133	0.0037167612
0.0	0.14110717	0.04508495	0.0075649954	0.04328759	0.024625763	0.085951895	0.01431699	0.048702292	0.016767077	0.0128148375
0.0	0.5375678	0.60667	0.41492745	0.5546033	0.74354714	0.6169327	0.41274485	0.5793249	0.45886523	0.5742075
0.0	0.049227223	0.012958756	0.014740375	0.02419923	0.013493623	0.027164815	0.012645008	0.033990663	0.022296589	0.010811511
0.0	0.15310758	0.03511831	0.009622267	0.023974812	0.017849926	0.050533485	0.014404342	0.03428155	0.014979873	0.006696618
0.0	0.093719915	0.050074946	0.010674655	0.01593855	0.029765327	0.05498379	0.012568274	0.039675914	0.018013492	0.010879352
0.0	0.015343857	0.019618757	0.008928773	0.010140057	0.014327309	0.012575223	0.012286132	0.02491594	0.01841848	0.022411637
0.0	0.015257509	0.01968273	0.008947835	0.010136668	0.014377996	0.012531229	0.012264024	0.024979431	0.018493691	0.022412775
0.0	0.55711126	0.57022506	0.5576905	0.56547403	0.57524455	0.5769872	0.56165105	0.5602864	0.56455505	0.57134354
0.0	0.5574446	0.5706991	0.55904746	0.5663487	0.57629436	0.5780212	0.56271386	0.56110084	0.56520545	0.57299346
0.0	0.014850744	0.020359093	0.0066648223	0.014372153	0.01290766	0.050387323	0.009908172	0.02743049	0.0096018	0.011327961
0.0	0.014866548	0.020411361	0.0066911867	0.0144026615	0.01296346	0.050578967	0.009893247	0.027361566	0.009569137	0.0113434
0.0	0.088162094	0.04243517	0.0061590895	0.029822437	0.014521461	0.123309255	0.009682275	0.039712984	0.010295416	0.012490952
0.0	0.15198405	0.012755999	0.008960906	0.05031061	0.019331548	0.094725266	0.008727194	0.035218395	0.0149246715	0.009160066
0.0	0.60630953	0.3445003	0.53801084	0.55047613	0.5898914	0.63270146	0.46684438	0.55667514	0.3940478	0.50246006
0.0	0.55742806	0.57049835	0.55842805	0.56653416	0.5751491	0.57573533	0.5630296	0.5619459	0.56636775	0.57035404
0.0	0.033245217	0.020748015	0.016759468	0.007921759	0.020864656	0.027635159	0.00913846	0.026704015	0.021826826	0.0062805326
0.0	0.1558647	0.050855696	0.013637533	0.021579647	0.026526436	0.10244385	0.015823277	0.046205908	0.02090727	0.007985739
0.0	0.5824558	0.56719625	0.48455286	0.5239731	0.6450502	0.6386388	0.49589902	0.6264638	0.50752	0.3797386
0.0	0.15482247	0.050935954	0.013360535	0.0214701	0.02628565	0.10216807	0.015792882	0.04606172	0.020906957	0.007976663
0.0	0.56307477	0.56265163	0.3662214	0.4882681	0.37159696	0.6496267	0.4575823	0.4926401	0.4853469	0.5036823
0.0	0.24473205	0.038022507	0.011333661	0.050299186	0.019160772	0.117690645	0.013417197	0.029075064	0.0121851135	0.0033355895
0.0	0.25047156	0.04844903	0.015626542	0.062478542	0.026086658	0.09430359	0.015500817	0.039183527	0.011750618	0.010166769
0.0	0.5598528	0.5723137	0.55881107	0.56875736	0.5769818	0.57824004	0.5654086	0.56020516	0.56778634	0.5733476
0.0	0.033727355	0.014413178	0.010077393	0.018277753	0.007428844	0.023628814	0.007502886	0.018099735	0.018757012	0.0028431164
0.0	0.023472678	0.02599934	0.015330442	0.017405763	0.0107582025	0.04323736	0.0069821235	0.03002624	0.022174435	0.013918894
0.0	0.099465564	0.06193473	0.017828947	0.039637394	0.013777671	0.09794483	0.013012121	0.035740476	0.020029927	0.009253979
0.0	0.10569983	0.054840993	0.012592352	0.035409607	0.024437996	0.09489858	0.017781556	0.022825988	0.016441358	0.013951118
0.0	0.03521094	0.009337183	0.010720699	0.020102156	0.010162533	0.025265725	0.008875155	0.02370858	0.010416372	0.008356225
0.0	0.034955446	0.009353964	0.01072374	0.020062549	0.010169528	0.025427781	0.008814983	0.023629159	0.010440144	0.008313667
0.0	0.15493459	0.027598556	0.012574666	0.033896994	0.014810357	0.10653789	0.015559964	0.03569674	0.009456814	0.011687544
0.0	0.6184576	0.49604365	0.5134837	0.6124937	0.54526436	0.6928622	0.54970795	0.5292047	0.26291934	0.5225447
0.0	0.15509497	0.02762115	0.012265821	0.03351132	0.014763828	0.106314704	0.015541197	0.035509113	0.009463226	0.011682445
0.0	0.1359188	0.042405136	0.009571602	0.050819825	0.022555484	0.12408157	0.015323426	0.042643033	0.015834969	0.0076604974
0.0	0.17871462	0.014496875	0.016061286	0.00022183056	0.021981515	0.056352064	0.015796233	0.03347019	0.01575788	0.010417129
0.0	0.13871591	0.042233776	0.011448607	0.038276628	0.009491876	0.08347506	0.014831099	0.029137695	0.012563044	0.015515508
0.0	0.031413943	0.021767516	0.0113057075	0.012522058	0.011148433	0.024099287	0.007955105	0.033972718	0.019750612	0.010728672
0.0	0.5626119	0.47997305	0.42172268	0.59710926	0.53850406	0.44024375	0.48550045	0.5632758	0.51665604	0.43958512
0.0	0.58240026	0.5057632	0.57028264	0.50022954	0.6129038	0.6083391	0.5337595	0.5602818	0.5281673	0.44203043
0.0	0.1294063	0.06307303	0.017515998	0.046633832	0.023146834	0.110960424	0.014962391	0.066946596	0.016250249	0.010037376
0.0	0.50591034	0.052927487	0.065593265	0.08936492	0.05747739	0.13720758	0.012879118	0.20144205	0.06398502	0.02171132
0.0	0.2067528	0.036710657	0.014679468	0.011006701	0.016123043	0.1254652	0.017902851	0.04353802	0.016527068	0.01211909
0.0	0.026961386	0.014568922	0.011931341	0.01486659	0.018486554	0.031141095	0.011041294	0.02671948	0.016519273	0.010137596
0.0	0.15630686	0.044458356	0.010364835	0.02882323	0.021771511	0.119304344	0.013843206	0.05193006	0.01649246	0.0075955507
0.0	0.1542324	0.044262014	0.010308422	0.02869368	0.021621697	0.116402775	0.013808903	0.051984634	0.016521955	0.0075878515
0.0	0.574746	0.51910055	0.49180582	0.62624276	0.4790639	0.56787854	0.5566758	0.4253803	0.5215426	0.48784342
0.0	0.038506106	0.01976592	0.012025387	0.009160663	0.01370332	0.03175747	0.007653935	0.038244464	0.013770916	0.012867109
0.0	0.11096162	0.046464548	0.013999611	0.015308338	0.016278224	0.14360587	0.014695933	0.048320696	0.014652683	0.013115413
0.0	0.01816368	0.016667213	0.01198222	0.007216026	0.007896809	0.06781993	0.012896097	0.024612177	0.017437957	0.013696356
0.0	0.56787497	0.07146312	0.025206074	0.114335425	0.065976046	0.14436577	0.013997228	0.10158264	0.01122394	0.006400148
0.0	0.55928284	0.57153434	0.5582968	0.56816775	0.57609624	0.5777964	0.5648829	0.56268257	0.5667801	0.5739871
0.0	0.6533101	0.56233096	0.46201518	0.46683818	0.4556028	0.5791386	0.5026696	0.5864848	0.51449347	0.53736377
0.0	0.02851566	0.018258195	0.019087184	0.009816851	0.008722571	0.025116978	0.005963174	0.03148517	0.012814094	0.008822069
0.0	0.17408852	0.045200773	0.01579788	0.025524223	0.015630856	0.092771575	0.009349242	0.0600355	0.014109474	0.008995145
0.0	0.5177444	0.5314907	0.5356308	0.5309378	0.5903807	0.5374052	0.49830288	0.54205877	0.5102213	0.5275455
0.0	0.024954027	0.018124904	0.011916723	0.019695302	0.021538112	0.03298939	0.00893182	0.036838796	0.018334435	0.008885924
0.0	0.11868802	0.047361966	0.013893635	0.02911553	0.029290523	0.07765883	0.01520707	0.053053066	0.018653791	0.010707468
0.0	0.118444726	0.047409926	0.0138313575	0.028935798	0.029132847	0.077586256	0.0151410485	0.053028736	0.018545602	0.01063876
0.0	0.11873319	0.047492277	0.0139363995	0.029160487	0.029170332	0.077908844	0.015235968	0.05307028	0.018596442	0.010750395
0.0	0.5453084	0.6107593	0.46477702	0.4826361	0.5297853	0.53966624	0.518021	0.4960322	0.377429	0.5314761
0.0	0.023614725	0.016376965	0.014234545	0.00030118955	0.015408695	0.017708175	0.011940053	0.02825144	0.023662906	0.0042776642
0.0	0.3002022	0.052438203	0.011092636	0.036061205	0.020197965	0.05830856	0.016566416	0.031526353	0.01547016	5.6996385e-05
0.0	0.06305037	0.027124966	0.013256411	0.017190367	0.012861636	0.011556875	0.011086935	0.026749704	0.015274577	0.009555765
0.0	0.74555147	0.53948164	0.4197399	0.45451418	0.61277056	0.57871985	0.50224125	0.54267526	0.44074985	0.5112808
0.0	0.13204288	0.039101664	0.013105689	0.05022841	9.6210526e-05	0.07716258	0.016578253	0.05286984	0.012417562	0.011447371
0.0	0.22976087	0.039337095	0.016974676	0.037039403	0.000112227244	0.042201713	0.015969466	0.052682646	0.015217369	0.01000278
0.0	0.60051465	0.5574153	0.46398082	0.669842	0.6142291	0.6604736	0.5492249	0.556341	0.4891928	0.5339412
0.0	0.023715606	0.017060855	0.011509403	0.027696067	0.010356719	0.032448314	0.010779258	0.026685003	0.012526404	0.012240031
0.0	0.5695624	0.50420886	0.5073466	0.5620267	0.598124	0.55048525	0.43128335	0.3815786	0.4223273	0.5388861
0.0	0.14729246	0.04345071	0.0144679975	0.0241384	0.021868646	0.09724249	0.013151698	0.0720856	0.009135715	0.011177415
0.0	0.14726731	0.043345448	0.014469651	0.024106674	0.021891158	0.097189546	0.013153108	0.07204252	0.00913638	0.011166421
0.0	0.1520992	0.05713914	0.009831652	0.024906226	0.025977282	0.092249796	0.007511694	0.03536617	0.017288271	0.012980316
0.0	0.14056571	0.05774444	0.0132606225	0.02160458	0.016029214	0.10140116	0.0072134035	0.052868064	0.018706273	0.014577605
0.0	0.5862038	0.559259	0.51017195	0.5241342	0.6028482	0.5680827	0.40811914	0.5505681	0.44296017	0.50925857
0.0	0.67857647	0.5334536	0.40211672	0.56163055	0.638397	0.64054304	0.4793128	0.5013254	0.36089826	0.50078356
0.0	0.30812326	0.07603954	0.015589918	0.085456945	0.043987427	0.1781045	0.026237013	0.074555986	0.019014549	0.013269803
0.0	0.5583355	0.5713616	0.5592951	0.56730735	0.5768038	0.57825273	0.56451154	0.5613494	0.56594354	0.5736692
0.0	0.030312505	0.020511376	0.016199285	0.01784419	0.016501334	0.016632907	0.009925851	0.027177116	0.017878814	0.004797211
0.0	0.036862608	0.01134302	0.017259084	0.015095369	0.011580337	0.032695882	0.010286971	0.027049135	0.010848203	0.0064184405
0.0	0.023308994	0.023746109	0.013382305	0.008771618	0.012946399	0.026599756	0.003469792	0.025856897	0.015589632	0.0045522205
0.0	0.17934427	0.021546017	0.018992681	0.016330825	0.0146228755	0.05535366	0.011608059	0.017402103	0.01875708	0.0031028711
0.0	0.17460756	0.045624476	0.013329951	0.03367612	0.014288386	0.14768362	0.016129073	0.050230194	0.015812483	0.00979879
0.0	0.029605275	0.021237453	0.015096815	0.016974961	0.008222092	0.03199284	0.009577421	0.025114462	0.01699674	0.011286654
0.0	0.030935	0.012882411	0.014221891	0.014245449	0.012316694	0.022514656	0.00850716	0.021899078	0.012898283	0.009720918
0.0	0.5589813	0.571147	0.55891997	0.5676788	0.57643616	0.5786324	0.5636657	0.56063956	0.56627035	0.5739995
0.0	0.55937946	0.5707688	0.55871665	0.56810695	0.5767557	0.5783217	0.5635504	0.56008023	0.5663961	0.57417434
0.0	0.15921935	0.057220466	0.015022085	0.013044348	0.024950258	0.09982928	0.011691512	0.015323901	0.014470745	0.013749547
0.0	0.5589649	0.5712018	0.5578655	0.5675477	0.5771976	0.57758826	0.56312466	0.56046176	0.5657558	0.57389814
0.0	0.5591349	0.57135826	0.5584897	0.567622	0.5760947	0.57822144	0.56318676	0.56064856	0.56626904	0.5738171
0.0	0.17404783	0.033826835	0.012937377	0.03327295	0.019887697	0.08378052	0.015859287	0.029410543	0.009372934	0.012570334
0.0	0.15835847	0.04287439	0.01425011	0.03916	0.022263413	0.08641713	0.012312193	0.044706617	0.014837656	0.016085107
0.0	0.16382113	0.042074956	0.0055515356	0.038689587	0.017627131	0.08136654	0.012169552	0.04534349	0.020501142	0.008245634
0.0	0.13263842	0.027714822	0.010740217	0.034166444	0.028630687	0.08241845	0.01310395	0.045292553	0.015213712	0.011842419
0.0	0.13727638	0.047646128	0.010740132	0.039112464	0.016118225	0.09273519	0.014506578	0.03303258	0.018976003	0.010551953
0.0	0.029519707	0.023777112	0.008710886	0.012635225	0.014772786	0.017661456	0.009207377	0.034342814	0.014466312	0.00942526
0.0	0.55922234	0.5710053	0.55846083	0.56784755	0.57694745	0.5797218	0.5638007	0.5606961	0.565162	0.5727991
0.0	0.55935323	0.5711239	0.55821466	0.5677367	0.57758826	0.57912993	0.5638919	0.5599004	0.5663902	0.5746729
0.0	0.5591771	0.57088464	0.5571922	0.56617177	0.57555896	0.579048	0.5637771	0.55950695	0.56545544	0.574055
0.0	0.22987269	0.039241407	0.013629345	0.032964204	0.016502975	0.06408682	0.013764467	0.027103778	0.009634371	0.0099185575
0.0	0.55797845	0.5708777	0.55821973	0.56638724	0.5758571	0.57771224	0.56396216	0.56108564	0.5661964	0.5741892
0.0	0.66605604	0.087852515	0.031084318	0.11348095	0.07353392	0.2880662	0.020195544	0.03935876	0.018341139	0.018496064
0.0	0.5587538	0.5708182	0.5579918	0.5672714	0.5762635	0.5763713	0.56319356	0.56067765	0.56656975	0.57448953
0.0	0.5581907	0.57189596	0.5575311	0.56655025	0.5764276	0.5763992	0.563642	0.5617538	0.5656351	0.5744637
0.0	0.6330613	0.06431095	0.032289807	0.09963983	0.06433412	0.20616703	0.021117488	0.13186122	0.019897878	0.01834483
0.0	0.5571492	0.57174754	0.55811167	0.5664004	0.57549447	0.5769733	0.5637565	0.5609492	0.56545955	0.5738717
0.0	0.63130075	0.108723536	0.039351165	0.13509566	0.06386718	0.22567281	0.019768028	0.17695127	0.03820516	0.021680674
0.0	0.028250892	0.016380584	0.010643329	0.027653135	0.017052421	0.022913348	0.008612266	0.037063204	0.0195933	0.006483369
0.0	0.035902746	0.010390814	0.017352339	0.01273907	0.011190894	0.029256336	0.008082445	0.03349687	0.019266615	0.008783675
0.0	0.028252054	0.025449455	0.012746766	0.015874492	0.018426275	0.032109413	0.009578294	0.015644457	0.018456701	0.009589464
0.0	0.5585271	0.57055485	0.55837756	0.5665512	0.576227	0.57808405	0.5639137	0.5599825	0.56607425	0.5745475
0.0	0.5592693	0.57136786	0.5583546	0.56696856	0.5768495	0.5775094	0.5643247	0.5602942	0.5663121	0.5747042
0.0	0.67547137	0.069510855	0.02446482	0.14833054	0.05892025	0.25862667	0.016357198	0.10474166	0.009445115	0.018098451
0.0	0.5581299	0.5721489	0.55791926	0.5658783	0.5750207	0.57715625	0.5634184	0.55930585	0.5657059	0.574225
0.0	0.55727965	0.5708271	0.5578101	0.5658005	0.575148	0.5757866	0.56304073	0.56236976	0.56614274	0.569969
0.0	0.030944072	0.020865995	0.015458536	0.012984826	0.013602045	0.035559896	0.009348516	0.03238122	0.0151252225	0.009568307
0.0	0.21192463	0.03851007	0.013667547	0.02976096	0.017296277	0.10638372	0.013244647	0.04501946	0.007758902	0.0064945742
0.0	0.1422934	0.05438926	0.016573364	0.035628777	0.02202839	0.08756487	0.011322707	0.03692905	0.015764121	0.011101013
0.0	0.558864	0.57176906	0.5594134	0.5676998	0.57596874	0.57811266	0.5651116	0.5624197	0.56708175	0.5740519
0.0	0.57413507	0.51957333	0.59126985	0.56953216	0.6632058	0.53910005	0.40681875	0.56318516	0.48946226	0.503642
0.0	0.02667201	0.025945762	0.018028514	0.018704807	0.014030779	0.027805908	0.0075111394	0.028782807	0.016184123	0.007884387
0.0	0.59700507	0.5225612	0.48229226	0.40390798	0.61747825	0.5373138	0.50814974	0.6195394	0.33551744	0.5332294
0.0	0.031882197	0.025504282	0.012685471	0.016667431	0.010089082	0.030287916	0.0070249285	0.04133324	0.023912838	0.007785309
0.0	0.5568001	0.5709881	0.5579441	0.5666724	0.57572675	0.5749513	0.56343657	0.5603105	0.56491566	0.57235676
0.0	0.5587018	0.570573	0.55944586	0.56687534	0.577157	0.577729	0.56328756	0.56125516	0.56637836	0.5730364
0.0	0.50696623	0.555157	0.5735768	0.5602578	0.6076856	0.6418914	0.45316344	0.57396984	0.5189027	0.5381041
0.0	0.019651687	0.018357169	0.011297902	0.0054049105	0.023026759	0.0208555	0.009446297	0.032238353	0.017275898	0.009650578
0.0	0.5575375	0.5717787	0.55851686	0.5656638	0.5742954	0.5752171	0.5638187	0.5594574	0.5646667	0.57143116
0.0	0.55880356	0.57102567	0.55904347	0.5671844	0.5771917	0.57948387	0.5646165	0.5594031	0.56690323	0.57540345
0.0	0.12878552	0.056495335	0.0069803093	0.035435013	0.01706363	0.05421501	0.014994057	0.030586438	0.012331227	0.015670797
0.0	0.6700908	0.0863777	0.024588019	0.036831725	0.0640268	0.21990968	0.020579774	0.12226495	0.020278284	0.0200748
0.0	0.5754171	0.53896916	0.64335054	0.5413885	0.57811034	0.6240828	0.49976754	0.4508076	0.43386537	0.5321171
0.0	0.15215059	0.036565285	0.016240327	0.030213838	0.021004347	0.08588439	0.014298606	0.024966577	0.012107268	0.012285113
0.0	0.046718102	0.018550884	0.011552436	0.008737934	0.014758142	0.019904518	0.009338048	0.01786569	0.019606063	0.0054854415
0.0	0.21512969	0.049719136	0.017694337	0.020432873	0.020510968	0.1157524	0.013630064	0.038091138	0.019602655	0.008043369
0.0	0.28406495	0.04502497	0.012852581	0.020419134	0.019224	0.07610299	0.0114264805	0.02934432	0.0191495	0.00686873
0.0	0.63572425	0.66037863	0.58213264	0.4691281	0.5764367	0.6688231	0.520445	0.66027886	0.558326	0.40339613
0.0	0.037231114	0.019053157	0.020643193	0.022501254	0.017910851	0.014166071	0.0104109375	0.025394449	0.01500769	0.008807099
0.0	0.08105697	0.0524295	0.015299852	0.028783953	0.02581231	0.11913273	0.013374268	0.045328956	0.01476688	0.00926364
0.0	0.7035066	0.52285945	0.57437557	0.49700397	0.56232935	0.56833696	0.44696087	0.5151782	0.52237487	0.3267852
0.0	0.026095135	0.023284089	0.017552946	0.010592154	0.014098208	0.013093429	0.0074729417	0.023968337	0.010641179	0.0103947185
0.0	0.026353346	0.023471251	0.017994028	0.010821368	0.014484379	0.01309858	0.007492766	0.02403248	0.01068878	0.010399899
0.0	0.026353346	0.023471251	0.017994028	0.010821368	0.014484379	0.01309858	0.007492766	0.02403248	0.01068878	0.010399899
0.0	0.02639298	0.02349812	0.018066524	0.010819969	0.014453393	0.013078813	0.0074982997	0.02409381	0.010688281	0.010442809
0.0	0.14720254	0.036784366	0.0090796	0.030879634	0.0137876915	0.056078	0.012665648	0.03810592	0.009625153	0.003053832
0.0	0.55880755	0.57196105	0.5590379	0.56744534	0.5757522	0.5761162	0.563851	0.56123394	0.56743836	0.575021
0.0	0.5626722	0.5742484	0.5652269	0.5732256	0.58220166	0.58489853	0.56601095	0.5653472	0.5669021	0.5761254
0.0	0.037784845	0.016233083	0.0067403875	0.014463872	0.0093706325	0.019339766	0.012910814	0.030041432	0.016402187	0.0029573515
0.0	0.55778503	0.57170093	0.55819464	0.5679031	0.57661366	0.5766921	0.5636949	0.5617402	0.56642836	0.5750588
0.0	0.5413616	0.59454423	0.5664378	0.47128165	0.5598618	0.31349662	0.42461228	0.6472598	0.37393957	0.5291536
0.0	0.20888367	0.024802791	0.013524601	0.04351211	0.0267081	0.10700351	0.016503531	0.040459633	0.0111166965	0.008900962
0.0	0.1305017	0.06316058	0.009646987	0.04339765	0.018939182	0.07956179	0.011972836	0.051608566	0.014672076	0.011657796
0.0	0.53742176	0.5637397	0.63711137	0.5516778	0.60630786	0.52251184	0.50739443	0.60952	0.28646016	0.53159827
0.0	0.6268383	0.44781047	0.514867	0.6419025	0.64427143	0.39549115	0.31476882	0.6714571	0.51970124	0.52500033
0.0	0.017755989	0.018786572	0.008052422	0.018937113	0.014895199	0.043043114	0.008064044	0.024377493	0.017877182	0.010501243
0.0	0.017717684	0.018692305	0.008069961	0.018868031	0.014914943	0.04290136	0.00806283	0.024361048	0.01794834	0.0105632795
0.0	0.017778134	0.018807784	0.008126173	0.019171694	0.015283554	0.043338604	0.008077572	0.024574779	0.017983919	0.010610871
0.0	0.024859218	0.020899622	0.013284359	0.009072052	0.009802941	0.059819363	0.0074023204	0.022935461	0.015624974	0.011303577
0.0	0.1331774	0.02786394	0.008653095	0.014924216	0.020867335	0.088539384	0.019853592	0.03992217	0.011229065	0.010059651
0.0	0.65795344	0.58339274	0.4818224	0.66303504	0.52676505	0.59458584	0.5248953	0.613732	0.2318211	0.52584124
0.0	0.21065336	0.037458513	0.012540332	0.07271118	0.028757676	0.119005576	0.007904138	0.033686157	0.016506681	0.010146673
0.0	0.16706556	0.06517179	0.016995942	0.047844008	0.02155462	0.12606685	0.009090787	0.030437179	0.01636798	0.011861764
0.0	0.054994382	0.016672073	0.012466736	0.031087846	0.0209293	0.030639555	0.004734407	0.014367473	0.01697206	0.008190319
0.0	0.05481045	0.016641723	0.012451359	0.03089835	0.020816004	0.030358067	0.004736459	0.014353602	0.01695129	0.008142562
0.0	0.070970654	0.032171912	0.006972998	0.023308	0.021313794	0.075650066	0.012642675	0.04169678	0.018088827	0.004942664
0.0	0.5025739	0.51846355	0.48871174	0.5485149	0.8084221	0.59567386	0.45207962	0.52682275	0.5030177	0.52921575
0.0	0.27251333	0.041461788	0.00757204	0.02992864	0.018533384	0.10430671	0.011641051	0.030217534	0.016232025	0.004061121
0.0	0.62195325	0.44089738	0.42124555	0.5255323	0.60087985	0.56006056	0.52211505	0.49977788	0.41908038	0.4109138
0.0	0.12193815	0.023635874	0.008997815	0.0152353095	0.021068372	0.05629544	0.010779502	0.023391545	0.0119153485	0.008070958
0.0	0.63863367	0.41522416	0.48292094	0.4696199	0.55425715	0.53163606	0.4077743	0.61433524	0.49012247	0.37678462
0.0	0.12207146	0.044305958	0.009397676	0.038948976	0.016678423	0.07812158	0.01392988	0.028057728	0.015754964	0.008706428
0.0	0.5574682	0.5708554	0.5591137	0.56605107	0.5754655	0.5761297	0.5622881	0.5612059	0.5664862	0.5702611
0.0	0.026360456	0.015280403	0.015237199	0.023288067	0.013536509	0.024791421	0.010698723	0.026320638	0.018905684	0.007223641
0.0	0.5258651	0.61757994	0.47213396	0.47060007	0.62596244	0.5681032	0.4929698	0.5232229	0.4718517	0.39099076
0.0	0.55938715	0.57202196	0.5598109	0.56901664	0.57794976	0.5802329	0.565061	0.56175154	0.56541705	0.57509696
0.0	0.1324082	0.04427767	0.009721069	0.0333216	0.02582796	0.081131905	0.0060082846	0.023822272	0.015773313	0.007959517
0.0	0.12619814	0.059934314	0.020293476	0.020342836	0.0142859155	0.103685126	0.0046427716	0.035698466	0.016624931	0.009805029
0.0	0.7161291	0.5284388	0.53422916	0.6169394	0.5336829	0.59834456	0.24676348	0.5402267	0.53381443	0.50630146
0.0	0.14152798	0.037215263	0.01065122	0.0075936024	0.022519683	0.12460122	0.011990815	0.030187123	0.0137955975	0.004587701
0.0	0.12095166	0.056428954	0.0064774677	0.025868693	0.024775766	0.091956265	0.008400385	0.027675876	0.015019995	0.0057416
0.0	0.12864423	0.0540045	0.0059205447	0.030631721	0.014108566	0.10613136	0.009359488	0.026327385	0.020471117	0.006298844
0.0	0.5571563	0.5707697	0.5583922	0.56644696	0.5749027	0.5757602	0.56257844	0.56183827	0.5663955	0.57034886
0.0	0.16658694	0.04432388	0.0119169755	0.021479128	0.010901038	0.06677907	0.014520369	0.025114661	0.015844952	0.0085174255
0.0	0.031394724	0.01567872	0.01626743	0.012410466	0.00907114	0.015847465	0.011661168	0.02918762	0.016518753	0.009348941
0.0	0.13198513	0.026849426	0.014315725	0.017328523	0.015374787	0.06792804	0.011593963	0.047423307	0.012668247	0.0039108465
0.0	0.604688	0.4553182	0.53635913	0.44802257	0.5888536	0.51152444	0.45255625	0.5881362	0.47284326	0.28824717
0.0	0.132157	0.026838768	0.013969609	0.017143495	0.0151654575	0.066700704	0.011590029	0.0470204	0.01266151	0.003910332
0.0	0.5570196	0.5708244	0.5583504	0.5651897	0.5753759	0.57561713	0.56309175	0.5616597	0.56622976	0.5705191
0.0	0.16557503	0.04423953	0.011699382	0.021409446	0.0108683305	0.065535404	0.014468332	0.025151674	0.015835416	0.008533681
0.0	0.04798662	0.019854797	0.010003776	0.0100499205	0.007765667	0.024164159	0.00847732	0.014357321	0.017224291	0.006634067
0.0	0.15480554	0.049277697	0.010984912	0.022657476	0.015034246	0.1159281	0.014467651	0.030661408	0.014840193	0.007942885
0.0	0.5719063	0.4976015	0.518856	0.5683275	0.4703208	0.66831255	0.52780247	0.53672844	0.50162035	0.47484592
0.0	0.15420948	0.04914653	0.010761725	0.022508167	0.014897662	0.11495379	0.0143929245	0.030480167	0.01483289	0.007955569
0.0	0.15691535	0.046357308	0.015445371	0.032590315	0.017622888	0.09178862	0.011225174	0.062054217	0.01536361	0.00630472
0.0	0.12698956	0.04751576	0.01429597	0.020462785	0.020843605	0.07670697	0.009553307	0.018775173	0.023193112	0.007159914
0.0	0.45903072	0.5300271	0.58254904	0.5818463	0.5407578	0.5840679	0.36857262	0.515408	0.39392272	0.44745934
0.0	0.5727392	0.6183055	0.50151074	0.6977422	0.6177694	0.59641016	0.5326743	0.49479383	0.47947878	0.39503872
0.0	0.07704904	0.59749246	0.5207274	0.6335829	0.5525792	0.5861662	0.54321784	0.6263716	0.44584963	0.48806038
0.0	0.044424154	0.017406318	0.011736147	0.007983786	0.016150039	0.025726648	0.01142864	0.033626854	0.017473493	0.005806417
0.0	0.121844195	0.07085699	0.007809638	0.028620616	0.018522875	0.09067547	0.013324804	0.04710883	0.016108165	0.009104452
0.0	0.55766433	0.5700694	0.5582279	0.56666064	0.5760359	0.57774764	0.5623199	0.56104124	0.5666859	0.57138765
0.0	0.55809486	0.5712257	0.5581625	0.56642896	0.57634455	0.57803804	0.5631965	0.5619415	0.5668618	0.574006
0.0	0.029107545	0.017641654	0.01974201	0.008440269	0.012406778	0.03022314	0.0073538283	0.016130911	0.017040325	0.0026610505
0.0	0.1261697	0.04280234	0.01354089	0.020497221	0.021374503	0.07895083	0.012768712	0.016522342	0.015871527	0.008925955
0.0	0.541575	0.6152171	0.54060596	0.5060062	0.5176356	0.68358064	0.51069844	0.37415728	0.37235826	0.45113125
0.0	0.47624543	0.49332938	0.5239405	0.42671803	0.5834828	0.54628885	0.53348875	0.5377651	0.4375433	0.5579137
0.0	0.027025282	0.03069571	0.01210733	0.009403649	0.013372243	0.024584668	0.00768524	0.03226638	0.016037941	0.006713615
0.0	0.5233594	0.4107658	0.5151813	0.46993786	0.5575541	0.5584016	0.49945503	0.605353	0.36311975	0.54285777
0.0	0.0015601129	0.00030833366	6.203198e-05	7.634067e-05	0.0005811368	0.007818242	5.217922e-05	0.00024706274	5.3118525e-05	7.809376e-06
0.0	0.041647706	0.018079525	0.011289532	0.008608294	0.012597654	0.013975554	0.0046779956	0.019794414	0.018025525	0.013679572
0.0	0.55777943	0.5714937	0.55811876	0.565235	0.57383716	0.5769158	0.5642175	0.5605968	0.56510556	0.5716357
0.0	0.018936666	0.020579275	0.0105622085	0.021925494	0.012352582	0.029944489	0.00861624	0.021172965	0.017497372	0.0072490596
0.0	0.49860445	0.5006867	0.46318984	0.56501806	0.6377052	0.53423214	0.45760688	0.5679764	0.45002326	0.44572753
0.0	0.5590392	0.57090986	0.5580283	0.5681279	0.57478213	0.5768288	0.563181	0.5600112	0.5659934	0.57353824
0.0	0.16330644	0.03320178	0.0070175775	0.0066997716	0.016003724	0.11979684	0.01706947	0.027763162	0.019559812	0.0049125426
0.0	0.6695525	0.4715743	0.3794519	0.70751375	0.4706444	0.49801818	0.583178	0.4920404	0.5329133	0.5419344
0.0	0.16971967	0.043383397	0.006996947	0.031833768	0.0257809	0.15113115	0.007557159	0.026341623	0.01651488	0.0059950594
0.0	0.16955715	0.04366481	0.0070789885	0.031878423	0.025918847	0.15151806	0.007553405	0.02648695	0.01653503	0.0060194554
0.0	0.121319346	0.027721401	0.007294618	0.021858046	0.015472956	0.086548604	0.0067735254	0.030966654	0.020373436	0.006035851
0.0	0.115971416	0.05410374	0.006620606	0.052932978	0.02042653	0.1943107	0.007960711	0.03550962	0.018825086	0.0057606944
0.0	0.57569605	0.40557727	0.4873071	0.4954633	0.5016298	0.53995967	0.32667673	0.56906694	0.51013345	0.50383735
0.0	0.1577291	0.031748123	0.010583219	0.04816705	0.017497977	0.06438971	0.0070644943	0.024878962	0.0143900085	0.0111011695
0.0	0.568024	0.51533145	0.51904327	0.4869379	0.600817	0.59967726	0.53860855	0.5513389	0.5050838	0.5303037
0.0	0.68204856	0.5233916	0.5005004	0.49190152	0.543499	0.58835334	0.4014817	0.58435553	0.48843858	0.47121665
0.0	0.17437515	0.042781238	0.01505738	0.024765404	0.015953971	0.091386996	0.013902268	0.027750766	0.013250282	0.009450018
0.0	0.1654603	0.042558543	0.011708146	0.01869128	0.015419681	0.087249234	0.015547546	0.025614528	0.014191746	0.008938242
0.0	0.5359325	0.55937564	0.57902193	0.56773674	0.6009946	0.5576023	0.52076346	0.57236916	0.49677557	0.42031875
0.0	0.6712938	0.53280765	0.6246762	0.52526027	0.521085	0.6136211	0.55485225	0.55191284	0.44931468	0.50541335
0.0	0.028841043	0.016805112	0.012156037	0.019610964	0.011808468	0.018505353	0.00802331	0.024623444	0.0188047	0.008868177
0.0	0.14923409	0.044914242	0.010524517	0.028162017	0.022437101	0.07156255	0.012701643	0.04245801	0.012420059	0.008643597
0.0	0.11151203	0.052077755	0.0089138895	0.024011414	0.011366326	0.07798626	0.012803591	0.031682216	0.017185735	0.0094501795
0.0	0.5415343	0.4698921	0.5081213	0.64809906	0.55339473	0.39959005	0.46006197	0.58538175	0.4546982	0.35828063
0.0	0.12913541	0.051935095	0.008561973	0.041443184	0.009097039	0.04113008	0.013754068	0.019507207	0.017336693	0.016565928
0.0	0.022434097	0.024177784	0.012806514	0.01996466	0.017754652	0.02032262	0.008736612	0.022464586	0.01867013	0.0065339017
0.0	0.020422619	0.019094108	0.024030404	0.011474296	0.018929731	0.01638258	0.009248917	0.033866238	0.016983535	0.010513201
0.0	0.020544957	0.019137722	0.024583474	0.011700032	0.019091783	0.016618416	0.009307273	0.034091875	0.017065423	0.010541164
0.0	0.115563065	0.033781	0.010457903	0.03421614	0.01825703	0.07390293	0.017004317	0.06672551	0.012934547	0.011556298
0.0	0.02234356	0.02587308	0.013132291	0.01063576	0.009818038	0.030280484	0.012603926	0.019209955	0.014054262	0.008638161
0.0	0.022105144	0.0194179	0.009130058	0.011830907	0.023618057	0.013127206	0.004826842	0.026307926	0.052475248	0.008768244
0.0	0.15050842	0.039445005	0.009718737	0.022973085	0.015733793	0.07224447	0.014803464	0.02716053	0.014153917	0.0062359325
0.0	0.13902429	0.047798716	0.008598796	0.031966772	0.012725416	0.052451458	0.016021583	0.025922917	0.018495016	0.008269134
0.0	0.6908902	0.13707827	0.03473916	0.11013157	0.03151453	0.24450406	0.02963391	0.11395875	0.020830197	0.01737222
0.0	0.11374016	0.049923647	0.011539527	0.02605328	0.02689655	0.055078663	0.0153832575	0.05169894	0.010597243	0.006090746
0.0	0.11570512	0.050202563	0.011089455	0.03082351	0.01179031	0.06397621	0.012622452	0.026530925	0.02099434	0.010788261
0.0	0.106540166	0.027111122	0.0107917115	0.02229651	0.019485133	0.10222726	0.010986207	0.035897564	0.017321493	0.010842331
0.0	0.023889825	0.013480667	0.0111981295	0.0113183	0.016239023	0.021398604	0.0088601345	0.021711932	0.023317734	0.010633809
0.0	0.023541367	0.011740085	0.015958223	0.03274164	0.009992005	0.016597426	0.0068556466	0.023974473	0.013429417	0.0047141747
0.0	0.6818572	0.15710999	0.02350054	0.14659886	0.069321826	0.27374473	0.031200636	0.07899125	0.016432177	0.019044379
0.0	0.8144512	0.12910277	0.031087046	0.1387668	0.07416442	0.30460146	0.025956802	0.15792352	0.022599973	0.011140751
0.0	0.17603496	0.03918796	0.021510433	0.03988411	0.01632529	0.042746786	0.017074006	0.025345726	0.018107451	0.006132004
0.0	0.033306766	0.015235365	0.013703842	0.019335493	0.010773641	0.013804475	0.011891237	0.02061809	0.01698351	0.0048767594
0.0	0.5854536	0.5148612	0.43225124	0.65149164	0.5249008	0.59410155	0.5406204	0.44731656	0.46486738	0.55002195
0.0	0.53957546	0.49395683	0.409842	0.5991846	0.5927737	0.50668824	0.5336507	0.5164597	0.5016354	0.34380203
0.0	0.026058482	0.018720165	0.008849421	0.011893799	0.012558384	0.022745946	0.005771788	0.018172204	0.012298777	0.001474878
0.0	0.026036387	0.018723449	0.008843355	0.0118977325	0.0126498435	0.022748584	0.0057970113	0.01833303	0.012326397	0.0014731516
0.0	0.18122557	0.040163696	0.0098721385	0.04675418	0.014918237	0.06878805	0.014232504	0.05629419	0.011938027	0.0050261887
0.0	0.6642018	0.62859285	0.44428927	0.64179367	0.6334779	0.51623607	0.5283887	0.5825271	0.49808463	0.52372897
0.0	0.14332679	0.039956186	0.008818345	0.030106872	0.010638174	0.07726753	0.021079583	0.015422286	0.014973394	0.006810343
0.0	0.18326561	0.025554596	0.010353943	0.016014593	0.022621788	0.055855688	0.017673424	0.03298714	0.013983481	0.009255355
0.0	0.02260936	0.026806645	0.00928532	0.0051660743	0.013648784	0.01013507	0.017590038	0.017331528	0.019300513	0.007754796
0.0	0.14428255	0.04339159	0.009934458	0.010131866	0.020281915	0.038930777	0.019184161	0.021929024	0.015030335	0.010477221
0.0	0.1577286	0.02934684	0.009300105	0.018199066	0.018856397	0.15849376	0.011779597	0.015884962	0.018928686	0.010506259
0.0	0.5724881	0.5574152	0.44934443	0.48493996	0.59638196	0.45914888	0.47989783	0.62431043	0.5315135	0.4619873
0.0	0.10585393	0.032151874	0.008892288	0.024418835	0.019278277	0.09036921	0.012646187	0.018611483	0.017111072	0.009927833
0.0	0.51897925	0.5225119	0.47042653	0.57405084	0.558113	0.64325583	0.536658	0.4770304	0.4701307	0.5063939
0.0	0.5624339	0.5732319	0.56369066	0.57289296	0.58102524	0.58320665	0.5656891	0.5656888	0.56747615	0.57655984
0.0	0.1365745	0.03951929	0.012305039	0.021292554	0.020615457	0.079319075	0.013573661	0.04201173	0.014156393	0.017234683
0.0	0.030178573	0.019464742	0.011860618	0.011950272	0.011858874	0.03844223	0.011591515	0.022395235	0.016852347	0.011083878
0.0	0.55845946	0.57158136	0.55930895	0.5669856	0.57617295	0.5776152	0.5635543	0.561305	0.56680036	0.57186645
0.0	0.6394466	0.5289449	0.60662425	0.3997865	0.6207723	0.5738714	0.5451175	0.5183481	0.5096288	0.52130777
0.0	0.029750442	0.016420828	0.007636542	0.009001008	0.013288347	0.023555428	0.008275984	0.024098339	0.016308421	0.004341871
0.0	0.55731833	0.57085943	0.5587288	0.5662666	0.5750956	0.5761989	0.56293106	0.56262124	0.5665366	0.5703961
0.0	0.020504715	0.018044885	0.013568389	0.0132893855	0.0120264115	0.029264456	0.006732166	0.019170653	0.01128144	0.009624094
0.0	0.69815856	0.5550218	0.51742077	0.56301856	0.59307176	0.5464026	0.50882465	0.63978165	0.37178934	0.49934348
0.0	0.17474103	0.042699125	0.015010617	0.024665939	0.015859459	0.090855934	0.013849099	0.027658263	0.013132941	0.00945731
0.0	0.029622512	0.01945084	0.011710761	0.0117113525	0.011779969	0.037243616	0.011523087	0.022190534	0.016826153	0.011017561
0.0	0.016995145	0.018469287	0.012073664	0.011060805	0.009715351	0.02513797	0.011083574	0.027062263	0.014244987	0.016203897
0.0	0.15347861	0.060157016	0.01094671	0.03438599	0.017652756	0.09877798	0.011296842	0.040257245	0.017626612	0.010616675
0.0	0.15340139	0.059967067	0.0109516615	0.034352355	0.01768003	0.09863303	0.011297711	0.040323466	0.017628502	0.010605831
0.0	0.560216	0.5406759	0.5442033	0.4424313	0.61262023	0.4105983	0.4700405	0.6151342	0.44614276	0.35696793
0.0	0.08157791	0.045339894	0.0071364245	0.014637222	0.025370385	0.056496758	0.019283159	0.022894261	0.011899426	0.0061959582
0.0	0.016897487	0.055650566	0.0152308745	0.026267648	0.014606787	0.12978692	0.015750477	0.04332081	0.016950147	0.010558337
0.0	0.03257533	0.014397877	0.009947378	0.003818174	0.016299244	0.03636893	0.008917067	0.031204052	0.01972986	0.0035942362
0.0	0.029393738	0.022580523	0.007410464	0.015480135	0.015266941	0.031224145	0.004600925	0.017330496	0.021002218	0.0047135083
0.0	0.15407276	0.048464734	0.015426595	0.03014816	0.01950523	0.113746725	0.012726962	0.06182774	0.011934332	0.008932398
0.0	0.5215619	0.5441362	0.5359871	0.5259575	0.6169631	0.6896086	0.008019273	0.538248	0.4337143	0.49536827
0.0	0.10045442	0.05152906	0.010079124	0.025842918	0.015196276	0.09708854	0.00012723931	0.035148628	0.01488231	0.009501111
0.0	0.12753561	0.04521735	0.0116342325	0.044111982	0.015067404	0.061220255	0.011302889	0.05282718	0.009626776	0.004450424
0.0	0.08548897	0.042367917	0.012284593	0.04015116	0.014716696	0.0497207	0.010299679	0.023528786	0.008831634	0.008036536
0.0	0.08676355	0.042401243	0.012428209	0.040297844	0.014719918	0.04973138	0.010298216	0.023721287	0.008808311	0.008039243
0.0	0.5479183	0.5192259	0.4906281	0.46711448	0.59467244	0.4936795	0.5342272	0.4952244	0.50016123	0.5074513
0.0	0.022689117	0.01734452	0.009271762	0.014779824	0.015254702	0.030140651	0.008771183	0.018283803	0.009696665	0.0063669095
0.0	0.5579618	0.5711017	0.5586705	0.56617	0.575491	0.57585335	0.56298107	0.5622428	0.5663023	0.5704369
0.0	0.020557541	0.017347038	0.009855508	0.008786722	0.012374183	0.014921054	0.009422153	0.016731251	0.018211719	0.008864403
0.0	0.09621597	0.042211022	0.00990005	0.02157535	0.016029336	0.062070277	0.01479925	0.026909478	0.016602354	0.0068439427
0.0	0.54414725	0.59567416	0.53191394	0.48136857	0.56680334	0.5262234	0.5406549	0.4124942	0.52465343	0.40889657
0.0	0.41428915	0.04656373	0.011429476	0.035397336	0.016018718	0.087905735	0.014563282	0.014078735	0.016987594	0.004900771
0.0	0.6861443	0.54607964	0.45710912	0.6340956	0.60315627	0.6253402	0.5189034	0.29890534	0.5249066	0.2526361
0.0	0.1144982	0.040287055	0.014416375	0.03164516	0.02026303	0.07761905	0.012480735	0.03544787	0.018793302	0.0032452384
0.0	0.49810693	0.5756076	0.51032263	0.5661793	0.5950251	0.513338	0.53853285	0.4817784	0.49265498	0.40060967
0.0	0.5569208	0.57075304	0.5584251	0.56658214	0.5762135	0.57593095	0.5625977	0.5607881	0.5660391	0.5701834
0.0	0.017663607	0.025591556	0.007537643	0.010082021	0.011570141	0.019018872	0.010761248	0.011647674	0.019566527	0.007174694
0.0	0.102333926	0.042556968	0.0047606984	0.024334565	0.015813693	0.06180132	0.015468092	0.02470723	0.014243607	0.007720163
0.0	0.533182	0.48646408	0.41963926	0.6070101	0.58838093	0.5995149	0.5267284	0.4849212	0.48092338	0.51849353
0.0	0.5429294	0.5134174	0.4830497	0.49064243	0.4990269	0.51255274	0.45665604	0.41302532	0.39739347	0.5125048
0.0	0.027482005	0.011803099	0.014229259	0.0069561726	0.010726147	0.020807492	0.00782632	0.01651269	0.014263519	0.0074479217
0.0	0.13771702	0.029981805	0.011630669	0.044652414	0.018219573	0.04714102	0.01418427	0.035553936	0.012927779	0.0034791727
0.0	0.041217797	0.016217692	0.009676131	0.020276196	0.018077692	0.013757381	0.011189411	0.03571528	0.0137178805	0.0077447193
0.0	0.1356304	0.029612577	0.015717829	0.03242974	0.011125202	0.058567625	0.0132458005	0.028259821	0.00852687	0.009433473
0.0	0.59186524	0.40684742	0.5603655	0.55630124	0.615095	0.5496683	0.5411267	0.56448895	0.4097119	0.45102972
0.0	0.54373586	0.61567587	0.69796693	0.6178451	0.4932942	0.6207388	0.5068866	0.53868026	0.30177018	0.52541924
0.0	0.039370753	0.015667185	0.01638819	0.01082196	0.008853943	0.02308751	0.01244057	0.0198228	0.008446138	0.0094466
0.0	0.11358065	0.031414762	0.013395124	0.006974266	0.01444581	0.08199727	0.008980678	0.015546559	0.022194533	0.00939212
0.0	0.11358065	0.031414762	0.013395124	0.006974266	0.01444581	0.08199727	0.008980678	0.015546559	0.022194533	0.00939212
0.0	0.019626375	0.018830376	0.012139568	0.0039810883	0.012100785	0.01983489	0.0067992574	0.007359013	0.022940231	0.008311187
0.0	0.019584976	0.018818786	0.012034279	0.003973347	0.012074722	0.019789016	0.006827666	0.0073534064	0.022958675	0.008321444
0.0	0.14307158	0.041005194	0.006987121	0.035008527	0.011994126	0.03696437	0.007854573	0.03298797	0.010902558	0.009232965
0.0	0.38292766	0.45812696	0.5542765	0.5569964	0.61643726	0.56727034	0.312205	0.6119796	0.49020514	0.44990808
0.0	0.5781708	0.49745992	0.62956816	0.54673034	0.45774242	0.623844	0.425852	0.44743642	0.4029811	0.5000657
0.0	0.55299485	0.6374887	0.5070185	0.4255348	0.593587	0.659151	0.5494055	0.52364737	0.46354896	0.48813173
0.0	0.106968366	0.03594554	0.008852136	0.015593957	0.01664913	0.10020665	0.013818869	0.01907092	0.017079089	0.0047520734
0.0	0.02060304	0.013447245	0.014028172	0.008646279	0.017362228	0.016281538	0.007760892	0.025258169	0.01718414	0.0036977634
0.0	0.0355833	0.016145032	0.010461773	0.008452874	0.011365228	0.030710762	0.010798531	0.03152144	0.022607855	0.007818585
0.0	0.5588582	0.57184863	0.5582142	0.56692415	0.57555	0.5773932	0.5643794	0.5621107	0.5666203	0.57350767
0.0	0.08499423	0.04097409	0.013733669	0.009811059	0.015322483	0.05517686	0.015479816	0.068655975	0.008929566	0.005784353
0.0	0.012849907	0.022755058	0.014294666	0.0053312923	0.010554014	0.014656484	0.00922815	0.057049036	0.011535014	0.0057773804
0.0	0.10241288	0.028141828	0.012051559	0.026206959	0.05175684	0.096716546	0.009636036	0.0190806	0.00894663	0.0071427994
0.0	0.11283659	0.023306046	0.014263921	0.009319636	0.03161207	0.07464153	0.00944814	0.016099362	0.009968566	0.005152378
0.0	0.5096318	0.4781211	0.5443863	0.46910715	0.6221698	0.5618497	0.46605593	0.3056683	0.40092146	0.3510698
0.0	0.13320462	0.03775089	0.011133158	0.011116261	0.01648652	0.09706381	0.012951367	0.037764184	0.007963574	0.0077753547
0.0	0.1337142	0.037762985	0.010922455	0.01096395	0.016282089	0.097032286	0.012907605	0.037655685	0.007967209	0.007828441
0.0	0.13370779	0.037797116	0.01087611	0.0109982025	0.016243046	0.09650946	0.012975369	0.037681602	0.00795684	0.007755801
0.0	0.71753544	0.5646233	0.5095816	0.5695318	0.5812037	0.53247297	0.5693766	0.57311213	0.51771456	0.54196984
0.0	0.020131458	0.017448876	0.014890638	0.009431441	0.016022492	0.013850109	0.007082428	0.025721945	0.017846717	0.012056953
0.0	0.009332196	0.014996522	0.009026735	0.011823562	0.010951946	0.032476716	0.010035888	0.016435014	0.016647303	0.0100263655
0.0	0.009238301	0.014909514	0.008805309	0.011591603	0.010894412	0.0323813	0.009988134	0.016384495	0.016606582	0.009985871
0.0	0.009214937	0.014857227	0.008811196	0.011639526	0.010923053	0.03231044	0.009957889	0.01643159	0.01666432	0.009976061
0.0	0.029396724	0.028422764	0.007974717	0.01267327	0.014903542	0.00833527	0.00911884	0.013007022	0.015386313	0.010738343
0.0	0.64694583	0.47120932	0.52854866	0.55834985	0.8230828	0.53946775	0.5201648	0.56008273	0.41243327	0.2286387
0.0	0.120827936	0.033466402	0.006322795	0.012877731	0.020662993	0.101967305	0.016583767	0.017981166	0.015192046	0.013860167
0.0	0.12045216	0.0335394	0.006325465	0.012897214	0.020704865	0.102054834	0.016580826	0.01800863	0.015203614	0.013893236
0.0	0.5578008	0.57153994	0.55840576	0.56772614	0.57482505	0.57749	0.56464756	0.56113964	0.56624836	0.57231385
0.0	0.15740587	0.038052082	0.009069176	0.016053518	0.014083324	0.10172117	0.010132421	0.030955903	0.015753182	0.0128451
0.0	0.018370798	0.016864233	0.006344622	0.006288734	0.016389614	0.023435785	0.010373295	0.009189521	0.047788464	0.011173737
0.0	0.018596226	0.01689008	0.0064107273	0.006310584	0.01650559	0.024072634	0.010412136	0.0092468895	0.047839	0.0112606725
0.0	0.09998751	0.042053856	0.009340391	0.017683169	0.024537731	0.072585426	0.010221083	0.03563043	0.009699944	0.012938364
0.0	0.40081695	0.5163992	0.535843	0.5325401	0.62122124	0.4134633	0.46851298	0.61928916	0.36815745	0.5197525
0.0	0.03759021	0.029659469	0.018028852	0.011476774	0.012248202	0.027432473	0.008000932	0.03081441	0.009294413	0.006559627
0.0	0.09559804	0.03531408	0.00778946	0.03105619	0.019328222	0.04260482	0.014393986	0.027043352	0.014421484	0.012201775
0.0	0.085419685	0.043589175	0.009275508	0.009146028	0.02263923	0.04361649	0.016470902	0.023390844	0.014905923	0.012761463
0.0	0.08541966	0.043589175	0.009275508	0.009146028	0.02263923	0.04361649	0.016470894	0.023390844	0.014905908	0.01276147
0.0	0.11558924	0.035363242	0.011073649	0.025538038	0.037179843	0.07010709	0.0072618285	0.024102429	0.010473448	0.006321256
0.0	0.13121057	0.048187166	0.010044467	0.022720516	0.015313348	0.06566379	0.015225355	0.033634968	0.010919706	0.011296677
0.0	0.14013124	0.031176113	0.0042947303	0.016542397	0.020062411	0.08977767	0.01009881	0.025233755	0.008683564	0.0069852755
0.0	0.18419364	0.04285245	0.022927508	0.025074292	0.031388886	0.083369136	0.009912485	0.02624458	0.009326881	0.0048591006
0.0	0.6769342	0.16416393	0.03759975	0.043074965	0.08568193	0.2949344	0.031515144	0.14914517	0.018726407	0.015963653
0.0	0.7814152	0.46957096	0.4846591	0.35695055	0.7258034	0.6224586	0.57082134	0.55876094	0.2501432	0.57746047
0.0	0.126999	0.031439323	0.0044955127	0.033469558	0.026950067	0.086406834	0.010917986	0.06396671	0.015230352	0.007010481
0.0	0.53811467	0.40769252	0.53016394	0.48724723	0.5591036	0.55508	0.4720839	0.36382338	0.3846563	0.56918126
0.0	0.11471828	0.025943581	0.011942229	0.037139	0.019103117	0.078488186	0.014790556	0.014080013	0.01193644	0.011632045
0.0	0.114621796	0.02596596	0.011920284	0.037379287	0.019035337	0.07825618	0.0148680415	0.014116135	0.011921058	0.011525438
0.0	0.12186642	0.04378872	0.011631722	0.023197945	0.021976667	0.07866531	0.018559193	0.006269579	0.014984109	0.0079927035
0.0	0.55814105	0.56953794	0.55834085	0.56713283	0.57602346	0.57725096	0.56355745	0.5607308	0.5664461	0.57405126
0.0	0.02477478	0.018050529	0.014220308	0.03405068	0.015229567	0.016325174	0.006611533	0.03353983	0.014551455	0.009870661
0.0	0.6426891	0.5213472	0.5173258	0.6331158	0.2657351	0.32776138	0.3973274	0.57003206	0.5215999	0.40707925
0.0	0.5573526	0.56985945	0.5583653	0.5654679	0.57506925	0.57567465	0.5622633	0.5625416	0.56611574	0.57021385
0.0	0.019542538	0.021300236	0.018136825	0.008962037	0.012069668	0.013790091	0.006532561	0.034837227	0.021405837	0.009943735
0.0	0.07884689	0.04752948	0.012215875	0.019168591	0.014916211	0.1035333	0.014266703	0.045506604	0.018908164	0.004264266
0.0	0.02817382	0.021128934	0.014415562	0.011464274	0.013151728	0.036808312	0.010321867	0.018070554	0.015860783	0.009838948
0.0	0.5525657	0.5384301	0.52574116	0.52739775	0.61682296	0.62806535	0.4973025	0.6260258	0.49042144	0.50323915
0.0	0.10732264	0.051013958	0.00831699	0.017417707	0.010421216	0.08912409	0.017128814	0.03634481	0.011846598	0.0120635955
0.0	0.15606728	0.02988284	0.017610129	0.009627194	0.014125972	0.07484555	0.016193062	0.036471497	0.0153819285	0.015679449
0.0	0.6423807	0.5190106	0.44934264	0.37858918	0.5255075	0.6556984	0.5241631	0.5913028	0.3715702	0.41942444
0.0	0.042716503	0.017748224	0.008595151	0.027090818	0.00897356	0.02741819	0.01028499	0.008936059	0.011568325	0.0051935446
0.0	0.04287796	0.017707247	0.008575544	0.027092319	0.008998682	0.027370857	0.010306136	0.009020441	0.011586605	0.0051932293
0.0	0.18662107	0.032594174	0.0059289583	0.020121101	0.017402593	0.077415325	0.011135368	0.024770804	0.012243212	0.013347183
0.0	0.55716884	0.5706147	0.5585647	0.5660529	0.5749899	0.5763203	0.5630102	0.5620487	0.5665302	0.57037175
0.0	0.047311123	0.017315269	0.022401148	0.009351759	0.011800203	0.015893633	0.009414439	0.034436375	0.014747994	0.010096814
0.0	0.6231346	0.5178435	0.21413901	0.4593452	0.58273697	0.6097028	0.4686322	0.3983518	0.4919663	0.51001906
0.0	0.4757501	0.54362464	0.41727674	0.5198712	0.55039436	0.37574562	0.55963296	0.36223733	0.3201246	0.5347581
0.0	0.13204217	0.046166964	0.010990352	0.03300439	0.024655899	0.08266769	0.011717192	0.035652123	0.010951006	0.010282505
0.0	0.11056434	0.037213545	0.008585697	0.013709903	0.008383216	0.06468519	0.009847001	0.04840486	0.011732547	0.0056160195
0.0	0.55952936	0.57053584	0.55900264	0.56758124	0.57706636	0.5781058	0.56369567	0.5593499	0.5670938	0.5746867
0.0	0.026193412	0.023226725	0.00922662	0.012392174	0.009782624	0.016049104	0.011882529	0.048818853	0.019526346	0.005078596
0.0	0.58583754	0.43492895	0.46589074	0.48595864	0.4588347	0.5914728	0.37160927	0.51627177	0.4193363	0.40111554
0.0	0.5571957	0.57066	0.55852616	0.5657069	0.5754289	0.57596415	0.56298643	0.559971	0.56647885	0.5702296
0.0	0.025791584	0.015393096	0.009187675	0.011996495	0.014023912	0.029661711	0.006363619	0.032836564	0.011179159	0.009088772
0.0	0.6054466	0.62165874	0.4189895	0.64332885	0.71886325	0.5677891	0.52912134	0.5206187	0.47584435	0.54027945
0.0	0.115904465	0.03424718	0.021087835	0.023022978	0.023534205	0.15569098	0.0067230593	0.027748296	0.013974824	0.011220338
0.0	0.1697145	0.030417573	0.014072364	0.023117648	0.012343574	0.06671452	0.010786109	0.040392313	0.012212106	0.0051212697
0.0	0.55783814	0.5716725	0.5589673	0.56637686	0.57561004	0.57629794	0.56251484	0.5612411	0.56614286	0.5700826
0.0	0.018261747	0.018175285	0.019892614	0.010516119	0.015721533	0.037358254	0.0043307804	0.01634695	0.01961471	0.009371646
0.0	0.0158527	0.017917588	0.010751081	0.01460739	0.009634858	0.019669462	0.012318219	0.02641989	0.01791727	0.016263844
0.0	0.5636619	0.57438946	0.5664867	0.5744277	0.5830163	0.58720666	0.5665943	0.5669825	0.567917	0.5771112
0.0	0.5577254	0.5728772	0.5576493	0.5669136	0.57536525	0.5783929	0.56484914	0.5589837	0.56682795	0.5752336
0.0	0.032022025	0.018181693	0.010495225	0.026381023	0.012044794	0.026824085	0.008374701	0.0130744325	0.02448339	0.010485964
0.0	0.031941764	0.018168317	0.010528396	0.026254745	0.012060203	0.026989754	0.008391191	0.013047523	0.02448883	0.010450786
0.0	0.09654197	0.02994468	0.006547215	0.028101597	0.017320147	0.05682819	0.011165979	0.030258035	0.020359859	0.003398041
0.0	0.018668428	0.011178484	0.013408029	0.016334565	0.011336771	0.010968176	0.007087376	0.03205118	0.019938407	0.01188833
0.0	0.51025665	0.50155765	0.36399972	0.5311938	0.5684707	0.4227476	0.5297288	0.52938926	0.52854115	0.19142708
0.0	0.09583028	0.029995501	0.0063856007	0.027573794	0.017098358	0.056585405	0.011178242	0.030075395	0.02036316	0.0033958184
0.0	0.0544028	0.01539015	0.013471076	0.02875199	0.010513722	0.026353078	0.0079077855	0.015642129	0.0201143	0.010022391
0.0	0.16472593	0.04294295	0.01231464	0.048715	0.017122105	0.052600034	0.015317686	0.031791374	0.010012431	0.014253499
0.0	0.02606192	0.026623761	0.010515602	0.01708406	0.011530916	0.011602846	0.011259276	0.03196236	0.0106671145	0.011604831
0.0	0.5948055	0.6428517	0.6287314	0.56580746	0.6750432	0.4964199	0.25596222	0.6071275	0.45211	0.5471333
0.0	0.13238141	0.03655269	0.010096775	0.032509524	0.019695086	0.07989792	0.012099929	0.025728345	0.011963054	0.005072155
0.0	0.17747569	0.035211112	0.014592764	0.025943745	0.021714116	0.09018284	0.014344195	0.027987525	0.014124758	0.0064290008
0.0	0.55711734	0.57036376	0.5588219	0.5665813	0.5757035	0.57644504	0.5631627	0.5610896	0.5661084	0.57004863
0.0	0.02551977	0.0154171735	0.008300115	0.013677494	0.0144235175	0.017589428	0.006653726	0.025511641	0.011276005	0.003996321
0.0	0.019995512	0.022713495	0.010088649	0.015597545	0.01041109	0.016518576	0.0046708365	0.038433902	0.015889203	0.0037004643
0.0	0.10194584	0.03906396	0.010561068	0.02908335	0.0088553745	0.06277933	0.00939334	0.033161093	0.01723172	0.0043430957
0.0	0.62138397	0.58453095	0.59291947	0.5967833	0.5703442	0.58185816	0.5202147	0.47377366	0.48634183	0.4696035
0.0	0.50157136	0.3313363	0.51953703	0.5415374	0.7257244	0.5405558	0.45265558	0.64848804	0.5110775	0.49595404
0.0	0.12182491	0.043035846	0.014451058	0.026644213	0.042530835	0.08669476	0.013561575	0.015734356	0.015340616	0.008890658
0.0	0.1291495	0.045172956	0.016089266	0.03339802	0.051827878	0.07992858	0.013773105	0.016682247	0.017473394	0.013387835
0.0	0.5567826	0.5705831	0.5581057	0.5662605	0.5756776	0.5758863	0.56300706	0.56231266	0.56638026	0.57001567
0.0	0.027609207	0.015101466	0.016268888	0.010876806	0.014654901	0.016743345	0.0074602263	0.03760207	0.015066576	0.0065091737
0.0	0.562847	0.56012166	0.5103867	0.60462046	0.56092346	0.5011073	0.52415323	0.40803814	0.5339428	0.37523314
0.0	0.024114532	0.02016007	0.014336282	0.01225639	0.011075476	0.026083654	0.009983165	0.0284235	0.018703716	0.0039806287
0.0	0.07622137	0.026200224	0.018350001	0.025213584	0.021140216	0.08555999	0.01426315	0.030754996	0.020412445	0.010083887
0.0	0.15126343	0.03540906	0.009696551	0.036922704	0.013469093	0.07249478	0.013292005	0.023610828	0.018981634	0.012947393
0.0	0.097829826	0.03242336	0.017022187	0.026607597	0.012278773	0.082057804	0.015230846	0.02976315	0.024514666	0.010254911
0.0	0.15741023	0.035805963	0.010213093	0.02974595	0.013382879	0.1459175	0.010239208	0.05740295	0.017842896	0.010230586
0.0	0.15943798	0.027867867	0.010651179	0.026672313	0.018482642	0.074180365	0.012516105	0.045159817	0.013018425	0.010678504
0.0	0.027880542	0.010432275	0.01742218	0.011592881	0.012085421	0.014711482	0.007001103	0.03153336	0.0143679315	0.008143205
0.0	0.10615834	0.023447711	0.012034919	0.027067505	0.018644935	0.061796565	0.011946602	0.037089065	0.014774736	0.009291854
0.0	0.039045442	0.016584886	0.00951945	0.017394856	0.020675655	0.029264929	0.008244761	0.028722843	0.014655451	0.01091467
0.0	0.6953622	0.46658543	0.54846096	0.57560253	0.46130428	0.66009253	0.5647901	0.6003958	0.40488386	0.54511744
0.0	0.6331019	0.11947117	0.03346309	0.14425947	0.06335198	0.20883185	0.029816976	0.09400033	0.020412454	0.019720105
0.0	0.61295146	0.15540718	0.02663372	0.089912504	0.085182935	0.30190212	0.013693541	0.08934135	0.012702007	0.0077834153
0.0	0.12425155	0.03834436	0.011322974	0.027546853	0.014318821	0.0772043	0.013699615	0.0507986	0.009056013	0.012154336
0.0	0.5265521	0.5792411	0.5018096	0.49248672	0.56865084	0.59534013	0.49466544	0.56229013	0.47735527	0.47423574
0.0	0.5568163	0.57105476	0.5584037	0.5661157	0.5753503	0.5757234	0.56309795	0.56118655	0.5661445	0.5701487
0.0	0.0756073	0.03963843	0.0137553755	0.027358782	0.015304729	0.089928605	0.018646885	0.030834075	0.019158585	0.011890392
0.0	0.12482147	0.04068737	0.010741981	0.02112432	0.015229207	0.097918734	0.005172361	0.018442051	0.0115485005	0.0042524626
0.0	0.5581635	0.5696142	0.5576357	0.5668104	0.57464784	0.57708853	0.56450444	0.5603508	0.56567603	0.5742402
0.0	0.038087405	0.01114827	0.011511214	0.028098967	0.013646132	0.021709854	0.0038374967	0.015081416	0.024153749	0.0041592405
0.0	0.5993515	0.53528416	0.47378457	0.48433575	0.5975994	0.5942449	0.20618665	0.5190523	0.35973656	0.30452162
0.0	0.5571204	0.5697389	0.55839413	0.5664922	0.57537705	0.57585263	0.56227034	0.56231195	0.5665269	0.5701907
0.0	0.034775976	0.011989872	0.016555637	0.01563355	0.01708205	0.021615645	0.00961188	0.0435214	0.02177607	0.007562178
0.0	0.22957082	0.03559158	0.015762227	0.026802912	0.018993322	0.10420958	0.005965484	0.06796795	0.010927903	0.008120068
0.0	0.5594544	0.5720875	0.5589224	0.5683766	0.57629675	0.5793292	0.5650476	0.5624518	0.5673849	0.5754124
0.0	0.5593385	0.57228893	0.5582345	0.5678279	0.5761199	0.5793576	0.5649354	0.56263965	0.5671033	0.5749157
0.0	0.15501821	0.039434254	0.016297853	0.04426268	0.0177177	0.17575383	0.010459172	0.043143257	0.019170085	0.007100132
0.0	0.028815117	0.021542579	0.00035854752	0.015976258	0.012028079	0.0152197005	0.008249156	0.012785312	0.018309005	0.011464813
0.0	0.028864622	0.02154654	0.0003589128	0.015909199	0.0120301405	0.015230896	0.00824744	0.0127776405	0.018298656	0.011456592
0.0	0.56490546	0.57379097	0.56514645	0.57461625	0.58309525	0.5855758	0.5675663	0.56693494	0.5680779	0.57699037
0.0	0.028786553	0.01959097	0.016615205	0.010447196	0.015953716	0.014720797	0.0068398314	0.030434404	0.013414302	0.009268731
0.0	0.028830511	0.019703433	0.016587686	0.010461216	0.015855322	0.014755716	0.0068530366	0.030506376	0.01339319	0.009270951
0.0	0.122333504	0.038313687	0.01149387	0.042850073	0.015845198	0.061866045	0.021741964	0.023705667	0.008752505	0.010750974
0.0	0.1656184	0.033210844	0.012160091	0.036213223	0.013772184	0.083746776	0.00791751	0.012541123	0.013483102	0.009596464
0.0	0.17514117	0.029584194	0.008565746	0.05416964	0.015506581	0.058227107	0.014932559	0.02691831	0.01470986	0.009358202
0.0	0.5571403	0.5705179	0.5582942	0.5660456	0.5755395	0.57580394	0.5629288	0.56205827	0.5660671	0.5703511
0.0	0.033472765	0.008127803	0.008475845	0.016641052	0.011225624	0.01063156	0.00871033	0.0351769	0.015471338	0.012543444
0.0	0.62468445	0.5663116	0.33586228	0.6589781	0.5330147	0.62641126	0.5353229	0.3973544	0.42452943	0.45979422
0.0	0.07079603	0.033316	0.010255759	0.021569593	0.018981721	0.08056395	0.012992326	0.022870496	0.01941067	0.0077714636
0.0	0.1661401	0.04297716	0.008221073	0.059601717	0.016547775	0.04742162	0.012941653	0.04765939	0.013790907	0.010971901
0.0	0.55974084	0.57108164	0.55849236	0.5688685	0.5762312	0.5777969	0.56474745	0.5606961	0.567224	0.5738569
0.0	0.022173814	0.015875833	0.010060606	0.025130006	0.013148696	0.032309815	0.008260868	0.02770286	0.014522409	0.010807213
0.0	0.6181191	0.52654904	0.49228805	0.62783456	0.5393479	0.4126168	0.51376784	0.57965636	0.42268604	0.5110857
0.0	0.55704343	0.57064784	0.55850106	0.56619716	0.5754718	0.57600224	0.56292194	0.5621174	0.566563	0.5702541
0.0	0.028977362	0.013500848	0.011440018	0.016247572	0.013097743	0.037057284	0.0077045225	0.029772948	0.0207689	0.0061848075
0.0	0.3928117	0.5359511	0.49245134	0.47921294	0.6568954	0.5766228	0.52043265	0.46327862	0.52346814	0.534266
0.0	0.15210277	0.06306376	0.015803427	0.038718473	0.012276107	0.050874606	0.011003945	0.047930773	0.013658088	0.0134377275
0.0	0.15159261	0.06332298	0.015751874	0.037885405	0.012160767	0.05030279	0.010997726	0.047667615	0.01365189	0.013462461
0.0	0.1506251	0.063142836	0.015816431	0.037947528	0.012166761	0.05016755	0.010973505	0.047671106	0.0136952475	0.01340767
0.0	0.12790054	0.043848556	0.010269368	0.027901364	0.023651596	0.079050995	0.015920438	0.02492739	0.021475045	0.006020223
0.0	0.12807941	0.043916676	0.010109543	0.02772259	0.023439681	0.07822836	0.015903167	0.024896929	0.021474613	0.0060146577
0.0	0.1277692	0.043778248	0.010134759	0.027780725	0.02349026	0.077936865	0.015883343	0.024856744	0.021541147	0.0059999037
0.0	0.12000741	0.04613946	0.008656188	0.029721208	0.021327931	0.094125345	0.009798725	0.0333358	0.011524249	0.012868368
0.0	0.5418021	0.6247973	0.5139848	0.56326056	0.6354033	0.5991188	0.39120692	0.41779923	0.22357793	0.4813603
0.0	0.024695046	0.016319372	0.009089606	0.017128719	0.013237632	0.035263747	0.0062653553	0.040973958	0.03813031	0.008590151
0.0	0.010411335	0.02036872	0.01097832	0.015435173	0.028860187	0.008228059	0.012849442	0.022861559	0.020884985	0.0078768935
0.0	0.010404911	0.02036401	0.01090295	0.015456187	0.028749023	0.008179136	0.012864825	0.022913534	0.020837046	0.007884207
0.0	0.5568791	0.5707766	0.55845046	0.56667036	0.5760557	0.575773	0.56273425	0.5607448	0.56635094	0.57034487
0.0	0.019316467	0.016258735	0.01559515	0.012875234	0.009296069	0.024088625	0.009456699	0.009127776	0.017521849	0.010983731
0.0	0.14638573	0.041310742	0.0153215695	0.024333801	0.017980231	0.08741986	0.015647512	0.020147696	0.016032074	0.010015462
0.0	0.56016386	0.5525463	0.53016096	0.5630922	0.6028498	0.57917756	0.5411048	0.52911717	0.41157973	0.49012178
0.0	0.10716696	0.031199766	0.0117655	0.029072687	0.017383318	0.12907334	0.009236507	0.017608875	0.0075319023	0.011412985
0.0	0.106502846	0.031182818	0.011656966	0.028814035	0.01729742	0.12735657	0.009233208	0.017502824	0.0075544086	0.011405622
0.0	0.16034132	0.021070177	0.012084361	0.040476475	0.014283645	0.07851449	0.01151954	0.023025097	0.016327877	0.012323727
0.0	0.14798123	0.03254153	0.014170773	0.025824714	0.017523928	0.09097378	0.011613536	0.03327835	0.018478163	0.010198513
0.0	0.19467042	0.041771065	0.014546962	0.017228642	0.027673345	0.11179249	0.015991062	0.04153765	0.020558424	0.009548196
0.0	0.122560225	0.05604521	0.013220625	0.024498729	0.017759541	0.06943543	0.012775914	0.030841008	0.008030453	0.012174293
0.0	0.13517144	0.040648814	0.01038978	0.025667414	0.023297304	0.08719872	0.013607363	0.029803999	0.00813409	0.014404856
0.0	0.6518405	0.13261092	0.036287162	0.11287633	0.09023031	0.19969611	0.034927774	0.105304636	0.022698773	0.016348554
0.0	0.09425329	0.039317686	0.010784405	0.035695404	0.012913226	0.041566327	0.01193985	0.026121655	0.019585324	0.0101051
0.0	0.03536109	0.020671414	0.012652959	0.006559189	0.011266939	0.029004939	0.0068943347	0.038665477	0.016589124	0.009430212
0.0	0.6337529	0.5762778	0.39861962	0.32705155	0.5052702	0.5919039	0.28981555	0.3830596	0.5305578	0.55989933
0.0	0.039662298	0.018966025	0.012753249	0.01738987	0.010155119	0.016706591	0.006840226	0.023829965	0.01773595	0.006582306
0.0	0.03957193	0.019029165	0.012790513	0.017522046	0.010133358	0.016646655	0.0068753166	0.023898048	0.017693054	0.006587849
0.0	0.04424357	0.04315001	0.011991477	0.033166144	0.022149729	0.0990516	0.011246634	0.036069352	0.014712734	0.018043544
0.0	0.038149174	0.040089935	0.00966267	0.02660546	0.027903764	0.05607687	0.009901532	0.018850906	0.014694001	0.007384466
0.0	0.15033105	0.03158918	0.011372882	0.042421967	0.019549739	0.06093773	0.011906207	0.032238092	0.0170285	0.006007507
0.0	0.15008394	0.043400194	0.012896516	0.027583882	0.022072894	0.08844029	0.0073029753	0.022062395	0.010189919	0.007193706
0.0	0.16045266	0.039085213	0.010206843	0.046090882	0.016136248	0.040545907	0.01086112	0.021040563	0.018018866	0.0076887463
0.0	0.4396024	0.099671274	0.022482347	0.17874108	0.06884571	0.29994673	0.027790552	0.08567358	0.021575335	0.0229453
0.0	0.114001796	0.035984613	0.01258972	0.031068102	0.014532949	0.062192794	0.0123722665	0.042029068	0.017578209	0.0060826023
0.0	0.711754	0.15715466	0.0313892	0.14450333	0.073076144	0.26465994	0.03171894	0.14919426	0.021447817	0.018181425
0.0	0.035655092	0.028125454	0.0078070518	0.048445124	0.019192826	0.08482922	0.012947552	0.014310008	0.017960127	0.009706391
0.0	0.16686372	0.024675377	0.008389239	0.035220712	0.016322946	0.13989228	0.01565136	0.0242564	0.013803924	0.011174974
0.0	0.1115285	0.03503447	0.011756705	0.052993532	0.019173367	0.11713546	0.0180045	0.035350867	0.017703207	0.01326642
0.0	0.1579173	0.034302253	0.010817036	0.030014947	0.013372664	0.11584714	0.015284192	0.04700615	0.014369688	0.010906921
0.0	0.63287324	0.13775335	0.043785416	0.11390946	0.065772116	0.3432265	0.02978014	0.12802494	0.01748386	0.016061354
0.0	0.5582349	0.57287323	0.55875325	0.5685316	0.5762034	0.5776467	0.5645596	0.5620252	0.5671303	0.5759492
0.0	0.5592867	0.5723654	0.5581264	0.5682695	0.5767214	0.5780953	0.56339294	0.56115675	0.567078	0.5746854
0.0	0.55794716	0.57175773	0.557904	0.5675091	0.57705265	0.5765636	0.56316936	0.5613195	0.5667148	0.57454973
0.0	0.055124592	0.01673402	0.012427524	0.030964423	0.020937314	0.030553345	0.004750495	0.014365352	0.016924867	0.008153525
0.0	0.5618433	0.57147837	0.5651931	0.5732789	0.58293396	0.58518255	0.5651973	0.5659589	0.5679159	0.5757653
0.0	0.56335014	0.57331043	0.56491894	0.5723547	0.5808609	0.583883	0.5654271	0.5660457	0.5680337	0.5763359
0.0	0.55827	0.5716502	0.55808896	0.56663203	0.57601744	0.5784599	0.56414384	0.5610598	0.56645083	0.5746078
0.0	0.55803823	0.5723131	0.5590005	0.5672762	0.5767306	0.57853985	0.56488156	0.5604431	0.5670395	0.57544714
0.0	0.55804974	0.57155985	0.5594987	0.56776196	0.5770269	0.5784493	0.5649159	0.5613484	0.5662781	0.5748288
0.0	0.5570775	0.5704494	0.5581555	0.5653972	0.5762996	0.5775623	0.5634508	0.56158453	0.56667554	0.57239825
0.0	0.044459764	0.017479723	0.011933145	0.008028664	0.016453184	0.026123004	0.011447776	0.033736374	0.017522547	0.0058278725
0.0	0.055373173	0.016737701	0.012412217	0.031071698	0.020888017	0.030616846	0.004742255	0.0143827135	0.0169342	0.008134648
0.0	0.561453	0.5737371	0.5641536	0.571743	0.5810094	0.5829344	0.5623872	0.5659081	0.56557685	0.57583445
0.0	0.5587622	0.5716951	0.55872524	0.5687023	0.57643735	0.5781214	0.56528926	0.5620538	0.5674272	0.57487875
0.0	0.5630009	0.5736421	0.56657356	0.5754047	0.5838831	0.58760256	0.5673958	0.56880367	0.5685477	0.5772847
0.0	0.56400895	0.57355255	0.5672103	0.5751886	0.5829515	0.5866712	0.5671297	0.56853104	0.5684977	0.57477087
0.0	0.5625471	0.57384306	0.5656059	0.572655	0.5821728	0.5843106	0.5663092	0.56665677	0.56719756	0.5754779
0.0	0.0547984	0.016644813	0.012455101	0.03116307	0.02091836	0.03067571	0.0047483942	0.0143996505	0.016950648	0.008163759
0.0	0.16891538	0.03442331	0.012545157	0.04059637	0.022291923	0.11466154	0.009042864	0.034688484	0.015578483	0.0069029946
0.0	0.044751294	0.018912926	0.009515077	0.013071215	0.0003772743	0.018495666	0.00030674686	0.019062724	0.025529785	4.0525803e-05
0.0	0.55858564	0.571991	0.5582609	0.5681718	0.5767815	0.57822335	0.5644031	0.5612378	0.5658942	0.57456964
0.0	0.02131618	0.02177107	0.007588132	0.01591099	0.008095311	0.026689375	0.010300725	0.018867185	0.022433586	0.009358547
0.0	0.5599942	0.5721167	0.5609841	0.5688884	0.578358	0.5806369	0.56505543	0.5630015	0.566043	0.5753313
0.0	0.5041124	0.05288583	0.06574981	0.089493796	0.05777927	0.13708156	0.012810258	0.20205073	0.06400953	0.021758588
0.0	0.7152905	0.13260455	0.04563587	0.105338685	0.08925621	0.3202422	0.027810426	0.17296898	0.019059617	0.015370377
0.0	0.5640905	0.5738855	0.5655839	0.5735143	0.5828901	0.58575445	0.5672142	0.5649664	0.56708467	0.5758518
0.0	0.5575302	0.5703861	0.55775166	0.5667457	0.57624865	0.57809085	0.5653105	0.56012315	0.5667715	0.5757973
0.0	0.5584686	0.57061815	0.5581245	0.5687524	0.5755952	0.57658076	0.56523657	0.5604534	0.56710786	0.57555574
0.0	0.56432956	0.5743135	0.566061	0.5733063	0.5833306	0.58542824	0.5654615	0.5659323	0.56821686	0.5773146
0.0	0.5586371	0.5721036	0.55871916	0.56876755	0.5760946	0.57905257	0.5647967	0.56137335	0.56594133	0.5747124
0.0	0.559494	0.5712435	0.5596372	0.5680076	0.57807195	0.5801749	0.5657496	0.5618678	0.5679575	0.57592076
0.0	0.5608515	0.57207656	0.5587041	0.5674255	0.5766525	0.5794619	0.5650016	0.56217986	0.5676917	0.57536215
0.0	0.03469465	0.020148044	0.015712135	0.011956299	0.011516332	0.05732736	0.012653464	0.04546501	0.017188184	0.008185901
0.0	0.56282556	0.5732376	0.56510955	0.57172006	0.5824224	0.5844323	0.5655299	0.5669055	0.56791186	0.57538635
0.0	0.55607194	0.57262033	0.5582444	0.5686192	0.5765571	0.5790418	0.5647838	0.5612379	0.56706	0.5749041
0.0	0.032784995	0.018603941	0.00934085	0.0046256897	0.007763801	0.022535603	0.0062581333	0.009164988	0.02025222	0.008210144
0.0	0.5635884	0.57405657	0.5660396	0.5736234	0.5838866	0.5868018	0.5665813	0.5669133	0.5662076	0.57675475
0.0	0.5628737	0.57388484	0.56571144	0.57311124	0.58360416	0.586681	0.5664325	0.56681967	0.56620055	0.5767637
0.0	0.5644602	0.574624	0.56573105	0.5725334	0.5833212	0.58534306	0.5671021	0.5661176	0.56669927	0.57676363
0.0	0.5582181	0.571464	0.55865777	0.56639075	0.57596964	0.57693905	0.5638568	0.56137156	0.5653973	0.57285553
0.0	0.56432676	0.57455486	0.5663699	0.57363033	0.58344615	0.5855098	0.567091	0.5662901	0.5669073	0.57669336
0.0	0.5642047	0.57403016	0.56585693	0.5724381	0.58339477	0.5845609	0.5675232	0.56662756	0.568054	0.57662654
0.0	0.035549246	0.022070337	0.011289186	0.018398391	0.017862845	0.025548412	0.008943025	0.03368736	0.013697302	0.012275466
0.0	0.5597342	0.5728809	0.56001	0.5683844	0.57657486	0.580202	0.5662714	0.56232804	0.5675028	0.5762204
0.0	0.5594337	0.57303023	0.559828	0.5683478	0.57644576	0.57844394	0.5646763	0.5611935	0.56777954	0.5759441
0.0	0.55899054	0.57054305	0.5587672	0.56761354	0.5751619	0.5785674	0.5633833	0.56095	0.56725854	0.57544506
0.0	0.5617276	0.57402855	0.56408215	0.57289106	0.581871	0.5836376	0.56611687	0.56618714	0.5670187	0.5760192
0.0	0.5598599	0.57162106	0.55877674	0.5657279	0.5769096	0.5765794	0.5634073	0.56199455	0.56709707	0.5753577
0.0	0.036693368	0.024309248	0.012281046	0.027219204	0.01726159	0.045124073	0.009114059	0.036342073	0.01594342	0.013347843
0.0	0.55941993	0.57086873	0.5588288	0.5680559	0.57618415	0.57762504	0.5633488	0.5592854	0.5673597	0.5750799
0.0	0.56275874	0.5730571	0.5670173	0.57372457	0.5844854	0.5870301	0.5673332	0.5663378	0.56748897	0.5769764
0.0	0.5630619	0.57299507	0.5669654	0.57368135	0.5842015	0.5870813	0.5671397	0.5671892	0.5674386	0.5771871
0.0	0.5630521	0.5741786	0.56501484	0.57032543	0.58214235	0.5846079	0.5665322	0.566875	0.56741405	0.5764337
0.0	0.5585614	0.5715313	0.5578295	0.5660725	0.5766955	0.57788867	0.56405604	0.5609567	0.5664615	0.57516956
0.0	0.55893373	0.5717526	0.5574494	0.56780833	0.5764924	0.57705796	0.562727	0.5610605	0.56700164	0.5732194
0.0	0.5580308	0.5698032	0.55869794	0.56774026	0.5768446	0.5784494	0.5638534	0.5606832	0.56695586	0.5750494
0.0	0.5582625	0.57152176	0.5590355	0.56802094	0.576904	0.5788348	0.56159955	0.56154495	0.5667453	0.5735986
0.0	0.5573439	0.57256514	0.5583891	0.56784695	0.5761211	0.57811546	0.56476516	0.5603519	0.56693286	0.57522917
0.0	0.5586786	0.57153195	0.5584456	0.56813234	0.5762602	0.5765358	0.5643856	0.5607917	0.5668317	0.57526135
0.0	0.5582393	0.57085747	0.557864	0.56781644	0.57563925	0.576977	0.56356275	0.5605862	0.564951	0.5753111
0.0	0.5582954	0.57115275	0.55698055	0.5674237	0.57612157	0.5755933	0.5638901	0.5614131	0.5666404	0.5752539
0.0	0.5594529	0.57164884	0.5582278	0.5676023	0.5757813	0.5775784	0.56216264	0.5614484	0.5660066	0.5755382
0.0	0.55843186	0.57026523	0.5581524	0.5676219	0.5749149	0.57823193	0.5637748	0.56100583	0.5665239	0.574722
0.0	0.55868244	0.57113415	0.55831724	0.56662	0.5767589	0.57836854	0.5633512	0.5617532	0.5663835	0.5756046
0.0	0.5589894	0.5713701	0.558089	0.5676703	0.5768283	0.5771603	0.5639881	0.56116205	0.56694573	0.57495826
0.0	0.5584897	0.57204074	0.55802184	0.56761545	0.5759642	0.5773074	0.5640966	0.5612163	0.5664692	0.57550365
0.0	0.557709	0.57130164	0.5574511	0.56814617	0.5756036	0.57696635	0.56334454	0.56114775	0.56689507	0.5744643
0.0	0.5585107	0.5716378	0.5585997	0.56678253	0.5762614	0.5783174	0.5622237	0.5610008	0.5668693	0.5754261
0.0	0.55832964	0.5721527	0.5586219	0.56745774	0.5765966	0.57748187	0.5639776	0.56071603	0.56708163	0.57544917
0.0	0.55754536	0.57160133	0.55767167	0.5660753	0.5759186	0.57673675	0.564693	0.56004894	0.56606674	0.5745184
0.0	0.55883765	0.57194245	0.55862474	0.5676021	0.57567316	0.5782277	0.5645388	0.56014293	0.5672101	0.5745291
0.0	0.5581855	0.57143843	0.55762255	0.5666943	0.57519674	0.57732034	0.5644252	0.56092095	0.5667992	0.5735847
0.0	0.559339	0.57203096	0.55991375	0.5688811	0.577178	0.57677776	0.56500995	0.5615179	0.5674277	0.57451266
0.0	0.5589926	0.5714619	0.55824083	0.56741834	0.57636046	0.57825464	0.56374246	0.5607758	0.56723756	0.57439303
0.0	0.56097996	0.57373214	0.5648503	0.571931	0.5829511	0.5847732	0.56662464	0.5651654	0.5676862	0.575374
0.0	0.56205827	0.5735682	0.5649609	0.5715873	0.5821811	0.5844214	0.56644857	0.5644224	0.56745565	0.5760405
0.0	0.5606403	0.57382995	0.5647643	0.57161635	0.5815433	0.58418053	0.56660223	0.56622356	0.5679238	0.5766266
0.0	0.55819714	0.57253504	0.55852664	0.56830555	0.5759509	0.57861096	0.56481093	0.5607433	0.56781965	0.57573885
0.0	0.5619995	0.573905	0.5642118	0.57066315	0.58145475	0.58457005	0.5662363	0.5661192	0.56785256	0.576548
0.0	0.56022483	0.5725712	0.558026	0.5692261	0.57737964	0.5785047	0.56576174	0.56149995	0.5682377	0.5756125
0.0	0.55817306	0.57154185	0.5588079	0.56994015	0.57720345	0.57878107	0.56464005	0.5606283	0.5676843	0.575795
0.0	0.55772895	0.57178193	0.558532	0.5663129	0.575416	0.57733154	0.5644603	0.5615526	0.56684196	0.57099456
0.0	0.13495041	0.047725134	0.012652965	0.026374636	0.021323653	0.10848269	0.010068991	0.028031839	0.018405966	0.010829047
0.0	0.055336233	0.016704101	0.01266427	0.031468853	0.021083571	0.030219575	0.004728813	0.014579037	0.017012075	0.008219639
0.0	0.13434623	0.04785298	0.012592228	0.025903754	0.021216268	0.10865355	0.010055003	0.027472155	0.018457765	0.010777479
0.0	0.024049787	0.011642443	0.014877605	0.01110661	0.019958803	0.02804042	0.012531401	0.018284146	0.018255962	0.012645271
0.0	0.55778146	0.57059944	0.5582999	0.56781685	0.5758092	0.57751286	0.56382585	0.5612164	0.56729674	0.574814
0.0	0.03525454	0.018157586	0.010256034	0.017288085	0.013394815	0.02012417	0.0066249473	0.019710757	0.01903475	0.010389079
0.0	0.079575576	0.011430111	0.008024324	0.034376293	0.019208243	0.016938297	0.008894672	0.025448963	0.019689672	0.011354974
0.0	0.03949431	0.022486344	0.013000057	0.020738436	0.012518568	0.047060132	0.0070163524	0.033847295	0.015442254	0.0088056885
0.0	0.55822605	0.5703061	0.5577993	0.56817985	0.5766219	0.5781833	0.5643712	0.56130666	0.5674945	0.57529324
0.0	0.5590184	0.5726211	0.5587906	0.5690424	0.57644993	0.57838684	0.56515086	0.56092817	0.56734484	0.5748095
0.0	0.5590184	0.5726211	0.5587906	0.5690424	0.57644993	0.57838684	0.56515086	0.56092817	0.56734484	0.5748095
0.0	0.55961907	0.5723814	0.5591931	0.5693729	0.5770717	0.5792294	0.56328607	0.5618639	0.56614083	0.57520866
0.0	0.5586731	0.56998855	0.55864143	0.5680882	0.57572	0.57841593	0.5634447	0.56215125	0.56731427	0.5736633
0.0	0.5558969	0.5722684	0.55882394	0.56782544	0.57709146	0.57708514	0.5643555	0.56107205	0.5655241	0.5736429
0.0	0.55877244	0.5704495	0.5580286	0.5677336	0.5761289	0.57714903	0.5644889	0.5610968	0.56675214	0.5740265
0.0	0.5589431	0.5720299	0.55865663	0.5675341	0.5754086	0.5775056	0.5631112	0.55986804	0.5650651	0.5730699
0.0	0.024160786	0.01163352	0.0149611905	0.011100264	0.019931158	0.027908387	0.012542351	0.01826011	0.018284168	0.012623642
0.0	0.5597228	0.5693578	0.55845547	0.5674077	0.5766114	0.5778971	0.5638116	0.561056	0.56616944	0.5746713
0.0	0.5582927	0.57218206	0.5590771	0.5680444	0.5763807	0.57694244	0.56419027	0.56159365	0.56634516	0.5738906
0.0	0.033683673	0.019454606	0.017874068	0.013575246	0.0124804275	0.042159803	0.009799855	0.028984286	0.01925612	0.009997049
0.0	0.55914646	0.57033825	0.55823535	0.56798923	0.5759573	0.57756555	0.5630678	0.5614848	0.5668068	0.5751937
0.0	0.55803055	0.571505	0.55994546	0.56709445	0.5775834	0.57789975	0.5642988	0.56073165	0.5659548	0.5728364
0.0	0.034767732	0.019144213	0.020009805	0.015000805	0.014489634	0.029052626	0.0077455696	0.015604642	0.020944314	0.010955242
0.0	0.55813164	0.57231295	0.5586731	0.5679817	0.576272	0.5786808	0.5642077	0.561169	0.56612384	0.573717
0.0	0.029757382	0.021204669	0.015080515	0.016916959	0.008191539	0.031892944	0.009570214	0.025175974	0.016934533	0.011336055
0.0	0.029757382	0.021204669	0.015080515	0.016916959	0.008191539	0.031892944	0.009570214	0.025175974	0.016934533	0.011336055
0.0	0.03369736	0.019462775	0.017888831	0.013597151	0.0124879945	0.042152274	0.009794655	0.02889547	0.019250195	0.009993331
0.0	0.5559157	0.57157105	0.55840254	0.5667678	0.57673305	0.5758196	0.5639569	0.5612098	0.56607777	0.5725923
0.0	0.5553965	0.5719403	0.558496	0.5666409	0.5769261	0.57656854	0.56443167	0.5604276	0.56550896	0.5722473
0.0	0.55902743	0.5728828	0.55901	0.5681413	0.5771045	0.57891333	0.56359917	0.5608982	0.56783134	0.5758251
0.0	0.56253403	0.5739163	0.5645256	0.5707436	0.58250743	0.5844317	0.56490326	0.5659021	0.5667287	0.5769363
0.0	0.56290644	0.57363987	0.5653768	0.5726429	0.5829651	0.58446217	0.56641966	0.56673044	0.56695515	0.5762848
0.0	0.5575227	0.5725219	0.5595326	0.56771314	0.57741994	0.57753253	0.56413543	0.56178284	0.565866	0.576159
0.0	0.5643993	0.573043	0.56628126	0.57246697	0.5827678	0.5849324	0.56709903	0.56475085	0.56677365	0.574412
0.0	0.5585274	0.5728381	0.5600694	0.5694473	0.57740957	0.57847285	0.56514263	0.5628933	0.56791496	0.5762304
0.0	0.5597311	0.5720836	0.5596833	0.5693869	0.57715607	0.57816994	0.5652962	0.5617425	0.5662534	0.5757287
0.0	0.5582462	0.57282484	0.55839247	0.5688328	0.57657254	0.578832	0.56543857	0.5614175	0.5682221	0.57551444
0.0	0.5586596	0.57206595	0.55916405	0.568893	0.5763823	0.5782376	0.5654958	0.56106055	0.5678174	0.5753755
0.0	0.55847305	0.5717141	0.55922765	0.5688051	0.5770351	0.5783999	0.5655463	0.56187195	0.5678061	0.57540536
0.0	0.5576594	0.5725487	0.55844706	0.568583	0.57470995	0.57990533	0.56497556	0.5614877	0.56594175	0.57467884
0.0	0.56140083	0.570725	0.5583435	0.56691974	0.5775552	0.5797854	0.56469965	0.56155443	0.5678408	0.57576054
0.0	0.5608979	0.5724006	0.56405157	0.5718997	0.58229643	0.5847347	0.5651283	0.56565535	0.5661514	0.57453054
0.0	0.5602334	0.57247	0.5607127	0.5704183	0.57895035	0.5823101	0.5650333	0.563405	0.56733435	0.5755342
0.0	0.55925155	0.5715627	0.560344	0.5689003	0.57626015	0.57918054	0.5659592	0.5621462	0.56601375	0.57569265
0.0	0.56327623	0.5732499	0.5659396	0.5728353	0.5813366	0.5845064	0.5675865	0.5660955	0.56645566	0.57647014
0.0	0.5622502	0.57327694	0.5636838	0.57287997	0.58134127	0.5844293	0.5668159	0.5636174	0.566112	0.5748844
0.0	0.030209124	0.016990645	0.013807994	0.01434961	0.01438938	0.027120285	0.009834322	0.027701493	0.015951844	0.010282563
0.0	0.5588126	0.5705646	0.55854803	0.5667655	0.5761971	0.5778252	0.5631413	0.560043	0.5654522	0.5734213
0.0	0.55921847	0.5700823	0.5588911	0.56778854	0.5761809	0.57761467	0.56372255	0.56134826	0.56578857	0.5746716
0.0	0.55799145	0.5706702	0.5574371	0.5670213	0.5752597	0.5779532	0.5642525	0.56127745	0.56499445	0.57405204
0.0	0.5590184	0.5726211	0.5587906	0.5690424	0.57644993	0.57838684	0.56515086	0.56092817	0.56734484	0.5748095
0.0	0.5590397	0.57312655	0.55985177	0.570427	0.5759595	0.58001155	0.5650204	0.56247276	0.56730705	0.57563454
0.0	0.5587614	0.571401	0.5579425	0.56910086	0.5770416	0.57820624	0.56478643	0.5616951	0.5661291	0.5761597
0.0	0.5600766	0.57221377	0.5574335	0.56952375	0.57716197	0.579607	0.5649495	0.56060475	0.5651703	0.5748902
0.0	0.5598026	0.57071406	0.55943215	0.5690187	0.57689905	0.5784791	0.56536824	0.561376	0.56819314	0.57596606
0.0	0.03019418	0.018147336	0.017404355	0.026367169	0.011738575	0.020403845	0.0094026895	0.027056314	0.018540837	0.009318808
0.0	0.5636283	0.5739811	0.5654339	0.5731683	0.5825114	0.5846178	0.5671436	0.5663507	0.56745446	0.57702595
0.0	0.56496626	0.5740069	0.5660949	0.57276386	0.582143	0.5844939	0.56522954	0.56519085	0.5681945	0.5759916
0.0	0.02585217	0.023761632	0.0004031928	0.011495257	0.016656876	0.03265632	0.008859175	0.028705256	0.021529512	0.0090585
0.0	0.557587	0.5705964	0.5573554	0.56682307	0.5758094	0.57901955	0.5644508	0.55929714	0.56719095	0.57464665
0.0	0.5565328	0.57207274	0.5587658	0.5672943	0.57525617	0.5791597	0.5648541	0.55962586	0.56579876	0.57505894
0.0	0.55742216	0.5719003	0.55836916	0.56621015	0.576364	0.57634336	0.56465137	0.561042	0.5670005	0.57426095
0.0	0.5583518	0.57115346	0.5582966	0.56612754	0.5757872	0.5766844	0.5649163	0.5611731	0.56729066	0.5749054
0.0	0.5567522	0.57002753	0.5575871	0.5657299	0.574195	0.5774233	0.5638582	0.5601762	0.56629163	0.5722154
0.0	0.5584994	0.5718599	0.5584817	0.5683174	0.5762964	0.57975584	0.56458515	0.5599705	0.5673974	0.5750035
0.0	0.55848086	0.5722396	0.55880994	0.56889796	0.5758868	0.5789252	0.56545734	0.5615361	0.56809914	0.5758389
0.0	0.5622597	0.5729003	0.5649088	0.5720321	0.58276576	0.583328	0.5651949	0.56635565	0.56778646	0.576176
0.0	0.5624992	0.5731909	0.5647196	0.573376	0.5811686	0.584965	0.56553006	0.56629163	0.56696665	0.5754335
0.0	0.5582652	0.57236046	0.55849326	0.5683891	0.5766399	0.57625467	0.56526786	0.5609807	0.56798565	0.57527167
0.0	0.5586263	0.5727879	0.5589758	0.56792325	0.5760311	0.5766436	0.565777	0.5605949	0.56690186	0.5747461
0.0	0.5599074	0.57044125	0.5587128	0.5675475	0.5754134	0.5770411	0.56408817	0.5608299	0.5682014	0.5739815
0.0	0.5576608	0.571626	0.5586987	0.56804657	0.5770008	0.57789874	0.5642303	0.56122744	0.5683284	0.5751753
0.0	0.5592208	0.5712666	0.5585069	0.5677204	0.57690054	0.5773064	0.56550634	0.561485	0.5681008	0.57388043
0.0	0.55816627	0.57274425	0.5586592	0.5680151	0.5762416	0.57847595	0.56543946	0.5620412	0.5681099	0.5744906
0.0	0.5592284	0.57190955	0.55850214	0.5675937	0.57751685	0.5793644	0.5653143	0.56210667	0.5676289	0.5751082
0.0	0.55869496	0.57178926	0.5583222	0.5684433	0.5770415	0.5786759	0.5633564	0.56151634	0.56633496	0.5751649
0.0	0.5587331	0.57215875	0.55768824	0.5685683	0.57738006	0.5775457	0.56501806	0.5607749	0.5681813	0.5750447
0.0	0.55948347	0.5705844	0.5591744	0.56857145	0.57680345	0.5784346	0.56384397	0.56159866	0.56760323	0.57471216
0.0	0.55980897	0.5721701	0.5575094	0.5689826	0.5770307	0.5766523	0.5646475	0.5613023	0.56722116	0.5751194
0.0	0.5588059	0.5722498	0.5585359	0.56849897	0.5760983	0.57927454	0.5652007	0.5610345	0.56834203	0.5758908
0.0	0.55899304	0.57106715	0.5564261	0.56918687	0.575251	0.57405937	0.56561184	0.5613152	0.56586033	0.57434094
0.0	0.5640197	0.57409394	0.56681645	0.575374	0.5837253	0.58562654	0.56665146	0.56874317	0.56784683	0.5772384
0.0	0.5627188	0.57341295	0.564103	0.5733875	0.5821663	0.58287907	0.5658376	0.56663924	0.56751496	0.5756912
0.0	0.55905	0.572472	0.55811393	0.5674766	0.57625586	0.57624596	0.56534266	0.5592931	0.5659305	0.57227284
0.0	0.5589391	0.57199043	0.5582259	0.56740236	0.5773256	0.57637966	0.56532633	0.55957675	0.56618696	0.575401
0.0	0.558763	0.5716156	0.5594624	0.56775266	0.57677406	0.57739353	0.565836	0.5613057	0.5665506	0.57557714
0.0	0.5586545	0.5726686	0.55868703	0.5689676	0.5763494	0.5779784	0.5642246	0.561494	0.56752414	0.5755745
0.0	0.559003	0.57266223	0.5581165	0.5679747	0.5762189	0.5771621	0.5653579	0.55996096	0.5668258	0.5758595
0.0	0.5582061	0.5710617	0.5595441	0.56985635	0.5772361	0.5785353	0.5636587	0.5604508	0.568045	0.5760468
0.0	0.5586101	0.5725708	0.5570985	0.5683356	0.5761883	0.5774213	0.5653139	0.5608648	0.5683323	0.5761809
0.0	0.5630942	0.5741951	0.5647226	0.5725646	0.5819076	0.58378965	0.5662489	0.56541497	0.5673706	0.57575047
0.0	0.5590445	0.57242626	0.5593812	0.5684463	0.57562315	0.57740957	0.564854	0.5613397	0.5674653	0.5752608
0.0	0.5593005	0.5727618	0.5586612	0.5673248	0.576263	0.57780266	0.56511503	0.561358	0.56746674	0.574696
0.0	0.5588537	0.5724722	0.5587002	0.5681413	0.5762367	0.57781434	0.5654876	0.5611277	0.5668057	0.5754125
0.0	0.5594884	0.5728627	0.558654	0.56859607	0.57590944	0.57838386	0.56547415	0.5601993	0.5675667	0.57525104
0.0	0.55836403	0.5705202	0.55858874	0.56652534	0.57602805	0.57965606	0.56321055	0.56122756	0.56539756	0.5756518
0.0	0.55880237	0.57159513	0.55895776	0.56820613	0.57675713	0.5772316	0.5652369	0.5602521	0.56545514	0.57583964
0.0	0.55858934	0.57256854	0.55913824	0.56851494	0.5770518	0.5787769	0.5648775	0.56173515	0.56724805	0.57428503
0.0	0.5589216	0.5721947	0.558389	0.5689239	0.5767472	0.5787209	0.56105316	0.5613714	0.56712794	0.5758758
0.0	0.5640211	0.5744744	0.5667805	0.57433325	0.5834473	0.58692884	0.5655198	0.5688429	0.56834084	0.57626295
0.0	0.56012267	0.57175994	0.5588792	0.5668484	0.5767043	0.57872695	0.56406313	0.56157076	0.5675131	0.5759719
0.0	0.55868757	0.5717053	0.55860466	0.5688072	0.57550216	0.5787711	0.5635691	0.5608945	0.56790257	0.576003
0.0	0.55966985	0.5717675	0.5596638	0.56963176	0.57711965	0.5797124	0.56571394	0.5605718	0.56822366	0.5752769
0.0	0.55852914	0.57211864	0.5589373	0.5675706	0.5763901	0.57879806	0.56518084	0.5604455	0.56819767	0.5757796
0.0	0.5608965	0.5727722	0.5602346	0.56716645	0.57762074	0.57847345	0.5653773	0.55892867	0.56776124	0.5757345
0.0	0.5595461	0.5717972	0.5583887	0.5663392	0.5761755	0.5768447	0.5650214	0.55941224	0.5652901	0.57415074
0.0	0.5594331	0.5724463	0.559889	0.5673063	0.5771119	0.57880193	0.56577617	0.5609041	0.56772	0.5749267
0.0	0.56333506	0.57301116	0.56513005	0.5723652	0.5820479	0.58473784	0.5654138	0.56543607	0.56761473	0.5760298
0.0	0.56333506	0.57301116	0.56513005	0.5723652	0.5820479	0.58473784	0.5654138	0.56543607	0.56761473	0.5760298
0.0	0.55885226	0.57081157	0.5583513	0.5673949	0.57658917	0.576353	0.5639492	0.5619773	0.5673157	0.57469994
0.0	0.3073596	0.11252411	0.016920965	0.06052973	0.040669218	0.13801405	0.025219034	0.063226834	0.01658739	0.015342129
0.0	0.29190582	0.10615676	0.017624944	0.04770806	0.042748656	0.17543131	0.022297872	0.05488212	0.022417706	0.014861408
0.0	0.56006587	0.57052946	0.55679965	0.56656295	0.5766126	0.57780135	0.5641101	0.5603361	0.5649844	0.574167
0.0	0.5652057	0.574072	0.5655609	0.5720665	0.5837786	0.58618236	0.5679028	0.56538326	0.5679858	0.5768867
0.0	0.56463784	0.57413644	0.56600565	0.571418	0.58367103	0.585572	0.5679091	0.5642994	0.5677899	0.57639647
0.0	0.564878	0.5739344	0.5661774	0.5727738	0.58405423	0.584286	0.56721985	0.5667014	0.56808126	0.57705915
0.0	0.557793	0.5712127	0.5588529	0.5666904	0.576361	0.57805085	0.5625825	0.5603761	0.56637067	0.57513934
0.0	0.5583026	0.5705901	0.5575399	0.5675687	0.57635665	0.57795566	0.5646093	0.5610407	0.56689245	0.5730103
0.0	0.5576035	0.5721468	0.55672175	0.5655296	0.5747072	0.57789123	0.5637572	0.5610679	0.5665864	0.5754155
0.0	0.55809623	0.5717526	0.55955493	0.566402	0.5750843	0.57920706	0.5645611	0.56042856	0.56741756	0.573989
0.0	0.5645235	0.57406574	0.56737995	0.5753783	0.58522403	0.587319	0.56840676	0.56815344	0.56814605	0.5761425
0.0	0.5645235	0.57406574	0.56737995	0.5753783	0.58522403	0.587319	0.56840676	0.56815344	0.56814605	0.5761425
0.0	0.5577858	0.57259476	0.5588622	0.5685792	0.5761462	0.57880414	0.56454945	0.56075096	0.5681388	0.57546175
0.0	0.55839777	0.570174	0.5585731	0.56795514	0.57660764	0.5778891	0.5645162	0.56050473	0.5669636	0.5743187
0.0	0.55912846	0.5728789	0.5599566	0.5688203	0.57801217	0.5786775	0.5639556	0.56076366	0.5679819	0.5754386
0.0	0.5580727	0.57306874	0.5589701	0.5688231	0.57654387	0.57900137	0.5644549	0.5613088	0.56823456	0.5755133
0.0	0.55943006	0.5728553	0.5606601	0.5708919	0.5786376	0.5820902	0.5660225	0.56367475	0.56713176	0.5749765
0.0	0.0053782025	0.046510413	0.016750427	0.023838473	0.020554718	0.1179534	0.016040372	0.034065098	0.021652384	0.0075158505
0.0	0.026293755	0.026043316	0.012015861	0.024044571	0.011637638	0.023359852	0.009688733	0.02677914	0.016777448	0.012684911
0.0	0.030805875	0.017459769	0.010726462	0.014723328	0.008724254	0.031310037	0.010971233	0.025062475	0.015106382	0.0076950868
0.0	0.5620339	0.57388747	0.5645102	0.5728081	0.5825291	0.5838851	0.56483704	0.5660461	0.568005	0.5762286
0.0	0.55930537	0.5697762	0.55893856	0.568013	0.5766418	0.5776527	0.5638096	0.56158084	0.5668724	0.574349
0.0	0.55890983	0.57087165	0.55878335	0.56794393	0.5762107	0.57785994	0.5652416	0.5593353	0.56788236	0.5754852
0.0	0.55890375	0.57124454	0.5588285	0.5688818	0.57661146	0.5788934	0.56397295	0.5605257	0.5679126	0.5758226
0.0	0.56282204	0.57355446	0.5646513	0.5736867	0.5820816	0.58516246	0.5669208	0.56606996	0.56783783	0.57623154
0.0	0.5595364	0.571388	0.55899143	0.56892586	0.5766208	0.57876354	0.56450814	0.5611808	0.5672085	0.57523286
0.0	0.5589457	0.571766	0.55761766	0.56837976	0.5750936	0.5779868	0.5638324	0.56021166	0.5664224	0.5751176
0.0	0.028718507	0.017626505	0.012766391	0.0075406544	0.013799639	0.040142268	0.0069349855	0.023518939	0.01715276	0.007738522
0.0	0.029721973	0.021951554	0.024550661	0.009972981	0.014338007	0.0151997795	0.008160099	0.045124896	0.011719623	0.01295611
0.0	0.02861108	0.017513167	0.012556391	0.0074080825	0.013659482	0.039255902	0.006864662	0.02342704	0.0171028	0.007729011
0.0	0.02979453	0.021966957	0.02447469	0.009958707	0.014322161	0.015173001	0.008129829	0.04513821	0.011697127	0.012956329
0.0	0.5602769	0.57225674	0.5600779	0.56743765	0.57829154	0.57896525	0.56600124	0.56170857	0.5672248	0.57606095
0.0	0.5593698	0.5715781	0.55883443	0.56879324	0.5768013	0.5786136	0.5654627	0.5622362	0.56813395	0.5757215
0.0	0.55867225	0.57251984	0.55933493	0.56879956	0.5768401	0.5788948	0.56452495	0.56280786	0.5678764	0.5754333
0.0	0.5627311	0.573587	0.5646964	0.5720977	0.5823871	0.5849862	0.5649509	0.5658723	0.5662784	0.5749591
0.0	0.55882293	0.5717252	0.5587996	0.56888527	0.57706124	0.5766782	0.56520087	0.56041574	0.5676941	0.575102
0.0	0.5619624	0.5736413	0.564136	0.57263833	0.5822936	0.5838324	0.56656146	0.56612164	0.5683049	0.5749441
0.0	0.55974275	0.57166153	0.55841595	0.5682	0.5757385	0.57707834	0.5638765	0.5600761	0.56732124	0.57378274
0.0	0.55816156	0.57178384	0.558084	0.56700957	0.5755538	0.57831496	0.5640943	0.559928	0.5671052	0.57461125
0.0	0.5565767	0.57090443	0.5590582	0.56859285	0.5763054	0.5790341	0.5651725	0.56117684	0.56801736	0.5754096
0.0	0.560097	0.57180774	0.558588	0.5685695	0.5770368	0.5779246	0.56532097	0.5615512	0.567784	0.57498735
0.0	0.56311214	0.57416487	0.5665861	0.5748404	0.5847456	0.58749014	0.56835264	0.5688672	0.56771845	0.57621104
0.0	0.56311214	0.57416487	0.5665861	0.5748404	0.5847456	0.58749014	0.56835264	0.5688672	0.56771845	0.57621104
0.0	0.55682796	0.57155985	0.55892783	0.56784403	0.57656467	0.57662266	0.56338686	0.55830324	0.5669051	0.5739313
0.0	0.56458807	0.5752966	0.5668614	0.5744897	0.5853018	0.58603084	0.56821954	0.56838757	0.5677985	0.5758424
0.0	0.56458807	0.5752966	0.5668614	0.5744897	0.5853018	0.58603084	0.56821954	0.56838757	0.5677985	0.5758424
0.0	0.561682	0.57376355	0.5650895	0.5723525	0.58210886	0.58245003	0.5659709	0.5639736	0.5677013	0.572468
0.0	0.55839884	0.57226014	0.5590378	0.5684377	0.57594436	0.5781464	0.5634459	0.55880207	0.5679868	0.575259
0.0	0.5589633	0.57232916	0.55878395	0.5681233	0.57621473	0.57887334	0.56530005	0.5595998	0.5682228	0.57323915
0.0	0.56471694	0.5752644	0.5677024	0.57551205	0.58398205	0.5868558	0.5673005	0.5666763	0.5684248	0.5768162
0.0	0.56471694	0.5752644	0.5677024	0.57551205	0.58398205	0.5868558	0.5673005	0.5666763	0.5684248	0.5768162
0.0	0.5577299	0.5727646	0.55910915	0.56719524	0.5772778	0.57921785	0.56533045	0.5613852	0.56713516	0.57497
0.0	0.5581744	0.5726743	0.55889493	0.5687038	0.5770562	0.5778915	0.56560147	0.56088686	0.5678938	0.5758048
0.0	0.55920935	0.57244873	0.5562852	0.5671779	0.5747872	0.5779995	0.5654493	0.5611807	0.56802654	0.5758759
0.0	0.55868536	0.5724237	0.5577365	0.5662828	0.57669985	0.5786764	0.5655334	0.56148356	0.56712085	0.5738979
0.0	0.55865675	0.57240987	0.5567564	0.56846446	0.574127	0.5778494	0.5648009	0.56147814	0.56829023	0.575916
0.0	0.5590841	0.57230675	0.56001157	0.5684827	0.57675844	0.5800391	0.56411064	0.56130713	0.56824356	0.5734587
0.0	0.55812585	0.5730324	0.55909437	0.56946725	0.5774607	0.5791896	0.56506574	0.560095	0.56722295	0.5756709
0.0	0.5588974	0.57279474	0.5588446	0.5672208	0.57683104	0.57896465	0.56499183	0.5614813	0.56741714	0.5740417
0.0	0.55934286	0.57263595	0.55945534	0.5697577	0.57708955	0.58016914	0.56564975	0.5614623	0.5681744	0.57494545
0.0	0.55845344	0.5722092	0.55954736	0.5691908	0.57669806	0.5791577	0.56552595	0.562515	0.5670634	0.5745027
0.0	0.558457	0.57276654	0.5582742	0.56872123	0.57661813	0.5779266	0.56544286	0.5615593	0.56777644	0.5758266
0.0	0.5588737	0.57130075	0.5584274	0.5689746	0.5760179	0.5793413	0.56551236	0.56114805	0.5682409	0.5756009
0.0	0.5576637	0.5730442	0.55891895	0.5696143	0.5771309	0.57918316	0.5642515	0.56199	0.56810725	0.57604533
0.0	0.55784285	0.57282794	0.5601377	0.56634825	0.5766094	0.5786943	0.56566966	0.56180483	0.5670238	0.57594126
0.0	0.5590076	0.57167554	0.5577611	0.5675718	0.5739656	0.5776966	0.56573904	0.5605095	0.56682765	0.57549685
0.0	0.558974	0.5731545	0.5590381	0.56874394	0.57548714	0.5789254	0.5638783	0.56226414	0.5682312	0.5754911
0.0	0.5586542	0.5727205	0.5586144	0.56944096	0.57462233	0.57706136	0.5656831	0.5614986	0.5671077	0.5743469
0.0	0.5582408	0.5724592	0.5595677	0.5655114	0.5750828	0.57964987	0.5646151	0.5612712	0.5681409	0.5756657
0.0	0.55985314	0.5730167	0.5584933	0.56755507	0.57641405	0.57814926	0.5657053	0.5613015	0.5665311	0.57557607
0.0	0.5605943	0.5728972	0.55945235	0.56919533	0.57799053	0.5780903	0.56482744	0.56063354	0.5663634	0.5756683
0.0	0.55968827	0.5733688	0.55915034	0.56828904	0.57686687	0.57912403	0.5651872	0.5614491	0.56651556	0.5755221
0.0	0.56184673	0.5741564	0.5648051	0.57098424	0.5824168	0.5845044	0.56500477	0.5660396	0.56735516	0.5758601
0.0	0.5619417	0.5723797	0.5638295	0.5710612	0.5819295	0.58523774	0.5651758	0.56630325	0.5681033	0.57616526
0.0	0.55872905	0.57258946	0.5586747	0.56869614	0.5770969	0.57857555	0.5646388	0.56075495	0.5683832	0.5760046
0.0	0.55864054	0.5713968	0.55805	0.56836	0.57702965	0.5788506	0.5644615	0.56158066	0.5682833	0.5753764
0.0	0.556207	0.5711353	0.55986977	0.56842214	0.5763841	0.577718	0.56457204	0.56145597	0.5678635	0.57572556
0.0	0.55945486	0.57264644	0.5584343	0.56629366	0.5767498	0.57825637	0.5653067	0.56219983	0.5671188	0.57227355
0.0	0.55847263	0.57212913	0.5605211	0.5697562	0.5775334	0.579616	0.5653748	0.5606506	0.56845325	0.5759392
0.0	0.55975056	0.57282424	0.55956566	0.565699	0.5767707	0.578524	0.5657787	0.56071335	0.5673071	0.5759021
0.0	0.55797046	0.57170844	0.5582282	0.56813043	0.5766555	0.57810944	0.5646103	0.56132334	0.5671122	0.5755819
0.0	0.56310964	0.5735629	0.56466866	0.5721705	0.5827916	0.5840787	0.5668787	0.566216	0.5667565	0.5767154
0.0	0.559799	0.573087	0.55960244	0.5693099	0.5779133	0.5787088	0.564914	0.5615417	0.5678095	0.5747275
0.0	0.5585551	0.572385	0.5577429	0.56827253	0.57572055	0.5767057	0.56424505	0.56101066	0.5666459	0.57424057
0.0	0.55920297	0.5712544	0.55841243	0.5688445	0.575959	0.5772191	0.5623319	0.560493	0.5672296	0.5746306
0.0	0.562288	0.57362074	0.5641571	0.5711752	0.58275706	0.5845506	0.56628144	0.56590587	0.56691676	0.5765071
0.0	0.5585501	0.5717964	0.5589223	0.56749934	0.577314	0.5792126	0.5652928	0.56060684	0.5667792	0.57491744
0.0	0.55825806	0.57124496	0.55810153	0.5686285	0.57604456	0.5783641	0.56516165	0.561769	0.56613475	0.57498264
0.0	0.55944073	0.5710147	0.55922914	0.56861293	0.57717246	0.5793468	0.5645087	0.56055087	0.5668184	0.5733833
0.0	0.55863327	0.5711658	0.5591967	0.56803846	0.57728016	0.5784651	0.5651189	0.5617893	0.56651866	0.57557815
0.0	0.5601518	0.5718849	0.5596906	0.5684976	0.5758197	0.5780301	0.5641446	0.5599493	0.56636995	0.5735465
0.0	0.5597181	0.5721713	0.5591906	0.568116	0.57689816	0.57857066	0.56535935	0.56025964	0.5669094	0.5751692
0.0	0.55868596	0.571108	0.55816877	0.5672796	0.57793105	0.5784521	0.5625431	0.56019384	0.5667021	0.57471466
0.0	0.5584458	0.57100964	0.55897325	0.56862795	0.5771023	0.5787858	0.564951	0.56210446	0.56583965	0.5751377
0.0	0.5592052	0.5720753	0.55922925	0.5676921	0.5771766	0.57752675	0.5651407	0.5614429	0.5671139	0.57435787
0.0	0.560194	0.57082635	0.55856615	0.5681567	0.5766972	0.57770956	0.56472117	0.56055725	0.5657138	0.5755338
0.0	0.5588641	0.571725	0.5599114	0.5680037	0.5776376	0.5778602	0.5652942	0.5624737	0.5665656	0.57530147
0.0	0.5581012	0.5699866	0.55901873	0.568873	0.5760986	0.57866603	0.564496	0.562179	0.5662373	0.5752832
0.0	0.55932885	0.5719843	0.5584063	0.566656	0.5774377	0.57910055	0.56437427	0.5613934	0.56603634	0.5755323
0.0	0.5589935	0.57043016	0.558435	0.5658243	0.57652086	0.57793796	0.56399125	0.55813336	0.5652992	0.57272655
0.0	0.5627109	0.5731983	0.56535316	0.57296234	0.5828637	0.58512115	0.5665231	0.56642705	0.5676196	0.5740251
0.0	0.11811905	0.038316518	0.00021918568	0.02528214	0.013907335	0.09173894	0.015016469	0.04997158	0.01683949	0.01223195
0.0	0.10486098	0.054714065	0.010451535	0.01977993	0.02767387	0.056753576	0.013909382	0.029287847	0.016761323	0.011431151
0.0	0.09584609	0.04140509	0.0154956	0.011634096	0.019721627	0.080618106	0.01478006	0.02691095	0.019271588	0.0035690486
0.0	0.560273	0.5711507	0.5591602	0.5687792	0.5777765	0.57873577	0.56459075	0.56214225	0.56709194	0.57495624
0.0	0.55997247	0.5723495	0.55902755	0.568309	0.5773874	0.5782525	0.56402564	0.56171805	0.5664082	0.57524663
0.0	0.5586629	0.5720758	0.55749077	0.56612456	0.5774928	0.57827777	0.564931	0.56122136	0.5666847	0.5749603
0.0	0.5585039	0.57172674	0.55859005	0.5687387	0.57797694	0.5796362	0.56520844	0.56169975	0.5668882	0.5753996
0.0	0.55942935	0.5718069	0.5591969	0.5680383	0.5772184	0.5784599	0.5633967	0.5620684	0.5668404	0.5749524
0.0	0.56029546	0.5715709	0.55872947	0.5682429	0.57685536	0.5794321	0.5643257	0.56245124	0.56695175	0.5752376
0.0	0.5599076	0.57178104	0.5591948	0.5681294	0.5770214	0.57921	0.5653161	0.56056595	0.566754	0.57473916
0.0	0.55875987	0.57156193	0.5582786	0.56735194	0.5773832	0.5789511	0.56304055	0.56095576	0.5668704	0.57458377
0.0	0.56106585	0.57353175	0.5650625	0.57260114	0.58281016	0.58559674	0.56657296	0.5657586	0.56631106	0.5766526
0.0	0.5586621	0.5713015	0.5591525	0.56645554	0.5769794	0.57893217	0.5650371	0.5615177	0.5666215	0.574809
0.0	0.55933803	0.57158285	0.55911946	0.568756	0.57681364	0.5790098	0.5653152	0.5615718	0.56689763	0.57521677
0.0	0.5591753	0.5702006	0.55938995	0.5673003	0.57690054	0.5779831	0.56495667	0.56069803	0.5659967	0.5733311
0.0	0.5581994	0.57133937	0.5594304	0.5687353	0.5767688	0.5787199	0.565019	0.5616326	0.56680334	0.5755435
0.0	0.5585143	0.5714456	0.5581777	0.56776774	0.5761783	0.57799506	0.5639326	0.56178296	0.56517035	0.57398766
0.0	0.5618262	0.57328826	0.56519526	0.57300764	0.5824095	0.58312136	0.5663461	0.5656553	0.56736654	0.57650036
0.0	0.5616526	0.5732744	0.5652288	0.5728025	0.58247024	0.58493227	0.56667536	0.5656204	0.56803954	0.57481265
0.0	0.5617546	0.573455	0.56440544	0.571	0.5827488	0.5836034	0.5658973	0.5651262	0.5669157	0.57580125
0.0	0.56258893	0.57330054	0.56409264	0.57077545	0.58313954	0.58412945	0.56639886	0.56686175	0.5662902	0.57633436
0.0	0.56177986	0.5740795	0.5644146	0.5734323	0.58340967	0.5852115	0.5656328	0.56617016	0.5674502	0.5759292
0.0	0.56236106	0.573747	0.565215	0.57087654	0.58235055	0.58468527	0.56643695	0.5664728	0.56700903	0.57532847
0.0	0.557933	0.57035035	0.55911255	0.5682032	0.57543576	0.5776911	0.56451744	0.5597374	0.5662291	0.5747876
0.0	0.5570017	0.5718112	0.5589119	0.5667712	0.5761879	0.5765727	0.5642336	0.56000483	0.56577957	0.5722229
0.0	0.015544437	0.016602565	0.016553503	0.016096523	0.015088656	0.023210315	0.009133734	0.022214778	0.015583895	0.006632078
0.0	0.015550457	0.016613958	0.016432224	0.016100284	0.015121778	0.023194268	0.009099743	0.022193223	0.015577254	0.0066211517
0.0	0.015484308	0.016633041	0.01643967	0.01603545	0.015021506	0.023175001	0.00913809	0.022180066	0.015601002	0.006623752
0.0	0.015425812	0.016614994	0.01649977	0.016119784	0.015111584	0.023048855	0.009139688	0.022172961	0.015599961	0.0066306707
0.0	0.015565115	0.016675241	0.016446825	0.016077638	0.015056314	0.023300938	0.009136678	0.022251815	0.015558095	0.0066070785
0.0	0.015481784	0.016650653	0.016493635	0.016027238	0.01504764	0.023170805	0.009127138	0.022179972	0.015603278	0.006627117
0.0	0.016367013	0.016820915	0.018231483	0.02563298	0.013089886	0.039981924	0.008722241	0.027996704	0.014123085	0.0074436506
0.0	0.0163797	0.016860636	0.01813809	0.025607957	0.013149574	0.039817	0.008711359	0.027987065	0.0141237015	0.00743489
0.0	0.01634623	0.016786646	0.018095367	0.025527919	0.0130744325	0.03995572	0.008733756	0.028050253	0.014122288	0.0074316394
0.0	0.016297929	0.01677929	0.018184736	0.025556076	0.013115086	0.03960192	0.008727491	0.027948525	0.0141328275	0.0074461983
0.0	0.0164154	0.016843777	0.018109273	0.025592864	0.013103655	0.040217873	0.008717081	0.02803782	0.014065067	0.007419711
0.0	0.016345363	0.016868068	0.018153926	0.025472095	0.013082859	0.040083636	0.008730631	0.02799569	0.014121001	0.007447823
0.0	0.021390965	0.01677254	0.01009881	0.009518646	0.018420773	0.015960388	0.009145021	0.023468988	0.014892107	0.00824932
0.0	0.021324618	0.016768476	0.0100188805	0.009496678	0.018381637	0.015994972	0.009108777	0.023469996	0.014883946	0.008209732
0.0	0.021422032	0.016778432	0.01002479	0.009471593	0.018363947	0.015979609	0.0091409655	0.02356596	0.014907688	0.008232266
0.0	0.021248115	0.01675976	0.01008236	0.009464796	0.018424654	0.015801564	0.0091433115	0.023454841	0.0149277635	0.008257513
0.0	0.021425452	0.016766448	0.010048706	0.009510836	0.018425956	0.015958883	0.009137818	0.023491042	0.014903444	0.008218543
0.0	0.021395808	0.016787883	0.01006165	0.0094892075	0.018426888	0.016022222	0.00911353	0.02347305	0.014917578	0.0082380455
0.0	0.0151388105	0.017769184	0.014087495	0.010642224	0.025168248	0.024487855	0.012437208	0.013569737	0.018323941	0.010114826
0.0	0.01516671	0.017850712	0.014030396	0.010674615	0.025207344	0.024644582	0.012370297	0.013553597	0.018307293	0.010101047
0.0	0.015111704	0.017819239	0.014059211	0.010647789	0.025143068	0.02437052	0.01240895	0.01357782	0.018331928	0.010079419
0.0	0.015084249	0.017812153	0.014102504	0.010613955	0.025222136	0.024380077	0.012429473	0.01352637	0.018329209	0.010100398
0.0	0.0151681565	0.017861214	0.014044057	0.01066321	0.025259515	0.024605215	0.01241769	0.013593309	0.01829804	0.010096633
0.0	0.015075028	0.017839171	0.014101609	0.010631787	0.025197545	0.0246015	0.012397753	0.013547815	0.018371109	0.010097796
0.0	0.027661193	0.02072765	0.011823723	0.01872508	0.012932757	0.0331115	0.0069869054	0.0096659195	0.018420255	0.00805545
0.0	0.027636817	0.02079526	0.011765556	0.018796276	0.012984955	0.03301603	0.0069615035	0.009679066	0.01835721	0.008086556
0.0	0.027632136	0.020828579	0.011773464	0.01864077	0.0129631795	0.033187542	0.006996778	0.009673747	0.018402306	0.008059567
0.0	0.027543453	0.020742211	0.011804674	0.018716555	0.012966059	0.03293593	0.0069777905	0.009678915	0.018347185	0.008067653
0.0	0.027667167	0.020785678	0.011756909	0.018681189	0.012942878	0.033165134	0.006979628	0.0096977865	0.018358815	0.008051676
0.0	0.027640847	0.020828472	0.0118204765	0.01862545	0.012934809	0.033154823	0.0069819717	0.009699729	0.018395528	0.008059208
0.0	0.032317985	0.028113633	0.0113962	0.013507347	0.009419167	0.028858969	0.00764179	0.019986782	0.015408463	0.00816152
0.0	0.032151483	0.028185394	0.011309333	0.013513129	0.0094466675	0.029087119	0.007622086	0.019981347	0.015389045	0.008164322
0.0	0.032281216	0.028065689	0.011301849	0.013484695	0.009381877	0.029012233	0.0076536024	0.02005864	0.015437549	0.008144468
0.0	0.032057177	0.02807989	0.011376979	0.013498518	0.009434614	0.02866032	0.0076493225	0.020047639	0.015444915	0.008162824
0.0	0.032309502	0.028191194	0.011310858	0.013523036	0.009409385	0.029066423	0.007640062	0.020041905	0.015407927	0.008180373
0.0	0.032172084	0.028158838	0.011353078	0.013515292	0.009390958	0.02896468	0.0076499814	0.02005219	0.015428767	0.00815006
0.0	0.019862348	0.024561998	0.011156079	0.011358549	0.009923578	0.01867332	0.009490177	0.04334384	0.019571392	0.010238097
0.0	0.019908557	0.02459593	0.011121525	0.011363723	0.009933961	0.018833509	0.009454546	0.043387495	0.01950649	0.010265821
0.0	0.019905783	0.024624154	0.011121614	0.011323509	0.009917808	0.01889908	0.009480965	0.043332152	0.019537833	0.010233691
0.0	0.019786833	0.024572922	0.011145731	0.011305063	0.009971348	0.018607298	0.009478749	0.04336678	0.019561037	0.010265457
0.0	0.020024218	0.024614025	0.01113237	0.011375923	0.009957968	0.018879453	0.009489782	0.04339182	0.019491438	0.010262891
0.0	0.019801877	0.02460919	0.011170566	0.011330151	0.009925631	0.018756028	0.009460085	0.043356948	0.019530874	0.010202715
0.0	0.05256932	0.024523754	7.5763026e-05	0.018609984	0.014717753	0.00015479008	0.0064440714	0.04436108	0.015386479	0.009325203
0.0	0.05213862	0.024521668	7.5688935e-05	0.018649189	0.014653702	0.00015487365	0.0064237984	0.04440677	0.015405809	0.009334489
0.0	0.05226575	0.024533942	7.581615e-05	0.018661829	0.014695153	0.00015597195	0.006435736	0.04451092	0.015398033	0.009350938
0.0	0.032596346	0.018373864	0.011381254	0.015133002	0.03502002	0.016526178	0.010107609	0.01345787	0.019776754	0.008113511
0.0	0.032686163	0.018412063	0.011360836	0.015163649	0.03500464	0.01654135	0.010116326	0.013440875	0.019794991	0.008129937
0.0	0.032555237	0.018393785	0.01133061	0.01514738	0.035063766	0.01650614	0.010136524	0.013461467	0.019789146	0.008138092
0.0	0.032569207	0.018431421	0.011366819	0.015069287	0.03505374	0.016553223	0.01013187	0.013463747	0.01980134	0.0081525
0.0	0.032717835	0.01840816	0.011367736	0.01517271	0.035008296	0.016556166	0.01013265	0.013446036	0.019787129	0.008135121
0.0	0.03255245	0.018479897	0.011394922	0.015175531	0.03503996	0.016621884	0.010115552	0.0134456055	0.019745793	0.008123363
0.0	0.032663263	0.018449908	0.011365394	0.015135518	0.035025407	0.016585033	0.010129713	0.013459884	0.019753493	0.008136872
0.0	0.032612685	0.018397616	0.011415594	0.015152956	0.035094313	0.016566426	0.0101205185	0.013430649	0.019804634	0.008125612
0.0	0.06073447	0.017467313	0.013467446	0.011232565	0.01793442	0.026336724	0.0074533657	0.033832997	0.016119005	0.005222736
0.0	0.060632132	0.017423552	0.013466445	0.011252134	0.017799353	0.025990913	0.007431654	0.03388832	0.01614475	0.005220512
0.0	0.060425483	0.01748894	0.013559419	0.011252527	0.017899482	0.026211364	0.0074424455	0.03382085	0.016150372	0.0051954053
0.0	0.028289836	0.015759816	0.016100397	0.032229688	0.013606754	0.031221706	0.01057041	0.029159393	0.019052334	0.010734514
0.0	0.022329815	0.018945603	0.014666853	0.07229009	0.012378759	0.025926318	0.010548438	0.016772518	0.015506158	0.009767158
0.0	0.022323579	0.018967338	0.014632574	0.072218604	0.012313334	0.02585629	0.010539783	0.016786695	0.015515412	0.0097503895
0.0	0.02227635	0.018941065	0.014610219	0.07200381	0.012334974	0.02579743	0.010551036	0.016780289	0.015507177	0.009788502
0.0	0.02229343	0.018998835	0.014644754	0.07187329	0.012333341	0.02581443	0.010535935	0.016776614	0.015505743	0.009780666
0.0	0.022275623	0.018932614	0.014698329	0.0724177	0.012320418	0.025769878	0.010548956	0.016814452	0.015494029	0.009771641
0.0	0.022337945	0.018911598	0.014638804	0.07221803	0.012339348	0.025870407	0.010545154	0.016809927	0.015513796	0.009776409
0.0	0.022228232	0.018953003	0.014633948	0.07245374	0.012335101	0.025894402	0.010526334	0.01681841	0.015493906	0.009754732
0.0	0.022274489	0.019001609	0.014691915	0.07248688	0.012337536	0.02598924	0.010548727	0.016798489	0.015475253	0.0097847255
0.0	0.022268998	0.018987339	0.014627012	0.07224207	0.012361369	0.025925705	0.010500327	0.016820317	0.0154845035	0.00974685
0.0	0.022348953	0.018949468	0.014721453	0.0720753	0.012374382	0.025928823	0.010537932	0.0167745	0.015527501	0.009738137
0.0	0.028504392	0.02247661	0.013654716	0.017427977	0.010772981	0.030919686	0.008890241	0.017159225	0.018083686	0.010448276
0.0	0.028521061	0.022453919	0.013650907	0.017496731	0.01077361	0.03084125	0.008884303	0.01718613	0.01807837	0.01045776
0.0	0.028546102	0.02251929	0.013682037	0.017474402	0.010785712	0.030942684	0.008880584	0.017201269	0.018092595	0.010476717
0.0	0.02503198	0.01871632	0.018351272	0.011118012	0.01512128	0.016304987	0.008647831	0.021215491	0.015143204	0.011145979
0.0	0.025060331	0.018662073	0.018359365	0.011138645	0.015060762	0.016282769	0.008654539	0.021286225	0.015127409	0.011110413
0.0	0.025120365	0.018691823	0.01837656	0.011147745	0.015098481	0.01628069	0.008650771	0.021265749	0.015134858	0.0111389235
0.0	0.025138121	0.018672615	0.018450465	0.011153465	0.015147955	0.01628218	0.008644015	0.021212105	0.015161072	0.0111026885
0.0	0.018711824	0.01669433	0.012277629	0.014926291	0.011418683	0.045780435	0.011603907	0.021319829	0.014090695	0.014323674
0.0	0.018768493	0.016714418	0.012295643	0.014919225	0.011382214	0.045972086	0.0115621	0.021361714	0.014086569	0.014308313
0.0	0.01886192	0.016747938	0.012324143	0.01497957	0.011383706	0.045986287	0.011609306	0.021325031	0.014105242	0.014336667
0.0	0.030250896	0.025672514	0.020251786	0.018188147	0.012673706	0.03335191	0.009667933	0.025986047	0.017841017	0.006290987
0.0	0.030227367	0.02566189	0.020177139	0.018148102	0.01271802	0.03334984	0.009658815	0.026107065	0.017868016	0.0063671474
0.0	0.030100169	0.025673628	0.02026157	0.018207332	0.012683124	0.033330325	0.009655432	0.025996152	0.017858146	0.006353626
0.0	0.018452443	0.019678986	0.012797283	0.019065319	0.018493347	0.01743898	0.008320065	0.031271525	0.015309747	0.010605565
0.0	0.035633665	0.012825282	0.0105022	0.018080499	0.013420695	0.023051672	0.011525259	0.026820753	0.018036256	0.0080247605
0.0	0.02619698	0.021368742	0.0099673895	0.014804549	0.013650915	0.018166153	0.0086458	0.021427326	0.014029102	0.009450781
0.0	0.026171863	0.02139782	0.009959825	0.014842516	0.013533187	0.01816361	0.00864265	0.02140626	0.014028015	0.009432872
0.0	0.026180673	0.021342136	0.009945044	0.014803131	0.013537349	0.01813511	0.008656977	0.021428587	0.014040121	0.009476488
0.0	0.0262335	0.021399498	0.009951972	0.014747767	0.013607601	0.018072022	0.008652559	0.02144595	0.014052187	0.009464178
0.0	0.026052766	0.021325579	0.00995654	0.01479458	0.013522102	0.018060924	0.008632327	0.02147475	0.014001592	0.009430996
0.0	0.02614364	0.021324066	0.009970147	0.014857317	0.013555854	0.018218942	0.008647901	0.021458242	0.0140359895	0.009448465
0.0	0.026138335	0.021414142	0.009996525	0.014829649	0.013545969	0.018127717	0.008646483	0.021426117	0.014037052	0.009456082
0.0	0.026043674	0.021357657	0.009970782	0.014829454	0.0135897165	0.018143764	0.008643311	0.021421518	0.014049413	0.00944114
0.0	0.026242992	0.021431575	0.010028979	0.0148286605	0.013627994	0.01803199	0.008646908	0.02134895	0.01407241	0.00946177
0.0	0.03315494	0.01990268	0.011020154	0.030322723	0.016082829	0.022356896	0.0042578527	0.031843908	0.01676464	0.008594305
0.0	0.033184208	0.019932048	0.011010834	0.030336134	0.016096635	0.022373557	0.0042623635	0.031721383	0.016769553	0.008598141
0.0	0.027417192	0.022666844	0.013672703	0.015245371	0.017147746	0.028978523	0.0107375635	0.036570422	0.017579008	0.0073140105
0.0	0.031370286	0.01730389	0.02027351	0.01756271	0.013591173	0.017895449	0.007847345	0.03198669	0.016741736	0.0066012503
0.0	0.031273987	0.017280003	0.020305749	0.017549962	0.013585575	0.017820934	0.00787316	0.031964146	0.016716102	0.0066071935
0.0	0.023648964	0.01773129	0.011166563	0.010938922	0.016007494	0.036274802	0.0066602845	0.036869023	0.018153647	0.011227788
0.0	0.023738632	0.01782766	0.011147099	0.010996874	0.01603339	0.036534555	0.0066362326	0.036919985	0.018159894	0.011254532
0.0	0.018270675	0.017088376	0.010693808	0.016136445	0.0165371	0.035860494	0.011317947	0.020962963	0.016229313	0.007066009
0.0	0.018343508	0.017104618	0.010716867	0.01612007	0.016512102	0.035763532	0.011326626	0.020906903	0.016265843	0.007051542
0.0	0.030685404	0.014971496	0.013351812	0.01562275	0.01453933	0.01782034	0.010706468	0.019350229	0.0169934	0.009621859
0.0	0.017984053	0.01865069	0.010931119	0.013258708	0.010595729	0.017349169	0.009161477	0.030177131	0.017185235	0.008804136
0.0	0.018033097	0.01867232	0.010922337	0.013261702	0.010572085	0.017305974	0.009151501	0.030157635	0.01725896	0.008816091
0.0	0.01789509	0.018667106	0.010951698	0.01321848	0.010571815	0.017220942	0.009174246	0.030179432	0.017221192	0.008806705
0.0	0.018026756	0.018692978	0.010907095	0.013239232	0.010596088	0.017262496	0.009158655	0.030164197	0.017192727	0.008815928
0.0	0.017987076	0.018690038	0.010989041	0.013246398	0.010588473	0.017307336	0.009152479	0.030217737	0.017194202	0.00883563
0.0	0.01798674	0.018708702	0.0109374	0.013279571	0.010599809	0.017160183	0.009159291	0.030102503	0.017225761	0.008816408
0.0	0.023641847	0.01614685	0.012056	0.016076084	0.018935604	0.020453226	0.007716138	0.028472714	0.019445162	0.004560718
0.0	0.023674626	0.016078755	0.012064573	0.016114475	0.018867074	0.020324007	0.0077122916	0.028524319	0.019477637	0.0045598266
0.0	0.023751575	0.016118437	0.012109212	0.016169878	0.018980585	0.020283876	0.0077170986	0.028453475	0.01950141	0.0045554866
0.0	0.024897369	0.016645579	0.009617252	0.0057366346	0.013706137	0.050736792	0.007541393	0.01708514	0.020353109	0.009816749
0.0	0.030101234	0.015544596	0.011746953	0.014924005	0.013750421	0.027699342	0.007898692	0.02574579	0.016386969	0.006430232
0.0	0.029972749	0.0155716045	0.011802588	0.014948448	0.013749826	0.027615262	0.007893956	0.025733402	0.016408857	0.0064149783
0.0	0.030083371	0.0155321825	0.011794165	0.014982468	0.013790876	0.02768293	0.007898334	0.025687464	0.016415384	0.0064320234
0.0	0.11936517	0.038094237	0.00021907681	0.025289016	0.013951781	0.09175529	0.015013789	0.049850464	0.016819764	0.012256102
0.0	0.5571718	0.5711815	0.5586636	0.5677037	0.57631856	0.57773167	0.56480217	0.5617761	0.56649506	0.57398903
0.0	0.5571365	0.5711755	0.5592637	0.56772685	0.57554394	0.57737863	0.56427675	0.5607678	0.5664089	0.57490695
0.0	0.5574433	0.57152826	0.55839777	0.5678542	0.57542	0.57774734	0.5653235	0.560344	0.5663426	0.57474715
0.0	0.025771152	0.021330833	0.011710287	0.008966079	0.015588184	0.030670365	0.006693995	0.016482871	0.00050792936	0.008284379
0.0	0.55844307	0.57159084	0.5588001	0.5679501	0.5760064	0.5781344	0.56514335	0.5615742	0.5658119	0.57487494
0.0	0.56511694	0.574416	0.5659194	0.5722126	0.5833363	0.5857095	0.567704	0.5660745	0.56770873	0.5762448
0.0	0.5578831	0.5707869	0.5581395	0.56775904	0.5758229	0.5776578	0.5637369	0.56136537	0.56586933	0.57403505
0.0	0.5630296	0.57362515	0.56540275	0.57209146	0.5837743	0.58648115	0.56686264	0.56707054	0.56823945	0.5770678
0.0	0.55985177	0.57122606	0.5587797	0.56638646	0.5755665	0.57956326	0.56442225	0.56081015	0.56604034	0.57443345
0.0	0.55812824	0.5707254	0.55785733	0.5674285	0.57735276	0.57845825	0.5648757	0.56159806	0.56727266	0.5750462
0.0	0.5598106	0.5712953	0.55946225	0.5668582	0.57640254	0.57777464	0.5636743	0.56108874	0.56647867	0.5742232
0.0	0.5582165	0.5707905	0.5594034	0.5645241	0.57652825	0.57937616	0.5622991	0.5603355	0.56625724	0.5734863
0.0	0.55941504	0.5719289	0.55803645	0.56664455	0.57646024	0.5785474	0.56457746	0.5609765	0.5655413	0.5754545
0.0	0.55932426	0.57082665	0.55845183	0.5680653	0.57640773	0.57791	0.56432223	0.56074435	0.5665231	0.5752018
0.0	0.558404	0.57187074	0.5583358	0.56834245	0.5758615	0.57845265	0.5641761	0.56039363	0.566247	0.5752123
0.0	0.55791295	0.57129765	0.5581182	0.5671302	0.5756388	0.57814103	0.5645626	0.55985427	0.56723994	0.57538885
0.0	0.5594091	0.5712136	0.55815506	0.566912	0.5766322	0.57746655	0.56382865	0.56011456	0.5658734	0.575372
0.0	0.5597532	0.5726776	0.55995524	0.5665651	0.5775708	0.5801358	0.5648121	0.5612708	0.56783736	0.57359797
0.0	0.55848086	0.5724939	0.55822885	0.5682774	0.57652575	0.577827	0.56508565	0.56163013	0.5678396	0.5737029
0.0	0.55856407	0.5726175	0.5585135	0.56800467	0.5764967	0.5773234	0.56506366	0.5609805	0.56789327	0.5723173
0.0	0.55894774	0.57276464	0.55879694	0.5671383	0.5762805	0.57856876	0.56518734	0.5619432	0.56813747	0.5747626
0.0	0.55680865	0.57141113	0.55855995	0.5674486	0.5759043	0.5770288	0.56381106	0.5606034	0.5670314	0.5751953
0.0	0.557961	0.5723158	0.5574451	0.5673195	0.57580584	0.5782858	0.5650325	0.5601354	0.56583333	0.5749742
0.0	0.5587279	0.57261384	0.5579255	0.56727487	0.5758919	0.5781095	0.5657264	0.5616046	0.56710696	0.57517666
0.0	0.55885684	0.57236326	0.55910414	0.56823707	0.57593733	0.57883036	0.56543005	0.56102175	0.5673145	0.5755084
0.0	0.561153	0.5728822	0.5600624	0.5689838	0.577747	0.5791803	0.56648403	0.5621915	0.56757027	0.57407624
0.0	0.56054586	0.57293427	0.5602074	0.56883436	0.576337	0.57908463	0.5660989	0.5621475	0.5666258	0.57525367
0.0	0.5592735	0.5715615	0.5586826	0.569681	0.5767441	0.5800018	0.56192297	0.5616585	0.5681483	0.5757215
0.0	0.5576695	0.5720809	0.5583532	0.5691173	0.57585865	0.5789256	0.5656492	0.5604277	0.5678069	0.575054
0.0	0.5585752	0.57124126	0.55870485	0.56753075	0.57734406	0.57734793	0.5631494	0.5603574	0.56697685	0.5743839
0.0	0.5586564	0.5710349	0.5587595	0.5671234	0.57715946	0.57598746	0.56464577	0.5609507	0.5662036	0.57361317
0.0	0.5595192	0.57231796	0.558936	0.567076	0.57670385	0.5793831	0.5647395	0.5600056	0.56698656	0.5751347
0.0	0.5603596	0.5731662	0.5595411	0.56896114	0.5775999	0.57966125	0.5663916	0.56244284	0.5679825	0.57489747
0.0	0.5589383	0.5720562	0.5586234	0.5669247	0.57691425	0.5776553	0.5641574	0.56132686	0.5659559	0.57382846
0.0	0.5597345	0.5718169	0.55883926	0.56830657	0.57509947	0.57853884	0.56398016	0.56152225	0.56737405	0.5751366
0.0	0.5032985	0.052944593	0.06578097	0.08970247	0.057890516	0.13686928	0.012848401	0.20255983	0.06407141	0.021840462
0.0	0.17404807	0.054856192	0.015132967	0.027886312	0.030738888	0.09533203	0.020218901	0.04559027	0.007019352	0.007963559
0.0	0.5589422	0.5729267	0.55786103	0.56731933	0.5768173	0.5776535	0.5647365	0.5615302	0.5639942	0.57450366
0.0	0.5584215	0.57188153	0.55819297	0.56637496	0.57717913	0.5789536	0.5635324	0.5612581	0.5678828	0.57529116
0.0	0.5639963	0.5747379	0.56534094	0.57263756	0.5820477	0.58570206	0.56732905	0.565773	0.56732696	0.57650346
0.0	0.5640957	0.57438797	0.566091	0.5729747	0.58340454	0.5841631	0.5671017	0.56552625	0.5675147	0.5737964
0.0	0.50649744	0.053011924	0.06584365	0.08972385	0.05744072	0.13805701	0.012885868	0.20149437	0.06415206	0.021707593
0.0	0.55955106	0.57100666	0.55788195	0.565761	0.57562673	0.5778482	0.5643832	0.5607107	0.5662352	0.57375973
0.0	0.56284636	0.5738526	0.5649838	0.57250214	0.5821022	0.5836494	0.5661266	0.5659561	0.5673106	0.5731426
0.0	0.03167899	0.015578402	0.0154699795	0.015004541	0.013613771	0.020884536	0.0042368993	0.0029139125	0.020161638	0.008333611
0.0	0.12914339	0.04796432	0.015757376	0.03868909	0.038466465	0.09901778	0.020687008	0.04135207	0.0071141836	0.0071335156
0.0	0.12772153	0.050275337	0.019185504	0.0518	0.039406303	0.16852915	0.01804807	0.04506176	0.0072732745	0.008019547
0.0	0.12949805	0.050153848	0.013474004	0.027078567	0.038303737	0.10593672	0.018422225	0.02571009	0.006862754	0.009373483
0.0	0.13366008	0.056731567	0.01109466	0.037419662	0.028939724	0.10085683	0.016370261	0.020446697	0.0070325662	0.0074233855
0.0	0.1445374	0.076383896	0.012201699	0.029313145	0.026802123	0.09853728	0.017045692	0.03781629	0.0075946627	0.008126461
0.0	0.14728609	0.063388295	0.010533433	0.021624608	0.021809952	0.07937141	0.020605605	0.06078753	0.007123992	0.0094325105
0.0	0.16297553	0.052192785	0.011462636	0.034348194	0.039263044	0.085013025	0.020282373	0.028021792	0.007888472	0.008694246
0.0	0.15128781	0.04727794	0.009264135	0.034837868	0.028657746	0.094069235	0.018403249	0.050966	0.0067348033	0.008925473
0.0	0.16151035	0.05643759	0.011721229	0.030752417	0.0273759	0.10471638	0.014751377	0.04725039	0.0074457084	0.00778547
0.0	0.5074049	0.052807633	0.06673659	0.090638936	0.05796879	0.13859312	0.012927944	0.20447265	0.06408921	0.021909656
0.0	0.5569395	0.5716474	0.5588981	0.56792325	0.5766802	0.5772411	0.56412	0.5614828	0.5657813	0.5754164
0.0	0.55897576	0.5725456	0.55770516	0.56800044	0.5766555	0.57770175	0.56561553	0.5594368	0.5653532	0.5761505
0.0	0.5584583	0.57287705	0.5583405	0.5679592	0.57623744	0.57649565	0.56487715	0.5590899	0.5652272	0.574915
0.0	0.55597776	0.57240397	0.5585601	0.5695014	0.57695305	0.5783121	0.5643059	0.56175774	0.5670324	0.5756188
0.0	0.5626177	0.5736214	0.5650947	0.5726472	0.58299005	0.5854059	0.56663465	0.5653487	0.56858265	0.5765227
0.0	0.5594082	0.5721826	0.5598578	0.56896234	0.57821226	0.58005196	0.5641788	0.56256336	0.56658876	0.57509285
0.0	0.5589127	0.5717466	0.5589798	0.56731945	0.5763085	0.57800525	0.56269026	0.5603716	0.5671047	0.5737377
0.0	0.5627387	0.573327	0.5652213	0.5729876	0.5823135	0.58356833	0.56497085	0.5650298	0.56754893	0.57683146
0.0	0.5592794	0.5713122	0.55923665	0.56869155	0.57709485	0.5781389	0.56344324	0.5602049	0.5670379	0.57584804
0.0	0.56368047	0.57355314	0.5655116	0.5719172	0.5828236	0.585046	0.5654712	0.5654796	0.56802744	0.575079
0.0	0.18883482	0.036958788	0.014298853	0.040344886	0.015901422	0.08042441	0.013341106	0.035641696	0.01559038	0.013380379
0.0	0.55995697	0.5722359	0.5598662	0.56928366	0.5780516	0.58039486	0.5636702	0.5622081	0.5668699	0.5740713
0.0	0.5591411	0.57168955	0.56073046	0.5689478	0.57774323	0.5811634	0.56447834	0.5623363	0.56689054	0.57555425
0.0	0.5594041	0.5715444	0.56051505	0.5688163	0.5780737	0.58087015	0.564753	0.56221104	0.5663227	0.5751091
0.0	0.5595426	0.57173187	0.55996037	0.5684368	0.5784635	0.58108115	0.5648997	0.56251854	0.56674075	0.57507044
0.0	0.5595253	0.5721518	0.5592408	0.56759906	0.5769807	0.58025885	0.56508446	0.562616	0.5657204	0.57409436
0.0	0.55901504	0.5713766	0.56063	0.5694309	0.57835144	0.5805668	0.5644476	0.5618444	0.56632555	0.5741364
0.0	0.55946845	0.57208735	0.55987906	0.56865054	0.5784234	0.5810092	0.56502444	0.56188136	0.56666994	0.5748777
0.0	0.55989105	0.5714706	0.5610991	0.56947017	0.5779687	0.581066	0.56493723	0.5623071	0.56692404	0.5752199
0.0	0.5597916	0.57219684	0.56091654	0.5689988	0.5785764	0.58038825	0.5647753	0.5600299	0.5662929	0.57506824
0.0	0.5596677	0.57192975	0.5603063	0.5683306	0.57820225	0.5810282	0.5651269	0.56254584	0.5667849	0.57496643
0.0	0.021208169	0.021808594	0.007505177	0.015817812	0.007980902	0.02674667	0.010222748	0.018842865	0.022360722	0.009316859
0.0	0.55961883	0.5715903	0.55998635	0.5685782	0.5780937	0.58118683	0.56505394	0.5622902	0.5661683	0.57538867
0.0	0.5598847	0.57201743	0.56082076	0.5692009	0.5775665	0.5811255	0.56511945	0.560434	0.56687105	0.5750146
0.0	0.5590022	0.57171404	0.56081986	0.56866354	0.5786235	0.5803956	0.5648554	0.5625385	0.5664712	0.57490754
0.0	0.5592246	0.57202303	0.56003624	0.5689114	0.57878965	0.5809466	0.5651163	0.5617996	0.5668127	0.5752562
0.0	0.5590689	0.57234955	0.56074345	0.56928277	0.57843775	0.5809912	0.5635516	0.5620127	0.5667474	0.575019
0.0	0.5593956	0.5715557	0.5600768	0.56840587	0.5782448	0.5806114	0.56424147	0.5623083	0.56656486	0.5752438
0.0	0.55929995	0.5719942	0.5608047	0.56907517	0.5784171	0.5808581	0.56439024	0.5621726	0.56608623	0.5745459
0.0	0.55988777	0.57191455	0.56092995	0.569684	0.5780566	0.5804092	0.5634089	0.5628628	0.56675285	0.5748397
0.0	0.5590016	0.5715968	0.5606416	0.56752086	0.57808906	0.58047354	0.5646654	0.5625437	0.5666444	0.5740736
0.0	0.5598111	0.57170016	0.5597753	0.56914675	0.5778886	0.5794634	0.5630965	0.56139636	0.56506	0.5752029
0.0	0.5600742	0.5707101	0.55969614	0.5657086	0.57843715	0.58013415	0.5649613	0.56255305	0.5638599	0.57429695
0.0	0.5597919	0.5703137	0.5606177	0.5681685	0.5781634	0.5812545	0.56385165	0.5618583	0.5662988	0.57457787
0.0	0.5591755	0.57159054	0.56057596	0.56760466	0.5778626	0.58079386	0.5650541	0.5625992	0.5661616	0.5735898
0.0	0.5580478	0.5721855	0.5601339	0.56861746	0.5770397	0.5805148	0.5649191	0.5627743	0.5658559	0.5735412
0.0	0.5620197	0.5738134	0.56495374	0.5722145	0.580581	0.5843504	0.56649196	0.5662959	0.5676741	0.5754693
0.0	0.5635103	0.5737757	0.5655814	0.57236916	0.58346504	0.58651185	0.5667999	0.5665461	0.5667814	0.57631516
0.0	0.5586192	0.5699509	0.5584414	0.56770384	0.5754485	0.578119	0.5632885	0.56115115	0.56456345	0.5742884
0.0	0.5620118	0.573624	0.5649819	0.57307184	0.5828494	0.58475524	0.56568855	0.5659882	0.5672396	0.576543
0.0	0.5620804	0.573467	0.5649103	0.5727351	0.5824251	0.5842713	0.56562537	0.56663835	0.5670442	0.57584536
0.0	0.55811846	0.5717949	0.5594199	0.5688711	0.5779563	0.57891905	0.56388205	0.56128246	0.5666895	0.5756045
0.0	0.562637	0.574272	0.5658196	0.57341605	0.58327174	0.5847356	0.5659273	0.5665745	0.5675527	0.5770691
0.0	0.55960995	0.570053	0.5594079	0.5692802	0.5771521	0.5791203	0.5650195	0.5616778	0.56653756	0.57404965
0.0	0.55892164	0.57296735	0.55884707	0.56868374	0.57668245	0.57924974	0.5633716	0.559818	0.5681956	0.57535255
0.0	0.55937606	0.57275087	0.55905515	0.5687346	0.57686335	0.5795665	0.56309783	0.55784	0.5679497	0.5757101
0.0	0.56297904	0.574303	0.5666419	0.5737037	0.5825832	0.5842176	0.5678529	0.5667769	0.5674742	0.5759624
0.0	0.5630285	0.5742961	0.5666555	0.5735792	0.58257383	0.583811	0.56678873	0.5665964	0.567786	0.5757031
0.0	0.5646204	0.57532835	0.56752574	0.5756261	0.58537537	0.587407	0.5677864	0.5686119	0.5682785	0.5769819
0.0	0.5646204	0.57532835	0.56752574	0.5756261	0.58537537	0.587407	0.5677864	0.5686119	0.5682785	0.5769819
0.0	0.55845183	0.5732639	0.5600169	0.5689143	0.5784017	0.57850707	0.5642724	0.56190366	0.5681566	0.57549274
0.0	0.562188	0.5741496	0.5648277	0.5713996	0.582939	0.584701	0.5657866	0.5662574	0.5682003	0.57622486
0.0	0.55944866	0.5724889	0.55924755	0.5688181	0.5768586	0.5782783	0.5654164	0.561769	0.5677178	0.57567394
0.0	0.5615477	0.57441896	0.5644528	0.5740705	0.58250386	0.5844895	0.5664596	0.56673145	0.5680888	0.5762965
0.0	0.562002	0.5737098	0.56438166	0.5731842	0.5813892	0.58372664	0.56647635	0.56570697	0.5665303	0.5741119
0.0	0.55970675	0.57165426	0.55856985	0.5687721	0.5763829	0.5785193	0.5643463	0.561241	0.5667219	0.5744811
0.0	0.5619474	0.57287514	0.5647337	0.5724575	0.581654	0.5821542	0.5662124	0.565326	0.5672021	0.57581437
0.0	0.55877036	0.5715003	0.55822664	0.5684016	0.57648534	0.5790145	0.56439626	0.56073004	0.5670712	0.5740952
0.0	0.5585648	0.5706687	0.5581727	0.5677526	0.5752915	0.5773251	0.56433856	0.5609496	0.56701	0.57450294
0.0	0.55871844	0.57185924	0.5589898	0.568481	0.5756091	0.57869357	0.5654308	0.56181455	0.5679045	0.5761011
0.0	0.55871934	0.57056177	0.5598329	0.56726056	0.57588255	0.57827693	0.56480974	0.5620202	0.5678249	0.57591254
0.0	0.20917732	0.04355205	0.015867766	0.025059905	0.019346777	0.07716812	0.014320652	0.030734578	0.018160746	0.0075917593
0.0	0.5651013	0.574992	0.5668085	0.5732527	0.58411956	0.586358	0.56784296	0.5662076	0.5681442	0.5772212
0.0	0.5651013	0.574992	0.5668085	0.5732527	0.58411956	0.586358	0.56784296	0.5662076	0.5681442	0.5772212
0.0	0.55950576	0.5723618	0.5584824	0.56782883	0.57601815	0.57753897	0.5651601	0.5617285	0.56790215	0.57555073
0.0	0.5628033	0.57424	0.56545013	0.5729521	0.5822916	0.5839335	0.5669441	0.56416416	0.56866246	0.57684684
0.0	0.5626122	0.57390434	0.56503385	0.57232344	0.58289033	0.5854431	0.56588006	0.565276	0.5673272	0.5763169
0.0	0.56249464	0.57366824	0.5650188	0.5716319	0.5830008	0.58500904	0.566207	0.5653722	0.5680532	0.57654774
0.0	0.56249464	0.57366824	0.5650188	0.5716319	0.5830008	0.58500904	0.566207	0.5653722	0.5680532	0.57654774
0.0	0.5628033	0.57424	0.56545013	0.5729521	0.5822916	0.5839335	0.5669441	0.56416416	0.56866246	0.57684684
0.0	0.5590957	0.57231975	0.55916446	0.5667774	0.57763106	0.57967496	0.56509954	0.5598707	0.5681627	0.57598346
0.0	0.5585585	0.57122326	0.55828816	0.5674361	0.57588583	0.57957894	0.5655626	0.5585359	0.56688994	0.5759099
0.0	0.55886155	0.5727239	0.55939233	0.56744903	0.57773846	0.57960886	0.56615746	0.56104577	0.56797314	0.5754997
0.0	0.5637317	0.5742875	0.5666659	0.5752612	0.58462906	0.5871188	0.56744075	0.56737787	0.56767195	0.5770988
0.0	0.5576027	0.5712516	0.55837905	0.5675914	0.5757781	0.57809716	0.56440574	0.56067604	0.567355	0.57431304
0.0	0.5589275	0.5711849	0.5585232	0.56600976	0.57644683	0.57776433	0.56369257	0.5598054	0.5663361	0.5741732
0.0	0.5643506	0.57445985	0.5670748	0.5732319	0.5844185	0.5862044	0.56777805	0.5670711	0.5679754	0.5760952
0.0	0.5631768	0.57465696	0.56684685	0.57503504	0.5834862	0.586161	0.5679551	0.56813973	0.5662146	0.57650876
0.0	0.5592368	0.5719289	0.5606344	0.5706429	0.57852894	0.5807453	0.56603295	0.56249	0.5662206	0.5749606
0.0	0.56258017	0.5744167	0.5656442	0.57429135	0.58314645	0.58602893	0.5677302	0.56783587	0.56562823	0.576527
0.0	0.56383467	0.573651	0.5658758	0.5718315	0.5834777	0.5864564	0.56681895	0.5675683	0.5663489	0.57649934
0.0	0.56042016	0.57142	0.56075853	0.56892276	0.5785087	0.58041066	0.565961	0.5629627	0.5669173	0.5752852
0.0	0.56208384	0.57368094	0.56551975	0.5736251	0.5824338	0.58368045	0.5653737	0.5660398	0.56782395	0.5760169
0.0	0.55653733	0.5711499	0.55812895	0.5674822	0.57504725	0.5782972	0.563649	0.5614013	0.56674105	0.57496965
0.0	0.55846035	0.5719008	0.5587824	0.568923	0.57661796	0.5796341	0.56518364	0.561115	0.56797063	0.57530046
0.0	0.5625936	0.5737402	0.56420946	0.5720086	0.5817394	0.5849453	0.5662062	0.56579965	0.56817067	0.5757127
0.0	0.5583959	0.5724602	0.55867594	0.56965125	0.5758934	0.579271	0.5655314	0.56055546	0.56832486	0.5749568
0.0	0.18075506	0.055515654	0.015013464	0.0475635	0.021799885	0.08756936	0.0171611	0.045369968	0.013806995	0.010628967
0.0	0.5581872	0.57237136	0.5591076	0.5679134	0.57650757	0.5779195	0.564899	0.5611239	0.5675148	0.5752393
0.0	0.55815095	0.5708805	0.55733424	0.5673563	0.5768672	0.57796305	0.56470627	0.56114626	0.5672371	0.57516116
0.0	0.56230104	0.5741681	0.5648131	0.5724583	0.58257145	0.5838923	0.5664137	0.56601316	0.56734264	0.575856
0.0	0.5598982	0.5702649	0.55919075	0.56772184	0.5763425	0.57876855	0.5644142	0.56246465	0.56586426	0.57504225
0.0	0.55911	0.5712978	0.56001955	0.56925106	0.5779848	0.5797169	0.56556684	0.56260663	0.56689054	0.5758691
0.0	0.56274956	0.57329756	0.565415	0.57355887	0.5832773	0.58601683	0.5672332	0.56747735	0.56741524	0.5768765
0.0	0.5596259	0.5708792	0.5597811	0.5673418	0.576743	0.57878923	0.562747	0.5618337	0.5657239	0.57518786
0.0	0.55977845	0.56997025	0.55812293	0.56548136	0.57713854	0.5778648	0.5647646	0.55960965	0.56535596	0.57350516
0.0	0.55943537	0.57041806	0.5589992	0.5674083	0.576245	0.5783836	0.5640846	0.56241935	0.5656713	0.5747264
0.0	0.5586668	0.57006556	0.55888474	0.56762445	0.57675	0.5776024	0.56239337	0.5600959	0.5655545	0.57483214
0.0	0.5632623	0.57367134	0.5647519	0.5715285	0.58186054	0.58341694	0.56541264	0.5661137	0.56627554	0.57518756
0.0	0.5636191	0.57437366	0.56446034	0.57288706	0.58148736	0.5831737	0.56504637	0.5657203	0.567334	0.57609546
0.0	0.5592026	0.5721812	0.5596088	0.56920725	0.57602227	0.5773436	0.5640389	0.56193954	0.5677994	0.57510155
0.0	0.562241	0.57341266	0.563951	0.57221574	0.5809865	0.58278817	0.5657402	0.5661289	0.5679443	0.5760642
0.0	0.5625316	0.5742604	0.5641539	0.57403296	0.5816997	0.58348566	0.5669534	0.5654407	0.5674737	0.57626396
0.0	0.5625316	0.5742604	0.5641539	0.57403296	0.5816997	0.58348566	0.5669534	0.5654407	0.5674737	0.57626396
0.0	0.55910665	0.57139516	0.5589102	0.5683912	0.5764042	0.5772161	0.56398255	0.56166154	0.56729263	0.5750802
0.0	0.55910665	0.57139516	0.5589102	0.5683912	0.5764042	0.5772161	0.56398255	0.56166154	0.56729263	0.5750802
0.0	0.5582605	0.57222277	0.55830103	0.56807595	0.57714355	0.57922167	0.5656015	0.56101096	0.5679662	0.57562584
0.0	0.5588253	0.57207936	0.55894643	0.56901073	0.5764835	0.57758456	0.565457	0.5616693	0.56696045	0.5757579
0.0	0.559789	0.5728042	0.5599808	0.56924707	0.57619643	0.57718056	0.56624436	0.56162775	0.5655896	0.57494867
0.0	0.5632096	0.57450354	0.56554884	0.5744202	0.5840901	0.5858844	0.5668955	0.56730443	0.56633884	0.57645637
0.0	0.562068	0.57263577	0.5635027	0.5706671	0.5826526	0.58442664	0.56424296	0.56533647	0.5672592	0.5748629
0.0	0.56223994	0.57336235	0.5650743	0.57296026	0.5824085	0.584632	0.56529844	0.56657135	0.56692654	0.57549804
0.0	0.02693881	0.01447218	0.009955008	0.015652375	0.016109584	0.019097712	0.009177151	0.033831783	0.017532516	0.0054289177
0.0	0.56542057	0.57378757	0.5674893	0.57513165	0.58477825	0.58776444	0.56805205	0.5689122	0.5682331	0.57645464
0.0	0.559763	0.5721909	0.56009066	0.5690352	0.57851	0.5809843	0.56494856	0.5613995	0.56657743	0.5749663
0.0	0.55846053	0.56863004	0.5576864	0.56674516	0.57493126	0.5777986	0.5650328	0.561461	0.56508124	0.57558024
0.0	0.5595581	0.5725169	0.5583851	0.5686085	0.57550174	0.5793463	0.56525475	0.56205463	0.56738293	0.57467955
0.0	0.55700785	0.5709767	0.5588008	0.56764746	0.57687414	0.5771831	0.56469095	0.56147844	0.56585956	0.5733038
0.0	0.5570899	0.56931984	0.5583911	0.5676553	0.5743595	0.5769514	0.56392384	0.5602012	0.5652909	0.57294494
0.0	0.1296657	0.04613518	0.011427537	0.025125148	0.016733825	0.0891982	0.012857235	0.040296238	0.014348874	0.010439188
0.0	0.02642493	0.018502397	0.012112191	0.015562953	0.013501375	0.020737462	0.008073348	0.025414864	0.020503785	0.0069744843
0.0	0.56447846	0.57407075	0.5662397	0.5731658	0.5836028	0.5850313	0.5671619	0.5666046	0.5673383	0.57571185
0.0	0.564765	0.57450217	0.5652735	0.5714657	0.58279055	0.5849563	0.56712043	0.5656327	0.5660544	0.57518286
0.0	0.03585784	0.022193037	0.011511811	0.01876209	0.018045226	0.026110262	0.008986401	0.033968188	0.01372456	0.012305527
0.0	0.55788946	0.57271916	0.5596126	0.5685161	0.57652247	0.57790583	0.56490016	0.56067854	0.5675864	0.5756017
0.0	0.56062365	0.5730811	0.5597929	0.56855047	0.57803696	0.5776522	0.5656843	0.5615927	0.56654954	0.5752993
0.0	0.5594575	0.5709227	0.55864227	0.5682982	0.57615864	0.57798326	0.563846	0.5611025	0.56661516	0.57377785
0.0	0.5599729	0.57123923	0.5588991	0.5692098	0.57573473	0.5783972	0.5652866	0.5608874	0.5681447	0.5760727
0.0	0.01836429	0.019970115	0.012395307	0.009934524	0.010685034	0.028320793	0.009293341	0.012623065	0.010070973	0.006122863
0.0	0.03454605	0.018125769	0.012809239	0.014107039	0.010982286	0.021615513	0.0051487647	0.041743	0.009885441	0.0065769916
0.0	0.56162447	0.5735155	0.5648668	0.5725079	0.58152366	0.5847221	0.5648724	0.56522405	0.5676642	0.57556385
0.0	0.5595049	0.57271004	0.55954826	0.5689707	0.5771037	0.57978284	0.56619674	0.56293267	0.5683419	0.576154
0.0	0.5590934	0.5729945	0.55950314	0.5697128	0.5761439	0.57965076	0.56598616	0.56249636	0.5684877	0.5762389
0.0	0.55664456	0.57221323	0.5588219	0.56737196	0.57593256	0.5788557	0.56521267	0.56092864	0.5682036	0.57573414
0.0	0.5577691	0.5722244	0.5577466	0.56741863	0.5745626	0.5792388	0.56511676	0.55968285	0.5662127	0.5741711
0.0	0.5604686	0.57169104	0.5588189	0.56666976	0.5760712	0.5781881	0.5628338	0.56141937	0.5653064	0.57443583
0.0	0.5590607	0.57291484	0.5595605	0.56888336	0.5764805	0.5792743	0.5654203	0.55978596	0.56651115	0.57589597
0.0	0.56513715	0.5747596	0.56655	0.5731483	0.5841466	0.5862363	0.5682942	0.5689862	0.5663682	0.5757148
0.0	0.56513715	0.5747596	0.56655	0.5731483	0.5841466	0.5862363	0.5682942	0.5689862	0.5663682	0.5757148
0.0	0.55825084	0.5718204	0.5576633	0.56598145	0.57575256	0.57707965	0.56494945	0.56149566	0.5660741	0.5737192
0.0	0.5587677	0.571053	0.5585674	0.56855506	0.57441306	0.57840693	0.5653968	0.5615903	0.5654998	0.57506174
0.0	0.04115959	0.022377923	0.013038936	0.012961025	0.013056257	0.00482362	0.010040603	0.034108695	0.01470449	0.0045666187
0.0	0.041311476	0.022400862	0.013005711	0.012896448	0.013035567	0.004764197	0.0099907555	0.03371562	0.014650998	0.0045508575
0.0	0.041175116	0.022348866	0.013026497	0.012893499	0.0130487885	0.0047724787	0.010012139	0.033658616	0.014638027	0.0045554
0.0	0.5576032	0.57024115	0.5586202	0.56743205	0.57659125	0.5769018	0.56191224	0.56028384	0.5658643	0.57508045
0.0	0.5568949	0.5723151	0.5588575	0.56828654	0.5751022	0.57912046	0.56542003	0.56035364	0.56747484	0.5758849
0.0	0.022377947	0.014233085	0.009322722	0.017779423	0.012716714	0.02619607	0.0144654075	0.033300478	0.016260473	0.008498894
0.0	0.022412293	0.014266275	0.009325181	0.017865464	0.012766511	0.02644383	0.014479112	0.033459812	0.016259992	0.008490717
0.0	0.10679793	0.041473486	0.014489451	0.051282313	0.015610018	0.11982014	0.01388021	0.02931019	0.014197778	0.009086466
0.0	0.13837267	0.046343368	0.0148442015	0.032916486	0.021511538	0.108936116	0.013222983	0.038600605	0.017188393	0.011329035
0.0	0.5628876	0.5739377	0.5662568	0.57437134	0.5834624	0.58677834	0.5674758	0.56754607	0.5686322	0.5769465
0.0	0.56085384	0.57221085	0.55879796	0.5688788	0.5766218	0.5785763	0.5647475	0.5619518	0.56637496	0.5752958
0.0	0.55869675	0.5725065	0.55915	0.5682886	0.57589173	0.57891876	0.5656566	0.56104535	0.5681478	0.57558084
0.0	0.5644476	0.5725816	0.56540185	0.5728682	0.5817497	0.5841607	0.5676712	0.5652217	0.56701154	0.5765316
0.0	0.55791473	0.5719932	0.55760294	0.56755906	0.5749456	0.57768536	0.5634532	0.5608619	0.5661135	0.57409984
0.0	0.5577569	0.5719913	0.55801904	0.5670753	0.5765718	0.57821375	0.56451386	0.5609808	0.5662438	0.5748324
0.0	0.55812395	0.5717297	0.55994326	0.56788456	0.57709473	0.5783666	0.5650472	0.56016123	0.56674504	0.57401925
0.0	0.55763185	0.5719813	0.55917364	0.5677647	0.5760348	0.5777873	0.5649672	0.56085664	0.56672174	0.57499886
0.0	0.55783886	0.5717884	0.55893123	0.5675512	0.5758918	0.57708174	0.56341743	0.5605834	0.5664662	0.57364845
0.0	0.55783486	0.57217276	0.5586322	0.5676628	0.5766973	0.57873183	0.5646763	0.5613632	0.56635404	0.5750447
0.0	0.5583163	0.571995	0.5593093	0.5668533	0.577322	0.5779235	0.56470567	0.56134796	0.56632334	0.5746531
0.0	0.5576888	0.5724321	0.55904317	0.5669913	0.5773281	0.57781976	0.56516236	0.5607555	0.5661358	0.5749567
0.0	0.5580536	0.5718121	0.55856204	0.56746006	0.57566977	0.5783368	0.5645826	0.56140304	0.56680804	0.57509315
0.0	0.5581409	0.5716152	0.5583504	0.56765944	0.576193	0.57822686	0.56413054	0.5610052	0.5667442	0.5746688
0.0	0.5579627	0.57211107	0.5588999	0.5675498	0.5762519	0.5781537	0.56405324	0.5594809	0.56605935	0.57467043
0.0	0.5573757	0.57197875	0.55925196	0.5684197	0.57680154	0.57706785	0.56376034	0.56006503	0.5664321	0.57481164
0.0	0.5576561	0.572004	0.55790335	0.5671717	0.5769419	0.5768867	0.56321865	0.56090003	0.5656348	0.5749621
0.0	0.5585928	0.57181823	0.5583085	0.56600803	0.57570016	0.577149	0.5640844	0.5604239	0.56606036	0.57299984
0.0	0.5576429	0.57198143	0.5580244	0.56754917	0.5774201	0.5774013	0.5648485	0.5611796	0.5667125	0.5751114
0.0	0.5574535	0.5712188	0.55877316	0.56795937	0.57702625	0.5778984	0.5645221	0.56037074	0.5667865	0.5743933
0.0	0.558104	0.57216144	0.55814505	0.56687844	0.57600474	0.5781285	0.5643055	0.5610623	0.5661564	0.57369256
0.0	0.5577666	0.57151884	0.557355	0.567303	0.5758631	0.5783218	0.5635346	0.56091654	0.5665581	0.5745258
0.0	0.5588404	0.5723471	0.5587767	0.56784153	0.5765178	0.5770559	0.5641094	0.5611518	0.56522036	0.5740928
0.0	0.561889	0.57328504	0.56426626	0.5727521	0.58173233	0.5846157	0.5656763	0.566586	0.5678086	0.574826
0.0	0.56055874	0.5721512	0.55976635	0.5680767	0.5772731	0.57852477	0.5658785	0.56114537	0.56768644	0.57532704
0.0	0.28178418	0.08933538	0.011647224	0.061851285	0.030293284	0.18021868	0.019760257	0.068656035	0.023102561	0.018349443
0.0	0.041614868	0.020022921	0.016847853	0.018882886	0.0162023	0.026233403	0.011543694	0.02451056	0.012812647	0.009226485
0.0	0.5600002	0.5723945	0.55980945	0.5682142	0.57793033	0.57851994	0.5646336	0.5620465	0.5669105	0.57324857
0.0	0.5038242	0.052716617	0.06606051	0.08985883	0.057646252	0.13701501	0.012909421	0.20213544	0.06377585	0.021697914
0.0	0.56323385	0.572788	0.5652555	0.57222605	0.5833448	0.58429307	0.5667294	0.5657836	0.5667694	0.5748002
0.0	0.5632073	0.5735636	0.5651773	0.5730877	0.5830968	0.58478487	0.5664881	0.5666407	0.5669138	0.5755842
0.0	0.5640732	0.5733506	0.5667951	0.5733468	0.58199954	0.58564657	0.56652194	0.56729114	0.56811196	0.5763471
0.0	0.564118	0.5743411	0.5665436	0.57380426	0.5822086	0.58528095	0.5662884	0.56556237	0.5683011	0.57654375
0.0	0.5630318	0.5723018	0.5651784	0.57113266	0.5823772	0.58366656	0.5662571	0.5661528	0.5667548	0.57642776
0.0	0.56393296	0.5732915	0.56533897	0.57326204	0.58257073	0.5842494	0.5658927	0.56579685	0.56688386	0.5762589
0.0	0.5598323	0.5726087	0.5600035	0.56812745	0.5783704	0.57930946	0.5655909	0.5616128	0.56649023	0.5756839
0.0	0.5600904	0.5733414	0.5604551	0.5696523	0.5780252	0.5804525	0.5661032	0.56291944	0.56730556	0.5762899
0.0	0.5629055	0.5742683	0.56602794	0.57340664	0.58228916	0.5848315	0.566861	0.5669568	0.5682806	0.57696384
0.0	0.56375253	0.57434237	0.56593144	0.57337874	0.58348954	0.58446664	0.56662226	0.5674147	0.5677888	0.5767116
0.0	0.5640282	0.57363635	0.5657171	0.57330376	0.58240336	0.58468634	0.56661314	0.5667409	0.567792	0.5767253
0.0	0.5645617	0.5739835	0.56527156	0.57266444	0.58261704	0.58524376	0.5668371	0.5661742	0.5671304	0.57705945
0.0	0.5644883	0.57432055	0.5656932	0.5731009	0.5831903	0.5854122	0.56651187	0.567065	0.5673431	0.5746582
0.0	0.02968116	0.015918309	0.010701211	0.019006925	0.010668689	0.026138093	0.014602785	0.032077108	0.018307393	0.0075649596
0.0	0.55836517	0.5722656	0.55888015	0.56627536	0.5745673	0.5770579	0.56408495	0.55971724	0.5660475	0.5745988
0.0	0.5653455	0.5749771	0.56758213	0.5752092	0.5847982	0.5875308	0.5666994	0.5687932	0.5677586	0.5765652
0.0	0.5591612	0.5724018	0.55925864	0.5681735	0.57516444	0.57914454	0.5639694	0.56139195	0.5678142	0.5745221
0.0	0.6770603	0.10145319	0.02828068	0.07766085	0.06268146	0.22613753	0.021938844	0.0774531	0.017775495	0.019138068
0.0	0.5592036	0.5718025	0.5584221	0.56861794	0.5769326	0.5794893	0.56320566	0.56081223	0.56716436	0.57299334
0.0	0.015052645	0.050514616	4.6536665e-05	0.15886378	0.056730278	0.28090158	0.018724047	0.16076687	0.0220832	0.023868946
0.0	0.075394936	0.0004921727	5.9357735e-05	0.00011888747	0.0017258502	0.021997483	0.0005702722	0.00021055095	0.00014487938	5.67045e-05
0.0	0.027779618	0.0006273435	5.8546582e-05	0.000120685196	0.0015902922	0.00531559	0.00042163156	0.0002101424	5.0461043e-05	1.1730709e-05
0.0	0.026978992	0.0004955416	0.00018675816	0.00013163981	0.0012992381	0.02039767	0.00018194107	0.00022527303	3.7882965e-05	1.1372379e-05
0.0	0.040150892	0.00063795934	0.00021998293	0.000121161764	0.00024629835	0.0038780815	0.00017152837	0.13887598	4.0142935e-05	1.0050392e-05
0.0	0.040051933	0.00063779973	0.00022027134	0.000120938406	0.00024527733	0.0038859271	0.0001713732	0.13952932	4.0106355e-05	1.0026689e-05
0.0	0.05383999	0.002357226	4.5432127e-05	0.0001115036	0.0014048349	0.02267806	0.00039174667	0.00016828938	3.6630037e-05	1.0059694e-05
0.0	0.06739121	0.0005602524	0.00025329302	0.00028169467	0.00042995642	0.0031237348	9.1760754e-05	0.00025572392	0.00020072913	1.5399008e-05
0.0	0.56300557	0.57347214	0.56449574	0.57297766	0.582818	0.5849941	0.56469464	0.5658793	0.5676556	0.57457983
0.0	0.5581995	0.5718293	0.56024605	0.5680618	0.5769182	0.57896584	0.5646817	0.56126255	0.56680083	0.57345074
0.0	0.55946743	0.572247	0.5602197	0.5684443	0.576875	0.5793896	0.56484365	0.56129885	0.5669889	0.5739931
0.0	0.5576104	0.570141	0.5590473	0.5674386	0.5761041	0.5779023	0.5649725	0.56013393	0.56617	0.57317376
0.0	0.55673856	0.57128793	0.5579098	0.5684195	0.5758191	0.5772821	0.5643623	0.5600882	0.5666685	0.5743684
0.0	0.55752456	0.57196474	0.55950785	0.5689558	0.5766944	0.5787058	0.56396806	0.5620547	0.56734216	0.57437783
0.0	0.55776477	0.5718074	0.55943483	0.56821823	0.57590175	0.57909095	0.56495184	0.56105673	0.5663776	0.57439214
0.0	0.55772537	0.57239836	0.55945265	0.56929547	0.57682407	0.57888615	0.5642169	0.56214184	0.5673272	0.5745489
0.0	0.55880666	0.5722247	0.5593967	0.5685885	0.57601196	0.5793275	0.56504226	0.56115407	0.5666393	0.574641
0.0	0.55820733	0.5717181	0.55804586	0.5686142	0.57623875	0.57857215	0.56442225	0.5608447	0.5673416	0.57368004
0.0	0.5579997	0.57112086	0.5583833	0.56820774	0.57576674	0.57829833	0.5633079	0.5617118	0.566686	0.5748713
0.0	0.55865246	0.5717117	0.55887264	0.5677904	0.575767	0.57842356	0.5647348	0.5611963	0.5672218	0.57504433
0.0	0.55748403	0.5717063	0.5590378	0.5686718	0.57609075	0.5787318	0.56440765	0.5601858	0.56639445	0.57391804
0.0	0.55758417	0.57218105	0.55937886	0.5690454	0.57545054	0.5793514	0.56486785	0.56128633	0.5671332	0.5740064
0.0	0.5573022	0.56974715	0.5586556	0.5687325	0.576672	0.5790913	0.56378734	0.5616614	0.5651776	0.57386917
0.0	0.5580925	0.570132	0.55810934	0.5677648	0.57546353	0.5787284	0.56297183	0.56225705	0.566708	0.5739079
0.0	0.55870765	0.5700543	0.5596965	0.5694755	0.57629424	0.58010507	0.56446546	0.56148237	0.56726336	0.5747096
0.0	0.55697167	0.5716033	0.55758196	0.5676559	0.57653666	0.57842255	0.56434256	0.56146437	0.56732166	0.5729845
0.0	0.55797124	0.57225513	0.5589382	0.56707346	0.5769815	0.5785087	0.5620547	0.56197685	0.5674895	0.57376295
0.0	0.55820924	0.57027125	0.55896205	0.5693989	0.5767484	0.57978773	0.5643682	0.56068945	0.5666649	0.5742547
0.0	0.55745924	0.57197523	0.5588029	0.5675079	0.57662845	0.579033	0.56509936	0.5608851	0.5671668	0.5733031
0.0	0.5591781	0.57187366	0.5589224	0.5680433	0.5766154	0.58003235	0.56414914	0.56148285	0.567344	0.57376814
0.0	0.55914754	0.5708975	0.55747163	0.56632507	0.5745184	0.57782495	0.5624643	0.5608635	0.5658939	0.57351893
0.0	0.55955684	0.5707058	0.55860084	0.56657326	0.5759816	0.5777669	0.5638776	0.56159604	0.5663665	0.5729945
0.0	0.5591823	0.57103676	0.55797863	0.5668621	0.57557386	0.57784873	0.5637759	0.56137574	0.5658999	0.5729722
0.0	0.5586607	0.5703603	0.55856586	0.5690563	0.57686865	0.5777168	0.5646748	0.5610348	0.5669184	0.573775
0.0	0.55912745	0.5707733	0.5585379	0.5678219	0.57539034	0.57825994	0.56388247	0.56176037	0.5670976	0.5731315
0.0	0.558715	0.5717359	0.55862707	0.5674947	0.5761864	0.57906944	0.5634771	0.5603825	0.56718975	0.57301027
0.0	0.5579204	0.570523	0.55866617	0.5691237	0.5759311	0.57823277	0.56319565	0.5603514	0.5671878	0.573445
0.0	0.5588048	0.5717552	0.55980146	0.5677113	0.5767142	0.5783128	0.5637449	0.560396	0.5675214	0.5744954
0.0	0.5591767	0.5721913	0.5591378	0.56854963	0.5766924	0.57886595	0.5643885	0.56082296	0.56722975	0.5735078
0.0	0.5593596	0.5718807	0.5594914	0.56818265	0.5758571	0.5802715	0.5649683	0.5603158	0.5676213	0.5744353
0.0	0.55920655	0.5716504	0.55922306	0.56912696	0.5765332	0.5803753	0.56396085	0.56090516	0.5671897	0.57454616
0.0	0.55909574	0.5721404	0.55883217	0.5686817	0.57674414	0.58008	0.5648037	0.5601273	0.565929	0.5734128
0.0	0.55890137	0.5720779	0.55839187	0.5688055	0.57697475	0.5791097	0.56392014	0.5606804	0.56721383	0.57241654
0.0	0.55891764	0.5711834	0.5592779	0.5687018	0.57607925	0.57885927	0.5643584	0.56064	0.5668641	0.57477844
0.0	0.5589965	0.5718462	0.5588188	0.56849307	0.57697314	0.5788515	0.5644087	0.5605748	0.56710035	0.57493865
0.0	0.55879205	0.5716883	0.5585595	0.5678553	0.5768477	0.57922435	0.5629495	0.56064737	0.56713545	0.5730903
0.0	0.03290432	0.09327871	0.047573544	0.111069575	0.07610092	0.20380284	0.022399494	0.18361126	0.016546262	0.0261247
0.0	0.07484023	0.0004904028	5.8989986e-05	0.000118444244	0.0017208215	0.021968815	0.0005750654	0.00020830393	0.00014348941	5.648603e-05
0.0	0.07491171	0.0004937344	5.8821017e-05	0.00011736873	0.0017240831	0.021818144	0.0005733559	0.00020837007	0.0001437074	5.649443e-05
0.0	0.0001975277	0.010969816	3.4466346e-05	0.027684605	0.012334572	0.040990796	0.00923594	0.026934447	0.022651833	0.012403127
0.0	0.00019654007	0.010942456	3.468135e-05	0.027531495	0.012357201	0.04089867	0.009240819	0.026909532	0.022712803	0.012361317
0.0	0.00047733376	0.00045971654	0.00015484825	3.8436123e-05	0.00040837508	0.00040764967	5.326131e-05	4.506247e-05	5.9806833e-05	6.385703e-05
0.0	0.0006526763	0.00050550065	0.00021722792	3.3083383e-05	8.141763e-05	0.00030524647	0.00035891603	0.00019997667	0.00033319776	2.066459e-05
0.0	0.0006501262	0.00050534576	0.00021599677	3.2988148e-05	8.1441234e-05	0.0003057238	0.0003583471	0.00020048162	0.0003335588	2.0638356e-05
0.0	0.00064949517	0.00050529663	0.00021701449	3.296296e-05	8.1501756e-05	0.00030445043	0.0003583502	0.00020024722	0.0003333115	2.066849e-05
0.0	0.0009865096	0.00012711914	4.2698946e-05	3.617707e-05	0.0006043493	0.0017204562	0.0003000789	5.092323e-05	0.0002738877	6.685434e-05
0.0	0.0009843276	0.00012716108	4.253492e-05	3.633352e-05	0.0006045745	0.0017221621	0.0003003173	5.0943094e-05	0.00027407837	6.691149e-05
0.0	0.00098681	0.00012682892	4.272249e-05	3.6301033e-05	0.00060703943	0.0017126853	0.00030053413	5.081491e-05	0.0002743257	6.703277e-05
0.0	0.03374001	0.018473843	0.016903745	0.016119149	0.012913743	0.030786518	0.009915004	0.025997106	0.019749893	0.009074608
0.0	0.033737674	0.018473653	0.016905107	0.016108247	0.012913415	0.030617561	0.009928776	0.02596771	0.019774092	0.009086965
0.0	0.033633716	0.018451532	0.016904537	0.016089333	0.012891375	0.030590385	0.00991778	0.026035957	0.01974009	0.0090956725
0.0	0.03354916	0.018460585	0.016856022	0.01607138	0.012892608	0.030729372	0.00993217	0.026031297	0.01973011	0.009023749
0.0	0.033963162	0.018515956	0.016938137	0.016160885	0.012961618	0.030865017	0.009906656	0.025998807	0.019752938	0.009105932
0.0	0.03375218	0.018464059	0.016990526	0.016080385	0.012965827	0.030742751	0.009927299	0.025964677	0.019768631	0.009079201
0.0	0.033824395	0.018480787	0.01692056	0.016099468	0.012956591	0.030659175	0.009897844	0.025925968	0.019756826	0.009103493
0.0	0.027955547	0.016660586	0.015985172	0.024255246	0.022410708	0.025869457	0.010431811	0.028199073	0.015353407	0.010193142
0.0	0.0278658	0.016651565	0.015946068	0.024265727	0.022453116	0.025915278	0.010462776	0.028171984	0.015329981	0.010196496
0.0	0.027854972	0.016656227	0.015972277	0.024276081	0.0224291	0.025868375	0.010444372	0.028207934	0.015317045	0.010184064
0.0	0.0277727	0.016723795	0.01592631	0.024255013	0.022458393	0.025981177	0.010469447	0.028217632	0.015311588	0.010172304
0.0	0.027916616	0.01668188	0.015984062	0.024290966	0.02248613	0.02609563	0.010432447	0.028212514	0.015298802	0.010192142
0.0	0.028003622	0.01669011	0.016050331	0.02427879	0.022446338	0.026021698	0.010426768	0.028168974	0.015343742	0.010195543
0.0	0.028062081	0.016756924	0.015951546	0.024329262	0.022423694	0.026141744	0.010420949	0.02821124	0.01529073	0.010214819
0.0	0.0005452826	0.018367365	0.015807118	0.015041443	0.017975517	0.017984273	0.011073141	0.03843261	0.016954152	0.012766283
0.0	0.0005440097	0.01838528	0.01579647	0.015072034	0.018031003	0.0179846	0.011069831	0.038446143	0.016919076	0.012795469
0.0	0.00054359087	0.018330071	0.015846975	0.015031443	0.018009428	0.01791279	0.011081927	0.03836529	0.016876142	0.012784403
0.0	0.00053790613	0.018352943	0.015799198	0.01507427	0.017943516	0.017968532	0.011055862	0.038366433	0.016833112	0.012764655
0.0	0.0005405917	0.018403964	0.015849965	0.015030116	0.01807341	0.018035706	0.011045261	0.038566872	0.016939599	0.012774279
0.0	0.0005441619	0.018372059	0.015868869	0.015015509	0.01797747	0.01804069	0.011059657	0.03836215	0.016951004	0.01277272
0.0	0.0005449909	0.01841114	0.015801957	0.015136186	0.018036483	0.018020747	0.011040325	0.038522564	0.016930738	0.012783983
0.0	0.0005433681	0.018398374	0.015869845	0.015056879	0.018083652	0.018089581	0.011079253	0.038511325	0.01691665	0.012757386
0.0	0.00051888975	0.00016161575	4.2868836e-05	3.64158e-05	0.0005584629	0.0003852326	0.00023282664	5.046133e-05	9.17373e-05	1.5432852e-05
0.0	0.00045935277	0.000118964694	0.00015129174	3.6618967e-05	6.198131e-05	0.0019229339	5.0550865e-05	4.4800923e-05	7.865946e-05	6.48016e-05
0.0	0.00045840425	0.00011905548	0.00015110373	3.6599624e-05	6.1955834e-05	0.0019185974	5.0624196e-05	4.471462e-05	7.8701174e-05	6.501738e-05
0.0	0.00045936982	0.000119024495	0.00015108241	3.664174e-05	6.185854e-05	0.0019221415	5.059601e-05	4.4658027e-05	7.8457044e-05	6.494574e-05
0.0	0.00045583918	0.00011910942	0.00015127442	3.658877e-05	6.1932325e-05	0.0019253423	5.0568033e-05	4.4688786e-05	7.849685e-05	6.4630716e-05
0.0	0.00045813798	0.00011924067	0.00015117147	3.6684607e-05	6.194284e-05	0.0019299798	5.0530914e-05	4.450107e-05	7.862646e-05	6.497858e-05
0.0	0.00045746088	0.000118741875	0.00015170171	3.667747e-05	6.202795e-05	0.001918853	5.0654136e-05	4.4586286e-05	7.863816e-05	6.498477e-05
0.0	0.0004576356	0.0001190707	0.00015083756	3.6567737e-05	6.208186e-05	0.0019286696	5.0584335e-05	4.460619e-05	7.855227e-05	6.4657834e-05
0.0	0.0009873906	0.00012722585	4.25889e-05	3.6378453e-05	0.0006031162	0.0017251035	0.00030024143	5.0922165e-05	0.00027391853	6.69524e-05
0.0	0.0009868451	0.00012672991	4.251489e-05	3.6233247e-05	0.0006055327	0.0017188984	0.0003005066	5.1072824e-05	0.00027449208	6.70035e-05
0.0	0.0009840595	0.00012682202	4.2525673e-05	3.6397818e-05	0.00060424156	0.0017217466	0.0003007686	5.1000694e-05	0.0002736001	6.702676e-05
0.0	0.000983961	0.00012713818	4.247752e-05	3.6315403e-05	0.00060483586	0.001716215	0.00030042412	5.095451e-05	0.00027371332	6.688948e-05
0.0	0.0009890627	0.00012725995	4.266565e-05	3.6432368e-05	0.00060497195	0.0017240181	0.00029978578	5.0911236e-05	0.00027406064	6.715254e-05
0.0	0.0009892475	0.00012712568	4.2437237e-05	3.6382164e-05	0.00060458493	0.0017300006	0.0002997935	5.092857e-05	0.000273489	6.701519e-05
0.0	0.00019762114	0.010976181	3.447246e-05	0.027672824	0.012330914	0.041141	0.009216473	0.02687682	0.02268381	0.012391707
0.0	0.00019697007	0.010932413	3.446395e-05	0.027736353	0.012319605	0.041090637	0.009244195	0.026877481	0.022707617	0.012418322
0.0	0.00019610822	0.010960456	3.4519206e-05	0.027648412	0.0123182135	0.0409346	0.009249222	0.026908752	0.022671985	0.01242616
0.0	0.00019593776	0.010964111	3.450716e-05	0.027731655	0.012296865	0.041246533	0.009250936	0.026840882	0.022660533	0.012398479
0.0	0.00019722151	0.0109575465	3.4633726e-05	0.02768137	0.012346684	0.041232552	0.009215864	0.026893118	0.022708463	0.012360153
0.0	0.00019709217	0.010929701	3.469885e-05	0.027595127	0.012363885	0.04090019	0.0092251515	0.026866091	0.022688989	0.012398279
0.0	0.0001977842	0.010973981	3.4451856e-05	0.02763409	0.012354514	0.041318826	0.009203785	0.026870005	0.022667937	0.0123917535
0.0	0.0004817907	0.00045986206	0.000154597	3.843411e-05	0.00040640842	0.00041210122	5.32796e-05	4.5053443e-05	5.9775466e-05	6.38166e-05
0.0	0.0004785985	0.0004587981	0.00015425935	3.8436603e-05	0.00040685537	0.00040962352	5.3340194e-05	4.5009387e-05	5.982965e-05	6.3946296e-05
0.0	0.00048132063	0.000459496	0.00015431026	3.8395352e-05	0.00040648438	0.0004089244	5.3334395e-05	4.5071796e-05	5.970984e-05	6.3812586e-05
0.0	0.00047613928	0.0004604055	0.00015425583	3.844654e-05	0.00040624692	0.0004111328	5.332453e-05	4.4969314e-05	5.974652e-05	6.393587e-05
0.0	0.00047957993	0.00046090173	0.00015465627	3.8471844e-05	0.00040802604	0.00040961453	5.3180207e-05	4.504301e-05	5.98244e-05	6.3813015e-05
0.0	0.0004804852	0.0004590693	0.00015483097	3.8488466e-05	0.0004061369	0.00040797974	5.3325344e-05	4.497579e-05	5.9852933e-05	6.391575e-05
0.0	0.0004804779	0.00045988816	0.0001540371	3.8449944e-05	0.0004083844	0.0004115194	5.319583e-05	4.51262e-05	5.97218e-05	6.386945e-05
0.0	0.03214418	0.020523144	0.012936506	0.03300862	0.010378074	0.028332893	0.00844391	0.02527475	0.019349998	0.009790451
0.0	0.16024786	0.04467512	0.015103608	0.023684112	0.009757307	0.09183848	0.012902582	0.023292657	0.012357033	0.01123801
0.0	0.5635393	0.57480043	0.5648678	0.5731023	0.5831231	0.5842792	0.5654345	0.566672	0.5681501	0.5761945
0.0	0.55824286	0.5712925	0.5582612	0.5671959	0.5761209	0.57798344	0.56333715	0.56042415	0.5658537	0.57514685
0.0	0.5592949	0.56986636	0.55880535	0.5656525	0.57561177	0.57819045	0.5627488	0.5611298	0.56653136	0.5737424
0.0	0.55759734	0.5695457	0.55851245	0.56532615	0.5755481	0.5779309	0.56303763	0.5611648	0.5655741	0.57230765
0.0	0.5597822	0.5721848	0.5586103	0.56907666	0.57600045	0.57808423	0.5651768	0.5606155	0.56806844	0.5752587
0.0	0.55853945	0.5723263	0.5592136	0.56679934	0.5766247	0.57835937	0.5654083	0.5619876	0.567519	0.5729362
0.0	0.55923873	0.57313526	0.55845594	0.5676693	0.57686037	0.577822	0.56324536	0.5619833	0.5663972	0.57563114
[truncated: 18,826 more rows]
