# Supplementary material for: Teasing out missing reactions in genome-scale metabolic networks through hypergraph learning
Source: Nat Commun. 2023 Apr 25;14:2375. doi: 10.1038/s41467-023-38110-7 (PMC10130184; doi:10.1038/s41467-023-38110-7)
Supplement: Supplementary file 4 — Source Data [file 41467_2023_38110_MOESM4_ESM.zip › Source Data/Figure 2/j-m/iYS854_node2vec.csv]

	0	0.1	0.1.1	0.1.1.1	0.1.1.1.1	0.1.1.1.1.1	0.1.1.1.1.1.1	0.1.1.1.1.1.1.1	0.1.1.1.1.1.1.1.1	0
1.0	0.48433027	0.014060553	0.44969466	0.4649431	0.5252752	0.4340715	0.44624168	0.528342	0.5308536	0.48527527
1.0	0.48453528	0.50629526	0.44946808	0.4672049	0.5260676	0.4452493	0.5203488	0.5304091	0.5311738	0.48526898
1.0	0.48555037	0.0128032835	0.45020837	0.4658311	0.5260681	0.43374112	0.4468802	0.508127	0.5295369	0.4855466
1.0	0.48437676	0.5060586	0.82761383	0.4636497	0.52614665	0.43419188	0.4455352	0.5287311	0.531482	0.28261283
1.0	0.48457378	0.50636554	0.47908595	0.28425094	0.52503395	0.43364438	0.44567972	0.52868015	0.5273093	0.2670526
1.0	0.48526537	0.50599277	0.44951725	0.46579865	0.5256407	0.43452287	0.44666785	0.5322704	0.44298562	0.4853057
1.0	0.48424795	0.5065412	0.44882882	0.46737352	0.51635605	0.4338795	0.44680813	0.5298722	0.53117734	0.4844343
1.0	0.4856825	0.50711197	0.44986734	0.46565297	0.49871543	0.43436733	0.44664907	0.53074914	0.53086936	0.12771617
1.0	0.4862765	0.50509584	0.44900298	0.46638983	0.5255252	0.43390673	0.44689256	0.5294538	0.37951186	0.48395932
1.0	0.48432657	0.50563604	0.40350226	0.46444228	0.526185	0.43410298	0.4453703	0.52811825	0.5313673	0.4837194
1.0	0.48545757	0.5063824	0.44941425	0.110759	0.5256593	0.43353826	0.44701174	0.5291609	0.53064936	0.48465666
1.0	0.48493358	0.5058324	0.45004222	0.46570814	0.47333768	0.433385	0.45129648	0.5282537	0.43908972	0.4847976
1.0	0.0042904685	0.50683063	0.449861	0.4667524	0.4840739	0.604373	0.4462901	0.52891606	0.5320024	0.48548022
1.0	0.48609954	0.5064201	0.44881913	0.4675893	0.5260995	0.43386468	0.44667423	0.51816916	0.5310527	0.48444885
1.0	0.48602924	0.50536627	0.4061108	0.46696845	0.40450162	0.43380892	0.44682208	0.52884036	0.22668473	0.48475176
1.0	0.07691482	0.50511813	0.45018598	0.4659351	0.52659255	0.43378913	0.44596553	0.5299996	0.53080374	0.48606342
1.0	0.4849315	0.12153738	0.44948012	0.46668905	0.4545024	0.43372187	0.44647452	0.5284101	0.52954036	0.12578736
1.0	0.48543274	0.5069158	0.44810888	0.46658358	0.5254093	0.43413723	0.4468222	0.49854425	0.53046405	0.4858883
1.0	0.0033816723	0.0008231696	0.44972885	0.466643	0.52510804	0.47694337	0.44476748	0.5298722	0.53088236	0.48462486
1.0	0.4847934	0.50593036	0.4496379	0.46689588	0.5256045	0.458091	0.4460006	0.530394	0.5297926	0.4855323
1.0	0.48494968	0.5070242	0.44899118	0.46736473	0.526009	0.4343686	0.44685754	0.5297092	0.53006643	0.48600924
1.0	0.04570083	0.50474006	0.4490376	0.46756864	0.5256101	0.43302578	0.4458197	0.49866378	0.5301067	0.4847829
1.0	0.4843017	0.5068931	0.4503739	0.46483028	0.5253143	0.43307808	0.44694942	0.5273229	0.38922524	0.48539084
1.0	0.00032933537	0.5064422	0.5521744	0.16468255	0.5265587	0.43310785	0.44565922	0.52952945	0.53121495	0.48446715
1.0	0.48534265	0.013849418	0.44990963	0.46620327	0.5258419	0.43362188	0.44584587	0.4026816	0.46922418	0.4848522
1.0	0.48483756	0.50804496	0.44975668	0.12850733	0.52495885	0.43422037	0.46233562	0.5284983	0.5299894	0.23974378
1.0	0.4851987	0.5045226	0.4487724	0.46685094	0.5247809	0.46754462	0.4469681	0.52928585	0.53060454	0.48484883
1.0	0.48584047	0.022271365	0.44846603	0.4663903	0.5248089	0.43433613	0.44499117	0.3325037	0.5310337	0.48519948
1.0	0.48487678	0.50623924	0.3091647	0.46592247	0.52365917	0.4338159	0.4446643	0.5206289	0.52941775	0.07136714
1.0	0.4844795	0.506939	0.44933173	0.4657419	0.52543896	0.46929967	0.44599313	0.5283905	0.5319244	0.48537916
1.0	0.4854141	0.5057945	0.45016468	0.46713877	0.52655405	0.43311983	0.40816107	0.5288661	0.5306111	0.4839204
1.0	0.12728173	0.5065053	0.44987237	0.20484509	0.47418806	0.43199253	0.47871143	0.5278385	0.5312618	0.15983738
1.0	0.029549312	0.50587153	0.5153342	0.46664777	0.5243538	0.43395758	0.4465422	0.5287033	0.5311605	0.3926068
1.0	0.008461011	0.50741446	0.45003855	0.4657523	0.5476813	0.4331092	0.44705862	0.5907013	0.5305312	0.48497495
1.0	0.010397392	0.013590835	0.44983616	0.46646613	0.5253171	0.47038114	0.44707397	0.5299209	0.34135067	0.4856071
1.0	0.48535848	0.5069769	0.4655647	0.46551007	0.48075932	0.43308014	0.47632968	0.52689135	0.53068537	0.48402286
1.0	0.48580796	0.5060951	0.45087022	0.09310951	0.5263458	0.43002272	0.4461273	0.3104619	0.5318232	0.4501668
1.0	0.48469692	0.5067635	0.44922617	0.46620005	0.5250469	0.43453905	0.44660997	0.5288297	0.5304175	0.48445708
1.0	0.0045770807	0.5079161	0.5700529	0.4670157	0.5257865	0.433336	0.4456347	0.5307295	0.529558	0.48384437
1.0	0.48547915	0.50675994	0.44877777	0.46633333	0.6055284	0.4340022	0.4470431	0.5248354	0.5304977	0.48474947
1.0	0.055215288	0.50692886	0.44822022	0.46551737	0.37144575	0.4340137	0.44661334	0.5290492	0.5307286	0.4839567
1.0	0.4883859	0.5065081	0.48251864	0.46537048	0.2884501	0.4338007	0.446705	0.5299686	0.50017697	0.48451614
1.0	0.0548554	0.50515014	0.44911835	0.46692613	0.525826	0.43294603	0.4459001	0.5291283	0.52899003	0.48528436
1.0	0.4863638	0.5047747	0.51978123	0.46679908	0.5246187	0.43366638	0.4465792	0.52924645	0.5317408	0.48490402
1.0	0.48588392	0.50717956	0.44796586	0.4655538	0.5266255	0.434239	0.44665948	0.52902585	0.5307949	0.48580924
1.0	0.006482994	0.50759876	0.44914502	0.46616855	0.5262147	0.4338091	0.44609985	0.528706	0.3459408	0.48404688
1.0	0.4859261	0.5083	0.44935638	0.46517116	0.5251604	0.43358934	0.4450647	0.5291183	0.3233627	0.36713105
1.0	0.4847897	0.5059636	0.4492576	0.46573934	0.33263856	0.4350093	0.4466237	0.5272433	0.5305889	0.48447224
1.0	0.48591843	5.216355e-10	0.48530233	0.46502638	0.52572215	0.4343929	0.5378769	0.52913725	0.5318236	0.14023423
1.0	0.00057062507	0.5070798	0.44858396	0.23260595	0.5252128	0.43336874	0.5632568	0.5306912	0.5303675	0.4857469
1.0	0.068827026	0.5048007	0.44867927	0.46654397	0.52375615	0.4329572	0.4466189	0.52757895	0.5311767	0.30843252
1.0	0.48535338	0.5068325	0.44973555	0.010852834	0.52606237	0.43229404	0.44594666	0.5277114	0.53189534	0.48478875
1.0	0.4850014	0.05503928	0.44962227	0.11675602	0.5262842	0.5084699	0.44614646	0.5275431	0.5295964	0.15088016
1.0	0.48557627	0.5066944	0.44757175	0.46590135	0.52579695	0.4343192	0.44641128	0.5295698	0.52882165	0.4829828
1.0	0.48382378	0.5045007	0.44938487	0.46579757	0.5263176	0.43332443	0.52016896	0.5297745	0.5305026	0.48330668
1.0	0.48155195	0.5070159	0.45984074	0.46787685	0.5268308	0.4333933	0.4453375	0.52886605	0.41443825	0.5238919
1.0	0.044845678	0.50766504	0.45031136	0.4661473	0.52458024	0.4343499	0.4456749	0.5295721	0.5317888	0.48587653
1.0	0.48474005	0.5060648	0.44894782	0.46738416	0.5255099	0.43347135	0.44609028	0.52945274	0.532066	0.4846585
1.0	0.48426768	0.5055423	0.44992173	0.46612862	0.52532995	0.43454608	0.44409263	0.5304682	0.5323545	0.48511717
1.0	0.48617515	0.02111423	0.44921905	0.4668606	0.5253407	0.43369964	0.4452417	0.47935915	0.53078264	0.4845729
1.0	0.4854769	0.505967	0.45026702	0.23975776	0.5255799	0.43354174	0.44568524	0.52955264	0.5302146	0.48537186
1.0	0.4848793	0.5068622	0.44930536	0.46693704	0.389271	0.44794023	0.44673693	0.53022	0.5297586	0.48447555
1.0	0.48197195	0.5074179	0.45007607	0.46553597	0.5261783	0.43363687	0.4465988	0.5303984	0.5297644	0.2848245
1.0	0.48449978	0.5074919	0.44866428	0.46670905	0.5261865	0.4336374	0.44536665	0.52894396	0.5310287	0.6538102
1.0	0.4856594	0.50740784	0.44991043	0.46537656	0.5263109	0.43396902	0.44673792	0.52989966	0.53003716	0.48597664
1.0	0.48576242	0.50630486	0.44900113	0.095856264	0.5248747	0.47587308	0.38422439	0.52762914	0.53013885	0.48307845
1.0	0.017922992	0.50597477	0.45026597	0.46378955	0.52607375	0.47947472	0.45501092	0.5293452	0.52960837	0.4840556
1.0	0.4851081	0.5080594	0.4494393	0.4658701	0.51127243	0.43372354	0.44678926	0.52756137	0.53149796	0.4846202
1.0	0.48564622	0.5066785	0.41474244	0.4655928	0.49809623	0.4621862	0.44639724	0.52873963	0.101519115	0.48582044
1.0	0.48586798	0.5073974	0.7477872	0.46671045	0.52524155	0.43392318	0.44650066	0.5293265	0.53132284	0.48556572
1.0	0.486302	0.105761714	0.4484934	0.031776313	0.52600086	0.43246898	0.44748917	0.5289797	0.5312666	0.4845296
1.0	0.054940857	0.18393788	0.44822755	0.46539024	0.52538306	0.5269282	0.44539762	0.5295488	0.4585427	0.48672682
1.0	0.4850095	0.22156346	0.4503377	0.46644777	0.4768398	0.43282923	0.4456363	0.5299955	0.53101027	0.48499715
1.0	0.48528513	0.0048832735	0.44953465	0.4668065	0.52531075	0.4336272	0.44508812	0.53010905	0.5316978	0.48424137
1.0	0.48521554	0.13261615	0.44949293	0.46626142	0.5266527	0.4340957	0.44688067	0.44752476	0.5297354	0.48523143
1.0	4.144184e-10	0.50505114	0.5467109	0.46754146	0.52538604	0.43316045	0.48274612	0.5295989	0.40185827	0.4837434
1.0	0.4862208	0.50720125	0.44869712	0.10986272	0.5262151	0.4346978	0.44661704	0.5300672	0.5295991	0.48516726
1.0	0.48532265	0.50854665	0.4491243	0.4658898	0.5266605	0.43357778	0.44739282	0.49116832	0.5301863	0.48474696
1.0	0.09474851	0.5069243	0.48199427	0.46555012	0.5246022	0.5176155	0.4460936	0.52949786	0.5322474	0.4851649
1.0	0.48513383	0.5066672	0.44901183	0.1379215	0.5261354	0.4017081	0.44684663	0.5287087	0.530065	0.48435533
1.0	0.00054391974	0.50677204	0.450259	0.46566597	0.5239341	0.43427223	0.4468531	0.5303193	0.53140557	0.486179
1.0	0.48535204	0.013674774	0.44822595	0.09677681	0.5268937	0.434132	0.44644058	0.52918553	0.53252494	0.48560157
1.0	0.48571348	0.5069907	0.4484277	0.46621197	0.51226866	0.43339288	0.44619098	0.53002423	0.5312775	0.4839142
1.0	0.48557925	0.12433108	0.57852024	0.46624804	0.5248935	0.43388283	0.44552526	0.5294763	0.5314594	0.35955575
1.0	0.48558235	0.5080615	0.44940045	0.46723664	0.5251552	0.5114856	0.44605577	0.52653223	0.45536315	0.48555493
1.0	0.4845299	0.5062196	0.45055288	0.46605077	0.50487757	0.434019	0.49264428	0.5291499	0.53017795	0.48367414
1.0	0.4859164	0.5048047	0.45037258	0.21509309	0.5257121	0.43349624	0.5378455	0.5277171	0.5295231	0.4826684
1.0	0.48582774	2.3421297e-05	0.45081294	0.46712148	0.52440256	0.433741	0.446366	0.52689373	0.52869976	0.4837254
1.0	0.48519242	0.110879995	0.44989476	0.46740076	0.52629477	0.43353504	0.44439256	0.44450378	0.5314129	0.10747513
1.0	0.06189776	0.50505334	0.4495879	0.467608	0.52562577	0.43371892	0.37727883	0.5289113	0.53163815	0.4861916
1.0	0.48383695	0.06350415	0.4487544	0.46647817	0.52547264	0.4333689	0.44690952	0.5191711	0.53022367	0.48514858
1.0	0.00695863	0.50623435	0.5587959	0.46758106	0.5259025	0.43360594	0.4455354	0.52991325	0.2628642	0.034619104
1.0	0.48568457	0.5074448	0.38029733	0.46644622	0.5265894	0.4738638	0.4457085	0.5294311	0.53175867	0.48551008
1.0	0.4875044	0.5072173	0.5903839	0.4655768	0.52472085	0.43397623	0.446948	0.52990866	0.32297763	0.009338379
1.0	0.4841317	0.09182697	0.4494289	0.46645653	0.52569956	0.40781096	0.44529042	0.5307403	0.5311296	0.48520762
1.0	0.48441076	0.012981257	0.4081633	0.46475178	0.5256369	0.4342383	0.4473741	0.5305281	0.33442402	0.4840666
1.0	0.48423666	0.5064221	0.4496239	0.46570468	0.46026725	0.43332344	0.44706324	0.66701025	0.51247907	0.4838087
1.0	0.4866089	0.50825244	0.44930422	0.46630734	0.5259829	0.47104603	0.44507065	0.5287019	0.46760753	0.34179628
1.0	0.48578984	0.025999721	0.4503106	0.46653816	0.5246473	0.4339696	0.4452446	0.5279456	0.52959967	0.48609152
1.0	0.4835296	0.50553244	0.4487791	0.46645492	0.52571505	0.43356133	0.44568205	0.5288702	0.52889705	0.36554554
1.0	0.48469445	0.50524604	0.44841242	0.11597555	0.52640843	0.43347177	0.4445868	0.52916527	0.5320459	0.48394942
1.0	0.48483598	0.50656235	0.45993656	0.46631995	0.5246538	0.4329742	0.44537625	0.5284556	0.3757145	0.4852743
1.0	0.48309153	0.5064558	0.44819635	0.012831038	0.52505016	0.4341802	0.48674223	0.5292058	0.37525484	0.48494175
1.0	0.4843672	0.5050928	0.44914186	0.46600208	0.5268569	0.43306297	0.44534418	0.5273359	0.53064835	0.48454803
1.0	0.48359093	0.50516236	0.46067354	0.40406868	0.41983643	0.50981677	0.44701946	0.5281711	0.52872187	0.02895809
1.0	0.4848911	0.50607765	0.69637084	0.11931619	0.52577615	0.43479872	0.4445979	0.528602	0.5312293	0.48459584
1.0	0.4851102	0.5069458	0.5973094	0.46660537	0.52459884	0.43363413	0.44690162	0.52948254	0.46246964	0.4847437
1.0	0.48470214	0.5063606	0.4477233	0.46649966	0.52546215	0.5869788	0.40909463	0.31108147	0.53051484	0.48461404
1.0	0.48437	0.5047132	0.45047024	0.46665972	0.47228175	0.4437626	0.5183484	0.529844	0.52884	0.039932832
1.0	0.4866385	0.01567365	0.44885576	0.4670981	0.5258211	0.43211424	0.44629475	0.52902895	0.5311234	0.48550367
1.0	0.48542893	0.1225875	0.46304354	0.10598255	0.5244489	0.43306476	0.44603485	0.53033185	0.44049996	0.48490116
1.0	0.23905952	0.027413854	0.44967553	0.46648076	0.46231207	0.43460196	0.4461122	0.5288967	0.50041234	0.48416993
1.0	0.48551446	0.5075089	0.44919264	0.4656168	0.52523184	0.49082342	0.4466982	0.52867335	0.5313889	0.48400855
1.0	0.48317918	0.5049474	0.44834796	0.4656593	0.52569836	0.43317255	0.44575438	0.5304103	0.53094995	0.27873364
1.0	0.00878784	0.5062988	0.45089963	0.46674198	0.52540976	0.43427172	0.44495875	0.48373175	0.53228116	0.48335987
1.0	0.014370308	0.50516236	0.44962588	0.46565452	0.5247601	0.43400174	0.44671056	0.5298671	0.41380742	0.4855266
1.0	0.023750713	0.5073323	0.4493345	0.46699464	0.5264609	0.5056002	0.4468502	0.5293419	0.5308061	0.48536864
1.0	0.48559517	0.5066529	0.4483605	0.028290575	0.49318132	0.43421048	0.5506942	0.52944815	0.52905697	0.48180827
1.0	0.4859749	0.50536674	0.47807613	0.4668759	0.52527815	0.43473274	0.44757727	0.5293859	0.5314437	0.48586687
1.0	0.48512912	0.09196872	0.44969487	0.46637413	0.32863933	0.43302515	0.4461137	0.52899915	0.5308392	0.4851267
0.0	0.001997586	0.0039031748	0.5139595	0.010181678	0.3417044	0.5038597	0.44802225	0.38372222	0.28624874	0.059471652
0.0	0.0019860438	0.003869652	0.5141787	0.010038669	0.34214035	0.5027287	0.44861463	0.38266706	0.28581136	0.0596086
0.0	0.0029270463	0.004307935	0.26835027	0.008164771	0.39414385	0.47859722	0.4775988	0.16574462	0.21416755	0.048502076
0.0	0.0029645676	0.004300319	0.2694518	0.008193531	0.3934086	0.47801968	0.47823352	0.16604078	0.21377106	0.049099125
0.0	0.0023337812	0.004499439	0.34191534	0.009138854	0.3806084	0.5439155	0.36549574	0.22179364	0.22862229	0.047478117
0.0	0.0023179783	0.00451181	0.34083247	0.009172825	0.37959132	0.5450407	0.36464384	0.22253479	0.22754917	0.047569755
0.0	0.01976961	0.025992185	0.48965067	0.055132665	0.41777003	0.5271197	0.4964875	0.47864392	0.33691084	0.18810907
0.0	0.48449263	0.5074725	0.44973063	0.46654916	0.5254487	0.43368647	0.44542742	0.52889186	0.5297909	0.48435062
0.0	0.0030587823	0.0034117007	0.642936	0.015869925	0.43693042	0.6249067	0.5911354	0.53688306	0.31108645	0.13012284
0.0	0.0030346697	0.00339943	0.64194345	0.015776275	0.43717238	0.6250208	0.590448	0.5368713	0.31010553	0.1302189
0.0	0.0030492612	0.0034175355	0.6433836	0.015855158	0.43849778	0.6253724	0.5913323	0.536688	0.31118438	0.12988919
0.0	0.0030396453	0.0034131699	0.641962	0.015817331	0.4383645	0.6247595	0.5899426	0.5362835	0.31041873	0.12997012
0.0	0.033965465	0.045731764	0.46737638	0.07714994	0.40564308	0.4624698	0.36619145	0.41634917	0.39788243	0.1784197
0.0	0.0030547932	0.004080356	0.5586834	0.019830093	0.30714217	0.4622575	0.30656806	0.37634686	0.3379392	0.07299355
0.0	0.0030645835	0.0040832134	0.5594987	0.020025084	0.3057179	0.46103838	0.30764544	0.3770527	0.3399158	0.072979495
0.0	0.03502381	0.045178942	0.4728105	0.09910012	0.39335263	0.4888169	0.48116082	0.37174043	0.37786746	0.22545639
0.0	0.0034465804	0.004487115	0.49698302	0.020491958	0.29403928	0.5369165	0.45187405	0.2911759	0.23030102	0.09014971
0.0	0.003452959	0.004482655	0.49813148	0.020597221	0.2942239	0.53578687	0.4525837	0.2906711	0.23039882	0.08989852
0.0	1.2125942e-05	2.4308376e-05	0.55568796	0.00047463478	0.1518103	0.54831755	0.37228227	0.13608998	0.14842053	0.014331647
0.0	6.928172e-06	2.127208e-05	0.49838695	0.0006081345	0.21033303	0.5638035	0.31571716	0.16902527	0.096405365	0.013597798
0.0	1.1383392e-05	2.4155765e-05	0.51740164	0.00049914187	0.17980123	0.5271971	0.31743425	0.12381839	0.10093032	0.018525988
0.0	1.2746383e-05	2.2608509e-05	0.51416254	0.00042877684	0.18261543	0.5275318	0.3605809	0.13579775	0.10370405	0.020830441
0.0	1.0564435e-05	2.1498658e-05	0.4258085	0.00037582158	0.18957311	0.520737	0.29143086	0.16436361	0.14080141	0.006888734
0.0	1.0754936e-05	2.1660351e-05	0.09479396	0.00016125939	0.23372287	0.5359135	0.31428307	0.14943558	0.10441504	0.021976082
0.0	1.3279944e-05	2.5207022e-05	0.135007	0.0011053876	0.19067004	0.57630944	0.26040515	0.15943076	0.120542	0.04189769
0.0	0.0021636526	0.0035903924	0.4654024	0.026502712	0.5036969	0.5253765	0.55372554	0.31897387	0.19759369	0.09453328
0.0	0.0021534695	0.0035921824	0.46430174	0.026534744	0.5039747	0.5252462	0.55454475	0.32030207	0.19818306	0.09462401
0.0	0.028566295	0.047114085	0.43419516	0.09306082	0.44280937	0.4672884	0.4568602	0.41746673	0.37331396	0.1969313
0.0	0.002168023	0.005041421	0.42227322	0.020043619	0.3823312	0.49121776	0.4630787	0.33525583	0.26706	0.081806816
0.0	0.0021774305	0.0050600967	0.42291376	0.020118754	0.38181907	0.4913858	0.46308464	0.33597586	0.2669805	0.08191834
0.0	0.035653327	0.04390873	0.42407992	0.08276974	0.41462827	0.5153511	0.4834159	0.3498404	0.3611884	0.21646282
0.0	0.16983773	0.1829447	0.47987607	0.22820446	0.4659817	0.44402587	0.47174463	0.45164847	0.45342788	0.33397385
0.0	0.033161845	0.04577163	0.5650731	0.09756011	0.3841395	0.42896423	0.43077078	0.40680256	0.379678	0.2025739
0.0	8.630198e-06	2.2659795e-05	0.8056601	0.00057737593	0.1292652	0.4145459	0.39021257	0.16346143	0.1145269	0.0094637545
0.0	0.48370904	0.50584525	0.44931227	0.46564472	0.52445364	0.43373507	0.44566992	0.52848315	0.5303009	0.4844068
0.0	0.0030891811	0.004450936	0.3219441	0.015735898	0.34968367	0.4606264	0.58521175	0.44101712	0.1579487	0.10098362
0.0	9.204947e-06	3.9121457e-07	0.25555882	0.00020291033	0.3046613	0.57269293	0.67045665	0.19155043	0.0383464	0.015520083
0.0	0.033757575	0.014817978	0.3893597	0.07422567	0.45939118	0.47407869	0.5129396	0.42015576	0.30425656	0.22667208
0.0	0.01089879	0.013781462	0.47457173	0.03631979	0.4000067	0.4996106	0.403725	0.29494715	0.20975551	0.13593969
0.0	0.010393879	0.013866477	0.36671317	0.043506138	0.37488538	0.47770625	0.4277448	0.33159465	0.31507653	0.11125775
0.0	0.008105729	0.014350162	0.37054467	0.03238167	0.38751706	0.48840296	0.59799147	0.3075669	0.2920308	0.1605096
0.0	0.009900218	0.014332186	0.32932636	0.047490336	0.3555058	0.47148955	0.5874734	0.37711188	0.2930422	0.19169618
0.0	0.008731176	0.012290617	0.43398178	0.03684504	0.46872824	0.428456	0.45186937	0.31045413	0.30796644	0.12316074
0.0	0.011323193	0.012846575	0.4502356	0.04270699	0.5413462	0.52466077	0.56464994	0.2871156	0.3084049	0.22112802
0.0	0.008927671	0.013529844	0.42578536	0.048913572	0.5642361	0.47533008	0.5447917	0.33348387	0.30303523	0.1548937
0.0	0.009544093	0.014721053	0.35319698	0.042821873	0.5101397	0.49429387	0.55162174	0.27562806	0.4381842	0.15681455
0.0	0.0018164329	0.0017223532	0.44956222	0.037037652	0.58123136	0.41551423	0.54212993	0.38725737	0.44043738	0.21541856
0.0	0.0005083634	0.00090955844	0.57547486	0.052799053	0.6078204	0.50170743	0.6481567	0.72880054	0.5796187	0.27110705
0.0	4.0034412e-10	4.248331e-10	0.75644165	0.00014223682	0.79483277	0.5387598	0.9517276	0.80796456	0.49914482	0.013936897
0.0	1.4289446e-10	5.817222e-10	0.82765883	0.0002067938	0.7741319	0.5349331	0.90003705	0.89172286	0.5872737	0.013230981
0.0	1.8556408e-09	3.85635e-09	0.86306447	0.00025459248	0.8793297	0.4352968	0.9582032	0.86542416	0.6554626	0.008462839
0.0	5.057121e-09	4.145332e-09	0.6565982	0.0010321524	0.87552506	0.5099748	0.9082224	0.863812	0.82175976	0.0071817017
0.0	5.057121e-09	4.145332e-09	0.6565982	0.0010321524	0.87552506	0.5099748	0.9082224	0.863812	0.82175976	0.0071817017
0.0	5.057121e-09	4.145332e-09	0.6565982	0.0010321524	0.87552506	0.5099748	0.9082224	0.863812	0.82175976	0.0071817017
0.0	4.1055154e-10	8.370827e-10	0.6186329	0.0008136507	0.9361296	0.5672443	0.948845	0.7887825	0.81418884	0.006974943
0.0	1.1059481e-05	2.0009917e-05	0.31392434	0.0003367975	0.2224368	0.55620515	0.35163927	0.13076527	0.104982354	0.017435556
0.0	0.48472387	0.50622046	0.44976526	0.46417883	0.5248363	0.4331818	0.44572362	0.5264142	0.5299369	0.4845795
0.0	0.48488665	0.50613326	0.44978312	0.46432188	0.52442765	0.43366602	0.4461806	0.5269655	0.52994823	0.48526174
0.0	0.0032818613	0.0023890815	0.38216984	0.0809135	0.60082906	0.4543267	0.62291896	0.72058016	0.55858624	0.23295647
0.0	2.3656226e-09	6.3009403e-10	0.23588297	0.0002814654	0.76419216	0.5037141	0.9077028	0.9527184	0.6217264	0.017537782
0.0	0.0010443063	0.0009434942	0.38040668	0.05066825	0.70640403	0.3975398	0.65259176	0.72576165	0.57091457	0.14301857
0.0	0.0010296631	0.00087238086	0.41407165	0.044849303	0.7395179	0.38812757	0.7521931	0.60061014	0.56280446	0.15820728
0.0	0.020724714	0.027633147	0.40352282	0.27108112	0.5710552	0.4568642	0.55759406	0.5785549	0.54385847	0.33564782
0.0	0.0015012687	0.0024028623	0.39187917	0.21415576	0.64773804	0.4837197	0.57762545	0.69518745	0.57977706	0.23350392
0.0	1.5811244e-10	6.328667e-10	0.5191999	0.0059261993	0.7647937	0.57365066	0.8362151	0.801627	0.69047505	0.010012134
0.0	2.0211745e-10	8.809994e-10	0.58934915	0.016138436	0.8651138	0.6033648	0.6870451	0.9344403	0.7581698	0.008058145
0.0	0.4843536	0.50622594	0.44972205	0.4640602	0.52394515	0.43366525	0.44542506	0.5268246	0.5299375	0.48497468
0.0	1.2794768e-05	9.6329124e-05	0.65977865	0.16216213	0.78164893	0.3915422	0.7369781	0.6797059	0.57424426	0.07216169
0.0	1.7226338e-10	2.0819881e-09	0.7576785	0.036955208	0.8731255	0.36979347	0.9271344	0.80812997	0.62007314	0.017696328
0.0	0.0015552501	0.0033582696	0.5451736	0.2639063	0.6511473	0.41586685	0.6400429	0.6224863	0.5580914	0.2334245
0.0	4.9140715e-05	8.4659696e-05	0.8830658	0.033939127	0.73730856	0.5476334	0.73534083	0.8585022	0.57948965	0.19245212
0.0	0.0056675402	0.0053898282	0.39845493	0.09695206	0.6655598	0.40611786	0.60413855	0.67963225	0.56075644	0.20361273
0.0	0.0003549933	0.00031870522	0.5427699	0.07480652	0.6607041	0.51347274	0.78635913	0.733511	0.6465071	0.24664342
0.0	4.100361e-05	5.33636e-05	0.40842018	0.035147168	0.6435618	0.4955633	0.7709531	0.71487623	0.6753838	0.09095416
0.0	4.7133133e-05	3.0079937e-05	0.35839874	0.012471364	0.6546817	0.5289236	0.73804855	0.762299	0.5734631	0.14555834
0.0	0.0020662998	0.0030586296	0.5894848	0.059996348	0.5231528	0.50864697	0.5972497	0.6274863	0.60670817	0.44158944
0.0	0.002061712	0.0030487347	0.5884109	0.059632406	0.52269465	0.5085477	0.59761065	0.6269264	0.60661954	0.44074
0.0	0.018160881	0.024414012	0.557516	0.23024064	0.6064142	0.46823442	0.5749934	0.67459434	0.6336461	0.5957537
0.0	3.0190481e-09	2.8469402e-09	0.87525713	0.0026214859	0.7744262	0.5005245	0.9372677	0.8450858	0.8040436	0.8250918
0.0	2.424911e-09	2.7836178e-09	0.8785747	0.0025370668	0.81456876	0.50006384	0.9360065	0.92507684	0.9062989	0.8335995
0.0	3.0025252e-10	9.214275e-09	0.6242478	0.06720167	0.8276674	0.46527454	0.93707955	0.8943143	0.59681666	0.008124597
0.0	1.0884409e-05	2.0388752e-06	0.81872314	0.027531726	0.56014305	0.5453148	0.8369632	0.7299216	0.65192115	0.88346
0.0	2.8743048e-07	5.9269973e-06	0.80500215	0.0077770986	0.6422771	0.5458027	0.8363818	0.73522365	0.76104337	0.64969486
0.0	0.028821627	0.002246653	0.66848356	0.22601014	0.61376566	0.4754374	0.5098641	0.67320555	0.6497779	0.47531903
0.0	7.1589825e-06	6.1690714e-10	0.92690694	0.031748712	0.80214715	0.41743997	0.8242609	0.9578269	0.9173218	0.8693604
0.0	0.48424998	0.50619197	0.44964695	0.46587998	0.52511215	0.43318588	0.4454945	0.5286208	0.53048843	0.48454428
0.0	0.48420346	0.5066334	0.44998488	0.46644872	0.5249109	0.43334135	0.4457682	0.52861243	0.5304836	0.48431954
0.0	0.0022391118	4.962984e-05	0.70713454	0.079730354	0.7424669	0.44466132	0.8185559	0.67084813	0.8290663	0.46230778
0.0	4.6692894e-06	1.5043265e-07	0.90711236	0.008584869	0.8323908	0.4644856	0.853321	0.827015	0.612438	0.44471428
0.0	0.4843801	0.5054467	0.44958526	0.46388465	0.5244983	0.4331134	0.44510633	0.52703	0.52966696	0.48449093
0.0	0.48388433	0.5049837	0.44953698	0.46410024	0.52413505	0.43330273	0.44531798	0.52771825	0.52995396	0.48557132
0.0	0.0022817294	0.004855067	0.66587645	0.065567955	0.32075822	0.6034566	0.47398964	0.3675133	0.5121427	0.66228783
0.0	5.1282873e-06	1.6687809e-05	0.85545695	0.0024662367	0.15832378	0.7487018	0.60220724	0.60550624	0.5189912	0.860671
0.0	0.028710961	0.042102072	0.58988565	0.14072895	0.40026027	0.5310763	0.4918303	0.5527289	0.52876186	0.61745477
0.0	0.4844961	0.5058281	0.44954526	0.46473438	0.5242356	0.4333436	0.44566444	0.52735966	0.5307212	0.48553908
0.0	0.0027928809	0.0069054733	0.73138475	0.06074219	0.60056216	0.36198696	0.6227399	0.72112864	0.51949406	0.7553027
0.0	0.03193442	0.043972053	0.61186814	0.20933095	0.49970627	0.41839972	0.51736933	0.56535643	0.44685933	0.6920487
0.0	7.5294615e-06	1.956251e-05	0.8907997	0.013104702	0.43547857	0.37833032	0.6840237	0.64742905	0.25466228	0.9516264
0.0	0.48515457	0.50620383	0.44961146	0.4646619	0.5241901	0.43363848	0.44590962	0.5272226	0.53044546	0.48514095
0.0	0.029995704	0.041527648	0.5920381	0.110465504	0.5522548	0.53509396	0.5184488	0.5088476	0.44048128	0.5239805
0.0	0.4838578	0.505763	0.44967374	0.46427572	0.52358186	0.43385464	0.44563675	0.5275129	0.53022456	0.48605514
0.0	0.0025548197	0.004936292	0.75486594	0.06063108	0.61961365	0.44992158	0.41640034	0.27778167	0.15385127	0.5373326
0.0	7.4485574e-06	2.9441862e-05	0.9115627	0.0045699733	0.79780346	0.6257749	0.52179605	0.09946083	0.2882418	0.61737376
0.0	0.031839132	0.049152333	0.6276174	0.16350007	0.61423635	0.489863	0.46848348	0.36813894	0.45889094	0.52378196
0.0	0.02931249	0.035307128	0.63329834	0.16099985	0.4514751	0.5446806	0.54595095	0.43334323	0.3423853	0.6123356
0.0	5.5262626e-06	8.792535e-06	0.9182055	0.0042862436	0.28152406	0.7830061	0.7639016	0.22247852	0.068402044	0.8513475
0.0	0.076211296	0.08525079	0.5863783	0.22807162	0.4748029	0.48525494	0.46417305	0.4799692	0.37383825	0.55165577
0.0	0.0024276727	0.0033846998	0.7900608	0.056307618	0.3818268	0.5790187	0.5146223	0.3390302	0.18078342	0.70362425
0.0	0.054987546	0.074418515	0.46773794	0.118932635	0.52795994	0.54467934	0.46295238	0.64105827	0.31882134	0.6256999
0.0	0.026003078	0.044060495	0.4132422	0.0825078	0.49362454	0.5225281	0.48380846	0.49284187	0.6041811	0.27524284
0.0	0.023955217	0.038397238	0.4457691	0.07699948	0.51905453	0.51022327	0.46486458	0.44514728	0.41204324	0.23287334
0.0	0.028931292	0.04346194	0.45631775	0.07009596	0.5628137	0.539451	0.51300126	0.5117602	0.4531423	0.21011865
0.0	0.15981093	0.16682214	0.49110535	0.19806324	0.5960276	0.4718809	0.47050652	0.46252128	0.4094851	0.32490477
0.0	3.6928739e-06	3.2309883e-06	0.42418247	0.0002158862	0.5702398	0.5948311	0.6416295	0.28663665	0.046288114	0.024549566
0.0	6.3468988e-06	6.1260134e-06	0.7521901	0.000421764	0.9061089	0.7121111	0.75056815	0.65416753	0.26980308	0.034007084
0.0	0.0023767992	0.0018019757	0.58928394	0.019901445	0.7775421	0.57243544	0.5388727	0.56602675	0.6631076	0.15033787
0.0	0.003775123	0.0043025534	0.61357504	0.022142421	0.73152304	0.5166401	0.36956626	0.5426965	0.18782318	0.13168645
0.0	0.0037611807	0.004301487	0.6142036	0.022143876	0.7308302	0.5165007	0.369758	0.5426733	0.18708931	0.13069713
0.0	0.05625371	0.0612709	0.49321613	0.14095367	0.4272293	0.45212024	0.48935035	0.374458	0.5511303	0.22713354
0.0	0.056060717	0.061124615	0.49308467	0.14100726	0.42696127	0.45234388	0.48846263	0.37552997	0.5525801	0.22751033
0.0	0.056377564	0.061235372	0.49316597	0.14096169	0.42745596	0.4522569	0.4891774	0.3753018	0.5520967	0.22711577
0.0	0.056501087	0.06150045	0.4940477	0.1413783	0.4273969	0.45241812	0.49061686	0.3749988	0.5517536	0.22717914
0.0	0.04973433	0.069850534	0.5844139	0.0936384	0.45234287	0.5077735	0.4615892	0.50807244	0.36390725	0.22884035
0.0	0.049632616	0.06963894	0.58385324	0.09331326	0.4521257	0.50787646	0.46190298	0.5097888	0.3664602	0.22903319
0.0	0.049695946	0.06943627	0.5834394	0.09295568	0.4520639	0.50755525	0.4618839	0.5093604	0.36556703	0.2291076
0.0	0.049681414	0.06961299	0.583527	0.092999905	0.45195517	0.50784475	0.46135488	0.5090799	0.36475438	0.22818413
0.0	0.055789012	0.06432643	0.40390676	0.093717866	0.4899627	0.4613882	0.47100052	0.4539745	0.42327675	0.35266784
0.0	0.055572685	0.0640007	0.40276363	0.09325497	0.48955676	0.46212175	0.46987668	0.45460495	0.4241975	0.35276097
0.0	0.055659227	0.06414339	0.40346062	0.09369286	0.49067873	0.4623773	0.47040424	0.45434868	0.42399576	0.35300246
0.0	0.055766016	0.06439347	0.4034625	0.09362893	0.48972848	0.4615871	0.46984074	0.45385125	0.42389858	0.35347578
0.0	0.047281582	0.07083804	0.39120167	0.114893675	0.47107401	0.5006342	0.45525613	0.48196587	0.3528857	0.22605062
0.0	1.9762641e-05	1.39173335e-05	0.5735144	0.00031433426	0.43246853	0.68358386	0.40100372	0.2369064	0.11592753	0.005161246
0.0	0.003678058	0.004129891	0.40260562	0.017305113	0.46080562	0.49263734	0.45051712	0.45201027	0.26534066	0.067283645
0.0	0.48367852	0.50529355	0.44934788	0.46561152	0.5246496	0.43301025	0.44478408	0.5284835	0.53023666	0.48357764
0.0	0.0032853023	0.004087039	0.33401972	0.013595885	0.5013729	0.39882585	0.65092534	0.3106697	0.3228406	0.07005592
0.0	1.2849268e-05	1.5526652e-05	0.3145374	0.00036069783	0.39795756	0.5295513	0.6361663	0.1264338	0.11736143	0.006475056
0.0	0.48494962	0.50684655	0.4492719	0.46639663	0.52524966	0.43322498	0.4453218	0.5275443	0.5297763	0.4844064
0.0	0.0027159203	0.004652724	0.3795097	0.016527835	0.3569584	0.507313	0.49400315	0.2246172	0.42311355	0.063873336
0.0	6.837792e-06	2.396052e-05	0.35922107	0.0002572945	0.29554737	0.70269287	0.5613971	0.17294325	0.12754554	0.005707241
0.0	9.095755e-06	1.5852554e-05	0.73810583	0.00023481523	0.20244151	0.73528385	0.5381961	0.15777297	0.18439376	0.008272537
0.0	0.033646546	0.041514374	0.53780717	0.077144906	0.4209763	0.52608544	0.47317055	0.4038965	0.41791055	0.19638172
0.0	0.48436365	0.50626415	0.4495445	0.46628904	0.52467674	0.43331078	0.4460795	0.5288374	0.53030324	0.48438928
0.0	0.002726241	0.0038421534	0.30879146	0.013781664	0.3523111	0.5769011	0.5290805	0.3878329	0.24206093	0.11023124
0.0	8.534398e-06	1.3743877e-05	0.37305835	0.000336419	0.28402078	0.62201524	0.55805004	0.33166945	0.14856213	0.010301157
0.0	0.051840663	0.05925558	0.577473	0.08211345	0.4458199	0.43773013	0.42742506	0.3772118	0.48715514	0.2180014
0.0	0.0877245	0.098696545	0.5519944	0.12315285	0.46229944	0.43638954	0.43148732	0.4049121	0.49496233	0.2612993
0.0	0.07816993	0.09699465	0.47994867	0.15782356	0.5019595	0.46452573	0.4866333	0.3384731	0.4416832	0.25597838
0.0	0.4848116	0.5068329	0.44816408	0.46646532	0.52541655	0.43229267	0.44575477	0.52837026	0.5303443	0.4837826
0.0	0.07833058	0.09727971	0.48105592	0.15868565	0.50241864	0.46462446	0.48625833	0.33900946	0.4417748	0.25663513
0.0	0.0005134323	0.0007813062	0.62541634	0.0035150573	0.31657422	0.47344542	0.52677184	0.4562938	0.23102657	0.055426065
0.0	0.008767154	0.012752037	0.5196532	0.024910511	0.36183652	0.5347735	0.5319595	0.40058726	0.3813208	0.11212352
0.0	0.0012095586	0.0018840107	0.42941728	0.015934495	0.7183067	0.59155345	0.5600532	0.56139517	0.14576307	0.09491558
0.0	0.48520458	0.50694436	0.4493377	0.46669737	0.52617514	0.43333384	0.44592953	0.5287506	0.53102964	0.48428336
0.0	0.48544505	0.5064494	0.4493658	0.46680826	0.52646077	0.43395954	0.44556823	0.52875656	0.5308134	0.48471195
0.0	0.48452732	0.50622773	0.4488941	0.4660665	0.52569574	0.4331538	0.44596136	0.5282494	0.5303316	0.48400635
0.0	0.48427257	0.50603116	0.44903418	0.4661369	0.526263	0.4333812	0.44536895	0.528551	0.5301063	0.48417947
0.0	0.15080006	0.17178135	0.42003003	0.21315683	0.5112601	0.48554265	0.45542222	0.46372166	0.48590222	0.30356365
0.0	0.034301937	0.04461549	0.3815185	0.09452475	0.4622737	0.5246511	0.47254017	0.47195333	0.36311588	0.1673601
0.0	9.754248e-06	2.063139e-05	0.23414667	0.0005109045	0.3133306	0.73134667	0.53599554	0.33057982	0.09165109	0.004192024
0.0	8.380487e-06	1.9631378e-05	0.5802408	0.00046829213	0.21757372	0.5203307	0.40277556	0.29303816	0.08759518	0.021777987
0.0	0.05315786	0.06044417	0.44250476	0.115315415	0.5161828	0.48644456	0.5055075	0.41804284	0.40671182	0.2061946
0.0	8.245613e-06	1.8666837e-05	0.25754273	0.00037641928	0.25170743	0.4720568	0.30605468	0.6356289	0.058816694	0.012716654
0.0	9.907032e-06	1.8277395e-05	0.48375675	0.00019451023	0.38458705	0.46779937	0.5025653	0.11747137	0.14927502	0.006565425
0.0	0.0037815124	0.0036615196	0.54508495	0.01614107	0.4453981	0.53600466	0.5820884	0.26573426	0.2963048	0.062872626
0.0	0.48486075	0.5080666	0.44767946	0.4674238	0.527289	0.4324751	0.44525865	0.5271381	0.5305291	0.4853805
0.0	0.48360994	0.5044753	0.44720596	0.4635935	0.5249159	0.43322846	0.44504365	0.52741253	0.5298405	0.4850211
0.0	0.48532158	0.50762135	0.4480909	0.46744224	0.5262733	0.43361643	0.44642663	0.52813655	0.52790123	0.48429185
0.0	1.001481e-05	1.6389735e-05	0.46117118	0.0003061161	0.33247146	0.72467494	0.42519313	0.17499478	0.11487656	0.021403322
0.0	0.002957852	0.004907608	0.44696397	0.015517789	0.5215483	0.57457906	0.4787087	0.33734944	0.41419366	0.07510239
0.0	8.178036e-06	1.6682336e-05	0.6423863	0.00031661495	0.22588971	0.7643239	0.47703922	0.05018385	0.18508492	0.008721272
0.0	0.0023142179	0.0050640474	0.49639922	0.011525047	0.38738877	0.56200033	0.43935195	0.50010383	0.24390917	0.09128458
0.0	0.0023103126	0.005075147	0.4975066	0.011498455	0.38818777	0.5606814	0.44026572	0.4983294	0.24373019	0.09107486
0.0	0.0030082518	0.003904981	0.52513134	0.01221492	0.424898	0.4676459	0.5776911	0.26294485	0.30867988	0.10441062
0.0	0.4841636	0.5040528	0.44951674	0.4646934	0.5254563	0.4319559	0.4458583	0.5274516	0.5303044	0.48460627
0.0	0.0027562524	0.004131468	0.34746194	0.013423132	0.46859565	0.57424635	0.50837904	0.21188445	0.21791518	0.081295185
0.0	0.0047163386	0.006854556	0.55151093	0.021657683	0.48933426	0.58659065	0.4912171	0.45747185	0.29842824	0.21761619
0.0	0.0026105014	0.0044009904	0.4787733	0.025925722	0.40222484	0.5552797	0.33898714	0.39901268	0.1865881	0.099600546
0.0	0.0024239859	0.0045519373	0.42452607	0.01626068	0.44795597	0.52962565	0.47922963	0.4410232	0.3163017	0.16727379
0.0	0.0028683273	0.004785199	0.5050773	0.009684881	0.41525328	0.5340397	0.4653683	0.44313496	0.33998016	0.10069045
0.0	0.0022251308	0.004447332	0.37045592	0.01368577	0.31115314	0.47129416	0.45163193	0.36383095	0.23459272	0.05734499
0.0	6.230821e-06	1.962348e-05	0.30255777	0.00037866662	0.15166765	0.65820646	0.41890183	0.18337949	0.0967729	0.008617914
0.0	0.48491672	0.50616163	0.44931632	0.4658827	0.52586967	0.43391654	0.44658294	0.52829564	0.53092057	0.483759
0.0	9.558992e-06	2.5617228e-05	0.7060438	0.00023161575	0.27551734	0.5048917	0.6329672	0.24834314	0.15908198	0.007503376
0.0	1.3939568e-05	1.1557162e-05	0.37202075	0.00025157002	0.28029582	0.67120934	0.40668246	0.22420041	0.09847656	0.016386785
0.0	0.00316515	0.0038152842	0.4108641	0.013071301	0.47806874	0.58347857	0.50839126	0.30488494	0.309742	0.06842181
0.0	9.368127e-06	1.2485063e-05	0.4861428	0.00022213555	0.30155435	0.63550824	0.5113668	0.063136816	0.1381397	0.007701181
0.0	0.0027843837	0.0034718271	0.40378875	0.011957098	0.43681994	0.48518136	0.45666444	0.17246185	0.48969358	0.07586395
0.0	0.4853231	0.50725	0.44961542	0.4668657	0.5261385	0.43341532	0.44542462	0.52865636	0.53057	0.4848599
0.0	0.48538342	0.5071629	0.44956887	0.4668197	0.5263611	0.43393925	0.4456733	0.5287975	0.53078777	0.48470584
0.0	0.0024374954	0.004085669	0.4729781	0.021075252	0.45083222	0.54879504	0.48741487	0.28552425	0.38919413	0.09484784
0.0	6.2374615e-06	1.1673494e-05	0.31680647	0.0010611184	0.46426442	0.5673814	0.57943636	0.60372436	0.39310846	0.008945058
0.0	1.3596615e-05	2.293494e-05	0.8060993	0.0006448556	0.4279353	0.50910735	0.5370453	0.6722164	0.13644277	0.0070702126
0.0	1.3596615e-05	2.293494e-05	0.8060993	0.0006448556	0.4279353	0.50910735	0.5370453	0.6722164	0.13644277	0.0070702126
0.0	0.003426888	0.0052225157	0.63715637	0.042416543	0.4125236	0.5100067	0.53001505	0.63431805	0.3731797	0.08603052
0.0	0.003426888	0.0052225157	0.63715637	0.042416543	0.4125236	0.5100067	0.53001505	0.63431805	0.3731797	0.08603052
0.0	0.024537658	0.037935674	0.46416062	0.0786739	0.5823756	0.5115039	0.4786274	0.4920111	0.31743655	0.22221212
0.0	9.594831e-06	2.2093367e-05	0.6481221	0.00026631888	0.4658224	0.6550287	0.4367103	0.23957442	0.105473585	0.014282666
0.0	9.594831e-06	2.2093367e-05	0.6481221	0.00026631888	0.4658224	0.6550287	0.4367103	0.23957442	0.105473585	0.014282666
0.0	0.0022691868	0.006238338	0.52044994	0.013758138	0.5186293	0.5467869	0.44338405	0.36699754	0.24934435	0.11525567
0.0	0.0022691868	0.006238338	0.52044994	0.013758138	0.5186293	0.5467869	0.44338405	0.36699754	0.24934435	0.11525567
0.0	0.48464578	0.5065334	0.44917187	0.46623477	0.5256592	0.43323526	0.44545648	0.5281551	0.5298719	0.4845829
0.0	0.48421094	0.5067447	0.4492372	0.46614826	0.5261634	0.43336096	0.44547406	0.52859193	0.53008074	0.4841734
0.0	1.05233785e-05	2.1099138e-05	0.36722362	0.00031555063	0.14725383	0.62307256	0.5844136	0.116010055	0.25407192	0.017772073
0.0	0.08248093	0.09192513	0.48041132	0.15446499	0.43845582	0.47061294	0.40917647	0.4989995	0.38327682	0.34238812
0.0	0.04657484	0.05541302	0.5534188	0.10938572	0.45038384	0.4808544	0.47635323	0.34195244	0.45228052	0.20720626
0.0	0.04971159	0.055236902	0.5382059	0.09858982	0.50777715	0.46287215	0.53115255	0.580947	0.35944748	0.22323214
0.0	0.048826057	0.06367709	0.5734709	0.11867838	0.34108663	0.45006612	0.43097502	0.3826077	0.43104088	0.24603862
0.0	0.05832922	0.059730258	0.5464361	0.093662396	0.48817965	0.51106685	0.45611316	0.35104796	0.4177105	0.24888721
0.0	0.040129784	0.056240156	0.4726364	0.10336948	0.41394806	0.47530982	0.50796765	0.43300515	0.4468228	0.28890568
0.0	0.04657668	0.06447295	0.58538246	0.12711892	0.4626495	0.47197202	0.4848163	0.48510477	0.3837508	0.19554406
0.0	0.04977141	0.066439055	0.49166676	0.08741039	0.44285887	0.45180255	0.45233473	0.38114783	0.41356352	0.21302545
0.0	0.04809058	0.062607095	0.5395838	0.103317894	0.525052	0.4976029	0.4699669	0.37049565	0.5155951	0.19253996
0.0	7.462671e-06	1.076103e-05	0.79278725	0.00031582417	0.16986878	0.5692919	0.56952053	0.18426435	0.13573094	0.012636432
0.0	5.4857783e-06	3.4182976e-05	0.3025106	0.00014170723	0.15706658	0.5528246	0.36113554	0.22054252	0.32782486	0.041775748
0.0	1.4160757e-05	2.5581367e-05	0.65871286	0.00024055982	0.20909648	0.6302625	0.4470921	0.55045503	0.27699667	0.01033296
0.0	8.864183e-06	1.9465238e-05	0.27286986	0.00022186227	0.32415128	0.5042773	0.7465402	0.77313876	0.1666157	0.009267309
0.0	1.25133965e-05	1.3370793e-05	0.88646185	0.0004980376	0.3414675	0.67694056	0.6866537	0.11643718	0.08736113	0.0246693
0.0	1.1729893e-05	1.6704942e-05	0.47286767	0.00028372914	0.15147072	0.6744617	0.55000657	0.22467726	0.067399636	0.013624065
0.0	1.0938937e-05	2.2015925e-05	0.7533274	0.00048611383	0.1874002	0.6725823	0.4980814	0.26930428	0.08081614	0.006387882
0.0	7.853149e-06	1.8895247e-05	0.2924043	0.00034554364	0.3288455	0.60272956	0.2812971	0.30403823	0.09079637	0.004198981
0.0	7.400467e-06	1.1526761e-05	0.3042859	0.0003262006	0.1816809	0.5408664	0.46392694	0.61674565	0.12659681	0.00687899
0.0	7.5155585e-06	1.671224e-05	0.6711086	0.000113073394	0.28646997	0.48821127	0.39789873	0.3946659	0.26134175	0.0063272067
0.0	5.19352e-06	1.3729991e-05	0.60036093	0.0003347477	0.14240666	0.63303876	0.64084053	0.1057669	0.3405007	0.018891549
0.0	4.5133434e-06	1.6292634e-05	0.62349194	0.0004413135	0.17575122	0.61512774	0.46739447	0.58480525	0.13476466	0.004511328
0.0	8.846617e-06	2.0545489e-05	0.6101244	0.00027809193	0.29658186	0.62605435	0.48128518	0.07887138	0.20649265	0.0056761885
0.0	8.269348e-06	1.7799317e-05	0.6663987	0.00024040481	0.47549334	0.66493464	0.46067813	0.069086395	0.36156297	0.0046512275
0.0	0.11390179	0.14766437	0.37547773	0.18595171	0.49053696	0.4687337	0.43567598	0.4161116	0.44990256	0.2702243
0.0	0.109778635	0.13740538	0.39051542	0.19184515	0.5217814	0.45599857	0.45942932	0.5418804	0.39894468	0.30291983
0.0	0.1090979	0.1398876	0.4977564	0.16870944	0.48764506	0.4422909	0.42975768	0.5615402	0.5492766	0.30013037
0.0	0.10648034	0.13397741	0.46514648	0.18573609	0.4523742	0.46155414	0.48713675	0.46591812	0.47591645	0.34970197
0.0	0.116573185	0.14550145	0.5403513	0.21042289	0.48417664	0.45962295	0.47148234	0.5005551	0.43287274	0.27664328
0.0	0.12168975	0.14798245	0.47730464	0.16768438	0.4713931	0.4459578	0.4503273	0.43055084	0.45291632	0.2908377
0.0	0.118695155	0.14281309	0.50930196	0.18533483	0.5259578	0.47686118	0.46172	0.42379344	0.5213722	0.27370718
0.0	8.749624e-06	2.1665619e-05	0.6304817	0.00043660525	0.5547309	0.61642766	0.43565646	0.10993645	0.123870745	0.010625333
0.0	8.632725e-06	1.9638006e-05	0.8752995	0.00045653147	0.3026832	0.6314341	0.4370958	0.07375622	0.07338842	0.016201928
0.0	7.693512e-06	1.1775252e-05	0.5895873	0.0003492977	0.33851415	0.6467972	0.45866543	0.44519594	0.15978886	0.007945253
0.0	9.567081e-06	1.3118285e-05	0.7376398	0.000573157	0.2978465	0.62024575	0.5385548	0.07039411	0.19522017	0.0042160745
0.0	1.2635834e-05	1.0057766e-05	0.5388741	0.00023091478	0.35950404	0.54928863	0.57671547	0.3347906	0.18320021	0.007067308
0.0	9.165607e-06	1.7358821e-05	0.5892381	0.0002850523	0.09549768	0.5853496	0.37074703	0.38081285	0.09560967	0.015799865
0.0	8.324879e-06	1.3972455e-05	0.8352574	0.00042500268	0.461907	0.678424	0.4030612	0.11670378	0.30470404	0.006381895
0.0	0.11730623	0.14843866	0.43510443	0.18866138	0.53124756	0.47304738	0.43399793	0.4483141	0.40525985	0.31800732
0.0	0.12109786	0.14643033	0.5403209	0.20105577	0.5046485	0.46505076	0.4311851	0.40448603	0.40835905	0.33033708
0.0	0.111160144	0.13530672	0.53481895	0.209156	0.50684744	0.46670017	0.4415611	0.4720159	0.43401432	0.30181792
0.0	0.11676561	0.1327682	0.5190902	0.19220348	0.47700357	0.46523786	0.46609747	0.40294504	0.47958508	0.28609112
0.0	0.12135423	0.13239413	0.508474	0.18045677	0.5142994	0.45357636	0.50237226	0.5645693	0.41592044	0.29952943
0.0	0.12025978	0.14420566	0.53213835	0.20181048	0.40119746	0.44480285	0.43607596	0.43156204	0.4647761	0.31719384
0.0	0.13366236	0.13877264	0.5139017	0.17462997	0.5013842	0.48582566	0.45250148	0.41012472	0.45573816	0.31939822
0.0	0.045279257	0.07120859	0.57052845	0.10543405	0.5371332	0.46068248	0.464337	0.5711158	0.47005847	0.20926541
0.0	0.113506645	0.15353858	0.5297915	0.18671554	0.5329193	0.4506403	0.45728526	0.5566664	0.49038	0.28667992
0.0	0.4851944	0.5050491	0.44765812	0.46570903	0.5260615	0.43444833	0.4449345	0.5278815	0.52860194	0.4845203
0.0	0.0035466114	0.004518334	0.69703764	0.020185923	0.3578176	0.5552898	0.5304278	0.6398062	0.36086637	0.15118454
0.0	0.0024593638	0.0046549155	0.5646308	0.018923033	0.48043662	0.6586971	0.5915182	0.60699266	0.41810864	0.09031176
0.0	0.020076947	0.029334122	0.42458665	0.059421163	0.48759115	0.4994693	0.46843854	0.5936979	0.4076252	0.14259936
0.0	0.09517264	0.1248349	0.42820483	0.1705731	0.47357488	0.5092137	0.45771706	0.39315373	0.48007798	0.29168463
0.0	0.09498099	0.12448024	0.42711905	0.16965948	0.47311702	0.5091145	0.4580896	0.39258265	0.47998536	0.29097328
0.0	0.0023731648	0.0041423333	0.48823377	0.013740168	0.43404755	0.60973954	0.48119003	0.37135473	0.30267304	0.1216956
0.0	6.8233185e-06	2.6703092e-05	0.28961074	0.00023820171	0.47649744	0.77744085	0.57140803	0.5196249	0.06041504	0.038604267
0.0	0.08332542	0.10561037	0.3700887	0.16052261	0.47374892	0.47022825	0.4626674	0.42558664	0.37404403	0.35306355
0.0	0.08315545	0.105303764	0.36905518	0.15965241	0.473291	0.4701294	0.46304053	0.42500144	0.37395713	0.35227704
0.0	0.08344891	0.10578302	0.3700917	0.160574	0.47417107	0.47010624	0.4626378	0.4262584	0.37390566	0.35366905
0.0	0.08327869	0.105475955	0.36905813	0.15970358	0.47371313	0.4700074	0.46301103	0.4256729	0.37381876	0.35288182
0.0	0.09554127	0.12553804	0.42692932	0.17094983	0.47407055	0.5090595	0.45841932	0.39403212	0.48132312	0.2918192
0.0	0.0037466164	0.005789719	0.5488163	0.01846262	0.4707731	0.53155947	0.6046446	0.3751825	0.30313343	0.09425202
0.0	1.3209943e-05	1.650123e-05	0.77513826	0.00029930743	0.48333758	0.33183092	0.67725396	0.2533413	0.056832235	0.0050265845
0.0	0.00034538915	0.0006632983	0.65586203	0.003432198	0.35572502	0.5880404	0.5980767	0.18453471	0.48027873	0.05211303
0.0	0.00040813163	0.0007935756	0.5811286	0.0030082634	0.5277468	0.6001688	0.47983792	0.33063632	0.21696919	0.07602698
0.0	0.0028711788	0.004518458	0.48959395	0.0075489874	0.4680374	0.47249797	0.47627923	0.2359773	0.24501203	0.09587644
0.0	0.002874822	0.004544237	0.4906638	0.0075572166	0.46911818	0.4713791	0.47664982	0.23603927	0.24423032	0.09548495
0.0	0.0026605634	0.0032078964	0.47744787	0.019340573	0.46628132	0.52336895	0.49550334	0.24653883	0.43007153	0.09321613
0.0	0.043512717	0.06596483	0.58499295	0.116052285	0.44651863	0.46801764	0.4836794	0.46049768	0.49282587	0.24038498
0.0	0.00896457	0.014766402	0.60608554	0.042518146	0.4879118	0.5591237	0.4098766	0.46454147	0.33200356	0.14909448
0.0	0.0029758925	0.004284394	0.6522512	0.022391852	0.3469487	0.53176045	0.44868532	0.37483963	0.37823907	0.07981437
0.0	0.009231303	0.013487829	0.56272495	0.046225835	0.4941002	0.51634383	0.40388253	0.62280333	0.3002568	0.21677518
0.0	0.0023506384	0.0045131333	0.61996317	0.015770279	0.4416425	0.46874568	0.36759257	0.68617755	0.31474024	0.10716188
0.0	0.009912968	0.012411938	0.4568069	0.055420235	0.4877014	0.52808404	0.42302227	0.53553224	0.2963601	0.18794143
0.0	1.1674406e-05	1.2278803e-05	0.55449456	0.00035221726	0.4575281	0.5529236	0.5513269	0.3811839	0.12427781	0.006537992
0.0	0.48478326	0.50568765	0.45035067	0.46656552	0.52557665	0.43300575	0.4439613	0.52912587	0.53110474	0.48456192
0.0	0.0032059285	0.0045427205	0.39244154	0.009643443	0.4792187	0.53543675	0.30789852	0.4124317	0.23546045	0.07009206
0.0	0.032792833	0.047355123	0.4078988	0.07666808	0.52029365	0.4493996	0.45332804	0.38958746	0.31443226	0.19863239
0.0	0.48437455	0.50618297	0.4496058	0.46580005	0.5243005	0.43310982	0.4450715	0.5288752	0.5310816	0.48448268
0.0	0.003102905	0.004779387	0.5447592	0.014348112	0.42911857	0.58593136	0.55380374	0.3268363	0.27164942	0.1199024
0.0	0.003482982	0.004813367	0.73024976	0.012237131	0.3869277	0.47059804	0.65649736	0.23178244	0.44498566	0.15302476
0.0	0.034460876	0.044673726	0.6078726	0.084611505	0.44918388	0.4973571	0.5200705	0.35022596	0.4152305	0.21357845
0.0	9.919066e-06	2.0730216e-05	0.8849495	0.00033377958	0.27501798	0.650007	0.6921509	0.07758228	0.17865989	0.011926508
0.0	0.0030400904	0.0045749913	0.71443766	0.016751159	0.39304852	0.5438064	0.5733043	0.23450936	0.33132085	0.096269645
0.0	0.48413897	0.50675404	0.45014125	0.46588564	0.5253648	0.43352547	0.4452409	0.52825314	0.5301062	0.48439527
0.0	0.0040153377	0.0041956347	0.37949747	0.014752637	0.31387562	0.54938966	0.4805236	0.2409824	0.38797542	0.090818524
0.0	0.036922358	0.04329787	0.46656597	0.080853485	0.44049597	0.45825985	0.50520533	0.36089468	0.43654698	0.19851996
0.0	0.48346594	0.5057752	0.44978794	0.4659765	0.5247461	0.4336696	0.44515768	0.5285127	0.530203	0.4844206
0.0	0.009705543	0.013855958	0.5248275	0.03206195	0.44935036	0.55508775	0.5312821	0.36493304	0.3167853	0.16683157
0.0	0.03309915	0.045376413	0.39839447	0.09901618	0.51014024	0.53519577	0.42885414	0.52260566	0.32082596	0.21504152
0.0	8.571274e-06	2.1950495e-05	0.28156266	0.0006115288	0.47167104	0.7594428	0.38371933	0.5010493	0.049640454	0.0122902645
0.0	0.0028266136	0.0047070943	0.36091244	0.022543319	0.49835515	0.6084865	0.41419572	0.51422274	0.19536681	0.09760073
0.0	0.008732975	0.010745148	0.53165513	0.035447955	0.4246823	0.56062806	0.52878976	0.41639584	0.39512932	0.111719355
0.0	0.0033083146	0.0038346015	0.43745598	0.016214916	0.39140713	0.56336766	0.45798695	0.41810617	0.31799057	0.06150625
0.0	0.4849385	0.5056204	0.4493089	0.4659836	0.52450764	0.43363255	0.44534937	0.5281814	0.53011674	0.4849348
0.0	0.48687065	0.50947756	0.44906506	0.4679059	0.5257635	0.43348333	0.44641522	0.52909404	0.52994686	0.48488307
0.0	0.02253275	0.024165463	0.34839618	0.089234956	0.6470177	0.42574623	0.49355593	0.31814438	0.37935072	0.17084856
0.0	0.0004662839	0.0006077767	0.2748911	0.008514269	0.64761263	0.53953654	0.49700856	0.43734324	0.22717737	0.0776469
0.0	0.0004662839	0.0006077767	0.2748911	0.008514269	0.64761263	0.53953654	0.49700856	0.43734324	0.22717737	0.0776469
0.0	0.0004662839	0.0006077767	0.2748911	0.008514269	0.64761263	0.53953654	0.49700856	0.43734324	0.22717737	0.0776469
0.0	0.003174452	0.0035023002	0.32855693	0.011396388	0.36402008	0.51146084	0.39736018	0.3214205	0.2191195	0.081743374
0.0	9.333768e-06	1.0768771e-05	0.42415404	0.00021238271	0.15906942	0.538131	0.56779057	0.086037435	0.09575391	0.01246264
0.0	0.0031502724	0.005281512	0.61663294	0.015386652	0.3774954	0.5047786	0.33027467	0.44233093	0.16293283	0.08612665
0.0	9.565412e-06	1.921549e-05	0.7133622	0.00031705023	0.43172747	0.573062	0.4128555	0.25013247	0.039817814	0.008995438
0.0	0.48382175	0.50683486	0.44949177	0.46548697	0.5262441	0.43302354	0.44465506	0.5279373	0.53087294	0.48434106
0.0	0.0025509428	0.00531152	0.51683724	0.01820522	0.46437988	0.42369753	0.57034796	0.6536298	0.35896486	0.107304394
0.0	1.0067784e-05	2.1070988e-05	0.48111612	0.00028260011	0.28401202	0.50440896	0.7519948	0.42299166	0.051537707	0.011782866
0.0	0.009275473	0.014137033	0.47097176	0.0445557	0.39419955	0.49372017	0.43666258	0.39238313	0.2806966	0.21302943
0.0	1.04030305e-05	1.8036884e-05	0.2765771	0.00047317974	0.09001264	0.4415118	0.45821616	0.035318155	0.10206332	0.020945163
0.0	0.4845295	0.50602907	0.44903424	0.46718314	0.52630436	0.43374723	0.44480926	0.5273094	0.5301358	0.48201472
0.0	0.4870459	0.50763017	0.44911578	0.46640414	0.52558744	0.43352258	0.44703618	0.528874	0.5300862	0.48415205
0.0	0.48536545	0.5073455	0.44940153	0.4676138	0.52613217	0.43345523	0.44528347	0.5278656	0.53003794	0.4826778
0.0	0.48428044	0.50703377	0.44925827	0.46571222	0.52664834	0.43421453	0.44673142	0.526519	0.52901584	0.48293066
0.0	0.0031743706	0.004679052	0.57521397	0.026750548	0.4036852	0.55577743	0.56823355	0.5373987	0.51595616	0.0731207
0.0	0.08225416	0.0981438	0.45671406	0.14455819	0.5027416	0.4958358	0.412679	0.58284605	0.44007382	0.2885061
0.0	0.0030539816	0.0035196855	0.4165258	0.01140051	0.4164079	0.5476292	0.58761173	0.58085555	0.29824853	0.12691106
0.0	0.0030539816	0.0035196855	0.4165258	0.01140051	0.4164079	0.5476292	0.58761173	0.58085555	0.29824853	0.12691106
0.0	0.0030539816	0.0035196855	0.4165258	0.01140051	0.4164079	0.5476292	0.58761173	0.58085555	0.29824853	0.12691106
0.0	0.0034795813	0.0037104103	0.44882792	0.016082142	0.37985733	0.52283597	0.52249813	0.26709995	0.22026636	0.05832634
0.0	0.0021269114	0.003954222	0.53609097	0.016751574	0.42149472	0.5254678	0.49786648	0.4033555	0.2305054	0.11070936
0.0	4.7917847e-06	1.5337966e-05	0.62161165	0.00033227244	0.32333738	0.61471236	0.55035853	0.28919417	0.074277885	0.016187828
0.0	0.0025305515	0.0043102712	0.42895684	0.013005651	0.48915732	0.49798387	0.45902076	0.19543898	0.30589288	0.10684912
0.0	0.020321487	0.025831284	0.46513298	0.07198057	0.4673114	0.46795526	0.6052944	0.30177608	0.3722312	0.15399298
0.0	0.48482585	0.5056453	0.4490942	0.46537188	0.5248304	0.43331042	0.4459221	0.52875507	0.5299943	0.48390722
0.0	9.471552e-06	2.581568e-05	0.59394795	0.00021318939	0.31970695	0.678028	0.5208911	0.3140126	0.13168892	0.0054648337
0.0	0.002894951	0.0046533607	0.54578125	0.013990445	0.42808893	0.6181612	0.50475526	0.53112036	0.27108192	0.07380689
0.0	0.00814697	0.010166759	0.45874372	0.03387333	0.46529514	0.48374286	0.48231423	0.49099004	0.28171244	0.112949625
0.0	5.193698e-06	1.7682527e-05	0.31243187	0.00028261088	0.22087604	0.53143674	0.4190129	0.43639487	0.073869385	0.016089575
0.0	0.48459926	0.50605285	0.44945547	0.4657276	0.5253884	0.43287507	0.44570816	0.52825123	0.5299656	0.48380154
0.0	0.0032337063	0.0033765289	0.4467143	0.019253144	0.5346727	0.4920012	0.5105687	0.5136847	0.23239757	0.06776531
0.0	0.48534203	0.5059354	0.4482964	0.46581817	0.5254184	0.43346414	0.4453304	0.52803594	0.5296396	0.48289943
0.0	0.016264616	0.019633222	0.48267668	0.05289505	0.46623766	0.5026198	0.42564777	0.38184425	0.3918217	0.31381592
0.0	0.0025730713	0.003793461	0.649415	0.019028354	0.38126022	0.4865775	0.37004775	0.4491033	0.30157036	0.073951066
0.0	7.1025397e-06	2.2588616e-05	0.4377101	0.0002763855	0.16638139	0.65609956	0.52983296	0.29059035	0.18008938	0.021731688
0.0	0.020738814	0.028131027	0.4106179	0.055133842	0.4470789	0.5633068	0.45280874	0.4266429	0.3707168	0.16116273
0.0	7.658083e-06	2.662617e-05	0.25578964	0.00038649756	0.33264422	0.7135724	0.32457304	0.17277724	0.084395945	0.0057908776
0.0	0.0029955676	0.00629492	0.42293364	0.01750394	0.456782	0.5744138	0.36882436	0.40578184	0.2510145	0.055848558
0.0	0.0034958273	0.004295342	0.34052572	0.011693313	0.31320813	0.5754723	0.5296369	0.30107796	0.26504746	0.08702914
0.0	5.800786e-06	2.6384449e-05	0.28237924	0.00024262833	0.2510456	0.6008151	0.40441987	0.09928955	0.06448623	0.018798303
0.0	0.0022311457	0.0062897354	0.2569773	0.01103062	0.3485909	0.58055097	0.39464954	0.3388151	0.20126884	0.104317985
0.0	1.5752654e-05	1.6518328e-05	0.3593374	8.989372e-05	0.2890086	0.63265276	0.34573236	0.23106709	0.17028905	0.011886235
0.0	0.0051613003	0.0045779604	0.35407078	0.01031173	0.4430335	0.55683196	0.44241154	0.47189662	0.4645054	0.107848145
0.0	0.0032296802	0.003975782	0.3307608	0.016428333	0.438275	0.52466744	0.51572883	0.2636379	0.43708286	0.10537751
0.0	0.003207922	0.0043907207	0.26775151	0.016368134	0.41408285	0.47477427	0.5464116	0.48475984	0.2737333	0.08399489
0.0	1.359773e-05	1.861443e-05	0.3569175	0.0005890881	0.20375352	0.7419343	0.3616478	0.41116646	0.057822768	0.008201781
0.0	0.003789459	0.0041431715	0.39533386	0.022511806	0.3477756	0.5615086	0.45634347	0.33795336	0.21107502	0.070621446
0.0	0.020081028	0.025830515	0.42292	0.050892618	0.45435074	0.46730703	0.51434565	0.44765052	0.5054807	0.1838311
0.0	0.003346278	0.0035774866	0.5079989	0.017322158	0.4019349	0.5574352	0.3860148	0.58968806	0.31405276	0.09256458
0.0	0.0035755732	0.0037113375	0.50572336	0.014282518	0.43383902	0.5710436	0.5148932	0.45984453	0.28876737	0.075978756
0.0	0.0029603424	0.003710417	0.58538777	0.0182567	0.44682375	0.61605906	0.6138945	0.578135	0.39735943	0.075914025
0.0	1.7482407e-05	1.2658232e-05	0.40245873	0.0002170627	0.26746684	0.585429	0.1771498	0.4114173	0.06482564	0.01100214
0.0	0.0029580928	0.0036916793	0.5872421	0.018248267	0.44648972	0.61570674	0.61407787	0.5785445	0.3990798	0.075863466
0.0	0.48533612	0.50451297	0.44973427	0.46574637	0.52437466	0.43404087	0.44618228	0.5294419	0.5317963	0.4861375
0.0	0.0027377894	0.005055763	0.6393667	0.016064744	0.45192927	0.5659579	0.42215148	0.56105745	0.3994552	0.068121865
0.0	0.4827434	0.50582993	0.4482566	0.46348903	0.52426165	0.43401566	0.4444565	0.53007776	0.53123426	0.4845824
0.0	0.48236006	0.50645596	0.44869986	0.46480668	0.52573967	0.43293887	0.44426847	0.5302119	0.5310344	0.48445815
0.0	0.48335707	0.5054842	0.44830668	0.46495786	0.52491003	0.43302962	0.44541758	0.52969515	0.52956885	0.48361725
0.0	0.059994295	0.07439066	0.37956962	0.08652156	0.44419593	0.4409678	0.43868783	0.50931317	0.40704334	0.24326985
0.0	0.0041180057	0.0049270904	0.314067	0.010412028	0.44256452	0.47042102	0.3826004	0.47136334	0.21077049	0.09147533
0.0	0.004306046	0.0062458776	0.3159001	0.010139371	0.36543795	0.44692943	0.43219617	0.49104327	0.2965431	0.098596975
0.0	0.010228969	0.01567009	0.5229473	0.03845728	0.41634676	0.5247404	0.46447563	0.3914463	0.31791115	0.16364808
0.0	0.0026796767	0.003637108	0.476523	0.02195134	0.3697741	0.47650003	0.5232911	0.5291849	0.33819556	0.09130376
0.0	0.0032371741	0.0028310756	0.63287866	0.023890493	0.31507757	0.36697897	0.52038866	0.5208288	0.3945122	0.07901108
0.0	0.0032612728	0.0028399792	0.6310664	0.02384035	0.31517974	0.36689118	0.5202331	0.520718	0.39501277	0.07891884
0.0	0.0032510988	0.0028342542	0.6319921	0.023843534	0.3145082	0.36771053	0.5193122	0.52073824	0.39452067	0.07854764
0.0	0.0036453616	0.00438571	0.43843102	0.019566393	0.43939853	0.5652882	0.5162151	0.52395356	0.44258213	0.09362413
0.0	0.0031114363	0.0054526376	0.5146209	0.01662765	0.3879819	0.5935349	0.47134456	0.2762033	0.42325595	0.09420139
0.0	7.7904015e-06	1.9275782e-05	0.39469367	0.00023681358	0.2680804	0.7335453	0.48150867	0.12952584	0.39574364	0.0033119614
0.0	0.004201314	0.0054097576	0.53121734	0.022896746	0.43698877	0.5662793	0.52252614	0.50590956	0.40411058	0.16132148
0.0	0.0042090896	0.005405072	0.53188723	0.022965426	0.43890864	0.5677341	0.52400017	0.50690496	0.40372697	0.16077411
0.0	1.4192961e-05	1.8858813e-05	0.42630672	0.00045515536	0.355417	0.6878227	0.5844786	0.5168545	0.3564104	0.011215805
0.0	0.0025954403	0.004442935	0.47264338	0.009431776	0.386778	0.5240736	0.4956304	0.23179711	0.40981415	0.1373846
0.0	1.0920935e-05	2.5756537e-05	0.51020086	0.0005087529	0.16995756	0.5940717	0.45829922	0.24004498	0.17696077	0.0065833097
0.0	0.003245305	0.0049552526	0.5877241	0.02236342	0.31678647	0.45603174	0.4582985	0.56929046	0.28838778	0.097140566
0.0	0.09761337	0.10461892	0.4749499	0.14495993	0.35604402	0.47827584	0.4994451	0.53081	0.39042568	0.22504987
0.0	0.0004774805	0.0008937981	0.6210768	0.0040846663	0.32344812	0.42121822	0.6262784	0.36454254	0.24543364	0.08260788
0.0	0.12958364	0.15091196	0.43825147	0.16765572	0.5062965	0.47683993	0.4627683	0.53192043	0.5038391	0.30156118
0.0	0.48451635	0.50613874	0.4497399	0.46420327	0.52353644	0.43414962	0.4458819	0.5273759	0.52994883	0.48565692
0.0	0.0035350765	0.004583786	0.73204464	0.013623995	0.47730213	0.5992913	0.45881468	0.50768554	0.37098914	0.11213771
0.0	1.37801535e-05	1.8179022e-05	0.66534305	0.0002274132	0.35061112	0.6723311	0.35970888	0.22213395	0.24247605	0.022902226
0.0	0.03772685	0.04309944	0.51295155	0.07649572	0.47424185	0.5044768	0.4216729	0.4332034	0.4422557	0.2471488
0.0	0.025028313	0.026710646	0.4616767	0.05517876	0.45733756	0.52399784	0.4412231	0.41644597	0.35046184	0.20783168
0.0	8.340358e-06	2.3024046e-05	0.7555659	0.00022687134	0.30798224	0.6406222	0.45498788	0.12867212	0.23626791	0.009347533
0.0	1.2914933e-05	2.0116624e-05	0.6852039	0.00027923382	0.18837968	0.6026226	0.6270782	0.30028808	0.08573293	0.017463647
0.0	1.4251703e-05	1.7528047e-05	0.53895587	0.00031925077	0.4355976	0.5367948	0.48403972	0.14303486	0.1314654	0.008418075
0.0	0.010971022	0.013997419	0.5285465	0.032754876	0.36834687	0.5137249	0.5009951	0.50084215	0.31504515	0.12062594
0.0	1.2785839e-05	1.9603838e-05	0.48116916	0.00026769075	0.2714333	0.5065453	0.45894125	0.26418373	0.1839004	0.005904267
0.0	0.059445962	0.06486804	0.39177784	0.09441275	0.44941247	0.57395905	0.4834929	0.48077857	0.471211	0.2666816
0.0	0.009775181	0.012872688	0.46497878	0.033744194	0.48604754	0.52716595	0.4063181	0.26625404	0.3259852	0.13698085
0.0	8.768369e-06	2.5648858e-05	0.48088235	0.0005421175	0.39410913	0.69036835	0.40345356	0.12927419	0.15451922	0.009727759
0.0	0.10124499	0.110823706	0.4017128	0.15508957	0.48285204	0.49556077	0.4545126	0.5292196	0.4084194	0.2985945
0.0	1.6212007e-05	2.488451e-05	0.5391917	0.00020208494	0.27284023	0.69074357	0.53926706	0.29766428	0.076579325	0.014309422
0.0	1.22707725e-05	1.9521025e-05	0.5077376	0.00018841602	0.29642573	0.6493564	0.39665043	0.08026928	0.065627396	0.009275613
0.0	0.003714105	0.0046826224	0.46694806	0.014078042	0.34530717	0.46513337	0.39786145	0.33257502	0.3110106	0.11915695
0.0	1.4712483e-05	2.1635433e-05	0.4841872	0.00023194015	0.20152117	0.4962762	0.35207397	0.18204263	0.15347378	0.018956285
0.0	1.0855052e-05	2.0800579e-05	0.68225926	0.0003266481	0.19796643	0.6141482	0.39327568	0.09418627	0.13224512	0.009016952
0.0	0.0028549656	0.0049800104	0.44068012	0.02105281	0.35335863	0.5229234	0.38323745	0.29522496	0.32534105	0.079357736
0.0	0.024983067	0.026640316	0.4607581	0.054898284	0.45695773	0.5239153	0.44153148	0.41596115	0.3503914	0.20735934
0.0	0.023840943	0.026584944	0.48871174	0.05650009	0.43772358	0.49169317	0.5246974	0.38141078	0.32039434	0.14360526
0.0	0.023797784	0.026514944	0.4877881	0.056213256	0.43734688	0.49161047	0.5250093	0.38094014	0.32032698	0.14325252
0.0	0.4833778	0.5060527	0.44936877	0.4668808	0.52543724	0.433013	0.44547597	0.52795976	0.52986985	0.4840102
0.0	0.0041396157	0.0044514555	0.50724536	0.0130865285	0.40037802	0.5909433	0.36235824	0.36744535	0.18933551	0.07754144
0.0	0.056252748	0.066526905	0.5295769	0.09136546	0.48260522	0.5020994	0.38645473	0.5456683	0.35326472	0.19637382
0.0	0.048165247	0.06450566	0.5705493	0.13772735	0.5694549	0.44628996	0.46622172	0.4263135	0.36282364	0.28874052
0.0	7.3001243e-06	2.2428978e-05	0.62787044	0.00045281285	0.5596596	0.58236015	0.5579343	0.41558474	0.06349704	0.014578913
0.0	0.047913373	0.06478513	0.5726179	0.1386597	0.56986415	0.4468935	0.4664927	0.42699623	0.3646423	0.28878194
0.0	0.047951814	0.06467303	0.57112074	0.1380548	0.5702466	0.4470267	0.46587124	0.42732462	0.36364898	0.28864947
0.0	5.0065682e-06	2.5470217e-05	0.6895175	0.00049480505	0.5107862	0.60317683	0.27259478	0.10029078	0.06528428	0.02168216
0.0	0.0029867054	0.004226475	0.49524516	0.0135126775	0.38947147	0.5207693	0.37428352	0.29525757	0.22879845	0.095474206
0.0	9.3633225e-06	2.1755475e-05	0.5177998	0.00016824045	0.21626277	0.656073	0.5998967	0.0815124	0.05868432	0.0071159997
0.0	0.003360968	0.004438392	0.5879799	0.01513271	0.31318912	0.49706888	0.49733394	0.5555524	0.4009778	0.09821211
0.0	0.4848151	0.5064955	0.4493723	0.46657968	0.5251121	0.433241	0.44534445	0.5288128	0.529863	0.48389187
0.0	0.003651012	0.00400504	0.5110258	0.01936783	0.38675046	0.55986446	0.39734194	0.38342428	0.23518899	0.08758388
0.0	1.5142747e-05	1.5410717e-05	0.6486454	0.00032036577	0.2199047	0.59564763	0.4031087	0.35298222	0.063946776	0.005883352
0.0	0.003753566	0.003947047	0.55070037	0.01641657	0.3582491	0.5149511	0.42408746	0.43827394	0.21732883	0.06941273
0.0	0.003164908	0.0037150895	0.5524435	0.015794283	0.31902882	0.57713795	0.4300676	0.31788957	0.2318682	0.0958215
0.0	0.48380283	0.5057723	0.44956666	0.46568254	0.5251918	0.43302658	0.44554338	0.52838385	0.5304857	0.4842805
0.0	0.0036005995	0.0045260354	0.35259283	0.0090518035	0.31969053	0.55526054	0.5342547	0.5763595	0.31824386	0.05474104
0.0	0.033103663	0.0437945	0.4547232	0.07239344	0.4119641	0.50787663	0.49456525	0.48665503	0.38412425	0.16308443
0.0	0.00301871	0.0039772745	0.4993005	0.012437981	0.4765883	0.533934	0.5251386	0.2935066	0.27473742	0.086306445
0.0	0.003315612	0.0040473393	0.49814	0.015094461	0.41499183	0.41497687	0.40003884	0.58332175	0.2426167	0.09640896
0.0	0.050728023	0.05533222	0.5428716	0.11118576	0.47849038	0.41422018	0.43366125	0.5715382	0.37971425	0.21962802
0.0	0.4842488	0.5068809	0.44911516	0.4665721	0.5249956	0.43368584	0.44593555	0.52784497	0.53024966	0.4838788
0.0	0.00293191	0.003913764	0.5704529	0.016994357	0.3635002	0.5220175	0.4523819	0.21423867	0.34951508	0.14593081
0.0	1.1702943e-05	1.6087057e-05	0.54635614	0.00026807463	0.3137439	0.39640087	0.35637087	0.635706	0.083403274	0.0119292615
0.0	0.0033112876	0.0040519685	0.49847877	0.0150834	0.41646922	0.4151854	0.40100357	0.58432496	0.24348077	0.09630516
0.0	0.0030240244	0.0033135547	0.63251954	0.017524444	0.43267474	0.39465564	0.4208657	0.61634815	0.2505017	0.07745293
0.0	0.08979799	0.10609906	0.41761106	0.20770095	0.47265527	0.42275533	0.44740245	0.41082615	0.43977934	0.27218053
0.0	0.0033427654	0.0036145123	0.40783763	0.019001208	0.4317113	0.5399466	0.5075927	0.2858977	0.2827086	0.09610246
0.0	0.0044571985	0.0034513758	0.51724946	0.011967214	0.39139763	0.54291755	0.6065695	0.38182938	0.26787946	0.0592943
0.0	1.0782808e-05	1.6049868e-05	0.31632346	0.0001728418	0.40652904	0.633791	0.7027165	0.4679172	0.13474132	0.012192933
0.0	1.1519024e-05	2.2130816e-05	0.72516054	0.00021961682	0.38365895	0.71977663	0.40438744	0.18583043	0.076289505	0.031233907
0.0	1.1797789e-05	1.6938626e-05	0.79059356	0.0003844075	0.4828923	0.6377182	0.4909636	0.08143636	0.058145914	0.003348133
0.0	0.0021444326	0.0041076876	0.65381676	0.01985142	0.53344005	0.45323643	0.39986292	0.24441095	0.18891816	0.047754865
0.0	0.0021548807	0.004115734	0.65294474	0.01979273	0.5322997	0.454071	0.39941466	0.24524502	0.18849067	0.04796382
0.0	0.0027385433	0.0030315379	0.3385588	0.014754148	0.38170704	0.55582017	0.52343243	0.47979385	0.2554515	0.054500468
0.0	0.002751398	0.0030430327	0.33843252	0.01473161	0.38165295	0.55488956	0.5239411	0.47721112	0.2548014	0.05466867
0.0	0.00362403	0.0053363573	0.5462185	0.0117570935	0.43631256	0.49121878	0.43121028	0.20926666	0.2684513	0.09232245
0.0	1.0885717e-05	1.4183016e-05	0.53234917	0.00050520274	0.27481198	0.57250315	0.3390726	0.075479575	0.046827532	0.0047752266
0.0	0.48439002	0.5057907	0.44889364	0.46634918	0.525752	0.43321267	0.44484144	0.52826583	0.53010577	0.48239988
0.0	0.0027827332	0.0035961696	0.33531126	0.01691588	0.48572046	0.5585554	0.5044165	0.22218373	0.34624037	0.095920734
0.0	0.152432	0.17344843	0.48986694	0.21496895	0.48324838	0.46301696	0.45956585	0.42584082	0.46629593	0.32579932
0.0	0.16383295	0.1700765	0.45015883	0.24075547	0.50502944	0.4499656	0.42652306	0.4436937	0.4571	0.34596294
0.0	0.04073752	0.041074894	0.4504971	0.09615796	0.48930603	0.49144992	0.42174077	0.44335556	0.37617347	0.24308366
0.0	0.004116649	0.0039262925	0.45071402	0.02132504	0.46196368	0.5335295	0.40189433	0.37762022	0.27126107	0.124989584
0.0	0.0041344767	0.003940856	0.45136395	0.021404872	0.46142456	0.5336969	0.40190008	0.3783794	0.27118078	0.12515196
0.0	0.03452502	0.0429071	0.49807706	0.071571566	0.45362937	0.505148	0.48495376	0.38678834	0.3940523	0.17545633
0.0	0.0030503224	0.0042507164	0.5340502	0.012248225	0.4005676	0.5573005	0.5123528	0.28743014	0.29815736	0.06499192
0.0	0.0030635465	0.0042664777	0.53470343	0.012294503	0.40004686	0.5574664	0.5123587	0.288092	0.29807237	0.065082125
0.0	0.17800957	0.18945083	0.4204667	0.23518033	0.48933595	0.48076782	0.41153678	0.5319453	0.48195422	0.35232076
0.0	0.042591788	0.050315898	0.42467394	0.0858862	0.4328902	0.5267362	0.4054131	0.46310192	0.4135454	0.22038959
0.0	0.0044636717	0.005685907	0.40577632	0.017228877	0.36582002	0.5942368	0.37392753	0.41091162	0.3286342	0.10254893
0.0	0.0044829976	0.0057069594	0.40640944	0.017293643	0.36531696	0.594399	0.37393308	0.4116935	0.32854456	0.102685586
0.0	0.14965905	0.17823824	0.45229575	0.20589583	0.47745666	0.44574022	0.4289065	0.45412683	0.43737	0.34812188
0.0	0.033815935	0.04792029	0.535254	0.08362891	0.44079688	0.47014442	0.44688943	0.3740884	0.3702154	0.23474771
0.0	0.0029380915	0.005200223	0.59798133	0.016387476	0.37896442	0.4962347	0.44561473	0.26850992	0.2625401	0.11647553
0.0	0.0029508292	0.0052194865	0.5986122	0.016449133	0.37845406	0.49640283	0.4456206	0.26914462	0.26246142	0.11662834
0.0	0.00055580935	0.00069345237	0.58698595	0.004772753	0.30588788	0.66466004	0.40457758	0.39170817	0.2874677	0.05207312
0.0	0.48392674	0.5060878	0.44841015	0.46597785	0.5257265	0.43345627	0.44513953	0.5285416	0.52951956	0.484185
0.0	0.48447734	0.50604934	0.4489092	0.46606714	0.5260484	0.43348673	0.44529346	0.52853054	0.5302929	0.4842286
0.0	0.09384866	0.100761004	0.44186875	0.14042367	0.47471032	0.4646287	0.382341	0.39822832	0.42213452	0.26623347
0.0	0.4846868	0.50552917	0.44906616	0.4658482	0.5246439	0.43386212	0.4455477	0.52905166	0.5297553	0.48485622
0.0	0.0037682732	0.004032924	0.56004	0.021445034	0.40247107	0.5519184	0.6010937	0.49626186	0.1877438	0.096879475
0.0	1.1923089e-05	2.2162096e-05	0.653024	0.00022716289	0.23759244	0.66629523	0.77213067	0.5994201	0.065573476	0.02294516
0.0	0.092123434	0.1026395	0.43478256	0.14947031	0.4890638	0.46218413	0.4260631	0.4012744	0.41197175	0.25326678
0.0	1.1357422e-05	1.7360244e-05	0.41521657	0.00034588922	0.33791316	0.5470855	0.6085897	0.115582116	0.098877735	0.0057749543
0.0	0.054336585	0.064582534	0.4505823	0.1251463	0.44594505	0.5163252	0.44444486	0.41422164	0.41225162	0.22836137
0.0	0.071894765	0.06269404	0.48847127	0.09786816	0.4232166	0.48106104	0.4838323	0.512044	0.45647827	0.37699
0.0	0.047189035	0.06928597	0.57533556	0.10526136	0.40832782	0.49783018	0.4697827	0.3517255	0.37635884	0.27022594
0.0	0.05766584	0.07330285	0.47999182	0.10131777	0.5379695	0.49753705	0.4700916	0.46123627	0.26536328	0.2370418
0.0	0.03807946	0.06365875	0.519933	0.11238906	0.46406135	0.5021689	0.4544113	0.35072505	0.3911435	0.21111396
0.0	0.040700465	0.06464641	0.53602093	0.0991445	0.635005	0.47612563	0.47741503	0.5845757	0.40409738	0.24675332
0.0	0.05823972	0.06746975	0.43452376	0.11838599	0.5194485	0.38926172	0.46080056	0.38965055	0.42249092	0.23375984
0.0	0.48427066	0.50607866	0.44955394	0.46523875	0.5249495	0.4325894	0.44604558	0.5275301	0.5296271	0.48441407
0.0	0.48665318	0.5062655	0.4477835	0.46524554	0.52465236	0.4330403	0.44636106	0.5288626	0.52896255	0.4837809
0.0	0.48239535	0.5047193	0.44864458	0.4657954	0.5253959	0.43354264	0.4453931	0.5282909	0.52897495	0.48405716
0.0	0.018264765	0.030198138	0.61535466	0.057068795	0.36966518	0.52026916	0.47717848	0.2995114	0.32875842	0.21309714
0.0	0.48573217	0.5072052	0.4484	0.46374303	0.5239922	0.43220577	0.44579005	0.5286867	0.5287471	0.48396054
0.0	0.48350045	0.50505865	0.4501539	0.46701035	0.52469	0.43285903	0.44506338	0.52722794	0.52979857	0.4842105
0.0	0.013614354	0.026789712	0.54265016	0.06255531	0.44259208	0.5267794	0.45647037	0.29758313	0.3483	0.15027316
0.0	0.48401302	0.5063086	0.4489756	0.4647014	0.5241301	0.4340622	0.4461237	0.5291332	0.53037506	0.4841582
0.0	0.014498708	0.034547646	0.47626045	0.05146906	0.44098967	0.45823863	0.37826854	0.329471	0.35229972	0.1589313
0.0	0.48379648	0.506448	0.4488879	0.46612814	0.52566355	0.4322339	0.4461999	0.52699226	0.5292973	0.4842851
0.0	0.022487845	0.02697818	0.40556407	0.06420007	0.3780869	0.51229006	0.6487057	0.3503882	0.6088071	0.19320226
0.0	0.48337534	0.5052726	0.44757128	0.4631979	0.5247654	0.43356434	0.44484374	0.5274091	0.5306204	0.48360094
0.0	0.021749891	0.023783373	0.47501525	0.06215301	0.46377724	0.45759112	0.41776606	0.37249935	0.30182284	0.19267748
0.0	0.48445597	0.5050419	0.44815192	0.4652884	0.5253424	0.43254012	0.44643041	0.5265617	0.52972525	0.48413137
0.0	0.016509036	0.036324803	0.5847798	0.0570313	0.33401066	0.43621546	0.35221407	0.3430677	0.38195777	0.1665832
0.0	0.48470706	0.5060998	0.44976854	0.46689203	0.52610564	0.43311304	0.44688419	0.52871364	0.5298244	0.48504484
0.0	0.48462877	0.50549996	0.4478857	0.4662349	0.52630204	0.43236032	0.4449073	0.5277079	0.52868503	0.48399627
0.0	0.02014162	0.028238785	0.5096761	0.08581718	0.5130156	0.53150284	0.5071711	0.34019113	0.46040344	0.15256718
0.0	0.016952045	0.024970641	0.4498739	0.06486194	0.36204118	0.53986865	0.40901348	0.57423776	0.31281763	0.17336565
0.0	0.014897228	0.039547056	0.48556623	0.07151571	0.39829454	0.48749843	0.46292937	0.30124596	0.32930908	0.20486225
0.0	0.018330684	0.030908884	0.3388927	0.04865707	0.4222784	0.4618549	0.43304428	0.31879476	0.34272698	0.1442919
0.0	0.4816954	0.5029642	0.4484978	0.46498957	0.5246579	0.43262887	0.4446527	0.52604157	0.52719945	0.48395774
0.0	0.019719625	0.027452454	0.49357307	0.14672247	0.3871327	0.46458274	0.46380433	0.5589478	0.32545176	0.2109027
0.0	0.48387605	0.50442517	0.44872218	0.46500528	0.52545667	0.43241167	0.4461547	0.52636516	0.5287045	0.48444718
0.0	0.48481005	0.504143	0.44798744	0.46373847	0.52432424	0.43365848	0.44501436	0.5285309	0.52963835	0.4841239
0.0	0.48291883	0.5043673	0.44991434	0.4648785	0.52493125	0.4332308	0.44537604	0.52788746	0.52897966	0.48281586
0.0	0.4859986	0.50781095	0.44983715	0.4665269	0.52612305	0.43435636	0.4468692	0.5293721	0.53053606	0.48503754
0.0	0.024571158	0.029045928	0.43005773	0.06689635	0.5149706	0.37659222	0.46498245	0.34740007	0.389466	0.17345604
0.0	0.48404667	0.5053992	0.4496792	0.4669674	0.52504665	0.43254107	0.44624594	0.52678216	0.5304934	0.4829825
0.0	0.484419	0.5045948	0.44911733	0.46471202	0.5255307	0.43389013	0.44684774	0.52813023	0.5302691	0.48386863
0.0	0.48471093	0.50598973	0.448597	0.46550807	0.52514446	0.4327284	0.446066	0.52734786	0.53005093	0.48345748
0.0	7.874823e-06	1.97516e-05	0.7882261	0.0004750553	0.34904975	0.68185306	0.47704384	0.14392126	0.10881923	0.004719012
0.0	0.002985093	0.0038022704	0.65535223	0.020262456	0.48894873	0.5687785	0.47946954	0.41160893	0.24082461	0.06874185
0.0	0.48485908	0.5054535	0.4473564	0.46566963	0.52475625	0.43236753	0.44562846	0.52756834	0.53021795	0.48303935
0.0	0.05014668	0.066760555	0.5231248	0.112975255	0.4460931	0.45924872	0.45051253	0.46901965	0.42143524	0.3248707
0.0	0.48417088	0.50581896	0.44713965	0.46402174	0.5253934	0.43320677	0.44580242	0.5294398	0.53043926	0.48492327
0.0	0.010519428	0.011700583	0.44357744	0.050625745	0.46334848	0.42509446	0.40004945	0.49400726	0.35481712	0.17311087
0.0	0.48520038	0.50678384	0.4487559	0.46525112	0.5250215	0.43321988	0.4454857	0.527626	0.52978915	0.48393375
0.0	0.0021474333	0.008031231	0.3460187	0.014662077	0.42401117	0.5410215	0.50084996	0.5374624	0.2515831	0.06160731
0.0	0.003638565	0.004004279	0.39516193	0.017282901	0.3570757	0.5504278	0.50285405	0.37564817	0.30370203	0.08524971
0.0	0.16427082	0.17158245	0.42705303	0.20824513	0.4722922	0.45636478	0.4608535	0.47534463	0.5089816	0.31890836
0.0	0.4849385	0.5056204	0.4493089	0.4659836	0.52450764	0.43363255	0.44534937	0.5281814	0.53011674	0.4849348
0.0	0.48542377	0.5071115	0.44985345	0.46595973	0.5265931	0.43338817	0.44560534	0.52906644	0.53019136	0.48362392
0.0	0.0027579095	0.0057844953	0.33919507	0.024723638	0.33154982	0.5341202	0.41727176	0.40272304	0.30993235	0.11395591
0.0	1.5583764e-05	3.835696e-05	0.21058175	0.0003344807	0.20299207	0.7452211	0.43228206	0.4410539	0.22610949	0.015074342
0.0	0.0024612455	0.0048232265	0.4705211	0.024843976	0.45742145	0.42482653	0.6399219	0.27635425	0.28863817	0.07537214
0.0	9.222951e-06	1.8914738e-05	0.3564946	0.0006758609	0.16962029	0.4486314	0.52515674	0.2559742	0.19711465	0.006062735
0.0	0.48330384	0.504672	0.44889563	0.465362	0.5258628	0.43319008	0.4440643	0.5278253	0.53017974	0.48353022
0.0	0.0029547065	0.0056795212	0.31238133	0.015975613	0.31778544	0.509725	0.6281139	0.22467585	0.3150596	0.08031449
0.0	1.1778105e-05	2.6874382e-05	0.33964765	0.00044645407	0.32125312	0.65292996	0.5867818	0.22434397	0.05300447	0.008578568
0.0	0.48454222	0.50655997	0.44922018	0.46518672	0.5249478	0.43308014	0.44490188	0.5283928	0.53000015	0.48431954
0.0	9.541269e-06	2.3207609e-05	0.13869755	0.0003181357	0.4755512	0.5552073	0.5061906	0.19165629	0.16809525	0.0028120538
0.0	0.0035316045	0.0037590764	0.24691775	0.012702911	0.49911347	0.5471571	0.5524503	0.2657946	0.40652865	0.04090307
0.0	0.06716691	0.08635	0.45982763	0.20197664	0.4665913	0.41836265	0.4402173	0.38215527	0.41580138	0.47991517
0.0	0.48387992	0.5065438	0.44910818	0.46591482	0.52473104	0.43403414	0.44603297	0.5292843	0.5290605	0.48451522
0.0	0.0033505	0.004853832	0.49165374	0.015261695	0.48596257	0.48855662	0.45166004	0.31804445	0.24361981	0.11404058
0.0	0.036149696	0.048190963	0.5145007	0.08335772	0.4802462	0.4764715	0.47091374	0.4202673	0.39294356	0.21651839
0.0	0.0038732947	0.0042940695	0.40635148	0.011814384	0.54782414	0.46136716	0.45686904	0.2129714	0.14372076	0.15379705
0.0	0.053008314	0.067767255	0.39525056	0.11223595	0.43985993	0.4482942	0.4044102	0.45369828	0.43610892	0.2558033
0.0	1.5275327e-05	1.8659075e-05	0.3961395	0.00056194374	0.3860464	0.5918787	0.48346868	0.2752042	0.21304318	0.02632205
0.0	0.0045033046	0.003495256	0.38037923	0.0313204	0.46432978	0.46545884	0.36447772	0.439828	0.34906173	0.11820497
0.0	0.010086891	0.012964807	0.48956704	0.05656023	0.45268637	0.48913604	0.45150048	0.47040457	0.29414684	0.20763671
0.0	0.0028775092	0.0037946356	0.45919937	0.02862075	0.54146934	0.42872337	0.5443255	0.36464092	0.43626222	0.14030959
0.0	0.02142723	0.026039744	0.4998116	0.05905594	0.45298275	0.4743269	0.53037554	0.51514757	0.44741747	0.20508957
0.0	0.039617434	0.042741157	0.379733	0.10527286	0.504664	0.46946862	0.45719308	0.48710316	0.47839236	0.26139912
0.0	8.796142e-06	1.4186506e-05	0.46794194	0.0009945907	0.55670273	0.42290592	0.63820934	0.22632745	0.34556213	0.027628489
0.0	0.010439346	0.013202903	0.5179305	0.03628195	0.44447634	0.4774395	0.5760705	0.48461488	0.3704509	0.14743944
0.0	0.48536426	0.50552464	0.44930735	0.46486357	0.525216	0.43371892	0.44637188	0.5292861	0.53055346	0.48235983
0.0	0.08442878	0.09553611	0.47836244	0.14858063	0.52414054	0.4411309	0.52377313	0.56302744	0.45843124	0.27029088
0.0	6.1929013e-06	3.4051696e-05	0.37075987	0.0006082739	0.21867757	0.6546257	0.66872054	0.2585583	0.16515721	0.025279257
0.0	0.14042318	0.1983968	0.4023107	0.2383436	0.46353224	0.45703998	0.48819235	0.53467065	0.45056903	0.3599239
0.0	0.011529742	0.013071626	0.43487525	0.039209224	0.3843	0.4828505	0.5381271	0.48067433	0.4272166	0.1747459
0.0	0.034097034	0.048781186	0.4280372	0.09103332	0.4364684	0.46550462	0.52966064	0.5201948	0.41874307	0.23450464
0.0	1.1236427e-05	1.6629616e-05	0.49012333	0.00052609405	0.3903329	0.55635333	0.498806	0.24722351	0.09095489	0.0060613276
0.0	1.8500035e-05	2.2680593e-05	0.42406675	0.0012851616	0.21305373	0.73445654	0.36770833	0.10889606	0.051817264	0.006267505
0.0	0.0028265521	0.003466392	0.5177554	0.015133778	0.5204748	0.45198148	0.6348115	0.6121151	0.35311002	0.083780274
0.0	0.0036431663	0.004043278	0.48549405	0.023520855	0.41411543	0.5518671	0.572068	0.4909351	0.28835285	0.08516218
0.0	0.011129169	0.014090052	0.55680513	0.05486427	0.4350223	0.48115692	0.48545647	0.36309385	0.3449398	0.12833868
0.0	0.014996669	0.027645702	0.49197116	0.08050941	0.5021437	0.53014374	0.5040085	0.28443468	0.3291321	0.17096049
0.0	0.002044812	0.003807501	0.58563805	0.02691045	0.3790958	0.6108444	0.5932234	0.22535701	0.17947648	0.09159621
0.0	0.0020472636	0.003815505	0.5849242	0.026867572	0.3799536	0.6120594	0.59312344	0.22433665	0.17921542	0.09100506
0.0	0.48438686	0.5061422	0.44874474	0.4659037	0.5254159	0.4328278	0.4449876	0.5281495	0.52957433	0.48416194
0.0	0.48399442	0.5054809	0.44838983	0.46487397	0.52490425	0.432213	0.44514662	0.52715176	0.5299417	0.4831844
0.0	0.0034970916	0.006284307	0.51410645	0.022680713	0.44296438	0.60251564	0.56746376	0.49495265	0.22900763	0.09233334
0.0	0.0035024532	0.006278617	0.51481634	0.022525406	0.44210866	0.60238284	0.56724805	0.49489143	0.22965398	0.09213274
0.0	0.009329041	0.015600987	0.5061898	0.036688402	0.45065707	0.5378699	0.5037966	0.3933856	0.3246127	0.15047358
0.0	0.03395219	0.048001744	0.4978049	0.11017929	0.45706046	0.51696277	0.46104628	0.37740645	0.3851729	0.22682488
0.0	9.39866e-06	2.6985019e-05	0.6165907	0.0009281284	0.29774514	0.70964074	0.49564937	0.112595715	0.12304778	0.015566759
0.0	0.4844568	0.5063247	0.44944492	0.46599558	0.5249997	0.43327358	0.4455016	0.5290005	0.53048444	0.48422158
0.0	0.0018009465	0.005757784	0.44274977	0.026577098	0.59734714	0.5429306	0.47123602	0.15968633	0.32194233	0.08445377
0.0	0.026919125	0.050747577	0.51331794	0.09647094	0.56742096	0.47595075	0.45299673	0.33936363	0.41512802	0.2195626
0.0	4.066474e-06	3.3118013e-05	0.66648495	0.0005528034	0.66691333	0.57911	0.46731213	0.06636238	0.17844325	0.013472477
0.0	0.0019486498	0.0057756226	0.5604825	0.02145677	0.59803104	0.506425	0.45630655	0.21974191	0.33115727	0.101775326
0.0	0.0043381723	0.0048632827	0.4737711	0.02424244	0.30318886	0.42872307	0.32728648	0.35266215	0.2447838	0.12861297
0.0	0.0056718383	0.006097701	0.47329822	0.011411327	0.48720235	0.48651814	0.527179	0.2912729	0.24536973	0.12962449
0.0	0.04679678	0.058781624	0.49265686	0.077454835	0.46932393	0.4375485	0.43600976	0.43165183	0.36459532	0.2343808
0.0	0.48684093	0.5066074	0.45027563	0.46684304	0.5239794	0.43351468	0.44488296	0.5276942	0.53024435	0.48501512
0.0	0.0042011784	0.004866831	0.48390386	0.011368025	0.62028503	0.49627203	0.5267555	0.3246757	0.22399276	0.10304959
0.0	0.047280096	0.06923699	0.45988122	0.097375564	0.4557187	0.49922124	0.48415935	0.44942233	0.47338396	0.2052619
0.0	0.011331614	0.018310051	0.552133	0.0566538	0.52169955	0.5198417	0.45418805	0.56265175	0.39988598	0.19553882
0.0	0.0028696042	0.004087928	0.49630573	0.01569984	0.40214616	0.46053642	0.53600645	0.37944505	0.524678	0.07364762
0.0	0.004487852	0.005258495	0.49407566	0.015540662	0.43383583	0.45584923	0.40743986	0.2874402	0.20851527	0.081735805
0.0	0.004497656	0.005284303	0.49315065	0.015598753	0.43338183	0.4555546	0.4079933	0.28696886	0.20899597	0.08191999
0.0	0.038231257	0.046462655	0.5038193	0.077514514	0.43643168	0.4338434	0.43395767	0.43776035	0.3932307	0.20764337
0.0	1.446236e-05	2.394049e-05	0.6362918	0.00023911074	0.24044923	0.43153673	0.40107927	0.23354594	0.13643251	0.010540375
0.0	0.0036685802	0.0049148113	0.5440377	0.014213898	0.37169084	0.43250182	0.42305696	0.3683295	0.2968984	0.090969495
0.0	0.0033267462	0.0042822245	0.5900141	0.015968934	0.34432134	0.4131365	0.49423632	0.41492146	0.24374633	0.12229263
0.0	0.011092703	0.013641197	0.54160726	0.033266198	0.5132637	0.43466908	0.404273	0.29998526	0.3088783	0.12868111
0.0	0.011092703	0.013641197	0.54160726	0.033266198	0.5132637	0.43466908	0.404273	0.29998526	0.3088783	0.12868111
0.0	0.011092703	0.013641197	0.54160726	0.033266198	0.5132637	0.43466908	0.404273	0.29998526	0.3088783	0.12868111
0.0	0.009085964	0.012859123	0.48412868	0.035779394	0.48549214	0.563217	0.4111575	0.47672176	0.3933206	0.16266641
0.0	0.009732552	0.011845807	0.5043123	0.051984373	0.43306378	0.5458961	0.37437946	0.5475598	0.3585279	0.16688
0.0	0.11593785	0.1460742	0.46511173	0.18509166	0.43957177	0.4965073	0.5089726	0.4874778	0.43753162	0.32410035
0.0	1.7461945e-05	2.0134186e-05	0.5150922	0.0039796685	0.20466986	0.5876624	0.5708141	0.25957996	0.22524883	0.010414052
0.0	0.0051584607	0.0051313913	0.38593352	0.04490187	0.34105697	0.50543684	0.4897634	0.41418746	0.3291007	0.1093609
0.0	6.0047137e-06	1.860703e-05	0.5818233	0.0005685835	0.5528342	0.45784917	0.59474874	0.15018037	0.095934376	0.02535885
0.0	0.0030015006	0.00637422	0.544113	0.016702479	0.39613485	0.5866313	0.5281595	0.3464528	0.166152	0.16985895
0.0	0.48511744	0.50611484	0.4489091	0.4660317	0.5261422	0.432741	0.44449455	0.52860826	0.52928644	0.48409995
0.0	0.010171501	0.012428285	0.43003762	0.04355342	0.3450737	0.4241523	0.5263515	0.3428528	0.3694203	0.15709384
0.0	0.13177703	0.13800034	0.4251802	0.21941373	0.45619535	0.43048212	0.48248833	0.42081624	0.50522864	0.3456923
0.0	0.0036725318	0.0060215807	0.4777264	0.029078376	0.46646935	0.49195257	0.47493738	0.4339403	0.14006281	0.11430764
0.0	0.003670655	0.0060240617	0.47730485	0.029080959	0.46579406	0.4915376	0.47422835	0.4332571	0.13944986	0.11463848
0.0	1.1326368e-05	2.4469487e-05	0.51598465	0.00040398305	0.33972538	0.48521644	0.7098253	0.40660682	0.055336803	0.014291174
0.0	0.057811223	0.06515974	0.51333296	0.13471203	0.42598608	0.46596637	0.40065038	0.51967007	0.379508	0.35176495
0.0	0.010346265	0.013851489	0.4272219	0.060989633	0.4234001	0.47260052	0.5627174	0.35934812	0.21634583	0.14208518
0.0	0.0038939775	0.004925679	0.38462654	0.037498705	0.4260669	0.3822978	0.63540167	0.38510546	0.11623862	0.115159795
0.0	0.0026967868	0.004493335	0.64096946	0.05665514	0.31339204	0.45474145	0.37658247	0.26069704	0.22472058	0.1318064
0.0	0.48555198	0.50659883	0.4487126	0.46679345	0.52588654	0.43291506	0.4463239	0.5282115	0.53035104	0.48405895
0.0	7.632483e-06	1.887459e-05	0.47099102	0.0016859657	0.2238995	0.42658603	0.77677655	0.21670967	0.2106119	0.010561352
0.0	0.002907057	0.003460765	0.338753	0.043850824	0.3192757	0.4212695	0.5642802	0.40925562	0.4225766	0.088177
0.0	0.0097567085	0.012326418	0.37523586	0.065310955	0.35805178	0.44854125	0.5818601	0.4487284	0.3985694	0.17740388
0.0	7.2596763e-06	2.7736727e-05	0.19990432	0.0010459507	0.30279016	0.6096399	0.63452774	0.2898766	0.15882337	0.01845041
0.0	0.07775446	0.108689696	0.4492859	0.1822819	0.49146318	0.44335744	0.48161685	0.3532212	0.38393858	0.291528
0.0	0.0023305824	0.0048555806	0.535755	0.020000441	0.48528504	0.5009527	0.52721435	0.2505622	0.2788639	0.08117421
0.0	0.0023293388	0.0048472495	0.5356691	0.02003317	0.48546118	0.501188	0.5272921	0.24994044	0.2785229	0.0813385
0.0	0.0023253176	0.0048564496	0.5361298	0.01994283	0.48535657	0.50087285	0.5269062	0.25009272	0.27889863	0.081020854
0.0	1.8416002e-05	5.2623865e-05	0.5741343	0.0014635406	0.36388302	0.64826214	0.5722933	0.25024092	0.08387366	0.061304647
0.0	0.08727957	0.106728055	0.4082423	0.1576619	0.5000429	0.4243589	0.45268804	0.4001956	0.4787886	0.2935928
0.0	0.003232156	0.0045250305	0.50143373	0.021193292	0.4642237	0.60372084	0.46249583	0.43674788	0.26350266	0.11325931
0.0	0.04827178	0.0664675	0.5292202	0.11733346	0.5553999	0.5406197	0.45634595	0.5343578	0.42345285	0.30890796
0.0	1.0486882e-05	2.7149083e-05	0.63515115	0.00062538724	0.37750867	0.6730583	0.54810166	0.51844543	0.22889055	0.032354996
0.0	0.0027722442	0.0049555935	0.6063177	0.01993558	0.5832852	0.6441738	0.46718884	0.54146314	0.32341647	0.17676567
0.0	0.0027328325	0.004891351	0.605164	0.019653345	0.583745	0.6434316	0.46552864	0.5402441	0.3213889	0.17553957
0.0	0.0030946939	0.0053379037	0.46200722	0.024903748	0.48345894	0.58064514	0.34263968	0.4866193	0.28852803	0.12082242
0.0	0.0028817565	0.0055962955	0.5161949	0.018688232	0.5206083	0.60964066	0.41813222	0.4730431	0.2859846	0.101348855
0.0	1.5266181e-05	2.4606521e-05	0.62632084	0.00080536155	0.6927003	0.6715798	0.4665472	0.37362796	0.23459572	0.032425445
0.0	0.051808912	0.06388009	0.4749563	0.15200616	0.5184923	0.5103821	0.3785222	0.5480437	0.42692098	0.35378635
0.0	0.0031687825	0.0044817845	0.49991786	0.03522668	0.50955176	0.585526	0.31422102	0.5673467	0.3278992	0.24119176
0.0	0.0031701429	0.0044947984	0.4981209	0.0351717	0.51028496	0.5860557	0.31439915	0.56747794	0.32760975	0.24208546
0.0	1.0587834e-05	2.0678703e-05	0.6728226	0.00076730334	0.15228942	0.5057032	0.7486818	0.08793104	0.039936878	0.012674326
0.0	0.01602553	0.027443863	0.39497316	0.07357077	0.38661155	0.5088096	0.47892994	0.36870182	0.3000066	0.24256746
0.0	0.015996285	0.027371652	0.3940901	0.07320403	0.38624862	0.50872695	0.47924206	0.36823753	0.29994163	0.24204034
0.0	0.034058154	0.05137454	0.45964804	0.11424822	0.53048104	0.4676432	0.42751884	0.41751534	0.38058904	0.32770488
0.0	0.019451354	0.029161764	0.44457212	0.07857895	0.4220855	0.51503587	0.45100808	0.39746225	0.34130073	0.22540608
0.0	9.505358e-06	3.4652294e-05	0.48492336	0.001070623	0.5428557	0.55043805	0.37921566	0.18573982	0.1159064	0.085502714
0.0	1.3259291e-05	5.75045e-05	0.7042193	0.00079949904	0.45575604	0.49428153	0.47261703	0.19754119	0.13900013	0.01907477
0.0	0.48409706	0.506746	0.44913292	0.4664626	0.5261933	0.43349588	0.44608647	0.52873266	0.53005826	0.48421553
0.0	0.48464763	0.50670755	0.4496321	0.46655187	0.5265152	0.43352637	0.44624043	0.5287215	0.5308316	0.48425913
0.0	0.0767648	0.09347135	0.52668786	0.14138526	0.5500234	0.4885256	0.51961523	0.5580927	0.4443012	0.39446405
0.0	0.026596658	0.032670844	0.53498405	0.06455038	0.5296429	0.4584915	0.45499834	0.40926236	0.36659324	0.22216786
0.0	0.046253182	0.057088874	0.5253449	0.15153544	0.4469923	0.479464	0.40348452	0.36671436	0.3314013	0.2153294
0.0	0.48423767	0.5049306	0.44921306	0.4651127	0.5246007	0.4317642	0.4457631	0.5267933	0.53073657	0.48287818
0.0	0.042992264	0.064120665	0.4134641	0.099922195	0.5315203	0.47485113	0.49596363	0.47643575	0.44279453	0.29270005
0.0	0.048446696	0.07194954	0.50584936	0.08105176	0.4430087	0.5035259	0.47754842	0.54563236	0.46297982	0.2603242
0.0	0.12952198	0.16339922	0.42873046	0.22377911	0.46404448	0.45872316	0.4777386	0.4885726	0.45036596	0.33825198
0.0	0.059621833	0.054986514	0.55171716	0.098577864	0.45344308	0.48400444	0.5239265	0.36227533	0.40954334	0.19577244
0.0	0.010620035	0.015399444	0.41934666	0.042695194	0.40569913	0.49355206	0.46167758	0.34028152	0.3198208	0.14599164
0.0	0.08279819	0.11995318	0.427294	0.1844894	0.4640234	0.43895555	0.52284515	0.44243273	0.42642358	0.2761163
0.0	0.055242874	0.08049416	0.55317324	0.13018326	0.38893473	0.43421435	0.5009718	0.42934474	0.36364856	0.19599524
0.0	0.48479378	0.50610304	0.44957802	0.4664886	0.52513593	0.4332983	0.44500908	0.5282394	0.53007424	0.4842749
0.0	0.48560473	0.50629455	0.44992444	0.46726048	0.5259875	0.43309665	0.44514924	0.5289455	0.5300763	0.48412973
0.0	0.016931335	0.012319031	0.5240893	0.045057625	0.47777963	0.50136304	0.5079717	0.51498604	0.38105705	0.2180533
0.0	0.4835821	0.50463414	0.44918063	0.4653012	0.5250481	0.43356165	0.4449749	0.52859265	0.52949274	0.48478347
0.0	0.48406544	0.5064502	0.44967905	0.46638575	0.52588683	0.43342555	0.44559994	0.5286792	0.5302498	0.48402068
0.0	0.009310761	0.016551849	0.63186395	0.037341226	0.38120896	0.491511	0.45558113	0.21715717	0.30955595	0.13406986
0.0	0.4840822	0.5056261	0.44947395	0.46677575	0.5250046	0.4335924	0.443828	0.5282035	0.5300426	0.4849512
0.0	0.48493144	0.5069968	0.44983125	0.46719673	0.52633727	0.43358463	0.44568926	0.52912354	0.5311788	0.4840242
0.0	0.0072570974	0.014637538	0.51596594	0.041318156	0.48980135	0.5219001	0.45917112	0.30508664	0.3122231	0.13193657
0.0	0.009561093	0.016959898	0.47529346	0.041988328	0.47185946	0.46476373	0.40579543	0.36819637	0.45116293	0.1594034
0.0	0.48461965	0.50632244	0.4495439	0.46622398	0.5249335	0.43271348	0.445236	0.527681	0.5301962	0.4850795
0.0	0.4843749	0.5056019	0.4496636	0.46682355	0.52651423	0.43297598	0.44477415	0.5282762	0.530509	0.48378175
0.0	0.010865511	0.012859631	0.38814512	0.03228834	0.48945814	0.4890166	0.6283179	0.38117242	0.4872796	0.1642672
0.0	0.01180013	0.0132137975	0.43453023	0.041259658	0.42066678	0.44471738	0.47608963	0.37549353	0.37011626	0.14299427
0.0	0.48428726	0.50539577	0.4479278	0.4651131	0.52495086	0.433135	0.44461533	0.5279797	0.52964354	0.48441643
0.0	0.008230417	0.016087916	0.50461334	0.038745902	0.3897755	0.43862924	0.44996443	0.36577553	0.5241522	0.1631721
0.0	0.4843496	0.50572324	0.44841006	0.4658302	0.52549106	0.43279716	0.44483232	0.52859694	0.5290968	0.48486048
0.0	0.4846775	0.50627893	0.44892505	0.46630818	0.5255703	0.43319482	0.44473115	0.5285312	0.5293007	0.48516452
0.0	0.009015451	0.015391132	0.5549062	0.049997807	0.39881513	0.5603534	0.41902938	0.34422	0.39596897	0.13341902
0.0	0.008040167	0.016738258	0.48772666	0.04202367	0.3605909	0.5566358	0.42935982	0.39377132	0.312638	0.13738666
0.0	0.010370334	0.018642457	0.58886945	0.04660775	0.36798483	0.4893258	0.5007638	0.3549275	0.2862192	0.16442561
0.0	0.08188185	0.11265757	0.38207597	0.13681863	0.46385378	0.44971907	0.43842152	0.39780894	0.41525468	0.25052002
0.0	0.48337314	0.5043236	0.4493618	0.46591315	0.5250893	0.43277663	0.444434	0.52775145	0.52919805	0.4847036
0.0	0.08530355	0.10553655	0.47621003	0.24704278	0.44215772	0.4513486	0.45687544	0.5456531	0.40398633	0.30587372
0.0	0.48524013	0.50607574	0.44967586	0.4667461	0.52621627	0.4335317	0.44471398	0.52836686	0.5308078	0.4839234
0.0	0.4846817	0.50520015	0.44949645	0.46592256	0.52556854	0.43264627	0.445335	0.5279456	0.5301007	0.48499727
0.0	0.4843409	0.50601673	0.44992322	0.46555865	0.5250858	0.43330792	0.4448841	0.52841	0.52957904	0.48413193
0.0	0.48527884	0.5071524	0.44960964	0.46782535	0.52653074	0.4332869	0.4455457	0.5280734	0.5305969	0.48390257
0.0	0.014095935	0.015725784	0.4071236	0.052950047	0.4648961	0.4108823	0.4673117	0.370494	0.35573262	0.1379087
0.0	0.48411515	0.5050967	0.44964874	0.4656564	0.5249643	0.43313542	0.44507065	0.52801734	0.53083795	0.48426574
0.0	0.48542377	0.50674146	0.449924	0.46771672	0.5259577	0.43349597	0.44572628	0.52854466	0.5305132	0.4840785
0.0	0.48493218	0.5069643	0.4492166	0.46754774	0.525263	0.43351772	0.4460281	0.5288145	0.53025705	0.4845697
0.0	0.48510835	0.5072206	0.44951138	0.4676599	0.525367	0.43372905	0.4457444	0.5287235	0.53023356	0.48487148
0.0	0.4839415	0.5060094	0.44967288	0.46639818	0.5253478	0.43258852	0.44529048	0.52813977	0.5298073	0.48360226
0.0	0.15037687	0.13906382	0.48631665	0.23635447	0.55412406	0.4575974	0.47278616	0.52739495	0.45256045	0.31528732
0.0	0.48374152	0.50524336	0.44866276	0.46588564	0.52514404	0.43403247	0.44609493	0.5287586	0.5297517	0.48555863
0.0	0.48411617	0.5057865	0.44904977	0.46627468	0.5252679	0.4341581	0.44580007	0.52867687	0.5298125	0.48569566
0.0	0.4832682	0.5054763	0.449598	0.46575293	0.5254536	0.43294945	0.44551945	0.52731574	0.53004295	0.4832054
0.0	0.12590992	0.16145205	0.5200829	0.19849314	0.48265368	0.4385614	0.43881038	0.36161938	0.44231442	0.28101566
0.0	0.48430878	0.5066404	0.44869116	0.46739763	0.5245173	0.43390217	0.44536093	0.529071	0.5300192	0.48528188
0.0	0.48458883	0.5069506	0.44907346	0.46753478	0.5247456	0.43404955	0.44518846	0.52893716	0.5300354	0.485465
0.0	0.48290887	0.50562286	0.4493714	0.46538308	0.5257482	0.43303877	0.44527122	0.52801955	0.53019565	0.4825102
0.0	0.11943903	0.15569526	0.4586155	0.20520596	0.5368518	0.46077257	0.45197335	0.45548415	0.43457067	0.32291597
0.0	0.14227863	0.15480416	0.45823923	0.224747	0.52261406	0.4479957	0.446708	0.4956054	0.55490047	0.3567546
0.0	0.48602962	0.5073603	0.44906572	0.46777472	0.52453554	0.433287	0.4461267	0.52812684	0.5303119	0.48527595
0.0	0.48602292	0.5075505	0.44938564	0.46784905	0.5247608	0.43353683	0.4458266	0.5281504	0.5302793	0.48546004
0.0	0.48335618	0.5048198	0.44945493	0.46552294	0.5253877	0.4322329	0.44509652	0.5277552	0.52970725	0.48273656
0.0	0.12850727	0.1415277	0.42005965	0.17029056	0.5695573	0.4409308	0.49682966	0.49595588	0.45439717	0.3368544
0.0	0.13851504	0.15227297	0.4242499	0.2051892	0.4675474	0.43126065	0.4859487	0.47878137	0.514176	0.30708766
0.0	0.48434603	0.50591063	0.44855312	0.46590844	0.5248088	0.4335475	0.44618052	0.5287643	0.52982455	0.48511732
0.0	0.48461992	0.5063425	0.4489584	0.46629372	0.52498853	0.4337539	0.4458714	0.5286816	0.52987313	0.4853278
0.0	0.12014009	0.14571364	0.4277464	0.20381786	0.5094748	0.43669397	0.49828625	0.48638448	0.5990579	0.35579434
0.0	0.48493072	0.50673634	0.44883358	0.46712187	0.5252199	0.43360126	0.44562107	0.5284352	0.5293026	0.48554504
0.0	0.11774614	0.15770589	0.50638974	0.20465061	0.42569366	0.49070856	0.3944426	0.46721157	0.45261943	0.3220108
0.0	0.11719847	0.1764393	0.48081702	0.20436811	0.46883857	0.48323998	0.45119357	0.39295602	0.45564172	0.3117546
0.0	0.14859137	0.15564607	0.54681575	0.210548	0.45616204	0.45322973	0.48332122	0.49911544	0.4198008	0.3278005
0.0	0.48498246	0.5063997	0.44940698	0.4671175	0.52539676	0.4332811	0.44571325	0.52880996	0.53038836	0.48527157
0.0	0.4831367	0.50495666	0.44952014	0.46541834	0.5252388	0.43285617	0.44451097	0.5278752	0.5297595	0.48340556
0.0	0.48505202	0.5070182	0.4497184	0.46680596	0.5246613	0.4334406	0.44665188	0.52930766	0.52949107	0.48447907
0.0	0.48520824	0.50726545	0.4499296	0.46704164	0.5248656	0.4336648	0.44626418	0.52913445	0.52959526	0.484796
0.0	0.48301286	0.5056552	0.4492498	0.46593356	0.52515185	0.43294498	0.44510925	0.52760553	0.5293883	0.48322967
0.0	0.14943828	0.1584586	0.42439565	0.23612072	0.47950873	0.4440775	0.45463023	0.4873761	0.4531161	0.31323174
0.0	0.48350284	0.50588584	0.44869855	0.4663814	0.52473456	0.4336783	0.44601712	0.52845824	0.53105396	0.48449263
0.0	0.4839172	0.50632185	0.44907963	0.46668786	0.52492666	0.4338629	0.44573525	0.5284265	0.5308977	0.48480728
0.0	0.48362917	0.50630736	0.44954905	0.46649924	0.52480185	0.43225917	0.44541875	0.5278459	0.52952594	0.48338026
0.0	0.4846043	0.50623846	0.44926193	0.46651793	0.52465147	0.4329251	0.445195	0.5283126	0.53034776	0.48403785
0.0	0.002982429	0.00463005	0.45695162	0.028998744	0.3712348	0.5821292	0.54276955	0.2613302	0.22091822	0.081282325
0.0	0.038004346	0.045457043	0.449356	0.1112165	0.41168803	0.46287757	0.48592928	0.38580358	0.33936337	0.18587595
0.0	0.0040133037	0.005206895	0.49107304	0.015702713	0.33901903	0.42919093	0.63866454	0.38676706	0.64117587	0.08039204
0.0	0.484907	0.5062941	0.44922584	0.465468	0.5257417	0.43301257	0.44570935	0.52830994	0.5296669	0.48405516
0.0	1.7125383e-05	2.6661945e-05	0.53388304	0.00029135644	0.19146281	0.4238325	0.7954887	0.26150918	0.74060225	0.00804834
0.0	0.0033144334	0.005527505	0.59507173	0.014417426	0.34525606	0.46416566	0.7663676	0.25486594	0.49332607	0.06944342
0.0	1.1920088e-05	3.3325145e-05	0.62197196	0.00048729568	0.57031906	0.52281725	0.74129206	0.28916466	0.11169996	0.017023137
0.0	0.0041012885	0.005649508	0.6396181	0.03230006	0.5492918	0.4515519	0.67879784	0.3922293	0.27052224	0.16480537
0.0	0.48393542	0.50529265	0.4478369	0.46519622	0.52464354	0.43249276	0.44547734	0.52750444	0.52996594	0.48341757
0.0	0.484946	0.5062544	0.448498	0.46546948	0.52528274	0.4327103	0.44593567	0.5275018	0.52998894	0.48327848
0.0	9.494025e-06	6.011336e-05	0.7636836	0.00066919223	0.5462825	0.6696194	0.65638655	0.3981816	0.19825616	0.015063379
0.0	0.00223424	0.008042727	0.49521667	0.022592628	0.6161847	0.48914233	0.5762297	0.3771926	0.30343133	0.10102537
0.0	0.48287183	0.504218	0.4477187	0.46438834	0.5248291	0.4327311	0.44446686	0.527001	0.52925634	0.4840346
0.0	0.48347273	0.50648624	0.44855896	0.46515608	0.52453136	0.43277413	0.44512823	0.5270994	0.5296437	0.48453286
0.0	0.00062607427	0.0006474871	0.2700707	0.0063926354	0.41764563	0.5847518	0.41524538	0.20815785	0.24102703	0.07503263
0.0	0.0053732004	0.0045729657	0.28742385	0.027126577	0.40114343	0.53603035	0.3439544	0.3334563	0.26349375	0.17438088
0.0	0.4863358	0.5054024	0.4490061	0.46575814	0.52516574	0.43280843	0.44526476	0.52774036	0.52995795	0.4846647
0.0	2.9371446e-05	4.1842293e-05	0.6303253	0.00034178182	0.20441808	0.59013397	0.33182266	0.3018585	0.16719735	0.017137382
0.0	0.0043499363	0.006681974	0.6426194	0.018979479	0.31808168	0.44780657	0.43187362	0.36619928	0.26722562	0.085095115
0.0	0.4851941	0.5061233	0.44949034	0.46721604	0.52522457	0.43439245	0.44667414	0.5309599	0.5318013	0.48561677
0.0	0.48324025	0.50373006	0.4483423	0.46532226	0.5250988	0.43338048	0.44639418	0.52786374	0.5296111	0.48392904
0.0	0.068740696	0.08284574	0.46128172	0.14223528	0.5508096	0.46528044	0.5705485	0.4651572	0.4400829	0.26142794
0.0	0.06891212	0.082859226	0.4614382	0.14253187	0.5519572	0.46519488	0.5699819	0.46444672	0.4387357	0.26103356
0.0	0.004894137	0.005834186	0.50569874	0.029625686	0.5462718	0.4859844	0.54178315	0.3407797	0.4193322	0.109206885
0.0	0.0060360166	0.007637517	0.49711895	0.023300918	0.5321731	0.4950023	0.654443	0.2875412	0.34767753	0.18911138
0.0	0.0057481807	0.007837547	0.4741146	0.030462552	0.5766375	0.49486476	0.6859257	0.39831352	0.35160944	0.11666402
0.0	2.812084e-05	3.129426e-05	0.60678965	0.00061534165	0.47453523	0.53676814	0.56542647	0.0804505	0.30781075	0.047218017
0.0	2.5646486e-05	3.3469772e-05	0.5606303	0.0010645544	0.5654062	0.5380514	0.6333153	0.1909305	0.31418392	0.0157265
0.0	0.005731268	0.007880374	0.47423714	0.03034858	0.57717174	0.49528146	0.68545365	0.39733574	0.35111484	0.11639936
0.0	0.058241162	0.057561893	0.5345894	0.09528185	0.45222396	0.5425968	0.4765662	0.569249	0.406657	0.24137126
0.0	0.0032196597	0.004160999	0.402953	0.029584493	0.44392973	0.48614237	0.3937261	0.31673792	0.5262445	0.13739991
0.0	0.0031727566	0.0057506445	0.5309442	0.022419233	0.36090127	0.3946255	0.64576626	0.18244651	0.2626646	0.21427944
0.0	0.07224476	0.08175273	0.50160414	0.1360734	0.44725657	0.49905837	0.47087416	0.49536148	0.40658274	0.30896184
0.0	0.072489575	0.08242354	0.501968	0.13613151	0.44775924	0.50015634	0.47221625	0.49539822	0.40844923	0.30919766
0.0	0.072489575	0.08242354	0.501968	0.13613151	0.44775924	0.50015634	0.47221625	0.49539822	0.40844923	0.30919766
0.0	0.07216774	0.0820518	0.501974	0.13608125	0.4483204	0.4997471	0.4717114	0.49538174	0.40859693	0.30940336
0.0	0.016710712	0.015672099	0.54092187	0.051750675	0.40201756	0.50385326	0.58097595	0.44818708	0.39323848	0.2283449
0.0	0.483106	0.5061228	0.4491276	0.4667217	0.5246196	0.4337605	0.44572502	0.5272436	0.5291724	0.4845879
0.0	0.4842616	0.5054151	0.45136803	0.46628448	0.52522314	0.43329048	0.4461044	0.52934176	0.53119206	0.48501197
0.0	0.11085903	0.10106036	0.49975783	0.17733873	0.46273714	0.4515385	0.562036	0.47551188	0.49187562	0.34974438
0.0	0.48444808	0.5053518	0.4494092	0.46555758	0.52484185	0.43229505	0.4455774	0.5281512	0.5294424	0.4848753
0.0	0.48474514	0.50666773	0.4480598	0.46603048	0.52535325	0.43256828	0.44520396	0.5270589	0.5302396	0.48533693
0.0	0.4849032	0.5062964	0.4473557	0.4651867	0.5251312	0.43248153	0.44541067	0.5272966	0.53012985	0.48594365
0.0	3.400704e-05	6.142883e-05	0.6676548	0.0029427747	0.2826932	0.51154715	0.59000283	0.12442791	0.28050017	0.031060863
0.0	0.0045810146	0.007462851	0.50979465	0.06383077	0.45322916	0.49064302	0.585983	0.71195847	0.3133834	0.30825824
0.0	3.608129e-05	6.1377126e-05	0.53133214	0.0019084276	0.69542944	0.5711126	0.6936954	0.7172402	0.24520336	0.1757551
0.0	0.0031757804	0.005368668	0.56012475	0.009398839	0.39863724	0.53264743	0.4818762	0.3357854	0.2898777	0.058454655
0.0	1.1283439e-05	1.9577963e-05	0.4731779	0.00018618102	0.32525143	0.55176723	0.34768632	0.29898176	0.12590788	0.005572123
0.0	7.0454066e-06	1.759264e-05	0.68925405	0.0009877665	0.22386712	0.6012658	0.6419538	0.22224969	0.08548875	0.006321678
0.0	2.1046166e-05	6.772819e-05	0.5436244	0.0005942389	0.22648792	0.6208979	0.5649797	0.2573745	0.22652557	0.026500411
0.0	0.13106844	0.14540218	0.4672933	0.16905974	0.46898463	0.4838917	0.5087803	0.4867703	0.39727426	0.3094241
0.0	0.131158	0.14537267	0.46739775	0.16880216	0.46888217	0.4836421	0.5098086	0.48667687	0.3970695	0.31029817
0.0	0.19282676	0.21033543	0.46316022	0.22620735	0.48318323	0.47130454	0.4941037	0.49741852	0.43001506	0.35087797
0.0	0.13091613	0.1374211	0.50111854	0.17528018	0.49406576	0.47162706	0.43470687	0.4155025	0.4481093	0.3361162
0.0	0.12112962	0.14975218	0.41668254	0.17655441	0.47771376	0.46789747	0.4404662	0.43101877	0.3826463	0.27316415
0.0	0.19220002	0.20294209	0.5188844	0.30160108	0.49829465	0.42191634	0.47300664	0.47832853	0.54011756	0.32949015
0.0	3.937798e-05	9.458899e-05	0.6737519	0.0038470528	0.45470008	0.42894605	0.56280446	0.42948955	0.20257014	0.029785113
0.0	0.007538531	0.013540706	0.4468146	0.05218413	0.51180494	0.5366031	0.44551986	0.42006418	0.31329045	0.2363909
0.0	0.058641747	0.0687014	0.45335004	0.14859517	0.54846406	0.42863542	0.50058115	0.46111664	0.47642466	0.3588543
0.0	0.007733928	0.010268752	0.40435395	0.04508498	0.51673263	0.45287275	0.59524435	0.527453	0.44558054	0.20858197
0.0	0.007727366	0.010281574	0.40417802	0.04526388	0.5178011	0.45609814	0.5961822	0.5272678	0.44552147	0.21024746
0.0	0.07890424	0.09382886	0.42789727	0.16955946	0.5221585	0.4456078	0.5221679	0.5284048	0.48878372	0.334024
0.0	0.0077081867	0.0102802785	0.40396035	0.045072094	0.51839346	0.45495915	0.5951282	0.52718216	0.44593182	0.21051192
0.0	0.07867703	0.09379381	0.42776012	0.16941422	0.5225431	0.44457036	0.5216349	0.527822	0.48913234	0.33342862
0.0	0.008723413	0.0118462145	0.44131735	0.0553903	0.48118323	0.5227031	0.44512895	0.4642712	0.4989322	0.25728247
0.0	7.408387e-05	0.00010915797	0.73353916	0.003947054	0.4045276	0.46754572	0.44526598	0.4703207	0.4031446	0.06622041
0.0	0.009973767	0.01000431	0.49682695	0.05425498	0.44682106	0.46606982	0.44584617	0.51593316	0.49673787	0.1820591
0.0	5.100167e-05	0.00017626112	0.7370521	0.0037457054	0.67727304	0.6261252	0.4449442	0.69228	0.36314324	0.13912685
0.0	0.0068879384	0.0132890595	0.60259444	0.054234903	0.60460407	0.53133065	0.44614232	0.6148075	0.44619077	0.28052273
0.0	0.0060063135	0.01361112	0.50446045	0.04472352	0.5121468	0.59647244	0.4454888	0.41307154	0.5602894	0.31413832
0.0	8.391014e-05	0.00012985698	0.65134174	0.0032921312	0.6299363	0.6677975	0.44589692	0.6576846	0.25682124	0.113059625
0.0	0.07114195	0.079090804	0.44931448	0.29007906	0.46094677	0.44413027	0.44657084	0.4425953	0.4704949	0.26885617
0.0	0.48419115	0.5054552	0.44922355	0.46513808	0.5246206	0.4331101	0.44561064	0.5288246	0.52976096	0.48408642
0.0	0.008001651	0.01691217	0.44836664	0.057218302	0.42897362	0.4672905	0.44635314	0.32951927	0.4222138	0.14211448
0.0	0.00014357605	0.0001740076	0.44862965	0.057177275	0.309324	0.46769848	0.44477153	0.24606276	0.3228595	0.033689473
0.0	0.48563373	0.5074084	0.44848686	0.46762183	0.5270373	0.43346217	0.4458945	0.5301407	0.5309832	0.48493874
0.0	0.4851273	0.13091365	0.4502331	0.46717462	0.5545128	0.43465686	0.44647357	0.434505	0.41040075	0.31715617
0.0	0.48625395	0.08229362	0.44979683	0.46726248	0.5252768	0.4343336	0.4466368	0.53080404	0.5317648	0.4851998
0.0	0.48449966	0.50606644	0.45049414	0.46555448	0.5255586	0.43229818	0.44594333	0.5274898	0.5291277	0.48487258
0.0	0.48514643	0.5071333	0.44958207	0.46703297	0.52507234	0.43361998	0.44657996	0.52771056	0.5288913	0.4867337
0.0	0.4877161	0.5082601	0.4494915	0.46626028	0.52608675	0.43474266	0.44783902	0.52904737	0.52971303	0.4859879
0.0	0.48514426	0.5063635	0.450216	0.46684182	0.5255938	0.43376428	0.4457691	0.53002197	0.53128844	0.4863714
0.0	0.48445144	0.50532746	0.449098	0.4673009	0.52490044	0.43268967	0.4432758	0.5296073	0.52942616	0.48581836
0.0	0.48625168	0.5064574	0.4495227	0.4654151	0.5247779	0.43478996	0.4466629	0.52936584	0.5301967	0.48593363
0.0	0.48710096	0.5065959	0.4495649	0.46605936	0.52557325	0.43393794	0.4469204	0.52968884	0.5306288	0.4865809
0.0	0.4844832	0.5062223	0.45093167	0.46708742	0.52542263	0.4347486	0.44664836	0.5299932	0.5307091	0.48565948
0.0	0.48504922	0.50631464	0.4509599	0.46751705	0.5259529	0.4341805	0.44682002	0.53020847	0.53099716	0.48609096
0.0	0.4844727	0.5060928	0.44959363	0.4657992	0.524531	0.43306908	0.44530684	0.52854115	0.53061366	0.48440242
0.0	0.48468813	0.5066691	0.44984263	0.46751925	0.5255603	0.4350647	0.44715622	0.5305225	0.53166544	0.48539156
0.0	0.4848592	0.5054929	0.44958043	0.4665883	0.525737	0.43298045	0.4458056	0.528437	0.52938575	0.4845557
0.0	0.48465598	0.5054485	0.44911164	0.46625695	0.5254434	0.43433037	0.44673142	0.5301945	0.531504	0.48517376
0.0	0.48227996	0.5029302	0.44792014	0.46422514	0.5252522	0.4332395	0.44533312	0.5276567	0.52860165	0.4844023
0.0	0.48306736	0.5038108	0.44828978	0.46462935	0.5251504	0.43335345	0.4453383	0.5275166	0.5294098	0.4844832
0.0	0.48301896	0.5052391	0.449558	0.465478	0.52478004	0.43318024	0.44540164	0.52814156	0.53033185	0.4839793
0.0	0.48588583	0.50679374	0.4488625	0.46808457	0.5267064	0.43402183	0.44589195	0.5304125	0.53043646	0.48492265
0.0	0.4831913	0.50531787	0.44827387	0.46559983	0.5258363	0.43273363	0.44599295	0.5276816	0.52990574	0.48215795
0.0	0.48518887	0.5061723	0.4495016	0.46698096	0.5253492	0.43457648	0.44682032	0.5308387	0.5316509	0.48479447
0.0	0.48414478	0.5054636	0.44928455	0.4667586	0.52492267	0.43410048	0.44564417	0.52991265	0.52911603	0.48307493
0.0	0.48399973	0.5050775	0.44897196	0.46589598	0.5249856	0.43378392	0.44549385	0.52864474	0.529667	0.4838195
0.0	0.48549107	0.50652826	0.45053366	0.46696034	0.52531165	0.43393394	0.44576088	0.52930945	0.5306054	0.48483527
0.0	0.48654544	0.50615144	0.4498359	0.46609068	0.52499425	0.4338309	0.44651446	0.5280391	0.53069776	0.4838454
0.0	0.4877202	0.50754404	0.44910482	0.46704832	0.5245029	0.4330899	0.44586977	0.5257382	0.53018445	0.4828952
0.0	0.48592198	0.5050657	0.4503356	0.46768284	0.5235072	0.43347862	0.44474313	0.52923745	0.5296419	0.48637822
0.0	0.48532906	0.50753754	0.4488398	0.4657202	0.52445483	0.43437147	0.44680178	0.5306108	0.5312734	0.48612934
0.0	0.16091657	0.19040841	0.4701133	0.19832662	0.46946663	0.48679736	0.4739913	0.42637962	0.46890694	0.2934263
0.0	0.4847568	0.50668406	0.44841707	0.4657849	0.52554643	0.43273288	0.44544747	0.5278291	0.5297298	0.4837528
0.0	0.48458633	0.50647515	0.44952145	0.46580055	0.5251138	0.4324526	0.44595832	0.5279974	0.53038144	0.4833549
0.0	0.48447192	0.5067789	0.44922575	0.46672806	0.52571636	0.43379074	0.4462746	0.5293836	0.53157175	0.4849872
0.0	0.48502195	0.50524145	0.44979864	0.46642837	0.52519625	0.43327242	0.44547367	0.5280707	0.53019035	0.48407525
0.0	0.48578504	0.5062573	0.44945776	0.46716633	0.5253089	0.43289044	0.44397596	0.5269505	0.5275593	0.4821252
0.0	0.48627955	0.50760204	0.44873053	0.4660435	0.5246687	0.43269813	0.44446412	0.52636033	0.5267108	0.48465285
0.0	0.48298317	0.5045705	0.45022497	0.46787742	0.52486163	0.4320623	0.4453194	0.52790123	0.53072554	0.4821697
0.0	0.48641998	0.50857276	0.45024323	0.465349	0.5261848	0.43226057	0.4458457	0.52694714	0.53074133	0.48440823
0.0	0.0940876	0.11286329	0.46759254	0.13371538	0.43361768	0.49395102	0.4745775	0.37022558	0.48504788	0.2835383
0.0	0.48501426	0.50594926	0.45064738	0.4661553	0.52504104	0.4340649	0.4464938	0.53007036	0.53135353	0.4851111
0.0	0.48398757	0.50729877	0.4488156	0.4663565	0.5261622	0.43313563	0.4450293	0.52794147	0.5303709	0.48421124
0.0	0.4852867	0.505815	0.44903332	0.46652934	0.5257682	0.43271074	0.44653925	0.5277895	0.53218347	0.48200086
0.0	0.4844134	0.50580597	0.44986567	0.46604764	0.52550715	0.43410587	0.4461939	0.527877	0.53202665	0.4822742
0.0	0.48528913	0.5061968	0.44945595	0.465866	0.5254932	0.43298	0.4448787	0.52784634	0.5306402	0.48419374
0.0	0.48401964	0.5055452	0.4500166	0.4657452	0.525041	0.43466732	0.44695747	0.52949613	0.530632	0.48494226
0.0	0.4861454	0.5055344	0.4499325	0.4658846	0.5249011	0.43436635	0.44654498	0.52972174	0.5301111	0.48306236
0.0	0.48390946	0.50528866	0.44985688	0.46639296	0.525645	0.43387708	0.44615695	0.5283407	0.52807146	0.48358434
0.0	0.13833681	0.14973114	0.40842897	0.19195606	0.48888958	0.48558566	0.45264235	0.52893585	0.42700842	0.32673252
0.0	0.13480137	0.1449614	0.410346	0.17490089	0.47439525	0.5278557	0.4708497	0.49708715	0.4906999	0.33334926
0.0	0.16790302	0.18009727	0.4171729	0.20660253	0.48231924	0.5143064	0.4676204	0.50266105	0.49740648	0.35430005
0.0	0.48621583	0.5059181	0.4499708	0.46632808	0.52465194	0.43501762	0.4462645	0.5292448	0.5307	0.48442185
0.0	0.48669428	0.5057928	0.45085213	0.46731058	0.5261408	0.4342871	0.44676292	0.52924144	0.5315737	0.48455262
0.0	0.1718006	0.18500063	0.41554523	0.22332565	0.49520907	0.4775703	0.45217064	0.5301364	0.442863	0.3487905
0.0	0.48706225	0.50596666	0.45122245	0.4688148	0.5261235	0.4340137	0.44634402	0.52886474	0.5317108	0.48523766
0.0	0.4855911	0.5062195	0.44908404	0.46684095	0.52522635	0.4343158	0.4466839	0.5303189	0.5319403	0.4850566
0.0	0.48470163	0.5062019	0.44859976	0.46725413	0.5249988	0.43251735	0.44618228	0.52620804	0.52915186	0.4840656
0.0	0.48522103	0.50636405	0.4486592	0.46561038	0.52459943	0.4330099	0.44471815	0.53024906	0.53023404	0.4832702
0.0	0.48572978	0.5072284	0.44968304	0.466436	0.5241351	0.43381754	0.4456289	0.5283711	0.52946085	0.48518836
0.0	0.48540366	0.5065453	0.44971457	0.46689868	0.5253307	0.43403232	0.4469377	0.53085566	0.531941	0.48518926
0.0	0.48536864	0.5056013	0.44946557	0.46693403	0.5238176	0.4324214	0.44576356	0.52814645	0.52892363	0.48591882
0.0	0.48546243	0.50543064	0.44819912	0.4668539	0.5234522	0.43300506	0.44628996	0.52864504	0.52934086	0.48534468
0.0	0.4849901	0.50659865	0.44876328	0.46639052	0.5244928	0.43278074	0.44658142	0.5304701	0.53054905	0.4838827
0.0	0.48630333	0.50777274	0.44977617	0.46756923	0.52554053	0.4341334	0.4466435	0.53076255	0.5311719	0.4842649
0.0	0.4846624	0.50612146	0.4495877	0.46601546	0.5259265	0.4334106	0.4472187	0.52913815	0.5320996	0.48386613
0.0	0.48531693	0.5068674	0.44900352	0.46737412	0.52734756	0.43326005	0.44605327	0.52962965	0.53099096	0.48465678
0.0	0.48447192	0.5054482	0.44882283	0.4668437	0.5266806	0.432848	0.44513866	0.52838284	0.5285861	0.4854347
0.0	0.4841364	0.50541705	0.44984815	0.4656477	0.52581394	0.43342456	0.44533113	0.5280512	0.5294425	0.48452395
0.0	0.038414665	0.05439231	0.49694556	0.11269295	0.51857907	0.42405623	0.4028787	0.4134089	0.39228424	0.4279425
0.0	0.48600456	0.50694686	0.44904256	0.46657315	0.5257621	0.43396503	0.44708455	0.5280812	0.53060246	0.48431584
0.0	0.48582312	0.5070453	0.44966787	0.46752414	0.5268487	0.4344449	0.44727746	0.5295466	0.53157866	0.48532614
0.0	0.48586595	0.5063505	0.44946104	0.467053	0.5255188	0.43480375	0.44606495	0.5298082	0.5306578	0.48584977
0.0	0.48595288	0.50653833	0.4503798	0.46669367	0.5249354	0.43303946	0.444076	0.52810764	0.53019804	0.484778
0.0	0.48623505	0.50683916	0.4502999	0.4664482	0.52624756	0.43441084	0.44661552	0.52850914	0.5312883	0.48481286
0.0	0.48751444	0.5093212	0.44796756	0.46716765	0.525729	0.43451348	0.4470893	0.52914435	0.5306581	0.48651922
0.0	0.4861566	0.5061178	0.44973063	0.46613935	0.5248239	0.433553	0.44473243	0.52883035	0.53145295	0.48429516
0.0	0.10050271	0.11992345	0.42408568	0.15564981	0.45816997	0.4827989	0.4697639	0.50292665	0.4435988	0.3270268
0.0	0.48492417	0.5061529	0.4506377	0.4665841	0.52588105	0.43285638	0.44657263	0.52830184	0.53045076	0.48484388
0.0	0.48511866	0.50619084	0.45036304	0.46650848	0.52526426	0.4340879	0.44649562	0.5296605	0.5307494	0.4849983
0.0	0.48476532	0.5050299	0.44899347	0.4645545	0.5266224	0.43296283	0.44707024	0.52900046	0.5304245	0.48359227
0.0	0.06522121	0.06814206	0.4177492	0.16899395	0.43140367	0.46980673	0.46918598	0.47087446	0.42706668	0.25343332
0.0	0.48466417	0.50730914	0.45049945	0.46768814	0.5262696	0.43374944	0.44666985	0.52889633	0.530813	0.4838731
0.0	0.48236728	0.5047242	0.4479908	0.46493435	0.52610904	0.4324028	0.4459621	0.5276274	0.5277285	0.48237714
0.0	0.48239252	0.50489235	0.44761348	0.46670023	0.52588403	0.43240318	0.4445069	0.529696	0.5307824	0.48433542
0.0	0.48511934	0.50690436	0.44910064	0.46688366	0.5258495	0.43326923	0.44614685	0.52933085	0.52912945	0.48363945
0.0	0.48510385	0.5060339	0.4490904	0.46545386	0.5244495	0.43242124	0.44421026	0.52841216	0.5284892	0.4842646
0.0	0.4845607	0.50496286	0.447745	0.4649168	0.523838	0.4331725	0.44472927	0.5281126	0.52971417	0.4830855
0.0	0.48578814	0.5056265	0.44888604	0.4678565	0.52459776	0.43228117	0.4452667	0.52818996	0.52945834	0.48424998
0.0	0.48466137	0.5065705	0.44911113	0.46606153	0.5249103	0.43341568	0.44544208	0.52906424	0.5305589	0.4840155
0.0	0.48468825	0.5062859	0.4484978	0.46546724	0.5250846	0.43324244	0.44545922	0.5280738	0.52979827	0.48384643
0.0	0.4845305	0.5052752	0.44902366	0.46504158	0.5253833	0.43353072	0.44638747	0.52908766	0.530614	0.48416868
0.0	0.48506308	0.5059816	0.4489897	0.464992	0.5254509	0.43365324	0.4461456	0.5296824	0.53053	0.48406827
0.0	0.48529482	0.50610036	0.44952145	0.46647248	0.52480775	0.43400264	0.44615048	0.530856	0.53076756	0.48624223
0.0	0.484993	0.5049426	0.4499614	0.46561545	0.52448756	0.4341697	0.44346777	0.5295126	0.52937084	0.48333207
0.0	0.4853977	0.5059245	0.45011994	0.46629667	0.5250647	0.4333327	0.44606227	0.52949715	0.5309089	0.48464277
0.0	0.48423353	0.5056635	0.4510892	0.4657585	0.5235868	0.43330777	0.44686726	0.5293881	0.5304329	0.48550242
0.0	0.4853067	0.5074959	0.45090994	0.46856067	0.5256491	0.43366054	0.4474011	0.5290421	0.53129184	0.48590243
0.0	0.0032085795	0.005836014	0.43293425	0.016305437	0.34437513	0.52573967	0.46645975	0.28477424	0.2597476	0.06805444
0.0	0.056383234	0.053631216	0.56835467	0.10556428	0.40706363	0.45007226	0.4510241	0.45661494	0.39183077	0.23623537
0.0	0.48421258	0.5066085	0.45001918	0.46713746	0.52539074	0.4329311	0.4455245	0.52949214	0.53057617	0.48366943
0.0	0.48425904	0.50538963	0.449265	0.46487278	0.525215	0.43403015	0.4443159	0.5265638	0.5290443	0.4833486
0.0	0.48567602	0.50595397	0.449718	0.46536645	0.5243433	0.43291134	0.44501063	0.5288639	0.53087246	0.48335564
0.0	0.48441014	0.5058227	0.44920668	0.4657204	0.52487797	0.43315533	0.4458058	0.5288457	0.53030807	0.48461404
0.0	0.48513108	0.50480497	0.44843882	0.46541375	0.52632964	0.43197808	0.44546914	0.528243	0.5312791	0.48402426
0.0	0.48347956	0.50509834	0.44967106	0.46616408	0.5257672	0.43220082	0.44642872	0.52883285	0.53082407	0.48340616
0.0	0.48441875	0.5059145	0.4489577	0.46580955	0.52470297	0.4335855	0.4449209	0.528631	0.52947325	0.48488817
0.0	0.0038134577	0.0031333326	0.6796909	0.015727194	0.2990125	0.46668902	0.45400983	0.38876075	0.2672566	0.09217234
0.0	0.003249999	0.008101014	0.52743435	0.012135155	0.3832142	0.47407365	0.49450764	0.32286832	0.25413358	0.054634016
0.0	0.48489326	0.50623345	0.4503639	0.46659067	0.5256479	0.4332073	0.44616988	0.5291387	0.5311503	0.48445335
0.0	0.48433697	0.5054209	0.4492661	0.46498033	0.5251899	0.43310982	0.44654083	0.5285421	0.5310578	0.4835928
0.0	0.48617092	0.5070923	0.44869447	0.46536395	0.52511805	0.43222326	0.4447318	0.52848375	0.5288743	0.4872367
0.0	0.4864695	0.5065642	0.44942233	0.46579012	0.5252784	0.4332473	0.44504553	0.5276132	0.52892727	0.4845064
0.0	0.4847154	0.5061174	0.44953486	0.4668142	0.5251103	0.43359202	0.44525588	0.52959836	0.5301383	0.4852892
0.0	0.48452654	0.50785655	0.4496408	0.46798205	0.52601075	0.43353197	0.44599238	0.52973604	0.52992105	0.48431695
0.0	0.084559746	0.11493095	0.49497065	0.16379945	0.45058706	0.47008476	0.42622995	0.5290251	0.3731008	0.30393872
0.0	0.48573148	0.5063754	0.44963282	0.46720177	0.5257148	0.4341501	0.44685826	0.53013843	0.53146833	0.48496228
0.0	0.48437995	0.50624996	0.45041856	0.46711063	0.5254855	0.43343538	0.44497287	0.5288653	0.5289309	0.4838563
0.0	0.4850003	0.50556165	0.44893667	0.4663114	0.52525884	0.43496653	0.44614142	0.5292023	0.531103	0.48531884
0.0	0.48584947	0.5057002	0.44897887	0.46695575	0.52605414	0.4341144	0.44639888	0.5295252	0.531535	0.48596618
0.0	0.03024737	0.028213207	0.49076965	0.065178476	0.33605784	0.44984978	0.61426806	0.58945405	0.2612483	0.20875093
0.0	2.1979655e-05	2.4346795e-05	0.5188243	0.000289912	0.2256269	0.5382329	0.6951128	0.64751726	0.119038	0.018263044
0.0	0.00047973698	0.0007357611	0.47670925	0.0031694693	0.43198502	0.5312166	0.4883536	0.3374475	0.26120657	0.044877242
0.0	0.485596	0.5065631	0.4495972	0.46671268	0.5253475	0.43463868	0.44675586	0.53073	0.5322693	0.485092
0.0	0.48464713	0.5068216	0.44848764	0.46630922	0.5258618	0.43313283	0.44518432	0.5271883	0.5302252	0.4843999
0.0	0.4843202	0.5071085	0.44882283	0.466124	0.527378	0.43334374	0.44617692	0.5282174	0.53139496	0.4841022
0.0	0.48509455	0.5062899	0.4505953	0.46834227	0.5246515	0.43428242	0.44533265	0.52981776	0.5316676	0.48558375
0.0	0.48498645	0.5062439	0.45008188	0.46645883	0.52541035	0.43422613	0.44625592	0.53097874	0.5317759	0.4857394
0.0	0.48364145	0.505689	0.4495473	0.46570206	0.524159	0.4332137	0.44557828	0.5283081	0.5298481	0.48427704
0.0	0.4853095	0.506726	0.45035008	0.4663062	0.52499235	0.43445417	0.4442595	0.52883166	0.5311903	0.4848801
0.0	0.4857261	0.5064244	0.44917926	0.46695936	0.525704	0.43462893	0.4466625	0.5301561	0.53215194	0.48495644
0.0	0.48602495	0.5063461	0.44815665	0.46668288	0.52616465	0.43428412	0.44509205	0.5275223	0.53087044	0.48364195
0.0	0.48499155	0.5057406	0.44969487	0.46610773	0.5243004	0.43341345	0.44588086	0.52882177	0.5307181	0.48492995
0.0	0.48396075	0.5049316	0.4494313	0.46528178	0.5246341	0.43302926	0.44640657	0.5286575	0.5314205	0.48455453
0.0	0.48593464	0.50606036	0.44961146	0.4670172	0.5243661	0.4340894	0.44544435	0.52809435	0.53032565	0.48426148
0.0	0.48584676	0.5055712	0.44926444	0.46710053	0.5247655	0.434381	0.44553345	0.5272025	0.5306357	0.4832177
0.0	0.48374173	0.5062436	0.44956198	0.4665394	0.52536154	0.43326443	0.44542864	0.5282183	0.53032696	0.48417735
0.0	0.48330662	0.5051528	0.4490917	0.46629444	0.52719426	0.4330922	0.44467542	0.5279246	0.5293947	0.48410422
0.0	0.48533148	0.50624925	0.4491139	0.4663313	0.5253601	0.43417472	0.44650403	0.53004014	0.53226703	0.48540747
0.0	0.48464373	0.505733	0.44792798	0.46448538	0.5249609	0.432695	0.44453794	0.5271163	0.53127354	0.48522037
0.0	0.48386106	0.5048582	0.44839492	0.466659	0.5249197	0.43196186	0.44364852	0.5295722	0.5287543	0.4836343
0.0	0.48572028	0.5064497	0.4483147	0.4658023	0.52367234	0.43297902	0.44478717	0.5303891	0.529718	0.48509893
0.0	0.48516643	0.50674814	0.44972134	0.466538	0.5253647	0.43436176	0.44672388	0.52986985	0.53154904	0.4855362
0.0	0.48555052	0.5094931	0.45052373	0.4679313	0.52543014	0.4328967	0.44589067	0.527603	0.53155607	0.48645303
0.0	0.48506278	0.50610054	0.44895196	0.4662499	0.52581275	0.43351212	0.44587162	0.52917993	0.5306924	0.48445883
0.0	0.48201054	0.5053189	0.4479041	0.46647662	0.5255347	0.43383867	0.4438325	0.52694035	0.5275585	0.48424914
0.0	0.48679584	0.50615805	0.44834048	0.466737	0.5264525	0.4332418	0.44675073	0.52809155	0.5290443	0.48639143
0.0	0.4854349	0.50646055	0.4479973	0.4654281	0.5244244	0.43286774	0.44615376	0.5261456	0.52900195	0.48370245
0.0	0.48600233	0.5072601	0.4494383	0.46800262	0.52630484	0.433685	0.44715613	0.5307131	0.53111434	0.48534074
0.0	0.48600233	0.5072601	0.4494383	0.46800262	0.52630484	0.433685	0.44715613	0.5307131	0.53111434	0.48534074
0.0	0.4871311	0.50812197	0.4495652	0.4693414	0.527407	0.43334413	0.4462099	0.52862996	0.5303062	0.486672
0.0	0.48710436	0.50777584	0.44888163	0.46980464	0.52639234	0.43402034	0.44594514	0.530005	0.5294195	0.48760545
0.0	0.4855222	0.506106	0.44904324	0.46671128	0.5252386	0.43463057	0.44681394	0.53026944	0.5315695	0.48482803
0.0	0.4860753	0.50532866	0.44803223	0.4662727	0.5250853	0.43272126	0.44456485	0.5269742	0.5301117	0.48424947
0.0	0.48342934	0.505064	0.4489537	0.46490866	0.5252849	0.43382108	0.44545504	0.5280077	0.5293763	0.48438922
0.0	0.48336327	0.5041146	0.4502187	0.4643139	0.5251285	0.43369263	0.4472052	0.528459	0.53096586	0.4844077
0.0	0.4851728	0.5050965	0.45020303	0.46484327	0.5256964	0.4336641	0.44704208	0.52915686	0.53091615	0.4847204
0.0	0.48643315	0.50672513	0.4484229	0.46622524	0.5254797	0.4335365	0.44696867	0.5294726	0.5286286	0.48318985
0.0	0.07395908	0.09411453	0.50060034	0.12621966	0.44948965	0.47322127	0.503714	0.5601432	0.42582726	0.2297178
0.0	0.48527786	0.50616515	0.44870836	0.4652662	0.5249344	0.4338485	0.44596848	0.5284454	0.5305608	0.48331365
0.0	0.48391956	0.5049272	0.45131692	0.46592394	0.5255865	0.43379012	0.44683415	0.5290556	0.5310584	0.4852683
0.0	0.48368824	0.50501627	0.44919452	0.46475065	0.52503186	0.4331941	0.4449307	0.5274963	0.53013515	0.4837587
0.0	0.48611626	0.5064806	0.44894764	0.46691844	0.5253768	0.4343061	0.44679394	0.5307868	0.5324472	0.48514065
0.0	0.48496807	0.5059058	0.4497265	0.46740878	0.52528703	0.4336831	0.44583553	0.5286214	0.5317809	0.48408794
0.0	0.48492286	0.505234	0.44891942	0.46398267	0.5258141	0.4326551	0.44554016	0.529499	0.5305045	0.48341197
0.0	0.48498288	0.5052004	0.44860652	0.46549287	0.5260384	0.43366072	0.44608676	0.52950287	0.53110397	0.48344433
0.0	0.48666444	0.5081372	0.44833955	0.4669568	0.5259947	0.432162	0.44562295	0.530411	0.5309313	0.4836328
0.0	0.48504686	0.5069689	0.44932836	0.4668822	0.5259215	0.43406364	0.4466791	0.5296646	0.53087354	0.4845879
0.0	0.48517814	0.50683284	0.44872487	0.466043	0.5251313	0.43385792	0.4455605	0.52849674	0.5298446	0.48428783
0.0	0.4852015	0.5071928	0.4480386	0.46652892	0.5242041	0.43420097	0.44630918	0.5296922	0.5308138	0.48501354
0.0	0.48494917	0.50795674	0.45021105	0.46804768	0.52638704	0.43398395	0.4465659	0.5283785	0.5311723	0.4842955
0.0	0.4858251	0.5080279	0.45022216	0.46749192	0.5283176	0.43347114	0.44643536	0.5293902	0.5302152	0.48560563
0.0	0.48723698	0.5086052	0.45061788	0.46850204	0.52767885	0.43287703	0.44593555	0.52951545	0.5301126	0.4864818
0.0	0.48431093	0.50572467	0.4493066	0.46509758	0.52519673	0.43377998	0.44660226	0.5292362	0.5309766	0.4848774
0.0	0.48260972	0.50239825	0.4488037	0.4634176	0.52469456	0.43367139	0.44570175	0.52772164	0.5283235	0.48361245
0.0	0.48424578	0.50478655	0.4491023	0.46449322	0.5253812	0.4332196	0.44627172	0.52794427	0.52977175	0.48446587
0.0	0.4855471	0.50662744	0.44917023	0.46695742	0.5257975	0.43405566	0.44617757	0.5288921	0.5311037	0.48414746
0.0	0.48418748	0.5051368	0.4476077	0.46397626	0.52605766	0.43244603	0.4445157	0.529266	0.5303446	0.48488128
0.0	0.4859382	0.50665134	0.44895157	0.46621788	0.5262784	0.43415657	0.44705844	0.52942216	0.53103393	0.48496196
0.0	0.4861542	0.5065452	0.45022932	0.46784893	0.52602494	0.43464196	0.44683564	0.53019255	0.53146833	0.48581564
0.0	0.48466977	0.50645447	0.44862863	0.4658418	0.5258498	0.4331141	0.4453596	0.52816826	0.5295855	0.48405525
0.0	0.48562762	0.5060686	0.4504632	0.4670074	0.5255202	0.43396035	0.44702345	0.52767426	0.53053665	0.48390085
0.0	0.48587	0.50633305	0.44787517	0.46499524	0.52604693	0.43335128	0.44594958	0.5290858	0.52996737	0.4844811
0.0	0.48598406	0.50615454	0.4485266	0.4651982	0.5260747	0.43365353	0.44625762	0.5292189	0.5303348	0.4843277
0.0	0.48558584	0.50635725	0.4490668	0.4664769	0.5255071	0.43433386	0.4467128	0.5300999	0.53211915	0.4842607
0.0	0.48553407	0.506111	0.44776314	0.46499467	0.5254753	0.43325174	0.44526806	0.5273255	0.53075564	0.48120743
0.0	0.4847857	0.50611466	0.45020923	0.4665418	0.5258642	0.43370897	0.44733766	0.52850443	0.5306435	0.4844202
0.0	0.48596674	0.5043138	0.44853157	0.46448755	0.52585864	0.4328293	0.44490895	0.5282294	0.5291936	0.4836332
0.0	0.48541218	0.5059102	0.4492596	0.4665551	0.52590543	0.43437815	0.44655713	0.5302354	0.5317508	0.485072
0.0	0.48541218	0.5059102	0.4492596	0.4665551	0.52590543	0.43437815	0.44655713	0.5302354	0.5317508	0.485072
0.0	0.4845224	0.505487	0.44990638	0.46616772	0.52517635	0.43391594	0.44727543	0.5289372	0.5311586	0.48548028
0.0	0.13038252	0.13911766	0.44479436	0.19868946	0.50907624	0.4355277	0.42683586	0.5114008	0.48271102	0.3536297
0.0	0.48615712	0.5063712	0.44957012	0.46610555	0.52618045	0.4321858	0.44422838	0.52797294	0.5308873	0.48319113
0.0	0.48504382	0.50770175	0.44976497	0.4654781	0.5263523	0.4332629	0.44512847	0.5282551	0.5294174	0.48522338
0.0	0.48491105	0.5077541	0.44887695	0.4662582	0.52429247	0.4344387	0.44559163	0.52923137	0.5303636	0.48342332
0.0	0.48381495	0.50524527	0.44775096	0.46382484	0.52504253	0.43292904	0.44614673	0.5285067	0.52977896	0.48330405
0.0	0.4847229	0.5060482	0.44858626	0.464355	0.5252311	0.43336865	0.44562513	0.52860725	0.5300382	0.48370686
0.0	0.48474628	0.50640815	0.44790006	0.46484068	0.5243039	0.43371156	0.44637388	0.52980256	0.53100735	0.48443252
0.0	0.48628005	0.5085902	0.44767168	0.46540684	0.52611834	0.43152022	0.44605136	0.5284836	0.53042144	0.4849246
0.0	0.48695442	0.50737685	0.45011404	0.46687135	0.5266652	0.4342444	0.4465945	0.52964544	0.5314706	0.48349035
0.0	0.4882935	0.507527	0.45030424	0.46604982	0.5250476	0.4335469	0.44647798	0.52893186	0.53093594	0.4846225
0.0	0.48643908	0.5068233	0.44904357	0.4674286	0.5272151	0.4342675	0.44546464	0.5265798	0.5301977	0.48469177
0.0	0.4869502	0.5060255	0.44975978	0.46640286	0.52599657	0.43424368	0.44628465	0.5287863	0.5313977	0.48438856
0.0	0.48444852	0.5065349	0.44889295	0.4656707	0.52490026	0.43312207	0.4448455	0.5279194	0.52956045	0.48385066
0.0	0.48605785	0.5074688	0.44836918	0.4654814	0.5253778	0.43305716	0.4466688	0.53029406	0.53157765	0.48388058
0.0	0.48544702	0.50661105	0.4488628	0.46588016	0.5259635	0.43398386	0.44640324	0.5292148	0.53126526	0.4842238
0.0	0.4836029	0.5055864	0.44901925	0.46584558	0.5241156	0.43336526	0.44547382	0.52825373	0.5298755	0.48373762
0.0	0.4841887	0.5056627	0.44708198	0.46360916	0.52319896	0.43374154	0.44478887	0.52793235	0.5283032	0.48328072
0.0	0.4854886	0.5064191	0.44932494	0.46677947	0.5254535	0.43440458	0.44634938	0.5309662	0.5320473	0.48533294
0.0	0.48432586	0.5056014	0.4495019	0.4655281	0.52564317	0.43432066	0.44615328	0.52955455	0.53072053	0.4845913
0.0	0.4854695	0.506699	0.449494	0.4668954	0.5265953	0.43344247	0.44648978	0.5292092	0.52814376	0.4836869
0.0	0.48529497	0.50651515	0.44904038	0.46676493	0.5253303	0.43465194	0.44701678	0.53066385	0.5320085	0.4856975
0.0	0.48458958	0.5056993	0.4490729	0.4668678	0.5244481	0.43399715	0.44534257	0.5288407	0.53035706	0.4856982
0.0	0.48376858	0.504558	0.44855013	0.46529025	0.52356094	0.43340582	0.44565606	0.5278562	0.5284971	0.48424336
0.0	0.48386198	0.5071533	0.449513	0.46674323	0.5257477	0.4325613	0.44476557	0.52931076	0.53144425	0.4852679
0.0	0.48515576	0.5068742	0.4476658	0.46536654	0.5248243	0.4314721	0.44547746	0.5277328	0.53057325	0.48572177
0.0	0.485067	0.5067321	0.4493524	0.46626934	0.5253386	0.43429485	0.44693762	0.53039354	0.53206474	0.4844702
0.0	0.4839089	0.5054776	0.44962978	0.4650249	0.52450293	0.43320715	0.4454834	0.52843523	0.5303439	0.48395103
0.0	0.48433238	0.50643796	0.44947025	0.46424153	0.52396613	0.43331453	0.44719505	0.5277362	0.5316291	0.48374268
0.0	0.4837182	0.507423	0.4487625	0.46426862	0.5248856	0.43311524	0.4460547	0.52835375	0.5305653	0.48194033
0.0	0.48494738	0.5056938	0.449345	0.46443078	0.5256868	0.43323883	0.44584057	0.52887744	0.5297289	0.4859943
0.0	0.48299474	0.5045963	0.4494858	0.46591383	0.52521724	0.43357092	0.44533575	0.52817553	0.53059953	0.48352814
0.0	0.48515213	0.5060801	0.44930062	0.46655503	0.52562815	0.43427375	0.4468382	0.53022206	0.5313957	0.48483852
0.0	0.48566708	0.5062857	0.4494598	0.4672481	0.5259197	0.43398115	0.44630435	0.53060454	0.53231895	0.48509824
0.0	0.48465207	0.5067226	0.45038736	0.46635702	0.5253354	0.4328404	0.44478726	0.52897054	0.53070897	0.4856676
0.0	0.48616332	0.5048385	0.45000163	0.46645996	0.5262993	0.43274465	0.4439805	0.52999145	0.5318575	0.4856639
0.0	0.48581836	0.5058606	0.44913834	0.46769348	0.52691925	0.4320181	0.44383982	0.5290926	0.5314554	0.48413813
0.0	0.48342717	0.5056519	0.4494678	0.46530995	0.524633	0.4329888	0.44526216	0.5290421	0.5301457	0.4842757
0.0	0.48118296	0.5045731	0.44897434	0.46601954	0.52450013	0.43274626	0.44544917	0.5284763	0.5289989	0.4849407
0.0	0.484016	0.50514084	0.44858128	0.46526805	0.52589893	0.43304136	0.44570687	0.5277533	0.5282222	0.48322904
0.0	0.4838836	0.50563025	0.4495108	0.46627375	0.52549386	0.43411952	0.44667998	0.5297753	0.531237	0.4848524
0.0	0.48539504	0.5060442	0.44937736	0.46612865	0.5255365	0.4337858	0.44677752	0.52987945	0.5319048	0.48554176
0.0	0.4829322	0.5053257	0.44842568	0.4657956	0.5255743	0.43374565	0.44530365	0.5277194	0.5292885	0.4830795
0.0	0.48137122	0.5040908	0.44724825	0.46594286	0.5244039	0.43334055	0.4443618	0.52702284	0.52763516	0.48113665
0.0	0.48509818	0.5060324	0.4498601	0.46639004	0.5260731	0.43447095	0.44752857	0.52919936	0.53125924	0.48499078
0.0	0.48637253	0.5075508	0.44990122	0.46786922	0.52655613	0.4339553	0.44721508	0.52983946	0.5329379	0.4845507
0.0	0.48313493	0.5056418	0.44879764	0.46559644	0.524553	0.43310776	0.4453944	0.52857333	0.5304371	0.48399973
0.0	0.48461092	0.5053691	0.45097604	0.46674562	0.5261422	0.43331861	0.4465846	0.5298594	0.5307089	0.48304957
0.0	0.48546937	0.50444704	0.448571	0.46496436	0.5259585	0.43182766	0.4454068	0.52894616	0.5304434	0.482492
0.0	0.4856885	0.5065634	0.44942868	0.46681285	0.5259379	0.43473342	0.44715118	0.5304613	0.5316035	0.48535764
0.0	0.4855915	0.50734866	0.44975927	0.46720093	0.5275444	0.43373454	0.44532403	0.5279071	0.52908516	0.48511338
0.0	0.4858933	0.50683254	0.44902945	0.4661701	0.5269831	0.43464962	0.44680193	0.52859116	0.5289501	0.4850459
0.0	0.48487398	0.505762	0.44884443	0.4656018	0.52601594	0.43405843	0.44607258	0.5279839	0.52958405	0.484805
0.0	0.4840747	0.5047577	0.4480534	0.46390775	0.52677566	0.43438858	0.44469005	0.5282549	0.5280738	0.4831985
0.0	0.48447472	0.5054721	0.45007223	0.46591097	0.5262712	0.4350761	0.44712302	0.53030413	0.5317413	0.4853718
0.0	0.48364985	0.50531983	0.44935685	0.4658537	0.5274495	0.43340856	0.44545254	0.5277779	0.53053266	0.48504025
0.0	0.4846117	0.50755185	0.45171648	0.46763954	0.5272483	0.43372723	0.44583365	0.5298792	0.530478	0.4854559
0.0	0.4853112	0.50675404	0.45022672	0.46773863	0.5263937	0.4354567	0.44739816	0.52991116	0.53180623	0.48543748
0.0	0.4851855	0.5063552	0.44927174	0.4674663	0.525856	0.4342452	0.44667956	0.53053266	0.5317162	0.48524415
0.0	0.48363453	0.50590104	0.44918042	0.46562645	0.52459645	0.433319	0.4456858	0.5281653	0.5302029	0.4837778
0.0	0.48544714	0.5063119	0.4498688	0.46584517	0.5239138	0.43296194	0.44638643	0.5271322	0.52977556	0.48200306
0.0	0.48553413	0.5067869	0.44971985	0.46675402	0.5254702	0.43382785	0.4465738	0.52980214	0.53074723	0.48526326
0.0	0.4854768	0.5064048	0.44856516	0.4656593	0.5260779	0.43408483	0.44598004	0.52941656	0.53022844	0.4841783
0.0	0.48633152	0.50737286	0.44834626	0.46585354	0.5261038	0.43470147	0.44559464	0.52836806	0.5297437	0.48485476
0.0	0.4852911	0.50614154	0.44841716	0.4651635	0.5262662	0.4329742	0.44539648	0.52531433	0.5286924	0.48574904
0.0	0.48461425	0.50571984	0.45024064	0.46501112	0.5250281	0.43547282	0.4473157	0.5297606	0.53107077	0.4851355
0.0	0.48488605	0.5062389	0.4494489	0.46630445	0.52542835	0.43437058	0.44694942	0.53018504	0.53190196	0.4847175
0.0	0.48446062	0.5061621	0.449792	0.46616808	0.5250404	0.43310893	0.44567153	0.5285776	0.5306202	0.48425198
0.0	0.4856298	0.5048145	0.44942942	0.46471697	0.5235475	0.43421084	0.44499698	0.52770895	0.52860737	0.4839109
0.0	0.48449922	0.5052087	0.44839078	0.46668288	0.52538395	0.43397886	0.4460451	0.5271078	0.5298942	0.48253664
0.0	0.48773187	0.50887406	0.44846663	0.46660396	0.52578825	0.43313774	0.4465192	0.5278077	0.53007305	0.48194504
0.0	0.4854013	0.5068524	0.4500352	0.46772456	0.5249069	0.4347977	0.44768152	0.52997434	0.53153414	0.4859817
0.0	0.48544028	0.5056035	0.44894147	0.46769023	0.5257649	0.43297383	0.445635	0.52690476	0.5293086	0.48301688
0.0	0.48535445	0.5058818	0.44942638	0.46722656	0.5252852	0.43438196	0.44661552	0.52996707	0.5319468	0.48510918
0.0	0.48325166	0.50675994	0.44906077	0.46664643	0.5254028	0.43327644	0.44632763	0.52649075	0.5283056	0.48547933
0.0	0.4836547	0.5060847	0.44880122	0.46539423	0.52503806	0.43200934	0.44645357	0.52750206	0.53035676	0.4837635
0.0	0.48520836	0.5047548	0.44725445	0.46411154	0.5246072	0.4334854	0.44497606	0.5285075	0.52964544	0.48465127
0.0	0.4874853	0.5072085	0.44924152	0.4658978	0.5258524	0.4335848	0.44547287	0.52895963	0.5300764	0.48472145
0.0	0.48365292	0.50586295	0.4494629	0.46586493	0.52552783	0.43320814	0.44587412	0.52850425	0.5305703	0.48386908
0.0	0.48457956	0.5059278	0.449091	0.46547005	0.5246531	0.4334156	0.4449936	0.52790433	0.5295023	0.48476303
0.0	0.48595592	0.50637364	0.4488837	0.46617383	0.52516013	0.43455037	0.44568917	0.5294379	0.5316155	0.48586288
0.0	0.48643345	0.50688446	0.4494983	0.46693215	0.5259075	0.43450972	0.4469721	0.5306859	0.5322818	0.48644286
0.0	0.4840824	0.5058081	0.44918698	0.46612105	0.52469856	0.4327778	0.4454209	0.52839977	0.5298278	0.4841289
0.0	0.48494905	0.50576633	0.44693452	0.4669573	0.5258337	0.43168402	0.44566783	0.52839786	0.5300679	0.48571575
0.0	0.48561147	0.50654894	0.44925925	0.4673514	0.52577764	0.4343794	0.446927	0.530448	0.5330008	0.4858501
0.0	0.48576286	0.50622714	0.44872063	0.46578255	0.5244727	0.4340777	0.44542548	0.5300033	0.53176814	0.4851032
0.0	0.48561183	0.50687075	0.45024392	0.46673584	0.52572244	0.4340579	0.44630858	0.53025	0.53028446	0.4856235
0.0	0.4846999	0.50673664	0.44834074	0.46715504	0.52646405	0.43411413	0.4447996	0.5286394	0.52891046	0.48404214
0.0	0.48421296	0.50860417	0.4502997	0.46557096	0.5262733	0.43349847	0.44564652	0.5291114	0.53145003	0.48460302
0.0	0.4865011	0.50570875	0.44920617	0.46691844	0.52542067	0.4338771	0.44489354	0.5296441	0.529651	0.48527178
0.0	0.48611203	0.50632286	0.44938603	0.46743077	0.5247335	0.43330795	0.44443017	0.5298418	0.52932423	0.4854149
0.0	0.48505	0.5063249	0.44961637	0.4657085	0.5251083	0.43376082	0.4471139	0.52994233	0.53147256	0.48508278
0.0	0.4864058	0.5072596	0.4481206	0.46722844	0.52583647	0.43276587	0.44518328	0.5285779	0.5294523	0.48344946
0.0	0.4847511	0.50751173	0.4477431	0.46635705	0.52543473	0.43240282	0.44544998	0.52829534	0.52820283	0.48398635
0.0	0.4842309	0.5066149	0.4499909	0.46655497	0.5253625	0.43419817	0.4464583	0.5299208	0.5312064	0.4854363
0.0	0.48594218	0.5069629	0.4489453	0.46703506	0.5262144	0.43421867	0.4459826	0.5297914	0.53144187	0.48500648
0.0	0.48557475	0.5064719	0.44987327	0.46706536	0.52537125	0.43425906	0.44676444	0.5304112	0.5322206	0.48537073
0.0	0.48448926	0.5061311	0.44964334	0.4655906	0.525163	0.43299878	0.44561604	0.52860934	0.5299217	0.48421195
0.0	0.4861028	0.5087857	0.45061958	0.46717617	0.5260839	0.43268675	0.44688696	0.5281659	0.5303115	0.48619854
0.0	0.48549524	0.50651217	0.4505856	0.46705392	0.52499986	0.43298993	0.4454488	0.5284155	0.53111106	0.48509163
0.0	0.48543954	0.50594044	0.44946837	0.46679705	0.525075	0.4345918	0.44639257	0.5314196	0.53172284	0.48518836
0.0	0.48583522	0.506827	0.44963807	0.4674613	0.526129	0.43446106	0.44648722	0.5299422	0.5318874	0.48520076
0.0	0.48434314	0.50696385	0.44993335	0.46566755	0.52565056	0.43298197	0.44546026	0.52832687	0.52969134	0.48506942
0.0	0.4838674	0.5079107	0.44894773	0.46644104	0.5263412	0.43459544	0.4456478	0.5274493	0.53031564	0.48427176
0.0	0.48640698	0.50775504	0.44976228	0.46843985	0.5276515	0.43369663	0.4444792	0.5267733	0.5299444	0.4844969
0.0	0.48403135	0.50581795	0.449455	0.46520075	0.5246479	0.4328186	0.4455758	0.5291	0.5298456	0.48438922
0.0	0.48532817	0.5055489	0.4493938	0.4652809	0.52344066	0.43235767	0.44579992	0.53030556	0.529211	0.484631
0.0	0.485022	0.5046522	0.44916812	0.4661148	0.52396286	0.43415403	0.44414812	0.53194547	0.529368	0.48445356
0.0	0.4850316	0.506373	0.4492241	0.46684027	0.5255409	0.43396583	0.4466926	0.52991825	0.53224534	0.48521218
0.0	0.48372456	0.5054287	0.4484865	0.46564987	0.5253211	0.4327158	0.44527042	0.5270329	0.5307078	0.4845505
0.0	0.48480824	0.5063577	0.4491359	0.46659997	0.52478015	0.4328809	0.4452763	0.52783775	0.5306065	0.48492107
0.0	0.48550826	0.5069632	0.44995934	0.4671165	0.5258708	0.43413383	0.4466321	0.53061867	0.5326729	0.48535928
0.0	0.48455867	0.50646156	0.4497728	0.46613312	0.5258985	0.43300968	0.44516462	0.52825946	0.53145623	0.4848079
0.0	0.48564252	0.5073906	0.45042253	0.46708336	0.5253576	0.4331748	0.44517052	0.52906406	0.531355	0.48517856
0.0	0.4854764	0.50643617	0.4497531	0.4664269	0.52568936	0.43417346	0.4468307	0.53067523	0.53187394	0.4851597
0.0	0.48515093	0.5063872	0.45016482	0.46481982	0.52611315	0.43269056	0.44568044	0.52934	0.5298971	0.48435315
0.0	0.48575133	0.50757957	0.4490554	0.46552944	0.52586246	0.4336672	0.44498745	0.52858746	0.5284984	0.48401347
0.0	0.48455688	0.5066833	0.4472491	0.46575856	0.52493364	0.4333952	0.44545674	0.5283458	0.53124666	0.4858447
0.0	0.48511878	0.50635695	0.44784576	0.46718377	0.52679384	0.4336662	0.44698516	0.5289859	0.53192776	0.4856004
0.0	0.48439002	0.5068122	0.44977936	0.4667879	0.5251493	0.43287936	0.44549638	0.52841353	0.53061473	0.48476902
0.0	0.48564407	0.5067998	0.4493733	0.46862516	0.5257533	0.43229097	0.44464138	0.527571	0.5306009	0.4852449
0.0	0.48503867	0.50601554	0.4492165	0.46703115	0.5253618	0.4341666	0.44671485	0.5298383	0.53173363	0.48504752
0.0	0.48361918	0.50491494	0.4482868	0.46693403	0.52496666	0.43266672	0.44527534	0.52640927	0.5294059	0.48396048
0.0	0.4855838	0.50691	0.44960856	0.46669772	0.52537996	0.43468505	0.44724187	0.53014314	0.5319076	0.4854156
0.0	0.4857747	0.5072976	0.44980872	0.4663506	0.5244984	0.43413913	0.44623703	0.5282315	0.53001535	0.48527706
0.0	0.48499286	0.5055781	0.4493974	0.46503487	0.52527463	0.43358782	0.4464442	0.52954227	0.5306251	0.48454452
0.0	0.485755	0.506323	0.44999313	0.46682104	0.5255731	0.43330804	0.44609797	0.52883387	0.53072584	0.48510465
0.0	0.48538545	0.5069015	0.44871292	0.46646193	0.5265324	0.4338565	0.4464941	0.5297752	0.5312548	0.48502856
0.0	0.4846238	0.5054231	0.44969863	0.46519127	0.52556187	0.43347675	0.44697383	0.5292975	0.53101885	0.48430654
0.0	0.48497608	0.50507534	0.4479434	0.46486098	0.5241273	0.43298894	0.44630644	0.5291828	0.52899456	0.48345903
0.0	0.48544726	0.5059999	0.44848606	0.46495473	0.52612054	0.4330748	0.4443856	0.52830887	0.53070873	0.48393932
0.0	0.48474136	0.5064869	0.44913876	0.4667958	0.5250773	0.43167117	0.44441426	0.5278082	0.53111583	0.48542568
0.0	0.4847566	0.50590646	0.4515107	0.46728206	0.5261588	0.43338183	0.4471142	0.53099626	0.53218347	0.48515964
0.0	0.4846571	0.5069507	0.44825682	0.46558	0.5266036	0.43278208	0.44501474	0.5289631	0.5298939	0.4834284
0.0	0.48470488	0.50771403	0.4496269	0.46613634	0.5245268	0.4328464	0.44642746	0.52861124	0.53040725	0.48417965
0.0	0.48662537	0.50644714	0.4495815	0.46595922	0.5267192	0.4321765	0.44525588	0.5288856	0.53093237	0.48420045
0.0	0.48409018	0.5063894	0.4492347	0.46606243	0.52543664	0.43331808	0.4453018	0.5287313	0.529627	0.4836256
0.0	0.48476467	0.50643736	0.4488595	0.46625903	0.5261888	0.43399426	0.44564512	0.52806675	0.5303497	0.48359293
0.0	0.48446643	0.5055855	0.44937375	0.46540517	0.52538025	0.43353745	0.44575888	0.5283774	0.53055	0.48421845
0.0	0.48546523	0.5064702	0.44962174	0.4652758	0.5257865	0.43400335	0.445882	0.52883476	0.5302076	0.48368895
0.0	0.48611924	0.50698143	0.44897804	0.46640384	0.52515024	0.43366498	0.44459468	0.5278964	0.5303655	0.4840806
0.0	0.4838144	0.50621045	0.4484093	0.46556666	0.52567655	0.43369344	0.44554102	0.52745247	0.5299109	0.48388806
0.0	0.4868524	0.50724626	0.44935352	0.46763298	0.52596605	0.43327564	0.4451912	0.5284099	0.5313551	0.48423332
0.0	0.484125	0.5053027	0.44931814	0.46490932	0.52521014	0.43368322	0.4455143	0.52830416	0.5299451	0.4836657
0.0	0.48541865	0.5071953	0.44827065	0.465843	0.52628994	0.43296587	0.44457513	0.5269385	0.5299443	0.48329148
0.0	0.4841444	0.50556153	0.4488395	0.465282	0.52519053	0.43392855	0.44543645	0.52835256	0.5312622	0.48397493
0.0	0.48580676	0.50675297	0.4496774	0.46577165	0.5259565	0.43385756	0.4461266	0.5289081	0.5308125	0.4842417
0.0	0.4853742	0.50652623	0.44901064	0.46623385	0.52606857	0.43421206	0.44571257	0.5276065	0.5297913	0.48443505
0.0	0.48479906	0.5057901	0.44801864	0.46528983	0.5253379	0.43247855	0.44508275	0.5283727	0.5299694	0.48303524
0.0	0.07883837	0.093838	0.42639682	0.16915046	0.52200323	0.44431242	0.5217157	0.52750784	0.48815194	0.33344218
0.0	0.48592946	0.5070665	0.4494929	0.466887	0.5252805	0.4337064	0.4458427	0.5286384	0.53208286	0.4844688
0.0	0.48417485	0.505962	0.4494758	0.46676296	0.5257956	0.4339357	0.4460583	0.52772117	0.53066444	0.48465368
0.0	0.48430878	0.5057306	0.4499186	0.4664128	0.5255163	0.43375686	0.44658995	0.52753013	0.5301856	0.48467347
0.0	0.48451388	0.50635403	0.4489172	0.46548864	0.52471894	0.4330509	0.44603884	0.52791876	0.53108376	0.4834084
0.0	0.48454076	0.5062282	0.4482413	0.4652349	0.5255757	0.43315536	0.44583172	0.5274361	0.5298541	0.48245317
0.0	0.48592135	0.50760585	0.4488581	0.4658909	0.52573264	0.43343574	0.4462753	0.5290634	0.53001094	0.48401767
0.0	0.48540816	0.5070581	0.44935575	0.46612027	0.52505165	0.43387496	0.44631326	0.52905303	0.52978444	0.4837583
0.0	0.4847755	0.5042763	0.4497751	0.46475148	0.52500534	0.4328903	0.44602704	0.528992	0.5306985	0.48346242
0.0	0.07892755	0.09397153	0.42699838	0.16893923	0.5215635	0.44398245	0.52105445	0.5270263	0.4873164	0.33304313
0.0	0.48565635	0.50625473	0.45029795	0.4657281	0.52602166	0.43335918	0.4464795	0.52872556	0.5309122	0.48377264
0.0	0.48342723	0.5061895	0.44874564	0.46691433	0.52662975	0.43218708	0.4446434	0.5291788	0.5284282	0.4852195
0.0	0.48489	0.50521994	0.44861898	0.4643772	0.52545965	0.43230638	0.44510126	0.52762014	0.52787644	0.484422
0.0	0.4855747	0.5060666	0.44934857	0.4661743	0.5257296	0.43468732	0.4470317	0.529854	0.532388	0.48493975
0.0	0.4855574	0.50683796	0.44971383	0.46698213	0.5260279	0.4343265	0.44711387	0.52993417	0.5325297	0.4846691
0.0	0.48615465	0.5063436	0.45028377	0.4668539	0.5260586	0.43336517	0.44634235	0.529363	0.5315914	0.48455796
0.0	0.07924421	0.09399089	0.42633116	0.16931193	0.5213718	0.4450461	0.5228435	0.5294445	0.48789924	0.33410203
0.0	0.08375188	0.09867021	0.3727452	0.13620958	0.4488456	0.5078314	0.45910457	0.5704949	0.42556503	0.2482368
0.0	0.07630553	0.12870961	0.4077232	0.146005	0.48482826	0.47622305	0.46890786	0.5315958	0.41027516	0.24446619
0.0	0.48616996	0.5075943	0.44862652	0.4676003	0.5271775	0.43298745	0.4461709	0.52962047	0.53078747	0.48466393
0.0	0.4850407	0.50612617	0.44967702	0.46663588	0.5243841	0.43339562	0.44540358	0.5285597	0.5307414	0.48414493
0.0	0.48551702	0.5053783	0.44925436	0.4669118	0.5255926	0.43311518	0.44437024	0.5286003	0.52882034	0.48389477
0.0	0.48490947	0.5064763	0.4500079	0.46635443	0.5257945	0.43282154	0.44432524	0.52664727	0.5285224	0.482911
0.0	0.48458052	0.5062505	0.4500077	0.46691334	0.5260953	0.43344584	0.44556436	0.52798945	0.52865934	0.48423594
0.0	0.48617312	0.50566447	0.44964433	0.46650547	0.5251244	0.43388072	0.4450878	0.5269515	0.5285369	0.48334065
0.0	0.4855438	0.50626224	0.44904703	0.46586597	0.5249731	0.4338277	0.44570944	0.52851665	0.52989906	0.48333156
0.0	0.48408648	0.5048062	0.44815317	0.4657362	0.5251482	0.43317908	0.4448277	0.5269068	0.52841884	0.48412478
0.0	0.484553	0.5053052	0.448478	0.46480045	0.52377796	0.433355	0.44493535	0.5271439	0.52879596	0.48332456
0.0	0.48490864	0.5058681	0.44846827	0.46596202	0.5246637	0.43347096	0.44462517	0.52694166	0.5277088	0.4846282
0.0	0.48466653	0.50587785	0.44951433	0.46633637	0.5256229	0.43421707	0.44539046	0.5278333	0.52909255	0.48429346
0.0	0.48568368	0.5067781	0.44902584	0.46673846	0.5260255	0.4341695	0.44558647	0.5296689	0.52925164	0.48540702
0.0	0.48541972	0.5068909	0.44896686	0.46782732	0.5259856	0.43323985	0.44566566	0.5296839	0.5299212	0.4854214
0.0	0.48527655	0.5055322	0.4494697	0.46748883	0.52580404	0.4336425	0.4456099	0.53026575	0.53039926	0.48473763
0.0	0.4856181	0.5060234	0.44933262	0.4669304	0.5241664	0.4335209	0.44464147	0.5284249	0.5304591	0.48410252
0.0	0.48534945	0.50609833	0.4486758	0.46610254	0.52628666	0.43338716	0.4458047	0.5300635	0.53012335	0.48490465
0.0	0.48530498	0.50671345	0.4491739	0.4666538	0.52595496	0.43340036	0.44636077	0.53011966	0.5301846	0.4849212
0.0	0.48578736	0.506545	0.44961417	0.46645918	0.5246754	0.43318033	0.44519868	0.5283844	0.53041446	0.4842076
0.0	0.48517445	0.5059427	0.4488401	0.46591786	0.52563214	0.43342122	0.44629925	0.53059715	0.53034914	0.48555
0.0	0.48520508	0.5056716	0.4497097	0.4662396	0.52459985	0.43312794	0.44511005	0.52835506	0.53026366	0.48369777
0.0	0.48567766	0.506873	0.44994298	0.46719798	0.5265526	0.4337566	0.44606006	0.5301147	0.5311216	0.48561406
0.0	0.48522967	0.5066677	0.4497161	0.46688133	0.52446306	0.43320197	0.44484282	0.52793264	0.5304348	0.4836816
0.0	0.48575798	0.5070458	0.449587	0.46685886	0.5260414	0.43363252	0.44618377	0.5302659	0.530428	0.48560435
0.0	0.48603353	0.50671464	0.4496325	0.46712914	0.52474105	0.43322015	0.4450945	0.5286542	0.5300662	0.4838291
0.0	0.48604032	0.50635445	0.44955373	0.46647298	0.52580214	0.43325084	0.4459056	0.5297399	0.52960014	0.48544875
0.0	0.48574036	0.506936	0.44962862	0.4670301	0.52613264	0.4338464	0.44647586	0.5298504	0.5303663	0.48568234
0.0	0.48444563	0.5063984	0.45010483	0.46683362	0.52613765	0.43356267	0.44674572	0.52993447	0.5298388	0.48547614
0.0	0.48659885	0.50561744	0.44926608	0.46605986	0.52583337	0.43427384	0.446363	0.52948743	0.53095514	0.48512512
0.0	0.48531705	0.5063995	0.44855586	0.4661731	0.5243437	0.4330956	0.4446131	0.528175	0.5297733	0.4829855
0.0	0.48792526	0.5075601	0.45136365	0.46904537	0.52605593	0.43401784	0.44640744	0.52941036	0.5297893	0.48524642
0.0	0.48440343	0.50671065	0.44991153	0.4662666	0.5261733	0.43331978	0.44641185	0.5287742	0.5314005	0.48487097
0.0	0.48491642	0.50591356	0.45020574	0.4672196	0.5252464	0.43461552	0.44674227	0.530943	0.53053147	0.48655295
0.0	0.4864967	0.50623214	0.4494378	0.46752378	0.52657086	0.43269172	0.44533443	0.5283103	0.53008014	0.48485544
0.0	0.48518378	0.50578415	0.44834727	0.46649033	0.5265495	0.4328857	0.44519758	0.52955514	0.53084296	0.48498034
0.0	0.4847827	0.50675774	0.4495234	0.46697766	0.5253002	0.4330888	0.4461202	0.53008896	0.5303804	0.48585212
0.0	0.062297244	0.05313063	0.36385623	0.117083155	0.45743665	0.5143863	0.47129008	0.5074384	0.37800935	0.24887218
0.0	0.48439822	0.50553465	0.4508611	0.46646023	0.525296	0.43338352	0.44657183	0.52932215	0.5310511	0.485952
0.0	0.0022100548	2.012781e-05	0.7821622	0.08661001	0.6451913	0.5903182	0.6493163	0.67431056	0.60052776	0.47001448
0.0	0.48291332	0.50507426	0.446662	0.46295002	0.5242765	0.4325418	0.44659048	0.52839565	0.53010565	0.48255235
0.0	0.0021896856	2.5599718e-05	0.81391996	0.14595355	0.7047578	0.42044324	0.45806447	0.8327336	0.8255656	0.46414328
0.0	0.48452553	0.5062743	0.44896454	0.46642765	0.5253124	0.43383795	0.4470524	0.52970046	0.53200364	0.48417863
0.0	0.4855998	0.50614405	0.4493579	0.46687353	0.52653986	0.43371236	0.44634387	0.5301441	0.53088796	0.48483
0.0	0.48594758	0.5066518	0.450044	0.46788046	0.526826	0.43377334	0.4461121	0.53051686	0.5309457	0.48536792
0.0	0.48543304	0.50644124	0.45041546	0.46751997	0.52603	0.43413174	0.44634205	0.530558	0.5312887	0.48576552
0.0	0.48483592	0.50665843	0.44874224	0.4661245	0.5256855	0.4335794	0.44522628	0.52848893	0.5298993	0.4842474
0.0	0.4849694	0.5057642	0.4495006	0.46617755	0.5256484	0.43405047	0.4466512	0.530061	0.5312116	0.48504832
0.0	0.48460245	0.5051916	0.4493529	0.46603245	0.5248507	0.43280745	0.44507033	0.5284558	0.52980745	0.48446962
0.0	0.4837549	0.50637853	0.44951472	0.46646765	0.5257677	0.43323866	0.44534305	0.52705145	0.529212	0.48355168
0.0	0.4856322	0.5068664	0.45029506	0.4675353	0.5259691	0.43391204	0.44591087	0.5301607	0.53077674	0.4858385
0.0	0.06042207	0.07445953	0.37917027	0.086669594	0.4453018	0.44008732	0.43829587	0.5095756	0.40779245	0.2432782
0.0	0.48323402	0.5049801	0.44840586	0.46520954	0.52454233	0.4331559	0.44617993	0.52805424	0.529428	0.48519784
0.0	0.483143	0.5062331	0.4488288	0.46592847	0.52388465	0.43219715	0.4457972	0.528058	0.52871394	0.486006
0.0	0.48285434	0.5056152	0.44869012	0.4660505	0.524214	0.43397194	0.446062	0.5275276	0.5287957	0.48500726
0.0	0.48761138	0.50835395	0.44919226	0.46700454	0.5257672	0.4337478	0.44547758	0.5305191	0.530982	0.48565757
0.0	0.48597494	0.5068473	0.44942215	0.46588778	0.52506256	0.43269137	0.4461938	0.5297242	0.53133845	0.48547995
0.0	0.48380268	0.5033607	0.44713897	0.4625421	0.52184427	0.43240765	0.44436157	0.52717483	0.52812713	0.48370084
0.0	0.485397	0.50708514	0.44978225	0.46685684	0.52670175	0.4327746	0.44755122	0.5291311	0.5319587	0.48475468
0.0	0.48594296	0.5072883	0.44883296	0.46663406	0.52449113	0.4337168	0.44617796	0.5292782	0.53089994	0.48602456
0.0	0.10048644	0.10158736	0.5141545	0.13776729	0.436236	0.48614168	0.44984746	0.5285118	0.45483154	0.2669426
0.0	0.48401415	0.50581664	0.44797033	0.46600956	0.52462935	0.43220246	0.44687164	0.5279179	0.529786	0.4845431
0.0	0.48529744	0.5061655	0.44949487	0.4668564	0.5262996	0.43404347	0.44668654	0.5301357	0.53187245	0.48555392
0.0	0.48415673	0.5059729	0.4495098	0.46571285	0.5257985	0.43430674	0.44650427	0.5289919	0.5311887	0.48512518
0.0	0.48615655	0.50740266	0.44941327	0.46674135	0.5250826	0.43307218	0.4460528	0.5294745	0.5308141	0.48437333
0.0	0.48403627	0.5054871	0.44874522	0.46482563	0.5261541	0.43360287	0.4458391	0.5287428	0.53154767	0.48357686
0.0	0.4839156	0.50544363	0.44897544	0.46551132	0.5255568	0.43344328	0.44566453	0.5285331	0.5304657	0.48433053
0.0	0.4838596	0.50586975	0.44765294	0.4651587	0.5238679	0.43354946	0.4457358	0.52822	0.5298843	0.4836908
0.0	0.4836759	0.5058631	0.44874743	0.46558216	0.52460164	0.4331831	0.4459867	0.529599	0.5299473	0.48390532
0.0	0.48496825	0.5075524	0.4490133	0.46642807	0.5249397	0.43321174	0.4460991	0.5284379	0.5311431	0.48452038
0.0	0.4852408	0.5068461	0.44884697	0.46588686	0.5253432	0.43310523	0.44676006	0.5293236	0.53089935	0.4837641
0.0	0.4848876	0.5065122	0.44901347	0.4666079	0.5254402	0.43372205	0.44572505	0.5290234	0.53049356	0.48388913
0.0	0.48572773	0.50740635	0.448938	0.4664259	0.5251635	0.43337113	0.44665766	0.5291472	0.5312416	0.4837645
0.0	0.48405895	0.50613666	0.4481142	0.46632108	0.5240393	0.4336855	0.44507897	0.52868193	0.52913266	0.4836855
0.0	0.48512125	0.5067516	0.44803053	0.46559688	0.5241993	0.4333699	0.4465032	0.52864575	0.5299664	0.48375043
0.0	0.48457345	0.5062206	0.4469806	0.4655448	0.52344614	0.43317345	0.44524792	0.52888286	0.5297673	0.48351082
0.0	0.48558062	0.5064817	0.44844127	0.46614394	0.52483326	0.43282744	0.44609967	0.52848965	0.5297784	0.48344868
0.0	0.48438278	0.5069071	0.4478189	0.46589583	0.52447003	0.43320277	0.4460583	0.5283639	0.52982324	0.48368785
0.0	0.48444143	0.5062061	0.44820794	0.4653631	0.5235944	0.43294495	0.44556198	0.52808046	0.52944815	0.48429
0.0	0.48474646	0.50643307	0.44721937	0.46557254	0.52365357	0.43356773	0.44555318	0.5289223	0.5299885	0.48457223
0.0	0.4847622	0.5061659	0.44824618	0.46628815	0.52412915	0.43358666	0.44631562	0.5289957	0.53044885	0.48420015
0.0	0.4858555	0.50756454	0.44930845	0.4667926	0.5261376	0.43278307	0.44611797	0.5294748	0.5311032	0.48418033
0.0	0.48467526	0.50651604	0.44842526	0.46600354	0.52522725	0.4327208	0.44570506	0.52869	0.53146815	0.48412824
0.0	0.48579434	0.50782996	0.44884387	0.46666646	0.5257273	0.43349013	0.44591874	0.5295245	0.531573	0.48437995
0.0	0.4862258	0.5076854	0.44965369	0.4668968	0.5259038	0.43297413	0.44564182	0.5283434	0.5311893	0.4840452
0.0	0.4847773	0.50643384	0.44961408	0.46586648	0.52607167	0.43330526	0.44531918	0.5283492	0.5305976	0.48455486
0.0	0.48486823	0.5059043	0.4492293	0.46624473	0.5260847	0.43358925	0.44574127	0.5288761	0.5311802	0.486005
0.0	0.48442435	0.5049339	0.44852936	0.46360973	0.5246978	0.43275753	0.4457019	0.5285875	0.529271	0.48384655
0.0	0.48358268	0.5058565	0.4499208	0.46688277	0.5252839	0.43393537	0.44622362	0.52857316	0.5298856	0.48509803
0.0	0.48510385	0.5062281	0.45051473	0.46803498	0.52608556	0.43371144	0.44671738	0.5295341	0.5307038	0.48579833
0.0	0.48533985	0.50704026	0.45076728	0.46766135	0.5267353	0.43384793	0.44635877	0.5288911	0.5304364	0.4852939
0.0	0.48510644	0.5064316	0.45079345	0.46699157	0.52656865	0.43350843	0.44633323	0.5289298	0.53016686	0.48469114
0.0	0.48459136	0.5058081	0.44861102	0.46475708	0.52513474	0.43293226	0.444993	0.52545166	0.52876437	0.4836321
0.0	0.4849799	0.50646573	0.44961995	0.46566013	0.5260674	0.43357587	0.44616672	0.52824825	0.53055996	0.4841709
0.0	0.4861809	0.50908244	0.45071092	0.46839553	0.52663296	0.43305	0.44703084	0.52937514	0.5313956	0.48541117
0.0	0.48413494	0.50647867	0.44903165	0.46576235	0.5256961	0.43326974	0.44513956	0.5283622	0.5296954	0.4845041
0.0	0.008056773	0.010121091	0.45662254	0.049335722	0.5658578	0.42394847	0.54055184	0.40861893	0.4339512	0.2738328
0.0	0.008143849	0.008895571	0.49899232	0.043508995	0.5579972	0.464673	0.5026041	0.43738607	0.38270476	0.23361799
0.0	0.0787945	0.09338153	0.42744893	0.1686776	0.5222949	0.4449314	0.52202475	0.5282343	0.48921838	0.33349597
0.0	0.008154432	0.008885462	0.4986536	0.043539975	0.55649656	0.46445936	0.50159967	0.43637028	0.38159576	0.23383148
0.0	7.720005e-05	7.5688644e-05	0.6490149	0.0028419285	0.67765784	0.43207845	0.44465223	0.1691361	0.23351185	0.16675185
0.0	0.4856719	0.5056355	0.44919208	0.46531224	0.5253246	0.43191713	0.4453004	0.52805865	0.53007483	0.4828356
0.0	0.06022549	0.06350415	0.3630428	0.10910846	0.5513276	0.4465075	0.46231338	0.4599885	0.45831403	0.37239304
0.0	0.48467827	0.50539386	0.4480176	0.46648833	0.5255927	0.43338433	0.44470042	0.52815706	0.53007567	0.48314634
0.0	0.051557325	0.07159329	0.47099695	0.13009936	0.48322442	0.46191677	0.3813145	0.4738775	0.35863847	0.2602681
0.0	0.04557014	0.058780245	0.4273147	0.11866171	0.3716876	0.5156352	0.4909328	0.49863872	0.45119712	0.25108626
0.0	0.04281993	0.073355354	0.47133085	0.10601533	0.42312422	0.42975333	0.3948367	0.42854023	0.41542527	0.2642062
0.0	0.48445088	0.5042894	0.44655722	0.46599692	0.5250119	0.43268716	0.44358864	0.5282256	0.5295395	0.4837913
0.0	0.48641577	0.50561124	0.44890276	0.4661063	0.525811	0.4318765	0.44595912	0.52765393	0.53110987	0.48351648
0.0	0.48641577	0.50561124	0.44890276	0.4661063	0.525811	0.4318765	0.44595912	0.52765393	0.53110987	0.48351648
0.0	0.48558477	0.5046013	0.44773656	0.46528426	0.52396774	0.43227857	0.444926	0.52647066	0.529111	0.48437747
0.0	0.4839973	0.5035943	0.44761106	0.46344048	0.5240699	0.431558	0.44532934	0.52753675	0.5291862	0.4827688
0.0	0.48542207	0.50474423	0.4476178	0.46562082	0.52458525	0.4330621	0.44527355	0.5281028	0.5296407	0.48390335
0.0	0.051557325	0.07159329	0.47099695	0.13009936	0.48322442	0.46191677	0.3813145	0.4738775	0.35863847	0.2602681
0.0	0.4833382	0.5042418	0.44782472	0.46526083	0.52507573	0.4319865	0.44524008	0.52640736	0.5290064	0.48305354
0.0	0.48444405	0.50467205	0.4476273	0.4658536	0.5255441	0.4336965	0.44421154	0.5284725	0.5299695	0.48404655
0.0	0.050698362	0.073225014	0.56686455	0.12629423	0.46648154	0.4506037	0.5327899	0.47620738	0.30466694	0.20365441
0.0	0.4830497	0.5047746	0.44698793	0.4644247	0.5257242	0.43212053	0.4446793	0.52751476	0.52963555	0.48318607
0.0	0.48442245	0.50430495	0.44768688	0.46491426	0.52501756	0.4329583	0.4454322	0.5271535	0.52975935	0.48343378
0.0	0.04281993	0.073355354	0.47133085	0.10601533	0.42312422	0.42975333	0.3948367	0.42854023	0.41542527	0.2642062
0.0	0.4844651	0.5043181	0.44776487	0.46485603	0.5244317	0.43308473	0.44451725	0.5270302	0.5293482	0.4824719
0.0	0.48592275	0.50568813	0.44798017	0.46572992	0.52429354	0.43152297	0.44465286	0.52677363	0.53004795	0.4830774
0.0	0.06027433	0.06354237	0.3634038	0.10918949	0.5510281	0.44627917	0.4627461	0.4603786	0.4581133	0.37242568
0.0	0.48509264	0.5047788	0.44682097	0.46581256	0.5252153	0.43385494	0.44514906	0.5280544	0.5300184	0.48439616
0.0	0.48398063	0.50481075	0.44814894	0.4641101	0.52396995	0.43198803	0.44478992	0.52725494	0.52835983	0.48287484
0.0	0.062305298	0.0793038	0.3929604	0.13714033	0.487633	0.46306962	0.49544024	0.4444921	0.42853558	0.24610777
0.0	0.062117886	0.0794288	0.39295366	0.13706478	0.4874488	0.4631629	0.4948925	0.44450635	0.42864007	0.24568304
0.0	0.48542577	0.5056256	0.44875693	0.4660361	0.52623016	0.433178	0.44475293	0.5279201	0.52937925	0.48363408
0.0	0.48522666	0.5057331	0.44888112	0.46563587	0.52457696	0.4324171	0.44499707	0.5281236	0.5301191	0.48390615
0.0	0.04557014	0.058780245	0.4273147	0.11866171	0.3716876	0.5156352	0.4909328	0.49863872	0.45119712	0.25108626
0.0	0.050698362	0.073225014	0.56686455	0.12629423	0.46648154	0.4506037	0.5327899	0.47620738	0.30466694	0.20365441
0.0	0.48362237	0.5038503	0.44825083	0.46461546	0.5247287	0.43285602	0.44501096	0.52821964	0.52995294	0.48353127
0.0	0.048121236	0.075900644	0.4221543	0.13871379	0.4483382	0.43992525	0.5409127	0.4223641	0.4012296	0.23378946
0.0	0.048121236	0.075900644	0.4221543	0.13871379	0.4483382	0.43992525	0.5409127	0.4223641	0.4012296	0.23378946
0.0	0.048121236	0.075900644	0.4221543	0.13871379	0.4483382	0.43992525	0.5409127	0.4223641	0.4012296	0.23378946
0.0	0.062305298	0.0793038	0.3929604	0.13714033	0.487633	0.46306962	0.49544024	0.4444921	0.42853558	0.24610777
0.0	0.48317656	0.5029489	0.4480845	0.46449938	0.5245993	0.43242264	0.44515398	0.5265645	0.5290711	0.48318747
0.0	0.48371938	0.5039271	0.4477951	0.46415246	0.52435994	0.43252483	0.4453512	0.52656657	0.5285074	0.48340654
0.0	0.48534176	0.5068264	0.4497289	0.46540454	0.5261583	0.4329008	0.44636914	0.52998906	0.53120863	0.4840184
0.0	0.4844059	0.50765157	0.45035735	0.4673123	0.5261599	0.43347207	0.4460599	0.52853703	0.5305084	0.48395026
0.0	0.4853313	0.5068942	0.44995633	0.4653867	0.52588093	0.43337765	0.44657272	0.5291174	0.5310384	0.48402235
0.0	0.4832384	0.50502914	0.4496696	0.4632056	0.52377313	0.43117628	0.44575736	0.52905065	0.5320904	0.4844596
0.0	0.4846027	0.5075892	0.44881657	0.4661322	0.52563006	0.43271473	0.44492745	0.5286123	0.5285201	0.48379374
0.0	0.48544994	0.507604	0.4496596	0.4669811	0.5260323	0.43332475	0.44508228	0.5281369	0.5292477	0.4852151
0.0	0.4840024	0.50589776	0.44931948	0.46605968	0.5253034	0.43354875	0.44622648	0.52940375	0.53122604	0.48409438
0.0	0.48632556	0.505546	0.44919384	0.46591926	0.52465314	0.43308684	0.44654337	0.5278067	0.53142655	0.48229071
0.0	0.48419395	0.50499886	0.4497694	0.4659871	0.52547425	0.43379572	0.445699	0.528222	0.52957684	0.48555514
0.0	0.48598462	0.5071941	0.44865873	0.46734712	0.52620435	0.4336097	0.44459072	0.5291736	0.5309661	0.48558286
0.0	0.4845191	0.5041866	0.44854826	0.46375746	0.5257922	0.433083	0.44512734	0.5260194	0.52967584	0.48201537
0.0	0.48469865	0.5058992	0.4483355	0.46635506	0.52629066	0.4335446	0.44454628	0.52795887	0.52995396	0.483324
0.0	0.4837172	0.5046067	0.44874617	0.4650528	0.52641374	0.4335663	0.44671503	0.52694464	0.53046787	0.4821406
0.0	0.48442245	0.503176	0.45013297	0.4648314	0.5256783	0.43384126	0.44588634	0.527963	0.5306523	0.48203248
0.0	0.48625958	0.5066598	0.44989938	0.46776867	0.5260472	0.4326269	0.44575688	0.5290189	0.5305824	0.48476186
0.0	0.48642263	0.5045938	0.44893909	0.46627116	0.5249305	0.43216738	0.44583067	0.5283324	0.5306062	0.48320234
0.0	0.48493078	0.508299	0.44940585	0.46764967	0.5255212	0.43353704	0.44631395	0.5292375	0.5314154	0.48626205
0.0	0.48542917	0.50556076	0.44998223	0.46648493	0.5244122	0.4341838	0.4463603	0.5303605	0.5311832	0.48553908
0.0	0.48603413	0.50670725	0.44900846	0.46686807	0.52562976	0.43307477	0.44602385	0.5283354	0.52939796	0.48449537
0.0	0.48555154	0.50615823	0.45016158	0.466429	0.52575934	0.4340264	0.44675833	0.5290288	0.5313216	0.4851483
0.0	0.4848776	0.50631124	0.4498876	0.46606195	0.52592	0.43388897	0.44627947	0.52886146	0.5309547	0.4846731
0.0	0.4842881	0.5050457	0.44833696	0.46545568	0.5253287	0.43282008	0.44557258	0.52944154	0.5310246	0.48461097
0.0	0.48330277	0.5046149	0.44854492	0.4661332	0.52669895	0.43319634	0.4456936	0.52726674	0.5288617	0.48448983
0.0	0.4840516	0.5053618	0.44980013	0.4649455	0.5249596	0.4332035	0.44539207	0.52811694	0.5297241	0.48380697
0.0	0.48669404	0.5085496	0.4497368	0.4681632	0.5257363	0.43426457	0.4465929	0.5301399	0.53193694	0.48620987
0.0	0.4862163	0.5082946	0.45037314	0.46804616	0.5260166	0.43452066	0.4472762	0.53027487	0.532412	0.48602855
0.0	0.48458958	0.5043777	0.4497482	0.46458468	0.52488536	0.4340259	0.446377	0.5276508	0.53004915	0.48363894
0.0	0.052764844	0.085922234	0.4364257	0.15836318	0.42208514	0.5231697	0.49890858	0.3969703	0.35730773	0.2172297
0.0	0.48491374	0.5059148	0.45031393	0.4659922	0.5252334	0.43381026	0.44552785	0.52777094	0.5288919	0.48444426
0.0	0.48483822	0.5055204	0.44940153	0.4660894	0.52494204	0.43293926	0.4454513	0.5283539	0.52970976	0.4838509
0.0	0.4843386	0.50631684	0.4487599	0.4664925	0.5251701	0.4333872	0.44437835	0.5272976	0.5291673	0.48374525
0.0	0.48594794	0.50624484	0.44858608	0.46697542	0.526413	0.43330482	0.44585156	0.5298507	0.53168875	0.48443514
0.0	0.48471636	0.50625896	0.44849408	0.4667877	0.5252487	0.43320635	0.44482738	0.52839035	0.5291483	0.4830576
0.0	0.48641577	0.50561124	0.44890276	0.4661063	0.525811	0.4318765	0.44595912	0.52765393	0.53110987	0.48351648
0.0	0.4868802	0.5041052	0.4496645	0.46404585	0.5248247	0.43388963	0.44440466	0.5277694	0.52977234	0.48241216
0.0	0.48464635	0.5050235	0.44913763	0.46573436	0.52478445	0.43263164	0.44563887	0.52836823	0.52964205	0.48342934
0.0	0.48618495	0.5052997	0.44975677	0.46640804	0.524194	0.4328859	0.44542783	0.52848023	0.52961177	0.48395658
0.0	0.4865055	0.50410515	0.4486788	0.4655775	0.5260861	0.43275458	0.44547084	0.52806014	0.5302725	0.4836753
0.0	0.4858197	0.50436515	0.44776878	0.46544546	0.5255517	0.4325575	0.44481725	0.5276237	0.5302339	0.48343748
0.0	0.4870699	0.50317574	0.44777033	0.46478495	0.5241184	0.43290803	0.44379115	0.52660555	0.52952415	0.48292398
0.0	0.48702386	0.5046841	0.44994795	0.4650156	0.5241542	0.43308643	0.44459218	0.52808386	0.52990127	0.48332894
0.0	0.48815784	0.5041919	0.4501656	0.4646937	0.5233908	0.43211585	0.44428656	0.52806675	0.5312858	0.4842634
0.0	0.48502958	0.5045229	0.44943303	0.46660843	0.52467257	0.4323969	0.4443245	0.52849084	0.5298787	0.48462003
0.0	0.48578796	0.5040666	0.44796696	0.46473375	0.5248462	0.4318837	0.44503438	0.5270235	0.53013957	0.48296025
0.0	0.19177468	0.20726782	0.48970538	0.25933653	0.58060265	0.45357752	0.42638603	0.5319132	0.43150628	0.3739436
0.0	0.48417193	0.5053837	0.44862512	0.4653904	0.5247163	0.43472886	0.44618803	0.5294578	0.530873	0.4852473
0.0	0.48514438	0.506594	0.44910443	0.46681812	0.5253478	0.43353844	0.4452831	0.52793854	0.5294836	0.48338687
0.0	0.485102	0.50710046	0.448216	0.46509296	0.5246941	0.43379158	0.444887	0.5280151	0.5300303	0.4836023
0.0	0.48411414	0.50611013	0.45059517	0.4673415	0.5263505	0.4339968	0.44479722	0.5290711	0.5289425	0.48615536
0.0	0.4852697	0.5073818	0.44990152	0.46777013	0.52636003	0.43411908	0.44696268	0.53004575	0.53193337	0.4853478
0.0	0.48386422	0.50542253	0.44802788	0.4666903	0.5257197	0.43326643	0.44431856	0.52806026	0.5291644	0.48347175
0.0	0.093198515	0.1082387	0.5024953	0.16395237	0.49033782	0.5116205	0.46792167	0.411224	0.410324	0.25265858
0.0	0.48456874	0.5062054	0.44906703	0.46528843	0.52533525	0.4334555	0.4458491	0.5285604	0.5311563	0.48326117
0.0	0.48513404	0.50581664	0.44824588	0.46468988	0.52468324	0.43346554	0.44494596	0.52895397	0.5301072	0.483326
0.0	0.48462418	0.5057698	0.44970423	0.46609396	0.5249835	0.4336792	0.44562277	0.52947783	0.52928203	0.48567793
0.0	0.4840661	0.50397074	0.44925338	0.4653776	0.5242251	0.4340445	0.44463256	0.52920634	0.5299904	0.48417187
0.0	0.4840527	0.5055826	0.4497019	0.46561024	0.52433944	0.43293226	0.4448705	0.52892816	0.5301356	0.48416948
0.0	0.48564515	0.5073158	0.44822615	0.4661219	0.5261771	0.43275693	0.44536602	0.52773064	0.5302753	0.48287606
0.0	0.4834353	0.50567	0.44841897	0.4656726	0.5255697	0.43365523	0.44520596	0.5294496	0.5311691	0.4832903
0.0	0.4846104	0.5063795	0.44992256	0.4663599	0.5262095	0.43424222	0.4469287	0.53039014	0.53206563	0.48516592
0.0	0.48421228	0.50681806	0.45083514	0.46617177	0.5252674	0.43330938	0.44685563	0.52793974	0.53172964	0.484293
0.0	0.48385245	0.5056356	0.44921607	0.46615657	0.5254189	0.4342648	0.44651645	0.52973723	0.53177637	0.48562205
0.0	0.48370805	0.50700635	0.44899935	0.46521345	0.52606636	0.43378443	0.44486228	0.5272595	0.5301952	0.4829182
0.0	0.48694062	0.50644976	0.44847557	0.4686943	0.5261391	0.43247452	0.4448417	0.5305558	0.5298345	0.48402497
0.0	0.48251298	0.5072178	0.4492101	0.46672225	0.52623534	0.43412745	0.44582778	0.52833194	0.5292402	0.48297864
0.0	0.48613176	0.50622475	0.44960567	0.46746397	0.5253	0.43279493	0.4459294	0.53060645	0.5303273	0.48432747
0.0	0.48525977	0.50819445	0.44849896	0.46689442	0.52621704	0.4322112	0.44559872	0.52725315	0.5294139	0.48402488
0.0	0.4863458	0.50924814	0.44904703	0.46799833	0.5258676	0.43200904	0.4465057	0.52879685	0.531119	0.48524204
0.0	0.48434642	0.5050888	0.4468012	0.46642393	0.52520204	0.43332666	0.44645151	0.52748805	0.5288862	0.48420754
0.0	0.48488346	0.505366	0.4485146	0.46651942	0.52458304	0.4343552	0.44641858	0.5296066	0.530148	0.4860708
0.0	0.48364818	0.5075156	0.45024064	0.46667674	0.5259644	0.43335545	0.4451606	0.5295107	0.5303484	0.48631337
0.0	0.48694322	0.50580424	0.45009792	0.46608546	0.5247267	0.43384668	0.4460918	0.5290572	0.5294237	0.48507357
0.0	0.4818816	0.5055673	0.4484299	0.46606112	0.5250696	0.4328397	0.44408146	0.52953464	0.5297259	0.48610416
0.0	0.48624098	0.50652575	0.44949996	0.46620706	0.52627796	0.4331729	0.4465731	0.5278743	0.5300694	0.48368806
0.0	0.48342383	0.5057946	0.4494482	0.46448252	0.5267394	0.432868	0.4480173	0.5285998	0.53132313	0.4840128
0.0	0.4831829	0.50786275	0.44927585	0.46969438	0.52494925	0.43239212	0.44416407	0.5290301	0.52948475	0.48545218
0.0	0.48355478	0.50456476	0.44737822	0.46434402	0.5253963	0.43271023	0.44618186	0.529561	0.5311927	0.48509544
0.0	0.48431125	0.5058894	0.44972265	0.46927395	0.52553433	0.43277842	0.44555542	0.5281469	0.5301301	0.48557866
0.0	0.48600873	0.5066048	0.4495999	0.46696013	0.52570665	0.43359682	0.44761047	0.52986866	0.5315288	0.48432645
0.0	0.48462585	0.5064755	0.450298	0.4671583	0.525481	0.43340564	0.44735453	0.52944696	0.5303405	0.48451915
0.0	0.48461023	0.5067593	0.45022854	0.4681215	0.5254217	0.4338327	0.4457384	0.52898043	0.5308506	0.48569724
0.0	0.48533073	0.5068205	0.4500959	0.46700943	0.52473414	0.43353504	0.44605565	0.5289227	0.53157806	0.4852937
0.0	0.48604354	0.5079913	0.4497619	0.46805713	0.5259293	0.43306807	0.44601086	0.5282345	0.5310251	0.48569864
0.0	0.48692894	0.5081995	0.45008835	0.46666455	0.52539456	0.43168432	0.44540134	0.52804023	0.5295816	0.48422515
0.0	0.484154	0.5044604	0.44938996	0.46562427	0.52427435	0.43318954	0.44606206	0.528519	0.5302688	0.48272756
0.0	0.4839011	0.50345427	0.4502288	0.46482038	0.52418196	0.43256444	0.44638202	0.5289812	0.5294164	0.4815461
0.0	0.48278868	0.5061508	0.44897792	0.46487728	0.52541643	0.4336553	0.4453996	0.5281272	0.5295509	0.48385486
0.0	0.48323607	0.50662094	0.4504058	0.4654811	0.5257724	0.4338081	0.4457023	0.5282603	0.529579	0.48363197
0.0	0.48547557	0.5067525	0.44997573	0.4679648	0.52473676	0.4340817	0.4447474	0.5296714	0.53295076	0.48636332
0.0	0.48673877	0.505924	0.45003948	0.4661744	0.5257456	0.43375587	0.4469658	0.52900726	0.5314554	0.484129
0.0	0.48562187	0.50667155	0.45004228	0.46754593	0.5259281	0.4346247	0.44701508	0.53001225	0.53263086	0.48525494
0.0	0.4871533	0.50765157	0.44964647	0.46743953	0.5259653	0.43485343	0.4451773	0.52903354	0.530855	0.48558977
0.0	0.48303145	0.50631565	0.44885403	0.46693102	0.5253209	0.43477535	0.44416863	0.5282814	0.53118455	0.48469916
0.0	0.48549393	0.50670534	0.4505285	0.46625498	0.5250534	0.4336683	0.44634777	0.52903396	0.5318394	0.4851576
0.0	0.4834205	0.5049928	0.44989273	0.46433276	0.52381307	0.4326286	0.4467037	0.529429	0.5302533	0.48601758
0.0	0.48424515	0.5055612	0.45089784	0.46716207	0.52417374	0.43371645	0.44540787	0.52961296	0.5318442	0.48769152
0.0	0.4860316	0.5077815	0.4483419	0.4664759	0.5265143	0.4327674	0.4455069	0.5270032	0.5292506	0.4826568
0.0	0.48633108	0.50711536	0.44681937	0.46610576	0.52496713	0.43372306	0.44599122	0.52852666	0.5298512	0.48411125
0.0	0.4862005	0.50690114	0.45075828	0.46569175	0.5271289	0.4341312	0.4459867	0.52605504	0.52901596	0.4829543
0.0	0.48561653	0.5069086	0.44728103	0.4658872	0.5254203	0.4332146	0.44664854	0.52831995	0.5296169	0.48525342
0.0	0.4849706	0.50604695	0.4489137	0.4673565	0.52575785	0.43379948	0.44631305	0.52972203	0.531291	0.48591447
0.0	0.48427895	0.5064752	0.44892985	0.46599656	0.5261266	0.43277305	0.44541246	0.5265689	0.5299418	0.4826857
0.0	0.48332688	0.50677127	0.44969723	0.46696293	0.5257458	0.43272045	0.44535807	0.52732706	0.5303732	0.48610112
0.0	0.48476145	0.5060881	0.4512398	0.46638304	0.5264956	0.4323268	0.44638658	0.5293731	0.52941656	0.483777
0.0	0.485369	0.5078822	0.44837326	0.46691978	0.52643085	0.43225765	0.44733924	0.52932525	0.5296558	0.4843411
0.0	0.48507363	0.5052996	0.4489142	0.46588004	0.5247723	0.43306252	0.44512734	0.53066844	0.5315845	0.48414254
0.0	0.4838392	0.50620425	0.44960946	0.46652326	0.52462846	0.43340203	0.44623312	0.52977103	0.5308232	0.48405957
0.0	0.48569965	0.5056796	0.44855902	0.46573168	0.5254426	0.43373275	0.44606438	0.5310829	0.53135103	0.4838049
0.0	0.48643845	0.5070706	0.44979092	0.46679258	0.52608424	0.4331731	0.4462981	0.5286914	0.5314044	0.48505977
0.0	0.48643845	0.5070706	0.44979092	0.46679258	0.52608424	0.4331731	0.4462981	0.5286914	0.5314044	0.48505977
0.0	0.48361585	0.50538623	0.4486995	0.46651658	0.5252826	0.43274376	0.44455966	0.5269046	0.52946913	0.4834825
0.0	0.0009530667	0.0013254742	0.46403635	0.009852508	0.4732581	0.58115244	0.55273545	0.5304424	0.42459372	0.06785808
0.0	0.00016112781	0.00025017984	0.56040126	0.0022971828	0.40695575	0.5781871	0.5314627	0.65888244	0.37493023	0.039097905
0.0	0.48422962	0.50623405	0.4494205	0.46702585	0.5258709	0.43307218	0.4454399	0.5284458	0.5314638	0.48435733
0.0	0.48572114	0.5065036	0.44831124	0.46501726	0.52515167	0.43287632	0.44564947	0.52780664	0.5307287	0.48369727
0.0	0.48429632	0.506433	0.450166	0.4665447	0.52571243	0.43398613	0.4471542	0.5305622	0.5315235	0.48527795
0.0	0.4839443	0.5055738	0.44965196	0.46541983	0.5254257	0.43361697	0.44694313	0.5296299	0.5317909	0.48526594
0.0	0.48477396	0.505982	0.45011637	0.46652102	0.52554536	0.4340887	0.446908	0.5301758	0.5317375	0.4845834
0.0	0.48401582	0.50534266	0.4485742	0.46514967	0.52564645	0.43333477	0.44633228	0.5276821	0.52860826	0.4846758
0.0	0.48562104	0.506952	0.44953215	0.4669626	0.52615184	0.43287337	0.44540206	0.5284968	0.52956015	0.48510274
0.0	0.48558393	0.5067771	0.44817305	0.46590513	0.5259725	0.43249375	0.44513947	0.5277889	0.5296578	0.4851805
0.0	0.48778453	0.5080616	0.44883204	0.46696183	0.52716506	0.43312448	0.4485782	0.5289124	0.52943754	0.4858377
0.0	0.48371887	0.5051128	0.448313	0.4664121	0.52513033	0.4328002	0.44467014	0.5265098	0.5294339	0.483443
0.0	0.48301274	0.5033756	0.4482451	0.4626883	0.5233966	0.43327957	0.44377416	0.5255768	0.52958924	0.48324794
0.0	0.48385876	0.50434834	0.44946948	0.46431047	0.5237821	0.43249297	0.44470295	0.5258671	0.5287995	0.4835123
0.0	0.4861766	0.5065099	0.44919968	0.46650195	0.5249874	0.43446487	0.4465698	0.5300482	0.5323467	0.48534337
0.0	0.4861766	0.5065099	0.44919968	0.46650195	0.5249874	0.43446487	0.4465698	0.5300482	0.5323467	0.48534337
0.0	0.4840889	0.5049368	0.44688633	0.464182	0.5241212	0.43232003	0.4440318	0.52637166	0.5288368	0.48374888
0.0	0.4847818	0.50604665	0.44893196	0.46668258	0.52544934	0.43229577	0.44456258	0.52691853	0.52966845	0.48365074
0.0	0.48736012	0.50809956	0.4490232	0.46666828	0.5241243	0.43198794	0.4458978	0.52692485	0.5295697	0.48438576
0.0	0.48695984	0.5074247	0.449371	0.4676185	0.5239122	0.43233982	0.4454541	0.5273413	0.5301638	0.48380345
0.0	0.48634315	0.50547177	0.44862548	0.466042	0.52547497	0.43332738	0.4459445	0.5293089	0.531969	0.48393652
0.0	0.0032535642	0.0032771432	0.38302043	0.015178675	0.46443108	0.6419818	0.60477	0.40262413	0.32303825	0.07752219
0.0	0.055551976	0.0743383	0.50540566	0.11533131	0.50233966	0.4983782	0.48771843	0.41972327	0.33802718	0.33741766
0.0	0.05648077	0.05801292	0.350262	0.11012481	0.51636744	0.45948967	0.47854257	0.5664067	0.34900996	0.23309003
0.0	0.4861597	0.50758433	0.4488867	0.46728536	0.52444243	0.4322861	0.44663665	0.5295249	0.5297088	0.4851705
0.0	0.48539838	0.50691706	0.44954708	0.46629605	0.52686274	0.43271303	0.44528663	0.5275904	0.5288807	0.48359838
0.0	0.4846784	0.50661445	0.44813937	0.46716234	0.52551997	0.43276528	0.44465363	0.52699035	0.5293936	0.48395103
0.0	0.4827847	0.50554764	0.44946367	0.46433026	0.52392465	0.43328744	0.44574988	0.5296244	0.52942383	0.48571703
0.0	0.4828467	0.5053841	0.4487048	0.4651222	0.5243491	0.43311027	0.44553	0.5275804	0.52900195	0.4856263
0.0	0.48483828	0.50744975	0.45019928	0.46626592	0.5257879	0.43379956	0.44667378	0.5283665	0.5310507	0.48436227
0.0	0.08405508	0.10492548	0.49860108	0.13214295	0.46815902	0.44371083	0.42060873	0.5361213	0.49624613	0.30750024
0.0	0.08752189	0.105300345	0.42405334	0.16696674	0.51122665	0.47526383	0.4577919	0.42930686	0.51560664	0.2976121
0.0	0.048666436	0.0636495	0.5097292	0.089027435	0.4538727	0.44569683	0.41256556	0.5379138	0.48674256	0.2681605
0.0	0.08733233	0.10516835	0.42379865	0.16637148	0.5115364	0.47521514	0.4571601	0.42967522	0.51562524	0.2969626
0.0	0.48541528	0.5076568	0.44791043	0.46696728	0.52578205	0.43330163	0.44482166	0.52826685	0.5305478	0.48318893
0.0	0.48430794	0.5053102	0.44848186	0.46450144	0.5243066	0.43393826	0.44560716	0.52956784	0.53035295	0.48403147
0.0	0.48408207	0.50533736	0.4477431	0.464691	0.5258489	0.43211803	0.4463583	0.52705204	0.5295803	0.48220488
0.0	0.48514152	0.5055165	0.44679165	0.46531245	0.52579314	0.43192852	0.44550297	0.525618	0.5298542	0.4818312
0.0	0.48464411	0.50669485	0.4490983	0.4659755	0.5269926	0.43350366	0.44671252	0.5293703	0.53081316	0.48449278
0.0	0.4852217	0.5061434	0.4500525	0.4667398	0.52620715	0.43377045	0.44662988	0.5293162	0.53052944	0.48516598
0.0	0.48664966	0.50718737	0.44999784	0.4671334	0.52625823	0.43359095	0.44615594	0.5290528	0.5312999	0.48451942
0.0	0.48602372	0.50777346	0.45014462	0.4671829	0.5265355	0.43434823	0.44586834	0.530422	0.5319273	0.4851327
0.0	0.4870509	0.5073917	0.4494701	0.46805766	0.52722555	0.4350526	0.44467524	0.52951705	0.52925104	0.48510993
0.0	0.48463538	0.50647616	0.44909635	0.4658816	0.52538586	0.43329248	0.44464678	0.527623	0.5300261	0.48410884
0.0	0.48503923	0.50490844	0.44955957	0.46371514	0.52469665	0.4332802	0.44592988	0.5276226	0.5293251	0.4829286
0.0	0.4828165	0.50471	0.4494091	0.46484604	0.526086	0.4324812	0.44477955	0.5283288	0.52937263	0.48401213
0.0	0.4822509	0.50324005	0.4504755	0.4640415	0.5247435	0.43293574	0.44616523	0.5277829	0.52960736	0.48353082
0.0	0.4848093	0.505957	0.44953716	0.4664344	0.52568156	0.4341136	0.4465731	0.5303864	0.53172415	0.48506224
0.0	0.4848093	0.505957	0.44953716	0.4664344	0.52568156	0.4341136	0.4465731	0.5303864	0.53172415	0.48506224
0.0	0.4818834	0.50524914	0.44730958	0.4633567	0.524739	0.43388328	0.44445744	0.52808625	0.5297651	0.48207077
0.0	0.4848579	0.50610715	0.44902906	0.46606463	0.52535874	0.43436283	0.44692543	0.53022194	0.53169054	0.48438543
0.0	0.4848579	0.50610715	0.44902906	0.46606463	0.52535874	0.43436283	0.44692543	0.53022194	0.53169054	0.48438543
0.0	0.48635656	0.5067866	0.44972804	0.46695566	0.52522814	0.43356946	0.44680208	0.5300923	0.5313108	0.48533198
0.0	0.48552203	0.50668806	0.4489584	0.465913	0.5251893	0.43318552	0.44652504	0.5290655	0.53106153	0.4858734
0.0	0.4861063	0.50532836	0.4476874	0.46630755	0.5245812	0.4332981	0.4457964	0.52780646	0.52992314	0.48464572
0.0	0.48558247	0.5065221	0.4494084	0.4667394	0.5254254	0.43431494	0.44707206	0.5305968	0.5322065	0.48559403
0.0	0.48558247	0.5065221	0.4494084	0.4667394	0.5254254	0.43431494	0.44707206	0.5305968	0.5322065	0.48559403
0.0	0.48689473	0.50677305	0.4494461	0.46805286	0.52523774	0.43395442	0.44588944	0.5300652	0.5308178	0.48475474
0.0	0.48368663	0.5056954	0.44813615	0.46672276	0.5244491	0.4328237	0.44400436	0.5290419	0.52890754	0.48470291
0.0	0.48447886	0.50616276	0.44992903	0.4660984	0.52460074	0.4333354	0.4454276	0.52801406	0.5303282	0.4841444
0.0	0.48254442	0.504701	0.4490224	0.4632862	0.5240546	0.43297645	0.44620368	0.5256796	0.5273531	0.48087364
0.0	0.48832625	0.50824076	0.4494358	0.465579	0.5261106	0.43438137	0.44676596	0.52929467	0.52986306	0.4837492
0.0	0.48592308	0.5082226	0.45048964	0.4670118	0.52494013	0.4329335	0.44510353	0.5291103	0.5304342	0.4843718
0.0	0.4859018	0.50660145	0.44909948	0.4645605	0.52625865	0.43313614	0.4450955	0.5288748	0.52974296	0.4837172
0.0	0.48395762	0.5066863	0.45096058	0.4663433	0.52421546	0.43369615	0.44587564	0.5284572	0.53060395	0.48553726
0.0	0.48504597	0.50564885	0.44863212	0.4658938	0.5243362	0.4325002	0.44575432	0.5296801	0.52970695	0.4847536
0.0	0.4842128	0.50510216	0.44745305	0.46593568	0.52517325	0.43190658	0.44591802	0.52759475	0.52873045	0.48074213
0.0	0.4829106	0.5046311	0.44739243	0.46473855	0.52282584	0.43280154	0.44459096	0.52873725	0.5288355	0.48352057
0.0	0.48375222	0.5054002	0.44644007	0.46555027	0.5245629	0.43163154	0.44520122	0.52808946	0.5287086	0.4825232
0.0	0.4849218	0.5061319	0.44807923	0.4661294	0.5271464	0.43356818	0.4462361	0.52900106	0.5297991	0.48387438
0.0	0.487181	0.5082439	0.44921395	0.46906465	0.5264816	0.43270135	0.44608405	0.52734315	0.5289926	0.4837338
0.0	0.48425612	0.5038862	0.44861197	0.4649717	0.5264211	0.43328753	0.44535208	0.52771914	0.52820426	0.48306492
0.0	0.48525444	0.5087857	0.44824445	0.46669212	0.52542716	0.43276596	0.44484642	0.5290175	0.528387	0.48346075
0.0	0.48590142	0.508832	0.44839397	0.46823543	0.526579	0.43296212	0.44742078	0.52837837	0.53033644	0.4859486
0.0	0.4852115	0.5060992	0.44899938	0.46646988	0.52528465	0.4331298	0.44568822	0.5290617	0.5293329	0.48579562
0.0	0.48563015	0.5087159	0.44863075	0.4666483	0.5246018	0.43146828	0.4473596	0.5290218	0.53099346	0.4862425
0.0	0.4834664	0.50548714	0.4491135	0.46468207	0.5235733	0.43208683	0.44549876	0.5274954	0.53004265	0.48487774
0.0	0.4860495	0.5064827	0.44977587	0.46660388	0.5248977	0.43414208	0.44651616	0.5301563	0.5320895	0.4840765
0.0	0.48516682	0.50686127	0.44959122	0.46690908	0.5246325	0.43361914	0.44561273	0.5298305	0.53201073	0.48524478
0.0	0.4849458	0.50411516	0.44876015	0.46545577	0.5235761	0.4344465	0.44625488	0.5302223	0.52999187	0.48344767
0.0	0.48396578	0.50388646	0.44956338	0.46488005	0.52513695	0.43401262	0.44624025	0.52894205	0.53022593	0.48375535
0.0	0.48471668	0.50584465	0.44876793	0.46615994	0.5260986	0.4339661	0.44642448	0.52986723	0.53072417	0.48400176
0.0	0.4850629	0.5046727	0.44940308	0.46571285	0.52551883	0.4339571	0.44674873	0.5294766	0.53017867	0.4829797
0.0	0.48462602	0.5075346	0.44863853	0.4684395	0.5271582	0.4337095	0.44604638	0.5281866	0.5304365	0.48469284
0.0	0.48360184	0.5037046	0.4475004	0.4646588	0.5234764	0.43271866	0.44615737	0.5299892	0.5304831	0.48315576
0.0	0.48406503	0.5045659	0.446908	0.4657566	0.5251972	0.43371254	0.44550833	0.52869105	0.5290929	0.4832937
0.0	0.48547423	0.5082946	0.4491016	0.46672702	0.5263958	0.43229127	0.44573444	0.5279238	0.5313853	0.48421845
0.0	0.48883396	0.5084988	0.44869396	0.46822143	0.52565384	0.43229756	0.44633052	0.52900845	0.529862	0.48508254
0.0	0.48529053	0.5056802	0.44945845	0.46481317	0.5255293	0.4322187	0.4462356	0.52781105	0.529728	0.48317355
0.0	0.4891118	0.5076836	0.44987428	0.46585938	0.524151	0.4336853	0.4477037	0.5288804	0.52908635	0.48333135
0.0	0.48454687	0.50468206	0.44870225	0.465798	0.52524894	0.43340674	0.44626868	0.5288734	0.5293478	0.48388025
0.0	0.48453483	0.5056197	0.449977	0.46606484	0.525367	0.4337166	0.4467996	0.52908933	0.5307402	0.48530087
0.0	0.4852125	0.5055057	0.44927436	0.46620846	0.5240885	0.43417293	0.445791	0.5308587	0.5322772	0.48498607
0.0	0.4852125	0.5055057	0.44927436	0.46620846	0.5240885	0.43417293	0.445791	0.5308587	0.5322772	0.48498607
0.0	0.4852125	0.5055057	0.44927436	0.46620846	0.5240885	0.43417293	0.445791	0.5308587	0.5322772	0.48498607
0.0	0.4847259	0.5074826	0.4489855	0.46623385	0.5263308	0.4337427	0.44611177	0.52856123	0.53011584	0.4837655
0.0	0.48539186	0.50619906	0.44831252	0.46491417	0.52558726	0.4330349	0.44494063	0.5287264	0.5302497	0.4838453
0.0	0.48567918	0.5066293	0.44819665	0.46522754	0.52573234	0.43305367	0.44554117	0.5275335	0.5301427	0.4833382
0.0	0.48336846	0.50494504	0.44809514	0.4641298	0.52441716	0.4338007	0.44493237	0.52895546	0.52856284	0.48368216
0.0	0.48564184	0.50675064	0.44939846	0.46571067	0.5253271	0.43349245	0.44556502	0.52899814	0.5296259	0.48328435
0.0	0.4840922	0.50606084	0.44903067	0.46620804	0.52521276	0.43401217	0.44513762	0.52967185	0.52968043	0.48397127
0.0	0.48323345	0.5052815	0.44892138	0.4646513	0.52516615	0.43419477	0.44558302	0.5288894	0.52972054	0.4841799
0.0	0.4839727	0.5051707	0.44889265	0.4654532	0.5245735	0.43328422	0.44573727	0.5283707	0.52955604	0.48266858
0.0	0.48453113	0.5061297	0.44832125	0.46555027	0.52553505	0.43454283	0.44573712	0.5284337	0.52953285	0.48346573
0.0	0.4843914	0.50562686	0.45032972	0.46617436	0.5252679	0.43363526	0.44672513	0.5291281	0.5303387	0.4840766
0.0	0.48443544	0.5054842	0.4482662	0.4661123	0.5245261	0.43365058	0.446564	0.52753294	0.5292405	0.4838592
0.0	0.48475724	0.5074156	0.44920295	0.46649945	0.52576447	0.43405062	0.4448757	0.5293001	0.5322506	0.48486575
0.0	0.48470196	0.50511396	0.4486491	0.46644166	0.5251553	0.43359935	0.4456542	0.52777344	0.5291878	0.4836506
0.0	0.4841933	0.50608385	0.44884953	0.4669949	0.52555776	0.4334544	0.44573444	0.52860105	0.5290341	0.48367506
0.0	0.48454547	0.505682	0.44878098	0.4664179	0.52463967	0.4337269	0.44535685	0.52761966	0.52930146	0.48442703
0.0	0.48313394	0.50547284	0.44899827	0.46609706	0.5247702	0.43385145	0.44609967	0.5284666	0.5298704	0.48410425
0.0	0.48438486	0.5060525	0.44892052	0.46621603	0.5246261	0.43372467	0.4465021	0.5270337	0.5293016	0.48305193
0.0	0.484202	0.50539297	0.44886163	0.46573043	0.5244664	0.43491596	0.44582814	0.5271379	0.52819747	0.48400036
0.0	0.48221776	0.5036991	0.44901174	0.46471426	0.5242297	0.4336089	0.44570887	0.5278306	0.52907187	0.4837977
0.0	0.4842857	0.5058421	0.4485867	0.46621126	0.5244092	0.43374237	0.44627225	0.5284294	0.52972865	0.48421174
0.0	0.4843707	0.50494665	0.44834805	0.46541607	0.5251657	0.4335436	0.44586152	0.52837026	0.5284538	0.48379743
0.0	0.48355106	0.50464284	0.4482376	0.4646491	0.5241066	0.4337278	0.44632882	0.5273976	0.52852607	0.4827759
0.0	0.4849715	0.5060256	0.44838706	0.46432588	0.5252371	0.43330756	0.44518754	0.52858603	0.52971816	0.4837294
0.0	0.48355106	0.50464284	0.4482376	0.4646491	0.5241066	0.4337278	0.44632882	0.5273976	0.52852607	0.4827759
0.0	0.48417205	0.5058395	0.44922912	0.4660428	0.5249242	0.43281397	0.44561064	0.52856344	0.5295604	0.48373488
0.0	0.48437154	0.50606626	0.45142478	0.4670017	0.52543557	0.43370497	0.44645694	0.5296249	0.53060913	0.48484042
0.0	0.48372155	0.50583094	0.44842842	0.46543813	0.5250195	0.43340403	0.44538844	0.5268113	0.52884406	0.48417607
0.0	0.009575589	0.01522148	0.4495641	0.113312036	0.46079212	0.4915628	0.44615784	0.4482782	0.3078769	0.1680091
0.0	0.48418424	0.50504863	0.44890228	0.46623975	0.5248303	0.43389946	0.44586134	0.5281447	0.53012586	0.4842909
0.0	0.48531458	0.50720567	0.44953698	0.46782336	0.52547103	0.43361545	0.44620615	0.52857286	0.5291349	0.48470405
0.0	0.48551118	0.5067911	0.44905415	0.46703568	0.52563757	0.4337557	0.44608703	0.52853495	0.529074	0.48512608
0.0	0.4833617	0.5043691	0.44806975	0.4648857	0.52458245	0.43424007	0.445906	0.52802116	0.5281699	0.48395184
0.0	0.48496407	0.5074101	0.44868943	0.46575505	0.52632844	0.43331906	0.44638053	0.527266	0.5302134	0.4839506
0.0	0.48269302	0.50435853	0.44922912	0.46547562	0.5246975	0.43420994	0.4452279	0.5269535	0.5285046	0.48321402
0.0	0.48318937	0.5046049	0.4486325	0.4652037	0.5254235	0.43344757	0.44676423	0.5276561	0.52896416	0.48348624
0.0	0.4855148	0.5066111	0.4490298	0.46621323	0.5256095	0.43392736	0.4463583	0.5279137	0.52950716	0.48390543
0.0	0.4835262	0.5051921	0.44960535	0.46568295	0.5243162	0.4338149	0.4459936	0.5280189	0.5288642	0.48373052
0.0	0.48442268	0.5053382	0.45100406	0.46723843	0.5258861	0.4337436	0.44636086	0.529349	0.5308858	0.4852609
0.0	0.4843346	0.50573516	0.4486741	0.46601626	0.52500015	0.43330604	0.44606134	0.52836734	0.5307316	0.48442793
0.0	0.48309392	0.50480115	0.44874763	0.46557605	0.52417237	0.43452233	0.44533885	0.52896285	0.5301831	0.48471132
0.0	0.4838116	0.50419587	0.44826993	0.4647439	0.52453643	0.43375462	0.44578874	0.5278504	0.52896583	0.48324314
0.0	0.48557386	0.50617445	0.44854483	0.46653524	0.52475846	0.43360287	0.44594064	0.5283458	0.53040504	0.4840751
0.0	0.48581666	0.5071935	0.4494404	0.46668923	0.52514386	0.4341474	0.44633314	0.5283454	0.5301575	0.4840753
0.0	0.4835902	0.504282	0.4490798	0.46597874	0.5248795	0.4338632	0.44587356	0.5276739	0.5292102	0.48425606
0.0	0.48473126	0.5065444	0.44976103	0.46722847	0.52630407	0.43396655	0.44627368	0.52870345	0.5307946	0.48557797
0.0	0.4849035	0.5066728	0.45007	0.4673944	0.52606255	0.433785	0.4466178	0.52901644	0.5306335	0.48560587
0.0	0.48397583	0.5057898	0.44752732	0.4659663	0.52540207	0.4341419	0.4457646	0.5268666	0.52909607	0.4846524
0.0	0.48526195	0.5057569	0.45049974	0.4666756	0.5262632	0.433457	0.44640824	0.52947706	0.5313248	0.4854114
0.0	0.48426038	0.50611275	0.45062578	0.4665523	0.52594197	0.43345043	0.4460422	0.52951634	0.53147835	0.4846589
0.0	0.4846392	0.5048054	0.44844997	0.4652755	0.5253509	0.4335049	0.44593278	0.5278341	0.5297591	0.48444417
0.0	0.48499045	0.50692177	0.4515729	0.46802878	0.52661884	0.4338511	0.44737592	0.52975595	0.531354	0.4861658
0.0	0.48429978	0.5062615	0.44979036	0.46696636	0.5257956	0.43399763	0.44714218	0.52818274	0.52979565	0.48538703
0.0	0.4844383	0.5051286	0.45116955	0.4673114	0.52562517	0.43363726	0.44545418	0.52983737	0.5310846	0.48547697
0.0	0.48360965	0.50402004	0.44928652	0.46606997	0.5245533	0.4337303	0.4447405	0.52828455	0.52945876	0.48452616
0.0	0.48570865	0.5057801	0.4491911	0.46625257	0.5257665	0.433462	0.44630098	0.5273878	0.52927953	0.4842884
0.0	0.4850519	0.50605106	0.44895896	0.46508077	0.52569234	0.43292087	0.44494855	0.5285709	0.5303992	0.48392233
0.0	0.48492405	0.5067685	0.44927165	0.4657246	0.5248204	0.43339822	0.44509602	0.5283401	0.5298187	0.4836177
0.0	0.052446175	0.06124472	0.48032737	0.12073358	0.45153898	0.4573816	0.37879065	0.3996594	0.3994621	0.26413682
0.0	0.052306596	0.061620858	0.4796765	0.12088466	0.45157126	0.45704094	0.3792347	0.399994	0.39980784	0.26381278
0.0	0.05238528	0.061227124	0.48006946	0.120822966	0.45128936	0.45713767	0.37957588	0.4003406	0.39917004	0.2647241
0.0	0.0523832	0.06132722	0.47984654	0.12109354	0.4519358	0.45683494	0.3791242	0.39999816	0.39930013	0.26408818
0.0	0.05221162	0.061195366	0.47971514	0.12042712	0.4519952	0.45726445	0.3787287	0.40020257	0.3999154	0.2641012
0.0	0.052416276	0.0612819	0.48003864	0.12083068	0.45103472	0.4574023	0.3789085	0.3996629	0.39940432	0.26369014
0.0	0.053632256	0.0658975	0.48447394	0.12497754	0.43767205	0.47085804	0.40172377	0.41459823	0.39889163	0.26664898
0.0	0.053509418	0.06633225	0.48290035	0.12551293	0.43815422	0.46998364	0.40112263	0.41393933	0.39896098	0.26624006
0.0	0.053787727	0.066113226	0.48414198	0.12540199	0.437549	0.47069016	0.40256432	0.41461477	0.39871174	0.26688504
0.0	0.053564027	0.06588002	0.48353997	0.1253067	0.43757406	0.47026575	0.4012669	0.41408795	0.3983641	0.26607043
0.0	0.05359788	0.06580084	0.48312736	0.124910764	0.43829387	0.4708728	0.40172356	0.4150014	0.3984326	0.26665568
0.0	0.053861722	0.06618844	0.48416355	0.12551183	0.43770516	0.47040606	0.40194505	0.41441143	0.39859003	0.26616836
0.0	0.053394668	0.06555658	0.42165244	0.11719386	0.4122933	0.47446874	0.4136467	0.40436107	0.38359377	0.215754
0.0	0.05320704	0.06588299	0.4216341	0.117442265	0.41224766	0.47382808	0.41480613	0.40400827	0.38446254	0.2153594
0.0	0.05336812	0.065574974	0.4211596	0.11746705	0.4121233	0.4738705	0.41462076	0.40401092	0.38293043	0.21606103
0.0	0.05330833	0.06571357	0.42109466	0.11770042	0.41280416	0.47382805	0.41423446	0.40322444	0.38343754	0.21538495
0.0	0.05331705	0.065449536	0.42136255	0.117406026	0.41267335	0.47375023	0.41455936	0.40523827	0.3844056	0.2151779
0.0	0.053442392	0.06571671	0.42135173	0.11707901	0.41131362	0.4739205	0.4140968	0.40372315	0.38317025	0.2159157
0.0	0.052520275	0.06599024	0.34602085	0.14489521	0.42707887	0.44666356	0.41461062	0.39691117	0.394486	0.2731018
0.0	0.052474435	0.066370234	0.3458125	0.14522332	0.42777476	0.44599843	0.41532755	0.39581767	0.3930735	0.27254352
0.0	0.052489296	0.06620231	0.3460186	0.14533247	0.42745605	0.44554844	0.41458604	0.39713934	0.39416754	0.27363902
0.0	0.052360814	0.066315785	0.34678814	0.1456412	0.42707914	0.44653118	0.41436216	0.3965198	0.3936283	0.27336618
0.0	0.052502315	0.06603387	0.3459601	0.14487675	0.42794397	0.4459302	0.41444442	0.39704502	0.39433932	0.27290338
0.0	0.05258204	0.06643081	0.3465123	0.14539842	0.42768136	0.44661397	0.41471452	0.3965409	0.39347464	0.27320427
0.0	0.054091576	0.06870319	0.34510395	0.1345623	0.43293053	0.4583071	0.41281807	0.40139973	0.4060838	0.309372
0.0	0.05383677	0.06941889	0.34428227	0.13454573	0.43301803	0.457278	0.41295576	0.40026692	0.40536848	0.30900493
0.0	0.05390959	0.06908882	0.34489006	0.13455476	0.43239012	0.45761228	0.41302064	0.40135026	0.4050777	0.30968583
0.0	0.05391771	0.0691651	0.3445393	0.13506384	0.43205148	0.45782992	0.41266942	0.400834	0.40537563	0.30928296
0.0	0.053909365	0.069006205	0.3443959	0.13470605	0.4324997	0.45789704	0.41279465	0.40247545	0.4058	0.30970463
0.0	0.054024167	0.06913619	0.3446318	0.13461974	0.4320576	0.4578857	0.41199365	0.40119436	0.40569982	0.30880496
0.0	0.051386647	0.0657464	0.33393088	0.14608824	0.4093659	0.46130866	0.41247264	0.39169708	0.39469504	0.20816533
0.0	0.05097751	0.06591871	0.33227715	0.14589538	0.40924862	0.4602511	0.41271523	0.39075732	0.3941026	0.20821965
0.0	0.05127816	0.065719485	0.333429	0.14607775	0.40901497	0.46093017	0.41304496	0.39155513	0.3952461	0.20923536
0.0	0.051010046	0.0656824	0.33305016	0.14637993	0.40831318	0.46033624	0.41204515	0.39128944	0.39418253	0.20834042
0.0	0.051205587	0.06562404	0.33239338	0.14614663	0.40870264	0.45993897	0.41223025	0.39157414	0.39488274	0.20808093
0.0	0.051120415	0.065682895	0.33273202	0.14545776	0.40849435	0.46040466	0.4124306	0.39095065	0.3944874	0.20856895
0.0	0.053181786	0.0668255	0.3514063	0.13818358	0.4314433	0.4626224	0.39863703	0.39626256	0.3893338	0.29508552
0.0	0.052964658	0.06692905	0.35114628	0.13832667	0.43071893	0.46265128	0.39784178	0.39702314	0.38878757	0.2944748
0.0	0.053080335	0.06684266	0.35156626	0.13852099	0.43063265	0.46338072	0.39837602	0.39707494	0.38946512	0.29587364
0.0	0.0529789	0.066943824	0.35185018	0.13842689	0.43079254	0.4629714	0.3984345	0.39626783	0.38990754	0.29473644
0.0	0.053132467	0.066736005	0.35142988	0.1383736	0.43126243	0.4630777	0.39827797	0.39760688	0.3904696	0.2949181
0.0	0.05305065	0.06672877	0.35151586	0.13778035	0.43155852	0.46301585	0.39794585	0.39627853	0.3890942	0.29407778
0.0	0.0449699	0.05173052	0.3829622	0.098087564	0.5430619	0.44260436	0.49401087	0.5687261	0.57990366	0.2136264
0.0	0.04502097	0.05151655	0.38334617	0.0980958	0.5430637	0.4428247	0.4937153	0.56838226	0.5797084	0.21321833
0.0	0.04503919	0.051645115	0.38291287	0.09831496	0.5425474	0.44270208	0.4945221	0.5687267	0.57968515	0.21361883
0.0	0.052145924	0.06685054	0.42417884	0.10214594	0.43331942	0.46147582	0.418545	0.42394868	0.3884541	0.20153882
0.0	0.05224613	0.066980004	0.42406377	0.102375604	0.4328712	0.46142405	0.41885808	0.4238635	0.3885033	0.20127757
0.0	0.052195415	0.06685109	0.42400804	0.10254966	0.43221307	0.46033624	0.41841775	0.42442375	0.38853723	0.20170599
0.0	0.0523602	0.06687907	0.42440313	0.10263344	0.43250182	0.46143958	0.4180925	0.4245882	0.38910085	0.20130089
0.0	0.052053165	0.06694823	0.42457488	0.10243191	0.4331407	0.46102622	0.418314	0.4252909	0.38904217	0.2016619
0.0	0.052195653	0.06713129	0.42443323	0.10266073	0.43320888	0.46160808	0.41868988	0.42391393	0.38872766	0.20165049
0.0	0.051740505	0.06654673	0.42416102	0.102288134	0.43277505	0.46102673	0.41835728	0.42404824	0.3888874	0.20186077
0.0	0.052104574	0.06672536	0.4247781	0.10246315	0.4334577	0.4607751	0.41808107	0.4246213	0.38819063	0.20174262
0.0	0.05265763	0.06683464	0.4654258	0.12488153	0.43526444	0.4513348	0.4064987	0.39949176	0.41621026	0.26093084
0.0	0.052760378	0.067317314	0.4664355	0.12619826	0.43572712	0.45155764	0.40691143	0.40033025	0.41682386	0.26169813
0.0	0.052910652	0.06712556	0.46608245	0.12589312	0.43594673	0.45189586	0.40686762	0.40090457	0.41744345	0.26110825
0.0	0.052617967	0.065564334	0.47897252	0.1279085	0.4342483	0.47010088	0.407889	0.3954767	0.38867545	0.2526605
0.0	0.05322997	0.065368086	0.46935168	0.11904873	0.44163623	0.46404457	0.42069554	0.4055591	0.3931126	0.24451286
0.0	0.05352867	0.06538765	0.47010738	0.11974354	0.4415221	0.46421212	0.42041042	0.40518093	0.3927818	0.24405876
0.0	0.05309606	0.065037005	0.47016013	0.11962388	0.44070202	0.4637516	0.42104468	0.4063675	0.39322573	0.24498421
0.0	0.053242948	0.065163	0.46950224	0.12001505	0.44097388	0.46386376	0.42050824	0.40579715	0.39288232	0.24485578
0.0	0.053162195	0.06539581	0.46975586	0.12015722	0.44127354	0.46409371	0.4205767	0.4058896	0.392484	0.24442832
0.0	0.0531687	0.065279484	0.46920067	0.11968167	0.44154826	0.46399972	0.42013574	0.40642625	0.39229345	0.24450406
0.0	0.053135388	0.06520509	0.46940616	0.11981089	0.44166735	0.4638984	0.4209506	0.4050449	0.39277202	0.24442235
0.0	0.052852467	0.06509893	0.4695729	0.11978409	0.44110304	0.46401942	0.42042273	0.40632826	0.39334083	0.24469142
0.0	0.053024445	0.06536165	0.46886447	0.1192079	0.44187048	0.4637026	0.4207209	0.40527064	0.39286348	0.24459955
0.0	0.053239245	0.065180294	0.46925604	0.119651094	0.44129497	0.46324852	0.4204359	0.4062046	0.3927629	0.24497488
0.0	0.050563615	0.06613982	0.39061484	0.12836568	0.4440054	0.44731942	0.41665828	0.41751996	0.4045987	0.1818472
0.0	0.050487578	0.06629278	0.39156178	0.12815234	0.4448402	0.44766667	0.4169662	0.41771	0.40464514	0.18147227
0.0	0.05034253	0.06611555	0.3901462	0.12805484	0.4443977	0.44719532	0.41622415	0.41752005	0.40605864	0.18199942
0.0	0.05093924	0.06473641	0.46173796	0.12748419	0.41489094	0.4656052	0.39122757	0.4215826	0.39991164	0.24996048
0.0	0.050742824	0.064729385	0.4615647	0.12736034	0.416031	0.46560335	0.39136288	0.42219588	0.39893803	0.25009137
0.0	0.05058074	0.06446743	0.46136716	0.12718114	0.4156456	0.46570495	0.39125156	0.42210877	0.4001974	0.2503837
0.0	0.050808746	0.064566284	0.4619724	0.12725715	0.41501772	0.4654873	0.39061025	0.42239788	0.39980885	0.2502674
0.0	0.051435724	0.06698337	0.4508385	0.12270852	0.42067915	0.45360315	0.40153584	0.40036896	0.387689	0.25416705
0.0	0.05122958	0.066739894	0.45014495	0.122502804	0.42083058	0.453627	0.40185517	0.39990422	0.38807976	0.25405234
0.0	0.051193487	0.06663512	0.45051253	0.12260516	0.4212551	0.45363992	0.40088353	0.39958325	0.38726982	0.25371832
0.0	0.054604545	0.06634808	0.35385007	0.15377271	0.4358997	0.44999737	0.41174576	0.40894243	0.39736173	0.29203272
0.0	0.05499489	0.06624986	0.35369977	0.15444507	0.4351233	0.44879133	0.41117838	0.4091869	0.39733294	0.29183632
0.0	0.054559514	0.06625643	0.35411376	0.1547131	0.43488246	0.44947454	0.41128695	0.40991616	0.398509	0.29291797
0.0	0.052726902	0.066751376	0.32030573	0.14515787	0.43967226	0.45150748	0.408667	0.4109482	0.41021028	0.30630216
0.0	0.051080424	0.06766488	0.46678644	0.116487965	0.38409773	0.43448752	0.41415408	0.41672403	0.38215807	0.2711087
0.0	0.054218214	0.06777393	0.47101232	0.12350896	0.43271056	0.45706663	0.41895923	0.40141734	0.37772277	0.25795817
0.0	0.05407867	0.06733353	0.47108516	0.12329565	0.43225658	0.45732668	0.4178878	0.40161076	0.37735233	0.25764745
0.0	0.054240298	0.0675563	0.47137535	0.12373731	0.43145815	0.45655927	0.4183868	0.40237752	0.37665385	0.2586778
0.0	0.054365724	0.06769942	0.47140008	0.124010034	0.4316732	0.45673636	0.41803816	0.4018012	0.37658742	0.2578587
0.0	0.054123517	0.067524135	0.4712986	0.12403817	0.43156558	0.45683867	0.418119	0.40137753	0.37638447	0.25830418
0.0	0.05419938	0.0675853	0.4709782	0.12346766	0.43321845	0.45737776	0.4185943	0.4015651	0.3761108	0.25814673
0.0	0.05382669	0.06742397	0.47096446	0.1236696	0.43218744	0.45705497	0.41790047	0.40276852	0.37784258	0.25815803
0.0	0.054237068	0.06781374	0.47148234	0.124562226	0.43300498	0.45708248	0.41915944	0.4028126	0.37731832	0.25907895
0.0	0.054194476	0.06736309	0.4709724	0.12386554	0.43205795	0.4567845	0.41842034	0.4022787	0.37605527	0.25805283
0.0	0.05483885	0.065382816	0.47454318	0.12228674	0.44108257	0.44479766	0.40175334	0.38153517	0.38737085	0.24244039
0.0	0.054646503	0.06487102	0.4734732	0.121790186	0.44040245	0.44408935	0.40112302	0.38155642	0.38713005	0.24238014
0.0	0.041246016	0.0633741	0.45205766	0.12200578	0.44616956	0.4810476	0.42005545	0.42693323	0.39708492	0.24899969
0.0	0.055794697	0.06453415	0.36148015	0.15060553	0.4308753	0.4443369	0.39990562	0.42134026	0.38063362	0.3169279
0.0	0.055890914	0.06438588	0.36152226	0.15045503	0.42927048	0.44344395	0.39923742	0.4215945	0.37997466	0.31713873
0.0	0.05388702	0.06737821	0.34332433	0.15388316	0.4279716	0.45921978	0.41470942	0.39159167	0.3960639	0.21819341
0.0	0.053632453	0.06713081	0.34274045	0.15279004	0.42800078	0.4586752	0.41418654	0.39053357	0.3971914	0.2178739
0.0	0.051679224	0.06706527	0.3125343	0.1429425	0.41132927	0.45604065	0.39629987	0.4190216	0.36490992	0.24117759
0.0	0.051789764	0.06682041	0.31281418	0.14306496	0.4114687	0.4558394	0.39678866	0.4190633	0.36534274	0.24193124
0.0	0.05395752	0.066015534	0.48142815	0.122225404	0.42539948	0.450403	0.41151363	0.3964659	0.39456376	0.25488517
0.0	0.050631944	0.06643557	0.47006854	0.12555401	0.43823352	0.4585396	0.38376033	0.41012356	0.40415215	0.26634207
0.0	0.05059757	0.066254444	0.47038135	0.12529701	0.43728623	0.45892587	0.38437307	0.40993354	0.4046175	0.26543447
0.0	0.050836664	0.06640215	0.46995693	0.12534261	0.43672842	0.45829222	0.3831239	0.41103983	0.40413237	0.26635987
0.0	0.05096637	0.06666391	0.47094426	0.12609242	0.43808424	0.4586759	0.38401824	0.4112949	0.40561578	0.26619184
0.0	0.050385706	0.06599691	0.46974677	0.12527204	0.4367355	0.45866928	0.38343427	0.41075113	0.40475476	0.26603332
0.0	0.050739847	0.0663303	0.47025472	0.12508021	0.43718046	0.4588439	0.38325006	0.41141054	0.40461275	0.26562828
0.0	0.051653888	0.06474212	0.46464738	0.12692131	0.44930822	0.46500364	0.41899544	0.40375677	0.3815724	0.24585257
0.0	0.051578995	0.064889885	0.4645848	0.1270964	0.45053115	0.46500117	0.4193351	0.4038054	0.3807491	0.24575584
0.0	0.05172666	0.06498726	0.46461037	0.12728	0.45045108	0.46467578	0.41856298	0.40431625	0.380357	0.24617206
0.0	0.054465216	0.065418914	0.45275956	0.12082919	0.44674653	0.44284046	0.40203607	0.40517294	0.37282524	0.20287263
0.0	0.055632014	0.06898516	0.47216308	0.112873234	0.44759858	0.46136045	0.43025044	0.40710905	0.3772057	0.2714827
0.0	0.05504562	0.06847997	0.47151965	0.11231893	0.4476176	0.46200544	0.4303687	0.40784508	0.37758207	0.27162746
0.0	0.055610098	0.06878262	0.47162992	0.11264887	0.44844678	0.4613737	0.43041992	0.40722394	0.37666437	0.27207676
0.0	0.0032778443	0.0048778383	0.54713565	0.020905292	0.4485004	0.4995386	0.38278878	0.3097438	0.22589938	0.105454534
0.0	0.4845504	0.50681686	0.44965118	0.46556056	0.52576584	0.4327069	0.4453919	0.52806145	0.5309444	0.48305914
0.0	0.48306337	0.5052854	0.44922864	0.4642718	0.5247773	0.43230683	0.44396275	0.5281641	0.5304892	0.4826964
0.0	0.4846877	0.5073248	0.44934303	0.4649955	0.52405167	0.43285933	0.4449124	0.52798384	0.5304185	0.48357737
0.0	0.4844939	0.50556564	0.44898164	0.4655459	0.5245958	0.4339012	0.44509172	0.52949077	0.5311462	0.48463476
0.0	0.4841962	0.5053174	0.44863743	0.4643041	0.5251701	0.43308264	0.44526112	0.5277492	0.5300974	0.48457366
0.0	0.48511967	0.50630146	0.44951403	0.46638358	0.5251663	0.433355	0.44479826	0.5293572	0.53000855	0.48349905
0.0	0.48434895	0.50677633	0.4489288	0.46509346	0.5260625	0.4326895	0.44458908	0.52775246	0.5301843	0.48317635
0.0	0.48506227	0.5067372	0.4494156	0.46464548	0.52577347	0.4337208	0.44440112	0.52879065	0.53062695	0.4837858
0.0	0.48566803	0.50747085	0.44852635	0.4651507	0.52607274	0.43215066	0.44527525	0.52839977	0.53113484	0.48368153
0.0	0.4839007	0.5070558	0.44870853	0.46526465	0.5248252	0.4326201	0.44507414	0.5288402	0.5293961	0.4832301
0.0	0.48419082	0.50586176	0.44918856	0.46486223	0.5242523	0.43339115	0.44391826	0.5279098	0.5293961	0.48322734
0.0	0.48515537	0.5065263	0.44841754	0.46440947	0.5248612	0.43316957	0.44466808	0.5266272	0.52945364	0.48385626
0.0	0.48296064	0.50563145	0.44911185	0.46441442	0.5250528	0.43381852	0.4448856	0.528412	0.53007144	0.48312747
0.0	0.48394775	0.50564414	0.44853082	0.46419084	0.5245768	0.43202266	0.4451283	0.5285947	0.5300288	0.48343596
0.0	0.48479134	0.5071017	0.44905463	0.46583718	0.5253941	0.4326022	0.44571397	0.528042	0.53086084	0.484238
0.0	0.4839535	0.5057883	0.44920093	0.46438885	0.52481973	0.4323725	0.44581392	0.5268976	0.5303777	0.48368785
0.0	0.48445502	0.507103	0.44844976	0.46453097	0.52473485	0.43242174	0.4449728	0.5286233	0.53091854	0.4836783
0.0	0.48544824	0.50660443	0.44867086	0.46454012	0.5255962	0.43303838	0.44540995	0.5286001	0.53058237	0.48315257
0.0	0.4845101	0.507466	0.4489314	0.4641036	0.5248544	0.43263867	0.44438428	0.52955425	0.5305131	0.48342326
0.0	0.48487294	0.50685984	0.448645	0.4656418	0.5250861	0.4334934	0.44595566	0.5286707	0.530343	0.48377934
0.0	0.4852853	0.50654984	0.4489999	0.46615157	0.52565455	0.43419003	0.44424626	0.52805555	0.5305405	0.48435852
0.0	0.48395228	0.50508636	0.44817314	0.46411708	0.52518845	0.43310782	0.44462404	0.52749956	0.5303999	0.4827363
0.0	0.48477492	0.5069048	0.4492227	0.46545377	0.5254735	0.43274707	0.44532138	0.5288983	0.529413	0.48390782
0.0	0.4835874	0.50527006	0.44907573	0.46487728	0.52566123	0.43328118	0.44504127	0.52849597	0.5306201	0.48408073
0.0	0.48430252	0.50675726	0.4487046	0.46374822	0.52550423	0.43314543	0.4448722	0.52830964	0.53038776	0.483808
0.0	0.4853841	0.5063084	0.44884068	0.4642587	0.52600193	0.43331054	0.44451085	0.52936023	0.52938855	0.4828873
0.0	0.48598075	0.5059691	0.44946715	0.4641936	0.52505594	0.43315428	0.4449762	0.5289848	0.5301105	0.48350596
0.0	0.484978	0.5063593	0.44917908	0.46482533	0.5256122	0.4334116	0.44566026	0.5288867	0.5305131	0.48393023
0.0	0.4856712	0.50686973	0.44857657	0.46447974	0.5253475	0.43308067	0.44523758	0.52821976	0.5299935	0.4832065
0.0	0.48393607	0.50518245	0.4496669	0.46448353	0.52479476	0.43318126	0.44458485	0.5287113	0.5294312	0.48368573
0.0	0.4862363	0.5065437	0.44951442	0.4657713	0.5258808	0.43308988	0.44486186	0.5286482	0.529176	0.4832904
0.0	0.4840631	0.5070141	0.44869423	0.46442762	0.5264498	0.43295416	0.44500512	0.5288771	0.53034085	0.4835494
0.0	0.4845763	0.50666785	0.4485475	0.46496797	0.52531135	0.43215588	0.44428656	0.5282974	0.5304073	0.48382732
0.0	0.48444617	0.50660086	0.4482776	0.4649222	0.5256699	0.43273553	0.44471928	0.5277031	0.53072333	0.4827618
0.0	0.4858694	0.5065666	0.44804364	0.46414533	0.5251377	0.43273795	0.44518012	0.52839595	0.5305367	0.48330495
0.0	0.48572356	0.50543237	0.44967896	0.4659876	0.5255197	0.43367514	0.44668862	0.5299367	0.53225446	0.4844621
0.0	0.48453593	0.5057019	0.44865945	0.46590012	0.52572757	0.43297178	0.44474936	0.52794194	0.52962613	0.48403952
0.0	0.48601222	0.5071449	0.44893205	0.46532077	0.5259751	0.4320044	0.44578484	0.5272274	0.5308353	0.48342437
0.0	0.48370135	0.5054607	0.44883052	0.46422306	0.52466005	0.43275103	0.445176	0.5286495	0.5292557	0.48376828
0.0	0.48597485	0.5072662	0.45013425	0.4658039	0.5255699	0.43244305	0.44580874	0.5286922	0.53031856	0.4833705
0.0	0.48442513	0.5065764	0.44976634	0.46630132	0.52545553	0.4329624	0.44538125	0.52936596	0.5303731	0.4840574
0.0	0.48544583	0.5065092	0.44907892	0.4648275	0.52522665	0.43325958	0.44507188	0.5286839	0.5300901	0.48262563
0.0	0.48415205	0.5075043	0.44947973	0.46471986	0.52550316	0.43266207	0.44638914	0.5281267	0.5300327	0.4836894
0.0	0.48454377	0.5058408	0.44933245	0.46558288	0.5260317	0.43421304	0.44511053	0.52825123	0.52977127	0.48449418
0.0	0.48466736	0.5069835	0.44869578	0.4653304	0.5255233	0.43412802	0.44549593	0.52874637	0.52927405	0.48371798
0.0	0.48451412	0.5067661	0.44959316	0.46630368	0.52526313	0.43367305	0.4453005	0.52842164	0.5302143	0.48437637
0.0	0.48404264	0.5059366	0.44830588	0.46462628	0.5247914	0.43399715	0.44562238	0.5274751	0.5288457	0.48303655
0.0	0.48418367	0.50531125	0.44867167	0.46553317	0.52513033	0.43378767	0.4455328	0.5292248	0.5291441	0.48415685
0.0	0.4850648	0.5059428	0.44792268	0.46590033	0.5257432	0.4333042	0.4457098	0.5285561	0.5298514	0.48308852
0.0	0.4856091	0.5053967	0.44888964	0.4648952	0.5248766	0.4345309	0.4445577	0.5293513	0.52990067	0.4836668
0.0	0.48515862	0.5065125	0.4488671	0.46609852	0.52600247	0.4339679	0.4453883	0.5283245	0.5297753	0.48264793
0.0	0.48316342	0.50524366	0.44892833	0.46497715	0.5248161	0.4332418	0.44474676	0.52874225	0.5297576	0.4836508
0.0	0.48440012	0.5063068	0.4495598	0.4657381	0.5258755	0.43382102	0.44642207	0.52868617	0.52903634	0.48356175
0.0	0.48399818	0.5048148	0.4491385	0.46481183	0.5254202	0.43404612	0.44525614	0.52817696	0.5294867	0.48360342
0.0	0.4828665	0.5050979	0.44876307	0.46562868	0.5248521	0.43479466	0.44613615	0.52951235	0.52979183	0.48336387
0.0	0.48487812	0.50605637	0.44885337	0.4651147	0.52515906	0.43428499	0.44564834	0.52865726	0.5291317	0.4846823
0.0	0.4843672	0.5056527	0.4502879	0.46662775	0.5259265	0.43331695	0.44493967	0.52861536	0.53012663	0.4840098
0.0	0.4844688	0.50711805	0.4495095	0.46658295	0.52725023	0.43313527	0.44527596	0.52874804	0.5308542	0.48390073
0.0	0.4848587	0.5069603	0.45027533	0.46748975	0.5267032	0.43293744	0.44558537	0.5280955	0.53133696	0.48350853
0.0	0.48481345	0.50595933	0.44973952	0.46747807	0.5257673	0.4338929	0.44534522	0.529239	0.53149843	0.48476908
0.0	0.4852682	0.5068965	0.4500868	0.46675736	0.5267092	0.4337486	0.44479266	0.5286789	0.53108305	0.4840899
0.0	0.4843811	0.5061375	0.44991502	0.4665519	0.52594644	0.43266988	0.44592303	0.52716446	0.53088367	0.48401147
0.0	0.48579353	0.50549024	0.4489851	0.4661959	0.525777	0.43351185	0.44488153	0.52812684	0.5291939	0.48405212
0.0	0.48400176	0.5038647	0.44761166	0.46518043	0.5248209	0.4324616	0.443877	0.5282016	0.52966857	0.48404974
0.0	0.4844658	0.50612265	0.45011646	0.46753716	0.52503484	0.4333714	0.44552222	0.52829087	0.52986544	0.48628563
0.0	0.4839416	0.50505346	0.44892302	0.46549815	0.5240057	0.43397203	0.44538325	0.52995	0.5311666	0.4844989
0.0	0.4848914	0.50554574	0.44928676	0.46589515	0.52485806	0.43454546	0.4466594	0.53025895	0.53160846	0.48526764
0.0	0.48761484	0.5053789	0.44934866	0.46512762	0.5253113	0.43217337	0.4461529	0.52845633	0.5300767	0.48470286
0.0	0.4881758	0.50628537	0.44900548	0.46598077	0.5246261	0.43251765	0.44557467	0.52803993	0.5300202	0.4839564
0.0	0.48310387	0.5032705	0.44853273	0.46295992	0.52320325	0.433992	0.44508114	0.52788246	0.5289675	0.48473075
0.0	0.48510662	0.5077392	0.4491668	0.46586367	0.525749	0.432464	0.445731	0.52807057	0.5312798	0.48404342
0.0	0.48521453	0.5061501	0.44936773	0.46571347	0.52537817	0.4327072	0.44526726	0.52856165	0.52918977	0.48460513
0.0	0.48501208	0.5067785	0.44889262	0.4661814	0.5260091	0.4319004	0.4456634	0.5274995	0.52891666	0.4827119
0.0	0.48435903	0.50647444	0.44908997	0.46557462	0.52595145	0.43167034	0.44475824	0.5288913	0.5294826	0.48371243
0.0	0.4844795	0.50571847	0.44730577	0.4646726	0.5261545	0.43092483	0.44402686	0.52804834	0.5298496	0.48335585
0.0	0.48446667	0.5069598	0.44888198	0.46512482	0.5251767	0.43223706	0.44577247	0.5274186	0.530273	0.4847706
0.0	0.4822334	0.50383914	0.4489966	0.46507943	0.5248286	0.43434146	0.44579688	0.52832067	0.5304218	0.48341346
0.0	0.4829012	0.5044417	0.44799486	0.46480227	0.52605873	0.4336911	0.44587502	0.52806264	0.5292789	0.48534748
0.0	0.48614302	0.506591	0.44870356	0.46603957	0.5234214	0.43528938	0.44615832	0.53050023	0.53181386	0.48595017
0.0	0.4856034	0.50719196	0.44873303	0.4663934	0.52386934	0.43453497	0.44614664	0.5296228	0.52992755	0.48486206
0.0	0.48551783	0.50622255	0.4498953	0.46687946	0.52538115	0.43215093	0.44627976	0.5289741	0.52992034	0.48297003
0.0	0.48163694	0.50524884	0.4487505	0.4645711	0.5269624	0.433964	0.44587857	0.5258674	0.5294936	0.48151335
0.0	0.4847585	0.50598794	0.44966552	0.46724436	0.5260337	0.43330294	0.44624603	0.5293643	0.5316975	0.48352084
0.0	0.48371652	0.50610876	0.44993442	0.46662503	0.5247827	0.43442264	0.4463118	0.5288975	0.52947676	0.48548737
0.0	0.48379686	0.5053889	0.44850942	0.46500662	0.524843	0.4334414	0.44547412	0.5281615	0.5290464	0.4837588
0.0	0.48326492	0.5049216	0.44794655	0.46451163	0.5248599	0.4333161	0.44505978	0.5283435	0.5289073	0.48439023
0.0	0.48624238	0.50571734	0.44974703	0.46621424	0.5245319	0.43258905	0.44567382	0.52855295	0.53046495	0.4828019
0.0	0.48396337	0.504494	0.4488091	0.46536118	0.5256587	0.43286014	0.4458617	0.5279369	0.5292522	0.4849063
0.0	0.4842029	0.5049719	0.44919333	0.46568254	0.5258919	0.43310085	0.4460304	0.5278862	0.529195	0.48522496
0.0	0.48424137	0.50490946	0.44886664	0.4660138	0.5255477	0.432868	0.4460924	0.527826	0.529593	0.4847632
0.0	0.4845586	0.50538003	0.44931784	0.46642014	0.52562094	0.43324468	0.44587243	0.5272216	0.52928895	0.48423442
0.0	0.48474136	0.5052496	0.4489384	0.46547768	0.52380526	0.43438253	0.44535965	0.5294489	0.5295875	0.4849007
0.0	0.48431998	0.5064146	0.4488288	0.46606827	0.5250843	0.43303034	0.4461737	0.5288774	0.53110176	0.4839821
0.0	0.48338687	0.50658953	0.4491363	0.46669546	0.52610743	0.43242636	0.44616932	0.52835196	0.5291659	0.48303884
0.0	0.056381885	0.0627487	0.5328354	0.1231792	0.6346128	0.47482878	0.40829265	0.5357751	0.33960754	0.27350977
0.0	0.48595402	0.5053409	0.44823056	0.46605077	0.52575374	0.4345235	0.44688025	0.5293442	0.52879214	0.48433867
0.0	0.48730814	0.5052481	0.449147	0.46658114	0.5261406	0.43374878	0.44675595	0.5295374	0.5289396	0.48432344
0.0	0.4849965	0.50621545	0.45059684	0.46665323	0.5251799	0.4334602	0.44617787	0.5294691	0.5308419	0.48478958
0.0	0.48406062	0.50572616	0.45027766	0.46632612	0.52594614	0.43409112	0.4463334	0.52972317	0.53056246	0.48459613
0.0	0.48448586	0.5057584	0.45018607	0.46570417	0.52577907	0.433989	0.4473103	0.529711	0.5307007	0.48434755
0.0	0.4835615	0.50555044	0.44930196	0.46557006	0.5248098	0.43346334	0.44633093	0.529338	0.5298913	0.48446873
0.0	0.48413047	0.5058341	0.4497917	0.46523982	0.52562267	0.43357885	0.4468483	0.5293867	0.5305111	0.4847436
0.0	0.48397467	0.50615263	0.45052835	0.46649706	0.52555674	0.43401006	0.4465988	0.52957386	0.5307299	0.48508376
0.0	0.48460928	0.5062925	0.45065987	0.46656337	0.5260387	0.4338414	0.44666404	0.5289538	0.53096306	0.48479974
0.0	0.48558113	0.50609326	0.44977164	0.46629065	0.5245014	0.4340189	0.4470112	0.5295885	0.5310496	0.48510084
0.0	0.48613796	0.50703067	0.4491491	0.4670139	0.5263005	0.4340491	0.44721383	0.5301058	0.5322031	0.4850922
0.0	0.4854532	0.5067025	0.4498164	0.4661588	0.52612495	0.43299076	0.44702154	0.5288911	0.53102136	0.48528582
0.0	0.4855267	0.5066297	0.44881216	0.46708587	0.5251969	0.43372405	0.4447125	0.5277219	0.52862585	0.4849394
0.0	0.48541108	0.50616163	0.44826904	0.46680224	0.52502435	0.4334586	0.444809	0.5275853	0.5282532	0.48457915
0.0	0.4855954	0.50674266	0.44917518	0.46644315	0.52639335	0.43307024	0.44648725	0.5288021	0.5311209	0.4847066
0.0	0.48542455	0.5055132	0.44931906	0.46606973	0.5250295	0.4338691	0.44673687	0.5292516	0.5308999	0.48503217
0.0	0.48483795	0.50713	0.44889277	0.46577212	0.5250589	0.43350464	0.44563895	0.5279416	0.529379	0.48355123
0.0	0.08883714	0.102175005	0.47479454	0.16579816	0.46611282	0.45357212	0.39279068	0.42485568	0.42554328	0.30290872
0.0	0.090503804	0.10791384	0.4781284	0.17023927	0.45486903	0.46363166	0.41133326	0.43707463	0.42529678	0.30541348
0.0	0.08884316	0.1081906	0.36731803	0.19039853	0.4468105	0.44392633	0.4212545	0.42223778	0.42091396	0.31093597
0.0	0.09081695	0.111871615	0.36582232	0.17968431	0.45072374	0.45321053	0.41948712	0.42625847	0.4310859	0.3419238
0.0	0.08704995	0.10738988	0.3557382	0.19071695	0.43139648	0.4557928	0.4188701	0.41861987	0.4216647	0.25317696
0.0	0.08959602	0.10869799	0.3704891	0.18339512	0.44937766	0.4573996	0.40772367	0.42310384	0.41789496	0.32998312
0.0	0.12422713	0.14895956	0.43371826	0.18388045	0.4636271	0.45210886	0.42796907	0.4587909	0.43570757	0.2818517
0.0	0.12473268	0.14739726	0.37572542	0.17336234	0.46198076	0.43793663	0.41477332	0.4443228	0.43434927	0.3049984
0.0	0.1262282	0.1436487	0.37792978	0.18037121	0.46875548	0.4542033	0.4351383	0.4430428	0.44115064	0.35645628
0.0	0.484236	0.50569844	0.44921654	0.46531388	0.5243245	0.43227768	0.44554916	0.52871186	0.52967745	0.4851353
0.0	0.48428228	0.50622904	0.44945744	0.46704218	0.52611023	0.43425518	0.44601572	0.5285007	0.5293424	0.4844793
0.0	0.4850269	0.50601053	0.4498858	0.4663006	0.5238219	0.43366995	0.44501355	0.5282957	0.53008723	0.48499212
0.0	0.48223665	0.5057734	0.44872692	0.4642298	0.5235124	0.4327423	0.44482982	0.52723116	0.5313563	0.48401025
0.0	0.4856721	0.50778955	0.4504229	0.46699542	0.52472913	0.43298823	0.44448447	0.52947634	0.53082097	0.48417518
0.0	0.48403153	0.5054716	0.44981313	0.46566755	0.5236771	0.4335422	0.44467193	0.52760535	0.53015894	0.48467883
0.0	0.48421088	0.5051268	0.45065066	0.46565467	0.52601683	0.4331516	0.44724196	0.5285729	0.53164065	0.48483863
0.0	0.48654917	0.5057424	0.4488895	0.4667138	0.5264815	0.43303812	0.44571313	0.5299426	0.5311323	0.48422626
0.0	0.48652926	0.50686115	0.44869223	0.4675956	0.5271637	0.43350053	0.44562235	0.5302818	0.5310628	0.48496157
0.0	0.48388013	0.50589544	0.44965103	0.46587384	0.5256115	0.43398774	0.44638634	0.5290093	0.5307291	0.48489344
0.0	0.48377383	0.50555056	0.44883445	0.46544784	0.5252299	0.43359858	0.4454809	0.52855784	0.5298329	0.48479098
0.0	0.48620418	0.50752336	0.44851795	0.4664119	0.5258627	0.4326203	0.4447912	0.52802354	0.5285172	0.4853657
0.0	0.48448914	0.50586873	0.44879252	0.4655243	0.52565	0.4328243	0.44476718	0.5282921	0.5300696	0.48468342
0.0	0.48616117	0.50771904	0.44901136	0.46677357	0.5258676	0.43305326	0.44469824	0.5280724	0.5288371	0.48556864
0.0	0.4844139	0.50632566	0.44920954	0.46630067	0.5257683	0.43284246	0.44468927	0.52785534	0.5301915	0.4843288
0.0	0.48464152	0.5060837	0.44906685	0.46521562	0.52577937	0.43338495	0.44655263	0.52862924	0.53169143	0.4834382
0.0	0.48445675	0.5063925	0.44900858	0.46515515	0.52480394	0.43357375	0.4450723	0.52852684	0.5296132	0.48448613
0.0	0.4850885	0.50723577	0.45067337	0.4677738	0.52689934	0.43295926	0.44479388	0.5287394	0.5303152	0.48475996
0.0	0.48589158	0.50747305	0.44868857	0.46823663	0.5246498	0.43377993	0.44457683	0.5272898	0.52913254	0.4847772
0.0	0.48581493	0.50641793	0.44890636	0.46641892	0.52482706	0.4337445	0.44536757	0.5290717	0.5299423	0.4848255
0.0	0.48622954	0.50652283	0.4490247	0.46701267	0.52739716	0.43384463	0.44524112	0.5286048	0.53043175	0.48461762
0.0	0.4866867	0.50761825	0.44914898	0.46820188	0.52543336	0.43467236	0.4438632	0.52921486	0.5291524	0.48504472
0.0	0.48428988	0.5066698	0.4506252	0.46691224	0.5261673	0.4349074	0.4470532	0.5284805	0.5313304	0.48444298
0.0	0.48648417	0.5074767	0.4490271	0.46842793	0.52720714	0.43348745	0.44625145	0.53041995	0.53082633	0.48579833
0.0	0.48671877	0.50748384	0.44874665	0.46732235	0.52727836	0.43320757	0.44614005	0.52945286	0.5310447	0.48517007
0.0	0.4864987	0.50778437	0.4485	0.4682154	0.52695704	0.43338308	0.44572166	0.52941895	0.5303058	0.4856004
0.0	0.48627368	0.50695664	0.4492138	0.46684018	0.527546	0.43380576	0.44670972	0.52979577	0.5313201	0.48504692
0.0	0.48561525	0.5068628	0.4485595	0.4667231	0.5265313	0.43338448	0.4466791	0.5301478	0.53126293	0.48502702
0.0	0.48569864	0.50711334	0.44873753	0.4675705	0.5265642	0.43399003	0.44550472	0.5305047	0.5306475	0.4855602
0.0	0.48593175	0.5069427	0.44906145	0.46723732	0.5271672	0.4333838	0.44645464	0.5307005	0.53096163	0.48466814
0.0	0.48576805	0.50606376	0.4485243	0.46666384	0.52671164	0.43354166	0.445615	0.52967834	0.53008306	0.48484278
0.0	0.48629415	0.50717086	0.44848976	0.46749339	0.52691674	0.43360344	0.44559672	0.5299936	0.531422	0.48454446
0.0	0.48699835	0.50697154	0.44905394	0.46810916	0.52667946	0.43413526	0.44657263	0.5302083	0.5308153	0.48571545
0.0	0.111125804	0.17010501	0.41391277	0.18432297	0.49318713	0.4692814	0.46403575	0.5328953	0.43019095	0.27949756
0.0	0.4851402	0.5066673	0.44790056	0.46716526	0.5266815	0.4336535	0.4456062	0.5298004	0.53072906	0.48434398
0.0	0.48537236	0.5059338	0.44869184	0.46670756	0.5267434	0.43367893	0.4459389	0.52972704	0.53052145	0.48435554
0.0	0.48635283	0.50734085	0.4488986	0.46771663	0.5265172	0.43398154	0.446351	0.53038824	0.53091234	0.48529127
0.0	0.48520252	0.50675476	0.4485076	0.46730047	0.5271941	0.43320858	0.4459789	0.52961785	0.5301791	0.4849753
0.0	0.48546886	0.50584257	0.4482123	0.46698222	0.5262279	0.4333854	0.44556302	0.5295217	0.5301763	0.48395103
0.0	0.48536086	0.50614846	0.44848824	0.46656737	0.5268235	0.43366596	0.4464228	0.53012836	0.5312499	0.4849837
0.0	0.48507363	0.506309	0.44891977	0.46697173	0.5265058	0.43374145	0.44636145	0.5295718	0.5307101	0.48469764
0.0	0.48606437	0.5064724	0.44849363	0.4674559	0.5267823	0.43371364	0.44615993	0.5303005	0.5310971	0.48497126
0.0	0.48650527	0.5072248	0.448765	0.46802518	0.52662253	0.4333136	0.4465228	0.53024083	0.5313218	0.48486912
0.0	0.48583716	0.50650376	0.4486782	0.46754593	0.5266859	0.43395254	0.4460746	0.5304446	0.5312608	0.4849418
0.0	0.48565966	0.5064505	0.44839233	0.4669364	0.52642155	0.43397275	0.4457974	0.52943075	0.5307135	0.48569295
0.0	0.48648247	0.5070315	0.4480935	0.46719846	0.5272614	0.4330298	0.44616815	0.52965885	0.5306881	0.4842546
0.0	0.48594916	0.506903	0.44891804	0.4676604	0.5266347	0.43288127	0.4455605	0.53022885	0.5303869	0.48437637
0.0	0.48618	0.5067808	0.44883406	0.46745145	0.5268304	0.43318394	0.44634917	0.5301668	0.5311691	0.48561665
0.0	0.48494226	0.50661093	0.44980255	0.46566576	0.5259065	0.43417126	0.44708437	0.5285275	0.5305654	0.4847503
0.0	0.48557556	0.50486887	0.44922513	0.46590906	0.5247106	0.43255106	0.4452621	0.5285624	0.5302128	0.48411146
0.0	0.4840726	0.50507843	0.4483218	0.46670687	0.5257705	0.43300495	0.4442331	0.52804077	0.52856284	0.4837027
0.0	0.48518962	0.5056157	0.4485544	0.46533403	0.52478427	0.43215635	0.44460675	0.52760124	0.52951115	0.4833438
0.0	0.48594326	0.506125	0.450659	0.46775594	0.5255082	0.43374297	0.44682574	0.5295809	0.5314699	0.48474672
0.0	0.48620006	0.5057751	0.45029286	0.4667423	0.5257764	0.43324292	0.44648796	0.52900046	0.5315158	0.4840686
0.0	0.48635274	0.5058375	0.45009404	0.4678004	0.5251007	0.43329266	0.44602993	0.52927244	0.53075904	0.4846076
0.0	0.48538685	0.50531244	0.449561	0.46614504	0.5250502	0.4336455	0.44719675	0.52898437	0.5313774	0.4838862
0.0	0.4854095	0.5066907	0.44890922	0.46665862	0.52660453	0.43309113	0.44611722	0.5280189	0.5303237	0.48383734
0.0	0.4837972	0.50501686	0.44801244	0.46667	0.5247494	0.43316635	0.44441667	0.5276129	0.52996683	0.48216963
0.0	0.48214105	0.50670755	0.44817433	0.4653237	0.5253832	0.43328866	0.4444226	0.5287482	0.5297959	0.48279536
0.0	0.484856	0.50534123	0.4495308	0.46555886	0.52539533	0.4336433	0.44641227	0.52970403	0.53119797	0.4847335
0.0	0.48462206	0.5058575	0.44926047	0.4651243	0.52556926	0.4335872	0.44694728	0.52948105	0.53129053	0.48497355
0.0	0.4858034	0.5063801	0.44970137	0.46671784	0.5250565	0.43443403	0.44709313	0.530518	0.53261644	0.48510486
0.0	0.4858034	0.5063801	0.44970137	0.46671784	0.5250565	0.43443403	0.44709313	0.530518	0.53261644	0.48510486
0.0	0.48583186	0.50665706	0.45030648	0.46620053	0.5254491	0.43391088	0.44696993	0.52991647	0.5324257	0.4844356
0.0	0.48481706	0.50709563	0.45017844	0.46742144	0.5238827	0.4340317	0.44498745	0.5285042	0.53084344	0.48611203
0.0	0.4870146	0.50694597	0.4502416	0.46736452	0.5248647	0.4339746	0.44664016	0.52922547	0.53185517	0.4844315
0.0	0.48554778	0.5050794	0.45005208	0.46608588	0.52515054	0.43322462	0.44670984	0.5287893	0.5310838	0.48363173
0.0	0.48662707	0.505801	0.44959962	0.4667853	0.5255425	0.43197387	0.44616002	0.52868825	0.5308952	0.48364568
0.0	0.48528537	0.5055819	0.45022	0.46595404	0.5256773	0.4331898	0.44682583	0.5286456	0.5315611	0.4840842
0.0	0.48605967	0.50527537	0.4494367	0.4658758	0.5254263	0.43312705	0.44578812	0.5278292	0.53115886	0.48356605
0.0	0.4837492	0.50582415	0.4482734	0.4661868	0.52604717	0.43371508	0.4439849	0.52725595	0.5297188	0.48354876
0.0	0.4854038	0.5094548	0.44844344	0.46791875	0.5271591	0.43466264	0.44627452	0.5299954	0.5326837	0.4839247
0.0	0.4860762	0.5075478	0.4484006	0.4674527	0.52587265	0.4341703	0.44640705	0.5297118	0.5315627	0.4824405
0.0	0.002372519	0.0034106371	0.67443764	0.06017214	0.63560194	0.50522155	0.663665	0.6422821	0.47806814	0.19904508
0.0	0.48406947	0.50516236	0.44984323	0.4658023	0.52500534	0.4341926	0.44654018	0.53060704	0.5319932	0.48467216
0.0	0.48732105	0.5093776	0.45037252	0.46853226	0.5259473	0.43264386	0.44679362	0.52951944	0.5304965	0.48509848
0.0	0.48602507	0.5059314	0.4500324	0.4665531	0.5262375	0.4336142	0.44631067	0.5284519	0.5307289	0.4833593
0.0	0.484136	0.5060015	0.45096207	0.46714464	0.5265628	0.43310544	0.44595927	0.5289639	0.5313135	0.48385635
0.0	0.48408768	0.50560135	0.44943053	0.46571657	0.5265748	0.4333017	0.4463566	0.5291495	0.5316509	0.48325896
0.0	0.48408768	0.50560135	0.44943053	0.46571657	0.5265748	0.4333017	0.4463566	0.5291495	0.5316509	0.48325896
0.0	0.48602507	0.5059314	0.4500324	0.4665531	0.5262375	0.4336142	0.44631067	0.5284519	0.5307289	0.4833593
0.0	0.48589703	0.5060348	0.44961426	0.46657583	0.525561	0.4332064	0.44560808	0.5277587	0.5294589	0.4841744
0.0	0.48602507	0.5059314	0.4500324	0.4665531	0.5262375	0.4336142	0.44631067	0.5284519	0.5307289	0.4833593
0.0	0.48578903	0.5071801	0.448942	0.46763688	0.5271169	0.4338021	0.4459977	0.5255	0.52954376	0.48271957
0.0	0.48330173	0.5039444	0.44912228	0.46455547	0.5246802	0.4324605	0.4452366	0.52743196	0.5312376	0.48250976
0.0	0.4848895	0.5054584	0.44867268	0.4653637	0.52555996	0.43134993	0.44461915	0.52912474	0.52900106	0.48433238
0.0	0.48406285	0.5042889	0.45002547	0.4657971	0.526436	0.43198186	0.44472626	0.529466	0.5301308	0.4836061
0.0	0.48540568	0.50549245	0.44877288	0.46515968	0.525557	0.43164048	0.4443769	0.52954805	0.5306442	0.48259115
0.0	0.48472914	0.5076916	0.44763958	0.4661619	0.52755684	0.4317655	0.44533944	0.52808946	0.5285126	0.48535994
0.0	0.4847223	0.5055312	0.4490442	0.46605387	0.52547103	0.43406013	0.44662085	0.530217	0.53098506	0.48474124
0.0	0.48557627	0.5062421	0.44736037	0.46494013	0.52558887	0.43309516	0.44483566	0.5279104	0.52887964	0.48480344
0.0	0.4851824	0.5061548	0.448738	0.46604708	0.524586	0.4329512	0.44501957	0.52736866	0.5290713	0.4838818
0.0	0.4842145	0.50693315	0.44881657	0.46584836	0.5252966	0.43265837	0.44601133	0.52901953	0.5300011	0.4847836
0.0	0.4852729	0.5058573	0.4485314	0.465766	0.525574	0.43394318	0.44634366	0.5292053	0.53139806	0.48487964
0.0	0.48474324	0.5057528	0.4493528	0.46713027	0.52622855	0.43419465	0.44671467	0.52951974	0.53180015	0.48445228
0.0	0.4853149	0.50723135	0.44873565	0.46669897	0.52562606	0.43328708	0.44541076	0.5297149	0.53139275	0.48453134
0.0	0.4850896	0.5064176	0.44928417	0.46688116	0.52532804	0.43370995	0.446467	0.53011644	0.5319181	0.48478785
0.0	0.4857949	0.5064714	0.4486604	0.46641448	0.5257793	0.43380564	0.44574705	0.5294231	0.5310563	0.48498297
0.0	0.48540264	0.5083844	0.4499432	0.4664683	0.52597016	0.4335102	0.44750565	0.52836084	0.5314134	0.48481587
0.0	0.48295948	0.50539196	0.44985324	0.465688	0.52443016	0.43285072	0.44507113	0.5279509	0.53005826	0.48320368
0.0	0.4858537	0.50727206	0.44988486	0.46629137	0.52630246	0.4344072	0.4473202	0.52990806	0.53123194	0.4862014
0.0	0.48528537	0.50533456	0.44838035	0.46601292	0.5247952	0.43203127	0.44431385	0.52707136	0.52953017	0.48309052
0.0	0.48386496	0.50655305	0.44836357	0.46604174	0.52446705	0.43350223	0.4461436	0.52824306	0.5309711	0.48308396
0.0	0.48461667	0.5068382	0.44949615	0.4663025	0.52573365	0.43386093	0.44674227	0.5296433	0.531663	0.48389688
[truncated: 22,531 more rows]
