# Supplementary material for: Teasing out missing reactions in genome-scale metabolic networks through hypergraph learning
Source: Nat Commun. 2023 Apr 25;14:2375. doi: 10.1038/s41467-023-38110-7 (PMC10130184; doi:10.1038/s41467-023-38110-7)
Supplement: Supplementary file 4 — Source Data [file 41467_2023_38110_MOESM4_ESM.zip › Source Data/Figure 2/j-m/iECs_1301_node2vec.csv]

	0	0.1	0.1.1	0.1.1.1	0.1.1.1.1	0.1.1.1.1.1	0.1.1.1.1.1.1	0.1.1.1.1.1.1.1	0.1.1.1.1.1.1.1.1	0
1.0	0.5428954	0.5237193	0.5442073	0.54430836	0.52985317	0.5400063	0.033639017	0.5222586	0.09556504	0.5246806
1.0	0.54457605	0.5252287	0.54477483	0.5447965	0.18681075	0.5404901	0.5494415	0.5202608	0.5391744	0.5253378
1.0	0.028795587	0.52390856	8.3282845e-05	0.54525304	0.53082395	0.53926635	0.54774696	0.5240061	0.16805312	9.1453694e-05
1.0	0.5434109	0.5235511	0.544112	0.5446366	0.53094685	0.53942084	0.54845566	0.51960635	0.5416675	0.5277748
1.0	0.5437712	0.5236009	0.54396725	0.5456055	0.53033054	0.5384472	0.54717666	0.52199787	0.54263514	0.5275819
1.0	0.5438708	0.00011767276	0.5440399	0.007965517	0.10310576	0.54157764	0.5474098	0.52256066	0.54120225	0.52737147
1.0	0.16497095	0.52444816	0.5446097	0.54591554	0.53053105	0.53927106	0.13964887	0.5220653	0.209461	0.52495956
1.0	0.5431581	0.52333987	0.5436513	0.15704136	0.53013545	0.5399011	0.54784805	0.52383757	0.54125285	0.5242827
1.0	0.5436364	0.52366894	0.54487354	0.5442307	0.008664944	0.5406002	0.20053832	0.0007209644	0.16951373	0.019395016
1.0	0.18328884	0.18745783	0.5442304	0.5447521	0.018001799	0.022022573	0.5480868	0.52068704	0.54086405	0.5276717
1.0	0.5428029	0.13455251	0.5436337	0.5457017	0.5301976	0.539554	0.54741424	0.52349836	0.54310346	0.0001130652
1.0	8.1307066e-05	0.5236048	0.00014618882	0.5449908	0.09415415	0.00012172004	0.54914635	0.52201015	0.052488953	0.5277081
1.0	0.08645947	0.5249424	0.5438132	0.54455966	0.5302311	0.0472848	0.5495894	0.08152558	0.5417549	0.526184
1.0	0.54476064	0.52396554	0.5417341	0.5447758	0.21743853	0.17438771	0.5483155	0.52268827	0.54171157	0.5279981
1.0	0.5444893	0.08656744	0.5442438	0.5458613	0.13033573	0.54175544	0.549239	0.5220589	0.027376743	0.5261394
1.0	0.5419882	0.523758	0.54408777	0.54566777	0.531699	0.54001176	0.5502229	0.09272544	0.54201573	0.06267189
1.0	0.5435157	0.011189653	0.54405594	0.5450273	0.52970415	0.54197735	0.5477945	0.52361834	5.7288136e-05	0.5278339
1.0	0.54272693	0.5232554	0.12658118	0.10735092	0.5297309	0.22413665	0.5478823	0.5215865	0.5406786	0.52772766
1.0	0.108001806	0.5229693	0.5440011	0.54419196	0.53112763	0.5416388	0.5501566	0.038854863	0.5421867	0.5279297
1.0	0.54399985	0.5241996	0.14100796	0.54716027	0.5282287	0.5409507	0.54662234	0.5216019	0.5422667	0.52690256
1.0	0.5447894	0.52347314	0.18199088	0.5455077	0.53077567	0.54188854	0.54525036	0.5202126	0.5414697	0.52680594
1.0	0.5423182	0.0024905233	0.544263	0.54476404	0.1445003	0.5394864	0.54957116	0.092583425	0.5419493	0.03484422
1.0	0.54075587	0.1550141	0.5427171	0.54657066	0.53070307	0.5387364	0.5484585	0.5225178	0.5424291	0.022844383
1.0	0.542712	0.5247273	0.0898367	0.544605	0.0016615568	0.5395868	0.55021185	0.52166516	0.5417141	0.52780175
1.0	0.5436092	0.14668782	0.1473729	0.54511523	0.52988595	0.539529	0.11773387	0.00893681	0.5417215	0.52653843
1.0	0.04213188	0.08405458	0.5444826	0.5460064	0.5314076	6.5550942e-09	0.15698847	0.522899	0.54160815	0.5266702
1.0	0.54224503	0.16851355	0.5436497	0.54481727	0.5305612	0.5407796	0.5478965	0.5227513	0.11499082	0.5248563
1.0	0.5442916	0.5248397	0.54330325	0.5467891	0.52998376	0.09491347	0.5488652	0.5221679	0.53992707	0.52672786
1.0	0.5420935	0.52408993	0.023191426	0.0901004	0.5301054	0.5393395	0.040863533	0.5207435	0.10638089	0.5257164
1.0	0.5442919	0.52445203	0.54288185	0.5466689	0.5323118	0.5402777	0.54803693	0.52187467	0.5422231	0.5268199
1.0	0.54292434	0.5241419	0.5444131	0.5464785	0.530043	0.5422612	0.5483283	0.5226525	0.54176736	0.12734108
1.0	0.5433813	0.5242656	0.5425141	0.5459981	0.5317654	0.54026866	0.5477686	0.522671	0.5416328	0.5257381
1.0	0.54159415	0.52558744	0.543907	0.14711964	6.2208784e-08	0.53999317	0.5480168	0.52346987	0.544456	0.5267619
1.0	0.5449181	0.524146	0.54577845	0.54492646	0.53069097	0.539382	0.00015453274	0.5231884	0.54592633	0.00012450428
1.0	0.5442046	0.52463037	0.03151099	0.54424226	0.5296745	0.5408124	0.54727685	0.5236432	0.54009324	0.52586335
1.0	0.00014082802	0.52366066	0.1028183	0.09523625	0.53219473	0.53726226	0.5471581	0.52250427	0.5418156	0.5258815
1.0	0.5450631	0.52395713	0.5430501	0.54683465	0.5280074	0.54152083	0.02744596	0.52295524	0.5426048	0.526908
1.0	0.009631196	0.5247071	0.5441287	0.5454425	0.52958226	0.5408916	0.5482951	0.52307516	0.5424648	0.52711105
1.0	0.025123376	0.52361363	0.5442282	0.54484993	0.530845	0.5417076	0.017121326	0.5222239	0.5431795	0.061280873
1.0	0.54379284	0.52238667	0.12857084	0.5453768	0.5303746	0.009171113	0.00020123775	0.5228941	0.5412981	0.52775776
1.0	0.5415718	0.5224047	0.5434664	0.5441771	0.2178598	0.5399931	0.549175	0.5229092	0.54195535	0.03753811
1.0	0.5443435	0.10812889	0.54370064	0.55016345	0.53018886	0.16102454	0.17504093	4.3595082e-05	0.542365	0.041698694
1.0	0.011387833	0.524567	0.54140806	0.5463238	0.10080845	0.5402654	0.54675585	0.524457	0.54195434	0.52604276
1.0	0.54253745	0.52267855	0.54345554	0.54493093	0.530053	0.54001015	0.5472393	0.5234888	0.54282755	0.16534813
1.0	0.543189	0.5232384	0.5430267	0.54420406	0.5301158	0.54046166	0.18880537	0.52216464	0.5414727	0.015579757
1.0	0.54253286	0.09301367	0.22729684	0.5460236	0.5286603	0.10596502	0.03199281	0.5241012	4.2260992e-05	0.5275911
1.0	0.5427851	0.5246925	0.5449969	0.5477879	0.5325514	0.53968847	0.5483538	0.5247766	0.54230654	0.5270899
1.0	0.54365367	0.5268266	0.54432476	0.544146	0.5302712	0.53944445	0.5489358	0.5223337	0.5428032	0.52659607
1.0	0.16507263	0.11690892	0.54432553	0.54452574	0.53121436	0.5413021	0.00012062894	0.52186304	0.5409823	0.14583215
1.0	0.54348034	0.52488977	0.18197487	0.54631084	0.5307177	0.5427921	0.5487185	0.5221305	0.54276496	0.5268803
1.0	0.54375553	0.5212061	0.5444812	0.5448473	0.5307	0.5399994	0.54708886	0.5211795	0.13532749	0.526018
1.0	0.54190177	0.5241889	0.5417758	0.545332	0.52959025	0.540471	0.54723436	0.52225727	0.008750731	0.5274668
1.0	0.21622144	0.52427787	0.5441125	0.5444422	0.5296122	0.5410496	0.5483986	0.52213156	0.5414103	0.5282166
1.0	0.5408817	0.5238083	0.5451054	0.543191	0.52986413	0.5404415	0.059208177	0.52263975	0.5412372	0.18388285
1.0	0.5436246	0.5230058	5.225885e-05	0.543823	0.5313267	0.53967166	0.5482701	0.52138996	0.54098874	0.000113607835
1.0	0.54398715	0.5221395	0.5452588	0.5451342	0.5315219	0.5402044	0.5494084	0.5206858	0.5425837	0.003267297
1.0	0.5428769	0.52475685	0.003685588	0.112576015	0.5292165	0.53928757	0.54763997	0.5218749	0.5431423	0.5263985
1.0	0.54447895	0.028940815	0.54379374	0.5451758	0.00081402645	0.072313026	0.2719648	0.51876706	0.54165566	0.0068704146
1.0	0.5436788	0.5226788	0.544605	0.5462613	0.5300043	8.578204e-05	0.54686415	0.5214907	0.54292035	0.5275069
1.0	0.5440459	0.52405804	0.54397357	0.5449608	0.012704334	0.53880763	0.548915	0.52285016	0.5418756	0.12901486
1.0	0.54394644	0.52288496	0.54456115	0.5441342	0.5309677	0.5414396	0.13346986	0.5236419	0.54198885	0.09380348
1.0	0.21304704	0.04852426	0.5442058	0.16728854	0.031832144	0.5403389	0.06201672	0.5220682	0.0009002631	5.9558854e-05
1.0	0.16274373	0.524608	0.54435754	0.171992	0.53002536	0.53989536	0.54845953	0.5217719	0.54116917	0.5284074
1.0	0.54343575	0.5225804	0.5436605	0.545492	0.531476	0.5394033	0.54813254	0.5228259	0.1647734	0.5281036
1.0	0.5421328	0.1499448	0.54556584	0.5456418	0.530705	0.539916	0.1518189	0.0775796	0.5422327	0.52753645
1.0	0.54409355	0.5262618	0.5433633	0.5462531	0.5313681	0.14216599	0.18397059	0.5231124	0.5417985	0.5271515
1.0	0.54326564	0.5235029	0.00010513331	0.54433274	0.52951264	0.00076705666	0.11750204	0.5222701	0.54201037	0.5254335
1.0	0.5434272	0.099552676	0.5441578	0.54474926	0.022277802	0.15499754	0.16867189	0.5207269	0.5443752	0.52426696
1.0	0.54375553	0.525209	0.053707942	0.5457781	0.17360155	0.53964823	0.54928315	0.52253383	0.54183	0.5261786
1.0	0.5443912	0.5241784	0.54292345	0.5441246	0.53064084	0.23410715	0.5489998	0.5215503	0.08366154	0.5263909
1.0	0.54145783	0.5241845	0.54222465	0.54492575	0.5304779	0.54004014	0.5480121	0.5244081	0.045725197	0.20010225
1.0	0.0001369513	0.5238252	8.529986e-10	0.12458836	0.5287537	0.5414205	0.040574834	0.5208303	0.5426671	0.15198863
1.0	0.16994801	0.5237839	0.5440767	0.5453021	0.5286968	0.5400341	0.5501464	0.52053165	0.54278743	0.52629274
1.0	0.5442131	0.52387255	0.5445125	0.16914637	0.53061426	0.035479046	0.5489012	5.955482e-05	0.5431755	0.5261731
1.0	0.54244834	0.52358055	0.54377204	0.5456141	0.0016758634	0.18864043	0.54807395	0.5235533	0.54206866	0.52727205
1.0	0.5427553	0.52462393	0.5444719	0.03680195	0.53034467	0.5412489	0.25854784	0.52190983	0.54156166	0.52895474
1.0	0.54341024	0.5241386	0.5442099	0.5460573	0.528837	0.20336339	0.54716235	0.5219919	0.045634173	0.525648
1.0	0.5427393	0.5221427	0.09975432	0.5446181	0.530702	0.539094	0.5477578	0.5230812	0.54130316	0.5274615
1.0	0.5431484	0.19417143	0.5447226	0.5461771	0.5302677	0.5394156	0.5484284	0.5225837	0.14101869	0.10723389
1.0	0.117787234	0.5202142	0.5446765	0.54548204	0.5300615	0.5413193	0.5482746	0.52130914	0.5438896	0.14910911
1.0	0.5443619	0.52298343	0.5445357	0.5444835	0.529934	0.049797967	0.5506034	0.52271646	0.5423766	0.5273439
1.0	0.15900919	0.5229665	0.5438724	0.10055329	0.110281266	0.5394141	0.0012462431	0.52331644	0.5428823	0.5260465
1.0	0.0457724	0.52459943	0.18222049	0.54558295	0.53024346	0.539494	0.5486211	0.52200484	0.5424529	0.5261578
1.0	0.54384094	0.52471	0.024859002	0.54428434	0.5304117	0.054552455	0.5478817	0.52328414	0.54258436	0.52805007
1.0	0.543275	0.09355899	0.09628321	0.54579514	0.532278	0.5410091	0.5483217	0.085369356	0.54125637	0.031558853
1.0	0.54265636	0.5247433	0.103773765	0.034342043	0.53138053	0.5392764	0.54828805	0.5222675	0.54146516	0.5297258
1.0	0.54413503	0.5235263	0.54396284	0.54539764	0.5299172	0.026034664	0.54742503	0.5225178	0.5425622	0.093404055
1.0	0.54414666	0.08695133	0.5440081	0.54584414	0.53014505	0.54093	0.547377	0.5218285	0.5417661	0.52840054
1.0	0.54296416	0.52328014	0.14940612	0.5448838	0.5310945	0.16042572	0.5471957	0.52471143	0.54118913	0.52674055
1.0	0.5429096	0.52452224	0.5441533	0.54497975	0.5299013	0.0016396177	0.54850966	0.5199492	0.5407355	0.52676433
1.0	0.5439164	9.479903e-05	0.5431703	0.5450225	0.0001056807	0.5396384	0.5486703	6.5292814e-05	5.9851503e-05	0.5273984
1.0	0.013217087	0.09505135	0.5427955	0.54411185	0.101898596	0.5390817	0.00078140374	0.52250063	0.5413433	0.5276217
1.0	4.3570188e-05	0.5232514	0.5435907	0.5466803	0.52951616	0.542538	0.54929024	0.5233179	0.5426688	0.03889739
1.0	0.5423734	0.23730642	0.5432079	0.5430008	0.5309262	0.54007894	0.54683816	0.09494779	0.5409235	0.08914574
1.0	0.541442	0.19383258	0.5445976	0.5456912	0.53003	0.53922397	0.5477697	0.52233607	0.5416123	0.0006183403
1.0	0.5432943	0.5229986	0.5451142	0.54546356	0.009017786	0.0021372125	0.10678891	0.5223563	0.54155934	0.15690216
1.0	0.15673779	0.52394265	0.5434784	0.5436799	0.030479005	0.5383304	0.5464514	0.5220142	0.0015704924	0.018898908
1.0	0.020824414	0.523935	0.5447371	0.54541284	0.52965826	0.53919756	0.04933075	0.5206	0.00010184229	0.52655077
1.0	0.5451816	0.5231831	0.54093534	0.54523385	0.53020245	0.53979313	0.5488645	0.5207138	0.54203224	0.52572197
1.0	0.5416818	0.52497417	0.5433443	0.5442161	0.5311031	0.5419657	0.5467526	0.5221247	0.5419414	0.5275635
1.0	0.15297993	0.52373135	0.54432756	0.54514873	0.53024906	0.5378751	0.54769915	0.52294534	0.5430973	0.52595675
1.0	0.17371726	0.523768	0.54511124	0.5445321	0.5313712	0.14859928	0.5492971	0.104751475	0.03216953	0.52644193
1.0	0.16703619	0.52353674	0.54374367	0.5441943	0.5313079	0.5388394	0.12098662	0.5202941	0.16472092	0.52477604
1.0	0.018786488	0.52507734	0.5445668	0.5446528	0.17297639	0.09450249	0.5502779	0.52167845	0.53987557	0.52709883
1.0	0.54248387	0.01537512	0.19254397	0.21072148	0.096789755	0.5412634	0.5481134	0.5224335	0.5436089	0.12926036
1.0	0.54409695	0.52425975	0.54237014	0.5463285	0.5308529	0.54070145	0.54755056	5.688675e-05	0.10704279	0.5273716
1.0	0.54324126	0.5227431	0.5426104	0.5454314	0.5311907	0.54030615	0.5490598	0.5242417	0.5415235	0.13812645
1.0	0.54451674	0.52355367	0.5429535	0.5461849	0.53108275	0.5398292	0.54699576	0.5210317	0.022775933	0.5266315
1.0	0.5445839	0.5245243	0.543288	0.54498136	0.5307268	0.102953024	0.0678709	0.5233711	0.5424485	0.52643967
1.0	0.5427009	0.5236111	0.542696	0.544311	0.5273204	0.539833	0.54816985	0.5224264	0.5423424	7.383349e-05
1.0	0.5436505	0.5239474	0.13061321	0.10464809	0.53110373	0.54070795	0.5474068	0.5227037	0.54209274	0.008787528
1.0	0.027052632	0.52369255	0.54521626	0.54572767	0.52946085	0.1565962	0.5471954	0.045817435	0.5429583	0.5281427
1.0	0.54270464	0.08131823	0.007787172	0.5444797	0.53033274	0.53964293	0.5481389	0.5232922	0.54255193	0.5257617
1.0	0.10903428	0.15438153	0.54427755	0.54486114	0.52880317	0.54102767	0.5473731	0.14429374	0.54210687	0.15544508
1.0	0.54437727	0.52614367	0.5440419	0.5459929	0.1381882	0.5394264	0.5469567	0.5223766	0.54140246	0.5277028
1.0	0.54387623	0.5233765	0.5439028	0.5458707	0.016870797	0.54006183	0.12062228	0.5205289	0.5438363	0.5250826
1.0	0.15335958	0.52764755	0.5446924	0.5469038	0.53061444	0.540723	0.54750925	0.0993118	0.5428113	0.5275137
1.0	0.5416166	0.15073726	0.54320323	0.14116856	0.000116275594	0.5398542	0.5485724	0.16952217	0.5421609	0.52642703
1.0	0.5431079	0.52441245	0.54327434	0.5456755	0.5301816	0.53893316	0.00020146852	0.521608	0.5412228	0.5261502
1.0	0.54218286	0.52456796	0.5437849	0.54612416	0.107279874	0.5392116	0.54857904	0.52310485	0.5405859	0.5262285
1.0	0.54305583	0.5243184	0.5428008	0.54452276	0.53046364	0.5395444	0.5501011	0.52204466	0.073089816	0.5265432
1.0	0.5432725	0.15750605	0.54411733	0.103282906	7.666056e-05	0.10453984	0.5495311	0.5216223	0.015310286	0.52703834
1.0	0.21555094	0.52354497	0.54328394	0.54487586	0.5305123	0.5403582	0.5480013	0.5234533	0.5405209	0.010684429
1.0	0.54293466	0.52338916	0.13448988	0.54914045	0.53220314	0.53984463	0.546852	0.5210281	0.16614144	0.52714634
1.0	0.5434459	0.52230304	0.5431259	0.54557693	0.5297162	0.5410716	0.13439848	0.52196425	0.54118687	0.5271257
1.0	0.53979313	0.52304995	0.54433626	0.54461855	0.5308185	0.53909	0.5486304	0.14338991	0.54160964	0.15784016
1.0	0.54286015	0.52427703	0.5450412	0.5450859	0.5303461	0.53965634	0.54951566	0.5236808	0.0010678835	0.11821011
1.0	0.5435753	0.5239522	0.54273254	0.54622763	0.53005564	0.53983825	0.5480422	0.11573899	7.868361e-05	0.52566886
1.0	0.5433435	0.08611906	0.54336464	0.5442087	0.53005475	0.5392041	0.5478858	0.5230379	0.058792137	0.52588654
1.0	0.5445365	0.52681124	0.5447058	0.54412484	0.000105069565	0.5405321	0.0377139	0.5212243	0.5432293	0.52593577
1.0	0.54187536	0.5232547	0.5429888	0.03760925	0.5326375	0.5395217	0.54902005	0.52292496	0.13545153	0.52696574
1.0	0.54313254	0.52467376	0.54201555	0.2064174	0.5310409	0.16986854	0.5466385	0.5229991	0.05493311	0.52698183
1.0	0.54167676	0.5260406	0.54485923	0.5478973	0.52980214	0.54036605	0.5471596	0.520228	0.011583416	0.023378326
1.0	0.54404324	0.52337265	0.5426248	0.06544322	0.53274417	0.53810567	0.13110656	0.5211204	0.105727464	0.525893
1.0	0.54330164	0.52471024	0.5428322	0.5441732	0.12032245	0.5401201	0.0030106169	0.5233675	0.5416798	0.5282357
1.0	0.5433047	0.52315784	0.5433304	0.54333115	0.002482064	0.5382405	0.5487814	0.5211667	0.08834266	0.5264214
1.0	0.5444511	0.0008210243	0.15079933	0.036000025	0.53103375	0.5416298	0.5481286	0.5215948	0.54133976	0.19401386
1.0	0.54376745	0.52366245	0.5437635	0.5450214	0.5300224	0.5383002	0.17178854	0.14931509	0.024513034	0.52533865
1.0	0.5421216	0.04621342	0.1275566	0.5460609	0.5307992	0.5392776	0.5502612	0.52300024	0.0015196566	0.52891463
1.0	0.055273794	0.025984447	0.5418034	0.54702467	0.1066666	0.14531767	0.058519594	0.52144736	0.541367	0.527113
1.0	0.5429826	0.5246942	0.54160756	0.000121087265	0.5305485	0.5390668	0.031655025	0.52172697	0.5418654	0.5253798
1.0	0.544333	0.5233143	2.9908544e-05	0.5443153	0.5303624	0.5391163	0.5484801	0.5217103	0.044767197	0.52821875
1.0	0.54487854	0.523589	0.047740944	0.5442854	0.52916855	0.5397196	0.54821134	0.5219671	0.5424551	0.52687997
1.0	0.5432535	0.5239073	0.5423418	0.16691115	0.15198208	0.5408188	0.54773253	0.52214056	0.5412557	0.52628464
1.0	0.5408457	0.5242704	0.5439183	0.54696894	0.5289323	0.5387328	0.5488021	0.04245547	0.012499572	0.52800757
1.0	0.5434195	0.52382547	0.5441925	0.54545605	0.0016672345	0.54028684	0.23494785	0.092620015	0.5439422	0.5270881
1.0	0.1496458	0.5251339	7.7740006e-05	0.5456089	0.5302645	0.54090136	0.54936665	0.52146894	0.5439148	0.1525946
1.0	0.5435876	0.5246781	0.5467329	0.54560566	0.5307631	0.54029274	0.0007811785	0.52305293	0.14851879	0.52595735
1.0	0.54337746	0.5238166	0.0144984145	0.00041117962	0.5317727	0.54072785	0.5493388	0.5228619	0.052127447	0.5271659
1.0	0.54347456	0.5245656	0.5444015	0.5460002	0.531393	0.54075277	0.07427136	0.5233826	0.5427189	0.5283689
1.0	0.54271513	0.52435005	0.544998	0.226617	0.5304768	0.009022518	0.5479151	0.069376536	0.5413378	0.5264984
1.0	0.5441996	0.52458984	0.54397905	0.5439024	0.531253	0.023854563	0.15295565	0.5223131	0.54146075	0.52838475
1.0	0.5439726	0.52418494	0.5456072	0.54456246	0.53047323	0.5405071	0.013342569	0.52066296	0.540665	0.5269632
1.0	0.5427476	0.52421653	0.09694498	0.54412663	0.5305208	0.53982544	0.5484906	0.52075815	0.54283446	0.04516538
1.0	0.0835394	0.1508033	0.54482603	0.54513144	0.5307879	0.540768	0.54703265	0.52267045	0.54219663	0.14537789
1.0	0.544167	0.5242523	0.030692196	9.7740754e-05	0.025713826	0.19129682	0.12086994	0.5212561	0.5418272	0.52820903
1.0	0.009053536	0.52356446	0.5428526	0.5450631	0.008535727	0.5390616	0.5484165	0.52268076	0.5403692	0.52746654
1.0	0.0024869118	0.5237225	0.5425283	0.08853485	0.53159183	0.53865886	0.15817143	0.5223783	0.08687871	0.003828588
1.0	0.5443005	8.1384875e-05	0.54395705	0.54571396	0.52926296	0.5403121	0.18162085	0.5217108	0.54177713	0.52697736
1.0	0.5438772	0.03743501	8.130211e-05	0.54694825	0.026595298	0.5388804	0.0025552644	0.5223547	0.54211766	0.5259036
1.0	0.15029915	0.5238934	0.54148984	0.5455296	0.53063166	0.5395452	0.5480011	0.5235521	0.15408637	0.52742434
1.0	0.11453386	0.1341032	0.5448648	0.07154027	0.08826933	0.54003274	0.5497537	0.52146786	0.5410574	0.105074085
1.0	0.1881158	0.14790808	0.5448067	0.54559624	0.53040993	0.54099226	0.00014497087	0.13591267	0.5426686	0.5280675
1.0	0.5438763	0.52487534	0.5446475	0.00015765785	0.53041357	7.282118e-08	0.5474249	0.52213395	0.54127574	0.52714884
1.0	0.5436445	0.09448015	0.5447762	0.5445689	0.116000414	0.5399849	0.05833429	0.52196836	0.54072225	0.12236305
1.0	0.54319584	0.5240333	0.544411	0.5439007	0.53079647	0.53998834	0.5473844	0.52349997	0.28612262	0.5264321
1.0	0.11430199	0.5231339	0.5427283	0.54793787	0.5310894	0.53888226	0.5496016	0.5222542	0.541675	0.52843964
1.0	0.5433361	0.5244702	0.54398	0.5434055	0.53004074	0.03669319	0.54772896	0.5215359	0.044696067	0.096908964
1.0	0.5445001	0.52465796	0.5446333	0.5447451	0.5303152	0.15622568	0.5489329	0.5227106	0.54301363	0.5251241
1.0	0.5418323	0.52323854	0.5433919	0.5441328	0.5308938	0.53715634	0.011011509	0.52282614	0.04577843	0.5269264
1.0	0.54364663	0.52506095	0.54465497	0.54401183	0.5318245	0.018129686	0.5468552	0.5231273	0.5423091	0.5267384
1.0	0.5428499	0.13875857	0.5442012	0.54430735	0.530082	0.54043204	0.5467276	0.52139336	0.5433604	0.5271858
1.0	0.5440789	0.52348584	0.54242015	0.5455491	0.53083926	0.5398244	0.54833806	0.52259785	0.5433549	0.5242571
1.0	0.5438833	0.525116	0.19954157	0.5466691	0.5305514	0.14670062	0.116016164	0.12828368	0.54240644	0.5261457
1.0	0.54245144	0.5251448	0.5444437	0.5456141	0.17386664	0.5399153	0.1329591	0.52211046	0.121332884	0.5267206
1.0	0.5421272	0.18982932	0.5440073	0.54560447	0.09600484	0.5414794	0.5482452	0.52276725	0.5422123	0.08357352
1.0	0.54366565	0.5260008	0.5437048	0.54414463	0.531006	0.012018194	0.5517427	0.04979119	0.09952471	0.52770317
1.0	0.544209	0.52482194	0.5449167	0.5451617	0.14924747	0.5388291	0.55085814	0.521838	0.5415043	0.526629
1.0	0.5452357	0.17253138	0.5445496	0.013389604	0.530473	0.54188275	0.17235927	0.349911	0.0059621395	0.10362023
1.0	0.54375714	0.5245019	0.54238087	0.5463993	0.5293496	0.5401033	0.5478888	0.5221055	0.5425238	0.10866783
1.0	0.5433961	0.52537924	0.54406065	0.5440142	0.53107476	0.54020864	0.5491127	0.52017564	0.54258627	0.52750003
1.0	0.24137348	0.52429813	0.5443202	0.5474927	0.09096565	0.54038596	0.55048144	0.5231926	0.5430642	0.52570206
1.0	0.54393965	0.52397746	0.54431087	0.54504794	0.53107387	0.5391861	0.00018149837	0.52270526	0.5415414	0.0938592
1.0	0.5425511	0.5240142	0.10099364	0.16547143	0.53063023	0.53922814	0.03553227	0.522616	0.09760337	0.527306
1.0	0.54198396	0.52450305	0.5435026	0.54352176	0.5297125	0.04304821	0.54648495	0.5231621	0.5420192	0.52674043
1.0	0.5447832	0.5247506	0.54480326	0.5460051	0.5311951	0.53955454	0.21923	0.5219322	0.09190269	0.52798533
1.0	0.542749	0.5241073	0.014486223	0.5450826	0.5308487	0.042985927	0.029252281	0.5225199	0.5416276	0.5259092
1.0	0.54165536	0.5238863	0.5437516	0.5456945	0.53065926	0.539786	0.54734147	0.52224684	0.54107213	0.13614139
1.0	0.543651	0.5228628	0.00014836012	0.5467542	0.5305929	0.53979826	0.54860276	0.5226124	0.542714	0.5253603
1.0	0.5405684	0.5225639	0.5407662	0.5441283	0.53079057	0.5404005	0.04645505	0.5228793	0.5416746	0.52644604
1.0	0.54338217	0.52355796	0.5444591	0.5456706	0.5313487	0.53963214	0.54730785	0.5206062	6.297484e-05	0.5270595
1.0	0.5454789	0.52434766	0.54226136	0.5449005	0.5308346	0.010161133	0.5453474	7.7438206e-05	0.54213434	0.52942854
1.0	0.54374206	0.52452564	7.7241726e-05	0.54423714	0.53090745	0.53819585	0.5484523	0.0089235	0.14873032	0.5276047
1.0	0.54271156	0.044829138	0.5439837	0.031680696	0.530341	0.5407695	0.5479932	0.5219515	0.092452556	0.5274271
1.0	0.5437316	0.5265169	0.5450431	0.5446697	0.16226633	0.53821594	0.18941979	0.5222524	0.5419705	0.5265741
1.0	0.5435346	0.52314866	0.54299575	0.5456009	0.121109694	0.5394928	0.54846644	0.081574164	0.54132026	0.52709514
1.0	0.5429074	0.5248543	0.54465485	0.5451348	0.5292603	0.00010552502	0.5472724	0.52240086	0.54231775	0.5268392
1.0	0.5440863	0.52374274	0.54368585	0.5458753	0.5335121	0.5426508	0.54721636	0.522389	0.5423019	0.52545613
1.0	0.54350346	0.05575571	0.18119636	0.5473256	0.5331785	0.53855634	0.5480373	4.0775027e-05	0.54206294	0.52648586
1.0	0.00012219742	0.52435696	0.5433519	0.544289	0.52954894	0.54034877	0.54892343	0.5241587	0.019844862	0.52557456
1.0	0.5416484	0.52393365	0.5444768	0.5447306	0.5290992	0.54053456	0.5499801	0.14342031	0.54199654	0.52580345
1.0	0.5440804	0.061361343	0.5437769	0.15952186	0.012624598	0.53893524	0.5476492	0.025012795	0.5420472	0.5283561
1.0	0.54226726	0.52323353	0.54481137	0.5450719	0.008539832	0.5396276	0.55019855	0.5233079	0.14146186	0.52709
1.0	0.5416107	0.5244018	8.674514e-05	0.5448827	0.53178114	0.5405503	0.06615691	0.1449987	0.5433232	0.5253372
1.0	0.5437429	0.5250178	0.12247336	0.54234076	0.16840959	0.54086816	0.5486675	0.5232447	0.5416672	0.52497953
1.0	0.5417292	0.5246429	0.54269844	0.5466756	0.1536363	0.5405456	0.053258743	0.52221286	0.15367685	0.5282836
1.0	0.5438661	0.52413225	0.54405713	0.5453183	0.5288456	0.53954345	0.54785836	0.5209107	0.5420615	0.52536076
1.0	0.54308194	0.52322894	0.54365784	0.54485935	0.5295516	0.5392153	0.052990504	0.0006148952	0.5440906	0.52526486
1.0	0.02615965	0.14437735	0.5450094	0.54466385	0.5306511	0.53959227	0.54575324	0.5233265	0.14874168	0.19638576
1.0	0.5415437	0.52356553	0.54401946	0.54312325	0.52977455	0.54088676	0.54810464	0.52180564	0.54283154	0.12973166
1.0	0.5428301	0.5243857	0.5432446	0.54533905	0.531374	0.5406901	0.54846543	0.19898902	0.15616898	0.5256567
1.0	0.5449821	0.5270935	0.54454577	0.10496426	0.53048664	0.15748405	0.54899204	0.5225623	0.5430949	0.52657115
1.0	0.54462516	0.048948124	0.0015972432	0.54456407	0.5299876	0.047386758	0.54950196	0.52102953	0.5427323	0.5265464
1.0	0.5436252	0.00010132425	0.5428396	0.16155623	0.5304882	0.54050016	0.5484943	0.5227464	0.12882417	0.5278092
1.0	0.5435762	3.1409961e-09	0.034984123	0.5446427	0.21700788	0.14683273	0.5467702	0.5213783	0.5422163	5.2967076e-05
1.0	0.54315555	0.5241462	0.54366213	0.54534745	0.17299153	0.54072917	0.54746395	0.5230523	0.542066	0.5272244
1.0	0.54407394	0.094234884	0.5426289	0.54487234	0.5308342	0.5403287	0.54816896	0.52237827	0.5423122	0.52723956
1.0	0.54384696	9.820414e-05	0.5432574	0.54623187	0.011536896	0.5395437	0.54737234	0.52226645	0.5420822	0.52735
1.0	0.006268438	0.5220962	0.5451454	0.10688264	0.023268064	0.5392369	0.54794025	0.14124101	0.18770708	0.5276778
1.0	0.5446452	0.19360103	0.5455038	0.54514825	0.5304742	0.022296678	0.5494536	0.5217182	0.010097848	0.52661383
1.0	0.54332596	0.522602	0.5440819	0.5455413	0.12550402	0.5413199	0.5467737	0.52359223	0.013887796	0.52717876
1.0	0.5429805	0.52415943	0.5433058	0.5474457	0.024999868	0.54074293	0.54816025	0.5207004	0.5429142	0.52634025
1.0	0.54193926	0.52371144	0.2063682	0.14628437	0.5306719	0.5393863	0.54897016	0.52045095	0.5417668	0.5275096
1.0	0.5442386	0.062507965	0.22635399	0.54601455	0.5304204	0.5394261	0.54714566	0.52198976	0.16416645	0.52831084
1.0	0.5420119	0.5249634	0.542985	0.5451856	0.026919328	0.14497562	0.5489118	0.5245415	0.009233549	0.5270013
1.0	0.542909	0.5241879	0.01198143	0.011409305	0.5290519	0.53966594	0.05084346	0.5211111	0.54074436	0.09579136
1.0	0.19649246	0.5233056	0.5419609	0.5458156	0.5313799	0.54008394	0.5484575	0.52416974	0.21649171	0.52688295
0.0	0.012496618	0.0107968645	0.013684	0.016548675	0.013053493	0.011032763	0.015238572	0.010678408	0.010234981	0.011165615
0.0	0.012503875	0.010889629	0.013723585	0.01655511	0.012926531	0.011092772	0.015296511	0.010660338	0.010251509	0.011166784
0.0	0.009872264	0.01165669	0.011046377	0.011306231	0.008374975	0.011275112	0.014194362	0.009849043	0.008380826	0.008922517
0.0	0.009884521	0.011649568	0.011079258	0.011310207	0.008388208	0.011333158	0.014289703	0.009906535	0.008381384	0.008948922
0.0	0.010289437	0.012139551	0.008535073	0.011498275	0.01008304	0.011407041	0.007755735	0.008115711	0.00889727	0.007497165
0.0	0.010400179	0.012144201	0.008543575	0.011550034	0.010097691	0.011480031	0.007742558	0.0081193345	0.008914682	0.007491929
0.0	0.04226734	0.04516025	0.049759492	0.052760486	0.044047233	0.041917145	0.055334948	0.046627346	0.04362589	0.044750195
0.0	0.007953236	0.010065274	0.01099857	0.011426684	0.010897809	0.009221138	0.014347533	0.009972779	0.009576928	0.011357392
0.0	0.007941859	0.010035362	0.011077179	0.011463138	0.010961691	0.0092381	0.014252588	0.010102874	0.009640998	0.011295496
0.0	0.007965144	0.010089135	0.011048517	0.011377016	0.01093361	0.009218003	0.0143322535	0.010107352	0.009577914	0.0112319235
0.0	0.0017070099	0.0018224735	0.001955024	0.0017147469	0.00203461	0.0018861091	0.002587381	0.0019818924	0.0019227343	0.0020853034
0.0	0.027656464	0.024958443	0.030784413	0.031003388	0.023466082	0.022282891	0.03631563	0.025452247	0.023441892	0.025977708
0.0	0.022705322	0.02538054	0.025356872	0.026789172	0.023093523	0.023317093	0.029599562	0.025275908	0.025922623	0.024977824
0.0	0.009682279	0.01263858	0.012052036	0.013254659	0.011536945	0.012355573	0.014116407	0.008145528	0.009872073	0.009320772
0.0	0.018529741	0.022648113	0.026598342	0.02452182	0.025033874	0.024720004	0.038373828	0.023301749	0.024006467	0.021794733
0.0	0.023684949	0.020392211	0.026136326	0.022260334	0.024010994	0.025838466	0.028703228	0.021047374	0.023438115	0.02276332
0.0	0.011056466	0.0120703485	0.013404523	0.013829218	0.011503898	0.0141889835	0.013389341	0.006170647	0.010239382	0.011494807
0.0	0.069627196	0.069245175	0.07245531	0.071699366	0.06290895	0.07000777	0.07855172	0.0638687	0.06398611	0.06653872
0.0	0.010420472	0.009250128	0.010150255	0.010671921	0.008987055	0.008614762	0.012424721	0.007187228	0.008549523	0.011744943
0.0	0.01044206	0.009238785	0.010190996	0.010739463	0.009005186	0.008613613	0.012464254	0.0071492577	0.00853235	0.011787958
0.0	0.060334858	0.062220696	0.070268236	0.07523326	0.0764272	0.0681944	0.07967195	0.066324055	0.06801637	0.05962932
0.0	0.007019432	0.008413069	0.011101965	0.010299451	0.012178561	0.008307206	0.012605586	0.009577275	0.008844182	0.0065792543
0.0	0.006996639	0.008360908	0.011077774	0.010355385	0.012216772	0.008363139	0.012459759	0.009552522	0.00885445	0.0065708696
0.0	0.024861164	0.024461834	0.023440348	0.024373144	0.020019557	0.026021054	0.0307914	0.019139504	0.021439932	0.026621098
0.0	0.010864537	0.01424178	0.011800514	0.012197804	0.011161357	0.013345588	0.015725732	0.009015639	0.009645702	0.009321169
0.0	0.0017321208	0.0018764257	0.0019899993	0.0022463675	0.0012842213	0.0021745109	0.0033533864	0.001779988	0.001352065	0.0020498731
0.0	0.021546394	0.023156274	0.02527243	0.021883875	0.020048384	0.022019465	0.035663486	0.022257071	0.020090288	0.01957858
0.0	0.07070004	0.06972023	0.0697002	0.080488935	0.083097264	0.07942118	0.0854959	0.056573108	0.06763255	0.060013827
0.0	0.0095324395	0.009874311	0.009308654	0.01217715	0.013433095	0.011991584	0.013660189	0.006733046	0.008848045	0.007432037
0.0	0.00957001	0.00983741	0.009270291	0.012210687	0.013397803	0.012115558	0.013595291	0.0067270882	0.008819746	0.007440146
0.0	0.07879127	0.07784751	0.077388935	0.087304994	0.07475805	0.06908554	0.07943421	0.06092309	0.06792059	0.07462455
0.0	0.24862802	0.24795097	0.24469578	0.25891852	0.22610779	0.21678495	0.24802828	0.21260966	0.23506251	0.24184297
0.0	0.06971253	0.06966152	0.07365439	0.08041417	0.06635452	0.06998331	0.0723107	0.061597675	0.06659027	0.06408029
0.0	7.423669e-05	9.03299e-05	9.122149e-05	0.0001263909	7.0261376e-05	7.910628e-05	8.2690596e-05	5.780828e-05	6.362258e-05	6.440252e-05
0.0	0.5417913	0.52561367	0.5423269	0.5448724	0.52972555	0.5413106	0.5481863	0.5214754	0.5414182	0.52575535
0.0	0.009352616	0.0125316605	0.011651682	0.013252532	0.006806274	0.012852865	0.013775864	0.0059576114	0.010579684	0.014434245
0.0	3.6323647e-05	0.00016593559	9.64558e-05	0.00011440033	7.224373e-05	0.00012517483	0.00011821327	4.6641206e-05	7.6377146e-05	0.00013150494
0.0	0.057575963	0.08180082	0.07474956	0.07833298	0.06684877	0.0790145	0.079467475	0.0581464	0.06990967	0.07745746
0.0	0.0022024792	0.0021006444	0.0024709583	0.002679493	0.0014765264	0.0025465265	0.0039691036	0.002296808	0.0015719001	0.0018918314
0.0	0.002163071	0.0020723469	0.0017891754	0.003557213	0.002124312	0.0025307152	0.0019029187	0.0017143281	0.0021940938	0.0020189025
0.0	0.026609272	0.022927122	0.027094657	0.031665705	0.023514494	0.030630704	0.026209367	0.017160086	0.023891492	0.03282109
0.0	0.02629926	0.023333507	0.025675895	0.026649555	0.022575928	0.028121477	0.031224145	0.02518	0.02208184	0.021569975
0.0	0.022966806	0.024335725	0.02475516	0.02597795	0.025349071	0.025242297	0.027899817	0.02394519	0.022913763	0.024098307
0.0	0.027004214	0.026839541	0.02886775	0.03219717	0.030617185	0.025965497	0.039784256	0.021866977	0.02166712	0.025245365
0.0	0.029179258	0.025971677	0.021114841	0.03312142	0.028211998	0.02806974	0.027202373	0.024741344	0.022081995	0.024667758
0.0	0.026691731	0.026885169	0.028814744	0.031021435	0.026991187	0.03297083	0.032487955	0.021965595	0.023539888	0.022677125
0.0	0.02550347	0.027739495	0.029020805	0.022293584	0.024298156	0.02782267	0.029228948	0.023787353	0.0222401	0.026666408
0.0	0.020612713	0.02582165	0.028937468	0.027156739	0.026379345	0.026332153	0.02999329	0.02168423	0.015826626	0.021965738
0.0	0.027871443	0.029984806	0.024287125	0.024836345	0.02565442	0.024790158	0.03637262	0.025680138	0.02095861	0.026118642
0.0	0.025937822	0.024454556	0.026125975	0.028385278	0.029987698	0.025055869	0.033602323	0.025085315	0.02016317	0.023085704
0.0	0.02425888	0.026138779	0.025933642	0.028214207	0.020179035	0.022539014	0.026699262	0.025515152	0.023333546	0.019978246
0.0	0.011521924	0.014612312	0.012333375	0.015635405	0.013759069	0.0153475255	0.016346896	0.008815204	0.011061509	0.011672989
0.0	0.024295606	0.025504565	0.02408423	0.032723166	0.031559158	0.029402053	0.032828107	0.022810165	0.027164336	0.02556506
0.0	0.052276716	0.041555062	0.05179884	0.06563957	0.045173258	0.043568745	0.061344013	0.037295055	0.046245325	0.041959085
0.0	7.878047e-05	9.346276e-05	9.816996e-05	0.00013706066	0.0001320474	8.706245e-05	0.00018126007	4.7381402e-08	8.265094e-05	6.326424e-05
0.0	0.00011186452	0.00013591693	8.3282845e-05	0.000113029295	7.853092e-05	8.7577966e-05	0.00021415997	7.534917e-05	7.487857e-05	4.7510486e-05
0.0	0.00011186452	0.00013591693	8.3282845e-05	0.000113029295	7.853092e-05	8.7577966e-05	0.00021415997	7.534917e-05	7.487857e-05	4.7510486e-05
0.0	0.000103700826	9.2257345e-05	8.065315e-05	9.7062446e-05	0.00016328259	6.4919615e-05	0.00021440657	7.759839e-05	8.164528e-05	5.837337e-05
0.0	0.027916126	0.027050143	0.027674934	0.030243922	0.025713569	0.026380215	0.0277467	0.024952687	0.023623353	0.024831444
0.0	7.295347e-05	8.343022e-05	9.4077324e-05	0.0001133181	8.117963e-05	8.1744525e-05	0.00013670746	5.9651844e-05	6.2389234e-05	7.324373e-05
0.0	0.5440749	0.52496	0.54399365	0.5470411	0.5300137	0.54035765	0.54795325	0.5217458	0.5420864	0.52622247
0.0	0.5428844	0.52566594	0.5449635	0.5460091	0.5296225	0.54026186	0.54801893	0.52094287	0.5419522	0.5256817
0.0	0.073484644	0.070125006	0.07559992	0.07843271	0.07919313	0.079511404	0.097095415	0.009800705	0.06977103	0.07563863
0.0	9.0549824e-05	9.261205e-05	0.00010067425	0.00011495431	0.00013696005	0.00012819325	0.00025499353	7.6961605e-08	7.580884e-05	0.000120180586
0.0	0.046455633	0.04898042	0.054408666	0.05122745	0.054316334	0.051037915	0.057939637	0.047271807	0.051650442	0.03941766
0.0	0.04726081	0.041755505	0.04611415	0.06576935	0.044483095	0.039067317	0.05797301	0.041639302	0.04249346	0.035170797
0.0	0.1999522	0.17184846	0.20451498	0.21496594	0.20367755	0.1816852	0.21794285	0.18717986	0.17801067	0.18582188
0.0	0.07396109	0.062310703	0.07180454	0.07973887	0.079309896	0.070924826	0.09061538	0.071504824	0.065164976	0.071933284
0.0	9.648772e-05	9.062645e-05	9.739047e-05	0.00013875277	0.00015063763	8.737759e-05	0.0002062222	9.0667854e-05	7.812377e-05	7.12673e-05
0.0	8.850474e-05	0.00010979005	6.8050984e-05	0.000104831386	0.0001387848	0.00013380758	0.00022428931	9.480436e-05	0.00010266192	8.705954e-05
0.0	0.54328525	0.52571315	0.5441996	0.54736555	0.52996737	0.54065055	0.54787016	0.52193666	0.54205614	0.52543974
0.0	0.009758713	0.010597743	0.009947007	0.007687491	0.012531956	0.008752766	0.012016593	0.010595958	0.008348681	0.012734543
0.0	8.7860855e-05	0.00013504285	9.0218426e-05	5.538637e-05	0.00013784732	0.00010126176	0.000116444804	8.205192e-05	7.3917196e-05	0.00013109228
0.0	0.07290031	0.07748674	0.073439136	0.06461686	0.07932778	0.074717015	0.07915297	0.06764217	0.06930385	0.07739329
0.0	0.09726941	0.09966284	0.10954372	0.104460284	0.10749069	0.10422815	0.11466047	0.09723063	0.10545407	0.08605418
0.0	0.023294289	0.027818982	0.02700504	0.034065858	0.024273375	0.03158389	0.035944324	0.022010231	0.027688334	0.022235066
0.0	0.009952963	0.008666206	0.01179671	0.010679571	0.009154671	0.010263738	0.010673009	0.01018539	0.009589831	0.009135503
0.0	0.010587469	0.011380332	0.0082916645	0.010445111	0.010633607	0.0131148575	0.018587142	0.008997654	0.010469516	0.012039399
0.0	0.0024627	0.0020240278	0.0028775092	0.0026009888	0.0025195826	0.0020520242	0.0038533076	0.002257366	0.002074645	0.001603812
0.0	0.028117457	0.027230551	0.02550871	0.026211364	0.02664791	0.029669885	0.034080517	0.027518317	0.02393958	0.022147676
0.0	0.011331657	0.015006965	0.012169912	0.018909672	0.0125201475	0.011409322	0.013550322	0.0072933403	0.011870122	0.010241436
0.0	0.027430005	0.025910132	0.030873384	0.032536652	0.028278047	0.02413857	0.033373598	0.024515264	0.028565535	0.022837402
0.0	0.030625727	0.027761413	0.027795032	0.030845035	0.027639702	0.023881098	0.03108475	0.021608068	0.020589542	0.026077932
0.0	0.030585118	0.02781145	0.027896073	0.030945137	0.027898828	0.023962336	0.031110488	0.021634515	0.020676106	0.025988583
0.0	0.1636661	0.1437314	0.1521233	0.16339037	0.15200147	0.1508961	0.18527137	0.12595391	0.1402716	0.15175815
0.0	0.00013758035	0.000105802304	6.298289e-05	0.00010082018	9.53959e-05	0.00010653295	0.00016576797	7.181909e-05	7.299836e-05	7.1762544e-05
0.0	0.00011275264	0.00010774203	8.426673e-05	0.00010072879	9.8655044e-05	0.000110790104	0.00017183137	5.4264834e-05	6.343212e-05	8.980206e-05
0.0	8.2343584e-05	0.00012428117	0.00010773207	0.00010082422	0.000117600175	0.00015378292	0.00020642621	5.8028985e-05	5.642885e-05	4.8870643e-05
0.0	0.002256607	0.0020911123	0.0024037345	0.002561073	0.0021270532	0.0021974642	0.002828687	0.0021323662	0.0020179304	0.0014893401
0.0	0.0022832735	0.0014649837	0.0022945285	0.0023397717	0.0021624218	0.0019547078	0.0042246655	0.0013775732	0.0019219979	0.0018346545
0.0	0.5430027	0.5253661	0.54263455	0.5450015	0.53031945	0.5405934	0.5474146	0.52142584	0.5413818	0.52544093
0.0	0.54263246	0.52499086	0.54284954	0.5450316	0.5298341	0.5406811	0.54791987	0.5213599	0.5418148	0.52541304
0.0	0.012811109	0.012269247	0.00014903759	0.015117347	0.010174632	0.010541697	0.011371375	0.0111392485	0.010664025	0.0001681933
0.0	0.002339262	0.0021526744	0.00191561	0.0031318928	0.0019193398	0.00293849	0.00010806924	0.002180325	0.0022517005	0.0018970753
0.0	0.0022600892	0.0017346407	0.0029337157	0.0021742347	0.0017563977	0.002192124	0.0031909768	0.0018927411	9.664877e-05	0.0017254534
0.0	0.026665585	0.027881226	0.022355739	0.03361675	0.024443282	0.029301556	0.032294374	0.026091885	0.027925745	0.026457747
0.0	0.030758956	0.027337372	0.028081479	0.024441928	0.026302276	0.028453924	0.034260232	0.025930744	0.024686366	0.019561574
0.0	0.00010431405	0.00014593366	1.3138679e-06	2.4650902e-07	0.00010920523	0.0001144455	0.00012078087	6.422207e-07	7.6772776e-05	1.2882024e-06
0.0	0.0020306963	0.014076235	0.0034641477	0.017157448	0.013000773	0.012397222	0.014258692	0.009495803	0.010611842	0.009061324
0.0	0.0021239594	0.013154259	0.01084052	0.016087236	0.01287699	0.014063329	0.013203324	0.0016968836	0.011370153	0.010418712
0.0	0.003712798	0.02524462	0.005417144	0.030719422	0.030774085	0.027794875	0.004458811	0.026873384	0.025265988	0.019449968
0.0	0.0034148714	0.024539411	0.027348114	0.030597048	0.022937631	0.02970158	0.028195936	0.0030641523	0.004722301	0.025612088
0.0	0.5446162	0.5251029	0.5444802	0.54749906	0.52998316	0.54003686	0.5483682	0.52231324	0.54231185	0.52547675
0.0	0.54431504	0.52601504	0.5452656	0.54694265	0.5290027	0.5399306	0.5483213	0.52175546	0.54265255	0.5259249
0.0	0.010507305	0.01115336	0.0083246585	0.015568336	0.009215768	0.013966455	0.01611254	0.008453781	0.010359251	0.0057851756
0.0	7.57342e-05	0.00012684584	0.000100911166	0.00012558121	7.447977e-05	0.0001880411	0.00022112881	7.710691e-05	6.50881e-05	4.5419605e-05
0.0	0.07008351	0.07621727	0.075646885	0.08027848	0.06739413	0.08790212	0.09358348	0.06653061	0.066995874	0.05835015
0.0	0.5432927	0.525379	0.54540193	0.547319	0.5290225	0.5396559	0.5479067	0.52129364	0.5428273	0.5264009
0.0	0.01402049	0.006989427	0.012224941	0.0155055635	0.012002051	0.013905471	0.015290164	0.008876325	0.009413155	0.007496001
0.0	0.08241564	0.06288232	0.08053454	0.08881313	0.07574524	0.075283885	0.09159932	0.07175547	0.06445192	0.021261266
0.0	0.00013993798	6.154358e-05	0.0001279839	0.00018477504	0.000115680385	0.00010419922	0.000203589	0.00010245478	5.6301997e-05	1.1586643e-06
0.0	0.54240334	0.5251728	0.5455861	0.54684365	0.52961177	0.5396664	0.5480193	0.5210486	0.5423524	0.525412
0.0	0.06659896	0.08394555	0.070893705	0.078273244	0.082225226	0.07867069	0.101915754	0.070106745	0.07795197	0.087364204
0.0	0.54298395	0.5266252	0.5449851	0.54680914	0.52898693	0.5405443	0.54782325	0.5213788	0.5423968	0.5258879
0.0	0.012461648	0.010775191	0.0057044197	0.013066141	0.0111446185	0.009116364	0.011424449	0.009764239	0.010895254	0.009263851
0.0	0.0001622946	0.00014081056	5.6613782e-05	2.2591016e-07	0.00010804163	9.758132e-05	0.00012427785	6.844003e-05	9.487581e-05	8.231744e-05
0.0	0.08567571	0.078345366	0.064877935	0.014140343	0.074389935	0.07398892	0.08051958	0.064445734	0.074048236	0.06841694
0.0	0.07502962	0.063229814	0.07777473	0.086010836	0.073754914	0.07904764	0.0214082	0.07008396	0.076104395	0.07094404
0.0	9.7959746e-05	6.2823565e-05	0.00011209966	0.00016339957	0.00010459712	0.00012537434	9.685373e-07	9.3750365e-05	0.00010523562	9.435135e-05
0.0	0.16462125	0.15145555	0.15646358	0.15685785	0.14716189	0.13785319	0.16553774	0.13255271	0.13336566	0.15092444
0.0	0.012689701	0.010818199	0.01032708	0.012387675	0.00852993	0.008725351	0.014557664	0.007881235	0.0077119484	0.0102200415
0.0	0.0017232847	0.002485838	0.0016420753	0.0035240029	0.0019456226	0.002753889	0.0018349027	0.0016212644	0.0021876593	0.0013971706
0.0	0.022192743	0.028182585	0.023748523	0.039572738	0.026761977	0.026060987	0.023220517	0.0179872	0.027535845	0.020134445
0.0	0.013575731	0.012170944	0.014334045	0.016449356	0.013041089	0.0141321635	0.01075735	0.008584264	0.009272459	0.009810058
0.0	0.029583575	0.024410108	0.027584003	0.033357844	0.025514107	0.028427722	0.031430785	0.023176432	0.021692688	0.0216983
0.0	0.09992351	0.10279354	0.08640904	0.13018954	0.08611694	0.10707842	0.11609003	0.08775106	0.09979606	0.10380031
0.0	0.0017767382	0.0024301393	0.0019254732	0.0028759853	0.002405963	0.0017921287	0.0032426545	0.0018247336	0.0013937146	0.0012676041
0.0	0.0025219687	0.0026168346	0.0019119066	0.0037523804	0.0018112125	0.0017502508	0.0035737595	0.0021820022	0.002056745	0.001750415
0.0	0.022540424	0.025845079	0.02872861	0.03527414	0.02504759	0.028069265	0.034548867	0.025614016	0.02496783	0.020320574
0.0	0.028670877	0.024594463	0.025475767	0.036019277	0.025866488	0.025871433	0.029093796	0.02457866	0.027337233	0.024269
0.0	0.024487427	0.029793171	0.022605503	0.029006554	0.028378613	0.022244228	0.029661067	0.02155765	0.023142196	0.023661204
0.0	0.02951391	0.028816456	0.026716858	0.032401785	0.026554007	0.023841837	0.03601397	0.02729262	0.022863192	0.020108592
0.0	0.07131592	0.06578902	0.072454125	0.07849947	0.069510065	0.0843042	0.09567692	0.06335738	0.067174315	0.06872905
0.0	0.07415283	0.07776757	0.07099356	0.08148852	0.0782943	0.073725946	0.08287523	0.06891732	0.068644874	0.07219484
0.0	0.0020841288	0.0025460434	0.0025919962	0.002795356	0.0029072906	0.0028251533	0.0036492136	0.0022700885	0.0019740167	0.002488437
0.0	0.027165487	0.023078607	0.029432556	0.030607272	0.030051805	0.0307157	0.023918418	0.026576376	0.022568718	0.023798922
0.0	0.024913255	0.026944233	0.029358843	0.032199502	0.029328842	0.028837569	0.030619824	0.022717798	0.026594162	0.029369546
0.0	0.068578325	0.061575957	0.076907195	0.07750535	0.07074039	0.073342115	0.08358373	0.075004205	0.06553254	0.065350056
0.0	0.22997616	0.21169016	0.23934196	0.24013965	0.23231484	0.23829892	0.24636097	0.23349847	0.22721958	0.210101
0.0	9.26328e-05	0.00012462889	0.00017344355	8.910395e-05	0.00010663284	9.4106224e-05	0.00016983484	0.00010450899	8.942349e-05	9.5022755e-05
0.0	9.011877e-05	0.00010313014	0.00010438201	0.00016782836	7.751571e-05	0.000103189064	0.00017473783	7.726692e-05	9.140435e-05	8.290504e-05
0.0	0.010260662	0.011145926	0.011257286	0.012808999	0.009484602	0.011292747	0.015544685	0.008319295	0.009171945	0.007331421
0.0	0.093764395	0.0827002	0.09768719	0.09836431	0.10598642	0.09848861	0.11082786	0.09176857	0.09707173	0.08631325
0.0	0.09369422	0.083126195	0.09747426	0.09870924	0.10577127	0.09828997	0.111202784	0.09199791	0.096925594	0.08621885
0.0	0.09377545	0.08284403	0.097848125	0.09791244	0.10549447	0.09822245	0.11090562	0.09196505	0.09654328	0.085745044
0.0	0.09391576	0.08319595	0.09741949	0.09800678	0.10554562	0.09884107	0.111328006	0.09169543	0.097167864	0.08608352
0.0	0.103082836	0.10077919	0.10644847	0.10462426	0.10901982	0.09143652	0.12029806	0.09806918	0.08952937	0.08395401
0.0	0.10306508	0.10052211	0.10643278	0.10466159	0.10872712	0.09128467	0.12096512	0.09772807	0.08907356	0.08425079
0.0	0.103489846	0.100752875	0.10640952	0.10456165	0.10890959	0.09137958	0.12078533	0.09770979	0.08920824	0.08414644
0.0	0.10348042	0.100871794	0.106227025	0.10486836	0.10853184	0.09169882	0.1209093	0.09740096	0.08928216	0.08421084
0.0	0.09234263	0.09539394	0.09639484	0.119163975	0.0992418	0.11523421	0.1269263	0.0994646	0.1149506	0.09527741
0.0	0.09221859	0.095530204	0.09671733	0.1191679	0.098624	0.11460448	0.12732245	0.099611595	0.114696056	0.09516115
0.0	0.09234724	0.09556873	0.09625874	0.1182841	0.09849512	0.11483138	0.12667832	0.099464044	0.114255264	0.09476162
0.0	0.092540756	0.095605694	0.09594278	0.11873196	0.098885976	0.115095794	0.12705533	0.09946712	0.11464719	0.095063806
0.0	0.09552355	0.1027333	0.10540614	0.11081595	0.100545436	0.1043867	0.108848736	0.08723768	0.10093752	0.10518466
0.0	1.3418887e-09	3.069523e-09	1.499838e-08	8.543207e-10	1.9579492e-08	4.005597e-09	6.0201794e-10	1.021714e-09	8.237877e-05	1.4185314e-06
0.0	7.4849515e-05	0.00016766186	0.00012965321	3.191189e-05	0.00013766055	3.3858283e-05	2.7238633e-05	1.9291652e-05	0.009941899	0.009320961
0.0	0.54361	0.52593136	0.54495066	0.54543316	0.5301256	0.54034525	0.5478178	0.52191526	0.5418307	0.52679855
0.0	0.011023199	2.3184646e-05	0.00015022009	4.267656e-05	0.00016767607	0.00015124053	2.81265e-05	0.0076709217	0.010991706	0.008217901
0.0	9.684814e-05	2.888394e-09	2.3241023e-08	3.1258816e-09	3.76804e-08	6.4246306e-09	5.916386e-10	7.063112e-05	0.00010125297	7.473319e-05
0.0	0.5420719	0.5254673	0.5437072	0.5461614	0.52953553	0.54041654	0.54864895	0.5208219	0.54331607	0.5255693
0.0	0.014135114	1.8398623e-05	0.00013371231	0.000120169134	0.00015458874	3.4376768e-05	2.4519197e-05	5.8332862e-05	0.0070601776	0.00017951718
0.0	2.9154148e-07	2.9760924e-10	1.5438365e-08	1.2037179e-08	4.09225e-09	1.203956e-09	2.5672224e-09	7.7259366e-10	5.004541e-05	4.702037e-09
0.0	9.924884e-09	2.2596502e-08	1.3295916e-08	3.5950138e-09	5.265308e-09	4.5806385e-09	1.7704115e-09	4.975082e-09	0.00011186217	7.8132506e-10
0.0	0.0058253286	0.0069538807	0.0063320925	0.004374812	0.004687964	0.0046114083	0.003598448	0.004505306	0.07734042	0.0026897793
0.0	0.54209006	0.5248203	0.54273635	0.5441311	0.52868795	0.54058933	0.54778105	0.5211349	0.541144	0.52567583
0.0	0.000116702366	9.872788e-05	0.00015371945	0.013627512	0.00018996287	0.000114108996	0.00013294138	8.9505906e-05	0.00012551321	7.001971e-05
0.0	2.1786737e-09	9.921136e-09	2.5724932e-08	4.934471e-07	2.1265542e-08	1.9611057e-06	8.436565e-09	7.346344e-09	3.3327046e-09	4.4482933e-09
0.0	0.0009194324	0.0011057836	0.0013625985	0.0009248014	0.0005646045	0.0010791277	0.0014432933	0.00031187697	0.00046958422	0.0011135527
0.0	0.028381735	0.026209455	0.035996575	0.02785066	0.01865689	0.031182932	0.029726187	0.012104347	0.0151148755	0.031693116
0.0	0.014684517	0.026391221	0.017794278	0.031590592	0.016972695	0.021475084	0.014720742	0.01378882	0.029735347	0.018086366
0.0	0.54256576	0.52302974	0.5431695	0.5441729	0.5288771	0.54021853	0.54713535	0.521673	0.5410323	0.5243786
0.0	0.014704332	0.026343662	0.017729165	0.03148848	0.016813308	0.0214021	0.014708346	0.013771836	0.029612022	0.018149063
0.0	2.1597214e-05	7.812906e-05	0.00013498325	0.00014701104	5.5090062e-05	5.6572386e-05	0.00011551659	3.652724e-05	4.272151e-05	3.6528178e-05
0.0	0.0019836181	0.0022090676	0.004865023	0.004720708	0.006859547	0.0038144523	0.0031633168	0.001984569	0.0025544735	0.0020683913
0.0	0.013346762	0.012542387	0.015764253	0.011641802	0.0098226005	0.010874093	0.011385021	0.012602293	0.010218758	0.009416863
0.0	0.54173994	0.5243824	0.544015	0.5454564	0.53119296	0.53951645	0.54749143	0.52136356	0.5412292	0.5264547
0.0	0.54199207	0.52394515	0.5438557	0.5452811	0.53139436	0.53959405	0.5473003	0.5209911	0.5413041	0.5263003
0.0	0.5417249	0.5248638	0.5444156	0.5447626	0.5312158	0.5401724	0.5471384	0.52129185	0.54156935	0.5262691
0.0	0.5417329	0.5238164	0.54393554	0.54578173	0.53133374	0.53957254	0.54754496	0.5209026	0.54154855	0.5265068
0.0	0.049849212	0.04871249	0.090238005	0.07788211	0.059058156	0.08327538	0.08071095	0.06414983	0.052640125	0.056470733
0.0	0.0035606914	0.0027755797	0.0049068397	0.0059514022	0.0039573763	0.006797805	0.005631301	0.004202136	0.0036792695	0.0029799885
0.0	1.7579881e-09	8.9454555e-10	5.419128e-09	1.0615016e-08	2.902615e-09	1.7953143e-08	8.5488026e-09	3.8944616e-09	2.007808e-09	1.1194826e-09
0.0	0.0048254426	0.012626114	0.006453512	0.011208351	0.0068293316	0.009012632	0.0059893993	0.0038430057	0.0052444907	0.005182165
0.0	0.0004027748	0.0012100823	0.0005849401	0.00095215865	0.00079751504	0.0010178802	0.0007775212	0.0003372705	0.00044225575	0.00031418176
0.0	0.0005757249	0.0005476523	0.0006268463	0.0005851062	0.0008661336	0.001213581	0.0010828701	0.0003988021	0.00095670077	0.00046891058
0.0	0.0005457893	0.00076672813	0.00061389385	0.0011465516	0.0014745858	0.00066019513	0.0006468891	0.00078995444	0.0005130224	0.0004191947
0.0	0.00095719186	0.00090179296	0.0004724933	0.00052717305	0.0014380497	0.00076709175	0.0005569182	0.00044293675	0.0013358301	0.0016970129
0.0	0.5441748	0.5241848	0.54365283	0.54624236	0.5308979	0.539604	0.54871	0.5200083	0.54051906	0.52423304
0.0	0.54411477	0.5266169	0.5461436	0.5471824	0.5307476	0.54112625	0.546235	0.5251886	0.544524	0.52617115
0.0	0.54414773	0.52539504	0.5437479	0.54470885	0.5296645	0.53924686	0.54728824	0.5208237	0.5411279	0.5257287
0.0	0.5437107	0.5239105	0.5430391	0.5468473	0.5315184	0.5417502	0.54898626	0.5230244	0.5447193	0.5269679
0.0	0.010410426	0.0011505778	7.1727925e-05	0.000108602406	4.272921e-05	3.2401433e-05	0.015963152	3.354e-05	2.6631249e-05	8.5504216e-05
0.0	4.6937614e-05	2.8472397e-05	7.064197e-05	5.4145734e-05	0.000112423906	4.483315e-05	9.082855e-05	2.3057577e-05	5.2763455e-05	7.924974e-05
0.0	1.9124065e-09	4.5155588e-10	5.107197e-09	2.6867186e-09	1.1574121e-08	5.166699e-09	1.2955011e-08	3.266535e-10	5.2036877e-09	1.176145e-09
0.0	0.5429934	0.52382237	0.54411525	0.5444856	0.53161234	0.5405208	0.54897696	0.5217485	0.5422274	0.52578247
0.0	0.00011901338	6.203032e-05	0.00014140664	8.082477e-05	0.00011433773	9.1520094e-05	0.00019674124	8.106508e-10	4.8988937e-09	6.120552e-05
0.0	7.280211e-05	8.792776e-07	9.210686e-05	7.262734e-10	5.020667e-09	4.0798196e-09	0.00022014808	3.1723646e-09	4.992992e-09	2.132407e-06
0.0	0.011733951	9.244599e-05	0.012642895	3.0423591e-05	3.8518538e-05	0.00012093461	0.016502231	5.807305e-05	8.317935e-05	0.00026458045
0.0	7.169072e-05	7.5524906e-05	0.00017936988	0.00015985369	9.872943e-09	2.1863902e-06	0.00019706888	2.3355842e-09	2.6520512e-09	8.0483056e-05
0.0	0.01075488	0.010181079	0.012311851	0.015185961	0.00010427805	0.00018678718	0.012077459	4.21758e-05	7.598529e-05	0.008583432
0.0	0.54146624	0.5246964	0.5435937	0.54494625	0.53062516	0.5388961	0.5473302	0.52103484	0.54051536	0.5255885
0.0	0.54163593	0.5239897	0.54376364	0.5447576	0.5313001	0.5389744	0.54760045	0.52067006	0.54101497	0.52640206
0.0	0.010776513	0.013426986	0.009696157	0.011045381	0.010707145	0.010439459	0.016899196	4.079712e-05	0.00044835705	0.006459627
0.0	0.000111899186	0.00010509221	9.1382826e-05	9.179794e-05	0.0001095419	1.9042997e-06	0.00020197473	3.6207692e-10	8.241444e-05	2.9572713e-05
0.0	0.00010843476	0.00010715893	0.00012742497	0.00012474456	8.170182e-05	0.0001327335	0.00019384647	9.0447815e-05	7.512066e-05	7.858396e-05
0.0	0.00010843476	0.00010715893	0.00012742497	0.00012474456	8.170182e-05	0.0001327335	0.00019384647	9.0447815e-05	7.512066e-05	7.858396e-05
0.0	0.00826266	0.011657971	0.012253592	0.011960303	0.010135912	0.012072897	0.01611629	0.009513755	0.010627679	0.009685965
0.0	0.00826266	0.011657971	0.012253592	0.011960303	0.010135912	0.012072897	0.01611629	0.009513755	0.010627679	0.009685965
0.0	0.08390774	0.067787565	0.08970645	0.07121419	0.07356723	0.06651179	0.08613683	0.07557701	0.07195959	0.07028989
0.0	0.00013836012	6.5007705e-05	0.00014699073	8.07251e-05	0.00012269635	6.0187358e-05	0.00016823965	9.53148e-05	8.2843006e-05	8.434133e-05
0.0	0.00013836012	6.5007705e-05	0.00014699073	8.07251e-05	0.00012269635	6.0187358e-05	0.00016823965	9.53148e-05	8.2843006e-05	8.434133e-05
0.0	0.012997568	0.0070043025	0.01415586	0.008043347	0.011638944	0.0068619736	0.016531564	0.010481517	0.009577371	0.010549533
0.0	0.012997568	0.0070043025	0.01415586	0.008043347	0.011638944	0.0068619736	0.016531564	0.010481517	0.009577371	0.010549533
0.0	0.5414513	0.5251778	0.5439943	0.5442524	0.530648	0.53955215	0.5469771	0.52096313	0.54085565	0.52540284
0.0	0.5413767	0.523861	0.54384345	0.5452583	0.5312395	0.5389529	0.5478451	0.52058154	0.5412594	0.5266085
0.0	0.029174766	0.015361043	0.034718897	0.016049888	0.026291689	0.0292731	0.15517731	0.011810649	0.013909559	0.033678353
0.0	0.54370886	0.5240386	0.5438984	0.54616475	0.52964056	0.5383494	0.5480698	0.5214564	0.5420803	0.5278968
0.0	0.014070241	0.016553301	0.013863642	0.019063706	0.01299487	0.012362696	0.020082813	0.0078030196	0.012453735	0.012908911
0.0	0.014126132	0.014999149	0.0144679705	0.020710709	0.014919996	0.01426604	0.017104652	0.008591815	0.010933841	0.011811222
0.0	0.013140482	0.017749438	0.013770482	0.019416828	0.0137352655	0.015772335	0.01690239	0.009462489	0.0117316125	0.009945861
0.0	0.012507986	0.014687747	0.012965546	0.017869782	0.013188448	0.01612647	0.017005067	0.009423724	0.011932044	0.010130154
0.0	0.0142389685	0.015994191	0.013605975	0.019074729	0.014945421	0.016525285	0.01711688	0.008937309	0.010949394	0.010623724
0.0	0.013364413	0.017792886	0.01409844	0.02158566	0.01429421	0.012691392	0.018848151	0.0070774066	0.012037958	0.011273937
0.0	0.01041476	0.016095381	0.016791023	0.017142184	0.010553417	0.016661376	0.016116517	0.0069789137	0.010382277	0.01078117
0.0	0.011631694	0.018195612	0.013127966	0.01840922	0.0146660665	0.01505519	0.0156125175	0.009012202	0.011295586	0.011471408
0.0	0.007937457	0.010306097	0.012392688	0.009924215	0.015811058	0.013391684	0.012729647	0.011185491	0.009633166	0.006878166
0.0	0.11118786	0.09781525	0.10845714	0.10047407	0.09591354	0.10744176	0.12108094	0.09707269	0.089648925	0.115132496
0.0	0.20900835	0.18988629	0.20748967	0.19719432	0.1897585	0.20446777	0.2220074	0.18883868	0.18451846	0.20963617
0.0	0.54322606	0.5259368	0.5429965	0.5455552	0.5303277	0.54039717	0.5496725	0.5250864	0.54241586	0.52723724
0.0	0.0113293445	0.011404547	0.012721762	0.0118435295	0.012727332	0.012654413	0.0062850374	0.011715155	0.011769287	0.01281547
0.0	0.040482745	0.035753306	0.049486935	0.05567461	0.041653626	0.04578299	0.05090791	0.040906314	0.049479805	0.048473224
0.0	0.15791026	0.13765696	0.13350947	0.17209266	0.13990134	0.17252186	0.18469924	0.14265203	0.1438771	0.12527187
0.0	0.15772839	0.137877	0.13394186	0.17256953	0.14106023	0.17301907	0.18482792	0.14280498	0.14440556	0.124886185
0.0	0.011390556	0.011448903	0.008695282	0.01151365	0.010845291	0.0071309595	0.016030425	0.009476269	0.008589988	0.01077933
0.0	0.00011345162	0.00011264281	0.00010283142	0.0001172884	7.235183e-05	4.6408364e-05	9.463338e-05	6.599749e-05	8.803917e-05	8.596712e-05
0.0	0.02525996	0.023961745	0.02365055	0.03138277	0.023153747	0.02974639	0.044568896	0.022244833	0.02275071	0.022655617
0.0	0.0116665615	0.007046612	0.008233664	0.01645678	0.007676946	0.011520871	0.01821072	0.010189015	0.009915982	0.008579927
0.0	8.833063e-05	6.0313014e-05	0.00011277512	0.00022175422	6.8906564e-05	7.9773665e-05	0.00023369378	0.000106946485	0.0001020083	0.000112534915
0.0	0.0018400756	0.0026613392	0.00015368502	0.002405282	0.0019270318	0.0025473877	0.0032106787	0.0016723545	0.00012075496	0.001629734
0.0	0.0018390933	0.002572419	0.0018674575	0.0015557738	0.0028374633	0.0019769329	0.003303758	0.0013043253	0.0022618824	0.0024116095
0.0	0.008526027	0.010728151	0.0080657825	0.008541815	0.0109390505	0.008458994	0.0141265765	0.010017103	0.009065398	0.011694752
0.0	0.10762347	0.09315226	0.10091124	0.08847561	0.08823189	0.10748251	0.1172298	0.09132718	0.10017499	0.093048856
0.0	0.022538286	0.028167486	0.03191958	0.019739468	0.02940647	0.031192847	0.03694417	0.023906337	0.023631634	0.027737727
0.0	0.009485256	0.010999426	0.013238952	0.014933078	0.011630477	0.011282673	0.013532022	0.00871882	0.008409529	0.010171665
0.0	0.025319248	0.029506227	0.02599587	0.033411384	0.024222782	0.026355598	0.04534623	0.026821837	0.019632015	0.024029292
0.0	0.009981685	0.013578765	0.010768377	0.013023358	0.00892879	0.007971092	0.013300426	0.010915632	0.008289253	0.008856148
0.0	0.023573412	0.031395245	0.025645267	0.03464113	0.030360278	0.028552258	0.042616237	0.027111456	0.020569349	0.022246795
0.0	0.00011876555	0.00015677324	6.4471344e-05	0.00016381017	0.00012392816	9.2719405e-05	0.00020802108	0.00011537161	8.7116685e-05	9.160731e-05
0.0	0.5417103	0.5252336	0.5448134	0.5465419	0.53026676	0.5405758	0.54815775	0.52182436	0.54272574	0.52751297
0.0	0.010940531	0.012616815	0.011698714	0.011892549	0.010697521	0.012823701	0.015302173	0.007397694	0.0060886997	0.009911447
0.0	0.07985179	0.07488218	0.081504546	0.066414736	0.07034678	0.08134555	0.090304345	0.060516197	0.05581594	0.07079968
0.0	0.5421619	0.5247281	0.5427528	0.545528	0.53024167	0.54056275	0.5480829	0.5219829	0.5423563	0.5266392
0.0	0.010006784	0.007936582	0.011851355	0.012653054	0.013611824	0.010310539	0.015761584	0.009606988	0.009893378	0.00719152
0.0	0.010476133	0.010240749	0.010557535	0.013303367	0.012217239	0.009298303	0.018181179	0.0071587516	0.011750574	0.0074864216
0.0	0.07497273	0.07847394	0.064314574	0.06972363	0.07980651	0.07479756	0.07911838	0.064703465	0.08203462	0.06617253
0.0	9.7679076e-05	0.00014169008	5.479634e-05	7.367757e-05	0.00014103699	0.0001016753	0.00011625165	6.946975e-05	0.00013995613	7.263361e-05
0.0	0.010636973	0.012317164	0.008015819	0.009307563	0.0124502	0.010716265	0.011805169	0.008630084	0.01269729	0.008906449
0.0	0.54241526	0.525143	0.5443862	0.54682434	0.5293826	0.540695	0.5475298	0.52229947	0.54276323	0.5271079
0.0	0.01019792	0.008076357	0.010127036	0.011577881	0.008696145	0.00854185	0.015531823	0.0055250684	0.009912257	0.0094018495
0.0	0.07286863	0.07209032	0.07162169	0.083031595	0.07155592	0.07400934	0.08694993	0.060338084	0.06911313	0.07126783
0.0	0.5429827	0.5251898	0.5430544	0.5453373	0.52960426	0.5401347	0.5480651	0.52176213	0.5416259	0.5260898
0.0	0.025556829	0.021075321	0.029142924	0.030723289	0.03213471	0.026006507	0.03663861	0.024231607	0.02527286	0.019317582
0.0	0.07671642	0.06812909	0.07816532	0.081808075	0.0866057	0.0697662	0.07972472	0.07288267	0.07289118	0.058030937
0.0	0.00010656454	8.308486e-05	0.0001142513	0.00013493987	0.00019269105	7.818682e-05	0.000119674776	0.00010865959	8.939655e-05	4.4503195e-05
0.0	0.011105049	0.009458977	0.011533808	0.012555268	0.01452243	0.009409589	0.0119756805	0.010770135	0.010173566	0.006985001
0.0	0.03538289	0.027718239	0.025139056	0.035827354	0.02999827	0.02615478	0.033059232	0.026234396	0.031285726	0.022660106
0.0	0.01358282	0.012115204	0.0114717055	0.014316446	0.012366685	0.009966749	0.0015829704	0.010950505	0.013110982	0.010625207
0.0	0.54295564	0.52228785	0.5426672	0.5457139	0.52914184	0.53832436	0.5498652	0.52148473	0.5408174	0.52673495
0.0	0.5424299	0.524302	0.5441155	0.5469129	0.5300256	0.5407372	0.549053	0.5206011	0.5413595	0.5265779
0.0	0.0025424433	0.002066936	0.0028105206	0.002846007	0.0024327706	0.0026449994	0.004371598	0.0015166417	0.0014376239	0.0021110554
0.0	0.0017867065	0.0032756466	0.003608131	0.003246337	0.0028375539	0.0030794719	0.003402239	2.9044111e-05	0.000118256	0.0018213573
0.0	0.0017867065	0.0032756466	0.003608131	0.003246337	0.0028375539	0.0030794719	0.003402239	2.9044111e-05	0.000118256	0.0018213573
0.0	0.0017867065	0.0032756466	0.003608131	0.003246337	0.0028375539	0.0030794719	0.003402239	2.9044111e-05	0.000118256	0.0018213573
0.0	0.013666468	0.011837498	0.013758493	0.016633041	0.01288742	0.00885972	0.013889135	0.007964259	0.009980399	0.006200725
0.0	1.4598411e-06	7.656828e-05	0.000120748395	0.00017704115	0.0001656929	8.883856e-05	0.00013333301	9.679967e-05	6.593245e-05	4.9398615e-05
0.0	0.013030077	0.012881574	0.01378154	0.013676999	0.009410065	0.009375693	0.015931131	0.011310287	0.01177119	0.006354053
0.0	0.00011998055	0.00014211792	0.000109203465	0.0001417963	0.000106879816	6.766602e-05	0.00015874532	6.393093e-05	0.00010368392	4.810338e-05
0.0	0.54202676	0.52480096	0.54429543	0.545005	0.5301233	0.5402942	0.547513	0.5212795	0.5425346	0.5258511
0.0	0.009665145	0.0094656	0.014336849	0.01405804	0.012569097	0.011358105	0.0141830435	0.010155666	0.0119843045	0.010594069
0.0	9.381717e-05	4.8060276e-05	0.00014811446	0.00012446867	0.00016805078	9.798292e-05	0.0001772396	7.062566e-05	0.00010820474	6.471249e-05
0.0	0.022149267	0.027559688	0.029260421	0.014872016	0.030228047	0.028324053	0.034824762	0.02410323	0.030211784	0.027609155
0.0	5.14855e-05	9.925471e-05	0.00011170303	7.125051e-05	0.000113707545	0.00010801226	0.0001340873	0.00010382648	0.00012207805	3.019916e-06
0.0	0.009800396	0.011726771	0.01110594	0.013251504	0.008370814	0.012156042	0.013643757	0.010716609	0.00957511	0.009566811
0.0	0.017545309	0.024003455	0.028962828	0.027358787	0.023415288	0.027368782	0.037572928	0.020379273	0.024791082	0.022064425
0.0	0.008107446	0.011292151	0.009491081	0.015934413	0.0124276355	0.013559426	0.013639093	0.0062046084	0.007954323	0.007006704
0.0	0.010269057	0.006673775	0.013129702	0.00947951	0.010081979	0.01053849	0.0152415065	0.010644729	0.008274861	0.009211145
0.0	0.011610219	0.009965432	0.011506934	0.012882252	0.008993301	0.01210631	0.014035423	0.011740434	0.008127495	0.012623855
0.0	0.00011551967	9.191208e-05	0.000114377755	0.00014090915	7.252764e-05	0.00012750652	0.00016617436	0.00012884362	5.6552322e-05	0.00014760901
0.0	0.0113481665	0.010616549	0.008871162	0.012810808	0.01221118	0.011751781	0.012455846	0.005944303	0.0075201024	0.010700323
0.0	0.054432012	0.03687308	0.049014706	0.057140373	0.036674585	0.05267891	0.06697236	0.048032288	0.055304065	0.046386186
0.0	0.54201794	0.525422	0.54489046	0.5453557	0.53066874	0.5395922	0.5480474	0.52297974	0.5422193	0.5275249
0.0	9.51477e-05	8.3808816e-05	0.00012189391	0.00029155763	0.00011009565	0.00010661953	0.000119361604	9.037833e-05	5.981105e-05	9.4357376e-05
0.0	0.012969856	0.009712173	0.0103196455	0.016358662	0.011731247	0.013046762	0.016114105	0.00721728	0.010665936	0.011564944
0.0	0.032721825	0.023827273	0.027850349	0.023352336	0.006602332	0.023973608	0.036726188	0.018713588	0.024390917	0.021593759
0.0	9.3892e-05	6.165701e-05	0.00016703969	8.3852545e-05	0.00012372625	0.00016880559	0.00019903145	5.632283e-05	1.6616635e-06	6.6297434e-05
0.0	0.54204494	0.52507067	0.5437805	0.54526675	0.53041464	0.5383531	0.5478739	0.522227	0.5420068	0.52805656
0.0	0.014220313	0.0107628275	0.00897641	0.008847205	0.00025737597	0.007150561	0.015285325	0.0064473907	0.008342178	0.008048653
0.0	0.5424337	0.52354157	0.5435489	0.54314446	0.5303303	0.5392519	0.54702103	0.52330136	0.5429028	0.52929103
0.0	0.0011808308	0.0017873829	0.00019762188	0.0014514053	0.0012861431	0.0014256733	0.0015481898	0.00077604776	0.0010540758	0.0010084972
0.0	0.008633099	0.012237937	0.008439081	0.014939779	0.010948408	0.0112095615	0.01524782	0.011877552	0.0072602513	0.0110566905
0.0	0.00011806874	0.000118925105	9.836524e-05	0.00011896493	0.000117547715	0.0001118705	0.00016806088	0.000120006065	5.444838e-05	0.00014677041
0.0	0.054803632	0.040852107	0.055988945	0.055134527	0.045935072	0.049954675	0.060141366	0.044675507	0.039692014	0.0403076
0.0	0.00015808732	7.43212e-05	0.00013159902	9.853357e-05	8.439387e-05	0.0001817682	0.00014644525	8.286868e-05	6.9913425e-05	9.612642e-05
0.0	0.01202584	0.007470162	0.008982521	0.014105986	0.008845173	0.010030455	0.01623549	0.010255477	0.008475424	0.0070339413
0.0	5.2282623e-05	6.747349e-05	0.00012309372	0.00013907996	7.6448705e-05	0.00014678524	0.00015847474	0.000101447025	6.894929e-05	7.830531e-05
0.0	7.333795e-05	8.846651e-05	0.00013106091	0.00011013681	0.00010031938	0.000113576534	0.00013483274	8.743869e-05	7.832346e-05	6.2018196e-05
0.0	0.0101038655	0.012623237	0.009889352	0.007058513	0.009682453	0.0146906525	0.01217599	0.0073276605	0.01303618	0.008580174
0.0	0.01080147	0.0082724895	0.0017462963	0.011629803	0.01098082	0.01046842	0.011337717	0.009631086	0.009201176	0.009399532
0.0	0.114227936	0.1417299	0.12678474	0.15094376	0.12140451	0.13513212	0.13375148	0.08127179	0.11100688	0.106723025
0.0	0.0018360104	0.001872348	0.0026516567	0.002282335	0.0019199245	0.001534514	0.0041596973	0.0017102243	0.0015792768	0.0017249221
0.0	0.00015592705	5.9649738e-05	9.0832276e-05	0.00018396831	7.009828e-05	0.0001036172	0.00020381119	9.903452e-05	7.7688645e-05	7.7103374e-05
0.0	0.001622424	0.0008904571	0.0022946356	0.0027545136	0.0017824713	0.0017565857	0.0023179143	0.0020738838	0.001563639	0.0018879996
0.0	1.0280756e-06	0.00010642329	0.00010119602	0.00022475471	0.00010712551	8.506708e-05	0.00016731785	7.281218e-05	9.5215684e-05	8.0048296e-05
0.0	0.0011098429	0.010699531	0.010881337	0.016133575	0.010871319	0.009916034	0.014080735	0.0088610975	0.010515409	0.009360705
0.0	0.014180096	0.011859562	0.011421354	0.013457667	0.01231406	0.010220794	0.011106495	0.008274669	0.010400768	0.009693296
0.0	1.0718838e-06	0.000121904835	0.00012944185	0.00015239065	9.528926e-05	0.00011543136	0.000117092284	6.764441e-05	7.484872e-05	0.00010167433
0.0	0.5433392	0.5238934	0.54474497	0.5457489	0.5309601	0.53989625	0.5467777	0.5224038	0.5428711	0.52606136
0.0	0.5421493	0.52411366	0.5419528	0.54532474	0.5316966	0.53870726	0.5466036	0.52253336	0.5416124	0.52539444
0.0	0.11367651	0.09855705	0.082977384	0.08548388	0.104936734	0.015393747	0.13679177	0.10532841	0.10229505	0.10058562
0.0	0.011485184	0.009628604	0.008991426	0.007712393	0.011438083	0.0017988485	0.017397678	0.010895542	0.008393215	0.011384329
0.0	0.025467562	0.023007592	0.0048043625	0.002572332	0.0029112038	0.0036222825	0.028439526	0.0029433207	0.0026496174	0.0052932613
0.0	0.00826843	0.011766061	0.0121789565	0.013187137	0.0110351	0.011796694	0.014541345	0.009145946	0.0080811335	0.008008803
0.0	0.010848781	0.011072912	0.010595393	0.010403728	0.008809868	0.001786362	0.016720641	0.007934755	0.009986903	0.008500381
0.0	0.010971663	0.012280746	0.011018225	0.012604215	0.010462784	0.0022971872	0.015017611	0.007941355	0.011393525	0.009846216
0.0	0.00010016835	0.000114066024	9.589223e-05	9.2392846e-05	7.0060785e-05	2.7161723e-06	0.00023718935	5.827609e-05	8.579432e-05	6.589675e-05
0.0	0.010898723	0.012130142	0.0011988117	0.011871643	0.009989869	0.010625839	0.011707544	0.0064970753	0.0010296823	0.009639036
0.0	0.00010440858	0.00012333975	2.3816337e-06	0.00011322455	0.000104341	0.00013710759	0.00015494529	0.000112078815	8.705025e-05	7.501571e-05
0.0	0.1350085	0.14604908	0.16608024	0.16106531	0.14226615	0.1397945	0.16919287	0.13947617	0.14222763	0.14869471
0.0	0.0018213323	0.001442976	0.0012030539	0.0023788502	0.0025333466	0.0021123094	0.0026070038	0.0028691893	0.002511651	0.0017489826
0.0	0.19211033	0.1982727	0.20257689	0.20873839	0.20220494	0.18411969	0.21648468	0.20956004	0.1985309	0.1772987
0.0	0.5420945	0.52641904	0.54516935	0.5463337	0.52957624	0.54055476	0.5479359	0.5211338	0.54192185	0.5248989
0.0	0.0072145374	0.008452111	0.01168712	0.01424922	0.012030554	0.010656552	0.018268768	0.008255642	0.013738282	0.009550569
0.0	5.0295683e-05	6.860064e-05	0.0001088641	0.00016605921	0.00010600832	9.2874e-05	0.00021249615	5.133034e-05	0.0001229444	9.6046904e-05
0.0	0.06283423	0.06473516	0.077176616	0.086374246	0.07401699	0.073026784	0.092622615	0.059663706	0.07928871	0.07128021
0.0	0.046418082	0.043051865	0.049497593	0.06518866	0.05007064	0.040418208	0.058638953	0.044426765	0.049811993	0.048143785
0.0	4.8947182e-05	0.00013093237	7.629758e-05	0.00020725156	0.000103431514	0.00015376533	1.6522662e-06	6.7973546e-05	6.163267e-05	4.220598e-05
0.0	9.215114e-05	8.511016e-05	0.00011366549	0.00018359945	0.00010377917	0.00010768328	0.00014937464	7.293727e-05	5.9771075e-05	6.9103444e-05
0.0	9.7728735e-05	7.575356e-05	0.00013644855	0.00012226806	9.178525e-05	0.000106999534	0.0001694778	0.00011111067	7.645264e-05	8.6260436e-05
0.0	0.0298642	0.028886706	0.030018453	0.033087604	0.02317805	0.028979301	0.032364365	0.02133936	0.02561006	0.027788348
0.0	0.00010434598	9.87132e-05	0.00016942885	0.00015940315	8.726501e-05	0.00019731386	0.00013258716	9.163212e-05	7.078087e-05	9.563417e-05
0.0	0.0108658755	0.005996867	0.010669737	0.013849945	0.011159126	0.011026948	0.009820481	0.0064687035	0.009860968	0.0066527682
0.0	0.023735361	0.025242213	0.027063139	0.040734008	0.025901558	0.015089705	0.033066757	0.02372401	0.023637004	0.027979467
0.0	7.796644e-05	7.610589e-05	0.00013567	0.00011863662	0.00010339976	6.059515e-05	0.00018921412	2.4258105e-07	7.707361e-05	0.00010408829
0.0	0.15877347	0.12586568	0.16631354	0.1661785	0.15368377	0.1476557	0.18032847	0.14171733	0.16634448	0.14658043
0.0	0.00011011603	7.180512e-05	9.5266725e-05	0.00010777492	0.00012074493	0.00010340508	0.00021155248	8.0343416e-05	4.711453e-05	6.1952705e-05
0.0	6.8975525e-05	0.0001520539	8.7570945e-05	0.00027014076	0.00011860133	5.65794e-05	0.000109917324	6.1247265e-05	6.396935e-05	3.8034785e-05
0.0	0.012170383	0.011032534	0.0107863685	0.010800303	0.01308866	0.013456767	0.0014075588	0.009511676	0.010960689	0.009183375
0.0	0.0001263014	0.000113874004	0.00010019912	9.909176e-05	0.00015602907	0.00015980173	1.6336132e-06	8.411026e-05	0.00010297076	7.6591874e-05
0.0	0.00013274059	0.00010209346	0.00010779146	6.0282484e-05	0.000120189754	0.00011245243	1.3308141e-06	0.000119464654	9.507705e-05	7.641416e-05
0.0	0.009714061	0.013486922	0.009812847	0.011453529	0.012252997	0.011338513	0.015151307	0.009854279	0.010233961	0.009088034
0.0	0.04636764	0.04311552	0.049644135	0.06535864	0.050452434	0.040530797	0.05867829	0.044471	0.04998123	0.048009392
0.0	0.044775058	0.047904477	0.05063339	0.0544836	0.045102462	0.046298552	0.05531068	0.03935459	0.046676252	0.04453215
0.0	0.044726323	0.047974937	0.050783113	0.05462729	0.045448203	0.046426747	0.05534791	0.039393988	0.046835355	0.044407357
0.0	0.5409465	0.52312285	0.542503	0.54570204	0.5316703	0.5393221	0.5476097	0.52109516	0.5416159	0.5257535
0.0	0.010391016	0.009896035	0.009557481	0.0016819887	0.014108485	0.012019955	0.017138338	0.007716894	0.0119987335	0.0077120103
0.0	0.09605124	0.08753485	0.09879925	0.1118488	0.11501078	0.11498323	0.13387729	0.08883853	0.11175814	0.09386231
0.0	0.101665094	0.100651614	0.12107116	0.11417511	0.10912882	0.066522196	0.123173095	0.09150959	0.101756096	0.08382322
0.0	9.894164e-05	7.044654e-05	9.8266806e-05	0.00012656687	0.00012841482	5.442222e-05	0.00019145048	9.216493e-05	6.874819e-05	6.54038e-05
0.0	0.00011716958	8.04796e-05	0.0001408808	0.00011408811	0.00012982158	2.7473447e-05	0.0001401737	8.5884436e-05	7.8346915e-05	7.229604e-05
0.0	0.010198021	0.009406891	0.009557933	0.017006079	0.010403581	0.008844621	0.011557953	0.0106057655	0.0084634265	0.0106044095
0.0	0.010506522	0.009291616	0.009690829	0.013635969	0.012895697	0.0082089985	0.015485441	0.005904709	0.010590451	0.009843352
0.0	0.5429439	0.52545124	0.54301107	0.544808	0.529517	0.5407767	0.54814184	0.52148324	0.5418194	0.5257096
0.0	0.015803805	0.009951337	0.0095890155	0.016486196	0.0100267725	0.009464411	0.017422048	0.007943617	0.003847327	0.008089616
0.0	0.00011844955	0.000103682236	0.000114050585	0.00017476332	0.00010446295	9.708439e-05	0.00021552568	7.965668e-05	3.3516055e-05	5.7579782e-05
0.0	0.011700958	0.01055502	0.011523787	0.014263867	0.0107334005	0.010474086	0.016006405	0.009235595	0.0062537966	0.007937646
0.0	0.006439262	0.008928198	0.008995073	0.012871313	0.011289687	0.011755558	0.013548747	0.007074097	0.009003361	0.008999749
0.0	0.54239595	0.52507514	0.543392	0.54460675	0.5293082	0.54101884	0.54718035	0.52178353	0.54160374	0.52603185
0.0	0.008844496	0.011996053	0.013597209	0.013666931	0.009727158	0.0077076186	0.012712224	0.00747477	0.010269155	0.0069816113
0.0	0.07242215	0.06772701	0.0806088	0.0818372	0.07238785	0.071569234	0.09131893	0.054016758	0.073695	0.059468653
0.0	0.008821539	0.011039929	0.009267366	0.011325051	0.009743224	0.011772516	0.011039368	0.009802757	0.007619292	0.009776446
0.0	0.5429613	0.5250904	0.54220635	0.54518586	0.5311299	0.5398152	0.5486612	0.5227373	0.5403764	0.5267065
0.0	0.011494456	0.010148584	0.013436146	0.009313321	0.011548043	0.011071418	0.016082851	0.012240802	0.007990439	0.006482005
0.0	0.09402277	0.08880262	0.11753464	0.0900853	0.10632938	0.12083782	0.13363725	0.10114612	0.0753377	0.08475691
0.0	0.5428368	0.5242728	0.54301345	0.5450504	0.5295676	0.5391635	0.5490906	0.5234055	0.5420095	0.52664846
0.0	0.006690667	0.0072346744	0.009300083	0.009545653	0.008999537	0.014037759	0.0075808777	0.013565715	0.013686266	0.008201183
0.0	0.000113354516	9.650004e-05	0.00015694225	7.336012e-05	0.00012176682	0.000106365864	0.0002197337	0.00014102516	5.5261648e-05	3.8201924e-05
0.0	0.011532873	0.010193657	0.013515272	0.009280856	0.011582209	0.011075268	0.016103577	0.012289773	0.008030892	0.006485221
0.0	0.009144512	0.008574972	0.01472214	0.008186346	0.012302942	0.015888488	0.019284895	0.0115676485	0.005598453	0.00762301
0.0	0.010296646	0.015176329	0.009904458	0.012139128	0.010082459	0.012607925	0.013284984	0.011891226	0.009036043	0.009295128
0.0	0.008828934	0.0076495395	0.009473547	0.012714248	0.013752858	0.012637283	0.009298717	0.0076853526	0.0103889955	0.0072282692
0.0	8.634669e-05	8.167035e-05	8.297622e-05	0.00011193569	6.749492e-05	0.000107806474	0.00028073348	7.2273426e-05	0.00010489718	7.280309e-05
0.0	9.54363e-05	9.008277e-05	0.00012337964	0.00012568351	8.76677e-05	8.736526e-05	0.00016882185	0.00011039516	5.4823464e-05	6.904041e-05
0.0	0.010450628	0.010910733	0.011205782	0.012409395	0.012230982	0.01210339	0.016167209	0.009868168	0.010464236	0.0065352516
0.0	0.23211533	0.22238968	0.23416863	0.24639297	0.23157367	0.25107425	0.26559162	0.22599025	0.23211242	0.213378
0.0	0.070980854	0.068256564	0.074514695	0.07720347	0.07406217	0.07044673	0.06709594	0.039981846	0.06804308	0.06674091
0.0	0.075099096	0.054543763	0.08187467	0.07038169	0.07015822	0.077741496	0.06698209	0.06947797	0.062409353	0.07009664
0.0	0.010670557	0.0062692044	0.012583829	0.009471991	0.009783414	0.011519996	0.008648658	0.009850963	0.007621715	0.009913964
0.0	0.010712566	0.0062456913	0.012532139	0.009498149	0.009757607	0.011639146	0.008607365	0.009842278	0.0075973156	0.00992475
0.0	0.07414968	0.06778109	0.07688036	0.08363437	0.07151758	0.08216135	0.091773234	0.07534982	0.0707004	0.07076852
0.0	0.010419533	0.009369304	0.011180766	0.013088333	0.010139836	0.012781292	0.015619846	0.011461572	0.009610219	0.010091801
0.0	0.010460569	0.009334273	0.011134774	0.01312434	0.010113102	0.0129133165	0.015545794	0.011451488	0.009579515	0.010102778
0.0	0.23544313	0.22056775	0.2665716	0.26193884	0.24259587	0.24231909	0.25023296	0.17849992	0.23197584	0.22376485
0.0	0.08061881	0.07222345	0.08322354	0.07851956	0.07868109	0.0721605	0.07320028	0.055322487	0.07869241	0.07061274
0.0	0.012189126	0.010545542	0.012977048	0.01162348	0.012122648	0.0100209005	0.010205124	0.0064615095	0.011742381	0.010050433
0.0	0.012237032	0.01050616	0.012923769	0.0116555095	0.012090739	0.010124704	0.010156471	0.006455796	0.011704945	0.01006137
0.0	0.22950958	0.21179618	0.23552068	0.2515482	0.23705707	0.2420859	0.24498472	0.21896973	0.22342153	0.21045385
0.0	0.0691519	0.06318419	0.08101354	0.08879921	0.06899562	0.079782955	0.08266837	0.06950428	0.06391231	0.06240891
0.0	0.009147044	0.008224234	0.012335966	0.01465656	0.0094835805	0.012094396	0.01282093	0.009857914	0.007965397	0.007989956
0.0	0.00918311	0.008193449	0.012285282	0.014696817	0.009458566	0.012219414	0.012759968	0.009849223	0.007939913	0.007998665
0.0	0.0017888781	0.0018090017	0.002398817	0.0027609877	0.0013093125	0.0021273294	0.003453561	0.0019824735	0.0020375145	0.0021377045
0.0	0.5416695	0.5238511	0.5432695	0.5447523	0.5310916	0.539631	0.5486909	0.52097136	0.5412474	0.5256801
0.0	0.5418384	0.5240144	0.54426545	0.5443275	0.5307816	0.539246	0.5483491	0.5206786	0.54136896	0.5260289
0.0	0.1540832	0.14815655	0.17008552	0.12912099	0.16356972	0.101726115	0.16959181	0.15336408	0.12952971	0.14149916
0.0	0.010674192	0.009208639	0.007977048	0.010857141	0.012638562	0.013473738	0.012535803	0.009060015	0.012935271	0.009317004
0.0	9.693647e-05	7.859647e-05	5.407004e-05	0.00010071324	0.00014529815	0.00015818187	0.00013220577	7.6148215e-05	0.00014478133	7.92957e-05
0.0	0.1400848	0.13758029	0.16880164	0.1846078	0.15723121	0.17600422	0.18653335	0.15836026	0.14398368	0.15819953
0.0	7.925434e-05	8.0088845e-05	0.00011949496	0.00015787568	0.00014202554	0.00017288614	0.00021713908	9.5238385e-05	8.115772e-05	9.226377e-05
0.0	0.013284659	0.020217653	0.013164868	0.016281547	0.012440992	0.017226018	0.01470467	0.007421415	0.013094636	0.009928728
0.0	0.013741468	0.017623516	0.015294177	0.017370822	0.012833303	0.01220132	0.017098865	0.0100336755	0.011007558	0.013995228
0.0	0.009663565	0.015794424	0.013483331	0.015913805	0.0149916485	0.01533348	0.01634761	0.008054464	0.011209143	0.010256997
0.0	0.014086893	0.010339383	0.012884568	0.019919962	0.014175092	0.01144162	0.016295612	0.0059816763	0.01154424	0.011276239
0.0	0.010978252	0.01651671	0.010795465	0.015284256	0.0137410285	0.012633957	0.015162303	0.008010058	0.009506453	0.010389961
0.0	0.013087182	0.018106714	0.016046582	0.02012647	0.015599442	0.0140049765	0.017992368	0.008091503	0.011637073	0.012130793
0.0	0.012495777	0.015542829	0.014994079	0.014877215	0.015456404	0.015665429	0.016262311	0.00876495	0.013128701	0.011710171
0.0	0.54503584	0.5223193	0.542973	0.5447792	0.52860343	0.53980047	0.5474342	0.5220936	0.54053664	0.52706903
0.0	0.54369146	0.525306	0.545339	0.5473148	0.53163844	0.5413344	0.5482639	0.52215743	0.5423489	0.5277147
0.0	0.54509854	0.523586	0.5447194	0.54600656	0.53050655	0.5399939	0.5482369	0.5234018	0.54305124	0.52737874
0.0	0.5434098	0.52504015	0.5442536	0.54710925	0.5317291	0.5411803	0.5472571	0.5212937	0.5421925	0.5271457
0.0	0.5442945	0.52307534	0.5448467	0.5464007	0.53034216	0.5413601	0.54649913	0.5210834	0.5431024	0.5257368
0.0	0.051109694	0.042403847	0.040531114	0.041625965	0.04838449	0.059028823	0.063687235	0.056293022	0.043044154	0.041797124
0.0	0.03997076	0.051315263	0.056218483	0.051251467	0.043412823	0.045997687	0.036321763	0.034033995	0.04101436	0.044186838
0.0	0.0597814	0.032258924	0.04449709	0.06072911	0.04974457	0.0543777	0.060517203	0.04587916	0.05730464	0.040652208
0.0	0.056538533	0.029671377	0.033007022	0.05807302	0.041890047	0.043891285	0.046161808	0.03318321	0.043626465	0.0514731
0.0	0.051962078	0.06133111	0.055907954	0.046316314	0.041698743	0.059844982	0.04432149	0.0258679	0.04721772	0.027347766
0.0	0.04352839	0.046475373	0.048754156	0.059452076	0.04382522	0.041049536	0.05429438	0.04968765	0.047876425	0.04418744
0.0	0.544549	0.52595556	0.5439188	0.54623336	0.53184026	0.54062045	0.54801977	0.52356726	0.5434783	0.528605
0.0	0.5432678	0.5237471	0.54436356	0.54754084	0.53038085	0.53930795	0.5466271	0.5233892	0.5433116	0.52829695
0.0	0.5434149	0.524185	0.54295105	0.5468008	0.53080136	0.5410195	0.54798865	0.5215962	0.54277664	0.52813566
0.0	0.07183626	0.056530964	0.069730684	0.060641024	0.047698323	0.05044083	0.044205356	0.050067462	0.046400927	0.051513158
0.0	0.54380625	0.5235957	0.54411125	0.5461638	0.53016907	0.5399053	0.5480011	0.52249116	0.54217315	0.52685505
0.0	0.00013375223	9.6212905e-05	0.00012916776	0.00012599237	0.00012969092	0.00012820767	9.969656e-05	4.894578e-05	4.00768e-05	5.7012097e-05
0.0	0.008896643	0.011737518	0.015115005	0.01319461	0.014827552	0.009544255	0.01122184	0.0058801123	0.008647504	0.0075864117
0.0	0.5432505	0.52443755	0.54231155	0.54570353	0.52882785	0.54023	0.54719347	0.52158344	0.5427638	0.525362
0.0	0.08613119	0.12175581	0.09544226	0.10155966	0.08953643	0.10778246	0.13448562	0.09332142	0.113654174	0.094764754
0.0	0.027015192	0.023307497	0.02982519	0.036715776	0.02897961	0.032427106	0.021373855	0.027912661	0.022317817	0.021348849
0.0	0.5442413	0.5259597	0.543724	0.5460312	0.5309365	0.5395642	0.54943705	0.5215385	0.54098886	0.52626127
0.0	0.036678076	0.026439803	0.027465774	0.03502363	0.023619568	0.025617009	0.0351207	0.027801989	0.022733938	0.020300232
0.0	0.543138	0.5252428	0.54431444	0.54524356	0.53065777	0.53938067	0.5488079	0.5231357	0.5431954	0.528453
0.0	0.009550943	0.010772955	0.011015409	0.01305842	0.010529732	0.0105882725	0.01434783	3.267237e-05	0.0067484314	0.01105594
0.0	0.010034111	0.0084738135	0.011026678	0.01017214	0.009571922	0.0080337	0.015597582	0.006494423	0.009026965	0.010555817
0.0	0.54295564	0.52228785	0.5426672	0.5457139	0.52914184	0.53832436	0.5498652	0.52148473	0.5408174	0.52673495
0.0	0.54425204	0.52641255	0.5460763	0.54529995	0.53073746	0.5404044	0.5483149	0.52227354	0.5413441	0.5279249
0.0	0.011268973	0.01320125	0.012917275	0.0140436	0.011672419	0.008100432	0.015258255	0.010879377	0.006980246	0.008566021
0.0	0.0001519465	0.000117661875	0.00012648363	0.00016829435	0.00013295963	7.610821e-05	0.00021293384	7.217301e-05	6.384588e-05	6.248885e-05
0.0	0.0143068135	0.011879841	0.0074484255	0.014489676	0.010289923	0.01232354	0.01611164	0.0074066413	0.011965737	0.008950729
0.0	0.00012300102	0.00013668205	7.4644086e-05	0.000120831435	0.00013791438	9.7904274e-05	0.000109033026	6.3263695e-05	0.00010872664	8.877243e-05
0.0	0.5426927	0.5252178	0.54307055	0.54534763	0.5298879	0.5418962	0.548057	0.52190536	0.5411614	0.52660614
0.0	0.007699894	0.014979389	0.009255766	0.010068615	0.009380849	0.01117401	0.007077745	0.011561702	0.008613231	0.013282041
0.0	6.1441366e-05	9.9903635e-05	8.340763e-05	0.00012321268	8.6337386e-05	7.574056e-05	9.130269e-05	9.207516e-05	7.7146105e-05	8.881883e-05
0.0	0.541873	0.52467835	0.5439499	0.54494727	0.53035325	0.5397838	0.54867095	0.52244824	0.5424718	0.52673906
0.0	6.3733285e-05	8.7039705e-05	0.000119785305	0.00014993316	8.3023e-05	7.030112e-05	0.00028281007	7.318237e-05	7.283037e-05	7.3804076e-05
0.0	0.008275123	0.0101646865	0.011522668	0.015790971	0.012505247	0.010880054	0.018487843	0.0091791935	0.0074708587	0.008387974
0.0	0.10215456	0.09782641	0.09234781	0.105158046	0.09234864	0.09617713	0.07554036	0.089556046	0.09617371	0.09998593
0.0	0.5430377	0.5245703	0.54313046	0.5459872	0.53025746	0.5411634	0.548006	0.5233093	0.5431371	0.5279957
0.0	0.014084179	0.00941106	0.010153931	0.015051548	0.01071809	0.009540807	0.011945803	0.00941649	0.007247951	0.011070792
0.0	0.0749236	0.07009467	0.07191053	0.09667489	0.08279292	0.07183133	0.07997619	0.07154011	0.07119867	0.062346302
0.0	0.013462409	0.012445157	0.009902588	0.014002791	0.008508507	0.008045455	0.014018052	0.010630011	0.008586399	0.012791735
0.0	0.09661219	0.111735046	0.096315615	0.11747221	0.11185349	0.11259243	0.1255439	0.08715775	0.10144737	0.09182303
0.0	0.00015779244	0.000107409156	0.00012180526	0.00014109901	0.000104236286	5.3153788e-05	7.462202e-05	7.022915e-05	6.6807945e-05	4.6684236e-05
0.0	0.018134754	0.009606113	0.012341801	0.016068174	0.011082618	0.009857626	0.0139418775	0.009885333	0.0090054115	0.005548015
0.0	0.03047906	0.024048712	0.027204946	0.023698963	0.02240786	0.029160548	0.030610552	0.014037884	0.022166232	0.026570894
0.0	0.012063573	0.007754264	0.0096112	0.013892035	0.011054745	0.015194585	0.015957557	0.009489374	0.010376981	0.009351432
0.0	0.54352266	0.5233872	0.54366565	0.5446973	0.5305179	0.54056257	0.5482022	0.52198255	0.54287374	0.52608895
0.0	0.05099087	0.049198076	0.053844783	0.062389627	0.04640702	0.041369293	0.04992667	0.046594243	0.034563955	0.041750554
0.0	0.076202	0.060673673	0.07673311	0.089498594	0.07632547	0.0779171	0.097298995	0.066931866	0.075322986	0.067438744
0.0	0.0001249448	5.5446977e-05	7.905809e-05	0.00016513078	0.00011025903	0.00020250349	0.00021540611	8.3517225e-05	9.228146e-05	7.9417834e-05
0.0	0.026667317	0.026726454	0.027523953	0.034206543	0.016811952	0.024800017	0.03306542	0.024809984	0.021473512	0.022822417
0.0	0.15181611	0.14127436	0.16211888	0.18577997	0.13929728	0.13885964	0.16535737	0.14603963	0.12038399	0.13225776
0.0	0.00013530631	6.522243e-05	6.567955e-05	7.739199e-05	0.000101031525	9.15895e-05	0.0001766656	0.00010500937	9.6895164e-05	4.0358114e-05
0.0	0.021663036	0.022149459	0.029360883	0.03164937	0.023411559	0.028270612	0.03047952	0.021581773	0.025256872	0.019721419
0.0	0.070438065	0.056745566	0.075125895	0.07467681	0.074105635	0.077839054	0.0871727	0.06558711	0.06670533	0.068256676
0.0	0.00012976576	7.37907e-05	0.00015612044	0.00024875416	9.62676e-05	8.574786e-05	0.0002489385	7.434168e-05	4.4396165e-05	6.326147e-05
0.0	0.010294197	0.009438376	0.012546225	0.018969325	0.008880307	0.008185242	0.012799861	0.010501848	0.0054501635	0.0076064277
0.0	0.025486208	0.024442265	0.028092789	0.024843687	0.031254303	0.018894121	0.03243226	0.020789651	0.026815098	0.02014958
0.0	0.046583574	0.039891917	0.03952987	0.041183505	0.050937798	0.057165436	0.07307078	0.046926558	0.04489694	0.03849151
0.0	0.0115644215	0.005753794	0.0053560236	0.0060244324	0.01214855	0.0134987775	0.02074248	0.009067609	0.010723158	0.0043634074
0.0	0.011650831	0.005767469	0.005373883	0.0059690136	0.012128908	0.013377056	0.020618029	0.009123598	0.0106194895	0.004351597
0.0	0.54222727	0.52345425	0.54320544	0.5453756	0.5307093	0.5402951	0.548541	0.52171606	0.542588	0.52717006
0.0	0.5443889	0.5246369	0.54348016	0.54528403	0.5289885	0.5409793	0.54712117	0.5223784	0.5428527	0.5259142
0.0	0.008893427	0.011998863	0.009563057	0.01117193	0.012615098	0.013440269	0.018204099	0.0049545993	0.008606682	0.011211644
0.0	0.008936169	0.012024832	0.009536343	0.011140099	0.01252375	0.013468929	0.01806599	0.0049442453	0.008538294	0.011136571
0.0	0.025537053	0.029775353	0.023978645	0.020127447	0.024117423	0.03081476	0.036326922	0.018375026	0.023736382	0.025899881
0.0	0.078072846	0.0724865	0.07099057	0.068173945	0.0704188	0.078273535	0.084119745	0.06555203	0.078676425	0.07070702
0.0	0.00011388996	0.000104923485	7.938604e-05	6.7708366e-05	8.784218e-05	0.00012077441	0.00014683676	7.29422e-05	0.00011937583	9.3169736e-05
0.0	0.5420803	0.52514607	0.54297173	0.5449203	0.5297626	0.54081374	0.54789263	0.5214002	0.54190123	0.52528095
0.0	0.008119392	0.011054224	0.010841149	0.01090278	0.01097615	0.013866836	0.018643469	0.011846538	0.008193306	0.013073878
0.0	0.07337242	0.07497449	0.073443905	0.07786256	0.0803798	0.0862175	0.07902784	0.07734145	0.057799846	0.06728967
0.0	9.0028756e-05	0.00011919178	9.024054e-05	0.00011181407	0.0001449298	0.00017459843	0.000115746814	0.00013603258	3.7512895e-05	7.733968e-05
0.0	0.010216241	0.011308443	0.01026351	0.0114416415	0.012618728	0.013996827	0.011779813	0.012035355	0.006613798	0.009187862
0.0	0.00010156173	0.0001248706	0.00016342169	8.792338e-05	0.0001354939	0.000106299245	6.0991806e-05	0.00011023895	6.174009e-05	0.0001443226
0.0	0.011844082	0.011391495	0.010933769	0.013620061	0.010008363	0.011154239	0.01166273	0.010289064	0.009680839	0.009298115
0.0	0.06463038	0.07724461	0.08129258	0.08215212	0.07100395	0.0833142	0.08880227	0.07199948	0.060541905	0.054032184
0.0	0.542393	0.52526945	0.54325396	0.5454979	0.5315391	0.5398552	0.54747856	0.5238957	0.5434865	0.5261345
0.0	0.013477997	0.0086807115	0.007751608	0.015762242	0.012489329	0.009671377	0.009414452	0.0118621485	0.011959171	0.009596582
0.0	0.10407552	0.100017875	0.08181859	0.12731625	0.10411672	0.104121305	0.11397548	0.07804385	0.08860035	0.093618855
0.0	0.022476543	0.027613834	0.021157904	0.029747022	0.027523875	0.025753127	0.02598935	0.02314229	0.01886022	0.017276067
0.0	0.011911272	0.01231837	0.010820163	0.009983013	0.008821276	0.011865738	0.013361867	0.010868689	0.008245482	0.0067376588
0.0	0.0053034616	0.010149738	0.010732474	0.0076945513	0.01767786	0.014900071	0.013069862	0.005575696	0.011611171	0.0062184627
0.0	0.005331434	0.0102013	0.010784278	0.0077613075	0.017713858	0.014879808	0.013170524	0.0055659804	0.011701813	0.00628594
0.0	0.06041844	0.07025573	0.07901516	0.06950659	0.08250701	0.08113293	0.09325372	0.057971433	0.070602946	0.06050697
0.0	4.3453714e-05	9.326361e-05	0.000119041404	7.281856e-05	0.00016009425	0.00013842914	0.00021813659	4.612185e-05	7.926765e-05	5.1987554e-05
0.0	0.0071196794	0.010016067	0.011770326	0.009253646	0.01325403	0.0124819325	0.016101522	0.0070430497	0.009585534	0.0075453017
0.0	0.010713541	0.009296464	0.01138551	0.010507677	0.005695072	0.01012017	0.016264554	0.011664467	0.008538536	0.012351134
0.0	0.02944498	0.026748588	0.028896466	0.035563584	0.026008174	0.025962055	0.0415873	0.023592379	0.023173437	0.02681274
0.0	0.028369356	0.030954441	0.022226406	0.023702247	0.02866893	0.029062582	0.031586785	0.025859633	0.025325714	0.027543416
0.0	0.026802689	0.026322795	0.026117118	0.03228325	0.025451005	0.030714002	0.039637767	0.028555447	0.025403088	0.017304717
0.0	0.21331684	0.165766	0.20320992	0.16581167	0.19490819	0.17722996	0.21997245	0.19202459	0.21250208	0.18213677
0.0	5.5463905e-05	6.6458655e-05	9.559697e-05	0.00015588972	7.931823e-05	0.00012835054	7.241962e-05	3.2101805e-05	6.848468e-05	0.00017384524
0.0	7.263984e-05	6.859933e-05	6.794445e-05	8.672471e-05	0.00013052364	7.8943354e-05	0.00013589606	4.5656452e-05	7.282745e-05	5.999442e-05
0.0	0.010019808	0.011102652	0.010856946	0.0122364275	0.011405853	0.009346773	0.014770537	0.008360588	0.008051016	0.008897043
0.0	0.113581896	0.14095381	0.12691782	0.15087523	0.12107295	0.13518971	0.13357484	0.082074955	0.111564904	0.10680636
0.0	0.022510702	0.030733503	0.021260863	0.030738939	0.025647925	0.029873915	0.023118677	0.024412027	0.024149844	0.023182008
0.0	0.17824806	0.19827165	0.175426	0.22228506	0.19128436	0.2066496	0.16510943	0.18955895	0.1834924	0.18016642
0.0	0.0129259955	0.013406277	0.009628112	0.013419754	0.010173907	0.008482977	0.013184929	0.0091224	0.007781354	0.008969783
0.0	0.013009948	0.013381808	0.009567679	0.013409425	0.010164134	0.0084843	0.013143321	0.009088876	0.0077340375	0.008928802
0.0	0.00014071165	0.00020306942	8.626685e-05	0.0001771526	4.7914342e-05	8.8256624e-05	0.0001568112	0.000120904966	6.170183e-05	6.198018e-05
0.0	0.103423856	0.11572892	0.09981437	0.10157448	0.10707604	0.09413168	0.094831936	0.09813255	0.0979971	0.10271798
0.0	0.028172426	0.019806283	0.025674546	0.02768465	0.026358547	0.02759947	0.03377114	0.027584502	0.021486115	0.021637354
0.0	0.014824627	0.006309143	0.009408256	0.011811167	0.0091286	0.010760537	0.012903117	0.011670146	0.0076260953	0.006158876
0.0	0.049899384	0.0473352	0.059843123	0.069759846	0.057640478	0.0526012	0.06683415	0.03437658	0.04424947	0.05414636
0.0	0.54253227	0.5250179	0.54426026	0.54546803	0.53059214	0.53953457	0.5478322	0.5225245	0.54313374	0.52807
0.0	0.00013281226	0.00010503621	0.00011788368	0.00019851724	0.00011054	0.00013806701	0.00017241236	7.3299074e-05	5.8689347e-05	0.0002337533
0.0	0.0139438845	0.012400054	0.012177987	0.013885771	0.009074419	0.012108271	0.013688241	0.009257161	0.008173378	0.015804397
0.0	0.028434623	0.026826518	0.02780793	0.03183525	0.024098795	0.0300471	0.035309546	0.02264061	0.023101123	0.029565033
0.0	7.4427866e-05	6.9773094e-05	9.184759e-05	0.0001382073	8.59872e-05	0.000118471915	0.0002343444	7.2308176e-05	9.582943e-05	0.00010892308
0.0	0.14401363	0.11333043	0.1460918	0.16374773	0.15072197	0.14108366	0.17270963	0.12492221	0.14113842	0.14180799
0.0	0.009957249	0.006690677	0.009601754	0.012761902	0.00904162	0.007862384	0.013485266	0.009466665	0.0075482875	0.008124071
0.0	0.009994199	0.0067014825	0.0096211815	0.012752877	0.009066799	0.007815559	0.013488171	0.009498791	0.0076074107	0.008150434
0.0	0.009912234	0.006703758	0.009613542	0.012709568	0.009025827	0.00781637	0.0134981675	0.0094971135	0.0075230566	0.008124567
0.0	4.790808e-05	5.1838342e-05	6.632981e-05	0.00022462808	9.5017414e-05	9.724876e-05	0.00012562971	0.00011106438	6.883642e-05	9.529243e-05
0.0	0.14567311	0.15314847	0.1627335	0.12932216	0.152792	0.15053067	0.15896665	0.15391214	0.14846686	0.1428908
0.0	0.010647698	0.00961618	0.010970494	0.007890055	0.009472085	0.0104722185	0.016328437	0.009415747	0.011302041	0.0112394625
0.0	0.08929491	0.10509734	0.098944165	0.064618625	0.10833322	0.11427717	0.12446003	0.08770505	0.10420062	0.10392499
0.0	8.9512476e-05	9.004541e-05	7.5882184e-05	4.881964e-05	0.00018056332	8.52024e-05	0.00018462025	6.1136045e-05	4.262352e-05	8.762875e-05
0.0	0.01134585	0.010577204	0.011824208	0.013899842	0.010914237	0.014068011	0.018479105	0.010534284	0.007281763	0.0077173873
0.0	0.010696644	0.0103783235	0.011171045	0.0068489816	0.01167398	0.014489144	0.015157739	0.008576524	0.008884084	0.010340598
0.0	0.00011385988	6.368541e-05	7.9452606e-05	0.00010550711	7.647495e-05	8.130614e-05	0.00039307468	0.00010449863	6.063533e-05	5.251748e-05
0.0	0.09470562	0.10678972	0.10417024	0.12359328	0.10167059	0.111325525	0.14767872	0.105599426	0.08708278	0.07974669
0.0	1.0138863e-05	0.00010340538	0.00013997135	0.00011511742	8.912758e-05	3.9883995e-05	7.2384406e-05	7.717105e-05	7.559956e-05	0.00011970423
0.0	0.038909227	0.05186917	0.058646064	0.052340765	0.04756092	0.028943967	0.03838601	0.04185855	0.045241382	0.04828075
0.0	0.0388666	0.051945128	0.058817986	0.05247912	0.047924545	0.029025564	0.038412314	0.041900337	0.04539582	0.04814599
0.0	0.074723974	0.08725255	0.08251302	0.07882883	0.07184173	0.07418296	0.08987244	0.052011807	0.07797738	0.064106114
0.0	0.05613035	0.045365877	0.0533119	0.04089927	0.051005267	0.041048195	0.05726063	0.045405257	0.05367706	0.04126725
0.0	9.645883e-05	0.00021234546	0.00014038317	0.00011717505	9.4719064e-05	9.855208e-05	0.00018921014	3.0862768e-05	0.00011539824	6.449951e-05
0.0	5.831773e-05	7.694311e-05	0.00011985957	6.4400985e-05	7.2285424e-05	9.3792834e-05	0.0001711291	8.919559e-05	8.638762e-05	0.000112692775
0.0	0.051534437	0.048115853	0.05081036	0.053699106	0.04564571	0.05109046	0.06721869	0.037615635	0.040627323	0.047285046
0.0	0.5440598	0.5244812	0.54311466	0.54599345	0.53060573	0.5403381	0.54740703	0.52223796	0.54386777	0.52736527
0.0	0.037635602	0.048477303	0.040724758	0.04382734	0.037851017	0.05260947	0.04828521	0.04458028	0.041497346	0.04987177
0.0	0.089432195	0.09409292	0.09720792	0.09150505	0.11606015	0.1158521	0.13439915	0.08698605	0.090131074	0.0625018
0.0	0.10395973	0.10161485	0.10765825	0.091262996	0.10873803	0.10886485	0.104711756	0.084045105	0.0887219	0.08280967
0.0	0.10426947	0.09886563	0.10557348	0.10157727	0.100248896	0.10503244	0.119717404	0.09386368	0.11364662	0.08050321
0.0	0.09375855	0.09142006	0.08743082	0.09743801	0.10402263	0.12304928	0.107531026	0.09633903	0.12292733	0.10438699
0.0	0.030282706	0.02624471	0.03563161	0.03619523	0.026798068	0.023151588	0.031681236	0.022357108	0.017368566	0.026777836
0.0	0.15167454	0.14137943	0.16322385	0.18422584	0.16220386	0.1480897	0.14302592	0.1369053	0.10702046	0.15209702
0.0	0.08285767	0.082896106	0.10350944	0.11213442	0.10475667	0.10379863	0.07411866	0.10168619	0.07696854	0.07023808
0.0	0.5430499	0.52513117	0.54406965	0.54722756	0.5322401	0.5404487	0.5479498	0.5220298	0.54188156	0.5274848
0.0	0.54221535	0.52410793	0.54386646	0.54674643	0.53117293	0.5406247	0.5484407	0.5217823	0.5415155	0.5267015
0.0	0.026713772	0.026685387	0.030085487	0.020018693	0.025205284	0.022387087	0.024516154	0.026287558	0.02450918	0.031004172
0.0	0.54169345	0.5238541	0.5421297	0.546118	0.53112894	0.5399513	0.5479817	0.5205513	0.5403885	0.526662
0.0	0.5423742	0.52321684	0.54305506	0.54611486	0.5315087	0.54058623	0.54825854	0.5217704	0.54224575	0.52746016
0.0	0.025006028	0.02766784	0.020909864	0.02480932	0.023687277	0.030068016	0.033809904	0.029129548	0.023719817	0.021135546
0.0	0.022849318	0.023323458	0.0300505	0.028252572	0.026176086	0.026544185	0.025805037	0.021896375	0.021034839	0.021517763
0.0	0.027899941	0.023064371	0.025467917	0.034791168	0.026475213	0.030380365	0.03209352	0.023110747	0.029259458	0.023551278
0.0	0.029706292	0.015504767	0.019361928	0.032378804	0.023870086	0.024159089	0.019470554	0.019930301	0.0244983	0.023046808
0.0	0.020318605	0.030378925	0.03011142	0.03385564	0.026874978	0.029371858	0.02701644	0.015395613	0.030140491	0.016519265
0.0	0.14334878	0.1452031	0.15305084	0.17005096	0.14232174	0.13898426	0.16310799	0.14986083	0.15191911	0.14123733
0.0	0.54185396	0.52436703	0.5435718	0.54638386	0.53111804	0.54032356	0.5482014	0.5222072	0.5412305	0.5279785
0.0	0.54278463	0.5249928	0.5429133	0.546872	0.5308471	0.54064256	0.54856396	0.5230559	0.5423009	0.5276316
0.0	0.54240054	0.5247197	0.54269	0.5457959	0.530994	0.54027367	0.54868007	0.5204562	0.54036707	0.5262072
0.0	0.030629598	0.02948705	0.035782527	0.032265946	0.023645375	0.026712433	0.02804198	0.027243324	0.024124708	0.023194725
0.0	0.5431179	0.5249233	0.54432863	0.5464096	0.5299152	0.5397692	0.5475021	0.52223825	0.54235137	0.52778196
0.0	0.049067806	0.058845956	0.058673758	0.04998312	0.054242253	0.05863069	0.049202904	0.038637906	0.051007878	0.051397175
0.0	0.54308015	0.5244092	0.5445396	0.54660887	0.531336	0.54113084	0.5483509	0.5225849	0.5422925	0.5275274
0.0	0.5425808	0.5241014	0.5425696	0.5451269	0.5299441	0.5397374	0.54743636	0.521374	0.54113305	0.52692515
0.0	0.04968622	0.06854993	0.051642172	0.06641786	0.050348196	0.05990376	0.063326016	0.04217024	0.050618038	0.045554534
0.0	0.54300714	0.5228902	0.5435078	0.5456966	0.52988493	0.54113257	0.5480332	0.5227665	0.54258806	0.52754056
0.0	0.05209473	0.054372817	0.058679577	0.0665949	0.057932317	0.061200432	0.066897005	0.0431161	0.046958838	0.044900622
0.0	0.18824151	0.20415936	0.1999729	0.21854684	0.1899968	0.206204	0.2076588	0.17576362	0.19671625	0.18974365
0.0	0.20143664	0.16043268	0.18764576	0.21144854	0.1901414	0.19253428	0.16433981	0.18264495	0.19537297	0.16902962
0.0	0.16042303	0.18858583	0.20438804	0.23991017	0.20674449	0.19346319	0.21038477	0.16951652	0.21769856	0.17609434
0.0	0.5433478	0.523859	0.54345423	0.5458379	0.5304302	0.540202	0.54822344	0.52263	0.5420261	0.52762794
0.0	0.54282594	0.5240612	0.54475254	0.54576236	0.5294411	0.5405571	0.54829216	0.52256745	0.542795	0.52731484
0.0	0.049088225	0.0625038	0.060879253	0.06794235	0.050653197	0.058888175	0.06516466	0.042429082	0.04937236	0.044253867
0.0	0.54226017	0.52402526	0.5440565	0.54492915	0.52986264	0.53953534	0.5474086	0.5215371	0.54146254	0.52647835
0.0	0.541986	0.52467185	0.5428482	0.5455974	0.5302016	0.5405405	0.5480816	0.52157235	0.5421255	0.5262701
0.0	0.008464912	0.008705366	0.010949652	0.010425877	0.012155424	0.011261533	0.015516702	0.010701908	0.008501454	0.010843481
0.0	0.060590427	0.072198175	0.081226975	0.07415615	0.07863642	0.07002497	0.09721846	0.060915723	0.06963107	0.061267465
0.0	0.0066015595	0.010627173	0.012551444	0.008590844	0.007837706	0.010003956	0.011572005	0.008478201	0.008676781	0.010951047
0.0	0.5419753	0.5256919	0.545295	0.54532665	0.5305224	0.5391014	0.54830265	0.5222241	0.54256916	0.5273878
0.0	3.6975314e-05	0.00010466228	0.00013636987	6.2128835e-05	5.495893e-05	8.670089e-05	0.00011240515	6.6752415e-05	6.452565e-05	0.00011070963
0.0	0.006115546	0.009708711	0.011370614	0.01062597	0.0072412463	0.008363075	0.012012929	0.0062615066	0.0073090754	0.011123665
0.0	6.243345e-05	0.0001147494	9.251848e-05	0.0001414371	0.00010640431	0.00010022014	0.00018312265	9.580733e-05	5.486771e-05	0.000120700046
0.0	0.006196921	0.008157823	0.011243336	0.0121237505	0.010164111	0.010273411	0.0144765135	0.009234199	0.0071447743	0.010512606
0.0	0.5440006	0.5238321	0.5434847	0.5450267	0.5285254	0.54092777	0.546798	0.52084976	0.54190165	0.52460045
0.0	0.54410785	0.52408034	0.54506046	0.54678625	0.5303502	0.5403287	0.5478916	0.52103657	0.5422756	0.5266434
0.0	0.00010521224	8.328761e-05	6.8684756e-05	0.00016989849	0.00013448411	0.00015943949	0.00020596183	8.710248e-05	8.431761e-05	6.721655e-05
0.0	0.011136008	0.008760986	0.0068986546	0.010792485	0.012576408	0.011906829	0.012859752	0.010629744	0.009626194	0.00951932
0.0	0.5424858	0.5230367	0.5421463	0.54501414	0.52905226	0.54085726	0.5463063	0.5213237	0.54244035	0.525586
0.0	0.5428638	0.52395976	0.5432446	0.5463171	0.5306659	0.53955746	0.5485765	0.522357	0.5426903	0.52641326
0.0	0.0020018942	0.0023470125	0.0025853417	0.0019194175	0.0024654018	0.002384287	0.0039220187	0.0016251837	0.0024375536	0.0020278436
0.0	0.050086983	0.05411312	0.05989643	0.074211076	0.059181757	0.066797376	0.052494146	0.04217955	0.052883774	0.047886733
0.0	4.84664e-05	0.00016329973	0.00011444681	8.046372e-05	0.00011751219	0.00012669004	0.00014850491	7.26776e-05	7.155038e-05	9.4848576e-05
0.0	0.008579651	0.00999803	0.010015301	0.0096666	0.010436361	0.012580838	0.0077215363	0.009224301	0.008146707	0.007692029
0.0	0.09894731	0.09513448	0.106015466	0.07107071	0.101641335	0.07897244	0.113187715	0.08283213	0.07645255	0.07286745
0.0	0.010431659	0.009981656	0.011882774	0.006814599	0.010862196	0.008838156	0.016671887	0.00938349	0.005643104	0.007506555
0.0	0.009260013	0.011269771	0.012564481	0.005806789	0.011565669	0.006449065	0.012429421	0.00810668	0.008246383	0.008635519
0.0	9.253657e-05	9.248884e-05	0.00012092215	3.9356768e-05	0.000106943844	6.743284e-05	0.00023578531	8.173564e-05	2.7155349e-05	5.128674e-05
0.0	0.092643835	0.08571012	0.11109906	0.10392203	0.0893034	0.09294942	0.11601149	0.0963133	0.090426646	0.091557465
0.0	0.00978639	0.009233798	0.009393611	0.015285491	0.008270131	0.01279571	0.016682051	0.00887646	0.010113313	0.00966503
0.0	7.525919e-05	9.178622e-05	2.352411e-05	4.1114024e-05	5.5745415e-05	8.885966e-05	9.893494e-05	7.7680575e-05	5.34591e-05	4.199772e-05
0.0	0.107292175	0.114524625	0.09311509	0.0969536	0.098794065	0.0647652	0.12173295	0.083682775	0.08097405	0.11465619
0.0	0.10759471	0.115035936	0.09340432	0.09715146	0.09922753	0.06502415	0.12230263	0.08448462	0.0816475	0.1153135
0.0	0.10759471	0.115035936	0.09340432	0.09715146	0.09922753	0.06502415	0.12230263	0.08448462	0.0816475	0.1153135
0.0	0.10741928	0.1141995	0.09313909	0.09728295	0.09955693	0.064476766	0.122101106	0.08435949	0.08140779	0.11554172
0.0	0.030666871	0.024469374	0.02332687	0.022189649	0.02334391	0.016457343	0.032415	0.018680893	0.02107421	0.024545508
0.0	0.5418395	0.52284724	0.5429267	0.54474425	0.5295859	0.53844523	0.5477779	0.522781	0.54248583	0.5269491
0.0	0.54334915	0.52308375	0.5414447	0.54327554	0.52860445	0.5401235	0.5481081	0.52136976	0.5404716	0.52652794
0.0	0.16494946	0.121825024	0.14539792	0.1345684	0.13295591	0.13859063	0.15867852	0.12130384	0.14637496	0.12361222
0.0	0.5419607	0.52452624	0.54407936	0.545584	0.5304421	0.539651	0.5480638	0.5208647	0.54184437	0.52625704
0.0	8.0948106e-05	7.634169e-05	5.408871e-05	7.181704e-05	4.0562612e-05	0.00014844813	8.321648e-05	2.4581308e-05	5.367902e-05	5.555951e-05
0.0	0.011598247	0.01234597	0.010800971	0.010286529	0.0120449355	0.012037919	0.010314129	0.007902217	0.009179076	0.0061422037
0.0	0.009611549	0.010350704	0.006653474	0.01240797	0.009967022	0.009490289	0.015064999	0.011083584	0.008411454	0.008445814
0.0	8.07164e-05	0.00012049995	9.638067e-05	9.084614e-05	6.106601e-05	0.00016024911	0.00017470951	0.0001091489	5.8402493e-05	0.00010606889
0.0	9.9750956e-05	0.00014476807	0.00010077462	0.00010091059	0.00010360367	0.00010437006	0.00013361812	0.00010205831	7.397579e-05	0.00013635504
0.0	0.19957727	0.19412652	0.20307966	0.20691355	0.1809949	0.18866043	0.21609461	0.16375962	0.1958283	0.18740647
0.0	0.20052221	0.19449264	0.20346308	0.20775577	0.1816108	0.18906884	0.21583264	0.16429849	0.1968788	0.18807891
0.0	0.2702981	0.26082876	0.2729189	0.27728817	0.25014266	0.25890473	0.28541347	0.2321215	0.26685038	0.25575608
0.0	0.18455772	0.19620635	0.18717785	0.23875867	0.1957342	0.1719708	0.20512062	0.1838998	0.18808849	0.19409229
0.0	0.19510683	0.20375052	0.2064191	0.21856658	0.19853659	0.19433935	0.20429708	0.16740768	0.18547045	0.14245111
0.0	0.07972448	0.060819577	0.064866275	0.08109089	0.06734488	0.068708435	0.088840514	0.06393411	0.061663363	0.051357422
0.0	8.3433166e-05	9.252836e-05	3.5025125e-05	0.00012532975	8.964702e-05	7.211192e-05	5.954664e-05	5.6354747e-05	0.00011785512	4.8118378e-05
0.0	0.037243582	0.03824471	0.04788255	0.045831885	0.04576276	0.039485052	0.06970344	0.03429468	0.04550565	0.04992039
0.0	0.061000768	0.062588885	0.0751664	0.07768124	0.05918824	0.0585194	0.07395064	0.059191752	0.05712907	0.06490718
0.0	0.0075168326	0.008036016	0.010705669	0.00812346	0.009491897	0.0057078013	0.018316215	0.00709083	0.0064178724	0.011221914
0.0	0.0075581605	0.008058148	0.010793315	0.008110419	0.009471615	0.005725182	0.018304413	0.0071603237	0.0064176773	0.01131817
0.0	0.0075863977	0.010629319	0.008554682	0.011671115	0.007564902	0.010072731	0.01292714	0.010354065	0.00912068	0.008480639
0.0	2.941554e-05	9.365681e-05	0.000109743065	0.0001276379	3.9569135e-05	7.438891e-05	0.00011047288	6.139346e-05	6.5152184e-05	5.1969608e-05
0.0	0.0068622245	0.010757858	0.008080396	0.014317529	0.00986425	0.008891691	0.01167135	0.008508329	0.008053058	0.0071592354
0.0	5.801128e-05	5.3761498e-05	9.833617e-05	9.851065e-05	6.089278e-05	7.603211e-05	0.0001591122	7.791107e-05	7.3171344e-05	9.2525006e-05
0.0	0.008277331	0.0076281046	0.010728131	0.0107390275	0.008218119	0.009379702	0.013735872	0.009163343	0.009229994	0.010056792
0.0	3.6635487e-05	5.1161496e-05	8.122663e-05	0.00012824264	6.097738e-05	9.0428926e-05	0.00014361534	5.6349585e-05	7.81009e-05	4.9686336e-05
0.0	0.06429978	0.07370164	0.050352883	0.08153902	0.076726064	0.0793726	0.0722952	0.0672392	0.062035903	0.042345483
0.0	0.5425297	0.52502835	0.54265267	0.5455639	0.5293143	0.5406838	0.54839885	0.52177215	0.5417636	0.5263988
0.0	0.007798787	0.009447654	0.0058834082	0.010120743	0.0103036845	0.012492629	0.013144854	0.010700596	0.0052722488	0.0076455525
0.0	5.4821845e-05	0.000111720394	2.2093009e-05	0.0001332565	0.00012145848	0.00012734444	8.262368e-05	8.023248e-05	4.881261e-05	1.3941748e-05
0.0	0.5444659	0.52551204	0.54338104	0.54564166	0.5305926	0.53998786	0.54806525	0.5217902	0.5421635	0.5253892
0.0	0.010405358	0.0080765635	0.010437475	0.0076429476	0.010895927	0.012048448	0.013933424	0.006105934	0.007027314	0.011307014
0.0	0.06542751	0.06723851	0.071552165	0.0762632	0.07150574	0.06857017	0.07193625	0.06028061	0.05571586	0.05668226
0.0	0.053799864	0.04351593	0.049803093	0.061518677	0.046249576	0.054005697	0.074754275	0.035325006	0.03358071	0.044177774
0.0	0.037473775	0.04675332	0.044221498	0.047796093	0.04156251	0.043761794	0.045153648	0.03986943	0.048303343	0.034722205
0.0	4.2492393e-05	8.1175676e-05	4.8045615e-05	8.4655905e-05	4.6221452e-05	0.00010226104	8.553488e-05	5.498971e-05	4.9335154e-05	5.8548372e-05
0.0	0.006101366	0.010584222	0.008859238	0.008622332	0.008897416	0.009742869	0.010296068	0.009282609	0.011130506	0.008899444
0.0	0.006811963	0.012786848	0.008559253	0.009611544	0.009416312	0.010593989	0.006371701	0.009789593	0.009645602	0.0069620577
0.0	0.03954622	0.044767823	0.044251923	0.04472189	0.03934564	0.04680128	0.051257785	0.03821202	0.037582904	0.04450872
0.0	0.042451523	0.05054885	0.043282397	0.04794958	0.04081272	0.049382977	0.037657492	0.039549455	0.034245413	0.03799674
0.0	0.5429332	0.52481854	0.54225886	0.5454865	0.5301365	0.5411469	0.5483314	0.5216172	0.5416276	0.52626884
0.0	0.011561898	0.013189577	0.008737839	0.013089848	0.014353225	0.010699465	0.015643986	0.006511323	0.008040137	0.0084577305
0.0	0.008594379	0.014473778	0.0071348194	0.012831146	0.016636293	0.010832404	0.016757576	0.0046995366	0.010681355	0.009114985
0.0	0.06555016	0.070517235	0.06574722	0.08444945	0.08582316	0.06867891	0.08741685	0.057371613	0.07001982	0.068510264
0.0	5.8919653e-05	9.457727e-05	5.950679e-05	0.00015233994	0.00018610842	7.3702795e-05	0.00017011684	4.437424e-05	7.6831006e-05	8.274005e-05
0.0	0.008280799	0.010085658	0.008350454	0.013329857	0.0142757455	0.009138267	0.014245716	0.0069092405	0.009438452	0.009500258
0.0	0.5428798	0.5250883	0.5427727	0.5451057	0.5294304	0.540485	0.54824924	0.52190715	0.5416044	0.52591664
0.0	0.028633049	0.0314394	0.022925638	0.031553008	0.033500314	0.026775654	0.036424384	0.017824037	0.021460265	0.021956977
0.0	0.015431557	0.012067898	0.010601639	0.013473643	0.012366802	0.010645493	0.014601968	0.0089946175	0.0060437024	0.007817235
0.0	0.0782368	0.07268972	0.07170316	0.07410287	0.073673815	0.0837001	0.07473291	0.054068025	0.059674244	0.05837612
0.0	0.00011480073	0.00010603774	8.243111e-05	9.270261e-05	0.00010416305	0.00015589182	9.365002e-05	3.5617883e-05	4.2239237e-05	4.5494864e-05
0.0	0.0115213925	0.010672993	0.009813778	0.010428622	0.010718145	0.01323585	0.010608348	0.0061945487	0.0070152655	0.007061852
0.0	0.023507144	0.016744822	0.023845948	0.028298814	0.025424873	0.02377952	0.024123423	0.021382634	0.0232003	0.031667314
0.0	0.008403405	0.0063546556	0.0080644665	0.009086252	0.011041361	0.009036632	0.008168919	0.0062167393	0.009459276	0.008119446
0.0	4.072874e-05	6.39035e-05	4.1784915e-05	3.597677e-05	0.00010210933	8.036296e-05	0.00010686687	2.3569539e-05	8.05656e-05	5.393928e-05
0.0	5.1524305e-05	9.275734e-05	7.072959e-05	4.834071e-05	0.00013659982	9.614971e-05	0.00014301146	5.8397924e-05	7.303972e-05	0.00016247034
0.0	4.1214873e-05	0.00013193299	9.214261e-05	5.077814e-05	0.00019958464	0.00012343541	0.00013926164	6.742731e-05	7.670831e-05	0.0001259483
0.0	0.040550075	0.04886652	0.03985339	0.03564754	0.03318922	0.05298644	0.06539911	0.04025368	0.042874742	0.03580744
0.0	0.077426456	0.07020932	0.06876173	0.07920349	0.06578362	0.06586078	0.076706395	0.08270358	0.07716461	0.06506227
0.0	0.54198635	0.5236851	0.5432378	0.5450409	0.5309102	0.53872013	0.5481279	0.52124894	0.5412692	0.5263632
0.0	0.54191643	0.52468055	0.54439384	0.54435736	0.5305831	0.5394848	0.5491887	0.5226491	0.5427957	0.5268754
0.0	0.19245969	0.16955379	0.19336648	0.19960243	0.15950462	0.2063843	0.22833754	0.1491935	0.18483467	0.1784395
0.0	0.011422048	0.008134098	0.013421048	0.011205086	0.0065441863	0.011548625	0.009129316	0.011134061	0.012481938	0.009176137
0.0	4.1904786e-05	7.1049886e-05	0.00010970068	8.808501e-05	4.4362136e-05	0.000132234	6.094506e-05	0.00013020751	0.00013895826	0.00012006342
0.0	2.9187133e-05	5.253281e-05	0.00010696036	0.000104553445	4.9724873e-05	0.00014014203	9.725739e-05	0.00011808923	0.0001137416	9.595059e-05
0.0	0.013604393	0.009451586	0.0135768745	0.010249419	0.0061790543	0.011279057	0.007273189	0.011685826	0.013819993	0.010203669
0.0	1.3814666e-05	0.00010251312	9.577216e-05	5.751596e-05	6.82966e-05	6.939209e-05	5.1620005e-05	6.7952875e-05	9.4029165e-05	5.9578902e-05
0.0	0.0019676883	0.002460548	0.0049080085	0.0049209855	0.006241762	0.0031498861	0.0036207254	0.0017974037	0.00224001	0.002094499
0.0	0.18297797	0.19311967	0.18431678	0.1930344	0.19345926	0.19177322	0.20416315	0.17589596	0.1783246	0.18128249
0.0	0.54153055	0.52390045	0.54224676	0.5455455	0.5325589	0.5395231	0.5478803	0.5213818	0.540799	0.52495027
0.0	0.009348323	0.0051377243	0.010730753	0.0065682866	0.008772646	0.006480713	0.005074998	0.009850828	0.007953649	0.011466564
0.0	9.025595e-05	3.152794e-05	4.9755563e-05	7.383504e-05	7.891392e-05	5.160514e-05	6.898375e-05	7.866493e-05	6.759173e-05	5.3522966e-05
0.0	0.5432342	0.5264038	0.5438414	0.5466125	0.53034866	0.54110265	0.5476785	0.521832	0.5428971	0.52651113
0.0	0.03950294	0.044833884	0.04438366	0.04484106	0.039649058	0.04693077	0.051292427	0.038250323	0.037712246	0.044384
0.0	5.9138798e-05	0.000105020285	6.894074e-05	9.601668e-05	5.821927e-05	0.00011257463	9.129468e-05	2.5920373e-05	4.1763997e-05	6.159383e-05
0.0	0.04521559	0.04028856	0.05289836	0.05068515	0.047106635	0.046835102	0.06431991	0.044169035	0.05157182	0.0466777
0.0	0.046130236	0.042213567	0.046777915	0.05752239	0.046678234	0.053309135	0.04402748	0.03787593	0.043690894	0.03849308
0.0	0.07095111	0.06514587	0.071732044	0.08528777	0.07101893	0.079772055	0.06852436	0.059595972	0.0678054	0.060524356
0.0	0.0079812715	0.011235759	0.009709251	0.014784768	0.0070921932	0.012637421	0.0059735137	0.010252781	0.007626701	0.009129087
0.0	0.074000925	0.06938434	0.07803688	0.08131557	0.07376547	0.074888125	0.072913505	0.06974145	0.072135404	0.062320933
0.0	5.4244912e-05	0.00011722712	8.069523e-05	0.00018737101	4.502278e-05	0.000139363	2.958676e-05	9.7644515e-05	4.9574028e-05	7.565264e-05
0.0	0.06945299	0.061387137	0.06976051	0.07411586	0.07641795	0.07045142	0.09549313	0.060239878	0.06932581	0.068377756
0.0	7.136292e-05	4.0589777e-05	5.4890268e-05	7.321252e-05	0.00010356494	8.27365e-05	0.00014194485	4.5250825e-05	5.561978e-05	0.00012973556
0.0	7.679306e-05	0.000117618576	7.5471056e-05	0.00011068197	9.284044e-05	8.5753745e-05	8.0388556e-05	3.979061e-05	7.011011e-05	6.627246e-05
0.0	0.04438655	0.042357363	0.046866827	0.05850735	0.04490932	0.050655317	0.0432791	0.033580445	0.046333045	0.03928023
0.0	0.06695142	0.057980523	0.07231533	0.042623017	0.05821138	0.07527649	0.055685848	0.06095019	0.06555512	0.06789216
0.0	6.521621e-05	3.562787e-05	8.5971216e-05	1.5138645e-05	4.6059307e-05	0.00010750897	6.5202155e-05	7.805057e-05	8.997263e-05	4.5821595e-05
0.0	7.1443945e-05	7.158033e-05	8.447237e-05	0.00016822634	8.2031656e-05	0.00010957146	6.276099e-05	3.5493173e-05	8.315611e-05	5.524236e-05
0.0	0.00920522	0.0078056124	0.0100263655	0.01565289	0.009874595	0.01137596	0.012439745	0.0073169298	0.012023466	0.00587627
0.0	0.030384215	0.02758932	0.028135328	0.021386111	0.03056478	0.022611625	0.027780319	0.022698037	0.013468801	0.02755981
0.0	0.057618674	0.044243358	0.04619104	0.040001582	0.04429404	0.038006525	0.05239423	0.043009944	0.028905855	0.044772092
0.0	6.322895e-05	3.083935e-05	7.145662e-05	0.0001156076	5.442819e-05	8.3668754e-05	8.1692706e-05	6.242458e-05	6.5517284e-05	0.0001031989
0.0	0.010807529	0.0075707324	0.009885566	0.009792606	0.008314331	0.008692994	0.01200005	0.009837094	0.0081782695	0.008366544
0.0	0.039377067	0.044092007	0.04264372	0.049470715	0.0236744	0.048065465	0.056781154	0.0504131	0.040670555	0.055076543
0.0	0.054717295	0.039149046	0.03777294	0.05368048	0.057738926	0.04202606	0.07267126	0.041550267	0.038892444	0.050814163
0.0	0.1628428	0.13218608	0.13372603	0.16090947	0.1645415	0.14087096	0.1892627	0.13592947	0.13467206	0.15297765
0.0	0.0017061327	0.001899577	0.0018534325	0.0018980986	0.002283483	0.0018414467	0.0014728162	0.0019683514	0.0017483275	0.0021746496
0.0	0.052489888	0.029027289	0.05109055	0.04880396	0.04041878	0.04737571	0.05825879	0.04859865	0.03946762	0.037875637
0.0	0.0596977	0.04729782	0.049482428	0.052924965	0.04757563	0.040502686	0.055245485	0.04005703	0.048633654	0.0242375
0.0	0.020873845	0.024071883	0.027659912	0.028682299	0.023616903	0.024058446	0.028832776	0.025094459	0.026001373	0.026735952
0.0	0.002038823	0.0012212652	0.0010603857	0.002162674	0.0017882789	0.0025984985	0.003251164	0.0020984376	0.0015320232	0.0018978429
0.0	0.010930325	0.014161204	0.011408859	0.014280599	0.010917893	0.012444238	0.014905111	0.008344131	0.009934313	0.010515081
0.0	0.02462941	0.021705031	0.024072187	0.028809158	0.031758357	0.029840373	0.033285923	0.024705857	0.021010647	0.02464091
0.0	0.022799002	0.023038084	0.023967791	0.023843663	0.022790909	0.023533778	0.032767035	0.025330542	0.025536122	0.03019752
0.0	0.027411625	0.021075474	0.022731736	0.028665984	0.026418349	0.018844403	0.03788662	0.02255958	0.01842001	0.02452274
0.0	0.21358345	0.18341479	0.18716952	0.2117146	0.19250126	0.17167369	0.23231126	0.17619346	0.16363312	0.19769359
0.0	0.09149071	0.09917303	0.08955521	0.1067102	0.08299259	0.08783081	0.11246428	0.074473456	0.09644203	0.08430824
0.0	0.011565113	0.014794788	0.011409859	0.015356326	0.01133053	0.011150074	0.015189705	0.0071495655	0.011656526	0.010154051
0.0	0.009846801	0.013986347	0.010406099	0.010234401	0.0088233985	0.012925954	0.012996943	0.008820088	0.008985726	0.0076539647
0.0	0.007697803	0.0095780315	0.012067569	0.010462335	0.007489689	0.010709519	0.008535525	0.008346148	0.009568528	0.013320402
0.0	0.076587334	0.09240576	0.11120312	0.0950033	0.07907261	0.094668634	0.11280383	0.09883405	0.09793453	0.099513434
0.0	4.7762656e-05	4.083628e-05	0.0001301997	5.545327e-05	2.8947636e-05	4.4746186e-05	5.4073545e-05	0.00010038359	0.000105367755	0.00012123076
0.0	6.579603e-05	6.357885e-05	8.583376e-05	6.561676e-05	8.7194974e-05	8.3628554e-05	4.473283e-05	0.000110909015	4.2479667e-05	3.0969943e-05
0.0	0.006758081	0.0064622494	0.012569221	0.013018818	0.012237459	0.010104161	0.0068613826	0.011908096	0.009027328	0.006493103
0.0	0.0067888224	0.006496451	0.012692706	0.013012337	0.012217687	0.010081836	0.0068222103	0.011994799	0.00908679	0.00644452
0.0	0.018454576	0.02632585	0.022835607	0.018184716	0.02594129	0.0257046	0.022566807	0.018836474	0.02005566	0.020322079
0.0	2.2792367e-05	9.895371e-05	6.33716e-05	9.708365e-05	6.496737e-05	5.9655595e-05	0.00012767052	7.234707e-05	4.149571e-05	3.415528e-05
0.0	0.02570153	0.023399394	0.017038018	0.027938046	0.019738918	0.02265178	0.031441286	0.018283658	0.0264733	0.022684844
0.0	0.025517654	0.020606568	0.026032947	0.023649003	0.024736898	0.023717422	0.027906407	0.025239674	0.025995495	0.019117163
0.0	0.26494923	0.25441378	0.25735736	0.27910402	0.25871646	0.26021165	0.25338173	0.24748959	0.23453286	0.22389604
0.0	0.064776756	0.0646832	0.06718449	0.06712491	0.07051199	0.06505358	0.06548944	0.07009245	0.061386675	0.06140396
0.0	0.012979424	0.00697141	0.010558332	0.007814698	0.010849426	0.010547278	0.017271826	0.0062828218	0.006087629	0.0070021236
0.0	5.5460732e-05	7.931037e-05	9.046404e-05	0.00015440621	7.217287e-05	6.8305e-05	0.000116429364	5.484469e-05	3.4071574e-05	4.9970302e-05
0.0	0.024307884	0.02527176	0.026617114	0.030083492	0.021413742	0.024451636	0.04054827	0.017665254	0.019985894	0.020908445
0.0	0.00015450695	0.00016230143	5.086722e-05	7.589326e-05	7.151797e-05	0.0001344204	0.00014496698	3.5194676e-05	3.7986825e-05	7.434969e-05
0.0	0.5446565	0.5230472	0.5445859	0.5477754	0.5315764	0.54028314	0.5466037	0.5246837	0.5440245	0.52726907
0.0	0.0127621135	0.01111548	0.011582346	0.013078224	0.011234678	0.010477957	0.013071142	0.010029437	0.010773143	0.009917101
0.0	0.09661488	0.116855025	0.11228977	0.103386626	0.11345368	0.0867576	0.10172454	0.085604146	0.099789076	0.099689804
0.0	0.5419119	0.52416766	0.54206544	0.5455526	0.5313156	0.5384405	0.54750603	0.522195	0.5415903	0.52633697
0.0	5.4436547e-05	8.2173836e-05	5.7240024e-05	7.698817e-05	9.421361e-05	0.00010228961	0.00011513565	6.1330495e-05	3.17653e-05	0.00013123461
0.0	0.0069564753	0.00831421	0.010540905	0.008514994	0.009340025	0.013024174	0.0070499657	0.007080323	0.005402858	0.010730778
0.0	0.5424605	0.52519566	0.54252136	0.544101	0.5291734	0.5405016	0.5472758	0.52120084	0.54071087	0.5257037
0.0	0.011752712	0.008242769	0.012386999	0.013858395	0.009532521	0.009468082	0.006538791	0.009293543	0.008802447	0.0064821644
0.0	5.9695263e-05	7.2090814e-05	0.000112049	0.00013612704	8.7467204e-05	0.00012347568	9.0063186e-05	4.7770718e-05	5.021871e-05	3.4183402e-05
0.0	0.044506084	0.04235454	0.046912752	0.058770213	0.04491901	0.05070205	0.043286316	0.03373583	0.046598293	0.039458595
0.0	0.009439312	0.015618152	0.013243737	0.010953299	0.014310573	0.0075747278	0.010487646	0.007883349	0.010267585	0.010883334
0.0	0.011414647	0.0146918055	0.011441971	0.016967582	0.012279942	0.0080185495	0.010840066	0.009169874	0.012331215	0.011271556
0.0	0.026652185	0.025582561	0.026190039	0.022480072	0.02818549	0.01969423	0.030731814	0.021134745	0.016749917	0.023063181
0.0	0.026616717	0.02562877	0.026285391	0.02255366	0.028449578	0.019761508	0.030757278	0.021160625	0.016820608	0.022983912
0.0	3.9390565e-05	2.292965e-05	7.611199e-05	7.014114e-05	6.839149e-05	6.252056e-05	0.00013317254	2.9834962e-05	2.9858104e-05	4.4141558e-05
0.0	0.005264217	0.0049357205	0.009816234	0.008825859	0.010086905	0.0092072645	0.012886685	0.0060773552	0.0060994783	0.008931107
0.0	0.031157892	0.029033028	0.028327618	0.030200765	0.023561046	0.019481508	0.03184477	0.022109592	0.021771323	0.018420726
0.0	0.08661448	0.09391117	0.10134112	0.096042834	0.092368715	0.09952515	0.12179009	0.09236114	0.09738484	0.09598141
0.0	0.095798284	0.11150031	0.09821996	0.10598928	0.0972778	0.10736913	0.078750975	0.096961536	0.0853865	0.07655082
0.0	0.0021448957	0.0020707203	0.002871609	0.0019398291	0.0030597302	0.0021506054	0.0016223305	0.0021508324	0.0010939508	0.0015259135
0.0	8.3451305e-05	7.115321e-05	0.000101648926	0.00010642704	0.0001242173	9.804647e-05	7.513664e-05	0.000104461666	5.3636704e-05	5.124641e-05
0.0	0.002495309	0.0022928275	0.0024464815	0.002196165	0.002432912	0.0022951553	0.00251295	0.0018105024	0.0019941858	0.0013817324
0.0	0.058669806	0.06786191	0.07235338	0.068262264	0.07600389	0.07117331	0.090690576	0.06877243	0.074199416	0.0626202
0.0	0.008047636	0.006983608	0.009405314	0.013482951	0.007685204	0.00836582	0.007721931	0.009799743	0.00723172	0.00817651
0.0	0.0080746235	0.007014724	0.009460938	0.0134361405	0.0077080303	0.00836874	0.0077319634	0.009839045	0.0072683594	0.008180563
0.0	9.477688e-05	6.75715e-05	7.571673e-05	0.00023178606	3.2380984e-05	9.227504e-05	5.94061e-05	9.4057235e-05	8.527077e-05	0.0001341116
0.0	0.099434935	0.11711133	0.10198805	0.07410264	0.10366393	0.0870311	0.1452768	0.073544495	0.08446622	0.10919118
0.0	0.5427156	0.52504724	0.5428955	0.5444897	0.52925164	0.54045564	0.54830277	0.52108514	0.5407658	0.5262942
0.0	0.01178602	0.0095250765	0.010337573	0.014147058	0.0076860837	0.012133331	0.0073490264	0.012505801	0.0057133865	0.005515022
0.0	0.07732702	0.059782926	0.06162105	0.07652751	0.06629074	0.08069736	0.080752246	0.072747916	0.04767016	0.04863102
0.0	0.00010981644	5.097274e-05	4.6704095e-05	0.000104715684	7.0008566e-05	0.00013562058	0.00012565056	0.00010790335	1.8410014e-05	2.3157689e-05
0.0	0.010086296	0.0112837795	0.00850196	0.0114839	0.009631673	0.010074068	0.009553496	0.0071492	0.010668921	0.0045466726
0.0	8.70363e-05	0.00011956733	6.222103e-05	0.00011202571	8.438196e-05	8.788968e-05	7.6526536e-05	4.7617534e-05	9.904963e-05	1.872287e-05
0.0	0.0068003456	0.012483507	0.0070078457	0.0061227637	0.009672016	0.008518022	0.013527567	0.0073433067	0.009120408	0.0069979345
0.0	3.930441e-05	0.0001466964	4.2147174e-05	3.1504376e-05	8.509718e-05	6.264003e-05	0.0001546626	5.025785e-05	7.215939e-05	4.457132e-05
0.0	0.54196906	0.5250319	0.54347616	0.5453424	0.5293548	0.5408395	0.5483751	0.52110904	0.54185325	0.52629304
0.0	0.0091340495	0.0045046215	0.009266171	0.003826824	0.01448133	0.009237598	0.008642507	0.007258365	0.01055512	0.009938704
0.0	0.07256919	0.050272103	0.07612097	0.060686786	0.07905306	0.07458022	0.078123994	0.06429525	0.06901403	0.064247735
0.0	8.636415e-05	2.6833332e-05	0.00010332711	4.381807e-05	0.00013604166	0.00010056237	0.000110798865	6.784422e-05	7.276165e-05	6.503412e-05
0.0	6.574912e-05	8.601984e-05	7.528675e-05	6.383151e-05	8.35322e-05	6.462757e-05	0.00017655312	6.519923e-05	0.00010107615	6.97034e-05
0.0	0.007337382	0.011734991	0.008863456	0.008060394	0.0076877787	0.0079863435	0.016874814	0.006624828	0.009728945	0.007434778
0.0	0.060667556	0.072861515	0.07023634	0.061216965	0.069961555	0.078846194	0.06636628	0.054025397	0.06483795	0.06321276
0.0	0.011176407	0.009441078	0.008092788	0.007341603	0.009366268	0.012347232	0.009028475	0.0075374357	0.008063616	0.0072945585
0.0	0.024229228	0.021110928	0.021746624	0.02559095	0.022435248	0.022786135	0.031647235	0.02026914	0.02015053	0.01908776
0.0	5.9381175e-05	6.8658424e-05	0.000105860236	6.906537e-05	3.476861e-05	4.9437494e-05	8.187192e-05	8.619121e-05	2.2938484e-05	8.471841e-05
0.0	6.427e-05	2.3968658e-05	4.9443483e-05	7.861882e-05	9.6538795e-05	9.887496e-05	9.622989e-05	6.2646905e-05	7.225469e-05	8.119519e-05
0.0	0.010618542	0.0056386297	0.0063434043	0.0071080592	0.009668518	0.009713975	0.009814904	0.0075275437	0.0091746105	0.006841292
0.0	0.009354631	0.0070457114	0.0070372364	0.013431161	0.0108044455	0.008985989	0.014127155	0.009642897	0.007879506	0.0062446436
0.0	0.009354631	0.0070457114	0.0070372364	0.013431161	0.0108044455	0.008985989	0.014127155	0.009642897	0.007879506	0.0062446436
0.0	0.011382703	0.007392947	0.0063116876	0.012079655	0.011583759	0.010056013	0.016224245	0.008128633	0.008381004	0.0068596737
0.0	0.011382466	0.0073950784	0.0062874346	0.012184889	0.011582192	0.010079262	0.016172998	0.008143833	0.008428373	0.0068598427
0.0	0.06928122	0.07232638	0.06932869	0.08954302	0.06048397	0.0605525	0.055843525	0.060876843	0.06126539	0.055840574
0.0	5.6820987e-05	6.812195e-05	8.8608096e-05	0.00020424073	6.367369e-05	3.3662054e-05	3.8943697e-05	6.3324536e-05	4.2117485e-05	6.836939e-05
0.0	0.00010825211	6.0989947e-05	7.4756565e-05	0.0001849679	7.379598e-05	5.4262506e-05	6.25808e-05	4.7773996e-05	5.04367e-05	7.336033e-05
0.0	0.123336576	0.11852746	0.1566686	0.18672234	0.13810116	0.12576698	0.16018331	0.12034489	0.11375751	0.1451414
0.0	5.074953e-05	4.939909e-05	8.06164e-05	8.798402e-05	7.714589e-05	5.7065565e-05	8.683991e-05	3.1846164e-05	3.866811e-05	8.395384e-05
0.0	0.028153013	0.025933689	0.02953359	0.02335439	0.030018501	0.023841692	0.032082576	0.018226009	0.028597651	0.020091403
0.0	0.009446805	0.012255895	0.007671089	0.008290156	0.009309754	0.008690019	0.012355519	0.005539035	0.014052087	0.009407993
0.0	0.12348463	0.11833405	0.15617613	0.18621518	0.13696273	0.12538494	0.16006838	0.12021262	0.11332634	0.14557922
0.0	0.5417599	0.52458984	0.54354966	0.5453341	0.5298381	0.53899676	0.54813254	0.5224397	0.5423783	0.5266329
0.0	0.080749236	0.058939572	0.07164538	0.07251733	0.062272493	0.07480213	0.059439525	0.053085353	0.071007475	0.06597629
0.0	0.11092334	0.07396024	0.096608706	0.1035852	0.1122874	0.09590064	0.09222731	0.062241793	0.09526126	0.11141618
0.0	0.011162878	0.012971272	0.010847456	0.005593703	0.010035262	0.0076182317	0.015362781	0.006727745	0.0075151077	0.011730574
0.0	0.026912922	0.01834235	0.027124727	0.023873575	0.025905518	0.019114146	0.017465807	0.018212337	0.023499707	0.021972587
0.0	3.9966384e-05	0.00011545998	8.336008e-05	2.4687777e-05	3.7491114e-05	6.487209e-05	0.000117500196	4.436535e-05	8.47004e-05	8.704045e-05
0.0	0.009041411	0.010577263	0.007566896	0.009972029	0.008744281	0.009138802	0.00788577	0.009058701	0.010357873	0.007823284
0.0	0.008997372	0.0105917	0.0075077633	0.010028363	0.008788218	0.009167652	0.007873011	0.009011285	0.010328089	0.007820386
0.0	0.009028535	0.01056331	0.0075508566	0.010003842	0.008761082	0.009090439	0.007872688	0.009050162	0.010341043	0.0078196945
0.0	7.7999386e-05	3.8116046e-05	3.8903832e-05	4.208572e-05	8.287951e-05	0.00012413868	8.357546e-05	5.576296e-05	2.6612563e-05	9.226245e-05
0.0	0.009965526	0.008472111	0.006926508	0.013675275	0.015068934	0.012118725	0.011710965	0.0070408094	0.0065100836	0.011376485
0.0	0.25493535	0.23949808	0.2516142	0.2804559	0.25755176	0.25097725	0.28346148	0.261706	0.25539786	0.25710687
0.0	0.04080554	0.037849076	0.03947339	0.056770094	0.046217814	0.039433092	0.05707194	0.051201407	0.04158908	0.046572115
0.0	0.13899025	0.13014907	0.13600731	0.16619566	0.14615867	0.13587122	0.16705495	0.15191732	0.1398222	0.14618666
0.0	0.10529963	0.105318636	0.073529325	0.101829015	0.10261767	0.08826833	0.10420062	0.07705518	0.09811583	0.09194816
0.0	9.005168e-05	5.8847665e-05	0.000109959794	3.5250636e-05	0.00013622313	0.000114540155	0.000119815224	5.433443e-05	3.908422e-05	3.2500586e-05
0.0	0.03641734	0.05164188	0.04712273	0.040172033	0.042303182	0.05164397	0.047486722	0.038359486	0.034569774	0.041777764
0.0	0.036371075	0.051604748	0.04703819	0.039911635	0.042035986	0.0515967	0.04756055	0.038277846	0.034499746	0.041778125
0.0	0.5418154	0.5249608	0.5425916	0.5452231	0.5313479	0.53866595	0.54775214	0.5206349	0.5404527	0.5253078
0.0	0.007677026	0.0075187744	0.009916264	0.014256414	0.010185943	0.007412098	0.006251222	0.0081148045	0.007197842	0.0066244486
0.0	0.16532044	0.19504629	0.20452765	0.17274511	0.18614544	0.23053692	0.22136572	0.16671072	0.16889332	0.18400772
0.0	0.23681755	0.26133955	0.27389568	0.24438348	0.25441784	0.29659265	0.29039434	0.23446457	0.24024408	0.25193682
0.0	0.063825905	0.07240416	0.06859718	0.062125336	0.07046006	0.07078511	0.079586625	0.061825905	0.07153493	0.07309867
0.0	5.3326312e-05	0.00010447441	6.977629e-05	4.7818117e-05	8.803605e-05	8.257271e-05	0.0001188886	5.8611273e-05	8.328229e-05	0.00010562106
0.0	0.10843206	0.10116764	0.09729596	0.09737781	0.099081896	0.08944264	0.083480366	0.06921232	0.08943218	0.08744132
0.0	0.002461467	0.0021105292	0.0015432356	0.0016443031	0.002745672	0.0017653569	0.0019078727	0.0012277798	0.0014615546	0.002027149
0.0	0.061257772	0.07788528	0.05530004	0.0702042	0.0767161	0.06541979	0.063805886	0.058957387	0.066663966	0.07055261
0.0	0.061257772	0.07788528	0.05530004	0.0702042	0.0767161	0.06541979	0.063805886	0.058957387	0.066663966	0.07055261
0.0	0.006247023	0.011517624	0.010632458	0.007764418	0.008040323	0.008759479	0.008162122	0.007282787	0.007866541	0.008778383
0.0	0.021774258	0.028464878	0.024113266	0.031297926	0.0252044	0.02188661	0.03166257	0.017502947	0.021896137	0.018883513
0.0	0.0012922665	0.002566769	0.0019272097	0.0022523454	0.0014406218	0.0015846285	0.0022377113	0.0017008422	0.0017644244	0.00196451
0.0	0.022394082	0.020743622	0.026886443	0.029754484	0.026544394	0.020573273	0.03203012	0.018535065	0.02007019	0.025257248
0.0	0.009338471	0.014349178	0.012818601	0.015530301	0.0121161165	0.011745569	0.01696265	0.008585424	0.011806893	0.010534891
0.0	8.9858164e-05	4.5304067e-05	9.725062e-05	0.0001309711	4.855823e-05	9.037066e-05	0.00024796778	7.997033e-05	6.139785e-05	2.7469545e-05
0.0	0.019282857	0.026432807	0.027434586	0.02642035	0.021986486	0.02426823	0.03285421	0.023128888	0.023931125	0.02652869
0.0	9.76773e-05	4.2301435e-05	0.00016889109	6.2693696e-05	8.0630314e-05	0.00010670618	7.35496e-05	3.3372024e-05	3.300029e-05	4.224971e-05
0.0	0.010662369	0.0067814863	0.013904523	0.008634201	0.009492494	0.01112773	0.00936457	0.00598449	0.0061993147	0.0068153576
0.0	0.010699242	0.006763236	0.013983816	0.008613059	0.009463204	0.011034198	0.009364176	0.006010386	0.0062071253	0.0068147443
0.0	0.011153723	0.007121102	0.011482526	0.014436484	0.011854154	0.006362871	0.0140730655	0.0055253096	0.008123441	0.00962989
0.0	0.54314524	0.5255635	0.54483366	0.5459175	0.5301542	0.5411859	0.5480373	0.5215646	0.5434521	0.52631575
0.0	0.010307975	0.009519752	0.010072465	0.008508644	0.010589336	0.008487021	0.01724811	0.010462908	0.007883928	0.0082351705
0.0	6.7756424e-05	7.024154e-05	0.00010024853	3.9771e-05	0.000113215916	7.49235e-05	0.00016520952	7.952492e-05	4.7311325e-05	8.65173e-05
0.0	0.5428971	0.52496195	0.5431575	0.54514235	0.5296597	0.5406963	0.5478739	0.5214135	0.5413421	0.5260729
0.0	0.008892662	0.0115341935	0.013091136	0.007810089	0.013508019	0.011632884	0.010879356	0.0052486914	0.00975874	0.0102275545
0.0	0.07077219	0.075262316	0.08440335	0.07400952	0.07229313	0.07892748	0.08538151	0.05983737	0.06589964	0.070196554
0.0	0.24342309	0.20357198	0.2238402	0.2195271	0.2508411	0.21932437	0.2156761	0.22598553	0.2363667	0.21603422
0.0	8.437528e-05	3.6161204e-05	9.705773e-05	8.425941e-05	0.00018592556	6.252283e-05	6.969117e-05	6.4051696e-05	0.00012047363	3.755492e-05
0.0	0.065208726	0.06348846	0.055718202	0.07472478	0.06887767	0.056208767	0.06457274	0.052273136	0.05908748	0.077643454
0.0	0.007269877	0.006582328	0.0071606897	0.011390437	0.007863582	0.0074072024	0.012873124	0.0053313584	0.008697498	0.012252148
0.0	3.98176e-05	0.00010903573	4.0174415e-05	0.00016915862	0.00010080048	6.7484434e-05	6.16753e-05	3.764675e-05	4.5246466e-05	0.000119528464
0.0	0.012443635	0.005765402	0.007839557	0.009390798	0.0054145753	0.005952584	0.0050849	0.005184592	0.008431029	0.010507181
0.0	0.012522165	0.0057177087	0.007881094	0.0093002105	0.005424679	0.005932315	0.005031146	0.0051654787	0.008397176	0.010456093
0.0	0.07431828	0.057918925	0.07713706	0.07836885	0.080970466	0.06932792	0.080299325	0.058602404	0.06715377	0.06182598
0.0	0.5434704	0.5258172	0.5432426	0.54521054	0.52944046	0.54147756	0.54824585	0.52219504	0.5423166	0.5264363
0.0	0.011136019	0.00995756	0.011760966	0.0110729905	0.014649476	0.011629896	0.0119933635	0.009218076	0.007943565	0.009491428
0.0	9.449343e-05	4.5308727e-05	0.000108652544	0.000114599265	0.00014902595	7.6355376e-05	0.00012298908	4.801529e-05	6.5665525e-05	5.633938e-05
0.0	6.3814776e-05	9.231886e-05	9.123654e-05	0.00015221986	9.320732e-05	7.307316e-05	8.335769e-05	4.485885e-05	6.586565e-05	6.717438e-05
0.0	0.06443054	0.06401183	0.074702315	0.07749164	0.06553263	0.068622805	0.08899484	0.06392573	0.058621507	0.062379193
0.0	0.075849116	0.06958721	0.077588335	0.07195346	0.0681507	0.068491794	0.08376254	0.06604553	0.06426178	0.06304079
0.0	0.5429811	0.5245008	0.5436105	0.5465912	0.5295255	0.5413703	0.5485192	0.52167046	0.542994	0.52633876
0.0	0.011013638	0.011905274	0.011144313	0.012638264	0.01387587	0.008287036	0.011950367	0.008553743	0.008998826	0.010532867
0.0	0.00010207184	8.996791e-05	0.00011108345	8.295273e-05	7.766754e-05	7.2951254e-05	0.00014446925	7.502079e-05	5.56832e-05	6.058383e-05
0.0	0.54307896	0.5248203	0.54326856	0.5452572	0.52956825	0.5414202	0.54837835	0.5222144	0.5420194	0.5262947
0.0	0.007142762	0.007557538	0.009622667	0.012090603	0.0095106475	0.0076408833	0.012658506	0.007134911	0.007318766	0.0073538143
0.0	5.5240147e-05	6.577708e-05	9.622529e-05	0.00010980649	6.70556e-05	7.3476695e-05	0.00018220757	6.639759e-05	3.9533228e-05	5.824359e-05
0.0	0.0083650295	0.008510176	0.010165967	0.009956417	0.008724447	0.009500761	0.013491572	0.010730287	0.008302462	0.0070481505
0.0	0.06253481	0.058294017	0.060601283	0.07520185	0.06784166	0.06433486	0.08139553	0.061679505	0.07566541	0.06229437
0.0	0.5427457	0.5246795	0.5426367	0.5448025	0.52987766	0.5410639	0.5488242	0.5208053	0.54090464	0.5266328
0.0	0.008782827	0.011151341	0.011365507	0.0099295955	0.008673882	0.012062704	0.016235322	0.011328816	0.008369033	0.008314095
0.0	0.16090627	0.18597493	0.20258799	0.20794496	0.16710415	0.19966368	0.2194224	0.18533395	0.20462435	0.21531714
0.0	0.5434038	0.523767	0.54411536	0.5445126	0.52910095	0.5391186	0.5491345	0.5228729	0.54258037	0.5275236
0.0	0.5428728	0.52315855	0.541005	0.5455074	0.5294027	0.5392373	0.54842883	0.52035284	0.5403631	0.52704054
0.0	0.008030312	0.008038251	0.010542915	0.013228697	0.009991661	0.008535933	0.012471476	0.0079189185	0.01163273	0.007943314
0.0	0.008001352	0.00808882	0.010617661	0.0131840855	0.009927219	0.008527729	0.012547106	0.007861819	0.011536689	0.0079682795
0.0	0.06379087	0.07880989	0.07261307	0.08733032	0.060449995	0.08082998	0.07122364	0.060481697	0.06748258	0.06383388
0.0	0.010568794	0.011438406	0.011674228	0.011753542	0.009847378	0.014986805	0.013003197	0.007858859	0.008196926	0.010455915
0.0	5.321688e-05	0.0001440078	8.644654e-05	0.00017321465	4.9600127e-05	0.0001364712	7.810038e-05	5.4000066e-05	6.6880166e-05	6.348138e-05
0.0	0.007873078	0.012416275	0.010047615	0.014201403	0.0074205757	0.012394432	0.009696546	0.007616487	0.00881158	0.008331223
0.0	0.011551168	0.0052374327	0.0065864665	0.007435654	0.012075547	0.010853423	0.014651369	0.009712383	0.008431188	0.0060017607
0.0	0.01109816	0.005052526	0.009174676	0.010868135	0.010548189	0.01138653	0.009907358	0.0062126927	0.007968955	0.00774162
0.0	0.010509243	0.004853326	0.012724386	0.015880907	0.009182326	0.011850128	0.0067145973	0.0039405734	0.007518757	0.009857751
0.0	7.596885e-05	2.0088177e-05	8.783522e-05	0.00014834866	0.000101526966	9.7145596e-05	7.069372e-05	3.3869197e-05	6.0755952e-05	4.673087e-05
0.0	0.010466617	0.010572204	0.010643193	0.01241475	0.008290564	0.010151837	0.013830817	0.008620942	0.006797625	0.008391644
0.0	0.061464492	0.06762221	0.06871366	0.07661973	0.06430909	0.066314735	0.099489205	0.06830615	0.06984957	0.07258163
0.0	0.5422527	0.52501005	0.54270905	0.54506457	0.5289749	0.54061955	0.5488243	0.52139443	0.54094726	0.52607113
0.0	0.012084966	0.0110105425	0.015184905	0.0146921985	0.0071293632	0.014765915	0.011560765	0.006990857	0.0059947325	0.008071522
0.0	0.23685275	0.25369075	0.22003813	0.25338444	0.25515056	0.24170622	0.28430843	0.22718032	0.27539122	0.26954705
0.0	0.0073486366	0.006822811	0.006622049	0.010125636	0.009214466	0.0083795255	0.0129995495	0.0046786126	0.010451934	0.00990027
0.0	8.4231535e-05	4.8528884e-05	8.47336e-05	9.440094e-05	3.862602e-05	9.298814e-05	0.00013257565	3.786913e-05	8.925038e-05	4.2698335e-05
0.0	4.3699267e-05	6.226834e-05	0.00013534167	3.7528676e-05	6.2149215e-05	3.470332e-05	0.0001482682	4.136517e-05	4.2571603e-05	0.00013701871
0.0	0.012034488	0.009920622	0.009083419	0.009181128	0.012795181	0.009213488	0.0134620555	0.010080932	0.007500887	0.011506826
0.0	0.06959597	0.07076288	0.080109954	0.07335614	0.07402173	0.06986539	0.08926433	0.07283287	0.06738992	0.07189953
0.0	0.5428051	0.5255303	0.54293096	0.54510766	0.52990407	0.5406561	0.5481324	0.5220928	0.541624	0.52628666
0.0	0.018880911	0.010882517	0.007009641	0.012935191	0.01229756	0.009271477	0.011583563	0.009769469	0.006423615	0.016160589
0.0	3.7516904e-05	5.8622056e-05	9.148955e-05	9.5454685e-05	6.049325e-05	5.5609227e-05	5.9134454e-05	6.0479288e-05	6.045761e-05	0.00010059421
0.0	0.0056268573	0.009613215	0.012119417	0.010270046	0.011888033	0.008555175	0.0063006375	0.00905689	0.010022168	0.009001221
0.0	0.0017864803	0.0023766626	0.0017375188	0.0022207026	0.0023231779	0.0014598311	0.0029774762	0.0019143304	0.0024110877	0.0025923525
0.0	0.0019217492	0.0019983458	0.0023974332	0.0018307772	0.0023099126	0.0020023705	0.0027329596	0.0017743346	0.0010507347	0.0006950582
0.0	0.025838748	0.030146519	0.027811194	0.029577699	0.030572055	0.024333257	0.033704538	0.021073157	0.027946103	0.024092712
0.0	0.02635328	0.0264122	0.025384804	0.028978404	0.016260816	0.024610478	0.025989324	0.028070565	0.01652083	0.01811468
0.0	0.008295678	0.010210625	0.011448644	0.012960458	0.011410973	0.008029848	0.010926846	0.005570886	0.0057966015	0.0087575
0.0	0.0068428023	0.0097119985	0.009945819	0.014191506	0.014791105	0.011304578	0.0076067834	0.0065000714	0.0061552264	0.008581716
0.0	0.061924968	0.06704437	0.07977368	0.08728037	0.07663669	0.07555511	0.07851443	0.06459493	0.060632225	0.07522623
0.0	0.009875159	0.010726426	0.013183991	0.011882332	0.008762833	0.0057471725	0.01563647	0.004669777	0.0054157106	0.00877212
0.0	6.4594424e-05	0.00011713819	0.000104978935	0.00017934678	9.997579e-05	4.5639565e-05	0.00014037942	4.456826e-05	4.378294e-05	8.754873e-05
0.0	0.009674793	0.010335812	0.011978535	0.010987155	0.011182391	0.012570683	0.013838501	0.006101976	0.0077057546	0.011410956
0.0	0.008837375	0.009903795	0.010982399	0.020901456	0.013456003	0.016131055	0.011110056	0.007364208	0.009005518	0.009507804
0.0	0.010393908	0.009506834	0.0092331525	0.009520287	0.009637571	0.007349955	0.012313677	0.008982461	0.0058037834	0.0059955455
0.0	0.00012602194	6.917228e-05	8.2669154e-05	0.00013049463	0.00014835659	5.1356776e-05	4.6480647e-05	4.0747313e-05	6.801401e-05	2.4220144e-05
0.0	0.54303277	0.5254659	0.54305047	0.5451031	0.5291206	0.540978	0.548559	0.52152103	0.5415143	0.5264095
0.0	0.02278834	0.025594601	0.02081099	0.023117844	0.022455178	0.022858905	0.03255245	0.018696634	0.022811074	0.029525684
0.0	0.0192426	0.022143083	0.023978468	0.026760742	0.034010343	0.028558401	0.022805197	0.022132156	0.024491414	0.011171166
0.0	0.54303956	0.52503896	0.5445555	0.5458533	0.53002006	0.5409466	0.54812044	0.5211795	0.5428938	0.52563804
0.0	0.008985794	0.012258538	0.008459854	0.0065577785	0.010757639	0.009048335	0.011513819	0.006383359	0.006837894	0.009049712
0.0	7.53455e-05	0.00013192532	5.649508e-05	5.1081006e-05	6.289202e-05	4.093508e-05	0.00012520039	6.2793435e-05	4.7051937e-05	8.3646424e-05
0.0	0.54280597	0.5249812	0.5426891	0.54539037	0.52961314	0.5406859	0.54795414	0.5215443	0.541532	0.52575266
0.0	0.013658474	0.016098917	0.013447543	0.0077515417	0.011000304	0.009848257	0.007487502	0.008792281	0.009000026	0.00875054
0.0	0.08215979	0.071915336	0.07967121	0.06940258	0.078183606	0.07216419	0.06857309	0.05661542	0.06758699	0.07005504
0.0	0.54413396	0.5244918	0.543369	0.5464217	0.5301806	0.54102653	0.5495858	0.52093595	0.54098684	0.52610666
0.0	0.54480416	0.5245849	0.54343694	0.5463013	0.53000486	0.5401094	0.5500119	0.52163213	0.5420818	0.52645457
0.0	0.0096212905	0.009518277	0.0065751756	0.013477104	0.010394101	0.008183269	0.016655095	0.008929448	0.010572649	0.00824857
0.0	0.0829414	0.09303821	0.11044102	0.118488386	0.123451404	0.09427281	0.12312122	0.09300872	0.10072934	0.08886181
0.0	0.08312958	0.09322556	0.11027666	0.11869084	0.1234533	0.09443785	0.12337352	0.09273878	0.10066023	0.088725775
0.0	0.5440133	0.5236839	0.5444464	0.545496	0.53030473	0.5399096	0.5478802	0.5226461	0.54156494	0.5258194
0.0	0.008284677	0.0039002763	0.0103270225	0.018131142	0.01026852	0.007071177	0.01099393	0.00852749	0.009758703	0.012147033
0.0	0.008332724	0.0038751243	0.010329503	0.018119294	0.010242181	0.007060137	0.01102179	0.008501317	0.009792699	0.012075661
0.0	0.044719763	0.046382044	0.039837882	0.04205308	0.038154066	0.045792982	0.06794454	0.04387642	0.030519996	0.039515473
0.0	0.13137363	0.1092661	0.11502781	0.13373074	0.12526657	0.119354285	0.1603531	0.12768334	0.11247919	0.099754
0.0	0.07705631	0.05765816	0.07724939	0.07024878	0.076928936	0.068403855	0.0918139	0.06645306	0.07011051	0.070424326
0.0	0.54295796	0.5250099	0.5435301	0.54538304	0.5292312	0.54118055	0.5482787	0.5222497	0.5422084	0.5263462
0.0	0.009293021	0.0046309005	0.012612728	0.0099141	0.013056877	0.010105296	0.015939701	0.008903604	0.011587369	0.010334169
0.0	0.00010836572	4.4555592e-05	0.00010925388	7.5787735e-05	0.00012268031	7.259981e-05	0.00020543308	7.6770586e-05	7.720631e-05	9.177458e-05
0.0	0.076794684	0.061171725	0.05986671	0.06309924	0.07747979	0.074018165	0.09453146	0.05337765	0.07143443	0.06347832
0.0	0.077266775	0.046498604	0.06268017	0.07752596	0.075996354	0.062397454	0.064607814	0.060850214	0.076759	0.07482302
0.0	0.5425868	0.5251764	0.5432759	0.54611266	0.52981055	0.5402215	0.5474891	0.521566	0.5426301	0.5253394
0.0	0.013446207	0.0056480565	0.009198343	0.01731781	0.012272796	0.0058858963	0.008123233	0.008969969	0.011037123	0.007916064
0.0	0.000109492496	2.0139332e-05	4.9770748e-05	0.000109990935	0.0001171393	5.1461004e-05	5.4161177e-05	5.5236145e-05	0.000108706845	0.000115349714
0.0	0.5431171	0.52489924	0.5428727	0.5450758	0.52941877	0.5406788	0.5481033	0.5219012	0.5419856	0.5260335
0.0	0.012356056	0.009604443	0.0124952765	0.0072051003	0.01276927	0.010603409	0.016484471	0.006138776	0.009085068	0.00796727
0.0	0.00010697729	5.5525237e-05	4.193869e-05	5.0677376e-05	0.00012604512	9.772715e-05	0.00022990708	3.396465e-05	8.284206e-05	6.216978e-05
0.0	0.05884232	0.0795735	0.06300351	0.06480785	0.06955764	0.073726356	0.068659455	0.05972701	0.060872044	0.06594357
0.0	0.0067802467	0.012642996	0.00771547	0.008124229	0.009627958	0.010431005	0.009055988	0.0074417978	0.0072778347	0.008849295
0.0	0.0068070446	0.012595881	0.0076836217	0.008146692	0.009602557	0.010539011	0.009012768	0.0074352208	0.0072545283	0.008858945
0.0	0.07303148	0.06290011	0.08062936	0.086751886	0.07035721	0.06964579	0.07335054	0.06266545	0.07065098	0.0556018
0.0	0.010127691	0.00815587	0.012226185	0.014024163	0.009835195	0.0093793515	0.010244312	0.008133068	0.009597692	0.0064556706
0.0	0.010167585	0.008125335	0.01217595	0.014062721	0.009809252	0.009476573	0.010195475	0.008125889	0.009567033	0.0064627244
0.0	0.06982814	0.05091139	0.069900386	0.06809328	0.07276787	0.07980122	0.065794066	0.070043385	0.06478873	0.07001398
0.0	7.470098e-05	2.811285e-05	7.489278e-05	6.740809e-05	9.9408346e-05	0.00012997902	5.7979036e-05	9.354631e-05	5.7410805e-05	8.977816e-05
0.0	0.011337621	0.004217268	0.0069650486	0.015740272	0.01248586	0.014047022	0.006378313	0.009744328	0.010082341	0.011741413
0.0	0.004099024	0.011357044	0.015721217	0.0028431558	0.010876376	0.010436588	0.011647415	0.0069550457	0.00597284	0.013750672
0.0	0.004063683	0.01141547	0.015757885	0.0028366607	0.010863015	0.010418068	0.011723313	0.006963974	0.006000646	0.013849197
0.0	0.54275465	0.5252165	0.54350674	0.54606533	0.52938217	0.5409354	0.54819983	0.5211465	0.5418752	0.526598
0.0	0.0115905525	0.012960477	0.0076937834	0.007978286	0.01227275	0.015291591	0.011195437	0.010298537	0.011130103	0.006201557
0.0	0.08190946	0.0642122	0.065309	0.0741588	0.08511939	0.08096598	0.077449165	0.06692738	0.07486198	0.060727112
0.0	0.00013668908	6.655036e-05	5.8034853e-05	9.296748e-05	0.00018033638	0.00013734757	0.00010721064	7.8845624e-05	9.8878816e-05	5.2695726e-05
0.0	0.07630372	0.060952876	0.08031628	0.08440912	0.07205197	0.0660988	0.07987323	0.07259417	0.068568915	0.06501537
0.0	0.011036619	0.007665933	0.012087215	0.013354488	0.010254578	0.00859839	0.011960445	0.010681269	0.009048357	0.0086288685
0.0	0.07242666	0.073869824	0.0805694	0.07356629	0.07494837	0.06540474	0.07884453	0.04168573	0.07177875	0.06726394
0.0	0.0020929817	0.0017479905	0.0017575207	0.0027925344	0.002800003	0.0012515957	0.0020315738	0.001722837	0.0010808439	0.001538405
0.0	0.022988858	0.026075188	0.022332968	0.030693	0.02737988	0.021003032	0.031683218	0.027579308	0.028672092	0.021232475
0.0	0.080942385	0.055965487	0.06582778	0.08217042	0.07003893	0.07882299	0.09348254	0.06866877	0.061464947	0.060720105
0.0	0.062272694	0.058898427	0.073838614	0.08510114	0.060750704	0.079058655	0.09615404	0.07249924	0.039311435	0.06449249
0.0	0.010245917	0.014636087	0.010794578	0.016299091	0.0103234835	0.01124136	0.012741325	0.008405114	0.010283437	0.008057143
0.0	0.02369535	0.022627512	0.02656673	0.030382538	0.024886522	0.017543705	0.022525847	0.019718004	0.017179873	0.02165365
0.0	0.23245889	0.23046659	0.2298245	0.24789219	0.24474758	0.23693796	0.21423772	0.21591505	0.21928348	0.20627606
0.0	0.00010137228	0.00015399378	0.000100889134	7.785559e-05	0.00013301885	8.908016e-05	4.700086e-05	7.7670724e-05	3.8117243e-05	4.024773e-05
0.0	0.009344513	0.0137180025	0.009222681	0.0025542523	0.0068576504	0.015325778	0.017260117	0.0035991322	0.009124603	0.0071793115
0.0	0.009366583	0.013713565	0.00922836	0.002524178	0.0068549067	0.015387845	0.017471913	0.0036102592	0.0091096675	0.007208853
0.0	0.012345249	0.0081898775	0.008283169	0.008948673	0.009689671	0.006539057	0.011943855	0.009176635	0.007259832	0.0068266117
0.0	0.0023433096	0.0014293118	0.0025021143	0.002713082	0.0032769032	0.002476577	0.0020613954	0.0018798215	0.0018846949	0.0018529526
0.0	0.001998224	0.0010088802	0.001975713	0.0035663482	0.0022776925	0.0026875956	0.0025823137	0.0019526827	0.0014989945	0.0014229747
0.0	0.024772188	0.017322062	0.028037457	0.037576176	0.032637075	0.034509238	0.030878965	0.021215662	0.019485548	0.025312819
0.0	0.02071439	0.0142065175	0.023180442	0.026256202	0.028650733	0.02864843	0.030119011	0.020438861	0.019553663	0.02075775
0.0	0.009645493	0.012360042	0.012771056	0.0123455515	0.011707125	0.0123765785	0.014377901	0.009896382	0.00964456	0.012497565
0.0	0.02723251	0.019988617	0.027432714	0.03186324	0.027096197	0.028933099	0.015957497	0.021434056	0.016677711	0.024464946
0.0	0.010638223	0.012270645	0.011061305	0.016273314	0.01166184	0.012563819	0.009033964	0.007959498	0.008712261	0.010510607
0.0	0.023365026	0.019811004	0.025552684	0.021201305	0.027597846	0.022930397	0.024250459	0.02356563	0.020650882	0.0262245
0.0	0.0016858483	0.0007956082	0.0021187468	0.0018213452	0.0016567175	0.0014568369	0.0019030338	0.0010618804	0.0012289926	0.0015590979
0.0	0.021154981	0.020724326	0.02300941	0.029563144	0.024520727	0.023512704	0.029541293	0.02180271	0.024339464	0.020001862
0.0	0.021787567	0.01828119	0.023054678	0.022193264	0.024159038	0.022978399	0.02062242	0.017196191	0.022706289	0.020695832
0.0	0.00952446	0.012450621	0.010596398	0.011661168	0.012714243	0.011614494	0.011980047	0.0072598145	0.011944706	0.010368675
0.0	0.5435012	0.5234578	0.5448483	0.54632396	0.52887654	0.54249865	0.549524	0.521654	0.5427042	0.5268884
0.0	0.5420472	0.52130187	0.54292005	0.5455117	0.53031063	0.54039663	0.54912925	0.5220577	0.54152346	0.52653617
0.0	0.5433418	0.524665	0.5439581	0.54712164	0.5291121	0.5411177	0.5459238	0.5225076	0.5433008	0.5269518
0.0	0.08631765	0.086160436	0.10197062	0.08999616	0.09412876	0.07558564	0.13060665	0.080921724	0.08019392	0.1004645
0.0	0.5427659	0.5235881	0.5432506	0.54568326	0.5289159	0.54107016	0.5476096	0.522438	0.5426286	0.5281033
0.0	0.54369175	0.5239881	0.54350066	0.5460792	0.53025126	0.541087	0.54901946	0.52319616	0.5431181	0.5294403
0.0	0.5424505	0.5238071	0.542782	0.5469502	0.5307194	0.54066235	0.54861856	0.522018	0.5420186	0.52717346
0.0	0.5421494	0.52414364	0.5438828	0.54754305	0.53055835	0.54095274	0.5492871	0.5227328	0.54245615	0.5275364
0.0	0.54209524	0.52345234	0.5420318	0.54649496	0.531204	0.5394167	0.5485267	0.5221426	0.5428237	0.5269705
0.0	0.5428971	0.5246243	0.54333085	0.5474287	0.5301769	0.54019344	0.54931355	0.5227657	0.54329926	0.5288031
0.0	0.13808405	0.14865364	0.13732927	0.12877277	0.12086429	0.15915877	0.17999905	0.13372722	0.14251782	0.12656528
0.0	0.08578269	0.08636222	0.10194368	0.08985313	0.0944067	0.07598607	0.13045922	0.08082953	0.079950266	0.10078933
0.0	0.54258287	0.5231909	0.54326004	0.5442927	0.5300605	0.53967285	0.5492063	0.52269846	0.54262406	0.5273632
0.0	0.54172915	0.52384084	0.54189205	0.545937	0.53228384	0.5404186	0.54724324	0.5197075	0.5416461	0.5260113
0.0	0.54337865	0.5243772	0.5439958	0.54462266	0.53045636	0.53934723	0.5481157	0.5234771	0.54270405	0.5262225
0.0	0.54370844	0.5237021	0.5432447	0.5447513	0.5305348	0.53928405	0.5484207	0.52262896	0.54157346	0.52574366
0.0	0.5422962	0.5235648	0.54332054	0.54475474	0.5282055	0.54039085	0.5489809	0.52227885	0.54207397	0.52768594
0.0	0.08696202	0.085992716	0.10213859	0.09010345	0.09421806	0.07556703	0.13020466	0.081093535	0.08003933	0.10119672
0.0	0.008267949	0.008836319	0.008578528	0.009572044	0.011521539	0.007502936	0.00921038	0.008193845	0.0085560735	0.00863543
0.0	0.14592852	0.14765704	0.15243062	0.16851212	0.030130213	0.15877727	0.15776208	0.01877859	0.16046183	0.1657861
0.0	0.5435097	0.5240529	0.54318357	0.544467	0.53052485	0.5404755	0.54999477	0.5232581	0.5422975	0.526982
0.0	0.14749834	0.14773135	0.15546836	0.16522576	0.14944346	0.15256701	0.17155738	0.016643986	0.13091473	0.15044104
0.0	0.54403204	0.52440405	0.5428947	0.545038	0.53052896	0.539889	0.5481597	0.5216861	0.54187	0.5259921
0.0	0.21270046	0.23738337	0.22684208	0.25043786	0.21678513	0.23386303	0.23450401	0.16970171	0.20911245	0.20010705
0.0	0.013692395	0.011572001	0.014761262	0.015826588	0.01066651	0.013960318	0.012492993	0.008167261	0.011101154	0.011890503
0.0	0.5439017	0.5242537	0.5433324	0.54509306	0.53045756	0.53981537	0.54959756	0.523475	0.5422584	0.5273567
0.0	0.5435013	0.52469724	0.545355	0.5458339	0.5340566	0.5412318	0.54863966	0.5215032	0.54288113	0.5255441
0.0	0.5438715	0.52485776	0.5441875	0.5462877	0.53297365	0.5408074	0.5470706	0.52103394	0.54345405	0.52509207
0.0	0.544651	0.5247557	0.54383874	0.545691	0.5309574	0.5404476	0.5500168	0.5230785	0.54218036	0.5280377
0.0	0.54421335	0.5238107	0.5439419	0.5443714	0.5295494	0.5399713	0.5496648	0.52185583	0.54115075	0.52627856
0.0	0.5454509	0.5248221	0.54393005	0.5449337	0.52908456	0.53916955	0.5480164	0.52053785	0.54180974	0.52645826
0.0	0.54321647	0.5232805	0.5436375	0.54471684	0.5290116	0.5404518	0.54885715	0.52180815	0.5419062	0.5273182
0.0	0.1022191	0.092159286	0.08402718	0.11023797	0.094473846	0.10396338	0.11603225	0.078718305	0.09009587	0.10511767
0.0	0.54300493	0.523704	0.5433563	0.54386723	0.52882373	0.5396956	0.54881775	0.52201	0.5421435	0.52677214
0.0	0.54301834	0.5231072	0.54454327	0.54451174	0.5315689	0.5406238	0.546247	0.52401537	0.54412645	0.5259308
0.0	0.106343225	0.13567197	0.12659039	0.15155044	0.12085356	0.120776236	0.13605429	0.12384277	0.13976467	0.116634205
0.0	0.54362595	0.52519506	0.54360545	0.5445875	0.53067315	0.540339	0.54961056	0.52231854	0.5420413	0.5258732
0.0	0.5438381	0.52490634	0.5430267	0.5440692	0.52917886	0.53979886	0.54947835	0.5221236	0.54137665	0.5264223
0.0	0.54364336	0.5242784	0.54335725	0.5443384	0.5293929	0.54018927	0.5495422	0.5225239	0.54120004	0.52706486
0.0	0.54260206	0.5250596	0.5427713	0.54509103	0.5317788	0.5390219	0.54817957	0.5216898	0.5411608	0.5258336
0.0	0.5433604	0.5246634	0.5441289	0.54502934	0.531385	0.5409093	0.5497185	0.5227838	0.5420863	0.52633274
0.0	0.5434825	0.5235266	0.54336834	0.54516476	0.5295535	0.539933	0.5491229	0.5223293	0.5413712	0.526967
0.0	0.1129751	0.09843494	0.08254692	0.08556738	0.105442576	0.0154318325	0.13750212	0.10550844	0.10185178	0.10065133
0.0	0.5443902	0.5238997	0.5440117	0.5451822	0.5302156	0.5395533	0.5484413	0.521901	0.541953	0.5256774
0.0	0.5443391	0.52375233	0.54428864	0.5447712	0.5290631	0.53928804	0.5466779	0.52209693	0.5416897	0.52580184
0.0	0.5450435	0.525067	0.54401803	0.5458777	0.5292041	0.5399564	0.55022925	0.5233367	0.545159	0.52801526
0.0	0.5422623	0.5247415	0.5440938	0.54670435	0.53091806	0.54027355	0.5487249	0.52235323	0.54277605	0.5284451
0.0	0.54508424	0.52644795	0.5439588	0.54712266	0.53000855	0.54108065	0.5466815	0.52132523	0.5419766	0.52667093
0.0	0.13497753	0.13227153	0.15000537	0.17122942	0.17272618	0.13178813	0.1633822	0.1455418	0.16319907	0.14718354
0.0	0.54449195	0.5236208	0.542011	0.546282	0.53143126	0.5381735	0.54858965	0.5226189	0.5414856	0.52673846
0.0	0.5431993	0.5243686	0.54322606	0.544945	0.5301412	0.5396969	0.5484317	0.523469	0.5428224	0.5271125
0.0	0.5446324	0.5249153	0.5432946	0.5452946	0.5307583	0.5402458	0.5477847	0.52388036	0.5426426	0.5274393
0.0	0.54427314	0.52441734	0.54482794	0.5450254	0.52982605	0.54107773	0.54915816	0.52181494	0.5428472	0.5275444
0.0	0.54218185	0.5220902	0.5427124	0.5444839	0.5301345	0.53998846	0.54828656	0.52169144	0.5429411	0.5271463
0.0	0.54270536	0.5229536	0.54258317	0.5434953	0.5296533	0.5409351	0.5493856	0.5210115	0.5412794	0.5277427
0.0	0.54189014	0.52312094	0.5438123	0.5459035	0.53074735	0.5405003	0.54868895	0.52181077	0.5425755	0.52663875
0.0	0.5426319	0.5236352	0.543987	0.5463894	0.5309192	0.54148984	0.5489901	0.5217604	0.5411226	0.5276008
0.0	0.54288477	0.5228424	0.5441203	0.54707336	0.5311178	0.54037845	0.5486807	0.5210826	0.5419165	0.52680486
0.0	0.5419709	0.5226464	0.5441667	0.5466293	0.5305354	0.54049075	0.54824615	0.52158314	0.5413225	0.52643883
0.0	0.54314023	0.5231103	0.5429022	0.5454294	0.5306184	0.5407115	0.5494854	0.52189827	0.5423872	0.52887285
0.0	0.5426734	0.522404	0.54409707	0.54516065	0.53084224	0.54044795	0.54919475	0.52212036	0.5421186	0.52766776
0.0	0.5427149	0.5225055	0.54241246	0.5449668	0.53041285	0.5399163	0.5487433	0.52199906	0.54264313	0.5277697
0.0	0.54257876	0.5227083	0.54309577	0.54457885	0.5297443	0.54045635	0.5487578	0.5215518	0.5422791	0.52809817
0.0	0.5421453	0.5229364	0.5422345	0.54560107	0.530887	0.5404483	0.549383	0.5219338	0.54229516	0.52801883
0.0	0.5426493	0.52308446	0.54268736	0.5451232	0.5294959	0.5394886	0.54904234	0.5216089	0.54222673	0.5275536
0.0	0.54176056	0.5216161	0.5423208	0.54382455	0.5293816	0.54065883	0.5490768	0.5211754	0.5417271	0.5273324
0.0	0.5428323	0.52271444	0.5424943	0.5447905	0.53061837	0.5395126	0.54858494	0.52138746	0.54177296	0.527266
0.0	0.54263306	0.5231857	0.54246527	0.5466785	0.5316124	0.5413384	0.549321	0.5224317	0.5425099	0.5272548
0.0	0.54260796	0.52386934	0.5438525	0.5478937	0.52992415	0.5406578	0.5485439	0.5211884	0.5418303	0.52702695
0.0	0.54178125	0.5228252	0.54378223	0.5469367	0.53139096	0.5394968	0.54749215	0.52139884	0.54237276	0.52615887
0.0	0.5419245	0.52337044	0.5435492	0.5476229	0.5317755	0.539515	0.547971	0.52226543	0.542673	0.52737755
0.0	0.5430038	0.52513444	0.54444593	0.5453865	0.5316585	0.53876835	0.5470818	0.52141947	0.54076314	0.5260135
0.0	0.5433355	0.5237223	0.5435515	0.54624236	0.5311613	0.54100674	0.5483005	0.5223883	0.5431306	0.5266009
0.0	0.5437935	0.52503985	0.543969	0.5452096	0.52973634	0.54035306	0.5481024	0.5243958	0.54214424	0.52870345
0.0	0.54272515	0.52306986	0.54330194	0.5437506	0.5298907	0.5401977	0.5499109	0.52201957	0.5410223	0.5278635
0.0	0.54259217	0.5234119	0.5430685	0.5436393	0.5292854	0.5402201	0.54922694	0.5221019	0.541229	0.5277176
0.0	0.5424305	0.5237656	0.5441063	0.5437486	0.5286886	0.53897095	0.54816896	0.5208137	0.5410611	0.5268741
0.0	0.54257226	0.5272309	0.5435575	0.5446598	0.52909654	0.5395963	0.5483381	0.52216125	0.54064417	0.52748954
0.0	0.544094	0.5254049	0.54407203	0.5446579	0.52953154	0.5403408	0.54882807	0.5227205	0.54159373	0.5273737
0.0	0.5404644	0.5231836	0.5476347	0.5449856	0.5326723	0.5376213	0.5490803	0.52156657	0.5424188	0.5248475
0.0	0.54286385	0.5239098	0.5443025	0.54533106	0.5291781	0.53916764	0.54665494	0.5231173	0.5422198	0.52720296
0.0	0.54280686	0.5249439	0.543284	0.54588187	0.53202	0.53921765	0.5474809	0.521761	0.54062134	0.52560663
0.0	0.009087927	0.008923647	0.007415225	0.00883039	0.009825897	0.006686289	0.008855856	0.003116365	0.0063584712	0.010707589
0.0	0.08646687	0.08617804	0.10234343	0.0902145	0.09399574	0.07603487	0.13087977	0.08172645	0.08066293	0.101100296
0.0	0.009057579	0.008884144	0.0073715453	0.008861294	0.009796862	0.006683955	0.008844387	0.0031038327	0.0063263886	0.010702302
0.0	0.54349667	0.52275246	0.54306227	0.5444332	0.5300084	0.53985316	0.5482543	0.52257025	0.5427881	0.52777755
0.0	0.117787234	0.08783242	0.095144376	0.10464809	0.09971221	0.11018139	0.12009646	0.08954936	0.11206839	0.08697249
0.0	0.5428427	0.5238787	0.543997	0.5442151	0.5305211	0.5403427	0.5478205	0.52126354	0.54280764	0.5292708
0.0	0.09917669	0.09012267	0.10739706	0.093646005	0.11626027	0.11303239	0.13269582	0.09150311	0.07509547	0.08345336
0.0	0.09457567	0.099552676	0.080481455	0.114744894	0.10340029	0.09023957	0.13171303	0.06037419	0.0973922	0.0874262
0.0	0.1100327	0.109427206	0.083130844	0.10670505	0.10873678	0.100094065	0.10571896	0.09034238	0.10704279	0.096908964
0.0	0.5429958	0.52236164	0.5447117	0.5457752	0.5305987	0.539113	0.54863375	0.52268547	0.5437012	0.5296043
0.0	0.5428326	0.5220205	0.54256654	0.5457364	0.5298231	0.54000986	0.55001754	0.5230078	0.5418922	0.5274326
0.0	0.5428326	0.5220205	0.54256654	0.5457364	0.5298231	0.54000986	0.55001754	0.5230078	0.5418922	0.5274326
0.0	0.5451115	0.52590275	0.54312295	0.54661715	0.53041726	0.5429975	0.5492238	0.52202046	0.5451771	0.52851963
0.0	0.5424295	0.5243808	0.54519033	0.5446967	0.52945477	0.5387617	0.5460479	0.52144027	0.54304	0.5262866
0.0	0.5437967	0.5249474	0.54333395	0.54525226	0.5298909	0.54235387	0.5485109	0.5216377	0.54269576	0.5267394
0.0	0.5431474	0.5220491	0.54370314	0.5447938	0.53017795	0.53986776	0.54778486	0.52231413	0.5420873	0.5284719
0.0	0.5444644	0.52455837	0.5421853	0.54501665	0.5292753	0.54179084	0.5474427	0.5220263	0.5434701	0.52558357
0.0	0.11848422	0.08759897	0.09529428	0.10475857	0.099824525	0.11074498	0.12012438	0.0893846	0.11207903	0.08677412
0.0	0.5430125	0.52362466	0.54548746	0.5457799	0.5298493	0.5394808	0.54716396	0.52329713	0.5435526	0.52737916
0.0	0.54562986	0.52775156	0.5420301	0.54784876	0.5294829	0.5426321	0.5457503	0.5230315	0.5447898	0.52688915
0.0	0.08397044	0.1105259	0.09478001	0.0781353	0.1084	0.09891411	0.089574374	0.098037675	0.07315685	0.073811114
0.0	0.5444003	0.52467424	0.54416853	0.5448842	0.5298157	0.5396841	0.5477698	0.521865	0.5434624	0.5279998
0.0	0.5440789	0.52590007	0.54156405	0.5466375	0.52841294	0.5407782	0.5471791	0.5224329	0.5441239	0.52886397
0.0	0.1074844	0.10074605	0.108770564	0.114257686	0.10354356	0.13499516	0.098095186	0.09767471	0.105057135	0.06267189
0.0	0.5450927	0.52628404	0.54387033	0.5462139	0.53052354	0.5422581	0.5473307	0.522173	0.5444332	0.5275586
0.0	0.0998124	0.09275453	0.110053316	0.12922104	0.110818096	0.09672271	0.09274726	0.089327425	0.063418426	0.10234375
0.0	0.0998124	0.09275453	0.110053316	0.12922104	0.110818096	0.09672271	0.09274726	0.089327425	0.063418426	0.10234375
0.0	0.08402009	0.11070995	0.09504196	0.07819967	0.108782865	0.09890952	0.089813545	0.09798558	0.073089816	0.074152976
0.0	0.5447225	0.52642655	0.5437397	0.5459323	0.5301051	0.541566	0.54769933	0.52135867	0.54341847	0.52746576
0.0	0.54354733	0.52626604	0.543071	0.5458292	0.52973795	0.54136467	0.54845417	0.5215815	0.5426208	0.527451
0.0	0.54432946	0.52410287	0.54500675	0.5464215	0.5340933	0.540921	0.54601425	0.52284473	0.5469734	0.52736455
0.0	0.5449723	0.5238405	0.54479665	0.5455389	0.5320305	0.541003	0.5476666	0.5230622	0.5447591	0.5273112
0.0	0.5425651	0.52374625	0.54356384	0.544119	0.53185695	0.5401204	0.54867417	0.5228813	0.5428886	0.5272304
0.0	0.541603	0.5247064	0.54319996	0.5466996	0.53269416	0.5382834	0.5454445	0.5204101	0.5425071	0.52537644
0.0	0.54343915	0.5235594	0.54379416	0.5444108	0.5290997	0.5410252	0.5484944	0.5216892	0.5420573	0.5275641
0.0	0.54095	0.52309424	0.54608375	0.5440891	0.5281272	0.5423792	0.54740095	0.5233363	0.545262	0.5273756
0.0	0.5426944	0.5231259	0.5441594	0.5439661	0.52681845	0.54196656	0.55037427	0.52237046	0.5428765	0.5281866
0.0	0.5430439	0.523917	0.54410595	0.54437953	0.528664	0.541915	0.54599845	0.52282804	0.54410297	0.52670586
0.0	0.5419636	0.52432626	0.5433966	0.5470488	0.5284596	0.5446053	0.54712623	0.52347976	0.54386187	0.5276669
0.0	0.54238856	0.52457654	0.5436051	0.5464415	0.52841175	0.5405972	0.5484628	0.52406025	0.5437153	0.52743167
0.0	0.54323965	0.52318925	0.54346645	0.5448675	0.5312815	0.54028946	0.5498508	0.52199817	0.5410045	0.5269256
0.0	0.54515	0.52453953	0.5445748	0.5469214	0.5319844	0.54075587	0.5478316	0.5233156	0.54339063	0.5279865
0.0	0.54402083	0.5245901	0.54299325	0.5463613	0.5303822	0.54110956	0.54974353	0.5217594	0.5423044	0.5281754
0.0	0.54372215	0.5237555	0.54397917	0.5454551	0.5309608	0.5381483	0.5467989	0.5222509	0.5430924	0.5257862
0.0	0.5455707	0.5262282	0.5435313	0.5470377	0.530873	0.5401784	0.5482819	0.5239167	0.5433646	0.5271657
0.0	0.54560024	0.52563256	0.54347056	0.5464134	0.53078485	0.5405245	0.5488419	0.5242723	0.5433888	0.5278118
0.0	0.5445992	0.5221453	0.543212	0.5439108	0.5283847	0.54030466	0.5497039	0.52361345	0.54176694	0.5266411
0.0	0.11856516	0.09422343	0.09311803	0.11288871	0.08409932	0.098552175	0.11807385	0.08794499	0.10985279	0.10725152
0.0	0.5418842	0.5231278	0.54438144	0.5468025	0.53062004	0.5403081	0.54809546	0.5240041	0.5437024	0.5276281
0.0	0.5421025	0.5240353	0.5435658	0.5454894	0.5310707	0.5385092	0.5494131	0.52163035	0.54065365	0.5270637
0.0	0.543581	0.52426404	0.5424526	0.5433105	0.52879125	0.5384841	0.5489837	0.52239054	0.54211426	0.5273936
0.0	0.5428326	0.5220205	0.54256654	0.5457364	0.5298231	0.54000986	0.55001754	0.5230078	0.5418922	0.5274326
0.0	0.54054475	0.5228579	0.54355633	0.5444252	0.5284094	0.5376523	0.5494658	0.5235591	0.54286826	0.52704835
0.0	0.54338795	0.52222157	0.544165	0.54475707	0.52910846	0.5382272	0.55054474	0.52202475	0.5427855	0.5290736
0.0	0.542726	0.52372557	0.5437755	0.5431684	0.5267607	0.53844243	0.55009	0.5213783	0.54149497	0.5273038
0.0	0.5418732	0.52450633	0.5438653	0.5450617	0.5296714	0.53846776	0.5491174	0.5241405	0.5444533	0.5278431
0.0	0.27917555	0.25207543	0.25538903	0.27362543	0.23955554	0.26874763	0.28625098	0.2575695	0.27309057	0.26028985
0.0	0.54457045	0.52450275	0.543717	0.54572004	0.53104204	0.5410306	0.54919034	0.5238262	0.5441383	0.5279538
0.0	0.5443601	0.5242456	0.54327977	0.54570895	0.53061634	0.5407828	0.5501186	0.5220958	0.5418569	0.52738357
0.0	0.17189676	0.14606725	0.15645298	0.17222753	0.14455837	0.14997602	0.16460958	0.026682205	0.14536092	0.13071162
0.0	0.54325867	0.52438766	0.5422818	0.5458998	0.53009045	0.5391487	0.5482209	0.52205133	0.54125535	0.5269291
0.0	0.5436492	0.52431357	0.54362786	0.54596084	0.5315719	0.5409226	0.5490062	0.5219252	0.54232395	0.5264747
0.0	0.5432835	0.5237783	0.545059	0.54512906	0.5303939	0.5416251	0.5495349	0.5198774	0.54199713	0.52697575
0.0	0.5413344	0.5237233	0.54644555	0.5461089	0.53121364	0.5402153	0.54858154	0.52053016	0.54227656	0.5262131
0.0	0.54207253	0.52422774	0.5451353	0.5455007	0.52903783	0.5404088	0.5475404	0.5223135	0.54196703	0.5271553
0.0	0.5423069	0.5247486	0.54344594	0.5463039	0.5295822	0.53986007	0.54827696	0.5214748	0.5413274	0.52769923
0.0	0.54042876	0.52617574	0.54306513	0.5455999	0.52824813	0.53644717	0.54817766	0.5208772	0.5431291	0.5265751
0.0	0.544688	0.52187675	0.543649	0.54570085	0.5294447	0.54166645	0.54851496	0.52292883	0.5430297	0.5274887
0.0	0.5427856	0.52298504	0.5424193	0.5445501	0.5303196	0.54047334	0.5490319	0.5228039	0.54308486	0.5275293
0.0	0.54376066	0.5201749	0.5427114	0.5467453	0.52892274	0.5422477	0.54771173	0.522578	0.5435164	0.5277196
0.0	0.544416	0.5272202	0.5426001	0.546239	0.5308093	0.53942764	0.5482876	0.51949894	0.54054624	0.5271623
0.0	0.5420023	0.52364546	0.5466005	0.5437777	0.52765954	0.53946066	0.54687005	0.5216328	0.5411138	0.525955
0.0	0.5435664	0.5240991	0.5425117	0.5452985	0.5300079	0.5403043	0.54761076	0.5204598	0.5397149	0.525583
0.0	0.54437524	0.52371186	0.5450402	0.54543316	0.5288497	0.54117596	0.54776645	0.5214575	0.5415043	0.5264652
0.0	0.54552925	0.52404445	0.54406965	0.5451239	0.52826715	0.5419691	0.54659826	0.5236791	0.54378146	0.5287508
0.0	0.5394336	0.5222511	0.5450312	0.54442793	0.529401	0.53786296	0.5469006	0.5214289	0.53977084	0.5246277
0.0	0.5451511	0.52308416	0.5421046	0.54459995	0.5306699	0.53946775	0.54798084	0.52198935	0.54250383	0.5274262
0.0	0.5411377	0.52317446	0.54536444	0.54309154	0.5302062	0.53948	0.54679155	0.51910996	0.53999996	0.523908
0.0	0.5441481	0.52579635	0.54389524	0.5456086	0.5284462	0.5403731	0.5485979	0.52032447	0.5410111	0.52819896
0.0	0.5443719	0.5247771	0.5446632	0.5471532	0.5334202	0.5400642	0.5487149	0.5249824	0.5443344	0.52793074
0.0	0.542539	0.5238046	0.5438922	0.5436815	0.52847236	0.54086	0.5478472	0.52074057	0.54171807	0.5267724
0.0	0.544081	0.5253002	0.5433649	0.5471252	0.53269434	0.53893125	0.5494248	0.52309024	0.5425948	0.5266865
0.0	0.5430323	0.52310145	0.54388934	0.5451399	0.5301798	0.5391478	0.5475817	0.52291125	0.54241234	0.52784455
0.0	0.543296	0.5224296	0.54340625	0.54534286	0.5304095	0.54010874	0.5490181	0.52214205	0.5426819	0.5285476
0.0	0.5408929	0.523842	0.54261374	0.5456628	0.5309663	0.5408686	0.5486117	0.52066576	0.5419276	0.52646965
0.0	0.5411003	0.5241491	0.54395205	0.545922	0.5316467	0.5417773	0.54944164	0.5214512	0.54341036	0.5274116
0.0	0.5416746	0.5208612	0.5440042	0.54621834	0.5295441	0.5374177	0.5465429	0.5229359	0.54094917	0.52641356
0.0	0.5430636	0.522511	0.5444782	0.5448685	0.5301695	0.53791714	0.5460476	0.5221001	0.5425195	0.5266017
0.0	0.5421776	0.52263725	0.5451821	0.54616326	0.53172135	0.53903264	0.5476577	0.523639	0.5423315	0.5265075
0.0	0.54335046	0.52387047	0.5446262	0.54399884	0.53144073	0.5414857	0.545905	0.5188732	0.5416087	0.525139
0.0	0.5439404	0.5258955	0.54692906	0.5439581	0.5265438	0.5416996	0.547702	0.5214207	0.54068613	0.5271185
0.0	0.5429883	0.52342135	0.54346925	0.54519755	0.5294322	0.54044276	0.54942346	0.523081	0.5422893	0.52714884
0.0	0.542253	0.52247804	0.5436062	0.544938	0.52873504	0.5399129	0.5470998	0.5193852	0.54114527	0.52528125
0.0	0.54340595	0.52381533	0.54591995	0.54691	0.529167	0.5411269	0.54908836	0.5243811	0.5427967	0.52767503
0.0	0.5410575	0.52284145	0.54307324	0.54567504	0.5298322	0.54028857	0.5469241	0.51950824	0.54113233	0.52549314
0.0	0.54347044	0.523946	0.54670227	0.54673696	0.52893966	0.5412403	0.5474189	0.521435	0.5421258	0.5247839
0.0	0.5429673	0.525713	0.54272723	0.5451036	0.53041744	0.5406323	0.5461388	0.52142805	0.5412321	0.52773213
0.0	0.5423177	0.52300036	0.54334533	0.5452324	0.5316578	0.5397791	0.54617566	0.52085173	0.54141736	0.5265367
0.0	0.5408322	0.5226634	0.54287183	0.54428566	0.53065026	0.5386329	0.5458236	0.5209341	0.53988993	0.52515733
0.0	0.5422521	0.5241744	0.5429357	0.5452244	0.53085417	0.5381133	0.5474287	0.52259016	0.5403232	0.52518004
0.0	0.54351175	0.52371013	0.54328406	0.5439836	0.5300491	0.5385964	0.547358	0.5222511	0.542223	0.52650607
0.0	0.54449904	0.5235189	0.54278845	0.54487294	0.53097016	0.5384582	0.5485814	0.522144	0.54244953	0.52670026
0.0	0.54346853	0.52219594	0.54437965	0.5442438	0.5305062	0.5388706	0.54853016	0.5202949	0.5423598	0.5257196
0.0	0.54260516	0.5247554	0.54337734	0.5441494	0.5307149	0.54018265	0.54881746	0.52157575	0.5412598	0.52568305
0.0	0.5411153	0.5244748	0.54358464	0.5448536	0.5313409	0.53796065	0.5471169	0.52075034	0.54194665	0.5259211
0.0	0.54545295	0.5250291	0.54528373	0.5463784	0.53135645	0.5410765	0.548455	0.52271646	0.54295886	0.5286872
0.0	0.54354894	0.52322155	0.5428604	0.5439059	0.53056914	0.53896564	0.5474831	0.52053714	0.54101056	0.5253601
0.0	0.54391104	0.5239382	0.54512894	0.5449018	0.5297854	0.53974736	0.5481724	0.52148825	0.5417253	0.52658266
0.0	0.5431697	0.5229112	0.54238313	0.5448467	0.5311386	0.53912777	0.5498375	0.5228629	0.54212946	0.52707124
0.0	0.5431697	0.5229112	0.54238313	0.5448467	0.5311386	0.53912777	0.5498375	0.5228629	0.54212946	0.52707124
0.0	0.5422247	0.5232424	0.5444116	0.5447092	0.5302688	0.53946894	0.5485421	0.522532	0.54283315	0.52787393
0.0	0.0051665395	0.0041391263	0.0039153947	0.0033484704	0.004197097	0.0037759943	0.0051683737	0.003242539	0.004042366	0.0034843364
0.0	0.0010398013	0.0012042922	0.0009724832	0.00082871964	0.0010225786	0.0010375624	0.0013949231	0.00077588623	0.0008474196	0.00095305673
0.0	0.54431635	0.52297044	0.5437483	0.5453839	0.5301032	0.54072493	0.54960585	0.5220718	0.54186606	0.52690035
0.0	0.5442014	0.52380866	0.5439125	0.54401493	0.5303916	0.54046655	0.5487411	0.5224744	0.54215974	0.52853423
0.0	0.5446311	0.5248773	0.54333305	0.54526097	0.5306003	0.53987986	0.5484695	0.52261513	0.541961	0.528391
0.0	0.5447412	0.52393705	0.5446532	0.54386574	0.52905935	0.5397114	0.54777426	0.52196354	0.54188895	0.5272457
0.0	0.54247236	0.52436435	0.54332256	0.5449697	0.5307411	0.53977656	0.54793394	0.5222342	0.5419365	0.526394
0.0	0.54179287	0.5229982	0.5444378	0.544682	0.5298357	0.5397718	0.54866475	0.52211785	0.54232013	0.5279575
0.0	0.54283464	0.5224059	0.54309905	0.54575855	0.5327097	0.5417682	0.55159485	0.5249951	0.5416246	0.52605456
0.0	0.5440115	0.5233209	0.54536253	0.5456802	0.5325264	0.5431052	0.55047584	0.52695763	0.5428489	0.52707857
0.0	0.54401016	0.5239307	0.54408103	0.54514164	0.53033894	0.539098	0.5473357	0.5224216	0.5417129	0.5262341
0.0	0.54401016	0.5239307	0.54408103	0.54514164	0.53033894	0.539098	0.5473357	0.5224216	0.5417129	0.5262341
0.0	0.5417778	0.5251033	0.5451103	0.5465177	0.53078336	0.54072124	0.5474835	0.52099526	0.5423913	0.5250346
0.0	0.5434277	0.52400404	0.5450949	0.5453689	0.5306212	0.539825	0.54742706	0.5221497	0.5435541	0.5270461
0.0	0.54575455	0.5250578	0.5432611	0.54807806	0.53362715	0.54010385	0.5484846	0.5221161	0.5434817	0.52618194
0.0	0.5451475	0.5234662	0.5455033	0.54711425	0.53118414	0.53892493	0.5474238	0.52148545	0.544924	0.52501464
0.0	0.54319704	0.52367485	0.5438651	0.54526114	0.530433	0.5388902	0.5469855	0.5223805	0.5418645	0.52635664
0.0	0.01094145	0.0105183115	0.0097912885	0.010614405	0.010406492	0.010645312	0.011644797	0.0116444575	0.00960541	0.009023314
0.0	0.10023527	0.11867476	0.115436554	0.11171088	0.08738409	0.091398895	0.11249797	0.08470163	0.08972271	0.091288365
0.0	0.105099015	0.08866017	0.018065305	0.10716407	0.103807434	0.08493111	0.10965646	0.0960644	0.09774267	0.10182607
0.0	0.5430383	0.52367103	0.54475534	0.5451026	0.52951485	0.5413685	0.547842	0.52300256	0.5431461	0.52721494
0.0	0.5421007	0.523405	0.5449834	0.5449793	0.5309087	0.539495	0.54835904	0.5227267	0.54345536	0.5282653
0.0	0.5446317	0.5229973	0.54019254	0.5485906	0.5313468	0.54090875	0.5503128	0.5220706	0.542281	0.52608323
0.0	0.5414402	0.52187	0.54139304	0.5432408	0.5296871	0.5406187	0.54986644	0.5225487	0.54135746	0.52731955
0.0	0.54183364	0.52400535	0.5436766	0.54508495	0.5296862	0.5405903	0.54746956	0.5221742	0.541452	0.5265825
0.0	0.5398213	0.5246761	0.5434346	0.54577047	0.52915853	0.54004973	0.5473308	0.52067196	0.54046327	0.52604485
0.0	0.54248327	0.52483046	0.54415506	0.5459701	0.52910596	0.54056734	0.5484611	0.52134675	0.54103905	0.52693796
0.0	0.1577934	0.16260597	0.16008192	0.1591339	0.14918001	0.16853788	0.1711456	0.14184809	0.13387412	0.15304908
0.0	0.18578425	0.14626835	0.15663846	0.15187544	0.15096459	0.15328512	0.16524126	0.13941395	0.1479327	0.13855886
0.0	0.104944095	0.112042986	0.10747594	0.10685264	0.09902118	0.115282014	0.11711017	0.092941284	0.08475384	0.102719285
0.0	0.18527788	0.1464614	0.15648766	0.15203886	0.1508242	0.15319695	0.16558209	0.13917495	0.14773785	0.1387183
0.0	0.54572016	0.5234397	0.543746	0.5447612	0.5312681	0.5403319	0.5480354	0.521327	0.5419894	0.52692544
0.0	0.54432905	0.52192897	0.54114425	0.5457953	0.53068084	0.539293	0.5474528	0.5214423	0.54127204	0.5271304
0.0	0.5438294	0.5210758	0.5425943	0.543436	0.53246576	0.53905183	0.5478885	0.5214473	0.5423407	0.52498233
0.0	0.54362667	0.52446985	0.5434508	0.54585135	0.5316508	0.5410061	0.54625595	0.5227503	0.542376	0.52761424
0.0	0.5399668	0.5230591	0.54249334	0.54577345	0.52996826	0.53916997	0.5463159	0.5202861	0.54151714	0.524946
0.0	0.54368544	0.52380884	0.54500103	0.5440097	0.52910197	0.5404356	0.5474508	0.5225585	0.5421841	0.5268835
0.0	0.54192305	0.5244962	0.5436186	0.5466771	0.53070855	0.5402438	0.5482214	0.5209788	0.5427224	0.5257443
0.0	0.54323184	0.5244177	0.54508907	0.5460932	0.52986425	0.5414899	0.546727	0.52153444	0.5429268	0.52692163
0.0	0.54335207	0.5242109	0.544613	0.5449813	0.53000283	0.53877777	0.54836494	0.5219844	0.54395294	0.5270932
0.0	0.54348826	0.52469254	0.54438925	0.54619557	0.5296338	0.54158306	0.5454283	0.522899	0.54296273	0.5277203
0.0	0.54368293	0.52406853	0.5441373	0.54472667	0.5306101	0.5389035	0.547241	0.52240455	0.5425926	0.52668166
0.0	0.54368293	0.52406853	0.5441373	0.54472667	0.5306101	0.5389035	0.547241	0.52240455	0.5425926	0.52668166
0.0	0.54395604	0.5241038	0.544381	0.5465391	0.52910477	0.5419571	0.548638	0.51967096	0.54231757	0.52601695
0.0	0.54378587	0.524307	0.5443772	0.5449942	0.5300593	0.5407165	0.5473114	0.5220988	0.54308546	0.52687484
0.0	0.54378587	0.524307	0.5443772	0.5449942	0.5300593	0.5407165	0.5473114	0.5220988	0.54308546	0.52687484
0.0	0.542512	0.5233759	0.54362494	0.5443912	0.5319008	0.5408167	0.5495895	0.5230733	0.5415738	0.5275004
0.0	0.54306185	0.52205604	0.54191214	0.54210824	0.53260016	0.5404017	0.54884344	0.52275777	0.53972584	0.52661836
0.0	0.53981346	0.52057904	0.5415152	0.5432118	0.53321266	0.5397885	0.5485753	0.5217051	0.54155374	0.5275971
0.0	0.5436	0.52345294	0.5433658	0.5439061	0.5313522	0.53936756	0.5473778	0.52262545	0.5413849	0.52654594
0.0	0.5436	0.52345294	0.5433658	0.5439061	0.5313522	0.53936756	0.5473778	0.52262545	0.5413849	0.52654594
0.0	0.54432595	0.5276261	0.5457112	0.54711545	0.5287362	0.53938824	0.54902714	0.5231223	0.5429148	0.5263814
0.0	0.5432762	0.52243763	0.5443677	0.54511315	0.5297074	0.5390242	0.54834384	0.5235495	0.54323727	0.52725476
0.0	0.5415436	0.5231218	0.5445574	0.5461586	0.5292068	0.54145396	0.54824215	0.5195967	0.5415398	0.52478707
0.0	0.5432106	0.5256429	0.54103774	0.54823226	0.5291215	0.5390529	0.54642016	0.52056056	0.5407331	0.5275495
0.0	0.54424715	0.5229355	0.5421186	0.5442781	0.5277255	0.5401353	0.5470714	0.5194721	0.54152346	0.5237917
0.0	0.5423685	0.5267408	0.5421935	0.5480218	0.53058696	0.539013	0.55022204	0.5198067	0.540709	0.52649665
0.0	0.54179186	0.52482563	0.5446554	0.5467013	0.5329015	0.54092735	0.5470002	0.52001774	0.5419599	0.5245431
0.0	0.5438346	0.52566606	0.5435497	0.5480423	0.53059185	0.54146135	0.549206	0.525336	0.5447819	0.5267901
0.0	0.5425189	0.52614254	0.5437988	0.54608965	0.53146714	0.5392181	0.5458993	0.5197668	0.5416104	0.5247309
0.0	0.54405713	0.5262978	0.5429359	0.54523474	0.5295197	0.5401424	0.54922646	0.525284	0.5428476	0.5260301
0.0	0.5442719	0.526161	0.54342884	0.5463348	0.53000635	0.54024786	0.5463222	0.5224101	0.54591966	0.52767366
0.0	0.5418512	0.52560383	0.5433965	0.5445298	0.5295908	0.5397477	0.5499351	0.52317554	0.5407307	0.5274295
0.0	0.542165	0.5262668	0.542944	0.5484006	0.5299711	0.53922904	0.54686344	0.52054435	0.5457644	0.52816397
0.0	0.5407263	0.5234891	0.54206026	0.5446064	0.53011274	0.5380646	0.54943436	0.52033454	0.53997624	0.52745885
0.0	0.5452638	0.5230021	0.542913	0.5447774	0.5292935	0.5412968	0.5471779	0.5220475	0.5396013	0.52637136
0.0	0.54366314	0.5241845	0.5413972	0.5477754	0.5326165	0.54082036	0.54937404	0.5250207	0.5449421	0.529795
0.0	0.54354024	0.52170646	0.54240817	0.54719555	0.53109217	0.5400422	0.5493979	0.52425873	0.54071033	0.5280264
0.0	0.5428194	0.5254491	0.5411261	0.54467475	0.53046364	0.5398051	0.54861814	0.52536565	0.5445404	0.5287885
0.0	0.5431322	0.52417696	0.5440558	0.5464305	0.53113073	0.53943443	0.54606533	0.5212038	0.54239607	0.52562267
0.0	0.54322815	0.522727	0.5438981	0.5447113	0.53190166	0.5394859	0.54640627	0.5201493	0.54169285	0.5260608
0.0	0.543705	0.5240711	0.5448717	0.5471007	0.5327169	0.5395708	0.5458463	0.52228147	0.5432272	0.52620125
0.0	0.54261845	0.52285886	0.5435985	0.5456496	0.5312481	0.54029673	0.5480772	0.52202636	0.54211134	0.5263418
0.0	0.5434054	0.5235659	0.5448011	0.54668146	0.5311401	0.5410476	0.5485584	0.522318	0.5424276	0.52663773
0.0	0.5453618	0.52315074	0.5445375	0.54750085	0.5334244	0.5407738	0.54785293	0.5213698	0.54286695	0.5247911
0.0	0.5411941	0.52355367	0.54501575	0.54870546	0.53231335	0.5410101	0.5477987	0.5213561	0.5423122	0.52601755
0.0	0.5462112	0.5264458	0.54311234	0.54617137	0.53053457	0.5405472	0.5472758	0.522414	0.543715	0.52866584
0.0	0.5426128	0.5261728	0.54386663	0.54576045	0.5306457	0.5409198	0.5510266	0.52489537	0.54290974	0.52680737
0.0	0.5462534	0.52643436	0.5410602	0.54664963	0.5303944	0.54151654	0.5466071	0.5225864	0.5431664	0.52758867
0.0	0.54367703	0.525776	0.5438652	0.5472366	0.5315698	0.5416431	0.55060905	0.5248549	0.54236287	0.52668846
0.0	0.54369754	0.5252326	0.5442433	0.5465901	0.53147864	0.54090977	0.54993147	0.5213928	0.5431751	0.5270316
0.0	0.54314053	0.52393186	0.54558116	0.54533184	0.5323979	0.54110885	0.5496644	0.52264726	0.5434326	0.5266028
0.0	0.5438054	0.5243612	0.544183	0.54519325	0.5313477	0.5400418	0.54665875	0.5202027	0.5413661	0.5258334
0.0	0.54286593	0.52677107	0.5453941	0.54538006	0.52959454	0.5412053	0.5473589	0.52224433	0.54167724	0.52771956
0.0	0.542568	0.52514315	0.5441299	0.5459279	0.53088546	0.5405546	0.54837817	0.52247316	0.5409564	0.5268337
0.0	0.54340726	0.52353555	0.54337704	0.5457844	0.5286745	0.5399274	0.5485281	0.5232924	0.5426594	0.52848566
0.0	0.5438895	0.5229895	0.54378027	0.54521596	0.5303675	0.5407594	0.54907316	0.5218014	0.5421589	0.5276646
0.0	0.54374844	0.5236841	0.54353607	0.54552585	0.5286844	0.5410589	0.5488747	0.52065736	0.54126126	0.5257109
0.0	0.5437542	0.52433735	0.54477507	0.54400384	0.5288163	0.54099894	0.54807925	0.5199381	0.54120797	0.5269281
0.0	0.54390377	0.52430403	0.54357845	0.5443672	0.52831817	0.5416423	0.5493261	0.5211042	0.54058844	0.527646
0.0	0.5432697	0.5239537	0.5421418	0.54417205	0.529583	0.5395743	0.5496153	0.51988643	0.53986895	0.52737665
0.0	0.54341	0.5231595	0.54420525	0.54406524	0.5305775	0.54033965	0.5484191	0.5203777	0.54215735	0.5279015
0.0	0.5440107	0.5245599	0.5439641	0.5452317	0.53014576	0.5402419	0.54671806	0.52197725	0.5423576	0.5282349
0.0	0.5438483	0.5260552	0.54372007	0.5449589	0.52989155	0.54091215	0.5489455	0.52049404	0.5419891	0.5290565
0.0	0.5424288	0.52460945	0.54436177	0.5438927	0.5290604	0.54158825	0.5488028	0.5191659	0.54145044	0.527004
0.0	0.54340637	0.52538484	0.5445447	0.54553026	0.5303907	0.54114205	0.5482802	0.5219657	0.5418601	0.52675134
0.0	0.5438226	0.5256351	0.544254	0.54521626	0.52984935	0.54104835	0.5497288	0.521333	0.5412175	0.5286113
0.0	0.5432141	0.5231076	0.543547	0.5453134	0.53132397	0.5414882	0.548969	0.5213459	0.5428561	0.527127
0.0	0.5437117	0.524112	0.54399765	0.54663175	0.52946985	0.54098284	0.548175	0.52300084	0.54276496	0.52860135
0.0	0.54194343	0.52299505	0.5432062	0.5455039	0.5284171	0.53995883	0.5484484	0.52134705	0.5416899	0.527086
0.0	0.54265517	0.5230188	0.5442974	0.5440749	0.52897096	0.5403362	0.5486056	0.5219474	0.5414945	0.52731323
0.0	0.008682534	0.011862351	0.0014985986	0.010891021	0.011132722	0.01051914	0.013922508	0.010666647	0.009452604	0.011120162
0.0	0.0076716878	0.009300553	0.010435553	0.00874407	0.010773199	0.012593402	0.013391311	0.009190997	0.008549895	0.009422469
0.0	0.008900386	0.0063175433	0.008783205	0.009230806	0.007761131	0.0074973595	0.0072133755	0.00854568	0.009321623	0.009196005
0.0	0.5433058	0.52366203	0.5435909	0.54466486	0.5297796	0.5397738	0.5477577	0.52143437	0.54215014	0.52728695
0.0	0.5441514	0.5241851	0.54350585	0.544677	0.53001434	0.54104966	0.54844093	0.5217256	0.5423559	0.52753663
0.0	0.54279196	0.52394533	0.54386467	0.54400617	0.5297518	0.5404232	0.54771954	0.5214908	0.5413089	0.5273517
0.0	0.54297376	0.52505517	0.5439208	0.5448844	0.5299667	0.54094416	0.5488822	0.52155566	0.5407006	0.52684176
0.0	0.5433018	0.5250945	0.54437774	0.5453626	0.5296637	0.5399694	0.5487095	0.52087706	0.5404498	0.5255482
0.0	0.5438616	0.5252901	0.54438776	0.54461324	0.529372	0.5414623	0.54763436	0.5211238	0.5412668	0.5281062
0.0	0.5425705	0.52414954	0.5434657	0.5439816	0.53018725	0.5414101	0.548507	0.5220881	0.5422511	0.5263123
0.0	0.5430206	0.5245607	0.544549	0.54648197	0.5305431	0.5404971	0.5477436	0.52138656	0.54285705	0.5278241
0.0	0.54295754	0.52411234	0.54275453	0.5448495	0.52923745	0.54042363	0.54897326	0.5219699	0.5417481	0.52747846
0.0	0.54357916	0.52479905	0.54370624	0.54589945	0.52881914	0.5401696	0.5474756	0.52130765	0.54216486	0.5275839
0.0	0.5430625	0.5234692	0.5443385	0.5450639	0.52963305	0.5398701	0.5481551	0.5211141	0.540629	0.5268157
0.0	0.54367465	0.5243296	0.54391664	0.5449338	0.5307716	0.5408336	0.54930055	0.52170324	0.5403067	0.5274921
0.0	0.5424789	0.52476174	0.54337645	0.544153	0.52842575	0.541136	0.5484419	0.5207381	0.5411254	0.5275132
0.0	0.5420786	0.524167	0.54332644	0.5448854	0.5305172	0.54117507	0.54792523	0.5206261	0.5413405	0.52658105
0.0	0.54265976	0.5241464	0.54328936	0.5436608	0.5282554	0.53941643	0.5489158	0.52118766	0.54114693	0.5272561
0.0	0.54398775	0.5235642	0.5436347	0.5438947	0.52850467	0.5405562	0.548968	0.52078384	0.5411682	0.52675736
0.0	0.5431874	0.5239174	0.5441924	0.5438202	0.5293509	0.5399121	0.54966563	0.5228669	0.5427795	0.5285793
0.0	0.54344666	0.5233992	0.54255444	0.5447443	0.5284568	0.5393866	0.5481766	0.5226619	0.54269457	0.5269564
0.0	0.5434671	0.52355325	0.5422671	0.5438861	0.5281586	0.5396931	0.5487905	0.52145165	0.54123646	0.52753943
0.0	0.5427655	0.5230889	0.54298717	0.54507124	0.528788	0.5394568	0.5484919	0.5221005	0.54167295	0.52769095
0.0	0.54281896	0.5235863	0.5441152	0.5458365	0.53007984	0.54149115	0.54929405	0.5220778	0.54232883	0.5268997
0.0	0.54310167	0.5232433	0.54278547	0.54453325	0.52894187	0.5418254	0.5484357	0.5223227	0.54307705	0.52668434
0.0	0.092262745	0.09933937	0.10099364	0.10201681	0.087577134	0.09821802	0.11827713	0.08957934	0.07482351	0.08935718
0.0	0.09280259	0.099491574	0.100720435	0.10227246	0.08781613	0.098183684	0.11846017	0.08933214	0.07520092	0.08981335
0.0	0.092662394	0.09934569	0.101286635	0.10265569	0.08762739	0.09820851	0.11860216	0.08978585	0.07519034	0.09021524
0.0	0.092296705	0.09924496	0.10116079	0.10220267	0.087678716	0.0980572	0.11895598	0.0899623	0.07483603	0.08985818
0.0	0.09231292	0.099287786	0.101196095	0.10198977	0.087621234	0.09751517	0.11857831	0.089618854	0.07455421	0.0894421
0.0	0.09257133	0.09952293	0.10082082	0.10200346	0.087705955	0.09815866	0.11896165	0.08959754	0.07497216	0.089512005
0.0	0.09244009	0.1005494	0.097890854	0.12269684	0.10133877	0.0909539	0.10789569	0.08263312	0.080096	0.081333935
0.0	0.092772886	0.1010395	0.098024204	0.12272691	0.10158424	0.0908256	0.10835552	0.08281123	0.08041791	0.08139451
0.0	0.09277477	0.10131321	0.09833211	0.12304314	0.10191365	0.09104695	0.10781566	0.08313236	0.08057652	0.08170448
0.0	0.09280739	0.10072221	0.09810847	0.1225819	0.10172967	0.09108018	0.10774718	0.08333638	0.08030639	0.081424855
0.0	0.092850596	0.10097821	0.098606244	0.12186355	0.10125864	0.090648346	0.108165	0.08274764	0.07968312	0.081300646
0.0	0.092620775	0.10107658	0.09787578	0.12233916	0.10160616	0.09083877	0.10819125	0.083138935	0.080288835	0.081381924
0.0	0.07826129	0.09462331	0.09365934	0.11094234	0.096051075	0.10720672	0.09403313	0.089861795	0.085065804	0.08388289
0.0	0.07803376	0.0947952	0.09336436	0.111405976	0.09645121	0.107029095	0.09414655	0.08955725	0.08536846	0.08399799
0.0	0.0784881	0.0950781	0.093894415	0.1113464	0.09620827	0.107504	0.09410131	0.08982403	0.08534741	0.08426517
0.0	0.07825962	0.09479834	0.09383086	0.11133182	0.09643395	0.10772096	0.09427995	0.09016848	0.08524242	0.084123805
0.0	0.07836952	0.094835214	0.09405673	0.11060519	0.096196674	0.10749316	0.093805544	0.08991387	0.084891856	0.08372498
0.0	0.07819572	0.0948168	0.09377967	0.11097816	0.09628999	0.1073866	0.09442299	0.08987155	0.08520917	0.083906054
0.0	0.08620193	0.09417488	0.093404084	0.11340387	0.08560587	0.089780085	0.10973628	0.08930001	0.09703849	0.11004701
0.0	0.08582062	0.09378391	0.093160115	0.112694256	0.08511883	0.0897139	0.109973244	0.088577375	0.096774355	0.109973975
0.0	0.08640602	0.09455246	0.09358659	0.113637336	0.08538728	0.089815654	0.10955043	0.08935598	0.0975097	0.1104507
0.0	0.085966356	0.09356131	0.09364748	0.11318007	0.085504755	0.08983687	0.10949875	0.08896931	0.0969536	0.109804206
0.0	0.086080365	0.093983196	0.093958005	0.112606265	0.08502742	0.08968515	0.10936259	0.088795386	0.0966266	0.109685816
0.0	0.08626163	0.094098404	0.09337404	0.11310099	0.08530658	0.08990279	0.1099247	0.08895845	0.097275876	0.110056005
0.0	0.09328653	0.0993462	0.10259454	0.1058428	0.105872974	0.088694334	0.13220738	0.081504405	0.083360665	0.09671575
0.0	0.09315446	0.09912388	0.10201692	0.10603549	0.10594187	0.088546365	0.13236679	0.08119625	0.08367838	0.09657795
0.0	0.09325717	0.09961938	0.10263796	0.10631803	0.106222086	0.08881342	0.132472	0.08158905	0.08392398	0.09683262
0.0	0.09313571	0.09913214	0.10274359	0.10638497	0.10615565	0.08867287	0.13255922	0.08169592	0.0836232	0.09674346
0.0	0.093470015	0.09905568	0.10268976	0.105687596	0.10533593	0.08853017	0.13182077	0.08180818	0.08338924	0.096705735
0.0	0.092949	0.09945847	0.10255947	0.10605554	0.10612027	0.08841715	0.13258578	0.08139483	0.08355416	0.0967709
0.0	0.09423281	0.100086436	0.101477996	0.089946225	0.09297544	0.10803185	0.09889957	0.089200474	0.097456105	0.08379082
0.0	0.09417503	0.100394905	0.101331666	0.090141535	0.0924455	0.10795475	0.09903335	0.08840885	0.097570054	0.08389807
0.0	0.094432265	0.10079196	0.101475	0.09022211	0.09300699	0.10811532	0.099232234	0.08884606	0.09813268	0.08430312
0.0	0.09460072	0.10023951	0.1015043	0.09002777	0.09285132	0.10776107	0.09883324	0.08885787	0.097659014	0.08397163
0.0	0.09436562	0.100308634	0.10161108	0.089474626	0.092656784	0.107743844	0.09903209	0.088958524	0.096929856	0.08364741
0.0	0.09473702	0.100344345	0.10141194	0.08994764	0.092836455	0.10813658	0.099326916	0.08871201	0.097488776	0.0840852
0.0	0.107798696	0.07477732	0.09363045	0.10177153	0.08079994	0.093232654	0.14097093	0.084275074	0.0869013	0.09089744
0.0	0.10801106	0.075049795	0.09396872	0.10217461	0.08084843	0.09296552	0.14108135	0.08366635	0.08690267	0.0905504
0.0	0.108003095	0.07551426	0.09374021	0.10239991	0.08114459	0.09360257	0.14082098	0.08403105	0.08724572	0.09091632
0.0	0.10808548	0.07520029	0.09397177	0.10272216	0.08141948	0.09347036	0.14048514	0.084324986	0.087358125	0.09120166
0.0	0.10811221	0.07527088	0.09374198	0.101811856	0.08074874	0.09323295	0.14082262	0.08406053	0.08642095	0.09055861
0.0	0.10815692	0.07544152	0.0939993	0.1021018	0.080970414	0.09352444	0.14151722	0.08423973	0.08712809	0.091391094
0.0	0.09675226	0.10214733	0.11228159	0.1101228	0.09767678	0.10044854	0.1355464	0.097385116	0.112867646	0.091296755
0.0	0.09693442	0.10241124	0.1121061	0.11006291	0.097458415	0.10012611	0.13461044	0.09786744	0.11288846	0.09135255
0.0	0.096869975	0.10206775	0.11250156	0.10963	0.09675071	0.100134015	0.13535832	0.097233176	0.112459265	0.091090746
0.0	0.10350194	0.09230785	0.07555085	0.102064036	0.100221224	0.091315374	0.13049471	0.09267976	0.10856647	0.10749133
0.0	0.10355755	0.09261785	0.07549053	0.10165694	0.09992788	0.09130499	0.13035305	0.09282672	0.10831584	0.107496455
0.0	0.103737496	0.09274044	0.07523477	0.10200012	0.10036791	0.091182865	0.13078032	0.09309507	0.10843403	0.107973345
0.0	0.10361307	0.09268369	0.07562175	0.10221963	0.10014742	0.090889014	0.13079537	0.09297232	0.10890693	0.10768646
0.0	0.10369637	0.0923569	0.07508671	0.10224676	0.09955039	0.09090295	0.13040315	0.09240659	0.10795658	0.10825462
0.0	0.10382891	0.092315316	0.07531915	0.10211313	0.09949811	0.091070846	0.13083546	0.09269878	0.108094186	0.107506044
0.0	0.103450365	0.09233954	0.07545858	0.10218797	0.09993461	0.09064638	0.13060686	0.092885844	0.10829562	0.10758757
0.0	0.10376055	0.09235029	0.07536851	0.10240324	0.10020024	0.09110524	0.13097402	0.092698224	0.10866487	0.107785925
0.0	0.09439612	0.08670771	0.09172059	0.092319936	0.08431333	0.10447326	0.102811456	0.097726434	0.105079345	0.09332075
0.0	0.09473927	0.08654962	0.09140416	0.09231518	0.084137864	0.10437963	0.10268826	0.09816289	0.10547676	0.09377239
0.0	0.09463063	0.086640954	0.091631405	0.092018254	0.08394783	0.10432974	0.10277823	0.097913444	0.105070874	0.09349625
0.0	0.09977209	0.096235715	0.09914432	0.10605131	0.10428497	0.09523354	0.113804415	0.09634825	0.08970415	0.090438396
0.0	0.09175174	0.09633272	0.10328315	0.12426481	0.09714647	0.09889621	0.12366508	0.08381288	0.08667982	0.081061274
0.0	0.091826744	0.096843064	0.102939025	0.12418186	0.09638221	0.09850101	0.12315054	0.08434472	0.08672416	0.08148532
0.0	0.09154571	0.09685617	0.10261618	0.12417401	0.0969783	0.098422244	0.12352005	0.08416073	0.086750954	0.08141802
0.0	0.09191304	0.096796684	0.103324674	0.124348566	0.09656204	0.09857234	0.123632364	0.08431838	0.08694355	0.081412874
0.0	0.09209033	0.09672911	0.10298209	0.12455429	0.09678265	0.09857543	0.12374184	0.084097065	0.08696003	0.0819826
0.0	0.09174244	0.09677629	0.10255398	0.12437097	0.09659289	0.09837761	0.12332106	0.08363917	0.086767726	0.08175905
0.0	0.09173167	0.09703749	0.103116386	0.12403315	0.09612771	0.09849929	0.12330244	0.083601795	0.08661292	0.08134226
0.0	0.09146976	0.09669343	0.10276131	0.12429647	0.09659249	0.097871505	0.123493165	0.083759345	0.08655651	0.0814077
0.0	0.09199171	0.09689002	0.102835506	0.124670275	0.09688676	0.09809109	0.12366317	0.083998024	0.08654968	0.08139615
0.0	0.0918123	0.09701476	0.10331195	0.12451772	0.09653947	0.0982988	0.12331808	0.08383005	0.0868093	0.08150489
0.0	0.09906441	0.095103666	0.11032836	0.10236586	0.11614548	0.10519289	0.12869018	0.07817233	0.101649195	0.093957946
0.0	0.098921545	0.09534848	0.11027793	0.10276124	0.11588493	0.104822755	0.12901987	0.077881396	0.10153993	0.09410703
0.0	0.09881144	0.09497734	0.110662386	0.10249733	0.11586089	0.104678296	0.12889212	0.07801405	0.10136061	0.09379231
0.0	0.09582235	0.083361164	0.10329111	0.093410864	0.10122576	0.107983015	0.12639622	0.08427058	0.09208086	0.10629214
0.0	0.09577166	0.08339801	0.10352347	0.093323715	0.10073063	0.10785723	0.12647906	0.08394014	0.09192309	0.10658277
0.0	0.09604735	0.08340502	0.10372748	0.093742415	0.101038896	0.10749204	0.12652582	0.084056124	0.09226425	0.10691128
0.0	0.09588609	0.08352173	0.103614755	0.09352676	0.10119448	0.10778625	0.12658046	0.08390061	0.09168416	0.10684296
0.0	0.08574848	0.085375436	0.106421076	0.0906665	0.085624866	0.109039515	0.09000356	0.08987673	0.0843483	0.097438715
0.0	0.08534671	0.08487211	0.107290424	0.091000065	0.08520528	0.10831303	0.090296425	0.08996271	0.08463319	0.097677
0.0	0.0855551	0.08480072	0.10681122	0.09037428	0.08505598	0.10850207	0.090003096	0.08963829	0.08417524	0.097230025
0.0	0.10542396	0.10226872	0.11572805	0.12638813	0.09266224	0.10359341	0.11492537	0.086924985	0.089320466	0.08689394
0.0	0.10563374	0.10251975	0.11557032	0.1265218	0.0924429	0.10391168	0.11469121	0.08758238	0.08998199	0.08714561
0.0	0.10557646	0.10259041	0.11612904	0.12727083	0.09257053	0.103241466	0.1150373	0.08730805	0.08977116	0.08735548
0.0	0.09053858	0.101226956	0.1073149	0.10804384	0.11889202	0.10184629	0.09903255	0.090068005	0.07798083	0.0966431
0.0	0.10476436	0.08109659	0.091247335	0.10246479	0.098484606	0.08668262	0.122962676	0.08498455	0.10088866	0.089754485
0.0	0.08716302	0.09857683	0.092943095	0.11235498	0.094131604	0.10608826	0.10353858	0.08711012	0.099309236	0.09814303
0.0	0.086905055	0.09850156	0.09242002	0.111962065	0.09376945	0.10607118	0.10354791	0.08719259	0.09910423	0.09808423
0.0	0.08727955	0.09907452	0.09240154	0.11205187	0.09439276	0.106230944	0.10373674	0.08742121	0.09955659	0.09824174
0.0	0.08736271	0.09849699	0.092775755	0.11185381	0.093806945	0.10580708	0.1038225	0.08782713	0.099605784	0.098184675
0.0	0.08730664	0.0984109	0.09279458	0.112484254	0.09387859	0.10557358	0.10375652	0.087241404	0.09979375	0.09849574
0.0	0.08735923	0.098296724	0.09271874	0.11234552	0.09379912	0.10608755	0.10399679	0.08694065	0.09912624	0.098280735
0.0	0.08712618	0.0984689	0.09269824	0.11214628	0.09368638	0.10590116	0.10398222	0.08756304	0.09891885	0.098510474
0.0	0.08731261	0.09883037	0.09247218	0.11174872	0.093375765	0.10557042	0.103669375	0.087101735	0.09904439	0.098441385
0.0	0.08723639	0.098352864	0.09267988	0.11190201	0.093836576	0.10624975	0.104128204	0.08733425	0.098972864	0.098409064
0.0	0.10117306	0.1082703	0.117776744	0.105568826	0.08137606	0.08491605	0.11228611	0.08348555	0.09167009	0.09278393
0.0	0.10129452	0.10878753	0.11755046	0.10571854	0.08129406	0.08489089	0.112093195	0.08339806	0.09156592	0.09292151
0.0	0.09752029	0.08816188	0.09579027	0.10848853	0.09267405	0.11087898	0.12650697	0.09145434	0.10586776	0.086675845
0.0	0.10182422	0.092352204	0.098642185	0.112034544	0.091813944	0.09721031	0.1010282	0.09887724	0.09354534	0.09126445
0.0	0.10182915	0.09266116	0.09866784	0.11176356	0.091994934	0.09736246	0.10121513	0.09872438	0.09374975	0.091635056
0.0	0.12412396	0.08372146	0.10459418	0.10959635	0.09122967	0.10515439	0.093925014	0.1092124	0.096053995	0.0834884
0.0	0.124735765	0.083780386	0.10442398	0.10950174	0.09097511	0.10535598	0.09417247	0.109122716	0.095295414	0.08295103
0.0	0.0918141	0.09783777	0.097641684	0.12186472	0.10490756	0.09965737	0.10718766	0.098120205	0.09935369	0.0992763
0.0	0.09191347	0.098146014	0.097728476	0.12170605	0.10529499	0.09945338	0.10689654	0.098102964	0.099256255	0.099112704
0.0	0.10137883	0.10163275	0.09527446	0.10047795	0.09227537	0.102928005	0.11640742	0.078415826	0.08226246	0.076287776
0.0	0.10443062	0.096774966	0.09988684	0.0886567	0.0946119	0.10311338	0.10632201	0.083676144	0.09867204	0.086764194
0.0	0.1048621	0.0971138	0.09935956	0.08851045	0.09486695	0.10331725	0.106204346	0.08415239	0.0990098	0.08669432
0.0	0.10482272	0.09721531	0.09964291	0.088518225	0.09485937	0.103604086	0.10648716	0.0838427	0.098867856	0.08703749
0.0	0.104620956	0.09699525	0.09951157	0.08847849	0.09428203	0.10316828	0.10639696	0.08407451	0.09894882	0.08662661
0.0	0.10437948	0.09679431	0.09958543	0.08889383	0.09460518	0.10289107	0.106809065	0.08364025	0.09886195	0.08690018
0.0	0.10469015	0.0967075	0.099247515	0.08881908	0.09467394	0.1031054	0.106786616	0.08376721	0.09876621	0.08682788
0.0	0.09111991	0.08663897	0.09673616	0.100430205	0.0961722	0.09142404	0.1153669	0.07986373	0.09432974	0.08877673
0.0	0.09129037	0.08655841	0.09636685	0.10070591	0.09614663	0.091720305	0.115106955	0.07957295	0.09430005	0.08915678
0.0	0.090912595	0.08651638	0.09646397	0.101045445	0.09638497	0.09135922	0.115182616	0.07958355	0.094064556	0.08893811
0.0	0.084761366	0.08282356	0.11009451	0.1092901	0.08910032	0.09316157	0.11581283	0.08621966	0.097889125	0.0974328
0.0	0.091575496	0.08635383	0.097505726	0.090432435	0.10038629	0.09295178	0.10075542	0.08271919	0.08972035	0.09359627
0.0	0.09167041	0.08634051	0.09751941	0.090843394	0.09991661	0.092971556	0.10124069	0.08295669	0.0894552	0.09415208
0.0	0.091617316	0.086386494	0.09723479	0.09052989	0.10001982	0.09302227	0.101002075	0.082730286	0.089475244	0.09410306
0.0	0.008657419	0.011860054	0.0015016577	0.010824824	0.011084452	0.010590881	0.013977407	0.010619544	0.00943871	0.011123644
0.0	0.54308146	0.52317727	0.5426334	0.54482985	0.5282332	0.5409325	0.5501467	0.52306116	0.5419905	0.5265563
0.0	0.54302835	0.52394885	0.544056	0.5467285	0.52969694	0.5409106	0.5504776	0.52277666	0.54367024	0.5279417
0.0	0.5433725	0.52319735	0.54404205	0.5447948	0.5288765	0.5422133	0.54994637	0.5214225	0.5424462	0.5274409
0.0	0.10240008	0.097199135	0.09577503	0.097999655	0.10670573	0.082043186	0.11841701	0.10150887	0.0764536	0.09265474
0.0	0.5427047	0.5240787	0.54329246	0.54627365	0.53013545	0.5399245	0.54930824	0.5231009	0.5424617	0.5272363
0.0	0.5446951	0.52321213	0.5439131	0.54448617	0.53023595	0.5402197	0.5492854	0.52289855	0.5420383	0.5280436
0.0	0.5420452	0.524125	0.5445743	0.5449686	0.53034306	0.5391124	0.5483823	0.521103	0.5419374	0.5279586
0.0	0.54494184	0.52470136	0.5431829	0.54480636	0.5301345	0.54012096	0.5488936	0.5226914	0.5430621	0.5278086
0.0	0.54371274	0.5234791	0.54447174	0.546612	0.5304621	0.54105693	0.54798794	0.52123076	0.54229313	0.52585155
0.0	0.5447387	0.5257699	0.54369575	0.54757166	0.5309984	0.53986615	0.5482002	0.52342796	0.5432281	0.5269282
0.0	0.54368234	0.5232802	0.5445604	0.5449486	0.5309722	0.5400947	0.5490373	0.52180046	0.54230523	0.5258419
0.0	0.54353887	0.523238	0.5442242	0.54476243	0.5302257	0.54039454	0.54988796	0.5221719	0.5416987	0.52649957
0.0	0.5417199	0.5244519	0.54340774	0.5454774	0.5317708	0.53732216	0.5470015	0.5217595	0.54156625	0.52620596
0.0	0.54202145	0.5237308	0.5428806	0.5443221	0.5302496	0.53812927	0.5476729	0.52172774	0.5411892	0.5256619
0.0	0.54197896	0.524348	0.5440186	0.5458414	0.5314202	0.5381117	0.5479379	0.52150005	0.54253346	0.5267704
0.0	0.5422544	0.52374685	0.54400736	0.54429406	0.53076404	0.5391549	0.54751253	0.5204165	0.5415538	0.52636963
0.0	0.54419625	0.5233263	0.54480344	0.54591	0.5299437	0.54105943	0.54784334	0.523188	0.5439089	0.52750295
0.0	0.54427844	0.52382743	0.54341996	0.5455262	0.5298862	0.5405355	0.5496489	0.52270764	0.54154396	0.52772725
0.0	0.5424148	0.52513194	0.54359114	0.54717433	0.5316144	0.5385441	0.5474176	0.5231853	0.5422022	0.52804554
0.0	0.5418995	0.52421653	0.5417502	0.5457711	0.53105444	0.5383951	0.54921925	0.521775	0.54137206	0.5272539
0.0	0.541035	0.5241289	0.54195434	0.54618156	0.5304114	0.53991383	0.5477623	0.5222177	0.5426049	0.5271744
0.0	0.54317844	0.52298033	0.5424335	0.5449116	0.530873	0.5395106	0.5492401	0.52290803	0.5417822	0.52763397
0.0	0.54555506	0.52288884	0.5428203	0.54638445	0.53034955	0.5401409	0.5478385	0.52285457	0.54147106	0.52757186
0.0	0.54380673	0.5225773	0.54517806	0.5473577	0.5299707	0.53990626	0.54760283	0.52401096	0.5423287	0.528717
0.0	0.5441964	0.52353364	0.5437022	0.54649675	0.5319251	0.53893083	0.5481333	0.5204635	0.54197997	0.5274493
0.0	0.54392	0.525296	0.5440813	0.54628843	0.5297166	0.53822863	0.5480697	0.52340543	0.5411272	0.527815
0.0	0.54450667	0.52554905	0.5450568	0.54662037	0.53064364	0.5398498	0.5493208	0.5204425	0.5417237	0.5270875
0.0	0.5444303	0.52725935	0.5454776	0.5450077	0.5316276	0.539702	0.5486505	0.52380997	0.54318213	0.5276215
0.0	0.54327077	0.52356094	0.54343534	0.54548717	0.5292452	0.5401864	0.5520284	0.5231548	0.54249513	0.5265987
0.0	0.54364896	0.5257791	0.5456171	0.5460636	0.5306033	0.540647	0.54987353	0.52270997	0.54238653	0.52804255
0.0	0.54265404	0.5242739	0.5439412	0.5466091	0.53087	0.5408117	0.5481208	0.52208275	0.5428793	0.52708656
0.0	0.54378015	0.5227812	0.5433793	0.54397875	0.5292809	0.5421173	0.54863995	0.5224635	0.54155016	0.52713627
0.0	0.54310864	0.5240159	0.54565984	0.5457762	0.5325855	0.54054964	0.5459509	0.5220297	0.5428973	0.5260838
0.0	0.5424492	0.5226342	0.54171664	0.5448889	0.52895695	0.5407132	0.55065304	0.52328455	0.54206747	0.5269634
0.0	0.5422002	0.52392757	0.5445015	0.54559904	0.5306721	0.54021776	0.54759777	0.5221661	0.5413633	0.5259388
0.0	0.21292472	0.23687263	0.22638519	0.25019604	0.21637364	0.2336432	0.23498449	0.17001888	0.20912685	0.2004177
0.0	0.010397348	0.010660393	0.009266726	0.014302658	0.0056590443	0.011997257	0.016078167	0.01094892	0.011744805	0.008419162
0.0	0.5430912	0.52492756	0.54412454	0.5438083	0.52985203	0.5409407	0.548116	0.5193306	0.54141206	0.5265213
0.0	0.5426132	0.5243694	0.54310495	0.54501224	0.5297328	0.54134643	0.54765624	0.5211462	0.54439646	0.5283268
0.0	0.5438447	0.52262086	0.5429666	0.54477984	0.53148484	0.540025	0.5495067	0.5222172	0.54070634	0.5277997
0.0	0.5436232	0.5230734	0.5437863	0.5454923	0.5314338	0.5398843	0.54925555	0.52165633	0.541153	0.52713066
0.0	0.11361649	0.1413118	0.12746802	0.15085381	0.12127782	0.13449474	0.133278	0.081585884	0.111211516	0.10588482
0.0	0.5425611	0.5247513	0.54347664	0.54568523	0.52955467	0.53965133	0.5491828	0.52221316	0.5418373	0.5275934
0.0	0.5427299	0.5239789	0.5444651	0.54513043	0.53050953	0.54068273	0.5492483	0.52150905	0.54132444	0.5261183
0.0	0.13901912	0.1501557	0.16053277	0.18017492	0.15796846	0.1417739	0.1319631	0.13823687	0.15106198	0.13845018
0.0	0.022350648	0.02779434	0.026544	0.033011943	0.017271543	0.028072707	0.037370767	0.024832558	0.021435989	0.020041045
0.0	0.022492744	0.02829699	0.025915857	0.038665053	0.019579455	0.026318157	0.034482732	0.023325576	0.022703836	0.018468441
0.0	0.021163652	0.026571823	0.02476884	0.036070254	0.016858172	0.026107611	0.03489643	0.024714056	0.026765723	0.023923924
0.0	0.022605894	0.027840119	0.026896214	0.03406367	0.020331556	0.025826449	0.041236006	0.023024572	0.023593681	0.021453666
0.0	0.022785073	0.028057866	0.026705254	0.029555771	0.018101238	0.030505974	0.031948872	0.024682103	0.026844593	0.018905036
0.0	0.025617182	0.021999989	0.024959523	0.032941394	0.016131766	0.026978085	0.04349587	0.023604224	0.0243462	0.020237435
0.0	0.046042174	0.04755136	0.0396692	0.05815559	0.037140127	0.048397154	0.06914692	0.046635337	0.052917942	0.043727785
0.0	0.045316715	0.045341343	0.053783648	0.062023178	0.03622122	0.050704278	0.055872146	0.045568686	0.04663983	0.039856657
0.0	0.045463298	0.051076926	0.052336425	0.06642121	0.03732874	0.047685035	0.06868043	0.044643994	0.048515424	0.038117588
0.0	0.16754128	0.19348258	0.18164891	0.205994	0.17337756	0.18879795	0.18907055	0.12812574	0.16436337	0.15711232
0.0	0.5447621	0.52268595	0.5436645	0.5480408	0.52979124	0.54145855	0.5479356	0.522739	0.54208815	0.5275432
0.0	0.5431364	0.5236149	0.5456598	0.5485361	0.5310354	0.53933585	0.5471115	0.52169955	0.542267	0.5258777
0.0	0.5431546	0.5233166	0.5461339	0.5486121	0.53217626	0.53904927	0.54895735	0.5219872	0.5426789	0.52485776
0.0	0.5455829	0.5240273	0.5456952	0.54967666	0.5311047	0.54200643	0.54720104	0.52421504	0.5441599	0.5280774
0.0	0.5443801	0.5236902	0.5431019	0.5458701	0.53115636	0.54180294	0.5496845	0.52391464	0.5443081	0.5281107
0.0	0.5448166	0.52412367	0.5437931	0.54552203	0.53012514	0.5400142	0.5479691	0.5216016	0.5420458	0.5257011
0.0	0.5425063	0.52477604	0.5441287	0.5444882	0.5298083	0.5401981	0.5482784	0.52117765	0.54182625	0.52643114
0.0	0.544508	0.523568	0.5435456	0.5450562	0.53000796	0.54018325	0.54896134	0.52208745	0.5421856	0.5274648
0.0	0.54420525	0.5236476	0.5436252	0.54534155	0.5299019	0.5397518	0.54843134	0.52118534	0.5418605	0.52673185
0.0	0.5425736	0.5233591	0.5444658	0.5440826	0.5304758	0.54040176	0.548836	0.5219712	0.5410092	0.5261118
0.0	0.027406417	0.025625413	0.018001148	0.027022675	0.025029186	0.020027997	0.01666254	0.022823326	0.017191874	0.023925623
0.0	0.54346883	0.52481997	0.5435007	0.5452429	0.5299573	0.53951466	0.5487412	0.52118695	0.54116374	0.5252045
0.0	0.5434851	0.5244759	0.5432539	0.54409564	0.5306207	0.5394833	0.5487807	0.521916	0.5415479	0.5259067
0.0	0.54419285	0.5250992	0.5438101	0.54550344	0.52994645	0.5401037	0.5492568	0.5221551	0.5424985	0.52675325
0.0	0.5441515	0.5250689	0.5437048	0.5451604	0.5309179	0.53978586	0.549183	0.52136004	0.54181296	0.5256965
0.0	0.5443157	0.5250321	0.54412335	0.54572845	0.53005195	0.54048264	0.5488081	0.52231234	0.54206526	0.52635294
0.0	0.5443993	0.52440256	0.54312116	0.5455202	0.5300275	0.5401748	0.54899836	0.522139	0.54149354	0.5257701
0.0	0.54334015	0.52519584	0.5432398	0.54519933	0.52990985	0.5391928	0.54786277	0.5213346	0.5413972	0.52546096
0.0	0.54399633	0.52535474	0.5426947	0.5451589	0.53000844	0.54040104	0.54838187	0.5206592	0.5412177	0.5259972
0.0	0.54368144	0.5247329	0.5436141	0.5447242	0.5298642	0.53901243	0.54852325	0.52146184	0.5410403	0.52599525
0.0	0.54405266	0.5243773	0.54343414	0.54516304	0.529684	0.5404457	0.5478992	0.52257156	0.54266423	0.5255517
0.0	0.1931123	0.19171728	0.2005199	0.21089011	0.19298546	0.19651875	0.21708268	0.032635726	0.17463222	0.19312578
0.0	0.5444622	0.52465826	0.5430575	0.5454493	0.5307545	0.53874576	0.5477344	0.5227533	0.5416856	0.5256375
0.0	0.5446475	0.5244568	0.5430164	0.545258	0.52968055	0.53968596	0.5484335	0.52123046	0.540414	0.5262601
0.0	0.54456216	0.5254471	0.54295224	0.54511243	0.5303711	0.53989446	0.5486802	0.52171916	0.5417808	0.5263405
0.0	0.5436796	0.5249449	0.54303813	0.544827	0.52981013	0.5397799	0.54782486	0.5212337	0.54149425	0.5254131
0.0	0.54415184	0.5248299	0.5431938	0.54511887	0.53028804	0.5397127	0.5483352	0.52150095	0.54129297	0.5257397
0.0	0.5440263	0.5242925	0.54283285	0.54511034	0.5302846	0.5398764	0.5481752	0.52048826	0.5414732	0.5250917
0.0	0.5448463	0.525451	0.5443254	0.54549634	0.52978665	0.5402163	0.5483802	0.5223834	0.54236054	0.5267175
0.0	0.54428315	0.5249576	0.5436582	0.544724	0.5301691	0.5397585	0.54861546	0.5214247	0.54113656	0.52622205
0.0	0.5437595	0.5245136	0.54427934	0.5443111	0.5297154	0.5405092	0.547966	0.5205161	0.5406249	0.525778
0.0	0.54390776	0.5254913	0.5435363	0.54495853	0.529967	0.54013413	0.5484022	0.52205825	0.5417482	0.525658
0.0	0.54410076	0.5246306	0.5433076	0.54568833	0.53048176	0.54002124	0.5491946	0.52214944	0.54230416	0.52615553
0.0	0.54382753	0.52481335	0.5440307	0.5457295	0.53068405	0.539781	0.54877156	0.5206688	0.5415146	0.5263986
0.0	0.545437	0.5253419	0.54403186	0.54551643	0.5304935	0.54055566	0.54899216	0.5219454	0.5419163	0.52618825
0.0	0.54404134	0.5241247	0.5430553	0.5442652	0.53010005	0.5394821	0.54782426	0.5209886	0.5408817	0.5245953
0.0	0.54519725	0.5225603	0.54246426	0.54545164	0.52971107	0.54095566	0.5488177	0.5225059	0.5428842	0.52822256
0.0	0.5446172	0.5242346	0.54337656	0.5441363	0.5297506	0.5397649	0.54928577	0.52233404	0.5420006	0.5270298
0.0	0.5424485	0.5237773	0.5439966	0.5443821	0.52870286	0.5384248	0.5487739	0.5222068	0.54203963	0.52805716
0.0	0.54190844	0.52334553	0.54512084	0.54394233	0.52862966	0.5409571	0.5484109	0.5218497	0.54271674	0.52742535
0.0	0.5424268	0.52296007	0.5440911	0.5440372	0.52861506	0.54055434	0.54905176	0.5226723	0.5427498	0.5276628
0.0	0.5409552	0.5233695	0.5455939	0.5439492	0.5281789	0.54071933	0.54774314	0.52088803	0.5425246	0.52668256
0.0	0.54156876	0.5238076	0.54604614	0.54477155	0.5310205	0.54182094	0.5486225	0.5221616	0.54377973	0.5265469
0.0	0.5429043	0.52260107	0.544134	0.54632056	0.5305629	0.53964674	0.5503454	0.52390575	0.54277545	0.5281312
0.0	0.54235953	0.5252232	0.54597074	0.5478289	0.5323483	0.54173374	0.547494	0.5210246	0.54026705	0.5233116
0.0	0.54070663	0.5232684	0.5458083	0.54602545	0.53099203	0.5400771	0.54657686	0.5222684	0.54097015	0.52290773
0.0	0.5431318	0.5238811	0.5444524	0.54555976	0.5305976	0.5400386	0.54830784	0.52289176	0.54273623	0.5265971
0.0	0.5433532	0.52360797	0.54466707	0.5457269	0.53114974	0.54054636	0.5480688	0.5231082	0.54312634	0.5271891
0.0	0.5429125	0.5234178	0.5444219	0.5440931	0.5308894	0.53952813	0.546947	0.5224691	0.5422089	0.5264358
0.0	0.5429125	0.5234178	0.5444219	0.5440931	0.5308894	0.53952813	0.546947	0.5224691	0.5422089	0.5264358
0.0	0.5406542	0.5219328	0.5456088	0.54276305	0.5309806	0.5409634	0.5473363	0.5222105	0.5426105	0.5262328
0.0	0.5431357	0.5227555	0.54509765	0.54370964	0.5304736	0.54102427	0.54832727	0.52274513	0.5425768	0.5267453
0.0	0.5428574	0.52356565	0.5437144	0.54503685	0.53044	0.53995216	0.54698694	0.52117044	0.54129076	0.52645427
0.0	0.54306525	0.52290297	0.5449264	0.54485893	0.530189	0.54083186	0.5489186	0.5224	0.54338163	0.52722645
0.0	0.542608	0.52298623	0.5437742	0.5446806	0.5307895	0.5403286	0.5488102	0.5231483	0.5424848	0.5266276
0.0	0.5414466	0.5235058	0.5435916	0.54610264	0.52992	0.5388281	0.54945296	0.52202463	0.54293215	0.52633387
0.0	0.54253143	0.5242037	0.54344946	0.544946	0.53017646	0.5406906	0.5499521	0.52359444	0.5429195	0.528305
0.0	0.5429996	0.52356863	0.5435268	0.5452016	0.5323538	0.54038185	0.5507023	0.52221495	0.5431209	0.5274972
0.0	0.5425315	0.5234351	0.54376566	0.5444367	0.530677	0.5392793	0.5484121	0.5218291	0.5419519	0.52746695
0.0	0.5441429	0.52110296	0.54258835	0.5447698	0.53075475	0.54014105	0.54696524	0.5234111	0.54278684	0.52673775
0.0	0.5439645	0.52316374	0.54343885	0.5454937	0.52901226	0.5377949	0.5464916	0.5246979	0.54290843	0.5269808
0.0	0.025909271	0.02598043	0.024188604	0.020664744	0.029760541	0.022975348	0.032210976	0.023085484	0.019087724	0.01831466
0.0	0.54489034	0.52417314	0.5438742	0.5439754	0.5311099	0.5400724	0.5465893	0.5224808	0.54194874	0.52672756
0.0	0.54489034	0.52417314	0.5438742	0.5439754	0.5311099	0.5400724	0.5465893	0.5224808	0.54194874	0.52672756
0.0	0.543213	0.52520645	0.5410168	0.5455443	0.53102034	0.54032075	0.5510281	0.523652	0.5438445	0.52689964
0.0	0.54433435	0.5246368	0.54385257	0.54437524	0.53024465	0.5409701	0.54963547	0.5227963	0.5429471	0.52847683
0.0	0.54259	0.5233566	0.54368865	0.54389876	0.53012496	0.540038	0.54918975	0.5216239	0.5419297	0.5282541
0.0	0.54481137	0.5234007	0.5442379	0.5435305	0.5302237	0.541083	0.54915476	0.52179265	0.54171103	0.52778786
0.0	0.54481137	0.5234007	0.5442379	0.5435305	0.5302237	0.541083	0.54915476	0.52179265	0.54171103	0.52778786
0.0	0.54433435	0.5246368	0.54385257	0.54437524	0.53024465	0.5409701	0.54963547	0.5227963	0.5429471	0.52847683
0.0	0.54420626	0.5248373	0.5447346	0.5448083	0.5310706	0.53960633	0.54957575	0.5206428	0.5414217	0.5279509
0.0	0.5458913	0.5238385	0.5436218	0.54463464	0.5303729	0.54175127	0.5473071	0.5208655	0.5424546	0.5265894
0.0	0.54400754	0.5232233	0.5438893	0.5424047	0.530481	0.5410809	0.5489916	0.5203052	0.54087883	0.52831787
0.0	0.54392844	0.52448547	0.54372114	0.5461169	0.53126806	0.5404934	0.54819685	0.5226313	0.5426246	0.52724904
0.0	0.54234076	0.5246164	0.5431954	0.54607266	0.5298557	0.5403645	0.54907423	0.52153796	0.54089314	0.52475774
0.0	0.5435565	0.52388257	0.5447099	0.54472005	0.53012896	0.5394034	0.54907274	0.5212954	0.54013616	0.5261763
0.0	0.542987	0.52436465	0.5434974	0.5450077	0.5310829	0.53968644	0.54811746	0.5223992	0.5423422	0.52673215
0.0	0.5433656	0.5241239	0.5430439	0.5453876	0.52999705	0.5390787	0.5469622	0.5215514	0.5418141	0.5272324
0.0	0.5422673	0.523534	0.545149	0.54530644	0.5299353	0.5390612	0.5469202	0.522047	0.5418629	0.52624416
0.0	0.5432062	0.5235005	0.5443883	0.5448567	0.5297515	0.53999597	0.5470721	0.5221407	0.5417078	0.52704704
0.0	0.54333204	0.52417445	0.54360026	0.5451066	0.5307687	0.5395092	0.5473834	0.52204823	0.5417619	0.52723366
0.0	0.54204917	0.52437085	0.5438996	0.54426444	0.5307342	0.53892565	0.5474275	0.5209329	0.5405543	0.5258945
0.0	0.54438555	0.52290976	0.54393864	0.5454376	0.53106856	0.5415646	0.54705733	0.52373815	0.5441997	0.52799547
0.0	0.5413875	0.52383816	0.54216087	0.54468036	0.5311976	0.5388305	0.54808503	0.5210301	0.54154044	0.525812
0.0	0.5415136	0.52437615	0.5433782	0.5471296	0.529434	0.54049385	0.5468705	0.52148724	0.5386745	0.52494514
0.0	0.54356503	0.5239771	0.5439824	0.5458931	0.5297003	0.5407894	0.5480945	0.5223835	0.54060936	0.52610165
0.0	0.5425543	0.5261535	0.54340315	0.54421514	0.52985704	0.5407022	0.54781485	0.522981	0.54080695	0.5260285
0.0	0.029995017	0.028213376	0.022455316	0.027984235	0.026292538	0.03318341	0.031275824	0.023304945	0.024881924	0.022271711
0.0	0.54255396	0.5261193	0.5428474	0.5459016	0.5293823	0.5404081	0.54705566	0.52153045	0.5396716	0.5263804
0.0	0.54204154	0.5244416	0.5434158	0.5463795	0.53117734	0.5383884	0.5465052	0.52356285	0.54359823	0.52412957
0.0	0.5429556	0.5228313	0.54396117	0.54379827	0.5286766	0.5398799	0.5493599	0.522181	0.54182273	0.5272191
0.0	0.54213905	0.52547675	0.54241663	0.5439658	0.52873874	0.53684664	0.550294	0.5212291	0.5396078	0.5262306
0.0	0.54328334	0.5250909	0.54271275	0.5438528	0.5291021	0.539298	0.54884773	0.52056247	0.53982204	0.52493143
0.0	0.54377055	0.5247227	0.5428157	0.54386526	0.52936816	0.53982025	0.5492944	0.5215893	0.5405551	0.52602476
0.0	0.54274374	0.5238519	0.5438106	0.54500717	0.5302179	0.53807545	0.5490001	0.5215105	0.542493	0.52447414
0.0	0.5436558	0.52566403	0.54545015	0.5469053	0.529091	0.5392101	0.54635835	0.52202564	0.54243594	0.526051
0.0	0.54225373	0.5254917	0.542544	0.54431933	0.52975833	0.53765327	0.54916203	0.52133876	0.54063904	0.5263613
0.0	0.5431474	0.52421427	0.5436604	0.54792595	0.530465	0.54195946	0.54875684	0.5215715	0.54289657	0.52646345
0.0	0.5419217	0.5243476	0.5430964	0.5446318	0.5296781	0.5389476	0.54815423	0.5211295	0.540957	0.52676934
0.0	0.54239285	0.5229917	0.54345465	0.5443276	0.52869856	0.5390274	0.5477285	0.5217993	0.54030746	0.52543896
0.0	0.5401764	0.5227481	0.5463513	0.5445238	0.5292209	0.5401476	0.5477753	0.5197955	0.54116994	0.5243603
0.0	0.542897	0.52316314	0.54546905	0.5445899	0.5295937	0.54061633	0.54854673	0.52153784	0.5418565	0.5258093
0.0	0.54225576	0.523693	0.5441298	0.5459678	0.52956665	0.5392776	0.5475794	0.5218782	0.542837	0.5270263
0.0	0.54225576	0.523693	0.5441298	0.5459678	0.52956665	0.5392776	0.5475794	0.5218782	0.542837	0.5270263
0.0	0.5420593	0.52204627	0.5439929	0.545464	0.52884907	0.54052913	0.54822266	0.52052903	0.5405925	0.5256848
0.0	0.5420593	0.52204627	0.5439929	0.545464	0.52884907	0.54052913	0.54822266	0.52052903	0.5405925	0.5256848
0.0	0.5400928	0.52227074	0.5434437	0.54587346	0.52934116	0.5363721	0.5462591	0.5210225	0.5420433	0.5231212
0.0	0.5409021	0.52352494	0.5434999	0.544579	0.5286794	0.53796077	0.54518455	0.51973265	0.54058576	0.5241855
0.0	0.5443412	0.5244638	0.5428423	0.54620343	0.52931476	0.53938484	0.547504	0.5209559	0.54127795	0.5282159
0.0	0.5436302	0.5237954	0.5443138	0.5454972	0.5301442	0.5403902	0.5477858	0.5230405	0.5424864	0.5270385
0.0	0.54494613	0.5237901	0.54430205	0.54646945	0.53106534	0.54218423	0.54933923	0.52330375	0.5435841	0.5293675
0.0	0.54351825	0.5236997	0.54323626	0.5458014	0.5295095	0.5403927	0.54928255	0.52081454	0.54103553	0.52743286
0.0	0.14185871	0.13468635	0.1461265	0.14834024	0.11958093	0.1533271	0.17283598	0.12402666	0.14843327	0.15268786
0.0	0.54370797	0.52431816	0.543332	0.54466206	0.53049517	0.5394734	0.54789084	0.5225636	0.5419718	0.52648973
0.0	0.54364413	0.52401364	0.543882	0.54453534	0.52996755	0.5397947	0.54851145	0.5212509	0.5414204	0.52602136
0.0	0.541435	0.52276444	0.54638267	0.54479074	0.5309306	0.53934735	0.5483391	0.52278	0.543931	0.5276234
0.0	0.5395756	0.5228219	0.5454183	0.54490966	0.529138	0.5374461	0.5471785	0.5197236	0.54124856	0.52559334
0.0	0.5427416	0.52544314	0.5434809	0.54539496	0.52879786	0.5415876	0.54761744	0.5235	0.5443214	0.52864265
0.0	0.5433343	0.52388966	0.5435544	0.54600054	0.5295497	0.5410616	0.5462974	0.5228922	0.54446447	0.5265979
0.0	0.012958385	0.011662158	0.01090022	0.0150651345	0.012239563	0.013256618	0.010251693	0.010186626	0.011201673	0.008966566
0.0	0.16356826	0.14824116	0.15224582	0.16137224	0.1542253	0.17658241	0.12840854	0.14701691	0.14610946	0.13159531
0.0	0.54439235	0.5239958	0.54477876	0.54411006	0.52946806	0.54036784	0.54944396	0.5229157	0.54104346	0.5275043
0.0	0.54567426	0.524813	0.54409677	0.5451702	0.5308573	0.5402712	0.54873717	0.5238598	0.5426647	0.52805287
0.0	0.16628206	0.14722265	0.13177353	0.13378884	0.15523195	0.035772346	0.19303729	0.15491849	0.15340342	0.151157
0.0	0.54145086	0.52579814	0.5452878	0.5442909	0.5303672	0.5411017	0.55041987	0.52283394	0.54049534	0.52645427
0.0	0.54494584	0.5260833	0.5453306	0.5454675	0.5298627	0.54169965	0.5479172	0.52195746	0.54194874	0.52703893
0.0	0.54191786	0.5250502	0.54419893	0.5449634	0.52937436	0.53779846	0.54899824	0.5210624	0.5407753	0.5267522
0.0	0.54328054	0.5257024	0.54607797	0.5466985	0.5298186	0.5418661	0.5473564	0.52092135	0.5426252	0.52749103
0.0	0.08235187	0.07894632	0.10407452	0.10653588	0.105060965	0.11483079	0.10451084	0.08234904	0.09177039	0.075508066
0.0	0.07914851	0.08425835	0.087600686	0.09404436	0.06578852	0.10251602	0.12242769	0.07098584	0.090888515	0.07209113
0.0	0.5434366	0.52533466	0.543072	0.5454699	0.53040504	0.53955156	0.54868567	0.5237788	0.54206324	0.52617854
0.0	0.54090565	0.5221867	0.54193777	0.5465922	0.5316663	0.53885466	0.5472043	0.5223803	0.5393704	0.5258448
0.0	0.5402018	0.523068	0.5420774	0.5440739	0.52963686	0.53725183	0.5470921	0.52087295	0.54043126	0.52827096
0.0	0.5445963	0.52397555	0.5448601	0.5472902	0.53231555	0.54055023	0.5487386	0.51950336	0.5411611	0.5261741
0.0	0.54200625	0.52481604	0.54470795	0.54611826	0.53055984	0.53998995	0.54890317	0.520194	0.54028964	0.5262916
0.0	0.5416145	0.5222879	0.54501975	0.5425737	0.53017366	0.53863925	0.5477807	0.5221694	0.54197586	0.52667075
0.0	0.5400641	0.52422553	0.5444033	0.5452439	0.5298716	0.5387607	0.54829854	0.5212549	0.53970945	0.52770156
0.0	0.54415613	0.5241676	0.54389274	0.5447959	0.5299813	0.53953636	0.5476174	0.5223743	0.54151934	0.52637
0.0	0.54415613	0.5241676	0.54389274	0.5447959	0.5299813	0.53953636	0.5476174	0.5223743	0.54151934	0.52637
0.0	0.54500824	0.52455735	0.54375714	0.5452233	0.5278016	0.54099244	0.5496815	0.52187866	0.54019684	0.52600235
0.0	0.5405333	0.52563024	0.5452003	0.5461982	0.52878207	0.54008967	0.54717433	0.5203998	0.5429338	0.5285112
0.0	0.1295116	0.12717831	0.15540104	0.14856553	0.12883258	0.14687397	0.14635819	0.13967897	0.13924068	0.11687374
0.0	0.17341857	0.16967082	0.20078962	0.19447494	0.1718429	0.19186549	0.19257066	0.18221994	0.18397331	0.15866922
0.0	0.17342575	0.16931511	0.201257	0.19431633	0.17160733	0.19144237	0.19229418	0.18285185	0.18372399	0.15820524
0.0	0.5435045	0.523847	0.5439613	0.54637736	0.52858824	0.5410561	0.54942346	0.52062714	0.54153967	0.52617717
0.0	0.54032	0.5230096	0.5433991	0.5475449	0.531027	0.5383281	0.5470048	0.5216549	0.5437897	0.5260513
0.0	0.094668895	0.08548715	0.09314759	0.09939414	0.089968376	0.10922813	0.10243567	0.093262225	0.09488373	0.10934329
0.0	0.09448406	0.08517437	0.09327511	0.099016644	0.08985912	0.10891477	0.102359265	0.093099184	0.094839655	0.10919542
0.0	0.0753561	0.06669947	0.06861391	0.08178408	0.06604671	0.076071024	0.0974957	0.071911454	0.06653611	0.06714277
0.0	0.07563635	0.06707052	0.07565922	0.076744445	0.06456482	0.0733921	0.081910335	0.07048622	0.06725248	0.07998612
0.0	0.5439357	0.52506095	0.54361814	0.5452396	0.53025377	0.54063183	0.5488714	0.5223907	0.54332536	0.52832115
0.0	0.5448614	0.5265766	0.54446745	0.5463686	0.5312572	0.53930813	0.54763734	0.5229084	0.5437691	0.52751684
0.0	0.5443192	0.5267719	0.54430884	0.5470002	0.53039	0.5386222	0.54702044	0.5220705	0.5429668	0.5249194
0.0	0.54471624	0.52355164	0.543251	0.5471327	0.5309576	0.54082245	0.5470104	0.5232778	0.54282296	0.52810556
0.0	0.54230845	0.5250159	0.5437359	0.5472062	0.52969545	0.53918165	0.54656106	0.5219181	0.5436379	0.52559596
0.0	0.5446261	0.52326053	0.54201347	0.54641557	0.53053015	0.54023004	0.54731905	0.5219184	0.54263335	0.52767515
0.0	0.54250556	0.52225196	0.542515	0.5458973	0.5305305	0.5402602	0.54846597	0.5224145	0.54227364	0.5278516
0.0	0.5436967	0.52393806	0.5435596	0.54764915	0.53111804	0.54050225	0.54812264	0.5219399	0.54300636	0.52730465
0.0	0.54275733	0.52320474	0.5421032	0.5460733	0.53043365	0.5392853	0.549189	0.52199584	0.54242843	0.5270874
0.0	0.5422071	0.5227707	0.5418217	0.54568267	0.53058386	0.5398311	0.5484892	0.5216279	0.5421669	0.52759534
0.0	0.5438054	0.5240367	0.5433829	0.54679143	0.530425	0.53969955	0.5484539	0.52155876	0.54287255	0.52816504
0.0	0.54412663	0.52357286	0.5432868	0.54708225	0.53135055	0.54011965	0.54800767	0.5223417	0.5426942	0.5285923
0.0	0.54280233	0.5242729	0.5428574	0.546717	0.5313511	0.54023856	0.5490407	0.5220305	0.54337937	0.5285341
0.0	0.54254836	0.52313006	0.54234767	0.5457516	0.53102297	0.54052037	0.54898924	0.52332777	0.54347503	0.5282558
0.0	0.54287314	0.52383816	0.5435687	0.54573447	0.53032833	0.5409937	0.5485817	0.5224177	0.5433549	0.52780396
0.0	0.54280674	0.5243824	0.5426064	0.545843	0.53090197	0.5399642	0.54762495	0.5216993	0.5428011	0.5284577
0.0	0.5431526	0.5229311	0.541751	0.5461472	0.5307458	0.53958595	0.54794246	0.52166337	0.54255366	0.5276257
0.0	0.5436076	0.52372676	0.54320866	0.5465812	0.5304006	0.539568	0.5480833	0.52296615	0.5430554	0.527705
0.0	0.5427581	0.52430266	0.54297876	0.5468814	0.5311134	0.5403251	0.54891986	0.5221765	0.5428657	0.5272787
0.0	0.54368633	0.5237438	0.54272	0.54644954	0.5305795	0.54092056	0.5487855	0.5218914	0.54275894	0.5273879
0.0	0.5433569	0.52334124	0.5417461	0.54550594	0.53045845	0.54088724	0.5481442	0.5229094	0.5428433	0.52741426
0.0	0.5429616	0.5227822	0.5421796	0.5462262	0.53120816	0.5405081	0.5480441	0.52174884	0.5428667	0.526321
0.0	0.5429923	0.52281076	0.5422012	0.54622126	0.5298983	0.53985786	0.54783255	0.52148783	0.54142916	0.52638257
0.0	0.5416226	0.52352816	0.54316247	0.54457575	0.529372	0.53987443	0.5481882	0.52213526	0.5422076	0.5284864
0.0	0.54441327	0.5249777	0.54493463	0.5446148	0.5291725	0.5398746	0.5472988	0.52064484	0.5427186	0.5271138
0.0	0.0586169	0.05947972	0.0650379	0.06918799	0.06965871	0.0704867	0.07022665	0.060857326	0.06201526	0.067248695
0.0	0.34403405	0.321689	0.32501262	0.35267222	0.32575402	0.3492293	0.34372228	0.3113143	0.32617903	0.30386183
0.0	0.5438327	0.5246813	0.54345703	0.5451725	0.5309027	0.53975976	0.54801834	0.52328664	0.54092103	0.52655315
0.0	0.38604543	0.38959837	0.39550877	0.4100586	0.38294715	0.39749813	0.40317184	0.34783024	0.38371688	0.370736
0.0	0.54404515	0.52379495	0.542877	0.5448952	0.5306414	0.5391549	0.5479229	0.5227816	0.5420563	0.5275384
0.0	0.5435858	0.52344936	0.5432734	0.54469854	0.5308326	0.539529	0.5489492	0.52438843	0.54283136	0.5274472
0.0	0.543756	0.5246137	0.54423827	0.5450923	0.53101516	0.54008657	0.547859	0.5224479	0.5427532	0.5270603
0.0	0.5436365	0.5238683	0.5438792	0.5459096	0.53127813	0.5403576	0.54882085	0.5227136	0.54267853	0.52787685
0.0	0.5448448	0.5250425	0.54393023	0.54443914	0.53083915	0.53996485	0.5479256	0.52277213	0.5427064	0.52782947
0.0	0.54400074	0.5242041	0.5433602	0.54533935	0.53068435	0.5402768	0.54860246	0.5243728	0.5428544	0.52798504
0.0	0.54334533	0.522742	0.5428871	0.5442863	0.53179294	0.5396532	0.54657567	0.52064496	0.54126406	0.5265128
0.0	0.54246056	0.52332044	0.544765	0.5457757	0.53076047	0.5392303	0.5469684	0.5225536	0.54257107	0.5265983
0.0	0.54299736	0.52485985	0.5448139	0.54529494	0.5327252	0.5411923	0.5496538	0.52263695	0.5432188	0.52683514
0.0	0.54253274	0.5242582	0.54494786	0.5448511	0.53051615	0.54134834	0.54850477	0.52198	0.54211766	0.5258555
0.0	0.5442672	0.5232335	0.5426784	0.54484797	0.53140754	0.53953934	0.54842365	0.5228247	0.542259	0.528327
0.0	0.5437042	0.52348113	0.5448001	0.5459649	0.5303251	0.5394464	0.5474703	0.52268994	0.5422355	0.5274407
0.0	0.54421	0.524395	0.54341114	0.54492104	0.5308086	0.5401896	0.5486311	0.5237683	0.5414341	0.5273219
0.0	0.11821305	0.101802476	0.09771485	0.11784274	0.1081384	0.11015987	0.107442394	0.10371179	0.089597814	0.082083434
0.0	0.54365194	0.5249939	0.5450081	0.5451524	0.5297908	0.541371	0.548053	0.5202189	0.5408265	0.5269506
0.0	0.54404145	0.52437216	0.54352427	0.5442454	0.5305186	0.53891903	0.5472697	0.52245843	0.54145193	0.52617943
0.0	0.5419824	0.52526784	0.54304886	0.54185164	0.52887756	0.54030216	0.5474262	0.5196077	0.53800493	0.52469635
0.0	0.012589227	0.015960686	0.014469588	0.017218271	0.014508051	0.015139592	0.017442143	0.009437752	0.010565158	0.009653945
0.0	0.5422279	0.5231287	0.5432539	0.54511726	0.53003216	0.5393467	0.54876506	0.5211651	0.5406677	0.5263425
0.0	0.012073272	0.0008660437	0.0016450242	0.019719658	0.0018475113	0.0009220892	0.0015662721	0.00939551	0.011502102	0.010666717
0.0	0.0011456164	0.00082874106	0.0016452365	0.001174547	0.0008189147	0.0010051558	0.0013812167	0.0003369157	0.0005627474	0.0005436046
0.0	0.0005604102	0.00077531347	0.0015891524	0.0016358412	0.0017114092	0.0010340377	0.0011420627	0.0003209362	0.0012363107	0.0014291906
0.0	0.00056308036	0.00088183803	0.00078323204	0.0019240681	0.0017151583	0.0018027056	0.0007849591	0.00087975163	0.0012190808	0.0016312647
0.0	0.00057090854	0.0006763635	0.0016494053	0.0020004467	0.0014726704	0.0017702052	0.00071878935	0.0006568901	0.0014219744	0.00062458933
0.0	0.0005711839	0.00067557883	0.0016529936	0.0019981586	0.0014675083	0.0017610177	0.0007197147	0.0006569658	0.001420662	0.00062506663
0.0	0.0012744465	0.0007834593	0.0016929802	0.0017198699	0.0016524413	0.0019011147	0.0007574521	0.00033723994	0.00076619716	0.001603564
0.0	0.0012083063	0.0006883856	0.0007447437	0.0011352369	0.0016720608	0.00088718894	0.0007772942	0.0005769237	0.0011470147	0.001291679
0.0	0.54292643	0.5231528	0.5432486	0.5448769	0.5301122	0.5398592	0.5492283	0.52207124	0.5412315	0.5271534
0.0	0.5431181	0.52294993	0.54237264	0.5456832	0.5318357	0.5403523	0.54807895	0.5205254	0.54003173	0.52684516
0.0	0.54297984	0.5224574	0.5423559	0.5453799	0.5312308	0.53979087	0.5479118	0.52075243	0.5406723	0.5260774
0.0	0.54279274	0.5239395	0.5430354	0.5460737	0.5310584	0.54098946	0.54767746	0.5222342	0.542289	0.52674663
0.0	0.542369	0.523334	0.54288095	0.54463273	0.5314268	0.5409098	0.54808176	0.5217934	0.5408221	0.52758133
0.0	0.5429471	0.5229286	0.5421234	0.5458924	0.5326831	0.5400444	0.5482588	0.5220882	0.53987604	0.52520114
0.0	0.5432822	0.5239446	0.54420197	0.54618675	0.53170675	0.54088026	0.54851055	0.5214931	0.54127705	0.5271207
0.0	0.54280883	0.5224361	0.5421066	0.5455891	0.5320784	0.53948295	0.5480917	0.5223152	0.5405167	0.52443314
0.0	0.5431439	0.5234522	0.5441852	0.54588336	0.5311018	0.5403189	0.54834354	0.52172005	0.5419174	0.526353
0.0	0.5432257	0.52363384	0.54392654	0.5451328	0.529307	0.54048884	0.5482295	0.5214587	0.5415816	0.52634203
0.0	0.54309756	0.52401793	0.5425516	0.54694927	0.5316257	0.53986484	0.5486369	0.52174145	0.54072326	0.52513397
0.0	0.5422565	0.5249627	0.5436892	0.54690486	0.5300935	0.53811073	0.54878896	0.5224922	0.54171467	0.5261202
0.0	0.54113424	0.52312064	0.5431114	0.544193	0.5327077	0.54079473	0.54884064	0.52017146	0.5397016	0.52570075
0.0	0.5429731	0.5238649	0.54307765	0.5454937	0.5310276	0.5415663	0.54864943	0.52086323	0.54112434	0.5255416
0.0	0.5428653	0.5227194	0.54435855	0.5460529	0.530674	0.53907627	0.54642975	0.5218156	0.54176813	0.5249187
0.0	0.54277587	0.523332	0.54408664	0.5472593	0.53272295	0.5387977	0.54812247	0.5217898	0.54161996	0.52515095
0.0	0.54215366	0.5233612	0.5441565	0.5462606	0.53140235	0.5376732	0.5477205	0.5219053	0.54111105	0.5252666
0.0	0.5435935	0.52475333	0.5449686	0.5461029	0.5310743	0.5417013	0.54834306	0.52233016	0.54232615	0.5257604
0.0	0.542464	0.5248764	0.54424274	0.54685336	0.53178155	0.5401737	0.54855514	0.5217531	0.54125273	0.5244527
0.0	0.54152507	0.5230408	0.5446787	0.546367	0.53274924	0.539312	0.5469771	0.5205169	0.5415689	0.52449304
0.0	0.54266435	0.5249443	0.5442796	0.5459166	0.5324843	0.54135096	0.54890275	0.52055854	0.5425259	0.52482104
0.0	0.5433058	0.5243556	0.54294634	0.5468903	0.5299005	0.5403864	0.5490219	0.52143294	0.53932995	0.52553266
0.0	0.5426526	0.5247322	0.5446001	0.5476347	0.53000045	0.5400492	0.5481283	0.5225582	0.5424753	0.5270431
0.0	0.5439682	0.52406794	0.5429873	0.54763454	0.53089464	0.5400476	0.54827696	0.52299637	0.5404353	0.52652574
0.0	0.5433152	0.5244445	0.544641	0.5483787	0.53099465	0.5397103	0.5473831	0.5241213	0.5435795	0.5280359
0.0	0.54322606	0.5233899	0.5430769	0.5478492	0.5318928	0.54070544	0.54916334	0.5215325	0.54116637	0.524963
0.0	0.54457086	0.52405024	0.5430804	0.5476949	0.5318167	0.5397655	0.54935455	0.5215909	0.5425592	0.5266329
0.0	0.5420399	0.52468777	0.5442518	0.54642695	0.53104156	0.5407629	0.54846376	0.5209146	0.5415592	0.5248304
0.0	0.54386175	0.5228127	0.5437957	0.5458618	0.53268063	0.54236484	0.5496072	0.5211784	0.54239124	0.5256274
0.0	0.54239804	0.52264804	0.5434353	0.5448538	0.5319638	0.53974986	0.5483446	0.5213414	0.539959	0.5258908
0.0	0.5417884	0.5227238	0.54320335	0.54685146	0.5321144	0.5393362	0.54842556	0.5219868	0.5400589	0.52546453
0.0	0.54103595	0.5231586	0.5426818	0.54681635	0.5304958	0.5388029	0.5489538	0.5210825	0.54141706	0.5256911
0.0	0.5421813	0.5231316	0.5439245	0.5473876	0.531026	0.5395451	0.54837906	0.5218845	0.5425412	0.52592385
0.0	0.5407364	0.52307755	0.5434946	0.545332	0.53098756	0.54019654	0.5490397	0.51964295	0.5401051	0.5249145
0.0	0.54109937	0.5235532	0.54390746	0.546608	0.5318897	0.5411014	0.54906225	0.52135426	0.54190916	0.52587736
0.0	0.54024535	0.52233046	0.5453678	0.54559916	0.53280646	0.54063475	0.54799366	0.51993126	0.54045403	0.5249377
0.0	0.5432346	0.5247297	0.5429442	0.54641217	0.53022605	0.53907436	0.54848534	0.520884	0.54031676	0.5263433
0.0	0.5419578	0.52231884	0.54369056	0.5456266	0.52989984	0.5392499	0.5492289	0.52138704	0.54110944	0.5261841
0.0	0.011363745	0.0013529081	0.0010672652	0.01673906	0.0016633375	0.0009994416	0.0017929409	0.008436711	0.010774454	0.009571212
0.0	0.001149254	0.00083548547	0.0016440058	0.0011787051	0.00081266125	0.0010123468	0.0013802935	0.00033943687	0.00056316354	0.00054688135
0.0	0.0011528165	0.00083353126	0.0016442154	0.0011732599	0.00081160216	0.0010134479	0.0013820641	0.0003388636	0.00056501577	0.00054332335
0.0	0.101778455	0.0057597193	0.013344201	0.12067992	0.01507563	0.006957823	0.012259017	0.10439239	0.09968578	0.091516666
0.0	0.10200281	0.0057192273	0.013383206	0.12043041	0.015081301	0.006966579	0.012287551	0.10455893	0.099656984	0.09148961
0.0	0.007847777	0.10413804	0.013158587	0.011091093	0.006672985	0.013264891	0.010465673	0.0074261227	0.005238384	0.0057334965
0.0	0.010901525	0.006695762	0.012898944	0.0056843245	0.013555057	0.006530517	0.0060883192	0.0072274273	0.005188726	0.011608343
0.0	0.010950473	0.00672204	0.01293003	0.0057039545	0.013542644	0.0065769264	0.00612075	0.007233281	0.0052239406	0.01171558
0.0	0.010918819	0.0067189466	0.0129612265	0.0056907856	0.013600234	0.0065827393	0.006111994	0.0072683594	0.005204831	0.011700462
0.0	0.0105403345	0.005538376	0.013252021	0.007923026	0.006660304	0.0075791096	0.010777296	0.004119038	0.005284328	0.005044708
0.0	0.010553207	0.005539841	0.0132997	0.007918589	0.006667248	0.007540283	0.0107702315	0.0040976265	0.0052771545	0.0050587216
0.0	0.010573536	0.005539542	0.013289329	0.007940041	0.0066681923	0.007580344	0.010796508	0.004114968	0.005272551	0.005058016
0.0	0.0900797	0.09142832	0.0067473697	0.102416895	0.006717464	0.006327111	0.007373891	0.08165859	0.101685815	0.08141601
0.0	0.09010789	0.09129401	0.0067178393	0.102377184	0.00674552	0.0063498067	0.0074041635	0.081680074	0.10159147	0.08158853
0.0	0.09049399	0.09135254	0.00673592	0.10270817	0.0067247855	0.006340066	0.0074145435	0.08175597	0.10186165	0.081609935
0.0	0.090799004	0.09156604	0.0067143594	0.10260979	0.0066878125	0.006349247	0.0074002533	0.08143783	0.10134228	0.08188737
0.0	0.09022438	0.09083597	0.0067125876	0.10239789	0.0067102355	0.0063226786	0.007411666	0.081461884	0.10120088	0.081038035
0.0	0.09070984	0.09109092	0.0067046382	0.10278234	0.0067345514	0.0063446793	0.0073982785	0.08165289	0.101888105	0.081541196
0.0	0.090245426	0.09100713	0.0067117517	0.102803394	0.00669874	0.0063367686	0.007417359	0.081374474	0.10175784	0.08161714
0.0	0.08624641	0.10461553	0.008407093	0.09651791	0.0067925244	0.013006434	0.005905675	0.08321042	0.08724627	0.0925062
0.0	0.086489476	0.105188094	0.008386709	0.0963158	0.0067951274	0.013028269	0.0058991476	0.08295737	0.08715222	0.092829235
0.0	0.08632176	0.10442844	0.008404028	0.09660614	0.0067772963	0.012964685	0.0058967094	0.08304052	0.08703372	0.09273043
0.0	0.08640347	0.10469973	0.008397693	0.09633271	0.0067356136	0.0130123	0.005910108	0.083011046	0.08680089	0.092893116
0.0	0.08632886	0.10457525	0.00838964	0.09698956	0.0067838733	0.012976194	0.0058965916	0.082878985	0.08675645	0.092368454
0.0	0.08626482	0.10447174	0.008380397	0.09659476	0.006786029	0.012989728	0.0059122625	0.08279104	0.08678893	0.09249929
0.0	0.085934535	0.10393281	0.00836857	0.096337125	0.0067681572	0.012980274	0.0059198346	0.08229882	0.086865544	0.09247917
0.0	0.0958856	0.008949819	0.008648416	0.104030766	0.013543909	0.007502492	0.013856512	0.09420254	0.09301161	0.08229409
0.0	0.09575443	0.0089834845	0.00859861	0.10366373	0.013593123	0.0075313924	0.013919458	0.09393915	0.093227915	0.08208284
0.0	0.09625343	0.008960318	0.008638336	0.10444697	0.013556549	0.0074968063	0.013953323	0.09428278	0.09336605	0.082570955
0.0	0.095875755	0.009004492	0.008681196	0.10424053	0.01351271	0.007521423	0.013954463	0.09401247	0.092981674	0.082950376
0.0	0.09629429	0.008971232	0.008619719	0.10441408	0.013531958	0.0075081536	0.013918436	0.094489835	0.092845075	0.082453474
0.0	0.09591561	0.008963067	0.008637173	0.10373818	0.013566616	0.007475039	0.013942305	0.09405287	0.092846476	0.08268041
0.0	0.09622778	0.008905953	0.008642311	0.10389206	0.013541942	0.0075158896	0.013913516	0.09360231	0.09333632	0.08224082
0.0	0.09609203	0.008951481	0.008625658	0.103879124	0.013576497	0.0074721603	0.013969142	0.09403087	0.0927196	0.08267288
0.0	0.0051342133	0.0051518334	0.012845649	0.01100573	0.013932848	0.0077523636	0.008965473	0.003912658	0.011545534	0.013178844
0.0	0.011190503	0.005463569	0.01300843	0.013062034	0.006803973	0.015927065	0.012476068	0.004283261	0.0124954125	0.005643412
0.0	0.011205287	0.0054667694	0.012944456	0.012961812	0.006774347	0.01598674	0.0125261145	0.004287331	0.01252108	0.005645074
0.0	0.011217344	0.0054590805	0.012954109	0.013045509	0.006752405	0.015868526	0.012489711	0.0042664697	0.012512292	0.0056606005
0.0	0.011233692	0.0054567303	0.012952464	0.01296905	0.006749201	0.015898677	0.012509446	0.004251487	0.012448176	0.00567982
0.0	0.0112228505	0.0054434063	0.012974276	0.013038597	0.006773093	0.015892701	0.01249886	0.004272703	0.012443142	0.0056400145
0.0	0.011197327	0.0054657636	0.012995739	0.013070181	0.006778436	0.015875781	0.012519712	0.0042957556	0.0124931345	0.0056664357
0.0	0.011206697	0.005449706	0.012975351	0.013093095	0.006774026	0.015864594	0.012508056	0.0042693918	0.0125063425	0.00566263
0.0	0.010498261	0.005530083	0.013245207	0.007878298	0.006656292	0.0075475303	0.010712914	0.00411285	0.0052550836	0.005032853
0.0	0.010509412	0.0055358894	0.013194903	0.007901536	0.0066861087	0.007579483	0.010772143	0.004114874	0.0052793827	0.005052857
0.0	0.010501342	0.005536018	0.013272451	0.007951851	0.006648462	0.0075410223	0.01075665	0.0041145557	0.005269066	0.005054722
0.0	0.010516029	0.0055282554	0.013256224	0.00790645	0.0066353967	0.0075276373	0.010786536	0.0040947143	0.0052483478	0.00503836
0.0	0.010527542	0.005517235	0.01324512	0.007958978	0.006684791	0.0075484025	0.010771949	0.0041068895	0.0052541015	0.0050220364
0.0	0.01049524	0.005518496	0.013208066	0.007920515	0.0066856775	0.007552679	0.010798575	0.004095209	0.0052719205	0.005054444
0.0	0.10151355	0.0057144077	0.013326571	0.12035607	0.015069118	0.0069574937	0.012215685	0.10428268	0.09909244	0.09111169
0.0	0.10166045	0.0057442985	0.013300326	0.12028128	0.015111945	0.006949012	0.012223403	0.104757585	0.09962509	0.09123814
0.0	0.101665065	0.0057317517	0.013336287	0.120986976	0.015060557	0.006905934	0.0122918105	0.104654506	0.0994575	0.09178744
0.0	0.101829715	0.0057186657	0.013307761	0.12015953	0.015006119	0.00692784	0.012225925	0.104263276	0.098958366	0.091422655
0.0	0.10203983	0.0057203285	0.013348169	0.12058455	0.015074851	0.0069509638	0.0122987	0.10450483	0.099273995	0.09105173
0.0	0.10166454	0.0057071084	0.013413335	0.12060523	0.015109141	0.006929632	0.012253482	0.10440935	0.09919955	0.0916446
0.0	0.1014304	0.0057075685	0.013352433	0.12056356	0.015060131	0.0069467123	0.012283113	0.1040454	0.09930536	0.09135651
0.0	0.007846514	0.10410815	0.013105695	0.011117823	0.0066843163	0.013209955	0.010434195	0.007453031	0.005230471	0.0057041002
0.0	0.007858442	0.10441007	0.013047867	0.011096408	0.006687515	0.013272895	0.01050856	0.007442611	0.0052518765	0.005721432
0.0	0.007861444	0.104315735	0.013115591	0.011085289	0.0066655613	0.013183149	0.0104674315	0.0074299406	0.0052352697	0.0057213805
[truncated: 18,855 more rows]
