# Supplementary material for: Teasing out missing reactions in genome-scale metabolic networks through hypergraph learning
Source: Nat Commun. 2023 Apr 25;14:2375. doi: 10.1038/s41467-023-38110-7 (PMC10130184; doi:10.1038/s41467-023-38110-7)
Supplement: Supplementary file 4 — Source Data [file 41467_2023_38110_MOESM4_ESM.zip › Source Data/Figure 2/j-m/iY75_1357_cheshire.csv]

	0	0.1	0.1.1	0.1.1.1	0.1.1.1.1	0.1.1.1.1.1	0.1.1.1.1.1.1	0.1.1.1.1.1.1.1	0.1.1.1.1.1.1.1.1	0
1.0	0.999762	0.9980829	0.95056856	0.9977465	0.99976236	0.99938726	0.97469544	0.9977951	0.99649125	0.99988747
1.0	0.9997658	0.12016242	0.9993923	0.9987594	0.939073	0.99475276	0.39675903	0.9957054	0.999961	0.9716422
1.0	0.9997731	0.9989649	0.97944194	0.95325327	0.0009312747	0.9968245	0.99886143	0.9999988	0.9999633	0.81563616
1.0	0.9863159	0.19791926	0.9895699	0.9906899	0.9989675	0.9949427	0.9889671	0.711748	0.99987984	0.9700328
1.0	0.99942493	0.0010282138	0.9995382	0.9996044	0.9777775	0.99954706	0.15818043	0.9633827	0.99939406	0.33258826
1.0	0.99987626	0.9631728	0.9775465	0.9826329	0.805848	0.84964174	0.9994411	0.9999405	0.99982685	0.32008517
1.0	0.9962441	0.0679425	0.59590286	0.045804493	0.9911014	0.7812849	0.998722	0.9950423	0.770131	9.37526e-05
1.0	0.98233277	0.93501097	0.9752935	0.9985868	0.9999629	0.023430046	0.9776005	0.9984346	0.0005610056	0.99990606
1.0	0.1747079	0.9990821	0.059880536	0.0020035154	0.9527955	0.99943703	0.9862401	0.99880767	0.7373382	0.9892798
1.0	0.9618118	0.999159	0.99975413	0.99970144	0.99600804	0.9832253	0.99735415	0.83719844	0.9981615	0.9999831
1.0	0.99312544	0.42025366	0.9744007	0.9999789	0.47937855	0.9986077	0.43422204	0.9196797	0.99983585	0.99849415
1.0	0.99996233	0.99640036	0.9843891	0.99961483	0.8635008	0.999871	0.97048664	0.9999237	0.90290695	0.003909654
1.0	0.9492437	0.99998045	0.944051	0.998696	0.97930866	0.99416804	0.9797126	0.9998447	0.76545596	0.96093106
1.0	0.99985564	0.9999733	0.993634	0.41996074	0.99629265	0.9863282	0.39231074	0.8801044	0.9927406	0.708102
1.0	0.99990666	0.9593366	0.99110466	0.9993418	0.97938263	0.996145	0.999268	0.97857475	0.10276107	0.7925851
1.0	0.688802	0.9773327	0.9990565	0.99306303	0.99855644	0.9951127	0.998667	0.99338055	0.39084268	0.97640866
1.0	0.9875311	0.91661876	0.999225	0.9998493	0.99873716	0.8406374	0.9999757	0.024315605	0.60343736	0.9998456
1.0	0.99960417	0.99267876	0.8846003	0.9975038	0.86602587	0.0010384446	0.99944776	0.99980956	0.99042493	0.99992
1.0	0.9999343	0.44035164	0.6600618	0.9987112	0.9989661	0.9994203	0.9990151	0.5018223	0.9938105	0.47972432
1.0	0.99983287	0.999838	0.9998035	0.9998975	0.9940102	0.99504167	0.9992847	0.94142133	0.8328184	0.99630225
1.0	0.026352037	0.99897254	0.9985489	0.8100593	0.9641435	0.98045725	0.9957113	0.99925953	0.9982862	0.99931
1.0	0.96480787	0.9982279	0.99784684	0.9948584	0.9999502	0.065702155	0.9909875	0.9999484	0.46334758	0.9998977
1.0	0.9977775	0.30505663	0.99504375	0.73808557	0.86527115	0.9992487	0.992762	0.99987507	0.9994361	0.99994266
1.0	0.99980253	0.9864798	0.99868566	0.9987717	0.9847039	0.9991359	0.9998035	0.9983417	0.9999924	0.999619
1.0	0.99918324	0.9990097	0.602261	0.9994836	0.9992895	0.99896586	0.11137175	0.98763275	0.95999914	0.997373
1.0	0.9999975	0.98670757	0.4082999	0.0032272667	0.94995135	0.44787025	0.5679196	0.7389829	0.9963456	0.99845326
1.0	0.9997986	0.7091181	0.99960846	0.99754155	0.8950648	0.9999026	0.007190567	0.8926197	0.99997056	0.0036540264
1.0	0.9995247	0.992044	0.9514177	0.9995017	0.9694056	0.109555416	0.6639315	0.9999453	0.9924614	0.99492574
1.0	0.000954774	0.9970529	0.999597	0.99973327	0.99451536	0.9999534	0.99655735	0.99490607	0.039356418	0.46933392
1.0	0.072339706	0.984979	0.46290177	0.9998746	0.9990508	0.9997967	0.3267164	0.98872477	0.99468476	0.9997212
1.0	0.9999989	0.12604626	0.67178184	0.99850404	0.9725637	0.9883354	0.9992113	0.4210698	0.9986191	0.00034783277
1.0	0.99951935	0.99985254	0.9995396	0.9568374	0.9976724	0.9931852	0.98895127	0.33331192	0.9965988	0.99727863
1.0	0.9983138	0.99760395	0.8925156	0.9995258	0.9958599	0.34113812	0.9993326	0.9994747	0.99426395	0.9998505
1.0	0.9999913	0.75720966	0.9998659	0.95775604	0.99944454	0.99061686	0.9768826	0.99986005	0.95423096	0.99972516
1.0	0.9772134	0.97707635	0.055786412	0.99864167	0.9418365	0.029463964	0.9997025	0.0011345078	0.99945205	0.22534312
1.0	0.03614242	0.99847454	0.9994265	0.99703157	0.00010336329	0.99026626	0.9984629	0.99988186	0.9943638	0.99993896
1.0	0.9895521	0.98760974	0.30723694	0.062288053	0.9900035	0.9954318	0.99886346	0.9998547	0.9927406	0.49935645
1.0	0.9998629	0.992874	0.9787233	0.88636285	0.99895144	0.25380674	0.99818283	0.00291702	0.97309	0.9993699
1.0	0.9929416	0.99976534	0.9857696	0.9996222	5.761455e-05	0.859401	0.013580617	0.9999299	0.98570144	0.9972379
1.0	0.9997634	0.052283995	0.99856746	0.9999726	0.999974	0.99943966	0.27642083	0.9998779	0.99570125	0.99991906
1.0	0.99968255	0.1002515	0.99944323	0.99862576	0.9258673	0.99593	0.99889994	0.9996105	0.99745065	0.820485
1.0	0.47584236	0.99698985	0.99958116	0.99963796	0.99759454	0.99909496	0.9984016	0.9981172	0.9988182	0.99988437
1.0	0.9000391	0.9972531	0.19098505	0.54701567	0.9966576	0.99565023	0.98559916	0.0006411038	0.8687881	0.99621433
1.0	0.23421511	0.9988182	0.99994946	0.22960551	0.9940268	0.99938333	0.9975447	0.99985135	0.9996227	0.97640866
1.0	0.05470997	0.002256767	0.49055666	0.1137527	0.9967529	0.9955888	0.9753635	0.9256011	0.9999498	0.9985525
1.0	0.9997472	0.082080536	0.9902682	0.99974877	0.99859864	0.10810173	0.99888617	0.9999194	0.99975604	0.97640866
1.0	0.99985695	0.99753404	0.997486	0.06573323	0.99893767	0.9997894	0.72872436	0.9997371	0.00061520975	0.97640866
1.0	0.99966764	0.06393729	0.025654962	0.9969735	0.8307469	0.9852717	0.9985714	0.0006529649	0.9716099	0.987183
1.0	0.16325733	0.5405547	0.99779546	0.99940157	0.7665273	0.5831657	0.999835	0.9982633	0.011167247	0.91223216
1.0	0.9999881	0.9991443	0.9994281	0.23054114	0.9984004	0.99973756	0.9995303	0.99989927	0.995284	0.5364218
1.0	0.027908593	0.9989574	0.9984018	0.567037	0.99506915	0.992463	0.6057917	0.9925056	0.96814907	0.98708576
1.0	0.99142075	0.45002934	0.9991917	0.9998323	0.99843854	0.99959177	0.6206173	0.96232045	0.750258	0.99873716
1.0	0.90758026	0.9980317	0.9997638	0.9995297	0.8628233	0.002735668	0.9999473	0.9187747	0.9956565	0.039578717
1.0	0.9594288	0.96344095	0.96876806	0.95609444	0.99921036	0.9997451	0.97569513	0.99241155	0.0017970445	0.99951243
1.0	0.87761164	0.998917	0.9978473	0.95534724	0.9999732	0.9987404	0.9977575	0.99351525	0.5466324	0.9999882
1.0	0.11367895	0.9987159	0.9790092	0.25803134	0.9987496	0.99907804	0.9984675	0.86967474	0.8083668	0.99482095
1.0	0.9673227	3.7511145e-05	0.93922687	0.9943732	0.99789524	0.9988751	0.99904543	0.0031422907	0.9993432	0.977111
1.0	0.28666642	0.99075013	0.9923131	0.12446486	0.97335577	0.092585936	0.92302877	0.9931815	0.9991805	0.9995042
1.0	0.99993634	0.17369865	0.99972457	0.8499383	0.9989109	0.99968004	0.9972784	0.27791798	0.99939454	0.005546894
1.0	0.9998282	0.45306596	0.99798656	0.99787533	0.99862635	0.99999714	0.9997967	0.999764	0.2125377	0.994396
1.0	0.9450049	0.99566334	0.9993728	0.99613535	0.99896514	0.9978607	0.995181	0.9563838	0.86353	0.7372691
1.0	0.99569726	0.85701716	0.9622871	0.99947566	0.99675983	0.14219901	0.9570836	0.0065090787	0.015932918	0.999826
1.0	0.99918646	0.9935249	0.9993949	0.99940205	0.998164	0.99807113	0.9990318	0.9999169	0.5866397	0.99893814
1.0	0.9989911	0.9990889	0.9990803	0.9996828	0.9971812	0.9967998	0.02220481	0.9850339	0.96077627	0.9993284
1.0	0.9909764	0.99858993	0.9993032	0.99973255	0.17095214	0.97556317	0.9862401	0.9998253	0.99476576	0.99994683
1.0	0.99711883	0.99611855	0.99919695	0.99976426	0.9983095	0.00014457715	0.99241686	0.6371318	0.86685526	0.6132808
1.0	0.99131525	0.99990785	0.9988581	0.9998574	0.95690924	0.9997434	0.9916385	0.9976714	0.9923597	0.9967943
1.0	0.8708236	0.97776467	0.88673097	0.98829764	0.9993381	0.99994874	0.9990928	0.99940085	0.21517664	0.98412895
1.0	0.004748687	0.8502444	0.9999703	0.017223855	0.95690924	0.31228542	0.9993618	0.9972012	0.7048123	0.0001901149
1.0	0.9997484	0.061998468	0.82350457	0.9999654	0.9991284	0.99902356	0.9995092	0.23840918	0.6514873	0.9818939
1.0	0.9998678	0.42049348	0.0066679744	0.9978137	0.09508653	0.09218987	0.99965394	0.0031840468	0.9540915	0.06386806
1.0	0.99526703	0.9996749	0.9994561	0.9999926	0.56481606	0.9998909	0.13180335	0.9985703	0.99879444	0.99789846
1.0	0.9999783	0.99212825	0.99915075	0.98185146	0.00020315638	0.99659437	0.9861864	0.99442816	0.9975369	0.9983499
1.0	0.99979097	0.9984351	0.9231115	0.98573804	0.9988317	0.5862108	0.7961692	0.9996935	0.9984357	0.9989641
1.0	0.27437654	0.013402707	0.9790092	0.9866796	0.9564027	0.9989104	0.9948486	0.99981683	0.8787019	0.9959778
1.0	0.49324918	0.99668026	0.99976724	0.9998574	0.9965677	0.995902	0.9945592	0.99956065	0.99983215	0.43084994
1.0	0.99967563	0.99968815	0.99875927	0.6855227	0.9989436	0.9999217	0.9936639	0.9998211	0.8853501	0.9633877
1.0	0.87720925	0.9944858	0.99341786	0.9980545	0.4670218	0.9992551	0.9159421	0.9998622	0.9998895	0.99934274
1.0	0.99392694	0.9997073	0.05701151	0.8278942	0.9988237	0.9990446	0.9999871	0.0012154806	0.99980253	0.99984205
1.0	0.00021276558	0.9897602	0.9790092	0.043208137	0.95690924	0.9979381	0.19272278	0.58345604	0.99999464	0.9956696
1.0	0.99925536	0.9979304	0.9998294	0.98804677	0.9555184	0.9883354	0.05750709	0.9986576	0.999941	0.99984276
1.0	0.99981254	0.5341838	0.9998859	0.71301323	0.18830453	0.5538027	0.9993511	0.9994363	0.6544213	0.98862946
1.0	0.99999225	0.9987489	0.9999888	0.99953055	0.99734074	0.99345857	0.9778912	0.9952383	0.5123662	0.49402386
1.0	0.9999379	0.99677014	0.9886624	0.9999809	0.9853044	0.9992467	0.99055755	0.3454519	0.9997576	0.99127805
1.0	0.99773216	0.13104936	0.97171605	0.9740519	0.009858472	0.9818123	0.95214385	0.9999229	0.15734924	0.9959418
1.0	0.9993224	0.9997578	0.98113406	0.9905487	0.9986657	0.99320704	0.99956185	0.99973756	0.99841094	0.71084857
1.0	0.9997726	0.43194586	0.9997509	0.99951553	0.9826232	0.9982071	0.99531096	0.9808343	0.955074	0.9998264
1.0	0.99860233	0.99957174	0.99336904	0.25924996	0.99666506	0.97420746	0.998993	0.9966556	0.99999094	0.84271
1.0	0.23721953	0.981012	0.9997284	0.020829396	0.99921155	0.49749124	0.9989261	0.002221024	0.9729006	0.99692196
1.0	0.99060035	0.9246684	0.9992824	0.99955636	0.97788656	0.9234915	0.25792757	0.9940414	0.9859131	0.6157676
1.0	0.9613861	0.9986512	0.9761528	0.9998474	0.99965096	0.7913836	0.9998504	0.9997534	0.993248	0.9998185
1.0	0.9995864	0.4597717	0.9995183	0.9944766	0.9974771	0.94969636	0.9836547	0.99970216	0.9998173	0.99983406
1.0	0.99991727	0.99928564	0.9992405	0.3758271	0.9974589	0.9939948	0.046241224	0.99992156	0.9994916	0.9987004
1.0	0.95214677	0.024668898	0.9990544	0.9994795	0.99771655	0.19773021	0.9994025	0.9973769	0.29908985	0.99997914
1.0	0.094587944	0.9993709	0.9790092	0.0056184162	0.984313	0.99884194	0.94066936	0.9999527	0.99819046	0.9999416
1.0	0.23593825	0.9996891	0.99969006	0.99769175	0.99527246	0.22478321	0.9947719	0.37975714	0.9998536	0.0046172384
1.0	0.3652774	0.98801893	0.9996898	0.99973875	0.99943775	0.9954364	0.999622	0.9994136	0.9881395	0.9978757
1.0	0.053194184	0.321554	0.9955315	0.09650563	0.9428435	0.9778672	0.99680746	0.9939824	0.025757316	0.9766356
1.0	0.9997198	0.99913245	0.99994147	0.99596053	0.9928392	0.99815565	0.9911108	0.9958067	0.99958783	0.95744365
1.0	0.9991416	0.99990463	0.67235607	0.9996092	0.99400556	0.9883354	0.9999231	0.9971886	0.99985135	0.0006374023
1.0	0.9997756	0.9972588	0.9978295	0.9883278	0.99945086	0.9998783	0.99882287	0.6260856	0.99979323	0.9851179
1.0	0.9999728	0.98303694	0.026951887	0.9747356	0.47089574	0.9757746	0.9896511	0.99850875	0.36049414	0.56642056
1.0	0.98198664	0.9992316	0.56729984	0.0015081378	0.2581024	0.00046238425	0.99380094	0.99939024	0.96618485	0.57991314
1.0	0.9997296	0.99427706	0.9997552	0.0005272208	0.99912065	0.9968112	0.99924624	0.9925056	0.9598155	0.13190688
1.0	0.7353495	0.7738128	0.99890137	0.00027541036	0.9964527	0.999405	0.99226695	0.9998661	0.8133482	0.9640315
1.0	0.6931932	0.9974721	0.9980489	0.99935645	0.9986222	0.99940443	0.99701774	0.9825006	0.99348927	0.9961539
1.0	0.9992022	0.99820936	0.99997866	0.99949706	0.98764277	0.95651066	0.9999503	0.99783784	0.998162	0.9991048
1.0	0.009318403	0.80071574	0.19154601	0.95348406	0.84240615	0.9997888	0.9984522	0.9999559	0.00016084124	0.92153937
1.0	0.99016505	9.3595656e-05	0.9991412	0.9992424	0.73233056	0.99939287	0.99973816	0.99715495	0.96095955	0.99675107
1.0	0.99969494	0.9990834	0.9982905	0.97173846	0.99295133	0.9994937	0.99545383	0.99996364	0.99987006	0.8531916
1.0	0.9999083	0.0001394264	0.9978733	0.4018411	0.99605185	0.5925217	0.044085227	0.59020257	0.8607354	0.9994918
1.0	0.85587746	0.0042669233	0.9996697	0.9373867	0.9954254	0.99732226	0.050224714	0.99636877	0.55515623	0.9991254
1.0	0.99964225	0.9498118	0.9999682	0.9999765	0.9965731	0.33162388	0.997437	0.5700767	0.9423515	0.93167263
1.0	0.99431676	0.99899846	0.9712323	0.9986721	0.99865675	0.999223	0.9810075	0.03127934	0.9996489	0.9992317
1.0	0.9995353	0.99988985	0.9988851	0.9988172	0.9974456	0.002733446	0.99872607	0.99864274	0.9993673	0.9983499
1.0	0.97822964	0.99892753	0.999938	0.9740519	0.9994711	0.9931571	0.9229962	0.9560113	0.9988655	0.5921853
1.0	0.9986945	0.0058453837	0.9655485	0.820515	0.99728	0.9768248	0.99674475	0.84150213	0.6852939	0.99980694
1.0	0.73525184	0.30662835	0.9998783	0.24441954	0.9972332	0.9994487	0.4122769	0.9998392	0.9998178	0.9997981
1.0	0.96823055	0.9684826	0.98643327	0.9983298	0.97799826	0.9993923	0.99864954	0.0012876084	0.9705432	0.6744346
1.0	0.9987675	0.97776467	0.9993586	0.9740519	0.45241284	0.9981889	0.0018792821	0.99837446	0.9743928	0.9999356
1.0	0.99932194	0.9859439	0.7805734	0.094257884	0.98759055	0.9370596	0.9211102	0.15339993	0.9993954	0.9999502
1.0	0.99943143	0.99571484	0.9980136	0.94382775	0.99978775	0.99883443	0.38442558	0.65952796	0.99994326	0.20875552
1.0	0.9999893	0.99514246	0.93394333	0.9999223	0.9950814	0.9808826	0.9803741	0.9987664	0.998912	0.9998913
1.0	0.0032185367	0.9982584	0.9994698	0.9998461	0.99711716	0.027260667	0.51698506	0.9999261	0.9981394	0.9997304
1.0	0.0040183538	0.00064412865	0.95154667	0.9964223	0.99915624	0.9994796	0.9914716	0.99471843	0.979408	0.84417045
1.0	0.8072618	0.9959298	0.96307284	0.9980562	0.8986413	0.9967482	0.9993979	0.0019275254	0.94127065	0.99979943
1.0	0.99467045	0.9632293	0.99457633	0.99995625	0.95690924	0.0032312726	0.39530733	0.9822207	0.9927406	0.99983025
1.0	0.999701	0.97696245	0.9856491	0.99949026	0.9891417	0.9955023	0.99847823	0.9812242	0.50271314	0.9997811
1.0	0.9990621	0.916014	0.9851702	0.9998977	0.99972695	0.008358742	0.9995258	0.9616611	0.99712795	0.866878
1.0	0.9998355	0.99973637	0.99808073	0.98844284	0.023565779	0.9450776	0.5731901	0.999884	0.78971666	0.9999924
1.0	0.9984755	0.99732816	0.90368414	0.9870452	0.99707067	0.99956626	0.9789409	0.8255859	0.99782205	0.64266026
1.0	0.9992084	0.5037842	0.7650487	0.9997063	0.997232	0.96267253	0.99943537	0.9998734	0.9949243	0.37676334
1.0	0.99971586	0.9958405	0.8811448	4.6726058e-05	0.009891505	0.9886751	0.9920448	0.82378036	0.040837478	0.9255801
1.0	0.026944252	0.9049955	0.9980558	0.99886346	0.9992306	0.99753463	0.6408265	0.1795144	0.9987326	0.99971086
1.0	0.98339254	0.9056065	0.9225898	0.99654573	0.9958554	0.8473322	0.99855644	0.76009345	0.99921656	0.9947523
1.0	0.9997588	0.9925277	0.63822037	0.013870925	0.89409286	0.9979438	0.9963552	0.9966563	0.99156356	0.94954133
1.0	0.04118022	0.99943024	0.51656324	0.9997248	0.985761	0.40434766	0.71549565	0.9993382	0.99421954	0.5250873
1.0	0.97517383	0.9974898	0.998041	0.99910957	0.9993869	0.997148	0.9993819	0.99941635	0.99537235	0.00050069444
1.0	0.9999124	0.12495167	0.9998677	0.9959602	0.9991454	0.73493344	0.99658537	0.07304109	0.9927406	0.9907246
1.0	0.9939247	0.9999088	0.96503276	0.9980508	0.9999192	0.99950325	0.99160695	0.9994956	0.99842286	0.9998141
1.0	0.9993375	0.00025213097	0.9991744	0.9993685	0.79253685	0.99930775	0.9934248	0.05261355	0.9814191	0.90688694
1.0	0.98233277	0.54930013	0.005518418	0.056279168	0.9729441	0.9993591	0.99699044	0.99786395	0.9996933	0.99924767
1.0	0.9998547	0.9584395	0.58449274	0.99995935	0.8302543	0.9494461	0.9964127	0.62923646	0.99948454	0.99728703
1.0	0.09560629	0.09469364	0.9982072	0.18868639	0.954844	0.9998591	0.99733317	0.9996767	0.5449406	0.9683251
1.0	0.99993193	0.98961747	0.75719315	0.99958724	0.9941544	0.99990547	0.9987765	0.9985323	0.99937385	0.3684109
1.0	0.99985516	0.9982211	0.99457437	0.9979108	0.25712496	0.9993765	0.9968425	0.994609	0.00285101	0.99059874
1.0	0.9997049	0.9981963	0.999995	0.99983704	0.9979206	0.9985031	0.9994999	0.9988906	0.9997323	0.99977714
1.0	0.9933049	0.62335294	0.9985909	0.9998062	0.9843455	0.9985846	0.99996936	0.9989022	0.16920069	0.99989235
1.0	0.99859124	0.99759847	0.36505446	0.9918982	0.67442167	0.9856549	0.99789184	0.9973788	0.9997919	0.00073768577
1.0	0.9988951	0.9995135	0.9459078	0.97176176	0.00014314872	0.9980076	0.99864024	0.25637466	0.967125	0.0010729178
1.0	0.9998093	0.35490853	0.9764281	0.97858226	0.14606042	0.999961	0.99998903	0.9996524	0.97397274	0.9998419
1.0	0.9956976	0.9998952	0.9908484	0.2743096	0.99871755	0.99162066	0.99473107	0.99984944	0.9985505	0.9997942
1.0	0.99940217	0.9933838	0.9444523	0.9996252	0.99968445	0.9989084	0.99010986	0.9514491	0.99956876	0.9999095
1.0	0.99392164	0.31424406	0.9909281	0.9991486	0.8837348	0.9870695	0.9971717	0.9925056	0.7223018	0.99987376
1.0	0.998752	0.9743225	0.23596416	0.99674076	0.9227218	0.99957687	0.9895259	0.9904441	0.9994649	0.99637324
1.0	0.8721748	0.7175269	0.95921415	0.99997115	0.99893206	0.99218845	0.99713814	0.99546885	0.94815177	0.99931324
1.0	0.99979895	0.7178669	0.9977064	0.99588734	0.6092843	0.9996024	0.9946162	0.99837816	0.9985617	0.7925776
1.0	0.9998374	0.99918395	0.9342982	0.99953246	0.9177966	0.73417217	0.92349565	0.49502403	0.99470526	0.9995844
1.0	0.99951994	0.97776467	0.9988223	0.9818277	0.99931407	0.9995474	0.9992943	0.9995443	0.814533	0.03600691
1.0	0.99988985	0.9472533	0.9995153	0.98012275	0.9918549	0.9960366	0.9971481	0.9998385	0.99937916	0.714006
1.0	0.9991849	0.99878603	0.9923334	0.997938	0.9043156	0.26371214	0.9990283	0.8742826	0.9999659	0.0001723798
1.0	0.005490097	0.97776467	0.24044156	0.8463259	0.9907418	0.97387934	0.91227114	0.42640468	0.9993356	0.020820655
1.0	0.9997893	0.99986494	0.0002291278	0.9990464	0.9590295	0.95255405	0.02736323	0.99924976	0.99989223	0.99421716
1.0	0.9968641	0.996367	0.99328125	0.003101762	0.267434	0.8547403	0.9994299	0.9974726	0.99922335	0.97640866
1.0	0.99999356	0.9997273	0.99898094	0.9997514	0.99838126	0.9996294	0.99950886	0.81946343	0.99873763	0.55223036
1.0	0.9642959	0.9934349	0.10422766	0.99979657	0.3628811	0.9988631	0.9979532	0.9998242	0.99280316	0.009810735
1.0	0.3712807	0.9973724	0.9997303	0.9963871	0.9721147	0.99856097	0.9990884	0.99985385	0.8021505	0.9992023
1.0	0.9989065	0.03263662	0.99909186	0.9915548	0.9602518	0.99838126	0.99938285	0.9987533	0.99943763	0.016396163
1.0	0.980638	0.99919134	0.9991104	0.9985013	0.99982446	0.6691659	0.3393043	0.99932754	0.99922657	0.94623756
1.0	0.9997271	0.3926504	0.9985147	0.9571438	0.9995633	0.9596185	0.8574697	0.999985	0.9932767	0.9714749
1.0	0.99966955	0.9988882	0.99682045	0.9885055	0.40256193	0.27123418	0.9993224	0.993749	0.98996514	0.9891261
1.0	0.99994457	0.98589545	0.99815625	0.99369943	0.11282008	0.016313432	0.99728024	0.9997428	0.99033195	0.9994892
1.0	0.6454762	0.99973804	0.31451446	0.9996928	0.99321175	0.99942976	0.99228126	0.9999243	0.9898057	0.0004095341
1.0	0.9981792	0.9943527	0.93361735	0.9994516	0.9999168	0.42821655	0.99076277	0.99984133	0.96129817	0.9999589
1.0	0.99978477	0.9990386	0.84656537	0.9813845	0.99870145	0.9960329	0.1136038	0.9998099	0.41102824	0.02083604
1.0	0.9998149	0.99690884	0.999132	0.035276912	0.8086947	0.45634198	0.7587629	0.9989973	0.9999821	0.45324257
1.0	0.64271164	0.99947137	0.46830904	0.99991083	0.38931698	0.9577602	0.9984981	0.99999547	0.82472456	0.49003544
1.0	0.999765	0.99912184	0.91192853	0.9996346	0.9983084	0.98453104	0.9995029	0.9998311	0.99837315	0.9998105
1.0	0.9244767	0.116129644	0.91269785	0.7390341	0.9906369	0.9999304	0.5683236	0.001816836	0.9971016	0.24965364
1.0	0.98466855	0.95560986	0.98425263	0.8901805	0.9286333	0.99879175	0.9994344	0.0016958136	0.8621722	0.99026513
1.0	0.83924264	0.9999057	0.3283557	0.99529004	0.99584216	0.94293135	0.5263167	0.99981016	0.9993616	0.9445817
1.0	0.84636825	0.99971145	0.992117	0.9997806	0.9833118	0.9896846	0.09377856	0.9627168	0.973605	0.97640866
1.0	0.973546	0.97776467	0.47911555	0.9997837	0.99138415	0.999469	0.99864954	0.67337847	0.9680045	0.8018216
1.0	0.99836475	0.99835014	0.9970983	0.99513453	0.99997246	0.060956195	0.9999534	0.9991773	0.997482	0.9966273
1.0	0.9999119	0.9992637	0.99875426	0.99664897	0.99992466	0.99453026	0.9995969	0.99987495	0.9993284	0.03678548
1.0	0.9993375	0.9981713	0.992964	0.9999819	0.9956442	0.99409384	0.9935041	0.99988854	0.6646501	0.99997604
1.0	0.98233277	0.9974185	0.9996278	0.7290016	0.9981554	0.5504048	0.9242002	0.999453	0.20767938	0.8807048
1.0	0.98233277	0.9980622	0.99440175	0.9999547	0.9994623	0.9239698	0.99441767	0.99182606	0.999215	0.99876094
1.0	0.98447716	0.9995433	0.9997255	0.9960836	0.99872005	0.99950945	0.99934334	0.694171	0.9953312	0.062901415
1.0	0.9991666	0.5543053	0.9946248	0.9980027	0.910096	0.6063205	0.6451387	0.003794899	0.025812441	0.99981993
1.0	0.999943	0.9990707	0.9949026	0.9994985	0.9983968	0.98663574	0.40452525	0.63489604	0.9830824	0.9929012
1.0	0.99999714	0.44035348	0.9976057	0.99945885	0.9986029	0.024980025	0.0056317016	0.99924016	0.9881826	0.5412853
1.0	0.99667156	0.9009644	0.07331625	0.9948296	0.9909128	0.997015	0.99890804	0.99986756	0.99630475	0.9994259
1.0	0.998689	0.9940579	0.96613586	0.9997801	0.39384526	0.9982982	0.9995122	0.42892885	0.9997987	0.9999765
1.0	0.99974674	0.99787474	0.98625565	0.99577856	0.99440575	0.96101725	0.99376994	0.009449844	0.98154944	0.98350996
1.0	0.99954814	0.9987986	0.9858644	0.9997502	0.0003328806	0.024714861	0.9901239	0.9998447	0.99605405	0.99856794
1.0	0.99996483	0.99938095	0.9991304	0.67700887	0.99992657	0.9989649	0.96839005	0.99736917	0.41300008	0.9943116
1.0	0.99977475	0.99685055	0.34405053	0.99993205	0.99262005	0.88748586	0.9996214	0.9998357	0.23084113	0.9994392
1.0	0.9999895	0.93185437	0.99885356	0.0004735917	0.9987129	0.93641394	0.9993723	0.99988186	0.99964666	0.6180209
1.0	0.999902	0.8964302	0.99774075	0.9997825	0.99532145	0.9883354	0.17611836	0.99988127	0.0016762351	0.60523385
1.0	0.984277	0.9885628	0.9790659	0.9740519	0.00016625678	0.9916666	0.9961438	0.9995277	0.99510056	0.96869713
1.0	0.13429137	0.99982446	0.9987552	0.0948315	0.99999404	0.8827757	0.98602504	0.99948573	0.49096233	0.42218268
1.0	0.9998105	0.9995889	0.99865603	0.99974734	0.99467355	0.14705168	0.0011927368	0.99669063	0.9497729	0.999652
1.0	0.9997309	0.0021269782	0.65377146	0.9996408	0.9986053	0.9994261	0.36874714	0.99484926	0.9956239	0.99979883
1.0	0.9616354	0.00027258386	0.99832934	0.07306732	0.033182386	0.8675854	0.039183374	0.9932755	0.99968827	0.99956065
1.0	0.99819416	0.9972186	0.9282599	0.9995209	0.30536583	0.9883354	0.04172153	0.28249973	0.9927406	0.0005693769
1.0	0.9999199	0.99818856	0.77460635	0.997664	0.9950059	0.9944166	0.97575915	0.66287017	0.17814007	0.9998336
1.0	0.9999225	0.0014319324	0.20901012	0.9997178	0.999925	0.99597967	0.9993819	0.999813	0.9927632	0.78206587
1.0	0.014515662	0.012155309	0.9927375	0.18491592	0.95469487	0.98150027	0.055121187	0.8978741	0.11487901	0.016883994
1.0	0.91061854	0.99807066	0.999129	0.9968753	0.9999155	0.89293885	0.99775475	0.99984264	0.7808498	0.04696001
1.0	0.9657618	0.74720097	0.9985001	0.9376749	0.99965584	0.94080895	0.99956435	0.9519317	0.9927406	0.00010477282
1.0	0.999948	0.9912144	0.9972752	0.0004378041	0.9988611	0.95295894	0.022981765	0.9998838	0.96489924	0.9774738
1.0	0.05314657	0.99324375	0.9996117	0.99677104	0.95690924	0.99874276	0.99224985	0.9984378	0.99999475	0.9910404
1.0	0.999783	0.9995844	0.99941957	0.0016653386	0.9975067	0.99436635	0.99674124	0.9997377	0.9866862	0.9824368
1.0	0.55428755	0.99462944	0.9979235	0.99989295	0.999154	0.95408344	0.99955183	0.14651601	0.998847	0.98974866
1.0	0.9450049	0.99745816	0.8926289	0.9997178	0.9989378	0.6550332	0.9992681	0.00032308948	0.0024310853	0.99228114
1.0	0.6365762	0.998833	0.99151844	0.999539	0.9967463	0.57427335	0.9992198	0.9999697	0.9919912	0.97954226
1.0	0.11674459	0.99875283	0.9990823	0.23991317	0.5329651	0.019245407	0.9983791	0.9998406	0.64494115	0.9992387
1.0	0.9997987	0.99377877	0.98756	0.9991002	0.9866192	0.9801793	0.97801363	0.99977356	0.9996735	0.7958719
1.0	0.9942491	0.9999888	0.2741053	0.9946755	0.9989974	0.93459314	0.9961643	0.9960653	0.9969319	0.9999267
1.0	0.9081841	0.999035	0.90738916	0.99984014	0.18810551	0.917829	0.0006060113	0.9997303	0.9956079	0.99981445
1.0	0.99990475	0.9967962	0.026811857	0.99965477	0.9974579	0.99935573	0.92485297	0.99816316	0.9870329	0.23242065
1.0	0.99979454	0.92881215	0.98114496	0.20536634	0.995793	0.9041322	0.79466647	0.9778993	0.997297	0.68185574
1.0	0.9174337	0.980565	0.9996458	0.35464314	0.96670103	0.9953341	0.9994349	0.28628796	0.9993315	0.94987065
1.0	0.38223997	0.7432548	0.9948225	0.43308067	0.48831722	0.99946314	0.99909854	0.99658775	0.9991725	0.9355548
1.0	0.93228155	0.999683	0.7461029	0.8563571	0.033182386	0.9989812	0.99960274	0.9999902	0.9981927	0.9998149
1.0	0.004987757	0.99936825	0.99985313	0.99958605	0.99919766	0.99971634	0.99742377	0.9974021	0.99986935	0.99874085
1.0	0.999315	0.9935725	0.055546362	0.99745685	0.053531617	0.0015353748	0.99964774	0.9995115	0.9952982	0.99710053
1.0	0.9996855	0.5512119	0.99468464	0.9997129	0.78656155	0.9879507	0.99424237	0.9990752	0.91265535	0.9981065
1.0	0.999703	0.9954313	0.9100057	0.9999114	0.99880683	0.99939954	0.9999095	0.9998808	0.9982932	0.99989665
1.0	0.9052434	0.983547	0.9981304	0.91813034	0.9991179	0.99843615	0.43882698	0.99884486	0.062125452	0.99998236
0.0	0.98233277	0.97776467	0.9790092	0.9740519	0.95690924	0.9883354	0.9862401	0.9925056	0.9927406	0.97640866
0.0	0.98233277	0.97776467	0.9790092	0.9740519	0.95690924	0.9883354	0.9862401	0.9925056	0.9927406	0.97640866
0.0	0.98233277	0.97776467	0.9790092	0.9740519	0.95690924	0.9883354	0.9862401	0.9925056	0.9927406	0.97640866
0.0	0.98233277	0.97776467	0.9790092	0.9740519	0.95690924	0.9883354	0.9862401	0.9925056	0.9927406	0.97640866
0.0	0.98233277	0.97776467	0.9790092	0.9740519	0.95690924	0.9883354	0.9862401	0.9925056	0.9927406	0.97640866
0.0	0.98233277	0.97776467	0.9790092	0.9740519	0.95690924	0.9883354	0.9862401	0.9925056	0.9927406	0.97640866
0.0	0.9916318	0.972671	0.99577373	0.9960045	0.8868454	0.98865193	0.993763	0.99446964	0.9948719	0.99703276
0.0	0.98233277	0.97776467	0.9790092	0.9740519	0.95690924	0.9883354	0.9862401	0.9925056	0.9927406	0.9764088
0.0	0.9759119	0.84022784	0.84889936	0.89868075	0.94371146	0.7055071	0.9900035	0.8885636	0.91864806	0.62226236
0.0	0.9759119	0.84022784	0.84889936	0.89868075	0.94371146	0.7055071	0.9900035	0.8885636	0.91864806	0.62226236
0.0	0.9759119	0.84022784	0.84889936	0.89868075	0.94371146	0.7055071	0.9900035	0.8885636	0.91864806	0.62226236
0.0	0.9759119	0.84022784	0.84889936	0.89868075	0.94371146	0.7055071	0.9900035	0.8885636	0.91864806	0.62226236
0.0	0.99880373	0.98801893	0.9946884	0.9980027	0.99603796	0.9925649	0.9961643	0.99826306	0.979066	0.9953903
0.0	0.99948055	0.9984047	0.99904007	0.99790525	0.99779737	0.9951206	0.9970145	0.9987068	0.99279296	0.9993824
0.0	0.99935395	0.9973525	0.998295	0.9966274	0.99637234	0.99361694	0.9961355	0.9978211	0.98828727	0.998917
0.0	0.99501234	0.9889704	0.9912452	0.99080396	0.98930466	0.98391044	0.9870077	0.99294925	0.97113997	0.979565
0.0	0.99935395	0.9973525	0.998295	0.9966274	0.99637234	0.99361694	0.9961355	0.9978211	0.98828727	0.998917
0.0	0.99935395	0.9973525	0.998295	0.9966274	0.99637234	0.99361694	0.9961355	0.9978211	0.98828727	0.998917
0.0	0.99501234	0.9889704	0.9912452	0.99080396	0.98930466	0.98391044	0.9870077	0.99294925	0.97113997	0.979565
0.0	0.9997805	0.9990386	0.9993032	0.99956924	0.9984707	0.99930227	0.9993224	0.99979085	0.999215	0.9997212
0.0	0.98233277	0.97776467	0.9790092	0.9740519	0.95690924	0.9883354	0.9862401	0.9925056	0.9927406	0.97640866
0.0	0.98233277	0.97776467	0.9790092	0.9740519	0.95690924	0.9883354	0.9862401	0.9925056	0.9927406	0.97640866
0.0	0.9997805	0.9990386	0.9993032	0.99956924	0.9984707	0.99930227	0.9993224	0.99979085	0.999215	0.9997212
0.0	0.98233277	0.97776467	0.9790092	0.9740519	0.95690924	0.9883354	0.9862401	0.9925056	0.9927406	0.97640866
0.0	0.98233277	0.97776467	0.9790092	0.9740519	0.95690924	0.9883354	0.9862401	0.9925056	0.9927406	0.97640866
0.0	0.99935395	0.9973525	0.998295	0.9966274	0.99637234	0.99361694	0.9961355	0.9978211	0.98828727	0.998917
0.0	0.99501234	0.9889704	0.9912452	0.99080396	0.98930466	0.98391044	0.9870077	0.99294925	0.97113997	0.979565
0.0	0.99880373	0.98801893	0.9946884	0.9980027	0.99603796	0.9925649	0.9961643	0.99826306	0.979066	0.9953903
0.0	0.99935395	0.9973525	0.998295	0.9966274	0.99637234	0.99361694	0.9961355	0.9978211	0.98828727	0.998917
0.0	0.98233277	0.97776467	0.9790092	0.9740519	0.95690924	0.9883354	0.9862401	0.9925056	0.9927406	0.97640866
0.0	0.98233277	0.97776467	0.9790092	0.9740519	0.95690924	0.9883354	0.9862401	0.9925056	0.9927406	0.97640866
0.0	0.9997805	0.9990386	0.9993032	0.99956924	0.9984707	0.99930227	0.9993224	0.99979085	0.999215	0.9997212
0.0	3.782546e-05	4.594805e-05	0.00022851976	0.00013232596	1.9644356e-05	0.00020524258	0.00018430999	0.00013500925	0.00020084	0.00020860782
0.0	0.0060963025	0.00034459078	0.014890946	0.3088391	0.9760435	0.0032288483	0.11449458	0.18703738	0.009582401	0.0032732908
0.0	0.9997805	0.9990386	0.9993032	0.99956924	0.9984707	0.99930227	0.9993224	0.99979085	0.999215	0.9997212
0.0	0.98233277	0.97776467	0.9790092	0.9740519	0.95690924	0.9883354	0.9862401	0.9925056	0.9927406	0.97640866
0.0	0.9997805	0.9990386	0.9993032	0.99956924	0.9984707	0.99930227	0.9993224	0.99979085	0.999215	0.9997212
0.0	0.98233277	0.97776467	0.9790092	0.9740519	0.95690924	0.9883354	0.9862401	0.9925056	0.9927406	0.97640866
0.0	0.98233277	0.97776467	0.9790092	0.9740519	0.95690924	0.9883354	0.9862401	0.9925056	0.9927406	0.97640866
0.0	0.98233277	0.97776467	0.9790092	0.9740519	0.95690924	0.9883354	0.9862401	0.9925056	0.9927406	0.97640866
0.0	0.98233277	0.97776467	0.9790092	0.9740519	0.95690924	0.9883354	0.9862401	0.9925056	0.9927406	0.97640866
0.0	0.9997805	0.9990386	0.9993032	0.99956924	0.9984707	0.99930227	0.9993224	0.99979085	0.999215	0.9997212
0.0	0.99880373	0.98801893	0.9946884	0.9980027	0.99603796	0.9925649	0.9961643	0.99826306	0.979066	0.9953903
0.0	0.99880373	0.98801893	0.9946884	0.9980027	0.99603796	0.9925649	0.9961643	0.99826306	0.979066	0.9953903
0.0	0.99935395	0.9973525	0.998295	0.9966274	0.99637234	0.99361694	0.9961355	0.9978211	0.98828727	0.998917
0.0	0.99935395	0.9973525	0.998295	0.9966274	0.99637234	0.99361694	0.9961355	0.9978211	0.98828727	0.998917
0.0	0.9966336	0.98122716	0.97501546	0.9884898	0.8831002	0.9715836	0.97920793	0.98176664	0.86038256	0.9891332
0.0	0.996119	0.98186034	0.9664345	0.99005544	0.85202456	0.97465116	0.97941476	0.9831275	0.8898651	0.9880554
0.0	0.99657696	0.9797249	0.97098285	0.98829436	0.8733301	0.97772205	0.9817539	0.98538184	0.8610269	0.98518074
0.0	0.9965994	0.9810238	0.9729805	0.9884969	0.88411474	0.97546095	0.9815529	0.9855393	0.8778146	0.98590964
0.0	0.9955355	0.9729441	0.95769274	0.98449546	0.8358648	0.9679625	0.97110873	0.9771203	0.8211562	0.98026687
0.0	0.9955355	0.9729441	0.95769274	0.98449546	0.8358648	0.9679625	0.97110873	0.9771203	0.8211561	0.98026687
0.0	0.9955355	0.9729441	0.95769274	0.98449546	0.8358648	0.9679625	0.97110873	0.9771203	0.8211561	0.98026687
0.0	0.9955355	0.9729441	0.95769274	0.98449546	0.8358648	0.9679625	0.97110873	0.9771203	0.8211561	0.98026687
0.0	0.9955355	0.9729441	0.95769274	0.98449546	0.8358649	0.9679625	0.97110873	0.9771203	0.8211561	0.98026687
0.0	0.99501234	0.9889704	0.9912452	0.99080396	0.98930466	0.98391044	0.9870077	0.99294925	0.97113997	0.979565
0.0	0.99935395	0.9973525	0.998295	0.9966274	0.99637234	0.99361694	0.9961355	0.9978211	0.98828727	0.998917
0.0	0.99945515	0.9963756	0.9980567	0.9991223	0.99745554	0.99589276	0.99789363	0.9989079	0.99246866	0.9980233
0.0	0.99974495	0.99993813	0.98665154	0.99983335	0.00010336329	0.96635944	0.9462778	0.98547816	0.97934353	0.9982175
0.0	0.98578006	0.9996306	0.99967647	0.0004735917	0.99978966	0.027260667	0.99998176	0.99988806	0.99976593	0.999956
0.0	0.98578006	0.9996306	0.99967647	0.0004735917	0.99978966	0.027260667	0.99998176	0.99988806	0.99976593	0.999956
0.0	0.9992949	0.9999646	0.999584	0.0004735917	0.99976104	0.027260667	0.99996173	0.2505678	0.9983418	0.9999318
0.0	0.99935395	0.9973525	0.998295	0.9966274	0.99637234	0.99361694	0.9961355	0.9978211	0.98828727	0.998917
0.0	0.0012299295	0.024919698	0.0036404897	0.01607315	0.000834008	0.0012520673	0.0004908775	0.0033311965	0.0001279944	0.0020025088
0.0	0.98233277	0.97776467	0.9790092	0.9740519	0.95690924	0.9883354	0.9862401	0.9925056	0.9927406	0.97640866
0.0	0.98233277	0.97776467	0.9790092	0.9740519	0.95690924	0.9883354	0.9862401	0.9925056	0.9927406	0.97640866
0.0	0.9997805	0.9990386	0.9993032	0.99956924	0.9984707	0.99930227	0.9993224	0.99979085	0.999215	0.9997212
0.0	0.98233277	0.97776467	0.9790092	0.9740519	0.95690924	0.9883354	0.9862401	0.9925056	0.9927406	0.97640866
0.0	0.9998357	0.99887437	0.9994722	0.99989855	0.9994992	0.9989569	0.99940455	0.99982125	0.9993199	0.9995639
0.0	0.02934788	0.00062839495	0.0016872638	0.0002654638	0.0037854484	0.7870415	0.001238484	0.001125505	0.03769933	0.48345682
0.0	0.99640274	0.9264942	0.9903599	0.9467253	0.890275	0.96857697	0.9302452	0.9585139	0.941132	0.9645608
0.0	0.9997805	0.9990386	0.9993032	0.99956924	0.9984707	0.99930227	0.9993224	0.99979085	0.999215	0.9997212
0.0	0.98233277	0.97776467	0.9790092	0.9740519	0.95690924	0.9883354	0.9862401	0.9925056	0.9927406	0.97640866
0.0	0.98233277	0.97776467	0.9790092	0.9740519	0.95690924	0.9883354	0.9862401	0.9925056	0.9927406	0.97640866
0.0	0.98233277	0.97776467	0.9790092	0.9740519	0.95690924	0.9883354	0.9862401	0.9925056	0.9927406	0.97640866
0.0	0.98233277	0.97776467	0.9790092	0.9740519	0.95690924	0.9883354	0.9862401	0.9925056	0.9927406	0.97640866
0.0	0.98233277	0.97776467	0.9790092	0.9740519	0.95690924	0.9883354	0.9862401	0.9925056	0.9927406	0.97640866
0.0	0.9997805	0.9990386	0.9993032	0.99956924	0.9984707	0.99930227	0.9993224	0.99979085	0.999215	0.9997212
0.0	0.80339855	8.053149e-05	0.8732209	0.582453	0.6809226	0.098653145	0.14607723	0.118076764	0.28981352	0.02528076
0.0	0.999366	0.9963309	0.99645364	0.9996654	0.99221414	0.99394447	0.99780315	0.9962657	0.99485564	0.99939656
0.0	0.99891376	0.99148303	0.99619824	0.997303	0.99540186	0.99466693	0.9930929	0.9942425	0.99155444	0.997663
0.0	0.999701	0.98954135	0.99594396	0.9995461	0.9940501	0.99610525	0.9970796	0.9986456	0.9982657	0.999092
0.0	0.98233277	0.97776467	0.9790092	0.9740519	0.95690924	0.9883354	0.9862401	0.9925056	0.9927406	0.97640866
0.0	0.99880373	0.98801893	0.9946884	0.9980027	0.99603796	0.9925649	0.9961643	0.99826306	0.979066	0.9953903
0.0	0.99935395	0.9973525	0.998295	0.9966274	0.99637234	0.99361694	0.9961355	0.9978211	0.98828727	0.998917
0.0	0.99501234	0.9889704	0.9912452	0.99080396	0.98930466	0.98391044	0.9870077	0.99294925	0.97113997	0.979565
0.0	0.99935395	0.9973525	0.998295	0.9966274	0.99637234	0.99361694	0.9961355	0.9978211	0.98828727	0.998917
0.0	0.99891376	0.99148303	0.99619824	0.997303	0.99540186	0.99466693	0.9930929	0.9942425	0.99155444	0.997663
0.0	0.99935395	0.9973525	0.998295	0.9966274	0.99637234	0.99361694	0.9961355	0.9978211	0.98828727	0.998917
0.0	0.99966145	0.9981832	0.9993205	0.9983687	0.9987851	0.99721766	0.9983942	0.9993562	0.99595153	0.9995952
0.0	0.98233277	0.97776467	0.9790092	0.9740519	0.95690924	0.9883354	0.9862401	0.9925056	0.9927406	0.97640866
0.0	0.98233277	0.97776467	0.9790092	0.9740519	0.95690924	0.9883354	0.9862401	0.9925056	0.9927406	0.97640866
0.0	0.98233277	0.97776467	0.9790092	0.9740519	0.95690924	0.9883354	0.9862401	0.9925056	0.9927406	0.97640866
0.0	0.00070550235	0.00017278198	0.0021311562	0.04468083	0.0012125254	0.0004955173	0.011376319	0.0029362023	0.0023817613	0.0014140286
0.0	0.00070550235	0.00017278198	0.0021311562	0.04468083	0.0012125254	0.0004955173	0.011376319	0.0029362023	0.0023817613	0.0014140286
0.0	0.98233277	0.97776467	0.9790092	0.9740519	0.95690924	0.9883354	0.9862401	0.9925056	0.9927406	0.97640866
0.0	0.98233277	0.97776467	0.9790092	0.9740519	0.95690924	0.9883354	0.9862401	0.9925056	0.9927406	0.97640866
0.0	0.98233277	0.97776467	0.9790092	0.9740519	0.95690924	0.9883354	0.9862401	0.9925056	0.9927406	0.97640866
0.0	0.99880373	0.98801893	0.9946884	0.9980027	0.99603796	0.9925649	0.9961643	0.99826306	0.979066	0.9953903
0.0	0.99880373	0.98801893	0.9946884	0.9980027	0.99603796	0.9925649	0.9961643	0.99826306	0.979066	0.9953903
0.0	0.99935395	0.9973525	0.998295	0.9966274	0.99637234	0.99361694	0.9961355	0.9978211	0.98828727	0.998917
0.0	0.99935395	0.9973525	0.998295	0.9966274	0.99637234	0.99361694	0.9961355	0.9978211	0.98828727	0.998917
0.0	0.98233277	0.97776467	0.9790092	0.9740519	0.95690924	0.9883354	0.9862401	0.9925056	0.9927406	0.97640866
0.0	0.99501234	0.9889704	0.9912452	0.99080396	0.98930466	0.98391044	0.9870077	0.99294925	0.97113997	0.979565
0.0	0.99501234	0.9889704	0.9912452	0.99080396	0.98930466	0.98391044	0.9870077	0.99294925	0.97113997	0.979565
0.0	0.99935395	0.9973525	0.998295	0.9966274	0.99637234	0.99361694	0.9961355	0.9978211	0.98828727	0.998917
0.0	0.99935395	0.9973525	0.998295	0.9966274	0.99637234	0.99361694	0.9961355	0.9978211	0.98828727	0.998917
0.0	0.98233277	0.97776467	0.9790092	0.9740519	0.95690924	0.9883354	0.9862401	0.9925056	0.9927406	0.97640866
0.0	0.98233277	0.97776467	0.9790092	0.9740519	0.95690924	0.9883354	0.9862401	0.9925056	0.9927406	0.97640866
0.0	0.98233277	0.97776467	0.9790092	0.9740519	0.95690924	0.9883354	0.9862401	0.9925056	0.9927406	0.97640866
0.0	0.98233277	0.97776467	0.9790092	0.9740519	0.95690924	0.9883354	0.9862401	0.9925056	0.9927406	0.97640866
0.0	0.9997805	0.9990386	0.9993032	0.99956924	0.9984707	0.99930227	0.9993224	0.99979085	0.999215	0.9997212
0.0	0.98233277	0.97776467	0.9790092	0.9740519	0.95690924	0.9883354	0.9862401	0.9925056	0.9927406	0.97640866
0.0	0.98233277	0.97776467	0.9790092	0.9740519	0.95690924	0.9883354	0.9862401	0.9925056	0.9927406	0.97640866
0.0	0.9997805	0.9990386	0.9993032	0.99956924	0.9984707	0.99930227	0.9993224	0.99979085	0.999215	0.9997212
0.0	0.98233277	0.97776467	0.9790092	0.9740519	0.95690924	0.9883354	0.9862401	0.9925056	0.9927406	0.97640866
0.0	0.98233277	0.97776467	0.9790092	0.9740519	0.95690924	0.9883354	0.9862401	0.9925056	0.9927406	0.97640866
0.0	0.9998505	0.9994229	0.99954623	0.9996418	0.9989404	0.9994605	0.99952126	0.999858	0.9994294	0.9998252
0.0	0.98233277	0.97776467	0.9790092	0.9740519	0.95690924	0.9883354	0.9862401	0.9925056	0.9927406	0.97640866
0.0	0.98233277	0.97776467	0.9790092	0.9740519	0.95690924	0.9883354	0.9862401	0.9925056	0.9927406	0.97640866
0.0	0.98233277	0.97776467	0.9790092	0.9740519	0.95690924	0.9883354	0.9862401	0.9925056	0.9927406	0.97640866
0.0	0.9997805	0.9990386	0.9993032	0.99956924	0.9984707	0.99930227	0.9993224	0.99979085	0.999215	0.9997212
0.0	0.9997805	0.9990386	0.9993032	0.99956924	0.9984707	0.99930227	0.9993224	0.99979085	0.999215	0.9997212
0.0	0.98233277	0.97776467	0.9790092	0.9740519	0.95690924	0.9883354	0.9862401	0.9925056	0.9927406	0.97640866
0.0	0.99891376	0.99148303	0.99619824	0.997303	0.99540186	0.99466693	0.9930929	0.9942425	0.99155444	0.997663
0.0	0.00051344064	0.00211903	0.0006568779	0.00040306058	0.00012424466	0.0021211193	0.0011309965	0.005221904	0.004979271	0.0006579612
0.0	0.99880373	0.98801893	0.9946884	0.9980027	0.99603796	0.9925649	0.9961643	0.99826306	0.979066	0.9953903
0.0	0.99935395	0.9973525	0.998295	0.9966274	0.99637234	0.99361694	0.9961355	0.9978211	0.98828727	0.998917
0.0	0.99501234	0.9889704	0.9912452	0.99080396	0.98930466	0.98391044	0.9870077	0.99294925	0.97113997	0.979565
0.0	0.99935395	0.9973525	0.998295	0.9966274	0.99637234	0.99361694	0.9961355	0.9978211	0.98828727	0.998917
0.0	0.999366	0.9963309	0.99645364	0.9996654	0.99221414	0.99394447	0.99780315	0.9962657	0.99485564	0.99939656
0.0	0.99880373	0.98801893	0.9946884	0.9980027	0.99603796	0.9925649	0.9961643	0.99826306	0.979066	0.9953903
0.0	0.99880373	0.98801893	0.9946884	0.9980027	0.99603796	0.9925649	0.9961643	0.99826306	0.979066	0.9953903
0.0	0.99935395	0.9973525	0.998295	0.9966274	0.99637234	0.99361694	0.9961355	0.9978211	0.98828727	0.998917
0.0	0.99935395	0.9973525	0.998295	0.9966274	0.99637234	0.99361694	0.9961355	0.9978211	0.98828727	0.998917
0.0	0.99935395	0.9973525	0.998295	0.9966274	0.99637234	0.99361694	0.9961355	0.9978211	0.98828727	0.998917
0.0	0.99935395	0.9973525	0.998295	0.9966274	0.99637234	0.99361694	0.9961355	0.9978211	0.98828727	0.998917
0.0	0.9997805	0.9990386	0.9993032	0.99956924	0.9984707	0.99930227	0.9993224	0.99979085	0.999215	0.9997212
0.0	0.9997805	0.9990386	0.9993032	0.99956924	0.9984707	0.99930227	0.9993224	0.99979085	0.999215	0.9997212
0.0	0.99880373	0.98801893	0.9946884	0.9980027	0.99603796	0.9925649	0.9961643	0.99826306	0.979066	0.9953903
0.0	0.99935395	0.9973525	0.998295	0.9966274	0.99637234	0.99361694	0.9961355	0.9978211	0.98828727	0.998917
0.0	0.99935395	0.9973525	0.998295	0.9966274	0.99637234	0.99361694	0.9961355	0.9978211	0.98828727	0.998917
0.0	0.9997805	0.9990386	0.9993032	0.99956924	0.9984707	0.99930227	0.9993224	0.99979085	0.999215	0.9997212
0.0	0.98233277	0.97776467	0.9790092	0.9740519	0.95690924	0.9883354	0.9862401	0.9925056	0.9927406	0.97640866
0.0	0.98233277	0.97776467	0.9790092	0.9740519	0.95690924	0.9883354	0.9862401	0.9925056	0.9927406	0.97640866
0.0	0.98233277	0.97776467	0.9790092	0.9740519	0.95690924	0.9883354	0.9862401	0.9925056	0.9927406	0.97640866
0.0	0.98233277	0.97776467	0.9790092	0.9740519	0.95690924	0.9883354	0.9862401	0.9925056	0.9927406	0.97640866
0.0	0.98233277	0.97776467	0.9790092	0.9740519	0.95690924	0.9883354	0.9862401	0.9925056	0.9927406	0.97640866
0.0	0.98233277	0.97776467	0.9790092	0.9740519	0.95690924	0.9883354	0.9862401	0.9925056	0.9927406	0.97640866
0.0	0.0006002217	0.0057234396	0.011975019	0.007156135	0.007987912	0.019315988	0.007288022	0.0032491246	0.0031000064	0.0039165495
0.0	0.0006002217	0.0057234396	0.011975014	0.007156135	0.007987912	0.019315988	0.007288022	0.0032491263	0.0031000064	0.0039165495
0.0	0.0006002217	0.0057234396	0.011975014	0.007156135	0.007987912	0.019315988	0.007288022	0.0032491263	0.0031000078	0.0039165495
0.0	0.0006002217	0.005723442	0.011975025	0.007156142	0.007987904	0.01931598	0.007288022	0.0032491263	0.003100005	0.0039165476
0.0	0.0006002217	0.0057234396	0.011975019	0.007156135	0.007987912	0.019315988	0.007288022	0.0032491263	0.0031000064	0.0039165514
0.0	0.00060022227	0.0057234396	0.011975019	0.007156135	0.007987912	0.019315988	0.007288022	0.0032491246	0.0031000064	0.0039165495
0.0	0.0006002217	0.0057234396	0.011975019	0.007156135	0.007987912	0.019315988	0.007288022	0.0032491263	0.0031000064	0.0039165495
0.0	0.0006002217	0.005723442	0.011975025	0.007156142	0.0079879	0.01931598	0.007288025	0.0032491263	0.003100005	0.0039165476
0.0	0.0006002217	0.0057234396	0.011975019	0.007156135	0.007987912	0.019315988	0.007288022	0.0032491263	0.0031000064	0.0039165495
0.0	0.00060022227	0.0057234396	0.011975019	0.007156135	0.007987912	0.019315988	0.007288022	0.0032491263	0.0031000078	0.0039165495
0.0	0.00060022227	0.0057234396	0.011975014	0.007156135	0.007987912	0.019315988	0.007288022	0.0032491246	0.0031000078	0.0039165495
0.0	0.0006002217	0.005723442	0.011975025	0.0071561383	0.007987904	0.01931598	0.007288025	0.0032491263	0.003100005	0.0039165476
0.0	0.00060022227	0.0057234396	0.011975019	0.007156135	0.007987912	0.019315988	0.007288022	0.0032491263	0.0031000064	0.0039165495
0.0	0.98233277	0.97776467	0.9790092	0.9740519	0.95690924	0.9883354	0.9862401	0.9925056	0.9927406	0.97640866
0.0	0.98233277	0.97776467	0.9790092	0.9740519	0.95690924	0.9883354	0.9862401	0.9925056	0.9927406	0.97640866
0.0	0.98233277	0.97776467	0.9790092	0.9740519	0.95690924	0.9883354	0.9862401	0.9925056	0.9927406	0.97640866
0.0	0.98233277	0.97776467	0.9790092	0.9740519	0.95690924	0.9883354	0.9862401	0.9925056	0.9927406	0.97640866
0.0	0.98233277	0.97776467	0.9790092	0.9740519	0.95690924	0.9883354	0.9862401	0.9925056	0.9927406	0.97640866
0.0	0.98233277	0.97776467	0.9790092	0.9740519	0.95690924	0.9883354	0.9862401	0.9925056	0.9927406	0.97640866
0.0	0.98233277	0.97776467	0.9790092	0.9740519	0.95690924	0.9883354	0.9862401	0.9925056	0.9927406	0.97640866
0.0	0.98233277	0.97776467	0.9790092	0.9740519	0.95690924	0.9883354	0.9862401	0.9925056	0.9927406	0.97640866
0.0	0.98233277	0.97776467	0.9790092	0.9740519	0.95690924	0.9883354	0.9862401	0.9925056	0.9927406	0.97640866
0.0	0.9997805	0.9990386	0.9993032	0.99956924	0.9984707	0.99930227	0.9993224	0.99979085	0.999215	0.9997212
0.0	0.98233277	0.97776467	0.9790092	0.9740519	0.95690924	0.9883354	0.9862401	0.9925056	0.9927406	0.97640866
0.0	0.98233277	0.97776467	0.9790092	0.9740519	0.95690924	0.9883354	0.9862401	0.9925056	0.9927406	0.97640866
0.0	0.98233277	0.97776467	0.9790092	0.9740519	0.95690924	0.9883354	0.9862401	0.9925056	0.9927406	0.97640866
0.0	0.999701	0.98954135	0.99594396	0.9995461	0.9940501	0.99610525	0.9970796	0.9986456	0.9982657	0.999092
0.0	0.9997601	0.9988883	0.9994236	0.99881065	0.999022	0.99710816	0.99838006	0.99949443	0.99595416	0.99969137
0.0	0.99935395	0.9973525	0.998295	0.9966274	0.99637234	0.99361694	0.9961355	0.9978211	0.98828727	0.998917
0.0	0.98233277	0.97776467	0.9790092	0.9740519	0.95690924	0.9883354	0.9862401	0.9925056	0.9927406	0.97640866
0.0	0.99891376	0.99148303	0.99619824	0.997303	0.99540186	0.99466693	0.9930929	0.9942425	0.99155444	0.997663
0.0	0.67179894	0.5259303	0.73994756	0.20245036	0.9787729	0.8475052	0.80634195	0.90416217	0.62840515	0.009258198
0.0	0.99963987	0.99635977	0.9979266	0.99951875	0.99466753	0.99838924	0.99667454	0.9981171	0.9875143	0.99861586
0.0	0.98233277	0.97776467	0.9790092	0.9740519	0.95690924	0.9883354	0.9862401	0.9925056	0.9927406	0.97640866
0.0	0.98233277	0.97776467	0.9790092	0.9740519	0.95690924	0.9883354	0.9862401	0.9925056	0.9927406	0.97640866
0.0	0.98233277	0.97776467	0.9790092	0.9740519	0.95690924	0.9883354	0.9862401	0.9925056	0.9927406	0.97640866
0.0	0.98233277	0.97776467	0.9790092	0.9740519	0.95690924	0.9883354	0.9862401	0.9925056	0.9927406	0.97640866
0.0	0.98233277	0.97776467	0.9790092	0.9740519	0.95690924	0.9883354	0.9862401	0.9925056	0.9927406	0.97640866
0.0	0.9995777	0.99896264	0.99881613	0.99931526	0.9982199	0.9986395	0.99887055	0.9994789	0.9985384	0.9986517
0.0	0.9997805	0.9990386	0.9993032	0.99956924	0.9984707	0.99930227	0.9993224	0.99979085	0.999215	0.9997212
0.0	0.98233277	0.97776467	0.9790092	0.9740519	0.95690924	0.9883354	0.9862401	0.9925056	0.9927406	0.97640866
0.0	0.999701	0.98954135	0.99594396	0.9995461	0.9940501	0.99610525	0.9970796	0.9986456	0.9982657	0.999092
0.0	0.999701	0.98954135	0.99594396	0.9995461	0.9940501	0.99610525	0.9970796	0.9986456	0.9982657	0.999092
0.0	0.999701	0.98954135	0.99594396	0.9995461	0.9940501	0.99610525	0.9970796	0.9986456	0.9982657	0.999092
0.0	0.999701	0.98954135	0.99594396	0.9995461	0.9940501	0.99610525	0.9970796	0.9986456	0.9982657	0.999092
0.0	0.999701	0.98954135	0.99594396	0.9995461	0.9940501	0.99610525	0.9970796	0.9986456	0.9982657	0.999092
0.0	0.0012873459	0.00042240377	0.0020364106	0.0011194518	0.0016692685	0.00047988625	0.09119455	0.022318048	0.055136427	0.002797832
0.0	0.002831159	0.00024704201	0.08033698	0.0058971313	0.0015927131	0.44402242	0.61457324	0.0035488901	0.022716245	0.001076047
0.0	0.98233277	0.97776467	0.9790092	0.9740519	0.95690924	0.9883354	0.9862401	0.9925056	0.9927406	0.97640866
0.0	0.80369073	0.002661095	0.6291338	0.43818122	0.8848207	0.50413126	0.88378614	0.9395641	0.0003532976	0.26712936
0.0	0.80369073	0.002661095	0.6291338	0.43818122	0.8848207	0.50413126	0.88378614	0.9395641	0.0003532976	0.26712936
0.0	0.81955546	0.008788953	0.0013364499	0.005655273	0.005270991	0.7909541	0.5375639	0.8876782	0.000203676	0.66656786
0.0	0.98233277	0.97776467	0.9790092	0.9740519	0.95690924	0.9883354	0.9862401	0.9925056	0.9927406	0.97640866
0.0	0.023698494	0.4831691	0.36809757	0.112641804	0.472245	0.090465486	0.7987494	0.9170227	0.0037933183	0.2723963
0.0	0.9997991	0.99893826	0.9987966	0.99955624	0.99752575	0.99817705	0.9984005	0.99924004	0.9969349	0.9990013
0.0	0.98233277	0.97776467	0.9790092	0.9740519	0.95690924	0.9883354	0.9862401	0.9925056	0.9927406	0.97640866
0.0	0.999419	0.9980679	0.9986797	0.997603	0.996494	0.99495053	0.9963229	0.99862814	0.990624	0.9992668
0.0	0.98233277	0.97776467	0.9790092	0.9740519	0.95690924	0.9883354	0.9862401	0.9925056	0.9927406	0.97640866
0.0	0.98233277	0.97776467	0.9790092	0.9740519	0.95690924	0.9883354	0.9862401	0.9925056	0.9927406	0.97640866
0.0	0.98233277	0.97776467	0.9790092	0.9740519	0.95690924	0.9883354	0.9862401	0.9925056	0.9927406	0.97640866
0.0	0.98233277	0.97776467	0.9790092	0.9740519	0.95690924	0.9883354	0.9862401	0.9925056	0.9927406	0.97640866
0.0	0.98233277	0.97776467	0.9790092	0.9740519	0.95690924	0.9883354	0.9862401	0.9925056	0.9927406	0.97640866
0.0	0.98233277	0.97776467	0.9790092	0.9740519	0.95690924	0.9883354	0.9862401	0.9925056	0.9927406	0.97640866
0.0	0.98233277	0.97776467	0.9790092	0.9740519	0.95690924	0.9883354	0.9862401	0.9925056	0.9927406	0.97640866
0.0	0.9998186	0.99886394	0.99886835	0.9995727	0.9978617	0.9983814	0.9980671	0.99944943	0.99611557	0.99928826
0.0	0.98233277	0.97776467	0.9790092	0.9740519	0.95690924	0.9883354	0.9862401	0.9925056	0.9927406	0.97640866
0.0	0.98233277	0.97776467	0.9790092	0.9740519	0.95690924	0.9883354	0.9862401	0.9925056	0.9927406	0.97640866
0.0	0.98233277	0.97776467	0.9790092	0.9740519	0.95690924	0.9883354	0.9862401	0.9925056	0.9927406	0.97640866
0.0	0.98233277	0.97776467	0.9790092	0.9740519	0.95690924	0.9883354	0.9862401	0.9925056	0.9927406	0.97640866
0.0	0.98233277	0.97776467	0.9790092	0.9740519	0.95690924	0.9883354	0.9862401	0.9925056	0.9927406	0.97640866
0.0	0.9995777	0.99896264	0.99881613	0.99931526	0.9982199	0.9986395	0.99887055	0.9994789	0.9985384	0.9986517
0.0	0.98233277	0.97776467	0.9790092	0.9740519	0.95690924	0.9883354	0.9862401	0.9925056	0.9927406	0.97640866
0.0	0.98233277	0.97776467	0.9790092	0.9740519	0.95690924	0.9883354	0.9862401	0.9925056	0.9927406	0.97640866
0.0	0.98233277	0.97776467	0.9790092	0.9740519	0.95690924	0.9883354	0.9862401	0.9925056	0.9927406	0.97640866
0.0	0.98233277	0.97776467	0.9790092	0.9740519	0.95690924	0.9883354	0.9862401	0.9925056	0.9927406	0.97640866
0.0	0.98233277	0.97776467	0.9790092	0.9740519	0.95690924	0.9883354	0.9862401	0.9925056	0.9927406	0.97640866
0.0	0.98233277	0.97776467	0.9790092	0.9740519	0.95690924	0.9883354	0.9862401	0.9925056	0.9927406	0.97640866
0.0	0.9993135	0.9950912	0.9977319	0.9983582	0.9975128	0.9963727	0.9956838	0.99609536	0.9947649	0.9981932
0.0	0.99945694	0.9939214	0.998747	0.9993106	0.9982437	0.9976174	0.9976908	0.99948055	0.99032885	0.9975413
0.0	0.9426547	0.75444454	0.13819866	0.5519332	0.3065445	0.5336552	0.76293766	0.915798	0.8832003	0.47607106
0.0	0.95742345	0.99193305	0.69620883	0.9981629	0.9308756	0.6600618	0.9646356	0.99472106	0.99126947	0.5365782
0.0	0.7724162	0.15554522	0.3526631	0.9841765	0.3278939	0.16624345	0.6727952	0.70353013	0.29359344	0.13395032
0.0	0.80518144	0.8013475	0.10017278	0.87002844	0.8420809	0.8387564	0.37815017	0.9492396	0.77449286	0.54794043
0.0	0.8963452	0.22612807	0.16818775	0.86669624	0.11478808	0.28403988	0.30222222	0.95353514	0.9921818	0.4070989
0.0	0.7498587	0.9077756	0.7252478	0.9949942	0.7974782	0.6788571	0.943011	0.97519875	0.95215356	0.35511515
0.0	0.47491908	0.6067695	0.16614805	0.96747524	0.058459237	0.9469169	0.57459986	0.8066911	0.19762972	0.61805546
0.0	0.9303161	0.67553115	0.18909706	0.8886725	0.8510911	0.8274251	0.711074	0.9307644	0.9432922	0.67421126
0.0	0.9312626	0.16944963	0.71378857	0.67940986	0.7780487	0.004280082	0.17629851	0.9593551	0.00035729236	0.7190431
0.0	0.999928	0.9994702	0.9998728	0.99993086	0.9996464	0.9996474	0.99963	0.9999311	0.99946505	0.99992335
0.0	0.00058912486	0.0025422934	0.0005239187	0.0014159685	0.001533877	0.0012789371	0.0017566117	0.0015057564	0.0018592876	0.00212914
0.0	0.002245314	0.0025331515	0.0032728938	0.025866555	0.0031454978	0.0028225563	0.009777609	0.001165847	0.006252179	0.01584771
0.0	0.3921728	0.0005065082	0.5862388	0.017142996	0.07972101	0.27075553	0.12005437	0.069313265	0.002204578	0.00066982815
0.0	0.0169224	0.1779089	0.20530343	0.0023389137	0.056393664	0.0005733179	0.07242024	0.9827194	0.05600142	0.027593585
0.0	0.86583894	0.45726046	0.88563865	0.93579525	0.9840739	0.88760644	0.7506685	0.94694364	0.9568789	0.8535007
0.0	0.99953413	0.9973816	0.99866974	0.9990777	0.9987406	0.99790984	0.9975515	0.9986796	0.9972777	0.9992632
0.0	0.99972516	0.9989998	0.9994549	0.9988894	0.99893254	0.99773216	0.99853134	0.99945337	0.9964251	0.9996799
0.0	0.99848807	0.9724504	0.9802067	0.99083006	0.99862385	0.9878955	0.9872126	0.98936355	0.9910966	0.995061
0.0	0.98233277	0.97776467	0.9790092	0.9740519	0.95690924	0.9883354	0.9862401	0.9925056	0.9927406	0.97640866
0.0	0.99977404	0.9961628	0.99876	0.99920636	0.9984668	0.9983798	0.99849164	0.99932027	0.9988049	0.9995956
0.0	0.9996486	0.997701	0.99752074	0.9992749	0.9952226	0.997148	0.9970906	0.99864274	0.9941222	0.9983499
0.0	0.98233277	0.97776467	0.9790092	0.9740519	0.95690924	0.9883354	0.9862401	0.9925056	0.9927406	0.97640866
0.0	0.9989826	0.99125576	0.9947179	0.9986014	0.9971207	0.9945182	0.9966664	0.99857914	0.9863577	0.9959947
0.0	0.9999342	0.32419243	0.98299086	0.85506034	0.97001517	0.9999585	0.97209644	0.7465882	0.9999058	0.99957913
0.0	0.88080037	0.0011818244	0.011388156	0.45362815	0.85527134	0.52310807	0.9432775	0.5770697	0.680795	0.5768176
0.0	0.88080037	0.0011818244	0.011388156	0.45362815	0.85527134	0.52310807	0.9432775	0.5770697	0.680795	0.5768176
0.0	0.9995857	0.9961732	0.9993525	0.9994773	0.9976042	0.9991653	0.99865603	0.9997936	0.99950814	0.9985039
0.0	0.9997075	0.9991443	0.9994972	0.9997843	0.99915683	0.9994293	0.9993523	0.9998894	0.99980825	0.9997212
0.0	0.9993593	0.9954195	0.99826247	0.9989718	0.99821943	0.99694735	0.9952167	0.99706763	0.9941638	0.99900573
0.0	0.013064782	0.0021269792	0.007230956	0.013435287	0.007880818	0.009075667	0.017531531	0.010121856	0.006748252	0.0046172384
0.0	0.998906	0.99295557	0.99694747	0.99825126	0.9956821	0.99536824	0.9942584	0.9952513	0.992365	0.99814737
0.0	0.013064782	0.0021269782	0.0072309594	0.013435282	0.007880814	0.009075667	0.017531531	0.010121856	0.0067482553	0.0046172384
0.0	0.998906	0.99295557	0.99694747	0.99825126	0.9956821	0.99536824	0.9942584	0.9952513	0.992365	0.99814737
0.0	0.98233277	0.97776467	0.9790092	0.9740519	0.95690924	0.9883354	0.9862401	0.9925056	0.9927406	0.97640866
0.0	0.98233277	0.97776467	0.9790092	0.9740519	0.95690924	0.9883354	0.9862401	0.9925056	0.9927406	0.97640866
0.0	0.98233277	0.97776467	0.9790092	0.9740519	0.95690924	0.9883354	0.9862401	0.9925056	0.9927406	0.97640866
0.0	0.9997805	0.9990386	0.9993032	0.99956924	0.9984707	0.99930227	0.9993224	0.99979085	0.999215	0.9997212
0.0	0.98233277	0.97776467	0.9790092	0.9740519	0.95690924	0.9883354	0.9862401	0.9925056	0.9927406	0.97640866
0.0	0.999701	0.98954135	0.99594396	0.9995461	0.9940501	0.99610525	0.9970796	0.9986456	0.9982657	0.999092
0.0	0.98233277	0.97776467	0.9790092	0.9740519	0.95690924	0.9883354	0.9862401	0.9925056	0.9927406	0.97640866
0.0	0.9997805	0.9990386	0.9993032	0.99956924	0.9984707	0.99930227	0.9993224	0.99979085	0.999215	0.9997212
0.0	0.98233277	0.97776467	0.9790092	0.9740519	0.95690924	0.9883354	0.9862401	0.9925056	0.9927406	0.97640866
0.0	3.7825423e-05	4.594805e-05	0.00022851976	0.00013232596	1.9644356e-05	0.00020524258	0.00018430999	0.00013500925	0.00020084	0.00020860782
0.0	0.98233277	0.97776467	0.9790092	0.9740519	0.95690924	0.9883354	0.9862401	0.9925056	0.9927406	0.97640866
0.0	0.98233277	0.97776467	0.9790092	0.9740519	0.95690924	0.9883354	0.9862401	0.9925056	0.9927406	0.97640866
0.0	0.9997805	0.9990386	0.9993032	0.99956924	0.9984707	0.99930227	0.9993224	0.99979085	0.999215	0.9997212
0.0	0.98233277	0.97776467	0.9790092	0.9740519	0.95690924	0.9883354	0.9862401	0.9925056	0.9927406	0.97640866
0.0	0.9998349	0.9978416	0.99924135	0.9996487	0.9987656	0.99880075	0.99900025	0.99974877	0.9994931	0.9998827
0.0	0.9997805	0.9990386	0.9993032	0.99956924	0.9984707	0.99930227	0.9993224	0.99979085	0.999215	0.9997212
0.0	0.98233277	0.97776467	0.9790092	0.9740519	0.95690924	0.9883354	0.9862401	0.9925056	0.9927406	0.97640866
0.0	3.782546e-05	4.594805e-05	0.00022851976	0.00013232596	1.9644356e-05	0.00020524258	0.00018430999	0.00013500925	0.00020084	0.00020860782
0.0	0.9992705	0.9927691	0.99824774	0.99818254	0.9978677	0.99577856	0.9953499	0.9947956	0.99689686	0.99880385
0.0	0.013064782	0.0021269782	0.0072309594	0.013435282	0.007880818	0.009075667	0.017531531	0.010121856	0.0067482553	0.0046172384
0.0	0.25824887	0.021906963	0.076706715	0.95400447	0.94967926	0.013014352	0.5435526	0.66678494	0.1729892	0.21912006
0.0	0.021533163	0.030393302	0.017807834	0.03754173	0.0014780274	0.027681047	0.049106255	0.1348707	0.001842476	0.17284083
0.0	0.99880373	0.98801893	0.9946884	0.9980027	0.99603796	0.9925649	0.9961643	0.99826306	0.979066	0.9953903
0.0	0.99880373	0.98801893	0.9946884	0.9980027	0.99603796	0.9925649	0.9961643	0.99826306	0.979066	0.9953903
0.0	0.99880373	0.98801893	0.9946884	0.9980027	0.99603796	0.9925649	0.9961643	0.99826306	0.979066	0.9953903
0.0	0.99880373	0.98801893	0.9946884	0.9980027	0.99603796	0.9925649	0.9961643	0.99826306	0.979066	0.9953903
0.0	0.98233277	0.97776467	0.9790092	0.9740519	0.95690924	0.9883354	0.9862401	0.9925056	0.9927406	0.97640866
0.0	0.98233277	0.97776467	0.9790092	0.9740519	0.95690924	0.9883354	0.9862401	0.9925056	0.9927406	0.97640866
0.0	0.98233277	0.97776467	0.9790092	0.9740519	0.95690924	0.9883354	0.9862401	0.9925056	0.9927406	0.97640866
0.0	0.98233277	0.97776467	0.9790092	0.9740519	0.95690924	0.9883354	0.9862401	0.9925056	0.9927406	0.97640866
0.0	0.98233277	0.97776467	0.9790092	0.9740519	0.95690924	0.9883354	0.9862401	0.9925056	0.9927406	0.97640866
0.0	0.98233277	0.97776467	0.9790092	0.9740519	0.95690924	0.9883354	0.9862401	0.9925056	0.9927406	0.97640866
0.0	0.98233277	0.97776467	0.9790092	0.9740519	0.95690924	0.9883354	0.9862401	0.9925056	0.9927406	0.97640866
0.0	0.9993593	0.9954195	0.99826247	0.9989718	0.99821943	0.99694735	0.9952167	0.99706763	0.9941638	0.99900573
0.0	0.98233277	0.97776467	0.9790092	0.9740519	0.95690924	0.9883354	0.9862401	0.9925056	0.9927406	0.97640866
0.0	0.98233277	0.97776467	0.9790092	0.9740519	0.95690924	0.9883354	0.9862401	0.9925056	0.9927406	0.97640866
0.0	0.98233277	0.97776467	0.9790092	0.9740519	0.95690924	0.9883354	0.9862401	0.9925056	0.9927406	0.97640866
0.0	0.98233277	0.97776467	0.9790092	0.9740519	0.95690924	0.9883354	0.9862401	0.9925056	0.9927406	0.97640866
0.0	0.98233277	0.97776467	0.9790092	0.9740519	0.95690924	0.9883354	0.9862401	0.9925056	0.9927406	0.97640866
0.0	0.99392164	0.9833214	0.9975973	0.99384946	0.9928933	0.99659437	0.9881032	0.9988096	0.9923597	0.99731976
0.0	0.99912816	0.9938028	0.9971896	0.9979372	0.9966641	0.99592054	0.9947419	0.99568814	0.9933623	0.9981469
0.0	0.013064782	0.0021269792	0.007230956	0.013435282	0.007880818	0.009075667	0.017531531	0.010121856	0.006748252	0.0046172384
0.0	0.013064782	0.0021269782	0.007230956	0.013435287	0.007880818	0.009075667	0.017531531	0.010121856	0.006748252	0.0046172384
0.0	0.013064782	0.0021269792	0.007230956	0.013435287	0.007880818	0.009075667	0.017531531	0.010121856	0.006748252	0.0046172384
0.0	0.013064782	0.0021269782	0.007230956	0.013435282	0.007880814	0.009075667	0.017531531	0.010121856	0.006748252	0.0046172384
0.0	0.0028129832	0.0012474117	0.00582352	0.012562482	0.002226232	0.0017714738	0.008130159	0.0006425232	0.00855664	0.012663798
0.0	0.98233277	0.97776467	0.9790092	0.9740519	0.95690924	0.9883354	0.9862401	0.9925056	0.9927406	0.97640866
0.0	0.014180916	0.0023382006	0.00843006	0.014328105	0.009518218	0.009918853	0.019567605	0.0106662335	0.0076037864	0.0052729785
0.0	0.99880373	0.98801893	0.9946884	0.9980027	0.99603796	0.9925649	0.9961643	0.99826306	0.979066	0.9953903
0.0	0.98233277	0.97776467	0.9790092	0.9740519	0.95690924	0.9883354	0.9862401	0.9925056	0.9927406	0.97640866
0.0	0.98233277	0.97776467	0.9790092	0.9740519	0.95690924	0.9883354	0.9862401	0.9925056	0.9927406	0.97640866
0.0	0.98233277	0.97776467	0.9790092	0.9740519	0.95690924	0.9883354	0.9862401	0.9925056	0.9927406	0.97640866
0.0	0.99891376	0.99148303	0.99619824	0.997303	0.99540186	0.99466693	0.9930929	0.9942425	0.99155444	0.997663
0.0	0.98233277	0.97776467	0.9790092	0.9740519	0.95690924	0.9883354	0.9862401	0.9925056	0.9927406	0.97640866
0.0	0.98233277	0.97776467	0.9790092	0.9740519	0.95690924	0.9883354	0.9862401	0.9925056	0.9927406	0.97640866
0.0	0.98233277	0.97776467	0.9790092	0.9740519	0.95690924	0.9883354	0.9862401	0.9925056	0.9927406	0.97640866
0.0	0.98233277	0.97776467	0.9790092	0.9740519	0.95690924	0.9883354	0.9862401	0.9925056	0.9927406	0.97640866
0.0	0.72559404	0.9400828	0.7513721	0.8644575	0.8831378	0.9026734	0.8400886	0.9828203	0.74326515	0.6364328
0.0	0.98233277	0.97776467	0.9790092	0.9740519	0.95690924	0.9883354	0.9862401	0.9925056	0.9927406	0.97640866
0.0	0.98233277	0.97776467	0.9790092	0.9740519	0.95690924	0.9883354	0.9862401	0.9925056	0.9927406	0.97640866
0.0	0.9996088	0.9979963	0.9984975	0.9997161	0.998164	0.99909496	0.9990144	0.9994363	0.99879444	0.99956065
0.0	0.98233277	0.97776467	0.9790092	0.9740519	0.95690924	0.9883354	0.9862401	0.9925056	0.9927406	0.97640866
0.0	0.98233277	0.97776467	0.9790092	0.9740519	0.95690924	0.9883354	0.9862401	0.9925056	0.9927406	0.97640866
0.0	0.013064782	0.0021269782	0.007230956	0.013435282	0.007880818	0.009075667	0.017531531	0.010121856	0.006748252	0.0046172384
0.0	0.98233277	0.97776467	0.9790092	0.9740519	0.95690924	0.9883354	0.9862401	0.9925056	0.9927406	0.97640866
0.0	0.98233277	0.97776467	0.9790092	0.9740519	0.95690924	0.9883354	0.9862401	0.9925056	0.9927406	0.97640866
0.0	0.94744545	0.34894598	0.2865822	0.92654496	0.8535608	0.50081336	0.93287635	0.0030176467	0.7657071	0.44006893
0.0	0.94744545	0.34894598	0.2865822	0.92654496	0.8535608	0.50081336	0.93287635	0.0030176467	0.7657071	0.44006893
0.0	0.98233277	0.97776467	0.9790092	0.9740519	0.95690924	0.9883354	0.9862401	0.9925056	0.9927406	0.97640866
0.0	0.013064776	0.0021269792	0.007230956	0.013435282	0.007880818	0.009075667	0.017531531	0.010121856	0.006748252	0.0046172384
0.0	0.7255939	0.9400828	0.7513721	0.8644575	0.8831378	0.9026735	0.8400885	0.9828203	0.7432652	0.6364329
0.0	0.99880373	0.98801893	0.9946884	0.9980027	0.99603796	0.9925649	0.9961643	0.99826306	0.979066	0.9953903
0.0	0.98233277	0.97776467	0.9790092	0.9740519	0.95690924	0.9883354	0.9862401	0.9925056	0.9927406	0.97640866
0.0	0.98233277	0.97776467	0.9790092	0.9740519	0.95690924	0.9883354	0.9862401	0.9925056	0.9927406	0.97640866
0.0	0.99885046	0.9912732	0.9949739	0.99843365	0.99653375	0.9939492	0.9971192	0.99853086	0.9832615	0.99647754
0.0	0.34740436	0.00018688249	0.035274196	0.0252113	0.91843057	0.0026163007	0.03130627	0.026774107	0.03486796	0.00013335005
0.0	0.020718921	0.0024754382	0.019020034	0.019585881	0.015200994	0.012353733	0.024811886	0.010942053	0.022806365	0.008471185
0.0	0.99975973	0.99793553	0.998716	0.9994555	0.9975635	0.9977222	0.9979267	0.9987753	0.9974711	0.9991117
0.0	0.34740436	0.00018688249	0.035274196	0.0252113	0.91843057	0.0026163007	0.03130627	0.026774107	0.03486796	0.00013335005
0.0	0.98233277	0.97776467	0.9790092	0.9740519	0.95690924	0.9883354	0.9862401	0.9925056	0.9927406	0.97640866
0.0	0.34740436	0.00018688249	0.035274196	0.0252113	0.91843057	0.0026163007	0.03130627	0.026774107	0.03486796	0.00013335005
0.0	0.9995857	0.9961732	0.9993525	0.9994773	0.9976042	0.9991653	0.99865603	0.9997936	0.99950814	0.9985039
0.0	0.98233277	0.97776467	0.9790092	0.9740519	0.95690924	0.9883354	0.9862401	0.9925056	0.9927406	0.97640866
0.0	0.98233277	0.97776467	0.9790092	0.9740519	0.95690924	0.9883354	0.9862401	0.9925056	0.9927406	0.97640866
0.0	0.98233277	0.97776467	0.9790092	0.9740519	0.95690924	0.9883354	0.9862401	0.9925056	0.9927406	0.97640866
0.0	0.98233277	0.97776467	0.9790092	0.9740519	0.95690924	0.9883354	0.9862401	0.9925056	0.9927406	0.9764088
0.0	0.0022453151	0.0025331515	0.0032728938	0.025866555	0.0031454978	0.0028225563	0.009777609	0.001165847	0.006252179	0.01584771
0.0	0.0028129832	0.0012474107	0.00582352	0.012562482	0.002226232	0.0017714738	0.008130159	0.0006425232	0.00855664	0.012663798
0.0	0.98233277	0.97776467	0.9790092	0.9740519	0.95690924	0.9883354	0.9862401	0.9925056	0.9927406	0.97640866
0.0	0.9998196	0.9974234	0.9990132	0.99937624	0.99896955	0.9986941	0.99866736	0.9994116	0.99917763	0.9996965
0.0	0.014124692	0.0023175296	0.007230956	0.014664262	0.00879894	0.009865895	0.019072598	0.010121856	0.008058084	0.0051870896
0.0	0.028282633	0.0036654286	0.9790092	0.025788901	0.008030175	0.18303202	0.08983466	0.9925056	0.19201526	0.17687449
0.0	0.028282633	0.0036654286	0.9790092	0.025788901	0.008030175	0.18303202	0.08983466	0.9925056	0.19201526	0.17687449
0.0	0.028282633	0.0036654286	0.9790092	0.025788901	0.008030175	0.18303202	0.08983466	0.9925056	0.19201526	0.17687449
0.0	0.035475723	0.0038288278	0.011187095	0.02140634	0.01061465	0.015388553	0.019165047	0.0117683	0.01017373	0.008521006
0.0	0.86740303	0.5167887	0.92809224	0.9547776	0.85856396	0.82078886	0.69922507	0.41832185	0.78860486	0.7652307
0.0	0.9750497	0.29231775	0.00051304756	0.0015776919	0.00011112423	0.1617009	0.005809683	0.0001175281	0.1991597	0.012018539
0.0	0.9750497	0.29231775	0.00051304756	0.0015776919	0.00011112423	0.1617009	0.005809683	0.0001175281	0.1991597	0.012018539
0.0	0.9998136	0.506303	0.009824492	0.06868742	0.00011112423	0.43761843	0.08803867	0.0005345591	0.1991597	0.5231271
0.0	0.98233277	0.97776467	0.9790092	0.9740519	0.95690924	0.9883354	0.9862401	0.9925056	0.9927406	0.97640866
0.0	0.98233277	0.97776467	0.9790092	0.9740519	0.95690924	0.9883354	0.9862401	0.9925056	0.9927406	0.97640866
0.0	0.9545135	0.5945888	0.7848068	0.9324289	0.9042381	0.86722136	0.73717916	0.30893672	0.23311423	0.27779555
0.0	0.99880373	0.98801893	0.9946884	0.9980027	0.99603796	0.9925649	0.9961643	0.99826306	0.979066	0.9953903
0.0	0.993323	0.99117446	0.9692565	0.9947548	0.9886286	0.9840036	0.9807669	0.98662776	0.9866556	0.99711037
0.0	0.98233277	0.97776467	0.9790092	0.9740519	0.95690924	0.9883354	0.9862401	0.9925056	0.9927406	0.97640866
0.0	0.98233277	0.97776467	0.9790092	0.9740519	0.95690924	0.9883354	0.9862401	0.9925056	0.9927406	0.97640866
0.0	0.98233277	0.97776467	0.9790092	0.9740519	0.95690924	0.9883354	0.9862401	0.9925056	0.9927406	0.97640866
0.0	0.9997805	0.9990386	0.9993032	0.99956924	0.9984707	0.99930227	0.9993224	0.99979085	0.999215	0.9997212
0.0	0.98233277	0.97776467	0.9790092	0.9740519	0.95690924	0.9883354	0.9862401	0.9925056	0.9927406	0.97640866
0.0	0.98233277	0.97776467	0.9790092	0.9740519	0.95690924	0.9883354	0.9862401	0.9925056	0.9927406	0.97640866
0.0	0.98233277	0.97776467	0.9790092	0.9740519	0.95690924	0.9883354	0.9862401	0.9925056	0.9927406	0.97640866
0.0	0.99891376	0.99148303	0.99619824	0.997303	0.99540186	0.99466693	0.9930929	0.9942425	0.99155444	0.997663
0.0	0.98233277	0.97776467	0.9790092	0.9740519	0.95690924	0.9883354	0.9862401	0.9925056	0.9927406	0.97640866
0.0	0.99742705	0.98709977	0.9829444	0.9909594	0.9907927	0.98964345	0.99063766	0.9876067	0.988565	0.9382336
0.0	0.99950206	0.99817693	0.9984848	0.99757284	0.99760616	0.99555534	0.9973484	0.99860877	0.98828727	0.999233
0.0	0.98233277	0.97776467	0.9790092	0.9740519	0.95690924	0.9883354	0.9862401	0.9925056	0.9927406	0.97640866
0.0	0.99695766	0.9929925	0.9887587	0.99638003	0.9889768	0.9950519	0.98833895	0.9929182	0.9451594	0.99576294
0.0	0.5996927	0.004035821	0.9790092	0.019055005	0.5866342	0.10458198	0.53059506	0.85200423	0.9927406	0.0069115646
0.0	0.9987023	0.88568944	0.94316155	0.9975489	0.99990165	0.99910814	0.9991146	0.99382293	0.12413223	0.96270335
0.0	0.88286567	4.6727124e-05	0.0005393534	0.00013643099	0.49005863	0.006509149	0.0010219062	0.1884595	0.00012552805	0.00088977517
0.0	0.98233277	0.97776467	0.9790092	0.9740519	0.95690924	0.9883354	0.9862401	0.9925056	0.9927406	0.97640866
0.0	0.98233277	0.97776467	0.9790092	0.9740519	0.95690924	0.9883354	0.9862401	0.9925056	0.9927406	0.97640866
0.0	0.9996486	0.997701	0.99752074	0.9992749	0.9952226	0.997148	0.9970906	0.99864274	0.9941222	0.9983499
0.0	0.99979025	0.99925154	0.9990509	0.99968576	0.99881613	0.9992207	0.99932384	0.99971694	0.9984505	0.99973935
0.0	0.9996088	0.9979963	0.9984975	0.9997161	0.998164	0.99909496	0.9990144	0.9994363	0.99879444	0.99956065
0.0	0.9996934	0.99881244	0.99899286	0.99945813	0.99799085	0.9988949	0.998978	0.9995555	0.9984505	0.9995703
0.0	0.98233277	0.97776467	0.9790092	0.9740519	0.95690924	0.9883354	0.9862401	0.9925056	0.9927406	0.97640866
0.0	0.013064782	0.0021269792	0.0072309594	0.013435282	0.007880818	0.009075667	0.017531531	0.010121856	0.006748252	0.0046172384
0.0	0.008915647	0.0012620155	0.002287517	0.0041358117	0.0026383647	0.00316793	0.006159221	0.001748766	0.0017842478	0.002168803
0.0	0.9070345	0.9420818	0.93704796	0.9881712	0.94108915	0.7886391	0.8335542	0.96985686	0.9451305	0.2788118
0.0	0.0011783864	0.00054653484	0.003381248	0.00019433004	0.7358971	0.0423699	0.0052820356	0.003975956	0.0007896733	0.48197627
0.0	0.010961852	0.0020731753	0.0030399228	0.0051356726	0.0033427877	0.0049481434	0.0069034947	0.0028423893	0.0021454133	0.0028680516
0.0	0.010961852	0.0020731734	0.0030399242	0.0051356726	0.0033427877	0.0049481434	0.0069034947	0.002842392	0.0021454154	0.0028680516
0.0	0.0011783864	0.00054653484	0.003381248	0.00019433004	0.7358971	0.0423699	0.0052820356	0.003975956	0.0007896733	0.48197627
0.0	0.41317183	0.11125379	0.31664452	0.027750893	0.028771445	0.06251388	0.69347584	0.4515816	0.0002479037	0.005020359
0.0	0.98233277	0.97776467	0.9790092	0.9740519	0.95690924	0.9883354	0.9862401	0.9925056	0.9927406	0.97640866
0.0	0.98233277	0.97776467	0.9790092	0.9740519	0.95690924	0.9883354	0.9862401	0.9925056	0.9927406	0.97640866
0.0	0.98233277	0.97776467	0.9790092	0.9740519	0.95690924	0.9883354	0.9862401	0.9925056	0.9927406	0.97640866
0.0	3.7825423e-05	4.594805e-05	0.00022851976	0.00013232596	1.9644356e-05	0.00020524258	0.00018430999	0.00013500925	0.00020084	0.00020860782
0.0	0.0060963025	0.00034459078	0.01489094	0.3088391	0.9760435	0.0032288483	0.11449458	0.18703738	0.009582401	0.0032732873
0.0	0.98233277	0.97776467	0.9790092	0.9740519	0.95690924	0.9883354	0.9862401	0.9925056	0.9927406	0.97640866
0.0	0.98233277	0.97776467	0.9790092	0.9740519	0.95690924	0.9883354	0.9862401	0.9925056	0.9927406	0.97640866
0.0	0.9997805	0.9990386	0.9993032	0.99956924	0.9984707	0.99930227	0.9993224	0.99979085	0.999215	0.9997212
0.0	0.9988427	0.99865156	0.9662262	0.999218	0.9997371	0.99938107	0.99931395	0.99973077	0.9996172	0.9993444
0.0	0.0060963025	0.00034459078	0.01489094	0.3088391	0.9760435	0.0032288483	0.11449458	0.18703738	0.0095823975	0.0032732892
0.0	0.35766715	0.77725524	0.18665025	0.21862532	0.4616537	0.07601646	0.64295334	0.5506913	0.9040123	0.88130635
0.0	0.98233277	0.97776467	0.9790092	0.9740519	0.95690924	0.9883354	0.9862401	0.9925056	0.9927406	0.97640866
0.0	0.98233277	0.97776467	0.9790092	0.9740519	0.95690924	0.9883354	0.9862401	0.9925056	0.9927406	0.97640866
0.0	0.98233277	0.97776467	0.9790092	0.9740519	0.95690924	0.9883354	0.9862401	0.9925056	0.9927406	0.97640866
0.0	0.013064782	0.0021269792	0.007230956	0.013435287	0.007880814	0.009075667	0.017531531	0.010121856	0.006748252	0.0046172384
0.0	0.98233277	0.97776467	0.9790092	0.9740519	0.95690924	0.9883354	0.9862401	0.9925056	0.9927406	0.97640866
0.0	0.013064782	0.0021269792	0.007230956	0.013435282	0.007880814	0.009075667	0.017531531	0.010121856	0.006748252	0.0046172384
0.0	0.013968052	0.0026200486	0.0077775405	0.016156146	0.008733595	0.0091958875	0.018000267	0.010753824	0.0072796675	0.005528727
0.0	0.98233277	0.97776467	0.9790092	0.9740519	0.95690924	0.9883354	0.9862401	0.9925056	0.9927406	0.97640866
0.0	0.030721791	0.0022606	0.0029437712	0.001633299	0.96072197	0.4134942	0.9862401	0.012885297	0.07350552	0.060950913
0.0	0.030721791	0.0022606	0.0029437712	0.001633299	0.96072197	0.4134942	0.9862401	0.012885297	0.07350552	0.060950913
0.0	0.030721791	0.0022606	0.0029437712	0.001633299	0.96072197	0.4134942	0.9862401	0.012885297	0.07350552	0.060950913
0.0	0.5986141	0.00029065812	0.6875987	5.010998e-05	0.6739355	0.3107212	0.41035283	0.35335535	0.0005293086	0.18627125
0.0	0.5986141	0.00029065812	0.6875987	5.010998e-05	0.6739355	0.3107212	0.41035283	0.35335535	0.0005293086	0.18627125
0.0	0.015099374	0.0023865167	0.008939636	0.013435282	0.007749231	0.00910345	0.022383034	0.01085736	0.006713707	0.0045281867
0.0	0.98233277	0.97776467	0.9790092	0.9740519	0.95690924	0.9883354	0.9862401	0.9925056	0.9927406	0.97640866
0.0	0.98233277	0.97776467	0.9790092	0.9740519	0.95690924	0.9883354	0.9862401	0.9925056	0.9927406	0.97640866
0.0	0.9995777	0.99896264	0.99881613	0.99931526	0.9982199	0.9986395	0.99887055	0.9994789	0.9985384	0.9986517
0.0	0.9995777	0.99896264	0.99881613	0.99931526	0.9982199	0.9986395	0.99887055	0.9994789	0.9985384	0.9986517
0.0	0.9997805	0.9990386	0.9993032	0.99956924	0.9984707	0.99930227	0.9993224	0.99979085	0.999215	0.9997212
0.0	3.7825423e-05	4.594805e-05	0.00022851976	0.00013232596	1.9644356e-05	0.00020524258	0.00018430999	0.00013500925	0.00020084	0.00020860782
0.0	0.0060963025	0.00034459078	0.01489094	0.30883908	0.9760435	0.0032288483	0.11449458	0.18703738	0.009582401	0.0032732892
0.0	0.9997805	0.9990386	0.9993032	0.99956924	0.9984707	0.99930227	0.9993224	0.99979085	0.999215	0.9997212
0.0	3.782546e-05	4.594805e-05	0.00022851976	0.00013232608	1.9644356e-05	0.00020524258	0.00018430999	0.00013500925	0.00020084	0.00020860782
0.0	0.0060963025	0.00034459078	0.014890953	0.3088391	0.9760435	0.0032288483	0.11449458	0.18703738	0.0095823975	0.0032732873
0.0	0.9995777	0.99896264	0.99881613	0.99931526	0.9982199	0.9986395	0.99887055	0.9994789	0.9985384	0.9986517
0.0	0.9997805	0.9990386	0.9993032	0.99956924	0.9984707	0.99930227	0.9993224	0.99979085	0.999215	0.9997212
0.0	3.782546e-05	4.594805e-05	0.00022851976	0.00013232596	1.9644356e-05	0.00020524258	0.00018430999	0.00013500925	0.00020084	0.00020860782
0.0	0.0060963025	0.00034459078	0.01489094	0.3088391	0.9760435	0.0032288483	0.1144946	0.18703742	0.009582401	0.0032732873
0.0	0.9995777	0.99896264	0.99881613	0.99931526	0.9982199	0.9986395	0.99887055	0.9994789	0.9985384	0.9986517
0.0	0.9997805	0.9990386	0.9993032	0.99956924	0.9984707	0.99930227	0.9993224	0.99979085	0.999215	0.9997212
0.0	3.782546e-05	4.594805e-05	0.00022851976	0.00013232608	1.9644356e-05	0.00020524258	0.00018430999	0.00013500925	0.00020084	0.00020860782
0.0	0.0060963025	0.00034459078	0.01489094	0.30883902	0.9760435	0.00322885	0.1144946	0.18703738	0.0095823975	0.0032732873
0.0	0.99894434	0.9897535	0.9944654	0.9985702	0.997175	0.99449617	0.9971814	0.9988613	0.9824958	0.9963683
0.0	0.98233277	0.97776467	0.9790092	0.9740519	0.95690924	0.9883354	0.9862401	0.9925056	0.9927406	0.97640866
0.0	0.98233277	0.97776467	0.9790092	0.9740519	0.95690924	0.9883354	0.9862401	0.9925056	0.9927406	0.97640866
0.0	0.99935395	0.9973525	0.998295	0.9966274	0.99637234	0.99361694	0.9961355	0.9978211	0.98828727	0.998917
0.0	0.98233277	0.97776467	0.9790092	0.9740519	0.95690924	0.9883354	0.9862401	0.9925056	0.9927406	0.97640866
0.0	0.013050305	0.002337738	0.007501246	0.01813348	0.007427012	0.008990755	0.01703725	0.011338321	0.007442414	0.0046172384
0.0	0.0015715446	3.4596753e-05	0.15422666	0.10839409	0.00083349866	0.0022440786	0.0006902493	0.20618182	0.013327963	0.97640866
0.0	0.9996201	0.99684525	0.99843997	0.99958307	0.9971693	0.9990356	0.9975362	0.9995203	0.99910116	0.99972194
0.0	0.98233277	0.97776467	0.9790092	0.9740519	0.95690924	0.9883354	0.9862401	0.9925056	0.9927406	0.97640866
0.0	0.7946942	0.9644833	0.8408135	0.873794	0.9136265	0.93478507	0.8766582	0.98804885	0.8103063	0.74333125
0.0	0.74853295	0.96223897	0.86003476	0.8938266	0.9212611	0.9130075	0.8812802	0.98862886	0.8351654	0.7326017
0.0	0.8196576	0.96747154	0.8348065	0.89876884	0.89943594	0.9160851	0.8468992	0.9911225	0.80380255	0.73540276
0.0	0.9418718	0.98635525	0.9403299	0.9481743	0.96162516	0.9693971	0.95323956	0.9953395	0.87206197	0.7825691
0.0	0.8134813	0.96734905	0.79267144	0.89604896	0.926211	0.93613034	0.8840638	0.9901591	0.83921736	0.7727259
0.0	0.7995223	0.961876	0.85559636	0.90273964	0.9272747	0.93088853	0.8408956	0.99055266	0.7807952	0.7678018
0.0	0.755236	0.9647048	0.7693272	0.887016	0.92045623	0.9387724	0.8839996	0.98436016	0.8194596	0.7619672
0.0	0.9990415	0.99275005	0.9977481	0.99899644	0.99763536	0.9960168	0.9972063	0.9991429	0.9903244	0.9977563
0.0	0.98233277	0.97776467	0.9790092	0.9740519	0.95690924	0.9883354	0.9862401	0.9925056	0.9927406	0.97640866
0.0	0.98233277	0.97776467	0.9790092	0.9740519	0.95690924	0.9883354	0.9862401	0.9925056	0.9927406	0.97640866
0.0	0.98233277	0.97776467	0.9790092	0.9740519	0.95690924	0.9883354	0.9862401	0.9925056	0.9927406	0.97640866
0.0	0.98233277	0.97776467	0.9790092	0.9740519	0.95690924	0.9883354	0.9862401	0.9925056	0.9927406	0.97640866
0.0	0.98233277	0.97776467	0.9790092	0.9740519	0.95690924	0.9883354	0.9862401	0.9925056	0.9927406	0.97640866
0.0	0.98233277	0.97776467	0.9790092	0.9740519	0.95690924	0.9883354	0.9862401	0.9925056	0.9927406	0.97640866
0.0	0.98233277	0.97776467	0.9790092	0.9740519	0.95690924	0.9883354	0.9862401	0.9925056	0.9927406	0.97640866
0.0	0.99921525	0.9938222	0.9976566	0.9988128	0.9975872	0.9946983	0.9971668	0.9992538	0.99350065	0.99762887
0.0	0.98233277	0.97776467	0.9790092	0.9740519	0.95690924	0.9883354	0.9862401	0.9925056	0.9927406	0.97640866
0.0	0.98233277	0.97776467	0.9790092	0.9740519	0.95690924	0.9883354	0.9862401	0.9925056	0.9927406	0.97640866
0.0	0.98233277	0.97776467	0.9790092	0.9740519	0.95690924	0.9883354	0.9862401	0.9925056	0.9927406	0.97640866
0.0	0.98233277	0.97776467	0.9790092	0.9740519	0.95690924	0.9883354	0.9862401	0.9925056	0.9927406	0.97640866
0.0	0.99880373	0.98801893	0.9946884	0.9980027	0.99603796	0.9925649	0.9961643	0.99826306	0.979066	0.9953903
0.0	0.99880373	0.98801893	0.9946884	0.9980027	0.99603796	0.9925649	0.9961643	0.99826306	0.979066	0.9953903
0.0	0.99880373	0.98801893	0.9946884	0.9980027	0.99603796	0.9925649	0.9961643	0.99826306	0.979066	0.9953903
0.0	0.99880373	0.98801893	0.9946884	0.9980027	0.99603796	0.9925649	0.9961643	0.99826306	0.979066	0.9953903
0.0	0.98233277	0.97776467	0.9790092	0.9740519	0.95690924	0.9883354	0.9862401	0.9925056	0.9927406	0.97640866
0.0	0.9990415	0.99275005	0.9977481	0.99899644	0.99763536	0.9960168	0.9972063	0.9991429	0.9903244	0.9977563
0.0	0.98233277	0.97776467	0.9790092	0.9740519	0.95690924	0.9883354	0.9862401	0.9925056	0.9927406	0.97640866
0.0	0.98233277	0.97776467	0.9790092	0.9740519	0.95690924	0.9883354	0.9862401	0.9925056	0.9927406	0.97640866
0.0	0.98233277	0.97776467	0.9790092	0.9740519	0.95690924	0.9883354	0.9862401	0.9925056	0.9927406	0.97640866
0.0	0.98233277	0.97776467	0.9790092	0.9740519	0.95690924	0.9883354	0.9862401	0.9925056	0.9927406	0.97640866
0.0	0.98233277	0.97776467	0.9790092	0.9740519	0.95690924	0.9883354	0.9862401	0.9925056	0.9927406	0.97640866
0.0	0.9991373	0.9922559	0.997401	0.99889874	0.99701345	0.99563473	0.99751914	0.9991447	0.98960924	0.9976519
0.0	0.98233277	0.97776467	0.9790092	0.9740519	0.95690924	0.9883354	0.9862401	0.9925056	0.9927406	0.97640866
0.0	0.98233277	0.97776467	0.9790092	0.9740519	0.95690924	0.9883354	0.9862401	0.9925056	0.9927406	0.97640866
0.0	0.98233277	0.97776467	0.9790092	0.9740519	0.95690924	0.9883354	0.9862401	0.9925056	0.9927406	0.97640866
0.0	0.98233277	0.97776467	0.9790092	0.9740519	0.95690924	0.9883354	0.9862401	0.9925056	0.9927406	0.97640866
0.0	0.98233277	0.97776467	0.9790092	0.9740519	0.95690924	0.9883354	0.9862401	0.9925056	0.9927406	0.97640866
0.0	0.99742705	0.98709977	0.9829444	0.9909594	0.9907927	0.98964345	0.99063766	0.9876067	0.988565	0.9382336
0.0	0.99935395	0.9973525	0.998295	0.9966274	0.99637234	0.99361694	0.9961355	0.9978211	0.98828727	0.998917
0.0	0.98233277	0.97776467	0.9790092	0.9740519	0.95690924	0.9883354	0.9862401	0.9925056	0.9927406	0.97640866
0.0	0.9996201	0.99684525	0.99843997	0.99958307	0.9971693	0.9990356	0.9975362	0.9995203	0.99910116	0.99972194
0.0	0.98233277	0.97776467	0.9790092	0.9740519	0.95690924	0.9883354	0.9862401	0.9925056	0.9927406	0.97640866
0.0	0.98233277	0.97776467	0.9790092	0.9740519	0.95690924	0.9883354	0.9862401	0.9925056	0.9927406	0.97640866
0.0	0.99392164	0.9833214	0.9975973	0.99384946	0.9928933	0.99659437	0.9881032	0.9988096	0.9923597	0.99731976
0.0	0.2582488	0.021906959	0.076706715	0.95400435	0.94967926	0.013014345	0.5435526	0.6667848	0.17298922	0.2191201
0.0	0.98233277	0.97776467	0.9790092	0.9740519	0.95690924	0.9883354	0.9862401	0.9925056	0.9927406	0.97640866
0.0	0.98233277	0.97776467	0.9790092	0.9740519	0.95690924	0.9883354	0.9862401	0.9925056	0.9927406	0.97640866
0.0	0.98233277	0.97776467	0.9790092	0.9740519	0.95690924	0.9883354	0.9862401	0.9925056	0.9927406	0.97640866
0.0	0.98233277	0.97776467	0.9790092	0.9740519	0.95690924	0.9883354	0.9862401	0.9925056	0.9927406	0.97640866
0.0	0.98233277	0.97776467	0.9790092	0.9740519	0.95690924	0.9883354	0.9862401	0.9925056	0.9927406	0.97640866
0.0	0.98233277	0.97776467	0.9790092	0.9740519	0.95690924	0.9883354	0.9862401	0.9925056	0.9927406	0.97640866
0.0	0.98233277	0.97776467	0.9790092	0.9740519	0.95690924	0.9883354	0.9862401	0.9925056	0.9927406	0.97640866
0.0	0.98233277	0.97776467	0.9790092	0.9740519	0.95690924	0.9883354	0.9862401	0.9925056	0.9927406	0.97640866
0.0	0.98233277	0.97776467	0.9790092	0.9740519	0.95690924	0.9883354	0.9862401	0.9925056	0.9927406	0.97640866
0.0	0.98233277	0.97776467	0.9790092	0.9740519	0.95690924	0.9883354	0.9862401	0.9925056	0.9927406	0.97640866
0.0	0.98233277	0.97776467	0.9790092	0.9740519	0.95690924	0.9883354	0.9862401	0.9925056	0.9927406	0.97640866
0.0	0.9770472	0.9923206	0.9015277	0.9811117	0.97656006	0.98823255	0.9944132	0.9944323	0.99482346	0.99755585
0.0	0.98233277	0.97776467	0.9790092	0.9740519	0.95690924	0.9883354	0.9862401	0.9925056	0.9927406	0.97640866
0.0	0.999701	0.98954135	0.99594396	0.9995461	0.9940501	0.99610525	0.9970796	0.9986456	0.9982657	0.999092
0.0	0.9997805	0.9990386	0.9993032	0.99956924	0.9984707	0.99930227	0.9993224	0.99979085	0.999215	0.9997212
0.0	0.98233277	0.97776467	0.9790092	0.9740519	0.95690924	0.9883354	0.9862401	0.9925056	0.9927406	0.97640866
0.0	0.99900264	0.99085593	0.99556834	0.99817634	0.9963163	0.99255157	0.9933908	0.9988476	0.9808421	0.9975267
0.0	0.98233277	0.97776467	0.9790092	0.9740519	0.95690924	0.9883354	0.9862401	0.9925056	0.9927406	0.97640866
0.0	0.98233277	0.97776467	0.9790092	0.9740519	0.95690924	0.9883354	0.9862401	0.9925056	0.9927406	0.97640866
0.0	0.99891376	0.99148303	0.99619824	0.997303	0.99540186	0.99466693	0.9930929	0.9942425	0.99155444	0.997663
0.0	0.99967647	0.99793637	0.9977871	0.999368	0.995843	0.99719256	0.9974573	0.99875546	0.9940984	0.9986285
0.0	0.9996611	0.99860746	0.99924386	0.99825734	0.99826103	0.99657696	0.9979845	0.9986847	0.9927315	0.9994949
0.0	0.9997029	0.99837756	0.9989471	0.99979526	0.9986332	0.9992662	0.9992225	0.9996457	0.99914694	0.9996567
0.0	0.99953616	0.998728	0.99846077	0.9996729	0.99839216	0.99907255	0.99883085	0.9994205	0.99872786	0.99892324
0.0	0.000537544	0.014402005	0.7921613	0.0023056779	0.06568473	0.019026574	0.11522525	0.15906854	0.44626212	0.0594911
0.0	0.99971074	0.9974813	0.9988594	0.99971396	0.9980337	0.9992669	0.99812025	0.99965215	0.99940443	0.99978775
0.0	0.98233277	0.97776467	0.9790092	0.9740519	0.95690924	0.9883354	0.9862401	0.9925056	0.9927406	0.97640866
0.0	0.9995858	0.9950594	0.9981756	0.998982	0.99816895	0.9976343	0.9962645	0.99772245	0.9961357	0.9991204
0.0	0.98233277	0.97776467	0.9790092	0.9740519	0.95690924	0.9883354	0.9862401	0.9925056	0.9927406	0.97640866
0.0	0.53340644	0.2751772	0.18946338	0.488293	0.11628251	0.25957978	0.32695696	0.13362642	0.06924318	0.21559267
0.0	0.99966586	0.9991881	0.9991197	0.9993759	0.99861574	0.9989184	0.99908686	0.9996493	0.99891686	0.9990639
0.0	0.9868368	0.99695694	0.8741421	0.99404293	0.98304546	0.9663847	0.9666458	0.8175102	0.99766433	0.9982895
0.0	0.9871449	0.9982931	0.69290835	0.75397646	0.97210467	0.8943631	0.5571142	0.9667624	0.912176	0.92603457
0.0	0.99935395	0.9973525	0.998295	0.9966274	0.99637234	0.99361694	0.9961355	0.9978211	0.98828727	0.998917
0.0	0.9997589	0.9986945	0.99950385	0.99968517	0.9993512	0.99892646	0.99922216	0.99982125	0.9995634	0.9997576
0.0	0.98233277	0.97776467	0.9790092	0.9740519	0.95690924	0.9883354	0.9862401	0.9925056	0.9927406	0.97640866
0.0	0.98233277	0.97776467	0.9790092	0.9740519	0.95690924	0.9883354	0.9862401	0.9925056	0.9927406	0.97640866
0.0	0.98233277	0.97776467	0.9790092	0.9740519	0.95690924	0.9883354	0.9862401	0.9925056	0.9927406	0.9764088
0.0	0.98233277	0.97776467	0.9790092	0.9740519	0.95690924	0.9883354	0.9862401	0.9925056	0.9927406	0.97640866
0.0	0.98233277	0.97776467	0.9790092	0.9740519	0.95690924	0.9883354	0.9862401	0.9925056	0.9927406	0.97640866
0.0	0.98233277	0.97776467	0.9790092	0.9740519	0.95690924	0.9883354	0.9862401	0.9925056	0.9927406	0.97640866
0.0	0.9996201	0.99684525	0.99843997	0.99958307	0.9971693	0.9990356	0.9975362	0.9995203	0.99910116	0.99972194
0.0	0.9997805	0.9990386	0.9993032	0.99956924	0.9984707	0.99930227	0.9993224	0.99979085	0.999215	0.9997212
0.0	0.98233277	0.97776467	0.9790092	0.9740519	0.95690924	0.9883354	0.9862401	0.9925056	0.9927406	0.97640866
0.0	0.98233277	0.97776467	0.9790092	0.9740519	0.95690924	0.9883354	0.9862401	0.9925056	0.9927406	0.97640866
0.0	0.98233277	0.97776467	0.9790092	0.9740519	0.95690924	0.9883354	0.9862401	0.9925056	0.9927406	0.97640866
0.0	0.9997805	0.9990386	0.9993032	0.99956924	0.9984707	0.99930227	0.9993224	0.99979085	0.999215	0.9997212
0.0	0.98233277	0.97776467	0.9790092	0.9740519	0.95690924	0.9883354	0.9862401	0.9925056	0.9927406	0.97640866
0.0	3.782546e-05	4.594805e-05	0.00022851976	0.00013232596	1.9644356e-05	0.00020524258	0.00018430999	0.00013500925	0.00020084	0.00020860782
0.0	0.98233277	0.97776467	0.9790092	0.9740519	0.95690924	0.9883354	0.9862401	0.9925056	0.9927406	0.97640866
0.0	0.999701	0.98954135	0.99594396	0.9995461	0.9940501	0.99610525	0.9970796	0.9986456	0.9982657	0.999092
0.0	0.9997805	0.9990386	0.9993032	0.99956924	0.9984707	0.99930227	0.9993224	0.99979085	0.999215	0.9997212
0.0	0.98233277	0.97776467	0.9790092	0.9740519	0.95690924	0.9883354	0.9862401	0.9925056	0.9927406	0.97640866
0.0	0.98233277	0.97776467	0.9790092	0.9740519	0.95690924	0.9883354	0.9862401	0.9925056	0.9927406	0.97640866
0.0	0.99900264	0.99085593	0.99556834	0.99817634	0.9963163	0.99255157	0.9933908	0.9988476	0.9808421	0.9975267
0.0	0.9710104	0.33919004	0.9807426	0.6265091	0.47209767	0.59343934	0.6603425	0.4382661	0.5287216	0.8283785
0.0	0.92345184	0.91321295	0.9762591	0.9599864	0.6888103	0.68219936	0.8222009	0.7591028	0.525551	0.8012244
0.0	0.98233277	0.97776467	0.9790092	0.9740519	0.95690924	0.9883354	0.9862401	0.9925056	0.9927406	0.97640866
0.0	0.98233277	0.97776467	0.9790092	0.9740519	0.95690924	0.9883354	0.9862401	0.9925056	0.9927406	0.97640866
0.0	0.9997805	0.9990386	0.9993032	0.99956924	0.9984707	0.99930227	0.9993224	0.99979085	0.999215	0.9997212
0.0	0.98233277	0.97776467	0.9790092	0.9740519	0.95690924	0.9883354	0.9862401	0.9925056	0.9927406	0.97640866
0.0	3.782546e-05	4.594805e-05	0.00022851976	0.00013232608	1.9644356e-05	0.00020524258	0.00018430999	0.00013500925	0.00020084	0.00020860782
0.0	0.0060963025	0.00034459078	0.01489094	0.30883902	0.9760435	0.0032288483	0.1144946	0.18703735	0.0095823975	0.0032732892
0.0	0.9999099	0.9984806	0.9994629	0.9997105	0.99937797	0.9990895	0.9992373	0.999762	0.9994942	0.9998191
0.0	0.9999099	0.9984806	0.9994629	0.9997105	0.99937797	0.9990895	0.9992373	0.999762	0.9994942	0.9998191
0.0	0.7265038	0.2756244	0.43021274	0.79695153	0.527099	0.5121231	0.52878016	0.6842316	0.2495865	0.45651567
0.0	0.5691621	0.20164622	0.306642	0.6875605	0.27754986	0.37855276	0.49715018	0.5650161	0.20520918	0.2902561
0.0	0.9996088	0.9979963	0.9984975	0.9997161	0.998164	0.99909496	0.9990144	0.9994363	0.99879444	0.99956065
0.0	0.98233277	0.97776467	0.9790092	0.9740519	0.95690924	0.9883354	0.9862401	0.9925056	0.9927406	0.97640866
0.0	0.98233277	0.97776467	0.9790092	0.9740519	0.95690924	0.9883354	0.9862401	0.9925056	0.9927406	0.97640866
0.0	0.98233277	0.97776467	0.9790092	0.9740519	0.95690924	0.9883354	0.9862401	0.9925056	0.9927406	0.97640866
0.0	0.013064782	0.0021269782	0.0072309594	0.013435282	0.007880818	0.009075667	0.017531531	0.010121856	0.006748252	0.0046172384
0.0	0.725594	0.9400828	0.7513721	0.86445755	0.8831378	0.9026735	0.8400885	0.9828203	0.7432652	0.6364329
0.0	0.98233277	0.97776467	0.9790092	0.9740519	0.95690924	0.9883354	0.9862401	0.9925056	0.9927406	0.97640866
0.0	0.99891376	0.99148303	0.99619824	0.997303	0.99540186	0.99466693	0.9930929	0.9942425	0.99155444	0.997663
0.0	0.9996088	0.9979963	0.9984975	0.9997161	0.998164	0.99909496	0.9990144	0.9994363	0.99879444	0.99956065
0.0	0.9996486	0.997701	0.99752074	0.9992749	0.9952226	0.997148	0.9970906	0.99864274	0.9941222	0.9983499
0.0	0.005868267	0.05668449	0.11273465	0.04197976	0.28179926	0.03161656	0.65259004	0.6832564	0.0037933183	0.062140163
0.0	0.98233277	0.97776467	0.9790092	0.9740519	0.95690924	0.9883354	0.9862401	0.9925056	0.9927406	0.97640866
0.0	0.99742705	0.98709977	0.9829444	0.9909594	0.9907927	0.98964345	0.99063766	0.9876067	0.988565	0.9382336
0.0	0.9960368	0.99110454	0.9887587	0.9952808	0.98422664	0.9938373	0.9848354	0.9904441	0.9451594	0.9943837
0.0	0.98233277	0.97776467	0.9790092	0.9740519	0.95690924	0.9883354	0.9862401	0.9925056	0.9927406	0.97640866
0.0	0.99501234	0.9889704	0.9912452	0.99080396	0.98930466	0.98391044	0.9870077	0.99294925	0.97113997	0.979565
0.0	0.98233277	0.97776467	0.9790092	0.9740519	0.95690924	0.9883354	0.9862401	0.9925056	0.9927406	0.97640866
0.0	0.98233277	0.97776467	0.9790092	0.9740519	0.95690924	0.9883354	0.9862401	0.9925056	0.9927406	0.97640866
0.0	0.98233277	0.97776467	0.9790092	0.9740519	0.95690924	0.9883354	0.9862401	0.9925056	0.9927406	0.97640866
0.0	0.98233277	0.97776467	0.9790092	0.9740519	0.95690924	0.9883354	0.9862401	0.9925056	0.9927406	0.97640866
0.0	0.99935395	0.9973525	0.998295	0.9966274	0.99637234	0.99361694	0.9961355	0.9978211	0.98828727	0.998917
0.0	0.98233277	0.97776467	0.9790092	0.9740519	0.95690924	0.9883354	0.9862401	0.9925056	0.9927406	0.97640866
0.0	0.99799466	0.9953452	0.9948	0.9974928	0.9937172	0.99653864	0.99228233	0.9955758	0.9778491	0.997115
0.0	0.0060963025	0.00034459092	0.01489094	0.30883908	0.9760435	0.0032288483	0.11449458	0.18703738	0.0095823975	0.0032732873
0.0	0.88286567	4.6727124e-05	0.0005393534	0.00013643099	0.49005863	0.006509149	0.0010219057	0.18845953	0.00012552805	0.0008897756
0.0	0.0017050722	0.0015871578	0.018280586	0.007251805	0.006697246	0.3180831	0.0047209226	0.00032597428	0.0065009673	0.040394653
0.0	0.98233277	0.97776467	0.9790092	0.9740519	0.95690924	0.9883354	0.9862401	0.9925056	0.9927406	0.97640866
0.0	0.99891376	0.99148303	0.99619824	0.997303	0.99540186	0.99466693	0.9930929	0.9942425	0.99155444	0.997663
0.0	0.9993352	0.9953715	0.99791867	0.9993154	0.99839264	0.99617106	0.9952501	0.99925226	0.9872858	0.99876606
0.0	0.014829106	0.002136625	0.004913298	0.009571949	0.006365063	0.0059860526	0.007911973	0.0032278372	0.0023843504	0.0053695114
0.0	0.058515403	0.008824608	0.29898164	0.0089494	0.3933175	0.45543554	0.024418745	0.017755467	0.0018002344	0.29823464
0.0	0.058515403	0.008824608	0.29898164	0.0089494	0.3933175	0.45543554	0.024418745	0.017755467	0.0018002344	0.29823464
0.0	0.058515403	0.008824608	0.29898164	0.0089494	0.3933175	0.45543554	0.024418745	0.017755467	0.0018002344	0.29823464
0.0	0.9990264	0.9923344	0.996491	0.99870694	0.99656653	0.99371994	0.9941812	0.9990074	0.982808	0.9979469
0.0	0.9993352	0.9953715	0.99791867	0.9993154	0.99839264	0.99617106	0.9952501	0.99925226	0.9872858	0.99876606
0.0	0.0034463627	0.0039908923	0.013490418	0.06740738	0.053442392	0.31132153	0.00046335382	0.00070138485	0.0037553154	0.022387616
0.0	0.008927021	0.001445799	0.0030594233	0.0066297003	0.002832733	0.0037675982	0.0071997503	0.002094536	0.0020162517	0.0028598337
0.0	0.0034463627	0.0039908923	0.013490418	0.06740738	0.053442392	0.31132153	0.00046335382	0.00070138485	0.0037553154	0.022387616
0.0	0.0034463627	0.0039908923	0.013490418	0.06740738	0.053442392	0.31132153	0.00046335382	0.00070138485	0.0037553154	0.022387616
0.0	0.98233277	0.97776467	0.9790092	0.9740519	0.95690924	0.9883354	0.9862401	0.9925056	0.9927406	0.97640866
0.0	0.9996088	0.9979963	0.9984975	0.9997161	0.998164	0.99909496	0.9990144	0.9994363	0.99879444	0.99956065
0.0	0.9996934	0.99881244	0.99899286	0.99945813	0.99799085	0.9988949	0.998978	0.9995555	0.9984505	0.9995703
0.0	0.9997805	0.9990386	0.9993032	0.99956924	0.9984707	0.99930227	0.9993224	0.99979085	0.999215	0.9997212
0.0	0.99640274	0.9264942	0.9903599	0.9467253	0.890275	0.96857697	0.9302452	0.9585139	0.941132	0.9645607
0.0	0.98233277	0.97776467	0.9790092	0.9740519	0.95690924	0.9883354	0.9862401	0.9925056	0.9927406	0.97640866
0.0	0.98233277	0.97776467	0.9790092	0.9740519	0.95690924	0.9883354	0.9862401	0.9925056	0.9927406	0.97640866
0.0	0.98233277	0.97776467	0.9790092	0.9740519	0.95690924	0.9883354	0.9862401	0.9925056	0.9927406	0.97640866
0.0	0.98233277	0.97776467	0.9790092	0.9740519	0.95690924	0.9883354	0.9862401	0.9925056	0.9927406	0.97640866
0.0	0.93157333	0.5047946	0.7939762	0.86530185	0.7334113	0.82718074	0.8123469	0.90677565	0.778454	0.7730413
0.0	0.98233277	0.97776467	0.9790092	0.9740519	0.95690924	0.9883354	0.9862401	0.9925056	0.9927406	0.97640866
0.0	0.999835	0.9989778	0.9996648	0.9998654	0.9991033	0.9996662	0.99941003	0.9999161	0.9998242	0.99964166
0.0	0.9997681	0.9989924	0.99973387	0.99984264	0.9992142	0.99965847	0.99935526	0.9999163	0.99981385	0.99950933
0.0	0.999782	0.9988733	0.9996877	0.99982977	0.99911815	0.99959284	0.99935764	0.99991167	0.9998018	0.99955446
0.0	0.9997758	0.9985544	0.99951804	0.999826	0.9988991	0.9995819	0.999302	0.99989355	0.9997379	0.9994593
0.0	0.9996282	0.9984962	0.9989919	0.99812764	0.99793905	0.99612373	0.9968078	0.99903846	0.9935882	0.9995105
0.0	0.06383762	0.031618066	0.12777174	0.14322186	0.030114058	0.07235096	0.092223	0.26379052	0.18560414	0.04017024
0.0	0.07790903	0.02680828	0.061140116	0.36692625	0.21553238	0.0027061675	0.0030152805	0.010826381	0.21850611	0.28615996
0.0	0.98233277	0.97776467	0.9790092	0.9740519	0.95690924	0.9883354	0.9862401	0.9925056	0.9927406	0.97640866
0.0	0.98233277	0.97776467	0.9790092	0.9740519	0.95690924	0.9883354	0.9862401	0.9925056	0.9927406	0.97640866
0.0	0.98233277	0.97776467	0.9790092	0.9740519	0.95690924	0.9883354	0.9862401	0.9925056	0.9927406	0.97640866
0.0	0.99938166	0.9980736	0.9988417	0.997335	0.9973207	0.9941551	0.9970145	0.9984092	0.99170625	0.9992053
0.0	0.98233277	0.97776467	0.9790092	0.9740519	0.95690924	0.9883354	0.9862401	0.9925056	0.9927406	0.97640866
0.0	0.98233277	0.97776467	0.9790092	0.9740519	0.95690924	0.9883354	0.9862401	0.9925056	0.9927406	0.97640866
0.0	0.98233277	0.97776467	0.9790092	0.9740519	0.95690924	0.9883354	0.9862401	0.9925056	0.9927406	0.97640866
0.0	0.98233277	0.97776467	0.9790092	0.9740519	0.95690924	0.9883354	0.9862401	0.9925056	0.9927406	0.97640866
0.0	0.99935395	0.9973525	0.998295	0.9966274	0.99637234	0.99361694	0.9961355	0.9978211	0.98828727	0.998917
0.0	0.98233277	0.97776467	0.9790092	0.9740519	0.95690924	0.9883354	0.9862401	0.9925056	0.9927406	0.97640866
0.0	0.98233277	0.97776467	0.9790092	0.9740519	0.95690924	0.9883354	0.9862401	0.9925056	0.9927406	0.97640866
0.0	0.98233277	0.97776467	0.9790092	0.9740519	0.95690924	0.9883354	0.9862401	0.9925056	0.9927406	0.97640866
0.0	0.98233277	0.97776467	0.9790092	0.9740519	0.95690924	0.9883354	0.9862401	0.9925056	0.9927406	0.97640866
0.0	0.99935395	0.9973525	0.998295	0.9966274	0.99637234	0.99361694	0.9961355	0.9978211	0.98828727	0.998917
0.0	0.99935395	0.9973525	0.998295	0.9966274	0.99637234	0.99361694	0.9961355	0.9978211	0.98828727	0.998917
0.0	0.99935395	0.9973525	0.998295	0.9966274	0.99637234	0.99361694	0.9961355	0.9978211	0.98828727	0.998917
0.0	0.99935395	0.9973525	0.998295	0.9966274	0.99637234	0.99361694	0.9961355	0.9978211	0.98828727	0.998917
0.0	0.98233277	0.97776467	0.9790092	0.9740519	0.95690924	0.9883354	0.9862401	0.9925056	0.9927406	0.97640866
0.0	0.9996611	0.99860746	0.99924386	0.99825734	0.99826103	0.99657696	0.9979845	0.9986847	0.9927315	0.9994949
0.0	0.98233277	0.97776467	0.9790092	0.9740519	0.95690924	0.9883354	0.9862401	0.9925056	0.9927406	0.97640866
0.0	0.98233277	0.97776467	0.9790092	0.9740519	0.95690924	0.9883354	0.9862401	0.9925056	0.9927406	0.97640866
0.0	0.98233277	0.97776467	0.9790092	0.9740519	0.95690924	0.9883354	0.9862401	0.9925056	0.9927406	0.97640866
0.0	0.98233277	0.97776467	0.9790092	0.9740519	0.95690924	0.9883354	0.9862401	0.9925056	0.9927406	0.97640866
0.0	0.98233277	0.97776467	0.9790092	0.9740519	0.95690924	0.9883354	0.9862401	0.9925056	0.9927406	0.97640866
0.0	0.99935395	0.9973525	0.998295	0.9966274	0.99637234	0.99361694	0.9961355	0.9978211	0.98828727	0.998917
0.0	0.98233277	0.97776467	0.9790092	0.9740519	0.95690924	0.9883354	0.9862401	0.9925056	0.9927406	0.97640866
0.0	0.98233277	0.97776467	0.9790092	0.9740519	0.95690924	0.9883354	0.9862401	0.9925056	0.9927406	0.97640866
0.0	0.98233277	0.97776467	0.9790092	0.9740519	0.95690924	0.9883354	0.9862401	0.9925056	0.9927406	0.9764088
0.0	0.98233277	0.97776467	0.9790092	0.9740519	0.95690924	0.9883354	0.9862401	0.9925056	0.9927406	0.9764088
0.0	0.98233277	0.97776467	0.9790092	0.9740519	0.95690924	0.9883354	0.9862401	0.9925056	0.9927406	0.97640866
0.0	0.9979888	0.99311936	0.99646026	0.99561584	0.99467444	0.99336994	0.99142075	0.99698204	0.9856067	0.99163765
0.0	0.98233277	0.97776467	0.9790092	0.9740519	0.95690924	0.9883354	0.9862401	0.9925056	0.9927406	0.9764088
0.0	0.98233277	0.97776467	0.9790092	0.9740519	0.95690924	0.9883354	0.9862401	0.9925056	0.9927406	0.9764088
0.0	0.98233277	0.97776467	0.9790092	0.9740519	0.95690924	0.9883354	0.9862401	0.9925056	0.9927406	0.97640866
0.0	0.98233277	0.97776467	0.9790092	0.9740519	0.95690924	0.9883354	0.9862401	0.9925056	0.9927406	0.9764088
0.0	0.98233277	0.97776467	0.9790092	0.9740519	0.95690924	0.9883354	0.9862401	0.9925056	0.9927406	0.9764088
0.0	0.98233277	0.97776467	0.9790092	0.9740519	0.95690924	0.9883354	0.9862401	0.9925056	0.9927406	0.97640866
0.0	0.99887973	0.998594	0.9983889	0.9987814	0.99894065	0.99662435	0.9945979	0.99866056	0.9926328	0.9974886
0.0	0.98233277	0.97776467	0.9790092	0.9740519	0.95690924	0.9883354	0.9862401	0.9925056	0.9927406	0.9764088
0.0	0.98233277	0.97776467	0.9790092	0.9740519	0.95690924	0.9883354	0.9862401	0.9925056	0.9927406	0.9764088
0.0	0.98233277	0.97776467	0.9790092	0.9740519	0.95690924	0.9883354	0.9862401	0.9925056	0.9927406	0.97640866
0.0	0.98233277	0.97776467	0.9790092	0.9740519	0.95690924	0.9883354	0.9862401	0.9925056	0.9927406	0.9764088
0.0	0.98233277	0.97776467	0.9790092	0.9740519	0.95690924	0.9883354	0.9862401	0.9925056	0.9927406	0.9764088
0.0	0.99501234	0.9889704	0.9912452	0.99080396	0.98930466	0.98391044	0.9870077	0.99294925	0.97113997	0.979565
0.0	0.94090104	0.8224411	0.79056793	0.8947301	0.66987795	0.9122705	0.85359937	0.9162156	0.8996355	0.7702904
0.0	0.94090104	0.82244104	0.79056793	0.8947301	0.6698779	0.9122705	0.8535993	0.9162156	0.8996355	0.7702904
0.0	0.94090104	0.82244104	0.79056793	0.8947301	0.66987795	0.9122705	0.8535993	0.9162157	0.8996355	0.7702903
0.0	0.98233277	0.97776467	0.9790092	0.9740519	0.95690924	0.9883354	0.9862401	0.9925056	0.9927406	0.9764088
0.0	0.98233277	0.97776467	0.9790092	0.9740519	0.95690924	0.9883354	0.9862401	0.9925056	0.9927406	0.9764088
0.0	0.98233277	0.97776467	0.9790092	0.9740519	0.95690924	0.9883354	0.9862401	0.9925056	0.9927406	0.97640866
0.0	0.98233277	0.97776467	0.9790092	0.9740519	0.95690924	0.9883354	0.9862401	0.9925056	0.9927406	0.9764088
0.0	0.98233277	0.97776467	0.9790092	0.9740519	0.95690924	0.9883354	0.9862401	0.9925056	0.9927406	0.9764088
0.0	0.98233277	0.97776467	0.9790092	0.9740519	0.95690924	0.9883354	0.9862401	0.9925056	0.9927406	0.97640866
0.0	0.9968933	0.99451786	0.99579805	0.9922421	0.99445987	0.9893022	0.9902642	0.99554765	0.9843084	0.9906041
0.0	0.98233277	0.97776467	0.9790092	0.9740519	0.95690924	0.9883354	0.9862401	0.9925056	0.9927406	0.9764088
0.0	0.98233277	0.97776467	0.9790092	0.9740519	0.95690924	0.9883354	0.9862401	0.9925056	0.9927406	0.9764088
0.0	0.98233277	0.97776467	0.9790092	0.9740519	0.95690924	0.9883354	0.9862401	0.9925056	0.9927406	0.97640866
0.0	0.98233277	0.97776467	0.9790092	0.9740519	0.95690924	0.9883354	0.9862401	0.9925056	0.9927406	0.97640866
0.0	0.9997805	0.9990386	0.9993032	0.99956924	0.9984707	0.99930227	0.9993224	0.99979085	0.999215	0.9997212
0.0	0.0028129832	0.0012474107	0.00582352	0.012562482	0.0022262332	0.0017714738	0.008130159	0.0006425232	0.00855664	0.012663798
0.0	0.98233277	0.97776467	0.9790092	0.9740519	0.95690924	0.9883354	0.9862401	0.9925056	0.9927406	0.97640866
0.0	0.98233277	0.97776467	0.9790092	0.9740519	0.95690924	0.9883354	0.9862401	0.9925056	0.9927406	0.97640866
0.0	0.98233277	0.97776467	0.9790092	0.9740519	0.95690924	0.9883354	0.9862401	0.9925056	0.9927406	0.97640866
0.0	0.98233277	0.97776467	0.9790092	0.9740519	0.95690924	0.9883354	0.9862401	0.9925056	0.9927406	0.97640866
0.0	0.98233277	0.97776467	0.9790092	0.9740519	0.95690924	0.9883354	0.9862401	0.9925056	0.9927406	0.97640866
0.0	0.98233277	0.97776467	0.9790092	0.9740519	0.95690924	0.9883354	0.9862401	0.9925056	0.9927406	0.97640866
0.0	0.98233277	0.97776467	0.9790092	0.9740519	0.95690924	0.9883354	0.9862401	0.9925056	0.9927406	0.97640866
0.0	0.98233277	0.97776467	0.9790092	0.9740519	0.95690924	0.9883354	0.9862401	0.9925056	0.9927406	0.97640866
0.0	0.98233277	0.97776467	0.9790092	0.9740519	0.95690924	0.9883354	0.9862401	0.9925056	0.9927406	0.97640866
0.0	0.98233277	0.97776467	0.9790092	0.9740519	0.95690924	0.9883354	0.9862401	0.9925056	0.9927406	0.97640866
0.0	0.98233277	0.97776467	0.9790092	0.9740519	0.95690924	0.9883354	0.9862401	0.9925056	0.9927406	0.97640866
0.0	0.67179894	0.5259303	0.73994756	0.20245036	0.9787729	0.8475052	0.80634195	0.90416217	0.62840515	0.009258198
0.0	0.98233277	0.97776467	0.9790092	0.9740519	0.95690924	0.9883354	0.9862401	0.9925056	0.9927406	0.97640866
0.0	0.99501234	0.9889704	0.9912452	0.99080396	0.98930466	0.98391044	0.9870077	0.99294925	0.97113997	0.979565
0.0	0.98233277	0.97776467	0.9790092	0.9740519	0.95690924	0.9883354	0.9862401	0.9925056	0.9927406	0.97640866
0.0	0.9996486	0.997701	0.99752074	0.9992749	0.9952226	0.997148	0.9970906	0.99864274	0.9941222	0.9983499
0.0	0.99988174	0.9995623	0.9998783	0.9999391	0.9996244	0.9997807	0.9995919	0.99996305	0.9999207	0.9998072
0.0	0.0097642625	0.015209083	0.12879789	0.16616178	0.012870907	0.06054231	0.05181668	0.046334498	0.025912583	0.042265266
0.0	0.020474778	0.004120578	0.015432898	0.03824108	0.010975984	0.015707277	0.027918944	0.019958278	0.0109615205	0.00749759
0.0	0.8774731	0.5194474	0.9505852	0.97303975	0.8909189	0.8270705	0.7561054	0.5289829	0.77638674	0.76216507
0.0	0.016266195	0.00019822824	0.40307614	0.63869673	0.006558073	0.00017972854	0.88857573	0.96061355	0.0021956563	0.00028876774
0.0	0.73885494	0.00129441	0.8297845	0.9964104	0.038371567	0.001461549	0.81781334	0.8670292	0.009744884	0.0018749295
0.0	0.016266195	0.00019822824	0.40307614	0.63869673	0.006558073	0.00017972854	0.88857573	0.96061355	0.0021956563	0.00028876774
0.0	0.98233277	0.97776467	0.9790092	0.9740519	0.95690924	0.9883354	0.9862401	0.9925056	0.9927406	0.97640866
0.0	1.3339538e-05	0.0003009665	9.138823e-05	5.4651206e-05	0.00010934945	0.0010693137	0.00013248011	0.0068146437	0.0012336987	3.1236923e-05
0.0	0.99900264	0.99388266	0.99556834	0.9986727	0.9973156	0.9944465	0.9949956	0.9991708	0.988399	0.9981425
0.0	0.99900264	0.99388266	0.99556834	0.9986727	0.9973156	0.9944465	0.9949956	0.9991708	0.988399	0.9981425
0.0	0.99742705	0.9904412	0.9829444	0.9936454	0.9932361	0.99181116	0.9932903	0.9915155	0.99322355	0.95971274
0.0	0.84388137	0.806196	0.6626796	0.9104152	0.44762495	0.7286433	0.86654323	0.69644994	0.49833047	0.9726183
0.0	0.98233277	0.97776467	0.9790092	0.9740519	0.95690924	0.9883354	0.9862401	0.9925056	0.9927406	0.97640866
0.0	0.99891376	0.99148303	0.99619824	0.997303	0.99540186	0.99466693	0.9930929	0.9942425	0.99155444	0.997663
0.0	0.9998265	0.99731463	0.9991673	0.9998605	0.998879	0.9988782	0.9980919	0.99960893	0.9991504	0.99987125
0.0	0.98233277	0.97776467	0.9790092	0.9740519	0.95690924	0.9883354	0.9862401	0.9925056	0.9927406	0.97640866
0.0	0.98233277	0.97776467	0.9790092	0.9740519	0.95690924	0.9883354	0.9862401	0.9925056	0.9927406	0.97640866
0.0	0.98233277	0.97776467	0.9790092	0.9740519	0.95690924	0.9883354	0.9862401	0.9925056	0.9927406	0.97640866
0.0	0.98233277	0.97776467	0.9790092	0.9740519	0.95690924	0.9883354	0.9862401	0.9925056	0.9927406	0.97640866
0.0	0.015479294	0.002202258	0.008879996	0.01609369	0.009131827	0.010210982	0.020306302	0.010686042	0.007712368	0.0057927943
0.0	0.9996486	0.997701	0.99752074	0.9992749	0.9952226	0.997148	0.9970906	0.99864274	0.9941222	0.9983499
0.0	0.98233277	0.97776467	0.9790092	0.9740519	0.95690924	0.9883354	0.9862401	0.9925056	0.9927406	0.97640866
0.0	0.03110749	0.31777897	0.004262218	0.0028268476	0.034721166	0.23332202	0.077526264	0.46690705	0.28065404	0.01507881
0.0	0.8406257	0.24615604	0.6806993	0.19575217	0.16229255	0.5042924	0.20175104	0.22693375	0.43721318	0.6217217
0.0	0.99640274	0.9264943	0.9903599	0.9467253	0.890275	0.96857697	0.9302452	0.9585139	0.941132	0.9645608
0.0	0.9993969	0.9973647	0.99788386	0.9981761	0.9946024	0.9960085	0.9945761	0.9946321	0.99628544	0.9965575
0.0	0.9968167	0.9460363	0.9906218	0.9560784	0.91943896	0.9755927	0.94903976	0.97123283	0.941132	0.9717478
0.0	0.9995777	0.99896264	0.99881613	0.99931526	0.9982199	0.9986395	0.99887055	0.9994789	0.9985384	0.9986517
0.0	0.98233277	0.97776467	0.9790092	0.9740519	0.95690924	0.9883354	0.9862401	0.9925056	0.9927406	0.97640866
0.0	0.9998549	0.999532	0.99959844	0.99984777	0.99942267	0.99947065	0.9995127	0.99984336	0.9993548	0.9998385
0.0	0.2537962	0.00070463994	0.009435715	0.47880673	0.044572268	0.5913593	0.007661059	0.9810937	0.0013921857	0.48741278
0.0	0.9998698	0.99950385	0.9996377	0.99983025	0.9992036	0.99954396	0.9995103	0.9998604	0.99959844	0.99985933
0.0	0.94769526	0.6113824	0.56310344	0.9103028	0.0033112972	0.76773125	0.9628346	0.9914426	0.6745472	0.45806357
0.0	0.94769526	0.6113824	0.56310344	0.9103028	0.0033112972	0.76773125	0.9628346	0.9914426	0.6745472	0.45806357
0.0	0.032637466	0.0039012288	0.007983624	0.019111821	0.01124464	0.010652546	0.012817232	0.01771975	0.0035442107	0.0076384824
0.0	0.94769526	0.6113824	0.56310344	0.9103028	0.0033112972	0.76773125	0.9628346	0.9914426	0.6745472	0.45806357
0.0	0.032637466	0.0039012288	0.007983624	0.019111821	0.01124464	0.010652541	0.012817232	0.01771975	0.0035442088	0.0076384824
0.0	0.99085087	0.9471577	0.99264824	0.9773423	0.7115983	0.9541305	0.8907894	0.9551061	0.80290926	0.9520952
0.0	0.98233277	0.97776467	0.9790092	0.9740519	0.95690924	0.9883354	0.9862401	0.9925056	0.9927406	0.97640866
0.0	0.9996486	0.997701	0.99752074	0.9992749	0.9952226	0.997148	0.9970906	0.99864274	0.9941222	0.9983499
0.0	0.93464935	0.0008625732	0.44445235	0.82588774	0.00080162095	0.013642218	0.6568282	0.007552886	0.74627835	0.4290877
0.0	0.022752905	0.002841192	0.011042408	0.020601304	0.00985167	0.011825785	0.023540972	0.012983127	0.00706221	0.0070004864
0.0	0.93464935	0.0008625732	0.44445235	0.82588774	0.00080162095	0.013642218	0.6568282	0.007552886	0.74627835	0.4290877
0.0	0.20265737	0.06045659	0.0005576839	0.000873386	0.0186535	0.047076005	0.13849507	0.0072556133	0.0022529168	0.97640866
0.0	0.9997805	0.9990386	0.9993032	0.99956924	0.9984707	0.99930227	0.9993224	0.99979085	0.999215	0.9997212
0.0	0.98233277	0.97776467	0.9790092	0.9740519	0.95690924	0.9883354	0.9862401	0.9925056	0.9927406	0.97640866
0.0	0.98233277	0.97776467	0.9790092	0.9740519	0.95690924	0.9883354	0.9862401	0.9925056	0.9927406	0.97640866
0.0	0.98233277	0.97776467	0.9790092	0.9740519	0.95690924	0.9883354	0.9862401	0.9925056	0.9927406	0.97640866
0.0	0.9997589	0.9986945	0.99950385	0.99968517	0.9993512	0.99892646	0.99922216	0.99982125	0.9995634	0.9997576
0.0	0.99900264	0.99085593	0.99556834	0.99817634	0.9963163	0.99255157	0.9933908	0.9988476	0.9808421	0.9975267
0.0	0.9997805	0.9990386	0.9993032	0.99956924	0.9984707	0.99930227	0.9993224	0.99979085	0.999215	0.9997212
0.0	0.82135993	0.5496009	0.8933555	0.9595564	0.9388254	0.7957192	0.8180603	0.8824675	0.8937122	0.9354828
0.0	0.98233277	0.97776467	0.9790092	0.9740519	0.95690924	0.9883354	0.9862401	0.9925056	0.9927406	0.97640866
0.0	0.98233277	0.97776467	0.9790092	0.9740519	0.95690924	0.9883354	0.9862401	0.9925056	0.9927406	0.97640866
0.0	0.82706416	0.14599985	0.93261534	0.9598581	0.7743111	0.23332202	0.93682224	0.96696097	0.7406166	0.97902954
0.0	0.9977799	0.9874264	0.9969607	0.9984773	0.9838001	0.98595977	0.9886386	0.9968725	0.93101984	0.9858699
0.0	0.9960024	0.9747951	0.9932874	0.9976191	0.97277033	0.9701047	0.9799073	0.9943885	0.9073264	0.97418743
0.0	0.9996642	0.99840504	0.99878615	0.9997607	0.99849033	0.99919194	0.9991715	0.9995627	0.99899834	0.9996407
0.0	0.98233277	0.97776467	0.9790092	0.9740519	0.95690924	0.9883354	0.9862401	0.9925056	0.9927406	0.97640866
0.0	0.999701	0.98954135	0.99594396	0.9995461	0.9940501	0.99610525	0.9970796	0.9986456	0.9982657	0.999092
0.0	0.98233277	0.97776467	0.9790092	0.9740519	0.95690924	0.9883354	0.9862401	0.9925056	0.9927406	0.97640866
0.0	0.9997805	0.9990386	0.9993032	0.99956924	0.9984707	0.99930227	0.9993224	0.99979085	0.999215	0.9997212
0.0	0.98233277	0.97776467	0.9790092	0.9740519	0.95690924	0.9883354	0.9862401	0.9925056	0.9927406	0.97640866
0.0	3.7825423e-05	4.594805e-05	0.00022851976	0.00013232608	1.9644356e-05	0.00020524258	0.00018430999	0.00013500925	0.00020084	0.00020860782
0.0	0.98233277	0.97776467	0.9790092	0.9740519	0.95690924	0.9883354	0.9862401	0.9925056	0.9927406	0.97640866
0.0	0.9998349	0.9978416	0.99924135	0.9996487	0.9987656	0.99880075	0.99900025	0.99974877	0.9994931	0.9998827
0.0	0.98233277	0.97776467	0.9790092	0.9740519	0.95690924	0.9883354	0.9862401	0.9925056	0.9927406	0.97640866
0.0	0.9997805	0.9990386	0.9993032	0.99956924	0.9984707	0.99930227	0.9993224	0.99979085	0.999215	0.9997212
0.0	0.98233277	0.97776467	0.9790092	0.9740519	0.95690924	0.9883354	0.9862401	0.9925056	0.9927406	0.97640866
0.0	3.7825423e-05	4.594805e-05	0.00022851976	0.00013232608	1.9644356e-05	0.00020524258	0.00018430999	0.00013500925	0.00020084	0.00020860782
0.0	0.9991744	0.99406034	0.99737227	0.99813145	0.9971625	0.996229	0.9955485	0.9962436	0.9947802	0.9982805
0.0	0.9996486	0.997701	0.99752074	0.9992749	0.9952226	0.997148	0.9970906	0.99864274	0.9941222	0.9983499
0.0	0.98233277	0.97776467	0.9790092	0.9740519	0.95690924	0.9883354	0.9862401	0.9925056	0.9927406	0.97640866
0.0	0.14913507	0.7335515	0.7931461	0.2214289	0.9766385	0.19535999	0.9043231	0.9631142	0.8994909	0.03883874
0.0	0.98233277	0.97776467	0.9790092	0.9740519	0.95690924	0.9883354	0.9862401	0.9925056	0.9927406	0.97640866
0.0	0.99880373	0.98801893	0.9946884	0.9980027	0.99603796	0.9925649	0.9961643	0.99826306	0.979066	0.9953903
0.0	0.99963486	0.99907804	0.9989814	0.9993079	0.99838746	0.9988424	0.99901986	0.9995691	0.99890614	0.9988242
0.0	0.98233277	0.97776467	0.9790092	0.9740519	0.95690924	0.9883354	0.9862401	0.9925056	0.9927406	0.9764088
0.0	0.98233277	0.97776467	0.9790092	0.9740519	0.95690924	0.9883354	0.9862401	0.9925056	0.9927406	0.97640866
0.0	0.061080143	0.009040976	0.015315701	0.06336432	0.0071920105	0.02329116	0.02307025	0.016979666	0.016637573	0.033541434
0.0	0.99971014	0.99811435	0.99797255	0.99931896	0.99604	0.9976822	0.99748933	0.9989543	0.9956285	0.99871135
0.0	0.00044218072	2.7781387e-05	0.009465492	0.004233529	0.0029313818	0.0011316668	0.0011691627	0.0064291595	0.020143788	0.23029652
0.0	0.98233277	0.97776467	0.9790092	0.9740519	0.95690924	0.9883354	0.9862401	0.9925056	0.9927406	0.97640866
0.0	0.00044218072	2.7781387e-05	0.009465492	0.004233529	0.0029313818	0.0011316668	0.0011691627	0.0064291595	0.020143788	0.23029652
0.0	0.98233277	0.97776467	0.9790092	0.9740519	0.95690924	0.9883354	0.9862401	0.9925056	0.9927406	0.97640866
0.0	0.0006870243	0.00026637578	0.00040451565	0.0009960709	0.00027123943	0.00065325806	0.00070557697	0.0002793715	0.00031983078	0.00023797674
0.0	0.9996088	0.9979963	0.9984975	0.9997161	0.998164	0.99909496	0.9990144	0.9994363	0.99879444	0.99956065
0.0	0.98233277	0.97776467	0.9790092	0.9740519	0.95690924	0.9883354	0.9862401	0.9925056	0.9927406	0.9764088
0.0	0.98233277	0.97776467	0.9790092	0.9740519	0.95690924	0.9883354	0.9862401	0.9925056	0.9927406	0.97640866
0.0	0.98233277	0.97776467	0.9790092	0.9740519	0.95690924	0.9883354	0.9862401	0.9925056	0.9927406	0.97640866
0.0	0.98233277	0.97776467	0.9790092	0.9740519	0.95690924	0.9883354	0.9862401	0.9925056	0.9927406	0.97640866
0.0	0.99980754	0.9993451	0.9994481	0.99972314	0.99901426	0.9993193	0.9993956	0.99978834	0.9992435	0.9997625
0.0	0.4071992	0.9122892	0.92238915	0.9968014	0.14623798	0.9813762	0.5133636	0.79876184	0.32547975	0.025925837
0.0	0.9974642	0.9683583	0.9906508	0.9746381	0.9534066	0.99037606	0.9745205	0.9978508	0.9907781	0.88978714
0.0	0.99507385	0.9354101	0.9840454	0.9474523	0.9139719	0.9818044	0.9453756	0.99547195	0.9849823	0.78590304
0.0	0.99946004	0.998445	0.99839586	0.9996214	0.99803907	0.9989042	0.9986481	0.9993124	0.99867153	0.99857867
0.0	0.9996486	0.997701	0.99752074	0.9992749	0.9952226	0.997148	0.9970906	0.99864274	0.9941222	0.9983499
0.0	0.99953616	0.99865425	0.99839586	0.9996661	0.9982704	0.9990226	0.9988219	0.99944884	0.99867153	0.9988306
0.0	0.98233277	0.97776467	0.9790092	0.9740519	0.95690924	0.9883354	0.9862401	0.9925056	0.9927406	0.97640866
0.0	0.9997805	0.9990386	0.9993032	0.99956924	0.9984707	0.99930227	0.9993224	0.99979085	0.999215	0.9997212
0.0	0.98233277	0.97776467	0.9790092	0.9740519	0.95690924	0.9883354	0.9862401	0.9925056	0.9927406	0.97640866
0.0	0.98233277	0.97776467	0.9790092	0.9740519	0.95690924	0.9883354	0.9862401	0.9925056	0.9927406	0.97640866
0.0	0.01978682	0.00033947133	0.0013635806	0.010430606	0.30416334	0.004468889	0.1912799	0.09997041	0.001269249	0.10549084
0.0	0.9997805	0.9990386	0.9993032	0.99956924	0.9984707	0.99930227	0.9993224	0.99979085	0.999215	0.9997212
0.0	0.98233277	0.97776467	0.9790092	0.9740519	0.95690924	0.9883354	0.9862401	0.9925056	0.9927406	0.97640866
0.0	0.98233277	0.97776467	0.9790092	0.9740519	0.95690924	0.9883354	0.9862401	0.9925056	0.9927406	0.97640866
0.0	0.98233277	0.97776467	0.9790092	0.9740519	0.95690924	0.9883354	0.9862401	0.9925056	0.9927406	0.97640866
0.0	0.98233277	0.97776467	0.9790092	0.9740519	0.95690924	0.9883354	0.9862401	0.9925056	0.9927406	0.97640866
0.0	0.98233277	0.97776467	0.9790092	0.9740519	0.95690924	0.9883354	0.9862401	0.9925056	0.9927406	0.97640866
0.0	0.99977404	0.9961628	0.99876	0.99920636	0.9984668	0.9983798	0.99849164	0.99932027	0.9988049	0.9995956
0.0	0.9997589	0.9986945	0.99950385	0.99968517	0.9993512	0.99892646	0.99922216	0.99982125	0.9995634	0.9997576
0.0	0.98233277	0.97776467	0.9790092	0.9740519	0.95690924	0.9883354	0.9862401	0.9925056	0.9927406	0.97640866
0.0	0.005868267	0.0566845	0.11273463	0.04197976	0.28179926	0.03161656	0.65259	0.6832564	0.0037933202	0.062140148
0.0	0.99880373	0.98801893	0.9946884	0.9980027	0.99603796	0.9925649	0.9961643	0.99826306	0.979066	0.9953903
0.0	0.54930246	0.048031144	0.47664154	0.99317497	0.3742254	0.7981604	0.653173	0.08545635	0.5377973	0.24747416
0.0	0.9999504	0.9996124	0.99963033	0.99996245	0.9993006	0.99959534	0.99981135	0.99988973	0.9998596	0.9999372
0.0	0.99880373	0.98801893	0.9946884	0.9980027	0.99603796	0.9925649	0.9961643	0.99826306	0.979066	0.9953903
0.0	0.99882466	0.98801893	0.9952173	0.9980027	0.99632996	0.9934465	0.9961643	0.99842596	0.98172635	0.9960387
0.0	0.9872959	0.7122605	0.99673426	0.99368155	0.9507027	0.9615103	0.9715452	0.97534186	0.9571018	0.9285642
0.0	0.62786454	0.21811312	0.30941415	0.6351835	0.34013253	0.40388745	0.5092233	0.5747465	0.23134065	0.2837199
0.0	0.99880373	0.98801893	0.9946884	0.9980027	0.99603796	0.9925649	0.9961643	0.99826306	0.979066	0.9953903
0.0	0.99501234	0.9889704	0.9912452	0.99080396	0.98930466	0.98391044	0.9870077	0.99294925	0.97113997	0.979565
0.0	0.99935395	0.9973525	0.998295	0.9966274	0.99637234	0.99361694	0.9961355	0.9978211	0.98828727	0.998917
0.0	0.99935395	0.9973525	0.998295	0.9966274	0.99637234	0.99361694	0.9961355	0.9978211	0.98828727	0.998917
0.0	0.99891376	0.99148303	0.99619824	0.997303	0.99540186	0.99466693	0.9930929	0.9942425	0.99155444	0.997663
0.0	0.9996088	0.9979963	0.9984975	0.9997161	0.998164	0.99909496	0.9990144	0.9994363	0.99879444	0.99956065
0.0	0.99742705	0.98709977	0.9829444	0.9909593	0.9907927	0.98964345	0.99063766	0.9876067	0.988565	0.93823373
0.0	0.99501234	0.9889704	0.9912452	0.99080396	0.98930466	0.98391044	0.9870077	0.99294925	0.97113997	0.979565
0.0	0.99501234	0.9889704	0.9912452	0.99080396	0.98930466	0.98391044	0.9870077	0.99294925	0.97113997	0.979565
0.0	0.9992003	0.993598	0.9969795	0.9986437	0.9972928	0.9944062	0.99498487	0.9991123	0.9860044	0.9980677
0.0	0.011582924	0.0016347147	0.0033129202	0.0052380436	0.0034390383	0.004278249	0.007838129	0.0021814676	0.0022512034	0.0028039974
0.0	0.016169416	0.00093561126	0.028706102	9.796488e-05	0.00029739313	0.003125012	0.4943195	0.00050095527	0.00046806474	0.0016093373
0.0	0.016169416	0.00093561126	0.028706102	9.796488e-05	0.00029739313	0.003125012	0.4943195	0.00050095527	0.00046806474	0.0016093373
0.0	0.016169416	0.00093561126	0.028706102	9.796488e-05	0.00029739313	0.003125012	0.4943195	0.00050095527	0.00046806474	0.0016093373
0.0	0.98233277	0.97776467	0.9790092	0.9740519	0.95690924	0.9883354	0.9862401	0.9925056	0.9927406	0.97640866
0.0	0.98233277	0.97776467	0.9790092	0.9740519	0.95690924	0.9883354	0.9862401	0.9925056	0.9927406	0.97640866
0.0	0.98233277	0.97776467	0.9790092	0.9740519	0.95690924	0.9883354	0.9862401	0.9925056	0.9927406	0.97640866
0.0	0.99935395	0.9973525	0.998295	0.9966274	0.99637234	0.99361694	0.9961355	0.9978211	0.98828727	0.998917
0.0	0.98233277	0.97776467	0.9790092	0.9740519	0.95690924	0.9883354	0.9862401	0.9925056	0.9927406	0.97640866
0.0	0.99935395	0.9973525	0.998295	0.9966274	0.99637234	0.99361694	0.9961355	0.9978211	0.98828727	0.998917
0.0	0.98648745	0.98569787	0.9619103	0.97200567	0.9508211	0.79037356	0.91661483	0.97919446	0.85567784	0.96287614
0.0	0.997131	0.9942168	0.9902236	0.99325883	0.98868024	0.9939014	0.99267346	0.9962366	0.99099195	0.9895531
0.0	0.9995777	0.99896264	0.99881613	0.99931526	0.9982199	0.9986395	0.99887055	0.9994789	0.9985384	0.9986517
0.0	0.9995857	0.9961732	0.9993525	0.9994773	0.9976042	0.9991653	0.99865603	0.9997936	0.99950814	0.9985039
0.0	0.98233277	0.97776467	0.9790092	0.9740519	0.95690924	0.9883354	0.9862401	0.9925056	0.9927406	0.97640866
0.0	0.0041065095	0.0013991651	0.0021812443	0.005648375	0.0013940962	0.0021309014	0.00229276	0.0017481601	0.0018271244	0.0012781682
0.0	0.98233277	0.97776467	0.9790092	0.9740519	0.95690924	0.9883354	0.9862401	0.9925056	0.9927406	0.97640866
0.0	0.99937075	0.9959377	0.99793077	0.9992005	0.9981957	0.99500364	0.9962048	0.9994011	0.99236155	0.99861264
0.0	0.99900264	0.99085593	0.99556834	0.99817634	0.9963163	0.99255157	0.9933908	0.9988476	0.9808421	0.9975267
0.0	0.99937075	0.9959377	0.99793077	0.9992005	0.9981957	0.99500364	0.9962048	0.9994011	0.99236155	0.99861264
0.0	0.98233277	0.97776467	0.9790092	0.9740519	0.95690924	0.9883354	0.9862401	0.9925056	0.9927406	0.97640866
0.0	0.98233277	0.97776467	0.9790092	0.9740519	0.95690924	0.9883354	0.9862401	0.9925056	0.9927406	0.97640866
0.0	0.98233277	0.97776467	0.9790092	0.9740519	0.95690924	0.9883354	0.9862401	0.9925056	0.9927406	0.97640866
0.0	0.98233277	0.97776467	0.9790092	0.9740519	0.95690924	0.9883354	0.9862401	0.9925056	0.9927406	0.97640866
0.0	0.98233277	0.97776467	0.9790092	0.9740519	0.95690924	0.9883354	0.9862401	0.9925056	0.9927406	0.97640866
0.0	0.98233277	0.97776467	0.9790092	0.9740519	0.95690924	0.9883354	0.9862401	0.9925056	0.9927406	0.97640866
0.0	0.0029946577	0.0001739409	0.010667471	0.31599182	0.9559867	0.008347296	0.15797752	0.32968986	0.018504307	0.0065006716
0.0	0.98233277	0.97776467	0.9790092	0.9740519	0.95690924	0.9883354	0.9862401	0.9925056	0.9927406	0.97640866
0.0	0.98233277	0.97776467	0.9790092	0.9740519	0.95690924	0.9883354	0.9862401	0.9925056	0.9927406	0.97640866
0.0	0.99891376	0.99148303	0.99619824	0.997303	0.99540186	0.99466693	0.9930929	0.9942425	0.99155444	0.997663
0.0	0.99935395	0.9973525	0.998295	0.9966274	0.99637234	0.99361694	0.9961355	0.9978211	0.98828727	0.998917
0.0	0.98233277	0.97776467	0.9790092	0.9740519	0.95690924	0.9883354	0.9862401	0.9925056	0.9927406	0.97640866
0.0	0.0058682696	0.0566845	0.11273465	0.04197976	0.28179932	0.03161656	0.65259004	0.6832564	0.0037933183	0.062140163
0.0	0.99891376	0.99148303	0.99619824	0.997303	0.99540186	0.99466693	0.9930929	0.9942425	0.99155444	0.997663
0.0	0.99409217	0.9846927	0.9978467	0.99394256	0.9933547	0.99699605	0.98876905	0.99887294	0.9926311	0.9975399
0.0	0.9872959	0.7122605	0.99673426	0.99368155	0.9507027	0.9615103	0.9715452	0.97534186	0.9571018	0.9285642
0.0	0.98233277	0.97776467	0.9790092	0.9740519	0.95690924	0.9883354	0.9862401	0.9925056	0.9927406	0.97640866
0.0	0.99880373	0.98801893	0.9946884	0.9980027	0.99603796	0.9925649	0.9961643	0.99826306	0.979066	0.9953903
0.0	0.9997805	0.9990386	0.9993032	0.99956924	0.9984707	0.99930227	0.9993224	0.99979085	0.999215	0.9997212
0.0	0.0060963025	0.00034459078	0.01489094	0.30883908	0.9760435	0.0032288483	0.11449458	0.18703735	0.009582401	0.0032732892
0.0	0.013064782	0.0021269792	0.007230956	0.013435282	0.007880818	0.009075667	0.017531531	0.010121856	0.006748252	0.0046172384
0.0	0.98233277	0.97776467	0.9790092	0.9740519	0.95690924	0.9883354	0.9862401	0.9925056	0.9927406	0.97640866
0.0	0.999701	0.98954135	0.99594396	0.9995461	0.9940501	0.99610525	0.9970796	0.9986456	0.9982657	0.999092
0.0	0.98233277	0.97776467	0.9790092	0.9740519	0.95690924	0.9883354	0.9862401	0.9925056	0.9927406	0.97640866
0.0	0.98233277	0.97776467	0.9790092	0.9740519	0.95690924	0.9883354	0.9862401	0.9925056	0.9927406	0.97640866
0.0	0.9997805	0.9990386	0.9993032	0.99956924	0.9984707	0.99930227	0.9993224	0.99979085	0.999215	0.9997212
0.0	0.98233277	0.97776467	0.9790092	0.9740519	0.95690924	0.9883354	0.9862401	0.9925056	0.9927406	0.97640866
0.0	0.0060963025	0.00034459092	0.01489094	0.3088391	0.9760435	0.0032288483	0.11449458	0.18703742	0.0095823975	0.0032732873
0.0	0.98233277	0.97776467	0.9790092	0.9740519	0.95690924	0.9883354	0.9862401	0.9925056	0.9927406	0.97640866
0.0	0.04594831	0.0014960883	0.0277286	0.8024449	0.9802961	0.004040272	0.24446952	0.18703738	0.024717534	0.017242325
0.0	0.63978803	0.0037930517	0.7465737	0.046495542	0.68348604	0.038386967	0.029608967	0.9925056	0.021787187	0.2604034
0.0	0.98233277	0.97776467	0.9790092	0.9740519	0.95690924	0.9883354	0.9862401	0.9925056	0.9927406	0.97640866
0.0	0.98233277	0.97776467	0.9790092	0.9740519	0.95690924	0.9883354	0.9862401	0.9925056	0.9927406	0.97640866
0.0	0.9997805	0.9990386	0.9993032	0.99956924	0.9984707	0.99930227	0.9993224	0.99979085	0.999215	0.9997212
0.0	0.98233277	0.97776467	0.9790092	0.9740519	0.95690924	0.9883354	0.9862401	0.9925056	0.9927406	0.97640866
0.0	0.98233277	0.97776467	0.9790092	0.9740519	0.95690924	0.9883354	0.9862401	0.9925056	0.9927406	0.97640866
0.0	0.98233277	0.97776467	0.9790092	0.9740519	0.95690924	0.9883354	0.9862401	0.9925056	0.9927406	0.97640866
0.0	0.9997805	0.9990386	0.9993032	0.99956924	0.9984707	0.99930227	0.9993224	0.99979085	0.999215	0.9997212
0.0	0.98233277	0.97776467	0.9790092	0.9740519	0.95690924	0.9883354	0.9862401	0.9925056	0.9927406	0.97640866
0.0	0.0041065095	0.0013991651	0.0021812452	0.005648375	0.0013940962	0.0021309014	0.00229276	0.0017481601	0.0018271244	0.0012781682
0.0	0.98233277	0.97776467	0.9790092	0.9740519	0.95690924	0.9883354	0.9862401	0.9925056	0.9927406	0.97640866
0.0	0.98233277	0.97776467	0.9790092	0.9740519	0.95690924	0.9883354	0.9862401	0.9925056	0.9927406	0.97640866
0.0	0.98233277	0.97776467	0.9790092	0.9740519	0.95690924	0.9883354	0.9862401	0.9925056	0.9927406	0.97640866
0.0	0.015785228	0.0027955275	0.010928985	0.017792476	0.009258893	0.0109146545	0.022681272	0.014453822	0.009008459	0.0046172384
0.0	0.015785228	0.0027955275	0.010928985	0.017792476	0.009258893	0.0109146545	0.022681266	0.014453822	0.009008459	0.0046172384
0.0	0.0013630086	0.0008595932	0.7535862	0.0019481584	0.00064097304	0.00031335047	0.56220394	0.67096454	0.28560674	0.97640866
0.0	0.0013630086	0.0008595932	0.7535862	0.0019481584	0.00064097304	0.00031335047	0.56220394	0.67096454	0.28560674	0.97640866
0.0	0.99979407	0.99913126	0.99935776	0.9995994	0.9984707	0.9993358	0.99935776	0.99979085	0.99925596	0.9997212
0.0	0.98233277	0.97776467	0.9790092	0.9740519	0.95690924	0.9883354	0.9862401	0.9925056	0.9927406	0.97640866
0.0	0.98233277	0.97776467	0.9790092	0.9740519	0.95690924	0.9883354	0.9862401	0.9925056	0.9927406	0.97640866
0.0	0.2824554	0.6700062	0.5735151	0.03788756	0.8633951	0.5086115	0.90907264	0.8811162	0.015968006	0.13037185
0.0	0.99979764	0.9986047	0.999311	0.9998896	0.99873215	0.9994029	0.9988593	0.99980026	0.99955004	0.99961686
0.0	0.98233277	0.97776467	0.9790092	0.9740519	0.95690924	0.9883354	0.9862401	0.9925056	0.9927406	0.97640866
0.0	0.99988556	0.9990834	0.99947983	0.9997003	0.99963474	0.9993229	0.9991289	0.9995426	0.9988128	0.999775
0.0	0.98233277	0.97776467	0.9790092	0.9740519	0.95690924	0.9883354	0.9862401	0.9925056	0.9927406	0.97640866
0.0	0.9997805	0.9990386	0.9993032	0.99956924	0.9984707	0.99930227	0.9993224	0.99979085	0.999215	0.9997212
0.0	0.008915647	0.0012620144	0.002287517	0.0041358117	0.0026383647	0.00316793	0.006159221	0.001748766	0.0017842478	0.002168803
0.0	0.39972526	0.13334668	0.21473423	0.11977952	0.14618352	0.023774102	0.15998198	0.1068521	0.07762122	0.46140853
0.0	0.9846613	0.9429793	0.8193505	0.9841521	0.99305636	0.97486	0.94589156	0.98803616	0.96675485	0.993105
0.0	0.98233277	0.97776467	0.9790092	0.9740519	0.95690924	0.9883354	0.9862401	0.9925056	0.9927406	0.97640866
0.0	0.01910242	0.0030910568	0.010825054	0.018352304	0.007880814	0.011316885	0.023410928	0.014657069	0.009379241	0.0061726323
0.0	0.0025155102	0.0011611052	0.011707698	0.003391996	0.95690924	0.0038943065	0.0044565257	0.013429581	0.004420485	0.0029837906
0.0	0.19341455	0.072362304	0.115926646	0.16547728	0.0650015	0.20347692	0.17590362	0.18386644	0.119792834	0.26600444
0.0	0.012819591	0.00181946	0.0033741645	0.005564004	0.0026383647	0.003996729	0.008314968	0.0026716718	0.0025099958	0.002843391
0.0	0.98233277	0.97776467	0.9790092	0.9740519	0.95690924	0.9883354	0.9862401	0.9925056	0.9927406	0.97640866
0.0	0.98233277	0.97776467	0.9790092	0.9740519	0.95690924	0.9883354	0.9862401	0.9925056	0.9927406	0.97640866
0.0	0.99868244	0.99740607	0.99619186	0.99842095	0.9957716	0.99679714	0.99660265	0.9982445	0.99765825	0.9988913
0.0	0.10896968	0.0008397235	0.0062489207	5.872092e-05	0.009635503	0.0002688694	0.073091045	0.0004781042	0.0015577823	0.031378634
0.0	0.7488724	0.44301662	0.8353808	0.7775544	0.23154907	0.6771112	0.45015836	0.7609592	0.55797726	0.2618128
0.0	0.99900264	0.99085593	0.99556834	0.99817634	0.9963163	0.99255157	0.9933907	0.9988476	0.9808421	0.9975267
0.0	0.98233277	0.97776467	0.9790092	0.9740519	0.95690924	0.9883354	0.9862401	0.9925056	0.9927406	0.97640866
0.0	0.9991385	0.9870819	0.9925721	0.99383175	0.9870134	0.9951989	0.98722595	0.9854506	0.9954727	0.99482006
0.0	0.9996088	0.9979963	0.9984975	0.9997161	0.998164	0.99909496	0.9990144	0.9994363	0.99879444	0.99956065
0.0	0.98233277	0.97776467	0.9790092	0.9740519	0.95690924	0.9883354	0.9862401	0.9925056	0.9927406	0.9764088
0.0	0.0007020249	0.3768326	0.00051189156	0.010018894	0.00014427514	0.76827514	0.00901379	0.00014669864	0.00025982896	0.0010334487
0.0	0.99640274	0.9264943	0.9903599	0.9467253	0.890275	0.96857697	0.9302452	0.9585139	0.9411319	0.9645608
0.0	0.9993969	0.9973647	0.99788386	0.9981761	0.9946024	0.9960085	0.9945761	0.9946321	0.99628544	0.9965575
0.0	0.9997805	0.9990386	0.9993032	0.99956924	0.9984707	0.99930227	0.9993224	0.99979085	0.999215	0.9997212
0.0	0.98233277	0.97776467	0.9790092	0.9740519	0.95690924	0.9883354	0.9862401	0.9925056	0.9927406	0.97640866
0.0	0.99932814	0.9956648	0.99806875	0.99919635	0.997428	0.9958461	0.9964064	0.9993963	0.98930883	0.9985662
0.0	0.67179894	0.5259303	0.73994756	0.20245036	0.9787729	0.8475052	0.80634195	0.90416217	0.62840515	0.009258198
0.0	0.9997805	0.9990386	0.9993032	0.99956924	0.9984707	0.99930227	0.9993224	0.99979085	0.999215	0.9997212
0.0	0.9997805	0.9990386	0.9993032	0.99956924	0.9984707	0.99930227	0.9993224	0.99979085	0.999215	0.9997212
0.0	0.99900264	0.99085593	0.99556834	0.99817634	0.9963163	0.99255157	0.9933908	0.9988476	0.9808421	0.9975267
0.0	0.9710104	0.33919	0.9807426	0.626509	0.47209752	0.5934394	0.6603425	0.438266	0.5287215	0.82837844
0.0	0.99880373	0.98801893	0.9946884	0.9980027	0.99603796	0.9925649	0.9961643	0.99826306	0.979066	0.9953903
0.0	0.99935395	0.9973525	0.998295	0.9966274	0.99637234	0.99361694	0.9961355	0.9978211	0.98828727	0.998917
0.0	0.99501234	0.9889704	0.9912452	0.99080396	0.98930466	0.98391044	0.9870077	0.99294925	0.97113997	0.979565
0.0	0.2557137	0.36795014	0.05512494	0.010305965	0.92554164	0.6685036	0.96181047	0.89214724	0.7902857	0.0028268679
0.0	0.2557137	0.36795014	0.05512494	0.010305965	0.92554164	0.6685036	0.96181047	0.89214724	0.7902857	0.0028268679
0.0	0.2557137	0.36795014	0.05512494	0.010305965	0.92554164	0.6685036	0.96181047	0.89214724	0.7902857	0.0028268679
0.0	0.99935395	0.9973525	0.998295	0.9966274	0.99637234	0.99361694	0.9961355	0.9978211	0.98828727	0.998917
0.0	0.00023501569	0.62095624	0.6127948	0.00018061878	0.8173689	0.5354229	0.05763073	0.80344844	0.22574106	0.63885295
0.0	0.0001523109	0.0021875864	0.0008991169	0.00015382766	3.707718e-05	0.0005761036	9.128119e-05	1.9792875e-05	5.4058128e-05	2.2342923e-05
0.0	0.15087633	0.07265183	0.11238948	0.19076322	0.12143338	0.25411853	0.20450969	0.21228515	0.12888207	0.33116898
0.0	0.00023501569	0.62095624	0.6127948	0.00018061878	0.8173689	0.5354229	0.05763073	0.80344844	0.22574106	0.63885295
0.0	0.028116884	0.0024798056	0.012759781	0.020244535	0.014114881	0.023806559	0.034082424	0.024234343	0.01398454	0.008968367
0.0	0.9720613	0.35210615	0.3405649	0.9786347	0.9910721	0.9846672	0.96114707	0.99385214	0.9580527	0.997315
0.0	0.98233277	0.97776467	0.9790092	0.9740519	0.95690924	0.9883354	0.9862401	0.9925056	0.9927406	0.97640866
0.0	0.98233277	0.97776467	0.9790092	0.9740519	0.95690924	0.9883354	0.9862401	0.9925056	0.9927406	0.97640866
0.0	0.98233277	0.97776467	0.9790092	0.9740519	0.95690924	0.9883354	0.9862401	0.9925056	0.9927406	0.97640866
0.0	0.98233277	0.97776467	0.9790092	0.9740519	0.95690924	0.9883354	0.9862401	0.9925056	0.9927406	0.97640866
0.0	0.98233277	0.97776467	0.9790092	0.9740519	0.95690924	0.9883354	0.9862401	0.9925056	0.9927406	0.97640866
0.0	0.9997805	0.9990386	0.9993032	0.99956924	0.9984707	0.99930227	0.9993224	0.99979085	0.999215	0.9997212
0.0	0.9995777	0.99896264	0.99881613	0.99931526	0.9982199	0.9986395	0.99887055	0.9994789	0.9985384	0.9986517
0.0	0.98233277	0.97776467	0.9790092	0.9740519	0.95690924	0.9883354	0.9862401	0.9925056	0.9927406	0.97640866
0.0	0.9997805	0.9990386	0.9993032	0.99956924	0.9984707	0.99930227	0.9993224	0.99979085	0.999215	0.9997212
0.0	0.0060963025	0.00034459078	0.01489094	0.30883908	0.9760435	0.00322885	0.11449458	0.18703735	0.0095823975	0.0032732908
0.0	0.98233277	0.97776467	0.9790092	0.9740519	0.95690924	0.9883354	0.9862401	0.9925056	0.9927406	0.97640866
0.0	0.98233277	0.97776467	0.9790092	0.9740519	0.95690924	0.9883354	0.9862401	0.9925056	0.9927406	0.97640866
0.0	0.98233277	0.97776467	0.9790092	0.9740519	0.95690924	0.9883354	0.9862401	0.9925056	0.9927406	0.97640866
0.0	0.9997805	0.9990386	0.9993032	0.99956924	0.9984707	0.99930227	0.9993224	0.99979085	0.999215	0.9997212
0.0	0.98233277	0.97776467	0.9790092	0.9740519	0.95690924	0.9883354	0.9862401	0.9925056	0.9927406	0.97640866
0.0	0.98233277	0.97776467	0.9790092	0.9740519	0.95690924	0.9883354	0.9862401	0.9925056	0.9927406	0.97640866
0.0	0.98233277	0.97776467	0.9790092	0.9740519	0.95690924	0.9883354	0.9862401	0.9925056	0.9927406	0.97640866
0.0	0.98233277	0.97776467	0.9790092	0.9740519	0.95690924	0.9883354	0.9862401	0.9925056	0.9927406	0.97640866
0.0	0.9997805	0.9990386	0.9993032	0.99956924	0.9984707	0.99930227	0.9993224	0.99979085	0.999215	0.9997212
0.0	0.9997805	0.9990386	0.9993032	0.99956924	0.9984707	0.99930227	0.9993224	0.99979085	0.999215	0.9997212
0.0	0.98233277	0.97776467	0.9790092	0.9740519	0.95690924	0.9883354	0.9862401	0.9925056	0.9927406	0.97640866
0.0	0.98233277	0.97776467	0.9790092	0.9740519	0.95690924	0.9883354	0.9862401	0.9925056	0.9927406	0.97640866
0.0	0.98233277	0.97776467	0.9790092	0.9740519	0.95690924	0.9883354	0.9862401	0.9925056	0.9927406	0.97640866
0.0	0.98233277	0.97776467	0.9790092	0.9740519	0.95690924	0.9883354	0.9862401	0.9925056	0.9927406	0.97640866
0.0	0.98233277	0.97776467	0.9790092	0.9740519	0.95690924	0.9883354	0.9862401	0.9925056	0.9927406	0.97640866
0.0	0.98233277	0.97776467	0.9790092	0.9740519	0.95690924	0.9883354	0.9862401	0.9925056	0.9927406	0.97640866
0.0	0.999701	0.98954135	0.99594396	0.9995461	0.9940501	0.99610525	0.9970796	0.9986456	0.9982657	0.999092
0.0	0.9997805	0.9990386	0.9993032	0.99956924	0.9984707	0.99930227	0.9993224	0.99979085	0.999215	0.9997212
0.0	0.98233277	0.97776467	0.9790092	0.9740519	0.95690924	0.9883354	0.9862401	0.9925056	0.9927406	0.9764088
0.0	0.98233277	0.97776467	0.9790092	0.9740519	0.95690924	0.9883354	0.9862401	0.9925056	0.9927406	0.97640866
0.0	0.8849759	0.13062565	0.407604	0.7030301	0.15862367	0.47842914	0.15843852	0.44183612	0.19571559	0.5552784
0.0	0.99977404	0.9961628	0.99876	0.99920636	0.9984668	0.9983798	0.99849164	0.99932027	0.9988049	0.9995956
0.0	0.00059232424	0.0002809083	0.006190138	0.0005453562	0.0015388628	0.000194807	0.00040394472	0.0009697487	0.0038104935	0.00068725616
0.0	0.98233277	0.97776467	0.9790092	0.9740519	0.95690924	0.9883354	0.9862401	0.9925056	0.9927406	0.97640866
0.0	0.98233277	0.97776467	0.9790092	0.9740519	0.95690924	0.9883354	0.9862401	0.9925056	0.9927406	0.97640866
0.0	0.9997805	0.9990386	0.9993032	0.99956924	0.9984707	0.99930227	0.9993224	0.99979085	0.999215	0.9997212
0.0	0.98233277	0.97776467	0.9790092	0.9740519	0.95690924	0.9883354	0.9862401	0.9925056	0.9927406	0.97640866
0.0	0.98233277	0.97776467	0.9790092	0.9740519	0.95690924	0.9883354	0.9862401	0.9925056	0.9927406	0.97640866
0.0	3.7825423e-05	4.594805e-05	0.00022851976	0.00013232596	1.9644356e-05	0.00020524258	0.00018430999	0.00013500925	0.00020084	0.00020860782
0.0	0.98233277	0.97776467	0.9790092	0.9740519	0.95690924	0.9883354	0.9862401	0.9925056	0.9927406	0.97640866
0.0	0.999701	0.98954135	0.99594396	0.9995461	0.9940501	0.99610525	0.9970796	0.9986456	0.9982657	0.999092
0.0	0.98233277	0.97776467	0.9790092	0.9740519	0.95690924	0.9883354	0.9862401	0.9925056	0.9927406	0.97640866
0.0	0.98233277	0.97776467	0.9790092	0.9740519	0.95690924	0.9883354	0.9862401	0.9925056	0.9927406	0.97640866
0.0	0.999701	0.98954135	0.99594396	0.9995461	0.9940501	0.99610525	0.9970796	0.9986456	0.9982657	0.999092
0.0	0.9997805	0.9990386	0.9993032	0.99956924	0.9984707	0.99930227	0.9993224	0.99979085	0.999215	0.9997212
0.0	0.98233277	0.97776467	0.9790092	0.9740519	0.95690924	0.9883354	0.9862401	0.9925056	0.9927406	0.9764088
0.0	0.98233277	0.97776467	0.9790092	0.9740519	0.95690924	0.9883354	0.9862401	0.9925056	0.9927406	0.97640866
0.0	0.9995857	0.999158	0.9986572	0.99966955	0.9981054	0.9992286	0.9989593	0.99954635	0.99880326	0.99848515
0.0	0.9996486	0.997701	0.99752074	0.9992749	0.9952226	0.997148	0.9970906	0.99864274	0.9941222	0.9983499
0.0	0.98233277	0.97776467	0.9790092	0.9740519	0.95690924	0.9883354	0.9862401	0.9925056	0.9927406	0.97640866
0.0	0.98233277	0.97776467	0.9790092	0.9740519	0.95690924	0.9883354	0.9862401	0.9925056	0.9927406	0.97640866
0.0	0.999701	0.98954135	0.99594396	0.9995461	0.9940501	0.99610525	0.9970796	0.9986456	0.9982657	0.999092
0.0	0.9997805	0.9990386	0.9993032	0.99956924	0.9984707	0.99930227	0.9993224	0.99979085	0.999215	0.9997212
0.0	0.98233277	0.97776467	0.9790092	0.9740519	0.95690924	0.9883354	0.9862401	0.9925056	0.9927406	0.97640866
0.0	0.98233277	0.97776467	0.9790092	0.9740519	0.95690924	0.9883354	0.9862401	0.9925056	0.9927406	0.97640866
0.0	0.98233277	0.97776467	0.9790092	0.9740519	0.95690924	0.9883354	0.9862401	0.9925056	0.9927406	0.97640866
0.0	0.98233277	0.97776467	0.9790092	0.9740519	0.95690924	0.9883354	0.9862401	0.9925056	0.9927406	0.97640866
0.0	0.99880373	0.98801893	0.9946884	0.9980027	0.99603796	0.9925649	0.9961643	0.99826306	0.979066	0.9953903
0.0	0.99880373	0.98801893	0.9946884	0.9980027	0.99603796	0.9925649	0.9961643	0.99826306	0.979066	0.9953903
0.0	0.99935395	0.9973525	0.998295	0.9966274	0.99637234	0.99361694	0.9961355	0.9978211	0.98828727	0.998917
0.0	0.99935395	0.9973525	0.998295	0.9966274	0.99637234	0.99361694	0.9961355	0.9978211	0.98828727	0.998917
0.0	0.999701	0.98954135	0.99594396	0.9995461	0.9940501	0.99610525	0.9970796	0.9986456	0.9982657	0.999092
0.0	0.98233277	0.97776467	0.9790092	0.9740519	0.95690924	0.9883354	0.9862401	0.9925056	0.9927406	0.97640866
0.0	0.9997805	0.9990386	0.9993032	0.99956924	0.9984707	0.99930227	0.9993224	0.99979085	0.999215	0.9997212
0.0	0.98233277	0.97776467	0.9790092	0.9740519	0.95690924	0.9883354	0.9862401	0.9925056	0.9927406	0.97640866
0.0	0.98233277	0.97776467	0.9790092	0.9740519	0.95690924	0.9883354	0.9862401	0.9925056	0.9927406	0.97640866
0.0	0.99501234	0.9889704	0.9912452	0.99080396	0.98930466	0.98391044	0.9870077	0.99294925	0.97113997	0.979565
0.0	0.99501234	0.9889704	0.9912452	0.99080396	0.98930466	0.98391044	0.9870077	0.99294925	0.97113997	0.979565
0.0	0.19730577	0.23361218	0.14256828	0.81137294	0.92600405	0.66883224	0.4362523	0.82818824	0.80353886	0.62085813
0.0	0.98233277	0.97776467	0.9790092	0.9740519	0.95690924	0.9883354	0.9862401	0.9925056	0.9927406	0.97640866
0.0	0.98233277	0.97776467	0.9790092	0.9740519	0.95690924	0.9883354	0.9862401	0.9925056	0.9927406	0.97640866
0.0	0.99935395	0.9973525	0.998295	0.9966274	0.99637234	0.99361694	0.9961355	0.9978211	0.98828727	0.998917
0.0	0.99935395	0.9973525	0.998295	0.9966274	0.99637234	0.99361694	0.9961355	0.9978211	0.98828727	0.998917
0.0	0.98233277	0.97776467	0.9790092	0.9740519	0.95690924	0.9883354	0.9862401	0.9925056	0.9927406	0.97640866
0.0	0.98233277	0.97776467	0.9790092	0.9740519	0.95690924	0.9883354	0.9862401	0.9925056	0.9927406	0.97640866
0.0	0.98233277	0.97776467	0.9790092	0.9740519	0.95690924	0.9883354	0.9862401	0.9925056	0.9927406	0.97640866
0.0	0.98233277	0.97776467	0.9790092	0.9740519	0.95690924	0.9883354	0.9862401	0.9925056	0.9927406	0.97640866
0.0	0.98233277	0.97776467	0.9790092	0.9740519	0.95690924	0.9883354	0.9862401	0.9925056	0.9927406	0.97640866
0.0	0.9997805	0.9990386	0.9993032	0.99956924	0.9984707	0.99930227	0.9993224	0.99979085	0.999215	0.9997212
0.0	0.84626424	0.5463273	0.39287683	0.92613226	0.71541166	0.8885159	0.71758544	0.97844005	0.51571065	0.8897399
0.0	0.06441976	0.039096184	0.05848499	0.08652437	0.042205963	0.08189671	0.13903376	0.10029386	0.037102297	0.12166775
0.0	0.02867278	0.004419467	0.017935948	0.026194526	0.011266202	0.020201348	0.028712524	0.023839774	0.0109860515	0.008438989
0.0	0.75806195	0.13274693	0.7487933	0.115347244	0.00023724	0.33725774	0.43934545	0.8877189	0.027594538	0.025489856
0.0	0.75806195	0.13274693	0.7487933	0.115347244	0.00023724	0.33725774	0.43934545	0.8877189	0.027594538	0.025489856
0.0	0.016278446	0.015022035	0.1478982	0.14210466	0.013156073	0.07901233	0.057119787	0.087634996	0.028854761	0.04046652
0.0	0.016278446	0.015022035	0.14789821	0.14210463	0.01315608	0.07901233	0.057119787	0.08763498	0.028854761	0.04046652
0.0	0.17847387	0.14582601	0.3020576	0.21870494	0.14522056	0.38090503	0.28707886	0.32824212	0.18237779	0.40126225
0.0	0.06441976	0.039096184	0.05848499	0.08652433	0.042205963	0.0818967	0.13903376	0.10029386	0.03710229	0.12166775
0.0	0.99886703	0.9629322	0.98380023	0.9983376	0.9809209	0.99433774	0.97200376	0.99575543	0.98134065	0.9979226
0.0	0.98233277	0.97776467	0.9790092	0.9740519	0.95690924	0.9883354	0.9862401	0.9925056	0.9927406	0.97640866
0.0	0.98233277	0.97776467	0.9790092	0.9740519	0.95690924	0.9883354	0.9862401	0.9925056	0.9927406	0.97640866
0.0	0.9996088	0.9979963	0.9984975	0.9997161	0.998164	0.99909496	0.9990144	0.9994363	0.99879444	0.99956065
0.0	0.9991578	0.9980805	0.99873346	0.99933004	0.99580187	0.99656075	0.99695253	0.9990288	0.99799347	0.9996147
0.0	0.9997805	0.9990386	0.9993032	0.99956924	0.9984707	0.99930227	0.9993224	0.99979085	0.999215	0.9997212
0.0	0.98233277	0.97776467	0.9790092	0.9740519	0.95690924	0.9883354	0.9862401	0.9925056	0.9927406	0.97640866
0.0	0.98233277	0.97776467	0.9790092	0.9740519	0.95690924	0.9883354	0.9862401	0.9925056	0.9927406	0.97640866
0.0	0.98233277	0.97776467	0.9790092	0.9740519	0.95690924	0.9883354	0.9862401	0.9925056	0.9927406	0.97640866
0.0	0.9997805	0.9990386	0.9993032	0.99956924	0.9984707	0.99930227	0.9993224	0.99979085	0.999215	0.9997212
0.0	0.9997805	0.9990386	0.9993032	0.99956924	0.9984707	0.99930227	0.9993224	0.99979085	0.999215	0.9997212
0.0	0.98233277	0.97776467	0.9790092	0.9740519	0.95690924	0.9883354	0.9862401	0.9925056	0.9927406	0.97640866
0.0	0.98233277	0.97776467	0.9790092	0.9740519	0.95690924	0.9883354	0.9862401	0.9925056	0.9927406	0.97640866
0.0	0.98233277	0.97776467	0.9790092	0.9740519	0.95690924	0.9883354	0.9862401	0.9925056	0.9927406	0.97640866
0.0	0.98233277	0.97776467	0.9790092	0.9740519	0.95690924	0.9883354	0.9862401	0.9925056	0.9927406	0.97640866
0.0	0.98233277	0.97776467	0.9790092	0.9740519	0.95690924	0.9883354	0.9862401	0.9925056	0.9927406	0.97640866
0.0	0.98233277	0.97776467	0.9790092	0.9740519	0.95690924	0.9883354	0.9862401	0.9925056	0.9927406	0.97640866
0.0	0.9997805	0.9990386	0.9993032	0.99956924	0.9984707	0.99930227	0.9993224	0.99979085	0.999215	0.9997212
0.0	3.782546e-05	4.594805e-05	0.00022851976	0.00013232608	1.9644356e-05	0.00020524258	0.00018430999	0.00013500925	0.00020084	0.00020860782
0.0	0.0060963025	0.00034459078	0.01489094	0.3088391	0.9760435	0.0032288483	0.11449458	0.18703735	0.0095823975	0.0032732892
0.0	0.9997805	0.9990386	0.9993032	0.99956924	0.9984707	0.99930227	0.9993224	0.99979085	0.999215	0.9997212
0.0	3.7825423e-05	4.594805e-05	0.00022851976	0.00013232596	1.9644356e-05	0.00020524258	0.00018430999	0.00013500925	0.00020084	0.00020860782
0.0	0.0060963025	0.00034459078	0.01489094	0.30883908	0.9760435	0.00322885	0.1144946	0.18703742	0.0095823975	0.0032732873
0.0	0.9997805	0.9990386	0.9993032	0.99956924	0.9984707	0.99930227	0.9993224	0.99979085	0.999215	0.9997212
0.0	0.98233277	0.97776467	0.9790092	0.9740519	0.95690924	0.9883354	0.9862401	0.9925056	0.9927406	0.97640866
0.0	0.98233277	0.97776467	0.9790092	0.9740519	0.95690924	0.9883354	0.9862401	0.9925056	0.9927406	0.97640866
0.0	0.98233277	0.97776467	0.9790092	0.9740519	0.95690924	0.9883354	0.9862401	0.9925056	0.9927406	0.97640866
0.0	0.98233277	0.97776467	0.9790092	0.9740519	0.95690924	0.9883354	0.9862401	0.9925056	0.9927406	0.97640866
0.0	0.98233277	0.97776467	0.9790092	0.9740519	0.95690924	0.9883354	0.9862401	0.9925056	0.9927406	0.97640866
0.0	0.98233277	0.97776467	0.9790092	0.9740519	0.95690924	0.9883354	0.9862401	0.9925056	0.9927406	0.97640866
0.0	0.9997805	0.9990386	0.9993032	0.99956924	0.9984707	0.99930227	0.9993224	0.99979085	0.999215	0.9997212
0.0	0.98233277	0.97776467	0.9790092	0.9740519	0.95690924	0.9883354	0.9862401	0.9925056	0.9927406	0.97640866
0.0	0.9997805	0.9990386	0.9993032	0.99956924	0.9984707	0.99930227	0.9993224	0.99979085	0.999215	0.9997212
0.0	0.0060963025	0.00034459078	0.01489094	0.3088391	0.9760435	0.0032288483	0.1144946	0.18703735	0.0095823975	0.0032732892
0.0	0.9995777	0.99896264	0.99881613	0.99931526	0.9982199	0.9986395	0.99887055	0.9994789	0.9985384	0.9986517
0.0	0.99880373	0.98801893	0.9946884	0.9980027	0.99603796	0.9925649	0.9961643	0.99826306	0.979066	0.9953903
0.0	0.99935395	0.9973525	0.998295	0.9966274	0.99637234	0.99361694	0.9961355	0.9978211	0.98828727	0.998917
0.0	0.95859486	0.47728753	0.8290061	0.92366713	0.96932024	0.77958506	0.89087486	0.7350398	0.7680937	0.8493497
0.0	0.9957522	0.9098287	0.9869263	0.97100294	0.9559689	0.97355324	0.9731601	0.9739136	0.9578372	0.98486656
0.0	0.99501234	0.9889704	0.9912452	0.99080396	0.98930466	0.98391044	0.9870077	0.99294925	0.97113997	0.979565
0.0	0.99935395	0.9973525	0.998295	0.9966274	0.99637234	0.99361694	0.9961355	0.9978211	0.98828727	0.998917
0.0	0.9996656	0.9993299	0.9992261	0.99947137	0.99879384	0.998928	0.9991591	0.9996468	0.999102	0.99922407
0.0	0.98233277	0.97776467	0.9790092	0.9740519	0.95690924	0.9883354	0.9862401	0.9925056	0.9927406	0.97640866
0.0	0.98233277	0.97776467	0.9790092	0.9740519	0.95690924	0.9883354	0.9862401	0.9925056	0.9927406	0.97640866
0.0	0.98233277	0.97776467	0.9790092	0.9740519	0.95690924	0.9883354	0.9862401	0.9925056	0.9927406	0.97640866
0.0	0.015596408	0.0027535576	0.008096268	0.021152887	0.010922167	0.010490665	0.017758809	0.034951683	0.009387631	0.009897265
0.0	0.99880373	0.98801893	0.9946884	0.9980027	0.99603796	0.9925649	0.9961643	0.99826306	0.979066	0.9953903
0.0	0.99880373	0.98801893	0.9946884	0.9980027	0.99603796	0.9925649	0.9961643	0.99826306	0.979066	0.9953903
0.0	0.99935395	0.9973525	0.998295	0.9966274	0.99637234	0.99361694	0.9961355	0.9978211	0.98828727	0.998917
0.0	0.99935395	0.9973525	0.998295	0.9966274	0.99637234	0.99361694	0.9961355	0.9978211	0.98828727	0.998917
0.0	0.9961541	0.9932539	0.9948101	0.9935808	0.99319166	0.9874241	0.9890237	0.9952449	0.98097056	0.98789215
0.0	0.99935395	0.9973525	0.998295	0.9966274	0.99637234	0.99361694	0.9961355	0.9978211	0.98828727	0.998917
0.0	0.99501234	0.9889704	0.9912452	0.99080396	0.98930466	0.98391044	0.9870077	0.99294925	0.97113997	0.979565
0.0	0.99935395	0.9973525	0.998295	0.9966274	0.99637234	0.99361694	0.9961355	0.9978211	0.98828727	0.998917
0.0	0.99880373	0.98801893	0.9946884	0.9980027	0.99603796	0.9925649	0.9961643	0.99826306	0.979066	0.9953903
0.0	0.99935395	0.9973525	0.998295	0.9966274	0.99637234	0.99361694	0.9961355	0.9978211	0.98828727	0.998917
0.0	0.99935395	0.9973525	0.998295	0.9966274	0.99637234	0.99361694	0.9961355	0.9978211	0.98828727	0.998917
0.0	0.99501234	0.9889704	0.9912452	0.99080396	0.98930466	0.98391044	0.9870077	0.99294925	0.97113997	0.979565
0.0	0.98233277	0.97776467	0.9790092	0.9740519	0.95690924	0.9883354	0.9862401	0.9925056	0.9927406	0.97640866
0.0	0.98233277	0.97776467	0.9790092	0.9740519	0.95690924	0.9883354	0.9862401	0.9925056	0.9927406	0.97640866
0.0	0.998321	0.99906677	0.99462754	0.9981055	0.9918298	0.99917394	0.99465656	0.9901025	0.9941381	0.97799927
0.0	8.935078e-05	9.931085e-05	0.0001331017	0.00049388834	7.3468356e-05	0.00021495268	0.0003458706	0.00012969042	8.4968815e-05	6.653285e-05
0.0	0.98233277	0.97776467	0.9790092	0.9740519	0.95690924	0.9883354	0.9862401	0.9925056	0.9927406	0.97640866
0.0	0.98233277	0.97776467	0.9790092	0.9740519	0.95690924	0.9883354	0.9862401	0.9925056	0.9927406	0.97640866
0.0	0.98233277	0.97776467	0.9790092	0.9740519	0.95690924	0.9883354	0.9862401	0.9925056	0.9927406	0.97640866
0.0	0.98233277	0.97776467	0.9790092	0.9740519	0.95690924	0.9883354	0.9862401	0.9925056	0.9927406	0.97640866
0.0	0.98233277	0.97776467	0.9790092	0.9740519	0.95690924	0.9883354	0.9862401	0.9925056	0.9927406	0.97640866
0.0	0.98233277	0.97776467	0.9790092	0.9740519	0.95690924	0.9883354	0.9862401	0.9925056	0.9927406	0.97640866
0.0	0.98233277	0.97776467	0.9790092	0.9740519	0.95690924	0.9883354	0.9862401	0.9925056	0.9927406	0.97640866
0.0	0.98233277	0.97776467	0.9790092	0.9740519	0.95690924	0.9883354	0.9862401	0.9925056	0.9927406	0.97640866
0.0	0.98233277	0.97776467	0.9790092	0.9740519	0.95690924	0.9883354	0.9862401	0.9925056	0.9927406	0.97640866
0.0	0.98233277	0.97776467	0.9790092	0.9740519	0.95690924	0.9883354	0.9862401	0.9925056	0.9927406	0.97640866
0.0	0.98233277	0.97776467	0.9790092	0.9740519	0.95690924	0.9883354	0.9862401	0.9925056	0.9927406	0.97640866
0.0	0.98233277	0.97776467	0.9790092	0.9740519	0.95690924	0.9883354	0.9862401	0.9925056	0.9927406	0.97640866
0.0	0.63000315	0.91926694	0.9969735	0.9879259	0.9794796	0.9990627	0.873329	0.9990513	0.7542164	0.8919664
0.0	0.98233277	0.97776467	0.9790092	0.9740519	0.95690924	0.9883354	0.9862401	0.9925056	0.9927406	0.97640866
0.0	0.55850726	0.29702774	0.21013406	0.733082	0.09986296	0.31255242	0.3113021	0.11192709	0.06004444	0.78396195
0.0	0.55850726	0.2970277	0.21013404	0.733082	0.09986295	0.31255242	0.31130207	0.11192707	0.060044453	0.7839621
0.0	0.98233277	0.97776467	0.9790092	0.9740519	0.95690924	0.9883354	0.9862401	0.9925056	0.9927406	0.97640866
0.0	0.98233277	0.97776467	0.9790092	0.9740519	0.95690924	0.9883354	0.9862401	0.9925056	0.9927406	0.97640866
0.0	0.98233277	0.97776467	0.9790092	0.9740519	0.95690924	0.9883354	0.9862401	0.9925056	0.9927406	0.97640866
0.0	0.98233277	0.97776467	0.9790092	0.9740519	0.95690924	0.9883354	0.9862401	0.9925056	0.9927406	0.97640866
0.0	0.9367507	0.56683505	0.28650308	0.9444613	0.5690667	0.6881876	0.8135821	0.5419527	0.7072456	0.33550355
0.0	0.9739248	0.99337125	0.93676555	0.9897843	0.9980786	0.75315034	0.97036934	0.99596053	0.99763143	0.99914134
0.0	0.19141176	0.054774113	0.05040737	0.57322854	0.02018606	0.11320612	0.33378777	0.040251046	0.08579949	0.02555912
0.0	0.98233277	0.97776467	0.9790092	0.9740519	0.95690924	0.9883354	0.9862401	0.9925056	0.9927406	0.97640866
0.0	0.9998665	0.99834836	0.9991744	0.9996076	0.99934846	0.99888057	0.99896836	0.9996345	0.99941194	0.99974066
0.0	0.99977404	0.9961628	0.99876	0.99920636	0.9984668	0.9983798	0.99849164	0.99932027	0.9988049	0.9995956
0.0	0.9997154	0.9984676	0.9986582	0.9997292	0.99807215	0.99897975	0.998628	0.9992453	0.9992354	0.9990202
0.0	0.47422415	0.2302224	0.29841968	0.5573665	0.34262964	0.37286124	0.39225075	0.79504913	0.20125785	0.4800075
0.0	0.98987037	0.9150954	0.84463984	0.9884339	0.9886723	0.9427971	0.7967318	0.99414766	0.94334704	0.9587064
0.0	0.997212	0.88386256	0.9075789	0.9908599	0.9576348	0.96148646	0.87856567	0.97833693	0.96606576	0.97527957
0.0	0.9995809	0.9980325	0.9989538	0.99978894	0.99852645	0.99669963	0.9993438	0.99955136	0.9999032	0.9991406
0.0	0.9995727	0.9982603	0.9993488	0.99766374	0.9978948	0.9967211	0.99723023	0.9986085	0.992113	0.99940753
0.0	0.99982905	0.99932456	0.9997993	0.9998307	0.99965525	0.99947315	0.99950266	0.99990594	0.99978584	0.9998869
0.0	0.98233277	0.97776467	0.9790092	0.9740519	0.95690924	0.9883354	0.9862401	0.9925056	0.9927406	0.97640866
0.0	0.98233277	0.97776467	0.9790092	0.9740519	0.95690924	0.9883354	0.9862401	0.9925056	0.9927406	0.97640866
0.0	0.98233277	0.97776467	0.9790092	0.9740519	0.95690924	0.9883354	0.9862401	0.9925056	0.9927406	0.97640866
0.0	0.98233277	0.97776467	0.9790092	0.9740519	0.95690924	0.9883354	0.9862401	0.9925056	0.9927406	0.97640866
0.0	0.98233277	0.97776467	0.9790092	0.9740519	0.95690924	0.9883354	0.9862401	0.9925056	0.9927406	0.97640866
0.0	0.98233277	0.97776467	0.9790092	0.9740519	0.95690924	0.9883354	0.9862401	0.9925056	0.9927406	0.97640866
0.0	0.98233277	0.97776467	0.9790092	0.9740519	0.95690924	0.9883354	0.9862401	0.9925056	0.9927406	0.97640866
0.0	0.98233277	0.97776467	0.9790092	0.9740519	0.95690924	0.9883354	0.9862401	0.9925056	0.9927406	0.97640866
0.0	0.98233277	0.97776467	0.9790092	0.9740519	0.95690924	0.9883354	0.9862401	0.9925056	0.9927406	0.97640866
0.0	0.98233277	0.97776467	0.9790092	0.9740519	0.95690924	0.9883354	0.9862401	0.9925056	0.9927406	0.97640866
0.0	0.9995136	0.99834836	0.9985176	0.99947304	0.9988318	0.99730945	0.99817	0.99962103	0.9985983	0.9996406
0.0	0.99956995	0.9985532	0.99869114	0.9994862	0.998971	0.9977719	0.9983754	0.99966323	0.9989145	0.9996835
0.0	0.98233277	0.97776467	0.9790092	0.9740519	0.95690924	0.9883354	0.9862401	0.9925056	0.9927406	0.97640866
0.0	0.98233277	0.97776467	0.9790092	0.9740519	0.95690924	0.9883354	0.9862401	0.9925056	0.9927406	0.97640866
0.0	0.98233277	0.97776467	0.9790092	0.9740519	0.95690924	0.9883354	0.9862401	0.9925056	0.9927406	0.97640866
0.0	0.98233277	0.97776467	0.9790092	0.9740519	0.95690924	0.9883354	0.9862401	0.9925056	0.9927406	0.97640866
0.0	0.98233277	0.97776467	0.9790092	0.9740519	0.95690924	0.9883354	0.9862401	0.9925056	0.9927406	0.97640866
0.0	0.9997867	0.9983551	0.9982786	0.9998721	0.9977683	0.99929965	0.99857855	0.9995602	0.99960274	0.9997484
0.0	0.09378986	0.0021696144	0.73994046	0.024359893	0.53739357	0.71267647	0.48156482	0.0043281103	0.06255506	0.2951365
0.0	0.09378986	0.0021696144	0.73994046	0.024359893	0.53739357	0.71267647	0.48156482	0.0043281103	0.06255506	0.2951365
0.0	0.999701	0.98954135	0.99594396	0.9995461	0.9940501	0.99610525	0.9970796	0.9986456	0.9982657	0.999092
0.0	0.9995809	0.9980325	0.9989538	0.99978894	0.99852645	0.99669963	0.9993438	0.99955136	0.9999032	0.9991406
0.0	0.99970263	0.995815	0.9975606	0.99849904	0.9987984	0.9983021	0.9955279	0.9995795	0.99946743	0.9992889
0.0	0.82091296	0.4880489	0.45184615	0.7593327	0.49298435	0.75975966	0.5119559	0.7669697	0.34816575	0.50764424
0.0	0.99949837	0.9960432	0.997743	0.99920875	0.99783283	0.99663746	0.9970228	0.99931026	0.9914043	0.9987299
0.0	0.9993237	0.9950805	0.99619824	0.9983729	0.9966689	0.9966807	0.99589074	0.9971765	0.99465877	0.99859947
0.0	0.98233277	0.97776467	0.9790092	0.9740519	0.95690924	0.9883354	0.9862401	0.9925056	0.9927406	0.97640866
0.0	0.99982685	0.99738663	0.99893576	0.9994387	0.9990062	0.9985262	0.9988319	0.9995403	0.99923503	0.99968576
0.0	0.9998627	0.99964726	0.9996916	0.9997496	0.9997172	0.9995431	0.9996505	0.99989223	0.99960357	0.99992645
0.0	0.9998596	0.99957937	0.9997502	0.9998852	0.9996587	0.9995987	0.9994854	0.9998591	0.9996476	0.9999124
0.0	0.9996088	0.9979963	0.9984975	0.9997161	0.998164	0.99909496	0.9990144	0.9994363	0.99879444	0.99956065
0.0	0.98233277	0.97776467	0.9790092	0.9740519	0.95690924	0.9883354	0.9862401	0.9925056	0.9927406	0.9764088
0.0	0.9996934	0.99881244	0.99899286	0.99945813	0.99799085	0.9988949	0.998978	0.9995555	0.9984505	0.9995703
0.0	0.98233277	0.97776467	0.9790092	0.9740519	0.95690924	0.9883354	0.9862401	0.9925056	0.9927406	0.97640866
0.0	0.98233277	0.97776467	0.9790092	0.9740519	0.95690924	0.9883354	0.9862401	0.9925056	0.9927406	0.97640866
0.0	0.9983575	0.99400055	0.9962606	0.9990085	0.97850853	0.9952218	0.99218583	0.9964809	0.9876759	0.99832207
0.0	0.9770472	0.9923206	0.9015277	0.9811117	0.97655994	0.98823255	0.9944132	0.9944323	0.99482346	0.99755585
0.0	0.98233277	0.97776467	0.9790092	0.9740519	0.95690924	0.9883354	0.9862401	0.9925056	0.9927406	0.97640866
0.0	0.98233277	0.97776467	0.9790092	0.9740519	0.95690924	0.9883354	0.9862401	0.9925056	0.9927406	0.97640866
0.0	0.98233277	0.97776467	0.9790092	0.9740519	0.95690924	0.9883354	0.9862401	0.9925056	0.9927406	0.97640866
0.0	0.9990938	0.99212366	0.99642485	0.9984226	0.99709034	0.99512684	0.9973061	0.9986482	0.98158264	0.9961669
0.0	0.9990938	0.99212366	0.99642485	0.9984226	0.99709034	0.99512684	0.9973061	0.9986482	0.98158264	0.9961669
0.0	0.98233277	0.97776467	0.9790092	0.9740519	0.95690924	0.9883354	0.9862401	0.9925056	0.9927406	0.97640866
0.0	0.9889964	0.6877607	0.95793927	0.97961843	0.8214958	0.94547415	0.94414324	0.87564075	0.34730437	0.9182563
0.0	0.11029243	0.056035552	0.088265516	0.12339847	0.06394794	0.11095086	0.19055262	0.13699123	0.05761946	0.14089818
0.0	0.9997589	0.99902344	0.9990056	0.99971336	0.99940455	0.9989544	0.99857557	0.999253	0.99802387	0.99966514
0.0	0.019636452	0.0029404478	0.0025156143	0.0025779624	0.07582469	0.22611876	0.0010630348	0.0007863045	0.0025593452	0.02125883
0.0	0.99977404	0.9961628	0.99876	0.99920636	0.9984668	0.9983798	0.99849164	0.99932027	0.9988049	0.9995956
0.0	0.9999176	0.99908996	0.99947876	0.99983096	0.9995074	0.99916697	0.9993666	0.9997613	0.9997074	0.9998683
0.0	0.98233277	0.97776467	0.9790092	0.9740519	0.95690924	0.9883354	0.9862401	0.9925056	0.9927406	0.97640866
0.0	0.013064782	0.0021269782	0.0072309594	0.013435282	0.007880818	0.009075667	0.017531531	0.010121856	0.006748252	0.0046172384
0.0	0.98233277	0.97776467	0.9790092	0.9740519	0.95690924	0.9883354	0.9862401	0.9925056	0.9927406	0.97640866
0.0	0.98233277	0.97776467	0.9790092	0.9740519	0.95690924	0.9883354	0.9862401	0.9925056	0.9927406	0.97640866
0.0	0.98233277	0.97776467	0.9790092	0.9740519	0.95690924	0.9883354	0.9862401	0.9925056	0.9927406	0.97640866
0.0	0.98233277	0.97776467	0.9790092	0.9740519	0.95690924	0.9883354	0.9862401	0.9925056	0.9927406	0.97640866
0.0	0.98233277	0.97776467	0.9790092	0.9740519	0.95690924	0.9883354	0.9862401	0.9925056	0.9927406	0.97640866
0.0	0.98233277	0.97776467	0.9790092	0.9740519	0.95690924	0.9883354	0.9862401	0.9925056	0.9927406	0.97640866
0.0	0.98233277	0.97776467	0.9790092	0.9740519	0.95690924	0.9883354	0.9862401	0.9925056	0.9927406	0.97640866
0.0	0.98233277	0.97776467	0.9790092	0.9740519	0.95690924	0.9883354	0.9862401	0.9925056	0.9927406	0.97640866
0.0	0.98233277	0.97776467	0.9790092	0.9740519	0.95690924	0.9883354	0.9862401	0.9925056	0.9927406	0.97640866
0.0	0.98233277	0.97776467	0.9790092	0.9740519	0.95690924	0.9883354	0.9862401	0.9925056	0.9927406	0.97640866
0.0	0.98233277	0.97776467	0.9790092	0.9740519	0.95690924	0.9883354	0.9862401	0.9925056	0.9927406	0.97640866
0.0	0.98233277	0.97776467	0.9790092	0.9740519	0.95690924	0.9883354	0.9862401	0.9925056	0.9927406	0.97640866
0.0	0.98233277	0.97776467	0.9790092	0.9740519	0.95690924	0.9883354	0.9862401	0.9925056	0.9927406	0.97640866
0.0	0.98233277	0.97776467	0.9790092	0.9740519	0.95690924	0.9883354	0.9862401	0.9925056	0.9927406	0.97640866
0.0	0.98233277	0.97776467	0.9790092	0.9740519	0.95690924	0.9883354	0.9862401	0.9925056	0.9927406	0.97640866
0.0	0.98233277	0.97776467	0.9790092	0.9740519	0.95690924	0.9883354	0.9862401	0.9925056	0.9927406	0.97640866
0.0	0.98233277	0.97776467	0.9790092	0.9740519	0.95690924	0.9883354	0.9862401	0.9925056	0.9927406	0.97640866
0.0	0.98233277	0.97776467	0.9790092	0.9740519	0.95690924	0.9883354	0.9862401	0.9925056	0.9927406	0.97640866
0.0	0.98233277	0.97776467	0.9790092	0.9740519	0.95690924	0.9883354	0.9862401	0.9925056	0.9927406	0.97640866
0.0	0.98233277	0.97776467	0.9790092	0.9740519	0.95690924	0.9883354	0.9862401	0.9925056	0.9927406	0.9764088
0.0	0.98233277	0.97776467	0.9790092	0.9740519	0.95690924	0.9883354	0.9862401	0.9925056	0.9927406	0.97640866
0.0	0.9841771	0.99385977	0.97063196	0.96989465	0.9849203	0.8378024	0.96788746	0.9711898	0.9804771	0.9691236
0.0	0.98233277	0.97776467	0.9790092	0.9740519	0.95690924	0.9883354	0.9862401	0.9925056	0.9927406	0.97640866
0.0	0.9992524	0.99450773	0.9977418	0.9980259	0.9972446	0.9961987	0.99584466	0.9969308	0.9928347	0.9985373
0.0	0.9992524	0.99450773	0.9977418	0.9980259	0.9972446	0.9961987	0.99584466	0.9969308	0.9928347	0.9985373
0.0	0.99914336	0.99339783	0.99718297	0.99784267	0.99724007	0.9958687	0.9941738	0.9968195	0.99366546	0.99820566
0.0	0.98233277	0.97776467	0.9790092	0.9740519	0.95690924	0.9883354	0.9862401	0.9925056	0.9927406	0.97640866
0.0	0.013064782	0.0021269782	0.007230956	0.013435287	0.007880818	0.009075667	0.017531531	0.010121856	0.0067482553	0.0046172384
0.0	0.98233277	0.97776467	0.9790092	0.9740519	0.95690924	0.9883354	0.9862401	0.9925056	0.9927406	0.97640866
0.0	0.98233277	0.97776467	0.9790092	0.9740519	0.95690924	0.9883354	0.9862401	0.9925056	0.9927406	0.97640866
0.0	0.98233277	0.97776467	0.9790092	0.9740519	0.95690924	0.9883354	0.9862401	0.9925056	0.9927406	0.9764088
0.0	0.10999472	0.017242212	0.033484895	0.13811183	0.024696259	0.02918841	0.04081143	0.112906575	0.019658564	0.016822439
0.0	0.032637466	0.003901227	0.007983624	0.019111818	0.01124464	0.010652546	0.012817225	0.01771975	0.0035442088	0.0076384824
0.0	0.1941421	0.8611482	0.020015037	0.98613447	0.9020749	0.0097631	0.8399911	0.9904653	0.16299164	0.12927218
0.0	0.994672	0.99868554	0.9964856	0.9975914	0.97376084	0.9928976	0.9913406	0.98807484	0.97509843	0.97947973
0.0	0.98233277	0.97776467	0.9790092	0.9740519	0.95690924	0.9883354	0.9862401	0.9925056	0.9927406	0.97640866
0.0	0.9895521	0.9982147	0.9916889	0.9977412	0.95639056	0.9932585	0.99267876	0.9804741	0.9857717	0.9439034
0.0	0.99552864	0.9982091	0.9962327	0.99704057	0.97521746	0.9904516	0.9936639	0.97989357	0.97997576	0.973813
0.0	0.99465007	0.99846566	0.993634	0.9972178	0.9641435	0.9931855	0.9881968	0.9821103	0.9903846	0.9817556
0.0	0.98233277	0.97776467	0.9790092	0.9740519	0.95690924	0.9883354	0.9862401	0.9925056	0.9927406	0.97640866
0.0	0.99983644	0.99987686	0.9999213	0.9999094	0.99990153	0.99995005	0.99966705	0.9999281	0.99979943	0.99979
0.0	0.99983644	0.99987686	0.9999213	0.9999094	0.99990153	0.99995005	0.99966705	0.9999281	0.99979943	0.99979
0.0	0.98233277	0.97776467	0.9790092	0.9740519	0.95690924	0.9883354	0.9862401	0.9925056	0.9927406	0.97640866
0.0	0.98233277	0.97776467	0.9790092	0.9740519	0.95690924	0.9883354	0.9862401	0.9925056	0.9927406	0.97640866
0.0	0.98233277	0.97776467	0.9790092	0.9740519	0.95690924	0.9883354	0.9862401	0.9925056	0.9927406	0.97640866
0.0	0.98233277	0.97776467	0.9790092	0.9740519	0.95690924	0.9883354	0.9862401	0.9925056	0.9927406	0.97640866
0.0	0.98233277	0.97776467	0.9790092	0.9740519	0.95690924	0.9883354	0.9862401	0.9925056	0.9927406	0.97640866
0.0	0.98233277	0.97776467	0.9790092	0.9740519	0.95690924	0.9883354	0.9862401	0.9925056	0.9927406	0.97640866
0.0	0.98233277	0.97776467	0.9790092	0.9740519	0.95690924	0.9883354	0.9862401	0.9925056	0.9927406	0.97640866
0.0	0.98233277	0.97776467	0.9790092	0.9740519	0.95690924	0.9883354	0.9862401	0.9925056	0.9927406	0.97640866
0.0	0.98233277	0.97776467	0.9790092	0.9740519	0.95690924	0.9883354	0.9862401	0.9925056	0.9927406	0.97640866
0.0	0.97872615	0.9967315	0.98802453	0.99365777	0.9103432	0.9865845	0.9820809	0.96003264	0.966014	0.89877534
0.0	0.98233277	0.97776467	0.9790092	0.9740519	0.95690924	0.9883354	0.9862401	0.9925056	0.9927406	0.97640866
0.0	0.98233277	0.97776467	0.9790092	0.9740519	0.95690924	0.9883354	0.9862401	0.9925056	0.9927406	0.97640866
0.0	0.98339474	0.99647623	0.9882287	0.99369377	0.91153604	0.98587394	0.9831561	0.9617783	0.96184677	0.91436124
0.0	0.98233277	0.97776467	0.9790092	0.9740519	0.95690924	0.9883354	0.9862401	0.9925056	0.9927406	0.97640866
0.0	0.98233277	0.97776467	0.9790092	0.9740519	0.95690924	0.9883354	0.9862401	0.9925056	0.9927406	0.97640866
0.0	0.9967313	0.9987116	0.9964055	0.99857795	0.9725637	0.98843956	0.99485284	0.99190474	0.9910148	0.9899476
0.0	0.98233277	0.97776467	0.9790092	0.9740519	0.95690924	0.9883354	0.9862401	0.9925056	0.9927406	0.97640866
0.0	0.99502987	0.99838233	0.99716336	0.9974583	0.97377366	0.9945056	0.98880494	0.9825356	0.98809135	0.9852747
0.0	0.99502987	0.99838233	0.99716336	0.9974583	0.97377366	0.9945056	0.98880494	0.9825356	0.98809135	0.9852747
0.0	0.98968095	0.99842703	0.9946248	0.99764293	0.95459485	0.99678683	0.98629504	0.99042857	0.98875076	0.9830918
0.0	0.98233277	0.97776467	0.9790092	0.9740519	0.95690924	0.9883354	0.9862401	0.9925056	0.9927406	0.97640866
0.0	0.98233277	0.97776467	0.9790092	0.9740519	0.95690924	0.9883354	0.9862401	0.9925056	0.9927406	0.97640866
0.0	0.68876576	0.71661854	0.9775473	0.9657557	0.9952192	0.96649474	0.9944829	0.9686187	0.08918798	0.9883376
0.0	0.016844582	0.0033490732	0.015757103	0.024381194	0.0151468245	0.019689262	0.034140725	0.02379537	0.010177048	0.012400568
0.0	0.01105961	0.0019765096	0.005055545	0.006907566	0.0042276834	0.005346123	0.0084155	0.002699549	0.002762087	0.0037458763
0.0	0.004030031	0.71661854	0.90054286	0.9460068	0.9623815	0.8458613	0.6055228	0.91712844	0.08918798	0.88282895
0.0	0.004030031	0.71661854	0.90054286	0.9460068	0.9623815	0.8458613	0.6055228	0.91712844	0.08918798	0.88282895
0.0	0.95998776	0.3198251	0.58202213	0.88189644	0.55898505	0.6255459	0.26472378	0.68729234	0.57622546	0.75940156
0.0	0.9041304	0.8667519	0.7164956	0.7556283	0.8407181	0.7913836	0.9801733	0.95905	0.97469133	0.86061615
0.0	0.98233277	0.97776467	0.9790092	0.9740519	0.95690924	0.9883354	0.9862401	0.9925056	0.9927406	0.9764088
0.0	0.9821514	0.9551434	0.9019708	0.91813034	0.9182046	0.7913836	0.99646986	0.97231627	0.97469133	0.9379999
0.0	0.9041304	0.8667519	0.7164956	0.7556283	0.8407181	0.7913836	0.9801733	0.95905	0.97469133	0.86061615
0.0	0.9041304	0.8667519	0.7164956	0.7556283	0.8407181	0.7913836	0.9801733	0.95905	0.97469133	0.86061615
0.0	0.9041304	0.8667519	0.7164956	0.7556283	0.8407181	0.7913836	0.9801733	0.95905	0.97469133	0.86061615
0.0	0.97546196	0.9961712	0.98113406	0.9922693	0.8730346	0.98158354	0.98271376	0.946819	0.94998664	0.83577263
0.0	0.98233277	0.97776467	0.9790092	0.9740519	0.95690924	0.9883354	0.9862401	0.9925056	0.9927406	0.97640866
0.0	0.99979156	0.9981937	0.9996755	0.99977547	0.99893874	0.9993656	0.9993241	0.9998872	0.99978703	0.99943393
0.0	0.98233277	0.97776467	0.9790092	0.9740519	0.95690924	0.9883354	0.9862401	0.9925056	0.9927406	0.97640866
0.0	0.99940133	0.9954567	0.997332	0.99681264	0.9970547	0.9954057	0.9968575	0.997498	0.99270105	0.99776006
0.0	0.62744045	0.18226856	0.7520487	0.4614503	0.2767929	0.62690145	0.48910668	0.5921505	0.69913256	0.49660325
0.0	0.98233277	0.97776467	0.9790092	0.9740519	0.95690924	0.9883354	0.9862401	0.9925056	0.9927406	0.97640866
0.0	0.98233277	0.97776467	0.9790092	0.9740519	0.95690924	0.9883354	0.9862401	0.9925056	0.9927406	0.97640866
0.0	0.99368083	0.87300473	0.9730185	0.9970964	0.97715306	0.9642352	0.9836067	0.9954874	0.98441124	0.9746919
0.0	0.99979633	0.9982849	0.9991353	0.9998722	0.9986517	0.99933976	0.9986731	0.99977213	0.9995005	0.99958473
0.0	0.21135664	0.046616726	0.037369456	0.48845506	0.020597957	0.10519375	0.31210583	0.044739757	0.10277683	0.025311152
0.0	0.9914691	0.8213234	0.99552083	0.9672356	0.9715503	0.9444046	0.97409123	0.9839447	0.9886107	0.2914902
0.0	0.98233277	0.97776467	0.9790092	0.9740519	0.95690924	0.9883354	0.9862401	0.9925056	0.9927406	0.97640866
0.0	0.98233277	0.97776467	0.9790092	0.9740519	0.95690924	0.9883354	0.9862401	0.9925056	0.9927406	0.97640866
0.0	0.98233277	0.97776467	0.9790092	0.9740519	0.95690924	0.9883354	0.9862401	0.9925056	0.9927406	0.97640866
0.0	0.98233277	0.97776467	0.9790092	0.9740519	0.95690924	0.9883354	0.9862401	0.9925056	0.9927406	0.9764088
0.0	0.99983644	0.99987686	0.9999213	0.9999094	0.99990153	0.99995005	0.99966705	0.9999281	0.99979943	0.99979
0.0	0.035060424	0.00049715734	0.7928653	0.056582052	0.905887	0.8980643	0.050725576	0.5489595	0.26075143	0.49184197
0.0	0.98233277	0.97776467	0.9790092	0.9740519	0.95690924	0.9883354	0.9862401	0.9925056	0.9927406	0.9764088
0.0	0.20125954	0.14439617	0.2033465	0.47929424	0.038980044	0.035114557	0.50780064	0.08973606	0.81034106	0.07960095
0.0	0.97546196	0.9961712	0.98113406	0.9922693	0.8730346	0.98158354	0.98271376	0.946819	0.94998664	0.8357727
0.0	0.97546196	0.9961712	0.98113406	0.9922693	0.8730346	0.98158354	0.98271376	0.946819	0.94998664	0.8357727
0.0	0.035060424	0.00049715734	0.7928653	0.056582052	0.905887	0.8980643	0.050725576	0.5489595	0.26075143	0.49184197
0.0	0.035060424	0.00049715734	0.7928653	0.056582052	0.905887	0.8980643	0.050725576	0.5489595	0.26075143	0.49184197
0.0	0.035060424	0.00049715734	0.7928653	0.056582052	0.905887	0.8980643	0.050725576	0.5489595	0.26075143	0.49184197
0.0	0.98233277	0.97776467	0.9790092	0.9740519	0.95690924	0.9883354	0.9862401	0.9925056	0.9927406	0.97640866
0.0	0.97546196	0.9961712	0.98113406	0.9922693	0.8730346	0.98158354	0.98271376	0.946819	0.94998664	0.8357727
0.0	0.0092638545	0.0029785451	0.011424697	0.018345501	0.002770373	0.015212633	0.016877638	0.015199837	0.012549073	0.0029637304
0.0	0.9729224	0.52572167	0.6817519	0.88509095	0.62451434	0.7678152	0.63743365	0.74062353	0.7080448	0.91703373
0.0	0.98233277	0.97776467	0.9790092	0.9740519	0.95690924	0.9883354	0.9862401	0.9925056	0.9927406	0.97640866
0.0	0.98233277	0.97776467	0.9790092	0.9740519	0.95690924	0.9883354	0.9862401	0.9925056	0.9927406	0.97640866
0.0	0.98233277	0.97776467	0.9790092	0.9740519	0.95690924	0.9883354	0.9862401	0.9925056	0.9927406	0.97640866
0.0	0.9996201	0.99684525	0.99843997	0.99958307	0.9971693	0.9990356	0.9975362	0.9995203	0.99910116	0.99972194
0.0	0.98233277	0.97776467	0.9790092	0.9740519	0.95690924	0.9883354	0.9862401	0.9925056	0.9927406	0.9764088
0.0	0.97728956	0.9690985	0.89295715	0.96213317	0.9304111	0.96176547	0.8895285	0.95461893	0.9544924	0.86531156
0.0	0.98233277	0.97776467	0.9790092	0.9740519	0.95690924	0.9883354	0.9862401	0.9925056	0.9927406	0.97640866
0.0	0.98233277	0.97776467	0.9790092	0.9740519	0.95690924	0.9883354	0.9862401	0.9925056	0.9927406	0.97640866
0.0	0.98233277	0.97776467	0.9790092	0.9740519	0.95690924	0.9883354	0.9862401	0.9925056	0.9927406	0.97640866
0.0	0.98233277	0.97776467	0.9790092	0.9740519	0.95690924	0.9883354	0.9862401	0.9925056	0.9927406	0.97640866
0.0	0.98233277	0.97776467	0.9790092	0.9740519	0.95690924	0.9883354	0.9862401	0.9925056	0.9927406	0.97640866
0.0	0.98233277	0.97776467	0.9790092	0.9740519	0.95690924	0.9883354	0.9862401	0.9925056	0.9927406	0.97640866
0.0	0.98233277	0.97776467	0.9790092	0.9740519	0.95690924	0.9883354	0.9862401	0.9925056	0.9927406	0.97640866
0.0	0.013064782	0.0021269782	0.007230956	0.013435287	0.007880814	0.009075667	0.017531531	0.010121856	0.006748252	0.0046172384
0.0	0.008915651	0.0012620144	0.002287517	0.0041358117	0.0026383647	0.00316793	0.006159221	0.001748766	0.0017842478	0.0021688042
0.0	0.98233277	0.97776467	0.9790092	0.9740519	0.95690924	0.9883354	0.9862401	0.9925056	0.9927406	0.97640866
0.0	0.98233277	0.97776467	0.9790092	0.9740519	0.95690924	0.9883354	0.9862401	0.9925056	0.9927406	0.97640866
0.0	0.98233277	0.97776467	0.9790092	0.9740519	0.95690924	0.9883354	0.9862401	0.9925056	0.9927406	0.97640866
0.0	0.98233277	0.97776467	0.9790092	0.9740519	0.95690924	0.9883354	0.9862401	0.9925056	0.9927406	0.97640866
0.0	0.98233277	0.97776467	0.9790092	0.9740519	0.95690924	0.9883354	0.9862401	0.9925056	0.9927406	0.97640866
0.0	0.98233277	0.97776467	0.9790092	0.9740519	0.95690924	0.9883354	0.9862401	0.9925056	0.9927406	0.97640866
0.0	0.98233277	0.97776467	0.9790092	0.9740519	0.95690924	0.9883354	0.9862401	0.9925056	0.9927406	0.97640866
0.0	0.98233277	0.97776467	0.9790092	0.9740519	0.95690924	0.9883354	0.9862401	0.9925056	0.9927406	0.97640866
0.0	0.98233277	0.97776467	0.9790092	0.9740519	0.95690924	0.9883354	0.9862401	0.9925056	0.9927406	0.97640866
0.0	0.98233277	0.97776467	0.9790092	0.9740519	0.95690924	0.9883354	0.9862401	0.9925056	0.9927406	0.97640866
0.0	0.98233277	0.97776467	0.9790092	0.9740519	0.95690924	0.9883354	0.9862401	0.9925056	0.9927406	0.97640866
0.0	0.98233277	0.97776467	0.9790092	0.9740519	0.95690924	0.9883354	0.9862401	0.9925056	0.9927406	0.97640866
0.0	0.98233277	0.97776467	0.9790092	0.9740519	0.95690924	0.9883354	0.9862401	0.9925056	0.9927406	0.97640866
0.0	0.99977404	0.9961628	0.99876	0.99920636	0.9984668	0.9983798	0.99849164	0.99932027	0.9988049	0.9995956
0.0	0.0019188805	0.00058789056	0.0010374087	0.0017729722	0.0005682302	0.0016305286	0.0016312972	0.0005030078	0.0007131083	0.0005860564
0.0	0.998422	0.9832101	0.9852624	0.9914903	0.99873084	0.9889059	0.9866844	0.99357235	0.9927906	0.99632794
0.0	0.9985072	0.9903224	0.988837	0.9914903	0.99873084	0.9889059	0.9863008	0.9926871	0.9936419	0.9966453
0.0	0.9985253	0.9902602	0.99092835	0.99020797	0.9989453	0.9889059	0.9881632	0.9930737	0.99263823	0.9966453
0.0	0.98233277	0.97776467	0.9790092	0.9740519	0.95690924	0.9883354	0.9862401	0.9925056	0.9927406	0.97640866
0.0	0.98233277	0.97776467	0.9790092	0.9740519	0.95690924	0.9883354	0.9862401	0.9925056	0.9927406	0.97640866
0.0	0.0016062642	0.059574973	0.00042402983	0.9740519	0.95690924	0.9883354	0.0017073788	0.007123213	0.030661598	0.0009626857
0.0	0.83162737	0.005986819	0.8570758	0.9378535	0.9019046	0.094577655	0.023075454	0.6227176	0.029111361	0.03829053
0.0	0.9886242	0.8785375	0.9994956	0.99873394	0.9996593	0.99936086	0.99877554	0.9888671	0.9962226	0.9990671
0.0	0.99960464	0.9976065	0.9920145	0.9992829	0.9937496	0.994303	0.9983359	0.99580044	0.996601	0.9972945
0.0	0.9998572	0.54394233	0.99427056	0.12907146	0.9999809	0.9307959	0.2505018	0.91033137	0.9997732	0.99982387
0.0	0.9766343	0.25512213	0.44929197	0.79422224	0.9873366	0.6757299	0.9716581	0.52259994	0.9537034	0.8297472
0.0	0.999691	0.99775594	0.99301845	0.9964845	0.9998523	0.9966838	0.99736804	0.9980867	0.998623	0.9984686
0.0	0.99420244	0.6406523	0.96948135	0.99197257	0.9926802	0.088100016	0.9908502	0.95228183	0.94530594	0.87267286
0.0	0.98233277	0.97776467	0.9790092	0.9740519	0.95690924	0.9883354	0.9862401	0.9925056	0.9927406	0.97640866
0.0	0.98233277	0.97776467	0.9790092	0.9740519	0.95690924	0.9883354	0.9862401	0.9925056	0.9927406	0.97640866
0.0	0.98233277	0.97776467	0.9790092	0.9740519	0.95690924	0.9883354	0.9862401	0.9925056	0.9927406	0.97640866
0.0	0.98233277	0.97776467	0.9790092	0.9740519	0.95690924	0.9883354	0.9862401	0.9925056	0.9927406	0.97640866
0.0	0.9998585	0.997945	0.9991423	0.9994905	0.99904567	0.9984072	0.9989555	0.9995983	0.99916434	0.99968874
0.0	0.98233277	0.97776467	0.9790092	0.9740519	0.95690924	0.9883354	0.9862401	0.9925056	0.9927406	0.97640866
0.0	0.0023377547	0.014549205	0.73288715	0.007284511	0.12143602	0.44782558	0.45675087	0.0004618255	0.08345257	0.0098533165
0.0	0.0023377547	0.014549205	0.73288715	0.007284511	0.12143602	0.44782558	0.45675087	0.0004618255	0.08345257	0.0098533165
0.0	0.98233277	0.97776467	0.9790092	0.9740519	0.95690924	0.9883354	0.9862401	0.9925056	0.9927406	0.97640866
0.0	0.98233277	0.97776467	0.9790092	0.9740519	0.95690924	0.9883354	0.9862401	0.9925056	0.9927406	0.97640866
0.0	0.95905447	0.771184	0.6156222	0.9357501	0.9511695	0.8364222	0.64836353	0.948869	0.86432236	0.86539036
0.0	0.95905447	0.771184	0.61562216	0.9357501	0.9511695	0.83642215	0.64836353	0.948869	0.86432236	0.86539036
0.0	0.95905447	0.771184	0.6156222	0.9357501	0.9511695	0.8364222	0.64836353	0.948869	0.86432236	0.86539036
0.0	0.9999362	0.9996307	0.9997569	0.99991083	0.9987801	0.9994203	0.9996151	0.9997911	0.9996754	0.99972516
0.0	0.9999362	0.9996307	0.9997569	0.99991083	0.9987801	0.9994203	0.9996151	0.9997911	0.9996754	0.99972516
0.0	0.98233277	0.97776467	0.9790092	0.9740519	0.95690924	0.9883354	0.9862401	0.9925056	0.9927406	0.97640866
0.0	0.0022299956	0.00057994964	0.001937117	0.0022995174	0.0011589912	0.0014483271	0.0016758929	0.0005220568	0.0017219023	0.00071124424
0.0	0.8105834	0.0033006775	0.84018415	0.06513225	0.3055842	0.021941254	0.56768113	0.00010850334	0.64413613	0.0070099295
0.0	0.98233277	0.97776467	0.9790092	0.9740519	0.95690924	0.9883354	0.9862401	0.9925056	0.9927406	0.97640866
0.0	0.9294808	0.11361288	0.022228258	0.06941178	0.06007532	0.90774375	0.0008113973	0.686028	0.32544142	0.80022514
0.0	0.997212	0.88386256	0.9075789	0.9908599	0.9576348	0.96148646	0.87856567	0.97833693	0.96606576	0.97527957
0.0	0.997212	0.88386256	0.9075789	0.9908599	0.9576348	0.96148646	0.87856567	0.97833693	0.96606576	0.97527957
0.0	0.9976782	0.9075538	0.9367549	0.99266994	0.966514	0.9721602	0.9003242	0.98283166	0.97644174	0.9818394
0.0	0.00010106246	0.0014699901	0.0061816927	0.0019123335	0.0048703793	0.0027350164	0.0003056434	0.00085279334	0.00024059744	0.00040467898
0.0	0.98233277	0.97776467	0.9790092	0.9740519	0.95690924	0.9883354	0.9862401	0.9925056	0.9927406	0.97640866
0.0	0.98233277	0.97776467	0.9790092	0.9740519	0.95690924	0.9883354	0.9862401	0.9925056	0.9927406	0.97640866
0.0	0.98233277	0.97776467	0.9790092	0.9740519	0.95690924	0.9883354	0.9862401	0.9925056	0.9927406	0.97640866
0.0	0.98233277	0.97776467	0.9790092	0.9740519	0.95690924	0.9883354	0.9862401	0.9925056	0.9927406	0.97640866
0.0	0.98233277	0.97776467	0.9790092	0.9740519	0.95690924	0.9883354	0.9862401	0.9925056	0.9927406	0.97640866
0.0	0.98233277	0.97776467	0.9790092	0.9740519	0.95690924	0.9883354	0.9862401	0.9925056	0.9927406	0.97640866
0.0	0.9997805	0.9990386	0.9993032	0.99956924	0.9984707	0.99930227	0.9993224	0.99979085	0.999215	0.9997212
0.0	0.9997805	0.9990386	0.9993032	0.99956924	0.9984707	0.99930227	0.9993224	0.99979085	0.999215	0.9997212
0.0	0.98233277	0.97776467	0.9790092	0.9740519	0.95690924	0.9883354	0.9862401	0.9925056	0.9927406	0.97640866
0.0	0.98233277	0.97776467	0.9790092	0.9740519	0.95690924	0.9883354	0.9862401	0.9925056	0.9927406	0.97640866
0.0	0.98233277	0.97776467	0.9790092	0.9740519	0.95690924	0.9883354	0.9862401	0.9925056	0.9927406	0.97640866
0.0	0.98233277	0.97776467	0.9790092	0.9740519	0.95690924	0.9883354	0.9862401	0.9925056	0.9927406	0.97640866
0.0	0.999186	0.9988931	0.99919873	0.9996394	0.99831665	0.998553	0.99901354	0.9989599	0.99977916	0.99883264
0.0	0.9795766	0.8802422	0.95971006	0.9307252	0.9061398	0.9571035	0.9542861	0.98163444	0.9671282	0.9455814
0.0	0.9795766	0.8802422	0.95971006	0.9307252	0.9061398	0.9571035	0.9542861	0.98163444	0.9671282	0.9455814
0.0	0.9795766	0.8802422	0.95971006	0.9307252	0.9061398	0.9571035	0.9542861	0.98163444	0.9671282	0.9455814
0.0	0.98233277	0.97776467	0.9790092	0.9740519	0.95690924	0.9883354	0.9862401	0.9925056	0.9927406	0.97640866
0.0	0.98233277	0.97776467	0.9790092	0.9740519	0.95690924	0.9883354	0.9862401	0.9925056	0.9927406	0.97640866
0.0	0.99936384	0.9950481	0.9977302	0.99905306	0.9978236	0.994282	0.9948236	0.9993156	0.98567814	0.99846715
0.0	0.98233277	0.97776467	0.9790092	0.9740519	0.95690924	0.9883354	0.9862401	0.9925056	0.9927406	0.97640866
0.0	0.98233277	0.97776467	0.9790092	0.9740519	0.95690924	0.9883354	0.9862401	0.9925056	0.9927406	0.97640866
0.0	0.98233277	0.97776467	0.9790092	0.9740519	0.95690924	0.9883354	0.9862401	0.9925056	0.9927406	0.97640866
0.0	0.99814546	0.9934263	0.9973858	0.9977538	0.9956827	0.9884012	0.9918622	0.99673694	0.9912582	0.99741435
0.0	0.31795123	0.14391598	0.17794523	0.20400375	0.29130813	0.036822483	0.24392228	0.2877342	0.64220566	0.11945403
0.0	0.00023479598	0.00013475331	0.0064886627	0.00068544626	0.00011966303	0.0006302858	0.004266417	7.353915e-05	0.00066773535	0.97640866
0.0	0.99814546	0.9934263	0.9973858	0.9977538	0.9956827	0.9884012	0.9918622	0.99673694	0.9912582	0.99741435
0.0	0.99814546	0.9934263	0.9973858	0.9977538	0.9956827	0.9884012	0.9918622	0.99673694	0.9912582	0.99741435
0.0	0.3179513	0.14391601	0.17794523	0.20400375	0.29130816	0.036822483	0.24392228	0.2877342	0.6422056	0.11945402
0.0	0.26052964	0.13613933	0.31025752	0.1982097	0.112017654	0.09366371	0.23835588	0.07465758	0.35888198	0.2563199
0.0	0.98233277	0.97776467	0.9790092	0.9740519	0.95690924	0.9883354	0.9862401	0.9925056	0.9927406	0.97640866
0.0	0.9944707	0.9524356	0.92957824	0.98172176	0.99049765	0.952523	0.8369759	0.9883664	0.9829192	0.9783313
0.0	0.98233277	0.97776467	0.9790092	0.9740519	0.95690924	0.9883354	0.9862401	0.9925056	0.9927406	0.97640866
0.0	0.98233277	0.97776467	0.9790092	0.9740519	0.95690924	0.9883354	0.9862401	0.9925056	0.9927406	0.97640866
0.0	0.7189164	0.3728831	0.36173403	0.63289815	0.13678326	0.37254202	0.42870185	0.13546182	0.12246681	0.3885551
0.0	0.9988965	0.9912144	0.9912514	0.9933037	0.9992908	0.99344724	0.9958943	0.9960026	0.9950537	0.99769753
0.0	0.015318973	0.0026115542	0.013031298	0.0180949	0.0113407215	0.012103464	0.024938677	0.02087308	0.009883218	0.007849941
0.0	0.98233277	0.97776467	0.9790092	0.9740519	0.95690924	0.9883354	0.9862401	0.9925056	0.9927406	0.97640866
0.0	0.98233277	0.97776467	0.9790092	0.9740519	0.95690924	0.9883354	0.9862401	0.9925056	0.9927406	0.97640866
0.0	0.98233277	0.97776467	0.9790092	0.9740519	0.95690924	0.9883354	0.9862401	0.9925056	0.9927406	0.97640866
0.0	0.98233277	0.97776467	0.9790092	0.9740519	0.95690924	0.9883354	0.9862401	0.9925056	0.9927406	0.97640866
0.0	0.9997805	0.9990386	0.9993032	0.99956924	0.9984707	0.99930227	0.9993224	0.99979085	0.999215	0.9997212
0.0	0.9997805	0.9990386	0.9993032	0.99956924	0.9984707	0.99930227	0.9993224	0.99979085	0.999215	0.9997212
0.0	0.98233277	0.97776467	0.9790092	0.9740519	0.95690924	0.9883354	0.9862401	0.9925056	0.9927406	0.97640866
0.0	0.9997805	0.9990386	0.9993032	0.99956924	0.9984707	0.99930227	0.9993224	0.99979085	0.999215	0.9997212
0.0	0.9997805	0.9990386	0.9993032	0.99956924	0.9984707	0.99930227	0.9993224	0.99979085	0.999215	0.9997212
0.0	0.0041065095	0.0013991651	0.0021812452	0.005648375	0.0013940949	0.0021309014	0.0022927576	0.0017481601	0.0018271244	0.0012781693
0.0	0.98233277	0.97776467	0.9790092	0.9740519	0.95690924	0.9883354	0.9862401	0.9925056	0.9927406	0.97640866
0.0	0.98233277	0.97776467	0.9790092	0.9740519	0.95690924	0.9883354	0.9862401	0.9925056	0.9927406	0.97640866
0.0	0.9997805	0.9990386	0.9993032	0.99956924	0.9984707	0.99930227	0.9993224	0.99979085	0.999215	0.9997212
0.0	0.9997805	0.9990386	0.9993032	0.99956924	0.9984707	0.99930227	0.9993224	0.99979085	0.999215	0.9997212
0.0	0.98233277	0.97776467	0.9790092	0.9740519	0.95690924	0.9883354	0.9862401	0.9925056	0.9927406	0.97640866
0.0	0.98233277	0.97776467	0.9790092	0.9740519	0.95690924	0.9883354	0.9862401	0.9925056	0.9927406	0.97640866
0.0	0.98233277	0.97776467	0.9790092	0.9740519	0.95690924	0.9883354	0.9862401	0.9925056	0.9927406	0.97640866
0.0	0.98233277	0.97776467	0.9790092	0.9740519	0.95690924	0.9883354	0.9862401	0.9925056	0.9927406	0.97640866
0.0	0.98233277	0.97776467	0.9790092	0.9740519	0.95690924	0.9883354	0.9862401	0.9925056	0.9927406	0.97640866
0.0	0.98233277	0.97776467	0.9790092	0.9740519	0.95690924	0.9883354	0.9862401	0.9925056	0.9927406	0.97640866
0.0	0.98233277	0.97776467	0.9790092	0.9740519	0.95690924	0.9883354	0.9862401	0.9925056	0.9927406	0.97640866
0.0	0.98233277	0.97776467	0.9790092	0.9740519	0.95690924	0.9883354	0.9862401	0.9925056	0.9927406	0.97640866
0.0	0.98233277	0.97776467	0.9790092	0.9740519	0.95690924	0.9883354	0.9862401	0.9925056	0.9927406	0.97640866
0.0	0.98233277	0.97776467	0.9790092	0.9740519	0.95690924	0.9883354	0.9862401	0.9925056	0.9927406	0.97640866
0.0	0.98233277	0.97776467	0.9790092	0.9740519	0.95690924	0.9883354	0.9862401	0.9925056	0.9927406	0.97640866
0.0	0.98233277	0.97776467	0.9790092	0.9740519	0.95690924	0.9883354	0.9862401	0.9925056	0.9927406	0.97640866
0.0	0.98233277	0.97776467	0.9790092	0.9740519	0.95690924	0.9883354	0.9862401	0.9925056	0.9927406	0.97640866
0.0	0.98233277	0.97776467	0.9790092	0.9740519	0.95690924	0.9883354	0.9862401	0.9925056	0.9927406	0.97640866
0.0	0.98233277	0.97776467	0.9790092	0.9740519	0.95690924	0.9883354	0.9862401	0.9925056	0.9927406	0.97640866
0.0	0.98233277	0.97776467	0.9790092	0.9740519	0.95690924	0.9883354	0.9862401	0.9925056	0.9927406	0.97640866
0.0	0.98233277	0.97776467	0.9790092	0.9740519	0.95690924	0.9883354	0.9862401	0.9925056	0.9927406	0.97640866
0.0	0.98233277	0.97776467	0.9790092	0.9740519	0.95690924	0.9883354	0.9862401	0.9925056	0.9927406	0.97640866
0.0	0.9934776	0.9537639	0.9935442	0.98903406	0.9905565	0.9913823	0.98953795	0.9975606	0.9674662	0.98468876
0.0	0.99498355	0.9623654	0.99429697	0.99126107	0.98899275	0.9913591	0.99240726	0.9985447	0.98024243	0.9881358
0.0	0.9995957	0.9969637	0.99949086	0.9996012	0.9982262	0.99920076	0.9989693	0.99982446	0.99964476	0.99906796
0.0	0.009256776	0.001587423	0.0034772935	0.0059529394	0.0036789146	0.0034096616	0.008263587	0.002265083	0.0024355112	0.0035989627
0.0	0.014568525	0.002618874	0.014227916	0.021363074	0.011716878	0.009743168	0.03728481	0.015336656	0.008211907	0.009873304
0.0	0.0014036066	0.091760695	0.9809013	0.41038993	0.80368805	0.00038819673	0.6904703	0.018242342	0.10368435	0.99524456
0.0	0.048782416	0.38486576	0.9981353	0.73566407	0.9287178	0.00038819673	0.9998505	0.92850065	0.039289895	0.9998908
0.0	0.98233277	0.97776467	0.9790092	0.9740519	0.95690924	0.9883354	0.9862401	0.9925056	0.9927406	0.97640866
0.0	0.98233277	0.97776467	0.9790092	0.9740519	0.95690924	0.9883354	0.9862401	0.9925056	0.9927406	0.97640866
0.0	0.98233277	0.97776467	0.9790092	0.9740519	0.95690924	0.9883354	0.9862401	0.9925056	0.9927406	0.97640866
0.0	0.98233277	0.97776467	0.9790092	0.9740519	0.95690924	0.9883354	0.9862401	0.9925056	0.9927406	0.97640866
0.0	0.93577915	0.6504556	0.9244189	0.48437402	0.7830326	0.74281996	0.8536556	0.889483	0.13636991	0.47736788
0.0	0.99935395	0.9973525	0.998295	0.9966274	0.99637234	0.99361694	0.9961355	0.9978211	0.98828727	0.998917
0.0	0.99404126	0.95621145	0.9950052	0.9925882	0.9923389	0.9921685	0.99213105	0.99814725	0.97803044	0.989799
0.0	0.98233277	0.97776467	0.9790092	0.9740519	0.95690924	0.9883354	0.9862401	0.9925056	0.9927406	0.97640866
0.0	0.98233277	0.97776467	0.9790092	0.9740519	0.95690924	0.9883354	0.9862401	0.9925056	0.9927406	0.97640866
0.0	0.98233277	0.97776467	0.9790092	0.9740519	0.95690924	0.9883354	0.9862401	0.9925056	0.9927406	0.97640866
0.0	0.98233277	0.97776467	0.9790092	0.9740519	0.95690924	0.9883354	0.9862401	0.9925056	0.9927406	0.97640866
0.0	0.98233277	0.97776467	0.9790092	0.9740519	0.95690924	0.9883354	0.9862401	0.9925056	0.9927406	0.97640866
0.0	0.98233277	0.97776467	0.9790092	0.9740519	0.95690924	0.9883354	0.9862401	0.9925056	0.9927406	0.97640866
0.0	0.98233277	0.97776467	0.9790092	0.9740519	0.95690924	0.9883354	0.9862401	0.9925056	0.9927406	0.97640866
0.0	0.98233277	0.97776467	0.9790092	0.9740519	0.95690924	0.9883354	0.9862401	0.9925056	0.9927406	0.97640866
0.0	0.98233277	0.97776467	0.9790092	0.9740519	0.95690924	0.9883354	0.9862401	0.9925056	0.9927406	0.97640866
0.0	0.9994273	0.995606	0.9974485	0.9989773	0.9974172	0.9974419	0.99604553	0.9973731	0.9970816	0.9984396
0.0	0.7880976	0.15550926	0.9726835	0.67899406	0.8905587	0.7642976	0.8955562	0.76898074	0.6537087	0.112911806
0.0	0.98233277	0.97776467	0.9790092	0.9740519	0.95690924	0.9883354	0.9862401	0.9925056	0.9927406	0.97640866
0.0	0.7880976	0.15550926	0.9726835	0.67899406	0.8905587	0.7642976	0.89555633	0.76898074	0.6537087	0.112911806
0.0	0.7880977	0.15550926	0.9726835	0.67899406	0.8905587	0.7642976	0.89555633	0.76898074	0.6537087	0.11291175
0.0	0.7880976	0.15550926	0.9726835	0.67899406	0.8905587	0.7642976	0.89555633	0.76898074	0.6537087	0.112911806
0.0	0.7880977	0.15550926	0.9726835	0.67899406	0.8905587	0.7642976	0.8955562	0.76898074	0.6537087	0.112911806
0.0	0.7880977	0.15550923	0.9726835	0.67899406	0.8905587	0.7642976	0.8955562	0.76898074	0.6537087	0.112911806
0.0	0.7880976	0.15550923	0.9726835	0.67899406	0.8905587	0.7642976	0.89555633	0.76898074	0.6537087	0.112911806
0.0	0.7880976	0.15550928	0.9726835	0.67899406	0.8905587	0.7642976	0.89555633	0.7689808	0.6537087	0.112911776
0.0	0.7880976	0.15550923	0.9726835	0.67899406	0.8905587	0.7642976	0.89555633	0.76898074	0.6537087	0.112911806
0.0	0.7880974	0.15550917	0.9726835	0.67899406	0.8905588	0.76429766	0.89555633	0.76898074	0.6537087	0.11291187
0.0	0.98233277	0.97776467	0.9790092	0.9740519	0.95690924	0.9883354	0.9862401	0.9925056	0.9927406	0.97640866
0.0	0.9971511	0.90035224	0.9981139	0.9956175	0.9907132	0.971402	0.99570256	0.99617684	0.99742424	0.47972432
0.0	0.00015785896	9.9839825e-05	0.00021929585	0.00060602487	0.00010040934	0.00037453667	0.0004156564	0.00013621403	0.00023456842	0.00021692408
0.0	0.9995442	0.9970456	0.99837756	0.99940693	0.9981035	0.9956567	0.9970391	0.99840975	0.9971589	0.999483
0.0	0.9982181	0.996082	0.9984682	0.9974389	0.997903	0.99574286	0.99514186	0.9989171	0.99700004	0.9509989
0.0	0.7880976	0.15550922	0.9726835	0.67899394	0.8905588	0.7642976	0.89555633	0.76898074	0.6537086	0.11291185
0.0	0.7880976	0.15550928	0.9726835	0.67899394	0.8905588	0.76429766	0.89555633	0.76898074	0.6537086	0.11291185
0.0	0.7880976	0.15550926	0.9726835	0.67899406	0.8905588	0.7642976	0.89555633	0.76898074	0.6537087	0.112911806
0.0	0.96675193	0.80987936	0.9980616	0.9841398	0.9730253	0.94211286	0.99441165	0.99707603	0.94517463	0.7085546
0.0	0.98226744	0.5928908	0.99502856	0.96414155	0.9871767	0.9694494	0.9866349	0.9576382	0.9719545	0.3383217
0.0	0.7880976	0.15550928	0.9726835	0.67899394	0.8905588	0.76429766	0.89555633	0.76898074	0.6537086	0.11291185
0.0	0.98342115	0.8167154	0.9983607	0.9335606	0.98969406	0.8777482	0.99352276	0.99470854	0.9778677	0.8552507
0.0	0.7880977	0.15550926	0.9726835	0.67899406	0.8905587	0.7642976	0.89555633	0.7689808	0.6537087	0.112911776
0.0	0.7880976	0.15550926	0.9726835	0.67899406	0.8905587	0.7642976	0.89555633	0.76898074	0.6537087	0.11291175
0.0	0.7880976	0.15550926	0.9726835	0.67899406	0.8905587	0.7642976	0.89555633	0.76898074	0.6537087	0.112911806
0.0	0.99952304	0.9961249	0.9975617	0.9990421	0.9982418	0.9967534	0.9964863	0.9980995	0.99686015	0.9993585
0.0	0.7880977	0.15550926	0.9726835	0.67899406	0.8905587	0.7642976	0.89555633	0.76898074	0.6537087	0.11291175
0.0	0.7880977	0.15550926	0.9726835	0.67899406	0.8905587	0.7642976	0.89555633	0.76898074	0.6537087	0.112911806
0.0	0.7880976	0.15550923	0.9726835	0.67899406	0.8905587	0.76429754	0.89555633	0.76898074	0.6537087	0.11291175
0.0	0.7880977	0.15550923	0.9726835	0.67899406	0.8905588	0.7642976	0.89555633	0.76898074	0.6537087	0.112911806
0.0	0.7880976	0.15550923	0.9726835	0.67899394	0.8905588	0.76429766	0.89555633	0.7689808	0.6537086	0.11291185
0.0	0.99946564	0.9968233	0.99845827	0.99913245	0.99787354	0.99702424	0.99602723	0.998464	0.99588627	0.99924445
0.0	0.9990208	0.99350846	0.9969394	0.9980769	0.99565625	0.9957088	0.9935556	0.99655885	0.9932522	0.9983392
0.0	0.99933976	0.996552	0.998343	0.9991136	0.99755704	0.998069	0.99490523	0.9984137	0.9962178	0.9993374
0.0	0.99891376	0.99148303	0.99619824	0.997303	0.99540186	0.99466693	0.9930929	0.9942425	0.99155444	0.997663
0.0	0.9995479	0.99674267	0.9985273	0.99923503	0.9986732	0.9961737	0.99711514	0.9983303	0.99502844	0.9992756
0.0	0.9995586	0.9973768	0.9987686	0.9992436	0.998408	0.99784935	0.99687433	0.99812335	0.99764204	0.9994855
0.0	0.98233277	0.97776467	0.9790092	0.9740519	0.95690924	0.9883354	0.9862401	0.9925056	0.9927406	0.97640866
0.0	0.98233277	0.97776467	0.9790092	0.9740519	0.95690924	0.9883354	0.9862401	0.9925056	0.9927406	0.97640866
0.0	0.0014724769	0.023172421	0.037560984	0.03437666	0.020657137	0.034982078	0.01552974	0.031234711	0.004656553	0.015325786
0.0	0.00060022227	0.0057234396	0.011975014	0.007156135	0.007987912	0.019315988	0.007288022	0.0032491246	0.0031000064	0.0039165495
0.0	0.00060022227	0.0057234396	0.011975019	0.007156135	0.007987912	0.019315988	0.007288022	0.0032491263	0.0031000078	0.0039165495
0.0	0.0006002217	0.0057234396	0.011975019	0.007156135	0.007987912	0.019315988	0.007288022	0.0032491263	0.0031000064	0.0039165495
0.0	0.00060022227	0.0057234396	0.011975014	0.007156135	0.007987912	0.019315988	0.007288022	0.0032491263	0.0031000064	0.0039165495
0.0	0.0006002217	0.005723442	0.011975025	0.0071561383	0.007987904	0.019315984	0.007288022	0.0032491263	0.003100005	0.0039165476
0.0	0.0014724762	0.023172421	0.037560977	0.03437665	0.020657128	0.034982085	0.01552974	0.031234697	0.004656553	0.015325771
0.0	0.00060022227	0.0057234396	0.011975014	0.007156135	0.007987912	0.019315988	0.007288022	0.0032491263	0.0031000078	0.0039165495
0.0	0.00060022227	0.0057234396	0.011975019	0.007156135	0.007987912	0.019315988	0.007288022	0.0032491263	0.0031000064	0.0039165495
0.0	0.00060022227	0.0057234396	0.011975014	0.007156135	0.007987912	0.019315988	0.007288022	0.0032491246	0.0031000064	0.0039165514
0.0	0.00060022227	0.0057234396	0.011975019	0.007156135	0.007987912	0.019315988	0.007288022	0.0032491263	0.0031000064	0.0039165495
0.0	0.0006002217	0.005723445	0.011975025	0.007156142	0.0079879	0.01931598	0.007288022	0.0032491263	0.003100005	0.0039165476
0.0	0.0014724762	0.023172421	0.037560984	0.034376666	0.020657137	0.034982085	0.01552974	0.031234711	0.004656553	0.015325778
0.0	0.00060022227	0.0057234396	0.011975019	0.007156135	0.007987912	0.019315988	0.007288022	0.0032491263	0.0031000078	0.0039165495
0.0	0.00060022227	0.0057234396	0.011975014	0.007156135	0.007987912	0.019315988	0.007288022	0.0032491263	0.0031000078	0.0039165495
0.0	0.00060022227	0.0057234396	0.011975014	0.007156135	0.007987912	0.019315988	0.007288022	0.0032491246	0.0031000064	0.0039165514
0.0	0.0006002217	0.0057234396	0.011975019	0.007156135	0.007987912	0.019315988	0.007288022	0.0032491263	0.0031000078	0.0039165495
0.0	0.0006002217	0.005723442	0.011975025	0.0071561383	0.007987904	0.01931598	0.007288025	0.0032491263	0.003100005	0.0039165476
0.0	0.0014724769	0.023172421	0.037560977	0.034376666	0.02065714	0.034982078	0.01552974	0.031234697	0.004656553	0.015325778
0.0	0.00060022227	0.0057234396	0.011975019	0.007156135	0.007987912	0.019315988	0.007288022	0.0032491263	0.0031000078	0.0039165495
0.0	0.00060022227	0.0057234396	0.011975014	0.007156135	0.007987912	0.019315988	0.007288022	0.0032491263	0.0031000078	0.0039165495
0.0	0.0006002217	0.0057234396	0.011975019	0.007156135	0.007987912	0.019315988	0.007288022	0.0032491263	0.0031000064	0.0039165514
0.0	0.00060022227	0.0057234396	0.011975019	0.007156135	0.007987912	0.019315988	0.007288022	0.0032491246	0.0031000078	0.0039165495
0.0	0.0006002217	0.005723442	0.011975025	0.007156142	0.0079879	0.01931598	0.007288022	0.0032491263	0.003100005	0.0039165476
0.0	0.0014724762	0.023172421	0.037560984	0.034376666	0.020657128	0.034982078	0.01552974	0.031234697	0.004656553	0.015325786
0.0	0.00060022227	0.0057234396	0.011975019	0.007156135	0.007987912	0.019315988	0.007288022	0.0032491263	0.0031000064	0.0039165514
0.0	0.00060022227	0.0057234396	0.011975014	0.007156135	0.007987912	0.019315988	0.007288022	0.0032491246	0.0031000064	0.0039165495
0.0	0.00060022227	0.0057234396	0.011975019	0.007156135	0.007987912	0.019315988	0.007288022	0.0032491246	0.0031000078	0.0039165495
0.0	0.00060022227	0.0057234396	0.011975014	0.007156135	0.007987912	0.019315988	0.007288022	0.0032491263	0.0031000064	0.0039165495
0.0	0.0006002217	0.005723442	0.011975025	0.007156142	0.007987904	0.01931598	0.007288022	0.0032491263	0.003100005	0.0039165476
0.0	0.0014724762	0.023172421	0.037560977	0.03437665	0.020657137	0.034982078	0.01552974	0.031234711	0.004656553	0.015325778
0.0	0.00060022227	0.0057234396	0.011975019	0.007156135	0.007987912	0.019315988	0.007288022	0.0032491246	0.0031000078	0.0039165495
0.0	0.00060022227	0.0057234396	0.011975019	0.007156135	0.007987912	0.019315988	0.007288022	0.0032491246	0.0031000064	0.0039165495
0.0	0.00060022227	0.0057234396	0.011975014	0.007156135	0.007987912	0.019315988	0.007288022	0.0032491263	0.0031000064	0.0039165495
0.0	0.00060022227	0.0057234396	0.011975019	0.007156135	0.007987912	0.019315988	0.007288022	0.0032491263	0.0031000064	0.0039165495
0.0	0.0006002217	0.005723445	0.011975025	0.0071561383	0.007987904	0.01931598	0.007288022	0.0032491263	0.003100005	0.0039165476
0.0	0.0014724762	0.023172421	0.037560977	0.03437665	0.020657137	0.034982085	0.01552974	0.031234704	0.004656553	0.015325786
0.0	0.00060022227	0.0057234396	0.011975019	0.007156135	0.007987912	0.019315988	0.007288022	0.0032491263	0.0031000078	0.0039165495
0.0	0.00060022227	0.0057234396	0.011975019	0.007156135	0.007987912	0.019315988	0.007288022	0.0032491263	0.0031000078	0.0039165495
0.0	0.00060022227	0.0057234396	0.011975019	0.007156135	0.007987912	0.019315988	0.007288022	0.0032491263	0.0031000064	0.0039165495
0.0	0.00060022227	0.0057234396	0.011975019	0.007156135	0.007987912	0.019315988	0.007288022	0.0032491263	0.0031000064	0.0039165495
0.0	0.0006002217	0.005723442	0.011975025	0.007156142	0.007987904	0.01931598	0.007288022	0.0032491246	0.003100005	0.0039165476
0.0	0.0006002217	0.005723442	0.011975025	0.0071561383	0.007987904	0.01931598	0.007288022	0.0032491263	0.003100005	0.0039165476
0.0	0.0006002217	0.005723442	0.011975025	0.007156142	0.007987904	0.01931598	0.007288022	0.0032491246	0.003100005	0.0039165476
0.0	0.00060022227	0.0057234396	0.011975019	0.007156135	0.007987912	0.019315988	0.007288022	0.0032491263	0.0031000064	0.0039165495
0.0	0.0006002217	0.005723442	0.011975025	0.007156142	0.007987904	0.01931598	0.007288025	0.0032491263	0.003100005	0.0039165476
0.0	0.0006002217	0.005723442	0.011975025	0.007156142	0.007987904	0.01931598	0.007288022	0.0032491246	0.003100005	0.0039165476
0.0	0.0006002217	0.0057234396	0.011975014	0.007156135	0.007987912	0.019315988	0.007288022	0.0032491263	0.0031000064	0.0039165514
0.0	0.00060022227	0.0057234396	0.011975014	0.007156135	0.007987912	0.019315988	0.007288022	0.0032491246	0.0031000064	0.0039165495
0.0	0.0006002217	0.0057234396	0.011975019	0.007156135	0.007987912	0.019315988	0.007288022	0.0032491246	0.0031000064	0.0039165495
0.0	0.00060022227	0.0057234396	0.011975019	0.007156135	0.007987912	0.019315988	0.007288022	0.0032491263	0.0031000064	0.0039165495
0.0	0.0006002217	0.0057234396	0.011975019	0.007156135	0.007987912	0.019315988	0.007288022	0.0032491263	0.0031000064	0.0039165495
0.0	0.0014724762	0.023172421	0.037560984	0.03437665	0.020657128	0.034982078	0.01552974	0.031234704	0.004656551	0.015325786
0.0	0.0006002217	0.005723442	0.011975025	0.0071561383	0.007987904	0.01931598	0.007288022	0.0032491263	0.003100005	0.0039165476
0.0	0.0012005492	0.017146604	0.033307113	0.022222267	0.01177908	0.03375666	0.030291254	0.017268443	0.004491234	0.014694676
0.0	0.0014724762	0.023172421	0.037560984	0.03437665	0.020657137	0.034982078	0.01552974	0.031234704	0.004656553	0.015325786
0.0	0.00060022227	0.0057234396	0.011975014	0.007156135	0.007987912	0.019315988	0.007288022	0.0032491263	0.0031000064	0.0039165514
0.0	0.0006002217	0.005723442	0.011975025	0.007156142	0.007987904	0.01931598	0.007288022	0.0032491263	0.003100005	0.0039165476
0.0	0.0006002217	0.005723442	0.011975025	0.007156142	0.0079879	0.019315984	0.007288022	0.0032491263	0.003100005	0.0039165476
0.0	0.00060022227	0.0057234396	0.011975019	0.007156135	0.007987912	0.019315988	0.007288022	0.0032491263	0.0031000078	0.0039165495
0.0	0.0006002217	0.0057234396	0.011975019	0.007156135	0.007987912	0.019315988	0.007288022	0.0032491246	0.0031000064	0.0039165495
0.0	0.0012005504	0.017146604	0.0333071	0.022222262	0.01177908	0.03375666	0.030291254	0.017268443	0.004491234	0.014694676
0.0	0.00060022227	0.0057234396	0.011975019	0.007156135	0.007987912	0.019315988	0.007288022	0.0032491263	0.0031000064	0.0039165495
0.0	0.00060022227	0.0057234396	0.011975014	0.007156135	0.007987912	0.019315988	0.007288022	0.0032491246	0.0031000078	0.0039165495
0.0	0.0006002217	0.0057234396	0.011975019	0.007156135	0.007987912	0.019315988	0.007288022	0.0032491246	0.0031000064	0.0039165495
0.0	0.0042230487	0.015749605	0.047556426	0.012773075	0.019295184	0.022968385	0.023421345	0.010164945	0.006073828	0.025028266
0.0	0.0014724769	0.023172421	0.037560977	0.03437665	0.020657128	0.034982078	0.01552974	0.031234704	0.004656553	0.015325786
0.0	0.00086447515	0.012884564	0.020380331	0.023219207	0.0080039175	0.02290262	0.007754767	0.0055197757	0.006361201	0.007936312
0.0	0.0016324548	0.036746725	0.05785143	0.06018519	0.012109834	0.049084507	0.034301173	0.028418925	0.010740735	0.034272477
0.0	0.00086447515	0.012884568	0.020380331	0.023219207	0.0080039175	0.022902625	0.007754767	0.0055197757	0.006361201	0.007936316
0.0	0.0006002217	0.0057234396	0.011975019	0.007156135	0.007987912	0.019315988	0.007288022	0.0032491263	0.0031000064	0.0039165495
0.0	0.0012005504	0.017146604	0.033307098	0.022222277	0.011779069	0.033756666	0.030291254	0.017268443	0.004491234	0.014694676
0.0	0.0006002217	0.0057234396	0.011975019	0.007156135	0.007987912	0.019315988	0.007288022	0.0032491263	0.0031000078	0.0039165495
0.0	0.0014724762	0.023172425	0.037560984	0.03437666	0.02065714	0.034982078	0.01552974	0.031234711	0.004656553	0.015325786
0.0	0.00060022227	0.0057234396	0.011975019	0.007156135	0.007987912	0.019315988	0.007288022	0.0032491246	0.0031000078	0.0039165514
0.0	0.00060022227	0.0057234396	0.011975014	0.007156135	0.007987912	0.019315988	0.007288022	0.0032491263	0.0031000064	0.0039165495
0.0	0.0014724762	0.023172421	0.037560984	0.034376666	0.020657131	0.034982078	0.01552974	0.031234704	0.004656553	0.015325778
0.0	0.0006002217	0.005723442	0.011975025	0.007156142	0.007987904	0.019315984	0.007288022	0.0032491246	0.003100005	0.0039165476
0.0	0.0006002217	0.0057234396	0.011975014	0.007156135	0.007987912	0.019315988	0.007288022	0.0032491263	0.0031000064	0.0039165495
0.0	0.0006002217	0.0057234396	0.011975019	0.007156135	0.007987912	0.019315988	0.007288022	0.0032491263	0.0031000064	0.0039165514
0.0	0.0012005504	0.017146604	0.033307113	0.022222267	0.011779069	0.03375666	0.030291254	0.017268443	0.004491234	0.014694676
0.0	0.0012005504	0.017146604	0.033307098	0.022222267	0.0117790755	0.03375666	0.030291254	0.017268443	0.004491234	0.014694676
0.0	0.0006002217	0.005723442	0.011975025	0.007156142	0.007987904	0.01931598	0.007288022	0.0032491263	0.003100005	0.0039165476
0.0	0.0006002217	0.005723442	0.011975025	0.007156142	0.007987904	0.01931598	0.007288022	0.0032491263	0.003100005	0.0039165476
0.0	0.00060022227	0.0057234396	0.011975014	0.007156135	0.007987912	0.019315988	0.007288022	0.0032491246	0.0031000064	0.0039165495
0.0	0.0006002217	0.0057234396	0.011975019	0.007156135	0.007987912	0.019315988	0.007288022	0.0032491263	0.0031000078	0.0039165495
0.0	0.0012005504	0.017146604	0.033307098	0.022222262	0.0117790755	0.033756666	0.030291254	0.017268443	0.004491234	0.014694669
0.0	0.00060022227	0.0057234396	0.011975019	0.007156135	0.007987912	0.019315988	0.007288022	0.0032491263	0.0031000064	0.0039165514
0.0	0.0006002217	0.0057234396	0.011975014	0.007156135	0.007987912	0.019315988	0.007288022	0.0032491263	0.0031000078	0.0039165514
0.0	0.0015013195	0.010856905	0.03844989	0.017663598	0.016232047	0.026043994	0.014512306	0.007658033	0.0053243283	0.014603135
0.0	0.0014724762	0.023172425	0.037560977	0.03437665	0.020657128	0.034982078	0.01552974	0.031234711	0.004656553	0.015325786
0.0	0.0012005492	0.017146604	0.033307113	0.022222277	0.01177908	0.033756666	0.030291254	0.017268443	0.004491234	0.014694676
0.0	0.0014724762	0.023172421	0.037560984	0.034376644	0.020657128	0.034982078	0.01552974	0.031234697	0.004656553	0.015325778
0.0	0.0021361185	0.029466514	0.04364328	0.03550755	0.017567301	0.041687842	0.033325925	0.02760632	0.006879802	0.026527077
0.0	0.0006002217	0.005723442	0.011975025	0.007156142	0.007987904	0.01931598	0.007288022	0.0032491263	0.003100005	0.0039165476
0.0	0.00060022227	0.0057234396	0.011975019	0.007156135	0.007987912	0.019315988	0.007288022	0.0032491263	0.0031000064	0.0039165514
0.0	0.0012005492	0.017146604	0.033307098	0.022222277	0.0117790755	0.033756666	0.030291254	0.017268443	0.004491234	0.014694676
0.0	0.0042230487	0.015749605	0.047556426	0.012773082	0.019295184	0.02296838	0.023421353	0.010164945	0.006073828	0.025028266
0.0	0.0012005504	0.017146604	0.033307098	0.022222267	0.0117790755	0.03375666	0.030291254	0.017268443	0.004491234	0.014694676
0.0	0.0014724762	0.023172421	0.037560984	0.03437666	0.020657137	0.034982078	0.01552974	0.031234704	0.004656553	0.015325778
0.0	0.0014724762	0.023172421	0.037560977	0.034376644	0.02065714	0.034982085	0.01552974	0.031234711	0.004656553	0.015325778
0.0	0.0006002217	0.005723442	0.011975025	0.007156142	0.0079879	0.01931598	0.007288022	0.0032491263	0.003100005	0.0039165476
0.0	0.0006002217	0.005723442	0.011975025	0.007156142	0.007987904	0.01931598	0.007288022	0.0032491263	0.003100005	0.0039165476
0.0	0.00060022227	0.0057234396	0.011975014	0.007156135	0.007987912	0.019315988	0.007288022	0.0032491263	0.0031000064	0.0039165495
0.0	0.0006002217	0.0057234396	0.011975019	0.007156135	0.007987912	0.019315988	0.007288022	0.0032491263	0.0031000064	0.0039165495
0.0	0.0006002217	0.0057234396	0.011975019	0.007156135	0.007987912	0.019315988	0.007288022	0.0032491263	0.0031000064	0.0039165514
0.0	0.0014724762	0.023172421	0.037560977	0.03437666	0.020657137	0.034982078	0.01552974	0.031234697	0.004656553	0.015325778
0.0	0.00060022227	0.0057234396	0.011975019	0.007156135	0.007987912	0.019315988	0.007288022	0.0032491263	0.0031000078	0.0039165495
0.0	0.0012005504	0.017146604	0.033307113	0.022222277	0.0117790755	0.03375666	0.030291254	0.017268436	0.004491234	0.014694676
0.0	0.0014724769	0.023172421	0.037560977	0.034376666	0.020657137	0.034982078	0.01552974	0.031234704	0.004656553	0.015325786
0.0	0.0014724762	0.023172421	0.037560977	0.034376666	0.020657137	0.034982078	0.01552974	0.031234711	0.004656553	0.015325778
0.0	0.0012119274	0.014542383	0.022389544	0.02021533	0.010699419	0.021090688	0.007968725	0.00548547	0.005895664	0.016000323
0.0	0.0012119286	0.0145423915	0.022389555	0.02021533	0.010699419	0.021090692	0.007968725	0.0054854676	0.005895661	0.016000323
0.0	0.003608925	0.05201405	0.08602771	0.05563456	0.030140623	0.04034703	0.01818303	0.04698588	0.011964074	0.057618443
0.0	0.7880976	0.15550926	0.9726835	0.67899394	0.8905588	0.7642976	0.89555633	0.76898074	0.6537086	0.11291185
0.0	0.98233277	0.97776467	0.9790092	0.9740519	0.95690924	0.9883354	0.9862401	0.9925056	0.9927406	0.97640866
0.0	0.98233277	0.97776467	0.9790092	0.9740519	0.95690924	0.9883354	0.9862401	0.9925056	0.9927406	0.97640866
0.0	0.98233277	0.97776467	0.9790092	0.9740519	0.95690924	0.9883354	0.9862401	0.9925056	0.9927406	0.97640866
0.0	0.98233277	0.97776467	0.9790092	0.9740519	0.95690924	0.9883354	0.9862401	0.9925056	0.9927406	0.97640866
0.0	0.98233277	0.97776467	0.9790092	0.9740519	0.95690924	0.9883354	0.9862401	0.9925056	0.9927406	0.97640866
0.0	0.98233277	0.97776467	0.9790092	0.9740519	0.95690924	0.9883354	0.9862401	0.9925056	0.9927406	0.97640866
0.0	0.98233277	0.97776467	0.9790092	0.9740519	0.95690924	0.9883354	0.9862401	0.9925056	0.9927406	0.97640866
0.0	0.98233277	0.97776467	0.9790092	0.9740519	0.95690924	0.9883354	0.9862401	0.9925056	0.9927406	0.97640866
0.0	0.98233277	0.97776467	0.9790092	0.9740519	0.95690924	0.9883354	0.9862401	0.9925056	0.9927406	0.97640866
0.0	0.98233277	0.97776467	0.9790092	0.9740519	0.95690924	0.9883354	0.9862401	0.9925056	0.9927406	0.97640866
0.0	0.98233277	0.97776467	0.9790092	0.9740519	0.95690924	0.9883354	0.9862401	0.9925056	0.9927406	0.97640866
0.0	0.98233277	0.97776467	0.9790092	0.9740519	0.95690924	0.9883354	0.9862401	0.9925056	0.9927406	0.97640866
0.0	0.98233277	0.97776467	0.9790092	0.9740519	0.95690924	0.9883354	0.9862401	0.9925056	0.9927406	0.97640866
0.0	0.98233277	0.97776467	0.9790092	0.9740519	0.95690924	0.9883354	0.9862401	0.9925056	0.9927406	0.97640866
0.0	0.98233277	0.97776467	0.9790092	0.9740519	0.95690924	0.9883354	0.9862401	0.9925056	0.9927406	0.97640866
0.0	0.98233277	0.97776467	0.9790092	0.9740519	0.95690924	0.9883354	0.9862401	0.9925056	0.9927406	0.97640866
0.0	0.98233277	0.97776467	0.9790092	0.9740519	0.95690924	0.9883354	0.9862401	0.9925056	0.9927406	0.97640866
0.0	0.98233277	0.97776467	0.9790092	0.9740519	0.95690924	0.9883354	0.9862401	0.9925056	0.9927406	0.97640866
0.0	0.98233277	0.97776467	0.9790092	0.9740519	0.95690924	0.9883354	0.9862401	0.9925056	0.9927406	0.97640866
0.0	0.98233277	0.97776467	0.9790092	0.9740519	0.95690924	0.9883354	0.9862401	0.9925056	0.9927406	0.97640866
0.0	0.98233277	0.97776467	0.9790092	0.9740519	0.95690924	0.9883354	0.9862401	0.9925056	0.9927406	0.97640866
0.0	0.98233277	0.97776467	0.9790092	0.9740519	0.95690924	0.9883354	0.9862401	0.9925056	0.9927406	0.97640866
0.0	0.98233277	0.97776467	0.9790092	0.9740519	0.95690924	0.9883354	0.9862401	0.9925056	0.9927406	0.97640866
0.0	0.98233277	0.97776467	0.9790092	0.9740519	0.95690924	0.9883354	0.9862401	0.9925056	0.9927406	0.97640866
0.0	0.98233277	0.97776467	0.9790092	0.9740519	0.95690924	0.9883354	0.9862401	0.9925056	0.9927406	0.97640866
0.0	0.98233277	0.97776467	0.9790092	0.9740519	0.95690924	0.9883354	0.9862401	0.9925056	0.9927406	0.97640866
0.0	0.98233277	0.97776467	0.9790092	0.9740519	0.95690924	0.9883354	0.9862401	0.9925056	0.9927406	0.97640866
0.0	0.98233277	0.97776467	0.9790092	0.9740519	0.95690924	0.9883354	0.9862401	0.9925056	0.9927406	0.97640866
0.0	0.98233277	0.97776467	0.9790092	0.9740519	0.95690924	0.9883354	0.9862401	0.9925056	0.9927406	0.97640866
0.0	0.9982181	0.996082	0.9984682	0.9974389	0.997903	0.99574286	0.99514186	0.9989171	0.99700004	0.9509989
0.0	0.98233277	0.97776467	0.9790092	0.9740519	0.95690924	0.9883354	0.9862401	0.9925056	0.9927406	0.97640866
0.0	0.98233277	0.97776467	0.9790092	0.9740519	0.95690924	0.9883354	0.9862401	0.9925056	0.9927406	0.97640866
0.0	0.98233277	0.97776467	0.9790092	0.9740519	0.95690924	0.9883354	0.9862401	0.9925056	0.9927406	0.97640866
0.0	0.98233277	0.97776467	0.9790092	0.9740519	0.95690924	0.9883354	0.9862401	0.9925056	0.9927406	0.97640866
0.0	0.98233277	0.97776467	0.9790092	0.9740519	0.95690924	0.9883354	0.9862401	0.9925056	0.9927406	0.97640866
0.0	0.98233277	0.97776467	0.9790092	0.9740519	0.95690924	0.9883354	0.9862401	0.9925056	0.9927406	0.97640866
0.0	0.999997	0.9999865	0.99996495	0.99999726	0.9999037	0.99996555	0.9999927	0.9999925	0.99999225	0.9999914
0.0	0.98233277	0.97776467	0.9790092	0.9740519	0.95690924	0.9883354	0.9862401	0.9925056	0.9927406	0.97640866
0.0	0.9999678	0.9996543	0.9997873	0.99988484	0.9997265	0.9997354	0.99951637	0.9998599	0.99991035	0.9999621
0.0	0.98233277	0.97776467	0.9790092	0.9740519	0.95690924	0.9883354	0.9862401	0.9925056	0.9927406	0.97640866
0.0	0.98233277	0.97776467	0.9790092	0.9740519	0.95690924	0.9883354	0.9862401	0.9925056	0.9927406	0.97640866
0.0	0.98233277	0.97776467	0.9790092	0.9740519	0.95690924	0.9883354	0.9862401	0.9925056	0.9927406	0.97640866
0.0	0.98233277	0.97776467	0.9790092	0.9740519	0.95690924	0.9883354	0.9862401	0.9925056	0.9927406	0.97640866
0.0	0.98233277	0.97776467	0.9790092	0.9740519	0.95690924	0.9883354	0.9862401	0.9925056	0.9927406	0.97640866
0.0	0.98233277	0.97776467	0.9790092	0.9740519	0.95690924	0.9883354	0.9862401	0.9925056	0.9927406	0.97640866
0.0	0.98233277	0.97776467	0.9790092	0.9740519	0.95690924	0.9883354	0.9862401	0.9925056	0.9927406	0.97640866
0.0	0.98233277	0.97776467	0.9790092	0.9740519	0.95690924	0.9883354	0.9862401	0.9925056	0.9927406	0.97640866
0.0	0.98233277	0.97776467	0.9790092	0.9740519	0.95690924	0.9883354	0.9862401	0.9925056	0.9927406	0.97640866
0.0	0.98233277	0.97776467	0.9790092	0.9740519	0.95690924	0.9883354	0.9862401	0.9925056	0.9927406	0.97640866
0.0	0.98233277	0.97776467	0.9790092	0.9740519	0.95690924	0.9883354	0.9862401	0.9925056	0.9927406	0.97640866
0.0	0.98233277	0.97776467	0.9790092	0.9740519	0.95690924	0.9883354	0.9862401	0.9925056	0.9927406	0.97640866
0.0	0.98233277	0.97776467	0.9790092	0.9740519	0.95690924	0.9883354	0.9862401	0.9925056	0.9927406	0.97640866
0.0	0.98233277	0.97776467	0.9790092	0.9740519	0.95690924	0.9883354	0.9862401	0.9925056	0.9927406	0.97640866
0.0	0.98233277	0.97776467	0.9790092	0.9740519	0.95690924	0.9883354	0.9862401	0.9925056	0.9927406	0.97640866
0.0	0.98233277	0.97776467	0.9790092	0.9740519	0.95690924	0.9883354	0.9862401	0.9925056	0.9927406	0.97640866
0.0	0.98233277	0.97776467	0.9790092	0.9740519	0.95690924	0.9883354	0.9862401	0.9925056	0.9927406	0.97640866
0.0	0.98233277	0.97776467	0.9790092	0.9740519	0.95690924	0.9883354	0.9862401	0.9925056	0.9927406	0.97640866
0.0	0.98233277	0.97776467	0.9790092	0.9740519	0.95690924	0.9883354	0.9862401	0.9925056	0.9927406	0.97640866
0.0	0.98233277	0.97776467	0.9790092	0.9740519	0.95690924	0.9883354	0.9862401	0.9925056	0.9927406	0.97640866
0.0	0.98233277	0.97776467	0.9790092	0.9740519	0.95690924	0.9883354	0.9862401	0.9925056	0.9927406	0.97640866
0.0	0.98233277	0.97776467	0.9790092	0.9740519	0.95690924	0.9883354	0.9862401	0.9925056	0.9927406	0.97640866
0.0	0.98233277	0.97776467	0.9790092	0.9740519	0.95690924	0.9883354	0.9862401	0.9925056	0.9927406	0.97640866
0.0	0.98233277	0.97776467	0.9790092	0.9740519	0.95690924	0.9883354	0.9862401	0.9925056	0.9927406	0.97640866
0.0	0.98233277	0.97776467	0.9790092	0.9740519	0.95690924	0.9883354	0.9862401	0.9925056	0.9927406	0.97640866
0.0	0.98233277	0.97776467	0.9790092	0.9740519	0.95690924	0.9883354	0.9862401	0.9925056	0.9927406	0.97640866
0.0	0.98233277	0.97776467	0.9790092	0.9740519	0.95690924	0.9883354	0.9862401	0.9925056	0.9927406	0.97640866
0.0	0.98233277	0.97776467	0.9790092	0.9740519	0.95690924	0.9883354	0.9862401	0.9925056	0.9927406	0.97640866
0.0	0.9671803	0.7999591	0.6690413	0.95811117	0.960925	0.8667324	0.7205912	0.9582308	0.8893732	0.8952029
0.0	0.0017841894	0.78662795	0.13901404	0.81394947	0.12660977	0.29698285	0.0009362668	0.96815723	0.0042413897	0.093901895
0.0	0.00070550275	0.67084545	0.8304931	0.81394947	0.9202085	0.8972653	0.2839597	0.95976454	0.17853624	0.0014140286
0.0	0.0009000006	0.9440622	0.9201633	0.95056015	0.9954269	0.47505367	0.6160299	0.9999238	0.5912751	0.0018032504
0.0	0.97071743	0.9703879	0.99063104	0.99396354	0.9697602	0.89198756	0.97174263	0.951985	0.5123662	0.71084857
0.0	0.45132753	0.99250835	0.36105165	0.41826352	0.38177556	0.13144118	0.9488577	0.9178055	0.11915872	0.6399936
0.0	0.02768907	0.4203152	0.027230404	0.22113194	0.0046041757	0.56563944	0.010784415	0.012748897	0.88860273	0.34854853
0.0	0.9903882	0.9655276	0.95568985	0.96394503	0.967799	0.9995567	0.98795843	0.885371	0.9998677	0.72792965
0.0	0.98233277	0.97776467	0.9790092	0.9740519	0.95690924	0.9883354	0.9862401	0.9925056	0.9927406	0.97640866
0.0	0.9994642	0.99728477	0.9987066	0.9993907	0.9984856	0.99740475	0.9979334	0.9991412	0.99692863	0.9986779
0.0	0.9990709	0.99274	0.995231	0.9984249	0.9964342	0.993934	0.9975311	0.9985153	0.986647	0.99629277
0.0	0.98233277	0.97776467	0.9790092	0.9740519	0.95690924	0.9883354	0.9862401	0.9925056	0.9927406	0.97640866
0.0	0.98233277	0.97776467	0.9790092	0.9740519	0.95690924	0.9883354	0.9862401	0.9925056	0.9927406	0.97640866
0.0	0.4196966	0.16818132	0.5824738	0.0015854427	0.023842497	0.49958888	0.017446449	0.0034500135	0.017450895	0.05902716
0.0	0.98233277	0.97776467	0.9790092	0.9740519	0.95690924	0.9883354	0.9862401	0.9925056	0.9927406	0.97640866
0.0	0.98233277	0.97776467	0.9790092	0.9740519	0.95690924	0.9883354	0.9862401	0.9925056	0.9927406	0.97640866
0.0	0.98233277	0.97776467	0.9790092	0.9740519	0.95690924	0.9883354	0.9862401	0.9925056	0.9927406	0.9764088
0.0	0.9970499	0.99832755	0.87927234	0.966171	0.9787829	0.93470925	0.97323734	0.9883837	0.82772297	0.8546039
0.0	0.98233277	0.97776467	0.9790092	0.9740519	0.95690924	0.9883354	0.9862401	0.9925056	0.9927406	0.9764088
0.0	0.98233277	0.97776467	0.9790092	0.9740519	0.95690924	0.9883354	0.9862401	0.9925056	0.9927406	0.97640866
0.0	0.98233277	0.97776467	0.9790092	0.9740519	0.95690924	0.9883354	0.9862401	0.9925056	0.9927406	0.9764088
0.0	0.98233277	0.97776467	0.9790092	0.9740519	0.95690924	0.9883354	0.9862401	0.9925056	0.9927406	0.97640866
0.0	0.99999297	0.99998665	0.9999863	0.99999523	0.99994445	0.99996686	0.99999475	0.9999962	0.9999949	0.9999863
0.0	0.8872668	0.033461794	0.02095223	0.0012006223	0.0025072182	0.8809371	0.12968215	0.34438828	0.26119038	0.49264273
0.0	0.9983943	0.9932509	0.98423684	0.9953466	0.99328727	0.98498535	0.97345066	0.9998388	0.9918277	0.9619319
0.0	0.99978715	0.9992995	0.9991443	0.99982387	0.9995148	0.99882287	0.99909544	0.9998343	0.99955064	0.9998362
0.0	0.9949126	0.9801287	0.98846984	0.99697876	0.9847836	0.99134994	0.97156096	0.9899541	0.904212	0.9932567
0.0	0.98233277	0.97776467	0.9790092	0.9740519	0.95690924	0.9883354	0.9862401	0.9925056	0.9927406	0.97640866
0.0	0.98233277	0.97776467	0.9790092	0.9740519	0.95690924	0.9883354	0.9862401	0.9925056	0.9927406	0.97640866
0.0	0.8633747	0.26628295	0.34323987	0.78852004	0.26701427	0.5795649	0.51061946	0.5507056	0.45097947	0.7103584
0.0	0.99983585	0.9992298	0.9993511	0.99991214	0.9986772	0.99955386	0.9992866	0.9998301	0.99976045	0.9998914
0.0	0.9515259	0.9878562	0.947451	0.9744418	0.96626306	0.96804327	0.94580925	0.9968951	0.9524514	0.9210787
0.0	0.98233277	0.97776467	0.9790092	0.9740519	0.95690924	0.9883354	0.9862401	0.9925056	0.9927406	0.97640866
0.0	0.98233277	0.97776467	0.9790092	0.9740519	0.95690924	0.9883354	0.9862401	0.9925056	0.9927406	0.97640866
0.0	0.7290215	0.40270224	0.34030113	0.42617366	0.11805286	0.6257148	0.39087364	0.49223554	0.3512737	0.29911482
0.0	0.8984078	0.3312746	0.40377373	0.8321908	0.26701427	0.65505415	0.5580092	0.63138074	0.5216017	0.7103583
0.0	0.98233277	0.97776467	0.9790092	0.9740519	0.95690924	0.9883354	0.9862401	0.9925056	0.9927406	0.97640866
0.0	0.4811632	0.3625082	0.3337214	0.6398427	0.2935182	0.5317275	0.22813545	0.2677843	0.38620126	0.56672686
0.0	0.48116326	0.3625082	0.33372134	0.6398427	0.29351816	0.53172755	0.2281355	0.26778433	0.38620126	0.56672674
0.0	0.48116326	0.36250827	0.33372143	0.6398427	0.2935182	0.5317273	0.2281355	0.26778427	0.38620126	0.56672686
0.0	0.48116326	0.36250827	0.33372137	0.6398427	0.2935182	0.53172755	0.22813545	0.26778427	0.38620126	0.56672686
0.0	0.48116314	0.36250827	0.33372137	0.6398427	0.2935182	0.5317275	0.22813545	0.26778427	0.38620126	0.56672686
0.0	0.4811632	0.3625082	0.3337214	0.6398427	0.2935182	0.53172755	0.22813542	0.26778427	0.38620126	0.56672674
0.0	0.8200277	0.82833153	0.7300086	0.8231359	0.77380717	0.8674994	0.7390894	0.66937006	0.7620141	0.8692698
0.0	0.8200277	0.82833153	0.73000854	0.8231359	0.773807	0.8674995	0.7390895	0.6693701	0.7620141	0.8692698
0.0	0.8200277	0.82833153	0.7300086	0.82313603	0.773807	0.8674994	0.7390895	0.66937006	0.7620141	0.8692698
0.0	0.9963163	0.9702361	0.92597824	0.7683425	0.9868651	0.9547519	0.78705394	0.99381554	0.9784743	0.8936308
0.0	0.98233277	0.97776467	0.9790092	0.9740519	0.95690924	0.9883354	0.9862401	0.9925056	0.9927406	0.97640866
0.0	0.9996001	0.99710375	0.99545926	0.9992618	0.9964095	0.99839044	0.99524045	0.9993988	0.9981285	0.99895525
0.0	0.0060963025	0.00034459092	0.01489094	0.30883908	0.9760435	0.0032288483	0.1144946	0.18703742	0.0095823975	0.0032732873
0.0	0.98233277	0.97776467	0.9790092	0.9740519	0.95690924	0.9883354	0.9862401	0.9925056	0.9927406	0.97640866
0.0	0.98233277	0.97776467	0.9790092	0.9740519	0.95690924	0.9883354	0.9862401	0.9925056	0.9927406	0.97640866
0.0	0.98233277	0.97776467	0.9790092	0.9740519	0.95690924	0.9883354	0.9862401	0.9925056	0.9927406	0.97640866
0.0	0.95145214	0.3464465	0.39866596	0.34526756	0.799853	0.47941104	0.81004757	0.7253744	0.37999707	0.7042005
0.0	0.99992716	0.9995902	0.99980766	0.999912	0.99979264	0.99973494	0.9997781	0.99995804	0.99990225	0.99992967
0.0	0.99983835	0.9986545	0.99960583	0.9992211	0.9998667	0.99950755	0.9995603	0.99984515	0.9998982	0.999485
0.0	0.06434741	0.018122021	0.016825048	0.03919264	0.06589743	0.04268176	0.013226581	0.025064118	0.016353201	0.0068533127
0.0	0.011121117	0.65613437	0.099745	0.02486898	0.96836054	0.7684579	0.003544576	0.23220068	0.101446696	0.005521569
0.0	0.98233277	0.97776467	0.9790092	0.9740519	0.95690924	0.9883354	0.9862401	0.9925056	0.9927406	0.97640866
0.0	0.98233277	0.97776467	0.9790092	0.9740519	0.95690924	0.9883354	0.9862401	0.9925056	0.9927406	0.97640866
0.0	0.98233277	0.97776467	0.9790092	0.9740519	0.95690924	0.9883354	0.9862401	0.9925056	0.9927406	0.97640866
0.0	0.98233277	0.97776467	0.9790092	0.9740519	0.95690924	0.9883354	0.9862401	0.9925056	0.9927406	0.97640866
0.0	0.3014385	0.038540456	0.11774373	0.2499442	0.28188464	0.15194254	0.028126894	0.13725391	0.05501363	0.042358834
0.0	0.98233277	0.97776467	0.9790092	0.9740519	0.95690924	0.9883354	0.9862401	0.9925056	0.9927406	0.97640866
0.0	0.98233277	0.97776467	0.9790092	0.9740519	0.95690924	0.9883354	0.9862401	0.9925056	0.9927406	0.97640866
0.0	0.0008454806	0.99330634	0.39056405	0.07305841	0.0007319103	0.0012945838	0.97333115	0.1806887	0.8400133	0.1746901
0.0	0.0008454806	0.99330634	0.39056405	0.07305841	0.0007319103	0.0012945838	0.97333115	0.1806887	0.8400133	0.1746901
0.0	0.9960368	0.99110454	0.9887587	0.9952808	0.98422664	0.9938373	0.9848354	0.9904441	0.9451594	0.9943837
0.0	0.9997589	0.9986945	0.99950385	0.99968517	0.9993512	0.99892646	0.99922216	0.99982125	0.9995634	0.9997576
0.0	0.9997589	0.9986945	0.99950385	0.99968517	0.9993512	0.99892646	0.99922216	0.99982125	0.9995634	0.9997576
0.0	0.9997589	0.9986945	0.99950385	0.99968517	0.9993512	0.99892646	0.99922216	0.99982125	0.9995634	0.9997576
0.0	0.9997589	0.9986945	0.99950385	0.99968517	0.9993512	0.99892646	0.99922216	0.99982125	0.9995634	0.9997576
0.0	0.9997589	0.9986945	0.99950385	0.99968517	0.9993512	0.99892646	0.99922216	0.99982125	0.9995634	0.9997576
0.0	0.9997589	0.9986945	0.99950385	0.99968517	0.9993512	0.99892646	0.99922216	0.99982125	0.9995634	0.9997576
0.0	0.9997589	0.9986945	0.99950385	0.99968517	0.9993512	0.99892646	0.99922216	0.99982125	0.9995634	0.9997576
0.0	0.9997589	0.9986945	0.99950385	0.99968517	0.9993512	0.99892646	0.99922216	0.99982125	0.9995634	0.9997576
0.0	0.9997589	0.9986945	0.99950385	0.99968517	0.9993512	0.99892646	0.99922216	0.99982125	0.9995634	0.9997576
0.0	0.9997589	0.9986945	0.99950385	0.99968517	0.9993512	0.99892646	0.99922216	0.99982125	0.9995634	0.9997576
0.0	0.9997589	0.9986945	0.99950385	0.99968517	0.9993512	0.99892646	0.99922216	0.99982125	0.9995634	0.9997576
0.0	0.9997589	0.9986945	0.99950385	0.99968517	0.9993512	0.99892646	0.99922216	0.99982125	0.9995634	0.9997576
0.0	0.9997589	0.9986945	0.99950385	0.99968517	0.9993512	0.99892646	0.99922216	0.99982125	0.9995634	0.9997576
0.0	0.9997589	0.9986945	0.99950385	0.99968517	0.9993512	0.99892646	0.99922216	0.99982125	0.9995634	0.9997576
0.0	0.9997589	0.9986945	0.99950385	0.99968517	0.9993512	0.99892646	0.99922216	0.99982125	0.9995634	0.9997576
0.0	0.9997589	0.9986945	0.99950385	0.99968517	0.9993512	0.99892646	0.99922216	0.99982125	0.9995634	0.9997576
0.0	0.9997589	0.9986945	0.99950385	0.99968517	0.9993512	0.99892646	0.99922216	0.99982125	0.9995634	0.9997576
0.0	0.9997589	0.9986945	0.99950385	0.99968517	0.9993512	0.99892646	0.99922216	0.99982125	0.9995634	0.9997576
0.0	0.9997589	0.9986945	0.99950385	0.99968517	0.9993512	0.99892646	0.99922216	0.99982125	0.9995634	0.9997576
0.0	0.9997589	0.9986945	0.99950385	0.99968517	0.9993512	0.99892646	0.99922216	0.99982125	0.9995634	0.9997576
0.0	0.9997589	0.9986945	0.99950385	0.99968517	0.9993512	0.99892646	0.99922216	0.99982125	0.9995634	0.9997576
0.0	0.9997589	0.9986945	0.99950385	0.99968517	0.9993512	0.99892646	0.99922216	0.99982125	0.9995634	0.9997576
0.0	0.9997589	0.9986945	0.99950385	0.99968517	0.9993512	0.99892646	0.99922216	0.99982125	0.9995634	0.9997576
0.0	0.9997589	0.9986945	0.99950385	0.99968517	0.9993512	0.99892646	0.99922216	0.99982125	0.9995634	0.9997576
0.0	0.9997589	0.9986945	0.99950385	0.99968517	0.9993512	0.99892646	0.99922216	0.99982125	0.9995634	0.9997576
0.0	0.9960368	0.99110454	0.9887587	0.9952808	0.98422664	0.9938373	0.9848354	0.9904441	0.9451594	0.9943837
0.0	0.9999939	0.9999833	0.99996936	0.9999951	0.9999186	0.99995995	0.9999732	0.99999297	0.99999154	0.9999906
0.0	0.98233277	0.97776467	0.9790092	0.9740519	0.95690924	0.9883354	0.9862401	0.9925056	0.9927406	0.9764088
0.0	0.98233277	0.97776467	0.9790092	0.9740519	0.95690924	0.9883354	0.9862401	0.9925056	0.9927406	0.9764088
0.0	0.98233277	0.97776467	0.9790092	0.9740519	0.95690924	0.9883354	0.9862401	0.9925056	0.9927406	0.9764088
0.0	0.99891376	0.99148303	0.99619824	0.997303	0.99540186	0.99466693	0.9930929	0.9942425	0.99155444	0.997663
0.0	0.9997154	0.9984676	0.9986582	0.9997292	0.99807215	0.99897975	0.998628	0.9992453	0.9992354	0.9990202
0.0	0.03608488	0.008525648	0.07875334	0.108506486	0.023517422	0.018206177	0.058788016	0.014244331	0.019585053	0.20742732
0.0	0.99935395	0.9973525	0.998295	0.9966274	0.99637234	0.99361694	0.9961355	0.9978211	0.98828727	0.998917
0.0	0.9999062	0.9999198	0.9996445	0.9998565	0.9995877	0.99986315	0.9998435	0.9998671	0.9998888	0.9985241
0.0	0.98233277	0.97776467	0.9790092	0.9740519	0.95690924	0.9883354	0.9862401	0.9925056	0.9927406	0.97640866
0.0	0.98233277	0.97776467	0.9790092	0.9740519	0.95690924	0.9883354	0.9862401	0.9925056	0.9927406	0.97640866
0.0	0.9997844	0.9996158	0.99957997	0.99976486	0.9990233	0.99942625	0.9995957	0.99988866	0.999579	0.999739
[truncated: 21,427 more rows]
