# Supplementary material for: Teasing out missing reactions in genome-scale metabolic networks through hypergraph learning
Source: Nat Commun. 2023 Apr 25;14:2375. doi: 10.1038/s41467-023-38110-7 (PMC10130184; doi:10.1038/s41467-023-38110-7)
Supplement: Supplementary file 4 — Source Data [file 41467_2023_38110_MOESM4_ESM.zip › Source Data/Figure 2/j-m/iCHOv1_nhp.csv]

	0	0.1	0.1.1	0.1.1.1	0.1.1.1.1	0.1.1.1.1.1	0.1.1.1.1.1.1	0.1.1.1.1.1.1.1	0
1.0	0.42751846	0.042200692	0.028854046	0.07470169	0.5832015	0.0079109585	0.053701393	0.5794652	0.57563186
1.0	0.5517197	0.56687486	0.5869505	0.5856862	0.583177	0.5675213	0.056892037	0.58004755	0.5759388
1.0	0.502116	0.5664459	0.5875412	0.59178483	0.58419365	0.5679621	0.053671356	0.58002305	0.024121664
1.0	0.551718	0.56604874	0.587119	0.58337647	0.5837535	0.56833893	0.5686273	0.1895541	0.5766519
1.0	0.5506743	0.018576758	0.5868135	0.0051059793	0.5845377	0.5686969	0.11806159	0.53781074	0.0101315975
1.0	0.55101776	0.019694755	0.5873701	0.009588396	0.027008718	0.5689207	0.56862044	0.5791269	0.018539643
1.0	0.024824638	0.56495696	0.5864478	0.58410525	0.58249617	0.008759442	0.5709941	0.1377029	0.0075328858
1.0	0.5522583	0.5652933	0.5869529	0.58404464	0.58199126	0.56831485	0.56930023	0.057916913	0.57716626
1.0	0.551048	0.85203403	0.024087442	0.7943667	0.5443683	0.56803405	0.023327999	0.04048778	0.5766918
1.0	0.5523097	0.0031331764	0.054588757	0.5818159	0.5837491	0.5684413	0.56994814	0.24163927	0.029549565
1.0	0.55059105	0.17086801	0.5870447	0.001113306	0.58105487	0.5672169	0.57001954	0.14436866	0.020443726
1.0	0.551021	0.5665689	0.5878384	0.58413136	0.0033488045	0.56809044	0.119158275	0.579043	0.57695484
1.0	0.5505998	0.56713724	0.031184928	0.5838286	0.0061665014	0.5674459	0.56674737	0.58105654	0.010345851
1.0	0.013233565	0.0040817866	0.06395517	0.58498585	0.5857697	0.56756556	0.57077026	0.5803172	0.5763653
1.0	0.009184681	0.7418282	0.5882178	0.583811	0.014210944	0.56842047	0.56843704	0.5808543	0.5767287
1.0	0.55224276	0.5648837	0.5882367	0.5847679	0.073207445	0.013540037	0.5697849	0.030320682	0.029608516
1.0	0.011949078	0.5656355	0.5867191	0.58442485	0.003009917	0.5680368	0.5704279	0.02301758	0.5778568
1.0	0.5511988	0.56647515	0.5875814	0.5822221	0.045069385	0.5675431	0.44229743	0.37199527	0.01674629
1.0	0.55156964	0.56583494	0.013383382	0.58291554	0.61163443	0.56833464	0.022749485	0.5796418	0.019420959
1.0	0.0116059575	0.56744766	0.057095844	0.58474046	0.5846915	0.5687621	0.015981926	0.5812241	0.5762311
1.0	0.54930973	0.5657885	0.5871969	0.58458316	0.58341587	0.56777954	0.21339464	0.5808748	0.5779467
1.0	0.5518879	0.8926941	0.5872714	0.5835667	0.58476514	0.0088900365	0.5701873	0.015331264	0.029558768
1.0	0.5516673	0.56719476	0.58765936	0.5842508	0.5852576	0.00940359	0.4425967	0.5794974	0.016749123
1.0	0.5208603	0.5651944	0.5864326	0.584234	0.58312887	0.56768787	0.5698367	0.0823929	0.57714516
1.0	0.5495352	0.5656429	0.5878414	0.056183882	0.012403056	0.5686421	0.037088033	0.57891613	0.57692033
1.0	0.5489154	0.56665933	0.0055010216	0.00052078924	0.5844222	0.019937718	0.5687182	0.17242518	0.57673013
1.0	0.017185165	0.566159	0.58708715	0.5851024	0.98238945	0.008980555	0.11950682	0.5787367	0.5768538
1.0	0.0107536325	0.23981561	0.5882542	0.58336216	0.003223595	0.5686486	0.569166	0.5809406	0.576697
1.0	0.010762858	0.016040057	0.0143567	0.5823177	0.058938432	0.01709437	0.5702069	0.5790227	0.5761367
1.0	0.5523028	0.052535772	0.58821535	0.5828754	0.5213453	0.013388886	0.08211191	0.57949203	0.007921156
1.0	0.0073664985	0.576822	0.017271122	0.8795679	0.05615859	0.56774443	0.56939685	0.5790978	0.57758325
1.0	0.023516525	0.5671362	0.4239576	0.58260655	0.5823097	0.008728676	0.5698078	0.015423327	0.5770397
1.0	0.5521554	0.5657942	0.5869925	0.5838332	0.5821165	0.009526485	0.5701707	0.5800026	0.5778424
1.0	0.5505151	0.09949653	0.10404138	0.87937474	0.2192195	0.56944907	0.038751293	0.5805343	0.02975776
1.0	0.55173016	0.034217384	0.58522624	0.041508317	0.5843943	0.0042466796	0.5696014	0.5801019	0.577628
1.0	0.55151975	0.045780253	0.016261412	0.5839918	0.583074	0.56904906	0.3155662	0.5796188	0.014690577
1.0	0.5505551	0.56625897	0.5864272	0.878707	0.5816629	0.01188745	0.5700961	0.5790234	0.5771542
1.0	0.5459519	0.2852103	0.020680537	0.58325493	0.0031591032	0.0033349583	0.56915414	0.57817453	0.5770947
1.0	0.5523211	0.5669963	0.020993216	0.5837992	0.58136123	0.5674261	0.007447111	0.5789771	0.5768915
1.0	0.01455863	0.56788385	0.033119373	0.58446604	0.5845967	0.56777173	0.57035375	0.580425	0.5772186
1.0	0.05524485	0.01098843	0.03458769	0.0032701665	0.29459107	0.56725734	0.56929994	0.5798318	0.5763732
1.0	0.012303654	0.024728972	0.587822	0.58317405	0.06314996	0.5688904	0.56831896	0.29550084	0.5774623
1.0	0.5514741	0.5666664	0.5871814	0.011785654	0.8135577	0.0039726207	0.21395257	0.041828163	0.5765168
1.0	0.5511338	0.019331954	0.31541738	0.79447174	0.5846229	0.56874704	0.5694808	0.5784595	0.5763071
1.0	0.013842263	0.5664392	0.58253247	0.5829501	0.9823331	0.5677384	0.5702509	0.21393323	0.578132
1.0	0.0131035745	0.56559277	0.021635504	0.0054685585	0.5825103	0.56650376	0.024756037	0.58022135	0.5768719
1.0	0.01534357	0.5672546	0.5868399	0.5842821	0.58439547	0.5692821	0.5686986	0.22439387	0.57616395
1.0	0.55009645	0.07465027	0.077858604	0.58405584	0.58459944	0.56865144	0.14034705	0.1381273	0.57698995
1.0	0.55183786	0.56563103	0.58646184	0.8794432	0.03333471	0.012224929	0.027737312	0.3057195	0.039202128
1.0	0.55216277	0.5656075	0.5883018	0.5844213	0.5817592	0.5680881	0.23553947	0.58106256	0.5764203
1.0	0.5507368	0.56718683	0.05417091	0.0076513533	0.033329427	0.010020006	0.5685013	0.04683129	0.016613344
1.0	0.55200016	0.01578539	0.03239896	0.5837512	0.5842413	0.5671709	0.5694032	0.58035386	0.57661885
1.0	0.5507614	0.566517	0.008276919	0.08923184	0.5834454	0.017029418	0.569498	0.023749497	0.57701194
1.0	0.014415827	0.56576943	0.5868549	0.5836555	0.58424366	0.008350775	0.56904674	0.6387474	0.5769716
1.0	0.016317924	0.5652564	0.58753633	0.00025692658	0.9743751	0.568221	0.010597994	0.5809578	0.5763092
1.0	0.55017716	0.5671743	0.58744746	0.011925316	0.67365676	0.568326	0.5698551	0.018488137	0.57546306
1.0	0.55174464	0.8523303	0.58579654	0.58462846	0.58296627	0.0036934058	0.56977385	0.5798169	0.005155999
1.0	0.0090044625	0.5656699	0.58676827	0.5835275	0.5828519	0.56818336	0.036930174	0.08332683	0.57806915
1.0	0.013155757	0.024693916	0.5866797	0.58196664	0.012686499	0.00985891	0.56915385	0.5799014	0.5772347
1.0	0.549457	0.5658197	0.5857847	0.89871466	0.5834195	0.5694607	0.5698876	0.5797732	0.5751178
1.0	0.55161375	0.8526815	0.58750904	0.5826539	0.5818571	0.568014	0.5696826	0.2953876	0.5782017
1.0	0.5499253	0.56635606	0.09388967	0.5832175	0.5826366	0.0064980206	0.008982228	0.5800168	0.57465076
1.0	0.021692237	0.37200195	0.5863246	0.584236	0.9823528	0.56830186	0.14118326	0.5797467	0.015151214
1.0	0.55035913	0.5659129	0.58813286	0.5842243	0.006628617	0.56840825	0.56972826	0.58065337	0.010310942
1.0	0.5514625	0.25597364	0.58698636	0.584249	0.58371484	0.5683652	0.5714802	0.58102095	0.016587965
1.0	0.5491622	0.56529504	0.58732104	0.583235	0.006129921	0.5683985	0.5687099	0.57979393	0.01011497
1.0	0.009004161	0.56733835	0.5871498	0.5800059	0.008553513	0.567852	0.5697061	0.06270309	0.008309041
1.0	0.550489	0.5659725	0.58791274	0.5830766	0.5820575	0.0027609696	0.570784	0.57955194	0.011786604
1.0	0.55166334	0.5667034	0.5883964	0.005280069	0.58393663	0.5678028	0.57115287	0.579965	0.0155721735
1.0	0.0074934536	0.7377732	0.5881493	0.8790269	0.001727804	0.0100885155	0.57019216	0.58066565	0.57645535
1.0	0.5518193	0.5676184	0.031758077	0.5839154	0.006390083	0.56776166	0.056476135	0.3406906	0.029680155
1.0	0.5514507	0.5666982	0.02754689	0.58232856	0.012770737	0.0031288124	0.570001	0.57979447	0.5769956
1.0	0.5514003	0.565359	0.5874763	0.8790519	0.58108974	0.007119848	0.31665316	0.5793812	0.010103789
1.0	0.5513	0.5663622	0.018127475	0.5832192	0.58141947	0.008417331	0.5698084	0.58051133	0.008045649
1.0	0.039348163	0.02586273	0.057505127	0.010307498	0.5840912	0.56777704	0.5690512	0.5786638	0.57567126
1.0	0.5518219	0.56468767	0.5866058	0.58484507	0.58184403	0.56744295	0.44243875	0.035739843	0.020923141
1.0	0.55230933	0.8515256	0.004960402	0.58451194	0.5830573	0.29602945	0.56975216	0.7007648	0.007265587
1.0	0.0064263637	0.56541824	0.05435468	0.01314882	0.0145304715	0.56844884	0.008886101	0.57894516	0.57751226
1.0	0.028251046	0.5669978	0.0047642486	0.00066736183	0.58464295	0.56843376	0.56863374	0.020866526	0.0058434918
1.0	0.01521144	0.2715273	0.5876057	0.010991218	0.98240995	0.004423642	0.011227307	0.5806606	0.0100733405
1.0	0.5512893	0.029655037	0.050800472	0.011566024	0.5850597	0.008221695	0.31585792	0.3410351	0.013105597
1.0	0.011277616	0.564539	0.5874555	0.5858828	0.5827977	0.5679229	0.56999195	0.5807288	0.5765762
1.0	0.018333577	0.5658306	0.5861896	0.58415353	0.58572793	0.008664391	0.03964761	0.5793731	0.5762127
1.0	0.012431153	0.5675238	0.5862074	0.028269673	0.58407485	0.005598132	0.012139551	0.5799498	0.5762843
1.0	0.55081856	0.037507284	0.58851844	0.87938255	0.5832267	0.5690689	0.07470426	0.580571	0.57769626
1.0	0.55213606	0.029731112	0.587	0.01606534	0.5848571	0.017075663	0.57088995	0.57874155	0.009971568
1.0	0.55156803	0.5669241	0.05348537	0.009197669	0.58349514	0.56675565	0.5713216	0.15896215	0.574953
1.0	0.013750706	0.56613433	0.588177	0.5834	0.5832545	0.01439739	0.568108	0.58001536	0.57784146
1.0	0.54960907	0.5652026	0.020056708	0.008033883	0.00638668	0.009039391	0.5698859	0.0029216032	0.577377
1.0	0.5504235	0.09552347	0.58791184	0.5827461	0.583196	0.56899846	0.0670013	0.581106	0.5750973
1.0	0.5517792	0.56533694	0.5881825	0.5843049	0.0018252201	0.56630445	0.5687941	0.03205064	0.57561797
1.0	0.5503454	0.5667579	0.58669585	0.5849785	0.98235494	0.013384932	0.15210983	0.5803213	0.574833
1.0	0.55138457	0.56674886	0.01350905	0.5823792	0.14989841	0.5672634	0.56861943	0.5803234	0.5780083
1.0	0.45063764	0.008062564	0.5876763	0.5845413	0.09202651	0.56833285	0.022600362	0.5806405	0.57681197
1.0	0.006867891	0.5668359	0.6645799	0.02442518	0.5818794	0.56926304	0.5698858	0.06607956	0.5759781
1.0	0.5508303	0.037953667	0.05072769	0.58370495	0.5826753	0.011599161	0.028344173	0.5804687	0.57694894
1.0	0.55199456	0.5236128	0.017101156	0.58618104	0.0064537018	0.5682822	0.009755087	0.5797051	0.5776088
1.0	0.55082417	0.5658855	0.5869479	0.5845273	0.58296436	0.011093573	0.0342251	0.5803519	0.57650286
1.0	0.5512931	0.12900686	0.07076846	0.5845165	0.58252376	0.5677125	0.56934404	0.57992125	0.00923389
1.0	0.55137765	0.42656952	0.03250446	0.5838234	0.5849567	0.56899863	0.5698926	0.5792568	0.037653398
1.0	0.012145316	0.56614697	0.177424	0.011060517	0.87425613	0.5685567	0.07299208	0.5791975	0.5761513
1.0	0.011411757	0.56563836	0.14467382	0.5834535	0.5815182	0.0063572754	0.5699817	0.5797146	0.5757306
1.0	0.011039274	0.5669141	0.5863141	0.5831121	0.014951762	0.007853299	0.07594116	0.7003028	0.5762187
1.0	0.010187053	0.56589174	0.58779454	0.58301395	0.5818679	0.01698656	0.026965678	0.5797725	0.5766661
1.0	0.009057892	0.0262558	0.007334233	0.025088783	0.15787955	0.00764773	0.5696474	0.5794463	0.5768345
1.0	0.551243	0.5655453	0.5869517	0.58341867	0.58280426	0.48403433	0.5688522	0.5807129	0.0077104233
1.0	0.5510425	0.56766343	0.58696175	0.58239853	0.58463264	0.5686821	0.44237545	0.5795341	0.01647679
1.0	0.55217206	0.011053056	0.58761734	0.00508512	0.5821908	0.5673669	0.47749493	0.7688745	0.57703084
1.0	0.5518467	0.5664426	0.5880177	0.012440137	0.58253103	0.56832856	0.5700141	0.003964105	0.57636756
1.0	0.5506635	0.45354804	0.58828264	0.5830737	0.041204166	0.0052798837	0.120301	0.579513	0.010970871
1.0	0.014488443	0.5667975	0.5880273	0.58152324	0.5833452	0.5674715	0.5696833	0.06921144	0.57711107
1.0	0.5520803	0.09298459	0.5877653	0.58366716	0.58276886	0.56745034	0.5693342	0.5798775	0.57645774
1.0	0.55114186	0.040673554	0.022372017	0.5839736	0.5837033	0.5675211	0.10445417	0.5800517	0.57649714
1.0	0.0053253304	0.56680375	0.015792215	0.0032882532	0.5845891	0.5685793	0.57096684	0.5797014	0.5767609
1.0	0.55061454	0.56610465	0.5866757	0.5842291	0.00833525	0.5680108	0.5694029	0.58035696	0.013075904
1.0	0.01222171	0.012346358	0.31540903	0.58478403	0.002280977	0.00071217073	0.5699133	0.29662076	0.5772587
1.0	0.5508804	0.5670514	0.3158458	0.5840556	0.58414495	0.5686394	0.44252405	0.16505714	0.5759088
1.0	0.013360126	0.5669546	0.07978896	0.58321446	0.0047219447	0.49767336	0.21491142	0.5797234	0.57726043
1.0	0.012161781	0.56695557	0.58634883	0.5856362	0.98244977	0.0060299407	0.56910014	0.5809563	0.57522774
1.0	0.011633647	0.56592554	0.030218117	0.58280146	0.58218247	0.011201984	0.44246933	0.57894605	0.57792395
1.0	0.03461245	0.5671695	0.58820564	0.58400196	0.58227646	0.56730855	0.5697195	0.5807445	0.57610846
1.0	0.55250096	0.7963002	0.13085702	0.58429265	0.58396184	0.0075849798	0.5697613	0.5798769	0.018531455
1.0	0.551827	0.5675012	0.5873231	0.58358127	0.58176005	0.5679142	0.03914363	0.5797767	0.5769337
1.0	0.5501421	0.56662446	0.0026927767	0.010150385	0.5818338	0.010135649	0.5692893	0.57998973	0.015480767
1.0	0.006489945	0.5671793	0.5870159	0.58167046	0.012429438	0.5687654	0.570068	0.5799267	0.5764745
1.0	0.5514041	0.5659929	0.58704126	0.5833728	0.5817971	0.5679923	0.5689447	0.57957137	0.5747964
1.0	0.55130404	0.009050162	0.04236319	0.007652668	0.5834707	0.5677472	0.56992143	0.5792378	0.011014034
1.0	0.55106795	0.5669526	0.58553284	0.58361125	0.055637214	0.56839275	0.5685599	0.580283	0.009913282
1.0	0.5510468	0.56658024	0.041573107	0.5844376	0.0028766268	0.5680407	0.5711709	0.5787816	0.5765814
1.0	0.015187336	0.022477517	0.12029962	0.5835161	0.5848012	0.008420368	0.57124597	0.5797323	0.016165601
1.0	0.023553656	0.020042725	0.58739334	0.58380723	0.0067705074	0.5694924	0.5697136	0.53963906	0.029591825
1.0	0.012540137	0.5650367	0.588662	0.5828465	0.5823874	0.40437633	0.5703	0.76852494	0.5766166
1.0	0.55084926	0.0086211655	0.58760816	0.012125223	0.5844993	0.0060270857	0.049951937	0.025887078	0.5771258
1.0	0.021899419	0.5657099	0.5873291	0.58114064	0.58439314	0.015078994	0.56907797	0.5799055	0.011362186
1.0	0.5508844	0.56668794	0.5884451	0.87934494	0.58316714	0.56918764	0.041373182	0.5799653	0.009557543
1.0	0.55229294	0.66904473	0.31554392	0.0067264894	0.0069705187	0.5680216	0.44256252	0.57956356	0.57742
1.0	0.011767935	0.85187846	0.01856411	0.58419275	0.5834255	0.5674233	0.56963646	0.76894975	0.00018088953
1.0	0.014408539	0.04675684	0.58757055	0.5848384	0.58397603	0.011700733	0.5709549	0.5801017	0.014106815
1.0	0.55060107	0.052165557	0.5878063	0.58379984	0.582417	0.5685723	0.5701247	0.014877026	0.011543934
1.0	0.01439919	0.56535435	0.09327765	0.6249806	0.022665977	0.5664935	0.060025413	0.062540926	0.5773054
1.0	0.55055517	0.5665487	0.050510656	0.0045045787	0.5833735	0.5681272	0.055814676	0.018178992	0.0036544567
1.0	0.5509993	0.85168433	0.58711904	0.003962765	0.58282804	0.5671764	0.44250807	0.10721903	0.5762832
1.0	0.4548073	0.85126346	0.09020409	0.38749585	0.37906265	0.567591	0.57054996	0.051022608	0.5761852
1.0	0.5511577	0.56704444	0.58808005	0.5836622	0.92665714	0.016965711	0.04812093	0.58027047	0.57727844
1.0	0.5513716	0.5664399	0.048858885	0.5830189	0.5829052	0.5686463	0.08195428	0.7682895	0.5766031
1.0	0.5519717	0.56698775	0.028571304	0.58346844	0.5834166	0.00885142	0.5701424	0.5797574	0.5767224
1.0	0.5518397	0.27849573	0.5878741	0.58411497	0.006014921	0.5666216	0.56942177	0.5807482	0.57651913
1.0	0.5520912	0.56613934	0.016608818	0.5837919	0.98227066	0.56629837	0.5700356	0.002092919	0.5738367
1.0	0.5506427	0.89145505	0.58752114	0.5846087	0.5838802	0.56788963	0.5690241	0.12519833	0.57702386
1.0	0.009027767	0.5669534	0.5864757	0.0029563913	0.0037389246	0.5680197	0.5704441	0.57976204	0.5765673
1.0	0.5497017	0.5659692	0.587808	0.004006558	0.021642258	0.006693311	0.053950313	0.579675	0.57782835
1.0	0.008416272	0.017131174	0.4983807	0.58450675	0.5810507	0.010313788	0.56998944	0.06981586	0.57818913
1.0	0.5507167	0.27197078	0.01436438	0.5820142	0.049557615	0.56632113	0.012986206	0.58023876	0.5748676
1.0	0.551121	0.65342593	0.5870476	0.005395084	0.58288413	0.008281782	0.5695237	0.0645212	0.5768629
1.0	0.55044144	0.56690496	0.039321065	0.58143836	0.58259386	0.0070025385	0.57064515	0.5801982	0.57687056
1.0	0.55108744	0.061182585	0.58621603	0.0013452485	0.5835773	0.56775683	0.5698565	0.5803137	0.00435381
1.0	0.5499509	0.5651478	0.5870926	0.5838807	0.5849499	0.56689423	0.57026654	0.58065414	0.01654235
1.0	0.012137401	0.5669964	0.5854294	0.58302915	0.063466586	0.56726766	0.046711434	0.03786122	0.029631281
1.0	0.019968797	0.5661933	0.58742917	0.5824663	0.5834155	0.56835026	0.27296102	0.5799988	0.029509472
1.0	0.5507581	0.56610876	0.31555745	0.63247114	0.5856021	0.56834006	0.44265077	0.5809045	0.00047759272
1.0	0.5513842	0.5257631	0.5868463	0.008748444	0.58288795	0.5671591	0.56960535	0.05220697	0.010032071
1.0	0.5499893	0.56610876	0.023111759	0.58367604	0.93502337	0.5689908	0.030544028	0.04704911	0.012032873
1.0	0.016315643	0.56577736	0.015919907	0.58359736	0.58385754	0.5678881	0.2159653	0.0129369525	0.5764537
1.0	0.55212575	0.040711254	0.013528464	0.35868314	0.98230064	0.5682039	0.57006204	0.5801586	0.5778768
1.0	0.14015143	0.008818087	0.58589923	0.5833287	0.58368134	0.5679469	0.039927423	0.5804035	0.46509078
1.0	0.55126095	0.566438	0.10556786	0.0979892	0.5832456	0.56778747	0.56964976	0.57861733	0.003254596
1.0	0.03405715	0.7977562	0.5878343	0.00690734	0.5839441	0.37118858	0.56995654	0.2144187	0.0036885259
1.0	0.5507667	0.56626785	0.5871001	0.0009168687	0.27999544	0.24088088	0.5710495	0.57868034	0.5775341
1.0	0.55036306	0.011264799	0.58790517	0.58405507	0.9276551	0.5678711	0.05184305	0.76844877	0.004438318
1.0	0.0076204278	0.56706756	0.034533616	0.16540922	0.9435926	0.5685681	0.5693066	0.57922506	0.018491212
1.0	0.55118525	0.5661503	0.5874532	0.5832707	0.5835796	0.56789434	0.5705075	0.7699001	0.010354711
1.0	0.5498417	0.5667635	0.05062277	0.58447456	0.58343357	0.56915253	0.057191066	0.5811898	0.5758501
1.0	0.036446363	0.0614984	0.13042267	0.583151	0.584235	0.5674634	0.5691267	0.57966727	0.5769965
1.0	0.5520395	0.46518946	0.031921826	0.005077726	0.5815838	0.5682009	0.028158221	0.58061457	0.04331174
1.0	0.5513943	0.5659109	0.038561657	0.5848415	0.5836776	0.56855696	0.035264034	0.58001393	0.57749736
1.0	0.011654444	0.56657654	0.03332142	0.5852684	0.5832623	0.0071369517	0.57041574	0.5793378	0.012897074
1.0	0.008435506	0.56241417	0.5854142	0.5826159	0.9823622	0.5691686	0.5705927	0.5797289	0.009534519
1.0	0.55095667	0.8518359	0.039513208	0.58378303	0.58177006	0.5687074	0.5702058	0.5805728	0.020637318
1.0	0.55128384	0.26984122	0.58656555	0.58230734	0.13547562	0.5678968	0.56952065	0.015435353	0.5745363
1.0	0.5523572	0.5654731	0.5864813	0.044800907	0.03184865	0.0044101407	0.57049626	0.57944494	0.5778028
1.0	0.5515424	0.56600094	0.094906814	0.5836719	0.5833074	0.5683496	0.569067	0.21416867	0.5769547
1.0	0.55124867	0.5657934	0.5873702	0.8358477	0.58300066	0.5683515	0.01739925	0.05237643	0.5759203
1.0	0.009972393	0.5658788	0.586992	0.5867642	0.5841674	0.5664764	0.57084394	0.7692695	0.57696354
1.0	0.0067881565	0.56678134	0.587034	0.5837296	0.5821541	0.5675441	0.5696082	0.04436928	0.5772565
1.0	0.54914355	0.008470036	0.587759	0.58391213	0.013700028	0.5688096	0.570343	0.57986176	0.57614475
1.0	0.015810903	0.5666013	0.0009696249	0.58423656	0.5821935	0.56885207	0.34724048	0.57887	0.57693166
1.0	0.55136067	0.5671081	0.5878363	0.5847888	0.07653179	0.5680151	0.5694835	0.57902026	0.5773631
1.0	0.015073845	0.5668226	0.58822256	0.5829504	0.582661	0.56796485	0.02805867	0.006547799	0.5778463
1.0	0.55162925	0.5668432	0.5873181	0.0060494314	0.5847709	0.56740206	0.44222385	0.5793845	0.029618545
1.0	0.55077934	0.008890835	0.032788314	0.5838134	0.021667516	0.008309289	0.5699179	0.5804869	0.5758903
1.0	0.3672875	0.8517527	0.010750518	0.0433116	0.14463918	0.5666672	0.5708414	0.5788369	0.5777574
1.0	0.0145248175	0.5665711	0.31608617	0.5838941	0.5832182	0.026380295	0.5687468	0.34122226	0.57627255
1.0	0.015865741	0.0919989	0.5870732	0.5828983	0.58184177	0.56816274	0.5709616	0.57919145	0.57661176
1.0	0.011970462	0.5648637	0.58571696	0.5831419	0.0061749737	0.008362866	0.57104844	0.7007062	0.57569546
1.0	0.5508244	0.5676218	0.31574726	0.04405736	0.9824356	0.56735045	0.021758974	0.58098745	0.0043462347
1.0	0.5511105	0.5663575	0.31574455	0.5851326	0.0066011376	0.5677112	0.5707454	0.58022445	0.575635
1.0	0.55081874	0.56602323	0.586608	0.001797166	0.06827587	0.009559399	0.5699493	0.014679496	0.011741945
1.0	0.023103002	0.56468487	0.5880602	0.5836313	0.014613995	0.5676172	0.57010126	0.58067256	0.57726455
1.0	0.008327678	0.4444889	0.58803385	0.58440346	0.17075063	0.0027467052	0.5704291	0.58065134	0.0042018946
1.0	0.55090415	0.56703365	0.03956154	0.5837908	0.58464843	0.56932724	0.5712602	0.5780617	0.57811636
1.0	0.5522226	0.70232856	0.012777177	0.007918113	0.92550254	0.56699395	0.041379407	0.57984424	0.5772786
1.0	0.4706911	0.56602716	0.58756506	0.5830116	0.011547401	0.5662555	0.5698698	0.029165031	0.5781108
1.0	0.015545794	0.4326155	0.050668754	0.004964249	0.0134528065	0.5676875	0.5710454	0.58077806	0.57659006
1.0	0.009402129	0.5648552	0.5853353	0.5825892	0.027394429	0.5689866	0.5680051	0.57910675	0.5775752
1.0	0.011752927	0.85149807	0.5878431	0.5834641	0.9604177	0.56807417	0.5696211	0.5794932	0.57701945
1.0	0.013129047	0.12063459	0.0009697782	0.58354926	0.5838894	0.5692396	0.5697394	0.5796672	0.48617053
1.0	0.55117947	0.107290104	0.5877168	0.009899265	0.5844907	0.56773144	0.015597363	0.5797783	0.57613593
1.0	0.55133605	0.013790727	0.5874514	0.5833498	0.07448101	0.56954545	0.5695732	0.5402485	0.57823896
1.0	0.55135375	0.013737474	0.024748929	0.5849736	0.5831909	0.5685169	0.57014185	0.5811116	0.008408507
1.0	0.55139345	0.566546	0.5881549	0.5834517	0.5827349	0.5674608	0.5705325	0.58035415	0.029683486
1.0	0.01051869	0.5667565	0.58668846	0.58519715	0.049179353	0.5683935	0.57023793	0.5801374	0.57772046
1.0	0.0057833134	0.56785464	0.58764434	0.5360326	0.5833093	0.56808156	0.01600151	0.5798608	0.57797
1.0	0.5521269	0.566014	0.58716536	0.5842668	0.5837261	0.5678191	0.56974804	0.69102156	0.0118339285
1.0	0.55125815	0.011032373	0.043567613	0.006197731	0.003718674	0.5692783	0.5690871	0.44057828	0.5761294
1.0	0.55037934	0.5664001	0.587647	0.58385015	0.020398943	0.012117635	0.57055247	0.58016247	0.012756977
1.0	0.0122413095	0.061259333	0.014230638	0.0057308795	0.5831979	0.010173744	0.025445335	0.057949748	0.57638854
1.0	0.020252023	0.56652516	0.07305094	6.2800624e-05	0.58313775	0.017082162	0.56927043	0.5787395	0.010954834
1.0	0.5513096	0.56671387	0.012160652	0.9165795	0.5823116	0.008794837	0.017399143	0.3056391	0.5770556
1.0	0.011323978	0.8523781	0.316064	0.006115902	0.58273065	0.5686009	0.5697347	0.022487765	0.010314105
1.0	0.55015	0.006953459	0.58735365	0.5831516	0.9610538	0.56819874	0.5699093	0.57892907	0.57643366
1.0	0.012251322	0.02265579	0.5868206	0.043996163	0.5828133	0.011026433	0.06999338	0.5808863	0.57470244
1.0	0.5516157	0.56693465	0.025327515	0.58445495	0.58172756	0.5675911	0.5691906	0.5804768	0.57795084
1.0	0.011296987	0.5667679	0.58790594	0.5854689	0.98233676	0.0007123211	0.5712253	0.58018285	0.57723963
1.0	0.5503733	0.56684643	0.58774793	0.005885983	0.010204011	0.0055265464	0.56993335	0.5797827	0.4812551
1.0	0.55168545	0.008339355	0.58683234	0.58402014	0.5839581	0.5677943	0.57029414	0.27162072	0.006335895
1.0	0.55219567	0.7840177	0.09470936	0.58396155	0.5830432	0.005195563	0.56955254	0.14102213	0.04080681
1.0	0.55101717	0.021421174	0.022147967	0.5818974	0.7673562	0.005082628	0.03637904	0.5796084	0.5769453
1.0	0.5505445	0.5662467	0.10599541	0.041594718	0.5828589	0.56838834	0.063708566	0.016033351	0.57783026
1.0	0.007894531	0.0066553275	0.58685017	0.5836374	0.014379665	0.013267463	0.05984895	0.58114403	0.015813952
1.0	0.55074215	0.564787	0.105628274	0.5844319	0.5822203	0.005762713	0.050607633	0.58122045	0.0064958017
1.0	0.55161446	0.0027876585	0.587611	0.5843681	0.5826717	0.56733805	0.08251443	0.5796654	0.029740537
1.0	0.5518739	0.5672959	0.5859884	0.58384454	0.58153373	0.567209	0.5694595	0.120662615	0.012920905
1.0	0.5505269	0.35962096	0.07492207	0.5835699	0.58185416	0.5659026	0.57081574	0.5813982	0.3395358
1.0	0.0043882993	0.56648433	0.58690464	0.5832578	0.5799922	0.56739336	0.119204454	0.5799365	0.5758368
1.0	0.01045402	0.56588763	0.5878164	0.5853189	0.5807443	0.013808015	0.5692594	0.5810819	0.5763719
1.0	0.0070148036	0.5673829	0.5872575	0.58403844	0.21103166	0.016754426	0.57074964	0.024715142	0.5758956
1.0	0.008385059	0.5647482	0.58733666	0.5855634	0.002481781	0.007986766	0.0078101926	0.5797085	0.57779515
1.0	0.55074805	0.5668989	0.011635554	0.027920162	0.17705841	0.5682031	0.4426379	0.5807405	0.5765207
1.0	0.5511148	0.56535643	0.079830036	0.011054897	0.5834265	0.56795615	0.010573272	0.014910964	0.57421887
1.0	0.015320079	0.56686145	0.585863	0.006372094	0.5846527	0.56756437	0.13957714	0.048137855	0.024134623
1.0	0.55143136	0.25473747	0.58695924	0.012500043	0.53886354	0.010965021	0.56944865	0.113703065	0.38220164
1.0	0.5511112	0.5888287	0.014281954	0.022670144	0.5837842	0.5684027	0.5695449	0.5785602	0.01296565
1.0	0.5513073	0.81040466	0.58787054	0.5836596	0.5840406	0.008280834	0.016340243	0.5798784	0.012216612
1.0	0.014042776	0.8513577	0.5873389	0.58376426	0.98230666	0.004171217	0.5700997	0.3623241	0.5771048
1.0	0.55177146	0.3790065	0.5872655	0.05272693	0.22337155	0.56832546	0.5695303	0.5801623	0.5778971
1.0	0.016343355	0.0007275004	0.5853128	0.58369654	0.5835089	0.56799066	0.56972235	0.57923996	0.5771517
1.0	0.5515333	0.56687945	0.58681566	0.58404315	0.010605675	0.5687299	0.035822347	0.580091	0.57768154
1.0	0.39422277	0.5668578	0.5868884	0.035637844	0.5816888	0.46539557	0.019155672	0.57863384	0.3704934
1.0	0.03426746	0.26997826	0.58699054	0.58297855	0.9823104	0.0065860394	0.571121	0.5788612	0.5758496
1.0	0.5506486	0.026204871	0.5875938	0.58332646	0.5835831	0.5679776	0.5707346	0.5798077	0.5769724
1.0	0.009445217	0.56567186	0.5862736	0.5836877	0.0026063218	0.5680056	0.5696131	0.062425107	0.57716036
1.0	0.54909474	0.5680173	0.14067695	0.80870235	0.58343625	0.56764865	0.5695916	0.76874536	0.57736737
1.0	0.047378935	0.56735015	0.01210331	0.5834299	0.58341855	0.5680932	0.5712095	0.5800683	0.57718706
1.0	0.5519064	0.5654828	0.5865081	0.00621231	0.5837129	0.5672963	0.033856932	0.5803041	0.57812244
1.0	0.0112375645	0.020805363	0.5882182	0.022335436	0.5834344	0.5683494	0.5710722	0.5809606	0.5769071
1.0	0.014022865	0.8509456	0.58650035	0.5831872	0.58087766	0.56841505	0.5698096	0.5805959	0.012742176
1.0	0.014696126	0.5662581	0.090882674	0.0006624173	0.58398515	0.56779546	0.5711595	0.13820796	0.0063676154
1.0	0.0084939655	0.15360145	0.5884217	0.5832216	0.58304805	0.5694641	0.052703448	0.01784878	0.5757861
1.0	0.5508036	0.023731735	0.5864314	0.5856464	0.58328557	0.5659018	0.5702362	0.16351624	0.01179456
1.0	0.4078856	0.56620896	0.012456279	0.00750567	0.0061895954	0.56769925	0.56978697	0.34076768	0.5757603
1.0	0.014520554	0.5673291	0.04504792	0.58352363	0.055550277	0.568956	0.03548648	0.41602165	0.57790154
1.0	0.5512895	0.006601038	0.58676845	0.5839362	0.056296673	0.56768864	0.56966144	0.29566658	0.5764655
1.0	0.5513519	0.5660706	0.5872274	0.584741	0.01985374	0.5686538	0.032181073	0.5808161	0.576353
1.0	0.0127528515	0.533492	0.047947407	0.010297662	0.92576385	0.5666923	0.56959194	0.5792271	0.5765058
1.0	0.55085546	0.054617606	0.054188576	0.5831861	0.5849211	0.5686056	0.19636755	0.5804489	0.57630026
1.0	0.55169654	0.5659497	0.5858405	0.58398026	0.5829311	0.004415342	0.5700948	0.042388808	0.5769928
1.0	0.5207115	0.010532237	0.045274656	0.0038537944	0.9823246	0.004915875	0.5696759	0.5806231	0.016492823
1.0	0.5519979	0.56688464	0.58799	0.016699152	0.5836147	0.5664345	0.053551238	0.71231437	0.0036917934
1.0	0.55126077	0.5651323	0.5873506	0.5836297	0.0040795715	0.56879616	0.5708848	0.58041304	0.3468766
1.0	0.550819	0.5659305	0.0060344175	0.5841672	0.95639694	0.013320785	0.56981575	0.010891575	0.008785386
1.0	0.551283	0.56582856	0.13005221	0.025823642	0.58335716	0.01006824	0.5694862	0.58077157	0.022859609
1.0	0.5509685	0.5664299	0.09497466	0.58493924	0.010741658	0.0029426657	0.5695674	0.5796721	0.5772752
1.0	0.0070298794	0.5663699	0.58579534	0.266395	0.5820709	0.013366739	0.57000893	0.21266592	0.57801694
1.0	0.008171735	0.0065674153	0.5871722	0.2675028	0.58412796	0.56899035	0.5695544	0.5798384	0.57684034
1.0	0.55036813	0.030233162	0.5885809	0.042706404	0.58261216	0.56775415	0.56994694	0.5812406	0.024172205
1.0	0.55126	0.56487536	0.013924885	0.5847541	0.0031377235	0.5680842	0.2545881	0.5793631	0.5769385
1.0	0.55088377	0.033852745	0.5690305	0.5847375	0.5832207	0.0064002844	0.5697115	0.579278	0.013120945
1.0	0.55156237	0.56709296	0.58635825	0.62105006	0.581999	0.56817156	0.57057875	0.16485736	0.0042573456
1.0	0.0032456703	0.5667324	0.03651058	0.020717023	0.5831532	0.007910274	0.5697682	0.57998955	0.57713073
1.0	0.011877826	0.56588817	0.017380688	0.58428586	0.008496741	0.5682878	0.57038116	0.5802774	0.029693134
1.0	0.011657262	0.565587	0.58657414	0.5844007	0.00610058	0.0101289395	0.5688458	0.023315508	0.5770363
1.0	0.008595574	0.56633997	0.5876305	0.0033235978	0.5814856	0.568367	0.12014692	0.58048666	0.012232595
1.0	0.55148286	0.5670403	0.5866182	0.58397514	0.5815655	0.49517545	0.06425162	0.58115184	0.5758388
1.0	0.55028415	0.5666475	0.094049394	0.5857405	0.58405006	0.5690085	0.13114457	0.57872605	0.5762427
1.0	0.55104923	0.56661785	0.039099973	0.58480996	0.016486945	0.017078834	0.5694219	0.58012795	0.007899365
1.0	0.55025345	0.5668138	0.050772116	0.0078826	0.0273799	0.56811935	0.5711214	0.5806652	0.57600826
1.0	0.023608603	0.8524637	0.013188955	0.58447164	0.062080123	0.00902126	0.5705522	0.11640698	0.575738
1.0	0.023555346	0.5657168	0.09465067	0.58347744	0.58347195	0.017092822	0.04263953	0.57911813	0.5777059
1.0	0.013477187	0.008822714	0.31604686	0.58194745	0.58427525	0.0035437676	0.56944305	0.57988584	0.5776844
1.0	0.014120377	0.015683718	0.58650255	0.5840099	0.58369136	0.56791335	0.25729734	0.5803816	0.576957
1.0	0.013155807	0.012590118	0.0072328835	0.029329058	0.582328	0.5683045	0.5684347	0.5809604	0.0035952898
1.0	0.55149496	0.5664034	0.58775216	0.58411795	0.58301383	0.5685283	0.5700053	0.58025104	0.57657444
1.0	0.551081	0.8261737	0.02140494	0.10771407	0.5833566	0.0139605	0.56985795	0.58011883	0.48370063
1.0	0.5513144	0.5657895	0.5882142	0.58377534	0.5809692	0.56927985	0.5695459	0.04549214	0.57681715
1.0	0.45899856	0.56696683	0.5868506	0.063282244	0.5819694	0.568386	0.570077	0.58008534	0.5772403
1.0	0.055259995	0.5670869	0.3529399	0.58272463	0.58386284	0.5012989	0.56951183	0.5798016	0.022655418
1.0	0.5511194	0.85170287	0.58724505	0.007588476	0.5824225	0.5682477	0.015700024	0.034326397	0.0076720435
1.0	0.014038618	0.14565712	0.5885314	0.5818739	0.105459645	0.5683277	0.5688338	0.58031565	0.01270967
1.0	0.5518214	0.2555359	0.5880413	0.5836414	0.5855127	0.56665206	0.03826567	0.106805876	0.018472511
1.0	0.5520734	0.5672269	0.58695173	0.5838668	0.37173215	0.01000661	0.5698642	0.29598278	0.006978785
1.0	0.5515947	0.56637716	0.585992	0.00052351266	0.5831936	0.016635085	0.5687886	0.114507966	0.5765772
1.0	0.5508922	0.5655773	0.012152762	0.87953657	0.58232796	0.5665798	0.5711807	0.58092654	0.031202553
1.0	0.55118567	0.005075963	0.31584	0.006386124	0.5833221	0.017656667	0.5697071	0.5793916	0.57727116
1.0	0.55088913	0.56567276	0.5859057	0.58309364	0.5841438	0.011665264	0.017795604	0.51637965	0.57744044
1.0	0.5516894	0.015470428	0.5099805	0.029871212	0.0043253535	0.56762666	0.5702006	0.5798807	0.5771645
1.0	0.5517434	0.5657912	0.5872248	0.58378065	0.5827014	0.5676965	0.56991047	0.5810301	0.57657623
1.0	0.016222624	0.56415117	0.5881967	0.5839217	0.024135431	0.017061552	0.56869334	0.57835007	0.024059748
1.0	0.5514947	0.5670923	0.58671856	0.58440024	0.58400995	0.007576829	0.5685266	0.48600107	0.32532677
1.0	0.55149484	0.05427092	0.05381133	0.58437955	0.04864015	0.008006743	0.020695528	0.7694746	0.5766771
1.0	0.007154949	0.5652578	0.58812976	0.58276284	0.76681453	0.007806957	0.5710332	0.064516015	0.57805634
1.0	0.5499489	0.5661072	0.58656	0.01161497	0.58247936	0.567505	0.56792706	0.5802728	0.0074098255
1.0	0.5506865	0.5656868	0.5873803	0.5835917	0.58410895	0.56812465	0.5684585	0.2972686	0.0059345337
1.0	0.5511425	0.25438908	0.58725256	0.58043236	0.5823989	0.56897706	0.5689178	0.5792141	0.57630146
1.0	0.014376517	0.56715393	0.58736783	0.5835713	0.58382475	0.56731	0.5683768	0.16340774	0.5750712
1.0	0.55156696	0.56705517	0.012147154	0.5831293	0.5848682	0.56800014	0.57088166	0.03266035	0.5770315
1.0	0.5516584	0.5658808	0.5868962	0.063381515	0.5839871	0.56888926	0.5697815	0.57990354	0.57759947
1.0	0.011936807	0.16299789	0.58744437	0.5836069	0.5831167	0.5682437	0.05322024	0.4914748	0.042656224
1.0	0.5052825	0.56588036	0.58730036	0.008635863	0.58325064	0.56784946	0.56965727	0.37288865	0.5759508
1.0	0.5505095	0.5668863	0.58671945	0.5840278	0.583319	0.56656086	0.5059916	0.09377003	0.57645714
1.0	0.014584833	0.009759588	0.010298216	0.007693787	0.92819166	0.56785667	0.570377	0.58021295	0.012183925
1.0	0.55129236	0.74700916	0.587524	0.016793432	0.5836763	0.5681515	0.12435966	0.57998127	0.57773995
1.0	0.55149925	0.07363246	0.5872633	0.58394367	0.5457738	0.015101091	0.570332	0.016103955	0.5767912
1.0	0.55010134	0.56666845	0.020311179	0.5836207	0.0061431937	0.56756437	0.5703576	0.58054745	0.57578325
1.0	0.020086922	0.5640514	0.06854807	0.585147	0.5835478	0.0064937985	0.44242617	0.5800059	0.57677907
1.0	0.023359107	0.5670813	0.58549213	0.5846325	0.5836201	0.5684038	0.5693983	0.02078673	0.57672226
1.0	0.55087876	0.0020444482	0.5872991	0.5833411	0.008862672	0.5675208	0.5697704	0.58124506	0.57658106
1.0	0.5510232	0.030328585	0.58694804	0.0075336886	0.12153908	0.5694414	0.5689596	0.5755005	0.008115898
1.0	0.005449112	0.5673694	0.045197964	0.010068349	0.58328164	0.56828743	0.57091695	0.0448467	0.006767462
1.0	0.55189365	0.049675886	0.011768716	0.5850836	0.044944543	0.5675578	0.5708992	0.03474468	0.57753277
1.0	0.5523604	0.06421914	0.009095767	0.5840169	0.5813533	0.56797606	0.5686851	0.5800546	0.5769029
1.0	0.5515866	0.5664283	0.58765244	0.020226236	0.5835295	0.5677367	0.5692799	0.57855994	0.01018902
1.0	0.5516089	0.36531183	0.5858921	0.003878527	0.0052480265	0.008695237	0.5699309	0.57890695	0.57806545
1.0	0.005468984	0.008830432	0.58602375	0.018713199	0.58310705	0.56786674	0.56944203	0.5794347	0.01850012
1.0	0.55182046	0.0074723116	0.5876224	0.58384013	0.23180184	0.024090765	0.44247082	0.5808497	0.577988
1.0	0.011114762	0.56677425	0.5855754	0.5831944	0.5844495	0.0065359045	0.5686228	0.071838036	0.021675209
1.0	0.55206174	0.8511652	0.023915391	0.004687503	0.5826619	0.013829198	0.5692696	0.57932454	0.0053956904
1.0	0.55137837	0.56720316	0.5857602	0.58429575	0.5834911	0.5675059	0.56991464	0.5800948	0.5757086
1.0	0.02367056	0.5672831	0.01189739	0.5847352	0.0053645144	0.5687491	0.57040644	0.7686287	0.5763419
1.0	0.033409167	0.5658456	0.275855	0.5946055	0.58427083	0.017081834	0.570931	0.58100456	0.008292743
1.0	0.012700279	0.48148295	0.5878387	0.58318704	0.5842952	0.56818014	0.57032	0.5805198	0.0060234163
1.0	0.550537	0.024229268	0.5871814	0.004169603	0.5837288	0.56624883	0.5712449	0.5810282	0.57642263
1.0	0.012331105	0.56629175	0.5862343	0.58371055	0.58197033	0.002801517	0.56905335	0.024166184	0.029579926
1.0	0.55052435	0.5669086	0.5872324	0.0014144953	0.5835708	0.5693595	0.57043403	0.13432294	0.5779265
1.0	0.55044496	0.5663045	0.5864479	0.010340448	0.0030772812	0.017019857	0.5701451	0.41644424	0.5771586
1.0	0.5518795	0.56703424	0.58599	0.5843552	0.5840909	0.5682119	0.012212509	0.49484724	0.0059993686
1.0	0.5518007	0.56562525	0.023836931	0.00029397875	0.765796	0.5676492	0.5696232	0.5806863	0.5758305
1.0	0.016154176	0.022427531	0.58592	0.5832422	0.5839719	0.5688607	0.5701811	0.3069721	0.5762272
1.0	0.015334381	0.5668687	0.5863482	0.5835594	0.5837668	0.007842918	0.14666454	0.5794036	0.5773195
1.0	0.5502709	0.56604457	0.58830947	0.5829409	0.5811599	0.0038247162	0.5701021	0.5801002	0.57671934
1.0	0.010840873	0.56661516	0.58784777	0.58354014	0.58228046	0.5677059	0.570551	0.21468186	0.5757625
1.0	0.5497998	0.02046778	0.021056442	0.58214307	0.008535235	0.5680972	0.4644023	0.051266667	0.00442347
1.0	0.5513037	0.56580156	0.5870777	0.58497214	0.58319324	0.567582	0.570531	0.57990414	0.5766798
1.0	0.5515566	0.56653214	0.5872421	0.029454596	0.58343786	0.010591825	0.5687191	0.13338093	0.012561743
1.0	0.024705376	0.053924095	0.020558303	0.585362	0.58407724	0.012266191	0.5700183	0.58114207	0.5766913
1.0	0.013163876	0.56458765	0.007565654	0.0029056296	0.58174586	0.44863722	0.5693811	0.5793674	0.57711405
1.0	0.5515765	0.5652419	0.065293096	0.03720708	0.58244354	0.56678945	0.5687792	0.57863283	0.4892136
1.0	0.5516383	0.045947332	0.09010128	0.58359045	0.5682789	0.569529	0.56955	0.05000407	0.5768471
1.0	0.55135244	0.038288213	0.091698684	0.58575493	0.40445396	0.01702494	0.022748893	0.7688293	0.57654244
1.0	0.012983207	0.56600446	0.58822936	0.5840724	0.5841625	0.56754345	0.56906205	0.04684319	0.5764941
1.0	0.5513414	0.5663644	0.58824855	0.100570016	0.5832617	0.56795	0.12019337	0.57886916	0.38342556
1.0	0.5496094	0.27094543	0.04238309	0.5840284	0.5834126	0.5681529	0.5705221	0.58025146	0.57785046
1.0	0.0143571645	0.5674496	0.054649275	0.018393444	0.58481526	0.009563884	0.5688116	0.57943565	0.57790637
1.0	0.0064159296	0.565548	0.050611697	0.0014481292	0.58156073	0.5684943	0.5712397	0.5799997	0.57775885
1.0	0.011473333	0.5654243	0.58663386	0.0077663655	0.5815068	0.5676778	0.56971836	0.029845977	0.5767771
1.0	0.0234704	0.85188836	0.5884535	0.5831767	0.58296496	0.56792873	0.56981677	0.0752725	0.57661426
1.0	0.4482778	0.56568944	0.131375	0.5840242	0.0072029955	0.5677432	0.44217333	0.5803342	0.57589513
1.0	0.54955256	0.56418335	0.18297887	0.5842326	0.5828993	0.56798524	0.051192917	0.5804388	0.5769152
1.0	0.55127424	0.5666785	0.055868663	0.5848366	0.014221509	0.56865084	0.5685274	0.5789066	0.014211152
1.0	0.55120754	0.5660228	0.04527143	0.5847461	0.011931695	0.5690284	0.23109864	0.24913542	0.029351711
1.0	0.012173943	0.5671001	0.5869756	0.0017862958	0.582387	0.027639484	0.5694241	0.5799009	0.57617146
1.0	0.55148685	0.56642914	0.5869121	0.58322126	0.27508497	0.5676399	0.56942505	0.57912827	0.57636905
1.0	0.5516731	0.016952984	0.028384773	0.58413315	0.58275694	0.003054034	0.027382748	0.021844272	0.015640654
1.0	0.5514271	0.56660366	0.09020292	0.58373576	0.006225011	0.0094886655	0.014426915	0.0070278463	0.57495403
1.0	0.007566556	0.5649159	0.015107872	0.014100615	0.5839344	0.017183721	0.053386435	0.58104134	0.57679814
1.0	0.012217762	0.061340794	0.5865361	0.5843365	0.008154483	0.56917053	0.06090644	0.03716568	0.020874325
1.0	0.55112857	0.10724937	0.00096810923	0.5844655	0.5848102	0.5679963	0.4420897	0.026387969	0.57679665
1.0	0.55068916	0.5667131	0.044772938	0.47626004	0.5832871	0.5664348	0.5697127	0.57943726	0.57675576
1.0	0.550038	0.5665475	0.58794564	0.5820019	0.5816636	0.011419066	0.02471719	0.7692627	0.5772988
1.0	0.041058052	0.56633466	0.5880633	0.8788537	0.5837895	0.5671429	0.059877582	0.580459	0.5755893
1.0	0.551033	0.02467209	0.034749616	0.5838019	0.5831353	0.56797975	0.57123446	0.0682916	0.5768511
1.0	0.03020177	0.5660786	0.58773184	0.87943107	0.58367676	0.5678414	0.5692525	0.02291403	0.57719326
1.0	0.5515306	0.85068595	0.5876508	0.06813327	0.58480746	0.5683588	0.2481351	0.58012474	0.029638074
1.0	0.007612653	0.010236952	0.01702589	0.0030036676	0.58472484	0.017120123	0.030078586	0.45765084	0.57638144
1.0	0.55182236	0.56677556	0.035981245	0.58259207	0.58448565	0.5673271	0.56932026	0.57954466	0.5776906
1.0	0.5516384	0.56593144	0.5856855	0.0004893804	0.20868376	0.56812894	0.5689842	0.013814445	0.029097829
1.0	0.55133224	0.85179317	0.027372858	0.5843108	0.0017168573	0.0070642093	0.57004434	0.032323647	0.57697815
1.0	0.013289898	0.5646016	0.5867361	0.58471733	0.04559602	0.56772906	0.56835544	0.5808725	0.5766903
1.0	0.5512968	0.5671151	0.5875127	0.58443886	0.5827349	0.56846964	0.5697908	0.57940876	0.018533519
1.0	0.55145085	0.49933666	0.58654416	0.58449286	0.58287	0.004408922	0.44368064	0.5793958	0.5763639
1.0	0.55128956	0.2704012	0.58629847	0.041592453	0.6950004	0.5690755	0.57049614	0.57877487	0.011375161
1.0	0.023619432	0.303469	0.02638234	0.009580841	0.5847976	0.5694174	0.023791177	0.57830024	0.57707065
1.0	0.55235523	0.5660048	0.5868316	0.006028326	0.5843471	0.5692561	0.5692614	0.02445689	0.011004661
1.0	0.55237466	0.5671861	0.587539	0.87953067	0.5837749	0.009663607	0.5693565	0.07070164	0.57597464
1.0	0.55055153	0.016783554	0.58588576	0.5835877	0.5844301	0.01446116	0.5693969	0.5802327	0.5762979
1.0	0.0058287177	0.56506765	0.58628106	0.14453977	0.583318	0.003711304	0.56987894	0.054145176	0.5761123
1.0	0.008418938	0.018002657	0.5869169	0.5852036	0.5841681	0.5689312	0.5695291	0.5804777	0.57536465
1.0	0.55213493	0.56586075	0.0686636	0.58348656	0.015348065	0.56845117	0.44265407	0.5795684	0.5766421
1.0	0.012134028	0.56628245	0.5868549	0.0032947485	0.98217666	0.5684273	0.57115304	0.57958883	0.575647
1.0	0.006990324	0.56637335	0.5874022	0.79533285	0.584685	0.008771241	0.56987745	0.007872493	0.5764073
1.0	0.5507829	0.566762	0.47458506	0.5855544	0.01069457	0.56944203	0.571123	0.04372313	0.5756367
1.0	0.55204624	0.56578404	0.58833635	0.0041514663	0.5844383	0.56860137	0.019692011	0.34054893	0.01159192
1.0	0.01022571	0.06605782	0.58760047	0.0068597808	0.58315605	0.5682409	0.02471943	0.023483064	0.57607263
1.0	0.55002904	0.566433	0.094110034	0.5834039	0.5833375	0.56843007	0.56937295	0.58025604	0.024651207
1.0	0.5497397	0.5664552	0.5874164	0.43480834	0.5828631	0.568157	0.20868285	0.5784869	0.57703197
1.0	0.0267459	0.56624687	0.587078	0.58492076	0.5838108	0.010671468	0.093093865	0.57850707	0.576683
1.0	0.54771084	0.5664146	0.0955151	0.0037847436	0.96659064	0.56836027	0.5708727	0.58086586	0.49723423
1.0	0.012258509	0.5665277	0.5599158	0.5830732	0.3531871	0.01835018	0.56830764	0.58019704	0.5759054
1.0	0.5517192	0.6542853	0.58663213	0.5835217	0.12190008	0.56913066	0.05803708	0.57974154	0.0065126843
1.0	0.55087453	0.56603485	0.026327021	0.5851835	0.5831804	0.56766117	0.57048875	0.58033603	0.5760545
1.0	0.549573	0.56717	0.5869661	0.0035179649	0.41277745	0.5669939	0.56938475	0.57968116	0.42157456
1.0	0.5510831	0.56701195	0.5881669	0.5831984	0.58381057	0.5676351	0.5703042	0.5790062	0.57571936
1.0	0.5493643	0.5655704	0.58740675	0.007253137	0.5843397	0.0040368675	0.05327293	0.0119355135	0.5767025
1.0	0.5515796	0.5666783	0.5880381	0.5842927	0.5834904	0.5660798	0.5705949	0.58110744	0.5775199
1.0	0.0071089715	0.56590265	0.58755964	0.5850033	0.5822165	0.5683849	0.56915265	0.059484035	0.029594062
1.0	0.5517983	0.56645775	0.58713114	0.5837446	0.9823924	0.5691481	0.5694033	0.10622715	0.01559747
1.0	0.013605654	0.56565523	0.13632353	0.0034088646	0.012501155	0.565938	0.56965816	0.7009077	0.57768345
1.0	0.011283137	0.038132478	0.5886689	0.5846196	0.30465332	0.56952804	0.56999576	0.5807413	0.010374402
1.0	0.00991593	0.019103197	0.5874286	0.5830121	0.0054027885	0.011565724	0.5701414	0.58031553	0.0049073263
1.0	0.010991022	0.5660167	0.07317948	0.5834566	0.5826402	0.56742555	0.4427677	0.58032066	0.5773543
1.0	0.55228347	0.07645471	0.5876332	0.025835441	0.18480684	0.5679532	0.062037967	0.58023965	0.015087522
1.0	0.5522271	0.56624943	0.022304952	0.5836673	0.2743481	0.56772715	0.031588122	0.005266902	0.57785594
1.0	0.5077556	0.5669958	0.5880181	0.5822424	0.982385	0.56777835	0.040048443	0.76860726	0.0124852015
1.0	0.019970877	0.56607527	0.58756465	0.0077600046	0.58532494	0.5683519	0.5687557	0.43650195	0.57576215
1.0	0.55072933	0.013742217	0.5879152	0.5851378	0.011322462	0.5679766	0.5705488	0.5789623	0.014423084
1.0	0.55095685	0.061295923	0.5872993	0.5856018	0.5848988	0.56793207	0.5714531	0.5808306	0.5768519
1.0	0.55122507	0.5669185	0.3161603	0.58490884	0.5818152	0.5674915	0.037112664	0.580618	0.5767354
1.0	0.5504712	0.012290786	0.011812575	0.58355576	0.58305585	0.0073847217	0.5698138	0.57900566	0.57709384
1.0	0.55146116	0.017164381	0.58763343	0.5815718	0.58413947	0.5668087	0.037279453	0.5808427	0.5770642
1.0	0.014625095	0.029540457	0.015860574	0.16651088	0.58348453	0.011069336	0.1361905	0.20558177	0.5778048
1.0	0.015226584	0.56673974	0.58689135	0.58342564	0.004787039	0.010074481	0.5691239	0.006028146	0.57686275
1.0	0.010564969	0.56771636	0.045335352	0.58281386	0.76115185	0.010894947	0.57128674	0.58100164	0.011884353
1.0	0.0067682215	0.56749386	0.5870126	0.58398664	0.5827053	0.0035490387	0.05075533	0.58122844	0.5766194
1.0	0.55147433	0.5672059	0.5882148	0.0006630019	0.982347	0.56806934	0.5699133	0.13874269	0.57684153
1.0	0.55150557	0.046059564	0.585345	0.03524473	0.58495754	0.5678246	0.5713434	0.0046047373	0.015527706
1.0	0.010024392	0.5671675	0.5883292	0.5844556	0.54124635	0.0075314105	0.56928647	0.5798872	0.57575905
1.0	0.5511042	0.56742877	0.58686656	0.58467436	0.055716865	0.56934506	0.108513825	0.57949704	0.5760009
1.0	0.54892755	0.5675825	0.01458234	0.3003737	0.5840458	0.5676575	0.56988746	0.5792315	0.57781386
1.0	0.5523625	0.56697553	0.52146685	0.54092884	0.58376867	0.008482985	0.57137275	0.5809032	0.57735956
1.0	0.5523007	0.56709754	0.011631963	0.0035182256	0.9824467	0.5688208	0.018294116	0.050584864	0.02187156
1.0	0.02072455	0.7706954	0.58854747	0.5832852	0.5832606	0.567991	0.5700588	0.14308381	0.5771219
1.0	0.013132304	0.03976213	0.31542528	0.0086555	0.58404124	0.56788766	0.018628905	0.5801179	0.01242835
1.0	0.5505275	0.26982245	0.5029459	0.0033392643	0.58402926	0.568819	0.5700866	0.70057666	0.5766667
1.0	0.5516876	0.0054708673	0.58627903	0.58320326	0.58145434	0.56771475	0.56959605	0.5805984	0.0074348412
1.0	0.55112404	0.78341794	0.02161925	0.5827287	0.5853999	0.0067024594	0.57035565	0.57904243	0.57733756
1.0	0.5506412	0.5656866	0.047526866	0.58434695	0.5826797	0.26739976	0.5698095	0.5805639	0.5767608
1.0	0.55004317	0.028410316	0.58688265	0.0011436031	0.58185655	0.5687411	0.5687938	0.5806729	0.008817732
1.0	0.55160815	0.5670646	0.5884053	0.014853102	0.19532588	0.5691249	0.5694214	0.5798372	0.57727724
1.0	0.5514458	0.02142998	0.58774847	0.5850807	0.12246442	0.5682061	0.5686973	0.5787867	0.5770811
1.0	0.007787283	0.01152766	0.58737063	0.5849569	0.98239547	0.56857723	0.570348	0.06460437	0.009762039
1.0	0.55135894	0.8512392	0.023855269	0.007706203	0.58138317	0.5678732	0.069384485	0.580221	0.5763311
1.0	0.5513035	0.010991659	0.5877434	0.58208966	0.58315086	0.5691441	0.5705141	0.45923108	0.5780746
1.0	0.55163366	0.5661915	0.036102165	0.58200216	0.58223015	0.006946522	0.07625599	0.76823044	0.57688355
1.0	0.01106238	0.56653965	0.5877652	0.583284	0.58418524	0.5679848	0.56873876	0.082562596	0.5753288
1.0	0.020037256	0.56524545	0.5885585	0.5850069	0.019680401	0.0107877785	0.055611778	0.58029395	0.5766599
1.0	0.008292618	0.040381547	0.12898837	0.5833449	0.5827817	0.010320664	0.5692399	0.580202	0.011198066
1.0	0.55031604	0.5657885	0.076395236	0.007638873	0.58288944	0.008076949	0.024428202	0.31685546	0.57765573
1.0	0.0131609095	0.01914034	0.58785677	0.5855153	0.5835902	0.5676752	0.041356128	0.06528754	0.5782081
1.0	0.009563441	0.5667395	0.58804315	0.58366024	0.58380955	0.010349366	0.5714872	0.5799148	0.024171159
1.0	0.5505412	0.56682897	0.5880873	0.0005284348	0.5828837	0.56809264	0.5714383	0.5796987	0.029676765
1.0	0.54961914	0.5654161	0.10579461	0.58315706	0.019080173	0.56908137	0.5696615	0.58060145	0.57662076
1.0	0.011998575	0.567207	0.58782834	0.5832095	0.9277585	0.56780815	0.571282	0.023929939	0.575695
1.0	0.5520565	0.56693876	0.106121376	0.5843338	0.58343315	0.5677668	0.051302627	0.57957894	0.385057
1.0	0.55163056	0.5650445	0.1058474	0.011789787	0.011989037	0.5693208	0.5701444	0.1150765	0.020994294
1.0	0.5515428	0.06827657	0.028186621	0.054161917	0.5833343	0.56865245	0.56893444	0.57938915	0.010459636
1.0	0.55154514	0.56583714	0.5882137	0.5840149	0.5836779	0.015200123	0.4851226	0.5795212	0.0054120305
1.0	0.55007356	0.56682956	0.0546848	0.5828462	0.0035533633	0.5677604	0.56976634	0.042034365	0.029491697
1.0	0.55134445	0.5656446	0.5859092	0.5858466	0.5836525	0.56656516	0.56890017	0.1150901	0.5772351
1.0	0.0110346675	0.56669164	0.5875507	0.5827859	0.037086748	0.5685408	0.5701997	0.025443744	0.5764035
1.0	0.5516153	0.056276523	0.020742008	0.5834645	0.5829169	0.010304812	0.56972873	0.58004415	0.57630676
1.0	0.5522558	0.034678746	0.5869327	0.013382911	0.58447474	0.56932276	0.5699643	0.025386266	0.57726
1.0	0.38762334	0.5671203	0.5872873	0.5840844	0.5837862	0.5677773	0.5698565	0.10734478	0.008715346
1.0	0.023667645	0.5663531	0.58597386	0.5843626	0.58373916	0.010735305	0.56995696	0.5791748	0.5759586
1.0	0.5517035	0.06850499	0.5856268	0.016819173	0.583865	0.56697	0.56932044	0.09645438	0.57509196
1.0	0.55166787	0.85234445	0.5872531	0.58602923	0.5828692	0.56809974	0.40872657	0.6996435	0.57671213
1.0	0.55138373	0.5677715	0.58708924	0.58303744	0.10633563	0.56742936	0.56874955	0.5811201	0.5766788
1.0	0.54881907	0.006533642	0.58691853	0.0055143763	0.57944155	0.0068341973	0.024382913	0.5793779	0.011336947
1.0	0.55167407	0.31429857	0.58750856	0.5836312	0.32182848	0.567366	0.57006204	0.5802654	0.01018155
1.0	0.020841941	0.56714106	0.58676684	0.5823391	0.58437955	0.010089372	0.5700281	0.050191533	0.5776453
1.0	0.006890982	0.030637868	0.5867433	0.5825855	0.032053012	0.5669209	0.5690116	0.5791533	0.020899221
1.0	0.030437263	0.5663759	0.5861281	0.585251	0.582921	0.010844137	0.21268095	0.05428012	0.5770753
1.0	0.55143726	0.5657787	0.5873515	0.74338645	0.0616971	0.010479431	0.5708851	0.094722345	0.57657427
1.0	0.01545171	0.56538504	0.58708566	0.58151686	0.009032124	0.5684764	0.04344989	0.5799246	0.57643247
1.0	0.019042071	0.026744712	0.11517872	0.020610124	0.0135728195	0.5663347	0.03157396	0.58010435	0.25405377
1.0	0.5515663	0.5657093	0.017750835	0.5823606	0.5812761	0.0073680882	0.045403536	0.58018786	0.5767539
1.0	0.5512877	0.16096875	0.58590984	0.5842448	0.58168447	0.003728492	0.5682011	0.4757507	0.0131012555
1.0	0.011337461	0.5662708	0.5869526	0.58366513	0.5835389	0.01817911	0.2524521	0.5804238	0.5765066
1.0	0.5494999	0.014927918	0.58643925	0.0043347506	0.004638721	0.56707615	0.44211832	0.5805975	0.5770461
1.0	0.551443	0.5667788	0.0272519	0.5832383	0.5847082	0.56857854	0.56899	0.58120483	0.5762566
1.0	0.55177116	0.05752715	0.5881675	0.5847248	0.9693832	0.01388068	0.5707624	0.58121943	0.57695615
1.0	0.55115575	0.5669392	0.5872074	0.006262177	0.5841299	0.01007246	0.57046825	0.58104664	0.57727194
1.0	0.5502051	0.5667945	0.5862747	0.14746745	0.41649908	0.009563703	0.0059345225	0.7681962	0.01533788
1.0	0.551975	0.56623024	0.5858004	0.017664865	0.5823096	0.00849564	0.011406633	0.5804298	0.5771842
1.0	0.41169748	0.5663448	0.58753693	0.5833506	0.0033345607	0.012363593	0.5692716	0.5808881	0.5749695
1.0	0.5513673	0.5672201	0.58633465	0.5844808	0.0034203625	0.5682071	0.57017833	0.580537	0.57677543
1.0	0.54976034	0.050801426	0.5873542	0.5823076	0.5839299	0.56750906	0.5698626	0.7686217	0.012687908
1.0	0.55139065	0.5665209	0.5864651	0.0124551775	0.58446574	0.009284767	0.011767841	0.7694025	0.5774258
1.0	0.013131877	0.56639284	0.58849156	0.07869214	0.5831718	0.56618905	0.56965494	0.65857434	0.5751255
1.0	0.5485391	0.567282	0.008868325	0.58373207	0.58201677	0.0057388134	0.570212	0.5801315	0.57660586
1.0	0.012625246	0.5668715	0.58764327	0.011459794	0.58125234	0.56864345	0.56946373	0.57970166	0.5761992
1.0	0.55125034	0.56577504	0.5883629	0.58547956	0.5840991	0.5682441	0.07182484	0.5804189	0.57514554
1.0	0.5517495	0.56627244	0.035046782	0.5831911	0.5836248	0.56728256	0.56972	0.5804176	0.5778627
1.0	0.5508312	0.38758567	0.58683294	0.5108921	0.58299553	0.0049478495	0.570143	0.034794196	0.57796645
1.0	0.017206116	0.5666409	0.02762338	0.5842478	0.17049573	0.005355843	0.56849134	0.5789171	0.57706326
1.0	0.5513395	0.8519391	0.58781695	0.004360945	0.001607364	0.56746763	0.57074493	0.5793838	0.57681113
1.0	0.5500177	0.08314382	0.5871586	0.58443236	0.58293945	0.56674653	0.5697573	0.08713084	0.5769445
1.0	0.014142557	0.56727874	0.09063925	0.5834703	0.018032705	0.01336435	0.5684898	0.035465136	0.578157
1.0	0.55181545	0.5657651	0.04521411	0.5837348	0.9824325	0.5692825	0.56997776	0.5796462	0.04122103
1.0	0.034510445	0.8522557	0.58712655	0.58385146	0.5847094	0.0045337747	0.5712323	0.58075404	0.5773236
1.0	0.021439502	0.8523563	0.58701307	0.583971	0.58344686	0.0066341422	0.56964684	0.57919914	0.57697576
1.0	0.009418879	0.0080119865	0.07615504	0.580508	0.002004014	0.009024129	0.5699733	0.57860726	0.02001482
1.0	0.008205261	0.5670152	0.5882856	0.5838543	0.58358663	0.5665334	0.57039446	0.3045879	0.5758967
1.0	0.5516834	0.7982612	0.58796114	0.5848938	0.5837817	0.5684208	0.5686649	0.58147883	0.00368427
1.0	0.5513903	0.021661991	0.58731335	0.5851854	0.014611646	0.5684164	0.018803423	0.05320047	0.018258572
1.0	0.5523482	0.56686646	0.5864257	0.584793	0.5823817	0.5668965	0.034124605	0.025896953	0.5779481
1.0	0.55164915	0.045761716	0.03433442	0.0021755374	0.584119	0.56773335	0.5702535	0.58028	0.5770339
1.0	0.5517461	0.56637484	0.58670586	0.5833596	0.3729327	0.024640495	0.5689002	0.768123	0.57672304
1.0	0.5515288	0.5655158	0.5879772	0.58494747	0.9277144	0.5667736	0.14011315	0.57954615	0.029531369
1.0	0.5504487	0.75786734	0.58712417	0.5843181	0.5840973	0.014902506	0.57033086	0.58048886	0.5771829
1.0	0.550697	0.064468235	0.5883818	0.8788933	0.58354276	0.5687106	0.5704789	0.5811397	0.5762221
1.0	0.5517992	0.56582636	0.014816753	0.5832482	0.09272734	0.5678854	0.5692753	0.056965485	0.013890486
1.0	0.55186063	0.040712688	0.5875571	0.58125275	0.582241	0.01821072	0.37331277	0.57953703	0.01569679
1.0	0.5519192	0.009877888	0.5871633	0.07107772	0.012469173	0.568074	0.42751166	0.5813798	0.5766883
1.0	0.013463424	0.055236902	0.5877664	0.5843614	0.58215296	0.012513082	0.08214566	0.579959	0.57681566
1.0	0.031852283	0.0065239305	0.5036241	0.0016225406	0.00867182	0.008049687	0.27643123	0.08348742	0.5756943
1.0	0.014010192	0.46629444	0.02907258	0.07109886	0.58166325	0.5684464	0.31738	0.5794892	0.5772745
1.0	0.55108947	0.3406543	0.5855635	0.58194333	0.5841205	0.5675578	0.571067	0.0075315353	0.006466041
1.0	0.008227114	0.56751484	0.0752515	0.5837797	0.045248408	0.5679122	0.5696139	0.58131754	0.57793325
1.0	0.012709107	0.56579643	0.58768064	0.58429545	0.58298993	0.02273197	0.57046044	0.5796759	0.5760404
1.0	0.55165964	0.85260236	0.58782125	0.5852095	0.044890523	0.567624	0.05997644	0.13622281	0.006273861
1.0	0.008712184	0.5655238	0.58808994	0.58347166	0.039270613	0.010291156	0.5694963	0.5805114	0.5771837
1.0	0.013174237	0.567488	0.5873	0.58436877	0.58279115	0.5663823	0.56974316	0.5800381	0.57669824
1.0	0.023486832	0.53994536	0.070226535	0.0077468413	0.5838876	0.5690219	0.0052091284	0.57993263	0.005042241
1.0	0.55134225	0.13911252	0.5867694	0.5844019	0.5841117	0.4387453	0.03815594	0.5796763	0.57672477
1.0	0.55213255	0.5651343	0.5871405	0.35909295	0.5852854	0.5689886	0.570048	0.016035406	0.57688123
1.0	0.5507031	0.013256392	0.58657384	0.584056	0.58201444	0.007931939	0.023537405	0.58022475	0.5759884
1.0	0.5509603	0.5658792	0.014504533	0.008536801	0.5831785	0.5685702	0.5685717	0.5797536	0.5770992
1.0	0.5499696	0.0071809227	0.08425046	0.5834343	0.58085483	0.017110264	0.5696647	0.58058304	0.5776698
1.0	0.5494817	0.56686294	0.58711946	0.5843105	0.015381684	0.003695977	0.57078785	0.57916665	0.5778602
1.0	0.5512921	0.568874	0.58673316	0.5840655	0.583375	0.56760335	0.5691651	0.57865727	0.5761412
1.0	0.012130382	0.567706	0.58828884	0.016570939	0.5816021	0.48322782	0.44293296	0.5801769	0.57602423
1.0	0.5518556	0.56669116	0.58643544	0.14763682	0.67457104	0.015193108	0.5697539	0.083083734	0.007685676
1.0	0.017152047	0.567209	0.5870189	0.006029812	0.5835695	0.013871408	0.5697639	0.5809554	0.5771652
1.0	0.5513889	0.5659948	0.05029073	0.0076696007	0.58314997	0.56654817	0.57038903	0.57946175	0.57632864
1.0	0.5506955	0.14702265	0.5876281	0.5836927	0.0027793134	0.007393899	0.021888033	0.5806385	0.004163962
1.0	0.023534631	0.56703144	0.58703595	0.22849032	0.58223325	0.5686928	0.5688447	0.57972527	0.57769156
1.0	0.027552046	0.5662699	0.31565648	0.5839678	0.5830967	0.0071305544	0.5699043	0.58056474	0.5769296
1.0	0.5511769	0.5664969	0.58615106	0.8793612	0.5828337	0.56822383	0.5697311	0.5799739	0.5778575
1.0	0.5517685	0.5661533	0.61122674	0.0017981688	0.58331585	0.5676311	0.5692616	0.58126676	0.03223154
1.0	0.55144596	0.10773751	0.07181053	0.0016162368	0.41558874	0.014559232	0.5689193	0.5804696	0.010223429
1.0	0.5512745	0.05426374	0.05452714	0.004774955	0.033888355	0.56825495	0.5696921	0.57948655	0.016193427
1.0	0.5506668	0.5667874	0.58852327	0.584214	0.58143395	0.0044025034	0.21893069	0.5808008	0.57718325
1.0	0.0324154	0.43716422	0.14332731	0.06678783	0.814686	0.016573153	0.5684938	0.5798642	0.0074275886
1.0	0.55135	0.06849151	0.018733528	0.58371717	0.5847735	0.5671499	0.013546771	0.5791519	0.576687
1.0	0.55090666	0.5672447	0.5870126	0.010175347	0.5845084	0.005868089	0.5695907	0.064384066	0.014262574
1.0	0.023637028	0.5662164	0.01156428	0.004352097	0.09204938	0.568835	0.23918565	0.57987076	0.5782375
1.0	0.55134606	0.5650872	0.58773404	0.58628404	0.58378184	0.5674741	0.042981554	0.11205222	0.57698214
1.0	0.55114657	0.5666647	0.587042	0.5828309	0.04404674	0.010102987	0.2978567	0.5787005	0.5760992
1.0	0.55109745	0.039076295	0.03516443	0.58190215	0.5814258	0.5681214	0.1823309	0.017237501	0.020922594
1.0	0.5495591	0.5665221	0.080088295	0.6991903	0.0031199506	0.40479082	0.074066386	0.57916826	0.57774156
1.0	0.5513271	0.08899125	0.58837706	0.58344984	0.1221326	0.5675565	0.56974834	0.5798413	0.010655853
1.0	0.550759	0.566187	0.5860948	0.58231324	0.011228222	0.01040912	0.56956077	0.010659635	0.57410693
1.0	0.013147316	0.56665975	0.58732784	0.015089648	0.010190039	0.56724596	0.56918645	0.5791238	0.5760681
1.0	0.55124295	0.5661526	0.5870059	0.58444446	0.58449286	0.0064069596	0.1928883	0.16764678	0.57522273
1.0	0.0042607207	0.5661399	0.5858892	0.017006086	0.010502641	0.5676931	0.22204167	0.58089536	0.005726792
1.0	0.5513706	0.56712186	0.5870745	0.5841739	0.58230543	0.56777704	0.04433583	0.07088457	0.5767005
1.0	0.005955875	0.09280283	0.5866867	2.600319e-05	0.062467776	0.018164879	0.5700913	0.5809138	0.5768837
1.0	0.39860603	0.6693576	0.052972816	0.5834648	0.5845322	0.5676913	0.5696601	0.57996875	0.5764262
1.0	0.012499873	0.567167	0.025430989	0.5838429	0.58444875	0.0034189555	0.56994593	0.08029239	0.5765629
1.0	0.55147886	0.566605	0.10568685	0.5859249	0.9822479	0.5680787	0.56946874	0.35764453	0.016891435
1.0	0.5516339	0.086174704	0.023988744	0.0014349321	0.7679351	0.015104275	0.00827625	0.09040371	0.021887152
1.0	0.5511067	0.56565946	0.58748114	0.0036923108	0.5834923	0.008770262	0.569625	0.5804909	0.010758665
1.0	0.55151576	0.56728464	0.016398301	0.016894175	0.58319116	0.007796883	0.5685356	0.5794524	0.5768372
1.0	0.549614	0.26506254	0.5869698	0.0009701392	0.808839	0.5683163	0.57082903	0.14214896	0.57673174
1.0	0.026611816	0.83771163	0.07997517	0.58358365	0.58204055	0.007567104	0.569016	0.5803364	0.5762147
1.0	0.015807683	0.038777012	0.05055564	0.5833341	0.5835423	0.00985703	0.57016265	0.5798538	0.5766042
1.0	0.023201177	0.044191055	0.3781658	0.58386195	0.525484	0.56830734	0.024548378	0.5805812	0.0068734707
1.0	0.5512598	0.5663009	0.58706105	0.58266735	0.5821926	0.56727207	0.56947225	0.57943594	0.5757923
1.0	0.5049669	0.5652409	0.022817766	0.5829435	0.92814	0.011535896	0.57005864	0.1722796	0.01043097
1.0	0.018599706	0.56660974	0.036089417	0.58356446	0.026517197	0.0044141035	0.5701826	0.57916975	0.029620422
1.0	0.5522294	0.56575793	0.58682483	0.7951692	0.583236	0.5688652	0.027647963	0.04288756	0.016482554
1.0	0.55030364	0.56526047	0.5869051	0.5844308	0.5828877	0.5689886	0.56962484	0.57933205	0.57689774
1.0	0.5517515	0.0065519004	0.5880077	0.003537943	0.0029097646	0.5693939	0.4424756	0.58039784	0.57677263
1.0	0.5516587	0.01804777	0.5869845	0.87930596	0.9584311	0.56902045	0.5690092	0.58013964	0.5767773
1.0	0.55031216	0.5669737	0.58635026	0.6384848	0.06852244	0.56819034	0.57015073	0.7686509	0.57615167
0.0	0.04320179	0.8273855	0.18072286	0.57727677	0.95290095	0.024694221	0.2647529	0.65760106	0.052693203
0.0	0.016147016	0.013939315	0.034686416	0.009756524	0.009995737	0.011090706	0.029976979	0.07103879	0.012804273
0.0	0.012647473	0.010236203	0.014053739	0.008431929	0.10234095	0.013327298	0.243022	0.03246834	0.016370106
0.0	0.0120882625	0.009282956	0.060835034	0.009022957	0.023230502	0.0027910343	0.023119064	0.037724126	0.0069066435
0.0	0.019244803	0.020726012	0.01588711	0.038674094	0.0758486	0.016086066	0.10811592	0.030530255	0.01767065
0.0	0.014652017	0.071967594	0.023798836	0.008483462	0.2769605	0.0148259085	0.11756842	0.08903271	0.023958908
0.0	0.015313069	0.11618366	0.039745145	0.02289417	0.02258687	0.010624771	0.054594625	0.1301416	0.017215367
0.0	0.012948423	0.017921936	0.014720575	0.02065927	0.11941173	0.00639295	0.09517086	0.03770349	0.007925889
0.0	0.012869526	0.04641502	0.054061756	0.02029834	0.08786551	0.009384386	0.18512335	0.098546095	0.012674619
0.0	0.04182042	0.85411537	0.16166432	0.8713726	0.9302736	0.023634546	0.2513178	0.6410327	0.047323
0.0	0.044215966	0.866656	0.16569994	0.72990525	0.93787825	0.025656452	0.21406992	0.47491425	0.044768717
0.0	0.010737989	0.023656826	0.02135379	0.0070176707	0.04166965	0.010423521	0.12394322	0.09951584	0.012479547
0.0	0.020431627	0.051440842	0.040727172	0.0075870547	0.14604755	0.015403833	0.19561104	0.080862686	0.0150816785
0.0	0.008549883	0.03125538	0.013269704	0.018886663	0.092008315	0.010194753	0.09509234	0.09517162	0.01583644
0.0	0.012784716	0.030373167	0.016998116	0.01918263	0.10638678	0.013497406	0.08159426	0.036655203	0.011830562
0.0	0.5315858	0.38766637	0.53844666	0.6888521	0.29383847	0.37299636	0.35179758	0.57392275	0.4787411
0.0	0.4972186	0.52494925	0.52144307	0.49506798	0.61346567	0.48022497	0.43095425	0.46567097	0.5060849
0.0	0.4142492	0.523454	0.428911	0.17556125	0.5321252	0.46343723	0.38546163	0.5648488	0.4237491
0.0	0.5304805	0.66364235	0.4200812	0.6629917	0.38575783	0.4239369	0.27901867	0.5057228	0.30317083
0.0	0.51051176	0.50730854	0.55027723	0.2794045	0.64943755	0.4881839	0.47490308	0.6574377	0.45264465
0.0	0.47628805	0.48282602	0.47274658	0.41628727	0.12605596	0.5001682	0.5034744	0.5716667	0.47737026
0.0	0.46878606	0.15364712	0.22600146	0.28351277	0.21954007	0.43533537	0.4321731	0.5185785	0.27588952
0.0	0.027935687	0.80369073	0.1261126	0.68914455	0.9540457	0.017328888	0.13972203	0.49399588	0.03951527
0.0	0.0070402753	0.031518478	0.045980576	0.004874934	0.016530968	0.006947196	0.0073659997	0.03991898	0.011274799
0.0	0.0070199342	0.03156122	0.046172045	0.0049072565	0.016472647	0.0069976826	0.007391943	0.039868772	0.011237184
0.0	0.0045223376	0.8388566	0.12436749	0.022336634	0.8980691	0.018798076	0.20036103	0.5646593	0.047044463
0.0	0.00610241	0.018789176	0.019638257	3.6333244e-05	0.0024668598	0.008577136	0.011208008	0.035313103	0.014946594
0.0	0.033519365	0.6371674	0.15332597	0.64074516	0.8994901	0.025304247	0.19263089	0.5550469	0.0414954
0.0	0.5223137	0.5388518	0.34999806	0.35662138	0.5688426	0.5373691	0.4338904	0.5669955	0.5166349
0.0	0.55096054	0.5650847	0.58782804	0.5830349	0.58294547	0.56796664	0.5695082	0.57953703	0.5765454
0.0	0.017329758	0.01328801	0.0007819609	0.0047109583	0.006699622	0.0059920684	0.042546585	0.036664445	0.007658852
0.0	0.17104053	0.4461557	0.042261135	0.54743207	0.4641753	0.35747617	0.26131502	0.51070523	0.54193026
0.0	0.02179174	0.8376928	0.023428611	0.66639	0.9605196	0.018743992	0.21598355	0.500652	0.03876297
0.0	0.016551344	0.020034896	0.02047771	0.0047720666	0.026749903	0.0058086338	0.017908387	0.09915399	0.010967054
0.0	0.0073127057	0.083186656	0.024967723	0.01320604	0.0059336284	0.007033812	0.03636343	0.049788956	0.0096768215
0.0	0.0068724067	0.027084231	0.03260278	0.0030990192	0.008313773	0.0072575295	0.05653102	0.08352372	0.009459093
0.0	0.010330224	0.026818195	0.008294151	0.0045717005	0.08946457	0.009189976	0.020266656	0.061011914	0.013059232
0.0	0.010444297	0.037372414	0.06582237	0.005885369	0.0046973377	0.010387818	0.028547565	0.07841617	0.012992277
0.0	0.013299643	0.02601767	0.059143677	0.018216945	0.00771212	0.007005308	0.15227352	0.052534394	0.012565563
0.0	0.009188479	0.01612812	0.04528982	0.0066747773	0.0066767447	0.0069586267	0.05951082	0.15538907	0.019308787
0.0	0.006467199	0.03092716	0.015076388	0.012349592	0.003983263	0.014077896	0.03607615	0.12584054	0.0057297735
0.0	0.016379477	0.016379554	0.013147787	0.0025318325	0.022225458	0.009176128	0.031373356	0.10006872	0.005328921
0.0	0.008955598	0.016795779	0.0198922	0.0035680297	0.01257044	0.01011422	0.012849635	0.12939458	0.016820505
0.0	0.0077788136	0.056036927	0.00724366	0.013726553	0.027995458	0.014384662	0.027298195	0.1404236	0.0054553435
0.0	0.0078753205	0.020463431	0.06237775	0.0043738005	0.011919693	0.009762832	0.016594237	0.061144922	0.018095344
0.0	0.013852095	0.012674834	0.07090208	0.0024450598	0.010903237	0.009994289	0.055558134	0.1996271	0.02213504
0.0	0.013029819	0.036409065	0.077773176	0.00783195	0.03300266	0.0006839523	0.20695353	0.0049478966	0.016301468
0.0	0.007918619	0.06769906	0.03904841	0.037766013	0.008974599	0.00036499294	0.053313516	0.0019262423	0.013994254
0.0	0.0070892856	0.012394952	0.044608425	0.021354375	0.0037653404	0.012074291	0.046589445	0.023374978	0.023266125
0.0	0.45766097	0.33491877	0.49153897	0.47194952	0.73078763	0.49181938	0.41175213	0.5091269	0.27841812
0.0	0.46348235	0.42752537	0.52132076	0.5783874	0.46416116	0.452994	0.47834238	0.52402234	0.4154368
0.0	0.5352961	0.30081555	0.521216	0.28701088	0.6974657	0.49993682	0.3966291	0.4340136	0.36743551
0.0	0.3745422	0.48606506	0.25209996	0.58714116	0.62542737	0.45638162	0.40833384	0.54185295	0.4339326
0.0	0.37475964	0.10598445	0.50852466	0.27898782	0.779195	0.34139255	0.36655825	0.45371786	0.26190016
0.0	0.2194715	0.16504978	0.29004163	0.21604097	0.7504523	0.39821932	0.29740345	0.48427916	0.17659128
0.0	0.012410522	0.01024309	0.035971045	0.004857369	0.018328054	0.0055893394	0.022816602	0.059021275	0.010609959
0.0	0.39368373	0.28369665	0.29597342	0.6381473	0.8110746	0.38649482	0.31752846	0.55090714	0.26661086
0.0	0.5511015	0.56521684	0.5856823	0.5828371	0.5824978	0.566062	0.5687191	0.5790725	0.57551974
0.0	0.5507262	0.56494117	0.5855867	0.583347	0.5824769	0.56749016	0.56964844	0.57914335	0.5756932
0.0	0.044880863	0.83924276	0.11199777	0.6639798	0.93310475	0.026700646	0.22828557	0.5980431	0.05127732
0.0	0.44988337	0.37335575	0.40615806	0.39036486	0.54749346	0.47386906	0.3872662	0.54207915	0.50528914
0.0	0.014297779	0.014700166	0.046533193	0.0042914976	0.010976626	0.008068763	0.032535683	0.052172985	0.010942812
0.0	0.012345848	0.009568275	0.009631245	0.012467172	0.028405322	0.012845529	0.012119947	0.036808133	0.012976591
0.0	0.05251705	0.80987346	0.07631239	0.68137485	0.97177124	0.022671752	0.23440571	0.51672375	0.04690016
0.0	0.41087666	0.49333063	0.5024597	0.5436053	0.5309134	0.4938162	0.2967042	0.41508037	0.48214415
0.0	0.39607376	0.54259914	0.5451072	0.42692953	0.55128837	0.4373356	0.23093435	0.5051213	0.4990668
0.0	0.55062	0.56534415	0.5874902	0.58247316	0.5825928	0.5665261	0.568335	0.5795027	0.5760747
0.0	0.013292499	0.014959321	0.03371249	0.0055289944	0.0256033	0.008863895	0.017877834	0.011309376	0.01130008
0.0	0.5187074	0.50263685	0.3976694	0.56122845	0.6097116	0.5326091	0.52036136	0.5366124	0.53582567
0.0	0.053526737	0.7812538	0.104533754	0.65404356	0.9570542	0.019523973	0.24649861	0.46764612	0.04550445
0.0	0.014288655	0.014631268	0.046528965	0.0042880066	0.010938705	0.008074306	0.032162618	0.051992163	0.010940407
0.0	0.012529897	0.025767304	0.018955363	0.010343127	0.078183	0.011159362	0.04004912	0.06343753	0.015226055
0.0	0.014525767	0.024118759	0.022816671	0.008860301	0.072784856	0.007541654	0.043126147	0.080931194	0.00928225
0.0	0.014274337	0.018997133	0.041854147	0.0027056257	0.0045197494	0.015663039	0.026701301	0.036047183	0.01606396
0.0	0.018525051	0.03991137	0.013306284	0.008413968	0.10975716	0.0068556494	0.026916586	0.021181954	0.017926099
0.0	0.019048804	0.023313543	0.010779904	0.011214276	0.103784725	0.0068689543	0.03972115	0.044516113	0.013494734
0.0	0.015725637	0.08370295	0.042663604	0.0043634176	0.048701473	0.014020762	0.062240608	0.032652296	0.028551003
0.0	0.017675094	0.055818565	0.01471073	0.004452343	0.10167461	0.010288617	0.015916994	0.019883543	0.019063205
0.0	0.0045776432	0.018015163	0.014925869	0.009772984	0.021916172	0.0064385813	0.020680312	0.03065955	0.016136164
0.0	0.004528606	0.018009732	0.014872303	0.009734514	0.021900354	0.0064302473	0.020602474	0.030628214	0.016137473
0.0	0.011859193	0.016831566	0.009379498	0.003899582	0.017899968	0.008149597	0.016595684	0.010389936	0.010301745
0.0	0.44551286	0.5220917	0.33307716	0.52866375	0.49653217	0.5202122	0.31986365	0.5015265	0.5545955
0.0	0.4637172	0.51716083	0.56226283	0.44129488	0.45859286	0.5324782	0.3660218	0.5171555	0.55017644
0.0	0.51202434	0.51653177	0.4709245	0.5313307	0.551844	0.37592497	0.5025466	0.45316902	0.4663567
0.0	0.2819607	0.5824037	0.37000498	0.53896165	0.12984642	0.30237973	0.32466745	0.40310264	0.4308208
0.0	0.34371212	0.6612925	0.37829053	0.52127784	0.7109318	0.3039566	0.34007663	0.4154851	0.407434
0.0	0.039721623	0.90435743	0.21958463	0.6968591	0.9603159	0.017423298	0.19714749	0.4559946	0.04473118
0.0	0.50860465	0.26507246	0.22430311	0.5606044	0.7025255	0.4574868	0.45837784	0.4665936	0.47749788
0.0	0.5509571	0.56552523	0.5874876	0.5834722	0.58351326	0.5675484	0.56928736	0.57953316	0.5768672
0.0	0.5504289	0.5662992	0.5867111	0.5827615	0.5831954	0.5671018	0.5694792	0.5793114	0.5767372
0.0	0.00637796	0.020434786	0.07809332	0.017412983	0.005189415	0.011090271	0.023590364	0.051694978	0.0047445893
0.0	0.016526558	0.033349648	0.06562436	0.0058246683	0.001174325	0.013580923	0.109035626	0.06624235	0.017155478
0.0	0.014850423	0.031256273	0.03725996	0.0053871935	0.060482547	0.013108267	0.1009755	0.03936125	0.019409802
0.0	0.01674728	0.032948475	0.02801411	0.0047519673	0.0014126955	0.016840192	0.062255915	0.054522756	0.017356241
0.0	0.014395366	0.048520565	0.043644335	0.0035046071	0.012955902	0.011116633	0.18544021	0.024596382	0.012961611
0.0	0.3542219	0.2539349	0.45602375	0.34018835	0.45668414	0.44664702	0.41774845	0.47454962	0.32742754
0.0	0.014696444	0.058342826	0.10368163	0.008599561	0.01811943	0.011947249	0.19375187	0.1163361	0.020263612
0.0	0.018691547	0.07813606	0.048631538	0.013807001	0.016944896	0.0116578825	0.15099593	0.22146805	0.01965228
0.0	0.01778867	0.027986674	0.07442584	0.0072237034	0.0051090955	0.014292349	0.09312576	0.12538286	0.015095816
0.0	0.016453346	0.04691076	0.01635149	0.023014802	0.034031905	0.008786905	0.06439827	0.1352072	0.017295085
0.0	0.54928976	0.5661084	0.5878034	0.5831599	0.5829798	0.56770885	0.5689089	0.5799149	0.57599926
0.0	0.54951584	0.56606144	0.58799005	0.58368826	0.58327657	0.56838286	0.5691932	0.57888436	0.5760424
0.0	0.017463107	0.010778516	0.02341997	0.0070146113	0.0027212724	0.006743035	0.07584063	0.025822189	0.023201652
0.0	0.37195286	0.5323824	0.4945028	0.30554378	0.4940646	0.29145205	0.27372006	0.49611375	0.45025575
0.0	0.043105785	0.7615709	0.10018006	0.79514027	0.9110891	0.016053721	0.22930063	0.56991225	0.051690117
0.0	0.5515701	0.5652976	0.5869177	0.58386165	0.58323514	0.5681414	0.5692255	0.57880074	0.5765152
0.0	0.011633592	0.01417791	0.054840457	0.033729807	0.03164359	0.006658742	0.014013203	0.014781998	0.01761117
0.0	0.022371115	0.74747634	0.1842925	0.7391971	0.965107	0.01582001	0.23164275	0.48342615	0.052509088
0.0	0.25792503	0.44917157	0.4886399	0.27946764	0.6830562	0.53664964	0.5223245	0.45340934	0.45149252
0.0	0.55051595	0.5647373	0.5868931	0.58352697	0.5824666	0.5681653	0.56978995	0.5795603	0.5768474
0.0	0.038095452	0.8457861	0.15138201	0.91455525	0.93825	0.016659595	0.24069843	0.4648699	0.035463937
0.0	0.55085015	0.5653031	0.587409	0.5831907	0.5829927	0.56724995	0.56865156	0.5784382	0.5758882
0.0	0.009961011	0.00786314	0.021459654	0.0061662504	0.0048473417	0.0059168744	0.044377327	0.053206373	0.008560285
0.0	0.44590777	0.34686285	0.5169279	0.44539633	0.38333237	0.2371433	0.4193079	0.51809645	0.43255207
0.0	0.037933215	0.80522525	0.11556348	0.8517951	0.94997436	0.015049547	0.30075032	0.63347155	0.042744737
0.0	0.044561334	0.7959142	0.09283742	0.8094778	0.8112961	0.017452188	0.22481063	0.6889377	0.05169425
0.0	0.48567045	0.60805225	0.26449198	0.54515034	0.033575553	0.39925763	0.51260936	0.5701222	0.47677466
0.0	0.004404069	0.026433622	0.056147896	0.030107744	0.0063213753	0.007122845	0.06537939	0.030010192	0.018477796
0.0	0.007140737	0.025908513	0.03695962	0.0062182066	0.034604244	0.006228661	0.17815492	0.15475518	0.0135358535
0.0	0.011990629	0.029614467	0.029236505	0.01432494	0.0028131718	0.012779271	0.04881357	0.11040356	0.015112463
0.0	0.011425053	0.013722384	0.036569584	0.0069935755	0.004261133	0.011381908	0.040782284	0.049470745	0.021174151
0.0	0.016436007	0.055729758	0.06172275	0.027727518	0.024542788	0.018778482	0.16671056	0.1371354	0.026145143
0.0	0.015724773	0.035489906	0.027897703	0.049650252	0.0069882227	0.013711649	0.117915146	0.0644354	0.014017282
0.0	0.008222703	0.011026157	0.031834178	0.006231705	0.015259996	0.010053727	0.056790933	0.029057508	0.006620747
0.0	0.012190733	0.04104954	0.048645206	0.017635547	0.009836857	0.00607236	0.037035875	0.17374517	0.012112349
0.0	0.011425527	0.030949734	0.049751814	0.0010066393	0.002589383	0.011043215	0.041418195	0.11026293	0.012819675
0.0	0.011221777	0.03445695	0.06409098	0.025857195	0.0049136337	0.006528994	0.05430834	0.12362385	0.014130563
0.0	0.013956852	0.087740675	0.05372504	0.0023429294	0.0032501086	0.01015165	0.03561202	0.18239346	0.0120952735
0.0	0.011051984	0.06720825	0.05253673	0.0075570447	0.012993898	0.016117122	0.04168596	0.1003126	0.013706949
0.0	0.009207673	0.013292693	0.037242755	0.021915143	0.016883882	0.0072121336	0.05661691	0.1123258	0.018402182
0.0	0.045878336	0.7527386	0.14291161	0.7381805	0.91466594	0.026369883	0.24984974	0.6286611	0.04418585
0.0	0.036807626	0.84512484	0.069559224	0.6957668	0.9214785	0.015713817	0.31853637	0.55925363	0.047023665
0.0	0.012344155	0.038402747	0.061249584	0.028600784	0.017192533	0.010012119	0.030663172	0.029325202	0.01337328
0.0	0.009217963	0.024287451	0.038106978	0.05532897	0.009983735	0.009366658	0.037698794	0.039096184	0.019082243
0.0	0.013011032	0.01743345	0.102823734	0.029198121	0.021433406	0.010277329	0.060221333	0.061821036	0.014308742
0.0	0.040132396	0.8686919	0.111276284	0.65764403	0.9001703	0.026581828	0.3291694	0.60988176	0.05190277
0.0	0.021663638	0.02246457	0.037830006	0.0034011495	0.009127958	0.013562309	0.04461995	0.050057836	0.01622805
0.0	0.44363728	0.22146182	0.5319053	0.4373368	0.25751936	0.35919294	0.37567016	0.48251	0.48723817
0.0	0.25187454	0.36676738	0.4178933	0.2712999	0.33822873	0.4037293	0.35755348	0.49678183	0.36854845
0.0	0.002750757	0.053193044	0.06760024	0.050255474	0.004465598	0.015343648	0.025018366	0.060137514	0.008548759
0.0	0.009863449	0.015119151	0.03429803	0.029375425	0.0043978575	0.006651271	0.04036178	0.034978036	0.015593665
0.0	0.009888503	0.015152246	0.034264278	0.029472262	0.0044064615	0.0066714147	0.04069407	0.034928367	0.01563876
0.0	0.009866756	0.015166782	0.034250468	0.029417228	0.0044223173	0.0066751	0.04048691	0.034862768	0.015626961
0.0	0.0088418545	0.021850936	0.046603516	0.012340209	0.01246372	0.006819048	0.07716833	0.18093693	0.010625067
0.0	0.00962478	0.018638864	0.038721204	0.004873646	0.0019297915	0.01463434	0.02008512	0.08775353	0.014472961
0.0	0.009636756	0.018716088	0.038679145	0.0049188193	0.0019288412	0.014684352	0.020189181	0.08766355	0.014550252
0.0	0.009619378	0.018738432	0.038850106	0.004888868	0.0019193543	0.014648374	0.02014806	0.08773608	0.014524921
0.0	0.01030259	0.010731436	0.07546146	0.0055721467	0.004486163	0.015690528	0.047273032	0.21394734	0.010502974
0.0	0.01124109	0.027882196	0.012019649	0.007151888	0.006468793	0.013901921	0.025437	0.03843887	0.010472788
0.0	0.011276526	0.027911952	0.012019949	0.0071872966	0.006474593	0.013957916	0.025572984	0.0384334	0.010497548
0.0	0.011244147	0.028080592	0.012046921	0.0072042914	0.0064550503	0.013952883	0.025599508	0.03856133	0.010504921
0.0	0.008387423	0.014952128	0.036176544	0.008094963	0.010280507	0.014102597	0.054668184	0.12969498	0.010350421
0.0	0.010131449	0.007419666	0.007817867	0.013051699	0.007266822	0.013819941	0.017691512	0.043168895	0.012977091
0.0	0.36537367	0.4530555	0.4782742	0.4962399	0.5268963	0.45825675	0.25531995	0.4712772	0.39948756
0.0	0.011943383	0.03926287	0.028399847	0.008161801	0.007275523	0.019903384	0.028349135	0.03203698	0.01960869
0.0	0.5505165	0.5668339	0.58774155	0.5852503	0.5840086	0.5681233	0.5705215	0.57913923	0.576701
0.0	0.013798427	0.010799839	0.05648222	0.013983841	0.002030414	0.012463755	0.04591515	0.03331464	0.010120381
0.0	0.42419663	0.55026186	0.4708887	0.45910054	0.29398245	0.5131768	0.46803284	0.5665097	0.46878937
0.0	0.5497443	0.5657485	0.58682394	0.5832866	0.5827822	0.5672429	0.56914496	0.57957786	0.57738346
0.0	0.020459473	0.017857878	0.0295307	0.011697816	0.008276641	0.015553494	0.05448381	0.04514593	0.005449913
0.0	0.28486598	0.42045546	0.49561173	0.3466728	0.2650928	0.4771993	0.21750207	0.48397377	0.22074261
0.0	0.4730206	0.52890855	0.35521954	0.52601516	0.49129012	0.48352557	0.3119809	0.48250645	0.43757954
0.0	0.5497801	0.56608826	0.5867208	0.582804	0.5829319	0.5667892	0.56946176	0.579381	0.57658935
0.0	0.01190795	0.024008248	0.032768074	0.0026642326	0.0023898727	0.023514718	0.05603319	0.038123123	0.011119706
0.0	0.44704127	0.43804178	0.47100142	0.32991293	0.26840624	0.34726706	0.4017474	0.3487847	0.48273724
0.0	0.011050128	0.009530908	0.029216029	0.00314815	0.018356113	0.009467393	0.03894022	0.11640422	0.008658103
0.0	0.01500619	0.0148029	0.019045522	0.0052095656	0.020949317	0.007885323	0.032586724	0.036114074	0.020808207
0.0	0.01872816	0.058226086	0.017861508	0.024230158	0.0081572635	0.006728879	0.0607179	0.25873166	0.0058238264
0.0	0.018921321	0.058149535	0.017921213	0.024275398	0.008155431	0.006733949	0.0609534	0.25891483	0.005825094
0.0	0.004386373	0.0055296267	0.017595865	0.010931985	0.023478325	0.014018955	0.108066596	0.20501895	0.018074598
0.0	0.0099094445	0.029025724	0.008225693	0.002435946	0.011272827	0.012487477	0.04409094	0.13297205	0.0054394114
0.0	0.023783907	0.0026352133	0.037560143	0.0056650927	0.007552886	0.013783958	0.07108286	0.039530326	0.013566782
0.0	0.03817702	0.64959115	0.10991803	0.83034134	0.94070554	0.02661453	0.2227332	0.64423686	0.05024101
0.0	0.33841267	0.16430831	0.48078743	0.62539387	0.62647766	0.4902047	0.19989045	0.5353509	0.5049764
0.0	0.42058542	0.51835525	0.39371914	0.3810833	0.4017117	0.45486304	0.38155594	0.41703802	0.45893878
0.0	0.0123682	0.013458433	0.036424574	0.010182852	0.011809542	0.008979898	0.04094398	0.04654717	0.0069428184
0.0	0.40352803	0.6208755	0.5155713	0.32223916	0.3738068	0.5123719	0.44604108	0.5154955	0.47297248
0.0	0.37650892	0.38715523	0.5524647	0.5084805	0.57989454	0.44104135	0.3747976	0.5780755	0.38765267
0.0	0.0016765242	0.0040263524	0.026949424	0.0007757417	0.010085649	0.00016430511	0.013816256	0.1623913	0.0008492391
0.0	0.0012928932	0.0016315442	0.0490984	0.02433764	0.011457698	0.0006074495	0.01682639	0.018425137	0.011888431
0.0	0.004054032	0.034202285	0.08543301	0.008892322	0.006947074	0.007107891	0.044824522	0.04666037	0.019815464
0.0	0.5522702	0.56653595	0.58814156	0.5850997	0.5842498	0.569205	0.57121056	0.5801203	0.5776546
0.0	0.55182207	0.565656	0.58690786	0.58387876	0.5857846	0.56892353	0.56994915	0.57921857	0.5767125
0.0	0.55219233	0.5664676	0.58748573	0.583364	0.58381313	0.56925523	0.57140887	0.58112437	0.5780926
0.0	0.13504426	0.3622551	0.4089311	0.55381626	0.3350287	0.22597164	0.32301673	0.47987315	0.25363857
0.0	0.016527021	0.0033051355	0.0013823465	0.0056565125	0.025687786	0.01411358	0.051942687	0.08889901	0.017957201
0.0	0.47841495	0.35990074	0.33477974	0.48680657	0.64953095	0.34666723	0.32839987	0.43896377	0.47818074
0.0	0.55136204	0.5673754	0.588093	0.5849342	0.58458394	0.56932926	0.5707199	0.58051705	0.5781113
0.0	0.014336424	0.020402767	0.050238553	0.00042135775	0.025468407	0.00081354915	0.044834446	0.02442893	0.000593157
0.0	0.016182886	0.01786324	0.044752944	0.0044909995	0.0068950555	0.0046901046	0.04710259	0.18820372	0.004883093
0.0	0.00079514587	0.0017239182	0.044131737	0.0022750902	0.022778334	0.00014617655	0.01843845	0.004848931	0.014437658
0.0	0.00042653058	0.0017566611	0.015416306	0.046675637	0.00083339075	0.00067972497	0.016832346	0.0028310686	0.000784924
0.0	0.008464752	0.059579287	0.038508482	0.0007799568	0.008654072	0.006707636	0.020115588	0.0366453	0.013870345
0.0	0.0011981267	0.040696416	0.0013732662	0.002475769	0.0043874555	0.009387104	0.0958491	0.089622416	0.024557572
0.0	0.47837642	0.54408187	0.037101496	0.12134563	0.31001014	0.4406616	0.39599442	0.5586336	0.40559718
0.0	0.55039144	0.56574714	0.58746	0.5842383	0.58233494	0.5682386	0.5684043	0.57914937	0.5771867
0.0	0.0132295545	0.0173675	0.08600992	0.014486435	0.03330315	0.009715677	0.036840092	0.07809555	0.012152859
0.0	0.49651647	0.49649966	0.4983681	0.5546112	0.58366287	0.30827075	0.36327165	0.4260673	0.42283362
0.0	0.5208603	0.4272005	0.5150333	0.266395	0.23180184	0.51489216	0.3760658	0.19187899	0.5401993
0.0	0.015244513	0.025123278	0.008084708	0.0031620974	0.0047219447	0.012406276	0.013821286	0.026442792	0.015745599
0.0	0.5391989	0.45354804	0.50541353	0.15409195	0.3729327	0.20299202	0.49053124	0.5248872	0.5143288
0.0	0.013903079	0.0061354805	0.0342453	0.01161497	0.008577887	0.005119008	0.035418596	0.04704911	0.015597741
0.0	0.47560474	0.37509385	0.5134795	0.3734438	0.5291239	0.39980933	0.408404	0.28826475	0.4691846
0.0	0.014780157	0.008844541	0.013616249	0.003264078	0.0017914037	0.010978599	0.011594963	0.11329479	0.014887959
0.0	0.009826432	0.0062254244	0.0048885667	0.0058203624	0.12370459	0.0053916126	0.010550634	0.12788448	0.011484599
0.0	0.011386824	0.0050906762	0.052906472	0.002377091	0.049773708	0.014172013	0.05200495	0.13038003	0.016805505
0.0	0.009488437	0.017771898	0.06078542	0.002812296	0.005698754	0.01085648	0.055390682	0.028192839	0.017408129
0.0	0.004151094	0.039589874	0.04979365	0.0026135363	0.045789428	0.009820898	0.03258286	0.07620683	0.018420579
0.0	0.008730833	0.046082485	0.04788604	0.0024537188	0.0077923904	0.015103396	0.048626803	0.17485285	0.021285787
0.0	0.010083588	0.032050565	0.029890778	0.002790368	0.04775775	0.010421765	0.06344158	0.06275557	0.016245682
0.0	0.011262319	0.012416171	0.026880061	0.0030794938	0.0110531505	0.011711346	0.04820564	0.061013978	0.014206718
0.0	0.007924659	0.017864786	0.05606353	0.003397326	0.0068041985	0.010869519	0.062154412	0.06872769	0.018998835
0.0	0.013816854	0.018426655	0.04295614	0.00032157326	0.046831544	0.015218064	0.05250559	0.056071214	0.014066841
0.0	0.31767198	0.3850469	0.53324574	0.22055392	0.24415226	0.4316316	0.15054387	0.46097434	0.45643565
0.0	0.39381227	0.73961836	0.5068762	0.29953673	0.48731175	0.26869234	0.3914215	0.5202433	0.39489055
0.0	0.46897098	0.78456056	0.5420197	0.4466822	0.44861943	0.49682343	0.39059693	0.38705567	0.35432953
0.0	0.46848625	0.46296653	0.5034017	0.50040615	0.731299	0.45923728	0.29304177	0.18231751	0.43621972
0.0	0.3391574	0.34238395	0.44584048	0.2833789	0.1100373	0.48338047	0.29647976	0.5172221	0.47122976
0.0	0.37342983	0.34021524	0.5855818	0.5247304	0.52496225	0.43321013	0.43506742	0.5866859	0.4795766
0.0	0.31270516	0.31686956	0.5852795	0.50659496	0.56846356	0.32831103	0.3051403	0.3255611	0.39983854
0.0	0.3690734	0.41103214	0.5730114	0.49954015	0.7517356	0.48368496	0.3681831	0.48087078	0.47864237
0.0	0.39208594	0.527508	0.4482479	0.646492	0.19303821	0.39737958	0.44537652	0.28747565	0.42370278
0.0	0.48076054	0.39542088	0.5131518	0.34717625	0.5576448	0.4751506	0.2740231	0.5233961	0.24246925
0.0	0.38876393	0.603056	0.5278029	0.6847238	0.4692875	0.37326884	0.43472824	0.47678486	0.31717223
0.0	0.48304006	0.55459076	0.32140562	0.1847503	0.28399307	0.42875224	0.40589637	0.46966428	0.39043668
0.0	0.51046985	0.5311781	0.48937485	0.48283648	0.4572857	0.4149711	0.14089581	0.35943174	0.31892797
0.0	0.34823084	0.39639875	0.55761135	0.3620656	0.5944744	0.48378035	0.33802593	0.45067468	0.34679136
0.0	0.50311387	0.41305238	0.56139696	0.058211993	0.64133567	0.33972648	0.37186965	0.42472807	0.45958474
0.0	0.019828392	0.37998396	0.1258912	0.4982345	0.61389214	0.0060795248	0.2488233	0.7461133	0.02796839
0.0	0.020077951	0.14386702	0.11716054	0.8134921	0.7164406	0.0060017556	0.33141875	0.6320327	0.030934898
0.0	0.025366515	0.36372623	0.09235284	0.36795682	0.8849518	0.0062731123	0.28017727	0.5031904	0.019459972
0.0	0.02248569	0.4241078	0.08741818	0.7811467	0.9877457	0.006197961	0.26537454	0.6379947	0.02771973
0.0	0.023634069	0.19359672	0.0877774	0.733638	0.78958696	0.0062449602	0.24140193	0.5600296	0.034041107
0.0	0.017808426	0.23675498	0.12001712	0.8352031	0.801848	0.0062792683	0.30348524	0.562509	0.036034875
0.0	0.026332017	0.2586729	0.11873231	0.11181893	0.9742184	0.0054519186	0.23881897	0.6024154	0.033241615
0.0	0.34628424	0.51220834	0.47545356	0.740319	0.4313751	0.49957913	0.3726117	0.50789386	0.44423544
0.0	0.4294197	0.42862204	0.31448683	0.30663705	0.34204477	0.41382948	0.46272734	0.53655994	0.4922104
0.0	0.34397128	0.50370675	0.5232571	0.5129743	0.71149445	0.46863523	0.45512632	0.573298	0.45187467
0.0	0.3446062	0.18708609	0.4571306	0.42017412	0.35643998	0.45409885	0.2220211	0.50510114	0.4927718
0.0	0.48351628	0.4833333	0.5539962	0.27519992	0.47265738	0.3961378	0.47025952	0.4529938	0.2548888
0.0	0.10119281	0.5300196	0.47629464	0.20896575	0.6825132	0.4752846	0.23006561	0.40820155	0.3053231
0.0	0.5099081	0.5706043	0.4621073	0.54300433	0.49299294	0.41721392	0.41902453	0.45223752	0.39036435
0.0	0.020005671	0.18864757	0.13036327	0.65786165	0.8134495	0.005907209	0.20824644	0.551099	0.03569771
0.0	0.020463498	0.17470706	0.12343706	0.57754564	0.7584833	0.0064922515	0.2518802	0.61984843	0.036917888
0.0	0.019117419	0.28963786	0.085400626	0.44462377	0.749839	0.0059570326	0.2505037	0.6498927	0.034549307
0.0	0.024803892	0.09495054	0.12114918	0.53885657	0.97326577	0.0058401325	0.29663354	0.6767175	0.03571195
0.0	0.020652344	0.2480254	0.12514505	0.70203865	0.7307959	0.005816355	0.2359626	0.43430716	0.03407883
0.0	0.00907372	0.3642852	0.12987687	0.36246365	0.9524537	0.0061975378	0.1786553	0.63083166	0.035479862
0.0	0.018480463	0.5321584	0.111733064	0.5630337	0.7259354	0.0059732106	0.21869335	0.7290985	0.038510468
0.0	0.012632048	0.049073692	0.027348341	0.0016351264	0.004734695	0.01271329	0.037990298	0.015921349	0.0036806662
0.0	0.012931752	0.006594468	0.027096769	0.00090350147	0.008060097	0.010582345	0.013786363	0.048472553	0.020279748
0.0	0.012876106	0.00659073	0.027038908	0.0009031736	0.008044885	0.010659891	0.013738095	0.04841573	0.020298459
0.0	0.012688231	0.06841399	0.03929959	0.0025061688	0.0060722907	0.0140780145	0.07739496	0.21174657	0.012000056
0.0	0.42527556	0.70023346	0.46506047	0.15714799	0.6732463	0.35489935	0.34834802	0.5270059	0.43589666
0.0	0.00674899	0.0115417205	0.03657224	0.0019889257	0.03231315	0.012871506	0.02460082	0.04486491	0.01145225
0.0	0.0067140027	0.011521892	0.036460727	0.001987866	0.032212075	0.012948434	0.024494998	0.044823013	0.011461669
0.0	0.0067447405	0.011586599	0.03653912	0.0019902333	0.03220824	0.012928704	0.024575144	0.044844575	0.011442591
0.0	0.0067168656	0.01156561	0.036430452	0.0019927428	0.032107424	0.012996277	0.024473676	0.044804838	0.011452282
0.0	0.04172293	0.7154691	0.07211427	0.4841186	0.9300218	0.020796128	0.21775448	0.57136124	0.032483406
0.0	0.016059937	0.019965941	0.050467115	0.0013142143	0.00541887	0.0059651216	0.039996337	0.10604611	0.010517766
0.0	0.35168514	0.4707234	0.3307748	0.32387686	0.49255368	0.47546887	0.3717358	0.30629063	0.535039
0.0	0.0074187284	0.07457608	0.047665473	0.012549789	0.024501579	0.008032823	0.097293995	0.016993353	0.022276634
0.0	0.009470041	0.023101045	0.02324663	0.0029283839	0.0062425965	0.013442116	0.053567287	0.18404889	0.017368924
0.0	0.014459087	0.020755684	0.02256635	0.0026641884	0.020111494	0.007701559	0.07192657	0.02685476	0.011178653
0.0	0.013599352	0.0616637	0.037085474	0.021762982	0.0035199262	0.008558492	0.068039425	0.16109234	0.016110333
0.0	0.008266542	0.18345886	0.009109336	0.004727465	0.0042681876	0.008483859	0.057034664	0.14920755	0.015123801
0.0	0.011519882	0.02295999	0.005414801	0.007827216	0.01069505	0.0076773562	0.023709286	0.22040747	0.025110861
0.0	0.01183238	0.018816395	0.031659212	0.0012263381	0.005967509	0.009715049	0.0739399	0.14006007	0.011162072
0.0	0.015637072	0.044103608	0.0067183957	0.007705161	0.0113225635	0.0069777807	0.028939972	0.18452774	0.021524044
0.0	0.48306817	0.5239186	0.36967233	0.5068571	0.52391195	0.49531937	0.09824265	0.48119408	0.44842
0.0	0.5514998	0.5658244	0.5865702	0.58429164	0.5834912	0.5678204	0.5699752	0.5799272	0.5773183
0.0	0.018818835	0.018567095	0.009006574	0.016002087	0.0037117326	0.006081726	0.005138358	0.0278806	0.009163572
0.0	0.032992687	0.8127401	0.08885393	0.26941445	0.92922926	0.016779644	0.16269113	0.5191621	0.041165244
0.0	0.55101204	0.566027	0.5868729	0.5836225	0.58297634	0.56792325	0.56948173	0.57898074	0.57663316
0.0	0.013307098	0.023027252	0.0098118745	0.009705795	0.023372818	0.002275445	0.110253505	0.101563424	0.005207562
0.0	0.008475688	0.011305926	0.0050142556	0.0046205926	0.023195807	0.016882023	0.08799442	0.050752625	0.013169316
0.0	0.034111436	0.7734654	0.056952003	0.6726406	0.9752357	0.023890497	0.14241701	0.6310439	0.046357725
0.0	0.54035366	0.37754875	0.1938048	0.44621688	0.40196007	0.3675192	0.0684766	0.6038858	0.463908
0.0	0.012239914	0.010468365	0.014381639	0.0038197616	0.046834163	0.010251026	0.025240114	0.13163126	0.015544822
0.0	0.5509335	0.5660343	0.58773386	0.5833162	0.5840073	0.5673036	0.56952703	0.5792902	0.5763805
0.0	0.0045436975	0.019148203	0.011203151	0.010322613	0.01240558	0.019777864	0.03607792	0.06637438	0.011292093
0.0	0.018816704	0.85264605	0.09483855	0.5970912	0.9351838	0.018408466	0.20862918	0.57611483	0.041482322
0.0	0.55112803	0.5655986	0.58766836	0.58269966	0.5833552	0.5674823	0.5694227	0.57923967	0.5767514
0.0	0.02769189	0.49893048	0.052578513	0.68839604	0.9546058	0.005818255	0.2613441	0.5600066	0.01859
0.0	0.039352886	0.86463374	0.059062924	0.87612504	0.95177966	0.006006325	0.2611774	0.5714738	0.02226837
0.0	0.46474993	0.59465575	0.18569016	0.41352212	0.77348155	0.2880326	0.2975648	0.45923552	0.3246445
0.0	0.01445777	0.05213976	0.007253123	0.019017057	0.020741321	0.0023835883	0.10151431	0.104572564	0.0054405443
0.0	0.55011195	0.56552905	0.58573234	0.58329934	0.58295196	0.56712717	0.568006	0.5790296	0.57524335
0.0	0.008536042	0.021417394	0.012270686	0.012842802	0.019683309	0.0039289044	0.036528185	0.122025885	0.019150455
0.0	0.005372112	0.016694305	0.029287333	0.28295743	0.19452134	0.009497168	0.06436869	0.08650048	0.018851593
0.0	0.005372112	0.016694305	0.029287333	0.28295743	0.19452134	0.009497168	0.06436869	0.08650048	0.018851593
0.0	0.005372112	0.016694305	0.029287333	0.28295743	0.19452134	0.009497168	0.06436869	0.08650048	0.018851593
0.0	0.014340817	0.023081435	0.014996655	0.011254389	0.007940007	0.0089839045	0.034250513	0.021106435	0.011806938
0.0	0.46366394	0.48539352	0.5348932	0.3344523	0.36563137	0.44895032	0.3974608	0.39979556	0.45691606
0.0	0.0072033643	0.039554067	0.0073649227	0.009760662	0.0060279346	0.011193801	0.024358017	0.0073056445	0.0062245126
0.0	0.3489415	0.44104505	0.4241517	0.6383888	0.39096746	0.486652	0.27253056	0.240868	0.46395865
0.0	0.5506592	0.56652194	0.58671033	0.58514845	0.58404917	0.5679166	0.56898826	0.58082086	0.5765292
0.0	0.008735473	0.018144248	0.013378605	0.008011937	0.0009831421	0.0090346895	0.03821603	0.012062636	0.009668422
0.0	0.43784997	0.34143916	0.5165384	0.4185953	0.2651696	0.4552522	0.45752662	0.30568126	0.33236492
0.0	0.01401178	0.018327372	0.04869509	0.011913141	0.01097585	0.01311208	0.059571587	0.22570238	0.015439267
0.0	0.32769328	0.64326066	0.29796323	0.7050585	0.34641716	0.44905838	0.27887255	0.39299294	0.50105554
0.0	0.013854473	0.017362244	0.01208722	0.0034892024	0.011807572	0.008921079	0.048047774	0.028365718	0.019535534
0.0	0.014662608	0.018815225	0.045060847	0.0024515907	0.0032054605	0.0068811374	0.011793293	0.07340099	0.01215295
0.0	0.01280956	0.016417688	0.051949956	0.0012956058	0.008954532	0.009438104	0.025018007	0.060037524	0.01844269
0.0	0.0024219747	0.024691029	0.014404788	0.0057098744	0.17261775	0.016417494	0.03378781	0.007829127	0.010487077
0.0	0.40974328	0.6759359	0.47509107	0.73008853	0.6800967	0.13001971	0.41499817	0.4933102	0.46856162
0.0	0.49215478	0.5515758	0.3502238	0.54389244	0.6720157	0.0981386	0.3444665	0.3639665	0.50325954
0.0	0.008514772	0.0052764486	0.053822964	0.007435809	0.013109644	0.007259622	0.030030811	0.13581741	0.012001837
0.0	0.007504346	0.0014649522	0.016157405	0.0054937876	0.014522983	0.01228118	0.022643907	0.048944093	0.01206994
0.0	0.5515547	0.5665709	0.5874565	0.5849624	0.58247006	0.56881547	0.5688697	0.58009547	0.5769266
0.0	0.49802998	0.36399412	0.5013676	0.4671124	0.6045908	0.501327	0.30409613	0.458087	0.38729942
0.0	0.012987955	0.007510716	0.017872503	0.0059540626	0.0048819208	0.009108743	0.03048226	0.03345527	0.0030799462
0.0	0.018237416	0.022590255	0.020542832	0.011030411	0.008921501	0.014064606	0.10797107	0.10761813	0.016877972
0.0	0.040612523	0.3332606	0.3960232	0.442387	0.6604335	0.48387277	0.41952807	0.5435602	0.4302077
0.0	0.55134594	0.56684697	0.58734965	0.5846467	0.5826347	0.56850296	0.56925416	0.5802484	0.5772019
0.0	0.010203101	0.015188878	0.041920517	0.006905745	0.0042411783	0.014944734	0.030471524	0.024170727	0.010575423
0.0	0.55148983	0.5669206	0.58701605	0.5839389	0.5823773	0.56897146	0.56981564	0.58070785	0.57777494
0.0	0.01556713	0.03283583	0.04542478	0.006236576	0.0120646525	0.015036802	0.17297517	0.29170316	0.016632594
0.0	0.012178932	0.019349465	0.029360685	0.017119441	0.0026456923	0.008467858	0.04857933	0.12358085	0.01786784
0.0	0.28713456	0.5697698	0.3805109	0.5238182	0.6589824	0.34447	0.23485936	0.41997367	0.44240823
0.0	0.010769464	0.0059333863	0.010880916	0.0038024292	0.020492446	0.011014038	0.021464918	0.18441209	0.01409889
0.0	0.48130924	0.26144484	0.417501	0.37052768	0.6773753	0.39652452	0.18713886	0.52074105	0.43505645
0.0	0.01099869	0.013855149	0.0456274	0.0057778656	0.007873536	0.0116076255	0.046847258	0.22822021	0.011249651
0.0	0.4562045	0.43951675	0.5259692	0.3781126	0.5723125	0.47668743	0.4574888	0.39439958	0.47191972
0.0	0.010159478	0.011001565	0.023106506	0.0048485515	0.006080611	0.009914971	0.028587619	0.041051727	0.005905291
0.0	0.009227518	0.011697253	0.024660772	0.0045905374	0.010129895	0.011594613	0.045716327	0.030706288	0.017263588
0.0	0.0070156343	0.012665874	0.024611881	0.0019350897	0.012895175	0.015128704	0.028164405	0.044134777	0.01309397
0.0	0.011646099	0.052349586	0.06572964	0.023161381	0.011537543	0.010576311	0.061899908	0.054422703	0.0073434133
0.0	0.4888364	0.31208012	0.49944618	0.4671899	0.23595893	0.496504	0.31614384	0.5099655	0.51350975
0.0	0.0123061575	0.004341939	0.028104613	0.007343396	0.003199556	0.0031984323	0.047551878	0.066796124	0.015714282
0.0	0.41434965	0.4512932	0.54506606	0.75335985	0.5426619	0.5001277	0.43502876	0.4777977	0.41703779
0.0	0.013347265	0.0114000635	0.040697727	0.022959769	0.007874128	0.012357958	0.07306881	0.07041841	0.013328295
0.0	0.01821367	0.019541094	0.022663094	0.01281041	0.006399184	0.013947341	0.057116523	0.020536639	0.020575056
0.0	0.482878	0.37951463	0.46017492	0.35797656	0.5941683	0.48169717	0.44372657	0.4121997	0.46865314
0.0	0.5508695	0.56682414	0.58793396	0.58414245	0.5848257	0.56785727	0.56966335	0.58039814	0.5772118
0.0	0.39532104	0.6010417	0.5150495	0.74441665	0.59044975	0.29331422	0.32501504	0.59610087	0.4394069
0.0	0.02263844	0.86198145	0.049365744	0.18002915	0.80038244	0.00046680335	0.16117376	0.5465315	0.008314898
0.0	0.013377308	0.034605097	0.03264134	0.009728103	0.00359893	0.009768597	0.051849894	0.109455414	0.016702667
0.0	0.0067016757	0.045929965	0.0050187754	0.018846571	0.004607503	0.009257818	0.030160142	0.0242199	0.014513015
0.0	0.0093749445	0.16853483	0.005908357	0.02612877	0.0032288716	0.005513526	0.021480577	0.04266499	0.015172425
0.0	0.36874476	0.49932843	0.4649963	0.5567325	0.25633618	0.42049325	0.43487886	0.28476045	0.4965341
0.0	0.23294261	0.6456995	0.31431773	0.5162453	0.16899274	0.48483056	0.25396904	0.3682737	0.5076734
0.0	0.009397872	0.0055579864	0.056431953	0.00971358	0.012829461	0.0064078216	0.026074085	0.05836119	0.020313788
0.0	0.42143846	0.36422846	0.39489335	0.39887148	0.15652426	0.48730937	0.34032857	0.49576	0.40667382
0.0	0.013616127	0.009715566	0.009724632	0.008098019	0.0015810123	0.008371744	0.017674515	0.037002336	0.010799127
0.0	0.006217096	0.0066703022	0.056339398	0.0077849366	0.01823655	0.011613224	0.085750766	0.0777916	0.017127948
0.0	0.014966538	0.11080931	0.03555639	0.010031658	0.008594777	0.0042644665	0.07161748	0.03575976	0.015803982
0.0	0.55060154	0.5653605	0.58734393	0.5830413	0.58254814	0.56787306	0.56925863	0.5794881	0.57628226
0.0	0.0140875755	0.011136529	0.032126665	0.0010766151	0.0049050846	0.013847483	0.017413743	0.04238475	0.005688415
0.0	0.39573592	0.41345343	0.60294896	0.54847044	0.39710936	0.47824836	0.2882917	0.5209654	0.39538983
0.0	0.03534224	0.85792255	0.15710406	0.527125	0.8482417	0.02742582	0.17575875	0.5393406	0.034152552
0.0	0.47280657	0.5932519	0.43941996	0.25742602	0.58950585	0.32232895	0.28152904	0.3281312	0.4865304
0.0	0.35931975	0.46155414	0.45179957	0.3608593	0.4378916	0.5111738	0.2360627	0.21371315	0.3519575
0.0	0.47289005	0.38068295	0.35597917	0.65109754	0.5212118	0.39616722	0.27839205	0.48047778	0.5153549
0.0	0.0129372915	0.035594024	0.093169086	0.004236901	0.008921353	0.008823698	0.031547815	0.24838232	0.010441243
0.0	0.0147576565	0.031940814	0.010095227	0.0018551571	0.01851145	0.010638253	0.044502184	0.118369475	0.010665309
0.0	0.5039832	0.52011424	0.28247082	0.82045835	0.4836308	0.48035586	0.47065035	0.5301344	0.43006814
0.0	0.42149064	0.4132851	0.44720978	0.7827316	0.46284422	0.4493902	0.34165365	0.6365433	0.5046637
0.0	0.52310926	0.5135979	0.4546668	0.46330702	0.34899825	0.48068064	0.3070227	0.49898973	0.43707648
0.0	0.32414842	0.5036502	0.40191805	0.07246641	0.17161898	0.4513487	0.4005493	0.4851254	0.43932357
0.0	0.011235795	0.025840957	0.001130514	0.008301355	0.0023557462	0.009471029	0.03190258	0.07127605	0.0222917
0.0	0.005615844	0.008700191	0.0016786836	0.00021966101	0.001985923	0.0128286155	0.10566209	0.008577222	0.011448391
0.0	0.003961781	0.0019317624	0.0008964621	0.00013872236	0.0010649423	0.013625161	0.06870724	0.004535281	0.006960074
0.0	0.46455613	0.09008754	0.11964181	0.015914045	0.74519247	0.5011696	0.38130477	0.38361531	0.45539767
0.0	0.012985081	0.013314607	0.0096788285	0.002450045	0.10146558	0.007142299	0.080420606	0.058212504	0.0047722002
0.0	0.44695535	0.49152076	0.36996105	0.38459793	0.39734417	0.33683372	0.25717512	0.4589422	0.39981872
0.0	0.55111945	0.5660101	0.5877229	0.5836484	0.5834727	0.56862086	0.56994903	0.5795478	0.57680744
0.0	0.011544325	0.0012242508	0.00070583227	0.0003642553	0.0050686263	0.00016747652	0.05662203	0.002143177	0.00024936945
0.0	0.09443378	0.45858383	0.5464541	0.52814054	0.37855965	0.46417168	0.39476025	0.42559686	0.5769053
0.0	0.001763594	0.0036507535	0.0014251053	0.00095875806	0.007687051	0.00016939928	0.11394414	0.0038252887	0.00056980224
0.0	0.0005917809	0.0072912173	0.0012434918	0.0009268801	0.014410361	0.00023240769	0.13815106	0.0056506013	0.00024792354
0.0	0.55104893	0.5655774	0.58783174	0.5838863	0.5831273	0.56847787	0.56967866	0.5794195	0.57673615
0.0	0.0011122046	0.0015756389	0.00085533195	0.0010614212	0.0051514423	0.00051288353	0.0016568728	0.00069158373	0.0004898693
0.0	0.008553505	0.346371	0.031069478	0.14924222	0.87218636	0.0019271574	0.101036206	0.18980066	0.0040010875
0.0	0.009388718	0.0018506163	0.0032590958	7.935152e-05	0.0060356017	0.00682116	0.042702038	0.0018136416	0.0005569095
0.0	0.017216431	0.049169317	0.0625663	0.010015306	0.0066219545	0.004780233	0.089839935	0.034088522	0.0063870377
0.0	0.00037518275	0.0021026104	0.0019010368	0.00041086716	0.06517981	0.0003492101	0.030179327	0.0033858565	0.0004012264
0.0	0.00022349582	0.0019308655	0.0027514112	0.00025007778	0.029146552	0.00040757	0.023653746	0.012848975	0.00033187764
0.0	0.0003774925	0.002086294	0.0018942939	0.00040971022	0.065260395	0.00034671093	0.030170467	0.0033771277	0.00040184997
0.0	0.0001826318	0.0002949262	0.0007296837	5.2378935e-05	0.0030370613	0.0003512304	0.0017601833	0.001395661	0.00055893767
0.0	0.00076687435	0.004815661	0.001400383	0.00040877235	0.0060963603	0.00019307616	0.014237804	0.004593059	0.0005015109
0.0	0.0007703457	0.0048133717	0.02627956	0.00044077283	0.045664795	0.00023409788	0.025727537	0.006614788	0.00065527216
0.0	0.5001513	0.4957638	0.3682226	0.0049314927	0.54572886	0.44962144	0.3874756	0.501312	0.52375966
0.0	0.43360126	0.6844057	0.45350945	0.5026322	0.56896585	0.51404047	0.28108418	0.49835858	0.47120944
0.0	0.4233085	0.44163516	0.52950656	0.35615346	0.624641	0.5615022	0.3611103	0.5519212	0.29048222
0.0	0.0015073575	0.0014761896	0.019788345	0.004100829	0.03750662	0.0005796385	0.017728848	0.001773899	0.008547515
0.0	0.502225	0.38687477	0.24775144	0.39187133	0.38509086	0.28080204	0.3315158	0.33938065	0.37524536
0.0	0.001282909	0.018023338	0.023551224	0.00305625	0.006622014	0.00083953625	0.041886758	0.05929342	0.010606427
0.0	0.0014668375	0.014969266	0.01863967	0.0036515812	0.019819658	0.00069038616	0.042123098	0.08384613	0.01315197
0.0	0.005970253	0.80186313	0.13098305	0.77784795	0.8440001	0.0018918144	0.24800426	0.5367485	0.042968884
0.0	0.001538298	0.046515066	0.021863889	0.007261729	0.05239983	0.0007579831	0.05266644	0.029602287	0.013886869
0.0	0.0015337426	0.046456996	0.021957124	0.007322016	0.052198395	0.0007635244	0.05284566	0.029562714	0.013840616
0.0	0.0052047316	0.8139597	0.09270064	0.65748274	0.7486076	0.0023455413	0.1775365	0.63803464	0.04024284
0.0	0.0013826459	0.020151919	0.015583771	0.0033156609	0.017946651	0.0009189835	0.028762095	0.17544638	0.011945285
0.0	0.0013784374	0.020210434	0.015653461	0.0033399216	0.017876528	0.0009258417	0.028858623	0.17547667	0.011900766
0.0	0.00039714135	0.02179295	0.01215464	0.0015725963	0.0062596044	0.01073996	0.016605733	0.017284822	0.009563464
0.0	0.003442832	0.89701766	0.104179785	0.51258034	0.60614955	0.021170221	0.21564661	0.5588872	0.04310176
0.0	0.00081418274	0.086849	0.015451491	0.0019662261	0.07269758	0.009283398	0.03728907	0.094479255	0.014271895
0.0	0.00081172475	0.086773604	0.0155208465	0.001984333	0.07244056	0.009355617	0.037421584	0.09432691	0.014219532
0.0	0.011697706	0.02848776	0.053045366	0.0025105271	0.013777503	0.0034250093	0.038108192	0.073747166	0.011087364
0.0	0.038247325	0.8125323	0.12344857	0.4302401	0.7625726	0.022536328	0.17488573	0.4195909	0.046248216
0.0	0.012430059	0.036527615	0.046579782	0.0007532452	0.16892794	0.010494868	0.030567082	0.020146204	0.015024682
0.0	0.012395728	0.036504265	0.046784803	0.00075919257	0.16803896	0.01057388	0.030662818	0.020149857	0.014969105
0.0	0.010263327	0.010178752	0.028867945	0.0011535222	0.0199508	0.013892727	0.07197258	0.056368597	0.01433579
0.0	0.004565136	0.02966701	0.029495496	0.0042471956	0.009510134	0.0063643334	0.026327481	0.039619785	0.011995652
0.0	0.27111453	0.5064451	0.43061724	0.44310224	0.6954018	0.4732737	0.39574006	0.5757774	0.49338675
0.0	0.309371	0.5217276	0.21046811	0.5941481	0.63309485	0.46817833	0.26551	0.4099606	0.4496739
0.0	0.013084515	0.023512984	0.007878324	0.0033466027	0.019419534	0.01300734	0.058869902	0.0056357454	0.0051087146
0.0	0.3657212	0.5583264	0.5350173	0.46185178	0.19588104	0.43287247	0.47301367	0.12608251	0.35191223
0.0	0.014749955	0.07870428	0.09852614	0.004216729	0.0405825	0.011747003	0.14955871	0.090331174	0.017213551
0.0	0.0072675925	0.13139135	0.04686473	0.0012196859	0.21171659	0.019369988	0.15462819	0.074895225	0.013575603
0.0	0.012272732	0.026106756	0.01789416	0.0072870287	0.05878546	0.010290603	0.05138224	0.15322489	0.0068784202
0.0	0.014730185	0.040681574	0.02896195	0.020679055	0.05912615	0.012955701	0.10072964	0.37204152	0.01325141
0.0	0.02294376	0.036942847	0.121107586	0.006134422	0.028875995	0.018196378	0.22233106	0.1182967	0.025724862
0.0	0.013675064	0.11358332	0.065734036	0.0038690458	0.038859785	0.014352969	0.13538592	0.07746264	0.016929762
0.0	0.0145344185	0.14194258	0.0347435	0.0069654835	0.018759245	0.006566143	0.07348743	0.08882844	0.016394004
0.0	0.0038080744	0.007879189	0.027518785	0.00089247525	0.011827395	0.009675894	0.011402928	0.053017743	0.009808353
0.0	0.011607226	0.057406973	0.038114592	0.004160588	0.0056510377	0.0070392285	0.03106132	0.02225123	0.017068878
0.0	0.55147696	0.56600934	0.5878251	0.58284235	0.58401376	0.56860703	0.5708758	0.5804818	0.57766044
0.0	0.01840657	0.031010922	0.011441647	0.0005201592	0.022928655	0.011358512	0.026423372	0.012513482	0.0056866943
0.0	0.55156124	0.5674943	0.58779246	0.5843628	0.5821369	0.569013	0.57069653	0.5803431	0.57780397
0.0	0.013499343	0.021012526	0.008828104	0.0021328006	0.0032609894	0.0054265987	0.020250754	0.02114142	0.0026029178
0.0	0.008672259	0.014591503	0.006252244	0.0045181643	0.004786839	0.00779011	0.0116344355	0.06628156	0.015990356
0.0	0.55114406	0.56703126	0.5875699	0.58339465	0.5857447	0.56825274	0.5708025	0.5803764	0.57775074
0.0	0.00898064	0.0047390717	0.03758587	0.0024093015	0.0052913036	0.014712706	0.023641787	0.043392897	0.013932986
0.0	0.0042722165	0.015602334	0.009639964	0.008169718	0.0091302	0.0069242422	0.012380566	0.07649684	0.010048094
0.0	0.5517248	0.5659199	0.58729154	0.58345693	0.5838784	0.5685974	0.5701412	0.58039916	0.57753617
0.0	0.012288031	0.01071156	0.031638775	0.0043510557	0.00075595255	0.0067695905	0.009782832	0.01932401	0.0044976133
0.0	0.005199668	0.028135171	0.039647263	0.0023134581	0.017121846	0.007189304	0.0085962	0.053752497	0.014058385
0.0	0.008847385	0.0046898597	0.013283022	0.0030510766	0.0027119245	0.008303181	0.042387508	0.048906885	0.008056456
0.0	0.011152077	0.023980912	0.010224934	0.0026625558	0.006222654	0.010001142	0.012374696	0.02277091	0.014832653
0.0	0.013751592	0.010078625	0.05735959	0.008342343	0.0110437935	0.005440779	0.008520071	0.03792888	0.0064883125
0.0	0.009902153	0.025899772	0.04659271	0.0025776376	0.0049047354	0.00644963	0.022098033	0.063238755	0.010016199
0.0	0.016275918	0.01567724	0.029661532	0.0021465223	0.0028223926	0.012580239	0.043254882	0.014911202	0.004986113
0.0	0.010395651	0.014490405	0.0066153267	0.023732796	0.0069013145	0.0087381285	0.015587795	0.017022874	0.014866743
0.0	0.006481692	0.023375763	0.027743097	0.0041424986	0.053565107	0.010533061	0.029458595	0.17492254	0.016103381
0.0	0.005915691	0.008406122	0.0675656	0.0013428445	0.07747893	0.0112593565	0.031740908	0.20119253	0.012705195
0.0	0.5517752	0.56687766	0.58715665	0.583675	0.5840402	0.5690143	0.57093984	0.58098614	0.5773672
0.0	0.0074028806	0.009728582	0.04275955	0.008216852	0.009641239	0.021735845	0.05272757	0.05531403	0.011478711
0.0	0.5513683	0.5667163	0.5878346	0.5833459	0.58368975	0.56794345	0.5706266	0.58003604	0.5757612
0.0	0.007912317	0.018188415	0.007200388	0.024909776	0.00501984	0.008451319	0.008381694	0.020474836	0.012042071
0.0	0.5516097	0.56567717	0.58803487	0.5828749	0.58441603	0.56853	0.5710599	0.57942617	0.5769268
0.0	0.008232126	0.010645739	0.021279112	0.0049831797	0.02903007	0.009466499	0.05094665	0.046311148	0.008847869
0.0	0.55103195	0.5664324	0.5870139	0.58515877	0.5826963	0.5678698	0.5699024	0.5802109	0.5746901
0.0	0.29639634	0.5976622	0.57007825	0.72569716	0.57436365	0.46079034	0.3374123	0.48911056	0.35827902
0.0	0.01619908	0.01788131	0.03476171	0.001310149	0.00742594	0.008534646	0.018754624	0.03137464	0.011278531
0.0	0.5506143	0.5648829	0.5874068	0.5851848	0.58164847	0.56699634	0.5687344	0.5801767	0.57527673
0.0	0.010246779	0.040539812	0.04484546	0.010928871	0.03165791	0.00789697	0.06373508	0.10429486	0.007997238
0.0	0.008496166	0.013274786	0.014185764	0.0076071685	0.008433943	0.005398798	0.057802625	0.08138872	0.017991183
0.0	0.007272211	0.047025546	0.020373754	0.0027982604	0.016746178	0.011450787	0.1397509	0.2052675	0.021305474
0.0	0.014105076	0.037113994	0.012706087	0.009870502	0.007860052	0.0076752063	0.008106832	0.0250697	0.012304436
0.0	0.55121917	0.56656194	0.58676744	0.5830456	0.58363664	0.5686781	0.57075983	0.58024323	0.5768496
0.0	0.0074412376	0.003577621	0.0044924794	0.019781765	0.011626038	0.0077488576	0.00503022	0.019941613	0.017624332
0.0	0.40719247	0.12380597	0.47490123	0.14515789	0.5206818	0.50478065	0.16703588	0.51169086	0.3739051
0.0	0.007989411	0.004879873	0.01043777	0.0050732284	0.0049189636	0.012741787	0.01187227	0.026061816	0.011531769
0.0	0.37995696	0.49880815	0.53408957	0.288529	0.48476842	0.3638972	0.2912888	0.441932	0.481782
0.0	0.5510248	0.5663008	0.5877631	0.5849072	0.5847951	0.56856877	0.5699891	0.58003753	0.5767717
0.0	0.009346689	0.006345578	0.021982431	0.003540462	0.0011208012	0.013860161	0.05355474	0.008096471	0.007539045
0.0	0.46993887	0.5716672	0.48419937	0.4422562	0.23947637	0.49174005	0.34488928	0.5041665	0.47856712
0.0	0.5513834	0.5672698	0.5872965	0.5848765	0.58251834	0.5684252	0.5698432	0.58012116	0.57675296
0.0	0.39236656	0.43513128	0.5280493	0.4265917	0.14034663	0.37902427	0.44644222	0.36932606	0.40685612
0.0	0.007831368	0.028923467	0.014870863	0.0062066256	0.016133567	0.00705589	0.05494714	0.024129147	0.005592269
0.0	0.011461906	0.010235734	0.01945283	0.015965877	0.02488112	0.00788181	0.040402323	0.14448816	0.015465766
0.0	0.038456213	0.75679255	0.072985806	0.76440626	0.9076159	0.017386163	0.23041338	0.6361722	0.02939145
0.0	0.008319881	0.00908099	0.022787578	0.017678557	0.009127979	0.006506939	0.017930925	0.039387763	0.011537418
0.0	0.47298455	0.5012187	0.25698543	0.40572038	0.28044924	0.46657252	0.5087727	0.46340284	0.51690143
0.0	0.013209576	0.010947247	0.00744015	0.006169425	0.015182475	0.0048954347	0.010897664	0.050704237	0.0152399605
0.0	0.011818265	0.027355324	0.059100304	0.0031094798	0.0021105714	0.004922055	0.040539235	0.053695288	0.008420758
0.0	0.011991302	0.006964722	0.040764354	0.0052749077	0.0044141053	0.008708104	0.031011604	0.058951594	0.013579314
0.0	0.0071309423	0.041605636	0.013245856	0.0070711365	0.004596865	0.008111451	0.026212765	0.08150116	0.004246401
0.0	0.0036986857	0.0075798486	0.018943032	0.021354983	0.0043412256	0.005856984	0.02244889	0.056095257	0.010512625
0.0	0.019290451	0.003758387	0.012830892	0.013747342	0.0038565248	0.010885983	0.060393006	0.06386239	0.014681026
0.0	0.30223045	0.14809012	0.59523016	0.47166112	0.38098043	0.46186635	0.33057237	0.5159067	0.47233286
0.0	0.009353571	0.009466293	0.024962058	0.0061971	0.004130791	0.0056996047	0.024362346	0.1458013	0.010928247
0.0	0.0065535177	0.005381785	0.010732626	0.009047352	0.0018579767	0.00520586	0.027654076	0.028344316	0.006656582
0.0	0.40407577	0.6543996	0.5262861	0.54429436	0.15198556	0.28716466	0.37096113	0.2385552	0.46215186
0.0	0.017411914	0.0048251175	0.0114346435	0.011260248	0.0042385333	0.0067896815	0.025167538	0.016718877	0.005952962
0.0	0.0130928485	0.010835669	0.047152057	0.016253252	0.019278137	0.008762174	0.046710134	0.03186154	0.0075609256
0.0	0.014350729	0.0071957433	0.034581736	0.021641718	0.024267813	0.0076151974	0.050660305	0.026025912	0.0092664985
0.0	0.49518353	0.7224013	0.5225717	0.34471795	0.32044607	0.43710127	0.4819164	0.5504442	0.4976106
0.0	0.51210517	0.6027443	0.25131577	0.17396425	0.28179225	0.47929892	0.3464941	0.35928524	0.44779438
0.0	0.006575238	0.005422976	0.0107842265	0.009021094	0.0018566949	0.0052245026	0.02763721	0.028344737	0.0066490606
0.0	0.010120241	0.018105773	0.029939253	0.0327236	0.004213735	0.006593575	0.0575215	0.054706443	0.010553566
0.0	0.022429958	0.013534956	0.030081216	0.0032278264	0.0034558314	0.0057072467	0.041809972	0.09567853	0.019930344
0.0	0.028810548	0.31542397	0.08485928	0.6101811	0.9350139	0.0085503105	0.20175427	0.6335719	0.0458189
0.0	0.009752701	0.0058876765	0.025792185	0.0051133	0.008323867	0.009119908	0.012885697	0.09559762	0.015456948
0.0	0.009818974	0.005905227	0.025899298	0.0051727514	0.008462143	0.009178629	0.012949563	0.09613523	0.0155329555
0.0	0.5501022	0.56515163	0.58590996	0.58375764	0.5810174	0.566975	0.568573	0.57863617	0.5757371
0.0	0.55081254	0.5657181	0.5864396	0.585276	0.5817085	0.566465	0.5693151	0.5793352	0.57574815
0.0	0.0073293084	0.013911691	0.008244148	0.00085511804	0.004199288	0.017907506	0.057644002	0.023799496	0.014739357
0.0	0.007359852	0.013947772	0.008299334	0.000855769	0.004217316	0.01790348	0.05784463	0.023923032	0.014799015
0.0	0.010205447	0.020435845	0.015788332	0.0013970342	0.0089038145	0.010421495	0.043434337	0.07077363	0.017425861
0.0	0.029831527	0.8915627	0.0806972	0.6195304	0.83897555	0.019163577	0.20599315	0.5895311	0.044079863
0.0	0.46909332	0.55792356	0.31961894	0.4554753	0.2851258	0.46240935	0.23896772	0.52334666	0.50027514
0.0	0.55143607	0.56598914	0.5874479	0.5840305	0.5833094	0.5686516	0.5699296	0.57952726	0.5761198
0.0	0.014195836	0.05382756	0.012486629	0.002666905	0.00477622	0.013488793	0.016350111	0.036889993	0.01337688
0.0	0.04354477	0.8630936	0.09653272	0.6977529	0.9185351	0.026444085	0.21478976	0.61966974	0.036137935
0.0	0.51230925	0.39953017	0.5488531	0.81312346	0.6881577	0.4835432	0.40119252	0.499733	0.4218835
0.0	0.016070323	0.04037971	0.031740386	0.021019775	0.027350338	0.012725021	0.040990345	0.11407073	0.009723535
0.0	0.50655013	0.45898214	0.47782567	0.6754616	0.5417466	0.5123145	0.28137374	0.3886539	0.4429103
0.0	0.014183795	0.03938889	0.026428763	0.014964874	0.06194667	0.009746629	0.050056703	0.09563521	0.008405296
0.0	0.032888718	0.84341526	0.07736111	0.56346405	0.9478231	0.021080876	0.2336972	0.60958725	0.05084453
0.0	0.5521884	0.5671404	0.5883635	0.5844748	0.58461255	0.5695553	0.5711973	0.58140725	0.5780869
0.0	0.026807832	0.013333457	0.03494761	0.007862816	0.026939822	0.009942289	0.02142684	0.015086608	0.0058571165
0.0	0.2440008	0.31908402	0.48197472	0.3727271	0.84540296	0.065325804	0.19287856	0.16376674	0.06922998
0.0	0.0075637456	0.0060675642	0.04719568	0.009896022	0.004465791	0.017415872	0.01907112	0.019284317	0.004381126
0.0	0.00761448	0.0060917046	0.047170203	0.009864819	0.004469789	0.017558128	0.01914505	0.019216735	0.0043912837
0.0	0.03824933	0.7447064	0.07892918	0.6544328	0.920067	0.01922006	0.2211756	0.48992348	0.027137911
0.0	0.45726576	0.60561514	0.18102963	0.36051702	0.5985778	0.29979712	0.33958495	0.424636	0.41512698
0.0	0.011540426	0.01477586	0.01930429	0.0055948547	0.0105100665	0.007777293	0.07303526	0.05449625	0.007082039
0.0	0.014711159	0.0105978735	0.019725153	0.0096953325	0.020462843	0.00812791	0.13564701	0.14314675	0.008828517
0.0	0.038893852	0.7912688	0.15559243	0.64431983	0.6660284	0.020643337	0.29056916	0.41508704	0.036709484
0.0	0.014666646	0.0398458	0.021643218	0.017033018	0.008077496	0.0070263823	0.019137852	0.06601399	0.011367859
0.0	0.013931375	0.018585386	0.009193486	0.019530226	0.0065857647	0.0070099994	0.014241016	0.092084974	0.013504722
0.0	0.44563732	0.22224918	0.33409643	0.5436525	0.6871848	0.52416277	0.11935319	0.41647294	0.22716928
0.0	0.11868971	0.5026401	0.46953285	0.12879062	0.15159692	0.27153486	0.48311195	0.3584405	0.4624492
0.0	0.008286883	0.022808395	0.028458733	0.008370204	0.01104158	0.0053489534	0.05793128	0.04956936	0.007245035
0.0	0.007013522	0.012641126	0.024587523	0.0019175018	0.012780456	0.015114117	0.028030053	0.043996863	0.013086578
0.0	0.012694416	0.024472503	0.012447134	0.0032212976	0.008896891	0.007452982	0.066244386	0.06690788	0.013459794
0.0	0.011843139	0.016323552	0.009848233	0.004838962	0.0054917373	0.009742105	0.029962037	0.048432607	0.017538982
0.0	0.0059776264	0.008518115	0.037028786	0.007987451	0.054593578	0.005742945	0.07106977	0.031144062	0.002969664
0.0	0.0059841443	0.00853722	0.03718487	0.0080163535	0.0545658	0.0057516205	0.07094476	0.03121436	0.0029632964
0.0	0.42701438	0.3573026	0.57176864	0.28773636	0.472132	0.49771512	0.45064414	0.48831284	0.23836061
0.0	0.013375452	0.022456152	0.025788188	0.0026608987	0.15864773	0.014429477	0.046271842	0.041499797	0.014441336
0.0	0.01805914	0.1257524	0.08075949	0.022450848	0.36903045	0.013551684	0.20542349	0.26414493	0.02670777
0.0	0.008960441	0.01742369	0.012546225	0.005588062	0.00847361	0.0052870484	0.015871705	0.020820282	0.006954127
0.0	0.007883626	0.007951847	0.047477446	0.0030342226	0.023967093	0.013737895	0.07340147	0.16821897	0.0077047707
0.0	0.55147165	0.5668764	0.5873718	0.5852194	0.58297145	0.56890637	0.57009816	0.5801408	0.5773951
0.0	0.5340539	0.2612283	0.41037214	0.39191848	0.6991973	0.4807203	0.40893677	0.4709009	0.46700025
0.0	0.008272916	0.005343413	0.02583328	0.0015876037	0.0037635397	0.0076557607	0.017167937	0.020860624	0.0152576035
0.0	0.012983622	0.013270889	0.013463772	0.0021301322	0.0057508247	0.0060626576	0.025027743	0.047064498	0.013866843
0.0	0.51344055	0.5364432	0.31312382	0.30780548	0.6198313	0.46368915	0.2994883	0.44845378	0.50059754
0.0	0.009549793	0.1439938	0.06568353	0.009666874	0.38560534	0.012860781	0.22207366	0.16232623	0.02040301
0.0	0.0100960415	0.05526612	0.047464672	0.0021215808	0.052374676	0.008868396	0.05147666	0.05674038	0.012302166
0.0	0.010138659	0.055399295	0.04758047	0.0020985452	0.052134644	0.008850847	0.051484372	0.056421515	0.012335624
0.0	0.01015569	0.055670995	0.047572695	0.0021231873	0.05259451	0.008918179	0.051708166	0.05669357	0.012450357
0.0	0.0094276555	0.038228016	0.019360656	0.015503692	0.0032830203	0.0073250527	0.051298935	0.026899109	0.011870357
0.0	0.014578517	0.007932236	0.04853154	0.0032200238	0.0012192961	0.010063055	0.048663653	0.30028948	0.017783687
0.0	0.008391492	0.0049661975	0.0039536417	0.005737622	0.0241772	0.0069992202	0.015907176	0.2773699	0.023407727
0.0	0.010534278	0.004223313	0.0061963922	0.004697712	0.021576064	0.0123785725	0.015286962	0.25445077	0.019102389
0.0	0.47387376	0.50975424	0.5191972	0.6157644	0.6712542	0.37346357	0.43075624	0.30649462	0.2648687
0.0	0.035354078	0.5386555	0.10981365	0.8506393	0.94759583	0.026885943	0.14933	0.55544955	0.040482547
0.0	0.54543924	0.16800228	0.3540931	0.6030981	0.40842566	0.42970684	0.27989557	0.55904216	0.44552234
0.0	0.32705876	0.28577957	0.3067564	0.592701	0.74851304	0.3972361	0.40432787	0.46926692	0.35595664
0.0	0.01342612	0.013831494	0.027387291	0.003785017	0.0046563847	0.016921837	0.025171248	0.059215248	0.01911029
0.0	0.04003275	0.7973888	0.13588162	0.6548333	0.69507754	0.022911575	0.2642374	0.46028337	0.037057452
0.0	0.0006477633	0.0011058484	0.039989736	0.018891063	0.00647582	0.0001216329	0.005617332	0.0014134119	0.011491048
0.0	0.00037438888	0.0018757078	0.022439437	0.021171892	0.0021424794	0.00062875554	0.018393608	0.012736072	0.00081941584
0.0	0.018258858	0.02065787	0.015409445	0.0005236818	0.004220403	0.00658872	0.008512019	0.02068145	0.010340003
0.0	0.011213103	0.041904837	0.006708987	0.00739894	0.02879012	0.0059096823	0.0104752835	0.09336416	0.008392406
0.0	0.0016503597	0.0077997684	0.021865623	0.0033314007	0.018821904	0.00016283404	0.008339579	0.17350666	0.0010272014
0.0	0.005755911	0.0020157786	0.008967545	0.009327132	0.008861399	0.012868925	0.009738776	0.024753353	0.012844597
0.0	0.00076963136	0.0005228352	0.019993415	0.007737178	0.0060385056	0.00042536037	0.004864808	0.0067393277	0.00838513
0.0	0.0029457004	0.013494695	0.0620783	0.0063149724	0.0045981477	0.0068826526	0.033338286	0.010028383	0.0144138755
0.0	0.0078077214	0.03588025	0.0317805	0.013602596	0.01712594	0.0066567617	0.036710538	0.09041859	0.019591326
0.0	0.01208722	0.014296516	0.009978118	0.007450097	0.00202035	0.006363583	0.011004616	0.100710765	0.013437816
0.0	0.006987091	0.00996104	0.025247078	0.010884967	0.014980042	0.008657202	0.026114767	0.018369542	0.014924237
0.0	0.011850908	0.017655848	0.08367456	0.010985725	0.011320989	0.008893986	0.10670578	0.050158747	0.017892962
0.0	0.54957145	0.56554884	0.586796	0.5825979	0.5837085	0.5682446	0.5687769	0.579183	0.57668275
0.0	0.016723707	0.025976196	0.020136883	0.0010525971	0.020296922	0.002698793	0.03341773	0.028368386	0.007977482
0.0	0.5505459	0.56455135	0.58681494	0.58313626	0.5821896	0.5674955	0.5688538	0.57881504	0.5772841
0.0	0.0071779285	0.0057144323	0.015831321	0.0009353783	0.027383154	0.010004136	0.05561235	0.03013075	0.009699321
0.0	0.015973499	0.015414707	0.007969882	0.0026835178	0.015492174	0.0046361983	0.04324683	0.046090256	0.0047368975
0.0	0.005162076	0.036513723	0.012828392	0.00624612	0.020927098	0.008587235	0.028463105	0.28252664	0.022721501
0.0	0.5511599	0.56645733	0.58582824	0.58333534	0.5838643	0.5681593	0.56877095	0.5794814	0.5760379
0.0	0.010084763	0.010116192	0.06254879	0.01411429	0.016313508	0.01292902	0.025976703	0.09192983	0.014303054
0.0	0.006680493	0.034639146	0.017562192	0.023253186	0.014886345	0.008655648	0.06558356	0.03973168	0.013570342
0.0	0.55119276	0.566206	0.58669573	0.5832994	0.58271617	0.5682312	0.56823903	0.5785201	0.57683545
0.0	0.01854087	0.016658243	0.01654675	0.005252499	0.0025378573	0.004129632	0.02650016	0.047677092	0.0076540112
0.0	0.0074870735	0.022655359	0.02962293	0.005835804	0.04641235	0.008386467	0.034501106	0.11545633	0.010295704
0.0	0.009761708	0.017273689	0.026794413	0.0021315282	0.012791759	0.008867654	0.099052705	0.1962936	0.013540082
0.0	0.002110499	0.025167398	0.027255995	0.0013626874	0.020913571	0.010766558	0.03844415	0.051027916	0.018413607
0.0	0.018004343	0.027357474	0.06963446	0.009261462	0.013234349	0.006770213	0.027602145	0.16816778	0.010726163
0.0	0.010322355	0.03612045	0.0867905	0.01244463	0.0060570138	0.008097498	0.118357934	0.08216699	0.014085721
0.0	0.012761578	0.03300577	0.044561367	0.004527499	0.00471515	0.009669618	0.06493081	0.045071196	0.009021993
0.0	0.014204627	0.01001827	0.008021189	0.07989036	0.004443561	0.009077356	0.03356721	0.027753545	0.020943908
0.0	0.010637766	0.06469704	0.012884479	0.010316573	0.014010653	0.009275609	0.04521835	0.15241365	0.0071594124
0.0	0.008701935	0.024045108	0.036540672	0.006865572	0.03720246	0.009465744	0.053057045	0.24250887	0.006478407
0.0	0.5509705	0.5650491	0.586823	0.58344114	0.5840171	0.56835175	0.56823474	0.5797758	0.57643694
0.0	0.009342805	0.012828991	0.033651467	0.0027328192	0.05123987	0.0114711765	0.060682748	0.08322355	0.013723404
0.0	0.5508191	0.56513095	0.5871362	0.5829047	0.5838055	0.56789	0.5689374	0.57947886	0.57659364
0.0	0.009495682	0.04792922	0.0106761	0.024877736	0.011239409	0.010037626	0.024451794	0.056756567	0.020681486
0.0	0.55105054	0.5663263	0.5865888	0.582669	0.58278424	0.5678039	0.5680652	0.57903075	0.5764751
0.0	0.00685892	0.07462108	0.015245064	0.007895677	0.091822	0.009755796	0.21675877	0.069849186	0.0148983905
0.0	0.009505177	0.0093185445	0.062823944	0.0042341924	0.011207976	0.011686603	0.12854268	0.04011154	0.01634922
0.0	0.54978156	0.5654698	0.5862821	0.5833352	0.5834971	0.56780446	0.56813365	0.579471	0.576816
0.0	0.009640351	0.015444125	0.05292545	0.0035872036	0.009412661	0.0028310928	0.03596485	0.05131251	0.009373333
0.0	0.009542497	0.004457677	0.036606293	0.0029169188	0.010908433	0.010634951	0.05978883	0.039336197	0.015051533
0.0	0.5506172	0.5643626	0.5863986	0.58399713	0.5836718	0.56717753	0.5681334	0.57912505	0.57639617
0.0	0.012170612	0.01582396	0.03059549	0.003020918	0.08447363	0.0075611975	0.07122569	0.0805898	0.019605244
0.0	0.0071327393	0.03288567	0.04448654	0.0042514387	0.03806595	0.010096104	0.0396216	0.14794824	0.020274956
0.0	0.5501219	0.56578964	0.5856922	0.58348	0.5826835	0.5671885	0.5680141	0.57876027	0.5760295
0.0	0.012161425	0.19660676	0.054038644	0.018378247	0.2774573	0.007436879	0.08725263	0.050081193	0.0142163895
0.0	0.0106781805	0.023676198	0.03995034	0.004594143	0.013530125	0.013975337	0.13290793	0.02006905	0.014807039
0.0	0.010255957	0.017881485	0.017560909	0.0027098092	0.018643769	0.004396688	0.04225159	0.043149106	0.014980232
0.0	0.5512135	0.56557065	0.58647525	0.5837914	0.58225375	0.567845	0.56818223	0.57849383	0.5763447
0.0	0.0104476	0.01206704	0.028497687	0.0037622063	0.009749454	0.011123377	0.08662362	0.090705246	0.009911761
0.0	0.010737822	0.039940182	0.04611886	0.002162645	0.016672183	0.0163534	0.07126699	0.16252322	0.015736312
0.0	0.0023184337	0.01700049	0.028810466	0.0008788652	0.028948931	0.0153604	0.052929305	0.06585406	0.014921482
0.0	0.010154549	0.046933647	0.062091056	0.0036475237	0.0064212605	0.0075764847	0.085632935	0.14100061	0.012082905
0.0	0.008476823	0.017174222	0.03996946	0.014091165	0.0029968652	0.012393131	0.061689664	0.025647394	0.009892696
0.0	0.014483828	0.023086768	0.054187477	0.036536578	0.0056268973	0.0048686718	0.06603348	0.09708843	0.009599156
0.0	0.015281679	0.007526208	0.007132614	0.013628776	0.0059810556	0.009784454	0.060737155	0.012612063	0.009509286
0.0	0.5509281	0.56492656	0.5864889	0.58324623	0.5826701	0.56767976	0.5677341	0.5794634	0.5773616
0.0	0.018286582	0.025446553	0.07251005	0.0055263313	0.12677549	0.015074603	0.09501875	0.034430094	0.017848428
0.0	0.5512873	0.56547445	0.5863932	0.58268994	0.58367765	0.5672505	0.56777716	0.57967764	0.5772752
0.0	0.009886431	0.040290274	0.02851923	0.0038306634	0.0062660915	0.0140976915	0.07739445	0.094695404	0.019659676
0.0	0.009958645	0.089973494	0.031729236	0.0035808692	0.012935418	0.013180196	0.1210874	0.0409497	0.014347553
0.0	0.55086535	0.5662359	0.5862624	0.58303386	0.58105	0.5664225	0.56768405	0.5789917	0.5771567
0.0	0.55055517	0.56553423	0.5863898	0.58325744	0.5833441	0.56789494	0.5699008	0.57913667	0.57492274
0.0	0.009039331	0.010564157	0.03770798	0.0074550915	0.007257839	0.005718964	0.030537762	0.03963153	0.0069564134
0.0	0.03962414	0.80579305	0.11081431	0.8174332	0.94526035	0.012278086	0.26158145	0.6839082	0.03552025
0.0	0.40388379	0.49941894	0.56618905	0.6929082	0.37839323	0.31840053	0.43077627	0.53250647	0.36848372
0.0	0.5514361	0.5669938	0.5877325	0.5843993	0.5832791	0.56807494	0.56954455	0.5799944	0.5768722
0.0	0.50023526	0.6120584	0.50830424	0.45249513	0.2530971	0.50048655	0.3613697	0.46501952	0.48388773
0.0	0.0062138736	0.0038639952	0.026767066	0.009465939	0.006655182	0.009736252	0.01661085	0.012146387	0.004938466
0.0	0.41402116	0.597556	0.39244592	0.86346817	0.38042298	0.5065241	0.3023328	0.12448113	0.4718075
0.0	0.00879939	0.017313566	0.04600479	0.02104546	0.004355704	0.00938776	0.011724273	0.0036612707	0.0053718854
0.0	0.5511057	0.564016	0.5868303	0.5851298	0.58195776	0.56684405	0.569423	0.5791103	0.57638115
0.0	0.5505215	0.56589097	0.58645594	0.5849257	0.5835268	0.5679416	0.56983066	0.57970744	0.5765559
0.0	0.34718907	0.5498658	0.46775398	0.513213	0.75501245	0.20137033	0.3416593	0.6618956	0.46649882
0.0	0.006153237	0.015028526	0.037136197	0.011812392	0.019128388	0.012040244	0.013138577	0.020075316	0.009630559
0.0	0.55094016	0.5649494	0.58715147	0.5851866	0.5821216	0.56684804	0.56982917	0.5787141	0.5749326
0.0	0.5512334	0.56695217	0.5864725	0.5853351	0.5830994	0.5677472	0.56988895	0.58062094	0.57678854
0.0	0.0013550196	0.007830001	0.022728533	0.014727459	0.0014693177	0.00022168065	0.11724778	0.030016826	0.011282381
0.0	0.007615345	0.031745158	0.014356753	0.010209301	0.0061636823	0.009165179	0.014281411	0.024307482	0.016551182
0.0	0.011934743	0.018820392	0.058469936	0.0040763333	0.012401567	0.012434204	0.069135204	0.08092845	0.016700216
0.0	0.38823926	0.41613463	0.4647421	0.298158	0.41741163	0.32380533	0.5035497	0.33535013	0.43993872
0.0	0.009527186	0.031158611	0.05143534	0.0031711678	0.0024876322	0.009997096	0.12444582	0.036906566	0.01169205
0.0	0.03624299	0.827744	0.092236735	0.8743141	0.9408673	0.020146506	0.15098552	0.46084046	0.04289721
0.0	0.48913863	0.2157203	0.40378898	0.52295506	0.7199069	0.48113412	0.16096653	0.44692662	0.45937163
0.0	0.004457148	0.0065615075	0.027495256	0.016864233	0.008571166	0.009342165	0.014530942	0.033747748	0.009895919
0.0	0.008340956	0.013597101	0.057240237	0.0068669477	0.061163083	0.005568383	0.04160498	0.23299053	0.013843655
0.0	0.0058675855	0.012756774	0.051422745	0.00026276015	0.020688854	0.0074755694	0.025815377	0.038761914	0.016425774
0.0	0.39267722	0.5280842	0.5474627	0.11204303	0.77314574	0.46840557	0.32018268	0.44746038	0.4549796
0.0	0.39386946	0.33846298	0.4574888	0.3334451	0.7488598	0.4105792	0.42315215	0.5914128	0.4914921
0.0	0.008474181	0.015023609	0.029544858	0.0060227113	0.006743121	0.01454047	0.08433476	0.08653191	0.010252763
0.0	0.022643015	0.0035079746	0.016970435	0.0010082792	0.0050327363	0.0105215525	0.033079572	0.0163354	0.016174575
0.0	0.5014959	0.5243612	0.60234004	0.2535579	0.3502123	0.47711337	0.42981586	0.55066866	0.47415125
0.0	0.0091261985	0.01354196	0.0054109916	0.0031350371	0.004464453	0.0057481094	0.009408785	0.058222044	0.020140288
0.0	0.5509476	0.565464	0.5870744	0.5843006	0.5833239	0.5668827	0.5695645	0.58058643	0.5766598
0.0	0.36059576	0.66112846	0.35061386	0.8974431	0.36692548	0.47120786	0.28362632	0.5140212	0.4328561
0.0	0.0077622104	0.00422556	0.012069371	0.0013091972	0.010711994	0.013984973	0.029041842	0.10778164	0.011412113
0.0	0.35415938	0.46689245	0.56509465	0.2295051	0.23560086	0.48409918	0.412091	0.5786173	0.36017844
0.0	0.015525855	0.020481972	0.012381562	0.002431284	0.0040135686	0.002302752	0.03317258	0.046540216	0.010430704
0.0	0.33561906	0.46036434	0.33929107	0.47529152	0.20229256	0.48446107	0.3226661	0.41364336	0.506759
0.0	0.41210133	0.36414832	0.38060588	0.3616832	0.39648867	0.43558013	0.23918729	0.46475008	0.37345716
0.0	0.48972642	0.5938686	0.42348477	0.63597584	0.72472376	0.16477925	0.30489376	0.5426717	0.4358077
0.0	0.018551253	0.011486461	0.032981858	0.0092385365	0.006208723	0.0036086435	0.009706515	0.007973593	0.007048444
0.0	0.01034756	0.016777111	0.008596812	0.0009791207	0.011819407	0.00910758	0.006395214	0.043207664	0.0062902714
0.0	0.018769301	0.06893712	0.01825277	0.010245308	0.031421892	0.00029803204	0.111167155	0.10430128	0.014473656
0.0	0.4670322	0.3111088	0.4783343	0.33198404	0.31593585	0.39527443	0.24419798	0.2996074	0.4529393
0.0	0.013609167	0.017060183	0.06425599	0.009423738	0.09009946	0.0065399865	0.028232994	0.03799371	0.014143148
0.0	0.035985895	0.8269535	0.10054636	0.83178717	0.9590386	0.016027117	0.19263598	0.6199338	0.043471437
0.0	0.01684662	0.048689958	0.038319528	0.0010427719	0.02328871	0.010132319	0.044120315	0.04651421	0.019016946
0.0	0.48435208	0.6939078	0.14832994	0.79690224	0.5607332	0.45719218	0.3582457	0.5006623	0.43331188
0.0	0.009820541	0.07056463	0.046650264	0.0023524014	0.007805948	0.009108346	0.042627268	0.010865737	0.011296112
0.0	0.17850423	0.70747346	0.48990935	0.36688107	0.65381444	0.34014198	0.38083208	0.53107417	0.5249463
0.0	0.0033073602	0.04276799	0.052596316	0.0021329364	0.017694868	0.0048747743	0.07150669	0.16709903	0.018579727
0.0	0.21492855	0.5963949	0.45142457	0.80362564	0.27674413	0.14523825	0.37269655	0.3463124	0.46477333
0.0	0.037202023	0.75258034	0.1295369	0.800721	0.78679115	0.01997196	0.21349889	0.7143339	0.042431727
0.0	0.5509668	0.5661872	0.5872463	0.58344835	0.583209	0.56836385	0.5693735	0.5794755	0.5768076
0.0	0.00828461	0.009540988	0.017026847	0.0046588345	0.008241642	0.010555941	0.012713093	0.11827009	0.009610591
0.0	0.5248405	0.35620397	0.40702656	0.45958105	0.106051475	0.40987742	0.29161754	0.54143023	0.4908191
0.0	0.024689581	0.5095042	0.11810209	0.8955035	0.93479395	0.006399914	0.20329191	0.6417844	0.037144747
0.0	0.0030878275	0.028567536	0.04262476	0.003305558	0.007018159	0.0051756306	0.082820915	0.41541845	0.010067897
0.0	0.011593373	0.75592816	0.15561576	0.7769855	0.81637746	0.01604805	0.19192697	0.6146198	0.035438158
0.0	0.010218088	0.017372163	0.0068410556	0.008340049	0.0068456642	0.0032893757	0.012475787	0.0762171	0.01355382
0.0	0.009917223	0.014983433	0.029721374	0.0079738945	0.005588801	0.010068054	0.059309132	0.12145377	0.011786969
0.0	0.52060825	0.32207617	0.25203323	0.42424855	0.21767668	0.44331208	0.12518945	0.52084804	0.21791998
0.0	0.011848067	0.007193604	0.026876701	0.0055134897	0.010266228	0.009315551	0.0459131	0.18997858	0.0040966654
0.0	0.011300326	0.03182227	0.013850083	0.0014459568	0.008605693	0.009322582	0.12159435	0.031771418	0.010968771
0.0	0.011832239	0.034366783	0.01060321	0.001336521	0.014630002	0.009079038	0.19940531	0.058566127	0.012915269
0.0	0.5511217	0.56606245	0.58726984	0.5837614	0.58341384	0.5680087	0.5695258	0.57955503	0.5766334
0.0	0.013683717	0.017165828	0.038554702	0.008841541	0.09595345	0.0035387147	0.018678702	0.10119453	0.014989029
0.0	0.010283796	0.016494965	0.03227528	0.0052132537	0.0071286745	0.017146975	0.028319545	0.051921792	0.009762528
0.0	0.04007362	0.7249741	0.09303264	0.6942028	0.8979166	0.024711045	0.2460864	0.5993787	0.027573217
0.0	0.54664344	0.46866956	0.42446965	0.6949681	0.5050311	0.4477382	0.44929647	0.5775532	0.41208985
0.0	0.014055193	0.012680068	0.024058195	0.01294055	0.014019048	0.0128539	0.05919583	0.114575796	0.00737045
0.0	0.5507782	0.5658761	0.5875862	0.58367985	0.5829189	0.56823486	0.56947887	0.5795016	0.5768188
0.0	0.036958024	0.26377267	0.11714145	0.53148735	0.9251643	0.0074799294	0.20018297	0.542353	0.039652638
0.0	0.008271437	0.008753354	0.013446124	0.0040623383	0.014964549	0.0031971266	0.0057978	0.03070741	0.011546922
0.0	0.03734195	0.7704	0.06177535	0.6564594	0.89305484	0.00832973	0.18789501	0.54539174	0.035642657
0.0	0.47184205	0.2965303	0.33230454	0.4269035	0.47265297	0.13822687	0.13486876	0.52826065	0.4663479
0.0	0.011812203	0.010241146	0.008093764	0.0037997498	0.010336891	0.0034683591	0.015057953	0.106463626	0.0106093595
0.0	0.007850309	0.018422352	0.08395393	0.0015859335	0.022994595	0.0014998191	0.086662784	0.13024373	0.015063259
0.0	0.006778054	0.021680582	0.052672405	0.012701775	0.0075070914	0.001449181	0.11157972	0.010131211	0.015381986
0.0	0.51123595	0.5175293	0.09600856	0.057367265	0.21313748	0.5201308	0.31467357	0.26094952	0.4990593
0.0	0.2854587	0.4255629	0.5912843	0.42247245	0.41816688	0.4325371	0.318219	0.50362945	0.42695472
0.0	0.45006227	0.5218685	0.5646049	0.64048547	0.6085634	0.40845242	0.33122033	0.5232886	0.23522027
0.0	0.008147246	0.010173249	0.008493897	0.0076539135	0.0050616167	0.0088612605	0.011045866	0.010462884	0.008072519
0.0	0.014766999	0.011312757	0.0065593533	0.010703317	0.007923052	0.0021562541	0.039052926	0.10243313	0.011002332
0.0	0.0166594	0.007527127	0.026617663	0.00085826614	0.02631534	0.006454249	0.036571845	0.038454693	0.012182524
0.0	0.007738412	0.02852126	0.012233039	0.021027707	0.0043803253	0.0075642965	0.04504836	0.1463049	0.01594027
0.0	0.48751113	0.48455745	0.23821528	0.5953972	0.6114047	0.3511741	0.43621272	0.5810923	0.4815785
0.0	0.48109517	0.6258726	0.53390807	0.6145292	0.32876068	0.37584084	0.18408781	0.58217967	0.40048432
0.0	0.009480375	0.013077934	0.0044609495	0.007276054	0.0063563054	0.007996929	0.011869876	0.049210552	0.011482747
0.0	0.00693831	0.034394946	0.011054871	0.006451244	0.013216477	0.0115589285	0.02304145	0.09619016	0.002968807
0.0	0.0061446903	0.011700793	0.027484918	0.00038435182	0.01815937	0.00640302	0.029132996	0.014130357	0.009416075
0.0	0.0019835748	0.00914583	0.026553772	0.0016336527	0.00631062	0.0071200025	0.061645217	0.011944412	0.010426394
0.0	0.22425574	0.36651468	0.4668016	0.4182183	0.16858573	0.44844016	0.31889915	0.46579766	0.51294225
0.0	0.5495655	0.56521183	0.58593774	0.5827968	0.5826994	0.56508625	0.5694462	0.5790992	0.57547474
0.0	0.29220814	0.19086103	0.27071542	0.49995708	0.67660445	0.3991504	0.3600948	0.60325634	0.42368796
0.0	0.23152892	0.6444043	0.4288791	0.5656749	0.6101901	0.30947158	0.3235252	0.5291511	0.3188158
0.0	0.009874936	0.0047726105	0.024158891	0.01021467	0.004395843	0.009104629	0.04747896	0.190193	0.0037677113
0.0	0.012435515	0.011018621	0.057061933	0.0018045736	0.006595474	0.007717442	0.073199004	0.06534584	0.013630667
0.0	0.012481298	0.0109948	0.057134133	0.0018065607	0.0066218195	0.007683418	0.07347052	0.06502463	0.013651665
0.0	0.012846744	0.014127859	0.06415775	0.0025894432	0.017829098	0.007009352	0.04547566	0.08763692	0.0034501082
0.0	0.009163572	0.022778168	0.027854873	0.0019778805	0.0132134175	0.0072067166	0.10255345	0.050057225	0.012690584
0.0	0.0096344985	0.019175572	0.012796957	0.0024810596	0.0036629704	0.009501563	0.13520533	0.02761012	0.011750081
0.0	0.42746207	0.50839645	0.5262717	0.108178005	0.6234657	0.484201	0.34956646	0.5257642	0.443428
0.0	0.027184838	0.818931	0.13004687	0.6647521	0.90062743	0.018295888	0.18485337	0.6156173	0.0121386815
0.0	0.4738601	0.47222072	0.3592149	0.44546187	0.58440375	0.47413844	0.50099146	0.40928397	0.49865845
0.0	0.26991728	0.24303216	0.51820225	0.5529269	0.6436224	0.40795267	0.37407076	0.5849051	0.27478898
0.0	0.048144594	0.6735929	0.096782364	0.13406307	0.98017234	0.022365933	0.26184916	0.58363694	0.040947903
0.0	0.52206594	0.4455567	0.41733703	0.050286274	0.40121713	0.48553383	0.4352524	0.51844025	0.5007886
0.0	0.5205181	0.44860354	0.40852094	0.51526845	0.39879432	0.42468455	0.4019455	0.48145476	0.44978997
0.0	0.032231085	0.84301317	0.06118761	0.50421053	0.9211778	0.0036284404	0.17959794	0.57781094	0.017739266
0.0	0.032606333	0.26687372	0.05394291	0.60025877	0.90756464	0.0082481885	0.1763543	0.5558165	0.021762429
0.0	0.4718773	0.5896704	0.4511842	0.49961823	0.3871107	0.45623973	0.29868907	0.44588378	0.4486957
0.0	0.011999095	0.01022435	0.061294004	0.0051789437	0.0053956416	0.008702203	0.021132391	0.054468576	0.008736233
0.0	0.008829501	0.008889465	0.06000703	0.007184024	0.0022312435	0.005433456	0.073297925	0.09650002	0.008362348
0.0	0.021442264	0.025996413	0.013425779	0.0024036374	0.0083250245	0.0053508054	0.008140937	0.09241442	0.0005411026
0.0	0.033127543	0.8622933	0.13683249	0.6701609	0.97228473	0.011154722	0.2190825	0.7119623	0.0028098216
0.0	0.021576684	0.026083825	0.013520633	0.0024261521	0.008333508	0.0053623496	0.008164203	0.09252562	0.00054039905
0.0	0.021622133	0.025970899	0.013524863	0.002426815	0.008303016	0.0053575477	0.008155292	0.09268369	0.0005408301
0.0	0.31138474	0.3072151	0.5130182	0.5105083	0.33291608	0.14143829	0.27442616	0.497541	0.42756063
0.0	0.0061103776	0.01460912	0.014889268	0.008335215	0.0049953875	0.0032760797	0.023359753	0.095955476	0.0007281129
0.0	0.0101576075	0.007950497	0.0030516828	0.008945641	0.017437713	0.0014127641	0.021022385	0.09592369	0.01697329
0.0	0.0062679625	0.006285728	0.016818566	0.0052382504	0.0016148747	0.008302648	0.024696736	0.046111904	0.0054811845
0.0	0.0012891828	0.007551118	0.01488496	0.0010686737	0.0036098422	0.0077778897	0.015857613	0.07586995	0.0111622615
0.0	0.014205415	0.028446784	0.05748134	0.0043261442	0.0073331743	0.006764072	0.012340994	0.23830967	0.01020287
0.0	0.012466332	0.032648932	0.020905731	0.0028424866	0.04610101	0.0062174285	0.043622952	0.005366517	0.010475648
0.0	0.015334495	0.013851801	0.033577062	0.0069220555	0.007942043	0.017111892	0.12617402	0.33176872	0.011120571
0.0	0.0023885623	0.047193076	0.019931005	0.0012779405	0.0625298	0.006399824	0.052702215	0.17915168	0.0075167823
0.0	0.010502393	0.0050266534	0.0029324314	0.0070586125	0.014698122	0.008910635	0.04540873	0.35774833	0.008837383
0.0	0.010451234	0.11281348	0.009679071	0.0012393403	0.03268728	0.001210834	0.34701565	0.2851489	0.010083583
0.0	0.00848481	0.039100017	0.024484238	0.00043028442	0.022325624	0.012809372	0.08006952	0.073080115	0.0073487195
0.0	0.006844293	0.0043418747	0.007647908	0.0035144894	0.002177362	0.013003301	0.019172434	0.10960012	0.0035423387
0.0	0.016860541	0.066588454	0.029211503	0.0024292935	0.08918614	0.00753943	0.024859348	0.033469267	0.010769267
0.0	0.0077344147	0.04128871	0.03002168	0.0026612545	0.017331285	0.018591465	0.065721884	0.18038408	0.022102665
0.0	0.012561217	0.0139240995	0.01729268	0.0058773034	0.0015608639	0.0069609997	0.007771706	0.21224594	0.0139935175
0.0	0.0032995043	0.015308295	0.024409717	0.0022549059	0.008867683	0.0013539464	0.013603708	0.040410865	0.015424334
0.0	0.014991	0.03465295	0.037401117	0.0024304306	0.042922523	0.008322061	0.006779964	0.0018812016	0.007665664
0.0	0.00992639	0.0037087041	0.011274548	0.0017190097	0.014237362	0.0002838398	0.07555724	0.027787594	0.012655818
0.0	0.013402511	0.03594252	0.0061929696	0.0120726125	0.0049255197	0.00811106	0.0067495657	0.06749904	0.010043709
0.0	0.01020613	0.004234498	0.01104246	0.0010296396	0.008520177	0.008455828	0.019136725	0.025024578	0.013736518
0.0	0.0041508498	0.0032681404	0.012153998	0.0020235782	0.001990044	0.00025683278	0.103595406	0.12222587	0.01739999
0.0	0.550535	0.5658785	0.5868399	0.58317804	0.58401954	0.5678243	0.56926656	0.5791145	0.57751924
0.0	0.017476939	0.013319921	0.03725592	0.0060823774	0.004456959	0.0070006587	0.18599012	0.08234989	0.02088738
0.0	0.010480874	0.020407315	0.03123096	0.007991143	0.009736913	0.002405162	0.03416461	0.041751	0.009415542
0.0	0.5506397	0.5666821	0.5865153	0.583445	0.58398134	0.5686058	0.5695025	0.57920986	0.5772828
0.0	0.49945772	0.66471297	0.13308947	0.6229433	0.29005292	0.4660375	0.4297759	0.17605506	0.4836561
0.0	0.005869299	0.013060664	0.0012842781	0.0074122455	0.00447825	0.008428669	0.024916295	0.0019564144	0.011226057
0.0	0.55040205	0.56531763	0.587584	0.5834674	0.58326346	0.5672357	0.5692763	0.5795591	0.576767
0.0	0.014222552	0.0163164	0.022849802	0.00085798	0.0033767216	0.011213256	0.086972326	0.032458074	0.005091328
0.0	0.4263556	0.19557148	0.41692975	0.7284565	0.31375092	0.41580358	0.11682643	0.56349427	0.4622917
0.0	0.0104144355	0.02063131	0.031072631	0.0079445345	0.009753926	0.0024077548	0.034065545	0.04176824	0.009394285
0.0	0.011349546	0.0151569275	0.031571597	0.0056407424	0.0027629512	0.0077835857	0.058902808	0.013269623	0.018073346
0.0	0.00874679	0.041374013	0.0061799237	0.00029503336	0.014844961	0.008877726	0.025616342	0.2513853	0.004233489
0.0	0.0086505795	0.041471597	0.0061567635	0.00029401798	0.014828778	0.008870756	0.025519308	0.25116086	0.0042334986
0.0	0.47507074	0.3906261	0.44936252	0.57578534	0.081572555	0.45757315	0.106494926	0.038059615	0.4354206
0.0	0.0021088629	0.030639568	0.04331917	0.0009803668	0.018577032	0.0072765355	0.042573012	0.004234681	0.0039574816
0.0	0.017112125	0.08009938	0.062391832	0.0047412403	0.015705906	0.0034831527	0.076906554	0.13644549	0.015536768
0.0	0.016377756	0.11298945	0.042858787	0.016777504	0.30871725	0.0066306144	0.060447283	0.14843513	0.011744246
0.0	0.0052611786	0.0047498364	0.036692526	0.001507061	0.008718132	0.0039000707	0.045289304	0.1268073	0.0035443115
0.0	0.04197154	0.8565564	0.11464206	0.63340724	0.9478371	0.006654549	0.18711697	0.57417625	0.0285149
0.0	0.35422915	0.49183017	0.27789247	0.83428085	0.5158279	0.265516	0.33449465	0.4456654	0.44757453
0.0	0.00907417	0.0017608209	0.023186775	0.0038947281	0.0034850154	0.0068734614	0.018723419	0.09520778	0.0025975842
0.0	0.00796491	0.007220441	0.01456389	0.0011475256	0.0034916536	0.008295226	0.075248145	0.01200679	0.008439336
0.0	0.0089056585	0.03489778	0.06071333	0.002954448	0.008205299	0.0011816607	0.02638813	0.05374481	0.0051321993
0.0	0.40483528	0.43127683	0.55397916	0.49932766	0.61430776	0.48585284	0.37716553	0.5723354	0.45736378
0.0	0.018316112	0.011692217	0.07234012	0.0065951706	0.0032521281	0.0060932264	0.08098777	0.062158234	0.015270505
0.0	0.004511527	0.030877866	0.014068818	0.0011286562	0.004905862	0.0062527535	0.09351838	0.02664529	0.00079819275
0.0	0.0045374236	0.030681245	0.014037356	0.0011267955	0.004903928	0.006206887	0.093461916	0.026620705	0.00079935737
0.0	0.19611593	0.57505274	0.32942745	0.46837774	0.10479688	0.17632389	0.37655726	0.47124892	0.44946298
0.0	0.0135574555	0.008274618	0.049256425	0.0018138282	0.02012695	0.005687678	0.021947812	0.26064733	0.0064143
0.0	0.55130696	0.565754	0.58766836	0.5836887	0.5835475	0.5683796	0.5687939	0.5794969	0.57619435
0.0	0.012921957	0.015377517	0.015576099	0.12498295	0.0019239244	0.009488756	0.011859076	0.06011989	0.013310805
0.0	0.04088118	0.8428272	0.11196284	0.76570565	0.7707987	0.0029243284	0.18198396	0.59770423	0.029075403
0.0	0.4569805	0.42285758	0.451608	0.7812036	0.46066236	0.08263009	0.46029583	0.4753026	0.30936936
0.0	0.009621367	0.13343066	0.01681092	0.007466186	0.011192639	0.0072013554	0.10771975	0.039371382	0.008294783
0.0	0.4725101	0.62794876	0.4621294	0.5353512	0.23264094	0.480321	0.36139044	0.24749999	0.39259845
0.0	0.019596322	0.03945845	0.0360855	0.0020403157	0.00944685	0.006887423	0.021316478	0.016280646	0.018353054
0.0	0.47867835	0.5444443	0.5955324	0.3663049	0.52356297	0.42517486	0.24116649	0.5336574	0.4975206
0.0	0.55088556	0.56547165	0.58764327	0.583707	0.5834826	0.56813794	0.5697383	0.57955027	0.57672524
0.0	0.007994197	0.0052872086	0.053849123	0.00041808086	0.0016920497	0.0041873767	0.013993405	0.028535044	0.012985119
0.0	0.029361786	0.72625756	0.110988826	0.35216576	0.84690017	0.012121888	0.20240283	0.58452207	0.030237956
0.0	0.35727835	0.38861206	0.35540083	0.13071512	0.15338498	0.23387344	0.23068213	0.47074077	0.2871043
0.0	0.21541646	0.25916243	0.51522243	0.16204149	0.5268474	0.34214157	0.43281078	0.53948367	0.48991284
0.0	0.006582303	0.003489859	0.014896159	0.0021001066	0.0038966285	0.009731475	0.01244429	0.053816188	0.0060047
0.0	0.017285403	0.02535987	0.0076278998	0.02653295	0.005757391	0.008887339	0.041080378	0.031173632	0.013222094
0.0	0.017285403	0.02535987	0.0076278998	0.02653295	0.005757391	0.008887339	0.041080378	0.031173639	0.013222094
0.0	0.014671904	0.021210397	0.0059236153	0.024241626	0.0011280086	0.009021359	0.06404782	0.099887505	0.010304346
0.0	0.03850134	0.6108289	0.12784372	0.69262475	0.8165095	0.02406709	0.21564	0.61115223	0.014814373
0.0	0.4563243	0.2019233	0.5857136	0.6536637	0.6384435	0.09436874	0.21471699	0.3824605	0.45840734
0.0	0.5068045	0.47254226	0.5365284	0.3346954	0.48764366	0.489158	0.2491591	0.3628425	0.38379773
0.0	0.0060761743	0.007961298	0.02213533	0.01160808	0.0023703454	0.0046962993	0.020947238	0.008117844	0.012774369
0.0	0.5030437	0.42997	0.5302515	0.3481863	0.52570474	0.2499089	0.37778255	0.36260054	0.51999253
0.0	0.009002812	0.030707877	0.052233014	0.011012501	0.012353205	0.0045995256	0.05558156	0.025331363	0.0034931987
0.0	0.45170674	0.7612859	0.4565913	0.51088315	0.53628254	0.24231976	0.42961696	0.5147922	0.17878266
0.0	0.012019145	0.011033466	0.067582935	0.00958414	0.029864727	0.003921529	0.051630337	0.02321438	0.018063517
0.0	0.0061047883	0.007966124	0.022185516	0.011615025	0.0023731017	0.0046686665	0.021019598	0.00813391	0.0127690835
0.0	0.0074718595	0.01802188	0.047210284	0.024039285	0.0031964963	0.013506146	0.056496006	0.10636178	0.013585709
0.0	0.55122465	0.56703573	0.5871528	0.5849024	0.5819716	0.56886595	0.5698486	0.5801499	0.57646435
0.0	0.032534618	0.8581602	0.03868082	0.50896686	0.9190702	0.012893227	0.22106077	0.6243206	0.0050547603
0.0	0.005423737	0.018178796	0.0018827925	0.0017783483	0.0044499934	0.006787337	0.026812611	0.047798075	0.0005730314
0.0	0.013320101	0.007421994	0.046152506	0.0010330697	0.005867263	0.005695477	0.02760999	0.09548701	0.017804323
0.0	0.010085002	0.025845433	0.023196379	0.0027046185	0.004583664	0.008090014	0.076716855	0.04047743	0.024062684
0.0	0.5035113	0.4485394	0.5064746	0.2907061	0.2854355	0.4947157	0.41625395	0.42415097	0.40877876
0.0	0.015112272	0.05618655	0.035353884	0.03518199	0.045361426	0.0065231086	0.01595046	0.10203361	0.010199109
0.0	0.015139998	0.05644583	0.03526545	0.03528264	0.04506702	0.0065519377	0.01601412	0.1017318	0.010194042
0.0	0.4388227	0.1834354	0.34395227	0.7164508	0.3979939	0.41907415	0.22568503	0.54313254	0.34412077
0.0	0.010411764	0.001899549	0.0054420023	0.0017732463	0.002959678	0.014762289	0.013676536	0.060255814	0.003034671
0.0	0.01186362	0.06819909	0.06265078	0.005184027	0.18233031	0.015729852	0.12741022	0.15620732	0.024692303
0.0	0.013713533	0.0071853064	0.035436604	0.0014886304	0.0078600375	0.007826635	0.014428562	0.024138099	0.01715917
0.0	0.014755806	0.005911635	0.04756725	0.0041144365	0.02311584	0.0071579954	0.055735547	0.009036295	0.019251723
0.0	0.009105454	0.016534371	0.043800488	0.019905161	0.007050353	0.01024292	0.053090286	0.0975333	0.012694481
0.0	0.009404812	0.0072020544	0.048513126	0.0012191051	0.0066460026	0.0071186777	0.018217798	0.0156021435	0.0077975513
0.0	0.0317934	0.6942146	0.1068864	0.513731	0.95563173	0.0037028491	0.21267125	0.51220363	0.043871634
0.0	0.33739263	0.3716689	0.48848248	0.1164443	0.41493008	0.092511326	0.26609254	0.39091742	0.490743
0.0	0.011346421	0.020494776	0.013584891	0.021868546	0.013774011	0.0097385505	0.048188947	0.10024955	0.013364074
0.0	0.035517737	0.7735167	0.15290052	0.6968274	0.88590026	0.029611686	0.17886665	0.5364711	0.033926465
0.0	0.013181847	0.03283683	0.02442789	0.011201161	0.03219496	0.010915077	0.040479854	0.027320908	0.008438594
0.0	0.0050251465	0.008883001	0.02322572	0.0026021195	0.09648569	0.010424839	0.03883876	0.06626283	0.006544465
0.0	0.017442444	0.13264441	0.040659834	0.0070905644	0.015164717	0.01185029	0.14786057	0.28474417	0.02076802
0.0	0.013699009	0.025658121	0.0292386	0.012161558	0.00494141	0.013615174	0.08739651	0.098919846	0.016970063
0.0	0.017572109	0.04223207	0.045470394	0.0029014964	0.0058147307	0.0068073994	0.15690337	0.116578236	0.026877921
0.0	0.012051519	0.114386246	0.013710114	0.006461659	0.03701441	0.010395126	0.032959007	0.0130037535	0.014886659
0.0	0.49022645	0.6392745	0.29543287	0.3446221	0.27393934	0.46470422	0.4487886	0.46309948	0.44213277
0.0	0.015184884	0.015034769	0.052374844	0.0049657947	0.0065169553	0.00763086	0.03647717	0.07263616	0.010373863
0.0	0.5501693	0.56704944	0.58750325	0.5847853	0.58267695	0.56753373	0.56925946	0.58030605	0.5766804
0.0	0.008936595	0.0148846945	0.005097639	0.023069933	0.0075127315	0.006414133	0.009314601	0.10174928	0.008054552
0.0	0.4652699	0.50896376	0.2515296	0.55564773	0.5867223	0.48023552	0.22663769	0.55359507	0.4876938
0.0	0.5511837	0.56629664	0.58737427	0.5838771	0.5822045	0.5683609	0.5693433	0.57941	0.57691646
0.0	0.009412861	0.0033141878	0.014682564	0.006705108	0.0049143145	0.016699458	0.023387544	0.05442908	0.010405343
0.0	0.017688114	0.80665743	0.07662555	0.57963145	0.9251683	0.018746844	0.22863641	0.6417267	0.04734865
0.0	0.008306181	0.035281036	0.064341635	0.0053605135	0.020955557	0.010717119	0.027631572	0.10599202	0.016017817
0.0	0.31198156	0.44204098	0.35128886	0.52177227	0.23712566	0.19366913	0.43985194	0.4855031	0.47336653
0.0	0.041345958	0.6938701	0.10795066	0.7680099	0.9306062	0.022675375	0.17262197	0.58854556	0.032349728
0.0	0.38860312	0.34790578	0.5243689	0.5066802	0.6941619	0.482407	0.22646599	0.59340113	0.35958448
0.0	0.03691205	0.73325276	0.0603436	0.8072623	0.9227067	0.026204586	0.16489083	0.43136656	0.05088346
0.0	0.5510268	0.5659741	0.5873883	0.58357054	0.5832675	0.5681662	0.5690529	0.57896125	0.57523197
0.0	0.0072168773	0.010921936	0.005240437	0.010130072	0.004881522	0.017145094	0.015634855	0.0064133825	0.011615414
0.0	0.51725775	0.59728676	0.5410315	0.50769883	0.47576842	0.48854393	0.35283712	0.40633428	0.4971781
0.0	0.43630043	0.5453379	0.3272908	0.31760398	0.35444126	0.4768465	0.45721352	0.4827609	0.47576663
0.0	0.44621253	0.64786553	0.46943226	0.5825489	0.44103113	0.46301064	0.29752675	0.31958014	0.49317867
0.0	0.038178764	0.8173442	0.17660584	0.6096542	0.9597026	0.01996095	0.16679466	0.33131155	0.046496693
0.0	0.03834069	0.8583118	0.12158868	0.59943265	0.9397377	0.019494418	0.19677025	0.54575086	0.035674933
0.0	0.5510227	0.5667903	0.5879307	0.5852554	0.5845171	0.5679346	0.5695296	0.5804782	0.57720333
0.0	0.008345938	0.025311071	0.033789326	0.0057420763	0.003488342	0.0074820607	0.011364532	0.025606234	0.01365329
0.0	0.48808354	0.7308214	0.50493574	0.49514565	0.3706157	0.39318487	0.3891172	0.5400624	0.45814222
0.0	0.5510216	0.5659725	0.5873726	0.5842212	0.5834776	0.5680778	0.5695857	0.5794833	0.5766972
0.0	0.010226937	0.01032232	0.021290934	0.06436445	0.009468766	0.007070387	0.005729138	0.0065880953	0.014721503
0.0	0.46913797	0.55386657	0.4880789	0.33039847	0.3946195	0.4759691	0.16949274	0.4716799	0.5004096
0.0	0.013211727	0.042856038	0.019708581	0.0038783504	0.13514166	0.002848395	0.04435723	0.030276103	0.011214409
0.0	0.031649515	0.83926266	0.13139945	0.701354	0.95329595	0.006958775	0.19971879	0.4309093	0.024677137
0.0	0.5511048	0.5659021	0.58698314	0.5839306	0.5830101	0.56826955	0.5694361	0.5786444	0.5770082
0.0	0.011955048	0.029727124	0.014975343	0.0016747429	0.019383864	0.012143686	0.030331852	0.017362595	0.009102706
0.0	0.013267056	0.030108018	0.019217145	0.025453353	0.275981	0.009766641	0.07798774	0.38524252	0.020533144
0.0	0.02354613	0.851215	0.3149837	0.87911105	0.9821208	0.017080417	0.442316	0.76876694	0.029561577
0.0	0.55034506	0.5652689	0.58560526	0.5826336	0.5832933	0.568668	0.5706503	0.57942593	0.57648844
0.0	0.042330004	0.81695515	0.070693225	0.6741923	0.96686614	0.014600199	0.20938036	0.587939	0.051799763
0.0	0.009998456	0.011694752	0.006801116	0.0048114057	0.017750835	0.0054483833	0.021659646	0.043548834	0.017388541
0.0	0.4884058	0.55183405	0.556801	0.75237274	0.3585189	0.40291044	0.44597507	0.49169686	0.45029834
0.0	0.014511637	0.032766536	0.012733164	0.017594207	0.123376295	0.0060410653	0.033083096	0.2035743	0.017977646
0.0	0.012941464	0.011803255	0.061906163	0.038397063	0.0036970607	0.008336047	0.019261785	0.020282093	0.009367286
0.0	0.014355695	0.018364385	0.014890982	0.015220057	0.0082211	0.009696747	0.053274803	0.044353534	0.011196662
0.0	0.009167721	0.006616809	0.0064870063	0.008658958	0.003031711	0.011538956	0.018087354	0.023124859	0.009114287
0.0	0.32963786	0.5528407	0.30234447	0.8327082	0.47132456	0.49809098	0.42687726	0.40593368	0.4290937
0.0	0.02151751	0.010338266	0.020307848	0.020849494	0.014251515	0.012437359	0.04900639	0.07116757	0.0129129095
0.0	0.03322638	0.6339611	0.13126697	0.5144377	0.7972202	0.010541756	0.22109994	0.6621379	0.04875065
0.0	0.5508311	0.56572556	0.5873702	0.5836342	0.5831932	0.5672648	0.5696919	0.5791256	0.5767539
0.0	0.016052764	0.025435258	0.013247115	0.012624843	0.005373792	0.0140342945	0.019851435	0.018438647	0.009087978
0.0	0.017353598	0.012388165	0.0035115285	0.0060715	0.0069609634	0.009258648	0.022666449	0.07759509	0.011192698
0.0	0.015199952	0.04347229	0.006291467	0.0046436815	0.028322825	0.0073220506	0.032007072	0.096461445	0.016785853
0.0	0.4241868	0.4967357	0.39633664	0.57361436	0.26035544	0.4950677	0.39567629	0.4491411	0.4434613
0.0	0.40510973	0.77111	0.5232315	0.87248933	0.40515947	0.50091517	0.34017396	0.49089718	0.5088122
0.0	0.009640633	0.042695478	0.033634618	0.013587376	0.01739105	0.007155214	0.29651043	0.010499787	0.010856557
0.0	0.042561106	0.834742	0.13195346	0.64827365	0.96705955	0.021327894	0.32909507	0.37205338	0.04645154
0.0	0.55090797	0.56551534	0.5876244	0.58410347	0.5835564	0.56771606	0.5691517	0.5787604	0.5763141
0.0	0.006883735	0.023259165	0.010762913	0.02878061	0.0059261904	0.0063849655	0.068094894	0.008129371	0.007261155
0.0	0.01215208	0.016832575	0.032748256	0.023245811	0.015713021	0.012526257	0.075454496	0.0361096	0.011539947
0.0	0.013145962	0.038087662	0.012848564	0.016739208	0.012968811	0.005383988	0.03730938	0.032635283	0.013968064
0.0	0.012296437	0.028608846	0.0069252225	0.015551099	0.028147869	0.0062002814	0.111564405	0.037299216	0.008737856
0.0	0.012440623	0.015953155	0.009961993	0.03566311	0.033356898	0.009751241	0.034060586	0.07031778	0.01334525
0.0	0.017268911	0.020224433	0.02689819	0.012754089	0.0070692357	0.010167699	0.08577002	0.009174389	0.013524741
0.0	0.0091949105	0.010478056	0.012574459	0.010165113	0.006444047	0.008799851	0.02124073	0.00616099	0.008020844
0.0	0.038424026	0.84282166	0.10337073	0.52358013	0.96041805	0.022498198	0.25779587	0.40624493	0.0359557
0.0	0.014177058	0.01024279	0.03647646	0.005129578	0.002747421	0.011379199	0.064947575	0.007862496	0.014468569
0.0	0.5208712	0.51280886	0.3880422	0.67541146	0.4963502	0.49507207	0.34569174	0.505084	0.38375944
0.0	0.017467862	0.08166799	0.033262756	0.004037529	0.13400292	0.013316398	0.08756045	0.044250622	0.009708614
0.0	0.02461623	0.13678436	0.10057854	0.033032034	0.12726317	0.012665391	0.08902473	0.06353704	0.011682248
0.0	0.020719923	0.07829196	0.019832734	0.014080311	0.021245891	0.009040656	0.025537502	0.020793175	0.012284373
0.0	0.49138615	0.5347074	0.44449872	0.7696739	0.45961928	0.27418646	0.38140103	0.31626043	0.48959595
0.0	0.55115634	0.5654257	0.5877751	0.5840476	0.58333164	0.5685118	0.56960064	0.5793436	0.57675797
0.0	0.011528231	0.012718487	0.0871801	0.0015446558	0.00801922	0.0077484725	0.024556782	0.020755231	0.00892714
0.0	0.01729605	0.20369329	0.016415507	0.02733424	0.020359417	0.0056185843	0.027293054	0.011530731	0.0069014844
0.0	0.5506177	0.5661832	0.5873224	0.58459556	0.5826507	0.56759894	0.5691238	0.57999647	0.5771721
0.0	0.012705003	0.0071826195	0.020393824	0.007442175	0.0024000898	0.008558517	0.024615742	0.10531459	0.0057377852
0.0	0.5328707	0.44592476	0.601458	0.8746831	0.3482807	0.46352395	0.33286232	0.2882844	0.43149292
0.0	0.5514946	0.566101	0.5874651	0.5838735	0.5826151	0.5686941	0.56992173	0.5789657	0.57680595
0.0	0.007614956	0.0393104	0.009762026	0.0037595301	0.010604805	0.007940739	0.026303912	0.059182234	0.009240614
0.0	0.032083746	0.87420607	0.077941135	0.8341881	0.96754616	0.012745987	0.22748777	0.6273622	0.04235258
0.0	0.5505122	0.56571734	0.5864922	0.5824436	0.582278	0.5678766	0.57023317	0.57976395	0.5764648
0.0	0.5500314	0.5659972	0.5863899	0.58158493	0.5820321	0.5674947	0.5702964	0.5791979	0.5764604
0.0	0.017010741	0.017333785	0.011124541	0.014290509	0.04897983	0.0037462958	0.043327063	0.050341062	0.0067601036
0.0	0.008308051	0.004336082	0.040827256	0.011336723	0.004506328	0.006992416	0.04652485	0.09530318	0.012789936
0.0	0.0083219465	0.0043490045	0.040690895	0.011343207	0.0045035398	0.006996314	0.046571765	0.09541538	0.012780565
0.0	0.009345969	0.03138915	0.011189347	0.001297513	0.004882606	0.005389744	0.014511808	0.035423353	0.004778691
0.0	0.018731436	0.022592906	0.034526885	0.010197988	0.001990417	0.006452207	0.02606526	0.121795475	0.01793814
0.0	0.032233123	0.46399805	0.10301819	0.48394367	0.8348603	0.008294426	0.26607054	0.5809227	0.02847382
0.0	0.03752862	0.8120181	0.16956355	0.83357096	0.928555	0.019896742	0.14970759	0.44043678	0.03398855
0.0	0.55096173	0.56594354	0.58742744	0.58370006	0.5830379	0.5683157	0.56940836	0.5795538	0.57665324
0.0	0.01271693	0.009894681	0.023614412	0.011265637	0.020172892	0.0088734515	0.031834774	0.011372801	0.006142227
0.0	0.48296663	0.6751686	0.606315	0.45017454	0.1777726	0.26384437	0.15087241	0.5038241	0.42815202
0.0	0.030328205	0.8376406	0.13753332	0.58961064	0.96348345	0.008526124	0.19999498	0.6413904	0.038002454
0.0	0.039069347	0.81508595	0.12660274	0.7019194	0.9225749	0.016467812	0.21084681	0.49578226	0.030650588
0.0	0.5508199	0.5663417	0.5875454	0.58452946	0.5837101	0.5684532	0.5701373	0.5801901	0.5771886
0.0	0.013608962	0.026441447	0.016264722	0.006221959	0.0016269687	0.0063148225	0.015926125	0.015677145	0.006574519
0.0	0.5029161	0.5316896	0.58379203	0.7154017	0.29860494	0.43180925	0.35162565	0.486215	0.46761274
0.0	0.5510321	0.565971	0.5873676	0.5837018	0.58338934	0.5682636	0.56951505	0.579498	0.57670385
0.0	0.008645138	0.029055962	0.026099829	0.012278941	0.0076618893	0.0027106137	0.02981683	0.061346408	0.026632417
0.0	0.4356761	0.5779976	0.51251143	0.6699764	0.52532697	0.48737824	0.35254833	0.5142568	0.22995214
0.0	0.034427796	0.86039025	0.14648558	0.5644165	0.9332629	0.012209289	0.24019048	0.43361786	0.035640486
0.0	0.010802856	0.04440271	0.0923964	0.009088236	0.09698751	0.004880762	0.051135857	0.020886702	0.011953441
0.0	0.010772615	0.044511408	0.09274371	0.009133165	0.096720226	0.004915891	0.051313978	0.020865727	0.011913732
0.0	0.03409855	0.83767766	0.11127501	0.709758	0.8612345	0.018521167	0.21404634	0.3942932	0.047715466
0.0	0.010132244	0.0494628	0.028679548	0.017559296	0.014283848	0.008253632	0.04287748	0.015005041	0.015486247
0.0	0.010103178	0.049433675	0.028813962	0.01765082	0.014205783	0.008313356	0.04302537	0.014986327	0.015428507
0.0	0.011793143	0.85362154	0.071651086	0.89531803	0.9670708	0.02469526	0.19434164	0.47120193	0.024485981
0.0	0.08283744	0.6153036	0.31045118	0.6537538	0.6230563	0.43488428	0.40621027	0.5234212	0.34487653
0.0	0.5511068	0.5658	0.58778304	0.58358	0.58380437	0.5679762	0.569147	0.5795217	0.5766809
0.0	0.012278091	0.012473202	0.00985321	0.0059862146	0.022376744	0.0102330055	0.017902516	0.019292545	0.009612443
0.0	0.043731004	0.82895994	0.106926575	0.75589037	0.97447646	0.020873455	0.19110212	0.5710292	0.022632686
0.0	0.49825338	0.66908216	0.5005207	0.5471418	0.52413595	0.4993861	0.3920893	0.5418722	0.33550626
0.0	0.038632073	0.77261144	0.049328156	0.8684453	0.89883405	0.008587885	0.27111426	0.52803826	0.03498553
0.0	0.016240798	0.018395752	0.007875872	0.01396035	0.02478906	0.0035682959	0.12290257	0.03315538	0.010635277
0.0	0.011754468	0.017012639	0.017204696	0.0037164488	0.02751632	0.00576168	0.052656904	0.1661581	0.010275185
0.0	0.01641316	0.09443965	0.03069839	0.018553987	0.031538222	0.0074336305	0.017827403	0.044772543	0.005933946
0.0	0.021595959	0.085714266	0.027431296	0.008137488	0.05847089	0.007324099	0.02065705	0.2197109	0.015679648
0.0	0.010545593	0.089427345	0.015696686	0.010363789	0.016075058	0.0030941174	0.037893243	0.26563868	0.014751126
0.0	0.029918315	0.8313663	0.11716061	0.8203905	0.9259437	0.007455264	0.20175	0.6547124	0.03627025
0.0	0.01720264	0.06653788	0.052606165	0.01269924	0.09218265	0.014936468	0.087836355	0.01627827	0.014839016
0.0	0.013651673	0.080461435	0.023705695	0.0100735305	0.05312697	0.0075345617	0.03439354	0.009459026	0.0068973154
0.0	0.010938498	0.010587788	0.013937127	0.00094672927	0.010886465	0.01173889	0.031298686	0.019115468	0.0064115776
0.0	0.48743	0.41980878	0.47103333	0.3632285	0.53356385	0.31994495	0.3604381	0.5002634	0.4586941
0.0	0.017599104	0.0853957	0.012539453	0.00665808	0.037538033	0.0072928607	0.06202077	0.067301445	0.014704691
0.0	0.015812127	0.036725793	0.062459257	0.023047365	0.06791066	0.013292792	0.09061695	0.051375605	0.009984551
0.0	0.009910703	0.029062232	0.027868668	0.004586482	0.016863672	0.008872164	0.0350378	0.010293863	0.013444202
0.0	0.016136937	0.050271932	0.06855784	0.045501765	0.13548551	0.009940651	0.03665827	0.07480477	0.015603731
0.0	0.013792373	0.05279532	0.01966966	0.004625942	0.13182446	0.009798901	0.029269971	0.026926044	0.009325758
0.0	0.015663236	0.08733425	0.04597971	0.024758479	0.022034343	0.003517303	0.071432486	0.101704575	0.011907306
0.0	0.008562305	0.02315616	0.013869386	0.04036331	0.0025986999	0.007909439	0.04135798	0.01885856	0.011287287
0.0	0.019260542	0.073725924	0.030399658	0.04102735	0.013887268	0.013268368	0.1228846	0.13979821	0.015137111
0.0	0.010303082	0.049930815	0.03483631	0.023907093	0.0043325014	0.012750986	0.08911824	0.112000115	0.007978501
0.0	0.016275957	0.035422083	0.026325716	0.009228255	0.012749713	0.011294287	0.048684876	0.073799215	0.022530893
0.0	0.015070109	0.017421877	0.031992212	0.02650502	0.016096046	0.012246944	0.033033147	0.0178529	0.014003008
0.0	0.008200474	0.04140858	0.011235176	0.011868355	0.008743181	0.011585021	0.117959954	0.07667057	0.014805551
0.0	0.013870807	0.034991447	0.039264515	0.005074499	0.03566216	0.014756444	0.22667032	0.05370796	0.017106568
0.0	0.013499488	0.0073993537	0.01894913	0.007380693	0.0022246926	0.0029064987	0.017382424	0.010477131	0.012320935
0.0	0.015824286	0.11871765	0.048371892	0.029985301	0.72300744	0.012279474	0.101670645	0.07053194	0.012990406
0.0	0.003951359	0.0060328078	0.02023213	0.00071419886	0.014773542	0.00409521	0.0056473953	0.01261109	0.0076493523
0.0	0.011974799	0.007458405	0.045226328	0.005598944	0.01261764	0.0062664873	0.013494943	0.051184624	0.009910192
0.0	0.5499181	0.5655079	0.5872787	0.583789	0.583738	0.56853604	0.570175	0.5795366	0.5761539
0.0	0.55154884	0.5654721	0.58662564	0.5841707	0.5823188	0.567103	0.56937826	0.5787109	0.57644475
0.0	0.016069628	0.17945148	0.0388424	0.04307633	0.053177644	0.012482244	0.08040325	0.0995999	0.023053277
0.0	0.014131584	0.022693126	0.07107874	0.009370902	0.44690466	0.006673886	0.048683636	0.24081856	0.01551057
0.0	0.0270574	0.17618959	0.08574095	0.2443881	0.018592766	0.017110184	0.17268917	0.23429371	0.026958225
0.0	0.01261985	0.007077068	0.019201655	0.00096681976	0.0096610375	0.005733603	0.011711401	0.01821032	0.009235186
0.0	0.47077855	0.39988044	0.49303523	0.43873784	0.56963044	0.5088922	0.4601971	0.40298024	0.46951792
0.0	0.023532884	0.8512195	0.31484634	0.8786234	0.9822099	0.017037177	0.4425587	0.7686534	0.029520262
0.0	0.023621049	0.8515342	0.31540355	0.8786838	0.982251	0.017086215	0.44238678	0.76911634	0.029547986
0.0	0.01275173	0.271077	0.019294111	0.4074739	0.04046801	0.010989622	0.0936459	0.19115366	0.026564714
0.0	0.012022588	0.0074528935	0.045224547	0.0055809226	0.012655639	0.0062490064	0.013448422	0.050997846	0.009907741
0.0	0.023709564	0.07922093	0.05718046	0.012437583	0.05095244	0.006179736	0.07143011	0.1648249	0.024991885
0.0	0.016667385	0.16472962	0.07169673	0.023112003	0.048620474	0.012760779	0.08847409	0.2259881	0.008612783
0.0	0.01223769	0.21575424	0.079734854	0.0184414	0.14952247	0.005248567	0.16573377	0.29600006	0.033024292
0.0	0.014261835	0.07699868	0.029055228	0.1243323	0.04028691	0.010643279	0.079891555	0.057328984	0.01359939
0.0	0.023046687	0.36363852	0.12742463	0.43493605	0.898566	0.006256535	0.2840928	0.6460967	0.03111499
0.0	0.023013718	0.36297393	0.1276436	0.43578145	0.8996283	0.0062625925	0.28402877	0.6460984	0.031033507
0.0	0.028601248	0.32294023	0.049051557	0.6452912	0.96216106	0.008826426	0.19026394	0.58769476	0.028965035
0.0	0.02298872	0.3631361	0.1277075	0.4351274	0.89933157	0.0062651155	0.28408414	0.6461577	0.031076668
0.0	0.023106705	0.36378285	0.12759797	0.43457395	0.89903164	0.006261447	0.28408122	0.64608794	0.031138618
0.0	0.02308496	0.36247963	0.12756032	0.43409067	0.89812905	0.0062497556	0.28402805	0.64635545	0.030873934
0.0	0.022949874	0.36260226	0.12747699	0.43399978	0.8993948	0.00624296	0.2842852	0.64597094	0.031087141
0.0	0.02305175	0.3633491	0.12768754	0.4349385	0.89891094	0.006258967	0.28431803	0.6463627	0.031146128
0.0	0.023027623	0.36361295	0.12765844	0.4349775	0.89847976	0.00625932	0.28417143	0.6460807	0.03107241
0.0	0.02297508	0.36297753	0.12769105	0.4335636	0.89870626	0.006239819	0.28400543	0.64544463	0.031046871
0.0	0.023087243	0.36185887	0.1274413	0.43467605	0.8985871	0.0062388764	0.2841802	0.64609236	0.031046135
0.0	0.012219835	0.15066555	0.061659947	0.022511004	0.008775973	0.0047376417	0.08044303	0.039712586	0.016458556
0.0	0.47682172	0.531142	0.5858691	0.41691422	0.39738238	0.3781707	0.29401642	0.4702647	0.45097074
0.0	0.5513036	0.56588113	0.5874463	0.58226913	0.5810917	0.56805795	0.56928915	0.57865834	0.5772336
0.0	0.011208145	0.11032055	0.08260906	0.040768363	0.11756388	0.005331214	0.117138416	0.26662338	0.01871413
0.0	0.022406956	0.25707188	0.1190828	0.6055839	0.73062	0.0123137925	0.18057601	0.53162575	0.02315319
0.0	0.0070254044	0.0068582445	0.009075598	0.0085675195	0.0045709084	0.015385006	0.014870626	0.01785816	0.006228283
0.0	0.015708426	0.050024558	0.060076352	0.0013259004	0.038010743	0.007906165	0.08272943	0.15284741	0.013478048
0.0	0.5512137	0.56591755	0.58694416	0.58407414	0.5833331	0.5683605	0.56935817	0.5802528	0.57715243
0.0	0.01690594	0.036339626	0.046037264	0.0044441014	0.021116668	0.009378598	0.013177579	0.012542387	0.012380193
0.0	0.55203056	0.5661027	0.587207	0.58331275	0.58241326	0.56893146	0.5700949	0.57940316	0.576048
0.0	0.010353479	0.046284217	0.05689617	0.033947002	0.0054882932	0.007921339	0.013906969	0.031209938	0.0105397375
0.0	0.027698413	0.8653957	0.08246042	0.575112	0.8917819	0.011991431	0.22240996	0.5597441	0.03136024
0.0	0.032169152	0.659313	0.104357705	0.79010594	0.95947725	0.00814344	0.24930368	0.64378035	0.031001316
0.0	0.032429904	0.6592398	0.10437016	0.7904795	0.9594529	0.008143672	0.2493493	0.64434195	0.030989753
0.0	0.017481001	0.113379695	0.034076363	0.0361774	0.07839231	0.007220048	0.04985558	0.24954474	0.012147914
0.0	0.014561572	0.042444374	0.010927634	0.01822128	0.0661446	0.007306201	0.014761685	0.1078961	0.008187976
0.0	0.013497527	0.007350988	0.018832466	0.0073977914	0.002237043	0.0028993257	0.017449662	0.0104287155	0.012313173
0.0	0.55146635	0.5662173	0.5870776	0.5835741	0.5843803	0.56886566	0.56968635	0.58031255	0.57745963
0.0	0.5233482	0.45972496	0.3808552	0.55850065	0.41881132	0.5100203	0.48020303	0.4839689	0.48656508
0.0	0.014837747	0.015602086	0.02435868	0.008186807	0.0066443696	0.008842707	0.013440017	0.03470086	0.012061817
0.0	0.016503066	0.019794557	0.013086006	0.005171017	0.0068021175	0.013260354	0.0077644847	0.011695076	0.0022500064
0.0	0.016554674	0.019896103	0.013036973	0.0051803095	0.006795011	0.013273143	0.007775171	0.011725826	0.0022478953
0.0	0.010144173	0.08320948	0.040620524	0.022010954	0.075235404	0.014088993	0.14747521	0.18426369	0.019250948
0.0	0.008325489	0.015650846	0.05377626	0.0068346118	0.019062243	0.0076188087	0.032989614	0.04250444	0.009165841
0.0	0.02359879	0.85119486	0.31532088	0.87905324	0.98222923	0.017029896	0.4423518	0.76862967	0.029594852
0.0	0.023553893	0.8515278	0.31521234	0.87872064	0.9822671	0.01701434	0.44210416	0.76830035	0.029504951
0.0	0.014096922	0.040745042	0.008892016	0.024084432	0.020765848	0.005513913	0.06405017	0.23076633	0.012301587
0.0	0.5516431	0.56572014	0.5873659	0.58549243	0.58317506	0.56781054	0.5688678	0.5802248	0.57643867
0.0	0.55173355	0.5667261	0.58738095	0.5855741	0.5843509	0.5675144	0.5699339	0.5809175	0.5767951
0.0	0.55111146	0.56632745	0.5872138	0.5849609	0.58436626	0.5681468	0.5703338	0.5806189	0.5766135
0.0	0.5504918	0.56518286	0.5869785	0.58437955	0.58334225	0.5671445	0.5691511	0.5805879	0.5756162
0.0	0.5517114	0.5652539	0.5876238	0.5854333	0.5828218	0.5677747	0.56944114	0.58015025	0.576754
0.0	0.55126053	0.5645896	0.5867393	0.5851787	0.5820331	0.566982	0.57000583	0.5796329	0.57651645
0.0	0.55131793	0.5660867	0.58779794	0.58520997	0.5828228	0.5676737	0.57009906	0.5805517	0.5766374
0.0	0.5516785	0.56616086	0.5867952	0.5856499	0.58302206	0.567821	0.570409	0.5802194	0.57699305
0.0	0.5514925	0.5660106	0.5868894	0.58476955	0.5838747	0.56795305	0.5696608	0.58031243	0.5769972
0.0	0.5505587	0.5660625	0.5869515	0.5837632	0.5819562	0.56814986	0.56970114	0.57947856	0.57674456
0.0	0.017841935	0.052741848	0.07605978	0.012266618	0.019982953	0.0042617866	0.06933011	0.13131148	0.015823692
0.0	0.010457721	0.049799394	0.008906748	0.00443338	0.01041477	0.008497817	0.010304569	0.017142843	0.0127388425
0.0	0.01044828	0.050079223	0.008929194	0.004436761	0.010488265	0.008471847	0.01031197	0.017288238	0.012708641
0.0	0.41746715	0.39764988	0.38908613	0.47045437	0.61962426	0.40523687	0.43555486	0.4419191	0.50749034
0.0	0.007985214	0.020680457	0.01872175	0.007938963	0.020423606	0.005295539	0.04032792	0.027370611	0.018662283
0.0	0.38055316	0.6836865	0.35968518	0.38900828	0.32501975	0.24325043	0.37693232	0.43153042	0.4832112
0.0	0.010958016	0.018673556	0.040499397	0.012061215	0.025508365	0.0067601935	0.03484535	0.19745621	0.01602993
0.0	0.50563514	0.36996818	0.36383352	0.50563836	0.63571626	0.45343983	0.448286	0.54396206	0.45508698
0.0	0.40630105	0.7148641	0.55085236	0.92749697	0.7411421	0.45118856	0.44374847	0.58342224	0.44292244
0.0	0.009485946	0.042719565	0.04940949	0.009357552	0.10588667	0.0059328265	0.036037914	0.035493635	0.01573166
0.0	0.015418948	0.22272605	0.09442391	0.008120188	0.015112817	0.016793307	0.09876728	0.11970563	0.021517796
0.0	0.00983943	0.026758961	0.009222619	0.0069930516	0.017813563	0.010410579	0.08142327	0.027330006	0.019991387
0.0	0.011838871	0.043204647	0.012835767	0.0047508758	0.008875364	0.01066888	0.03834625	0.056174934	0.022291636
0.0	0.010733795	0.063148975	0.031221423	0.07764815	0.06533158	0.009995808	0.030623384	0.06030354	0.014499824
0.0	0.010733795	0.063148975	0.031221423	0.07764815	0.06533158	0.009995808	0.030623384	0.06030354	0.014499824
0.0	0.015418948	0.22272605	0.09442393	0.008120191	0.015112817	0.016793307	0.09876728	0.11970561	0.021517796
0.0	0.010020437	0.042801343	0.03562349	0.015891187	0.012459137	0.010446388	0.040895138	0.1800091	0.015052566
0.0	0.5508898	0.56686634	0.58665067	0.5843038	0.58265746	0.5688253	0.56963736	0.58024	0.57611674
0.0	0.011838865	0.043204647	0.012835767	0.0047508758	0.00887536	0.01066888	0.03834625	0.056174934	0.022291645
0.0	0.55102897	0.5675345	0.5865604	0.5835764	0.5827424	0.56868035	0.56976384	0.5800769	0.5769875
0.0	0.009485946	0.042719577	0.04940949	0.009357552	0.10588667	0.0059328265	0.036037914	0.035493635	0.01573166
0.0	0.009463624	0.042543408	0.049307007	0.009333774	0.10581464	0.005911733	0.036048815	0.035380285	0.015573774
0.0	0.5504585	0.5659758	0.5862319	0.5848455	0.5831017	0.5673937	0.5699987	0.58007294	0.5761111
0.0	0.010151636	0.03596662	0.012051548	0.01030261	0.021996247	0.0087741185	0.043901775	0.08310405	0.016961401
0.0	0.01014323	0.03608732	0.012012387	0.010256484	0.021957913	0.008732943	0.04406589	0.08303205	0.016835457
0.0	0.00983943	0.026758961	0.009222619	0.0069930516	0.017813563	0.010410579	0.08142327	0.027330006	0.019991387
0.0	0.010020437	0.042801328	0.035623502	0.015891187	0.012459131	0.010446388	0.040895138	0.18000908	0.015052566
0.0	0.0099894535	0.06623062	0.018056693	0.017063214	0.013313374	0.0070853657	0.028990293	0.09110439	0.020814085
0.0	0.0101516405	0.03596662	0.012051548	0.01030261	0.021996247	0.0087741185	0.043901775	0.08310405	0.016961401
0.0	0.55034345	0.56519336	0.58609074	0.58358747	0.5805259	0.567356	0.56752074	0.5789976	0.575921
0.0	0.5777458	0.7906974	0.5949406	0.77727973	0.76431656	0.5152631	0.46665484	0.54069746	0.5328007
0.0	0.011913383	0.021644233	0.060967267	0.009965526	0.025688834	0.0055419276	0.03917842	0.075013936	0.01787482
0.0	0.48013073	0.6175279	0.31565198	0.849702	0.40123597	0.42916507	0.37119985	0.5150001	0.5050505
0.0	0.013799706	0.10149989	0.027364766	0.054295547	0.017596912	0.009087519	0.050637767	0.11759455	0.01744559
0.0	0.009989128	0.06629084	0.019107008	0.033459235	0.013936523	0.009678691	0.04304497	0.10176994	0.01738687
0.0	0.45576528	0.3798719	0.3367056	0.22507021	0.33766916	0.418338	0.48892024	0.31842566	0.50586694
0.0	0.5591896	0.4382963	0.30784288	0.5893555	0.57703805	0.47354308	0.33207968	0.43519056	0.4483976
0.0	0.5619325	0.31801707	0.4812709	0.2891683	0.20896068	0.49990067	0.36420718	0.4780571	0.5241259
0.0	0.017447373	0.056042258	0.07317934	0.015567044	0.06562989	0.0103244055	0.08711173	0.34830138	0.018869877
0.0	0.010783998	0.05481973	0.030390298	0.07330125	0.005606159	0.0071770754	0.04503103	0.14765583	0.019586656
0.0	0.008947066	0.13408613	0.06801938	0.0117298765	0.026513923	0.00816247	0.11509218	0.011651874	0.014167383
0.0	0.010321925	0.055065326	0.03476087	0.012144727	0.02686296	0.007143902	0.037730448	0.20643322	0.01397378
0.0	0.010770912	0.03267094	0.03556665	0.0010766068	0.03235161	0.010718641	0.036859233	0.11016162	0.009657457
0.0	0.025462752	0.6209907	0.08974405	0.6918311	0.9267057	0.0138838915	0.23461533	0.52906984	0.033833202
0.0	0.006052807	0.05084635	0.030954566	0.031297933	0.003702265	0.0050842348	0.01839614	0.020234527	0.008959428
0.0	0.0060664024	0.05076325	0.030948853	0.03130606	0.00371945	0.0050933384	0.018363036	0.02028051	0.00897817
0.0	0.015905466	0.034078326	0.112743825	0.008443096	0.046722684	0.013404996	0.08997064	0.12824346	0.007830727
0.0	0.015199866	0.15077502	0.016945157	0.0032415234	0.0023012923	0.008765099	0.09900437	0.09657749	0.012668904
0.0	0.5505558	0.5652483	0.58687764	0.5842558	0.58362764	0.56843084	0.5694449	0.5798041	0.576527
0.0	0.010733795	0.063148975	0.031221423	0.07764815	0.06533158	0.009995808	0.030623384	0.06030354	0.014499824
0.0	0.007646601	0.03199676	0.014467631	0.010232281	0.006251326	0.0091909105	0.01431076	0.02440435	0.016601708
0.0	0.013278097	0.07258822	0.024060937	0.011654636	0.007732237	0.002700082	0.050904706	0.1043123	0.005678854
0.0	0.008903285	0.016197916	0.0352879	0.015499725	0.0102075795	0.012055676	0.029464621	0.095129065	0.0061050337
0.0	0.551427	0.5654659	0.58801025	0.58390313	0.5823275	0.5670698	0.56969225	0.57976544	0.57542866
0.0	0.009398554	0.017618587	0.029390937	0.009082307	0.014649002	0.010303864	0.014653304	0.017089883	0.004489109
0.0	0.55169797	0.5667606	0.58766043	0.5829992	0.583847	0.56845397	0.5704521	0.5803454	0.5765175
0.0	0.55104417	0.56565076	0.58766204	0.5832831	0.58351237	0.56837565	0.56971943	0.5802925	0.57723176
0.0	0.5507686	0.5657905	0.5867696	0.5822451	0.5835985	0.5676527	0.56922096	0.5794504	0.57688904
0.0	0.55080867	0.5657614	0.58753145	0.58217853	0.5838534	0.5681088	0.56982625	0.5796545	0.57721734
0.0	0.55053097	0.5660656	0.58694345	0.58251166	0.5845	0.56815505	0.5692003	0.57808125	0.5767407
0.0	0.55141187	0.5667484	0.5873389	0.58273816	0.5839683	0.5684163	0.5691974	0.5800736	0.5771954
0.0	0.47305512	0.47361562	0.34651998	0.56830907	0.43818298	0.39466813	0.38096347	0.52951086	0.4537021
0.0	0.4744355	0.38125268	0.30805498	0.44593996	0.1567202	0.48990008	0.4806713	0.3898681	0.49783912
0.0	0.55203724	0.5663631	0.58837074	0.5835238	0.5844898	0.56931263	0.5712484	0.5812829	0.5769415
0.0	0.5521616	0.56763625	0.5885092	0.5839751	0.58471817	0.5690147	0.57097846	0.58128554	0.5778378
0.0	0.007151844	0.026259298	0.043805532	0.002964076	0.009813152	0.0038710234	0.07648498	0.0155911995	0.006310716
0.0	0.49772727	0.34890127	0.43456364	0.37362015	0.66963375	0.40415227	0.46391016	0.49378493	0.3314825
0.0	0.0132902665	0.012416035	0.032894224	0.0056872093	0.0059263785	0.012228356	0.020242704	0.06353997	0.008745289
0.0	0.013207065	0.012344626	0.032677315	0.0056773755	0.0058755684	0.012178703	0.020108428	0.063078314	0.008647619
0.0	0.47735858	0.52811813	0.42785582	0.7623119	0.51324147	0.49267757	0.2877468	0.6339039	0.49746177
0.0	0.009060683	0.02945474	0.031510327	0.0036874097	0.004823833	0.0076916097	0.010847661	0.037706673	0.012041906
0.0	0.41915125	0.64438057	0.5813133	0.48069277	0.48288947	0.37984082	0.45965454	0.5916834	0.45155284
0.0	0.010528371	0.007923824	0.026529301	0.0011560775	0.011184996	0.008309627	0.015833586	0.034541726	0.0048344885
0.0	0.012405137	0.025196971	0.039212476	0.0067152944	0.008266838	0.009121891	0.07181585	0.106682025	0.013057615
0.0	0.015459393	0.019161712	0.027030187	0.0053929505	0.024999712	0.008965528	0.04821553	0.15016566	0.013422521
0.0	0.0072475323	0.01693262	0.04478948	0.0030133978	0.009113038	0.004151218	0.08960265	0.030045953	0.0074131335
0.0	0.37247923	0.48836958	0.4380035	0.5603313	0.57433224	0.3677064	0.375098	0.19021426	0.40358636
0.0	0.0077747046	0.014336546	0.007194691	0.0031091548	0.011211565	0.007952065	0.014246781	0.012847803	0.0070586293
0.0	0.44369933	0.51688856	0.43173954	0.70244867	0.61540043	0.47401053	0.4241295	0.32831216	0.50455844
0.0	0.009531431	0.08217421	0.007748117	0.01174164	0.04202659	0.009264073	0.022483762	0.031383153	0.010593594
0.0	0.4824141	0.31382293	0.48747346	0.84102494	0.44273785	0.4643629	0.392982	0.47201854	0.47508273
0.0	0.37300673	0.39364353	0.4478331	0.9145653	0.68647164	0.50171417	0.40229347	0.45704132	0.48010942
0.0	0.5512369	0.5658207	0.586552	0.5846204	0.58292884	0.56792665	0.57025355	0.58049065	0.57701415
0.0	0.008241455	0.008532277	0.048059486	0.0063507063	0.093910985	0.010547763	0.10400661	0.14217074	0.0090619335
0.0	0.0073349793	0.03869083	0.011251821	0.004103338	0.040545695	0.011250584	0.063087925	0.06285201	0.010663975
0.0	0.46395704	0.60503566	0.34666133	0.39314198	0.64753485	0.48933178	0.41874024	0.3032051	0.49668446
0.0	0.5173531	0.30185616	0.46175027	0.100127526	0.46378586	0.513704	0.4658435	0.5167016	0.35851347
0.0	0.55223095	0.56800085	0.5883819	0.5842956	0.58336276	0.567988	0.5706	0.58070874	0.57543707
0.0	0.55060256	0.56618357	0.5880122	0.58389366	0.5847676	0.5695144	0.571447	0.58155674	0.57757825
0.0	0.39664564	0.9340543	0.3625423	0.9571029	0.96296126	0.2686977	0.2793627	0.52499735	0.44403774
0.0	0.025995662	0.8739145	0.108354166	0.82808304	0.92938626	0.010017688	0.23059376	0.620258	0.03392073
0.0	0.50479376	0.48801887	0.48109272	0.45794976	0.6194435	0.3823772	0.42371166	0.63232404	0.39235142
0.0	0.0077446387	0.018234821	0.032602705	0.006506951	0.0052304566	0.010198802	0.016095057	0.061535567	0.0060193725
0.0	0.013962667	0.00840881	0.01458859	0.0044080643	0.0065795314	0.012988903	0.017851304	0.037617214	0.0105788605
0.0	0.4791992	0.79731846	0.44264472	0.20222498	0.5758625	0.35260177	0.36337224	0.52177113	0.49480236
0.0	0.013562309	0.20782231	0.050926745	0.014735882	0.015914187	0.0059054703	0.107019395	0.20737289	0.01501699
0.0	0.014615683	0.09924244	0.08376	0.0017676255	0.03433707	0.008821301	0.048262052	0.06519947	0.01683844
0.0	0.011323605	0.076330476	0.02893695	0.008264412	0.010487795	0.010713454	0.04789405	0.14355744	0.010232682
0.0	0.0072231214	0.009385286	0.035195608	0.008811646	0.017088247	0.011503084	0.039092135	0.024291508	0.007995722
0.0	0.011152193	0.015447685	0.06309524	0.013626077	0.044861317	0.012593574	0.07582503	0.055002227	0.010489656
0.0	0.00929529	0.016478227	0.04735405	0.017513052	0.017645124	0.0155860325	0.042517863	0.08663858	0.013286621
0.0	0.015850432	0.05695885	0.022173055	0.013724223	0.014419337	0.007533867	0.017760348	0.03959187	0.012625918
0.0	0.01589793	0.057164308	0.022114635	0.013784748	0.014375301	0.007534715	0.017767437	0.039252914	0.0126151815
0.0	0.017831577	0.053851847	0.07968669	0.022005178	0.035886627	0.008846732	0.031038452	0.14421949	0.015323015
0.0	0.010068363	0.17073186	0.038240217	0.04596367	0.06426373	0.008754259	0.05108239	0.09206375	0.0142249
0.0	0.5495495	0.5662578	0.5860048	0.58309346	0.5823001	0.5669129	0.56836265	0.5790678	0.57690066
0.0	0.42989936	0.3753622	0.37222075	0.15590633	0.26100236	0.35493314	0.43386748	0.5603781	0.5314714
0.0	0.0054545263	0.018163713	0.006460413	0.034917343	0.0061390204	0.012871876	0.036724333	0.058516297	0.009614537
0.0	0.03208135	0.7785577	0.09858344	0.37401375	0.9290027	0.013955993	0.2400527	0.5306173	0.026449421
0.0	0.5503264	0.56586766	0.5864571	0.5850757	0.58289015	0.56886446	0.5696467	0.5780934	0.57658464
0.0	0.4587283	0.4878996	0.43391275	0.8334523	0.41921994	0.50812167	0.32579142	0.49938396	0.46074817
0.0	0.00708649	0.020360127	0.025195848	0.024355704	0.007509174	0.0065132547	0.028927365	0.02630806	0.00575919
0.0	0.5127674	0.8871347	0.45825434	0.85844636	0.981313	0.42984763	0.27130604	0.6455303	0.4839601
0.0	0.0340115	0.7451751	0.10340221	0.74164885	0.9591837	0.020674942	0.23611555	0.6813242	0.019986557
0.0	0.028038537	0.7424782	0.09404103	0.70986897	0.9309162	0.019068792	0.2751027	0.5133062	0.04148647
0.0	0.47401562	0.90023726	0.4673237	0.9041046	0.97721547	0.4118117	0.28353336	0.4762455	0.5414067
0.0	0.0048572402	0.014006695	0.082701415	0.0019298998	0.07017642	0.0050310483	0.019372612	0.03585804	0.010445184
0.0	0.5510495	0.5670266	0.586846	0.5855724	0.5831542	0.5688596	0.56977063	0.5801544	0.5770591
0.0	0.35995254	0.46243063	0.48869425	0.3544299	0.33203372	0.46221918	0.14869078	0.4693649	0.4231848
0.0	0.017882172	0.014423227	0.020014053	0.076846756	0.0070724892	0.007855454	0.09071232	0.08427938	0.016573815
0.0	0.0039455434	0.006029903	0.020314435	0.0007144255	0.0148712	0.004104967	0.0056892456	0.012679937	0.007634923
0.0	0.5507464	0.5655037	0.58771616	0.58414507	0.5829944	0.5681287	0.5695359	0.58043164	0.5766355
0.0	0.0039440463	0.006081395	0.020344803	0.00071500824	0.014979887	0.0041056224	0.005707363	0.012658953	0.0076010665
0.0	0.00792784	0.014021842	0.023615513	0.008305949	0.005365652	0.011571919	0.026908671	0.026861235	0.012162732
0.0	0.0052616512	0.013400324	0.032510575	0.0068353945	0.001747473	0.01945876	0.007080078	0.03948855	0.010650009
0.0	0.009731251	0.012131753	0.0297894	0.00555994	0.009788672	0.008272865	0.01658162	0.016224245	0.010367893
0.0	0.0058186906	0.0102460245	0.03891515	0.0011689261	0.025544759	0.004582315	0.01918711	0.079570524	0.012872519
0.0	0.0051033082	0.012463755	0.053173263	0.0008464657	0.053010702	0.004607133	0.014990044	0.04052442	0.0087278625
0.0	0.018040031	0.06989798	0.017622111	0.02132443	0.061169434	0.0072675687	0.04046722	0.065832585	0.0143353585
0.0	0.46476996	0.45664302	0.5012186	0.4008881	0.6629903	0.35526705	0.34143037	0.50057733	0.39796278
0.0	0.012154365	0.013309859	0.0069479984	0.0066135726	0.009822646	0.005918409	0.016333615	0.014282679	0.0087410575
0.0	0.008320129	0.010404415	0.042728283	0.006556371	0.0588663	0.009229253	0.15689075	0.107820116	0.01248827
0.0	0.5508607	0.5654757	0.5866292	0.58297724	0.58338374	0.5663669	0.56978375	0.57924414	0.5766419
0.0	0.5512685	0.56540036	0.58657604	0.58302414	0.5831503	0.567531	0.56994647	0.5796343	0.57662237
0.0	0.009795251	0.020300606	0.107732326	0.0031939794	0.008503974	0.0034005642	0.053458318	0.016407127	0.0066153677
0.0	0.008409672	0.012256598	0.040928416	0.005566244	0.0536666	0.00855583	0.036494385	0.010134128	0.012651821
0.0	0.014187764	0.026238088	0.06432572	0.005098357	0.009636555	0.003180007	0.109468386	0.0840838	0.0048326976
0.0	0.4822121	0.3952397	0.36605522	0.46460825	0.4484588	0.25009787	0.48865542	0.5531572	0.2259208
0.0	0.55074126	0.56605387	0.5878225	0.5846371	0.58369744	0.5679276	0.5691295	0.57998693	0.57701194
0.0	0.55079687	0.5658654	0.58608824	0.5829878	0.5827313	0.5684849	0.57002985	0.5803593	0.5768831
0.0	0.38042495	0.62035316	0.43991956	0.6159157	0.3164967	0.4181652	0.45658907	0.31091863	0.2546096
0.0	0.009623877	0.011651319	0.01056671	0.004488868	0.009690422	0.012090135	0.032982238	0.024553265	0.002966361
0.0	0.02883038	0.86118823	0.09684926	0.56317055	0.91245556	0.020161685	0.26515386	0.4215883	0.020837082
0.0	0.028830374	0.86118823	0.09684926	0.56317073	0.91245556	0.020161685	0.26515383	0.42158833	0.020837082
0.0	0.003356502	0.0062285103	0.01725592	0.0057322383	0.13104348	0.010458663	0.016505597	0.019596854	0.0053858394
0.0	0.02383839	0.8288801	0.10488747	0.66933674	0.978579	0.020551052	0.22008762	0.5904236	0.032128483
0.0	0.02383839	0.82888	0.10488752	0.6693368	0.978579	0.020551043	0.22008762	0.59042346	0.032128483
0.0	0.014083794	0.015030483	0.034864068	0.007357539	0.001481453	0.0054600616	0.012192766	0.05960648	0.005458436
0.0	0.46813807	0.4357667	0.28817305	0.50066185	0.5129249	0.47465235	0.38778588	0.42634478	0.40367714
0.0	0.014117575	0.015045852	0.03492178	0.007339776	0.0014882967	0.005503396	0.012227866	0.05897461	0.005497585
0.0	0.041572917	0.84171057	0.0837196	0.8290227	0.8768066	0.0154515635	0.1713604	0.5744206	0.030003535
0.0	0.041572917	0.84171057	0.0837196	0.8290227	0.87680656	0.0154515635	0.17136037	0.57442063	0.03000352
0.0	0.46422866	0.28843096	0.5202626	0.8823048	0.5939894	0.49612117	0.44508407	0.51632845	0.4878047
0.0	0.49813718	0.31160122	0.46094692	0.48028505	0.36922258	0.45208874	0.4327165	0.60203975	0.4195991
0.0	0.011924401	0.021134464	0.042221047	0.009689685	0.008891494	0.008836127	0.084270194	0.1450524	0.014866477
0.0	0.2266777	0.32489702	0.54773176	0.54081655	0.48255485	0.46869037	0.41792953	0.5152687	0.4637441
0.0	0.4570615	0.65878224	0.4088918	0.35074672	0.60202867	0.42030305	0.45089582	0.53766114	0.4982876
0.0	0.0055806027	0.037005946	0.0074134697	0.005664231	0.0040045036	0.0107393	0.020456675	0.011719186	0.009310321
0.0	0.43355456	0.62907624	0.32406196	0.27196273	0.45812902	0.50102615	0.33948353	0.5827533	0.4669568
0.0	0.013834499	0.015828803	0.0071021654	0.0105936285	0.007893867	0.006581645	0.010275893	0.02217614	0.0060653044
0.0	0.4829131	0.48751634	0.41513935	0.59023	0.18578057	0.43296373	0.44947383	0.66088355	0.49339783
0.0	0.006682965	0.018234983	0.018575512	0.0062929606	0.00697282	0.0136638135	0.016773673	0.047030535	0.0062002316
0.0	0.4782901	0.31745532	0.5249939	0.3830118	0.26326162	0.25489044	0.40869385	0.54882324	0.51314795
0.0	0.008876019	0.010443495	0.017748615	0.0010411415	0.0037791962	0.003631065	0.023031943	0.027470488	0.010930195
0.0	0.007752624	0.024367142	0.014094896	0.0036150222	0.041512456	0.008790963	0.078265674	0.010404273	0.008698711
0.0	0.009090487	0.031005215	0.02851647	0.041545257	0.014461697	0.0077578533	0.034927838	0.016040718	0.009307476
0.0	0.50827277	0.5678968	0.48152143	0.2324127	0.42849678	0.5115214	0.405709	0.5338569	0.43443918
0.0	0.3312853	0.6819674	0.50239885	0.20565766	0.33832964	0.4896162	0.42643693	0.19307682	0.3852682
0.0	0.3474705	0.36293945	0.20346196	0.36023575	0.29665288	0.5127981	0.34848905	0.3396095	0.40899825
0.0	0.005846149	0.0052937586	0.007975984	0.020130763	0.0016230607	0.009825351	0.04654321	0.049247246	0.003780354
0.0	0.010882252	0.029939247	0.013098082	0.0064381454	0.0023932105	0.017270708	0.029300673	0.07692653	0.012779276
0.0	0.008359193	0.025006	0.035007272	0.018723587	0.014661146	0.009822363	0.055115465	0.01147083	0.004880927
0.0	0.5520948	0.5658591	0.5863193	0.58474404	0.583413	0.5681887	0.5701021	0.5794424	0.5767149
0.0	0.551928	0.5674925	0.5882082	0.5843979	0.5837186	0.5687353	0.5705122	0.5802961	0.57698435
0.0	0.0053087743	0.010725919	0.028704265	0.003524259	0.007200889	0.0067852736	0.05144673	0.043248095	0.012759728
0.0	0.5507858	0.5664865	0.5870025	0.5840876	0.58083314	0.5670033	0.56997174	0.5788935	0.57661873
0.0	0.551138	0.56630194	0.5876243	0.58408314	0.58094394	0.56833214	0.5701511	0.5791075	0.57654226
0.0	0.5505473	0.5660599	0.587224	0.5840742	0.58071756	0.5679255	0.569876	0.5790824	0.5768739
0.0	0.54999083	0.56652623	0.58712554	0.5835018	0.581195	0.5665013	0.5686673	0.57921064	0.57509595
0.0	0.5513052	0.56613255	0.5873086	0.5850548	0.5799666	0.567699	0.56992257	0.57854784	0.5769135
0.0	0.55032635	0.56563777	0.5877066	0.58373386	0.5803512	0.56637853	0.57000357	0.5780076	0.5757759
0.0	0.55039084	0.56585646	0.58786327	0.5833195	0.58185804	0.5672064	0.5701079	0.5784646	0.5768038
0.0	0.5513292	0.56637716	0.5877012	0.5837269	0.58108187	0.5677794	0.57003796	0.5795659	0.5766788
0.0	0.55005467	0.56629604	0.5869908	0.58357227	0.5793149	0.5662624	0.56903917	0.57849276	0.57638025
0.0	0.017327532	0.023728322	0.022497678	0.0022435458	0.0020760817	0.008277652	0.03013534	0.026977627	0.01372068
0.0	0.0052895695	0.0107673975	0.028774379	0.0035218485	0.0071293055	0.006839575	0.051229175	0.043480042	0.012732835
0.0	0.0052895695	0.010767402	0.028774379	0.0035218485	0.0071293055	0.006839575	0.051229175	0.043480042	0.012732835
0.0	0.005302637	0.010813888	0.028764898	0.0035221495	0.0072269216	0.0068083727	0.051475286	0.043309256	0.012760521
0.0	0.551363	0.5654515	0.58636063	0.5826551	0.5834118	0.5679516	0.56929946	0.5797683	0.5762176
0.0	0.007968046	0.013598431	0.032595344	0.0080661075	0.007107602	0.009995883	0.04665547	0.26110506	0.0149277495
0.0	0.011961882	0.008243513	0.039510522	0.009783488	0.055794034	0.009042971	0.01301891	0.042747304	0.017922087
0.0	0.01251003	0.06359319	0.071811624	0.0007144357	0.0064102537	0.0067203213	0.059836935	0.014910053	0.014930111
0.0	0.5508405	0.56623006	0.5876887	0.58379036	0.5807288	0.56714	0.56988335	0.57891834	0.57694983
0.0	0.55003923	0.56569916	0.58737725	0.58311284	0.58097434	0.56799805	0.57000256	0.5784419	0.5769292
0.0	0.55134696	0.5663364	0.58790267	0.5825876	0.5805022	0.56815296	0.5667884	0.57827127	0.5760836
0.0	0.5514066	0.5657774	0.5874573	0.584399	0.5816208	0.56742984	0.569401	0.5789323	0.576606
0.0	0.5510582	0.5655082	0.58679754	0.5835706	0.58074266	0.5667001	0.5693769	0.57887155	0.575805
0.0	0.5508603	0.5661685	0.5867542	0.5836429	0.58100873	0.5665465	0.57009584	0.57853025	0.5761739
0.0	0.55095387	0.5665951	0.58669996	0.5838734	0.5812635	0.5678031	0.5701408	0.5774959	0.5770241
0.0	0.5492415	0.5657592	0.5856997	0.582985	0.58112466	0.5670899	0.56978476	0.5775638	0.5766168
0.0	0.55116695	0.5658737	0.5867591	0.5826321	0.580872	0.56843495	0.56925136	0.578577	0.57563233
0.0	0.5502275	0.5660544	0.586749	0.5853751	0.58262223	0.5681081	0.56927073	0.57940537	0.577023
0.0	0.55027926	0.5667175	0.5872485	0.5840216	0.5816903	0.5672104	0.569988	0.57835436	0.57665855
0.0	0.55105084	0.5667941	0.5875516	0.5830169	0.5801231	0.56829536	0.5685745	0.5794599	0.5762404
0.0	0.55139005	0.5663921	0.58788913	0.5838958	0.5806337	0.56696403	0.5695007	0.579409	0.57675
0.0	0.5509311	0.5655903	0.5859509	0.58374935	0.5807624	0.56784743	0.5696074	0.57915914	0.57658833
0.0	0.55146295	0.56590605	0.58804667	0.58373725	0.58089423	0.567528	0.56847197	0.57961696	0.57641536
0.0	0.55021614	0.5662279	0.58715475	0.5849126	0.5805991	0.5671918	0.56985104	0.57815963	0.5766329
0.0	0.55062383	0.56588167	0.5868482	0.58450866	0.58185816	0.56781316	0.5694458	0.57985663	0.5760459
0.0	0.5515598	0.56598514	0.58684915	0.5841835	0.5837176	0.56845474	0.56958795	0.58023375	0.5769942
0.0	0.5504428	0.5662083	0.58766913	0.5842571	0.5807082	0.5683726	0.56904435	0.57926065	0.575499
0.0	0.55070066	0.5637274	0.58648837	0.5841454	0.58390397	0.56764084	0.56875396	0.5789752	0.5769777
0.0	0.5503036	0.5662694	0.58619684	0.58290005	0.5845703	0.5675401	0.56887895	0.580016	0.5760906
0.0	0.55067563	0.5641086	0.58673584	0.58414173	0.5820604	0.56666124	0.57004255	0.57797766	0.57676667
0.0	0.5515025	0.5658507	0.58722025	0.5835924	0.5828689	0.56840765	0.56949353	0.5804253	0.57635283
0.0	0.5513616	0.5665513	0.5877129	0.5835346	0.580485	0.568315	0.5695218	0.57940567	0.5759285
0.0	0.55104256	0.56520116	0.5853107	0.5829937	0.5833256	0.56689835	0.5688078	0.57852775	0.5764404
0.0	0.551048	0.5654381	0.5857492	0.5830301	0.58072215	0.5658668	0.5700689	0.5774407	0.5763151
0.0	0.55089426	0.5667468	0.58738923	0.58354145	0.58137965	0.56739336	0.56972855	0.5791617	0.5767365
0.0	0.0035052602	0.023436636	0.030012503	0.0047345553	0.005806203	0.008141595	0.012626114	0.022174321	0.014286176
0.0	0.0035023151	0.023396203	0.030191736	0.0047297426	0.005748161	0.008126361	0.012661622	0.022079278	0.014274719
0.0	0.0034891362	0.023346169	0.030100143	0.0047171423	0.005800766	0.008105671	0.012531241	0.022028042	0.01432795
0.0	0.0035083196	0.023364464	0.030129503	0.0047231773	0.0057910206	0.008112398	0.012669125	0.022163106	0.014357913
0.0	0.0035016825	0.02349599	0.030195711	0.0047240825	0.0057535516	0.008150415	0.012702091	0.022241862	0.014384276
0.0	0.004882097	0.013773254	0.06481193	0.0055628773	0.011609677	0.008283145	0.03813699	0.099210665	0.008320546
0.0	0.009472649	0.008580531	0.02213758	0.0029204225	0.0022461761	0.0097424835	0.02096662	0.023277067	0.004836678
0.0	0.009465449	0.008610951	0.022161067	0.0029229994	0.0022333602	0.009751084	0.020933865	0.023155363	0.0048282114
0.0	0.009455698	0.008576995	0.022161407	0.0029195468	0.0022464595	0.009706005	0.020781482	0.023218175	0.004817302
0.0	0.009490866	0.008587515	0.02216982	0.0029272218	0.0022414706	0.009718173	0.02095886	0.023273556	0.0048178434
0.0	0.009484875	0.008616737	0.022235315	0.002916231	0.002239277	0.0097710835	0.020980492	0.023264809	0.0048044077
0.0	0.012302379	0.014750551	0.057567056	0.0035896164	0.009259046	0.0108798295	0.0531103	0.10186756	0.007807558
0.0	0.0040145884	0.026327688	0.02524128	0.0008769555	0.009139048	0.008199675	0.022951778	0.01723637	0.015805887
0.0	0.0040093204	0.026433604	0.025280507	0.00087545015	0.009154934	0.0082253935	0.02300882	0.017207898	0.01574925
0.0	0.004015458	0.026271617	0.025197195	0.0008744185	0.009104327	0.008173042	0.022760112	0.017143793	0.015743574
0.0	0.004017121	0.026284356	0.025288712	0.00087557617	0.009133307	0.0081825135	0.022928052	0.017214527	0.015792793
0.0	0.004017967	0.026331576	0.025258064	0.0008755953	0.00912875	0.008207049	0.022908319	0.017229272	0.015801646
0.0	0.005793566	0.019424414	0.046840638	0.0010197321	0.027002692	0.009260332	0.06263307	0.0949961	0.010724696
0.0	0.011718065	0.012951257	0.009456913	0.005176836	0.007489309	0.0073948936	0.06431374	0.015038921	0.01663552
0.0	0.011738393	0.01304656	0.009493732	0.0051793684	0.0075015654	0.007415681	0.06466349	0.015037211	0.016731378
0.0	0.011726606	0.013058702	0.009460058	0.005155679	0.0074689635	0.0073648077	0.06406254	0.014969759	0.016584955
0.0	0.011727689	0.013013506	0.009488944	0.005140574	0.007478871	0.007372893	0.064432	0.015050849	0.01663495
0.0	0.011728335	0.01303788	0.009500353	0.0051740548	0.0074821003	0.0074097933	0.06477303	0.015039867	0.016731825
0.0	0.009021635	0.013924982	0.027286403	0.006553291	0.018570226	0.0077660275	0.11282042	0.107294075	0.010022471
0.0	0.011876293	0.010915735	0.013207419	0.0044168644	0.010750264	0.014767997	0.025739638	0.08296503	0.010606166
0.0	0.011866052	0.0108902	0.013251492	0.0044024303	0.010731113	0.014781012	0.025819778	0.08288618	0.01061383
0.0	0.011873299	0.0108980555	0.013244404	0.004399148	0.010809584	0.014657256	0.025634274	0.082576714	0.010591076
0.0	0.011905112	0.010877453	0.01325799	0.004411778	0.010715936	0.014675469	0.025849804	0.08312383	0.010588897
0.0	0.011882383	0.010890219	0.013238771	0.0043943264	0.010721903	0.014762871	0.025832614	0.082996234	0.010606947
0.0	0.008653909	0.022462487	0.038715933	0.0050507644	0.016538301	0.016851446	0.06509565	0.19065371	0.010012262
0.0	0.010511476	0.014023148	0.037271112	0.004471994	0.011294804	0.010194206	0.02847102	0.016450776	0.0118675325
0.0	0.0104915565	0.014021566	0.03754967	0.0044717262	0.0112630995	0.0102019785	0.02863257	0.016404994	0.011853701
0.0	0.0105124125	0.014068951	0.037441257	0.0044682976	0.011280605	0.010139793	0.028360317	0.0164158	0.011836221
0.0	0.010537843	0.0140255345	0.037397545	0.0044750646	0.011203126	0.010161505	0.028440142	0.016440948	0.011838687
0.0	0.010502978	0.01407949	0.037515767	0.0044702473	0.011295347	0.010197646	0.028527085	0.016490448	0.011869445
0.0	0.0092458585	0.01591096	0.06371282	0.0047835805	0.01266888	0.011132827	0.07091605	0.08446652	0.010326988
0.0	0.0074638007	0.013012611	0.036306456	0.0042725494	0.011060596	0.011652385	0.016607516	0.07057611	0.014530887
0.0	0.0074659665	0.013018653	0.036626227	0.004271821	0.011096988	0.011652472	0.016648872	0.070117146	0.014514011
0.0	0.0074619497	0.013047001	0.03655283	0.0042661577	0.011077988	0.01157698	0.01657295	0.07052436	0.0144925965
0.0	0.0074982215	0.01293577	0.036579162	0.004260698	0.011048794	0.011621907	0.016646056	0.070330285	0.014491643
0.0	0.0074696597	0.013088093	0.036524076	0.0042614774	0.01106239	0.011672303	0.016717225	0.07052333	0.014508066
0.0	0.008748869	0.009091767	0.06812869	0.0039482545	0.021581119	0.013261009	0.050101366	0.17748977	0.010360453
0.0	0.007227223	0.009357079	0.0620421	0.002359975	0.049384322	0.009576937	0.10035645	0.12840098	0.014271385
0.0	0.0068504508	0.01782352	0.05873485	0.008217758	0.011785177	0.007372359	0.09346406	0.111029334	0.0150625305
0.0	0.005264766	0.009202141	0.031119425	0.003210932	0.015607462	0.008426757	0.074311696	0.028202228	0.009694778
0.0	0.009206952	0.006378096	0.052270018	0.001713041	0.020331645	0.010886681	0.07410868	0.10785544	0.0145727685
0.0	0.008826777	0.032960784	0.044221107	0.006551776	0.0052205045	0.0076442566	0.058396243	0.086609945	0.014498408
0.0	0.0066912156	0.021528587	0.019811388	0.0031493742	0.008287945	0.011628028	0.03589096	0.039891653	0.010018994
0.0	0.0067131193	0.021497281	0.019796154	0.0031453813	0.00828664	0.011597871	0.035911437	0.039731503	0.010013476
0.0	0.0067026154	0.021521619	0.019789863	0.003149681	0.008310353	0.011589669	0.035969514	0.04008789	0.009994067
0.0	0.0066768294	0.021540191	0.019835664	0.0031627167	0.008335873	0.011619185	0.03619889	0.039814234	0.010045718
0.0	0.006717565	0.021537177	0.01984131	0.0031614827	0.008301234	0.011612211	0.036284227	0.03995831	0.010026432
0.0	0.006701092	0.021572538	0.019873708	0.003160234	0.008328706	0.011638719	0.036029115	0.040041674	0.010020512
0.0	0.018305244	0.006635189	0.03605309	0.0018224639	0.024880195	0.00918151	0.046277948	0.05495735	0.023210665
0.0	0.013016642	0.01312305	0.015573001	0.0072557298	0.0077972	0.009576159	0.023694292	0.008342604	0.021578249
0.0	0.013084583	0.013102502	0.015619958	0.0072655836	0.007835919	0.009597547	0.023760376	0.008388783	0.021675006
0.0	0.013132409	0.035198558	0.033374052	0.02745346	0.05180562	0.008840563	0.021561489	0.07908023	0.008633417
0.0	0.019671494	0.020675069	0.034779232	0.0020720016	0.025671916	0.0063450127	0.049160134	0.06613884	0.020200707
0.0	0.02107135	0.073482364	0.025922623	0.008950512	0.0040329145	0.0068269577	0.040833406	0.059254516	0.014251422
0.0	0.01635544	0.026688594	0.016362008	0.004864723	0.0076864436	0.005931972	0.021958359	0.011622089	0.014959756
0.0	0.01632061	0.026729006	0.01632287	0.00484449	0.0076983683	0.005904183	0.021786537	0.01164088	0.014944861
0.0	0.016321184	0.026687456	0.016369162	0.004857632	0.0076381937	0.005901536	0.021906469	0.011660537	0.014960086
0.0	0.016322264	0.026788073	0.01632967	0.0048454627	0.007666687	0.005933991	0.021724166	0.011636722	0.014921011
0.0	0.016323077	0.026673265	0.01646067	0.00487563	0.0077395034	0.0059151305	0.021922493	0.011637633	0.015032889
0.0	0.016357519	0.02681144	0.016425619	0.0048669297	0.0077068307	0.0059517263	0.022109289	0.011654576	0.0150175905
0.0	0.0163599	0.02687324	0.016425181	0.004858872	0.007668432	0.005923899	0.022014167	0.011658801	0.015063642
0.0	0.016352411	0.026787916	0.016398724	0.0048512	0.0076695755	0.0059476737	0.021902658	0.011669971	0.014923913
0.0	0.012169151	0.017847836	0.035307623	0.03262249	0.0063092746	0.00923153	0.07447057	0.053121455	0.009240356
0.0	0.012154668	0.01787487	0.035508353	0.0327875	0.0062914165	0.009249883	0.07503798	0.05298596	0.009239448
0.0	0.0121842455	0.017914014	0.035444453	0.03294566	0.006281235	0.009281303	0.075336054	0.05305174	0.009275941
0.0	0.016042193	0.013120906	0.0152157415	0.003938201	0.008295611	0.017451387	0.027833106	0.011349177	0.015274678
0.0	0.015993929	0.013107132	0.015246796	0.003938863	0.008290967	0.017524099	0.027960595	0.011319553	0.015258986
0.0	0.015980786	0.013091284	0.015252847	0.003939078	0.008316203	0.017369559	0.028128106	0.011354111	0.015301942
0.0	0.016026553	0.013137867	0.015217834	0.0039438535	0.00830809	0.017535983	0.027992712	0.011372024	0.01533312
0.0	0.01121764	0.032274112	0.023645414	0.0062856358	0.01379216	0.008508145	0.028395735	0.073315054	0.010929671
0.0	0.011233952	0.032220945	0.02370094	0.006287444	0.0137841	0.008497786	0.028610457	0.07376104	0.01093661
0.0	0.011224523	0.032150093	0.023786057	0.006280411	0.013823743	0.008500738	0.028469093	0.07397868	0.010965709
0.0	0.0138719035	0.007614869	0.044589043	0.0017045528	0.04121647	0.009274412	0.054038778	0.0914124	0.014161951
0.0	0.010510826	0.014187871	0.018881965	0.002800297	0.016951554	0.00815033	0.022109432	0.018405158	0.009888955
0.0	0.010506001	0.014216624	0.018908264	0.0028083217	0.017010551	0.008108505	0.022401504	0.018480135	0.009895312
0.0	0.010708801	0.02234511	0.03284092	0.009214519	0.010018186	0.004587342	0.009650053	0.008171999	0.013080711
0.0	0.013760933	0.013129924	0.012321155	0.0040648202	0.0040203887	0.011917027	0.03824876	0.033354837	0.00791119
0.0	0.012822638	0.008002275	0.05631366	0.006207328	0.025509294	0.0082223015	0.0938719	0.14571361	0.016600711
0.0	0.013903157	0.028936442	0.045683667	0.025403168	0.009067565	0.007154882	0.07231411	0.12439332	0.01344066
0.0	0.009762666	0.0095601035	0.020465711	0.014899664	0.010172989	0.007868174	0.052635405	0.032855034	0.011952794
0.0	0.009777059	0.009556073	0.020438839	0.014809579	0.0101343	0.007867698	0.05253081	0.032861695	0.011938741
0.0	0.009729863	0.009558618	0.020422796	0.014959862	0.010164102	0.007863218	0.052607708	0.032745987	0.011919688
0.0	0.00974858	0.009510206	0.020500448	0.014897019	0.010203448	0.0078701805	0.052686356	0.032805305	0.011968009
0.0	0.009765594	0.009587875	0.020413373	0.014988057	0.010202051	0.007908844	0.052909445	0.032948807	0.012012566
0.0	0.009726243	0.009566545	0.02049638	0.014948469	0.010183404	0.007882917	0.05283151	0.032776073	0.011950598
0.0	0.0097511215	0.009542998	0.020473674	0.014914818	0.01018303	0.007888282	0.0527019	0.03296196	0.011971686
0.0	0.013620784	0.018217806	0.023585306	0.008521892	0.00605431	0.011642114	0.10455744	0.009919541	0.016307518
0.0	0.013644007	0.01823933	0.023646008	0.0085006505	0.006129093	0.011635812	0.104647875	0.009995997	0.016378501
0.0	0.011700733	0.020230066	0.020733275	0.016603654	0.0040243086	0.012644562	0.018412076	0.061639532	0.010914237
0.0	0.011051706	0.025845626	0.053544786	0.024028447	0.005753227	0.0070913904	0.03136462	0.121190265	0.0146739725
0.0	0.008506315	0.015365955	0.045193397	0.011992634	0.008415706	0.012870107	0.022187	0.054025397	0.01321404
0.0	0.0069096857	0.0026464008	0.004656845	0.0033932615	0.026024623	0.011080836	0.024851989	0.049290877	0.01403898
0.0	0.0069271442	0.0026606482	0.004663332	0.0033857021	0.026016006	0.011108401	0.025128983	0.049422264	0.014067092
0.0	0.011732431	0.015438557	0.02466996	0.0046221893	0.004721792	0.004481931	0.0077364133	0.010417119	0.00970403
0.0	0.011759447	0.015399242	0.02472009	0.0046328898	0.004767085	0.004493034	0.0077366983	0.010460845	0.009723974
0.0	0.008324945	0.0097108055	0.025955314	0.0029182585	0.002651324	0.0034072564	0.013289566	0.019985273	0.0072963405
0.0	0.0110069765	0.008943194	0.03688144	0.003032527	0.0049418057	0.006364294	0.026487296	0.10858258	0.011599111
0.0	0.010486637	0.018681562	0.029784149	0.0076290043	0.0037714108	0.0065309186	0.032436408	0.09076775	0.015031386
0.0	0.006846734	0.00921279	0.013515202	0.0034003397	0.0021784327	0.0061933515	0.010386584	0.018544577	0.008071966
0.0	0.006845563	0.009179961	0.013466921	0.0033918233	0.0021749104	0.006199271	0.010346079	0.018585159	0.008063437
0.0	0.006867884	0.00922299	0.013489402	0.0034117913	0.0021749774	0.006201927	0.0104394145	0.018601943	0.008060421
0.0	0.006852479	0.009205925	0.013524226	0.0034029097	0.0021744333	0.006206275	0.010376272	0.018683774	0.008068046
0.0	0.013913581	0.0069507007	0.01205487	0.0028364933	0.009524303	0.014410501	0.007948312	0.0113994405	0.009943213
0.0	0.0139005035	0.0069377376	0.012096322	0.002849396	0.009516938	0.014481642	0.00798702	0.011414674	0.009941149
0.0	0.013868427	0.0069455677	0.012135475	0.0028497414	0.00947746	0.014479656	0.007974721	0.011454361	0.009967362
0.0	0.0075861537	0.0063360333	0.049896378	0.009907475	0.0065477705	0.009013023	0.060613908	0.020467943	0.012253637
0.0	0.00813439	0.02392295	0.023405166	0.0038959642	0.0026745219	0.008273334	0.014152674	0.024329476	0.008919958
0.0	0.008125712	0.024016233	0.02340994	0.00391798	0.002678423	0.008313014	0.014142006	0.024376903	0.008899801
0.0	0.008129337	0.024009485	0.0234408	0.0039211935	0.0026758742	0.008293186	0.014168875	0.024403704	0.008938275
0.0	0.007965634	0.0135958595	0.03285058	0.008084146	0.007053468	0.010044813	0.046436217	0.26112527	0.014929755
0.0	0.5517969	0.566484	0.58701986	0.58456415	0.5835114	0.5681739	0.56956124	0.5802113	0.5766579
0.0	0.5507787	0.56623095	0.586809	0.5840003	0.5830191	0.5675139	0.57046604	0.5803139	0.57664335
0.0	0.55080366	0.5662099	0.58750457	0.5841621	0.58280545	0.5676424	0.5698046	0.5803866	0.57691234
0.0	0.010163957	0.012176197	0.0082921125	0.00038340874	0.0055633495	0.011690459	0.013826292	0.013187808	0.013712817
0.0	0.5513239	0.5667306	0.58739215	0.5838331	0.5838661	0.56834257	0.57040465	0.5800196	0.5773959
0.0	0.028833123	0.553436	0.10948035	0.2564175	0.86770296	0.014408885	0.23669593	0.57430613	0.038350284
0.0	0.5515798	0.56591713	0.5858857	0.5838922	0.5833921	0.567445	0.57020724	0.5797077	0.5767198
0.0	0.55083746	0.56671154	0.5868233	0.5840648	0.5839168	0.568207	0.5694823	0.5806359	0.57668084
0.0	0.5514343	0.5658367	0.58763266	0.5841768	0.58365625	0.56804025	0.5702004	0.58042514	0.57718754
0.0	0.5515452	0.56554335	0.58689076	0.5848744	0.5829568	0.56805515	0.57005084	0.58020943	0.5766443
0.0	0.55109394	0.5651337	0.5871787	0.5840653	0.582271	0.56743354	0.5701276	0.57995385	0.57677853
0.0	0.55136555	0.5651196	0.5869129	0.5835291	0.5832694	0.5681108	0.56977534	0.57965255	0.5776345
0.0	0.008887512	0.06680259	0.0258482	0.034010243	0.023738172	0.0086800875	0.05699646	0.18216118	0.010347892
0.0	0.04190044	0.7601081	0.1686293	0.6894144	0.9509649	0.0151852975	0.20782904	0.45030782	0.029147219
0.0	0.360929	0.21944395	0.31550407	0.54785365	0.43340427	0.40692905	0.40041682	0.4970927	0.30376396
0.0	0.3609597	0.27974057	0.21988319	0.5132415	0.64402217	0.40479156	0.36197427	0.44140226	0.4731044
0.0	0.5480617	0.30312052	0.55072564	0.52783424	0.7371504	0.5120916	0.41291943	0.46117392	0.37152624
0.0	0.33859423	0.6197164	0.47714663	0.45598894	0.583733	0.38491875	0.40115798	0.46843562	0.47615623
0.0	0.0053624287	0.024179207	0.024889313	0.02563818	0.015055174	0.0033410534	0.08896079	0.11881337	0.010215475
0.0	0.5053006	0.54553014	0.45557657	0.504214	0.43810698	0.3206301	0.46593654	0.62918353	0.44420895
0.0	0.34176907	0.39333525	0.5018494	0.3387606	0.27836347	0.3323832	0.36641094	0.5676781	0.39290985
0.0	0.28720814	0.67439693	0.5418794	0.16988923	0.32967594	0.46436402	0.43099314	0.60813844	0.4241676
0.0	0.3283737	0.56601375	0.46671548	0.16133337	0.75801986	0.3749899	0.332706	0.55967647	0.43588564
0.0	0.0049298382	0.031390462	0.048631217	0.056795277	0.019302882	0.00748775	0.08704956	0.22004347	0.016136566
0.0	0.005837378	0.02194729	0.039169524	0.004334884	0.025993543	0.0044450676	0.042140182	0.12492818	0.008531955
0.0	0.0038319866	0.023961054	0.028391251	0.08418116	0.0069114137	0.008832853	0.05246715	0.057378	0.012424195
0.0	0.0047761514	0.010764076	0.014839943	0.0043898015	0.0067870896	0.0038617142	0.01742435	0.020769471	0.0050665247
0.0	0.45047396	0.40153855	0.4734548	0.8897293	0.5002175	0.520573	0.41702002	0.55479777	0.4054915
0.0	0.01423126	0.07766294	0.051450465	0.021983659	0.012334642	0.0062556877	0.18923438	0.2770609	0.018816797
0.0	0.012192478	0.14784631	0.03911903	0.0356848	0.03915981	0.008899629	0.041383944	0.097253285	0.02004942
0.0	0.5506807	0.56533265	0.58734787	0.5815063	0.58286804	0.5685638	0.5692077	0.57917506	0.57698387
0.0	0.03584594	0.47988045	0.09732823	0.59727466	0.90719134	0.009455587	0.16989754	0.43171	0.03164478
0.0	0.011456062	0.21550557	0.029502787	0.02247013	0.11134145	0.005376137	0.091218755	0.1935236	0.010747617
0.0	0.494628	0.55028063	0.56606334	0.83856934	0.48860344	0.5009167	0.33234736	0.49175054	0.5158604
0.0	0.43742117	0.7175711	0.51199	0.5118471	0.64193034	0.38409188	0.40451977	0.46794075	0.51420903
0.0	0.0070455447	0.012705595	0.024622448	0.0019316659	0.012783453	0.015090782	0.028091045	0.044187535	0.013031868
0.0	0.0070187044	0.012718589	0.024720274	0.0019355936	0.012842271	0.015017407	0.027991999	0.04427723	0.013075239
0.0	0.0070405323	0.012742956	0.024714665	0.0019326167	0.012908207	0.015105403	0.0281283	0.044470176	0.013049764
0.0	0.007018804	0.012714056	0.024585864	0.001931576	0.012820767	0.01504559	0.028008286	0.04415521	0.013049352
0.0	0.0070529906	0.012653131	0.024554847	0.0019294444	0.012792452	0.015081621	0.02797012	0.044189837	0.0130084725
0.0	0.007050767	0.012686631	0.024732534	0.0019259875	0.012840227	0.015115296	0.028049935	0.04434539	0.013087404
0.0	0.0070212707	0.012655807	0.024627155	0.0019324706	0.012709125	0.015057692	0.027974851	0.04413408	0.013056564
0.0	0.015027109	0.041552782	0.008066088	0.007864104	0.004711824	0.009471785	0.008718742	0.06665264	0.005872057
0.0	0.55133	0.56548303	0.5878819	0.58352345	0.5830322	0.56707025	0.5692268	0.57941926	0.57620114
0.0	0.006921475	0.026801525	0.031773068	0.0015937438	0.017595107	0.0098334635	0.058350217	0.012659942	0.012078102
0.0	0.0069129816	0.026898084	0.0317868	0.0015930414	0.017596144	0.009839645	0.0585275	0.012637706	0.012158952
0.0	0.551043	0.5659777	0.5864809	0.5826584	0.58284533	0.567848	0.56865066	0.5791782	0.5769819
0.0	0.007096865	0.027317991	0.0219729	0.002205735	0.009335851	0.008158567	0.04922874	0.025994016	0.013255282
0.0	0.0063180667	0.033987492	0.023843568	0.0070978836	0.021254776	0.004517701	0.033856872	0.03931306	0.015740767
0.0	0.007781788	0.14131564	0.027593017	0.021002846	0.108993545	0.013260498	0.083303064	0.19734424	0.019237934
0.0	0.013917029	0.13204938	0.041129347	0.01084765	0.14372303	0.014104519	0.09882073	0.1931336	0.014609168
0.0	0.011644304	0.14446342	0.028335394	0.023363976	0.2977118	0.0125618195	0.1671562	0.17673159	0.02374612
0.0	0.011327005	0.23974822	0.02472515	0.01674344	0.19685969	0.012329768	0.110657126	0.21922514	0.023426462
0.0	0.011901842	0.1414735	0.037779532	0.01348401	0.1653515	0.0142141385	0.12352037	0.15288332	0.024369821
[truncated: 15,476 more rows]
