# Supplementary material for: Teasing out missing reactions in genome-scale metabolic networks through hypergraph learning
Source: Nat Commun. 2023 Apr 25;14:2375. doi: 10.1038/s41467-023-38110-7 (PMC10130184; doi:10.1038/s41467-023-38110-7)
Supplement: Supplementary file 4 — Source Data [file 41467_2023_38110_MOESM4_ESM.zip › Source Data/Figure 2/j-m/iAF987_nhp.csv]

	0	0.1	0.1.1	0.1.1.1	0.1.1.1.1	0.1.1.1.1.1	0.1.1.1.1.1.1	0.1.1.1.1.1.1.1	0.1.1.1.1.1.1.1.1	0
1.0	0.5868279	0.5798966	0.5868121	0.56956637	0.5879571	0.5744543	0.58686167	0.59949505	0.020836603	0.5943738
1.0	0.56817365	0.57562786	0.5908716	0.56682926	0.57889295	0.58940417	0.58768666	0.59132946	0.03295362	0.58037096
1.0	0.5865261	0.6016341	0.5916703	0.5815681	0.5647462	0.5753589	0.59208	0.5978605	0.5819731	0.5825713
1.0	0.569797	0.1848791	0.012924913	0.58475876	0.55536574	0.5795367	0.5778141	0.6033127	0.58500046	0.59779894
1.0	0.58294225	0.58246106	0.58678687	0.5669662	0.55191356	0.58827364	0.59292513	0.603373	0.5833097	0.5954608
1.0	0.57001305	0.022935873	0.59461683	0.58366555	0.5558903	0.040260784	0.5706841	0.60250586	0.5898792	0.5971551
1.0	0.5886166	0.5947018	0.008768393	0.5823812	0.577394	0.025719067	0.5899432	0.5882391	0.58993673	0.5939987
1.0	0.5845666	0.60244155	0.59219706	0.58321875	0.55463207	0.5861576	0.57021964	0.6004861	0.59223413	0.5798496
1.0	0.56851375	0.5761951	0.5924877	0.5876206	0.5543232	0.5868136	0.7086338	0.59001726	0.0613643	0.0071462765
1.0	0.58206636	0.5931775	0.5845043	0.58102405	0.5538	0.57493544	0.58627784	0.58954996	0.034134578	0.5927192
1.0	0.5672264	0.013022739	0.5861026	0.58270335	0.5873952	0.58875656	0.5712635	0.590899	0.59230113	0.58446264
1.0	0.0068786447	0.58995426	0.022459859	0.016024215	0.5521016	0.58804435	0.5684621	0.6020327	0.59053606	0.0151201375
1.0	0.5672055	0.59821624	0.58424157	0.58156073	0.5842953	0.58832395	0.57428944	0.58916533	0.032609917	0.5819374
1.0	0.56939673	0.6008237	0.5852266	0.5734983	0.55285734	0.57525635	0.5768219	0.6008651	0.5811866	0.5941342
1.0	0.5829631	0.5977989	0.5848581	0.58136326	0.58155406	0.57319695	0.5693321	0.019837944	0.053622276	0.593488
1.0	0.56928414	0.5998328	0.58334893	0.5811566	0.5578821	0.5942945	0.5929019	0.5919965	0.5812903	0.59333104
1.0	0.5841448	0.030956253	0.020494737	0.58171195	0.585136	0.034997743	0.036915176	0.59323794	0.5840238	0.12853593
1.0	0.56769794	0.5944682	0.5866076	0.58087647	0.22716679	0.5901659	0.5922186	0.5980407	0.5932778	0.59692776
1.0	0.57164896	0.5803335	0.58583635	0.006034838	0.56297296	0.57415724	0.57005626	0.60032356	0.5846536	0.5816554
1.0	0.5851364	0.57951796	0.5932623	0.032597773	0.57711	0.587688	0.5895579	0.602519	0.59334844	0.58463967
1.0	0.5711159	0.5917862	0.59038645	0.5831524	0.56219333	0.58733857	0.08425837	0.010077883	0.58203125	0.5980321
1.0	0.5706686	0.5812273	0.5932382	0.5827129	0.57868075	0.5914843	0.56842077	0.014751778	0.58313715	0.024041634
1.0	0.0048550763	0.029843189	0.5928167	0.5741563	0.5745413	0.038249165	0.05615284	0.015389579	0.5832512	0.59598905
1.0	0.5692381	0.05618517	0.5854248	0.5872762	0.57452774	0.58848685	0.57356644	0.5906942	0.5818235	0.57976997
1.0	0.56892216	0.5922876	0.58432317	0.58715177	0.57999647	0.589245	0.15527621	0.0163196	0.03611108	0.5811351
1.0	0.003125841	0.5798448	0.0061067184	0.58058864	0.5545053	0.57893515	0.8777714	0.599144	0.58400273	0.58062774
1.0	0.58333963	0.5985368	0.5925158	0.58728534	0.6075305	0.57655853	0.5707708	0.015319858	0.5925564	0.5934533
1.0	0.5828582	0.5955317	0.5929358	0.5817989	0.5765352	0.58616215	0.57102287	0.589562	0.5833155	0.5834236
1.0	0.5883752	0.5952454	0.58485484	0.5709957	0.5630128	0.5737174	0.5700158	0.5910691	0.5915076	0.5987038
1.0	0.58211356	0.5758284	0.59132344	0.011739732	0.58329135	0.5907895	0.5897656	0.6006908	0.5903627	0.59592366
1.0	0.5880922	0.73367804	0.5864856	0.5668868	0.5844612	0.035095464	0.5708867	0.59135574	0.58891314	0.067575574
1.0	0.5676173	0.5962061	0.74924845	0.5703099	0.8253896	0.58617705	0.5694771	0.5989821	0.59033483	0.5807925
1.0	0.5878042	0.5764094	0.58957857	0.014676591	0.5556685	0.57290095	0.57115155	0.58851135	0.58145636	0.5952041
1.0	0.5711576	0.5747799	0.63217014	0.5668071	0.58610946	0.57090396	0.58903104	0.018439826	0.025951723	0.58197546
1.0	0.588319	0.5773681	0.59111995	0.5701887	0.57368267	0.032192584	0.5774822	0.5923618	0.5915313	0.5952693
1.0	0.5733812	0.5928617	0.58513725	0.5847713	0.5551699	0.57691175	0.5738352	0.013239382	0.58159465	0.57929116
1.0	0.5831815	0.6018145	0.012934881	0.56837714	0.5758031	0.58654433	0.5932192	0.5890244	0.5821718	0.5952033
1.0	0.569661	0.5946347	0.010234005	0.56930923	0.08829816	0.5766173	0.5723969	0.6018721	0.05299066	0.5830289
1.0	0.57030845	0.5783493	0.5920324	0.03987862	0.58459514	0.57691365	0.575426	0.5934461	0.028311148	0.5929346
1.0	0.569784	0.59101635	0.586457	0.006142428	0.57678884	0.58654	0.5670153	0.6022677	0.5815896	0.5813294
1.0	0.5703341	0.5787845	0.5854802	0.011074861	0.5847922	0.5873466	0.27103263	0.5881302	0.5933388	0.5988619
1.0	0.5818892	0.03163806	0.014427483	0.5844565	0.56206125	0.5203722	0.06630709	0.5898983	0.18582597	0.5815209
1.0	0.587556	0.577134	0.5851125	0.040402174	0.554658	0.58788544	0.5878594	0.5939351	0.035619978	0.594658
1.0	0.5836635	0.59390426	0.5875744	0.56763625	0.5540163	0.040847413	0.57084376	0.016532797	0.58411086	0.57831174
1.0	0.5680213	0.59906495	0.58991367	0.007673605	0.5606597	0.57685536	0.577068	0.5973999	0.5814138	0.59267664
1.0	0.5846032	0.02588888	0.5857905	0.5660934	0.47004905	0.5867229	0.029940775	0.5880807	0.06920356	0.5985374
1.0	0.0050481656	0.59591043	0.5852301	0.58332354	0.579418	0.5750097	0.59675467	0.5883705	0.5844557	0.5935035
1.0	0.58765954	0.5977173	0.5914276	0.58098334	0.5845334	0.5757831	0.59900665	0.59998417	0.5912177	0.5956583
1.0	0.58691555	0.57706	0.59452367	0.58428794	0.5840277	0.57876736	0.5892399	0.58969927	0.5903282	0.59597087
1.0	0.56831676	0.5954987	0.59088314	0.011419707	0.57667345	0.57538986	0.5926152	0.016520793	0.5924007	0.5828992
1.0	0.58309704	0.5753337	0.5923421	0.044396166	0.57648665	0.57769924	0.5921976	0.028578782	0.584095	0.5808992
1.0	0.57083935	0.5935185	0.5861065	0.56629175	0.5577008	0.5739923	0.57227385	0.59996605	0.5831092	0.584197
1.0	0.0038674877	0.59618825	0.5851802	0.0077494583	0.55058354	0.5910505	0.576826	0.064237036	0.5825154	0.010282647
1.0	0.5817742	0.57902926	0.6926986	0.56909484	0.56692684	0.58652204	0.5921999	0.5883526	0.5820262	0.5949449
1.0	0.5819024	0.60015726	0.010657889	0.56684864	0.56095374	0.016301874	0.59750557	0.59081984	0.044339642	0.0121841375
1.0	0.56828636	0.59610444	0.5872694	0.565783	0.56240267	0.5749813	0.5961596	0.03817219	0.5904028	0.59552693
1.0	0.56681854	0.57575923	0.5854979	0.021504449	0.58511287	0.2776221	0.5693829	0.6013486	0.5914949	0.59495795
1.0	0.005247208	0.5763442	0.5846655	0.010438523	0.5784557	0.5850651	0.5714207	0.013284765	0.58953685	0.5943972
1.0	0.582792	0.57895076	0.5932087	0.58307344	0.5576549	0.054079864	0.57122546	0.591487	0.5929558	0.5816838
1.0	0.58298725	0.59814763	0.5864578	0.56688213	0.55398065	0.588987	0.5733227	0.59011984	0.58340675	0.59479064
1.0	0.58760935	0.027637362	0.011149233	0.580141	0.5774297	0.5791774	0.57301885	0.6002304	0.58907753	0.5948001
1.0	0.5824995	0.5939277	0.5848917	0.5822477	0.061693467	0.57368547	0.19883488	0.60167795	0.5837366	0.581148
1.0	0.582723	0.57701236	0.59198177	0.5677033	0.13021222	0.57570684	0.05495062	0.5991269	0.5884712	0.5987965
1.0	0.0034104004	0.59962744	0.5886374	0.5661358	0.58002925	0.5876475	0.5909508	0.6026206	0.59105706	0.5944834
1.0	0.58653104	0.011788432	0.5841932	0.56805295	0.5624226	0.040851805	0.5838482	0.58998257	0.12175486	0.5983112
1.0	0.57038856	0.57859105	0.587271	0.5664569	0.5599692	0.59323746	0.5897763	0.58986574	0.5823616	0.012725944
1.0	0.58425224	0.5774304	0.59279424	0.5823546	0.5796859	0.5804638	0.013649688	0.6000777	0.59129906	0.59145397
1.0	0.5878432	0.59789616	0.5857633	0.5699898	0.55815095	0.58723176	0.57516456	0.6004049	0.5354603	0.58168733
1.0	0.58812714	0.59798884	0.5858152	0.012914065	0.57659125	0.57772475	0.56805253	0.5993435	0.5890718	0.59671855
1.0	0.57076335	0.6023561	0.5930976	0.56878173	0.5752439	0.5789215	0.57122725	0.5918153	0.591647	0.5938863
1.0	0.5714527	0.60168606	0.5861478	0.57121897	0.57854366	0.5767366	0.57117885	0.5900221	0.592867	0.59846264
1.0	0.58389765	0.8406294	0.35660258	0.58373684	0.5531697	0.085043974	0.56894404	0.5999808	0.5830743	0.009545937
1.0	0.0057552373	0.59875846	0.5930941	0.5661721	0.5762403	0.5780245	0.5728089	0.59073216	0.5889928	0.5816262
1.0	0.573376	0.5755964	0.5907513	0.56682426	0.55227345	0.574549	0.57244694	0.6014141	0.5904289	0.5952817
1.0	0.58469415	0.59779626	0.010367712	0.019154333	0.5787639	0.5859592	0.57165915	0.03227209	0.5822935	0.5808781
1.0	0.56972367	0.04726382	0.58616537	0.58011866	0.14503309	0.5759093	0.56925046	0.59162384	0.5821085	0.59247005
1.0	0.57163286	0.57504857	0.58275205	0.58235794	0.58827716	0.5742234	0.570519	0.60331154	0.5904475	0.5834838
1.0	0.58519375	0.5734432	0.58569205	0.5701064	0.58879113	0.57367325	0.004367849	0.590539	0.5813812	0.58174366
1.0	0.5691999	0.5942129	0.5820164	0.58233106	0.5594498	0.574456	0.5695163	0.5992001	0.59104645	0.5808021
1.0	0.5835522	0.5816146	0.5856284	0.5810399	0.06902218	0.5850158	0.56764615	0.011768961	0.58980626	0.020197276
1.0	0.58709115	0.5953264	0.59451073	0.015320483	0.57709587	0.59005594	0.59859973	0.58924335	0.046403784	0.57976454
1.0	0.57053685	0.58491176	0.0711463	0.5698478	0.56033707	0.5867968	0.5705555	0.010634083	0.59032726	0.5932558
1.0	0.005032147	0.5730241	0.58692354	0.5693802	0.55142605	0.59284407	0.58486	0.60340613	0.5835146	0.58205694
1.0	0.006089121	0.5738122	0.58698547	0.5840042	0.58606184	0.58797914	0.56467134	0.020044014	0.5919551	0.5813444
1.0	0.5883304	0.57584983	0.59111506	0.58473414	0.5623393	0.57865876	0.5718066	0.5977209	0.5931627	0.044200785
1.0	0.5692941	0.5923495	0.5916878	0.5831344	0.55833846	0.04522634	0.59152144	0.6025096	0.59155303	0.055930883
1.0	0.5684401	0.22523187	0.58306724	0.58400756	0.6858784	0.5885403	0.5759884	0.5888893	0.5825249	0.58131063
1.0	0.56930137	0.57500285	0.59381604	0.58418965	0.024203476	0.5948058	0.5943268	0.60355455	0.046832077	0.59320414
1.0	0.5692849	0.58107954	0.594822	0.581896	0.58400774	0.1402783	0.59325683	0.5934514	0.25390896	0.5949818
1.0	0.5842498	0.59540904	0.5860142	0.007256726	0.72316897	0.58704305	0.59188443	0.59827596	0.1917392	0.5855347
1.0	0.5883116	0.59754914	0.5848657	0.56922746	0.5595263	0.5736727	0.12590101	0.58916837	0.22384748	0.5946567
1.0	0.58312094	0.586038	0.05246331	0.5686676	0.57685953	0.59330344	0.5883517	0.008565086	0.58281994	0.586228
1.0	0.56978875	0.026042258	0.5854909	0.56973076	0.58873093	0.59382975	0.5887852	0.59148455	0.58417684	0.014018455
1.0	0.007404619	0.6003109	0.5852437	0.565852	0.57689	0.57918465	0.04064622	0.03973179	0.5822644	0.012318782
1.0	0.5695827	0.5981225	0.59096235	0.5823281	0.5617718	0.5792136	0.5849993	0.5998078	0.5840694	0.583161
1.0	0.0019892277	0.5923727	0.0133686	0.022853166	0.57792634	0.03137382	0.10056202	0.6017789	0.5847006	0.5928666
1.0	0.5744833	0.60038304	0.59156483	0.5826336	0.55471355	0.5749765	0.57134193	0.58826053	0.59353715	0.022465428
1.0	0.5738246	0.5746559	0.58905464	0.58352596	0.5756971	0.58892924	0.05575609	0.6000237	0.5899404	0.58287966
1.0	0.58647895	0.5757094	0.6793934	0.58333457	0.562044	0.5890383	0.57779896	0.58961356	0.58351934	0.013955185
1.0	0.5696747	0.5967592	0.5852028	0.012331267	0.56373805	0.59073484	0.5763537	0.5898803	0.5841898	0.041107323
1.0	0.58790797	0.57881904	0.58604014	0.5684875	0.5743431	0.58006144	0.8832139	0.038806025	0.58988	0.010431049
1.0	0.00059909833	0.57910067	0.58295697	0.5681282	0.35297865	0.57352155	0.5957015	0.58952135	0.58479553	0.58529663
1.0	0.58409643	0.57516235	0.58537924	0.043204874	0.36563188	0.57219756	0.3512093	0.5904039	0.59093463	0.59485006
1.0	0.5835612	0.57557863	0.58527005	0.5859377	0.5329156	0.5751606	0.0615695	0.5911622	0.5938161	0.5989302
1.0	0.569832	0.5928088	0.019401096	0.5870329	0.58509535	0.5873188	0.5972574	0.053576402	0.58910155	0.58289343
1.0	0.5677585	0.5949029	0.5833273	0.57363725	0.56007797	0.5741952	0.5699045	0.036699012	0.18465936	0.59484315
1.0	0.5696565	0.5991285	0.020257397	0.010091883	0.58857757	0.573454	0.5937742	0.5939631	0.011462058	0.5826441
1.0	0.0052380394	0.59913707	0.5915276	0.56869364	0.5539211	0.61882406	0.573022	0.5934529	0.15379523	0.5813882
1.0	0.58761376	0.5973545	0.5831647	0.58186316	0.5764376	0.59151137	0.58919626	0.5879898	0.58326155	0.013307549
1.0	0.58629084	0.052264433	0.58579385	0.012168502	0.5598969	0.57366115	0.5888791	0.59924674	0.5826747	0.58458763
1.0	0.58866316	0.59346426	0.58551574	0.57271254	0.57583094	0.48225012	0.5706572	0.58977413	0.045396835	0.5873509
1.0	0.5823473	0.60205775	0.5948848	0.5847378	0.06344127	0.5873387	0.58613807	0.6005282	0.58304316	0.58218545
1.0	0.5883816	0.57784057	0.59004706	0.5858558	0.56079596	0.5861541	0.5906478	0.01000329	0.59328574	0.5937159
1.0	0.0054189498	0.57997245	0.58581644	0.012716349	0.55499136	0.5752425	0.57803696	0.59955347	0.59001416	0.59514433
1.0	0.005512627	0.59696454	0.58592266	0.5682162	0.5873955	0.57218057	0.57589424	0.5983771	0.5927904	0.5943227
1.0	0.5850024	0.5952274	0.59218353	0.56675035	0.23319988	0.5724484	0.6778248	0.60174775	0.58528984	0.5961998
1.0	0.569223	0.5926662	0.5850293	0.58355933	0.5568577	0.041929778	0.5693962	0.5896782	0.58229095	0.59282
1.0	0.5689994	0.581262	0.5894718	0.009902766	0.36111495	0.015940523	0.59213424	0.5888964	0.5834775	0.5976815
0.0	0.005913384	0.01789431	0.006287959	0.009153806	0.06757883	0.0198211	0.018819042	0.016075285	0.03834802	0.010809028
0.0	0.00589624	0.017840264	0.0062936884	0.009154835	0.06751629	0.019909022	0.018879157	0.016040523	0.038554348	0.010768621
0.0	0.004680223	0.02978822	0.010702322	0.0099658035	0.120555185	0.024936974	0.01990847	0.020864312	0.03041328	0.015012047
0.0	0.004673937	0.029320085	0.010752414	0.009891304	0.12076878	0.024965312	0.019803362	0.020877143	0.030223893	0.014855203
0.0	0.004867177	0.031864826	0.008451143	0.009472027	0.111961775	0.024474554	0.014487163	0.017036244	0.01890417	0.017198497
0.0	0.0048483443	0.031614315	0.008454472	0.009454461	0.110621415	0.024401262	0.014491173	0.017042505	0.0189321	0.016995337
0.0	0.003000392	0.78331727	0.7101653	0.042209685	0.6417973	0.42913508	0.7499492	0.024675755	0.1902858	0.033822797
0.0	0.0042081205	0.02945906	0.022426989	0.021990942	0.4922808	0.043408807	0.049022216	0.023605233	0.06758855	0.009370977
0.0	0.004208444	0.029380811	0.022121053	0.022017233	0.49320036	0.04326291	0.048439626	0.023526704	0.067577556	0.009304763
0.0	0.004886428	0.6990064	0.5766192	0.031407565	0.43166438	0.37778825	0.7255148	0.025420934	0.10670752	0.050588
0.0	0.0042271735	0.6998837	0.6589573	0.03975212	0.8035817	0.66547334	0.49392104	0.018284172	0.17358334	0.0742514
0.0	0.0028652083	0.7056193	0.50664634	0.024745775	0.47334433	0.2894444	0.5461432	0.029842608	0.11244395	0.038015295
0.0	0.004565492	0.39036924	0.4726569	0.031909715	0.24453646	0.22431482	0.38165843	0.035424016	0.11157173	0.035685115
0.0	0.0047891634	0.3428345	0.49707854	0.026937233	0.2593834	0.20352876	0.17441599	0.027423797	0.12185406	0.040428422
0.0	0.004696422	0.72077346	0.6567387	0.052381553	0.2786247	0.5462221	0.8048132	0.03535335	0.16377637	0.049378917
0.0	0.002703077	0.8083695	0.5278482	0.058422636	0.20823279	0.44081718	0.7378748	0.028944897	0.16505875	0.038134042
0.0	0.002769801	0.7247734	0.5957204	0.028036203	0.27466995	0.25257096	0.8220814	0.023228068	0.1251125	0.03780479
0.0	0.003707998	0.020547789	0.01030598	0.015173715	0.08079502	0.01523161	0.06394457	0.010270406	0.032215606	0.011054412
0.0	0.0037100525	0.020502733	0.010359867	0.015222309	0.08109729	0.015252718	0.06436732	0.010286418	0.032194205	0.011047143
0.0	0.0034937318	0.64326876	0.6382785	0.03835279	0.3137251	0.45902035	0.17904969	0.020715691	0.1004617	0.069636434
0.0	0.0045189364	0.043068234	0.012853893	0.008834615	0.036879346	0.052618288	0.012816653	0.009933877	0.034096822	0.0397446
0.0	0.0045245453	0.042681865	0.012904761	0.0088462215	0.037013177	0.052727763	0.012949252	0.009970138	0.034341283	0.03981826
0.0	0.0030216516	0.76948535	0.2963075	0.02017554	0.30657488	0.23309858	0.6040114	0.019973617	0.21921854	0.04538509
0.0	0.0045286445	0.6161961	0.63974977	0.033954524	0.3095755	0.27928042	0.14472982	0.02515719	0.17686002	0.045188025
0.0	0.0038735892	0.74411875	0.42861477	0.026213123	0.50614065	0.28189752	0.4453387	0.015463778	0.24389322	0.048667032
0.0	0.0044063567	0.70196843	0.65698564	0.035339892	0.34850562	0.280677	0.12844704	0.017613249	0.19226521	0.05384425
0.0	0.5770431	0.42463282	0.62531006	0.67633003	0.5876536	0.6116568	0.56344247	0.547995	0.54761237	0.5830641
0.0	0.5973129	0.38088554	0.54243207	0.5527293	0.70415634	0.47293675	0.4823553	0.536899	0.48151043	0.54183996
0.0	0.5454649	0.48989	0.55401665	0.4667798	0.2756909	0.65769196	0.6695677	0.5493813	0.5256285	0.53309196
0.0	0.5981597	0.59281856	0.70709413	0.6667729	0.52447355	0.6287311	0.54318845	0.58506685	0.61818486	0.71555716
0.0	0.5677101	0.71129346	0.81296754	0.7875119	0.6790454	0.53382003	0.63033086	0.5615339	0.5386352	0.74375933
0.0	0.60487896	0.60497123	0.5019084	0.63605946	0.6266832	0.6464105	0.4236074	0.33617446	0.4462577	0.4650355
0.0	0.5672873	0.31412825	0.5612873	0.5194495	0.6161374	0.6457301	0.2671977	0.6699323	0.5750088	0.5240905
0.0	0.004818889	0.53115475	0.43777776	0.03795316	0.3224104	0.32944688	0.7498669	0.030628528	0.087182455	0.077347845
0.0	0.0045551625	0.51438755	0.43368205	0.03623871	0.3028668	0.3241485	0.73532826	0.03006328	0.08651744	0.076782934
0.0	0.0045732954	0.5151285	0.4346266	0.036405634	0.30247825	0.3244823	0.73537964	0.030014513	0.086423405	0.07686912
0.0	0.0039308807	0.73910695	0.5502109	0.03620174	0.57691884	0.48916522	0.46959692	0.032227784	0.17714603	0.044912588
0.0	0.0061240955	0.115530364	0.006032725	0.013975541	0.1824823	0.023594944	0.0057928823	0.0153582515	0.040055428	0.009912485
0.0	0.0034847818	0.6336023	0.65449905	0.02460646	0.36868772	0.3265606	0.3959204	0.01624579	0.19940573	0.04005088
0.0	0.5398051	0.7220087	0.60625523	0.5271964	0.3939053	0.62046677	0.4382579	0.5278637	0.61348736	0.50770015
0.0	0.56851417	0.5779648	0.5833929	0.56689465	0.5534689	0.57412064	0.56920516	0.5871498	0.57994705	0.58048046
0.0	0.0047672275	0.00896285	0.008065367	0.011100165	0.37778667	0.021495989	0.024027033	0.015180093	0.021729248	0.012863845
0.0	0.547163	0.49139154	0.536524	0.52371854	0.6018673	0.51064897	0.38357666	0.59075534	0.59484804	0.5067725
0.0	0.0039211917	0.42704627	0.43336767	0.023394171	0.6257648	0.37844428	0.60594547	0.038923066	0.116936706	0.043758873
0.0	0.0024285978	0.8217447	0.5190956	0.045317736	0.5161323	0.35015097	0.12159275	0.028848054	0.13421682	0.056953534
0.0	0.0038848934	0.75882727	0.3775162	0.0006164343	0.29984626	0.021463796	0.55657256	0.016392266	0.2174754	0.0005646102
0.0	0.0035558462	0.6405051	0.3814472	0.028732626	0.4867855	0.37971145	0.40271398	0.017813047	0.20912418	0.046959527
0.0	0.0025440399	0.4526065	0.569928	0.030639626	0.3237358	0.24989013	0.20666106	0.029505128	0.16112827	0.04929742
0.0	0.004775583	0.70393676	0.37629524	0.035936136	0.69652015	0.27053383	0.5658024	0.017269358	0.15823811	0.08955251
0.0	0.0032479945	0.43386483	0.8493784	0.038203243	0.59735256	0.42004558	0.5863324	0.01995479	0.11173637	0.0862194
0.0	0.0048259622	0.6330049	0.61325634	0.06082271	0.27024415	0.3301066	0.7410681	0.027497755	0.15809046	0.04470526
0.0	0.003926779	0.2902898	0.30355063	0.039827973	0.21382561	0.32088038	0.62879044	0.029663708	0.14621608	0.04099812
0.0	0.0037560489	0.33766383	0.740683	0.0066037555	0.20954028	0.2657524	0.84178954	0.027523423	0.101493545	0.03449105
0.0	0.0033400278	0.5646052	0.38277745	0.03668298	0.56807345	0.41637686	0.29169184	0.020448664	0.15791528	0.10433097
0.0	0.0032792808	0.65664434	0.71441054	0.048881914	0.59763557	0.3685581	0.7880055	0.034844693	0.1210034	0.038273767
0.0	0.0050993636	0.68881255	0.34121838	0.023018539	0.30234814	0.4153569	0.73086005	0.029991826	0.108355366	0.030479873
0.0	8.015036e-06	0.7034115	0.81382793	0.00078459195	0.5318715	0.02760207	0.5588116	0.02218263	0.08678186	0.0004539551
0.0	4.6703517e-05	0.3567382	0.84228486	0.0013893684	0.5958247	0.2566624	0.6012342	0.02628729	0.12279098	0.0037799284
0.0	4.054498e-05	0.41753927	0.9489833	0.0017013969	0.57942194	0.25374708	0.94792885	0.023457736	0.13652885	0.001681755
0.0	5.2739313e-05	0.026378158	0.003175643	0.00021458288	0.04005932	0.00066163024	0.018688044	0.015102921	0.0013131603	0.0010833411
0.0	0.38549295	0.4409532	0.48855838	0.30039698	0.23480432	0.36586562	0.6143672	0.4920672	0.5644354	0.5509947
0.0	0.39061084	0.06883835	0.55241334	0.5612628	0.55463505	0.36732653	0.4931653	0.0028214722	0.5926668	0.50030285
0.0	0.5624498	0.05338282	0.49636352	0.3087345	0.27747464	0.056459773	0.55405325	0.001691771	0.5748014	0.4763311
0.0	0.43197247	0.40326142	0.5850588	0.19947371	0.66069686	0.6638308	0.3454357	0.58910125	0.57923985	0.5756584
0.0	0.41569525	0.52354956	0.5746972	0.19097939	0.5650906	0.6114746	0.6032457	0.2864544	0.05705903	0.29552066
0.0	0.56413585	0.46625644	0.5934625	0.56425023	0.6524595	0.7282043	0.33421597	0.28897122	0.057726882	0.2891007
0.0	0.0024675324	0.74511504	0.49979576	0.022672867	0.51604337	0.42738396	0.44672897	0.03160803	0.11063373	0.046654005
0.0	0.6161008	0.77589196	0.6830469	0.6892455	0.7725892	0.86807877	0.6929343	0.54881084	0.54129446	0.6645004
0.0	0.56819755	0.5734484	0.58062494	0.5657199	0.5541689	0.5725017	0.5686647	0.58705693	0.5800844	0.5807798
0.0	0.56600857	0.57309806	0.58118606	0.5651093	0.55146873	0.57241803	0.56892043	0.5868126	0.57967514	0.57901806
0.0	9.012259e-06	0.7063703	0.94005424	0.00030505328	0.70650864	0.1463334	0.9977435	0.00077395886	0.024949526	0.050661407
0.0	0.11685639	0.3859676	0.4452672	0.21208832	0.57374537	0.50558686	0.55832493	0.5884431	0.35988578	0.6145965
0.0	1.8927873e-05	0.00071015715	0.015829798	0.006990172	0.078300804	0.026275741	0.014318828	0.00019102635	0.0011425137	0.022671582
0.0	0.000113314636	0.00067419466	0.0073661497	0.011993246	0.05873658	0.026365375	0.041742582	0.00017010728	0.0011359309	0.012676827
0.0	0.006875349	0.0006955532	0.008185064	0.016957577	0.15229833	0.024929216	0.0029978042	0.007839338	0.0664704	0.011768794
0.0	0.006037221	0.08408375	0.52519	0.043045778	0.65578383	0.3078888	0.30236548	0.021883192	0.17631356	0.05051519
0.0	0.59891105	0.07911258	0.54529965	0.56901145	0.79495347	0.6652669	0.37875253	0.48572722	0.46388614	0.5564272
0.0	0.55360913	0.65484166	0.6543863	0.53255934	0.7261766	0.57078826	0.43739465	0.60373884	0.51739216	0.48614332
0.0	0.56758153	0.5778985	0.58275217	0.5664141	0.5557601	0.5729542	0.5700732	0.5870519	0.580176	0.5808846
0.0	0.005166008	0.13992946	0.0068437355	0.012923052	0.014858658	0.015726078	0.027161235	0.015358922	0.041303877	0.011109391
0.0	0.48165292	0.68920517	0.5536461	0.66978055	0.39337263	0.5448412	0.62803626	0.6551867	0.55768925	0.6414069
0.0	0.0044387393	0.8415801	0.42201668	0.034958784	0.15635233	0.25261217	0.73041034	0.043405686	0.13010553	0.079310164
0.0	2.0034493e-05	0.00074933	0.015662722	0.0069992403	0.08210255	0.026789824	0.014891995	0.00019540958	0.0011646065	0.023036148
0.0	4.0931212e-05	0.34440264	0.5766788	0.032124694	0.6175555	0.23642157	0.73057115	0.0004220727	0.017826734	0.09583398
0.0	6.654351e-05	0.7086145	0.49045092	0.01998341	0.5490995	0.18903722	0.99919444	0.00051096315	0.06336974	0.09285487
0.0	1.1635427e-05	0.00075611647	0.002285532	0.00016418044	0.3004815	0.015315709	0.01780811	0.00018139994	0.0012991466	0.018719714
0.0	0.0030787329	0.77012855	0.292604	0.02139872	0.56248045	0.42445016	0.42977545	0.027101735	0.14240754	0.054133624
0.0	0.003073838	0.71989363	0.4100344	0.02097952	0.53458583	0.31679806	0.3277334	0.028216934	0.17595643	0.038561665
0.0	0.0044223634	0.5197948	0.28339183	0.024491511	0.4427181	0.48761973	0.80580884	0.058104448	0.08779197	0.040387515
0.0	0.003617957	0.7042115	0.34767294	0.01950249	0.5550956	0.54109615	0.6576865	0.056793474	0.15774608	0.056141313
0.0	0.003405636	0.8435667	0.6620867	0.055887576	0.6357941	0.46014655	0.9668122	0.041206915	0.16355135	0.04063325
0.0	0.004071278	0.02958662	0.0124817565	0.012879664	0.45763502	0.045334376	0.031362087	0.011640282	0.03402249	0.01098501
0.0	0.58222485	0.49938184	0.45472398	0.5631875	0.54543877	0.74797696	0.52893287	0.4987494	0.525796	0.58078015
0.0	0.5370691	0.5080526	0.6436585	0.5430557	0.49693483	0.7227336	0.6595645	0.4880911	0.5633925	0.64634794
0.0	0.003919445	0.21144247	0.54440945	0.63184404	0.4560777	0.71473277	0.07016144	0.59916645	0.57902294	0.6622046
0.0	0.0049925726	0.59179664	0.5785323	0.015112747	0.57321066	0.54605937	0.15787949	0.023960993	0.095011756	0.08823087
0.0	0.0034926212	0.56780213	0.5633364	0.025690882	0.335435	0.3335717	0.15372682	0.025000723	0.14899784	0.0378767
0.0	0.0038380674	0.75026226	0.4588864	0.011570364	0.62369967	0.37018844	0.3750041	0.025135873	0.16478907	0.05772388
0.0	0.52664554	0.78519243	0.58286434	0.22578242	0.51980937	0.566077	0.6151697	0.56254864	0.5985756	0.5392864
0.0	0.56836104	0.5755992	0.5829772	0.5661208	0.5524471	0.574385	0.5685107	0.58849317	0.5805285	0.5807242
0.0	0.56817335	0.575002	0.58266246	0.5660685	0.55229366	0.5740938	0.56825924	0.5878354	0.58015347	0.5799696
0.0	0.0049719126	0.034775354	0.006622908	0.0152340215	0.25018594	0.008204706	0.021851197	0.0082935905	0.038236346	0.013081917
0.0	0.003144565	0.73040706	0.3394177	0.018510079	0.51950866	0.3432934	0.5158756	0.030418776	0.14565364	0.054889508
0.0	0.003525175	0.2817407	0.4587766	0.027680123	0.21841477	0.35873726	0.65673435	0.028902704	0.077670366	0.04315311
0.0	0.0023138116	0.69345886	0.33481556	0.013107391	0.43149447	0.31480366	0.2598373	0.021115586	0.1541346	0.048187442
0.0	0.004947122	0.42132136	0.48491767	0.033450987	0.5515488	0.45006043	0.7997045	0.030945174	0.1525005	0.038459685
0.0	0.5497423	0.62225926	0.4977707	0.5356531	0.4883979	0.5973166	0.18367322	0.51580375	0.5909839	0.6897041
0.0	0.005055974	0.67227495	0.37650305	0.026062082	0.4232077	0.37267026	0.57521963	0.028108377	0.1221678	0.053930055
0.0	0.004343277	0.5177359	0.62569904	0.03334172	0.73592603	0.34396338	0.6301096	0.0129776895	0.12477994	0.05347119
0.0	0.0034722541	0.5952313	0.3434108	0.025232881	0.5725152	0.31901208	0.5122204	0.04524096	0.109710544	0.04938769
0.0	0.0038380728	0.44311455	0.6425343	0.029008681	0.42466134	0.26282415	0.38967475	0.018014232	0.066155	0.056410525
0.0	0.568363	0.57332164	0.5819841	0.5665507	0.55608153	0.57287455	0.57073855	0.5883257	0.58058614	0.58071244
0.0	0.56774884	0.57400274	0.5814196	0.5677086	0.55410653	0.57349306	0.57105786	0.5885538	0.58071584	0.5804909
0.0	0.004364095	0.02469235	0.003958858	0.010493948	0.10685085	0.021805823	0.0100636305	0.010899906	0.04964644	0.012284553
0.0	0.55349773	0.532648	0.552428	0.5417733	0.7260701	0.4877556	0.5594547	0.5720468	0.52365863	0.5462009
0.0	0.0037947479	0.4485974	0.54274684	0.029481081	0.5675408	0.21468842	0.3044592	0.022219624	0.11780795	0.03392492
0.0	0.56932276	0.57585394	0.5841902	0.56805307	0.55541295	0.57395464	0.57260084	0.58923286	0.5808137	0.58088654
0.0	0.0055225804	0.018004723	0.0070391325	0.0052268575	0.21067974	0.0075996025	0.08910998	0.011886124	0.05104875	0.009891323
0.0	0.004215632	0.6366717	0.46587196	0.017077215	0.51780474	0.24651435	0.81003886	0.021586334	0.122865535	0.03667905
0.0	0.54708755	0.675112	0.5938984	0.45183697	0.6253979	0.524466	0.6677948	0.5411707	0.49596307	0.57744175
0.0	0.56718296	0.5742625	0.58200824	0.5657073	0.5541546	0.5733653	0.57263666	0.5879842	0.5798985	0.57952416
0.0	0.004367252	0.42570567	0.51383144	0.020975836	0.38575047	0.29004577	0.3571952	0.019816168	0.10695486	0.071776256
0.0	0.5682974	0.5802754	0.58259815	0.5683579	0.5566233	0.5739591	0.57067984	0.58757555	0.58057255	0.5813791
0.0	0.0060068406	0.018632768	0.018116584	0.014971896	0.14115559	0.029511692	0.024715817	0.008777702	0.03559896	0.018822568
0.0	0.54254144	0.59382033	0.570997	0.6225497	0.6960798	0.62446517	0.6507251	0.4337225	0.5567599	0.52799267
0.0	0.004360922	0.53082055	0.58959955	0.04386627	0.58352673	0.38876003	0.560728	0.021076964	0.094978146	0.058912847
0.0	0.0038862927	0.59387904	0.37143978	0.019723466	0.75072324	0.45438486	0.46190175	0.037998453	0.07287828	0.037689008
0.0	0.5904061	0.53108144	0.54625964	0.5192386	0.8000262	0.71538824	0.5363345	0.5208247	0.40660083	0.5225551
0.0	0.005724829	0.015040397	0.02333029	0.0089171175	0.12800169	0.0250884	0.06502585	0.016671292	0.03553639	0.014941576
0.0	0.0040085185	0.3540819	0.5383497	0.025257371	0.34386718	0.24811663	0.673321	0.039056335	0.14240889	0.044951167
0.0	0.004649272	0.6769857	0.6033812	0.034815285	0.5975817	0.33523756	0.50264674	0.022017242	0.15257248	0.05634462
0.0	0.0057272725	0.7244721	0.5061311	0.03456375	0.62577397	0.38446712	0.6070802	0.026505357	0.10927276	0.059322152
0.0	0.0047780694	0.42109287	0.4604762	0.027515287	0.12552686	0.35434064	0.689615	0.038537074	0.122453995	0.070484065
0.0	0.0030785878	0.45621705	0.4644673	0.032394927	0.17971058	0.44267878	0.60640955	0.025265954	0.17036864	0.049573664
0.0	0.005770518	0.07114964	0.009571461	0.008768078	0.46540233	0.029285323	0.07840823	0.026518958	0.045007147	0.015027849
0.0	0.0043072156	0.86506766	0.4625916	0.034452613	0.3647184	0.2687086	0.5001199	0.025813045	0.14370798	0.048681673
0.0	0.0030711566	0.21639669	0.4493151	0.026543945	0.83200324	0.403218	0.8534937	0.035445627	0.12599413	0.040492684
0.0	0.0059677297	0.6081112	0.45143598	0.02716385	0.310481	0.30272314	0.7792313	0.021066153	0.14766732	0.059571616
0.0	0.0045427466	0.33888686	0.36502832	0.036961824	0.7671884	0.34069937	0.7351136	0.015214763	0.13288507	0.051078405
0.0	0.0040516662	0.8439501	0.56256396	0.026362738	0.4378391	0.33717442	0.60365176	0.02259527	0.12902226	0.03735792
0.0	0.0044505172	0.5158183	0.51372415	0.027826764	0.43727788	0.2955301	0.8610697	0.039150428	0.1866323	0.026667863
0.0	0.004638725	0.62866694	0.44452187	0.035509195	0.4149677	0.4642493	0.1305299	0.025463155	0.18784994	0.034467224
0.0	0.003916505	0.5476004	0.43190715	0.026924314	0.538206	0.2937063	0.44389805	0.02846058	0.181736	0.044440523
0.0	0.0026315888	0.6768421	0.35710317	0.021502111	0.60529053	0.16061004	0.63282645	0.024273314	0.12148887	0.057040446
0.0	0.004841126	0.31809875	0.40604308	0.026545005	0.3477726	0.18627076	0.7183406	0.034241755	0.13354358	0.063676916
0.0	0.0027754256	0.4649673	0.4787712	0.019905992	0.502872	0.2852775	0.8125331	0.020914556	0.13438736	0.046535373
0.0	0.0058446666	0.58146125	0.4387442	0.052845683	0.7818041	0.3176675	0.780903	0.021418568	0.088074885	0.06870514
0.0	0.0064841677	0.0297007	0.0063198484	0.011781345	0.4022779	0.033147786	0.04288487	0.010203631	0.038734242	0.01788738
0.0	0.4551366	0.75854856	0.5937291	0.49603918	0.44780153	0.46393216	0.5545499	0.5711463	0.57982355	0.46614078
0.0	0.5760006	0.35157648	0.53664935	0.5422456	0.45498255	0.5769889	0.5946671	0.5568842	0.6233139	0.66842693
0.0	0.004028837	0.013977289	0.005636382	0.010848388	0.0629672	0.017712109	0.030982263	0.013309646	0.03529632	0.032483123
0.0	0.00052406656	0.030578103	0.0058241547	0.012832922	0.09267049	0.015172402	0.023335196	0.033024993	0.034728095	0.02382937
0.0	0.0005239997	0.030599134	0.0058490564	0.012836957	0.09339346	0.015202642	0.02336731	0.033109553	0.03465933	0.023694236
0.0	0.00052449555	0.030670796	0.005912005	0.012898568	0.09246274	0.015275531	0.023479877	0.033192102	0.03466608	0.023791766
0.0	0.000523483	0.03046451	0.005829088	0.012843872	0.09283226	0.015211627	0.023360206	0.033181444	0.0346233	0.023666037
0.0	0.0054161083	0.05432524	0.0036987104	0.010454277	0.14125715	0.058375534	0.015698912	0.0188056	0.034478493	0.0130096795
0.0	0.0053870017	0.05481774	0.0037444546	0.010414785	0.14097309	0.05846148	0.015572402	0.01870248	0.034480095	0.01294791
0.0	0.0054190992	0.054662466	0.0037402217	0.010411787	0.14076269	0.05829009	0.01564022	0.018755041	0.03438652	0.01303369
0.0	0.0053891484	0.05417529	0.0037432613	0.010387456	0.14065176	0.058354516	0.015715942	0.018771054	0.034508213	0.012919555
0.0	0.0013123114	0.02866905	0.009894658	0.011263864	0.1513213	0.02658949	0.027860014	0.018475244	0.027800499	0.018280411
0.0	0.0013070792	0.028720949	0.00991506	0.011199482	0.15173696	0.026641376	0.027914839	0.018463038	0.0277756	0.018215146
0.0	0.0013096505	0.028880937	0.010076422	0.011260562	0.15080792	0.02672178	0.027941288	0.018455211	0.027860854	0.018227208
0.0	0.0013064755	0.028604576	0.009934458	0.011205989	0.15139274	0.026642885	0.027671194	0.018503107	0.027745415	0.01815255
0.0	0.0027477813	0.012839587	0.01583462	0.012662713	0.073362276	0.011188103	0.007753284	0.010817	0.031535003	0.008864189
0.0	0.5597772	0.69904417	0.51610994	0.5525454	0.5664837	0.80063	0.5545714	0.62304	0.6097127	0.6029758
0.0	0.004161876	0.027386583	0.007469971	0.009307392	0.25913098	0.048942585	0.046516337	0.013979851	0.036673646	0.012353699
0.0	0.56748194	0.57395476	0.58554107	0.566433	0.5533348	0.57306635	0.5691205	0.5890338	0.5804592	0.5809205
0.0	0.0061791297	0.018047914	0.016982611	0.008550509	0.31629014	0.018952796	0.08306503	0.008668521	0.032489754	0.010652562
0.0	0.3579273	0.6129774	0.55491585	0.52360976	0.80039346	0.65782475	0.5009655	0.54333997	0.56969124	0.5232218
0.0	0.5671124	0.57542443	0.5836549	0.565716	0.553775	0.5739699	0.56816125	0.5875227	0.5796835	0.5794392
0.0	0.0072928257	0.008659383	0.0058517912	0.009152746	0.1334898	0.021129146	0.07892424	0.012606168	0.016217677	0.011106877
0.0	0.49704227	0.6034271	0.56975895	0.46636713	0.46152967	0.63774216	0.49676427	0.5568697	0.3975988	0.5727486
0.0	0.49363104	0.64094394	0.5590199	0.5416532	0.5358371	0.647765	0.52085245	0.5927251	0.62499285	0.61262053
0.0	0.0039264415	0.58512676	0.46059364	0.028531903	0.43089217	0.27979863	0.28061226	0.033656996	0.18738477	0.051508337
0.0	0.56863374	0.57657844	0.5825732	0.5661783	0.5531573	0.5738933	0.56821823	0.5877643	0.5797633	0.5801853
0.0	0.0049447496	0.04357734	0.014649951	0.009180069	0.2963875	0.028861817	0.031324126	0.021020545	0.03929803	0.012005083
0.0	0.5387068	0.8281034	0.5645722	0.6360995	0.35951936	0.5985671	0.5479133	0.58331615	0.5295525	0.6505196
0.0	0.0047823163	0.028662147	0.0073460285	0.008695961	0.37616166	0.026582358	0.027730765	0.015200957	0.06691928	0.012250717
0.0	0.004779761	0.028433278	0.007267906	0.008763098	0.37383625	0.026373956	0.027795674	0.015179158	0.06676819	0.0122534465
0.0	0.0037741135	0.0066807712	0.009755202	0.008468183	0.06876893	0.0286407	0.031699203	0.012006707	0.032814074	0.014249883
0.0	0.56929004	0.5731244	0.5829183	0.56711066	0.55315685	0.57383454	0.5689369	0.58878523	0.58095926	0.5797696
0.0	0.0037606445	0.0067011933	0.009805914	0.008434135	0.069045775	0.028680658	0.031337917	0.012016105	0.032832935	0.014231841
0.0	0.0044496087	0.57468	0.41769254	0.04252063	0.53138083	0.39708245	0.18607694	0.0244808	0.05087275	0.043281015
0.0	0.004701181	0.3474948	0.5017946	0.028937742	0.21076734	0.405987	0.24042588	0.045057315	0.1834804	0.051816914
0.0	0.0062739234	0.01729871	0.007859078	0.017440073	0.15912847	0.008902346	0.03435491	0.014817512	0.030555464	0.010895774
0.0	0.56935173	0.57536095	0.58498794	0.5676321	0.5560149	0.57667804	0.569519	0.58920044	0.5816958	0.5797858
0.0	0.5688579	0.57426995	0.584646	0.5665356	0.5557207	0.5751245	0.5691443	0.58893394	0.5814925	0.57955396
0.0	0.56883085	0.5755529	0.58486515	0.5674719	0.5546194	0.5768471	0.56920207	0.58867824	0.5818088	0.57977355
0.0	0.5687702	0.57385653	0.58461356	0.5665244	0.5539277	0.57442325	0.5702454	0.58886737	0.5814286	0.5794986
0.0	0.0046806694	0.06378148	0.0334187	0.01596405	0.1312757	0.032161225	0.024249207	0.008935539	0.043618448	0.015650442
0.0	0.0043595894	0.87841016	0.67747116	0.04129506	0.52127683	0.40274033	0.737118	0.021326613	0.18213731	0.051160213
0.0	0.5536888	0.93563795	0.63560045	0.6151099	0.69651955	0.6818755	0.58756924	0.46860433	0.6258717	0.5792553
0.0	0.54017407	0.5785913	0.5171252	0.5875067	0.38955253	0.6010945	0.22402756	0.5751668	0.6129937	0.49925178
0.0	0.0043303077	0.09935183	0.026040118	0.010828001	0.07927699	0.0327507	0.031177666	0.017498929	0.0336546	0.0086818645
0.0	0.52374804	0.7480462	0.61142355	0.6350007	0.5935788	0.834422	0.364078	0.53307676	0.6171155	0.52531785
0.0	0.58788455	0.93464303	0.56730604	0.57603794	0.38069165	0.612232	0.7466215	0.55640733	0.47114456	0.60221606
0.0	0.0035217276	0.8047817	0.63754594	0.03419422	0.28717148	0.43175092	0.6237106	0.03820037	0.16975915	0.030683191
0.0	0.0033106864	0.73760897	0.84934956	0.030470671	0.6380293	0.28964126	0.17157768	0.05403202	0.14611928	0.19063796
0.0	0.003443426	0.32354763	0.56599617	0.027196733	0.3072515	0.31504756	0.8522869	0.030037694	0.16560471	0.035753354
0.0	0.0030288284	0.59382665	0.49076542	0.014082768	0.8436995	0.35103643	0.34824693	0.028572746	0.16599657	0.04968355
0.0	0.56849957	0.57220834	0.58567494	0.5664536	0.5541511	0.5740454	0.5718257	0.590207	0.58165085	0.58102167
0.0	0.5674096	0.5749683	0.5845633	0.5665645	0.5546141	0.5730339	0.56762254	0.58947504	0.5813319	0.5781518
0.0	0.56900173	0.577439	0.5853111	0.5662047	0.5537332	0.57346493	0.5718766	0.5886501	0.5824377	0.58081025
0.0	0.547693	0.4665133	0.59629124	0.51361054	0.5986082	0.6843911	0.70624316	0.5603764	0.58355397	0.65623194
0.0	0.0036562872	0.44102025	0.43262127	0.045641985	0.29369316	0.2790187	0.810882	0.03110836	0.104287356	0.03469075
0.0	0.59352636	0.5185445	0.552298	0.5779396	0.34042475	0.52180105	0.65110445	0.5955241	0.6072242	0.60601217
0.0	0.5706546	0.5773646	0.58604604	0.5689492	0.5554086	0.57632184	0.57145756	0.5899953	0.5837866	0.5827776
0.0	0.0047847675	0.41704702	0.43233103	0.02179631	0.5045371	0.2230726	0.41161534	0.027421974	0.14850743	0.036119737
0.0	0.005263775	0.38347164	0.5737452	0.020093461	0.3979266	0.37421477	0.7793289	0.043650676	0.12923382	0.047570847
0.0	0.00495505	0.52409846	0.39872342	0.035605542	0.49320626	0.5687049	0.38601196	0.048036207	0.14985819	0.035379026
0.0	0.0049249707	0.66058123	0.81113	0.02923865	0.5544285	0.3076268	0.33497196	0.025909934	0.16964172	0.039370246
0.0	0.00039373507	0.86848813	0.5753737	0.028108202	0.47977167	0.3809901	0.94313896	0.024703842	0.092704505	0.060926966
0.0	0.0055350256	0.51153886	0.5191468	0.029892847	0.64337635	0.34822226	0.3973307	0.021219462	0.20655745	0.0464978
0.0	0.54606974	0.44635916	0.58147043	0.5266777	0.3573595	0.5869688	0.5294485	0.37409228	0.5608807	0.49343893
0.0	0.5849384	0.5962024	0.58926284	0.58486927	0.58166504	0.5886085	0.5909288	0.59940845	0.5904654	0.5948263
0.0	0.6403203	0.65743124	0.56677914	0.48686996	0.4182687	0.56692	0.4799853	0.54095614	0.5490722	0.6063942
0.0	0.5927553	0.7444921	0.54388255	0.68604654	0.67502135	0.755203	0.38822064	0.6160129	0.5691567	0.5582622
0.0	0.0042919028	0.08875849	0.0057437043	0.008883212	0.18903539	0.04305334	0.030543659	0.012909154	0.042477738	0.011890778
0.0	0.5998951	0.6368409	0.48905712	0.4619444	0.9790125	0.50247556	0.5486616	0.56477857	0.704248	0.4963712
0.0	0.005779978	0.080785	0.007903574	0.013553534	0.12386849	0.03578139	0.059852075	0.010946002	0.04181768	0.015389037
0.0	0.5681277	0.5748947	0.58454096	0.56652653	0.5541554	0.5759209	0.56772375	0.5882159	0.5805748	0.5786784
0.0	0.56868255	0.57595074	0.58433604	0.56699824	0.55511373	0.5759371	0.5681659	0.58824104	0.5815544	0.57989436
0.0	0.0041891723	0.7252945	0.61782146	0.039262123	0.4574396	0.3151538	0.61366296	0.030431831	0.17481022	0.052593667
0.0	0.5659174	0.94506377	0.5732021	0.65686464	0.47768962	0.6877625	0.60855705	0.64168423	0.5669503	0.59532416
0.0	0.512532	0.78949463	0.5807058	0.5516729	0.4780166	0.7186338	0.34556082	0.5473626	0.54510766	0.4805487
0.0	0.512532	0.78949463	0.5807058	0.5516729	0.4780166	0.7186338	0.34556082	0.5473626	0.54510766	0.4805487
0.0	0.006472281	0.020793913	0.11231725	0.010569955	0.1664748	0.027676126	0.02765127	0.010279842	0.028353386	0.015757412
0.0	0.006472281	0.020793913	0.11231725	0.010569955	0.1664748	0.027676126	0.02765127	0.010279842	0.028353386	0.015757412
0.0	0.0038893875	0.48709813	0.7970754	0.038018182	0.44906634	0.2922304	0.5539531	0.032920584	0.11555374	0.048324052
0.0	0.5789619	0.51802087	0.7617839	0.6104028	0.67841095	0.6578999	0.5110289	0.53236955	0.65642035	0.48285183
0.0	0.5789619	0.51802087	0.7617839	0.6104028	0.67841095	0.6578999	0.5110289	0.53236955	0.65642035	0.48285183
0.0	0.004828551	0.013976185	0.03559396	0.008389378	0.10085425	0.036666654	0.027748609	0.011595701	0.028262688	0.017969962
0.0	0.004828551	0.013976185	0.03559396	0.008389378	0.10085425	0.036666654	0.027748609	0.011595701	0.028262688	0.017969962
0.0	0.5676939	0.57515866	0.58430713	0.5660863	0.553516	0.57606417	0.5678522	0.58776915	0.5806051	0.5786631
0.0	0.5685353	0.574982	0.5841339	0.5668576	0.5538575	0.57442844	0.56843525	0.58818716	0.5814968	0.579775
0.0	0.5509911	0.60247046	0.6957153	0.50065297	0.899016	0.5307296	0.8324557	0.56154484	0.5750968	0.65564007
0.0	0.0050636847	0.01538554	0.02221847	0.012767401	0.4474706	0.04057436	0.010468404	0.021268439	0.044337124	0.025172383
0.0	0.5716922	0.5814392	0.5855871	0.57128465	0.5569702	0.5792754	0.5760324	0.5919331	0.58453447	0.5828116
0.0	0.0039008358	0.014821821	0.0125727365	0.011894734	0.20473404	0.068352796	0.6965954	0.007440762	0.04261225	0.017739125
0.0	0.0068287	0.049079243	0.010433904	0.022383953	0.14758733	0.10146218	0.0069816774	0.013098099	0.05232777	0.019562555
0.0	0.004041512	0.017203785	0.0064105787	0.008952522	0.40650478	0.051451962	0.07481213	0.009039336	0.026690217	0.010354432
0.0	0.0048151193	0.008217827	0.017758118	0.0077650063	0.11743699	0.011587511	0.03396124	0.006643359	0.039588563	0.014029703
0.0	0.005448879	0.044793908	0.01011941	0.009967159	0.17300437	0.027901635	0.073883295	0.014931775	0.037446395	0.02058146
0.0	0.0062703807	0.030799352	0.011831755	0.01029465	0.094115905	0.043433543	0.1007108	0.0067346883	0.03336325	0.05633594
0.0	0.0046313796	0.037369438	0.0069669187	0.013670517	0.082411416	0.025611963	0.011428555	0.009167725	0.03251514	0.012304587
0.0	0.00701154	0.033610392	0.0074766204	0.011092416	0.15907553	0.0363117	0.21055612	0.011964807	0.046778087	0.011802187
0.0	0.0046676937	0.04837256	0.007559713	0.012034312	0.03086549	0.017736772	0.01904057	0.012417293	0.017267391	0.018728623
0.0	0.58951074	0.53045297	0.44352442	0.3485583	0.6749612	0.6103912	0.6394686	0.6324349	0.6377194	0.50698215
0.0	0.57534796	0.7442229	0.59435976	0.532422	0.78590393	0.53096414	0.8648811	0.576613	0.57436484	0.6059086
0.0	0.41912657	0.42882386	0.61122704	0.46209854	0.32762012	0.6350962	0.4659389	0.56641495	0.5599072	0.63705224
0.0	0.6154394	0.33904696	0.6146902	0.4289751	0.5653653	0.6835383	0.7170841	0.59808564	0.53101885	0.5796515
0.0	0.47851244	0.7222789	0.6116198	0.5229016	0.5635603	0.58630764	0.45759645	0.4610193	0.60650176	0.5482312
0.0	0.65544385	0.52665025	0.53488195	0.5891655	0.48441708	0.69146985	0.53313446	0.56987447	0.54927224	0.50302976
0.0	0.55393463	0.6522552	0.5878414	0.5281612	0.3567714	0.60717225	0.505766	0.5680869	0.55117255	0.63083273
0.0	0.47875756	0.82874036	0.53457904	0.48892623	0.8523731	0.6456521	0.8498774	0.6189437	0.6163452	0.5285399
0.0	0.5391482	0.63057137	0.5337212	0.52536255	0.58411103	0.6182552	0.37271392	0.60438573	0.5362355	0.67468876
0.0	0.5389193	0.62190646	0.54643726	0.30976173	0.56559765	0.6179695	0.29750505	0.6093986	0.49734318	0.51648635
0.0	0.5096625	0.6267299	0.6217277	0.5716621	0.6555313	0.72079074	0.29783076	0.5867324	0.577697	0.71539056
0.0	0.57117623	0.35759863	0.5567533	0.53440994	0.69171935	0.5976277	0.2062289	0.46445328	0.645472	0.74504554
0.0	0.5864984	0.5562407	0.49070743	0.53324074	0.5933097	0.6018153	0.43882787	0.46418652	0.51811993	0.4903225
0.0	0.6649456	0.76721305	0.4400788	0.54459566	0.74812746	0.6662716	0.2668961	0.56141156	0.61839837	0.54008615
0.0	0.4021653	0.6020745	0.6318297	0.54519635	0.8057896	0.73779124	0.5491149	0.5596306	0.45362785	0.5633769
0.0	0.5059485	0.58333784	0.65052676	0.5243963	0.62351525	0.63463426	0.60127217	0.38667694	0.5537722	0.47648057
0.0	0.63054264	0.61330044	0.8671137	0.56047004	0.73358256	0.63237804	0.43315738	0.5515468	0.6388827	0.44138706
0.0	0.4819899	0.47568688	0.6305823	0.47097048	0.72540075	0.5764047	0.6906359	0.46942368	0.5642247	0.55125403
0.0	0.6686278	0.72130996	0.6622795	0.5800454	0.6913032	0.733529	0.47526637	0.5894781	0.5678619	0.55438656
0.0	0.5813671	0.5659179	0.5168045	0.55041164	0.47782582	0.59596545	0.34994802	0.66192	0.5694277	0.5522137
0.0	0.5293943	0.4930014	0.62067246	0.5078754	0.5153719	0.5455042	0.61930794	0.49045953	0.519104	0.55096763
0.0	0.005220188	0.03907695	0.084149174	0.011068094	0.10203199	0.016923122	0.031257536	0.015288103	0.023341544	0.017570537
0.0	0.0051811775	0.038824376	0.08406213	0.011164005	0.10246321	0.016849898	0.030731767	0.015275856	0.02335718	0.017628627
0.0	0.5712519	0.57565373	0.58489203	0.56933194	0.559106	0.57592297	0.5726004	0.5915443	0.5820797	0.5823665
0.0	0.0061425352	0.040781464	0.012394824	0.015070737	0.0815834	0.02621841	0.05120203	0.00889555	0.071248986	0.014429064
0.0	0.0051585487	0.0063853976	0.011979371	0.010602154	0.06498563	0.011135142	0.010899315	0.017346086	0.048573203	0.03704788
0.0	0.005208807	0.0063766604	0.011904361	0.010593214	0.06466566	0.01111089	0.011030432	0.017316641	0.048476864	0.03703697
0.0	0.0025914956	0.57511425	0.58225626	0.056023017	0.3842868	0.5101007	0.19206195	0.045145188	0.17746325	0.041556526
0.0	0.54234695	0.51258874	0.5437535	0.61193717	0.32440308	0.67636937	0.63323075	0.5441566	0.5978056	0.50437003
0.0	0.0064086504	0.016756931	0.011715232	0.018622493	0.2489284	0.009939567	0.16357401	0.014479663	0.048785757	0.01498653
0.0	0.006418243	0.016666235	0.011668909	0.018510323	0.2482599	0.0099311005	0.16501163	0.014503675	0.048763845	0.014979943
0.0	0.0064125685	0.016851217	0.011717021	0.01867149	0.24941647	0.009947472	0.1637154	0.01445338	0.048885595	0.015000805
0.0	0.0064198277	0.016761575	0.011676011	0.018566404	0.24914792	0.009940943	0.16518435	0.014486531	0.04883548	0.014992227
0.0	0.0052527334	0.0064316513	0.012012749	0.010637536	0.06544787	0.011180803	0.010933098	0.0173756	0.048735585	0.037131242
0.0	0.0033940484	0.35445502	0.4892865	0.03481622	0.39406216	0.39137962	0.26327556	0.03699204	0.1287742	0.08652113
0.0	0.567345	0.5015541	0.56987715	0.54326266	0.531961	0.7249466	0.59841555	0.6136872	0.5810402	0.5201985
0.0	0.0039899335	0.5906005	0.6501908	0.03001646	0.32399753	0.34517896	0.61942834	0.030661533	0.10312948	0.061889824
0.0	0.00464959	0.69232655	0.772122	0.044322185	0.7625942	0.5191013	0.855894	0.037846792	0.19335647	0.048856627
0.0	0.0034541932	0.43673915	0.6904047	0.04713313	0.469961	0.46673387	0.76651114	0.033164646	0.15497969	0.050829817
0.0	0.005080237	0.01819218	0.005439747	0.008749296	0.15414584	0.022672534	0.047437668	0.013047505	0.026850205	0.016284754
0.0	0.0036732194	0.7702343	0.62217003	0.043204714	0.5157033	0.59933215	0.24725819	0.02631193	0.15480728	0.035096426
0.0	0.0033610493	0.61651146	0.48794785	0.022898935	0.25919655	0.34925285	0.3562155	0.020978002	0.122210145	0.04285596
0.0	0.0033346938	0.83338875	0.91639894	0.006606884	0.72525007	0.473814	0.7756382	0.021300325	0.106830396	0.072761394
0.0	0.0034909537	0.4729853	0.45919317	0.036804855	0.4760829	0.3901436	0.6960459	0.034749456	0.088305525	0.073698744
0.0	0.0054367376	0.8097877	0.92498094	0.0046650167	0.8576856	0.38687223	0.91370136	0.014757899	0.15777707	0.06007297
0.0	0.5422824	0.5886355	0.5049519	0.58047235	0.5615901	0.60083383	0.4147205	0.58619267	0.60160595	0.510971
0.0	0.56629544	0.5746034	0.5842871	0.56474406	0.5527666	0.57230306	0.56426024	0.58805436	0.5801091	0.5810142
0.0	0.007873219	0.03661567	0.011940305	0.0077968943	0.15614869	0.026413538	0.068756215	0.007934105	0.0345553	0.009629213
0.0	0.004338757	0.68155557	0.53222406	0.02137749	0.32474563	0.34136492	0.837548	0.024500586	0.14994861	0.03570473
0.0	0.5667139	0.57430255	0.5822048	0.5660469	0.5520966	0.5730954	0.56482464	0.5876967	0.57977146	0.58009744
0.0	0.0031282727	0.5822575	0.59633434	0.038780816	0.32545358	0.34094352	0.34484872	0.0033817687	0.101258606	0.042498562
0.0	0.0052418816	0.017562479	0.012471616	0.013372557	0.13608131	0.030096537	0.010427142	0.0016170964	0.023034543	0.013244348
0.0	0.004805092	0.61400825	0.62698597	0.035772692	0.52061146	0.4049527	0.53591466	0.003785679	0.101665586	0.046031117
0.0	0.5733683	0.73448837	0.65369195	0.583067	0.6434452	0.6714176	0.4564311	0.16036527	0.4784179	0.5576111
0.0	0.0046180626	0.6009278	0.62509626	0.03529981	0.5069237	0.39806455	0.520854	0.0037537229	0.099543795	0.04421356
0.0	0.56758845	0.5748829	0.58341026	0.56539804	0.5534557	0.5724103	0.5685466	0.5881605	0.5795288	0.5796368
0.0	0.0043925303	0.013501388	0.031724513	0.009013679	0.14075473	0.038287073	0.013711739	0.0072219116	0.03703357	0.010055838
0.0	0.0034196184	0.44067416	0.7897234	0.011318758	0.24061845	0.38272703	0.3420222	0.02135708	0.13120733	0.027804296
0.0	0.5677821	0.5745508	0.58226895	0.56599474	0.5519322	0.57280266	0.56645674	0.5879217	0.57927144	0.5792316
0.0	0.0030431515	0.5729016	0.5933676	0.03737075	0.31302848	0.33657262	0.33643273	0.0033015623	0.10019758	0.042756125
0.0	0.0025738764	0.46065903	0.4435157	0.037191402	0.265426	0.24288447	0.42022556	0.036554538	0.12887315	0.042254448
0.0	0.49757642	0.567573	0.5525471	0.5737123	0.36263695	0.63573843	0.5937512	0.61019564	0.5907084	0.5516307
0.0	0.0024648143	0.4432583	0.44156343	0.03653245	0.24940977	0.23788977	0.4025308	0.03634122	0.12626505	0.041534014
0.0	0.0049556545	0.868014	0.6721551	0.008934108	0.6600501	0.6036747	0.851375	0.031317595	0.10960221	0.090279356
0.0	0.0005364369	0.720926	0.48546982	0.01031764	0.49557126	0.43468186	0.42453682	0.02951886	0.11918597	0.043419518
0.0	0.56933546	0.5757729	0.58341944	0.56665933	0.55697685	0.57580125	0.56895626	0.5894734	0.5820547	0.58224976
0.0	0.57014006	0.5771573	0.5827596	0.5688476	0.557519	0.57476217	0.5714635	0.5899494	0.582243	0.58006644
0.0	0.0060645314	0.027663926	0.0083262725	0.0075006457	0.1009005	0.019105602	0.19089848	0.017211067	0.059317145	0.025093863
0.0	0.0029939546	0.48023748	0.45260054	0.021249441	0.44870555	0.29187945	0.9304266	0.028887536	0.26245454	0.035493825
0.0	0.0052328734	0.013853326	0.015243309	0.012866764	0.10541775	0.025649987	0.015306909	0.016130254	0.02419317	0.013871159
0.0	0.5745769	0.47944337	0.5748113	0.551825	0.56446296	0.57746047	0.6481432	0.54248387	0.6059028	0.61512405
0.0	0.0035784557	0.01796705	0.004738822	0.012148125	0.081051886	0.034274433	0.12976423	0.013702212	0.045316022	0.012774664
0.0	0.75128895	0.63638854	0.6325266	0.5495791	0.77867717	0.73436743	0.7148001	0.58461916	0.58540446	0.55049026
0.0	0.5692293	0.57572687	0.5842635	0.5661865	0.55344313	0.5742445	0.56900746	0.5894062	0.58092505	0.58088017
0.0	0.0050567607	0.027395133	0.0125042405	0.01593321	0.18772005	0.037029687	0.05324399	0.016826792	0.035129674	0.012912892
0.0	0.60342413	0.51907057	0.5674061	0.5705488	0.5383378	0.536585	0.2253347	0.6358991	0.5300793	0.5890741
0.0	0.0040626433	0.5932035	0.5448521	0.05429202	0.6260162	0.5593069	0.73603123	0.03342873	0.1629362	0.029369349
0.0	0.43747255	0.41943032	0.58279544	0.56969506	0.3912956	0.71663475	0.74164796	0.5955215	0.5244674	0.56439406
0.0	0.0035379282	0.42216152	0.5380709	0.036028918	0.19193617	0.35044166	0.51543117	0.032985874	0.12001507	0.031259745
0.0	0.0043946328	0.027057024	0.0051982375	0.014459229	0.15673774	0.021570897	0.13949186	0.013707168	0.041299846	0.016144328
0.0	0.0033218388	0.50837606	0.42160296	0.023667943	0.6641929	0.3271632	0.51062465	0.032831088	0.15794227	0.038931035
0.0	0.005444607	0.58963054	0.57979214	0.031365592	0.3232066	0.2186487	0.4288365	0.023664411	0.050384596	0.06341102
0.0	0.005345446	0.5400036	0.81612825	0.023912841	0.471839	0.37574023	0.5895548	0.03677733	0.13039382	0.06715389
0.0	0.5602169	0.5926066	0.73098254	0.4291296	0.5411957	0.6407338	0.50483966	0.56911343	0.5361517	0.5147142
0.0	0.0037947583	0.43953416	0.66707355	0.031590723	0.24998802	0.33103594	0.3906894	0.0044096885	0.10985684	0.07111423
0.0	0.0051726904	0.025987612	0.031079609	0.0172136	0.07715736	0.03691615	0.0016041481	0.016100116	0.0442862	0.017052772
0.0	0.56944615	0.5759782	0.5846018	0.5673586	0.55543876	0.574618	0.5681372	0.58950996	0.58181536	0.5804125
0.0	0.516003	0.5295327	0.6590338	0.5266533	0.39320117	0.46308947	0.66593117	0.6248711	0.68007	0.62033486
0.0	0.008828362	0.010181949	0.011246099	0.010253135	0.1417933	0.0402199	0.20880057	0.014967981	0.03118283	0.016980525
0.0	0.007399122	0.52590156	0.38877678	0.021541594	0.37859392	0.4416613	0.20741732	0.020669099	0.16475508	0.06173228
0.0	0.5137767	0.59334815	0.6234197	0.50680953	0.38809627	0.5696034	0.23210312	0.5237845	0.58875686	0.6101116
0.0	0.570411	0.57623065	0.585452	0.5680987	0.5562435	0.5740386	0.56742823	0.5894936	0.58148545	0.5803502
0.0	0.009170347	0.008979579	0.006934785	0.0067131603	0.1305851	0.046411686	0.0019765743	0.009665085	0.06890147	0.020410566
0.0	0.5699541	0.5749946	0.5860704	0.56828165	0.555028	0.5738832	0.5675406	0.59070146	0.58232844	0.58112025
0.0	0.0037481724	0.7499295	0.6719613	0.035975624	0.4937869	0.40504944	0.6861978	0.021247407	0.1009351	0.047412433
0.0	0.0048426557	0.02262555	0.01236403	0.01920225	0.026069522	0.055231348	0.24121536	0.015330421	0.09211486	0.02203437
0.0	0.0049330606	0.021905262	0.01257012	0.011508393	0.050993405	0.048949774	0.018781992	0.016788749	0.034477677	0.016417017
0.0	0.4623747	0.7473795	0.5571521	0.6210559	0.5538089	0.5675308	0.21719262	0.58031046	0.57131445	0.69130856
0.0	0.0043356866	0.6368922	0.60924643	0.04794516	0.63494426	0.26919743	0.9525866	0.036121894	0.15561521	0.042404693
0.0	0.5398496	0.70746213	0.575493	0.5574374	0.64418066	0.5517024	0.7303677	0.6874638	0.568511	0.52374035
0.0	0.0036377318	0.429116	0.49939516	0.046903733	0.5061726	0.16599548	0.83775187	0.026349537	0.1355155	0.04889512
0.0	0.47821355	0.5725631	0.55603606	0.3606409	0.5873624	0.40946156	0.26214272	0.5450491	0.57360715	0.6964196
0.0	0.53150463	0.57550126	0.5721347	0.7577306	0.43452394	0.6535761	0.48919305	0.5427225	0.51117015	0.66097134
0.0	0.004117925	0.042093668	0.0066826134	0.0065162736	0.36264077	0.037516892	0.0701356	0.014695312	0.03770849	0.015596212
0.0	0.0032938386	0.77162623	0.5954196	0.024821134	0.4494991	0.24928927	0.6993017	0.020306112	0.14653718	0.035964042
0.0	0.56878614	0.5746749	0.5846921	0.5674304	0.55254793	0.5745039	0.5722009	0.5892149	0.58185506	0.58105546
0.0	0.004622595	0.24477199	0.5982637	0.027717032	0.3469709	0.40674242	0.37088	0.019916806	0.19501236	0.03360304
0.0	0.6141844	0.62682873	0.61436695	0.45298588	0.43943954	0.8067062	0.3468616	0.6109306	0.5723371	0.48350865
0.0	0.0031646823	0.03331417	0.006736721	0.016020576	0.105971634	0.05494828	0.02781488	0.015213719	0.028314186	0.014587356
0.0	0.685109	0.6380784	0.6647296	0.62977386	0.8258873	0.75524926	0.9260324	0.68399423	0.5633265	0.6024517
0.0	0.0089140795	0.63012034	0.7662898	0.034948554	0.8479882	0.63177013	0.9231482	0.05675542	0.1412217	0.073878795
0.0	0.57214975	0.5837952	0.58677816	0.57431585	0.5625104	0.58024997	0.5794001	0.5930677	0.5848462	0.5831328
0.0	0.5688734	0.57672954	0.5837346	0.5666842	0.5555105	0.57405174	0.569344	0.5880991	0.58106506	0.58134013
0.0	0.004563878	0.013250249	0.008576188	0.019161323	0.1751066	0.032908417	0.013294963	0.0134301	0.03172405	0.013677006
0.0	0.0039265184	0.39769515	0.5155356	0.0036575086	0.42021325	0.53223467	0.4655725	0.031308018	0.110846624	0.044172782
0.0	0.007789936	0.7890809	0.6025188	0.03789497	0.6797357	0.43175343	0.937202	0.04912817	0.18685883	0.062141947
0.0	0.0047989213	0.6034245	0.57375705	0.033273842	0.5288515	0.29046866	0.804166	0.020975355	0.13386862	0.058997367
0.0	0.008109559	0.6351404	0.42607582	0.040328078	0.54805034	0.27612582	0.96850127	0.059623238	0.19367178	0.07508913
0.0	0.0077097886	0.6712237	0.35366958	0.025671225	0.74821633	0.2426619	0.9508803	0.041732643	0.26467985	0.087476596
0.0	0.49514407	0.680177	0.5682475	0.44230184	0.7401774	0.5722961	0.72756505	0.5332915	0.74267524	0.54009324
0.0	0.6552157	0.7193584	0.60592675	0.60675484	0.6265825	0.55460453	0.80643094	0.64656293	0.6153625	0.69843644
0.0	0.0038848529	0.48341814	0.65552324	0.0288763	0.29679993	0.2724536	0.86022305	0.0031121622	0.10213656	0.11320705
0.0	0.5837699	0.5989156	0.40537253	0.50105673	0.5204277	0.617352	0.31162676	0.55199224	0.63561565	0.59784865
0.0	0.0012550367	0.010794136	0.0044316314	0.017614478	0.15878089	0.03207411	0.027485544	0.004988874	0.020432577	0.019248838
0.0	0.0038602597	0.75953346	0.48817614	0.042119816	0.16728492	0.30893913	0.2996935	0.02767644	0.06509018	0.051416684
0.0	0.0054431558	0.034411523	0.0070610363	0.012405708	0.1452421	0.031475183	0.040178515	0.012907794	0.041760933	0.015280051
0.0	0.56708413	0.5775203	0.5828848	0.5663869	0.5557044	0.5735649	0.5701266	0.5870504	0.58002186	0.5803112
0.0	0.0054067075	0.097654834	0.016205152	0.00087005727	0.052815575	0.025934074	0.09573867	0.0039795344	0.027358143	0.014776673
0.0	0.08583546	0.5405195	0.6547894	0.0890461	0.5326929	0.712206	0.5343946	0.2946901	0.57532156	0.51777726
0.0	0.0004050352	0.63731456	0.59042263	0.0025161398	0.32154602	0.51042765	0.79570484	0.012077095	0.10795346	0.04991002
0.0	0.0024789658	0.7363968	0.49094936	0.058091965	0.5418057	0.31387419	0.18010977	0.028306402	0.119377725	0.035232656
0.0	0.6068161	0.5822435	0.5328037	0.3012536	0.7068053	0.7156386	0.62377065	0.57787216	0.5817394	0.5931857
0.0	0.5174676	0.50977516	0.43808013	0.27668312	0.6635011	0.66850585	0.5873206	0.4764279	0.65022355	0.418418
0.0	0.59354466	0.9401739	0.63831055	0.61416864	0.494159	0.6636139	0.25459692	0.4601911	0.61398673	0.4614801
0.0	0.0034949137	0.35954192	0.5831269	0.025397744	0.3986324	0.15354027	0.74932873	0.017561303	0.12148577	0.051495176
0.0	0.57445437	0.5719316	0.6367663	0.49937445	0.7277586	0.51857466	0.09982341	0.57030094	0.6049419	0.5305948
0.0	0.0057022315	0.029192112	0.016344942	0.015980238	0.091476575	0.027060954	0.10896811	0.010627057	0.03435244	0.014850026
0.0	0.0031258974	0.43946546	0.7410468	0.029168393	0.658016	0.43604693	0.3575434	0.022817437	0.17572133	0.044795286
0.0	0.59037995	0.52829576	0.580688	0.30045152	0.7232031	0.6351984	0.6366648	0.6405322	0.6411827	0.55026025
0.0	0.0028023804	0.09309524	0.008775973	0.011659008	0.14620885	0.012621265	0.026344532	0.015733307	0.030509908	0.021032693
0.0	0.4590555	0.38257608	0.5102454	0.46962726	0.512093	0.5156643	0.41091686	0.5615561	0.63333374	0.52114534
0.0	0.50939864	0.58074987	0.62238735	0.75466865	0.65335685	0.8613287	0.238254	0.58194745	0.47529447	0.600825
0.0	0.0060843844	0.61902124	0.4250667	0.031294197	0.45449606	0.3815052	0.53398246	0.026641704	0.12788783	0.041188467
0.0	0.6620476	0.712294	0.5942857	0.5707368	0.49844664	0.58835196	0.5804237	0.56224436	0.5916235	0.49588636
0.0	0.68139213	0.8571113	0.60379165	0.60056776	0.47796932	0.68033177	0.5081273	0.553596	0.5587798	0.5716538
0.0	0.003969411	0.93815553	0.41846153	0.032061778	0.47728476	0.40878642	0.4823974	0.037699047	0.15206888	0.055263344
0.0	0.0024760363	0.735657	0.49056274	0.057912793	0.54112655	0.31365362	0.18117711	0.02829877	0.11912845	0.035210017
0.0	0.004445112	0.6298541	0.71701413	0.030369803	0.3493363	0.26887545	0.76991016	0.018187057	0.16924529	0.05122046
0.0	0.0044410136	0.62887734	0.71640074	0.030277023	0.3484616	0.26863828	0.7710305	0.018184332	0.16897881	0.05119235
0.0	0.56902784	0.57650113	0.58574545	0.56752074	0.5542755	0.57498795	0.57141703	0.5880889	0.580044	0.5809185
0.0	0.0058012945	0.946796	0.38624948	0.026918892	0.46920675	0.4867303	0.56789285	0.039262917	0.17593391	0.06620066
0.0	0.00641568	0.07707133	0.0064488817	0.009061449	0.089625336	0.03990683	0.019383537	0.013963704	0.046142474	0.02208325
0.0	0.0054485747	0.060674317	0.010022627	0.028751366	0.22677866	0.031412143	0.5599002	0.01547794	0.05804116	0.022609456
0.0	0.59222835	0.59189487	0.65779376	0.6094441	0.5789566	0.59025604	0.16088139	0.5743737	0.5541675	0.71438533
0.0	0.5808352	0.63949835	0.60297775	0.54865426	0.758156	0.6443996	0.14323008	0.72390896	0.5636603	0.54220587
0.0	0.0029393113	0.62219507	0.33644122	0.049362388	0.33653745	0.48303056	0.30402336	0.027937924	0.119866356	0.051135357
0.0	0.5782369	0.6049548	0.53173685	0.57191515	0.58365685	0.79285926	0.6130071	0.701325	0.52896696	0.5723719
0.0	0.0051090927	0.030448979	0.012593846	0.013953211	0.20641646	0.027516268	0.065767325	0.015273014	0.019710248	0.010154813
0.0	0.5688552	0.5759994	0.5824257	0.5662713	0.55199087	0.573325	0.567643	0.5881549	0.5804621	0.5802884
0.0	0.00291253	0.024392204	0.0064905137	0.008115181	0.03630631	0.0350477	0.11298893	0.020140175	0.032563858	0.01456207
0.0	0.42799094	0.31488857	0.5935169	0.58959544	0.37892616	0.7494689	0.47112465	0.66032803	0.55862284	0.6842703
0.0	0.0024836538	0.23054636	0.5280467	0.02470754	0.22902669	0.52460885	0.8611709	0.037197944	0.11692569	0.0772212
0.0	0.004049562	0.6417638	0.7124105	0.031217156	0.33184507	0.29253078	0.68849003	0.02999986	0.14047365	0.054594338
0.0	0.5684346	0.5751471	0.5827654	0.5664633	0.55150914	0.5737719	0.56841165	0.58811206	0.5803885	0.5799961
0.0	0.004514627	0.060930528	0.008663421	0.013756176	0.07858258	0.020674529	0.031792607	0.009524919	0.03135823	0.01753967
0.0	0.002800205	0.6516584	0.3118343	0.04200306	0.4757055	0.36075616	0.8272226	0.013635411	0.12213459	0.045899674
0.0	0.0014088717	0.77291065	0.5460165	0.028984329	0.43647984	0.31361225	0.71701723	0.036515813	0.12557665	0.06359366
0.0	0.5695493	0.5771408	0.58434534	0.5672654	0.5573802	0.5734672	0.5683588	0.5892678	0.58040845	0.5816585
0.0	0.0033679793	0.63079524	0.48874852	0.052438155	0.3728298	0.47389677	0.40580675	0.041764636	0.12621897	0.03481356
0.0	0.0044625546	0.023320112	0.016096598	0.015487745	0.11726955	0.027308097	0.015018818	0.019351812	0.03969875	0.01591049
0.0	0.5679372	0.5747437	0.5816046	0.5660498	0.5537361	0.57406557	0.5704993	0.58927184	0.58078367	0.5808777
0.0	0.0053960183	0.018050956	0.0068237865	0.018082362	0.392504	0.031182067	0.026611524	0.01662451	0.021244293	0.018039169
0.0	0.5478419	0.75781506	0.56153834	0.7041875	0.5479102	0.7149403	0.43968797	0.63581216	0.54572207	0.49039072
0.0	0.0033774886	0.6352865	0.49162844	0.052757334	0.39010796	0.47825179	0.4179312	0.04192129	0.12820473	0.03516414
0.0	0.0044696657	0.022929974	0.01616865	0.015491687	0.1191601	0.027131723	0.015043512	0.019258808	0.039752115	0.015841518
0.0	0.005513317	0.016300214	0.0100302	0.0074289353	0.15651736	0.012800494	0.01014076	0.023243586	0.03911746	0.0123433815
0.0	0.0035249637	0.5613821	0.6194941	0.040343825	0.4857351	0.27729794	0.83097297	0.04258295	0.17240322	0.052102197
0.0	0.004495157	0.5695435	0.41320488	0.034903277	0.5086377	0.4387889	0.33298853	0.013275537	0.21357349	0.041415915
0.0	0.55218476	0.583463	0.32940897	0.5317003	0.8201051	0.6751016	0.6837768	0.3470392	0.57765394	0.40691444
0.0	0.17591503	0.22048135	0.6456168	0.54391766	0.75641936	0.6522491	0.6111563	0.5002064	0.6833264	0.62534386
0.0	0.6086547	0.78196496	0.6781248	0.4331642	0.59599924	0.8067244	0.9197553	0.6030563	0.6239304	0.5787993
0.0	0.0026731917	0.76996976	0.61507833	0.025099803	0.33483994	0.363209	0.61763567	0.031964898	0.109363995	0.03589327
0.0	0.4362931	0.38787577	0.5661441	0.4594378	0.55002785	0.5935549	0.588012	0.6501267	0.5690358	0.55018365
0.0	0.0052974103	0.012205717	0.008188758	0.012045175	0.21215343	0.017708573	0.107368864	0.012156013	0.038898047	0.009808127
0.0	0.004759835	0.050878774	0.013592126	0.01301508	0.053602956	0.011551522	0.004681416	0.010957008	0.063276395	0.012363315
0.0	0.0035985096	0.47893128	0.52404344	0.03203432	0.36287716	0.24935828	0.31263945	0.034317706	0.17878287	0.038703814
0.0	0.0035493707	0.46710083	0.52018124	0.030446354	0.34467506	0.24155745	0.2992764	0.034081127	0.17629635	0.037379757
0.0	0.0035687315	0.46760863	0.5211201	0.030591507	0.3451347	0.24119984	0.29863027	0.034044124	0.17593692	0.037293367
0.0	0.003739557	0.659846	0.423804	0.031087385	0.6048779	0.28128582	0.9295859	0.028438622	0.1098586	0.037865378
0.0	0.0035344767	0.64422095	0.42185065	0.02993768	0.5874784	0.27639642	0.92528534	0.027935406	0.107276194	0.03743623
0.0	0.0035483507	0.64563596	0.4226638	0.03010569	0.58694893	0.27629837	0.9252084	0.027915346	0.107068755	0.037504774
0.0	0.0042804293	0.02544693	0.015215755	0.012170119	0.15825824	0.01869495	0.048032843	0.016466152	0.025493996	0.0155005315
0.0	0.00522877	0.52861893	0.7206775	0.04121999	0.5122447	0.3616885	0.8018508	0.05261673	0.1076697	0.051421
0.0	0.0049683917	0.5169631	0.71956027	0.040068273	0.49912742	0.3561178	0.7892718	0.05231958	0.1054515	0.04924796
0.0	0.0049928213	0.5182952	0.7200954	0.040289793	0.4996987	0.35600856	0.78936994	0.052264005	0.10513918	0.049079243
0.0	0.0059511787	0.016372273	0.0062959013	0.00848074	0.28670555	0.023705997	0.0574498	0.014434009	0.04634067	0.0095017925
0.0	0.0052787294	0.1933401	0.44629446	0.025166087	0.50046104	0.4144899	0.8351572	0.04312905	0.1683041	0.042616043
0.0	0.0049894466	0.18289219	0.44259042	0.024340272	0.48006907	0.4100595	0.8263082	0.042641196	0.1642927	0.041986775
0.0	0.0050080596	0.1837892	0.44358587	0.024466475	0.48049146	0.40987423	0.8258732	0.04258521	0.16404596	0.04204507
0.0	0.0023323759	0.663453	0.49983925	0.02991911	0.43880138	0.27921224	0.4087912	0.029858032	0.17672828	0.043484587
0.0	0.5698468	0.5755082	0.58554673	0.5681221	0.5539735	0.5748148	0.5718596	0.58842534	0.5803483	0.58199835
0.0	0.56930846	0.57574373	0.5845278	0.56804407	0.55312216	0.57620764	0.57176584	0.5885532	0.5814454	0.58087015
0.0	0.0061104815	0.08184524	0.028497145	0.016430411	0.14091316	0.043232035	0.048299946	0.016479509	0.051672813	0.011511936
0.0	0.0035578979	0.5232867	0.52603203	0.029369561	0.5319814	0.34972888	0.72890395	0.021744316	0.18395497	0.05187322
0.0	0.09533902	0.60540843	0.5897592	0.5580705	0.56767046	0.69224864	0.49676794	0.48797816	0.50175697	0.72981644
0.0	0.55020833	0.5727504	0.49829602	0.48512316	0.5328726	0.59159815	0.83550394	0.48166597	0.6243391	0.5952065
0.0	0.0068397047	0.029300973	0.009928545	0.014502265	0.28346384	0.020248437	0.25665942	0.01940521	0.039558947	0.015126914
0.0	0.5894688	0.8986436	0.6152526	0.6421709	0.5959466	0.6537139	0.64140856	0.58679026	0.55572206	0.67245615
0.0	0.0036635606	0.034819413	0.02044907	0.00944614	0.34207305	0.04895113	0.026749212	0.019380191	0.06467643	0.026216734
0.0	0.0053302813	0.031551268	0.026649082	0.015935147	0.49135137	0.027344842	0.09076751	0.014480745	0.040651307	0.015775941
0.0	0.0069239927	0.054184016	0.025867425	0.012024407	0.7301262	0.037449952	0.37424743	0.010607633	0.06439483	0.010019311
0.0	0.0019569527	0.24550545	0.013465913	0.016448352	0.13829777	0.015721165	0.058580928	0.036994327	0.17146364	0.015840655
0.0	0.00084949326	0.0919493	0.015517038	0.009203994	0.7138149	0.051928625	0.008150584	0.029243771	0.06426462	0.01533001
0.0	0.0029010768	0.05726995	0.017079433	0.012388247	0.15956366	0.039426934	0.121183895	0.018349877	0.04898998	0.017240273
0.0	0.0041902848	0.074414365	0.0054817437	0.004767768	0.6504384	0.08579919	0.15490152	0.01586082	0.038267385	0.013000204
0.0	0.57083327	0.58200186	0.5854286	0.5704535	0.561675	0.57919747	0.57631457	0.5911022	0.5846394	0.58305246
0.0	0.0051932787	0.02944141	0.017659586	0.010045714	0.057612408	0.014857213	0.034303855	0.02413187	0.051542897	0.0122237485
0.0	0.004199224	0.013549257	0.0074321744	0.013856414	0.28138188	0.05472324	0.04206877	0.02001889	0.024321811	0.018725188
0.0	0.003799746	0.01849223	0.02708199	0.012592103	0.14003451	0.056197815	0.075245	0.012727045	0.03753899	0.013456446
0.0	0.0032322987	0.020960992	0.009614736	0.012069865	0.12159265	0.030566914	0.0384438	0.0075612585	0.049373005	0.011822487
0.0	0.0015097348	0.0147994105	0.008503882	0.0012140307	0.116130546	0.016283242	0.009476126	0.01729546	0.066140875	0.024383299
0.0	0.0035409082	0.036231928	0.0060370066	0.010344865	0.19320598	0.014614015	0.05358096	0.020571154	0.03955329	0.011128167
0.0	0.00068246614	0.2989581	0.014570689	0.0091872895	0.03455097	0.013021428	0.014521549	0.005228472	0.021383757	0.010631471
0.0	0.56729215	0.5743652	0.5831437	0.5661223	0.553414	0.57290053	0.56719166	0.5881443	0.5809768	0.5789652
0.0	0.63932085	0.6175072	0.5191252	0.49928546	0.63862777	0.71174186	0.56538856	0.38780743	0.5664743	0.54042166
0.0	0.0061382293	0.10327503	0.008357232	0.019730039	0.20279482	0.02250234	0.0856539	0.004973946	0.04673506	0.013906956
0.0	0.56942296	0.5738519	0.5818027	0.5674807	0.5540397	0.5724608	0.56880206	0.58916587	0.5817739	0.58122677
0.0	0.004288754	0.0037055905	0.009964308	0.011997568	0.22959234	0.02045162	0.21732046	0.014552638	0.06630778	0.014877948
0.0	0.0021761772	0.8762112	0.5104122	0.039150454	0.80948204	0.33842218	0.36380023	0.031790044	0.10408542	0.050049286
0.0	0.57124776	0.57637095	0.5833738	0.5677363	0.5574846	0.5758113	0.5711203	0.59093004	0.58351356	0.5816669
0.0	0.0054044263	0.2196256	0.5129236	0.027697552	0.5066742	0.30825055	0.8812988	0.021173874	0.14805198	0.04147988
0.0	0.57002634	0.57810277	0.58323294	0.5680118	0.5565671	0.5742744	0.5700237	0.5897755	0.58101	0.5807558
0.0	0.004060768	0.017668646	0.015855722	0.01248382	0.029553685	0.028837275	0.032662533	0.02519519	0.03596209	0.010305163
0.0	0.0030997866	0.76337266	0.52121323	0.035272766	0.6366646	0.32342073	0.8261268	0.02050245	0.11731239	0.06014994
0.0	0.0067963274	0.010497567	0.024863638	0.010689486	0.1811678	0.050560344	0.006248515	0.017798254	0.041634027	0.011771274
0.0	0.56933546	0.5757729	0.58341944	0.56665933	0.55697685	0.57580125	0.56895626	0.5894734	0.5820547	0.58224976
0.0	0.56891364	0.5765719	0.5836309	0.56729597	0.55301523	0.57423544	0.5665018	0.58870775	0.58213836	0.5806282
0.0	0.0017801193	0.05812058	0.020211652	0.005089481	0.050523892	0.1329082	0.02193251	0.008959268	0.045746863	0.009878759
0.0	0.33940375	0.77877235	0.7289908	0.33059803	0.5959168	0.7630951	0.50989634	0.56021583	0.6477246	0.5772669
0.0	0.0027295828	0.011443902	0.036975533	0.004919725	0.13122518	0.019321345	0.1612278	0.015150637	0.0423832	0.017260572
0.0	0.53571236	0.6746936	0.82618606	0.4231236	0.636076	0.57654065	0.5222496	0.620612	0.58251333	0.61577463
0.0	0.5683757	0.575207	0.5848701	0.56648505	0.55428463	0.57472026	0.56880295	0.58877057	0.5816481	0.58208215
0.0	0.00403774	0.0224462	0.011237141	0.014170914	0.08039931	0.018180344	0.044875335	0.013334687	0.032495122	0.017871907
0.0	0.44959825	0.5557543	0.3599947	0.47346202	0.5925024	0.91465527	0.16515628	0.56222796	0.5628737	0.6584002
0.0	0.5702032	0.5789778	0.5837951	0.5682997	0.55705494	0.57522136	0.56832415	0.5897874	0.58133566	0.5815824
0.0	0.48451164	0.35827476	0.5482852	0.55491686	0.8230371	0.7920251	0.19165008	0.63594556	0.5432409	0.6062263
0.0	0.0016476379	0.0125430245	0.00907827	0.013810319	0.6571648	0.019235581	0.020595677	0.01142759	0.037221517	0.016902175
0.0	0.0110144075	0.061040796	0.022832172	0.011204092	0.1234831	0.018687211	0.20212238	0.013508631	0.054059375	0.013724682
0.0	0.002744715	0.776794	0.5644783	0.025532085	0.6165973	0.26594934	0.97381693	0.040631004	0.17360991	0.060314763
0.0	0.002200179	0.878028	0.5339585	0.027583037	0.53673166	0.27459925	0.9796912	0.01930149	0.19021057	0.04052596
0.0	0.0036600132	0.042719685	0.017137855	0.010033131	0.13528605	0.008483594	0.015708368	0.015696459	0.03961125	0.016177405
0.0	0.0053924494	0.04975629	0.006245987	0.012759476	0.3382784	0.038072392	0.08005914	0.015653713	0.0371582	0.017018622
0.0	0.5400203	0.72714996	0.50767076	0.5457425	0.48135477	0.534259	0.59830064	0.5066673	0.5546176	0.5050485
0.0	0.0062091993	0.016955925	0.022144916	0.012399119	0.1429632	0.018242514	0.10629438	0.018639235	0.034853045	0.019053243
0.0	0.0013113924	0.4283637	0.59985685	0.019644216	0.3917546	0.4290567	0.766874	0.025647394	0.10974916	0.062188774
0.0	0.5849935	0.5980288	0.59103614	0.5851185	0.5819453	0.58949286	0.5924821	0.60082954	0.59167063	0.59585524
0.0	0.0018961492	0.52643156	0.59792405	0.05023612	0.44649625	0.32880312	0.84630483	0.034386616	0.13327728	0.035809167
0.0	0.0013451248	0.6262	0.55483353	0.06663816	0.30967224	0.29247117	0.82519895	0.029954761	0.14287949	0.058825616
0.0	0.42143357	0.4330173	0.5293477	0.3507894	0.7013786	0.6182765	0.5992319	0.6023422	0.5742825	0.4965575
0.0	0.0031426314	0.29107866	0.8699643	0.03715597	0.41071552	0.4194611	0.34194365	0.03493056	0.122441985	0.042469002
0.0	0.0020130284	0.008056799	0.012378793	0.014961879	0.1320353	0.033010535	0.028433273	0.010859388	0.029602384	0.00962584
0.0	0.45229614	0.52146465	0.28577322	0.49283943	0.61951214	0.79606456	0.4358476	0.5298075	0.60426855	0.6720786
0.0	0.008500767	0.050811786	0.00486988	0.0131564075	0.4947945	0.025205152	0.0375832	0.019559506	0.035759363	0.011733714
0.0	0.003764609	0.76128685	0.5134409	0.026348691	0.33328006	0.5445282	0.9515622	0.03477008	0.1853251	0.038750615
0.0	0.008976703	0.7144964	0.4334447	0.033490226	0.60171497	0.31945533	0.5828165	0.037051007	0.16420947	0.04256817
0.0	0.44005254	0.46923774	0.491877	0.5303429	0.6249696	0.54818916	0.5429844	0.54690367	0.5317662	0.6971711
0.0	0.60821235	0.5637455	0.52845967	0.37814498	0.66454566	0.72260743	0.65185016	0.19087933	0.5614141	0.50263387
0.0	0.0019039958	0.0076052686	0.012258988	0.014215802	0.11823552	0.03143667	0.027050605	0.010569506	0.028941426	0.009442085
0.0	0.0017770502	0.3341096	0.48511228	0.017941013	0.4248695	0.60262185	0.41268936	0.0033805605	0.14593379	0.05752662
0.0	0.00608872	0.82674456	0.62435377	0.024779307	0.8914522	0.579271	0.82546693	0.025174564	0.18976286	0.057980157
0.0	0.0028317836	0.7538127	0.61792415	0.028157732	0.5042494	0.36351112	0.58129466	0.027938869	0.13581052	0.073605426
0.0	0.0019906578	0.034186818	0.012155035	0.014861379	0.12233442	0.022709617	0.057248518	0.013006856	0.027063984	0.023144828
0.0	0.0019933984	0.034324124	0.012217441	0.014815584	0.12224819	0.022641828	0.056842286	0.012977176	0.027008938	0.023121046
0.0	0.5686106	0.5756431	0.5844499	0.5668521	0.5551769	0.57389545	0.5688337	0.58787096	0.57903457	0.5804444
0.0	0.5691263	0.5745539	0.5817792	0.5676819	0.55367804	0.5721063	0.56884825	0.5891071	0.5806249	0.5796807
0.0	0.00482547	0.0026562067	0.0046368805	0.009905698	0.19086048	0.009136155	0.022932393	0.015259229	0.041519154	0.016736101
0.0	0.0048084636	0.0026421465	0.0046578394	0.009901213	0.19059053	0.009130619	0.023020715	0.015303157	0.041592978	0.016645204
0.0	0.0037946089	0.47787553	0.3154049	0.02909213	0.40237632	0.24348776	0.80311537	0.02148069	0.13656427	0.052399028
0.0	0.0037551962	0.79393864	0.41385576	0.032333896	0.50027823	0.30183858	0.90098906	0.02444068	0.15724608	0.042248797
0.0	0.608426	0.8925458	0.5569403	0.5941442	0.76551723	0.6217113	0.5323811	0.5684209	0.5770382	0.5806893
0.0	0.56845236	0.57423073	0.58153117	0.566374	0.5527207	0.572717	0.5686434	0.58786285	0.5799097	0.5800491
0.0	0.0087037375	0.08230086	0.014267736	0.009203337	0.09170291	0.033258896	0.070441775	0.012731708	0.05179321	0.01600491
0.0	0.006014735	0.75766456	0.56636727	0.044143345	0.6310627	0.49546823	0.56362534	0.023938455	0.1124674	0.07366774
0.0	0.6317081	0.7397726	0.662713	0.7055534	0.5921481	0.7071454	0.5169571	0.57252973	0.4651956	0.6440085
0.0	0.0058677746	0.7440473	0.5644062	0.043482654	0.61844754	0.48684263	0.5448348	0.023697782	0.109625764	0.07211677
0.0	0.0070023797	0.043865163	0.0068280664	0.0068794563	0.10349962	0.019566195	0.018613208	0.009925444	0.026050236	0.01248583
0.0	0.0030099584	0.3642955	0.5713873	0.03455621	0.3019206	0.41848442	0.79646415	0.0040754294	0.14152092	0.053461924
0.0	0.0028997627	0.5585005	0.5047754	0.016134348	0.5233272	0.36242875	0.77096295	0.004873722	0.15449846	0.032477826
0.0	0.56868374	0.5740604	0.58600545	0.5662248	0.5538203	0.575901	0.57009625	0.5903891	0.58268905	0.58143836
0.0	0.0045951633	0.00961321	0.023261646	0.009906679	0.053557888	0.033884145	0.027456421	0.0144766215	0.028296836	0.015495731
0.0	0.0062844115	0.014818047	0.015584414	0.011203147	0.14097093	0.016422123	0.023240697	0.0018652545	0.020887498	0.020223591
0.0	0.0059681083	0.42434114	0.015335518	0.011129295	0.2440257	0.4296367	0.021980023	0.0018119334	0.020760536	0.052286543
0.0	0.0041913395	0.7530732	0.60519075	0.026157495	0.29902455	0.38355944	0.95876426	0.04492711	0.1126526	0.06294988
0.0	0.006753956	0.06605319	0.0065667843	0.0069992733	0.08282646	0.0272267	0.015331068	0.011882718	0.03946755	0.0138861695
0.0	0.006733907	0.06601631	0.0065938714	0.007007186	0.08267582	0.027355736	0.015373113	0.011856365	0.03949242	0.013909872
0.0	0.005706397	0.9070716	0.5706859	0.013697025	0.36670724	0.37679565	0.46510506	0.028012507	0.12489129	0.046341535
0.0	0.5530033	0.90838945	0.6173001	0.45976323	0.6728217	0.58837545	0.72582763	0.61985177	0.5683508	0.5837394
0.0	0.005403506	0.9051123	0.56861025	0.013156817	0.34936965	0.36928836	0.447433	0.027840866	0.12299914	0.045599863
0.0	0.003456403	0.37063602	0.5363039	0.026406007	0.6838043	0.27687234	0.553542	0.0357398	0.11852464	0.03668601
0.0	0.0035629831	0.43789902	0.5352779	0.035312366	0.347116	0.24214806	0.7187403	0.034547493	0.2290636	0.045598995
0.0	0.0050616595	0.66454524	0.5929941	0.03869195	0.6153877	0.6171944	0.35918203	0.025047384	0.1688228	0.035089426
0.0	0.0064299633	0.7707833	0.9231332	0.0048081893	0.6340448	0.5828009	0.80399305	0.01801138	0.22717105	0.056233793
0.0	0.0049503553	0.0071887355	0.0042267176	0.011817769	0.043628655	0.03999753	0.3676189	0.0099329855	0.03419344	0.013664083
0.0	0.09143284	0.8781958	0.7179363	0.33690265	0.660721	0.7157125	0.6136403	0.59452313	0.5690991	0.53174585
0.0	0.49274707	0.5499672	0.5344655	0.569216	0.8529082	0.85004073	0.7164675	0.5550719	0.5704595	0.38915554
0.0	0.0034677447	0.3663604	0.6229907	0.0099166	0.23740673	0.58221936	0.6893229	0.045222837	0.14806184	0.031033417
0.0	0.56741446	0.5750568	0.5850249	0.5656212	0.55453426	0.57335466	0.5711645	0.5890797	0.58150285	0.5801969
0.0	0.0037757112	0.6384209	0.5214078	0.01271186	0.38024986	0.3285074	0.46131462	0.016612181	0.08789859	0.034028832
0.0	0.0036315466	0.07833633	0.0058048326	0.0042282757	0.13104242	0.039524224	0.024565734	0.0064251586	0.027735304	0.008389973
0.0	0.0077190017	0.009165771	0.013775605	0.011060017	0.037591044	0.041193873	0.017185446	0.0022579352	0.031960633	0.017680792
0.0	0.0055991993	0.6162772	0.71504676	0.02514065	0.59512943	0.33875522	0.93985975	0.013845973	0.076780125	0.052668348
0.0	0.004944674	0.005483132	0.015928216	0.009327498	0.116596475	0.029533222	0.22517323	0.0055874316	0.028530912	0.0180314
0.0	0.58153033	0.5921988	0.59138834	0.5795538	0.57408357	0.58425367	0.5881821	0.5981125	0.58890086	0.5936829
0.0	0.57012844	0.57678235	0.5858199	0.56850463	0.55791557	0.5752504	0.56944776	0.58965397	0.5824407	0.5805391
0.0	0.3938861	0.54552364	0.7537308	0.14658587	0.54774785	0.5485761	0.66067284	0.14700188	0.3615057	0.55710685
0.0	0.006831188	0.014261193	0.08528478	0.013544438	0.049812414	0.029820789	0.01585593	0.016530192	0.07507799	0.015810642
0.0	0.004885406	0.4700218	0.7833282	0.026446499	0.28957963	0.16960342	0.5843936	0.004511977	0.20359023	0.029591223
0.0	0.60789007	0.5809694	0.65616286	0.68630457	0.5794948	0.47732458	0.611287	0.22880913	0.3730353	0.53803277
0.0	0.0051724645	0.060348865	0.0987585	0.010065051	0.11638346	0.013106097	0.03576095	0.010173758	0.018944008	0.01692766
0.0	0.005139182	0.81526726	0.8649228	0.021758562	0.34340584	0.17165121	0.547983	0.020040613	0.07859844	0.09982598
0.0	0.005094141	0.81412727	0.8645951	0.021670973	0.34214136	0.17182085	0.5474234	0.020032804	0.07829344	0.09945546
0.0	0.0051660985	0.8134784	0.8650904	0.021710992	0.34054846	0.1722396	0.5478075	0.020125106	0.079000324	0.10029741
0.0	0.5654189	0.69197416	0.5547883	0.2745231	0.65738755	0.6170108	0.6941988	0.58228	0.5719306	0.716104
0.0	0.003889731	0.67471564	0.6061424	0.058899168	0.70209646	0.5922611	0.5293309	0.030284371	0.15168482	0.032068867
0.0	0.0049307626	0.03994494	0.014331911	0.026208322	0.36822715	0.07191467	0.1403359	0.016900606	0.052705012	0.008679608
0.0	0.6163484	0.7834714	0.672743	0.47307977	0.8655307	0.43567798	0.420398	0.13921523	0.603043	0.38770482
0.0	0.003975227	0.85061383	0.92568815	0.0062814318	0.7140823	0.38726804	0.97369957	0.01896833	0.21146831	0.051940564
0.0	0.004063633	0.80586404	0.74080473	0.041048523	0.70300305	0.46263883	0.97729516	0.04408575	0.2100881	0.030754419
0.0	0.5818022	0.8399072	0.82440925	0.2847304	0.81481296	0.6063972	0.5528909	0.5436279	0.6469756	0.47971657
0.0	0.007026864	0.088984825	0.11180644	0.0018397183	0.36969587	0.053353935	0.15993226	0.0073522064	0.057518426	0.01865587
0.0	0.6569985	0.6940651	0.8116405	0.48342058	0.8783742	0.6546872	0.15412891	0.47646767	0.47010309	0.5515283
0.0	0.0039216387	0.9134452	0.52788377	0.024262598	0.71685493	0.39299232	0.73901814	0.02393899	0.060409985	0.07465845
0.0	0.0039209607	0.91313034	0.52703726	0.024310859	0.71643275	0.3924968	0.7402882	0.02393656	0.060269278	0.07461914
0.0	0.0022990708	0.30384064	0.8141345	0.0066217477	0.17428741	0.52732253	0.24791865	0.040989757	0.07012991	0.03880833
0.0	0.0036394312	0.28400463	0.6127688	0.03361146	0.106119275	0.65013164	0.8752944	0.03466455	0.091219686	0.0397584
0.0	0.49518603	0.2436432	0.7865535	0.22860482	0.47490242	0.7322144	0.33149755	0.66744745	0.35699132	0.5024043
0.0	0.6854137	0.50669706	0.7225994	0.3046702	0.6528232	0.70742327	0.6805773	0.4680305	0.5543523	0.57565105
0.0	0.008422912	0.018841784	0.01598485	0.006231238	0.18697327	0.022663701	0.06572606	0.02621044	0.039078325	0.024449758
0.0	0.0058459104	0.52174693	0.7284425	0.047864728	0.702168	0.49360368	0.96273416	0.0647234	0.27625316	0.09711724
0.0	0.004724323	0.020889228	0.006752693	0.008205881	0.2184653	0.0272916	0.027181465	0.02704381	0.03463311	0.010489384
0.0	0.5685859	0.57478034	0.58387566	0.5671599	0.55461377	0.5753375	0.57005197	0.5890719	0.58166987	0.5808754
0.0	0.005983273	0.030813804	0.10768827	0.009622463	0.36397716	0.033475492	0.014950792	0.017064046	0.03975673	0.0100742625
0.0	0.00055479317	0.02487119	0.011796672	0.010046164	0.23671982	0.03802834	0.023024438	0.02066738	0.023539284	0.016948272
0.0	0.003194886	0.012686917	0.010451742	0.011154523	0.104548834	0.016924948	0.45542282	0.01671466	0.06733977	0.01100434
0.0	0.004802033	0.038365208	0.009010383	0.014561057	0.07254336	0.033705898	0.025649909	0.017222364	0.08308472	0.012553352
0.0	0.004726935	0.018997781	0.055837292	0.013972998	0.26878864	0.013716165	0.017258564	0.020950578	0.07651535	0.072632596
0.0	0.0053632627	0.024426918	0.012624081	0.01184233	0.09803521	0.02102155	0.07535582	0.012752547	0.03462028	0.009585661
0.0	0.004158362	0.024380328	0.0052196505	0.0155373225	0.200167	0.041182946	0.027573613	0.019236764	0.04582013	0.014713709
0.0	0.0039513046	0.58269364	0.7617574	0.0446309	0.758914	0.76354074	0.9804222	0.026192574	0.21433432	0.08160343
0.0	0.0035313377	0.01545179	0.03546445	0.018540233	0.20308132	0.054208677	0.2861145	0.01020638	0.062381092	0.014961674
0.0	0.0041216426	0.01807842	0.03885494	0.016155586	0.18568246	0.016448352	0.024417108	0.016117288	0.029202912	0.015351705
0.0	0.00471065	0.7141433	0.67351705	0.030586306	0.8204186	0.29001155	0.8822364	0.046218183	0.1201407	0.055439897
0.0	0.0047684964	0.537965	0.68501824	0.026591841	0.2679807	0.3233249	0.28592634	0.015192693	0.17637113	0.054072812
0.0	0.0047297967	0.38592416	0.6330738	0.013369903	0.86925364	0.3542903	0.31043372	0.049943782	0.16048229	0.07437089
0.0	0.0031875463	0.48133603	0.63886803	0.036048118	0.7804239	0.22908102	0.9171501	0.01949797	0.1753498	0.05363516
0.0	0.0027384742	0.63594604	0.87368876	0.05343835	0.57547826	0.3360485	0.8683327	0.026336154	0.22744235	0.040057223
0.0	0.0016485669	0.53694457	0.57495177	0.0073226956	0.21471971	0.22490214	0.40556306	0.028195178	0.22516066	0.050798606
0.0	0.0036950184	0.03850312	0.0061072106	0.010903983	0.20494759	0.015251558	0.056637175	0.021060284	0.040264208	0.011675021
0.0	0.0004981943	0.9118586	0.59692883	0.025233142	0.13243712	0.27105784	0.9044913	0.013715759	0.12548007	0.055602085
0.0	0.006285332	0.057299178	0.012898149	0.0064549274	0.6133907	0.016478203	0.03303058	0.022227034	0.02887314	0.017727528
0.0	0.0062219207	0.01696669	0.03405022	0.007996717	0.08732	0.020367622	0.009158491	0.0051644426	0.0560266	0.017929532
0.0	0.00721739	0.007229101	0.019322682	0.004117939	0.63105774	0.009241998	0.0073128026	0.020538505	0.06981386	0.021351067
0.0	0.005175115	0.009161165	0.015617546	0.01093297	0.6409135	0.008222986	0.007634999	0.007905399	0.05938533	0.017912386
0.0	0.0047925715	0.05364257	0.108975135	0.015898056	0.23842497	0.0143409865	0.086952634	0.028501593	0.055618428	0.011303363
0.0	0.00459254	0.022451872	0.012656098	0.018992694	0.033750635	0.009434832	0.018262796	0.012091485	0.06712154	0.012409536
0.0	0.0059906174	0.010482975	0.030859904	0.009621886	0.08699728	0.032207504	0.66792876	0.018238598	0.051571563	0.019675724
0.0	0.56860805	0.575403	0.58230335	0.566348	0.55258083	0.5737616	0.56770587	0.5879337	0.5799671	0.57988757
0.0	0.00614723	0.09346216	0.02148579	0.01040177	0.2563307	0.01909048	0.13755277	0.00909915	0.017227795	0.014079339
0.0	0.0043115076	0.9090003	0.8088056	0.029995725	0.7341635	0.58487797	0.9685352	0.016863735	0.098341554	0.045745037
0.0	0.0021255072	0.40752858	0.8013502	0.01619728	0.32998237	0.44936502	0.9537876	0.020319473	0.17817964	0.11844738
0.0	0.570373	0.5770921	0.58459294	0.56851214	0.5570869	0.5750384	0.56892014	0.5899693	0.5816741	0.5801894
0.0	0.5091744	0.41986203	0.5928171	0.5693681	0.5547488	0.6179328	0.5188699	0.6977197	0.6512233	0.6967744
0.0	0.0030735428	0.06323428	0.03574839	0.0051077525	0.1310294	0.030635888	0.12851344	0.0075349677	0.035018716	0.010756204
0.0	0.61304915	0.6432578	0.6667069	0.5146433	0.623672	0.6132567	0.114773	0.6525093	0.4940364	0.80626464
0.0	0.004190088	0.008451578	0.008171832	0.013644226	0.0951257	0.045011822	0.056679748	0.009892421	0.06786607	0.016316125
0.0	0.56953883	0.5733661	0.58174783	0.5666793	0.5533955	0.5711746	0.56945604	0.5887015	0.58047307	0.5814424
0.0	0.5689554	0.5771696	0.5837751	0.56850964	0.55685645	0.57417434	0.56902134	0.58861965	0.581647	0.5792665
0.0	0.34231243	0.74953336	0.67455333	0.5696959	0.56311667	0.6429195	0.26116842	0.5901451	0.5655658	0.7793711
0.0	0.006641613	0.015494196	0.05540613	0.014108518	0.12958607	0.031238325	0.6819959	0.009810984	0.080522925	0.048279814
0.0	0.5683513	0.57345736	0.58156455	0.56644136	0.5539288	0.5703799	0.5697666	0.58829755	0.5800084	0.5795874
0.0	0.56728595	0.57315356	0.5829537	0.5661354	0.5540097	0.57329524	0.5686529	0.58840054	0.5806756	0.5791015
0.0	0.0027083806	0.89335626	0.63469625	0.048386674	0.68112797	0.47337103	0.50977856	0.03684291	0.09533818	0.03570734
0.0	0.5694251	0.57625383	0.58507156	0.56751025	0.5538556	0.5734468	0.5706923	0.5891871	0.58286643	0.581476
0.0	0.0029345346	0.08662268	0.009158516	0.023864493	0.15284266	0.04480542	0.013527878	0.012966834	0.028481524	0.018694626
0.0	0.5896067	0.8979141	0.7245588	0.7206287	0.6443938	0.70438105	0.57601696	0.5556083	0.57874686	0.54125535
0.0	0.0033454401	0.8101898	0.847705	0.056170695	0.579595	0.37501284	0.6252075	0.027102191	0.11116914	0.053056743
0.0	0.5689775	0.57967454	0.58591247	0.56606746	0.55338246	0.5726446	0.56796396	0.5891552	0.5825249	0.58110183
0.0	0.0060597504	0.020186825	0.067171946	0.025278253	0.08465569	0.12966451	0.039798677	0.021309532	0.06358962	0.017546756
0.0	0.0068065836	0.66681343	0.9138632	0.052760962	0.5958216	0.7986224	0.8713973	0.03744655	0.15979156	0.053886563
0.0	0.0067840177	0.80794984	0.88529205	0.03387723	0.43522158	0.85484445	0.7940696	0.050030563	0.12943324	0.06406514
0.0	0.6244276	0.74241096	0.72301155	0.48465967	0.4844681	0.57820016	0.30877638	0.48819104	0.52339137	0.57493407
0.0	0.6751808	0.6124464	0.7683925	0.6319599	0.8558728	0.9243037	0.9366284	0.5966199	0.52380633	0.5277712
0.0	0.0039582076	0.023721563	0.016167717	0.011667111	0.3691494	0.00894456	0.017819747	0.023204083	0.03778662	0.012551225
0.0	0.0011721635	0.60488784	0.6216841	0.062377233	0.17216569	0.3045146	0.9329664	0.021662755	0.16266762	0.059505563
0.0	0.006004205	0.057115268	0.018760698	0.010736734	0.0132381115	0.019493189	0.014938347	0.020245546	0.06339583	0.017954309
0.0	0.0061739935	0.020875111	0.014988524	0.009213861	0.11219636	0.013260653	0.08054605	0.014888532	0.043608923	0.019004483
0.0	0.006551472	0.021169767	0.015032339	0.009791279	0.122441314	0.013911658	0.0844192	0.015117723	0.04448234	0.019237263
0.0	0.0065514687	0.021169767	0.015032339	0.009791279	0.122441314	0.013911658	0.0844192	0.015117723	0.04448234	0.019237263
0.0	0.006547916	0.020995013	0.014972888	0.009782902	0.12174265	0.013928629	0.08349208	0.015091228	0.044562664	0.019266155
0.0	0.0058300775	0.6988115	0.7153807	0.026360651	0.4646716	0.28828326	0.96319824	0.042078644	0.15360934	0.055076566
0.0	0.56828564	0.5765872	0.5854837	0.56733483	0.55391705	0.5750946	0.56973654	0.5895847	0.5819406	0.58038414
0.0	0.582616	0.5950435	0.5916309	0.5824001	0.57891774	0.5883132	0.5902773	0.5997065	0.58984923	0.5951353
0.0	0.0056280233	0.07789558	0.03641215	0.0093383705	0.13215382	0.020427858	0.14072494	0.025872778	0.042824697	0.013739355
0.0	0.5696081	0.57505167	0.5852523	0.56720847	0.55452067	0.57493526	0.5692935	0.5891739	0.58133477	0.58068454
0.0	0.4893024	0.977878	0.6149034	0.5092223	0.4380186	0.5681142	0.7115356	0.5725637	0.5416053	0.6114213
0.0	0.0028566686	0.67240876	0.8765599	0.032393448	0.27220154	0.30508748	0.58334094	0.04077556	0.2051066	0.19804338
0.0	0.4195269	0.8000902	0.823716	0.37900758	0.42078617	0.7366132	0.65290236	0.44598588	0.52573234	0.53849006
0.0	0.003984351	0.50531775	0.45467508	0.04209292	0.53909683	0.46952575	0.5753561	0.025194794	0.12971893	0.060089964
0.0	0.6000458	0.5252301	0.45155755	0.56313807	0.5824991	0.48103756	0.34298953	0.6065536	0.5971039	0.57942194
0.0	0.5489407	0.64792794	0.695847	0.2835868	0.561339	0.563076	0.45850924	0.5246839	0.43057618	0.555779
0.0	0.57589996	0.7298645	0.5662242	0.6972658	0.32167807	0.5990201	0.62907594	0.59751546	0.4652272	0.48676386
0.0	0.0037810132	0.03851297	0.013859131	0.012920236	0.035229087	0.023316529	0.16979344	0.008954748	0.038016368	0.015829574
0.0	0.0038058027	0.037706874	0.0137645565	0.012858983	0.034934267	0.022954399	0.16990313	0.00895435	0.037807588	0.015735935
0.0	0.003965902	0.040088367	0.013977808	0.013525804	0.03609028	0.023669241	0.17892517	0.009087609	0.0385701	0.016549777
0.0	0.003689174	0.018628383	0.011523108	0.021819696	0.15145051	0.0386576	0.0067294245	0.012109247	0.031411808	0.010991903
0.0	0.0044961595	0.01705944	0.01187382	0.011619197	0.2594264	0.052657474	0.31020784	0.013361193	0.02127232	0.015197297
0.0	0.58482754	0.032278717	0.5928039	0.010551962	0.25911596	0.03154212	0.5942966	0.01613082	0.59138274	0.019105788
0.0	0.57067555	0.57639223	0.58688074	0.5689072	0.55632806	0.60311145	0.5693369	0.59057826	0.58265865	0.5836223
0.0	0.58402383	0.59896326	0.5924349	0.5859671	0.5850618	0.590822	0.59369564	0.6008253	0.5920604	0.5961649
0.0	0.5878957	0.6013877	0.59337723	0.58758557	0.5891739	0.5930382	0.59733063	0.6026543	0.5921671	0.597917
0.0	0.56835014	0.57649153	0.5850611	0.5672681	0.5543805	0.5732449	0.56982803	0.58814794	0.5814808	0.5812452
0.0	0.56859714	0.5746204	0.5833322	0.56711304	0.5532666	0.57632315	0.5725085	0.5910264	0.5827395	0.5813441
0.0	0.56945467	0.582262	0.58434534	0.56959605	0.563776	0.5778266	0.57721883	0.5900635	0.58379185	0.5802123
0.0	0.5685856	0.5773495	0.5853017	0.5671769	0.5552876	0.5755454	0.5697087	0.5895993	0.583292	0.57983094
0.0	0.5814608	0.5944817	0.5900086	0.58045316	0.57571405	0.58745944	0.5887978	0.5981638	0.5886555	0.59056354
0.0	0.5681956	0.5728815	0.5833167	0.5663822	0.5523337	0.57378894	0.57208073	0.58933353	0.5827918	0.579438
0.0	0.58072996	0.5905422	0.5889188	0.5799919	0.57330406	0.58546567	0.5867856	0.5975695	0.5884363	0.59137166
0.0	0.56896967	0.57430315	0.58598584	0.5662064	0.5544724	0.572273	0.57066214	0.58939683	0.5828073	0.58128816
0.0	0.5882687	0.60285974	0.5916425	0.58834267	0.5889965	0.5931096	0.5969711	0.60225624	0.5934157	0.59776795
0.0	0.56883544	0.57511586	0.5826386	0.5671653	0.55392426	0.5734488	0.56818706	0.58875436	0.58053845	0.5805187
0.0	0.56897515	0.57852435	0.5844508	0.5673178	0.5556612	0.573558	0.5725478	0.5891317	0.58240193	0.5803932
0.0	0.5681643	0.5788046	0.58280605	0.5671508	0.5555158	0.57193255	0.570836	0.58807445	0.58279234	0.5799538
0.0	0.5735585	0.58154976	0.5869032	0.56969464	0.56293356	0.58016205	0.5765387	0.59287196	0.5847196	0.58465016
0.0	0.5827023	0.59471637	0.59166706	0.5821557	0.5763592	0.58737934	0.5891046	0.5992758	0.59021765	0.5933526
0.0	0.58798355	0.603226	0.59310746	0.587146	0.5881303	0.5947405	0.5961925	0.6033653	0.5932761	0.5979184
0.0	0.56850624	0.5784891	0.5847311	0.56682634	0.5540323	0.5716937	0.5668415	0.5897347	0.5819585	0.580687
0.0	0.5840177	0.59950113	0.5929691	0.5841039	0.5839048	0.5909273	0.5930797	0.6002118	0.591904	0.5958058
0.0	0.5664014	0.5743914	0.5852001	0.56682324	0.55443954	0.57448167	0.5698625	0.58855635	0.5820948	0.5808317
0.0	0.5695974	0.5801371	0.58314705	0.56925404	0.56050086	0.57731026	0.573942	0.589964	0.5840135	0.58086795
0.0	0.56908894	0.57864034	0.5850393	0.5693384	0.55998504	0.57818824	0.57318115	0.59061426	0.584116	0.58271205
0.0	0.58448744	0.599663	0.59115624	0.5833266	0.58446616	0.58999395	0.5919156	0.600619	0.59184706	0.595039
0.0	0.58428013	0.59816486	0.59221625	0.5838132	0.58503234	0.5899673	0.59187376	0.60031945	0.59181315	0.59549546
0.0	0.56851244	0.5752938	0.5823904	0.56638294	0.55238414	0.5741957	0.5674126	0.58802146	0.58014214	0.58061796
0.0	0.5842528	0.6000651	0.59328985	0.5837679	0.58372784	0.5910144	0.5917754	0.5999028	0.59222984	0.595257
0.0	0.5701588	0.5755285	0.5860948	0.56876636	0.55745566	0.57650816	0.5706248	0.5910907	0.5837297	0.58246076
0.0	0.58811855	0.6020076	0.5933979	0.5873729	0.5885756	0.59453577	0.59815586	0.60362786	0.5933485	0.5980271
0.0	0.5683225	0.57545996	0.5851101	0.5656446	0.55343395	0.57445973	0.57055074	0.58969873	0.5821784	0.5813703
0.0	0.5692808	0.57618135	0.5844379	0.5672493	0.55624324	0.5756402	0.5694867	0.59023845	0.5824692	0.5817031
0.0	0.5684972	0.5747605	0.58259857	0.56612945	0.55194557	0.5737926	0.5673959	0.5879965	0.5796531	0.5800487
0.0	0.57452077	0.58229566	0.5867951	0.5697822	0.5643782	0.58058757	0.576638	0.5935694	0.58566487	0.5855383
0.0	0.57128406	0.5772804	0.5862705	0.5683482	0.55561525	0.5752239	0.5740565	0.589956	0.58309793	0.582732
0.0	0.58838576	0.602464	0.59482056	0.58770293	0.58767164	0.5943898	0.5969785	0.6028146	0.5932558	0.59803087
0.0	0.5694887	0.5783092	0.58614594	0.56713855	0.55739117	0.5756656	0.5708355	0.5889428	0.5837274	0.58131903
0.0	0.56963676	0.57817197	0.58592117	0.56805646	0.55669564	0.575587	0.56945	0.58972156	0.5835815	0.5822255
0.0	0.58317596	0.5964372	0.59186506	0.58212906	0.5791526	0.58846873	0.5907216	0.59993416	0.5903475	0.59510237
0.0	0.56757355	0.5748584	0.5859379	0.56606066	0.55520743	0.5736477	0.5712499	0.5902605	0.5823941	0.58045423
0.0	0.0049425866	0.034212586	0.009917026	0.020672739	0.08798278	0.043670144	0.14333944	0.013513638	0.035832718	0.020016462
0.0	0.5694253	0.5773838	0.58504343	0.5669067	0.5559119	0.57465357	0.56738126	0.58783644	0.5799114	0.58026236
0.0	0.5700367	0.5761123	0.58570427	0.56743604	0.5567129	0.57466954	0.5694225	0.5895089	0.5818873	0.58005875
0.0	0.5827843	0.59489405	0.5917941	0.5817823	0.57555217	0.58845675	0.58905005	0.5986545	0.58972406	0.5928911
0.0	0.5686286	0.57525843	0.586038	0.565518	0.5592404	0.5756843	0.5680828	0.5900932	0.58278996	0.58146673
0.0	0.5702123	0.57494104	0.58589506	0.56721765	0.5588576	0.57503545	0.57175654	0.5908265	0.5833745	0.5817269
0.0	0.56932193	0.57786566	0.5854409	0.56626743	0.55281067	0.57466215	0.56942165	0.5901396	0.58286417	0.58103234
0.0	0.007645809	0.009699477	0.010095375	0.008358762	0.05041151	0.026182523	0.038262498	0.022730958	0.052450925	0.010982058
0.0	0.58429784	0.6004655	0.5916415	0.58398384	0.58499044	0.5905256	0.59275633	0.6004645	0.591874	0.5956075
0.0	0.56866276	0.5730772	0.5817798	0.56585765	0.5545927	0.57159543	0.5667692	0.5877724	0.5796369	0.5805953
0.0	0.5693015	0.5752682	0.5849195	0.5674397	0.55487347	0.57287943	0.56935036	0.5884569	0.58124375	0.5809794
0.0	0.56810856	0.57258165	0.5845838	0.56627405	0.5529989	0.57416356	0.5705398	0.5899083	0.58170366	0.5806135
0.0	0.5685806	0.57657856	0.58372355	0.5668521	0.5524341	0.5732593	0.5699294	0.5880479	0.5800891	0.5817321
0.0	0.58506334	0.5993458	0.5914578	0.58540034	0.58418036	0.590355	0.59249526	0.6009607	0.5921425	0.5951478
0.0	0.5705826	0.5779694	0.586157	0.56955427	0.55689234	0.5764888	0.57165354	0.591353	0.5835033	0.5824573
0.0	0.57054025	0.575321	0.58584297	0.57045114	0.5605916	0.575227	0.5720598	0.590359	0.5842829	0.5825633
0.0	0.002717066	0.09515682	0.008882313	0.011255535	0.14284848	0.012182657	0.026006889	0.015592874	0.03008653	0.020730183
0.0	0.005521755	0.027811771	0.016303051	0.015725577	0.087432146	0.0266506	0.10460725	0.0104729105	0.03424138	0.014172226
0.0	0.0057214107	0.029346725	0.016530532	0.016091675	0.09417898	0.027429905	0.109135024	0.010704831	0.034661606	0.014827609
0.0	0.5834334	0.59540653	0.5901846	0.5822084	0.5778954	0.5862303	0.58778566	0.5999121	0.59042066	0.5934926
0.0	0.58217245	0.59203935	0.5899647	0.5810939	0.5759515	0.5862893	0.58748764	0.59866136	0.5895564	0.5922325
0.0	0.0028170913	0.095414765	0.008868236	0.011744512	0.15016979	0.012680916	0.026546964	0.015854517	0.030630646	0.021130795
0.0	0.5686612	0.57613605	0.5844988	0.56661355	0.5538752	0.5741203	0.5703222	0.5901807	0.5821172	0.5798897
0.0	0.5879008	0.6024846	0.5951642	0.5875446	0.5877161	0.59437037	0.5990681	0.6027558	0.5930379	0.59880316
0.0	0.5691408	0.57487595	0.5860052	0.5667617	0.55477655	0.5750206	0.5703156	0.590086	0.582135	0.5809457
0.0	0.56828046	0.57595295	0.5857323	0.5669263	0.55437243	0.5742384	0.5700154	0.5893984	0.58210796	0.5816785
0.0	0.5691589	0.57441306	0.5841816	0.56759983	0.55297613	0.57558596	0.56879675	0.58902466	0.5812974	0.58172464
0.0	0.5883939	0.60317886	0.59484124	0.5882137	0.589439	0.5946616	0.5983375	0.60321	0.593255	0.59881556
0.0	0.5683062	0.57544386	0.58684295	0.5665349	0.55332524	0.57457393	0.57266665	0.58956736	0.58218026	0.58160025
0.0	0.5693825	0.57376534	0.58583206	0.56735075	0.5539046	0.57504475	0.570094	0.5904403	0.5824152	0.58228046
0.0	0.5671946	0.57351154	0.58592457	0.566549	0.55351835	0.5740354	0.5667413	0.5896096	0.5815502	0.5807491
0.0	0.58706623	0.59924936	0.5945861	0.5841269	0.5835408	0.5930484	0.5946103	0.6020943	0.59211606	0.59867865
0.0	0.5738706	0.58093697	0.5870312	0.56987876	0.5646646	0.5809318	0.5776003	0.59407425	0.5853177	0.58586425
0.0	0.56859744	0.5763012	0.58337224	0.56733507	0.55528706	0.5748089	0.5699787	0.58989334	0.5833367	0.5811812
0.0	0.56904095	0.57736254	0.5841786	0.56802666	0.5589941	0.5746211	0.57046044	0.5893688	0.5825546	0.58184797
0.0	0.5709409	0.58194	0.58395	0.5699395	0.24962018	0.010896406	0.57534057	0.5912205	0.58434427	0.58265793
0.0	0.56900877	0.57696277	0.5845243	0.5677788	0.5549115	0.57244766	0.57059675	0.5893437	0.58261627	0.58081776
0.0	0.58662724	0.5978131	0.5931758	0.5840671	0.5836244	0.5917302	0.59420335	0.602388	0.5919174	0.5983367
0.0	0.57076347	0.5818511	0.5857559	0.57310736	0.558872	0.57807857	0.5759514	0.5924692	0.58448106	0.5827401
0.0	0.5848475	0.59934014	0.5922104	0.5874909	0.5832276	0.59003425	0.5933695	0.60167605	0.592062	0.59537494
0.0	0.5694389	0.57684815	0.58681226	0.5684777	0.55747575	0.5735501	0.57053417	0.5897573	0.5815991	0.5810968
0.0	0.5834513	0.594801	0.5904352	0.58267856	0.57900864	0.58632064	0.58893245	0.5998257	0.5893054	0.5942909
0.0	0.5704639	0.58203894	0.5874693	0.5690101	0.560926	0.57832915	0.57677907	0.5907748	0.5846415	0.58233535
0.0	0.5710205	0.58175385	0.58723605	0.56950253	0.56396705	0.5790493	0.5746517	0.5911786	0.5851376	0.5819031
0.0	0.5705135	0.57987267	0.58589077	0.57168674	0.5570275	0.5763405	0.5717058	0.5912552	0.58220446	0.58257896
0.0	0.008551588	0.011286532	0.008846804	0.0033368466	0.6327225	0.013946487	0.03368794	0.011621409	0.027320376	0.01157882
0.0	0.5708365	0.5800406	0.5845678	0.5697518	0.56136584	0.57915145	0.57701385	0.59099686	0.58467114	0.5820214
0.0	0.0038512892	0.06367765	0.019293176	0.012498153	0.08496174	0.017697264	0.030998746	0.009833087	0.043474223	0.014074852
0.0	0.58496827	0.5961189	0.5920194	0.58535385	0.5814176	0.58928895	0.5906295	0.6000104	0.5912436	0.5956605
0.0	0.5844267	0.5973794	0.5921657	0.58543617	0.5812259	0.5897028	0.59182227	0.60043216	0.59151554	0.595198
0.0	0.582715	0.59487015	0.5901229	0.581674	0.5776082	0.5869351	0.5887296	0.59870535	0.5887036	0.59502786
0.0	0.5843195	0.5988937	0.59185576	0.58334494	0.5852682	0.58981943	0.5910691	0.6003976	0.5920793	0.5956136
0.0	0.58385706	0.5949082	0.59258	0.5819719	0.57744807	0.58671224	0.58975285	0.5991283	0.5896769	0.5944942
0.0	0.5824125	0.5930869	0.59176064	0.5818453	0.5733162	0.5863414	0.5890641	0.5986534	0.5898228	0.59328985
0.0	0.58116746	0.5922142	0.59130293	0.5809594	0.573811	0.5861012	0.5856456	0.5976272	0.58919424	0.59304017
0.0	0.00077295984	0.025885984	0.014953982	0.011658432	0.19985577	0.010896406	0.10809939	0.0099434955	0.058361784	0.014874344
0.0	0.5816171	0.59341234	0.5922256	0.58236647	0.57658464	0.5865928	0.58650005	0.5990788	0.5889832	0.59305596
0.0	0.5681115	0.5771385	0.5872091	0.5659379	0.55124944	0.5750162	0.5690807	0.58918303	0.5820541	0.57997376
0.0	0.5688999	0.57394415	0.5835745	0.56624234	0.55575824	0.57508904	0.57091826	0.5894452	0.5818048	0.5805099
0.0	0.5691236	0.5727094	0.58496433	0.5667286	0.55326504	0.57409877	0.5713863	0.58831275	0.5813636	0.5804085
0.0	0.58371556	0.5970856	0.5931516	0.58479434	0.5794813	0.58933234	0.59074455	0.6003012	0.5915644	0.5958342
0.0	0.5672893	0.5744927	0.5857775	0.56609905	0.5525146	0.5726686	0.56928205	0.5881801	0.58154446	0.58099604
0.0	0.5847088	0.5978048	0.59213704	0.58519274	0.58047074	0.5901309	0.5924212	0.6005132	0.59184253	0.59565187
0.0	0.5724341	0.5812606	0.5849859	0.572038	0.56182224	0.57666224	0.57531434	0.5929325	0.5840732	0.5838707
0.0	0.5846495	0.59980106	0.5920032	0.58521503	0.5828169	0.59017235	0.5913799	0.6006349	0.59193945	0.5944275
0.0	0.58480144	0.60035723	0.59171134	0.5847614	0.58347994	0.5906163	0.5916748	0.6008216	0.59228295	0.59512043
0.0	0.5717606	0.5839462	0.5860626	0.57336545	0.56154585	0.57966	0.57491344	0.5917082	0.5842421	0.58229214
0.0	0.5680037	0.5741246	0.58318347	0.5662874	0.55331963	0.57380104	0.57076925	0.58900094	0.58249366	0.5799337
0.0	0.58058643	0.5906514	0.5890349	0.58034635	0.5734945	0.5843938	0.5884208	0.5978037	0.5888465	0.59158725
0.0	0.56971484	0.57626706	0.58400047	0.5666726	0.553991	0.57462364	0.5686739	0.589514	0.58154756	0.582486
0.0	0.5811672	0.5905115	0.59087914	0.58041894	0.5734673	0.58474827	0.58718365	0.597968	0.5884025	0.59374624
0.0	0.003638069	0.6500613	0.43357044	0.04234718	0.5149099	0.28397605	0.45244327	0.033889256	0.09988082	0.037844945
0.0	0.009215951	0.01730504	0.01181611	0.012214027	0.08030311	0.020647155	0.014093874	0.013606248	0.035980586	0.013545821
0.0	0.5703349	0.57429826	0.5860489	0.5676725	0.55612695	0.5753561	0.57044905	0.5889106	0.5809629	0.58141255
0.0	0.5700512	0.57905215	0.58574855	0.57046235	0.5565991	0.575621	0.57279617	0.5916057	0.5837337	0.58472013
0.0	0.5694263	0.5778301	0.58533394	0.56987256	0.554323	0.5755671	0.5731905	0.5911318	0.58343035	0.5834002
0.0	0.56885743	0.57714224	0.58293015	0.5662367	0.5533436	0.57426625	0.5684476	0.58840716	0.580054	0.58095866
0.0	0.5698981	0.577885	0.5865614	0.56834126	0.5533651	0.5770655	0.5729577	0.5907997	0.58231014	0.58272636
0.0	0.5704098	0.57855374	0.5854538	0.57017124	0.55599236	0.5779745	0.5740831	0.58912694	0.5828165	0.5823485
0.0	0.5684218	0.5728298	0.581964	0.56561804	0.5536128	0.5723529	0.5664891	0.5894621	0.58108354	0.5811052
0.0	0.008699106	0.016368171	0.0115594845	0.012035197	0.07354879	0.019643404	0.013065699	0.013367657	0.035741568	0.013375603
0.0	0.0046209237	0.035824142	0.005790974	0.012116008	0.11472134	0.011244598	0.03256121	0.015841749	0.022952436	0.013252189
0.0	0.5820424	0.59490067	0.5923864	0.5823118	0.5784916	0.5881817	0.58981115	0.5997034	0.59038883	0.59527725
0.0	0.58435094	0.59630525	0.5928979	0.58530164	0.58130455	0.58967924	0.5914381	0.6006233	0.5917674	0.59568685
0.0	0.5683645	0.57414204	0.58491695	0.56629634	0.55685306	0.5749726	0.56823283	0.58964473	0.58187914	0.5806465
0.0	0.5691865	0.575279	0.58528405	0.56723607	0.5572972	0.5757096	0.56726605	0.588822	0.5818442	0.58031166
0.0	0.0043684565	0.02403963	0.0048466837	0.009537717	0.1203291	0.022522539	0.15900978	0.011510813	0.029714266	0.011945679
0.0	0.5691205	0.57613	0.5835304	0.5682332	0.55426466	0.5744822	0.5715311	0.5897121	0.58249444	0.58167124
0.0	0.5700407	0.58097905	0.58494055	0.5691336	0.5613266	0.57815546	0.5740849	0.5913838	0.5844864	0.58154136
0.0	0.570094	0.57952225	0.5872264	0.5693941	0.5611332	0.57892764	0.5754346	0.5913589	0.58469546	0.5824474
0.0	0.0042129667	0.010865485	0.013138373	0.016045814	0.10960185	0.038037535	0.0030576088	0.010100856	0.050960016	0.009051693
0.0	0.54690987	0.6203884	0.5032665	0.5660692	0.54019	0.53784853	0.12222447	0.4843168	0.5516583	0.4618235
0.0	0.0044684815	0.9148718	0.7308244	0.027235312	0.8974812	0.34560695	0.90803117	0.030866973	0.19296086	0.07503311
0.0	0.5881383	0.60276943	0.59262216	0.5875026	0.58936185	0.5944431	0.5956811	0.60367566	0.59328824	0.5980397
0.0	0.57045156	0.57661194	0.58416915	0.5669078	0.5559944	0.57585746	0.57106405	0.58968467	0.5823806	0.58155185
0.0	0.5837625	0.59458494	0.5912694	0.5817576	0.57733655	0.5881073	0.58917	0.59937185	0.58954096	0.59358335
0.0	0.56915253	0.5753121	0.58543557	0.5673037	0.55452865	0.57376903	0.56974095	0.58989733	0.5830002	0.5808266
0.0	0.582874	0.5982593	0.59249455	0.5832808	0.5834156	0.588211	0.5897524	0.5988525	0.5902939	0.594455
0.0	0.5682551	0.5735529	0.5828445	0.56627387	0.55270475	0.5734704	0.56800175	0.58782816	0.5803029	0.57975113
0.0	0.56746286	0.572287	0.58222836	0.5657226	0.55509573	0.5708899	0.56738484	0.5876976	0.5821357	0.5799532
0.0	0.58818775	0.602822	0.59332645	0.58756566	0.5887811	0.59362006	0.59761083	0.6026313	0.59319437	0.5985974
0.0	0.5690333	0.5754539	0.5833588	0.5662711	0.5564776	0.5741042	0.5713374	0.5895385	0.58232015	0.5814041
0.0	0.56867754	0.573832	0.5827965	0.56755877	0.5548535	0.57497585	0.5711376	0.5895873	0.5816112	0.58019435
0.0	0.56803745	0.5742783	0.58351964	0.5674134	0.5526043	0.5741062	0.5709061	0.5893397	0.5822497	0.58020586
0.0	0.57004476	0.5781957	0.58527374	0.568383	0.5563351	0.5762747	0.5728893	0.5897581	0.58003616	0.5811853
0.0	0.56792426	0.57513565	0.5865803	0.56635475	0.5536465	0.5743442	0.5711178	0.5897552	0.5787763	0.5807809
0.0	0.5685006	0.5752133	0.58257663	0.565761	0.5518853	0.57439846	0.5675776	0.5878175	0.5796664	0.5798515
0.0	0.56930345	0.5753123	0.5860315	0.5674035	0.55366683	0.57508516	0.5708645	0.58959544	0.58223844	0.5821797
0.0	0.58845615	0.60286564	0.59446955	0.58837193	0.58797896	0.5938017	0.59900254	0.6034105	0.5933432	0.5989072
0.0	0.5682793	0.57472396	0.5864026	0.56626564	0.5526168	0.57374966	0.5710993	0.58932036	0.58267164	0.5808577
0.0	0.56825686	0.57619077	0.5829038	0.56710804	0.5516568	0.57489836	0.57083726	0.58966833	0.5825451	0.5807717
0.0	0.5687177	0.575579	0.58427244	0.5674786	0.5523693	0.5754588	0.57037115	0.5901942	0.58257896	0.58187175
0.0	0.5879788	0.6018469	0.59246635	0.588157	0.58841026	0.5943736	0.5977556	0.60361475	0.59280634	0.59822553
0.0	0.5669474	0.5738508	0.58084124	0.5668645	0.5541923	0.57475543	0.56823957	0.58926135	0.58221155	0.58047503
0.0	0.5815172	0.5917375	0.5890131	0.5800556	0.5755646	0.5853232	0.5871079	0.597817	0.58898014	0.59223384
0.0	0.56935745	0.5751044	0.5863021	0.5682315	0.5571717	0.5742924	0.57110417	0.59026456	0.5833096	0.58309
0.0	0.5689782	0.575327	0.5841373	0.5651001	0.5569556	0.5744748	0.5695409	0.58938587	0.5823723	0.58039165
0.0	0.56941766	0.57561094	0.5838516	0.56514084	0.5545215	0.5739339	0.5696249	0.58870804	0.5826235	0.57882285
0.0	0.5815764	0.59341216	0.5900381	0.58072764	0.5741395	0.5867428	0.58633083	0.59844524	0.5885275	0.5927683
0.0	0.5815764	0.59341216	0.5900381	0.58072764	0.5741395	0.5867428	0.58633083	0.59844524	0.5885275	0.5927683
0.0	0.56885445	0.5743816	0.58624953	0.56641954	0.5538945	0.57442886	0.57096666	0.589721	0.58300334	0.5803065
0.0	0.5878621	0.5999332	0.5929703	0.5878543	0.5884162	0.59243226	0.59520507	0.6019082	0.5927035	0.59839153
0.0	0.5685382	0.57585967	0.58664054	0.56705356	0.55515736	0.57362986	0.57002896	0.5891332	0.58213747	0.5806434
0.0	0.5685007	0.5748168	0.5845886	0.5669	0.55411994	0.5735705	0.57058203	0.58927476	0.5815967	0.58135736
0.0	0.5839275	0.5955219	0.5901206	0.58409667	0.57909364	0.5890034	0.5924343	0.600214	0.5904814	0.5952659
0.0	0.567108	0.5716544	0.5827574	0.56609654	0.5523766	0.5702028	0.57176703	0.5889659	0.5814918	0.5793979
0.0	0.5817471	0.5923998	0.59082645	0.5809422	0.5761678	0.58770466	0.5889007	0.59892017	0.58948064	0.59314877
0.0	0.5683547	0.57348764	0.58454573	0.56599456	0.55388093	0.5728067	0.57048756	0.59025425	0.5807896	0.58016187
0.0	0.0044226344	0.012822596	0.008361443	0.013230906	0.104526274	0.028304724	0.005857037	0.013648014	0.036787666	0.01898276
0.0	0.5697938	0.57590675	0.58348304	0.567732	0.5561181	0.5728982	0.5717387	0.5892982	0.5830929	0.58238393
0.0	0.5818681	0.5932976	0.59003407	0.58116883	0.576983	0.5883039	0.5904986	0.5995229	0.5894073	0.594844
0.0	0.5695695	0.5758361	0.5823381	0.56709486	0.5563739	0.5742684	0.5673551	0.5888254	0.5811494	0.58040375
0.0	0.5884697	0.60134786	0.5942167	0.5880562	0.5883297	0.59326315	0.5973355	0.6027036	0.59195846	0.5968777
0.0	0.58198345	0.59454095	0.58871317	0.58256507	0.57588905	0.58646977	0.58707035	0.5980487	0.5882646	0.5912915
0.0	0.5699043	0.5802872	0.58661795	0.5688478	0.5559453	0.5754284	0.5702726	0.5895496	0.58227265	0.5825998
0.0	0.5828248	0.592967	0.59070927	0.58180493	0.5753177	0.5862033	0.5887964	0.599222	0.5902396	0.59343266
0.0	0.5679747	0.57616115	0.58523494	0.5660692	0.5526928	0.5741719	0.5706029	0.5895267	0.58201396	0.5811792
0.0	0.5817248	0.5958976	0.59082085	0.5814686	0.57565117	0.58718616	0.58829916	0.5986909	0.58875495	0.59368926
0.0	0.56836516	0.57794225	0.5850491	0.5660711	0.55604386	0.57369924	0.5695126	0.5891242	0.58234125	0.58090717
0.0	0.5698307	0.5811817	0.5849852	0.5689783	0.5623663	0.5785527	0.5761981	0.590867	0.58448166	0.5818935
0.0	0.5688735	0.57430977	0.5827077	0.56708866	0.5543287	0.57346195	0.57071346	0.58996886	0.5825875	0.5819321
0.0	0.56875837	0.5752682	0.58614165	0.56682664	0.5510809	0.5735079	0.569626	0.58942896	0.5826319	0.58216494
0.0	0.56990653	0.57618994	0.5849007	0.5687594	0.5561548	0.57614744	0.57093215	0.59021	0.5836718	0.5827638
0.0	0.5808173	0.59363073	0.5914236	0.58112454	0.576102	0.58706	0.58921534	0.5979161	0.58957446	0.5928076
0.0	0.5694629	0.57348496	0.58444965	0.56767833	0.553621	0.5734424	0.5703699	0.5900205	0.5817069	0.5820818
0.0	0.58420426	0.59757006	0.5905964	0.58456177	0.5839608	0.5897344	0.5894057	0.60011154	0.59163624	0.59512025
0.0	0.5838921	0.59827954	0.5907396	0.5836497	0.5852579	0.59010845	0.59287965	0.6000658	0.59173334	0.59565884
0.0	0.56942666	0.57608885	0.58668715	0.56680465	0.55317414	0.5736876	0.5698572	0.5881155	0.5798102	0.58046114
0.0	0.5704387	0.5788548	0.5849973	0.56864	0.55634004	0.57618654	0.5730389	0.5908171	0.5829535	0.58351123
0.0	0.5697364	0.58043164	0.5842874	0.5704184	0.5602307	0.5778859	0.5721676	0.5903324	0.584074	0.5825702
0.0	0.5832633	0.59778017	0.5901923	0.58436084	0.58324707	0.5890787	0.58942515	0.5996524	0.59174716	0.5948147
0.0	0.58832407	0.6019342	0.594363	0.5875757	0.58902425	0.5941249	0.5974746	0.6030489	0.5933466	0.5986365
0.0	0.5690266	0.576336	0.5863353	0.5668541	0.5552224	0.575466	0.5705843	0.5890334	0.58227986	0.58141977
0.0	0.5836043	0.5935934	0.5911256	0.58124346	0.57827175	0.5874562	0.5873014	0.59997004	0.58921134	0.5926044
0.0	0.5685806	0.5748037	0.5858469	0.56742835	0.5534351	0.5751315	0.57108164	0.58913743	0.5829565	0.580911
0.0	0.5876976	0.60255915	0.5939792	0.5879261	0.5873457	0.59408444	0.5951021	0.60220283	0.592035	0.5982536
0.0	0.5876976	0.60255915	0.5939792	0.5879261	0.5873457	0.59408444	0.5951021	0.60220283	0.592035	0.5982536
0.0	0.58201784	0.5931686	0.5908365	0.5804782	0.57657164	0.58443636	0.58825094	0.59793764	0.5880858	0.5913221
0.0	0.5695545	0.019760262	0.58421904	0.56870294	0.032640416	0.025004622	0.5664565	0.58977664	0.5825036	0.03599893
0.0	0.5695804	0.58181465	0.58603644	0.56949455	0.55746436	0.57795876	0.5755443	0.59085804	0.5837349	0.5821205
0.0	0.5847729	0.59726554	0.5924072	0.5850251	0.5819536	0.5885303	0.59151965	0.6001006	0.5917719	0.59593844
0.0	0.004723094	0.017077912	0.0130201345	0.0014295725	0.24012879	0.021552337	0.114338875	0.0244167	0.05851577	0.009398271
0.0	0.5662388	0.574432	0.58209294	0.5676161	0.55258656	0.5723627	0.5663786	0.5905352	0.5817712	0.5799102
0.0	0.0047368077	0.017422164	0.013155498	0.001444317	0.24469092	0.02164086	0.1130068	0.02455849	0.058596052	0.009479975
0.0	0.5688813	0.57633764	0.58635485	0.5680433	0.5592735	0.5751297	0.5716102	0.5911008	0.58344364	0.5827874
0.0	0.56891674	0.5778753	0.58538944	0.5673208	0.5589798	0.5746668	0.5713241	0.5906559	0.58287835	0.5819627
0.0	0.56962323	0.580117	0.5862834	0.56913716	0.56280845	0.57860506	0.5752617	0.5915087	0.58437055	0.582598
0.0	0.5819355	0.59212124	0.590851	0.58154994	0.5757241	0.58757955	0.58748895	0.5985975	0.5896857	0.5937307
0.0	0.5685493	0.573447	0.5852565	0.5670596	0.5523275	0.5750628	0.5698484	0.5898457	0.5822853	0.5810463
0.0	0.5821927	0.5939427	0.5909402	0.5813174	0.57633436	0.5878239	0.5881952	0.5982983	0.5898449	0.5931073
0.0	0.56782436	0.5761193	0.5832159	0.56611794	0.5530453	0.57334775	0.5689076	0.5881381	0.5797453	0.5805629
0.0	0.56859416	0.5773187	0.5859958	0.56659204	0.5517652	0.5745496	0.5676118	0.58960056	0.5818202	0.58153033
0.0	0.56816375	0.57526773	0.5853006	0.56714356	0.55514646	0.574474	0.5712983	0.58949095	0.58217746	0.58132195
0.0	0.56799316	0.57480425	0.58279413	0.5659394	0.5516312	0.57372403	0.56831384	0.58791435	0.58002114	0.5797811
0.0	0.5686484	0.57499695	0.5863878	0.5662437	0.5530422	0.5740143	0.5690554	0.589989	0.5826439	0.58185935
0.0	0.5877299	0.6028783	0.5946157	0.58805513	0.5884866	0.5931597	0.5962674	0.60339564	0.5932261	0.59855676
0.0	0.5845877	0.5983269	0.5928074	0.58473325	0.58399105	0.5899439	0.59472597	0.6003662	0.59194905	0.59502834
0.0	0.5697991	0.5747878	0.58564067	0.5677134	0.55682224	0.57383084	0.5711646	0.58969796	0.58259255	0.58117104
0.0	0.58763254	0.60313195	0.5937091	0.5883883	0.5883324	0.5943436	0.5987467	0.6029415	0.59219706	0.597876
0.0	0.56957877	0.57502514	0.5827901	0.5669703	0.5551032	0.57518756	0.57060343	0.58947766	0.581851	0.5807759
0.0	0.5674304	0.57586896	0.5834524	0.5661574	0.55089223	0.57386726	0.57165575	0.58889234	0.5817499	0.5796434
0.0	0.569848	0.5800034	0.58645344	0.5685959	0.5562495	0.57586455	0.5709654	0.58990246	0.5838845	0.5823999
0.0	0.5701807	0.57904035	0.5860138	0.5694854	0.5559855	0.5763222	0.57068115	0.59015155	0.5833059	0.5820758
0.0	0.5878574	0.60335535	0.5931813	0.58766997	0.58571196	0.5945295	0.5957713	0.6036659	0.59327173	0.59826636
0.0	0.56802046	0.57440764	0.582525	0.56657684	0.5528366	0.57329756	0.5670537	0.58816135	0.5799122	0.5801623
0.0	0.5680912	0.5769458	0.5832345	0.5666188	0.5552137	0.5753782	0.56903726	0.58960253	0.5825061	0.582076
0.0	0.5684	0.5759607	0.58442026	0.5655972	0.54977524	0.5753194	0.56687206	0.58995223	0.58257556	0.5809944
0.0	0.5698113	0.5758877	0.5841023	0.568508	0.5571063	0.57554466	0.57123774	0.5906129	0.5839451	0.5825523
0.0	0.5688488	0.573628	0.5852979	0.5663544	0.5532166	0.57475746	0.5697438	0.5898524	0.58122575	0.58195823
0.0	0.58853424	0.60253674	0.59410113	0.5878237	0.5881856	0.59300554	0.598837	0.6029145	0.5933005	0.597722
0.0	0.5886792	0.6010224	0.59417486	0.58835506	0.5888011	0.5933635	0.59617215	0.6029972	0.59286845	0.598696
0.0	0.5676599	0.5762021	0.58002204	0.56666255	0.5551682	0.57356	0.57026607	0.58872116	0.5811002	0.58123195
0.0	0.5676681	0.57479763	0.58031696	0.5667478	0.5531562	0.57419705	0.57139724	0.5896262	0.58226013	0.58072406
0.0	0.56891966	0.57580113	0.5851318	0.5671202	0.55417436	0.5727928	0.57032675	0.5889192	0.5826181	0.5811968
0.0	0.5680822	0.57412934	0.58196443	0.5664956	0.5526536	0.5728137	0.5669102	0.58800185	0.5799122	0.57993996
0.0	0.5685158	0.5763382	0.58461714	0.5669555	0.55310786	0.5730255	0.57147974	0.5889452	0.58195066	0.5810525
0.0	0.5702832	0.5753804	0.58530205	0.5681823	0.55789423	0.57396555	0.57271904	0.5911234	0.5829848	0.58159155
0.0	0.58470494	0.59879595	0.5920495	0.5849824	0.5852772	0.59027624	0.5940797	0.60086906	0.59215033	0.59592366
0.0	0.588688	0.6030023	0.5941423	0.5880192	0.5883061	0.5937607	0.597368	0.60333323	0.5926584	0.59895414
0.0	0.5696409	0.575605	0.583305	0.56740236	0.5544763	0.57447445	0.5654512	0.5887734	0.58094287	0.58107984
0.0	0.57116365	0.57882464	0.58656144	0.5682829	0.5588149	0.5754082	0.57106787	0.591241	0.58350384	0.58274835
0.0	0.5829503	0.5970445	0.58871347	0.5828951	0.58306164	0.58827347	0.5905955	0.59878826	0.5912474	0.59351206
0.0	0.5866119	0.59907866	0.5934961	0.5843581	0.5850755	0.59294766	0.5957531	0.60232484	0.5923934	0.5986777
0.0	0.5677198	0.57282746	0.5825893	0.5668689	0.5521234	0.5732468	0.5654903	0.5882505	0.5820605	0.5800846
0.0	0.56986195	0.57417625	0.5840459	0.5684016	0.55563205	0.57591033	0.57034034	0.5895915	0.58158916	0.5827434
0.0	0.5691488	0.5754792	0.5858225	0.5671254	0.5544624	0.5729305	0.56898904	0.589684	0.5818266	0.58287024
0.0	0.58750343	0.6024436	0.59449816	0.5876052	0.58734274	0.5939855	0.5963805	0.6030225	0.59330684	0.5984424
0.0	0.56958133	0.57485145	0.5859364	0.56693125	0.55547136	0.57525766	0.56918967	0.5899663	0.5831868	0.5817581
0.0	0.5676973	0.5746385	0.58537006	0.56634814	0.5513351	0.5745417	0.56867814	0.5893616	0.58257186	0.5810262
0.0	0.5689911	0.5772126	0.58511937	0.5674726	0.5571025	0.5746371	0.56946945	0.59023005	0.58307576	0.58225083
0.0	0.56831276	0.5756595	0.58696884	0.56636524	0.5527517	0.5734517	0.57125396	0.58938235	0.5816314	0.5810953
0.0	0.58366555	0.5990604	0.59215635	0.5836541	0.58550453	0.59043646	0.59407794	0.6005525	0.5914788	0.5950549
0.0	0.56909287	0.57556325	0.584595	0.56580406	0.5539936	0.57172394	0.57189775	0.58869386	0.5806858	0.5797598
0.0	0.56793135	0.57450193	0.58337086	0.56710535	0.5551514	0.5745895	0.5703716	0.58981794	0.5825234	0.5811337
0.0	0.5828347	0.5983352	0.59166414	0.5830593	0.58550996	0.58990806	0.5933393	0.6001194	0.5916997	0.59466124
0.0	0.58720905	0.60280234	0.5943282	0.58763677	0.589214	0.59468025	0.5955665	0.603113	0.59336513	0.5977138
0.0	0.5694256	0.5759919	0.5830851	0.5661752	0.5527591	0.57546806	0.5685474	0.5878591	0.58058196	0.5807021
0.0	0.57074165	0.5762468	0.58646554	0.5673659	0.55722266	0.5743961	0.5723185	0.5903347	0.5832914	0.58293504
0.0	0.5840064	0.599098	0.5918186	0.5838848	0.58476776	0.5902638	0.59186554	0.59996015	0.5919426	0.5953061
0.0	0.581834	0.5948837	0.5924443	0.58258784	0.5779922	0.5883071	0.5882198	0.59827256	0.5896998	0.5929047
0.0	0.5684239	0.5750119	0.5857615	0.5662698	0.55533534	0.57429874	0.569477	0.58863854	0.5817761	0.580587
0.0	0.5682614	0.5724001	0.5841339	0.56674355	0.5550763	0.5716895	0.57094496	0.58811384	0.5826031	0.5810691
0.0	0.5836225	0.59799856	0.59278524	0.58419377	0.58465683	0.59023196	0.5908832	0.6005936	0.5922073	0.59478295
0.0	0.5878459	0.60133046	0.5947406	0.58807814	0.58745384	0.59393364	0.5964257	0.60216796	0.5933046	0.5985894
0.0	0.568028	0.5748725	0.58305234	0.56588316	0.5512743	0.5737319	0.5685096	0.5879889	0.5798345	0.57952183
0.0	0.5686231	0.57509714	0.585166	0.56695694	0.5527765	0.57317704	0.5690282	0.5894259	0.5826432	0.58071196
0.0	0.56718284	0.5728805	0.5857703	0.56642646	0.55427134	0.5724708	0.5671118	0.5887312	0.5809871	0.5786446
0.0	0.56826735	0.57570195	0.5863941	0.56652826	0.55581933	0.5748824	0.5663509	0.5896696	0.5816593	0.58059937
0.0	0.570719	0.5818319	0.58640546	0.5691811	0.5637435	0.57847285	0.57587016	0.5905123	0.5847251	0.5828563
0.0	0.56965953	0.5787486	0.5844416	0.5696371	0.5598885	0.57735896	0.5757318	0.590797	0.584586	0.5824773
0.0	0.58476	0.59724474	0.5929092	0.5844835	0.5813762	0.5885169	0.5925038	0.6000797	0.5916851	0.595938
0.0	0.5844539	0.59806037	0.59182644	0.5853136	0.5817502	0.5886041	0.5915093	0.6004822	0.5911048	0.5960237
0.0	0.5834438	0.5969094	0.59128195	0.58357984	0.5854016	0.5900113	0.5931469	0.59991854	0.5904447	0.5954558
0.0	0.56873894	0.5749771	0.5865581	0.5669112	0.5565679	0.57441014	0.5700292	0.5907093	0.5822707	0.5800083
0.0	0.5875583	0.6000813	0.59179544	0.58741826	0.58951485	0.5933717	0.59800863	0.6021682	0.5912758	0.59910023
0.0	0.56900597	0.57400775	0.58571035	0.5668574	0.5552976	0.57496434	0.56815696	0.59004104	0.58128256	0.5812559
0.0	0.5698116	0.5730478	0.5856994	0.56817645	0.5573064	0.5758244	0.5703593	0.5897219	0.58174634	0.58223015
0.0	0.58274835	0.5935571	0.5900766	0.5821672	0.5742094	0.5868602	0.5878721	0.59847283	0.5897852	0.5942911
0.0	0.5822337	0.59386104	0.59241337	0.58289	0.57605463	0.58783215	0.58961165	0.5992572	0.59008056	0.59452635
0.0	0.56959677	0.57367796	0.58400685	0.5674775	0.5553992	0.57401824	0.57104236	0.58911246	0.5824797	0.58203876
0.0	0.56920826	0.5746354	0.584697	0.56724924	0.55382043	0.57337785	0.5706811	0.59015805	0.5833404	0.5809478
0.0	0.56836635	0.5756384	0.58267844	0.5660217	0.55166763	0.5743353	0.5688889	0.5878449	0.5798437	0.57996756
0.0	0.5850197	0.59790945	0.5915334	0.58550674	0.5815783	0.5894198	0.59107894	0.6006439	0.59183115	0.5958064
0.0	0.5845447	0.5973194	0.59265226	0.58522135	0.579249	0.589686	0.591601	0.6006949	0.5916712	0.59524083
0.0	0.567157	0.57548904	0.5839992	0.56602615	0.5521591	0.5725647	0.569224	0.5877192	0.57912505	0.57949394
0.0	0.5695375	0.5763759	0.58575696	0.5675945	0.55464	0.5756463	0.57091767	0.5901585	0.5812802	0.5826263
0.0	0.5676912	0.57410246	0.5849194	0.56638473	0.5546013	0.57270855	0.5713729	0.5892011	0.5817143	0.5800393
0.0	0.56822246	0.5752671	0.5828665	0.56582725	0.5520457	0.5738455	0.5676407	0.58776927	0.58005446	0.5800287
0.0	0.5690738	0.57543725	0.5854626	0.56720215	0.55548376	0.5746084	0.57020503	0.5892752	0.5823768	0.5820735
0.0	0.5883137	0.6019126	0.59153926	0.58844674	0.5882789	0.59460205	0.59578604	0.60242695	0.5925145	0.59857994
0.0	0.5689654	0.5795914	0.5857609	0.5680826	0.56057066	0.57660323	0.57485133	0.5904238	0.58367646	0.58293337
0.0	0.5689307	0.5813564	0.5849873	0.5686617	0.55916876	0.577367	0.572941	0.5908024	0.5834053	0.5829138
0.0	0.58112127	0.59260964	0.5894658	0.5793883	0.57450104	0.5851822	0.58786154	0.5967699	0.5877035	0.59172064
0.0	0.0046819937	0.018012345	0.00810558	0.010152666	0.24766743	0.03701425	0.013555364	0.017932303	0.023795338	0.013402455
0.0	0.0046775807	0.018040918	0.008126907	0.010168808	0.24711315	0.03709067	0.013486135	0.017915089	0.023791648	0.013383268
0.0	0.58423203	0.59830934	0.59174514	0.5827614	0.58575666	0.5893461	0.59224164	0.599989	0.5918282	0.5950563
0.0	0.56840485	0.5766922	0.58572733	0.5663785	0.5544033	0.5742079	0.57112664	0.5896435	0.5823631	0.5809476
0.0	0.5684002	0.57580596	0.5868159	0.566846	0.55235946	0.57446456	0.57014334	0.589423	0.5822411	0.5799944
0.0	0.5846186	0.59978336	0.5923524	0.584014	0.5852868	0.5895934	0.5925666	0.6007006	0.5924023	0.59623045
0.0	0.58678484	0.5995505	0.592201	0.58443385	0.58808875	0.5917498	0.5963933	0.6024931	0.5928735	0.5976441
0.0	0.58846056	0.60187006	0.5943658	0.5882708	0.58911103	0.592273	0.5958227	0.6027845	0.5914925	0.5984151
0.0	0.5681506	0.5737134	0.5826364	0.5666032	0.55243236	0.5730841	0.5672215	0.5880426	0.5799466	0.5799847
0.0	0.5678785	0.5745038	0.58432114	0.5664731	0.5544976	0.57321966	0.56649745	0.5895703	0.582051	0.5806553
0.0	0.5681789	0.57347	0.58664656	0.5661319	0.5536961	0.57054377	0.5666508	0.5888126	0.58088493	0.5810112
0.0	0.58837646	0.60235053	0.5933546	0.5875055	0.58843386	0.59486866	0.597927	0.6032006	0.59303063	0.5984824
0.0	0.5878441	0.60183775	0.5937468	0.5881593	0.5889502	0.5943777	0.5985084	0.60289246	0.5931667	0.59852904
0.0	0.56770015	0.57518846	0.5841969	0.56525105	0.55155283	0.5739695	0.5689852	0.587716	0.5799229	0.5803861
0.0	0.5686296	0.5756869	0.58594155	0.56689274	0.55423206	0.57456225	0.57112783	0.5891282	0.5814228	0.58205545
0.0	0.56757367	0.57535964	0.5846395	0.56647956	0.55435157	0.5748186	0.57039714	0.5887008	0.5818049	0.58078504
0.0	0.5681146	0.5742054	0.5826131	0.5664746	0.5517134	0.5728701	0.5669774	0.58800316	0.57992196	0.5799575
0.0	0.56836355	0.575174	0.5866671	0.5665761	0.5527384	0.57486916	0.57115275	0.58983463	0.5823005	0.58096105
0.0	0.5694515	0.57410705	0.5845226	0.56639785	0.5552517	0.5753503	0.5716306	0.58956134	0.58277607	0.58156633
0.0	0.5885593	0.60220736	0.5946636	0.58790106	0.58811814	0.5947961	0.59622246	0.6023991	0.5930513	0.598726
0.0	0.56957465	0.57554686	0.5853857	0.5676093	0.5547562	0.5758185	0.56758875	0.588984	0.5823842	0.5821349
0.0	0.5697547	0.5741126	0.58412313	0.56697243	0.55487514	0.57625884	0.5685078	0.5884382	0.5819753	0.58186036
0.0	0.5881211	0.60162354	0.5932758	0.5884066	0.5885209	0.59403	0.5978692	0.6024146	0.59320515	0.59889215
0.0	0.5697234	0.57580024	0.5837866	0.56877106	0.55493426	0.57518697	0.56899935	0.5891482	0.5820537	0.58273387
0.0	0.56869644	0.5744568	0.581199	0.5677937	0.55500346	0.5740757	0.57086915	0.5887429	0.5814866	0.58130676
0.0	0.5882644	0.60201913	0.5941943	0.5875056	0.58847034	0.5945208	0.5984502	0.6034521	0.59280145	0.5987219
0.0	0.5683011	0.5732696	0.5853092	0.56597704	0.5532083	0.57487535	0.5711797	0.58964676	0.58188415	0.58095574
0.0	0.56709796	0.57519364	0.58489776	0.5667872	0.55438495	0.5741647	0.5697801	0.589692	0.58304244	0.5811748
0.0	0.5684164	0.57463217	0.5848551	0.5667022	0.55318314	0.5742621	0.5673581	0.5898996	0.58233476	0.58126944
0.0	0.5696914	0.5775804	0.5858843	0.5667042	0.5559322	0.5749889	0.5694906	0.59060633	0.5820248	0.5817574
0.0	0.5679917	0.57525635	0.58249295	0.5659296	0.5519565	0.5738664	0.5674669	0.5879739	0.5797889	0.5798725
0.0	0.5686093	0.57475436	0.5855039	0.5680022	0.5540895	0.5742536	0.5713132	0.58939904	0.58116287	0.58057654
0.0	0.58763236	0.60195214	0.5941013	0.5881037	0.58829904	0.5942316	0.59609747	0.6028836	0.5925138	0.59898365
0.0	0.5691624	0.57540685	0.58674324	0.56715846	0.55547774	0.57495373	0.5694199	0.5889926	0.5817049	0.5823672
0.0	0.58828783	0.6022386	0.5943343	0.5878099	0.5887093	0.5945008	0.5985891	0.6034767	0.59326124	0.5988703
0.0	0.5692586	0.57651263	0.58484346	0.5668346	0.5564722	0.5746211	0.5713587	0.5894281	0.5817863	0.58081144
0.0	0.58435464	0.5993945	0.5929215	0.58585733	0.58499277	0.5909803	0.59131044	0.60027057	0.5922302	0.596057
0.0	0.5683007	0.57834595	0.5835719	0.567778	0.5601443	0.57550627	0.5744898	0.5901503	0.58347726	0.5797078
0.0	0.58473736	0.5976074	0.5906293	0.5852157	0.58042455	0.5893488	0.58733773	0.6007614	0.59159344	0.5953063
0.0	0.58139855	0.59184146	0.5900401	0.5805614	0.5777806	0.5858947	0.587964	0.598046	0.5891629	0.5940301
0.0	0.5867419	0.60081285	0.59335893	0.5864894	0.58446044	0.59214085	0.5952482	0.6025316	0.59099764	0.59857386
0.0	0.58205706	0.59281206	0.5916506	0.5806528	0.5749098	0.58570135	0.5889664	0.5982016	0.5895515	0.5928982
0.0	0.5836515	0.59604037	0.592141	0.5841517	0.58126694	0.5882926	0.5908506	0.5996674	0.591081	0.5951939
0.0	0.584499	0.5999149	0.5931343	0.58591163	0.5847204	0.5900936	0.59389955	0.60088295	0.5922035	0.5957346
0.0	0.5695087	0.5762802	0.5866354	0.5675767	0.5545123	0.57298774	0.5696166	0.5898079	0.58283365	0.58133304
0.0	0.5701532	0.5778694	0.58602923	0.56768453	0.55659986	0.57549477	0.5689702	0.5899016	0.58300483	0.5814848
0.0	0.5688627	0.5747405	0.5868198	0.56665003	0.55502796	0.5748671	0.5676737	0.58900535	0.58145964	0.579434
0.0	0.5823788	0.5934095	0.59021825	0.58033127	0.5734457	0.5874007	0.58803654	0.5991558	0.58957356	0.593681
0.0	0.5669135	0.57692134	0.582752	0.56569916	0.55680346	0.5761946	0.5719326	0.5872965	0.5821675	0.57972646
0.0	0.5697807	0.58087236	0.5849171	0.56837267	0.5625813	0.57758856	0.5746772	0.5909132	0.5835181	0.5811764
0.0	0.5835426	0.5968774	0.5912744	0.5845411	0.5800861	0.5899301	0.5914882	0.6001844	0.5909952	0.5950329
0.0	0.5845796	0.59625936	0.5912738	0.5847869	0.5809936	0.58981115	0.5916656	0.59962744	0.59107447	0.5952424
0.0	0.0042808275	0.04697575	0.017625043	0.013248536	0.43346262	0.078124925	0.015351742	0.00944106	0.038106058	0.02707906
0.0	0.5848232	0.596874	0.5931124	0.5852217	0.58168274	0.58931065	0.59234387	0.6008177	0.59111255	0.59475315
0.0	0.00396281	0.02562564	0.0073958696	0.0092619425	0.14289215	0.04957754	0.036950905	0.013930575	0.042449452	0.012295718
0.0	0.5839783	0.59837645	0.5913946	0.5843029	0.5811347	0.5890681	0.5922953	0.5990057	0.5910367	0.5955266
0.0	0.5700278	0.58172995	0.5861978	0.56824756	0.5617768	0.57898974	0.57704455	0.5900604	0.5832121	0.5824203
0.0	0.58444875	0.5966242	0.5925997	0.5845153	0.5814029	0.5882847	0.5922179	0.59977585	0.58988273	0.5952337
0.0	0.5847682	0.5982166	0.592195	0.5853399	0.57989	0.58933586	0.5921088	0.6005417	0.5914951	0.5954597
0.0	0.0039393287	0.07456245	0.0060117883	0.007787176	0.12119149	0.011088441	0.016359707	0.011183873	0.057193816	0.014476806
0.0	0.56849104	0.57467556	0.58518606	0.56545585	0.55376786	0.5743903	0.57136184	0.5897033	0.5825796	0.58081913
0.0	0.5693111	0.57709414	0.5858638	0.56781554	0.5527558	0.57496035	0.5717761	0.5903341	0.5827391	0.58111817
0.0	0.56796616	0.57659614	0.5843053	0.5660518	0.5543273	0.5743239	0.5679498	0.5888639	0.5803647	0.58096004
0.0	0.5702195	0.57692325	0.58301574	0.5671175	0.5532897	0.5757753	0.5715731	0.59009874	0.582186	0.58217376
0.0	0.5836435	0.5975182	0.58912134	0.5823981	0.57944804	0.5886541	0.59170145	0.59910315	0.5896039	0.59486866
0.0	0.58185136	0.5935586	0.5905011	0.58154243	0.57605857	0.5872342	0.5897521	0.59905404	0.5894016	0.5933389
0.0	0.56812835	0.5734105	0.58111584	0.56500655	0.5513279	0.57160676	0.5660367	0.58759373	0.5807957	0.57975936
0.0	0.5697949	0.578724	0.5860247	0.5681282	0.553799	0.5754089	0.57146555	0.58949614	0.58251625	0.58205813
0.0	0.5697718	0.5787361	0.58380204	0.5671816	0.55213434	0.57397586	0.5731751	0.587894	0.5821896	0.58187616
0.0	0.583045	0.59338325	0.5903285	0.58176744	0.5762289	0.5865294	0.5864911	0.59955925	0.58933157	0.5940357
0.0	0.56965375	0.5773491	0.5846369	0.5681224	0.5511229	0.5750565	0.57225555	0.5906323	0.58152926	0.58306503
0.0	0.58286154	0.5938536	0.5870593	0.581656	0.5778655	0.5841472	0.58546203	0.5978281	0.5881893	0.5906971
0.0	0.56846714	0.57349116	0.58551395	0.5669414	0.55242705	0.5730599	0.5706518	0.58946145	0.5825244	0.5813309
0.0	0.5872334	0.59963095	0.5939899	0.5842775	0.58485633	0.59296006	0.5949345	0.6021855	0.5923951	0.59852463
0.0	0.587071	0.59858316	0.5936578	0.58356416	0.5853913	0.5929033	0.5958361	0.6025209	0.5921846	0.5984202
0.0	0.58266306	0.5930459	0.58945554	0.58108413	0.5776804	0.5863267	0.58667713	0.5984346	0.5895528	0.59444594
0.0	0.57130986	0.58125556	0.58566934	0.5710446	0.5621599	0.57965964	0.5753197	0.5910529	0.58410114	0.5825599
0.0	0.5712135	0.5833075	0.5842218	0.570036	0.562747	0.053739116	0.57596487	0.5910673	0.58370167	0.5837889
0.0	0.004045694	0.016242497	0.004690846	0.011574995	0.118876636	0.014129313	0.028737774	0.013908832	0.030951558	0.013352993
0.0	0.568939	0.5755222	0.5853934	0.56732136	0.5549799	0.5738909	0.57056046	0.59013665	0.5823428	0.58137953
0.0	0.0041851443	0.018475896	0.016200813	0.013112845	0.03195238	0.029795127	0.034430634	0.025639864	0.036746368	0.010709948
0.0	0.57431686	0.5808131	0.5850794	0.56979144	0.56318796	0.5778339	0.57682097	0.59383345	0.58495176	0.5848318
0.0	0.5737261	0.5803812	0.58531415	0.56946266	0.56262237	0.57975966	0.5754029	0.59281707	0.5826839	0.58495206
0.0	0.5739938	0.5807183	0.5866886	0.56861377	0.56293255	0.5808244	0.5760203	0.59373015	0.5846179	0.58363944
0.0	0.5849803	0.59964037	0.5922729	0.58493316	0.5840463	0.5902167	0.5935005	0.600517	0.5913037	0.5954577
0.0	0.5695476	0.5803136	0.584376	0.5697463	0.56018364	0.5755512	0.57341635	0.5903393	0.58314854	0.5813458
0.0	0.56679475	0.57341623	0.58467996	0.56512004	0.5543685	0.5710566	0.56777585	0.58813477	0.58135265	0.5787673
0.0	0.56661826	0.57285255	0.5850197	0.5644483	0.55433327	0.572122	0.57005703	0.5883222	0.58103776	0.57791084
0.0	0.58111	0.5924772	0.5879156	0.5813837	0.5743964	0.58531415	0.58218586	0.5979402	0.58927625	0.59203386
0.0	0.58425325	0.5995266	0.59278667	0.58399504	0.5846154	0.5902424	0.58907366	0.60020477	0.5921272	0.5951395
0.0	0.56887996	0.57837176	0.5860912	0.56756496	0.55592984	0.5743698	0.57271034	0.590276	0.582756	0.5819856
0.0	0.57368624	0.5804278	0.58609504	0.568173	0.5623368	0.57949275	0.57798404	0.59352446	0.5838099	0.5838424
0.0	0.5708963	0.5813968	0.5857962	0.5701929	0.5586371	0.577579	0.5762051	0.59105736	0.58418274	0.5825921
0.0	0.0050302893	0.048403323	0.013530296	0.011006327	0.080279574	0.041209415	0.009252553	0.016423317	0.029493913	0.008825792
0.0	0.58364385	0.59591544	0.5899239	0.5819855	0.5762777	0.5874686	0.58773226	0.5990969	0.59026957	0.5944468
0.0	0.0047314153	0.039945085	0.00818297	0.01046551	0.20245312	0.031937	0.01890905	0.015023805	0.055544272	0.01787719
0.0	0.56877124	0.5738719	0.5833994	0.5665007	0.55574214	0.5726677	0.56723154	0.58824915	0.5820566	0.57979137
0.0	0.005716722	0.01918475	0.009347387	0.009334616	0.11581295	0.02027083	0.01458926	0.009762703	0.037694316	0.015372319
0.0	0.58743113	0.60015494	0.5927155	0.5839239	0.5862303	0.59274554	0.5957708	0.6023546	0.5911867	0.5978648
0.0	0.5875187	0.5976469	0.59338826	0.5854489	0.58594483	0.59198314	0.5932163	0.6024048	0.5923268	0.5973879
0.0	0.58709496	0.59590507	0.5929451	0.58353484	0.5848879	0.59191537	0.5929993	0.60239017	0.592009	0.59713775
0.0	0.58452785	0.5996999	0.5930161	0.58416957	0.5850125	0.5907771	0.59274554	0.6006117	0.592155	0.5959538
0.0	0.57014805	0.5731111	0.5836223	0.56817573	0.55629736	0.57431453	0.57082117	0.58894736	0.5803726	0.5809773
0.0	0.5851564	0.60035825	0.59359354	0.5862485	0.5850519	0.5915956	0.5932156	0.6010797	0.59210914	0.59621674
0.0	0.5835287	0.5984277	0.5915702	0.5833846	0.58379066	0.58991855	0.5900099	0.6000436	0.5915365	0.5952325
0.0	0.0045815906	0.013127892	0.0086231595	0.019180788	0.17621592	0.032962397	0.013541165	0.013476716	0.03183694	0.013695743
0.0	0.570769	0.5803663	0.5863483	0.56877166	0.5616153	0.5781587	0.57620466	0.5911605	0.58472204	0.58234614
0.0	0.57026815	0.58022517	0.58636004	0.5687901	0.5606018	0.5768325	0.57486445	0.5909335	0.5845275	0.5821305
0.0	0.5683919	0.57264555	0.5843558	0.56553334	0.5523735	0.57411903	0.56466657	0.58860314	0.58258724	0.5802171
0.0	0.58293736	0.5942499	0.5892515	0.58198625	0.57868475	0.5863605	0.5881169	0.5979926	0.5894011	0.591528
0.0	0.5696598	0.57947665	0.5845568	0.5681391	0.5569359	0.5783427	0.5757723	0.5900404	0.58045846	0.58118916
0.0	0.5686324	0.5778497	0.58372146	0.5674547	0.5566304	0.5780933	0.5740404	0.5897628	0.5798409	0.5811888
0.0	0.01056333	0.017323604	0.016438097	0.008464604	0.2614589	0.015506022	0.016744554	0.0142719885	0.027138337	0.011401617
0.0	0.56866354	0.5749985	0.5843514	0.56556034	0.55249774	0.5743304	0.5697272	0.5899719	0.58208853	0.58093494
0.0	0.58703214	0.5995189	0.59424436	0.58354324	0.5840888	0.5924873	0.5932814	0.60223806	0.5923702	0.59852827
0.0	0.5875141	0.5994946	0.5945581	0.5836473	0.58519214	0.59306335	0.5939121	0.60237026	0.5920752	0.59828216
0.0	0.58301437	0.595477	0.5896737	0.58122116	0.5767342	0.58733827	0.5880678	0.5993836	0.5891402	0.59414065
0.0	0.5694813	0.57677466	0.58364975	0.5685392	0.55094606	0.57569444	0.5707793	0.5899053	0.58173966	0.58245546
0.0	0.5686596	0.5755234	0.58357424	0.5669286	0.5507808	0.57537556	0.569586	0.5892875	0.58143085	0.5810207
0.0	0.56887954	0.57468045	0.58599067	0.5657828	0.5513628	0.5713166	0.5671397	0.5883017	0.5802689	0.58044267
0.0	0.57004005	0.57580876	0.5847851	0.5677794	0.55028117	0.5727775	0.56953984	0.58853203	0.58019483	0.5823606
0.0	0.56946623	0.5776218	0.5848189	0.5683683	0.55138856	0.5759278	0.569847	0.5899299	0.5816973	0.5824638
0.0	0.57106626	0.5775023	0.58440477	0.56862307	0.55252576	0.5755751	0.572177	0.5901558	0.5818496	0.58321583
0.0	0.57002866	0.5766254	0.5856174	0.56802493	0.55353034	0.57459545	0.5709846	0.5908945	0.5818245	0.58275414
0.0	0.5706688	0.57764757	0.5856165	0.567511	0.5524333	0.5749854	0.5705483	0.5901995	0.58208144	0.5825415
0.0	0.5673053	0.57398874	0.58490396	0.56562996	0.5515857	0.5736031	0.56792694	0.5892431	0.58049196	0.5812822
0.0	0.5705681	0.578401	0.5855639	0.57016784	0.558035	0.5775045	0.57311887	0.59128886	0.5837558	0.583194
0.0	0.5706213	0.5755394	0.5845904	0.5681714	0.5557361	0.57537925	0.5708561	0.5904314	0.5816816	0.5818104
0.0	0.56874377	0.57582426	0.5826768	0.5668293	0.5553912	0.575671	0.5698242	0.5908594	0.5822129	0.580937
0.0	0.58241343	0.59521115	0.5899594	0.58177644	0.57839257	0.58795714	0.5878538	0.5995141	0.58966947	0.5945524
0.0	0.5824427	0.5944811	0.5898304	0.5818854	0.5788312	0.58786726	0.58927095	0.5997066	0.5894828	0.5953131
0.0	0.5820472	0.5951546	0.5914758	0.58158916	0.5771888	0.58772224	0.5904529	0.59952366	0.5895582	0.5946543
0.0	0.5687482	0.5743889	0.5868036	0.56575334	0.5541728	0.57386017	0.5690216	0.5895532	0.5818646	0.5804072
0.0	0.5819247	0.59194815	0.5910212	0.5806959	0.574016	0.5864808	0.5869879	0.59834033	0.58841085	0.59351575
0.0	0.57095295	0.5790971	0.58512235	0.5685542	0.5561008	0.57585233	0.5690769	0.5901092	0.58360577	0.5806827
0.0	0.56920934	0.57874626	0.5852119	0.5666417	0.55516565	0.5748943	0.57120407	0.5897689	0.58285236	0.58174545
0.0	0.5835184	0.5993409	0.5920482	0.58418167	0.58533555	0.59042734	0.5930427	0.6006641	0.59207034	0.5960415
0.0	0.5828788	0.59319675	0.5915451	0.5831638	0.58070374	0.5881272	0.5892988	0.5995132	0.58948463	0.59289056
0.0	0.5817426	0.59493434	0.5895801	0.5814822	0.576842	0.5875591	0.5887073	0.5997787	0.58865505	0.5943106
0.0	0.5810911	0.5932275	0.5899147	0.5803588	0.575868	0.5862281	0.586967	0.59869665	0.5893297	0.59308356
0.0	0.5685025	0.5763694	0.5835746	0.56660205	0.55613816	0.57580113	0.5709158	0.5896994	0.58140624	0.5813713
0.0	0.5665427	0.5741702	0.58497006	0.56587	0.5547347	0.57356507	0.56923383	0.58868706	0.58061266	0.5803969
0.0	0.57022053	0.57712084	0.5828924	0.56792796	0.55451286	0.57314944	0.5712245	0.5903088	0.583226	0.5817791
0.0	0.002638539	0.03983128	0.03433977	0.009221038	0.12721816	0.042706426	0.055309355	0.0122328205	0.06741831	0.034313567
0.0	0.56852466	0.5752785	0.5862511	0.5663459	0.5551879	0.5742544	0.56708145	0.5895366	0.5824254	0.57893234
0.0	0.0051633106	0.020862542	0.014352166	0.007376086	0.14722204	0.037754934	0.064114496	0.016972257	0.051796764	0.0146579165
0.0	0.005256644	0.07353293	0.011149233	0.009346575	0.05175705	0.0342954	0.017803531	0.01584687	0.028311148	0.010133975
0.0	0.005247208	0.086282074	0.020494737	0.015095687	0.061693467	0.03535214	0.19647208	0.008565086	0.028946424	0.018989341
0.0	0.56850374	0.57617694	0.5853103	0.56570655	0.556227	0.5747594	0.5684488	0.58932704	0.58244765	0.5795541
0.0	0.5688243	0.57499385	0.5864584	0.56791043	0.55453897	0.5740534	0.57113856	0.5900097	0.58330333	0.5816072
0.0	0.5688243	0.57499385	0.5864584	0.56791043	0.55453897	0.5740534	0.57113856	0.5900097	0.58330333	0.5816072
0.0	0.5709349	0.5779959	0.584896	0.569606	0.55783635	0.5736834	0.5728006	0.5914775	0.58289367	0.5821781
0.0	0.5694499	0.57724226	0.58543414	0.56684947	0.55749243	0.5757734	0.5679155	0.5902	0.58269745	0.58093095
0.0	0.56975144	0.57540566	0.5836788	0.5684774	0.55612695	0.57245815	0.5712927	0.5895414	0.5818691	0.58177483
0.0	0.56800157	0.578338	0.58607906	0.5664172	0.55539775	0.5746596	0.56866395	0.5896612	0.58211607	0.58078814
0.0	0.5695093	0.57290256	0.58412725	0.5669156	0.5538931	0.5715658	0.57096505	0.5890406	0.5804733	0.58040714
0.0	0.0026468036	0.039696857	0.034402747	0.009214561	0.1280522	0.042666286	0.054881204	0.0122471	0.06738902	0.034291767
0.0	0.5688636	0.5769662	0.5841787	0.5670731	0.5591265	0.57459533	0.5712576	0.5890884	0.581541	0.58014697
0.0	0.5700234	0.5775239	0.5822484	0.56789297	0.5571151	0.5733568	0.5688931	0.59078044	0.5818149	0.5814035
0.0	0.0047423495	0.023248693	0.017559996	0.017556466	0.34020844	0.039130826	0.047153994	0.011922849	0.065696634	0.026075212
0.0	0.5684733	0.5759104	0.58387655	0.5673264	0.55707365	0.57508606	0.57011104	0.5894271	0.58296764	0.5802873
0.0	0.5701555	0.57594174	0.5818274	0.56821936	0.55695665	0.5740303	0.568583	0.5906746	0.58229214	0.5806106
0.0	0.005124711	0.47189695	0.02504087	0.016658595	0.7429043	0.03284909	0.057026863	0.010279041	0.06687683	0.055634458
0.0	0.57003	0.5770319	0.58397716	0.5679911	0.5576455	0.57301277	0.5673339	0.5910743	0.58133835	0.58121216
0.0	0.004745357	0.023381893	0.01758736	0.017625902	0.34269494	0.03934245	0.047038972	0.011884969	0.06568973	0.026111742
0.0	0.56919825	0.5735507	0.58188665	0.5668671	0.5550521	0.5723305	0.5707608	0.5897219	0.58132386	0.5804605
0.0	0.56860006	0.57387364	0.58532727	0.566417	0.55423313	0.5737817	0.57029366	0.58954805	0.5824077	0.5805935
0.0	0.5820951	0.5939676	0.58768785	0.5814134	0.5747608	0.58591175	0.5881768	0.59842235	0.5892177	0.59218365
0.0	0.5821825	0.5944677	0.5890509	0.5821895	0.5762946	0.58548176	0.58630425	0.5988555	0.58961374	0.5925342
0.0	0.58273643	0.5928475	0.5893915	0.5816161	0.57736146	0.58585507	0.58676606	0.5984531	0.5901394	0.59297526
0.0	0.56871027	0.57256603	0.58570117	0.5667418	0.5521031	0.574127	0.57016766	0.5892858	0.5824213	0.58139396
0.0	0.5695481	0.5786229	0.5840084	0.56852806	0.5563256	0.5730391	0.5717512	0.5906338	0.5839613	0.5822841
0.0	0.5830617	0.5938677	0.5898376	0.581837	0.577591	0.58643407	0.5876009	0.59880346	0.58986765	0.59451646
0.0	0.56860965	0.57475996	0.5849723	0.5681258	0.558953	0.5738368	0.5677206	0.58946544	0.5828044	0.581488
0.0	0.56664884	0.57094496	0.5799096	0.56610775	0.54960364	0.56944335	0.5644339	0.5874791	0.5815372	0.57962203
0.0	0.56662554	0.5725253	0.58386964	0.566126	0.5491365	0.5726848	0.5667228	0.5888953	0.58127254	0.5802314
0.0	0.5685596	0.5742353	0.5820802	0.5661843	0.5521861	0.57331663	0.568586	0.58860403	0.5823569	0.5800612
0.0	0.5684111	0.5751352	0.58321124	0.56690705	0.55558366	0.57288885	0.5709837	0.58943367	0.58255076	0.5807842
0.0	0.5693897	0.5744487	0.5833984	0.56576395	0.5534263	0.5724707	0.56670964	0.5883833	0.5823291	0.5820265
0.0	0.5689223	0.5762332	0.58456355	0.56688863	0.55256504	0.5736998	0.57036084	0.5894311	0.58335674	0.58173865
0.0	0.5694643	0.57796454	0.58533734	0.569545	0.5557667	0.5748956	0.5737138	0.5886252	0.5835509	0.582753
0.0	0.5681215	0.57338923	0.5855599	0.56796056	0.5542921	0.5731115	0.5714479	0.58906937	0.58337635	0.58174175
0.0	0.5699017	0.58136433	0.5831973	0.57246155	0.55877155	0.5769565	0.5755155	0.59137726	0.58378994	0.5807863
0.0	0.5827394	0.5939229	0.589042	0.58286655	0.57683706	0.58653295	0.58905923	0.5984303	0.5896454	0.5933701
0.0	0.574879	0.5831984	0.58815604	0.57328427	0.56504846	0.5806267	0.57914126	0.5939687	0.5842021	0.5870154
0.0	0.57074505	0.57985854	0.58564895	0.5699432	0.5630811	0.57850266	0.5748738	0.59097564	0.58513194	0.58402604
0.0	0.5832956	0.596778	0.59154373	0.58309114	0.583695	0.5887841	0.5910097	0.5991327	0.59184664	0.59469956
0.0	0.58145803	0.5934194	0.59164846	0.58159703	0.5781205	0.58508366	0.58749086	0.5983402	0.5887372	0.59295636
0.0	0.0076319324	0.047213875	0.01740155	0.013523374	0.14638087	0.032606527	0.11514275	0.016952213	0.040446546	0.011014537
0.0	0.56765467	0.5777142	0.5849469	0.567555	0.5518715	0.57418895	0.5681186	0.5891975	0.58075196	0.57878387
0.0	0.57529646	0.5833025	0.5879197	0.5727325	0.5627593	0.5827357	0.57852143	0.5943129	0.58493483	0.5873245
0.0	0.568255	0.5754615	0.5840228	0.5656702	0.55312693	0.57269734	0.5681924	0.5880751	0.58160174	0.5797444
0.0	0.5688243	0.57499385	0.5864584	0.56791043	0.55453897	0.5740534	0.57113856	0.5900097	0.58330333	0.5816072
0.0	0.5707261	0.57903606	0.5865666	0.5694221	0.55684334	0.57739276	0.57505286	0.5909012	0.5848402	0.58313704
0.0	0.56879956	0.5754455	0.586492	0.5673303	0.55290747	0.57520515	0.5735302	0.58966213	0.58442026	0.5824154
0.0	0.5701532	0.5727342	0.58596146	0.56870794	0.5549428	0.5761983	0.5730718	0.58964676	0.58342284	0.5836341
0.0	0.0053717094	0.042119924	0.013055213	0.009828236	0.08857068	0.021982305	0.045825694	0.01638856	0.04488766	0.009156003
0.0	0.5836056	0.59813994	0.59174293	0.58338696	0.5848298	0.5887812	0.5914208	0.59951544	0.5914758	0.5942783
0.0	0.583715	0.597818	0.59198135	0.58323896	0.5834485	0.58880687	0.587766	0.599839	0.59144455	0.59502274
0.0	0.0019572023	0.04686721	0.0047829016	0.017119898	0.014348827	0.030585667	0.10616509	0.018056953	0.034491345	0.009055491
0.0	0.56929284	0.57704294	0.585042	0.56686455	0.55398816	0.57481235	0.5688788	0.5892758	0.5824857	0.5808682
0.0	0.5696039	0.5760119	0.58489233	0.56802577	0.55388397	0.5733423	0.567433	0.5901372	0.58257145	0.5819607
0.0	0.5660221	0.57628375	0.5848265	0.5665061	0.5537399	0.5744877	0.57188165	0.5877478	0.5806433	0.57985705
0.0	0.566815	0.57647187	0.5851862	0.56599575	0.5509124	0.5742163	0.56759906	0.5876469	0.5808249	0.57989025
0.0	0.56597716	0.5720581	0.5842284	0.56608677	0.5524628	0.5711929	0.56628513	0.58682984	0.57979345	0.5787203
0.0	0.5698752	0.5764003	0.5837717	0.5677349	0.55480146	0.5747934	0.5707017	0.58964944	0.58203155	0.5807129
0.0	0.568166	0.5736752	0.5864986	0.5659945	0.5534512	0.57508403	0.5697296	0.589982	0.58225894	0.58092034
0.0	0.58238345	0.59606344	0.59100944	0.5817673	0.5777377	0.587574	0.58858323	0.59905064	0.5897279	0.5935257
0.0	0.58245856	0.59576935	0.59053826	0.582174	0.577552	0.58663094	0.58765393	0.5988509	0.5891728	0.59157777
0.0	0.568561	0.57656336	0.5864857	0.5673325	0.55407345	0.575334	0.5699151	0.5893122	0.58270043	0.5821036
0.0	0.5679473	0.5735511	0.5836877	0.5658371	0.5541423	0.5729365	0.56933546	0.58825654	0.58099675	0.5802209
0.0	0.56798416	0.57633024	0.58669955	0.5666394	0.55515814	0.5744291	0.5687144	0.5891642	0.58152616	0.5807584
0.0	0.5698905	0.5781382	0.58498263	0.5691737	0.557588	0.57473534	0.56517035	0.58962333	0.582573	0.58321995
0.0	0.5691316	0.57621014	0.5856079	0.5667753	0.5550507	0.5744556	0.5655679	0.5905839	0.5831071	0.5821416
0.0	0.5681163	0.57326436	0.58496547	0.56530637	0.5556721	0.573357	0.5704409	0.58896416	0.58045155	0.5813229
0.0	0.5698956	0.5805878	0.5860512	0.56868637	0.56083834	0.57721716	0.5756889	0.5903904	0.58365566	0.58190686
0.0	0.5689039	0.57528573	0.5857374	0.5665644	0.55473757	0.57524097	0.569864	0.5896796	0.58252275	0.5793714
0.0	0.5687354	0.57421654	0.58291	0.5666892	0.55296886	0.5752077	0.5693796	0.5904201	0.5828836	0.58079576
0.0	0.5672828	0.5764452	0.5839812	0.5671348	0.5556702	0.57593066	0.56922525	0.5891591	0.5825826	0.57928485
0.0	0.5686862	0.57327294	0.584924	0.56599265	0.55131584	0.57281274	0.5699823	0.58938	0.5828684	0.5810467
0.0	0.5674428	0.5761171	0.5861664	0.5641276	0.55560607	0.57203597	0.5704212	0.58859843	0.5828911	0.57958114
0.0	0.56908923	0.5741246	0.5860228	0.5668936	0.55233496	0.57391745	0.5711701	0.5899288	0.5831871	0.5808804
0.0	0.58678037	0.5976627	0.591926	0.5837318	0.5852944	0.59238905	0.59548414	0.60177255	0.59199446	0.59869325
0.0	0.5818443	0.5926243	0.58942986	0.5814875	0.57874763	0.58694416	0.58903986	0.59899586	0.58965254	0.5941044
0.0	0.5685793	0.57558745	0.5851981	0.5647698	0.5536004	0.57260597	0.57106173	0.58926135	0.580985	0.5806705
0.0	0.568694	0.5753711	0.58463174	0.5656816	0.554615	0.57275444	0.5708054	0.58905107	0.58117825	0.58075166
0.0	0.56942123	0.5758875	0.58429146	0.56589395	0.55470324	0.57251877	0.57197857	0.58925587	0.5811966	0.58092606
0.0	0.5688595	0.57181317	0.58625215	0.5653074	0.5561209	0.573669	0.5698527	0.58960277	0.58053756	0.5818095
0.0	0.56788206	0.5717647	0.5861008	0.56608075	0.55304986	0.57474	0.5713173	0.58855623	0.58120567	0.5803987
0.0	0.5686382	0.57220995	0.5866989	0.5664351	0.55354536	0.5743933	0.56932706	0.58934844	0.58235997	0.5798971
0.0	0.56788677	0.57250285	0.584445	0.56568414	0.55463886	0.5724219	0.56882685	0.58822733	0.58065856	0.5812478
0.0	0.5694303	0.5755511	0.5840249	0.5688667	0.5570282	0.57432	0.56510377	0.5895415	0.58260256	0.5829622
0.0	0.5694385	0.5775395	0.5851348	0.5683358	0.5542075	0.5761456	0.570458	0.5908488	0.5824775	0.5815007
0.0	0.56951976	0.5740717	0.58267283	0.5682686	0.55390877	0.57302326	0.5733855	0.5909878	0.58252895	0.58219254
0.0	0.56714404	0.576642	0.5852909	0.5656502	0.55476415	0.5734064	0.5707673	0.5883885	0.58003205	0.5792833
0.0	0.58242774	0.5956161	0.59195703	0.5817878	0.5764021	0.58614665	0.5872399	0.5989488	0.58961016	0.5930188
0.0	0.5679524	0.57561004	0.58612436	0.56705415	0.55230933	0.5745191	0.5692847	0.5897121	0.5828633	0.58133674
0.0	0.56810355	0.5745728	0.58441055	0.565364	0.55400825	0.57477367	0.5700719	0.5891076	0.5828894	0.58060247
0.0	0.56908137	0.5757258	0.58530015	0.56722623	0.55196005	0.57459587	0.5710919	0.5895706	0.5820954	0.58283484
0.0	0.5685043	0.5745162	0.581821	0.5666079	0.552589	0.5730423	0.5698366	0.58825725	0.5812083	0.58088154
0.0	0.56921154	0.57368994	0.5829493	0.56761587	0.55297846	0.573801	0.5701155	0.58978724	0.5822176	0.5824899
0.0	0.56850445	0.57579374	0.58597153	0.56647164	0.5523777	0.5749779	0.568274	0.58967763	0.58177394	0.5812676
0.0	0.5681209	0.57450926	0.5859286	0.56667536	0.55182374	0.57379	0.5717148	0.588864	0.582829	0.5788147
0.0	0.568626	0.5759969	0.5860983	0.5666734	0.5549399	0.574223	0.5675132	0.59008956	0.5816121	0.58205783
0.0	0.5874635	0.59982157	0.59470326	0.58461493	0.58515894	0.59319884	0.59628564	0.60213155	0.5919705	0.59816325
0.0	0.5697577	0.57516104	0.5868941	0.5674831	0.55561656	0.57369953	0.5707005	0.5904888	0.5816242	0.581274
0.0	0.5678377	0.57408726	0.5868336	0.5662612	0.55383533	0.5742548	0.57117814	0.5900765	0.58269686	0.5807097
0.0	0.5692251	0.57341963	0.5854363	0.5665816	0.554118	0.5748516	0.56823057	0.59012294	0.5826038	0.5814481
0.0	0.56815314	0.5729449	0.58298177	0.56711215	0.5521257	0.57438576	0.5679365	0.58938473	0.58167696	0.5805831
0.0	0.5705166	0.5832442	0.5849258	0.5696758	0.5589956	0.5741948	0.5762975	0.58887476	0.5832038	0.58279806
0.0	0.5678012	0.57829416	0.5824086	0.56725353	0.56026727	0.5754843	0.57405615	0.58879983	0.5819296	0.5813718
0.0	0.5693805	0.58255315	0.5864777	0.5692641	0.5626879	0.5775435	0.57322013	0.5903608	0.5840699	0.5817461
0.0	0.5696023	0.57756	0.5850945	0.56667715	0.55653447	0.573601	0.57038105	0.58908385	0.58135337	0.5793859
0.0	0.008590065	0.87052363	0.84315413	0.074138135	0.9361552	0.7722049	0.98897845	0.08312353	0.23871735	0.16838183
0.0	0.00786519	0.89297557	0.81088525	0.08203957	0.9372762	0.6602024	0.99108547	0.101452805	0.24324642	0.13221891
0.0	0.5687459	0.57346886	0.58450955	0.56573766	0.5546019	0.57331127	0.57138795	0.58780074	0.5814007	0.5809222
0.0	0.58433974	0.5993847	0.5916042	0.583281	0.58496016	0.589847	0.59091	0.60040075	0.5916016	0.5945635
0.0	0.5837297	0.5982688	0.59281546	0.5830502	0.5848961	0.5896595	0.59234285	0.59997874	0.5912496	0.59498847
0.0	0.58435	0.59920305	0.59289175	0.58354014	0.58453465	0.58967423	0.5922772	0.60063505	0.59188956	0.5951737
0.0	0.56832665	0.57758397	0.5847673	0.56695914	0.5537048	0.5732945	0.5698587	0.5885775	0.5822587	0.58101594
0.0	0.5681433	0.57660687	0.58527565	0.56695896	0.5544924	0.57383615	0.56690824	0.5881594	0.5815591	0.57956135
0.0	0.56580544	0.5725192	0.5836656	0.5651277	0.5525387	0.57064694	0.5674985	0.5884196	0.5798155	0.57810634
0.0	0.56822884	0.5741595	0.58433384	0.5679907	0.5546748	0.5749121	0.56900525	0.59021467	0.58322877	0.5799857
0.0	0.58796084	0.6023632	0.5938657	0.58741206	0.58581895	0.5936645	0.598159	0.6023927	0.5924055	0.59840685
0.0	0.58796084	0.6023632	0.5938657	0.58741206	0.58581895	0.5936645	0.598159	0.6023927	0.5924055	0.59840685
0.0	0.5685493	0.57464224	0.5836188	0.5663482	0.55305356	0.574635	0.5719146	0.58941674	0.58160293	0.58126116
0.0	0.5698819	0.57833415	0.5853748	0.56757957	0.55834043	0.57487965	0.56925195	0.58982736	0.5810589	0.5802325
0.0	0.5698501	0.5770932	0.5855338	0.5682292	0.5555983	0.5745969	0.57166874	0.5909317	0.58318096	0.5812652
0.0	0.568829	0.5747994	0.58489174	0.5667721	0.55324346	0.5724118	0.5698349	0.5893563	0.58208156	0.5805944
0.0	0.0034713552	0.23969215	0.7820593	0.051485267	0.42998657	0.2019109	0.54886305	0.030183977	0.08139978	0.060458932
0.0	0.004013597	0.0060257036	0.009424219	0.010362454	0.042658765	0.05496359	0.036850695	0.018268395	0.030169498	0.013915708
0.0	0.0044808276	0.04875942	0.017275557	0.008421761	0.105081595	0.034322336	0.037717734	0.008543264	0.04720234	0.015106077
0.0	0.58098996	0.59429574	0.59103626	0.58035785	0.5767992	0.58655375	0.5865143	0.5985114	0.58888775	0.5919645
0.0	0.57003874	0.5794565	0.58546215	0.56748724	0.5558439	0.5755848	0.5698576	0.5894502	0.58185524	0.5805698
0.0	0.568992	0.57524997	0.5857026	0.5665624	0.55262035	0.5740659	0.5673355	0.5890922	0.5803929	0.5814549
0.0	0.5683992	0.57770103	0.5861546	0.56693864	0.5538246	0.5719174	0.5681896	0.59002876	0.58244246	0.5819522
0.0	0.5842615	0.5974461	0.59084284	0.5828599	0.57807004	0.5880439	0.59040374	0.5998866	0.5898832	0.59486765
0.0	0.5710441	0.57925117	0.58495176	0.5691472	0.5573717	0.5773634	0.57113534	0.59136504	0.58218056	0.58294845
0.0	0.57059234	0.577881	0.5824233	0.5684692	0.5556872	0.5753754	0.57253844	0.5900258	0.58235335	0.5811257
0.0	0.004891453	0.036231976	0.005781948	0.012143434	0.09513305	0.017557733	0.028354332	0.025391052	0.053099606	0.00803736
0.0	0.0049865693	0.025502924	0.011313349	0.011939647	0.123481736	0.014322132	0.023097575	0.016226938	0.039694402	0.012256212
0.0	0.0046222815	0.035839826	0.005691803	0.01201323	0.089474685	0.016750922	0.026998445	0.025364703	0.052188914	0.00790292
0.0	0.0049673263	0.02542791	0.011332234	0.011928678	0.123304404	0.014324569	0.022770172	0.016180692	0.03970045	0.012261096
0.0	0.57016176	0.58183926	0.586259	0.5691266	0.5608021	0.5793852	0.5754388	0.5911329	0.58441424	0.5829827
0.0	0.5687111	0.5743785	0.5861376	0.5665719	0.5539542	0.573607	0.5694394	0.5892367	0.58264565	0.5821274
0.0	0.5692122	0.5754904	0.58304614	0.5679245	0.55348694	0.5728699	0.5697659	0.5906317	0.5830607	0.5819346
0.0	0.5706405	0.5811583	0.5837965	0.5682712	0.5616035	0.5787259	0.57536733	0.5913453	0.5850544	0.5834044
0.0	0.5826385	0.59792405	0.5895121	0.58250225	0.5758007	0.58729225	0.58860874	0.5994169	0.5892529	0.5924079
0.0	0.58316773	0.5976337	0.590951	0.5829498	0.576792	0.587679	0.58715475	0.59910136	0.58924496	0.59295386
0.0	0.567531	0.5750785	0.583201	0.5670299	0.55378467	0.5734534	0.5711042	0.5894391	0.58227247	0.5804338
0.0	0.5683508	0.5773845	0.5841511	0.5663364	0.5538529	0.572714	0.5708699	0.5895446	0.58189756	0.58079153
0.0	0.57992905	0.5942429	0.58968437	0.57977974	0.57565105	0.58577806	0.5884162	0.59761745	0.5885588	0.59197783
0.0	0.5681555	0.5759199	0.58618873	0.5664144	0.5539078	0.57451653	0.5714224	0.5898354	0.5825015	0.58068526
0.0	0.5673402	0.5751049	0.581073	0.565307	0.55180335	0.5732608	0.56915677	0.58749825	0.5800404	0.57890666
0.0	0.5676335	0.5743478	0.58536106	0.56683016	0.5542868	0.57391447	0.571137	0.5888179	0.5816676	0.58041656
0.0	0.56922966	0.57610416	0.58522063	0.56692713	0.5531329	0.5745604	0.57015216	0.588688	0.5819208	0.58128726
0.0	0.5688045	0.5755387	0.58449996	0.56674975	0.55453616	0.5748777	0.57072866	0.58958876	0.582345	0.58030194
0.0	0.58873314	0.60283804	0.5933074	0.588069	0.5883034	0.5937678	0.5974692	0.6026137	0.5929281	0.5987
0.0	0.58873314	0.60283804	0.5933074	0.588069	0.5883034	0.5937678	0.5974692	0.6026137	0.5929281	0.5987
0.0	0.5666861	0.57385725	0.58194584	0.5657155	0.5532597	0.57318	0.5710646	0.5883301	0.58176816	0.579595
0.0	0.5873074	0.60116875	0.59356606	0.5875023	0.5888077	0.59257287	0.59536284	0.60345495	0.59295905	0.5971172
0.0	0.5873074	0.60116875	0.59356606	0.5875023	0.5888077	0.59257287	0.59536284	0.60345495	0.59295905	0.5971172
0.0	0.58134365	0.5923082	0.59044045	0.5809972	0.5756958	0.5850995	0.58785146	0.5983806	0.5892833	0.59237105
0.0	0.56826466	0.5751299	0.5853318	0.5647024	0.54948217	0.5749238	0.5714911	0.58968794	0.58188176	0.58079565
0.0	0.5689388	0.5757322	0.58568877	0.5665525	0.55182415	0.5746866	0.57119346	0.5896536	0.5828458	0.5804847
0.0	0.5881252	0.6013708	0.59404385	0.58668387	0.5855761	0.5940681	0.59774953	0.60338134	0.59311414	0.5983883
0.0	0.5881252	0.6013708	0.59404385	0.58668387	0.5855761	0.5940681	0.59774953	0.60338134	0.59311414	0.5983883
0.0	0.5702744	0.5781406	0.58604443	0.5680813	0.5541529	0.5747345	0.5712479	0.5902031	0.5833417	0.5814278
0.0	0.5696227	0.5741976	0.58426785	0.5668791	0.5544843	0.5728335	0.56976736	0.58989644	0.5829664	0.58202904
0.0	0.56915253	0.57834643	0.58476794	0.5663617	0.5552579	0.57486176	0.57017976	0.5907751	0.58298653	0.5836597
0.0	0.5673941	0.5747753	0.583536	0.5661791	0.5530112	0.575217	0.56809884	0.59016895	0.58260953	0.58164376
0.0	0.5673638	0.5757061	0.58300364	0.56563985	0.5564646	0.5732761	0.5696508	0.5875797	0.5809253	0.58027184
0.0	0.5677003	0.5724731	0.5826964	0.5668657	0.5549775	0.57262313	0.5682188	0.58846164	0.58219284	0.57972074
0.0	0.56876093	0.574947	0.58220136	0.5669626	0.5548352	0.57391423	0.56988454	0.5892518	0.58196115	0.58133376
0.0	0.5707647	0.575251	0.5855208	0.5685813	0.5561686	0.57550555	0.5695366	0.5907446	0.58365196	0.58256036
0.0	0.56886935	0.57423544	0.5858892	0.56803584	0.5549574	0.57465935	0.5696911	0.5900579	0.5827048	0.5811047
0.0	0.5716954	0.57826954	0.58597004	0.56954885	0.56137913	0.57650113	0.57110304	0.5914456	0.58503634	0.5836396
0.0	0.5686348	0.57613415	0.5842813	0.5657357	0.5523808	0.57341474	0.57049763	0.58926517	0.58250815	0.5801768
0.0	0.56842273	0.57388794	0.5860621	0.5669761	0.5530567	0.57382584	0.57213885	0.5897467	0.5824382	0.5809553
0.0	0.5708201	0.57687366	0.587566	0.5687607	0.55797017	0.57595664	0.5737957	0.5898693	0.58363426	0.58242476
0.0	0.56857324	0.5734325	0.5855333	0.5656473	0.55373985	0.57248706	0.57148784	0.5881897	0.5803318	0.57965404
0.0	0.5702763	0.5774411	0.5842931	0.56805664	0.5571425	0.5742153	0.57000154	0.58947015	0.5836736	0.5826517
0.0	0.56868255	0.57363373	0.5819966	0.5664347	0.554294	0.57337785	0.5708525	0.58856976	0.5811835	0.57791734
0.0	0.5702063	0.57892936	0.5849566	0.5716835	0.5613371	0.5772985	0.57732487	0.590096	0.583144	0.57991916
0.0	0.57006085	0.5807613	0.5852711	0.57235384	0.5596615	0.5786453	0.574328	0.59089124	0.58314264	0.5806903
0.0	0.57020766	0.5818413	0.5830807	0.57296205	0.56251127	0.5773014	0.5768766	0.5913917	0.5830455	0.57998276
0.0	0.58057696	0.59315914	0.5872046	0.58053046	0.57418686	0.585693	0.58903724	0.5988355	0.58903444	0.5914509
0.0	0.581455	0.5928062	0.5875609	0.5802201	0.5750257	0.58519095	0.5884802	0.5984604	0.5894419	0.59181046
0.0	0.58091193	0.59083617	0.58904344	0.5808262	0.5765103	0.585067	0.58974177	0.5982223	0.5882537	0.59073573
0.0	0.56785345	0.57430273	0.5848984	0.565299	0.55174255	0.5692773	0.57110864	0.5892414	0.5803948	0.57982826
0.0	0.56894064	0.57750046	0.5843174	0.56658214	0.55614775	0.5737939	0.57240593	0.5897064	0.5824467	0.58090335
0.0	0.5680754	0.57665646	0.580715	0.56612843	0.55331045	0.5737613	0.5708991	0.5896022	0.5827103	0.5801093
0.0	0.56998473	0.57603806	0.5840576	0.56734824	0.5545129	0.57501113	0.56783676	0.5901865	0.58264434	0.5826026
0.0	0.5677991	0.5758496	0.5853282	0.56604457	0.55176634	0.5730223	0.5676597	0.5896381	0.58263886	0.5802568
0.0	0.57186574	0.5773388	0.5853881	0.5695224	0.55717015	0.5770232	0.5710208	0.5905991	0.5826922	0.5844398
0.0	0.5693775	0.5756771	0.58172303	0.5677818	0.55398595	0.57395065	0.57289875	0.5902087	0.5834625	0.57991457
0.0	0.5692425	0.57877576	0.58369184	0.5659174	0.5550158	0.573508	0.5723262	0.58957684	0.5821633	0.58244556
0.0	0.5827992	0.59734756	0.58994645	0.5841451	0.5804516	0.58710504	0.59007305	0.5995357	0.5907446	0.5956763
0.0	0.5813385	0.5946295	0.5905224	0.58225185	0.576424	0.58699226	0.589173	0.5990339	0.589961	0.5954118
0.0	0.5699165	0.57875705	0.5821227	0.5686832	0.5543666	0.5761048	0.5680474	0.589653	0.5832178	0.58278084
0.0	0.56751573	0.5727746	0.58383906	0.5668983	0.55408645	0.57236016	0.57125664	0.58807683	0.5804563	0.58087707
0.0	0.56962574	0.57874006	0.5848967	0.5684645	0.5538244	0.574722	0.5714703	0.5891934	0.58258826	0.58217466
0.0	0.56963855	0.57739395	0.58418494	0.568481	0.5545898	0.574078	0.57129717	0.5885497	0.58319455	0.58070254
0.0	0.5712596	0.5795234	0.58550006	0.57014054	0.5545188	0.5772298	0.5729789	0.5893196	0.58186024	0.58412695
0.0	0.5700873	0.5782364	0.58278984	0.5685305	0.5567825	0.5747796	0.57130355	0.58893985	0.58230484	0.5820651
0.0	0.5690536	0.577557	0.58222854	0.56761664	0.5545913	0.5736358	0.56811	0.58934426	0.5831668	0.58167446
0.0	0.56921613	0.57807297	0.5854618	0.56885874	0.5535605	0.57625544	0.570327	0.5897446	0.58280617	0.580947
0.0	0.56958705	0.57830185	0.5855887	0.568642	0.5555098	0.574416	0.5712761	0.5884713	0.58297896	0.5824184
0.0	0.5692864	0.5785003	0.58171767	0.5675377	0.5537896	0.5747974	0.56989753	0.58940935	0.583333	0.5815034
0.0	0.5707539	0.58031124	0.58543664	0.5692136	0.55762357	0.57504123	0.5720642	0.58970606	0.5834466	0.582593
0.0	0.56973004	0.5751202	0.58289206	0.5681668	0.5546757	0.5745258	0.57055926	0.590384	0.5824551	0.581456
0.0	0.5684166	0.57773656	0.5829872	0.5682591	0.5540163	0.57351863	0.5712075	0.58947754	0.58323	0.58217746
0.0	0.5678761	0.5750985	0.584107	0.567627	0.5559267	0.57619345	0.570956	0.58912617	0.5820725	0.5826829
0.0	0.58398485	0.5973706	0.5930549	0.5828737	0.5784523	0.58797085	0.5900329	0.5998871	0.5901396	0.5955027
0.0	0.0049455776	0.62032723	0.59204507	0.032210737	0.34488928	0.5200713	0.5852736	0.026157357	0.11154009	0.04093712
0.0	0.5692764	0.5780495	0.5811914	0.56817126	0.5527976	0.5744732	0.5661724	0.58933985	0.5829149	0.58162403
0.0	0.5686487	0.5780245	0.58146536	0.5669282	0.55449057	0.573612	0.5709494	0.5889913	0.5825821	0.58155763
0.0	0.5698416	0.5810883	0.5849643	0.5693023	0.55523145	0.57514036	0.5713354	0.5903221	0.5835372	0.58287627
0.0	0.5699134	0.57872695	0.5831001	0.568889	0.55458707	0.5744737	0.57077795	0.58987164	0.58300424	0.5826395
0.0	0.570458	0.5784133	0.583446	0.5684011	0.5556723	0.57561	0.57131296	0.58915293	0.5828646	0.58219117
0.0	0.5695498	0.57742697	0.5827261	0.56864554	0.5546281	0.5739611	0.5721522	0.5889755	0.58350736	0.5811913
0.0	0.5686516	0.5781932	0.5845672	0.5674303	0.55404174	0.5725368	0.5713217	0.58884984	0.5814044	0.58228725
0.0	0.5711648	0.5781489	0.5850282	0.56917113	0.5578501	0.57603866	0.5721187	0.5895553	0.5836187	0.58260155
0.0	0.5689324	0.57740325	0.5839581	0.56821644	0.55570555	0.57543886	0.5700804	0.5890707	0.5824406	0.58230805
0.0	0.5690746	0.57757604	0.5832968	0.5683495	0.5544692	0.5749635	0.5692084	0.58921176	0.5831918	0.58076453
0.0	0.5823211	0.5961861	0.59047115	0.58196735	0.5784988	0.5875723	0.58841187	0.5997769	0.5901848	0.5950631
0.0	0.5694198	0.57800996	0.5825188	0.56912	0.5543755	0.5749337	0.57058007	0.5897901	0.5832811	0.5817768
0.0	0.5688758	0.5778867	0.58388644	0.56847423	0.55492526	0.57363045	0.57104194	0.5886314	0.58243513	0.58231664
0.0	0.5697511	0.57846963	0.5832838	0.56804484	0.55432904	0.5755712	0.571909	0.58886635	0.5824959	0.5817435
0.0	0.5692735	0.57964927	0.5834557	0.56876755	0.55294466	0.57504517	0.5666879	0.58820486	0.58241844	0.58215606
0.0	0.56982344	0.5772425	0.5825977	0.56834865	0.5547102	0.5739373	0.5705661	0.5879093	0.5820022	0.5810825
0.0	0.5825693	0.59444034	0.59152985	0.582132	0.5785113	0.58843476	0.5908837	0.5993834	0.5905976	0.59512657
0.0	0.58260536	0.59497243	0.5905668	0.58257395	0.57841754	0.58817136	0.59082365	0.59918886	0.59043044	0.5952335
0.0	0.5814379	0.594522	0.5906571	0.58194405	0.57733274	0.5866049	0.5866431	0.59908485	0.5892555	0.5933719
0.0	0.5830562	0.59460324	0.5908053	0.5828285	0.5815798	0.58706653	0.5899	0.5991619	0.58996826	0.594787
0.0	0.58269095	0.5955593	0.5920905	0.58200693	0.5789921	0.5883009	0.58875525	0.5989944	0.590466	0.59553534
0.0	0.58269316	0.59378564	0.5920885	0.5823518	0.57688385	0.58701056	0.5874193	0.59861684	0.59028864	0.59538645
0.0	0.5683213	0.5739245	0.58511835	0.5672328	0.55218995	0.57438993	0.56842494	0.58917546	0.581528	0.58166397
0.0	0.56731534	0.5763622	0.5837154	0.56612813	0.55069953	0.5713314	0.5693958	0.5875732	0.57984596	0.58003336
0.0	0.006543535	0.1661336	0.005071818	0.013059213	0.15700088	0.047558185	0.024819149	0.016612813	0.031448547	0.015239938
0.0	0.006514054	0.16706565	0.0051299506	0.01303255	0.15557668	0.04740014	0.025168527	0.016596088	0.031457476	0.015243983
0.0	0.0065247025	0.16571075	0.005060332	0.012984244	0.1558456	0.047284864	0.024886899	0.016529432	0.031349957	0.0151656205
0.0	0.0065171774	0.16659173	0.005060759	0.013052399	0.15717933	0.047870636	0.025207885	0.016639428	0.03149629	0.015287702
0.0	0.006505373	0.16757298	0.0051091653	0.013018027	0.15603341	0.047460675	0.025090236	0.016556475	0.03145178	0.015237449
0.0	0.0064932015	0.16649827	0.005077468	0.012951305	0.15635477	0.047607154	0.024915503	0.016516369	0.03141558	0.015174626
0.0	0.0066064177	0.039604038	0.0063472497	0.014721123	0.70571613	0.025392108	0.08558499	0.020037983	0.025782641	0.011518873
0.0	0.0066205617	0.040481504	0.006350836	0.01474629	0.7048768	0.025375344	0.086747706	0.019977901	0.025789337	0.01151097
0.0	0.006617809	0.03929249	0.006296355	0.014560093	0.7008863	0.0250464	0.08547487	0.019872548	0.025536269	0.011418124
0.0	0.006621889	0.039572258	0.006273823	0.014698847	0.7032283	0.025190163	0.085644305	0.01999021	0.02571593	0.011515034
0.0	0.006600631	0.04018242	0.006323416	0.014677999	0.7041196	0.02529109	0.08566234	0.01997663	0.025750054	0.0114966985
0.0	0.006591326	0.03965153	0.006315229	0.014631927	0.70339227	0.025137596	0.08535178	0.019893317	0.025663117	0.011432638
0.0	0.005931173	0.5062649	0.0085545005	0.011552404	0.20567133	0.033157736	0.020283263	0.020982351	0.071432136	0.009332143
0.0	0.0058962707	0.50819445	0.008522231	0.011531183	0.20533715	0.033044755	0.020331712	0.020883119	0.071077526	0.009284942
0.0	0.005926969	0.50414795	0.008468466	0.011416526	0.20301044	0.0327797	0.020152122	0.020903077	0.07086662	0.009316788
0.0	0.005909268	0.5039174	0.008442544	0.011518634	0.20449184	0.03310766	0.020065052	0.020881014	0.07124276	0.009271591
0.0	0.0059029935	0.506726	0.008537854	0.011518407	0.20388666	0.033154633	0.02024584	0.020906404	0.071282566	0.009277852
0.0	0.0058967685	0.5062069	0.008462999	0.011549605	0.20468634	0.033045575	0.02031745	0.0209177	0.07138883	0.0092778215
0.0	0.006320273	0.0070835752	0.0074481615	0.0059773116	0.047825385	0.024958951	0.04769268	0.012934419	0.035968024	0.024469646
0.0	0.0062818094	0.0073249037	0.0076177167	0.0059913355	0.048022196	0.025246331	0.049180023	0.012940167	0.03603774	0.024538275
0.0	0.006319441	0.0071113077	0.007499085	0.0060058413	0.047714762	0.02480102	0.047736563	0.012953999	0.035795275	0.02432151
0.0	0.0063184234	0.007154821	0.0074615125	0.0059784623	0.04767222	0.025059294	0.04863802	0.01292456	0.03603312	0.024591725
0.0	0.0063041225	0.007206386	0.0074989456	0.006008307	0.048086762	0.025131006	0.048001938	0.012955543	0.036037464	0.024490336
0.0	0.006304756	0.0071936557	0.0074855853	0.006006855	0.04773185	0.024939802	0.047960356	0.012958171	0.035909556	0.02433028
0.0	0.0047596633	0.062066056	0.008702067	0.010260405	0.04539326	0.026094243	0.073900595	0.0121915825	0.028574552	0.012834734
0.0	0.0047416794	0.06286086	0.008771249	0.010282758	0.04492932	0.02607899	0.07493337	0.012199062	0.028629396	0.012857737
0.0	0.0047541168	0.062113587	0.008628264	0.010275797	0.044803344	0.026035039	0.074276745	0.012230164	0.028489178	0.01278855
0.0	0.0047675283	0.062416285	0.008645829	0.010315337	0.045451473	0.02610697	0.074893706	0.012213901	0.028700171	0.012881429
0.0	0.0047485745	0.06251612	0.008722988	0.010254325	0.045036454	0.026040638	0.074518524	0.012169002	0.028557714	0.012820544
0.0	0.0047517125	0.061755802	0.008672549	0.010289384	0.045303583	0.0260024	0.07408363	0.012206937	0.028541224	0.012786793
0.0	0.008027757	0.075845145	0.0055421637	0.009109896	0.06953755	0.0152207855	0.02659054	0.012766331	0.03353456	0.011956597
0.0	0.007992488	0.076887734	0.005560665	0.009108807	0.069038466	0.015253914	0.026832078	0.012750373	0.033497	0.011842241
0.0	0.008014481	0.07604763	0.00552329	0.009101115	0.06900655	0.015203741	0.026483316	0.012798548	0.03346362	0.011833048
0.0	0.008019395	0.07609127	0.005476744	0.009099425	0.0693953	0.015161968	0.02647437	0.012745302	0.033570264	0.011928976
0.0	0.007990791	0.076761894	0.0055761035	0.0090823285	0.06897519	0.015256879	0.026840046	0.012745482	0.033594932	0.0119384825
0.0	0.008002018	0.076328106	0.005531554	0.009109474	0.0692864	0.015295685	0.026722115	0.0127823865	0.033529416	0.011867003
0.0	0.0036311513	0.0261116	0.016896907	0.009844872	0.044226144	0.020165209	0.031689867	0.01173967	0.031456094	0.010136108
0.0	0.0036199943	0.0264586	0.01701831	0.009834893	0.04405745	0.020205751	0.032129336	0.011775944	0.03142346	0.010164729
0.0	0.0036150254	0.026266921	0.01699411	0.0098410295	0.044076696	0.020163042	0.031750325	0.011780385	0.031404868	0.010153519
0.0	0.003632311	0.026117228	0.016706325	0.009823958	0.044127055	0.020015014	0.03180477	0.011736396	0.03145004	0.010158695
0.0	0.0036109178	0.026401155	0.01718282	0.009852294	0.04413391	0.020214297	0.032381356	0.011738232	0.031528085	0.0101664085
0.0	0.0036253026	0.025956646	0.016901558	0.009807886	0.04405212	0.019971475	0.031984128	0.0117574865	0.031395216	0.010149806
0.0	0.0033017069	0.024545465	0.010095185	0.0125753535	0.07629325	0.008799643	0.025623752	0.011825684	0.020477088	0.0187339
0.0	0.0032998053	0.02449633	0.010003432	0.012534381	0.075792894	0.008742165	0.025639461	0.011815781	0.020376496	0.01863085
0.0	0.0033058173	0.024703098	0.010170411	0.012603	0.076292746	0.008859485	0.02593313	0.011845148	0.020483019	0.018750088
0.0	0.0042801774	0.019388283	0.004802639	0.0070907897	0.07813928	0.010705055	0.023346132	0.021321965	0.052188985	0.012340755
0.0	0.0043076896	0.01928127	0.0048316745	0.0071094595	0.078604415	0.010695791	0.023679696	0.021290446	0.052267175	0.012417539
0.0	0.0042963475	0.019381076	0.004810565	0.007078198	0.07768999	0.01069006	0.023605905	0.021326067	0.052251644	0.012371701
0.0	0.004287968	0.019205855	0.004813554	0.0070795254	0.07840676	0.010657252	0.02312633	0.021307224	0.052196685	0.012312461
0.0	0.0042813565	0.01931905	0.0048221876	0.00707866	0.07832569	0.010734812	0.023352211	0.021299908	0.052229997	0.012347672
0.0	0.004293236	0.01934856	0.0048448048	0.007149302	0.07848209	0.010772797	0.023451881	0.021376532	0.052329056	0.012346226
0.0	0.004281718	0.019351093	0.004825012	0.0070943558	0.07850978	0.010715174	0.023244161	0.021246823	0.052282978	0.012344219
0.0	0.0043040914	0.019271426	0.0048222677	0.0071247607	0.07866702	0.010709953	0.023495823	0.0213315	0.052335605	0.012412908
0.0	0.0043330137	0.056354396	0.009586064	0.013762298	0.039652657	0.04043696	0.009643247	0.008636704	0.032505907	0.0159899
0.0	0.004345265	0.05550991	0.009496867	0.013699352	0.03921818	0.04021802	0.009486837	0.008620314	0.032352824	0.016022779
0.0	0.0043553133	0.055736423	0.009687695	0.013714733	0.03976499	0.04040312	0.009469423	0.008653434	0.032453395	0.015967196
0.0	0.004038373	0.09288056	0.008275616	0.01326584	0.0695224	0.02576683	0.030970408	0.01571797	0.02525838	0.014186396
0.0	0.0051238895	0.00958266	0.020556858	0.011167711	0.123306304	0.022049902	0.004125287	0.016578525	0.035984762	0.012575597
0.0	0.005075655	0.009417997	0.020408269	0.011155491	0.12230059	0.02181156	0.0040560327	0.016546883	0.035763483	0.012499596
0.0	0.005087335	0.009504459	0.020593096	0.01111046	0.12140182	0.021890117	0.0040879957	0.016505977	0.035704974	0.0124873305
0.0	0.0050810664	0.009461882	0.020506514	0.011143105	0.12235015	0.021873685	0.0040760874	0.016531827	0.035779938	0.012494193
0.0	0.0051164688	0.009531561	0.020440543	0.01117538	0.12286251	0.022086175	0.004094748	0.016601373	0.03595608	0.012551792
0.0	0.005076611	0.0094882855	0.020466901	0.011143372	0.121594414	0.021862427	0.004028525	0.0165462	0.03573903	0.012471569
0.0	0.0050664237	0.009515149	0.020681016	0.011257382	0.122206725	0.02215826	0.004081073	0.016650146	0.035928752	0.012527643
0.0	0.0050666546	0.009530377	0.020545553	0.011171476	0.12220846	0.022055157	0.0040576975	0.01652838	0.03579815	0.012510948
0.0	0.005060178	0.0095179	0.020494517	0.011162236	0.12210202	0.021973664	0.0040770886	0.016590385	0.035700146	0.012533284
0.0	0.0050931475	0.009480446	0.020649722	0.0111279925	0.12226364	0.02193222	0.0040673786	0.01654263	0.03578038	0.012547354
0.0	0.003985808	0.019062426	0.036811087	0.021666786	0.13457485	0.037009045	0.021314178	0.009172912	0.021923715	0.017198062
0.0	0.003984951	0.019044815	0.036846012	0.02172713	0.13503009	0.037140112	0.021308767	0.009184591	0.021920474	0.017210422
0.0	0.0039826655	0.019097399	0.036975127	0.021655025	0.13458781	0.037196677	0.021201791	0.009147161	0.021929821	0.017159572
0.0	0.0034384143	0.015000953	0.008183242	0.010451767	0.24430002	0.02760011	0.017027063	0.011288266	0.033657145	0.017061368
0.0	0.0034395303	0.01491523	0.008177716	0.010457858	0.24375783	0.027626833	0.016884018	0.011295228	0.033619773	0.017012058
0.0	0.0034348592	0.014939442	0.008178057	0.010475199	0.24295023	0.027405655	0.01682904	0.01126276	0.033563502	0.017028764
0.0	0.0034548794	0.01495708	0.008248918	0.010521503	0.24420708	0.027534561	0.017052108	0.011333507	0.033620633	0.017162
0.0	0.0031877598	0.07952124	0.0048289746	0.028386598	0.09377894	0.026874268	0.048880897	0.0103522185	0.02258328	0.0112515455
0.0	0.0031760568	0.07938126	0.0048353057	0.02834091	0.09395762	0.026844244	0.0485623	0.0103220325	0.022642847	0.011259717
0.0	0.0031874718	0.0800954	0.004882752	0.028617162	0.09431157	0.026974749	0.04918431	0.010368827	0.022707263	0.011326429
0.0	0.004832046	0.02429421	0.0069837836	0.0054438245	0.046733223	0.057513643	0.030368553	0.017526243	0.04290053	0.011418985
0.0	0.0048397705	0.0242399	0.0068753916	0.0054418524	0.046807732	0.057389986	0.030286131	0.017524272	0.04281972	0.011408278
0.0	0.004814605	0.023954352	0.0069019124	0.005421829	0.04677077	0.0571932	0.03028263	0.017424816	0.042760886	0.011361676
0.0	0.004299308	0.033538867	0.007652175	0.011617406	0.12185478	0.015721621	0.011207416	0.013077818	0.042883266	0.013648983
0.0	0.0063212644	0.009208391	0.009717145	0.013375112	0.098194286	0.013103105	0.16258907	0.013347479	0.028855668	0.017780183
0.0	0.005536695	0.048541855	0.0043667234	0.02284533	0.08223184	0.015587884	0.029346582	0.018925795	0.037623335	0.014075845
0.0	0.0055238055	0.048373505	0.0043813963	0.022782823	0.08226774	0.01567716	0.028950138	0.018872412	0.037615176	0.014099217
0.0	0.005546184	0.04831881	0.0043466333	0.022754189	0.08127049	0.015646389	0.029133294	0.018884184	0.037672482	0.014069215
0.0	0.005540288	0.048202883	0.004342825	0.022704301	0.08179108	0.015570733	0.028938135	0.018900465	0.03756771	0.01401976
0.0	0.0055421405	0.048303243	0.0043287594	0.022779701	0.081303194	0.015641263	0.028809072	0.018904947	0.037669588	0.014072184
0.0	0.0055274977	0.04846048	0.0043625645	0.022784129	0.081779696	0.01569346	0.029000543	0.018927123	0.03771955	0.014159254
0.0	0.0055401092	0.048941873	0.004424543	0.02289261	0.08237443	0.01564862	0.029472867	0.018919138	0.03771745	0.014100523
0.0	0.0055466387	0.04873786	0.004361175	0.022909371	0.08181661	0.015682738	0.028936656	0.018954823	0.03773037	0.014095007
0.0	0.005561804	0.048705216	0.004383783	0.023008503	0.08258048	0.015703429	0.029400902	0.019036688	0.037771177	0.014115782
0.0	0.003223891	0.020890906	0.0046571563	0.014897671	0.08813058	0.026843993	0.008573022	0.014781324	0.014920527	0.010920303
0.0	0.0032251766	0.020822838	0.0046851346	0.014938298	0.08800927	0.026821032	0.008570186	0.014780795	0.014902149	0.01098257
0.0	0.0061697606	0.012259243	0.009062532	0.0122679705	0.13773225	0.07254538	0.043490745	0.011771772	0.06425874	0.034292944
0.0	0.00420234	0.019521015	0.006022794	0.008432209	0.26567784	0.023802908	0.014428	0.00845233	0.07488328	0.013076408
0.0	0.0042028767	0.019357972	0.0060123093	0.008441379	0.2648485	0.02370058	0.014452083	0.008454869	0.07479824	0.01302209
0.0	0.004660219	0.043830995	0.008025436	0.0020967796	0.03180673	0.054153163	0.048961885	0.010183424	0.038437378	0.0102722915
0.0	0.0046541556	0.04387788	0.008060649	0.002093422	0.031928997	0.054237388	0.049338236	0.0102019645	0.038295586	0.010245037
0.0	0.00409707	0.020801947	0.008915512	0.010892943	0.04222478	0.018461747	0.08862495	0.016213994	0.05040687	0.014182077
0.0	0.00407118	0.020730522	0.008994107	0.011012023	0.04284714	0.01847704	0.08843418	0.016182324	0.05055612	0.014154649
0.0	0.0046636728	0.025501799	0.0073686014	0.007847702	0.052934658	0.03767391	0.088020995	0.009347024	0.01600793	0.01175804
0.0	0.0042475066	0.019017067	0.0045314077	0.013241046	0.028361447	0.0156073505	0.07861345	0.01153564	0.024233526	0.010707882
0.0	0.004263671	0.018912753	0.00452572	0.013238952	0.028452972	0.015563596	0.07858123	0.011533421	0.024172194	0.010711939
0.0	0.0042586494	0.019004084	0.004531853	0.01321049	0.028316088	0.015512441	0.07890476	0.011548135	0.024198212	0.010705766
0.0	0.004251366	0.019069184	0.0044949814	0.013199616	0.028443826	0.0155609725	0.07887562	0.011542514	0.024227008	0.010699434
0.0	0.0042546135	0.019090934	0.004553111	0.013243413	0.02845514	0.015577869	0.0794189	0.011549234	0.02425104	0.0107298065
0.0	0.0042747813	0.018990949	0.0045308117	0.013315027	0.028533509	0.01562839	0.07915221	0.011509603	0.024221597	0.010725884
0.0	0.0040563988	0.014901575	0.019493926	0.009224206	0.04898283	0.01775777	0.022408057	0.020177918	0.021079117	0.010682409
0.0	0.0040697684	0.014860206	0.019519262	0.009254398	0.04977329	0.017899944	0.022574345	0.020262428	0.021030076	0.010681017
0.0	0.004060153	0.014949431	0.019680858	0.009321904	0.049271923	0.017844385	0.022336075	0.020211516	0.021146744	0.010716109
0.0	0.0067206966	0.01977314	0.0049290126	0.009160391	0.10807133	0.049075153	0.05115697	0.011053984	0.025061898	0.016944459
0.0	0.0057818084	0.07407208	0.008524694	0.013378176	0.063682854	0.01505234	0.077947445	0.012054683	0.037010383	0.028125571
0.0	0.005756998	0.073222555	0.008493283	0.013329092	0.063342884	0.015011279	0.07704517	0.011989025	0.03691326	0.027994243
0.0	0.0058014267	0.073489994	0.008580243	0.013441395	0.06398785	0.01508656	0.07696463	0.012064005	0.037083663	0.028123792
0.0	0.0049652173	0.6244353	0.59245867	0.032292496	0.34264055	0.5194846	0.58629704	0.026047671	0.11191767	0.041192364
0.0	0.5678903	0.5755974	0.5851869	0.5667849	0.55210173	0.5733864	0.57052034	0.58934474	0.58106714	0.579989
0.0	0.5685055	0.5746997	0.58214056	0.56622136	0.55079514	0.5739116	0.57031703	0.5887285	0.58139205	0.58054626
0.0	0.56771153	0.5753353	0.5844913	0.56631845	0.5515677	0.57416344	0.56724775	0.58914447	0.5814091	0.58045423
0.0	0.0041627954	0.03266854	0.019766191	0.0009867765	0.20383243	0.0337405	0.04615679	0.02424354	0.03026301	0.019069595
0.0	0.5692917	0.5747154	0.5832239	0.5679319	0.5536987	0.5748426	0.5707503	0.58976924	0.58173037	0.5823714
0.0	0.5845663	0.5994372	0.5931195	0.5836162	0.5859227	0.58976513	0.59424305	0.6007439	0.59223104	0.59547305
0.0	0.5694722	0.5796842	0.58492047	0.56715816	0.5552267	0.5745349	0.5672682	0.589476	0.5815152	0.57993835
0.0	0.58732074	0.5943194	0.59172875	0.58274955	0.5838429	0.58955365	0.5917104	0.60159385	0.59133714	0.59657484
0.0	0.5676306	0.57471514	0.5842692	0.56810546	0.5534295	0.574	0.5687968	0.58795893	0.58190846	0.57900816
0.0	0.56803524	0.57523954	0.58240503	0.56746733	0.55642736	0.5735587	0.56628984	0.589238	0.582353	0.57938945
0.0	0.5674109	0.5747858	0.5847458	0.5682186	0.553504	0.5743813	0.5666845	0.58813983	0.58088523	0.5792197
0.0	0.5679415	0.57376647	0.5830813	0.5671162	0.55372596	0.57382846	0.56830823	0.5881322	0.58219093	0.5786609
0.0	0.56924427	0.5762646	0.583812	0.5679021	0.5536759	0.5755678	0.56956077	0.58915675	0.58150077	0.58067733
0.0	0.56823814	0.57573736	0.5845888	0.56682336	0.5539438	0.57543564	0.5694414	0.5882654	0.58170277	0.57907695
0.0	0.5687119	0.5757031	0.5827933	0.56744486	0.55393165	0.5760898	0.57011616	0.5891205	0.5819417	0.58035576
0.0	0.5686029	0.575611	0.58503675	0.56752735	0.55457205	0.57718474	0.56792563	0.58899415	0.58189654	0.5797702
0.0	0.5703695	0.58325994	0.58534247	0.5694448	0.5615318	0.57863075	0.57577765	0.59125304	0.58462554	0.58199185
0.0	0.57050437	0.58309764	0.58534366	0.56967115	0.5628648	0.5789764	0.5740095	0.59149015	0.58435166	0.58254224
0.0	0.58763707	0.6011457	0.5926353	0.5871378	0.58701515	0.5935215	0.5954396	0.6021872	0.5934814	0.5984874
0.0	0.5680433	0.5730517	0.5847755	0.5668535	0.55411905	0.57461613	0.57019305	0.5879886	0.5823219	0.580895
0.0	0.56923985	0.5741758	0.58263874	0.56710374	0.553751	0.5746166	0.5687141	0.5891666	0.5822678	0.58150184
0.0	0.5678605	0.5721671	0.5833488	0.5649631	0.5504233	0.57350534	0.5668656	0.588383	0.5823684	0.58143526
0.0	0.56873244	0.5731728	0.5851288	0.56609493	0.5522914	0.5744301	0.5710644	0.5886311	0.58086556	0.5822806
0.0	0.56843543	0.5755973	0.58615404	0.5682767	0.5582667	0.5746197	0.5692966	0.58978504	0.58162206	0.58077097
0.0	0.5670862	0.57463974	0.5867322	0.5663996	0.55304235	0.57304066	0.56931597	0.5893227	0.5825405	0.5806456
0.0	0.5676107	0.57462585	0.5868838	0.568342	0.5568527	0.5740873	0.5705281	0.590305	0.5828234	0.5804761
0.0	0.5683134	0.5738262	0.58660495	0.56669766	0.5558342	0.5745137	0.5687095	0.5895486	0.58238035	0.579567
0.0	0.56934935	0.5742143	0.585054	0.56657904	0.55480677	0.5744975	0.5712722	0.5885372	0.581498	0.5823992
0.0	0.5677705	0.57124335	0.5857347	0.56725013	0.55214566	0.57188725	0.5685744	0.5895858	0.5808496	0.5793688
0.0	0.57108414	0.58095145	0.5871678	0.56980574	0.5596319	0.5790481	0.57625514	0.5911946	0.58448386	0.5833296
0.0	0.57017076	0.5782661	0.5867141	0.5696575	0.5595046	0.5789458	0.5732247	0.59083825	0.58283484	0.58167005
0.0	0.5689571	0.57769823	0.58619153	0.56843454	0.55576986	0.57539284	0.57237774	0.5906678	0.58315635	0.58021903
0.0	0.5676985	0.5760587	0.58557093	0.56694627	0.55415833	0.5734029	0.57024616	0.58935267	0.5821527	0.5813795
0.0	0.5682117	0.5767178	0.5836265	0.5669502	0.5557327	0.5750374	0.5668438	0.5887799	0.58108854	0.58041614
0.0	0.5683306	0.576761	0.5840016	0.566147	0.5544383	0.57439756	0.568067	0.58886385	0.58074355	0.5803118
0.0	0.56930465	0.5761622	0.5840865	0.56722707	0.5548739	0.57510364	0.5717824	0.590047	0.58301276	0.58102304
0.0	0.57084966	0.58213395	0.5873851	0.5733175	0.5636268	0.5794303	0.57748455	0.59250426	0.5838858	0.58207095
0.0	0.5700914	0.57710356	0.584366	0.5680905	0.55691624	0.57405615	0.57167935	0.5897314	0.58296037	0.5818249
0.0	0.5687741	0.57726485	0.5857172	0.5687135	0.5568675	0.57390827	0.56492287	0.58917314	0.582723	0.582175
0.0	0.5748779	0.58128625	0.5865086	0.5699132	0.56366146	0.5807751	0.5777696	0.5942757	0.58421916	0.5849808
0.0	0.0056319875	0.04400256	0.01305415	0.009930402	0.093263984	0.022381233	0.043953013	0.016461203	0.044922393	0.009547831
0.0	0.5678366	0.5726355	0.58545756	0.56528693	0.55172104	0.5697728	0.5706565	0.588916	0.5813434	0.5814856
0.0	0.5681313	0.5758479	0.58435	0.5667744	0.55351484	0.57447046	0.56985617	0.58938855	0.58234286	0.5808156
0.0	0.5834359	0.59770656	0.5917073	0.58356225	0.58438206	0.5897054	0.5899715	0.59956086	0.59122145	0.59355205
0.0	0.56916183	0.5741046	0.5850001	0.5668968	0.55200785	0.5753585	0.5721408	0.5893935	0.58202666	0.5804812
0.0	0.5822951	0.59369844	0.5901952	0.58195794	0.5774679	0.58730644	0.58928347	0.5985629	0.5896331	0.5928109
0.0	0.58345944	0.59856397	0.59163797	0.58337414	0.5843387	0.59040314	0.5906759	0.6004601	0.59125054	0.5940671
0.0	0.0068286876	0.17040832	0.0050585605	0.013699357	0.16499595	0.049252357	0.025987944	0.01716632	0.031844363	0.01569049
0.0	0.0069111977	0.041961893	0.0063068625	0.015191902	0.71071935	0.026205074	0.08886134	0.020594234	0.026248079	0.011981945
0.0	0.0066224094	0.007247821	0.007404682	0.006099979	0.048734423	0.025357341	0.050089285	0.012971876	0.036402456	0.025541723
0.0	0.004980951	0.06514569	0.008625099	0.010365017	0.047989596	0.026455186	0.0769416	0.012226714	0.028914308	0.013016789
0.0	0.008322371	0.07891466	0.005520284	0.009369317	0.0712549	0.015400666	0.027884755	0.012955889	0.03394751	0.012443459
0.0	0.0037715826	0.027378215	0.016824275	0.010234879	0.046280786	0.020556774	0.032975614	0.011932579	0.03182179	0.010249158
0.0	0.0045413757	0.02016629	0.004841036	0.007422648	0.08408898	0.01069184	0.024381513	0.021273503	0.052834693	0.0127194375
0.0	0.0064266683	0.015550143	0.009411767	0.010317041	0.0675993	0.01721653	0.035502225	0.01636052	0.04260892	0.011179507
0.0	0.0042699673	0.010603724	0.008072069	0.012615627	0.04454074	0.016115459	0.06182869	0.014688699	0.03678809	0.015627863
0.0	0.5835834	0.5984038	0.59165645	0.58344495	0.5833242	0.5904283	0.5927693	0.6004531	0.59122294	0.59379464
0.0	0.56783026	0.5726855	0.58079505	0.5661102	0.5535389	0.5748254	0.56800395	0.5884012	0.58090806	0.58029056
0.0	0.5672639	0.57344	0.5821872	0.5678067	0.5540201	0.57382566	0.56878257	0.5892358	0.5824699	0.5816827
0.0	0.56661457	0.57612175	0.5819883	0.56570375	0.55099386	0.5729845	0.56687194	0.5868781	0.58082247	0.5805128
0.0	0.5679119	0.5752374	0.5861654	0.56643045	0.55347466	0.5746824	0.5700831	0.5894906	0.58215797	0.5815866
0.0	0.58343214	0.5929682	0.5909698	0.5826472	0.5786976	0.5880306	0.58870476	0.5992776	0.59029233	0.5943603
0.0	0.56905407	0.57670915	0.5838114	0.5691093	0.55376536	0.5740643	0.5706627	0.59003276	0.58289474	0.58316535
0.0	0.5828913	0.5929006	0.5905411	0.58199924	0.5765714	0.58622533	0.5887107	0.599132	0.5895109	0.5939058
0.0	0.57104874	0.5769391	0.58437324	0.56829786	0.5559993	0.5742491	0.57197934	0.5909952	0.5831748	0.5835757
0.0	0.58332735	0.5946179	0.5908888	0.58227515	0.5772266	0.5866079	0.5895861	0.5994346	0.58991677	0.59425145
0.0	0.5684	0.57666886	0.58529246	0.5672179	0.55455214	0.5739278	0.56627357	0.58947116	0.58216363	0.58082294
0.0	0.56842196	0.5763753	0.58456117	0.56661016	0.5556847	0.5732722	0.57161725	0.589069	0.5826168	0.5804893
0.0	0.5803375	0.590723	0.5893856	0.58071834	0.575911	0.58557177	0.586196	0.5968842	0.5880247	0.5932769
0.0	0.57421166	0.58079016	0.58669114	0.56949276	0.56352097	0.57916135	0.5751577	0.5940822	0.5850827	0.58463246
0.0	0.5735819	0.5813252	0.586436	0.569774	0.5648879	0.57937586	0.57765615	0.5934212	0.5852479	0.5854998
0.0	0.5734175	0.581282	0.5864861	0.56931955	0.56344646	0.5793688	0.5775291	0.59402496	0.5846816	0.5836234
0.0	0.5738891	0.58134127	0.5863476	0.5697011	0.5648277	0.580364	0.576968	0.59374225	0.5847759	0.5849301
0.0	0.5720743	0.5803192	0.58490306	0.5689596	0.5640551	0.5789817	0.5757032	0.5918436	0.5836636	0.584754
0.0	0.573204	0.58134615	0.585954	0.5689827	0.56398445	0.5796467	0.5755094	0.5930541	0.5842101	0.5853835
0.0	0.57322276	0.57960224	0.5841216	0.5685426	0.5639677	0.5787271	0.57624894	0.5930764	0.58461666	0.5850396
0.0	0.57389826	0.58227104	0.5871963	0.56986874	0.5635407	0.5807985	0.5781475	0.5943931	0.58529735	0.58597815
0.0	0.5738807	0.5812569	0.58684677	0.56959635	0.56295156	0.5803493	0.5780683	0.5938851	0.5850881	0.58495617
0.0	0.5732223	0.58092815	0.5860751	0.5692755	0.56395465	0.5787631	0.576567	0.59315956	0.5842607	0.5847513
0.0	0.004102354	0.017870016	0.0159811	0.012402034	0.030042626	0.029363342	0.03389204	0.025720071	0.0363464	0.010441267
0.0	0.57321066	0.5813667	0.5873991	0.5697558	0.56308186	0.57906824	0.5781466	0.5936955	0.5846706	0.58501995
0.0	0.5742084	0.58099395	0.5869689	0.5696962	0.5646406	0.5806771	0.5779557	0.5932999	0.5840099	0.5857821
0.0	0.57242054	0.5802557	0.58724916	0.5690089	0.56148654	0.5804881	0.5782072	0.59309804	0.58372396	0.5852224
0.0	0.5742414	0.5799852	0.5849565	0.5692629	0.5645226	0.58052343	0.5742327	0.5942541	0.5850808	0.5856867
0.0	0.5743741	0.58131397	0.58541906	0.56967086	0.5653278	0.5808111	0.5786211	0.5941076	0.58509296	0.58561057
0.0	0.5731281	0.58090055	0.5850996	0.56988275	0.5646778	0.5803828	0.5783552	0.59244704	0.5847777	0.5856235
0.0	0.5739187	0.58164775	0.5875415	0.57010674	0.5640897	0.5802497	0.5783963	0.59378237	0.5844454	0.58577645
0.0	0.5748024	0.5809999	0.58659446	0.5703321	0.56483924	0.58072245	0.57565856	0.5941139	0.5853268	0.5854241
0.0	0.5736467	0.5809028	0.5855478	0.56947875	0.56406116	0.5796991	0.5731525	0.5938045	0.58457685	0.5848971
0.0	0.57279795	0.5796496	0.5849019	0.5690224	0.56412846	0.57850194	0.5744774	0.59375	0.58424145	0.5843377
0.0	0.5736024	0.57844514	0.5838296	0.56873184	0.5639064	0.57820725	0.5751833	0.59340405	0.5837281	0.58386564
0.0	0.5740897	0.58123696	0.585933	0.5697917	0.56242007	0.58104587	0.57770693	0.5936503	0.5847179	0.58392495
0.0	0.57343227	0.5795182	0.58676803	0.56995475	0.5627687	0.5793817	0.5752824	0.5938176	0.5841043	0.58558416
0.0	0.57379335	0.5793429	0.5856958	0.5689757	0.5650587	0.57866675	0.57654786	0.5927367	0.5848065	0.5831688
0.0	0.5818957	0.59338105	0.5902892	0.58180094	0.57572114	0.58737874	0.588553	0.5983341	0.5891171	0.59419465
0.0	0.5873429	0.5962032	0.5929403	0.5836002	0.5848431	0.59092575	0.59461987	0.6023	0.59205925	0.59706265
0.0	0.5684902	0.5784757	0.5829402	0.5656114	0.5524387	0.57216215	0.5687051	0.5885871	0.5815296	0.580436
0.0	0.58195525	0.5969743	0.59109855	0.5824186	0.5788516	0.58847755	0.59104615	0.59968346	0.5898888	0.5951298
0.0	0.5825153	0.59369594	0.5894225	0.5817033	0.57746893	0.5862422	0.58705354	0.59865487	0.5896271	0.5941951
0.0	0.56877905	0.5795641	0.58475494	0.56882465	0.5592026	0.57666177	0.57442904	0.5909493	0.58288723	0.5833677
0.0	0.58413666	0.59828484	0.5923233	0.585398	0.5817067	0.5900371	0.5926934	0.60058177	0.59127647	0.59559345
0.0	0.569714	0.5765089	0.58514243	0.56906796	0.5568698	0.5761763	0.5746945	0.5905731	0.58358115	0.5832613
0.0	0.5690358	0.57509816	0.58618444	0.5672718	0.5544243	0.5743511	0.57308364	0.5907195	0.58253235	0.58208406
0.0	0.56933445	0.57523584	0.5863352	0.5693941	0.5576066	0.57591504	0.5707374	0.59005827	0.58334196	0.5828815
0.0	0.58469343	0.5998588	0.59352887	0.5858674	0.5845284	0.5900879	0.5923469	0.6007905	0.59223735	0.59531546
0.0	0.5848624	0.5998434	0.59334934	0.5854961	0.584788	0.59099895	0.59323454	0.600921	0.59215385	0.59550333
0.0	0.58824533	0.6034058	0.5910654	0.588275	0.58831483	0.5938473	0.5981314	0.60361725	0.593384	0.59862125
0.0	0.58824533	0.6034058	0.5910654	0.588275	0.58831483	0.5938473	0.5981314	0.60361725	0.593384	0.59862125
0.0	0.5690093	0.57921475	0.58121186	0.5697385	0.55952454	0.5766774	0.57478255	0.5916786	0.5838777	0.58203745
0.0	0.5818738	0.596247	0.5881459	0.5821562	0.57796365	0.58765244	0.5906433	0.5997921	0.5897885	0.59302473
0.0	0.568398	0.57476383	0.5818363	0.56584346	0.5548483	0.575099	0.56860834	0.5899586	0.5825629	0.5805156
0.0	0.5823448	0.59359413	0.5913513	0.58240664	0.57531726	0.5874851	0.58886963	0.5992065	0.59026545	0.5934314
0.0	0.5827442	0.5952659	0.592439	0.58232707	0.57775253	0.587048	0.5889107	0.59872085	0.5899477	0.5920663
0.0	0.56860113	0.57840943	0.585843	0.56737804	0.55477065	0.5753315	0.5714338	0.5892426	0.58280605	0.58019817
0.0	0.58054996	0.5928425	0.5901866	0.5815441	0.5752679	0.5860244	0.5864992	0.5974795	0.5887387	0.59242153
0.0	0.56905615	0.57525	0.5852583	0.5675557	0.553763	0.57415587	0.5717727	0.5887651	0.5831356	0.58069825
0.0	0.56834066	0.5780334	0.5844492	0.567383	0.55534947	0.5754075	0.56826675	0.5887003	0.58160233	0.57953966
0.0	0.5682164	0.5767663	0.5860417	0.56674814	0.55452824	0.5751775	0.5676341	0.58957505	0.58231336	0.5814655
0.0	0.5690994	0.5759845	0.5828423	0.56701535	0.5551524	0.5746419	0.5660001	0.5900781	0.5821945	0.5814733
0.0	0.0081453975	0.929901	0.88998795	0.07667094	0.5381454	0.8915184	0.92068917	0.04788445	0.22739266	0.055944026
0.0	0.58561647	0.6016001	0.59209526	0.58788604	0.5860581	0.59126973	0.5927837	0.60172313	0.59216464	0.5954683
0.0	0.58561647	0.6016001	0.59209526	0.58788604	0.5860581	0.59126973	0.5927837	0.60172313	0.59216464	0.5954683
0.0	0.56849635	0.5751738	0.58535266	0.5661154	0.55394375	0.5750348	0.5694511	0.5898447	0.58288914	0.5817291
0.0	0.5831506	0.5960596	0.5911304	0.582555	0.5771193	0.5869132	0.5882956	0.5987506	0.58935565	0.5927158
0.0	0.5830533	0.59263086	0.5911232	0.58024067	0.5773954	0.5875935	0.5873042	0.5994721	0.58989716	0.5939669
0.0	0.5830533	0.59263086	0.5911232	0.58024067	0.5773954	0.5875935	0.5873042	0.5994721	0.58989716	0.5939669
0.0	0.5831931	0.5953264	0.5920842	0.5812537	0.5787934	0.58704305	0.5881624	0.5997717	0.59032726	0.5938863
0.0	0.5705553	0.5755143	0.5852996	0.5661473	0.56107277	0.5757859	0.5730933	0.5907672	0.5835263	0.58317167
0.0	0.5685138	0.5779094	0.5845667	0.5648307	0.5551974	0.5718644	0.57072157	0.589158	0.580584	0.5801029
0.0	0.5703097	0.57559514	0.58667475	0.56592464	0.5567866	0.5761915	0.5680883	0.5916067	0.5833767	0.5822162
0.0	0.58352715	0.5973868	0.5906004	0.5826123	0.5825474	0.5879454	0.5930574	0.5982769	0.5916998	0.5939138
0.0	0.58738905	0.5990648	0.59257084	0.5841617	0.58514106	0.5919538	0.595273	0.6025768	0.5922043	0.5984533
0.0	0.57057154	0.5749787	0.58622533	0.56832844	0.5562862	0.574474	0.5694654	0.59047765	0.5811818	0.581582
0.0	0.56887865	0.5732567	0.58491004	0.567154	0.5562103	0.5741577	0.5711336	0.5897705	0.58209765	0.58085567
0.0	0.5875501	0.60048795	0.5919355	0.5869208	0.58771795	0.5928646	0.59636855	0.60178554	0.59157884	0.5980371
0.0	0.574553	0.581897	0.58655787	0.57251114	0.5623776	0.5811636	0.5762923	0.59360015	0.5837432	0.5860905
0.0	0.57328635	0.5832207	0.5854019	0.57290804	0.566357	0.5830925	0.5794093	0.5911391	0.582716	0.58495367
0.0	0.58235055	0.59341663	0.5892627	0.5815318	0.5764516	0.5848238	0.58751464	0.5988131	0.5898469	0.5916304
0.0	0.5684815	0.5741923	0.5832085	0.56654644	0.5534487	0.5741956	0.56704426	0.58881557	0.5807229	0.5791706
0.0	0.5682976	0.5754578	0.58605504	0.56651074	0.5549321	0.5741828	0.5712042	0.5898334	0.5823517	0.5812294
0.0	0.58110046	0.5932806	0.59046763	0.5800192	0.57671434	0.5867105	0.58784425	0.59821403	0.5889723	0.592406
0.0	0.5810047	0.591117	0.59066266	0.5807255	0.57179844	0.58679104	0.5884332	0.5984516	0.58890593	0.5923028
0.0	0.567624	0.5749169	0.58531696	0.56659377	0.55332947	0.5732131	0.570963	0.5891096	0.5811568	0.58041805
0.0	0.5684742	0.57518184	0.58546376	0.5675903	0.552554	0.57538956	0.56738776	0.5900239	0.5821883	0.5804808
0.0	0.004448739	0.74522334	0.3470862	0.030042423	0.43509665	0.3464955	0.79442805	0.039041627	0.09279308	0.040221043
0.0	0.5681931	0.5756928	0.5848908	0.5671859	0.55391175	0.57482445	0.57052594	0.59020364	0.5820939	0.5811719
0.0	0.5826307	0.59566957	0.5920104	0.5827254	0.5779797	0.58814275	0.5888007	0.599842	0.5903239	0.5953244
0.0	0.56857574	0.5769998	0.5849062	0.56636196	0.5511628	0.57389057	0.5711516	0.58973736	0.5824475	0.58000165
0.0	0.5831804	0.5978874	0.5913273	0.58411795	0.57872486	0.58928937	0.5927291	0.59924906	0.59087706	0.59640455
0.0	0.57091933	0.5786768	0.58473235	0.5677965	0.554369	0.5764302	0.5680098	0.5897728	0.582777	0.58124715
0.0	0.5684858	0.5765613	0.58108157	0.56778556	0.55719155	0.57181937	0.5673662	0.58795494	0.58002716	0.5803174
0.0	0.58243567	0.5933281	0.59191895	0.5821539	0.5750866	0.58829427	0.59004146	0.5988538	0.5901849	0.5943311
0.0	0.5725986	0.5779459	0.5862858	0.56839955	0.56277573	0.5796193	0.57573086	0.5936022	0.58448523	0.58402884
0.0	0.568641	0.57735693	0.5848981	0.56748843	0.55144644	0.57453835	0.5695124	0.58932596	0.5813296	0.57956064
0.0	0.58259755	0.5921624	0.5903655	0.5821114	0.5786521	0.5855841	0.5865561	0.5975259	0.59007907	0.5923257
0.0	0.58182776	0.5922207	0.5899942	0.5799601	0.57640475	0.58489424	0.58754295	0.5969529	0.588967	0.5930338
0.0	0.57135075	0.5808949	0.5860286	0.56853163	0.5620689	0.57674193	0.5744812	0.5900751	0.58456296	0.581861
0.0	0.56956774	0.5759898	0.5864163	0.567182	0.5542543	0.57517666	0.5708641	0.5904517	0.5833991	0.58133537
0.0	0.58070946	0.5907665	0.5909203	0.5785389	0.5739055	0.5838686	0.58667314	0.5978272	0.58924705	0.59161764
0.0	0.5804626	0.590386	0.5914993	0.5787609	0.5751664	0.5850293	0.5873817	0.5969799	0.5893922	0.5921486
0.0	0.5804626	0.590386	0.5914993	0.5787609	0.5751664	0.5850293	0.5873817	0.5969799	0.5893922	0.5921486
0.0	0.5804626	0.590386	0.5914993	0.5787609	0.5751664	0.5850293	0.5873817	0.5969799	0.5893922	0.5921486
0.0	0.5698077	0.5737353	0.58463216	0.56799275	0.55647796	0.5742239	0.569293	0.588995	0.5819603	0.5807613
0.0	0.5698077	0.5737353	0.58463216	0.56799275	0.55647796	0.5742239	0.569293	0.588995	0.5819603	0.5807613
0.0	0.5675922	0.5721965	0.5863244	0.5669646	0.5565688	0.5738857	0.5698555	0.5900879	0.5824967	0.5822945
0.0	0.5689352	0.5755683	0.58393127	0.56581914	0.55446905	0.5733157	0.56916857	0.5867115	0.5822979	0.58045983
0.0	0.56738913	0.5734048	0.584901	0.565901	0.5532047	0.5723373	0.5690005	0.5894767	0.5817582	0.57951087
0.0	0.57019085	0.5798753	0.58647484	0.5689478	0.56060237	0.57824385	0.57377326	0.5905464	0.58340627	0.5826879
0.0	0.58732235	0.5991118	0.591669	0.58594495	0.5846583	0.5912706	0.5945208	0.60143536	0.59070903	0.5983515
0.0	0.56879395	0.5775135	0.58581394	0.56830853	0.5556624	0.57472515	0.5644766	0.58922535	0.5815273	0.58169556
0.0	0.58200514	0.59290993	0.5903056	0.5811547	0.5752239	0.5862635	0.58788913	0.59836906	0.58887506	0.5933179
0.0	0.58088726	0.5910424	0.5859395	0.58083856	0.5755183	0.58408517	0.5867441	0.59725416	0.5878607	0.59222394
0.0	0.58231145	0.5940406	0.58906007	0.5816802	0.576326	0.5865953	0.5884142	0.5977739	0.5894708	0.59325165
0.0	0.5825987	0.5924656	0.5900976	0.5818801	0.57413626	0.5866765	0.58680004	0.5994978	0.58936113	0.59348243
0.0	0.58813053	0.6020015	0.5939477	0.58841723	0.587497	0.5938129	0.596386	0.6031355	0.59353316	0.5985512
0.0	0.58843166	0.60216254	0.59484106	0.5885435	0.5883675	0.5946791	0.59752977	0.6034183	0.593369	0.59863573
0.0	0.5814279	0.5929921	0.5902947	0.5810042	0.5751632	0.58676857	0.58634424	0.5977662	0.58938754	0.591886
0.0	0.5732388	0.5818041	0.5830594	0.56993556	0.56408393	0.580222	0.5779696	0.59405553	0.58508337	0.58499867
0.0	0.56924593	0.5751963	0.58048373	0.56852394	0.55731225	0.5716836	0.5713069	0.5890618	0.5810835	0.58205736
0.0	0.5699841	0.57494205	0.580439	0.56933266	0.55276096	0.57577693	0.56913453	0.590399	0.5828721	0.58307564
0.0	0.568765	0.57559055	0.5844975	0.56741637	0.5543901	0.57253367	0.5696526	0.58849174	0.5810969	0.58144885
0.0	0.5692469	0.5743225	0.58130604	0.56787616	0.5549627	0.5724482	0.569558	0.58901626	0.5810386	0.5807518
0.0	0.0036117241	0.6754375	0.5627342	0.04759517	0.5617181	0.29346073	0.48941368	0.037499394	0.11680128	0.04072592
0.0	0.0045816996	0.05807797	0.0088458955	0.019232338	0.115735754	0.025632534	0.05485737	0.020696566	0.02661307	0.013803398
0.0	0.584143	0.5989749	0.5930656	0.5837152	0.5858263	0.5903346	0.5933748	0.5999472	0.59238714	0.5949133
0.0	0.58299595	0.59718573	0.59034276	0.5829654	0.5826421	0.58808494	0.5878288	0.5999002	0.59104276	0.5934139
0.0	0.0047739763	0.014065875	0.008760315	0.02010443	0.18667424	0.033845812	0.014203352	0.013617587	0.032361895	0.014379868
0.0	0.5679916	0.57709265	0.5846233	0.56600165	0.5543702	0.57532984	0.56821644	0.5900535	0.58237153	0.58151346
0.0	0.5708797	0.5814702	0.5864957	0.5703423	0.56544685	0.5798097	0.5758084	0.590936	0.5845466	0.5830297
0.0	0.56883895	0.57515246	0.5838223	0.56666666	0.5543759	0.5748724	0.5701187	0.5893637	0.5814483	0.5798305
0.0	0.57003766	0.57773864	0.5845167	0.5677501	0.55606097	0.5771578	0.5713615	0.5901504	0.5837607	0.5823705
0.0	0.5686557	0.5756038	0.58597016	0.5673037	0.5530106	0.574948	0.5721279	0.5898151	0.5822553	0.5817705
0.0	0.5699144	0.575493	0.5852996	0.56791	0.5560183	0.57530177	0.57359886	0.5906607	0.58326894	0.5817696
0.0	0.5828921	0.5935293	0.59157974	0.5823308	0.580049	0.5869119	0.5894086	0.59897226	0.5891128	0.5942097
0.0	0.57046056	0.57914096	0.58627576	0.56991166	0.5560198	0.5765772	0.5720547	0.59040296	0.5839632	0.5843996
0.0	0.56782216	0.57449853	0.5840036	0.5666696	0.55346465	0.5748072	0.570596	0.5895878	0.5801658	0.5815853
0.0	0.56892747	0.575288	0.5841161	0.56705314	0.5547465	0.57448435	0.57178205	0.58940977	0.5811419	0.5787269
0.0	0.56991166	0.57512313	0.5851886	0.5662974	0.5572459	0.57427543	0.5697099	0.58919144	0.58231866	0.5810509
0.0	0.56840956	0.5746489	0.5840378	0.56715006	0.5544719	0.57391185	0.5711363	0.58796686	0.58162093	0.58110183
0.0	0.5878346	0.60062724	0.59395224	0.5870521	0.58866477	0.5930199	0.59776	0.602843	0.5931952	0.5970458
0.0	0.5878346	0.60062724	0.59395224	0.5870521	0.58866477	0.5930199	0.59776	0.602843	0.5931952	0.5970458
0.0	0.56741285	0.5741681	0.5851532	0.5653534	0.5545693	0.572939	0.5700881	0.5887763	0.5822297	0.5789832
0.0	0.56831336	0.57506675	0.5853646	0.5674601	0.5538227	0.5744958	0.5694514	0.5895152	0.5821683	0.58075595
0.0	0.007350494	0.06775849	0.034474384	0.012053388	0.093613856	0.030366454	0.20590629	0.019917568	0.025028126	0.028423615
0.0	0.00733037	0.06744639	0.03460055	0.011973654	0.09252592	0.030526273	0.20280962	0.019652272	0.024899961	0.028424634
0.0	0.007321541	0.0674711	0.03431976	0.011930571	0.09309677	0.030487632	0.20462495	0.019643353	0.024892585	0.02842734
0.0	0.58668715	0.60032964	0.5919878	0.5843013	0.5850617	0.5925616	0.59518176	0.60213155	0.592161	0.5985236
0.0	0.5677487	0.5755106	0.5853375	0.5667064	0.5545213	0.5743301	0.5730309	0.588606	0.5816276	0.5812904
0.0	0.0055847433	0.009071453	0.019937132	0.010277397	0.053042695	0.053018034	0.023986867	0.004369301	0.055918153	0.013944251
0.0	0.0055966666	0.009098698	0.019856093	0.010278915	0.05355622	0.053456023	0.023928953	0.004376432	0.056128617	0.014055179
0.0	0.0030926324	0.63282126	0.49479645	0.03080339	0.66267234	0.3143852	0.6034148	0.021271935	0.15778877	0.040699366
0.0	0.004192719	0.40081844	0.5034078	0.031645387	0.2713925	0.4482639	0.5304831	0.009585634	0.14156014	0.07730117
0.0	0.5345407	0.84991133	0.6064895	0.52273244	0.4160066	0.63699114	0.33380577	0.54123074	0.5030965	0.6172279
0.0	0.58709115	0.59618825	0.59269863	0.5834699	0.5841583	0.59115475	0.5944862	0.60182333	0.59194374	0.59728
0.0	0.5685564	0.5790387	0.58616096	0.56873184	0.55916077	0.57750434	0.5730132	0.59019274	0.58368254	0.5831082
0.0	0.569028	0.57475483	0.5849302	0.56626606	0.55396545	0.57461697	0.5705112	0.58936596	0.58214873	0.58117145
0.0	0.5835165	0.59746444	0.5911045	0.5833104	0.5831001	0.5885602	0.59268016	0.5995971	0.59143084	0.5945069
0.0	0.5681374	0.5729788	0.5816355	0.5674717	0.552031	0.574603	0.5679931	0.58913666	0.58225244	0.5816432
0.0	0.5693874	0.5779086	0.5851427	0.567192	0.5520132	0.57519144	0.5695076	0.5890967	0.5816532	0.5821544
0.0	0.5688617	0.5784076	0.5851092	0.56837726	0.55044854	0.57574344	0.56979954	0.589947	0.58245283	0.5830161
0.0	0.56839913	0.57938254	0.5841858	0.5665478	0.5519396	0.57477236	0.56956613	0.58865374	0.58202124	0.58223325
0.0	0.5703238	0.5769329	0.58624196	0.567521	0.5556994	0.5756831	0.57304776	0.58935344	0.5815695	0.58255064
0.0	0.5689198	0.5775474	0.586107	0.5672234	0.5530181	0.5748539	0.5689768	0.590033	0.58168125	0.5819416
0.0	0.57025224	0.58052766	0.5855664	0.5686643	0.55566764	0.57716817	0.57262415	0.59025097	0.5823479	0.58205575
0.0	0.56937224	0.5788493	0.5862366	0.5680488	0.5517434	0.57605064	0.5695447	0.589466	0.582374	0.58248764
0.0	0.56966823	0.5805672	0.58486646	0.5675997	0.55176127	0.57577455	0.571135	0.5894423	0.5816695	0.58141273
0.0	0.569533	0.57890004	0.5852705	0.5678195	0.55043036	0.57635516	0.5711257	0.5891944	0.5821418	0.5823944
0.0	0.57044655	0.5783959	0.5850568	0.5678761	0.5521024	0.5768369	0.5716808	0.5896443	0.58224744	0.58295643
0.0	0.56977576	0.57713604	0.58539474	0.56767714	0.5508387	0.57533556	0.5712831	0.5896855	0.58116084	0.582605
0.0	0.56865764	0.57621706	0.58542085	0.5663744	0.5508399	0.5748299	0.570049	0.5887557	0.58148503	0.5809663
0.0	0.5677648	0.57561	0.5857726	0.5663132	0.5516726	0.5725751	0.57111573	0.58778405	0.58150184	0.5811478
0.0	0.5690821	0.5790895	0.5860508	0.5675267	0.55333257	0.5759865	0.570204	0.5888265	0.58248186	0.58158404
0.0	0.57016987	0.5795016	0.5849756	0.56858015	0.55219054	0.576226	0.57162905	0.589478	0.58236414	0.5826031
0.0	0.56819385	0.5772928	0.583883	0.566739	0.552227	0.57301515	0.5708198	0.5875267	0.5809659	0.5820901
0.0	0.56705457	0.5770825	0.5858951	0.5672611	0.55437344	0.57271266	0.56601095	0.58794296	0.58195144	0.5807205
0.0	0.5692597	0.5770235	0.5860175	0.56713605	0.55173826	0.57342327	0.5716399	0.5884748	0.58230406	0.5819638
0.0	0.58168536	0.591704	0.5901019	0.5819043	0.57599145	0.58767635	0.58840024	0.59879154	0.5903161	0.5927348
0.0	0.569681	0.58189565	0.5869319	0.56897026	0.55945593	0.57733184	0.57279295	0.5907023	0.5827339	0.5810682
0.0	0.0075137876	0.7017785	0.7341441	0.02186342	0.2972079	0.56411016	0.9391702	0.10096354	0.20143494	0.08932481
0.0	0.0041919025	0.03461253	0.0040729493	0.010890713	0.078413546	0.022554621	0.08287352	0.014989761	0.022035835	0.01627388
0.0	0.569806	0.58265996	0.5866978	0.5693686	0.5627369	0.5775548	0.5740057	0.5912525	0.5837891	0.58194244
0.0	0.57049257	0.58020973	0.5853031	0.5700543	0.56068057	0.577522	0.5767103	0.5905521	0.5844246	0.5826055
0.0	0.5677997	0.57391196	0.58345604	0.5679674	0.5545113	0.5748976	0.5683988	0.5880181	0.580412	0.579623
0.0	0.58264905	0.59914273	0.5907172	0.5826121	0.58418876	0.58856964	0.5918556	0.599304	0.5903908	0.59400445
0.0	0.58374155	0.59834653	0.5911556	0.5836579	0.5829347	0.58827364	0.59184426	0.5997297	0.59063333	0.5934148
0.0	0.5845457	0.600033	0.5932651	0.58565587	0.5839163	0.58964825	0.5943163	0.60088414	0.59179926	0.5960025
0.0	0.5848272	0.60028195	0.5937335	0.5862736	0.5849394	0.5913723	0.59414667	0.6008665	0.59225297	0.5959596
0.0	0.58217925	0.5984521	0.5908913	0.5823524	0.5827767	0.58738244	0.5918969	0.59868896	0.5902011	0.59416544
0.0	0.58360416	0.59789276	0.59002507	0.5835219	0.5841017	0.58838433	0.5920906	0.5995755	0.59072715	0.59374833
0.0	0.5710069	0.5840987	0.58468133	0.57360154	0.56311476	0.5797803	0.57814175	0.5921865	0.5835534	0.58365476
0.0	0.5723162	0.5845063	0.5864234	0.57497627	0.56202304	0.57873863	0.57720226	0.5928931	0.58406395	0.5824968
0.0	0.5847446	0.59789485	0.59312177	0.5851642	0.5801455	0.5890451	0.59165597	0.6007277	0.59188676	0.59595925
0.0	0.58482635	0.59656584	0.59106445	0.5854927	0.57995576	0.5891989	0.5924929	0.6005301	0.5912458	0.59495926
0.0	0.5832495	0.59885925	0.59274554	0.5825593	0.58320737	0.58894444	0.59195083	0.6003434	0.5913024	0.59438574
0.0	0.58415365	0.5986109	0.59060377	0.5836844	0.5823171	0.5893009	0.593168	0.6003812	0.5912154	0.5941105
0.0	0.0029242628	0.03878461	0.018009504	0.02114928	0.051428627	0.032180913	0.039897103	0.013427687	0.05671085	0.0152933365
0.0	0.5687526	0.57417417	0.5827147	0.5680723	0.55118984	0.57516575	0.568816	0.5892247	0.58252674	0.58005345
0.0	0.56768775	0.5783865	0.58341026	0.5692623	0.5580654	0.57661605	0.56942594	0.59005964	0.5839688	0.58066475
0.0	0.5674358	0.5740734	0.58349156	0.56649405	0.55424654	0.57268834	0.5663425	0.58794814	0.58158123	0.58139354
0.0	0.58854884	0.60251045	0.5924317	0.58800495	0.5882446	0.5943559	0.5986118	0.6035023	0.59339803	0.59822756
0.0	0.56897396	0.5728527	0.5814115	0.5686159	0.55703676	0.5748357	0.56932664	0.59020203	0.5824966	0.5804231
0.0	0.5693712	0.5749294	0.58303714	0.5676905	0.5521043	0.5751763	0.5702694	0.58973616	0.58308387	0.58152145
0.0	0.0054741423	0.057865813	0.013294638	0.01842917	0.050873112	0.03774172	0.016068054	0.012749498	0.038092427	0.017156154
0.0	0.5698248	0.5773565	0.5832334	0.5684002	0.5556919	0.57632655	0.5722991	0.5903491	0.5830242	0.580198
0.0	0.0087010795	0.019249737	0.0052634375	0.011190915	0.5457183	0.108449444	0.016093193	0.023179734	0.025467591	0.012979088
0.0	0.0039345752	0.19755183	0.005153855	0.017915776	0.13622011	0.016942156	0.021607734	0.010829466	0.040485736	0.009229611
0.0	0.0041634752	0.050019324	0.011229991	0.009403609	0.10552095	0.024251971	0.075164914	0.009420899	0.03685694	0.020054014
0.0	0.0045656394	0.015089556	0.004057167	0.011518531	0.07058726	0.037824653	0.056817774	0.0147974705	0.027040258	0.007966003
0.0	0.0052530775	0.07267465	0.0047225966	0.009309977	0.076597385	0.012040834	0.08343016	0.013330271	0.03222397	0.01163335
0.0	0.0052572303	0.07255154	0.004751045	0.009335675	0.07682198	0.012045396	0.08314621	0.013348502	0.032206226	0.011678719
0.0	0.0037486656	0.0821927	0.019993354	0.00659439	0.033874147	0.01805274	0.0125049	0.011753802	0.028505377	0.010208742
0.0	0.0036498017	0.21485558	0.0097417375	0.022193244	0.089212924	0.023337604	0.0097969305	0.009946119	0.03916974	0.014073291
0.0	0.5832198	0.5950367	0.5897787	0.58261883	0.5777813	0.5887585	0.5892978	0.5993143	0.5905033	0.5926631
0.0	0.5700966	0.5746009	0.58378893	0.5694173	0.5566588	0.5750569	0.573229	0.58995104	0.5830727	0.5827652
0.0	0.57091284	0.5745961	0.58483803	0.57011503	0.5577777	0.5774166	0.5753172	0.5904852	0.58328575	0.5829249
0.0	0.56838125	0.57458717	0.5851384	0.56741035	0.55480754	0.5722811	0.57026386	0.5881133	0.582109	0.58188015
0.0	0.569318	0.5744378	0.5854788	0.56825036	0.55536	0.5739295	0.570166	0.58826363	0.5820056	0.58171666
0.0	0.56906223	0.57364386	0.58545053	0.568651	0.5551687	0.57425106	0.5705813	0.58955723	0.5815548	0.58231765
0.0	0.5690556	0.5743823	0.5845856	0.5681389	0.5558323	0.57448316	0.5710425	0.58918804	0.58188784	0.58191776
0.0	0.56980085	0.5746001	0.58548325	0.56919587	0.55606776	0.5771612	0.5724089	0.59047115	0.58117723	0.5823292
0.0	0.5697792	0.5756802	0.58557296	0.5687405	0.55691236	0.57657427	0.5729993	0.5897723	0.5821578	0.582107
0.0	0.56776047	0.5732966	0.5857729	0.5665503	0.5542296	0.5727167	0.5699903	0.58917356	0.58177406	0.5805557
0.0	0.56749564	0.57368153	0.5858663	0.5663761	0.5519047	0.5729327	0.5695278	0.5892631	0.5812945	0.5808556
0.0	0.568028	0.57303625	0.5832532	0.56680655	0.5544615	0.57475024	0.5701883	0.5887771	0.5816646	0.5812624
0.0	0.5685985	0.57473665	0.5861352	0.5669777	0.5536709	0.5733636	0.57055706	0.5892224	0.5814893	0.58057
0.0	0.5688656	0.57406265	0.5858095	0.56775695	0.55426115	0.57388926	0.571109	0.5896201	0.58156884	0.58039725
0.0	0.5681708	0.57340825	0.5843495	0.5675707	0.55260134	0.5721194	0.56645894	0.58932877	0.5823501	0.5802804
0.0	0.57034373	0.57536066	0.5855476	0.5678969	0.556103	0.5734593	0.57156724	0.59026545	0.58168787	0.5819381
0.0	0.56972736	0.57681406	0.5861455	0.5689897	0.55656487	0.57446706	0.5698805	0.59018505	0.5829217	0.5815975
0.0	0.5689488	0.5740757	0.58574104	0.5663966	0.55324674	0.5724544	0.5694997	0.5893069	0.5814299	0.58
0.0	0.5688608	0.5758531	0.58542526	0.56604105	0.5534928	0.57526964	0.5694637	0.58983874	0.581308	0.58084565
0.0	0.56821185	0.5735635	0.5859334	0.5663313	0.5547849	0.57411146	0.5705212	0.5888713	0.5814576	0.5808787
0.0	0.5686913	0.5756068	0.5862976	0.56563956	0.5550511	0.5746622	0.56984264	0.58914095	0.58110994	0.5807227
0.0	0.56699765	0.5752443	0.58201706	0.5654211	0.5544976	0.5741078	0.5706773	0.589213	0.57991725	0.5800121
0.0	0.56729865	0.57118183	0.58169603	0.5648692	0.5512331	0.5721324	0.57036734	0.58872455	0.58072525	0.58016837
0.0	0.5686594	0.5749906	0.5801323	0.5667566	0.5546665	0.5735006	0.57239896	0.5886403	0.58140284	0.58119816
0.0	0.5691234	0.5724847	0.58215815	0.5666537	0.5521313	0.5732742	0.5724655	0.58837616	0.58085686	0.58246547
0.0	0.5678645	0.5748927	0.58576673	0.56637484	0.55379456	0.5737211	0.5683878	0.5890686	0.5808346	0.5810828
0.0	0.56729597	0.5727273	0.5843356	0.56650263	0.5527305	0.5735694	0.5691798	0.5883153	0.58206284	0.58031327
0.0	0.5679323	0.57687	0.5852248	0.5664349	0.5560803	0.5760988	0.57159096	0.590026	0.5816708	0.58074
0.0	0.56705195	0.5739384	0.58605814	0.56613374	0.55432403	0.57453126	0.5694446	0.58841956	0.58116287	0.5809165
0.0	0.5690717	0.5739802	0.5854922	0.5673826	0.5563866	0.5749074	0.5721981	0.58980113	0.5824216	0.58122885
0.0	0.56772244	0.57583946	0.58611953	0.5669525	0.5519568	0.57500494	0.569725	0.58906305	0.5811538	0.5808394
0.0	0.5699656	0.57612073	0.58608496	0.5668235	0.55655396	0.57607514	0.57158214	0.589167	0.5821452	0.5819339
0.0	0.56898284	0.57650995	0.5855863	0.56839126	0.5573915	0.5748516	0.5694444	0.5892653	0.5820495	0.5818218
0.0	0.5701668	0.57670295	0.5854953	0.5679684	0.55485344	0.576036	0.57274646	0.589306	0.5821142	0.58132964
0.0	0.56864184	0.575956	0.58617425	0.56694585	0.5535417	0.5747675	0.57147884	0.58889574	0.5817347	0.58090997
0.0	0.5684845	0.5751628	0.5846016	0.5667292	0.5527246	0.57597893	0.5688238	0.5884127	0.5818242	0.58009285
0.0	0.57142437	0.5788421	0.5862745	0.56829476	0.5574319	0.5769317	0.5710361	0.59097594	0.58347476	0.58152026
0.0	0.5684932	0.57626224	0.582674	0.5676953	0.55456364	0.5753008	0.57176805	0.58946997	0.58258265	0.57992923
0.0	0.0058213836	0.037061613	0.008804432	0.012672299	0.4442152	0.0116830785	0.011264284	0.018189577	0.052219823	0.011459351
0.0	0.0039269156	0.19615741	0.0051094205	0.017756563	0.13467133	0.016842032	0.021504339	0.010770719	0.040362637	0.009225478
0.0	0.0039397106	0.19574761	0.0051211556	0.017749215	0.13443007	0.016899958	0.021500226	0.010766483	0.0401852	0.00924147
0.0	0.008770387	0.018785765	0.005160891	0.011119428	0.5467851	0.107810445	0.015431062	0.023203673	0.025402317	0.012915116
0.0	0.008773725	0.018673118	0.0051072296	0.011080042	0.54882747	0.10804003	0.015414092	0.023088979	0.025443792	0.012920978
0.0	0.005827215	0.049765874	0.006040627	0.007420737	0.5759947	0.04948734	0.011065902	0.015703864	0.052932978	0.007161117
0.0	0.005529485	0.09258489	0.0075742006	0.013832151	0.23289472	0.07748752	0.09665711	0.02801329	0.0735765	0.017363008
0.0	0.0055271205	0.09332287	0.0074861627	0.013711566	0.23097447	0.077066995	0.096297756	0.028058173	0.07319776	0.01724631
0.0	0.005529944	0.092459545	0.0074294875	0.013804859	0.23236394	0.077009894	0.09696022	0.028007131	0.0735709	0.017412828
0.0	0.003945508	0.19621558	0.0051566255	0.017845303	0.13631915	0.016955178	0.021330496	0.010810104	0.040390242	0.009278453
0.0	0.003928533	0.19751932	0.0051099802	0.01782352	0.13522792	0.016945546	0.021232855	0.010773641	0.04040298	0.009216234
0.0	0.0039378344	0.19644685	0.005142806	0.017853988	0.1367181	0.016964462	0.021318246	0.01079851	0.040498517	0.009224868
0.0	0.004003437	0.005793714	0.0237944	0.007822729	0.09741186	0.031906866	0.5396005	0.012746358	0.08159322	0.013109378
0.0	0.004013647	0.0058403513	0.0240844	0.007814846	0.09678659	0.03182891	0.5426099	0.0127460165	0.08169006	0.013075448
0.0	0.004019944	0.005818442	0.023992667	0.007835726	0.09710126	0.031809375	0.54107857	0.012748188	0.08152116	0.013030212
0.0	0.0040080464	0.00581222	0.023985066	0.00785224	0.09683074	0.03184159	0.5382055	0.012696524	0.08163787	0.013089973
0.0	0.003992168	0.0058512976	0.023902655	0.007841003	0.09706494	0.031900212	0.54248756	0.012716252	0.081455976	0.013137267
0.0	0.0040160418	0.005771246	0.023980543	0.007854822	0.09697425	0.03182349	0.5409745	0.012695689	0.08141501	0.0131158745
0.0	0.0039959922	0.0058527235	0.024190517	0.007871026	0.0965765	0.03189155	0.54338396	0.01271265	0.081680365	0.013131766
0.0	0.0052574845	0.040341947	0.0065775933	0.009052411	0.060984846	0.039735977	0.06109755	0.0069004125	0.044245034	0.013470842
0.0	0.0052509876	0.040555373	0.0066672037	0.009075482	0.060883537	0.039557017	0.061766163	0.0068988376	0.044348985	0.013504646
0.0	0.00526208	0.04085588	0.006632697	0.009132167	0.06079896	0.03985229	0.061617967	0.0069157807	0.044347834	0.013502855
0.0	0.0052460707	0.040718578	0.006625494	0.009112913	0.06082353	0.039713092	0.06184354	0.006897374	0.044424016	0.013485336
0.0	0.005246033	0.04059391	0.006553102	0.009076494	0.061166152	0.039748732	0.061761353	0.006907684	0.044267762	0.01353502
0.0	0.00524308	0.040623877	0.006647892	0.009157345	0.060610924	0.039855376	0.06204256	0.006923632	0.04450334	0.013555681
0.0	0.0052437414	0.04118001	0.006703333	0.00916453	0.060822006	0.040034365	0.06298147	0.006922262	0.04455158	0.013571542
0.0	0.005775154	0.036657456	0.008883396	0.012555185	0.44369835	0.011611216	0.011068866	0.018183755	0.05217045	0.011398296
0.0	0.0057855407	0.03693206	0.008861319	0.012558413	0.44279647	0.011656905	0.011110156	0.018158717	0.052239772	0.011432493
0.0	0.0057962523	0.036671873	0.008787877	0.012599326	0.4450922	0.011643981	0.010927583	0.018202646	0.05212561	0.011372281
0.0	0.0057836645	0.036466964	0.008813649	0.012587231	0.44506404	0.011610061	0.010895373	0.018096827	0.051861104	0.01139388
0.0	0.0057902327	0.03653099	0.008784206	0.012574537	0.44499832	0.011625233	0.011036021	0.018180765	0.05206999	0.011440816
0.0	0.005826657	0.036901947	0.008878494	0.01269625	0.44478256	0.011692188	0.01102517	0.01822165	0.052333694	0.01150277
0.0	0.00575887	0.037068713	0.008886344	0.012610366	0.4439879	0.011657593	0.0111362925	0.018203966	0.05212468	0.0114537245
0.0	0.005761104	0.036844693	0.008818704	0.012601041	0.44385448	0.0116677815	0.0110631	0.01818355	0.052222416	0.011458913
0.0	0.004155291	0.050002065	0.011163135	0.009375631	0.10624853	0.024344355	0.07394272	0.009374448	0.036919102	0.019985367
0.0	0.00523952	0.013840706	0.006623777	0.009878312	0.29320925	0.014110973	0.05117821	0.009424214	0.09426713	0.016929073
0.0	0.0052457815	0.013867984	0.0065789428	0.009855941	0.29156503	0.014177144	0.050718483	0.0093951505	0.09435122	0.016928589
0.0	0.005240201	0.013787959	0.0066278605	0.009902153	0.29264486	0.014221964	0.050574493	0.009448064	0.09441465	0.016885465
0.0	0.0052350583	0.0138518475	0.0066865487	0.009919034	0.29314706	0.01419176	0.050015803	0.009424833	0.09429563	0.016935501
0.0	0.005240616	0.013822228	0.0066349404	0.009873938	0.2924307	0.014244437	0.050779242	0.009418411	0.09411989	0.016980605
0.0	0.005256904	0.013705454	0.006656027	0.0099275	0.29358774	0.0141809285	0.050655156	0.009374851	0.09424211	0.01701181
0.0	0.005225712	0.01392783	0.0067148674	0.0099223275	0.29244444	0.014218294	0.05164528	0.009423497	0.09419092	0.016991697
0.0	0.003925239	0.19698147	0.0051147332	0.017812112	0.13607122	0.016934985	0.021337941	0.010768433	0.040341683	0.00924409
0.0	0.003922991	0.19750512	0.0050915796	0.017732976	0.13539661	0.016859159	0.021325001	0.010743278	0.040302888	0.009223535
0.0	0.0039323485	0.19639234	0.0051171556	0.017787404	0.13594793	0.016945094	0.021254824	0.010755864	0.040437713	0.009249839
0.0	0.003923047	0.19812477	0.0051252996	0.017834207	0.13677451	0.016992675	0.021190887	0.010785616	0.040423382	0.009247436
0.0	0.003920201	0.19690463	0.005104134	0.017794194	0.13591611	0.016927041	0.021190532	0.010775461	0.040158045	0.0091976775
0.0	0.003915428	0.19760025	0.0051338505	0.017870627	0.13514973	0.016903348	0.021354917	0.0107821915	0.040395834	0.0091819605
0.0	0.00872705	0.018881131	0.005205685	0.011110041	0.5473004	0.108592175	0.01568106	0.023162013	0.025408793	0.012994956
0.0	0.008759855	0.018904978	0.005128534	0.011088551	0.5492389	0.10817828	0.015652632	0.023142526	0.025459697	0.012928667
0.0	0.008759769	0.018873934	0.005100121	0.011103662	0.547454	0.1078447	0.015501507	0.023155617	0.025463037	0.012966736
0.0	0.008740949	0.018980568	0.0051574893	0.011096852	0.5488396	0.108302966	0.015333949	0.023120169	0.025478506	0.012917833
0.0	0.008764055	0.018811766	0.005099088	0.011058312	0.54865485	0.10808415	0.015356752	0.02309526	0.025329499	0.012918363
0.0	0.008764254	0.018776381	0.005204154	0.011099981	0.5499034	0.10856458	0.015696436	0.023173086	0.025487589	0.012971088
0.0	0.008731234	0.01901542	0.0051910006	0.011116146	0.54923725	0.108601406	0.01579054	0.023155907	0.025473405	0.012955628
0.0	0.0058649327	0.04968158	0.0059957383	0.0074145575	0.5783189	0.049759783	0.01089471	0.01565643	0.05277781	0.0071303863
0.0	0.005840747	0.049862426	0.006035104	0.007393668	0.5746676	0.04969892	0.011075403	0.01565292	0.052842	0.007130767
0.0	0.0058592246	0.049885876	0.0060396567	0.0074174926	0.576286	0.04966472	0.010994152	0.015682422	0.05293105	0.0071147564
0.0	0.0058175214	0.050435007	0.0060675098	0.0074154846	0.57728237	0.04996534	0.0109729925	0.015676247	0.052892257	0.0071315337
0.0	0.0058294195	0.04978994	0.006026832	0.0074035926	0.5764608	0.049552448	0.011050143	0.015675616	0.05266769	0.0071309423
0.0	0.0058184643	0.04986954	0.006084079	0.0073962687	0.57564354	0.049637184	0.011149874	0.015717594	0.052698843	0.007147887
0.0	0.0058481526	0.05047949	0.0061026416	0.0074803974	0.5779965	0.049952347	0.011160531	0.01571111	0.053012606	0.007162649
0.0	0.0039071073	0.028674535	0.023475617	0.013710018	0.2400956	0.031726297	0.024738677	0.018683244	0.024448251	0.011782933
0.0	0.004447725	0.592906	0.37577733	0.03536296	0.44684902	0.45938846	0.5382816	0.034359884	0.06806841	0.044763498
0.0	0.583256	0.5953021	0.5907158	0.5822122	0.5773491	0.5869056	0.5905048	0.598285	0.5899282	0.594408
0.0	0.56900775	0.57599205	0.58393484	0.56776595	0.55563617	0.5765091	0.5701169	0.5894108	0.5821686	0.5795393
0.0	0.5681773	0.5750275	0.5838091	0.5668793	0.5529693	0.5732072	0.5682983	0.58880657	0.5821095	0.5810066
0.0	0.56867814	0.57495445	0.586066	0.56685466	0.55327106	0.5739574	0.56854093	0.58923787	0.5829419	0.58156633
0.0	0.5696831	0.5747322	0.5867291	0.56916726	0.55408365	0.57597023	0.56913185	0.59012955	0.5829697	0.581912
0.0	0.570545	0.5779779	0.58490735	0.567915	0.5510128	0.57608575	0.5718277	0.59024143	0.58237964	0.58327097
0.0	0.56863534	0.5752988	0.5842642	0.56757885	0.5531438	0.5738249	0.57012266	0.58958596	0.58183676	0.5804265
0.0	0.5696266	0.5782298	0.5819417	0.56831545	0.55854315	0.5741238	0.56982386	0.5896901	0.5818704	0.581119
0.0	0.5711383	0.5822108	0.5849153	0.57332873	0.561695	0.5791077	0.57634664	0.592032	0.5831434	0.58254004
0.0	0.5817784	0.59494215	0.5893571	0.5797772	0.5756218	0.5865441	0.58817726	0.5986563	0.58912563	0.592722
0.0	0.5676832	0.57421285	0.584514	0.5667774	0.5511328	0.5727804	0.56998944	0.5896793	0.581329	0.5799297
0.0	0.5670022	0.57257354	0.5864518	0.56682783	0.55106694	0.5724963	0.5697905	0.5880463	0.5808175	0.5803603
0.0	0.57051647	0.5807229	0.5870401	0.5699296	0.5642173	0.58039325	0.576338	0.5912725	0.58516365	0.5831546
0.0	0.56816244	0.5744578	0.5858207	0.56720775	0.5554959	0.5749707	0.56945086	0.5899564	0.5822867	0.5808244
0.0	0.58738923	0.601875	0.5935076	0.58822227	0.5884069	0.5929662	0.5983984	0.6029133	0.5926743	0.5987164
0.0	0.5667369	0.5752107	0.5848453	0.5667469	0.55430615	0.5737512	0.56884396	0.58913976	0.5821215	0.5805719
0.0	0.58815813	0.6023371	0.59434605	0.588003	0.5891338	0.5948193	0.59839237	0.6034763	0.5931622	0.5981546
0.0	0.588003	0.6022346	0.594276	0.58778375	0.58903074	0.5948758	0.5989037	0.60351974	0.59300846	0.59843475
0.0	0.57108945	0.5816956	0.5849093	0.56869996	0.5632985	0.5785714	0.57615423	0.5914687	0.584769	0.5828578
0.0	0.56870246	0.57881224	0.5857842	0.5677957	0.5539297	0.5748081	0.5694687	0.5898219	0.582718	0.5825572
0.0	0.57071954	0.5779652	0.5856345	0.5681514	0.5558679	0.57590467	0.56874824	0.5907849	0.58288246	0.58291584
0.0	0.56699145	0.5740377	0.5856055	0.5665699	0.55232525	0.5735	0.5708421	0.5892234	0.5820986	0.58023673
0.0	0.56769097	0.5747788	0.58586466	0.5670768	0.55590695	0.5740719	0.57240564	0.5901618	0.5816361	0.58058184
0.0	0.5675412	0.574351	0.5853229	0.56572205	0.5533609	0.57490623	0.5704311	0.589483	0.581956	0.5812506
0.0	0.56942767	0.5813046	0.58697593	0.5685351	0.56305957	0.5788184	0.57592976	0.59117776	0.58409935	0.5817938
0.0	0.5679752	0.5736441	0.58480436	0.565505	0.55403847	0.57397306	0.57030845	0.5897935	0.5815454	0.5807448
0.0	0.5843333	0.5962426	0.5916945	0.5831036	0.58090603	0.5885956	0.5891319	0.5997919	0.5906229	0.5952211
0.0	0.0048462055	0.022709586	0.012254197	0.019178115	0.12661456	0.36783653	0.24017406	0.015383763	0.0922749	0.022025535
0.0	0.5845905	0.5956827	0.58927226	0.58640856	0.57806736	0.5858994	0.58882713	0.59992164	0.5902506	0.5933879
0.0	0.58226985	0.5919474	0.58856106	0.5818801	0.051012676	0.01863017	0.5873523	0.5982872	0.5892727	0.5931638
0.0	0.5712894	0.58229774	0.5833013	0.57336473	0.55986804	0.57635605	0.5735319	0.5915294	0.58363754	0.5814827
0.0	0.58313406	0.59146243	0.5909185	0.5808326	0.57814544	0.58609265	0.58911914	0.5989046	0.58999914	0.5941834
0.0	0.5691614	0.5783231	0.58588624	0.566304	0.55298436	0.57394564	0.5703343	0.58915555	0.58206284	0.5813362
0.0	0.5708926	0.5762374	0.5846781	0.5682331	0.5558691	0.5742077	0.5721445	0.5907627	0.58290905	0.5834395
0.0	0.58197457	0.5934424	0.5897865	0.582076	0.57595706	0.58569336	0.5873676	0.5985279	0.5894145	0.5944963
0.0	0.58206224	0.5941617	0.58929753	0.5820353	0.5762757	0.5855698	0.5871372	0.59847194	0.5897513	0.59392864
0.0	0.5709263	0.5819916	0.58517414	0.5696813	0.56147206	0.5797063	0.57674575	0.5919728	0.5846227	0.5826103
0.0	0.585749	0.5992445	0.5937362	0.58386683	0.58356565	0.592487	0.59461546	0.6014696	0.5919896	0.5978257
0.0	0.58836216	0.6026173	0.5933913	0.58819765	0.5879866	0.59351164	0.59420997	0.60347813	0.59228086	0.59788
0.0	0.5710558	0.5772239	0.58806986	0.5689992	0.55601513	0.5756595	0.57218605	0.59089184	0.5840612	0.582747
0.0	0.5704808	0.57932	0.58522314	0.5679774	0.55464	0.574323	0.56827116	0.59024024	0.58117676	0.58137506
0.0	0.58325464	0.5977668	0.5915404	0.58380085	0.58464396	0.5889145	0.59430164	0.5997196	0.59162825	0.5946526
0.0	0.5735857	0.5824626	0.5845659	0.57303405	0.561528	0.5823125	0.5773032	0.5939942	0.58447254	0.5865565
0.0	0.5721698	0.5771977	0.58670914	0.56832665	0.55659205	0.5758613	0.57673985	0.5912256	0.5840166	0.5841365
0.0	0.5686715	0.5759949	0.58446705	0.5666387	0.55387783	0.5753	0.57029504	0.588693	0.58086973	0.5802259
0.0	0.5885976	0.6019572	0.5947485	0.5884707	0.58891684	0.5940805	0.5988016	0.6033541	0.593389	0.59826
0.0	0.58744854	0.60028887	0.5922569	0.5864659	0.5847368	0.5913296	0.59541374	0.60248405	0.59175736	0.59750605
0.0	0.5676266	0.5739362	0.5837211	0.56660116	0.55294573	0.5734595	0.56796783	0.5896752	0.58146286	0.58109623
0.0	0.58775485	0.5999167	0.594264	0.5868819	0.58561957	0.59300894	0.59705395	0.60306746	0.59223783	0.5980942
0.0	0.5886576	0.6023272	0.5950117	0.5885013	0.5890047	0.5939345	0.5987728	0.60338765	0.5934607	0.59893185
0.0	0.5694795	0.5773069	0.5864667	0.56851655	0.5545948	0.5760131	0.5712086	0.59106404	0.5831802	0.58168983
0.0	0.58696204	0.6002561	0.5935676	0.58370215	0.5856231	0.5926793	0.5962258	0.60230434	0.592155	0.5980025
0.0	0.5687564	0.5765188	0.5863346	0.56584364	0.55413926	0.5743511	0.5656551	0.5901387	0.5823104	0.58182544
0.0	0.56768644	0.5768335	0.58520484	0.5659734	0.5576208	0.5769167	0.5682463	0.59025633	0.5828316	0.5802555
0.0	0.58780336	0.60233986	0.5947966	0.5874949	0.58736044	0.5935478	0.59882593	0.60311174	0.59346795	0.5987282
0.0	0.56951123	0.5782875	0.5866111	0.56693125	0.55360687	0.5752715	0.5711217	0.5894128	0.5835002	0.5826995
0.0	0.5684539	0.5734569	0.584615	0.5670882	0.55317014	0.5739824	0.5700571	0.5899381	0.5819594	0.5822551
[truncated: 18,642 more rows]
