# Supplementary material for: Teasing out missing reactions in genome-scale metabolic networks through hypergraph learning
Source: Nat Commun. 2023 Apr 25;14:2375. doi: 10.1038/s41467-023-38110-7 (PMC10130184; doi:10.1038/s41467-023-38110-7)
Supplement: Supplementary file 4 — Source Data [file 41467_2023_38110_MOESM4_ESM.zip › Source Data/Figure 2/j-m/iECABU_c1320_cheshire.csv]

	0	0.1	0.1.1	0.1.1.1	0.1.1.1.1	0.1.1.1.1.1	0.1.1.1.1.1.1	0.1.1.1.1.1.1.1	0.1.1.1.1.1.1.1.1	0
1.0	0.7781387	0.9990005	0.9506147	0.5918489	0.91859907	0.60377216	0.9988869	0.9965071	0.9995809	0.9968508
1.0	0.9814912	0.056465488	0.9943762	0.9999027	0.9853028	0.9971494	0.7908007	0.995146	0.9977671	0.10894602
1.0	0.0029939802	0.9998468	0.9994236	0.9991418	0.99910766	0.5251869	0.9633239	0.9729465	0.98565936	0.99664056
1.0	0.20545363	0.99964917	0.9992119	0.99397224	0.9988166	0.008321144	0.8568923	0.9980615	0.0019133041	0.9975146
1.0	0.99924576	0.99837154	0.99960095	0.97627777	0.9420222	0.94991004	0.9921246	0.998574	0.0069647552	0.996029
1.0	0.99973744	0.99757665	0.33363238	0.63273346	0.9993187	0.9966079	0.98403925	0.96395063	0.9622424	0.9940282
1.0	0.92537934	0.9840041	0.17796563	0.99799097	0.9994155	0.9925851	0.989481	0.9993801	0.9945868	0.43042752
1.0	0.99977285	0.9993863	0.7654966	0.6493725	0.99959904	0.008238661	0.0044807335	0.027621914	0.999783	0.99557495
1.0	0.4392484	0.9704897	0.5315593	0.99901366	0.08322661	0.9925499	0.9633239	0.9995338	0.99968755	0.98792845
1.0	0.9917583	0.9110695	0.9996536	0.80529684	0.9994814	0.92488706	0.9864341	0.9979578	0.999592	0.9823646
1.0	0.01283741	0.98702115	0.46251467	0.00063596177	0.99239385	0.4315009	0.6463639	0.99959224	0.9982595	0.14812489
1.0	0.4131187	0.9994979	0.99973255	0.99863786	0.53886425	0.9972023	0.946372	0.012998003	0.7996262	0.9823646
1.0	0.9651701	0.99998546	0.9994809	0.9853404	0.030727375	0.9019649	0.22119421	0.99607253	0.9987224	0.9963104
1.0	0.13688023	0.9973115	0.9927833	0.051722765	0.036083534	0.99943334	0.9957216	0.9992525	0.99051124	0.9985147
1.0	0.99832743	0.999571	0.9557489	0.699097	0.99988365	0.99877423	0.92535615	0.99972624	0.9924038	0.97503734
1.0	0.9977864	0.014580934	0.99982554	0.9891188	0.6988212	0.784676	0.94334215	0.6419242	0.997572	0.21876293
1.0	0.99979943	0.08062988	0.6586721	0.93237764	0.975545	0.9996525	0.0077710333	0.99566084	0.9871607	0.9999678
1.0	0.99991596	0.9996444	0.112358205	0.6592694	0.9993389	0.99216205	0.9905008	0.88815415	0.8082175	0.11696315
1.0	0.029671635	0.9725709	0.9827308	0.9945431	0.998749	0.9991165	0.9995523	0.632332	0.98660827	0.91667783
1.0	0.9994499	0.99314296	0.9991498	0.98220736	0.0262973	0.99996567	0.79993933	0.9955525	0.25513336	0.98256415
1.0	0.19980697	0.97503906	0.045808226	0.25031132	0.99953127	0.9914561	0.6691604	0.99428916	0.07640468	0.99886024
1.0	0.9965029	0.9704897	0.5431412	0.7179521	0.8293252	0.9996258	0.9895782	0.97827303	0.9987268	0.20414892
1.0	0.98794144	0.5169195	0.9982894	0.6308964	0.9998467	0.9932546	0.9927769	0.98888564	0.87719035	0.9769208
1.0	0.5242965	0.99887973	0.99911326	0.0008495026	0.88389826	0.06993493	0.9980326	0.9986314	0.831065	0.9495226
1.0	0.9978483	0.97163063	0.9997905	0.99239093	0.9693057	0.99848455	0.6167258	0.044139232	0.9998493	0.01674114
1.0	0.99975187	0.97451097	0.99880624	0.9956558	0.0013765731	0.996757	0.9607484	0.9999689	0.9944807	0.36004817
1.0	0.9213415	0.9991198	0.9933229	0.9903605	0.9194033	0.9905405	0.99965	0.9997867	0.97931004	0.6027657
1.0	0.9916436	0.998727	0.99935013	0.99063677	0.9996032	0.95634687	0.9864417	0.9998741	0.998539	0.99410146
1.0	0.9997434	0.99102354	0.23841394	0.85881484	0.999065	0.9858628	0.9106453	0.9982405	0.9970667	0.9948283
1.0	0.93809384	0.9866708	0.99653316	0.9697473	0.56712914	0.00067269895	0.9907318	0.9999882	0.59468496	0.15367965
1.0	0.99992335	0.0068891416	0.97347856	0.53104377	0.00173119	0.5233006	0.9997639	0.9998702	0.99168867	0.9970072
1.0	0.983402	0.99463505	0.9977062	0.99569464	0.67949116	0.9493203	0.00034605063	0.9652525	0.9455957	0.99064165
1.0	0.9875124	0.26772594	0.012503757	0.9997818	0.9816359	0.999302	0.9973546	0.9996351	0.44188073	0.9941255
1.0	0.99128693	0.9953289	0.8374935	0.99763525	0.9961308	0.9998503	0.7478828	0.9985385	0.001204638	0.9943667
1.0	0.99846715	0.99928766	0.9989759	0.98072195	0.9996165	0.99849594	0.99506664	0.99923193	0.67376465	0.9986193
1.0	0.99582905	0.9993237	0.9944548	0.98912126	0.9998167	0.9986852	0.9714253	0.9997775	0.9989208	0.9993536
1.0	0.7889282	0.9788592	0.9995933	0.9702426	0.5740967	0.8628037	0.2528226	0.3597043	0.9989041	0.989325
1.0	0.9877224	0.9334052	0.99957997	0.25175565	0.7548478	0.99934405	0.9865155	0.40963855	0.22174382	0.9829192
1.0	0.99933463	0.0067566116	0.9769571	0.98491305	0.96413857	0.9983423	0.9731872	0.99917054	0.99938416	0.9984156
1.0	0.9998803	0.05227439	0.9999269	0.9961098	0.99817	0.99503016	0.8649356	0.9998839	0.9946302	0.2817271
1.0	0.9312213	0.99772984	0.034775097	0.99931896	0.9996306	0.018457474	0.99775094	0.1747825	0.74796367	0.9991406
1.0	0.96304286	0.99214727	0.31158468	0.98002106	0.9977406	0.058458515	0.9291781	0.99761707	0.5655565	0.9801082
1.0	0.087608956	0.99919814	0.0013684644	0.99352735	0.032284167	0.99996996	0.13964711	0.99990964	0.9993339	0.99910766
1.0	0.998985	0.77336144	0.21998207	0.66761976	0.45986757	0.9971142	0.020909347	0.98782057	0.99756974	0.9993123
1.0	0.9953839	0.0005613321	0.9998325	0.9899026	0.08474331	0.8195616	0.5885182	0.9987991	0.9940965	0.99945647
1.0	0.99870646	0.9955955	0.9997662	0.17577977	0.5858063	0.8397674	0.9939476	0.99964666	0.9979631	0.10220836
1.0	0.99967027	0.7029084	0.9998336	0.99897563	0.9996227	0.4482719	0.9726222	0.9979042	0.9026636	0.04579372
1.0	0.98482484	0.99769044	0.9999038	0.99559575	0.99964666	0.9470622	0.9633239	0.99976915	0.9760311	0.6861922
1.0	0.9977659	0.9996203	0.98400176	0.32738483	0.9452265	0.9909463	0.98498005	0.9997372	0.99998724	0.99840623
1.0	0.99741626	0.997291	0.99983704	0.9510116	0.9789488	0.9987613	0.037718963	0.99941576	0.99882597	0.95476604
1.0	0.062271547	0.00010369519	0.9997328	0.99295795	0.99989545	0.9204147	0.9910573	0.9992902	0.9986873	0.92627585
1.0	0.95925266	0.99922574	0.99906653	0.9841335	0.9987379	0.00030777682	0.9494063	0.9975897	0.89872074	0.98632437
1.0	0.9975841	0.9967102	0.6693816	0.9952695	0.9397776	0.97205645	0.9847933	0.99983215	0.9999876	0.9988857
1.0	0.9979961	0.020595701	0.9983809	0.0009147196	0.9997638	0.999747	0.99911803	0.9989705	0.99716115	0.1730447
1.0	0.012576976	0.99614185	0.729359	0.1405775	0.9984445	0.18851835	0.9633239	0.9982235	0.99980956	0.99800605
1.0	0.997894	0.9977793	0.99956554	0.99430025	0.9730426	0.9998317	0.3784852	0.094068415	0.9025165	0.9849102
1.0	0.9997385	0.064149454	0.9691084	0.9990325	0.9995516	0.007932311	0.99451506	0.9998042	0.3297102	0.96810216
1.0	0.99787056	0.9991417	0.9946997	0.99952817	0.99916875	0.9948185	0.9857261	0.84752196	0.9936081	0.9979786
1.0	0.9996481	0.9999167	0.9995189	0.99433255	0.99921143	0.9989497	0.4707564	0.9904631	0.69908416	0.9145975
1.0	0.9994134	0.88988477	0.9998235	0.93403715	0.9996531	0.97997653	0.99527895	0.99975914	0.99127114	0.992176
1.0	0.98566705	0.99189866	0.96787137	0.98881257	0.98195225	0.9684936	0.99423707	0.886791	0.88258123	0.99585295
1.0	0.9855377	0.9992632	0.9990563	0.9368048	0.22686265	0.9831941	0.061277863	0.99728537	0.9997869	0.99522734
1.0	0.99898547	0.9929194	0.99533457	0.9992085	0.9992957	0.0029979255	0.9655595	0.9999628	0.99987125	0.42965376
1.0	0.999635	0.99702233	0.98259854	0.00017299561	0.9978921	0.8322927	0.9456513	0.99928516	0.9979395	0.9070051
1.0	0.18586513	0.99950385	0.9997961	0.99481094	0.9962864	0.9967025	0.9990088	0.9663182	0.9998111	0.6558754
1.0	0.99793756	0.9966338	0.9537957	0.9973316	0.9024214	0.41882482	0.99717027	0.06795763	0.8983847	0.99544513
1.0	0.7432655	0.22224097	0.7865782	0.945625	0.9835791	0.9998461	0.0010660427	0.9998553	0.9981622	0.9946209
1.0	0.97059894	0.99923944	0.999172	0.9950707	0.9690233	0.9999025	0.99881965	0.99858534	0.9333932	0.9993031
1.0	0.9985863	0.20837307	0.9999459	0.9054505	0.9982449	0.9932054	0.9528781	0.9990368	0.13270682	0.9823646
1.0	0.9992643	0.9966325	0.9827308	0.98905027	0.82445985	0.9068503	0.993651	0.9998233	0.41948473	0.9932268
1.0	0.98896396	0.9935168	0.9988932	0.1683261	0.97976273	0.9496096	0.0011199467	0.7107353	0.77213454	0.33284864
1.0	0.9989605	0.114957385	0.0005164197	0.99951077	0.00090941635	0.99603075	0.0060764714	0.9993309	0.0037475564	0.99657357
1.0	0.97784084	0.9991123	0.99750644	0.434391	0.9930027	0.9990933	0.9633239	0.9991641	0.55193776	0.9875924
1.0	0.9998197	0.99018914	0.9957969	0.9963601	0.8912068	0.99731123	0.040544108	0.9943914	0.98877233	0.9980567
1.0	0.9708765	0.99753904	0.9998024	0.9992648	0.9858241	0.9442337	0.9991736	0.07524441	0.99892765	0.99539304
1.0	0.9928647	0.9911662	0.9587249	0.9675408	0.2262033	0.9965545	0.3450643	0.9988803	0.9546598	0.99683434
1.0	0.00059341564	0.44216773	0.99994755	0.08383009	0.023226293	0.24626027	0.99556327	0.99949265	0.98565936	0.9988319
1.0	0.9982457	0.9919437	0.9998869	0.0024015596	0.91501963	0.9954845	0.99865794	0.9997002	0.9988481	0.6865856
1.0	0.99828076	0.9997265	0.665522	0.9999137	0.99963486	0.9989235	0.9987902	0.9997528	0.99874663	0.9927239
1.0	0.9972107	0.990226	0.9960807	0.96473086	0.9803243	0.99872416	0.9952903	0.9970354	0.9979505	0.99989593
1.0	0.998596	0.9954756	0.99712306	0.99922955	0.8055195	0.9753752	0.14057526	0.03585451	0.99762934	0.98699075
1.0	0.99789715	0.9704897	0.00748843	0.99847394	0.999665	0.49209467	0.8691182	0.9995696	0.9999223	0.9940106
1.0	0.12547058	0.99585354	0.99208975	0.9813098	0.6968513	0.97203934	0.5627322	0.6921455	0.95502794	0.9657092
1.0	0.99998176	0.09350625	0.9996556	0.011774091	0.9622322	0.98979723	0.9818555	0.9971405	0.97552526	0.97590387
1.0	0.9995048	0.954989	0.999595	0.9902165	0.9995641	0.9742664	0.9995616	0.7188535	0.9999311	0.9124061
1.0	0.017138924	0.999964	0.9996563	0.056866102	0.999316	0.9712026	0.9992943	0.9949869	0.9999901	0.98896873
1.0	0.9985858	0.9992144	0.11122834	0.95080775	0.23709479	0.0080995625	0.9930085	0.9714499	0.9375408	0.9998573
1.0	0.9976084	0.99866986	0.8826624	0.0007057522	0.002052952	0.28878883	0.9998889	0.9992495	0.9989887	0.0038301977
1.0	0.9998529	0.9807413	0.90105057	0.9996309	0.99963105	0.87940717	0.97425044	0.99990964	0.9996774	0.9984127
1.0	0.99764204	0.011613825	0.9681263	0.04490183	0.9995011	0.99970204	0.99936134	0.9990094	0.98783594	0.9266386
1.0	0.99831855	0.9704897	0.99929667	0.98881257	0.97436225	0.99763083	0.98791075	0.020671293	0.99997747	0.9993819
1.0	0.99944836	0.9948665	0.99999356	0.92093253	0.9868863	0.98986477	0.9740104	0.98920923	0.9997991	0.99679726
1.0	0.98566705	0.60457337	0.9999919	0.8832118	0.03861448	0.98702395	0.7881275	0.7294121	0.99840015	0.99868435
1.0	0.9991559	0.61005163	0.9986066	0.9976236	0.9985832	0.9998203	0.9994461	0.9984108	0.7702444	0.98636067
1.0	0.9509952	0.9997285	0.9986916	0.99993324	0.9994424	0.99307513	0.027764836	0.84770304	0.7900639	0.752961
1.0	0.9998479	0.07569206	0.18548383	0.6924693	0.8997802	0.9509147	0.6577363	0.99981207	0.9557429	0.93615323
1.0	0.9996793	0.5412454	0.99857163	0.9964425	0.99189997	0.0010425608	0.99154365	0.99962986	0.8980578	0.99635893
1.0	0.025732033	0.99910957	0.99997616	0.96358114	0.9980406	0.9987639	0.017618027	0.21262307	0.99979657	0.9980755
1.0	0.9683027	0.5785637	0.99964666	0.026611222	0.7207371	0.9481384	0.99804354	0.029086225	0.9892587	0.99892265
1.0	0.5697535	0.96373457	0.9889614	0.65203106	0.99744284	0.9990747	0.7075234	0.9995989	0.8539933	0.98416626
1.0	0.9940043	0.92224735	0.99999225	0.9890504	0.99970895	0.12466553	0.999233	0.99702734	0.78708124	0.98947597
1.0	0.9453543	0.9993231	0.9999088	0.043296035	0.9165571	0.9966474	0.0030208388	0.98288006	0.9997137	0.9993236
1.0	0.99887425	0.16346359	0.9998987	0.9994875	0.007834955	0.12442284	0.55835825	0.9997284	0.9998492	0.9768907
1.0	0.98431474	0.4262923	0.9988702	0.0066454425	0.9602695	0.99798226	0.9960522	0.9987515	0.98494047	0.9979832
1.0	0.99526817	0.9978264	0.9999403	0.6841704	0.99959296	0.11588707	0.9994485	0.0028932667	0.99766445	0.10702057
1.0	0.9966679	0.94250834	0.99976605	0.87384564	0.9982829	0.26236153	0.9458582	0.5580152	0.9995259	0.9489709
1.0	0.999718	0.9929369	0.9993981	0.0016479571	0.0054350332	0.97203934	0.6457647	0.999759	0.798284	0.8562647
1.0	0.99820554	0.9982432	0.99971396	0.93174	0.9744566	0.9882338	0.6582222	0.9832282	0.8656361	0.00038403188
1.0	0.18515792	0.31026113	0.99656254	0.8686672	0.9638432	0.68360204	0.95511264	0.99955136	0.9999021	0.0018875926
1.0	0.9996934	0.09952291	0.002704055	0.99800676	0.5083094	0.0060996544	0.99871707	0.9998635	0.99862087	0.95126665
1.0	0.19604704	0.75340253	0.999992	0.9855409	0.9981267	0.9936504	0.9810494	0.9996383	0.9979602	0.99842
1.0	0.0064583444	0.976546	0.99263257	0.9960498	0.45280516	0.9948749	0.9463486	0.087154016	0.9983499	0.3999531
1.0	0.999665	0.9868825	0.9950147	0.99819714	0.966691	0.9943394	0.002194282	0.99999416	0.9997956	0.9882967
1.0	0.3317764	0.99741626	0.999482	0.99855465	0.99584395	0.99982685	0.9902976	0.99998593	0.9922376	0.36982408
1.0	0.8774374	0.05866641	0.9827308	0.9983026	0.99746037	0.7621839	0.12603638	0.23623686	0.0028171516	0.8936926
1.0	0.9904694	0.9858527	0.9995493	0.9931572	0.22605768	0.8264135	0.9985671	0.9996106	0.03640683	0.99574846
1.0	0.9973642	0.0046864753	0.06167367	0.9986224	0.003602557	0.99854654	0.9992723	0.99794537	0.99305975	0.027040428
1.0	0.9755279	0.99906594	0.9996908	0.99492997	0.9970186	0.9994301	0.8835845	0.013259493	0.59723246	0.99818844
1.0	0.99828196	0.99677	0.9654537	0.031664018	0.071887285	0.99794227	0.018059347	0.99985206	0.99977034	0.98547584
1.0	0.967032	0.99901986	0.88065475	0.9925161	0.9739285	0.22497353	0.99834454	0.9997025	0.99052596	0.98990357
1.0	0.9995691	0.99922717	0.9453085	0.9938121	0.05344372	0.9995384	0.61866593	0.91536057	0.99982184	0.9948278
1.0	0.99971086	0.78221387	0.3199309	0.9985696	0.9949399	0.98109597	0.030577568	0.74241954	0.99983203	0.9977295
1.0	0.38374242	0.9708273	0.9995658	0.99785525	0.13520832	0.9988355	0.9995442	0.99813217	0.9746064	0.98837864
1.0	0.98531806	0.9998838	0.99723023	0.08548518	0.99799454	0.96341956	0.99092567	0.53105277	0.99955326	0.8650763
1.0	0.999345	0.9992895	0.6763035	0.9471014	0.9998568	0.9618512	0.9904488	0.99936455	0.8212537	0.0024895237
1.0	0.9997876	0.99966085	0.9584298	0.9981159	0.99546885	0.9988759	0.9986926	0.999398	0.999684	0.9988986
1.0	0.9997608	0.9992415	0.99850357	0.9973621	0.99950683	0.49995792	0.5119763	0.999889	0.93974346	0.99615896
1.0	0.72501785	0.98059225	0.99995923	0.6610777	0.9855135	0.9749473	0.045840062	0.9998554	0.9987656	0.01760416
1.0	0.9820331	0.86489296	0.9994752	0.99926585	0.9998661	0.9999025	0.9991104	0.98989046	0.99985135	0.9944654
1.0	0.96965235	0.9690981	0.9794119	0.9973214	0.99961084	0.8405775	0.98783755	0.99822	0.99423087	0.9874851
1.0	0.99687946	0.5630508	0.9997571	0.996671	0.9994143	0.99253476	0.9972588	0.9988288	0.99519944	0.12491396
1.0	0.98566705	0.9260133	0.92924553	0.7423781	0.9757264	0.9484231	0.99890864	0.9999683	0.9997738	0.6610979
1.0	0.98013055	0.000362984	0.9993488	0.6392214	0.99968493	0.9978242	0.9897714	0.9984762	0.9976407	0.99994314
1.0	0.21638222	0.9692842	0.99726856	0.0014653535	0.81395525	0.6251083	0.99930394	0.9991873	0.9994779	0.08563837
1.0	0.99882764	0.055798203	0.9989691	0.99291444	0.99670947	0.5156123	0.015875721	0.95123136	0.89934325	0.9974153
1.0	0.8250373	0.99958795	0.99307764	0.9991341	0.4484925	0.6060663	0.9990244	0.9963044	0.96068037	0.25573787
1.0	0.9995283	0.9984653	0.9993187	0.9989681	0.98195225	0.9934354	0.98898834	0.9837564	0.89787024	0.99918765
1.0	0.9816908	0.986968	0.99773175	0.003733075	0.9772291	0.6468688	0.9763876	0.9985108	0.9988618	0.98106384
1.0	0.99836916	0.9810095	0.999617	0.8285684	0.9982223	0.9931971	0.8210887	0.87074155	0.99830675	0.6605813
1.0	0.99954104	0.9987431	0.9917086	0.9763982	0.9983064	0.998536	0.98922324	0.999466	0.9997062	0.9945623
1.0	0.92979825	0.99945277	0.9943163	0.9699071	0.33973154	0.7612174	0.435242	0.40674454	0.9978933	0.93860716
1.0	0.8616215	0.97503906	0.9998467	0.9982551	0.34936073	0.9961267	0.9999256	0.04396159	0.9976708	0.99929
1.0	0.9996697	0.99949193	0.075491935	0.99796283	0.45254332	0.024851369	0.024236733	0.3269007	0.9977836	0.9992811
1.0	0.043969877	0.99929345	0.23376733	0.987473	0.99979216	0.95833683	0.9767047	0.9980221	0.9976775	0.8965028
1.0	0.99183196	0.07723019	0.9814274	0.9978027	0.9128995	0.9825586	0.7256676	0.9997744	0.9928155	0.99910897
1.0	0.94800764	0.9858087	0.9996106	0.99561054	0.99944156	0.99260384	0.99989927	0.9994222	0.9997969	0.3318875
1.0	0.3165427	0.99674785	0.9998976	0.9984908	0.9652385	0.951548	0.9995933	0.9982039	0.9977233	0.99553716
1.0	0.9941366	0.9993481	0.9827308	0.98824584	0.99602926	0.99972636	0.9606148	0.983107	0.9937953	0.8381857
1.0	0.999658	0.98356885	0.99988484	0.9908727	0.98244345	0.9941843	0.6862756	0.99931073	0.7973646	0.99568176
1.0	0.99822575	0.9704897	0.9981591	0.9932615	0.99998474	0.48152736	0.99133426	0.9997429	0.9883674	0.99922407
1.0	0.99958557	0.9828688	0.9930351	0.99940467	0.99800795	0.9993857	0.06286566	0.99964416	0.99773455	0.9823646
1.0	0.99879336	0.95070034	0.9997694	0.34966606	0.9978683	0.9829198	0.9986842	0.99865353	0.99522567	0.9999778
1.0	0.98611045	0.99952054	0.9991911	0.99483055	0.99557626	0.93710774	0.9633239	0.99917346	0.0041368254	0.9989172
1.0	0.99702364	0.99915516	0.9989912	0.9979272	0.9994351	0.93148	0.9891873	0.9994671	0.836379	0.018044103
1.0	0.17656623	0.99916065	0.99874914	0.98881257	0.321801	0.99387956	0.09928632	0.99976546	0.99965334	0.19805604
1.0	0.32357678	0.9838418	0.99992406	0.99846506	0.99995995	0.0040675	0.95228064	0.9997694	0.99894434	0.21164882
1.0	0.99967873	0.99937564	0.37164673	0.99535877	0.99954224	0.98919594	0.9995198	0.9998456	0.9976974	0.92191905
1.0	0.98566705	0.99877864	0.75497127	0.99692494	0.0023496465	0.9341233	0.99918693	0.9996295	0.001981765	0.9876297
1.0	0.9890738	0.9704897	0.90756	0.9918297	0.9967409	0.98299545	0.4634566	0.9980155	0.9850846	0.5939218
1.0	0.9978393	0.8694204	0.9676088	0.53012735	0.9505799	0.9469531	0.15755928	0.90750897	0.9876381	0.99962723
1.0	0.99971586	0.04141426	0.99982774	0.013940778	0.7696227	0.6397361	0.12282426	0.99952626	0.997511	0.9974496
1.0	0.96666133	0.99922156	0.99912673	0.9992792	0.9822447	0.6339759	0.99915004	0.9999008	0.9970483	0.999311
1.0	0.99854654	0.81270653	0.99894434	0.9976432	0.9999888	0.83307725	0.95771503	0.005339382	0.9981077	0.99879956
1.0	0.99968004	0.99385744	0.99975246	0.9997212	0.99951625	0.9907092	0.99480575	0.95184284	0.99992836	0.99298793
1.0	0.9996388	0.9137027	0.9936215	0.9881345	0.99942577	0.9982134	0.7338273	0.035602923	0.89401025	0.99420905
1.0	0.21861964	0.9995586	0.9981133	0.80665237	0.6791743	0.9942959	0.9104123	0.008235876	0.9974476	0.9585606
1.0	0.9984047	0.99321586	0.9999683	0.9999386	0.99802667	0.9977908	0.9971048	0.9998254	0.9995254	0.38906312
1.0	0.9997322	0.4901719	0.9996013	0.9985415	0.99949944	0.9997249	0.9859745	0.015320943	0.9998227	0.99412787
1.0	0.99804115	0.9963399	0.58492696	0.9928704	0.9996911	0.9965816	0.99883085	0.07968611	0.9969379	0.9039177
1.0	0.99922097	0.7932883	0.99230146	0.7656395	0.054615144	0.9667586	0.9633239	0.9987116	0.99951935	0.9949812
1.0	0.79341346	0.9994399	0.9994728	0.014646336	0.99466455	0.97203934	0.99938905	0.17436498	0.12156064	0.99512994
1.0	0.99998426	0.36001307	0.99798113	0.69359785	0.19275345	0.99749786	0.004678642	0.99985325	0.99779236	0.9979551
1.0	0.2397672	0.35134447	0.95066714	0.99569774	0.35445887	0.99991333	0.9920665	0.9998424	0.9991177	0.9985092
1.0	0.25644368	0.99942493	0.99936503	0.99856526	0.12021152	0.99982244	0.9743235	0.107533514	0.9994659	0.9843513
1.0	0.95415974	0.9344889	0.6319223	0.99814737	0.20630689	0.9325802	0.013212329	0.9997998	0.025589008	0.99707115
1.0	0.999941	0.11183236	0.99963343	0.9911868	0.9996642	0.9903476	0.9419426	0.9999206	0.3453492	0.9823646
1.0	0.99878424	0.9865497	0.99933016	0.9993476	0.9967475	0.9691445	0.017511329	0.99981755	0.3222874	0.9997193
1.0	0.9999417	0.9934081	0.65112334	0.9970626	0.99985373	0.91111475	0.008771829	0.99986756	0.9975707	0.99565166
1.0	0.0027369915	0.23364337	0.9997764	0.30128285	0.9997974	0.17095155	0.9972934	0.99794537	0.9997644	0.99657214
1.0	0.9998356	0.99880314	0.87930876	0.9973814	0.98367834	0.9912395	0.46018666	0.012609124	0.98205596	0.99679536
1.0	0.99876785	0.97186375	0.016082376	0.5533481	0.998979	0.9868918	0.9943494	0.99995637	0.015329802	0.9956976
1.0	0.9978942	0.8070175	0.9928537	0.28462416	0.5014868	0.9911986	0.9909909	0.99986196	0.13671213	0.9998709
1.0	0.8769055	0.99930596	0.015003567	0.99690527	0.998771	0.98233414	0.99052376	0.94667804	0.99554044	0.99690455
1.0	0.38639367	0.016024515	0.7642918	0.7406601	0.30499014	0.9992213	0.9967435	0.99807847	0.9904845	0.97287107
1.0	0.99406755	0.9996743	0.9998259	0.9967026	0.9999182	0.99970335	0.9991025	0.050117016	0.9975889	0.99647117
1.0	0.998162	0.9995358	0.99426794	0.75083673	0.98226464	0.9952199	0.9477715	0.99991095	0.98874575	0.99502736
1.0	0.39998227	0.98269147	0.99991786	0.8569364	0.99982375	0.99221075	0.98992974	0.045742072	0.94616497	0.824572
1.0	0.9939903	0.9780381	0.999856	0.997361	0.9477855	0.0013330698	0.9622454	0.0045966883	0.9998031	0.92670095
1.0	0.99539727	0.9979359	0.028748402	0.9964038	0.98195225	0.99895906	0.9994572	0.99986124	0.99708444	0.99920124
1.0	0.99971014	0.9909208	0.9802183	0.0019016394	0.9985784	0.9938632	0.24688543	0.99899274	0.999801	0.99500895
1.0	0.9330202	0.9851217	0.30704147	0.9986268	0.99782395	0.95152336	0.98898166	0.99986553	0.9978321	0.9956638
1.0	0.99712354	0.9994466	0.9999789	0.029462747	0.99737453	0.42717797	0.142607	0.99794537	0.9971077	0.9593591
1.0	0.015893186	0.9208673	0.85264415	0.0025070189	0.99947995	0.9987564	0.028621022	0.6809029	0.98565936	0.99931586
1.0	0.9394286	0.9972256	0.103559166	0.99563193	0.9591422	0.88357544	0.8367204	0.99994373	0.9733122	0.26439855
1.0	0.9998938	0.9974433	0.94381195	0.20568724	0.9979358	0.0010634987	0.99981314	0.9998066	0.80779046	0.15053734
1.0	0.9996234	0.9999962	0.8666856	0.8621969	0.06141677	0.9987676	0.43180135	0.9989353	0.9997986	0.99213
1.0	0.9964483	0.99790573	0.99996305	0.9999865	0.99939954	0.9986345	0.9993498	0.9980463	0.86069244	0.99041325
1.0	0.99870634	0.35676435	0.9985238	0.9968066	0.9782314	0.9932892	0.9850781	0.99975663	0.999941	0.9807858
1.0	0.99054027	0.99911183	0.9995229	0.9882929	0.9996737	0.9776674	0.9995833	0.99984956	0.99840957	0.0010266575
1.0	0.86558855	0.9993274	0.99964035	0.9996642	0.97575265	0.9337408	0.99929464	0.999887	0.99906594	0.3440122
1.0	0.9987489	0.9965732	0.9827308	0.99986863	0.98816574	0.0043500583	0.99867684	0.99599445	0.9925976	0.9969202
1.0	0.99453026	0.015864393	0.9997341	0.0006767739	0.3963031	0.97352636	0.20058332	0.999393	0.9998311	0.99220145
1.0	0.9998944	0.99664366	0.96723735	0.9997465	0.9996427	0.99309844	0.0016432451	0.99976534	0.9982375	0.9991035
1.0	0.0076340563	0.99987113	0.075594336	0.8201743	0.9880228	0.9969975	0.9838398	0.99986136	0.039447762	0.9981285
1.0	0.9999262	0.0040426715	0.90062046	0.9768248	0.32879576	0.97203934	0.9994417	0.99913543	0.9995431	0.99934155
1.0	0.53282845	0.99856406	0.9999504	0.9735213	0.99802667	0.99923885	0.91570884	0.9997967	0.35529575	0.0524341
1.0	0.9993488	0.9995388	0.9938943	0.9986872	0.9790862	0.9951212	0.58606756	0.63086194	0.9997857	0.79727703
1.0	0.9114723	0.9880988	0.98734623	0.995426	0.00034239658	0.9999287	0.9903955	0.9993569	0.9984824	0.014522655
1.0	0.9987613	0.9735395	0.99894434	0.99969137	0.5767437	0.34768084	0.67906326	0.99794537	0.99233645	0.64863086
1.0	0.99736553	0.998164	0.9977176	0.99431604	0.97994256	0.5637081	0.9633239	0.9954183	0.00040778628	0.9947292
1.0	0.90164495	0.99722666	0.9998944	0.9501402	0.99960715	0.42484015	0.987997	0.90248424	0.9997954	0.012874906
1.0	0.999542	0.9045271	0.9992866	0.99987936	0.99332446	0.96892226	0.03590563	0.99976987	0.9991524	0.9752049
1.0	0.96590495	0.99937195	0.8925352	0.83109725	0.99972326	0.92164195	0.84450376	0.99966097	0.9998047	0.48090398
1.0	0.43639308	0.008010478	0.99967766	0.66409534	0.9984566	0.99858415	0.49994975	0.9998323	0.0012689703	0.9969433
1.0	0.9996138	0.99885345	0.8003751	0.16942252	0.99935955	0.9982339	0.9620111	0.99795365	0.94459677	0.5761182
1.0	0.00045037785	0.6100787	0.93590176	0.9967211	0.015506275	0.97203934	0.5691469	0.99887675	0.9999795	0.9857803
1.0	0.9979467	0.5623119	0.99981314	0.9961739	0.9986506	0.023156215	0.9992286	0.2928028	0.99995923	0.5758422
1.0	0.4616253	0.98149693	0.99987054	0.029383946	0.22868904	0.9845957	0.8977788	0.99970824	0.99995303	0.9952996
1.0	0.0032350973	0.9882322	0.9893635	0.99865294	0.37644386	0.018115083	0.8710919	0.99994886	0.99035674	0.99767464
1.0	0.9683727	0.9964863	0.8886225	0.9999472	0.019242495	0.60085034	0.99694073	0.01045963	0.99977463	0.99247605
1.0	0.9986022	0.99846965	0.9995447	0.98965734	0.9994836	0.9969765	0.99893063	0.9997873	0.99259186	0.9989446
1.0	0.99838674	0.9980313	0.99972063	0.9625093	0.9996393	0.9817416	0.9821485	0.9999826	0.9985771	0.99401313
1.0	0.98566705	0.9704897	0.0018968361	0.9995852	0.9988569	0.8324152	0.23132804	0.9900699	0.98804873	0.9955948
1.0	0.9820219	0.995184	0.99959713	0.74549884	0.9964934	0.024230463	0.088021055	0.9944523	0.99866796	0.020419534
1.0	0.9940402	0.22675738	0.99759775	0.9975193	0.9998727	0.021035878	0.07860462	0.9999815	0.0022672971	0.9989557
1.0	0.99909925	0.9203011	0.99960476	0.99908745	0.93431544	0.000823474	0.99836713	0.017169619	0.84359914	0.99723274
1.0	0.9989742	0.9973224	0.99917954	0.92080003	0.999723	0.7070303	0.93299496	0.9582676	0.9976857	0.9981956
1.0	0.9978891	0.9099136	0.8096585	0.9937178	0.98923373	0.99962366	0.99781275	0.99936944	0.99593997	0.9942121
0.0	0.98566705	0.9704897	0.9827308	0.98881257	0.98195225	0.97203934	0.9633239	0.99794537	0.98565936	0.9823646
0.0	0.98566705	0.9704897	0.9827308	0.98881257	0.98195225	0.97203934	0.9633239	0.99794537	0.98565936	0.9823646
0.0	0.98566705	0.9704897	0.9827308	0.98881257	0.98195225	0.97203934	0.9633239	0.99794537	0.98565936	0.9823646
0.0	0.98566705	0.9704897	0.9827308	0.98881257	0.98195225	0.97203934	0.9633239	0.99794537	0.98565936	0.9823646
0.0	0.98566705	0.9704897	0.9827308	0.98881257	0.98195225	0.97203934	0.9633239	0.99794537	0.98565936	0.9823646
0.0	0.98566705	0.9704897	0.9827308	0.98881257	0.98195225	0.97203934	0.9633239	0.99794537	0.98565936	0.9823646
0.0	0.997681	0.99277437	0.9914015	0.9675923	0.9916671	0.9674797	0.95525694	0.99254334	0.9971764	0.9373928
0.0	0.90267026	0.5545193	0.88844866	0.9504177	0.013723648	0.3908225	0.4441013	0.8994985	0.933245	0.7900304
0.0	0.90267026	0.5545193	0.88844866	0.9504177	0.013723648	0.3908225	0.4441013	0.8994985	0.933245	0.7900304
0.0	0.90267026	0.5545193	0.88844866	0.9504177	0.013723648	0.3908225	0.4441013	0.8994985	0.933245	0.7900304
0.0	0.9979784	0.9910904	0.9943163	0.99895954	0.99332446	0.9846779	0.9838154	0.9980165	0.9969379	0.9928929
0.0	0.99744934	0.9966133	0.99930334	0.99534935	0.99821955	0.993601	0.9900788	0.99836546	0.9977016	0.9954021
0.0	0.99666375	0.9949356	0.99886334	0.9932414	0.99735594	0.99013406	0.9862903	0.9974311	0.99714977	0.9930172
0.0	0.9705885	0.9951336	0.99064726	0.9639478	0.9907823	0.98517334	0.9749316	0.9913599	0.9855993	0.98461205
0.0	0.99666375	0.9949356	0.99886334	0.9932414	0.99735594	0.99013406	0.9862903	0.9974311	0.99714977	0.9930172
0.0	0.99666375	0.9949356	0.99886334	0.9932414	0.99735594	0.99013406	0.9862903	0.9974311	0.99714977	0.9930172
0.0	0.9705885	0.9951336	0.99064726	0.9639478	0.9907823	0.98517334	0.9749316	0.9913599	0.9855993	0.98461205
0.0	0.99964917	0.9991818	0.9994752	0.9976236	0.99934703	0.9984577	0.9988869	0.9997002	0.9997665	0.99879324
0.0	0.98566705	0.9704897	0.9827308	0.98881257	0.98195225	0.97203934	0.9633239	0.99794537	0.98565936	0.9823646
0.0	0.98566705	0.9704897	0.9827308	0.98881257	0.98195225	0.97203934	0.9633239	0.99794537	0.98565936	0.9823646
0.0	0.99964917	0.9991818	0.9994752	0.9976236	0.99934703	0.9984577	0.9988869	0.9997002	0.9997665	0.99879324
0.0	0.98566705	0.9704897	0.9827308	0.98881257	0.98195225	0.97203934	0.9633239	0.99794537	0.98565936	0.9823646
0.0	0.98566705	0.9704897	0.9827308	0.98881257	0.98195225	0.97203934	0.9633239	0.99794537	0.98565936	0.9823646
0.0	0.99666375	0.9949356	0.99886334	0.9932414	0.99735594	0.99013406	0.9862903	0.9974311	0.99714977	0.9930172
0.0	0.9705885	0.9951336	0.99064726	0.9639478	0.9907823	0.98517334	0.9749316	0.9913599	0.9855993	0.98461205
0.0	0.9979784	0.9910904	0.9943163	0.99895954	0.99332446	0.9846779	0.9838154	0.9980165	0.9969379	0.9928929
0.0	0.99666375	0.9949356	0.99886334	0.9932414	0.99735594	0.99013406	0.9862903	0.9974311	0.99714977	0.9930172
0.0	0.99964917	0.9991818	0.9994752	0.9976236	0.99934703	0.9984577	0.9988869	0.9997002	0.9997665	0.99879324
0.0	8.0976824e-05	8.804915e-05	0.0003185992	0.002572945	0.00025397423	0.00018724476	0.0003468083	0.00023042146	0.00066961366	0.0013827243
0.0	0.001579254	0.21895784	0.35320047	0.0044354894	0.012321793	0.0042026113	0.0009967012	0.1554598	0.025069887	0.0018681199
0.0	0.99964917	0.9991818	0.9994752	0.9976236	0.99934703	0.9984577	0.9988869	0.9997002	0.9997665	0.99879324
0.0	0.98566705	0.9704897	0.9827308	0.98881257	0.98195225	0.97203934	0.9633239	0.99794537	0.98565936	0.9823646
0.0	0.99964917	0.9991818	0.9994752	0.9976236	0.99934703	0.9984577	0.9988869	0.9997002	0.9997665	0.99879324
0.0	0.98566705	0.9704897	0.9827308	0.98881257	0.98195225	0.97203934	0.9633239	0.99794537	0.98565936	0.9823646
0.0	0.98566705	0.9704897	0.9827308	0.98881257	0.98195225	0.97203934	0.9633239	0.99794537	0.98565936	0.9823646
0.0	0.98566705	0.9704897	0.9827308	0.98881257	0.98195225	0.97203934	0.9633239	0.99794537	0.98565936	0.9823646
0.0	0.98566705	0.9704897	0.9827308	0.98881257	0.98195225	0.97203934	0.9633239	0.99794537	0.98565936	0.9823646
0.0	0.99964917	0.9991818	0.9994752	0.9976236	0.99934703	0.9984577	0.9988869	0.9997002	0.9997665	0.99879324
0.0	0.9979784	0.9910904	0.9943163	0.99895954	0.99332446	0.9846779	0.9838154	0.9980165	0.9969379	0.9928929
0.0	0.9979784	0.9910904	0.9943163	0.99895954	0.99332446	0.9846779	0.9838154	0.9980165	0.9969379	0.9928929
0.0	0.99666375	0.9949356	0.99886334	0.9932414	0.99735594	0.99013406	0.9862903	0.9974311	0.99714977	0.9930172
0.0	0.99666375	0.9949356	0.99886334	0.9932414	0.99735594	0.99013406	0.9862903	0.9974311	0.99714977	0.9930172
0.0	0.9940315	0.9774131	0.9959489	0.98656785	0.9678506	0.98377097	0.9582599	0.99558544	0.99730814	0.96773803
0.0	0.9944507	0.9819443	0.9960227	0.9873077	0.97388214	0.98315537	0.949055	0.9963242	0.9972126	0.9615629
0.0	0.99387485	0.9779847	0.9957997	0.9886153	0.9748413	0.98464775	0.9545085	0.99617696	0.99644524	0.9682473
0.0	0.99410146	0.98161936	0.99574924	0.9882414	0.9686867	0.9834188	0.96282876	0.9962036	0.9969693	0.966885
0.0	0.99121374	0.97503906	0.99456066	0.98405033	0.9638432	0.97996145	0.93979305	0.99482936	0.99644524	0.9593591
0.0	0.99121374	0.97503906	0.99456066	0.9840502	0.9638432	0.97996145	0.93979305	0.99482936	0.99644524	0.9593591
0.0	0.99121374	0.97503906	0.99456066	0.9840502	0.9638432	0.97996145	0.93979305	0.99482936	0.99644524	0.9593591
0.0	0.99121374	0.97503906	0.99456066	0.9840502	0.9638432	0.97996145	0.93979305	0.99482936	0.99644524	0.9593591
0.0	0.99121374	0.97503906	0.99456066	0.9840502	0.9638432	0.97996145	0.93979305	0.99482936	0.99644524	0.9593591
0.0	0.9705885	0.9951336	0.99064726	0.9639478	0.9907823	0.98517334	0.9749316	0.9913599	0.9855993	0.98461205
0.0	0.99666375	0.9949356	0.99886334	0.9932414	0.99735594	0.99013406	0.9862903	0.9974311	0.99714977	0.9930172
0.0	0.9985936	0.9949426	0.9981912	0.9993303	0.9967037	0.9903143	0.992378	0.99872977	0.99784124	0.99634165
0.0	0.78855145	0.0046864753	0.75497127	0.92103034	0.7127399	0.00067269895	0.34454715	0.35132346	0.9993649	0.9843125
0.0	0.99964476	0.99983895	0.9999962	0.9993542	0.99947184	0.9994673	0.9939051	0.9999887	0.9944312	0.9998481
0.0	0.99964476	0.99983895	0.9999962	0.9993542	0.99947184	0.9994673	0.9939051	0.9999887	0.9944312	0.9998481
0.0	0.99802905	0.99996233	0.99913496	0.99979705	0.958115	0.9870957	0.9888381	0.9994511	0.009962957	0.9983006
0.0	0.99666375	0.9949356	0.99886334	0.9932414	0.99735594	0.99013406	0.9862903	0.9974311	0.99714977	0.9930172
0.0	0.0002883765	0.00134435	0.012975729	0.0004933289	0.0042445003	0.00053865806	0.00029638858	0.015047617	0.001194317	0.0006152103
0.0	0.98566705	0.9704897	0.9827308	0.98881257	0.98195225	0.97203934	0.9633239	0.99794537	0.98565936	0.9823646
0.0	0.98566705	0.9704897	0.9827308	0.98881257	0.98195225	0.97203934	0.9633239	0.99794537	0.98565936	0.9823646
0.0	0.99964917	0.9991818	0.9994752	0.9976236	0.99934703	0.9984577	0.9988869	0.9997002	0.9997665	0.99879324
0.0	0.98566705	0.9704897	0.9827308	0.98881257	0.98195225	0.97203934	0.9633239	0.99794537	0.98565936	0.9823646
0.0	0.9992791	0.9977113	0.9998511	0.99960536	0.99891424	0.9978987	0.99961877	0.99940515	0.9985935	0.99907696
0.0	0.0067157773	0.0007378721	0.689389	0.00045933243	0.16780381	0.008817058	0.0022304452	0.0042021424	0.05186379	0.0006272425
0.0	0.919942	0.91361	0.99467057	0.8535855	0.9739662	0.86580086	0.82809156	0.97778314	0.94878936	0.8719404
0.0	0.99964917	0.9991818	0.9994752	0.9976236	0.99934703	0.9984577	0.9988869	0.9997002	0.9997665	0.99879324
0.0	0.98566705	0.9704897	0.9827308	0.98881257	0.98195225	0.97203934	0.9633239	0.99794537	0.98565936	0.9823646
0.0	0.98566705	0.9704897	0.9827308	0.98881257	0.98195225	0.97203934	0.9633239	0.99794537	0.98565936	0.9823646
0.0	0.98566705	0.9704897	0.9827308	0.98881257	0.98195225	0.97203934	0.9633239	0.99794537	0.98565936	0.9823646
0.0	0.98566705	0.9704897	0.9827308	0.98881257	0.98195225	0.97203934	0.9633239	0.99794537	0.98565936	0.9823646
0.0	0.98566705	0.9704897	0.9827308	0.98881257	0.98195225	0.97203934	0.9633239	0.99794537	0.98565936	0.9823646
0.0	0.99964917	0.9991818	0.9994752	0.9976236	0.99934703	0.9984577	0.9988869	0.9997002	0.9997665	0.99879324
0.0	0.9993563	0.9984884	0.999635	0.99850816	0.9956863	0.99886715	0.99402374	0.9987826	0.99928975	0.99738353
0.0	0.9957645	0.9959065	0.99884653	0.9865588	0.9955902	0.99270236	0.98731357	0.9990908	0.9962618	0.9889642
0.0	0.9979545	0.995691	0.99927837	0.99469596	0.9955077	0.992257	0.9891233	0.99925834	0.99843305	0.9970126
0.0	0.98566705	0.9704897	0.9827308	0.98881257	0.98195225	0.97203934	0.9633239	0.99794537	0.98565936	0.9823646
0.0	0.9979784	0.9910904	0.9943163	0.99895954	0.99332446	0.9846779	0.9838154	0.9980165	0.9969379	0.9928929
0.0	0.99666375	0.9949356	0.99886334	0.9932414	0.99735594	0.99013406	0.9862903	0.9974311	0.99714977	0.9930172
0.0	0.9705885	0.9951336	0.99064726	0.9639478	0.9907823	0.98517334	0.9749316	0.9913599	0.9855993	0.98461205
0.0	0.99666375	0.9949356	0.99886334	0.9932414	0.99735594	0.99013406	0.9862903	0.9974311	0.99714977	0.9930172
0.0	0.9957645	0.9959065	0.99884653	0.9865588	0.9955902	0.99270236	0.98731357	0.9990908	0.9962618	0.9889642
0.0	0.99666375	0.9949356	0.99886334	0.9932414	0.99735594	0.99013406	0.9862903	0.9974311	0.99714977	0.9930172
0.0	0.99847144	0.9974802	0.99960655	0.99624974	0.99889886	0.9959947	0.9955075	0.9987943	0.9989033	0.9969379
0.0	0.98566705	0.9704897	0.9827308	0.98881257	0.98195225	0.97203934	0.9633239	0.99794537	0.98565936	0.9823646
0.0	0.98566705	0.9704897	0.9827308	0.98881257	0.98195225	0.97203934	0.9633239	0.99794537	0.98565936	0.9823646
0.0	0.98566705	0.9704897	0.9827308	0.98881257	0.98195225	0.97203934	0.9633239	0.99794537	0.98565936	0.9823646
0.0	0.0101022	0.00060836197	0.14082615	0.0023672995	0.00018286948	0.004690839	0.001182789	0.010288495	0.0021307443	0.01029773
0.0	0.0101022	0.00060836197	0.14082615	0.0023672995	0.00018286948	0.004690839	0.001182789	0.010288495	0.0021307443	0.01029773
0.0	0.98566705	0.9704897	0.9827308	0.98881257	0.98195225	0.97203934	0.9633239	0.99794537	0.98565936	0.9823646
0.0	0.98566705	0.9704897	0.9827308	0.98881257	0.98195225	0.97203934	0.9633239	0.99794537	0.98565936	0.9823646
0.0	0.98566705	0.9704897	0.9827308	0.98881257	0.98195225	0.97203934	0.9633239	0.99794537	0.98565936	0.9823646
0.0	0.9979784	0.9910904	0.9943163	0.99895954	0.99332446	0.9846779	0.9838154	0.9980165	0.9969379	0.9928929
0.0	0.9979784	0.9910904	0.9943163	0.99895954	0.99332446	0.9846779	0.9838154	0.9980165	0.9969379	0.9928929
0.0	0.99666375	0.9949356	0.99886334	0.9932414	0.99735594	0.99013406	0.9862903	0.9974311	0.99714977	0.9930172
0.0	0.99666375	0.9949356	0.99886334	0.9932414	0.99735594	0.99013406	0.9862903	0.9974311	0.99714977	0.9930172
0.0	0.98566705	0.9704897	0.9827308	0.98881257	0.98195225	0.97203934	0.9633239	0.99794537	0.98565936	0.9823646
0.0	0.9705885	0.9951336	0.99064726	0.9639478	0.9907823	0.98517334	0.9749316	0.9913599	0.9855993	0.98461205
0.0	0.9705885	0.9951336	0.99064726	0.9639478	0.9907823	0.98517334	0.9749316	0.9913599	0.9855993	0.98461205
0.0	0.99666375	0.9949356	0.99886334	0.9932414	0.99735594	0.99013406	0.9862903	0.9974311	0.99714977	0.9930172
0.0	0.99666375	0.9949356	0.99886334	0.9932414	0.99735594	0.99013406	0.9862903	0.9974311	0.99714977	0.9930172
0.0	0.98566705	0.9704897	0.9827308	0.98881257	0.98195225	0.97203934	0.9633239	0.99794537	0.98565936	0.9823646
0.0	0.98566705	0.9704897	0.9827308	0.98881257	0.98195225	0.97203934	0.9633239	0.99794537	0.98565936	0.9823646
0.0	0.98566705	0.9704897	0.9827308	0.98881257	0.98195225	0.97203934	0.9633239	0.99794537	0.98565936	0.9823646
0.0	0.98566705	0.9704897	0.9827308	0.98881257	0.98195225	0.97203934	0.9633239	0.99794537	0.98565936	0.9823646
0.0	0.99964917	0.9991818	0.9994752	0.9976236	0.99934703	0.9984577	0.9988869	0.9997002	0.9997665	0.99879324
0.0	0.98566705	0.9704897	0.9827308	0.98881257	0.98195225	0.97203934	0.9633239	0.99794537	0.98565936	0.9823646
0.0	0.98566705	0.9704897	0.9827308	0.98881257	0.98195225	0.97203934	0.9633239	0.99794537	0.98565936	0.9823646
0.0	0.99964917	0.9991818	0.9994752	0.9976236	0.99934703	0.9984577	0.9988869	0.9997002	0.9997665	0.99879324
0.0	0.98566705	0.9704897	0.9827308	0.98881257	0.98195225	0.97203934	0.9633239	0.99794537	0.98565936	0.9823646
0.0	0.98566705	0.9704897	0.9827308	0.98881257	0.98195225	0.97203934	0.9633239	0.99794537	0.98565936	0.9823646
0.0	0.9997327	0.9992843	0.9996513	0.9985287	0.9995431	0.998982	0.9992951	0.99971646	0.99981874	0.9990452
0.0	0.98566705	0.9704897	0.9827308	0.98881257	0.98195225	0.97203934	0.9633239	0.99794537	0.98565936	0.9823646
0.0	0.98566705	0.9704897	0.9827308	0.98881257	0.98195225	0.97203934	0.9633239	0.99794537	0.98565936	0.9823646
0.0	0.98566705	0.9704897	0.9827308	0.98881257	0.98195225	0.97203934	0.9633239	0.99794537	0.98565936	0.9823646
0.0	0.99964917	0.9991818	0.9994752	0.9976236	0.99934703	0.9984577	0.9988869	0.9997002	0.9997665	0.99879324
0.0	0.99964917	0.9991818	0.9994752	0.9976236	0.99934703	0.9984577	0.9988869	0.9997002	0.9997665	0.99879324
0.0	0.98566705	0.9704897	0.9827308	0.98881257	0.98195225	0.97203934	0.9633239	0.99794537	0.98565936	0.9823646
0.0	0.9957645	0.9959065	0.99884653	0.9865588	0.9955902	0.99270236	0.98731357	0.9990908	0.9962618	0.9889642
0.0	0.0007935979	0.0038485096	0.0003174546	0.0009508894	0.0135873705	0.0006757756	0.0002805192	0.0024076619	0.00044742227	0.10767819
0.0	0.9979784	0.9910904	0.9943163	0.99895954	0.99332446	0.9846779	0.9838154	0.9980165	0.9969379	0.9928929
0.0	0.99666375	0.9949356	0.99886334	0.9932414	0.99735594	0.99013406	0.9862903	0.9974311	0.99714977	0.9930172
0.0	0.9705885	0.9951336	0.99064726	0.9639479	0.9907823	0.98517334	0.9749316	0.9913599	0.9855993	0.98461205
0.0	0.99666375	0.9949356	0.99886334	0.9932414	0.99735594	0.99013406	0.9862903	0.9974311	0.99714977	0.9930172
0.0	0.9993563	0.9984884	0.999635	0.99850816	0.9956863	0.99886715	0.99402374	0.9987826	0.99928975	0.99738353
0.0	0.9979784	0.9910904	0.9943163	0.99895954	0.99332446	0.9846779	0.9838154	0.9980165	0.9969379	0.9928929
0.0	0.9979784	0.9910904	0.9943163	0.99895954	0.99332446	0.9846779	0.9838154	0.9980165	0.9969379	0.9928929
0.0	0.99666375	0.9949356	0.99886334	0.9932414	0.99735594	0.99013406	0.9862903	0.9974311	0.99714977	0.9930172
0.0	0.99666375	0.9949356	0.99886334	0.9932414	0.99735594	0.99013406	0.9862903	0.9974311	0.99714977	0.9930172
0.0	0.99666375	0.9949356	0.99886334	0.9932414	0.99735594	0.99013406	0.9862903	0.9974311	0.99714977	0.9930172
0.0	0.99666375	0.9949356	0.99886334	0.9932414	0.99735594	0.99013406	0.9862903	0.9974311	0.99714977	0.9930172
0.0	0.99964917	0.9991818	0.9994752	0.9976236	0.99934703	0.9984577	0.9988869	0.9997002	0.9997665	0.99879324
0.0	0.99964917	0.9991818	0.9994752	0.9976236	0.99934703	0.9984577	0.9988869	0.9997002	0.9997665	0.99879324
0.0	0.9979784	0.9910904	0.9943163	0.99895954	0.99332446	0.9846779	0.9838154	0.9980165	0.9969379	0.9928929
0.0	0.99666375	0.9949356	0.99886334	0.9932414	0.99735594	0.99013406	0.9862903	0.9974311	0.99714977	0.9930172
0.0	0.99666375	0.9949356	0.99886334	0.9932414	0.99735594	0.99013406	0.9862903	0.9974311	0.99714977	0.9930172
0.0	0.99964917	0.9991818	0.9994752	0.9976236	0.99934703	0.9984577	0.9988869	0.9997002	0.9997665	0.99879324
0.0	0.98566705	0.9704897	0.9827308	0.98881257	0.98195225	0.97203934	0.9633239	0.99794537	0.98565936	0.9823646
0.0	0.98566705	0.9704897	0.9827308	0.98881257	0.98195225	0.97203934	0.9633239	0.99794537	0.98565936	0.9823646
0.0	0.98566705	0.9704897	0.9827308	0.98881257	0.98195225	0.97203934	0.9633239	0.99794537	0.98565936	0.9823646
0.0	0.98566705	0.9704897	0.9827308	0.98881257	0.98195225	0.97203934	0.9633239	0.99794537	0.98565936	0.9823646
0.0	0.000771348	0.0033929085	0.021541221	0.0019651176	0.012731396	0.02630136	0.00068372354	0.0134733375	0.0041733566	0.006020813
0.0	0.0007713476	0.0033929085	0.021541214	0.0019651176	0.012731396	0.02630136	0.00068372354	0.013473333	0.0041733566	0.006020813
0.0	0.0007713476	0.0033929085	0.021541214	0.0019651176	0.012731396	0.02630136	0.00068372354	0.013473333	0.0041733566	0.006020813
0.0	0.0007713484	0.0033929085	0.021541221	0.0019651176	0.012731396	0.026301347	0.00068372325	0.0134733375	0.0041733566	0.006020816
0.0	0.000771348	0.0033929085	0.021541221	0.0019651176	0.012731396	0.02630136	0.00068372354	0.013473333	0.0041733566	0.00602081
0.0	0.0007713476	0.0033929085	0.021541221	0.0019651176	0.012731396	0.02630136	0.00068372354	0.013473333	0.0041733566	0.006020813
0.0	0.0007713476	0.0033929085	0.021541221	0.0019651176	0.012731396	0.026301336	0.00068372354	0.013473333	0.0041733566	0.006020813
0.0	0.0007713484	0.0033929085	0.021541214	0.0019651176	0.012731396	0.026301347	0.00068372325	0.0134733375	0.0041733566	0.006020816
0.0	0.0007713476	0.0033929085	0.021541214	0.0019651176	0.012731396	0.026301336	0.00068372354	0.013473333	0.0041733566	0.00602081
0.0	0.000771348	0.0033929085	0.021541214	0.0019651176	0.012731396	0.026301336	0.00068372354	0.013473333	0.0041733566	0.006020813
0.0	0.000771348	0.0033929085	0.021541221	0.0019651176	0.012731396	0.02630136	0.00068372354	0.013473333	0.0041733566	0.006020813
0.0	0.0007713484	0.0033929085	0.021541221	0.0019651186	0.01273139	0.026301347	0.00068372325	0.0134733375	0.0041733566	0.006020816
0.0	0.000771348	0.0033929085	0.021541214	0.0019651176	0.012731396	0.02630136	0.00068372354	0.0134733375	0.0041733566	0.006020813
0.0	0.98566705	0.9704897	0.9827308	0.98881257	0.98195225	0.97203934	0.9633239	0.99794537	0.98565936	0.9823646
0.0	0.98566705	0.9704897	0.9827308	0.98881257	0.98195225	0.97203934	0.9633239	0.99794537	0.98565936	0.9823646
0.0	0.98566705	0.9704897	0.9827308	0.98881257	0.98195225	0.97203934	0.9633239	0.99794537	0.98565936	0.9823646
0.0	0.98566705	0.9704897	0.9827308	0.98881257	0.98195225	0.97203934	0.9633239	0.99794537	0.98565936	0.9823646
0.0	0.98566705	0.9704897	0.9827308	0.98881257	0.98195225	0.97203934	0.9633239	0.99794537	0.98565936	0.9823646
0.0	0.98566705	0.9704897	0.9827308	0.98881257	0.98195225	0.97203934	0.9633239	0.99794537	0.98565936	0.9823646
0.0	0.98566705	0.9704897	0.9827308	0.98881257	0.98195225	0.97203934	0.9633239	0.99794537	0.98565936	0.9823646
0.0	0.98566705	0.9704897	0.9827308	0.98881257	0.98195225	0.97203934	0.9633239	0.99794537	0.98565936	0.9823646
0.0	0.98566705	0.9704897	0.9827308	0.98881257	0.98195225	0.97203934	0.9633239	0.99794537	0.98565936	0.9823646
0.0	0.99964917	0.9991818	0.9994752	0.9976236	0.99934703	0.9984577	0.9988869	0.9997002	0.9997665	0.99879324
0.0	0.98566705	0.9704897	0.9827308	0.98881257	0.98195225	0.97203934	0.9633239	0.99794537	0.98565936	0.9823646
0.0	0.98566705	0.9704897	0.9827308	0.98881257	0.98195225	0.97203934	0.9633239	0.99794537	0.98565936	0.9823646
0.0	0.98566705	0.9704897	0.9827308	0.98881257	0.98195225	0.97203934	0.9633239	0.99794537	0.98565936	0.9823646
0.0	0.9979545	0.995691	0.99927837	0.99469596	0.9955077	0.992257	0.9891233	0.99925834	0.99843305	0.9970126
0.0	0.99881124	0.9973907	0.99960786	0.99743575	0.9989679	0.99687517	0.9962256	0.9990225	0.9985464	0.9974517
0.0	0.99666375	0.9949356	0.99886334	0.9932414	0.99735594	0.99013406	0.9862903	0.9974311	0.99714977	0.9930172
0.0	0.98566705	0.9704897	0.9827308	0.98881257	0.98195225	0.97203934	0.9633239	0.99794537	0.98565936	0.9823646
0.0	0.9957645	0.9959065	0.99884653	0.9865588	0.9955902	0.99270236	0.98731357	0.9990908	0.9962618	0.9889642
0.0	0.058740042	0.021009872	0.024320362	0.02351457	0.3688003	0.032980163	0.20440432	0.23732899	0.23664995	0.052935652
0.0	0.9980506	0.9978829	0.9993512	0.9967218	0.9983423	0.99564207	0.9715972	0.9995079	0.9992699	0.9969118
0.0	0.98566705	0.9704897	0.9827308	0.98881257	0.98195225	0.97203934	0.9633239	0.99794537	0.98565936	0.9823646
0.0	0.98566705	0.9704897	0.9827308	0.98881257	0.98195225	0.97203934	0.9633239	0.99794537	0.98565936	0.9823646
0.0	0.98566705	0.9704897	0.9827308	0.98881257	0.98195225	0.97203934	0.9633239	0.99794537	0.98565936	0.9823646
0.0	0.98566705	0.9704897	0.9827308	0.98881257	0.98195225	0.97203934	0.9633239	0.99794537	0.98565936	0.9823646
0.0	0.98566705	0.9704897	0.9827308	0.98881257	0.98195225	0.97203934	0.9633239	0.99794537	0.98565936	0.9823646
0.0	0.99868494	0.9984668	0.99898094	0.9977602	0.998268	0.998877	0.9958106	0.99910504	0.9996092	0.9960659
0.0	0.99964917	0.9991818	0.9994752	0.9976236	0.99934703	0.9984577	0.9988869	0.9997002	0.9997665	0.99879324
0.0	0.98566705	0.9704897	0.9827308	0.98881257	0.98195225	0.97203934	0.9633239	0.99794537	0.98565936	0.9823646
0.0	0.9979545	0.995691	0.99927837	0.99469596	0.9955077	0.992257	0.9891233	0.99925834	0.99843305	0.9970126
0.0	0.9979545	0.995691	0.99927837	0.99469596	0.9955077	0.992257	0.9891233	0.99925834	0.99843305	0.9970126
0.0	0.9979545	0.995691	0.99927837	0.99469596	0.9955077	0.992257	0.9891233	0.99925834	0.99843305	0.9970126
0.0	0.9979545	0.995691	0.99927837	0.99469596	0.9955077	0.992257	0.9891233	0.99925834	0.99843305	0.9970126
0.0	0.9979545	0.995691	0.99927837	0.99469596	0.9955077	0.992257	0.9891233	0.99925834	0.99843305	0.9970126
0.0	0.006519614	0.0010018268	0.1683057	0.00122967	0.00216164	0.85741735	0.019489603	0.0017805827	0.0054906467	0.0030575376
0.0	0.0023587358	0.0017659728	0.0014313126	0.00046141713	0.004115361	0.017669763	0.03899029	0.0061441017	0.0010174516	0.0022904507
0.0	0.98566705	0.9704897	0.9827308	0.98881257	0.98195225	0.97203934	0.9633239	0.99794537	0.98565936	0.9823646
0.0	0.98566705	0.9704897	0.9827308	0.98881257	0.98195225	0.97203934	0.9633239	0.99794537	0.98565936	0.9823646
0.0	0.029585512	0.19471872	0.067261055	0.050227217	0.24399617	0.07773182	0.02218036	0.932589	0.27918383	0.36309347
0.0	0.9983626	0.9975025	0.998664	0.99614453	0.9988398	0.9944319	0.9897329	0.9990024	0.99864405	0.99680376
0.0	0.98566705	0.9704897	0.9827308	0.98881257	0.98195225	0.97203934	0.9633239	0.99794537	0.98565936	0.9823646
0.0	0.99726725	0.99590427	0.9989353	0.99425334	0.9974778	0.99079365	0.991052	0.9982591	0.99771935	0.9939966
0.0	0.98566705	0.9704897	0.9827308	0.98881257	0.98195225	0.97203934	0.9633239	0.99794537	0.98565936	0.9823646
0.0	0.98566705	0.9704897	0.9827308	0.98881257	0.98195225	0.97203934	0.9633239	0.99794537	0.98565936	0.9823646
0.0	0.98566705	0.9704897	0.9827308	0.98881257	0.98195225	0.97203934	0.9633239	0.99794537	0.98565936	0.9823646
0.0	0.98566705	0.9704897	0.9827308	0.98881257	0.98195225	0.97203934	0.9633239	0.99794537	0.98565936	0.9823646
0.0	0.98566705	0.9704897	0.9827308	0.98881257	0.98195225	0.97203934	0.9633239	0.99794537	0.98565936	0.9823646
0.0	0.98566705	0.9704897	0.9827308	0.98881257	0.98195225	0.97203934	0.9633239	0.99794537	0.98565936	0.9823646
0.0	0.98566705	0.9704897	0.9827308	0.98881257	0.98195225	0.97203934	0.9633239	0.99794537	0.98565936	0.9823646
0.0	0.9986082	0.9960312	0.9987103	0.99556834	0.9988532	0.99418616	0.9912457	0.9989506	0.9984701	0.99630886
0.0	0.98566705	0.9704897	0.9827308	0.98881257	0.98195225	0.97203934	0.9633239	0.99794537	0.98565936	0.9823646
0.0	0.98566705	0.9704897	0.9827308	0.98881257	0.98195225	0.97203934	0.9633239	0.99794537	0.98565936	0.9823646
0.0	0.98566705	0.9704897	0.9827308	0.98881257	0.98195225	0.97203934	0.9633239	0.99794537	0.98565936	0.9823646
0.0	0.98566705	0.9704897	0.9827308	0.98881257	0.98195225	0.97203934	0.9633239	0.99794537	0.98565936	0.9823646
0.0	0.98566705	0.9704897	0.9827308	0.98881257	0.98195225	0.97203934	0.9633239	0.99794537	0.98565936	0.9823646
0.0	0.99868494	0.9984668	0.99898094	0.9977602	0.998268	0.998877	0.9958106	0.99910504	0.9996092	0.9960659
0.0	0.98566705	0.9704897	0.9827308	0.98881257	0.98195225	0.97203934	0.9633239	0.99794537	0.98565936	0.9823646
0.0	0.98566705	0.9704897	0.9827308	0.98881257	0.98195225	0.97203934	0.9633239	0.99794537	0.98565936	0.9823646
0.0	0.98566705	0.9704897	0.9827308	0.98881257	0.98195225	0.97203934	0.9633239	0.99794537	0.98565936	0.9823646
0.0	0.98566705	0.9704897	0.9827308	0.98881257	0.98195225	0.97203934	0.9633239	0.99794537	0.98565936	0.9823646
0.0	0.98566705	0.9704897	0.9827308	0.98881257	0.98195225	0.97203934	0.9633239	0.99794537	0.98565936	0.9823646
0.0	0.98566705	0.9704897	0.9827308	0.98881257	0.98195225	0.97203934	0.9633239	0.99794537	0.98565936	0.9823646
0.0	0.9973284	0.99731773	0.99933076	0.9915633	0.997214	0.995059	0.99289304	0.99928707	0.997632	0.9927447
0.0	0.9986039	0.99506074	0.9990576	0.99945503	0.9966254	0.993584	0.99777776	0.9992798	0.99815124	0.99718636
0.0	0.9910562	0.8800641	0.9127381	0.67855287	0.7679836	0.50427884	0.5105486	0.54647815	0.91005003	0.6699249
0.0	0.9445768	0.6928982	0.9968201	0.85090244	0.85199267	0.85824054	0.46939838	0.9282907	0.7480796	0.94134146
0.0	0.9530942	0.5449682	0.9430132	0.4767597	0.33268076	0.6554922	0.051976196	0.24444832	0.5495941	0.21002436
0.0	0.96696454	0.81447494	0.9642331	0.97650254	0.40819612	0.6946826	0.3509051	0.92872787	0.7745735	0.27219924
0.0	0.9951833	0.7567531	0.80574393	0.61460745	0.83048797	0.39689243	0.035441797	0.053126812	0.80753994	0.5233091
0.0	0.7888181	0.5447524	0.9972283	0.5896053	0.7960886	0.89692503	0.57859474	0.82183677	0.8155857	0.8070063
0.0	0.97324616	0.52847666	0.7593099	0.06657033	0.29044113	0.62756664	0.022157485	0.38994762	0.48518106	0.5451644
0.0	0.71299624	0.5995509	0.9624978	0.77418214	0.48964444	0.5423488	0.13291082	0.99886644	0.73125535	0.07597595
0.0	0.07863419	0.09473195	0.8071663	0.086893484	0.10597618	0.00041539673	0.004014934	0.9200965	0.02450943	0.24024327
0.0	0.99971646	0.99945205	0.999964	0.9997929	0.9998536	0.99967706	0.99941313	0.9999479	0.9993814	0.99935454
0.0	0.00072558876	0.003538251	0.0038842424	0.0018292738	0.0023686804	0.0009896099	0.00030904205	0.012247405	0.0059043984	0.0009254722
0.0	0.004096084	0.03798907	0.004639005	0.00401225	0.0018694282	0.0018035843	0.00046986385	0.0032069862	0.0057176463	0.005872299
0.0	0.00020452973	0.014981513	0.30719936	0.049689237	0.37866774	0.001438625	0.121419065	0.08913932	0.0063886116	0.68077695
0.0	0.9794987	0.9315794	0.96157676	0.47637275	0.91675	0.60225445	0.74852866	0.8712533	0.79523486	0.97427535
0.0	0.9982193	0.9983284	0.9996488	0.9949418	0.9974974	0.99610126	0.99662066	0.9995603	0.99847573	0.9958281
0.0	0.99858886	0.9975878	0.9996784	0.9970168	0.9984548	0.99518013	0.9965603	0.99896264	0.9987909	0.9972319
0.0	0.9970837	0.9920976	0.99275595	0.98214483	0.9967198	0.9787025	0.9559155	0.9947107	0.9960549	0.99128246
0.0	0.98566705	0.9704897	0.9827308	0.98881257	0.98195225	0.97203934	0.9633239	0.99794537	0.98565936	0.9823646
0.0	0.99940944	0.9993667	0.99958056	0.9951007	0.998754	0.99617445	0.9964175	0.99901116	0.9991296	0.9952251
0.0	0.99720997	0.9948665	0.9979406	0.99343324	0.99802667	0.99084246	0.9850781	0.99811196	0.99788636	0.9944654
0.0	0.98566705	0.9704897	0.9827308	0.98881257	0.98195225	0.97203934	0.9633239	0.99794537	0.98565936	0.9823646
0.0	0.9979784	0.9910904	0.9943163	0.99895954	0.99332446	0.9846779	0.9838154	0.9980165	0.9969379	0.9928929
0.0	0.5067024	0.9990559	0.9738023	0.9834812	0.9981754	0.7983237	0.9992323	0.8922755	0.99885225	0.9568068
0.0	0.99716824	0.99458826	0.99929965	0.99843687	0.9990109	0.99616635	0.98608077	0.9997204	0.99961996	0.9952785
0.0	0.99849665	0.99825484	0.99987113	0.99966455	0.99965656	0.99886584	0.99807394	0.999876	0.99974805	0.9977811
0.0	0.9982917	0.99749655	0.99956113	0.99275607	0.9977303	0.9966924	0.99328315	0.99942374	0.998279	0.9937511
0.0	0.0029939802	0.0029967541	0.009346614	0.0072393166	0.0031713394	0.0048894365	0.0071982364	0.01944873	0.015329795	0.017251482
0.0	0.9964366	0.9966074	0.99905723	0.987398	0.9965063	0.9938309	0.9888594	0.999196	0.99664956	0.9902878
0.0	0.0029939786	0.0029967541	0.009346614	0.0072393166	0.0031713394	0.0048894365	0.0071982364	0.01944873	0.015329795	0.017251482
0.0	0.9964366	0.9966074	0.99905723	0.987398	0.9965063	0.9938309	0.9888594	0.999196	0.99664956	0.9902878
0.0	0.98566705	0.9704897	0.9827308	0.98881257	0.98195225	0.97203934	0.9633239	0.99794537	0.98565936	0.9823646
0.0	0.98566705	0.9704897	0.9827308	0.98881257	0.98195225	0.97203934	0.9633239	0.99794537	0.98565936	0.9823646
0.0	0.98566705	0.9704897	0.9827308	0.98881257	0.98195225	0.97203934	0.9633239	0.99794537	0.98565936	0.9823646
0.0	0.99964917	0.9991818	0.9994752	0.9976236	0.99934703	0.9984577	0.9988869	0.9997002	0.9997665	0.99879324
0.0	0.98566705	0.9704897	0.9827308	0.98881257	0.98195225	0.97203934	0.9633239	0.99794537	0.98565936	0.9823646
0.0	0.9979545	0.995691	0.99927837	0.99469596	0.9955077	0.992257	0.9891233	0.99925834	0.99843305	0.9970126
0.0	0.98566705	0.9704897	0.9827308	0.98881257	0.98195225	0.97203934	0.9633239	0.99794537	0.98565936	0.9823646
0.0	0.99964917	0.9991818	0.9994752	0.9976236	0.99934703	0.9984577	0.9988869	0.9997002	0.9997665	0.99879324
0.0	0.98566705	0.9704897	0.9827308	0.98881257	0.98195225	0.97203934	0.9633239	0.99794537	0.98565936	0.9823646
0.0	8.0976824e-05	8.804915e-05	0.0003185992	0.002572944	0.00025397423	0.00018724476	0.0003468083	0.00023042146	0.00066961366	0.0013827243
0.0	0.98566705	0.9704897	0.9827308	0.98881257	0.98195225	0.97203934	0.9633239	0.99794537	0.98565936	0.9823646
0.0	0.98566705	0.9704897	0.9827308	0.98881257	0.98195225	0.97203934	0.9633239	0.99794537	0.98565936	0.9823646
0.0	0.99964917	0.9991818	0.9994752	0.9976236	0.99934703	0.9984577	0.9988869	0.9997002	0.9997665	0.99879324
0.0	0.98566705	0.9704897	0.9827308	0.98881257	0.98195225	0.97203934	0.9633239	0.99794537	0.98565936	0.9823646
0.0	0.9996178	0.9993057	0.99913776	0.9990727	0.9993319	0.9989825	0.9982905	0.9993538	0.99929905	0.99790037
0.0	0.99964917	0.9991818	0.9994752	0.9976236	0.99934703	0.9984577	0.9988869	0.9997002	0.9997665	0.99879324
0.0	0.98566705	0.9704897	0.9827308	0.98881257	0.98195225	0.97203934	0.9633239	0.99794537	0.98565936	0.9823646
0.0	8.0976824e-05	8.804915e-05	0.0003185992	0.002572945	0.00025397423	0.00018724476	0.0003468083	0.00023042146	0.00066961366	0.0013827243
0.0	0.9969913	0.9972344	0.9995515	0.99185526	0.99735767	0.99625266	0.9942825	0.99945146	0.99826556	0.9949555
0.0	0.0029939802	0.0029967541	0.009346614	0.0072393166	0.0031713394	0.004889434	0.0071982364	0.01944873	0.015329802	0.017251482
0.0	0.011612337	0.86265403	0.8379629	0.050379213	0.05778771	0.08929006	0.061750967	0.4930081	0.0035430489	0.051396552
0.0	0.081999004	0.015735405	0.004849067	0.010002052	0.74768835	0.05515926	0.022163354	0.0077277534	0.050688177	0.02100004
0.0	0.9979784	0.9910904	0.9943163	0.99895954	0.99332446	0.9846779	0.9838154	0.9980165	0.9969379	0.9928929
0.0	0.9979784	0.9910904	0.9943163	0.99895954	0.99332446	0.9846779	0.9838154	0.9980165	0.9969379	0.9928929
0.0	0.9979784	0.9910904	0.9943163	0.99895954	0.99332446	0.9846779	0.9838154	0.9980165	0.9969379	0.9928929
0.0	0.9979784	0.9910904	0.9943163	0.99895954	0.99332446	0.9846779	0.9838154	0.9980165	0.9969379	0.9928929
0.0	0.98566705	0.9704897	0.9827308	0.98881257	0.98195225	0.97203934	0.9633239	0.99794537	0.98565936	0.9823646
0.0	0.98566705	0.9704897	0.9827308	0.98881257	0.98195225	0.97203934	0.9633239	0.99794537	0.98565936	0.9823646
0.0	0.98566705	0.9704897	0.9827308	0.98881257	0.98195225	0.97203934	0.9633239	0.99794537	0.98565936	0.9823646
0.0	0.98566705	0.9704897	0.9827308	0.98881257	0.98195225	0.97203934	0.9633239	0.99794537	0.98565936	0.9823646
0.0	0.98566705	0.9704897	0.9827308	0.98881257	0.98195225	0.97203934	0.9633239	0.99794537	0.98565936	0.9823646
0.0	0.98566705	0.9704897	0.9827308	0.98881257	0.98195225	0.97203934	0.9633239	0.99794537	0.98565936	0.9823646
0.0	0.98566705	0.9704897	0.9827308	0.98881257	0.98195225	0.97203934	0.9633239	0.99794537	0.98565936	0.9823646
0.0	0.9982917	0.99749655	0.99956113	0.99275607	0.9977303	0.9966924	0.99328315	0.99942374	0.998279	0.9937511
0.0	0.98566705	0.9704897	0.9827308	0.98881257	0.98195225	0.97203934	0.9633239	0.99794537	0.98565936	0.9823646
0.0	0.9915523	0.99023986	0.9973111	0.9731112	0.9956032	0.9709047	0.96313775	0.9985921	0.9932234	0.98224163
0.0	0.99631613	0.99675304	0.9990759	0.990612	0.9965036	0.99443626	0.99092054	0.99925584	0.9971409	0.990919
0.0	0.0029939802	0.0029967541	0.009346614	0.0072393166	0.0031713394	0.0048894314	0.0071982364	0.01944873	0.015329802	0.017251482
0.0	0.0029939786	0.0029967541	0.009346614	0.0072393166	0.0031713394	0.0048894314	0.0071982364	0.01944873	0.015329802	0.017251482
0.0	0.0028249572	0.04295408	0.0023049542	0.0026912303	0.0017904473	0.0019384485	0.00036874288	0.0020729415	0.0062356666	0.0024727373
0.0	0.98566705	0.9704897	0.9827308	0.98881257	0.98195225	0.97203934	0.9633239	0.99794537	0.98565936	0.9823646
0.0	0.0029939786	0.0029967541	0.009346614	0.007239314	0.0031713394	0.0048894314	0.0071982364	0.01944873	0.015329802	0.017251482
0.0	0.9979784	0.9910904	0.9943163	0.99895954	0.99332446	0.9846779	0.9838154	0.9980165	0.9969379	0.9928929
0.0	0.98566705	0.9704897	0.9827308	0.98881257	0.98195225	0.97203934	0.9633239	0.99794537	0.98565936	0.9823646
0.0	0.98566705	0.9704897	0.9827308	0.98881257	0.98195225	0.97203934	0.9633239	0.99794537	0.98565936	0.9823646
0.0	0.98566705	0.9704897	0.9827308	0.98881257	0.98195225	0.97203934	0.9633239	0.99794537	0.98565936	0.9823646
0.0	0.9957645	0.9959065	0.99884653	0.9865588	0.9955902	0.99270236	0.98731357	0.9990908	0.9962618	0.9889642
0.0	0.98566705	0.9704897	0.9827308	0.98881257	0.98195225	0.97203934	0.9633239	0.99794537	0.98565936	0.9823646
0.0	0.98566705	0.9704897	0.9827308	0.98881257	0.98195225	0.97203934	0.9633239	0.99794537	0.98565936	0.9823646
0.0	0.98566705	0.9704897	0.9827308	0.98881257	0.98195225	0.97203934	0.9633239	0.99794537	0.98565936	0.9823646
0.0	0.98566705	0.9704897	0.9827308	0.98881257	0.98195225	0.97203934	0.9633239	0.99794537	0.98565936	0.9823646
0.0	0.77641743	0.9676994	0.99732286	0.27847484	0.92723703	0.54300904	0.66481376	0.8748274	0.93985033	0.22278725
0.0	0.98566705	0.9704897	0.9827308	0.98881257	0.98195225	0.97203934	0.9633239	0.99794537	0.98565936	0.9823646
0.0	0.98566705	0.9704897	0.9827308	0.98881257	0.98195225	0.97203934	0.9633239	0.99794537	0.98565936	0.9823646
0.0	0.9994122	0.99915516	0.9997588	0.9981098	0.9990827	0.9992355	0.9974381	0.99978334	0.9997476	0.99842
0.0	0.98566705	0.9704897	0.9827308	0.98881257	0.98195225	0.97203934	0.9633239	0.99794537	0.98565936	0.9823646
0.0	0.0029939802	0.0029967541	0.009346614	0.007239314	0.0031713394	0.0048894365	0.0071982364	0.01944873	0.015329795	0.017251482
0.0	0.98566705	0.9704897	0.9827308	0.98881257	0.98195225	0.97203934	0.9633239	0.99794537	0.98565936	0.9823646
0.0	0.9582846	0.3488669	0.97894394	0.04757185	0.14248283	0.97203934	0.88291526	0.78751993	0.25265646	0.014210938
0.0	0.98566705	0.9704897	0.9827308	0.98881257	0.98195225	0.97203934	0.9633239	0.99794537	0.98565936	0.9823646
0.0	0.0029939786	0.0029967541	0.009346614	0.0072393166	0.0031713394	0.0048894365	0.0071982364	0.01944873	0.015329802	0.017251482
0.0	0.77641743	0.9676994	0.99732286	0.2784748	0.927237	0.5430091	0.664814	0.8748272	0.93985033	0.22278725
0.0	0.9979784	0.9910904	0.9943163	0.99895954	0.99332446	0.9846779	0.9838154	0.9980165	0.9969379	0.9928929
0.0	0.98566705	0.9704897	0.9827308	0.98881257	0.98195225	0.97203934	0.9633239	0.99794537	0.98565936	0.9823646
0.0	0.9979784	0.9910904	0.9943163	0.99895954	0.99332446	0.9846779	0.9838154	0.9980165	0.9969379	0.9928929
0.0	0.2742785	0.0007000893	0.00071542227	0.0016873538	0.00023314296	0.0003000145	0.0045954403	0.7595296	0.00065348507	0.015590188
0.0	0.004494864	0.0040462785	0.026548358	0.010749407	0.0039619505	0.009159054	0.020844135	0.034661222	0.032267567	0.03970862
0.0	0.9980269	0.9966068	0.99887496	0.99534273	0.9985251	0.9943463	0.99172133	0.9988587	0.99855536	0.9968712
0.0	0.98566705	0.9704897	0.9827308	0.98881257	0.98195225	0.97203934	0.9633239	0.99794537	0.98565936	0.9823646
0.0	0.99716824	0.99458826	0.99929965	0.99843687	0.9990109	0.99616635	0.98608077	0.9997204	0.99961996	0.9952785
0.0	0.98566705	0.9704897	0.9827308	0.98881257	0.98195225	0.97203934	0.9633239	0.99794537	0.98565936	0.9823646
0.0	0.004096084	0.03798907	0.004639005	0.00401225	0.0018694282	0.0018035843	0.00046986385	0.0032069876	0.0057176463	0.005872299
0.0	0.0028249545	0.042954072	0.0023049542	0.0026912303	0.0017904473	0.0019384485	0.0003687432	0.0020729415	0.0062356666	0.0024727385
0.0	0.9995074	0.9994708	0.99967194	0.9966844	0.999183	0.9968502	0.99754685	0.9991153	0.9992859	0.99622476
0.0	0.0031856815	0.003395565	0.0099767195	0.007903728	0.0031713394	0.0055529783	0.008899116	0.0229799	0.016232062	0.019028386
0.0	0.0043731756	0.004393014	0.014420074	0.010214346	0.0046643564	0.0063845385	0.011676121	0.022396278	0.021614466	0.024308315
0.0	0.81764084	0.85768735	0.87517333	0.9564609	0.91211337	0.92711765	0.62770855	0.93532634	0.93937033	0.7967001
0.0	0.00041738877	0.9956697	0.04386561	0.04583103	0.025147874	0.0042330525	0.12894367	0.0029161645	0.007538132	0.0022243
0.0	0.9915523	0.99023986	0.9973111	0.9731112	0.9956032	0.9709047	0.96313775	0.9985921	0.9932234	0.98224163
0.0	0.98566705	0.9704897	0.9827308	0.98881257	0.98195225	0.97203934	0.9633239	0.99794537	0.98565936	0.9823646
0.0	0.4742275	0.58387005	0.8288179	0.56186706	0.54955447	0.31387573	0.37366104	0.81062806	0.15124685	0.6077692
0.0	0.9979784	0.9910904	0.9943163	0.99895954	0.99332446	0.9846779	0.9838154	0.9980165	0.9969379	0.9928929
0.0	0.99678874	0.9654577	0.99641883	0.97016203	0.98284423	0.9931421	0.9145444	0.9981237	0.98067826	0.95464635
0.0	0.98566705	0.9704897	0.9827308	0.98881257	0.98195225	0.97203934	0.9633239	0.99794537	0.98565936	0.9823646
0.0	0.98566705	0.9704897	0.9827308	0.98881257	0.98195225	0.97203934	0.9633239	0.99794537	0.98565936	0.9823646
0.0	0.98566705	0.9704897	0.9827308	0.98881257	0.98195225	0.97203934	0.9633239	0.99794537	0.98565936	0.9823646
0.0	0.99964917	0.9991818	0.9994752	0.9976236	0.99934703	0.9984577	0.9988869	0.9997002	0.9997665	0.99879324
0.0	0.9994122	0.99915516	0.9997588	0.9981098	0.9990827	0.9992355	0.9974381	0.99978334	0.9997476	0.99842
0.0	0.98566705	0.9704897	0.9827308	0.98881257	0.98195225	0.97203934	0.9633239	0.99794537	0.98565936	0.9823646
0.0	0.98566705	0.9704897	0.9827308	0.98881257	0.98195225	0.97203934	0.9633239	0.99794537	0.98565936	0.9823646
0.0	0.98566705	0.9704897	0.9827308	0.98881257	0.98195225	0.97203934	0.9633239	0.99794537	0.98565936	0.9823646
0.0	0.9957645	0.9959065	0.99884653	0.9865588	0.9955902	0.99270236	0.98731357	0.9990908	0.9962618	0.9889642
0.0	0.98566705	0.9704897	0.9827308	0.98881257	0.98195225	0.97203934	0.9633239	0.99794537	0.98565936	0.9823646
0.0	0.9245795	0.7036868	0.9584896	0.7858138	0.8300254	0.86499625	0.92773163	0.98255473	0.97703314	0.9511126
0.0	0.99666375	0.9949356	0.99886334	0.9932414	0.99735594	0.99013406	0.9862903	0.9974311	0.99714977	0.9930172
0.0	0.98566705	0.9704897	0.9827308	0.98881257	0.98195225	0.97203934	0.9633239	0.99794537	0.98565936	0.9823646
0.0	0.989075	0.990776	0.9943752	0.9609687	0.98967886	0.974853	0.8791441	0.9921274	0.99305975	0.96517575
0.0	0.98566705	0.9704897	0.9827308	0.98881257	0.98195225	0.97203934	0.9633239	0.99794537	0.98565936	0.9823646
0.0	0.0036751726	0.00014331835	0.9827308	0.42081657	0.34138983	0.0033185724	0.0010452131	0.00044120583	0.003222751	0.9823646
0.0	0.0024976626	0.0075955507	0.00054798304	0.07587364	0.020378022	0.005696379	3.529413e-05	0.00036712515	0.92605203	0.051553622
0.0	0.98566705	0.9704897	0.9827308	0.98881257	0.98195225	0.97203934	0.9633239	0.99794537	0.98565936	0.9823646
0.0	0.98566705	0.9704897	0.9827308	0.98881257	0.98195225	0.97203934	0.9633239	0.99794537	0.98565936	0.9823646
0.0	0.99720997	0.9948665	0.9979406	0.99343324	0.99802667	0.99084246	0.9850781	0.99811196	0.99788636	0.9944654
0.0	0.9994579	0.99908304	0.99964964	0.9986242	0.9992073	0.9990294	0.99682593	0.9995425	0.99966955	0.9979367
0.0	0.9994122	0.99915516	0.9997588	0.9981098	0.9990827	0.9992355	0.9974381	0.99978334	0.9997476	0.99842
0.0	0.9994579	0.99908304	0.99964964	0.9986242	0.9992073	0.9990294	0.99682593	0.9995425	0.99966955	0.9979367
0.0	0.98566705	0.9704897	0.9827308	0.98881257	0.98195225	0.97203934	0.9633239	0.99794537	0.98565936	0.9823646
0.0	0.0029939802	0.0029967541	0.009346614	0.0072393166	0.0031713394	0.0048894365	0.0071982364	0.01944873	0.015329802	0.017251482
0.0	0.0015998702	0.001581729	0.0045004003	0.002304533	0.0013826407	0.0031755872	0.0030618983	0.008754032	0.0075364877	0.004855991
0.0	0.39238855	0.44957244	0.60692024	0.34636217	0.40082243	0.76924074	0.56881875	0.9871946	0.9633124	0.83344907
0.0	0.055243198	0.004165384	0.020332167	0.004736753	0.01023133	0.069445066	0.0026576903	0.15470633	0.047716096	0.002614134
0.0	0.055243198	0.004165384	0.020332167	0.004736753	0.01023133	0.069445066	0.0026576903	0.15470633	0.047716096	0.002614134
0.0	0.9915523	0.99023986	0.9973111	0.9731112	0.9956032	0.9709047	0.96313775	0.9985921	0.9932234	0.98224163
0.0	0.0074176467	0.892266	0.47161698	0.018050343	4.5812503e-05	0.0011414113	0.1614039	0.6860004	0.049019683	0.6897711
0.0	0.98566705	0.9704897	0.9827308	0.98881257	0.98195225	0.97203934	0.9633239	0.99794537	0.98565936	0.9823646
0.0	0.98566705	0.9704897	0.9827308	0.98881257	0.98195225	0.97203934	0.9633239	0.99794537	0.98565936	0.9823646
0.0	0.98566705	0.9704897	0.9827308	0.98881257	0.98195225	0.97203934	0.9633239	0.99794537	0.98565936	0.9823646
0.0	8.0976824e-05	8.804915e-05	0.0003185992	0.002572944	0.00025397423	0.00018724476	0.0003468083	0.00023042146	0.00066961366	0.0013827243
0.0	0.001579254	0.21895784	0.3532005	0.0044354894	0.012321793	0.0042026113	0.0009967018	0.1554598	0.025069887	0.0018681199
0.0	0.98566705	0.9704897	0.9827308	0.98881257	0.98195225	0.97203934	0.9633239	0.99794537	0.98565936	0.9823646
0.0	0.98566705	0.9704897	0.9827308	0.98881257	0.98195225	0.97203934	0.9633239	0.99794537	0.98565936	0.9823646
0.0	0.99964917	0.9991818	0.9994752	0.9976236	0.99934703	0.9984577	0.9988869	0.9997002	0.9997665	0.99879324
0.0	0.9915523	0.99023986	0.9973111	0.9731112	0.9956032	0.9709047	0.96313775	0.9985921	0.9932234	0.98224163
0.0	0.9993125	0.99976295	0.999728	0.9982393	0.9997824	0.9977276	0.98182344	0.9994161	0.9972366	0.9989838
0.0	0.001579254	0.21895784	0.3532005	0.0044354894	0.012321793	0.004202613	0.0009967022	0.15545976	0.025069887	0.0018681199
0.0	0.08009743	0.42651308	0.48124674	0.39644548	0.5324702	0.4631537	0.60576844	0.4831813	0.5786335	0.2552022
0.0	0.98566705	0.9704897	0.9827308	0.98881257	0.98195225	0.97203934	0.9633239	0.99794537	0.98565936	0.9823646
0.0	0.98566705	0.9704897	0.9827308	0.98881257	0.98195225	0.97203934	0.9633239	0.99794537	0.98565936	0.9823646
0.0	0.98566705	0.9704897	0.9827308	0.98881257	0.98195225	0.97203934	0.9633239	0.99794537	0.98565936	0.9823646
0.0	0.0029939802	0.0029967541	0.009346614	0.0072393096	0.0031713394	0.004889434	0.0071982364	0.01944873	0.015329795	0.017251482
0.0	0.98566705	0.9704897	0.9827308	0.98881257	0.98195225	0.97203934	0.9633239	0.99794537	0.98565936	0.9823646
0.0	0.0029939802	0.0029967541	0.009346614	0.0072393166	0.0031713394	0.0048894365	0.0071982364	0.01944873	0.015329802	0.017251482
0.0	0.0034523027	0.0032277727	0.0097622285	0.00751817	0.0031713394	0.005326071	0.0077301813	0.024995068	0.017427504	0.017037066
0.0	0.98566705	0.9704897	0.9827308	0.98881257	0.98195225	0.97203934	0.9633239	0.99794537	0.98565936	0.9823646
0.0	0.45017573	0.0047803693	0.01677144	0.011549948	0.00027397467	0.012830222	0.58278394	0.028223243	0.78186053	0.20375371
0.0	0.003343126	0.0030387032	0.01077172	0.009020813	0.0034629216	0.0051827873	0.008018083	0.020977179	0.01879262	0.017251482
0.0	0.99868494	0.9984668	0.99898094	0.9977602	0.998268	0.998877	0.9958106	0.99910504	0.9996092	0.9960659
0.0	0.99868494	0.9984668	0.99898094	0.9977602	0.998268	0.998877	0.9958106	0.99910504	0.9996092	0.9960659
0.0	0.99964917	0.9991818	0.9994752	0.9976236	0.99934703	0.9984577	0.9988869	0.9997002	0.9997665	0.99879324
0.0	8.0976824e-05	8.804915e-05	0.0003185992	0.002572945	0.00025397423	0.00018724476	0.0003468083	0.00023042146	0.00066961366	0.0013827243
0.0	0.001579254	0.2189578	0.35320047	0.0044354894	0.012321799	0.0042026113	0.0009967022	0.15545982	0.025069887	0.0018681199
0.0	0.99964917	0.9991818	0.9994752	0.9976236	0.99934703	0.9984577	0.9988869	0.9997002	0.9997665	0.99879324
0.0	8.0976824e-05	8.804915e-05	0.0003185992	0.002572945	0.00025397423	0.00018724476	0.0003468083	0.00023042146	0.00066961366	0.0013827243
0.0	0.001579254	0.21895784	0.3532005	0.0044354894	0.012321799	0.0042026113	0.0009967018	0.1554598	0.025069887	0.0018681199
0.0	0.99868494	0.9984668	0.99898094	0.9977602	0.998268	0.998877	0.9958106	0.99910504	0.9996092	0.9960659
0.0	0.99964917	0.9991818	0.9994752	0.9976236	0.99934703	0.9984577	0.9988869	0.9997002	0.9997665	0.99879324
0.0	8.0976824e-05	8.804915e-05	0.0003185992	0.002572945	0.00025397423	0.00018724476	0.0003468083	0.00023042146	0.00066961366	0.0013827243
0.0	0.001579254	0.21895784	0.3532005	0.0044354894	0.012321793	0.0042026113	0.0009967022	0.15545976	0.025069892	0.0018681199
0.0	0.99868494	0.9984668	0.99898094	0.9977602	0.998268	0.998877	0.9958106	0.99910504	0.9996092	0.9960659
0.0	0.99964917	0.9991818	0.9994752	0.9976236	0.99934703	0.9984577	0.9988869	0.9997002	0.9997665	0.99879324
0.0	8.0976824e-05	8.804915e-05	0.0003185992	0.002572944	0.00025397423	0.00018724476	0.0003468083	0.00023042146	0.00066961366	0.0013827243
0.0	0.001579254	0.21895784	0.3532005	0.0044354894	0.012321793	0.004202613	0.0009967018	0.15545976	0.025069892	0.0018681199
0.0	0.9979784	0.9910904	0.9943163	0.99895954	0.99332446	0.9846779	0.9838154	0.9980165	0.9969379	0.9928929
0.0	0.98566705	0.9704897	0.9827308	0.98881257	0.98195225	0.97203934	0.9633239	0.99794537	0.98565936	0.9823646
0.0	0.98566705	0.9704897	0.9827308	0.98881257	0.98195225	0.97203934	0.9633239	0.99794537	0.98565936	0.9823646
0.0	0.99666375	0.9949356	0.99886334	0.9932414	0.99735594	0.99013406	0.9862903	0.9974311	0.99714977	0.9930172
0.0	0.003158222	0.0034952261	0.012810784	0.0074312314	0.0032031776	0.0051366887	0.008357241	0.023562942	0.015400904	0.018033156
0.0	0.0003171391	0.0029883715	0.1150374	0.0005241847	0.2611674	0.00031611187	0.013145108	0.8145776	0.0010076809	0.0012863384
0.0	0.9985721	0.99860424	0.9996468	0.9954659	0.9987728	0.9966079	0.9956001	0.9996666	0.9994037	0.9984156
0.0	0.98566705	0.9704897	0.9827308	0.98881257	0.98195225	0.97203934	0.9633239	0.99794537	0.98565936	0.9823646
0.0	0.8341373	0.9776599	0.9980254	0.37960526	0.945616	0.5926761	0.7503119	0.927221	0.9693451	0.28555897
0.0	0.7857196	0.9810905	0.9981791	0.39631268	0.94960874	0.6379423	0.76040524	0.90646535	0.94794446	0.3008473
0.0	0.8550768	0.98344374	0.9985291	0.37268165	0.95148677	0.6172022	0.7669607	0.91861737	0.9619383	0.2810102
0.0	0.84418225	0.9832108	0.9988619	0.43716103	0.9656834	0.75276303	0.7735815	0.9630337	0.97103494	0.5306527
0.0	0.858298	0.97987205	0.99821126	0.3871114	0.95223993	0.60816187	0.75437236	0.9151846	0.9605786	0.28955686
0.0	0.84796935	0.9811189	0.99810106	0.38539153	0.95293	0.6302881	0.755044	0.91223663	0.947895	0.30286738
0.0	0.8467369	0.98121303	0.9982482	0.38828525	0.9469047	0.5667339	0.74193066	0.9152276	0.96207875	0.30680802
0.0	0.998432	0.9930288	0.99644667	0.99930227	0.99527377	0.9891879	0.9929884	0.9988136	0.99731135	0.9946742
0.0	0.98566705	0.9704897	0.9827308	0.98881257	0.98195225	0.97203934	0.9633239	0.99794537	0.98565936	0.9823646
0.0	0.98566705	0.9704897	0.9827308	0.98881257	0.98195225	0.97203934	0.9633239	0.99794537	0.98565936	0.9823646
0.0	0.98566705	0.9704897	0.9827308	0.98881257	0.98195225	0.97203934	0.9633239	0.99794537	0.98565936	0.9823646
0.0	0.98566705	0.9704897	0.9827308	0.98881257	0.98195225	0.97203934	0.9633239	0.99794537	0.98565936	0.9823646
0.0	0.99850637	0.99205846	0.99800175	0.9993513	0.9958702	0.9861087	0.99417686	0.99845195	0.99741805	0.99626666
0.0	0.9979784	0.9910904	0.9943163	0.99895954	0.99332446	0.9846779	0.9838154	0.9980165	0.9969379	0.9928929
0.0	0.9979784	0.9910904	0.9943163	0.99895954	0.99332446	0.9846779	0.9838154	0.9980165	0.9969379	0.9928929
0.0	0.9979784	0.9910904	0.9943163	0.99895954	0.99332446	0.9846779	0.9838154	0.9980165	0.9969379	0.9928929
0.0	0.9979784	0.9910904	0.9943163	0.99895954	0.99332446	0.9846779	0.9838154	0.9980165	0.9969379	0.9928929
0.0	0.998432	0.9930288	0.99644667	0.99930227	0.99527377	0.9891879	0.9929884	0.9988136	0.99731135	0.9946742
0.0	0.98566705	0.9704897	0.9827308	0.98881257	0.98195225	0.97203934	0.9633239	0.99794537	0.98565936	0.9823646
0.0	0.98566705	0.9704897	0.9827308	0.98881257	0.98195225	0.97203934	0.9633239	0.99794537	0.98565936	0.9823646
0.0	0.98566705	0.9704897	0.9827308	0.98881257	0.98195225	0.97203934	0.9633239	0.99794537	0.98565936	0.9823646
0.0	0.99844766	0.9927113	0.99793017	0.99927	0.9934145	0.9890147	0.9911214	0.99881566	0.9974854	0.9957082
0.0	0.98566705	0.9704897	0.9827308	0.98881257	0.98195225	0.97203934	0.9633239	0.99794537	0.98565936	0.9823646
0.0	0.98566705	0.9704897	0.9827308	0.98881257	0.98195225	0.97203934	0.9633239	0.99794537	0.98565936	0.9823646
0.0	0.98566705	0.9704897	0.9827308	0.98881257	0.98195225	0.97203934	0.9633239	0.99794537	0.98565936	0.9823646
0.0	0.98566705	0.9704897	0.9827308	0.98881257	0.98195225	0.97203934	0.9633239	0.99794537	0.98565936	0.9823646
0.0	0.9245795	0.7036868	0.9584895	0.7858138	0.83002526	0.8649963	0.92773163	0.98255473	0.97703314	0.9511126
0.0	0.99666375	0.9949356	0.99886334	0.9932414	0.99735594	0.99013406	0.9862903	0.9974311	0.99714977	0.9930172
0.0	0.98566705	0.9704897	0.9827308	0.98881257	0.98195225	0.97203934	0.9633239	0.99794537	0.98565936	0.9823646
0.0	0.98566705	0.9704897	0.9827308	0.98881257	0.98195225	0.97203934	0.9633239	0.99794537	0.98565936	0.9823646
0.0	0.98566705	0.9704897	0.9827308	0.98881257	0.98195225	0.97203934	0.9633239	0.99794537	0.98565936	0.9823646
0.0	0.9915523	0.99023986	0.9973111	0.9731112	0.9956032	0.9709047	0.96313775	0.9985921	0.9932234	0.98224163
0.0	0.9986141	0.99858403	0.99936205	0.996888	0.997993	0.99917394	0.99713314	0.9994885	0.9996605	0.9965154
0.0	0.011612337	0.86265403	0.8379629	0.050379213	0.05778772	0.08929006	0.061750952	0.4930081	0.0035430489	0.05139656
0.0	0.98566705	0.9704897	0.9827308	0.98881257	0.98195225	0.97203934	0.9633239	0.99794537	0.98565936	0.9823646
0.0	0.98566705	0.9704897	0.9827308	0.98881257	0.98195225	0.97203934	0.9633239	0.99794537	0.98565936	0.9823646
0.0	0.98566705	0.9704897	0.9827308	0.98881257	0.98195225	0.97203934	0.9633239	0.99794537	0.98565936	0.9823646
0.0	0.98566705	0.9704897	0.9827308	0.98881257	0.98195225	0.97203934	0.9633239	0.99794537	0.98565936	0.9823646
0.0	0.98566705	0.9704897	0.9827308	0.98881257	0.98195225	0.97203934	0.9633239	0.99794537	0.98565936	0.9823646
0.0	0.98566705	0.9704897	0.9827308	0.98881257	0.98195225	0.97203934	0.9633239	0.99794537	0.98565936	0.9823646
0.0	0.98566705	0.9704897	0.9827308	0.98881257	0.98195225	0.97203934	0.9633239	0.99794537	0.98565936	0.9823646
0.0	0.98566705	0.9704897	0.9827308	0.98881257	0.98195225	0.97203934	0.9633239	0.99794537	0.98565936	0.9823646
0.0	0.98566705	0.9704897	0.9827308	0.98881257	0.98195225	0.97203934	0.9633239	0.99794537	0.98565936	0.9823646
0.0	0.98566705	0.9704897	0.9827308	0.98881257	0.98195225	0.97203934	0.9633239	0.99794537	0.98565936	0.9823646
0.0	0.98566705	0.9704897	0.9827308	0.98881257	0.98195225	0.97203934	0.9633239	0.99794537	0.98565936	0.9823646
0.0	0.99473685	0.9949275	0.9934325	0.9807897	0.99701995	0.96425146	0.93353266	0.9983708	0.9756345	0.99444795
0.0	0.98566705	0.9704897	0.9827308	0.98881257	0.98195225	0.97203934	0.9633239	0.99794537	0.98565936	0.9823646
0.0	0.9979545	0.995691	0.99927837	0.99469596	0.9955077	0.992257	0.9891233	0.99925834	0.99843305	0.9970126
0.0	0.99964917	0.9991818	0.9994752	0.9976236	0.99934703	0.9984577	0.9988869	0.9997002	0.9997665	0.99879324
0.0	0.98566705	0.9704897	0.9827308	0.98881257	0.98195225	0.97203934	0.9633239	0.99794537	0.98565936	0.9823646
0.0	0.99313873	0.9852326	0.99871063	0.97504246	0.98009413	0.9931606	0.9744912	0.99863166	0.99625707	0.9886679
0.0	0.9766445	0.8781552	0.35864502	0.14821126	0.97060513	0.08073593	0.887703	0.96950364	0.08442031	0.9823646
0.0	0.9766445	0.8781552	0.35864502	0.14821126	0.97060513	0.08073593	0.887703	0.96950364	0.08442031	0.9823646
0.0	0.9957645	0.9959065	0.99884653	0.9865588	0.9955902	0.99270236	0.98731357	0.9990908	0.9962618	0.9889642
0.0	0.99729484	0.99538815	0.99811065	0.9936552	0.9980788	0.9907312	0.9867654	0.9982345	0.99788636	0.99443275
0.0	0.99793303	0.9969278	0.9991386	0.99637693	0.9982151	0.9950588	0.9939796	0.9987494	0.9983209	0.9960479
0.0	0.9995484	0.99931824	0.9998273	0.9985569	0.9992933	0.9993994	0.9974381	0.99981445	0.9997936	0.9986364
0.0	0.9984163	0.99847966	0.9992756	0.9964056	0.99770904	0.9991136	0.99713314	0.999421	0.9996283	0.9960283
0.0	0.0037091835	0.0016828584	0.0022592722	0.001598493	0.3477118	0.008750503	9.2322385e-05	0.753345	0.98565936	0.012802061
0.0	0.99895537	0.9989287	0.999742	0.9970913	0.9990471	0.9975049	0.9956001	0.9997285	0.9995184	0.9986669
0.0	0.9980014	0.9980076	0.99947304	0.992964	0.998021	0.9961283	0.9907198	0.99946827	0.9977665	0.99379236
0.0	0.98566705	0.9704897	0.9827308	0.98881257	0.98195225	0.97203934	0.9633239	0.99794537	0.98565936	0.9823646
0.0	0.99860793	0.9985607	0.99940205	0.99689144	0.9979766	0.9991136	0.9975611	0.9994892	0.99965894	0.99651587
0.0	0.4473765	0.44474295	0.5491819	0.31282666	0.62197554	0.3940915	0.09919744	0.52076864	0.838125	0.35241726
0.0	0.99885905	0.99855465	0.99916327	0.99802643	0.9984674	0.998877	0.9964311	0.9992242	0.9996427	0.99656063
0.0	0.9834297	0.94094706	0.97860557	0.29460323	0.99447626	0.9829338	0.00495708	0.9735025	0.9461895	0.06305997
0.0	0.9757564	0.79359484	0.7673904	0.29460323	0.9644728	0.1920342	0.9633239	0.96808136	0.9491353	0.019014006
0.0	0.99666375	0.9949356	0.99886334	0.9932414	0.99735594	0.99013406	0.9862903	0.9974311	0.99714977	0.9930172
0.0	0.9995184	0.9995221	0.9987332	0.9982659	0.9991611	0.99669504	0.997889	0.99944824	0.99961734	0.9976318
0.0	0.98566705	0.9704897	0.9827308	0.98881257	0.98195225	0.97203934	0.9633239	0.99794537	0.98565936	0.9823646
0.0	0.98566705	0.9704897	0.9827308	0.98881257	0.98195225	0.97203934	0.9633239	0.99794537	0.98565936	0.9823646
0.0	0.98566705	0.9704897	0.9827308	0.98881257	0.98195225	0.97203934	0.9633239	0.99794537	0.98565936	0.9823646
0.0	0.98566705	0.9704897	0.9827308	0.98881257	0.98195225	0.97203934	0.9633239	0.99794537	0.98565936	0.9823646
0.0	0.98566705	0.9704897	0.9827308	0.98881257	0.98195225	0.97203934	0.9633239	0.99794537	0.98565936	0.9823646
0.0	0.98566705	0.9704897	0.9827308	0.98881257	0.98195225	0.97203934	0.9633239	0.99794537	0.98565936	0.9823646
0.0	0.9985721	0.99860424	0.9996468	0.9954659	0.9987728	0.9966079	0.9956001	0.9996666	0.9994037	0.9984156
0.0	0.99964917	0.9991818	0.9994752	0.9976236	0.99934703	0.9984577	0.9988869	0.9997002	0.9997665	0.99879324
0.0	0.98566705	0.9704897	0.9827308	0.98881257	0.98195225	0.97203934	0.9633239	0.99794537	0.98565936	0.9823646
0.0	0.98566705	0.9704897	0.9827308	0.98881257	0.98195225	0.97203934	0.9633239	0.99794537	0.98565936	0.9823646
0.0	0.98566705	0.9704897	0.9827308	0.98881257	0.98195225	0.97203934	0.9633239	0.99794537	0.98565936	0.9823646
0.0	0.99964917	0.9991818	0.9994752	0.9976236	0.99934703	0.9984577	0.9988869	0.9997002	0.9997665	0.99879324
0.0	0.98566705	0.9704897	0.9827308	0.98881257	0.98195225	0.97203934	0.9633239	0.99794537	0.98565936	0.9823646
0.0	8.0976824e-05	8.804915e-05	0.0003185992	0.002572944	0.00025397423	0.00018724476	0.0003468083	0.00023042146	0.00066961366	0.0013827243
0.0	0.98566705	0.9704897	0.9827308	0.98881257	0.98195225	0.97203934	0.9633239	0.99794537	0.98565936	0.9823646
0.0	0.9979545	0.995691	0.99927837	0.99469596	0.9955077	0.992257	0.9891233	0.99925834	0.99843305	0.9970126
0.0	0.99964917	0.9991818	0.9994752	0.9976236	0.99934703	0.9984577	0.9988869	0.9997002	0.9997665	0.99879324
0.0	0.98566705	0.9704897	0.9827308	0.98881257	0.98195225	0.97203934	0.9633239	0.99794537	0.98565936	0.9823646
0.0	0.98566705	0.9704897	0.9827308	0.98881257	0.98195225	0.97203934	0.9633239	0.99794537	0.98565936	0.9823646
0.0	0.99313873	0.9852326	0.99871063	0.97504246	0.98009413	0.9931606	0.9744912	0.99863166	0.99625707	0.9886679
0.0	0.12866962	0.2624009	0.9728981	0.092191115	0.5975375	0.30730453	0.5896281	0.60496825	0.79827166	0.59920347
0.0	0.14272672	0.99165386	0.94513	0.9857347	0.88705635	0.9657042	0.3547839	0.6495879	0.7264302	0.5928515
0.0	0.98566705	0.9704897	0.9827308	0.98881257	0.98195225	0.97203934	0.9633239	0.99794537	0.98565936	0.9823646
0.0	0.98566705	0.9704897	0.9827308	0.98881257	0.98195225	0.97203934	0.9633239	0.99794537	0.98565936	0.9823646
0.0	0.99964917	0.9991818	0.9994752	0.9976236	0.99934703	0.9984577	0.9988869	0.9997002	0.9997665	0.99879324
0.0	0.98566705	0.9704897	0.9827308	0.98881257	0.98195225	0.97203934	0.9633239	0.99794537	0.98565936	0.9823646
0.0	8.0976824e-05	8.804915e-05	0.0003185992	0.002572945	0.00025397423	0.00018724476	0.0003468083	0.00023042146	0.00066961366	0.0013827243
0.0	0.0015792549	0.2189578	0.3532005	0.0044354894	0.012321799	0.0042026113	0.0009967012	0.15545976	0.025069892	0.0018681199
0.0	0.5552586	0.41303197	0.79256725	0.31116915	0.5263844	0.68369687	0.17546846	0.840012	0.7340399	0.46963158
0.0	0.2857802	0.3409398	0.63097566	0.21415038	0.42130357	0.5427341	0.115549535	0.7769465	0.6075433	0.383767
0.0	0.9994122	0.99915516	0.9997588	0.9981098	0.9990827	0.9992355	0.9974381	0.99978334	0.9997476	0.99842
0.0	0.98566705	0.9704897	0.9827308	0.98881257	0.98195225	0.97203934	0.9633239	0.99794537	0.98565936	0.9823646
0.0	0.98566705	0.9704897	0.9827308	0.98881257	0.98195225	0.97203934	0.9633239	0.99794537	0.98565936	0.9823646
0.0	0.0029939802	0.0029967541	0.009346614	0.0072393166	0.0031713394	0.0048894365	0.0071982364	0.01944873	0.015329802	0.017251482
0.0	0.77641743	0.9676994	0.99732286	0.2784748	0.92723703	0.5430091	0.6648141	0.8748272	0.93985033	0.22278725
0.0	0.9957645	0.9959065	0.99884653	0.9865588	0.9955902	0.99270236	0.98731357	0.9990908	0.9962618	0.9889642
0.0	0.9994122	0.99915516	0.9997588	0.9981098	0.9990827	0.9992355	0.9974381	0.99978334	0.9997476	0.99842
0.0	0.99720997	0.9948665	0.9979406	0.99343324	0.99802667	0.99084246	0.9850781	0.99811196	0.99788636	0.9944654
0.0	0.0065551475	0.078293115	0.030149313	0.014030211	0.083694704	0.026451029	0.0041090236	0.84361094	0.2791838	0.09528729
0.0	0.98566705	0.9704897	0.9827308	0.98881257	0.98195225	0.97203934	0.9633239	0.99794537	0.98565936	0.9823646
0.0	0.9245795	0.7036868	0.9584895	0.78581387	0.8300254	0.8649963	0.92773163	0.98255473	0.97703314	0.9511126
0.0	0.989075	0.990776	0.9943752	0.9609687	0.98967886	0.974853	0.8791441	0.9921274	0.99305975	0.96517575
0.0	0.98566705	0.9704897	0.9827308	0.98881257	0.98195225	0.97203934	0.9633239	0.99794537	0.98565936	0.9823646
0.0	0.9705885	0.9951336	0.99064726	0.9639478	0.9907823	0.98517334	0.9749316	0.9913599	0.9855993	0.98461205
0.0	0.98566705	0.9704897	0.9827308	0.98881257	0.98195225	0.97203934	0.9633239	0.99794537	0.98565936	0.9823646
0.0	0.98566705	0.9704897	0.9827308	0.98881257	0.98195225	0.97203934	0.9633239	0.99794537	0.98565936	0.9823646
0.0	0.98566705	0.9704897	0.9827308	0.98881257	0.98195225	0.97203934	0.9633239	0.99794537	0.98565936	0.9823646
0.0	0.99666375	0.9949356	0.99886334	0.9932414	0.99735594	0.99013406	0.9862903	0.9974311	0.99714977	0.9930172
0.0	0.98566705	0.9704897	0.9827308	0.98881257	0.98195225	0.97203934	0.9633239	0.99794537	0.98565936	0.9823646
0.0	0.9950092	0.9945378	0.99679667	0.98249185	0.9952343	0.98544544	0.9491429	0.99565756	0.99596906	0.9722572
0.0	0.001579254	0.2189578	0.3532005	0.0044354894	0.012321799	0.0042026113	0.0009967012	0.15545982	0.025069887	0.0018681199
0.0	0.0024976626	0.0075955507	0.00054798304	0.07587363	0.020378022	0.005696379	3.52941e-05	0.00036712515	0.92605203	0.05155363
0.0	0.17108518	0.030895764	0.5824221	0.12966314	0.33758652	0.01003378	0.026230188	0.007719721	0.10243467	0.0015311446
0.0	0.98566705	0.9704897	0.9827308	0.98881257	0.98195225	0.97203934	0.9633239	0.99794537	0.98565936	0.9823646
0.0	0.9957645	0.9959065	0.99884653	0.9865588	0.9955902	0.99270236	0.98731357	0.9990908	0.9962618	0.9889642
0.0	0.9974897	0.99144155	0.99951446	0.98902965	0.9912477	0.9968587	0.986148	0.9990044	0.99790776	0.9935469
0.0	0.004950562	0.0029368668	0.01103192	0.003525458	0.0026287506	0.007029803	0.0057917177	0.014152002	0.014985989	0.007916338
0.0	0.06535871	0.02742608	0.54865795	0.005084765	0.06991624	0.69280326	0.12232055	0.021911766	0.8405634	0.57137644
0.0	0.9943861	0.98775893	0.9989011	0.9771278	0.9846585	0.9941326	0.9765767	0.9987382	0.9965532	0.9896685
0.0	0.9974897	0.99144155	0.99951446	0.98902965	0.9912477	0.9968587	0.986148	0.9990044	0.99790776	0.9935469
0.0	0.0003470686	0.10468416	0.2699863	0.7394011	0.40662324	0.49390936	0.001226438	0.0006011783	0.12541863	0.02038704
0.0	0.0019384007	0.0021427558	0.005853858	0.0024685278	0.001877789	0.0037344834	0.0035774715	0.009754667	0.008555891	0.0056053908
0.0	0.98566705	0.9704897	0.9827308	0.98881257	0.98195225	0.97203934	0.9633239	0.99794537	0.98565936	0.9823646
0.0	0.9994122	0.99915516	0.9997588	0.9981098	0.9990827	0.9992355	0.9974381	0.99978334	0.9997476	0.99842
0.0	0.9994579	0.99908304	0.99964964	0.9986242	0.9992073	0.9990294	0.99682593	0.9995425	0.99966955	0.9979367
0.0	0.99964917	0.9991818	0.9994752	0.9976236	0.99934703	0.9984577	0.9988869	0.9997002	0.9997665	0.99879324
0.0	0.919942	0.91361	0.99467057	0.8535855	0.9739663	0.86580086	0.8280916	0.97778314	0.94878936	0.8719404
0.0	0.98566705	0.9704897	0.9827308	0.98881257	0.98195225	0.97203934	0.9633239	0.99794537	0.98565936	0.9823646
0.0	0.98566705	0.9704897	0.9827308	0.98881257	0.98195225	0.97203934	0.9633239	0.99794537	0.98565936	0.9823646
0.0	0.8462395	0.9311894	0.87598264	0.7600605	0.8744678	0.79733145	0.7009514	0.9788225	0.92157817	0.7934851
0.0	0.98566705	0.9704897	0.9827308	0.98881257	0.98195225	0.97203934	0.9633239	0.99794537	0.98565936	0.9823646
0.0	0.022054622	0.19389199	0.18055175	0.055188805	0.02103652	0.2196923	0.042456895	0.9998578	0.04791794	0.708309
0.0	0.9987036	0.99743074	0.9997681	0.9992605	0.9995254	0.99841785	0.995047	0.99983406	0.9997141	0.9981086
0.0	0.9984945	0.997152	0.9998023	0.999302	0.9996026	0.99862206	0.9959714	0.99984384	0.99968576	0.9977773
0.0	0.9985929	0.9973443	0.9997626	0.99917895	0.9993742	0.9980673	0.99487805	0.9998293	0.9996804	0.9976828
0.0	0.99842924	0.99695456	0.99971133	0.9990451	0.99936515	0.99760264	0.99446785	0.9998036	0.99968505	0.9980313
0.0	0.99784553	0.9966959	0.999323	0.9961675	0.99829	0.9939553	0.99313414	0.9979547	0.99840134	0.99527574
0.0	0.033509634	0.07668515	0.19658574	0.03385092	0.2221028	0.09153354	0.010789631	0.6739124	0.43816492	0.19718553
0.0	0.4999568	0.1552014	0.0382435	0.07998798	0.16996835	0.044831604	0.84502494	0.0061973496	0.19595931	0.028536264
0.0	0.98566705	0.9704897	0.9827308	0.98881257	0.98195225	0.97203934	0.9633239	0.99794537	0.98565936	0.9823646
0.0	0.98566705	0.9704897	0.9827308	0.98881257	0.98195225	0.97203934	0.9633239	0.99794537	0.98565936	0.9823646
0.0	0.9967957	0.996214	0.9991716	0.994749	0.99787617	0.9922386	0.9900004	0.99800783	0.99732697	0.99462813
0.0	0.98566705	0.9704897	0.9827308	0.98881257	0.98195225	0.97203934	0.9633239	0.99794537	0.98565936	0.9823646
0.0	0.98566705	0.9704897	0.9827308	0.98881257	0.98195225	0.97203934	0.9633239	0.99794537	0.98565936	0.9823646
0.0	0.99666375	0.9949356	0.99886334	0.9932414	0.99735594	0.99013406	0.9862903	0.9974311	0.99714977	0.9930172
0.0	0.99666375	0.9949356	0.99886334	0.9932414	0.99735594	0.99013406	0.9862903	0.9974311	0.99714977	0.9930172
0.0	0.99666375	0.9949356	0.99886334	0.9932414	0.99735594	0.99013406	0.9862903	0.9974311	0.99714977	0.9930172
0.0	0.99666375	0.9949356	0.99886334	0.9932414	0.99735594	0.99013406	0.9862903	0.9974311	0.99714977	0.9930172
0.0	0.99666375	0.9949356	0.99886334	0.9932414	0.99735594	0.99013406	0.9862903	0.9974311	0.99714977	0.9930172
0.0	0.99793303	0.9969278	0.9991386	0.99637693	0.9982151	0.9950588	0.9939796	0.9987494	0.9983209	0.9960479
0.0	0.98566705	0.9704897	0.9827308	0.98881257	0.98195225	0.97203934	0.9633239	0.99794537	0.98565936	0.9823646
0.0	0.98566705	0.9704897	0.9827308	0.98881257	0.98195225	0.97203934	0.9633239	0.99794537	0.98565936	0.9823646
0.0	0.98566705	0.9704897	0.9827308	0.98881257	0.98195225	0.97203934	0.9633239	0.99794537	0.98565936	0.9823646
0.0	0.99666375	0.9949356	0.99886334	0.9932414	0.99735594	0.99013406	0.9862903	0.9974311	0.99714977	0.9930172
0.0	0.98566705	0.9704897	0.9827308	0.98881257	0.98195225	0.97203934	0.9633239	0.99794537	0.98565936	0.9823646
0.0	0.9879369	0.9975496	0.9966202	0.9778349	0.99525416	0.99179524	0.98804027	0.9965623	0.9892113	0.9909514
0.0	0.98566705	0.9704897	0.9827308	0.98881257	0.98195225	0.97203934	0.9633239	0.99794537	0.98565936	0.9823646
0.0	0.98566705	0.9704897	0.9827308	0.98881257	0.98195225	0.97203934	0.9633239	0.99794537	0.98565936	0.9823646
0.0	0.9941407	0.99865746	0.99873096	0.99365693	0.9984706	0.9972717	0.99544734	0.9988066	0.9975091	0.9947583
0.0	0.98566705	0.9704897	0.9827308	0.98881257	0.98195225	0.97203934	0.9633239	0.99794537	0.98565936	0.9823646
0.0	0.9705885	0.9951336	0.99064726	0.9639478	0.9907823	0.98517334	0.9749316	0.9913599	0.9855993	0.98461205
0.0	0.81845635	0.8685539	0.9078363	0.53349125	0.94361585	0.86374885	0.5659361	0.9681119	0.9464629	0.8243131
0.0	0.81845653	0.8685539	0.9078363	0.5334913	0.94361585	0.8637488	0.5659361	0.9681119	0.9464629	0.8243131
0.0	0.8184564	0.8685539	0.9078363	0.5334912	0.94361585	0.8637488	0.565936	0.9681119	0.94646305	0.824313
0.0	0.98566705	0.9704897	0.9827308	0.98881257	0.98195225	0.97203934	0.9633239	0.99794537	0.98565936	0.9823646
0.0	0.98566705	0.9704897	0.9827308	0.98881257	0.98195225	0.97203934	0.9633239	0.99794537	0.98565936	0.9823646
0.0	0.98165786	0.9972595	0.9952756	0.9811519	0.99464214	0.9901481	0.98736537	0.9937982	0.9912198	0.99071234
0.0	0.98566705	0.9704897	0.9827308	0.98881257	0.98195225	0.97203934	0.9633239	0.99794537	0.98565936	0.9823646
0.0	0.98566705	0.9704897	0.9827308	0.98881257	0.98195225	0.97203934	0.9633239	0.99794537	0.98565936	0.9823646
0.0	0.98566705	0.9704897	0.9827308	0.98881257	0.98195225	0.97203934	0.9633239	0.99794537	0.98565936	0.9823646
0.0	0.99964917	0.9991818	0.9994752	0.9976236	0.99934703	0.9984577	0.9988869	0.9997002	0.9997665	0.99879324
0.0	0.0028249572	0.04295408	0.0023049542	0.0026912303	0.0017904481	0.0019384485	0.0003687432	0.0020729415	0.0062356666	0.0024727385
0.0	0.98566705	0.9704897	0.9827308	0.98881257	0.98195225	0.97203934	0.9633239	0.99794537	0.98565936	0.9823646
0.0	0.98566705	0.9704897	0.9827308	0.98881257	0.98195225	0.97203934	0.9633239	0.99794537	0.98565936	0.9823646
0.0	0.98566705	0.9704897	0.9827308	0.98881257	0.98195225	0.97203934	0.9633239	0.99794537	0.98565936	0.9823646
0.0	0.98566705	0.9704897	0.9827308	0.98881257	0.98195225	0.97203934	0.9633239	0.99794537	0.98565936	0.9823646
0.0	0.98566705	0.9704897	0.9827308	0.98881257	0.98195225	0.97203934	0.9633239	0.99794537	0.98565936	0.9823646
0.0	0.98566705	0.9704897	0.9827308	0.98881257	0.98195225	0.97203934	0.9633239	0.99794537	0.98565936	0.9823646
0.0	0.98566705	0.9704897	0.9827308	0.98881257	0.98195225	0.97203934	0.9633239	0.99794537	0.98565936	0.9823646
0.0	0.98566705	0.9704897	0.9827308	0.98881257	0.98195225	0.97203934	0.9633239	0.99794537	0.98565936	0.9823646
0.0	0.98566705	0.9704897	0.9827308	0.98881257	0.98195225	0.97203934	0.9633239	0.99794537	0.98565936	0.9823646
0.0	0.98566705	0.9704897	0.9827308	0.98881257	0.98195225	0.97203934	0.9633239	0.99794537	0.98565936	0.9823646
0.0	0.98566705	0.9704897	0.9827308	0.98881257	0.98195225	0.97203934	0.9633239	0.99794537	0.98565936	0.9823646
0.0	0.058740042	0.021009872	0.024320362	0.02351457	0.3688003	0.032980163	0.20440432	0.23732899	0.23664995	0.052935652
0.0	0.9705885	0.9951336	0.99064726	0.9639478	0.9907823	0.98517334	0.9749316	0.9913599	0.9855993	0.98461205
0.0	0.98566705	0.9704897	0.9827308	0.98881257	0.98195225	0.97203934	0.9633239	0.99794537	0.98565936	0.9823646
0.0	0.99720997	0.9948665	0.9979406	0.99343324	0.99802667	0.99084246	0.9850781	0.99811196	0.99788636	0.9944654
0.0	0.9991928	0.9988134	0.9999007	0.99977475	0.9998503	0.99913174	0.9980609	0.9999007	0.99980265	0.9990646
0.0	0.0045065656	0.0039422954	0.0171378	0.010879311	0.0048723025	0.008899095	0.011610586	0.02891133	0.020358926	0.027970348
0.0	0.83560014	0.8486522	0.8838966	0.95829505	0.9115724	0.9407127	0.6402609	0.94089216	0.9474978	0.806784
0.0	0.003533132	0.06708905	0.5214044	0.008067602	0.005830904	0.69541454	0.00086388434	0.20154129	0.974397	0.90380126
0.0	0.0068971687	0.003653799	0.002493731	0.0096631	0.0059478143	0.005197986	0.008107193	0.064520955	0.013454768	0.006536245
0.0	0.9915523	0.99023986	0.9973111	0.9731112	0.9956032	0.9709047	0.96313775	0.9985921	0.9932234	0.98224163
0.0	0.98566705	0.9704897	0.9827308	0.98881257	0.98195225	0.97203934	0.9633239	0.99794537	0.98565936	0.9823646
0.0	0.00020039124	0.028501634	0.00018584687	0.00047447084	0.0019839949	0.00020112246	0.00015613592	9.804095e-05	0.0009223427	0.0007842836
0.0	0.994938	0.988335	0.9990646	0.9821873	0.9862168	0.99456054	0.9810659	0.9988275	0.9969194	0.99195075
0.0	0.994938	0.988335	0.9990646	0.9821873	0.9862168	0.99456054	0.9810659	0.9988275	0.9969194	0.99195075
0.0	0.94721586	0.7607982	0.9741746	0.843439	0.8771631	0.88905686	0.94052994	0.9865969	0.98164994	0.9664892
0.0	0.9628901	0.23962452	0.79398507	0.6583334	0.89188874	0.34291205	0.2722875	0.67695177	0.917818	0.5917954
0.0	0.98566705	0.9704897	0.9827308	0.98881257	0.98195225	0.97203934	0.9633239	0.99794537	0.98565936	0.9823646
0.0	0.9957645	0.9959065	0.99884653	0.9865588	0.9955902	0.99270236	0.98731357	0.9990908	0.9962618	0.9889642
0.0	0.9995345	0.99910575	0.99990296	0.99816173	0.9992736	0.9992673	0.99863285	0.99985933	0.9988385	0.99765176
0.0	0.98566705	0.9704897	0.9827308	0.98881257	0.98195225	0.97203934	0.9633239	0.99794537	0.98565936	0.9823646
0.0	0.98566705	0.9704897	0.9827308	0.98881257	0.98195225	0.97203934	0.9633239	0.99794537	0.98565936	0.9823646
0.0	0.0030846202	0.003158932	0.010337408	0.009035582	0.0034457368	0.005287926	0.00885817	0.022789225	0.016322011	0.018861104
0.0	0.99720997	0.9948665	0.9979406	0.99343324	0.99802667	0.99084246	0.9850781	0.99811196	0.99788636	0.9944654
0.0	0.98566705	0.9704897	0.9827308	0.98881257	0.98195225	0.97203934	0.9633239	0.99794537	0.98565936	0.9823646
0.0	0.98566705	0.9704897	0.9827308	0.98881257	0.98195225	0.97203934	0.9633239	0.99794537	0.98565936	0.9823646
0.0	0.29257876	0.22011742	0.93187344	0.17256798	0.40943357	0.11137341	0.25792408	0.31306177	0.15214619	0.1277586
0.0	0.919942	0.9136101	0.99467057	0.8535855	0.9739662	0.86580086	0.82809156	0.97778314	0.94878936	0.8719405
0.0	0.9976411	0.9976382	0.99924785	0.9898463	0.9978598	0.9942141	0.98192203	0.9981055	0.99798906	0.9807944
0.0	0.919942	0.91361	0.99467057	0.8535855	0.9739662	0.8658008	0.82809156	0.97778314	0.94878936	0.8719404
0.0	0.022320576	0.2069972	0.16615759	0.054067083	0.020066569	0.19911294	0.043539785	0.9998492	0.046602044	0.6936531
0.0	0.99868494	0.9984668	0.99898094	0.9977602	0.998268	0.998877	0.9958106	0.99910504	0.9996092	0.9960659
0.0	0.98566705	0.9704897	0.9827308	0.98881257	0.98195225	0.97203934	0.9633239	0.99794537	0.98565936	0.9823646
0.0	0.9997192	0.9994049	0.9998677	0.9992836	0.99960023	0.9994742	0.9987515	0.9997483	0.99979216	0.99905163
0.0	0.99972695	0.9993832	0.99971074	0.9984939	0.9995896	0.99914	0.9992324	0.99977237	0.9998468	0.9993185
0.0	0.94079626	0.50984436	0.9618185	0.091603845	0.85351	0.16686825	0.016222822	0.012810277	0.57020855	0.8868812
0.0	0.94079626	0.50984436	0.9618185	0.091603845	0.85351	0.16686825	0.016222822	0.012810277	0.57020855	0.8868812
0.0	0.9638099	0.5638856	0.97859734	0.97480744	0.97365063	0.81745845	0.91200775	0.9141476	0.9860174	0.82402503
0.0	0.98566705	0.9704897	0.9827308	0.98881257	0.98195225	0.97203934	0.9633239	0.99794537	0.98565936	0.9823646
0.0	0.99720997	0.9948665	0.9979406	0.99343324	0.99802667	0.99084246	0.9850781	0.99811196	0.99788636	0.9944654
0.0	0.98566705	0.00043504374	0.00013576097	0.0036511905	0.16508842	0.006258478	0.00065368874	0.000733533	0.08574138	0.017468827
0.0	0.0029939802	0.0036486764	0.011814946	0.009153776	0.004523997	0.0065162727	0.0095772	0.02311373	0.019595847	0.020650506
0.0	0.019358383	0.0009177099	0.011796962	0.011380712	0.06393004	0.0013376527	0.0003744815	0.011714796	0.016181337	0.039994344
0.0	0.99964917	0.9991818	0.9994752	0.9976236	0.99934703	0.9984577	0.9988869	0.9997002	0.9997665	0.99879324
0.0	0.98566705	0.9704897	0.9827308	0.98881257	0.98195225	0.97203934	0.9633239	0.99794537	0.98565936	0.9823646
0.0	0.98566705	0.9704897	0.9827308	0.98881257	0.98195225	0.97203934	0.9633239	0.99794537	0.98565936	0.9823646
0.0	0.98566705	0.9704897	0.9827308	0.98881257	0.98195225	0.97203934	0.9633239	0.99794537	0.98565936	0.9823646
0.0	0.9995184	0.9995221	0.9987332	0.9982659	0.9991611	0.99669504	0.997889	0.99944824	0.99961734	0.9976318
0.0	0.99313873	0.9852326	0.99871063	0.9750426	0.98009413	0.9931606	0.9744912	0.99863166	0.99625707	0.9886679
0.0	0.99964917	0.9991818	0.9994752	0.9976236	0.99934703	0.9984577	0.9988869	0.9997002	0.9997665	0.99879324
0.0	0.9796727	0.8242192	0.9367574	0.46380478	0.8293871	0.5661347	0.705483	0.9709396	0.85776186	0.90698314
0.0	0.9994122	0.99915516	0.9997588	0.9981098	0.9990827	0.9992355	0.9974381	0.99978334	0.9997476	0.99842
0.0	0.98566705	0.9704897	0.9827308	0.98881257	0.98195225	0.97203934	0.9633239	0.99794537	0.98565936	0.9823646
0.0	0.9906709	0.9739987	0.9895092	0.99464947	0.9973028	0.9631206	0.8446224	0.9981183	0.99764305	0.99153006
0.0	0.986662	0.9667664	0.98161846	0.99306256	0.9961843	0.95158005	0.7800828	0.99723023	0.99723536	0.98903006
0.0	0.9994905	0.99924386	0.9998012	0.99830014	0.9992175	0.99932456	0.9979583	0.99980193	0.999775	0.99862456
0.0	0.9994122	0.99915516	0.9997588	0.9981098	0.9990827	0.9992355	0.9974381	0.99978334	0.9997476	0.99842
0.0	0.98566705	0.9704897	0.9827308	0.98881257	0.98195225	0.97203934	0.9633239	0.99794537	0.98565936	0.9823646
0.0	0.9979545	0.995691	0.99927837	0.99469596	0.9955077	0.992257	0.9891233	0.99925834	0.99843305	0.9970126
0.0	0.98566705	0.9704897	0.9827308	0.98881257	0.98195225	0.97203934	0.9633239	0.99794537	0.98565936	0.9823646
0.0	0.99964917	0.9991818	0.9994752	0.9976236	0.99934703	0.9984577	0.9988869	0.9997002	0.9997665	0.99879324
0.0	0.98566705	0.9704897	0.9827308	0.98881257	0.98195225	0.97203934	0.9633239	0.99794537	0.98565936	0.9823646
0.0	8.0976824e-05	8.804915e-05	0.0003185992	0.002572944	0.00025397423	0.00018724476	0.0003468083	0.00023042146	0.00066961366	0.0013827243
0.0	0.98566705	0.9704897	0.9827308	0.98881257	0.98195225	0.97203934	0.9633239	0.99794537	0.98565936	0.9823646
0.0	0.9996178	0.9993057	0.99913776	0.9990727	0.9993319	0.9989825	0.9982905	0.9993538	0.99929905	0.99790037
0.0	0.98566705	0.9704897	0.9827308	0.98881257	0.98195225	0.97203934	0.9633239	0.99794537	0.98565936	0.9823646
0.0	0.99964917	0.9991818	0.9994752	0.9976236	0.99934703	0.9984577	0.9988869	0.9997002	0.9997665	0.99879324
0.0	0.98566705	0.9704897	0.9827308	0.98881257	0.98195225	0.97203934	0.9633239	0.99794537	0.98565936	0.9823646
0.0	8.0976824e-05	8.804915e-05	0.0003185992	0.002572944	0.00025397423	0.00018724476	0.0003468083	0.00023042146	0.00066961366	0.0013827243
0.0	0.9969484	0.9972308	0.99884653	0.99022454	0.9967981	0.9946701	0.9921049	0.9993474	0.9974783	0.9925989
0.0	0.99720997	0.9948665	0.9979406	0.99343324	0.99802667	0.99084246	0.9850781	0.99811196	0.99788636	0.9944654
0.0	0.98566705	0.9704897	0.9827308	0.98881257	0.98195225	0.97203934	0.9633239	0.99794537	0.98565936	0.9823646
0.0	0.9525589	0.5549676	0.9827308	0.03695278	0.5385064	0.21683061	0.5912454	0.7331069	0.8612479	0.7719014
0.0	0.98566705	0.9704897	0.9827308	0.98881257	0.98195225	0.97203934	0.9633239	0.99794537	0.98565936	0.9823646
0.0	0.9979784	0.9910904	0.9943163	0.99895954	0.99332446	0.9846779	0.9838154	0.9980165	0.9969379	0.9928929
0.0	0.99888045	0.998511	0.9992575	0.9979691	0.99857676	0.9990627	0.99634105	0.9991124	0.9996358	0.9965239
0.0	0.98566705	0.9704897	0.9827308	0.98881257	0.98195225	0.97203934	0.9633239	0.99794537	0.98565936	0.9823646
0.0	0.98566705	0.9704897	0.9827308	0.98881257	0.98195225	0.97203934	0.9633239	0.99794537	0.98565936	0.9823646
0.0	0.019584473	0.020825997	0.03534359	0.014860291	0.028031372	0.024178308	0.010052592	0.04943039	0.08305318	0.03238682
0.0	0.9976803	0.9955693	0.99843055	0.99425054	0.99830014	0.9927416	0.9862554	0.9982463	0.9980895	0.9950169
0.0	0.004670431	0.005400165	0.056531172	0.0012155772	0.003619728	0.00059982395	0.014842368	0.53255105	0.18300027	0.09125248
0.0	0.98566705	0.9704897	0.9827308	0.98881257	0.98195225	0.97203934	0.9633239	0.99794537	0.98565936	0.9823646
0.0	0.004670431	0.005400165	0.056531172	0.0012155772	0.003619728	0.00059982395	0.014842368	0.53255105	0.18300027	0.09125248
0.0	0.98566705	0.9704897	0.9827308	0.98881257	0.98195225	0.97203934	0.9633239	0.99794537	0.98565936	0.9823646
0.0	0.00023029253	0.00024300824	0.0004266369	0.00028434332	0.00017456281	0.00055206387	0.0004914517	0.00079396326	0.0008328783	0.0007141947
0.0	0.9994122	0.99915516	0.9997588	0.9981098	0.9990827	0.9992355	0.9974381	0.99978334	0.9997476	0.99842
0.0	0.98566705	0.9704897	0.9827308	0.98881257	0.98195225	0.97203934	0.9633239	0.99794537	0.98565936	0.9823646
0.0	0.98566705	0.9704897	0.9827308	0.98881257	0.98195225	0.97203934	0.9633239	0.99794537	0.98565936	0.9823646
0.0	0.98566705	0.9704897	0.9827308	0.98881257	0.98195225	0.97203934	0.9633239	0.99794537	0.98565936	0.9823646
0.0	0.98566705	0.9704897	0.9827308	0.98881257	0.98195225	0.97203934	0.9633239	0.99794537	0.98565936	0.9823646
0.0	0.99952996	0.9991867	0.9997173	0.9987772	0.99931073	0.99914765	0.99751943	0.9995944	0.9997069	0.998204
0.0	0.000948239	0.9704897	0.2049941	0.004531935	0.003280679	0.11018313	0.0007506898	0.002361491	0.00218596	0.0022914787
0.0	0.9715523	0.915357	0.9784612	0.9763075	0.98438185	0.9482777	0.986402	0.9923309	0.99195004	0.9487065
0.0	0.96290636	0.8972541	0.9719821	0.9734805	0.98044044	0.93763846	0.9812231	0.9901816	0.99036694	0.93960845
0.0	0.9984163	0.99847966	0.9992756	0.9964056	0.99770904	0.9991136	0.99713314	0.999421	0.9996283	0.9960283
0.0	0.99720997	0.9948665	0.9979406	0.99343324	0.99802667	0.99084246	0.9850781	0.99811196	0.99788636	0.9944654
0.0	0.9984163	0.99847966	0.9992756	0.9964056	0.99770904	0.9991136	0.99713314	0.999421	0.9996283	0.9960283
0.0	0.98566705	0.9704897	0.9827308	0.98881257	0.98195225	0.97203934	0.9633239	0.99794537	0.98565936	0.9823646
0.0	0.99964917	0.9991818	0.9994752	0.9976236	0.99934703	0.9984577	0.9988869	0.9997002	0.9997665	0.99879324
0.0	0.98566705	0.9704897	0.9827308	0.98881257	0.98195225	0.97203934	0.9633239	0.99794537	0.98565936	0.9823646
0.0	0.98566705	0.9704897	0.9827308	0.98881257	0.98195225	0.97203934	0.9633239	0.99794537	0.98565936	0.9823646
0.0	0.00089588016	0.036249194	0.2491283	0.001056937	0.0101173185	0.0070931665	0.0005591084	0.22490974	0.12512697	0.0029549708
0.0	0.99964917	0.9991818	0.9994752	0.9976236	0.99934703	0.9984577	0.9988869	0.9997002	0.9997665	0.99879324
0.0	0.98566705	0.9704897	0.9827308	0.98881257	0.98195225	0.97203934	0.9633239	0.99794537	0.98565936	0.9823646
0.0	0.98566705	0.9704897	0.9827308	0.98881257	0.98195225	0.97203934	0.9633239	0.99794537	0.98565936	0.9823646
0.0	0.98566705	0.9704897	0.9827308	0.98881257	0.98195225	0.97203934	0.9633239	0.99794537	0.98565936	0.9823646
0.0	0.99940944	0.9993667	0.99958056	0.9951007	0.998754	0.99617445	0.9964175	0.99901116	0.9991296	0.9952251
0.0	0.9995184	0.9995221	0.9987332	0.9982659	0.9991611	0.99669504	0.997889	0.99944824	0.99961734	0.9976318
0.0	0.98566705	0.9704897	0.9827308	0.98881257	0.98195225	0.97203934	0.9633239	0.99794537	0.98565936	0.9823646
0.0	0.0065551475	0.0782931	0.0301493	0.014030217	0.083694704	0.026451036	0.0041090236	0.8436108	0.2791838	0.09528729
0.0	0.9979784	0.9910904	0.9943163	0.99895954	0.99332446	0.9846779	0.9838154	0.9980165	0.9969379	0.9928929
0.0	0.9691019	0.6507887	0.9750342	0.9749782	0.99475765	0.14801605	0.98673093	0.036512304	0.9434137	0.99861085
0.0	0.99979264	0.99966383	0.99988353	0.9995401	0.99978906	0.99903035	0.99847335	0.999889	0.9999083	0.9993512
0.0	0.9979784	0.9910904	0.9943163	0.99895954	0.99332446	0.9846779	0.9838154	0.9980165	0.9969379	0.9928929
0.0	0.9980848	0.9917018	0.99526817	0.99896085	0.99377066	0.9850478	0.985254	0.99805826	0.9969379	0.9931038
0.0	0.9235531	0.972121	0.95019895	0.9753034	0.97162163	0.83395356	0.80986387	0.9716708	0.8976007	0.6821262
0.0	0.28746232	0.3345206	0.62610656	0.25970355	0.41033688	0.56198424	0.13594994	0.7836396	0.642406	0.3967238
0.0	0.9979784	0.9910904	0.9943163	0.99895954	0.99332446	0.9846779	0.9838154	0.9980165	0.9969379	0.9928929
0.0	0.9705885	0.9951336	0.99064726	0.9639478	0.9907823	0.98517334	0.9749316	0.9913599	0.9855993	0.98461205
0.0	0.99666375	0.9949356	0.99886334	0.9932414	0.99735594	0.99013406	0.9862903	0.9974311	0.99714977	0.9930172
0.0	0.99666375	0.9949356	0.99886334	0.9932414	0.99735594	0.99013406	0.9862903	0.9974311	0.99714977	0.9930172
0.0	0.9957645	0.9959065	0.99884653	0.9865588	0.9955902	0.99270236	0.98731357	0.9990908	0.9962618	0.9889642
0.0	0.9994122	0.99915516	0.9997588	0.9981098	0.9990827	0.9992355	0.9974381	0.99978334	0.9997476	0.99842
0.0	0.9245795	0.7036868	0.9584896	0.78581387	0.8300252	0.86499625	0.92773175	0.98255473	0.97703314	0.9511126
0.0	0.9705885	0.9951336	0.99064726	0.9639478	0.9907823	0.98517334	0.9749316	0.9913599	0.9855993	0.98461205
0.0	0.9705885	0.9951336	0.99064726	0.9639478	0.9907823	0.98517334	0.9749316	0.9913599	0.9855993	0.98461205
0.0	0.9940754	0.9884821	0.9990024	0.9840634	0.9849539	0.99490756	0.98133427	0.99883693	0.99711156	0.9909428
0.0	0.0020602166	0.0020134777	0.0055484404	0.003206364	0.0017182865	0.0039919442	0.0040794476	0.010800236	0.009376096	0.005726811
0.0	0.2847372	0.004792769	0.00023309475	0.7365134	0.032941252	0.0013627906	0.001407463	0.017251562	0.08579967	0.0253191
0.0	0.98566705	0.9704897	0.9827308	0.98881257	0.98195225	0.97203934	0.9633239	0.99794537	0.98565936	0.9823646
0.0	0.98566705	0.9704897	0.9827308	0.98881257	0.98195225	0.97203934	0.9633239	0.99794537	0.98565936	0.9823646
0.0	0.98566705	0.9704897	0.9827308	0.98881257	0.98195225	0.97203934	0.9633239	0.99794537	0.98565936	0.9823646
0.0	0.99666375	0.9949356	0.99886334	0.9932414	0.99735594	0.99013406	0.9862903	0.9974311	0.99714977	0.9930172
0.0	0.98566705	0.9704897	0.9827308	0.98881257	0.98195225	0.97203934	0.9633239	0.99794537	0.98565936	0.9823646
0.0	0.99666375	0.9949356	0.99886334	0.9932414	0.99735594	0.99013406	0.9862903	0.9974311	0.99714977	0.9930172
0.0	0.9293244	0.972935	0.9511809	0.8969485	0.98235923	0.95994455	0.7230735	0.98698866	0.98409086	0.9203738
0.0	0.99382436	0.9907532	0.9887123	0.9896456	0.988607	0.9945838	0.93897194	0.99552613	0.9974232	0.9652291
0.0	0.99868494	0.9984668	0.99898094	0.9977602	0.998268	0.998877	0.9958106	0.99910504	0.9996092	0.9960659
0.0	0.99716824	0.99458826	0.99929965	0.99843687	0.9990109	0.99616635	0.98608077	0.9997204	0.99961996	0.9952785
0.0	0.98566705	0.9704897	0.9827308	0.98881257	0.98195225	0.97203934	0.9633239	0.99794537	0.98565936	0.9823646
0.0	0.0010984066	0.0013015183	0.0037660203	0.0009781362	0.0006684019	0.0018529466	0.0029995122	0.0049244873	0.0019915702	0.0012752449
0.0	0.98566705	0.9704897	0.9827308	0.98881257	0.98195225	0.97203934	0.9633239	0.99794537	0.98565936	0.9823646
0.0	0.99313885	0.9852326	0.99871063	0.97504246	0.98009413	0.9931606	0.9744912	0.99863166	0.99625707	0.9886679
0.0	0.99313873	0.9852326	0.99871063	0.9750426	0.98009413	0.9931606	0.9744912	0.99863166	0.99625707	0.9886679
0.0	0.99313873	0.9852326	0.99871063	0.97504246	0.98009413	0.9931606	0.9744912	0.99863166	0.99625707	0.9886679
0.0	0.98566705	0.9704897	0.9827308	0.98881257	0.98195225	0.97203934	0.9633239	0.99794537	0.98565936	0.9823646
0.0	0.98566705	0.9704897	0.9827308	0.98881257	0.98195225	0.97203934	0.9633239	0.99794537	0.98565936	0.9823646
0.0	0.98566705	0.9704897	0.9827308	0.98881257	0.98195225	0.97203934	0.9633239	0.99794537	0.98565936	0.9823646
0.0	0.98566705	0.9704897	0.9827308	0.98881257	0.98195225	0.97203934	0.9633239	0.99794537	0.98565936	0.9823646
0.0	0.98566705	0.9704897	0.9827308	0.98881257	0.98195225	0.97203934	0.9633239	0.99794537	0.98565936	0.9823646
0.0	0.98566705	0.9704897	0.9827308	0.98881257	0.98195225	0.97203934	0.9633239	0.99794537	0.98565936	0.9823646
0.0	0.00073566503	0.14981154	0.5839196	0.0015162056	0.009679468	0.0039383243	0.000771673	0.41950095	0.0075117475	0.0014446981
0.0	0.98566705	0.9704897	0.9827308	0.98881257	0.98195225	0.97203934	0.9633239	0.99794537	0.98565936	0.9823646
0.0	0.98566705	0.9704897	0.9827308	0.98881257	0.98195225	0.97203934	0.9633239	0.99794537	0.98565936	0.9823646
0.0	0.9957645	0.9959065	0.99884653	0.9865588	0.9955902	0.99270236	0.98731357	0.9990908	0.9962618	0.9889642
0.0	0.99666375	0.9949356	0.99886334	0.9932414	0.99735594	0.99013406	0.9862903	0.9974311	0.99714977	0.9930172
0.0	0.98566705	0.9704897	0.9827308	0.98881257	0.98195225	0.97203934	0.9633239	0.99794537	0.98565936	0.9823646
0.0	0.0065551475	0.078293115	0.0301493	0.014030211	0.083694704	0.026451029	0.0041090236	0.84361094	0.2791838	0.09528729
0.0	0.9957645	0.9959065	0.99884653	0.9865588	0.9955902	0.99270236	0.98731357	0.9990908	0.9962618	0.9889642
0.0	0.9937309	0.9920683	0.9981299	0.9790044	0.9964408	0.9767835	0.9762724	0.9989423	0.9946794	0.9857473
0.0	0.9915523	0.99023986	0.9973111	0.9731112	0.9956032	0.9709047	0.96313775	0.9985921	0.9932234	0.98224163
0.0	0.9235531	0.972121	0.95019895	0.9753034	0.97162163	0.83395356	0.80986387	0.9716708	0.8976007	0.6821262
0.0	0.98566705	0.9704897	0.9827308	0.98881257	0.98195225	0.97203934	0.9633239	0.99794537	0.98565936	0.9823646
0.0	0.9979784	0.9910904	0.9943163	0.99895954	0.99332446	0.9846779	0.9838154	0.9980165	0.9969379	0.9928929
0.0	0.99964917	0.9991818	0.9994752	0.9976236	0.99934703	0.9984577	0.9988869	0.9997002	0.9997665	0.99879324
0.0	0.001579254	0.21895784	0.3532005	0.0044354894	0.012321799	0.0042026113	0.0009967018	0.15545982	0.025069887	0.0018681199
0.0	0.0029939786	0.0029967541	0.009346614	0.0072393166	0.0031713394	0.004889434	0.0071982364	0.01944873	0.015329795	0.017251482
0.0	0.98566705	0.9704897	0.9827308	0.98881257	0.98195225	0.97203934	0.9633239	0.99794537	0.98565936	0.9823646
0.0	0.9979545	0.995691	0.99927837	0.99469596	0.9955077	0.992257	0.9891233	0.99925834	0.99843305	0.9970126
0.0	0.98566705	0.9704897	0.9827308	0.98881257	0.98195225	0.97203934	0.9633239	0.99794537	0.98565936	0.9823646
0.0	0.98566705	0.9704897	0.9827308	0.98881257	0.98195225	0.97203934	0.9633239	0.99794537	0.98565936	0.9823646
0.0	0.99964917	0.9991818	0.9994752	0.9976236	0.99934703	0.9984577	0.9988869	0.9997002	0.9997665	0.99879324
0.0	0.98566705	0.9704897	0.9827308	0.98881257	0.98195225	0.97203934	0.9633239	0.99794537	0.98565936	0.9823646
0.0	0.001579254	0.21895784	0.3532005	0.0044354894	0.012321793	0.0042026113	0.0009967022	0.15545979	0.025069892	0.0018681199
0.0	0.98566705	0.9704897	0.9827308	0.98881257	0.98195225	0.97203934	0.9633239	0.99794537	0.98565936	0.9823646
0.0	0.0020890525	0.67967945	0.5872783	0.010701539	0.023531098	0.010487017	0.003589386	0.25365967	0.010243854	0.0057960683
0.0	0.0011736249	0.21865614	0.12755403	0.33384767	0.0017876677	0.010445889	0.00056249945	0.53012604	0.54261553	0.18920448
0.0	0.98566705	0.9704897	0.9827308	0.98881257	0.98195225	0.97203934	0.9633239	0.99794537	0.98565936	0.9823646
0.0	0.98566705	0.9704897	0.9827308	0.98881257	0.98195225	0.97203934	0.9633239	0.99794537	0.98565936	0.9823646
0.0	0.99964917	0.9991818	0.9994752	0.9976236	0.99934703	0.9984577	0.9988869	0.9997002	0.9997665	0.99879324
0.0	0.98566705	0.9704897	0.9827308	0.98881257	0.98195225	0.97203934	0.9633239	0.99794537	0.98565936	0.9823646
0.0	0.98566705	0.9704897	0.9827308	0.98881257	0.98195225	0.97203934	0.9633239	0.99794537	0.98565936	0.9823646
0.0	0.98566705	0.9704897	0.9827308	0.98881257	0.98195225	0.97203934	0.9633239	0.99794537	0.98565936	0.9823646
0.0	0.99964917	0.9991818	0.9994752	0.9976236	0.99934703	0.9984577	0.9988869	0.9997002	0.9997665	0.99879324
0.0	0.98566705	0.9704897	0.9827308	0.98881257	0.98195225	0.97203934	0.9633239	0.99794537	0.98565936	0.9823646
0.0	0.0010984066	0.0013015183	0.0037660222	0.0009781362	0.0006684016	0.0018529474	0.0029995122	0.0049244845	0.0019915693	0.0012752449
0.0	0.98566705	0.9704897	0.9827308	0.98881257	0.98195225	0.97203934	0.9633239	0.99794537	0.98565936	0.9823646
0.0	0.98566705	0.9704897	0.9827308	0.98881257	0.98195225	0.97203934	0.9633239	0.99794537	0.98565936	0.9823646
0.0	0.98566705	0.9704897	0.9827308	0.98881257	0.98195225	0.97203934	0.9633239	0.99794537	0.98565936	0.9823646
0.0	0.0043493123	0.0038883938	0.013932946	0.009647898	0.00461687	0.006204493	0.009377571	0.027264036	0.022444705	0.021965954
0.0	0.0043493123	0.0038883938	0.013932946	0.009647898	0.0046168724	0.006204496	0.009377571	0.027264036	0.022444705	0.021965954
0.0	0.8867576	0.018465329	0.5933372	0.13304746	0.9738481	0.10938252	0.13044135	0.020252503	0.92097086	0.00029844773
0.0	0.8867576	0.018465329	0.5933372	0.13304746	0.9738481	0.10938252	0.13044135	0.020252503	0.92097086	0.00029844773
0.0	0.9996649	0.9991818	0.99951684	0.9978265	0.99937457	0.9985625	0.99899083	0.99971503	0.9997738	0.99879324
0.0	0.98566705	0.9704897	0.9827308	0.98881257	0.98195225	0.97203934	0.9633239	0.99794537	0.98565936	0.9823646
0.0	0.98566705	0.9704897	0.9827308	0.98881257	0.98195225	0.97203934	0.9633239	0.99794537	0.98565936	0.9823646
0.0	0.7205871	0.20412754	0.15729228	0.15356696	0.6188718	0.0005772639	0.38973573	0.36203742	0.13125636	0.78529614
0.0	0.99949026	0.9992601	0.99985015	0.99894994	0.9996253	0.99939156	0.9985014	0.9998411	0.9995983	0.99909806
0.0	0.98566705	0.9704897	0.9827308	0.98881257	0.98195225	0.97203934	0.9633239	0.99794537	0.98565936	0.9823646
0.0	0.99913895	0.99888617	0.99984884	0.99701357	0.9990088	0.9974819	0.99792504	0.99978954	0.9992279	0.99750817
0.0	0.98566705	0.9704897	0.9827308	0.98881257	0.98195225	0.97203934	0.9633239	0.99794537	0.98565936	0.9823646
0.0	0.99964917	0.9991818	0.9994752	0.9976236	0.99934703	0.9984577	0.9988869	0.9997002	0.9997665	0.99879324
0.0	0.0015998702	0.001581729	0.0045004003	0.002304532	0.0013826407	0.0031755855	0.0030618983	0.008754032	0.0075364877	0.004855991
0.0	0.0569738	0.20798764	0.3153786	0.06669061	0.23975731	0.011256288	0.0036306423	0.3304328	0.31384304	0.13060649
0.0	0.9856845	0.93973476	0.99102694	0.9655518	0.9792924	0.8742221	0.9378421	0.99659735	0.98776346	0.97548306
0.0	0.98566705	0.9704897	0.9827308	0.98881257	0.98195225	0.97203934	0.9633239	0.99794537	0.98565936	0.9823646
0.0	0.0038142418	0.0036919706	0.013410036	0.009286399	0.0042961356	0.0060561816	0.009082483	0.02732147	0.023451151	0.022173896
0.0	0.00043278906	5.966095e-05	0.010019212	0.0011357355	0.0013220564	0.0018277742	0.0021268053	0.001131206	0.0025207466	0.007214599
0.0	0.16870329	0.11483933	0.36309084	0.28168035	0.14272173	0.19385618	0.1084459	0.37885112	0.6967798	0.19043098
0.0	0.98566705	0.9704897	0.9827308	0.98881257	0.98195225	0.97203934	0.9633239	0.99794537	0.98565936	0.9823646
0.0	0.98566705	0.9704897	0.9827308	0.98881257	0.98195225	0.97203934	0.9633239	0.99794537	0.98565936	0.9823646
0.0	0.9982755	0.9983949	0.999116	0.9969572	0.99950814	0.99859077	0.9841979	0.998901	0.99919516	0.99688256
0.0	0.027464136	0.0014430096	0.38864693	0.0033204418	0.12601025	0.003627768	0.0006561508	0.034913912	0.07997852	0.46139497
0.0	0.27777928	0.3804772	0.21995863	0.4904881	0.7709593	0.43871608	0.120826304	0.89324105	0.8993701	0.27062306
0.0	0.99313873	0.9852326	0.99871063	0.97504246	0.98009413	0.9931606	0.9744912	0.99863166	0.99625707	0.9886679
0.0	0.98566705	0.9704897	0.9827308	0.98881257	0.98195225	0.97203934	0.9633239	0.99794537	0.98565936	0.9823646
0.0	0.9822744	0.9857789	0.9985801	0.95208764	0.98545	0.97297287	0.96072215	0.9951749	0.99014413	0.9567716
0.0	0.9994122	0.99915516	0.9997588	0.9981098	0.9990827	0.9992355	0.9974381	0.99978334	0.9997476	0.99842
0.0	0.98566705	0.9704897	0.9827308	0.98881257	0.98195225	0.97203934	0.9633239	0.99794537	0.98565936	0.9823646
0.0	0.025161667	0.010532599	0.06988125	0.00036643737	0.0019428984	0.041161798	0.014526313	0.7385953	0.31031936	0.0006067461
0.0	0.919942	0.91361	0.99467057	0.8535856	0.9739663	0.86580086	0.8280916	0.97778314	0.94878936	0.8719405
0.0	0.9976411	0.9976382	0.99924785	0.9898463	0.9978598	0.9942141	0.98192203	0.9981055	0.99798906	0.9807944
0.0	0.99964917	0.9991818	0.9994752	0.9976236	0.99934703	0.9984577	0.9988869	0.9997002	0.9997665	0.99879324
0.0	0.98566705	0.9704897	0.9827308	0.98881257	0.98195225	0.97203934	0.9633239	0.99794537	0.98565936	0.9823646
0.0	0.9955381	0.9911375	0.9993305	0.99032027	0.9909877	0.9961939	0.98586696	0.9990709	0.9976096	0.9933142
0.0	0.058740042	0.021009872	0.024320362	0.02351457	0.3688003	0.032980163	0.20440432	0.23732899	0.23664995	0.052935652
0.0	0.99964917	0.9991818	0.9994752	0.9976236	0.99934703	0.9984577	0.9988869	0.9997002	0.9997665	0.99879324
0.0	0.99964917	0.9991818	0.9994752	0.9976236	0.99934703	0.9984577	0.9988869	0.9997002	0.9997665	0.99879324
0.0	0.99313873	0.9852326	0.99871063	0.9750426	0.98009413	0.9931606	0.9744912	0.99863166	0.99625707	0.9886679
0.0	0.1286696	0.2624009	0.9728981	0.092191115	0.5975375	0.30730453	0.5896281	0.60496825	0.7982717	0.59920347
0.0	0.9979784	0.9910904	0.9943163	0.99895954	0.99332446	0.9846779	0.9838154	0.9980165	0.9969379	0.9928929
0.0	0.99666375	0.9949356	0.99886334	0.9932414	0.99735594	0.99013406	0.9862903	0.9974311	0.99714977	0.9930172
0.0	0.9705885	0.9951336	0.99064726	0.9639478	0.9907823	0.98517334	0.9749316	0.9913599	0.9855993	0.98461205
0.0	0.8467718	0.4913706	0.39147407	0.0038421443	0.0135478545	0.0073223067	0.26626587	0.0023845762	0.57657915	0.0018527182
0.0	0.99666375	0.9949356	0.99886334	0.9932414	0.99735594	0.99013406	0.9862903	0.9974311	0.99714977	0.9930172
0.0	0.7344884	0.15505192	0.014360721	0.15566826	0.43736064	0.07256869	0.3178105	0.9416723	0.0023883837	0.8837311
0.0	4.4353084e-05	1.8096136e-05	0.00023355278	9.1535796e-05	0.00010598578	0.000103582024	0.00012366138	0.0022129358	0.0004737992	0.00024632722
0.0	0.25502577	0.14625685	0.38409638	0.3246481	0.18936557	0.23396225	0.14149615	0.39623368	0.6362906	0.24715227
0.0	0.0061840573	0.0050874916	0.014307748	0.0107784495	0.004796039	0.0072391657	0.011963369	0.027648097	0.021806728	0.027869735
0.0	0.98566705	0.9704897	0.9827308	0.98881257	0.98195225	0.97203934	0.9633239	0.99794537	0.98565936	0.9823646
0.0	0.98566705	0.9704897	0.9827308	0.98881257	0.98195225	0.97203934	0.9633239	0.99794537	0.98565936	0.9823646
0.0	0.98566705	0.9704897	0.9827308	0.98881257	0.98195225	0.97203934	0.9633239	0.99794537	0.98565936	0.9823646
0.0	0.98566705	0.9704897	0.9827308	0.98881257	0.98195225	0.97203934	0.9633239	0.99794537	0.98565936	0.9823646
0.0	0.98566705	0.9704897	0.9827308	0.98881257	0.98195225	0.97203934	0.9633239	0.99794537	0.98565936	0.9823646
0.0	0.99964917	0.9991818	0.9994752	0.9976236	0.99934703	0.9984577	0.9988869	0.9997002	0.9997665	0.99879324
0.0	0.99868494	0.9984668	0.99898094	0.9977602	0.998268	0.998877	0.9958106	0.99910504	0.9996092	0.9960659
0.0	0.98566705	0.9704897	0.9827308	0.98881257	0.98195225	0.97203934	0.9633239	0.99794537	0.98565936	0.9823646
0.0	0.99964917	0.9991818	0.9994752	0.9976236	0.99934703	0.9984577	0.9988869	0.9997002	0.9997665	0.99879324
0.0	0.001579254	0.21895784	0.3532005	0.0044354894	0.012321793	0.0042026113	0.0009967012	0.15545976	0.025069887	0.0018681199
0.0	0.98566705	0.9704897	0.9827308	0.98881257	0.98195225	0.97203934	0.9633239	0.99794537	0.98565936	0.9823646
0.0	0.98566705	0.9704897	0.9827308	0.98881257	0.98195225	0.97203934	0.9633239	0.99794537	0.98565936	0.9823646
0.0	0.98566705	0.9704897	0.9827308	0.98881257	0.98195225	0.97203934	0.9633239	0.99794537	0.98565936	0.9823646
0.0	0.99964917	0.9991818	0.9994752	0.9976236	0.99934703	0.9984577	0.9988869	0.9997002	0.9997665	0.99879324
0.0	0.98566705	0.9704897	0.9827308	0.98881257	0.98195225	0.97203934	0.9633239	0.99794537	0.98565936	0.9823646
0.0	0.98566705	0.9704897	0.9827308	0.98881257	0.98195225	0.97203934	0.9633239	0.99794537	0.98565936	0.9823646
0.0	0.98566705	0.9704897	0.9827308	0.98881257	0.98195225	0.97203934	0.9633239	0.99794537	0.98565936	0.9823646
0.0	0.98566705	0.9704897	0.9827308	0.98881257	0.98195225	0.97203934	0.9633239	0.99794537	0.98565936	0.9823646
0.0	0.99964917	0.9991818	0.9994752	0.9976236	0.99934703	0.9984577	0.9988869	0.9997002	0.9997665	0.99879324
0.0	0.99964917	0.9991818	0.9994752	0.9976236	0.99934703	0.9984577	0.9988869	0.9997002	0.9997665	0.99879324
0.0	0.98566705	0.9704897	0.9827308	0.98881257	0.98195225	0.97203934	0.9633239	0.99794537	0.98565936	0.9823646
0.0	0.98566705	0.9704897	0.9827308	0.98881257	0.98195225	0.97203934	0.9633239	0.99794537	0.98565936	0.9823646
0.0	0.98566705	0.9704897	0.9827308	0.98881257	0.98195225	0.97203934	0.9633239	0.99794537	0.98565936	0.9823646
0.0	0.98566705	0.9704897	0.9827308	0.98881257	0.98195225	0.97203934	0.9633239	0.99794537	0.98565936	0.9823646
0.0	0.98566705	0.9704897	0.9827308	0.98881257	0.98195225	0.97203934	0.9633239	0.99794537	0.98565936	0.9823646
0.0	0.98566705	0.9704897	0.9827308	0.98881257	0.98195225	0.97203934	0.9633239	0.99794537	0.98565936	0.9823646
0.0	0.9979545	0.995691	0.99927837	0.99469596	0.9955077	0.992257	0.9891233	0.99925834	0.99843305	0.9970126
0.0	0.99964917	0.9991818	0.9994752	0.9976236	0.99934703	0.9984577	0.9988869	0.9997002	0.9997665	0.99879324
0.0	0.98566705	0.9704897	0.9827308	0.98881257	0.98195225	0.97203934	0.9633239	0.99794537	0.98565936	0.9823646
0.0	0.98566705	0.9704897	0.9827308	0.98881257	0.98195225	0.97203934	0.9633239	0.99794537	0.98565936	0.9823646
0.0	0.17224671	0.36115345	0.5725192	0.32823554	0.432627	0.24113134	0.117852435	0.7502159	0.5159487	0.3525873
0.0	0.99940944	0.9993667	0.99958056	0.9951007	0.998754	0.99617445	0.9964175	0.99901116	0.9991296	0.9952251
0.0	0.0003235987	0.000652475	0.006705162	0.0048112595	0.0006535719	0.0026042105	0.0069592525	0.008452614	0.0026370902	0.0012546238
0.0	0.98566705	0.9704897	0.9827308	0.98881257	0.98195225	0.97203934	0.9633239	0.99794537	0.98565936	0.9823646
0.0	0.98566705	0.9704897	0.9827308	0.98881257	0.98195225	0.97203934	0.9633239	0.99794537	0.98565936	0.9823646
0.0	0.99964917	0.9991818	0.9994752	0.9976236	0.99934703	0.9984577	0.9988869	0.9997002	0.9997665	0.99879324
0.0	0.98566705	0.9704897	0.9827308	0.98881257	0.98195225	0.97203934	0.9633239	0.99794537	0.98565936	0.9823646
0.0	0.98566705	0.9704897	0.9827308	0.98881257	0.98195225	0.97203934	0.9633239	0.99794537	0.98565936	0.9823646
0.0	8.0976824e-05	8.804915e-05	0.0003185992	0.002572945	0.00025397423	0.00018724476	0.0003468083	0.00023042146	0.00066961366	0.0013827243
0.0	0.98566705	0.9704897	0.9827308	0.98881257	0.98195225	0.97203934	0.9633239	0.99794537	0.98565936	0.9823646
0.0	0.9979545	0.995691	0.99927837	0.99469596	0.9955077	0.992257	0.9891233	0.99925834	0.99843305	0.9970126
0.0	0.98566705	0.9704897	0.9827308	0.98881257	0.98195225	0.97203934	0.9633239	0.99794537	0.98565936	0.9823646
0.0	0.98566705	0.9704897	0.9827308	0.98881257	0.98195225	0.97203934	0.9633239	0.99794537	0.98565936	0.9823646
0.0	0.9979545	0.995691	0.99927837	0.99469596	0.9955077	0.992257	0.9891233	0.99925834	0.99843305	0.9970126
0.0	0.99964917	0.9991818	0.9994752	0.9976236	0.99934703	0.9984577	0.9988869	0.9997002	0.9997665	0.99879324
0.0	0.98566705	0.9704897	0.9827308	0.98881257	0.98195225	0.97203934	0.9633239	0.99794537	0.98565936	0.9823646
0.0	0.98566705	0.9704897	0.9827308	0.98881257	0.98195225	0.97203934	0.9633239	0.99794537	0.98565936	0.9823646
0.0	0.9988581	0.9988469	0.99952614	0.9971825	0.9992931	0.9994307	0.998064	0.99953246	0.99968207	0.9966101
0.0	0.99720997	0.9948665	0.9979406	0.99343324	0.99802667	0.99084246	0.9850781	0.99811196	0.99788636	0.9944654
0.0	0.98566705	0.9704897	0.9827308	0.98881257	0.98195225	0.97203934	0.9633239	0.99794537	0.98565936	0.9823646
0.0	0.98566705	0.9704897	0.9827308	0.98881257	0.98195225	0.97203934	0.9633239	0.99794537	0.98565936	0.9823646
0.0	0.9979545	0.995691	0.99927837	0.99469596	0.9955077	0.992257	0.9891233	0.99925834	0.99843305	0.9970126
0.0	0.99964917	0.9991818	0.9994752	0.9976236	0.99934703	0.9984577	0.9988869	0.9997002	0.9997665	0.99879324
0.0	0.98566705	0.9704897	0.9827308	0.98881257	0.98195225	0.97203934	0.9633239	0.99794537	0.98565936	0.9823646
0.0	0.98566705	0.9704897	0.9827308	0.98881257	0.98195225	0.97203934	0.9633239	0.99794537	0.98565936	0.9823646
0.0	0.98566705	0.9704897	0.9827308	0.98881257	0.98195225	0.97203934	0.9633239	0.99794537	0.98565936	0.9823646
0.0	0.98566705	0.9704897	0.9827308	0.98881257	0.98195225	0.97203934	0.9633239	0.99794537	0.98565936	0.9823646
0.0	0.9979784	0.9910904	0.9943163	0.99895954	0.99332446	0.9846779	0.9838154	0.9980165	0.9969379	0.9928929
0.0	0.9979784	0.9910904	0.9943163	0.99895954	0.99332446	0.9846779	0.9838154	0.9980165	0.9969379	0.9928929
0.0	0.99666375	0.9949356	0.99886334	0.9932414	0.99735594	0.99013406	0.9862903	0.9974311	0.99714977	0.9930172
0.0	0.99666375	0.9949356	0.99886334	0.9932414	0.99735594	0.99013406	0.9862903	0.9974311	0.99714977	0.9930172
0.0	0.9979545	0.995691	0.99927837	0.99469596	0.9955077	0.992257	0.9891233	0.99925834	0.99843305	0.9970126
0.0	0.98566705	0.9704897	0.9827308	0.98881257	0.98195225	0.97203934	0.9633239	0.99794537	0.98565936	0.9823646
0.0	0.99964917	0.9991818	0.9994752	0.9976236	0.99934703	0.9984577	0.9988869	0.9997002	0.9997665	0.99879324
0.0	0.98566705	0.9704897	0.9827308	0.98881257	0.98195225	0.97203934	0.9633239	0.99794537	0.98565936	0.9823646
0.0	0.98566705	0.9704897	0.9827308	0.98881257	0.98195225	0.97203934	0.9633239	0.99794537	0.98565936	0.9823646
0.0	0.9705885	0.9951336	0.99064726	0.9639478	0.9907823	0.98517334	0.9749316	0.9913599	0.9855993	0.98461205
0.0	0.9705885	0.9951336	0.99064726	0.9639478	0.9907823	0.98517334	0.9749316	0.9913599	0.9855993	0.98461205
0.0	0.73088646	0.7925931	0.9468491	0.8941869	0.7366067	0.44750273	0.1542148	0.9531153	0.8656199	0.86792624
0.0	0.98566705	0.9704897	0.9827308	0.98881257	0.98195225	0.97203934	0.9633239	0.99794537	0.98565936	0.9823646
0.0	0.98566705	0.9704897	0.9827308	0.98881257	0.98195225	0.97203934	0.9633239	0.99794537	0.98565936	0.9823646
0.0	0.99666375	0.9949356	0.99886334	0.9932414	0.99735594	0.99013406	0.9862903	0.9974311	0.99714977	0.9930172
0.0	0.99666375	0.9949356	0.99886334	0.9932414	0.99735594	0.99013406	0.9862903	0.9974311	0.99714977	0.9930172
0.0	0.98566705	0.9704897	0.9827308	0.98881257	0.98195225	0.97203934	0.9633239	0.99794537	0.98565936	0.9823646
0.0	0.98566705	0.9704897	0.9827308	0.98881257	0.98195225	0.97203934	0.9633239	0.99794537	0.98565936	0.9823646
0.0	0.98566705	0.9704897	0.9827308	0.98881257	0.98195225	0.97203934	0.9633239	0.99794537	0.98565936	0.9823646
0.0	0.98566705	0.9704897	0.9827308	0.98881257	0.98195225	0.97203934	0.9633239	0.99794537	0.98565936	0.9823646
0.0	0.98566705	0.9704897	0.9827308	0.98881257	0.98195225	0.97203934	0.9633239	0.99794537	0.98565936	0.9823646
0.0	0.99964917	0.9991818	0.9994752	0.9976236	0.99934703	0.9984577	0.9988869	0.9997002	0.9997665	0.99879324
0.0	0.97202605	0.78665537	0.8433355	0.849978	0.90986335	0.8015974	0.51308686	0.54566085	0.9780659	0.8505245
0.0	0.076785855	0.0569239	0.12832873	0.18140018	0.06649366	0.10404385	0.042371545	0.11894272	0.3577605	0.116234235
0.0	0.006213744	0.0053894115	0.023242904	0.01285871	0.0050996	0.007960379	0.01284828	0.03551492	0.033060513	0.030193638
0.0	0.41452286	0.28900102	0.80230546	0.7263235	0.43105918	0.36398295	0.112054266	0.44808874	0.73037815	0.41998327
0.0	0.11607549	0.07829593	0.1741914	0.23519564	0.07723009	0.13030271	0.06064814	0.16572565	0.41046092	0.15377614
0.0	0.9963566	0.9944706	0.9987178	0.9847927	0.99704367	0.99182254	0.9131839	0.99759525	0.99766016	0.99181515
0.0	0.98566705	0.9704897	0.9827308	0.98881257	0.98195225	0.97203934	0.9633239	0.99794537	0.98565936	0.9823646
0.0	0.98566705	0.9704897	0.9827308	0.98881257	0.98195225	0.97203934	0.9633239	0.99794537	0.98565936	0.9823646
0.0	0.9994122	0.99915516	0.9997588	0.9981098	0.9990827	0.9992355	0.9974381	0.99978334	0.9997476	0.99842
0.0	0.9983456	0.99690455	0.9958449	0.99501145	0.9976325	0.9960336	0.99513066	0.99878436	0.99936336	0.99508387
0.0	0.99964917	0.9991818	0.9994752	0.9976236	0.99934703	0.9984577	0.9988869	0.9997002	0.9997665	0.99879324
0.0	0.98566705	0.9704897	0.9827308	0.98881257	0.98195225	0.97203934	0.9633239	0.99794537	0.98565936	0.9823646
0.0	0.98566705	0.9704897	0.9827308	0.98881257	0.98195225	0.97203934	0.9633239	0.99794537	0.98565936	0.9823646
0.0	0.98566705	0.9704897	0.9827308	0.98881257	0.98195225	0.97203934	0.9633239	0.99794537	0.98565936	0.9823646
0.0	0.99964917	0.9991818	0.9994752	0.9976236	0.99934703	0.9984577	0.9988869	0.9997002	0.9997665	0.99879324
0.0	0.99964917	0.9991818	0.9994752	0.9976236	0.99934703	0.9984577	0.9988869	0.9997002	0.9997665	0.99879324
0.0	0.98566705	0.9704897	0.9827308	0.98881257	0.98195225	0.97203934	0.9633239	0.99794537	0.98565936	0.9823646
0.0	0.98566705	0.9704897	0.9827308	0.98881257	0.98195225	0.97203934	0.9633239	0.99794537	0.98565936	0.9823646
0.0	0.98566705	0.9704897	0.9827308	0.98881257	0.98195225	0.97203934	0.9633239	0.99794537	0.98565936	0.9823646
0.0	0.98566705	0.9704897	0.9827308	0.98881257	0.98195225	0.97203934	0.9633239	0.99794537	0.98565936	0.9823646
0.0	0.98566705	0.9704897	0.9827308	0.98881257	0.98195225	0.97203934	0.9633239	0.99794537	0.98565936	0.9823646
0.0	0.98566705	0.9704897	0.9827308	0.98881257	0.98195225	0.97203934	0.9633239	0.99794537	0.98565936	0.9823646
0.0	0.99964917	0.9991818	0.9994752	0.9976236	0.99934703	0.9984577	0.9988869	0.9997002	0.9997665	0.99879324
0.0	8.0976824e-05	8.804915e-05	0.0003185992	0.002572944	0.00025397423	0.00018724476	0.0003468083	0.00023042146	0.00066961366	0.0013827243
0.0	0.001579254	0.21895784	0.35320047	0.0044354913	0.012321793	0.0042026113	0.0009967018	0.15545979	0.025069887	0.0018681199
0.0	0.99964917	0.9991818	0.9994752	0.9976236	0.99934703	0.9984577	0.9988869	0.9997002	0.9997665	0.99879324
0.0	8.0976824e-05	8.804915e-05	0.0003185992	0.002572945	0.00025397423	0.00018724476	0.0003468083	0.00023042146	0.00066961366	0.0013827243
0.0	0.001579254	0.21895784	0.35320047	0.0044354894	0.012321793	0.0042026113	0.0009967012	0.1554598	0.025069887	0.0018681199
0.0	0.99964917	0.9991818	0.9994752	0.9976236	0.99934703	0.9984577	0.9988869	0.9997002	0.9997665	0.99879324
0.0	0.98566705	0.9704897	0.9827308	0.98881257	0.98195225	0.97203934	0.9633239	0.99794537	0.98565936	0.9823646
0.0	0.98566705	0.9704897	0.9827308	0.98881257	0.98195225	0.97203934	0.9633239	0.99794537	0.98565936	0.9823646
0.0	0.98566705	0.9704897	0.9827308	0.98881257	0.98195225	0.97203934	0.9633239	0.99794537	0.98565936	0.9823646
0.0	0.98566705	0.9704897	0.9827308	0.98881257	0.98195225	0.97203934	0.9633239	0.99794537	0.98565936	0.9823646
0.0	0.98566705	0.9704897	0.9827308	0.98881257	0.98195225	0.97203934	0.9633239	0.99794537	0.98565936	0.9823646
0.0	0.98566705	0.9704897	0.9827308	0.98881257	0.98195225	0.97203934	0.9633239	0.99794537	0.98565936	0.9823646
0.0	0.99964917	0.9991818	0.9994752	0.9976236	0.99934703	0.9984577	0.9988869	0.9997002	0.9997665	0.99879324
0.0	0.98566705	0.9704897	0.9827308	0.98881257	0.98195225	0.97203934	0.9633239	0.99794537	0.98565936	0.9823646
0.0	0.99964917	0.9991818	0.9994752	0.9976236	0.99934703	0.9984577	0.9988869	0.9997002	0.9997665	0.99879324
0.0	0.001579254	0.21895784	0.3532005	0.0044354894	0.012321799	0.0042026113	0.0009967022	0.1554598	0.025069887	0.0018681199
0.0	0.99868494	0.9984668	0.99898094	0.9977602	0.998268	0.998877	0.9958106	0.99910504	0.9996092	0.9960659
0.0	0.9979784	0.9910904	0.9943163	0.99895954	0.99332446	0.9846779	0.9838154	0.9980165	0.9969379	0.9928929
0.0	0.99666375	0.9949356	0.99886334	0.9932414	0.99735594	0.99013406	0.9862903	0.9974311	0.99714977	0.9930172
0.0	0.85735947	0.93571746	0.9420039	0.5685256	0.8546995	0.84332424	0.82040787	0.9504599	0.95890224	0.73959607
0.0	0.9838884	0.99491394	0.9808852	0.9409899	0.98582655	0.9216657	0.90486014	0.9910362	0.9881103	0.8639295
0.0	0.9705885	0.9951336	0.99064726	0.9639478	0.9907823	0.98517334	0.9749316	0.9913599	0.9855993	0.98461205
0.0	0.99666375	0.9949356	0.99886334	0.9932414	0.99735594	0.99013406	0.9862903	0.9974311	0.99714977	0.9930172
0.0	0.9991335	0.9987972	0.9993181	0.9984432	0.9986891	0.99916553	0.997549	0.999418	0.99971384	0.9974355
0.0	0.98566705	0.9704897	0.9827308	0.98881257	0.98195225	0.97203934	0.9633239	0.99794537	0.98565936	0.9823646
0.0	0.98566705	0.9704897	0.9827308	0.98881257	0.98195225	0.97203934	0.9633239	0.99794537	0.98565936	0.9823646
0.0	0.98566705	0.9704897	0.9827308	0.98881257	0.98195225	0.97203934	0.9633239	0.99794537	0.98565936	0.9823646
0.0	0.003545292	0.00372855	0.019564858	0.009047873	0.0035442966	0.00552286	0.014161532	0.022170315	0.01854373	0.048991837
0.0	0.9979784	0.9910904	0.9943163	0.99895954	0.99332446	0.9846779	0.9838154	0.9980165	0.9969379	0.9928929
0.0	0.9979784	0.9910904	0.9943163	0.99895954	0.99332446	0.9846779	0.9838154	0.9980165	0.9969379	0.9928929
0.0	0.99666375	0.9949356	0.99886334	0.9932414	0.99735594	0.99013406	0.9862903	0.9974311	0.99714977	0.9930172
0.0	0.99666375	0.9949356	0.99886334	0.9932414	0.99735594	0.99013406	0.9862903	0.9974311	0.99714977	0.9930172
0.0	0.9776874	0.9967354	0.9941189	0.97497207	0.99361426	0.9891509	0.98072195	0.9943929	0.988384	0.98906904
0.0	0.99666375	0.9949356	0.99886334	0.9932414	0.99735594	0.99013406	0.9862903	0.9974311	0.99714977	0.9930172
0.0	0.9705885	0.9951336	0.99064726	0.9639478	0.9907823	0.98517334	0.9749316	0.9913599	0.9855993	0.98461205
0.0	0.99666375	0.9949356	0.99886334	0.9932414	0.99735594	0.99013406	0.9862903	0.9974311	0.99714977	0.9930172
0.0	0.9979784	0.9910904	0.9943163	0.99895954	0.99332446	0.9846779	0.9838154	0.9980165	0.9969379	0.9928929
0.0	0.99666375	0.9949356	0.99886334	0.9932414	0.99735594	0.99013406	0.9862903	0.9974311	0.99714977	0.9930172
0.0	0.99666375	0.9949356	0.99886334	0.9932414	0.99735594	0.99013406	0.9862903	0.9974311	0.99714977	0.9930172
0.0	0.9705885	0.9951336	0.99064726	0.9639478	0.9907823	0.98517334	0.9749316	0.9913599	0.9855993	0.98461205
0.0	0.98566705	0.9704897	0.9827308	0.98881257	0.98195225	0.97203934	0.9633239	0.99794537	0.98565936	0.9823646
0.0	0.9987233	0.99062645	0.9977476	0.9889159	0.992339	0.99703205	0.9572911	0.9713707	0.99449533	0.92127126
0.0	0.00013143862	0.00034138875	7.050555e-05	0.00019021136	0.00032876004	0.00010611714	0.0001021662	0.0010368006	0.0006318875	0.0002473392
0.0	0.9992194	0.9903807	0.9932808	0.99283046	0.99994504	0.99677426	0.9892513	0.93060786	0.9994103	0.99860483
0.0	0.8392558	0.83876735	0.87838155	0.68909913	0.76679975	0.81300527	0.34702313	0.86851186	0.95364106	0.76413614
0.0	0.8392558	0.83876735	0.87838167	0.6890991	0.76679975	0.81300527	0.3470232	0.86851186	0.95364106	0.7641361
0.0	0.98566705	0.9704897	0.9827308	0.98881257	0.98195225	0.97203934	0.9633239	0.99794537	0.98565936	0.9823646
0.0	0.98566705	0.9704897	0.9827308	0.98881257	0.98195225	0.97203934	0.9633239	0.99794537	0.98565936	0.9823646
0.0	0.98566705	0.9704897	0.9827308	0.98881257	0.98195225	0.97203934	0.9633239	0.99794537	0.98565936	0.9823646
0.0	0.98566705	0.9704897	0.9827308	0.98881257	0.98195225	0.97203934	0.9633239	0.99794537	0.98565936	0.9823646
0.0	0.86686057	0.47719076	0.6714326	0.2893999	0.21630435	0.100638665	0.5717852	0.3911071	0.49539608	0.58193296
0.0	0.84584033	0.96706533	0.96387136	0.9711449	0.9569771	0.9267075	0.9646976	0.8613525	0.98431814	0.9216854
0.0	0.31168386	0.02929571	0.067218855	0.101588555	0.009514457	0.015556473	0.030845042	0.030287167	0.09207168	0.10041026
0.0	0.98566705	0.9704897	0.9827308	0.98881257	0.98195225	0.97203934	0.9633239	0.99794537	0.98565936	0.9823646
0.0	0.9995968	0.9995339	0.9997423	0.9978119	0.9993579	0.9977729	0.99793786	0.9993569	0.99944	0.9975655
0.0	0.99940944	0.9993667	0.99958056	0.9951007	0.998754	0.99617445	0.9964175	0.99901116	0.9991296	0.9952251
0.0	0.9991792	0.99833703	0.99948657	0.9965318	0.9959435	0.9977106	0.9971102	0.9993961	0.99934655	0.9963238
0.0	0.39125705	0.17855747	0.55741405	0.48548016	0.38285092	0.26687527	0.2269958	0.49285448	0.6927136	0.2361868
0.0	0.9709046	0.8327921	0.9905253	0.8758857	0.9625866	0.79985344	0.8943898	0.9531672	0.938282	0.9552452
0.0	0.9711463	0.9506831	0.99295324	0.86588025	0.9608846	0.89914227	0.9317701	0.98638386	0.97331434	0.97407293
0.0	0.9989274	0.99843436	0.9996747	0.99749917	0.9988086	0.9945353	0.9978656	0.9947351	0.9980751	0.9990283
0.0	0.99760133	0.9964432	0.99944764	0.9953833	0.9980768	0.9937942	0.9923781	0.9979372	0.9979387	0.9954072
0.0	0.9997137	0.99976045	0.9994418	0.9991391	0.9995828	0.9985545	0.9989054	0.9995883	0.9997725	0.9987765
0.0	0.9989273	0.99908364	0.99827015	0.99820924	0.99756986	0.9967265	0.99658835	0.9988452	0.99890137	0.9958462
0.0	0.99912983	0.99917334	0.9985593	0.9983505	0.99804616	0.99740535	0.9969303	0.9988838	0.9989668	0.99617106
0.0	0.99936765	0.999143	0.99968517	0.99871576	0.99928963	0.9967269	0.99613476	0.99967754	0.99951494	0.9981667
0.0	0.7676667	0.26823446	0.8653209	0.014968001	0.7002863	0.076162234	0.27378827	0.13121496	0.578435	0.54103976
0.0	0.7676667	0.26823446	0.8653209	0.014968001	0.7002863	0.076162234	0.27378827	0.13121496	0.578435	0.54103976
0.0	0.9979545	0.995691	0.99927837	0.99469596	0.9955077	0.992257	0.9891233	0.99925834	0.99843305	0.9970126
0.0	0.9989274	0.99843436	0.9996747	0.99749917	0.9988086	0.9945353	0.9978656	0.9947351	0.9980751	0.9990283
0.0	0.99882966	0.9984486	0.9995554	0.9957207	0.9988165	0.9987118	0.9978642	0.9969042	0.9969909	0.9962435
0.0	0.8040739	0.37059775	0.70349944	0.44775894	0.6407216	0.6097627	0.32871056	0.6962446	0.9161594	0.34619942
0.0	0.9969302	0.99225146	0.99938655	0.9858969	0.99094754	0.9961487	0.98727024	0.9990299	0.9978356	0.9943159
0.0	0.99669826	0.996743	0.999161	0.98975664	0.9955902	0.99446154	0.99096024	0.99927217	0.9962618	0.99094814
0.0	0.98566705	0.9704897	0.9827308	0.98881257	0.98195225	0.97203934	0.9633239	0.99794537	0.98565936	0.9823646
0.0	0.99951756	0.99944264	0.9996737	0.9959121	0.9991007	0.9971654	0.99737394	0.99931157	0.9993273	0.99618703
0.0	0.9998399	0.9998466	0.99977607	0.99924743	0.999701	0.9997601	0.9997713	0.99977964	0.99983203	0.9991025
0.0	0.99979943	0.99985206	0.9997693	0.9987882	0.9995858	0.9997584	0.99973863	0.99985075	0.99982774	0.99873704
0.0	0.9994122	0.99915516	0.9997588	0.9981098	0.9990827	0.9992355	0.9974381	0.99978334	0.9997476	0.99842
0.0	0.98566705	0.9704897	0.9827308	0.98881257	0.98195225	0.97203934	0.9633239	0.99794537	0.98565936	0.9823646
0.0	0.9994579	0.99908304	0.99964964	0.9986242	0.9992073	0.9990294	0.99682593	0.9995425	0.99966955	0.9979367
0.0	0.99737334	0.991508	0.997954	0.99219596	0.99540085	0.99599946	0.986537	0.9976528	0.99897975	0.98634505
0.0	0.99473685	0.9949275	0.9934325	0.9807897	0.99701995	0.96425146	0.93353266	0.9983708	0.9756345	0.99444795
0.0	0.998231	0.9917271	0.9944332	0.9991861	0.99450487	0.98697597	0.9872021	0.99818903	0.99731296	0.9945214
0.0	0.998231	0.9917271	0.9944332	0.9991861	0.99450487	0.98697597	0.9872021	0.99818903	0.99731296	0.9945214
0.0	0.98566705	0.9704897	0.9827308	0.98881257	0.98195225	0.97203934	0.9633239	0.99794537	0.98565936	0.9823646
0.0	0.9255831	0.9155686	0.96956676	0.9068679	0.898351	0.7026561	0.43212083	0.98736817	0.98633504	0.960357
0.0	0.12001925	0.084556736	0.20624176	0.23256649	0.10592153	0.1201145	0.06270103	0.162822	0.4308307	0.117632926
0.0	0.9993863	0.9994661	0.99970335	0.99826837	0.9994821	0.9980944	0.9922093	0.9991992	0.9989785	0.99831307
0.0	0.0026048187	0.0032217877	0.28411615	0.0007323613	0.7648635	0.0035798247	0.001052542	0.004288713	0.05390409	0.0018521723
0.0	0.99940944	0.9993667	0.99958056	0.9951007	0.998754	0.99617445	0.9964175	0.99901116	0.9991296	0.9952251
0.0	0.9997695	0.99961084	0.9998305	0.998602	0.999666	0.99852955	0.99848676	0.99956626	0.9996107	0.9986298
0.0	0.0029939786	0.0029967541	0.009346614	0.0072393166	0.0031713394	0.004889434	0.0071982364	0.01944873	0.015329802	0.017251482
0.0	0.98566705	0.9704897	0.9827308	0.98881257	0.98195225	0.97203934	0.9633239	0.99794537	0.98565936	0.9823646
0.0	0.98566705	0.9704897	0.9827308	0.98881257	0.98195225	0.97203934	0.9633239	0.99794537	0.98565936	0.9823646
0.0	0.98566705	0.9704897	0.9827308	0.98881257	0.98195225	0.97203934	0.9633239	0.99794537	0.98565936	0.9823646
0.0	0.98566705	0.9704897	0.9827308	0.98881257	0.98195225	0.97203934	0.9633239	0.99794537	0.98565936	0.9823646
0.0	0.98566705	0.9704897	0.9827308	0.98881257	0.98195225	0.97203934	0.9633239	0.99794537	0.98565936	0.9823646
0.0	0.98566705	0.9704897	0.9827308	0.98881257	0.98195225	0.97203934	0.9633239	0.99794537	0.98565936	0.9823646
0.0	0.98566705	0.9704897	0.9827308	0.98881257	0.98195225	0.97203934	0.9633239	0.99794537	0.98565936	0.9823646
0.0	0.98566705	0.9704897	0.9827308	0.98881257	0.98195225	0.97203934	0.9633239	0.99794537	0.98565936	0.9823646
0.0	0.98566705	0.9704897	0.9827308	0.98881257	0.98195225	0.97203934	0.9633239	0.99794537	0.98565936	0.9823646
0.0	0.98566705	0.9704897	0.9827308	0.98881257	0.98195225	0.97203934	0.9633239	0.99794537	0.98565936	0.9823646
0.0	0.98566705	0.9704897	0.9827308	0.98881257	0.98195225	0.97203934	0.9633239	0.99794537	0.98565936	0.9823646
0.0	0.98566705	0.9704897	0.9827308	0.98881257	0.98195225	0.97203934	0.9633239	0.99794537	0.98565936	0.9823646
0.0	0.98566705	0.9704897	0.9827308	0.98881257	0.98195225	0.97203934	0.9633239	0.99794537	0.98565936	0.9823646
0.0	0.98566705	0.9704897	0.9827308	0.98881257	0.98195225	0.97203934	0.9633239	0.99794537	0.98565936	0.9823646
0.0	0.98566705	0.9704897	0.9827308	0.98881257	0.98195225	0.97203934	0.9633239	0.99794537	0.98565936	0.9823646
0.0	0.98566705	0.9704897	0.9827308	0.98881257	0.98195225	0.97203934	0.9633239	0.99794537	0.98565936	0.9823646
0.0	0.98566705	0.9704897	0.9827308	0.98881257	0.98195225	0.97203934	0.9633239	0.99794537	0.98565936	0.9823646
0.0	0.98566705	0.9704897	0.9827308	0.98881257	0.98195225	0.97203934	0.9633239	0.99794537	0.98565936	0.9823646
0.0	0.98566705	0.9704897	0.9827308	0.98881257	0.98195225	0.97203934	0.9633239	0.99794537	0.98565936	0.9823646
0.0	0.736788	0.8108144	0.8569649	0.89028394	0.9503489	0.8368526	0.90300006	0.9457656	0.9933255	0.87144184
0.0	0.98566705	0.9704897	0.9827308	0.98881257	0.98195225	0.97203934	0.9633239	0.99794537	0.98565936	0.9823646
0.0	0.99716717	0.9974452	0.99929345	0.9913146	0.9971425	0.9954306	0.99246854	0.9993894	0.99721575	0.99187404
0.0	0.99716717	0.9974452	0.99929345	0.9913146	0.9971425	0.9954306	0.99246854	0.9993894	0.99721575	0.99187404
0.0	0.99687755	0.9968528	0.9992274	0.9895097	0.99668944	0.9944003	0.9907732	0.9993349	0.99698335	0.9892236
0.0	0.98566705	0.9704897	0.9827308	0.98881257	0.98195225	0.97203934	0.9633239	0.99794537	0.98565936	0.9823646
0.0	0.0029939802	0.0029967541	0.009346614	0.007239314	0.0031713394	0.004889434	0.0071982364	0.01944873	0.015329802	0.017251482
0.0	0.98566705	0.9704897	0.9827308	0.98881257	0.98195225	0.97203934	0.9633239	0.99794537	0.98565936	0.9823646
0.0	0.98566705	0.9704897	0.9827308	0.98881257	0.98195225	0.97203934	0.9633239	0.99794537	0.98565936	0.9823646
0.0	0.98566705	0.9704897	0.9827308	0.98881257	0.98195225	0.97203934	0.9633239	0.99794537	0.98565936	0.9823646
0.0	0.016092557	0.008221819	0.041546904	0.014231942	0.0109110875	0.019718537	0.024802312	0.08873314	0.046996187	0.07568344
0.0	0.004822505	0.0030802886	0.014140317	0.00456111	0.0033248018	0.007276429	0.010341667	0.024222443	0.014120012	0.010352736
0.0	0.7145471	0.9466178	0.836111	0.010574174	0.93188596	0.7288641	0.018820707	0.89859164	0.12863849	0.67290556
0.0	0.99655294	0.9917321	0.99683976	0.9828568	0.9772291	0.9929646	0.9699541	0.9214508	0.9924224	0.94954765
0.0	0.98566705	0.9704897	0.9827308	0.98881257	0.98195225	0.97203934	0.9633239	0.99794537	0.98565936	0.9823646
0.0	0.99590117	0.9868854	0.99721485	0.96766216	0.9841942	0.9906849	0.94334215	0.9313887	0.99035674	0.9124061
0.0	0.9950081	0.9870388	0.9954531	0.98747873	0.98597986	0.9907357	0.97897655	0.94690865	0.99320424	0.9457155
0.0	0.9961493	0.98269147	0.9942092	0.9884099	0.97994256	0.99586993	0.9839931	0.94667804	0.9923299	0.9491429
0.0	0.98566705	0.9704897	0.9827308	0.98881257	0.98195225	0.97203934	0.9633239	0.99794537	0.98565936	0.9823646
0.0	0.99927765	0.9997925	0.9999443	0.99920875	0.9998344	0.99952805	0.9998325	0.9997855	0.9992848	0.99846554
0.0	0.99927765	0.9997925	0.9999443	0.99920875	0.9998344	0.99952805	0.9998325	0.9997855	0.9992848	0.99846554
0.0	0.98566705	0.9704897	0.9827308	0.98881257	0.98195225	0.97203934	0.9633239	0.99794537	0.98565936	0.9823646
0.0	0.98566705	0.9704897	0.9827308	0.98881257	0.98195225	0.97203934	0.9633239	0.99794537	0.98565936	0.9823646
0.0	0.98566705	0.9704897	0.9827308	0.98881257	0.98195225	0.97203934	0.9633239	0.99794537	0.98565936	0.9823646
0.0	0.98566705	0.9704897	0.9827308	0.98881257	0.98195225	0.97203934	0.9633239	0.99794537	0.98565936	0.9823646
0.0	0.98566705	0.9704897	0.9827308	0.98881257	0.98195225	0.97203934	0.9633239	0.99794537	0.98565936	0.9823646
0.0	0.99398214	0.9760745	0.9923356	0.9537974	0.9519304	0.98501474	0.89774287	0.78648204	0.9839579	0.88650906
0.0	0.98566705	0.9704897	0.9827308	0.98881257	0.98195225	0.97203934	0.9633239	0.99794537	0.98565936	0.9823646
0.0	0.98566705	0.9704897	0.9827308	0.98881257	0.98195225	0.97203934	0.9633239	0.99794537	0.98565936	0.9823646
0.0	0.9940813	0.9749658	0.9931925	0.9500671	0.9526038	0.9830929	0.87743926	0.8356841	0.98635525	0.88204956
0.0	0.98566705	0.9704897	0.9827308	0.98881257	0.98195225	0.97203934	0.9633239	0.99794537	0.98565936	0.9823646
0.0	0.98566705	0.9704897	0.9827308	0.98881257	0.98195225	0.97203934	0.9633239	0.99794537	0.98565936	0.9823646
0.0	0.9976381	0.9947915	0.99858034	0.98927045	0.9854284	0.99675745	0.99226356	0.9421288	0.9931699	0.9582799
0.0	0.98566705	0.9704897	0.9827308	0.98881257	0.98195225	0.97203934	0.9633239	0.99794537	0.98565936	0.9823646
0.0	0.9968363	0.9923889	0.99772865	0.9856984	0.985335	0.99673283	0.9604544	0.9466064	0.99120176	0.94415486
0.0	0.9968363	0.9923889	0.99772865	0.9856984	0.985335	0.99673283	0.9604544	0.9466064	0.99120176	0.94415486
0.0	0.99689734	0.99050355	0.99746335	0.9771802	0.98343766	0.9945509	0.95228064	0.9320545	0.9943328	0.94234836
0.0	0.98566705	0.9704897	0.9827308	0.98881257	0.98195225	0.97203934	0.9633239	0.99794537	0.98565936	0.9823646
0.0	0.98566705	0.9704897	0.9827308	0.98881257	0.98195225	0.97203934	0.9633239	0.99794537	0.98565936	0.9823646
0.0	0.9271374	0.9974141	0.89979434	0.8898805	0.9843499	0.98623276	0.83993316	0.79534984	0.9977981	0.98234564
0.0	0.0052094446	0.0051488844	0.015383431	0.012231911	0.0057179313	0.008129294	0.013331726	0.026902847	0.037842236	0.029762875
0.0	0.0026942894	0.002338373	0.00734152	0.0035167378	0.0023134088	0.0049337535	0.004587647	0.012761026	0.0127991205	0.0064477357
0.0	0.81278396	0.26651552	0.9254209	0.40921292	0.70473605	0.8488329	0.266074	0.9980725	0.97892374	0.7737338
0.0	0.46472976	0.5484818	0.9488524	0.46002972	0.59792894	0.41934583	0.813347	0.79623604	0.61124647	0.8636483
0.0	0.1858764	0.8462794	0.9517708	0.7790877	0.7839245	0.40556982	0.59429324	0.48035288	0.09653415	0.055939168
0.0	0.8621382	0.9772037	0.99020606	0.9570496	0.9773278	0.4315009	0.6463639	0.93344504	0.98024577	0.7997201
0.0	0.1858764	0.8462794	0.9517708	0.7790877	0.7839245	0.40556982	0.59429324	0.48035288	0.09653415	0.055939168
0.0	0.1858764	0.8462794	0.9517708	0.7790877	0.7839245	0.40556982	0.59429324	0.48035288	0.09653415	0.055939168
0.0	0.1858764	0.8462794	0.9517708	0.7790877	0.7839245	0.40556982	0.59429324	0.48035288	0.09653415	0.055939168
0.0	0.9928879	0.96916336	0.9904834	0.9490893	0.9330024	0.98180294	0.8367204	0.73604053	0.9830293	0.8666761
0.0	0.99852717	0.9972186	0.9997559	0.9992424	0.9994849	0.99796224	0.9941081	0.9998485	0.99969923	0.99710673
0.0	0.9953229	0.99244267	0.9986755	0.99572647	0.99512583	0.9960801	0.9950051	0.99941564	0.9915677	0.9899721
0.0	0.70383996	0.83479625	0.4895131	0.29895335	0.7045033	0.22651376	0.090100534	0.53284967	0.7086743	0.25920668
0.0	0.98904735	0.9772683	0.9875092	0.98730624	0.9679863	0.966624	0.8963635	0.9992661	0.99264866	0.98549044
0.0	0.99938893	0.99912995	0.99983037	0.998716	0.9995497	0.9993631	0.99816436	0.99983823	0.99959487	0.9990553
0.0	0.2635556	0.03303635	0.080675006	0.08849595	0.010490774	0.019044444	0.027979806	0.029941024	0.08044258	0.110104136
0.0	0.96941704	0.96266335	0.9977449	0.9982754	0.9936348	0.9494892	0.8300342	0.9869494	0.99572855	0.9915071
0.0	0.98566705	0.9704897	0.9827308	0.98881257	0.98195225	0.97203934	0.9633239	0.99794537	0.98565936	0.9823646
0.0	0.98566705	0.9704897	0.9827308	0.98881257	0.98195225	0.97203934	0.9633239	0.99794537	0.98565936	0.9823646
0.0	0.98566705	0.9704897	0.9827308	0.98881257	0.98195225	0.97203934	0.9633239	0.99794537	0.98565936	0.9823646
0.0	0.99927765	0.9997925	0.9999443	0.99920875	0.9998344	0.99952805	0.9998325	0.9997855	0.9992848	0.99846554
0.0	0.011318459	0.019761175	0.12437208	0.25657004	0.73593616	0.29066116	0.3231547	0.9018741	0.008911329	0.13856798
0.0	0.011318459	0.019761175	0.12437208	0.25657004	0.73593616	0.29066116	0.3231547	0.9018741	0.008911329	0.13856798
0.0	0.011318459	0.019761175	0.12437208	0.25657004	0.73593616	0.29066116	0.3231547	0.9018741	0.008911329	0.13856798
0.0	0.011318459	0.019761175	0.12437208	0.25657004	0.73593616	0.29066116	0.3231547	0.9018741	0.008911329	0.13856798
0.0	0.008627698	0.0076467316	0.005922579	0.009954195	0.043626215	0.008751562	0.0045578983	0.045536384	0.017461995	0.014461745
0.0	0.7638162	0.63034695	0.8839218	0.5430015	0.7703751	0.6114962	0.44859922	0.8983626	0.92840594	0.67111
0.0	0.9985721	0.99860424	0.9996468	0.9954659	0.9987728	0.9966079	0.9956001	0.9996666	0.9994037	0.9984156
0.0	0.8156966	0.5159124	0.6975139	0.49453515	0.444744	0.7295757	0.5864069	0.9677091	0.93479246	0.6192721
0.0	0.98566705	0.9704897	0.9827308	0.98881257	0.98195225	0.97203934	0.9633239	0.99794537	0.98565936	0.9823646
0.0	0.98566705	0.9704897	0.9827308	0.98881257	0.98195225	0.97203934	0.9633239	0.99794537	0.98565936	0.9823646
0.0	0.98566705	0.9704897	0.9827308	0.98881257	0.98195225	0.97203934	0.9633239	0.99794537	0.98565936	0.9823646
0.0	0.98566705	0.9704897	0.9827308	0.98881257	0.98195225	0.97203934	0.9633239	0.99794537	0.98565936	0.9823646
0.0	0.98566705	0.9704897	0.9827308	0.98881257	0.98195225	0.97203934	0.9633239	0.99794537	0.98565936	0.9823646
0.0	0.98566705	0.9704897	0.9827308	0.98881257	0.98195225	0.97203934	0.9633239	0.99794537	0.98565936	0.9823646
0.0	0.98566705	0.9704897	0.9827308	0.98881257	0.98195225	0.97203934	0.9633239	0.99794537	0.98565936	0.9823646
0.0	0.0029939786	0.0029967541	0.009346614	0.0072393166	0.0031713394	0.004889434	0.0071982364	0.01944873	0.015329802	0.017251482
0.0	0.0015998702	0.001581729	0.0045004003	0.002304532	0.0013826407	0.0031755855	0.0030618983	0.008754032	0.0075364877	0.004855991
0.0	0.98566705	0.9704897	0.9827308	0.98881257	0.98195225	0.97203934	0.9633239	0.99794537	0.98565936	0.9823646
0.0	0.98566705	0.9704897	0.9827308	0.98881257	0.98195225	0.97203934	0.9633239	0.99794537	0.98565936	0.9823646
0.0	0.98566705	0.9704897	0.9827308	0.98881257	0.98195225	0.97203934	0.9633239	0.99794537	0.98565936	0.9823646
0.0	0.98566705	0.9704897	0.9827308	0.98881257	0.98195225	0.97203934	0.9633239	0.99794537	0.98565936	0.9823646
0.0	0.98566705	0.9704897	0.9827308	0.98881257	0.98195225	0.97203934	0.9633239	0.99794537	0.98565936	0.9823646
0.0	0.98566705	0.9704897	0.9827308	0.98881257	0.98195225	0.97203934	0.9633239	0.99794537	0.98565936	0.9823646
0.0	0.98566705	0.9704897	0.9827308	0.98881257	0.98195225	0.97203934	0.9633239	0.99794537	0.98565936	0.9823646
0.0	0.98566705	0.9704897	0.9827308	0.98881257	0.98195225	0.97203934	0.9633239	0.99794537	0.98565936	0.9823646
0.0	0.98566705	0.9704897	0.9827308	0.98881257	0.98195225	0.97203934	0.9633239	0.99794537	0.98565936	0.9823646
0.0	0.98566705	0.9704897	0.9827308	0.98881257	0.98195225	0.97203934	0.9633239	0.99794537	0.98565936	0.9823646
0.0	0.98566705	0.9704897	0.9827308	0.98881257	0.98195225	0.97203934	0.9633239	0.99794537	0.98565936	0.9823646
0.0	0.98566705	0.9704897	0.9827308	0.98881257	0.98195225	0.97203934	0.9633239	0.99794537	0.98565936	0.9823646
0.0	0.98566705	0.9704897	0.9827308	0.98881257	0.98195225	0.97203934	0.9633239	0.99794537	0.98565936	0.9823646
0.0	0.99940944	0.9993667	0.99958056	0.9951007	0.998754	0.99617445	0.9964175	0.99901116	0.9991296	0.9952251
0.0	0.00058092247	0.00054770085	0.0011517457	0.0005943675	0.00035713828	0.0009252636	0.0009449621	0.0022835364	0.0015860837	0.0016932059
0.0	0.99803036	0.99365306	0.99344033	0.98016894	0.9969885	0.98821855	0.95999587	0.9965963	0.99810743	0.99201924
0.0	0.9983015	0.9939663	0.99344033	0.98016894	0.9973175	0.98993987	0.9554913	0.997186	0.998701	0.99201924
0.0	0.98566705	0.9704897	0.9827308	0.98881257	0.98195225	0.97203934	0.9633239	0.99794537	0.98565936	0.9823646
0.0	0.98566705	0.9704897	0.9827308	0.98881257	0.98195225	0.97203934	0.9633239	0.99794537	0.98565936	0.9823646
0.0	0.0013406102	0.0019823008	0.9827308	0.98881257	0.009831462	0.00069960713	0.0020265153	0.027135871	0.08908978	0.9823646
0.0	0.0027435354	0.005815282	0.89526004	0.00706791	0.9917686	0.20507148	0.52357763	0.0051349294	0.9999726	0.2865738
0.0	0.977014	0.9995034	0.9990466	0.9896119	0.9580709	0.99788	0.80917054	0.92591095	0.88841045	0.9943763
0.0	0.9980995	0.99471647	0.9987716	0.99194145	0.9938352	0.9697183	0.968828	0.9980263	0.99537164	0.98666173
0.0	0.99994135	0.9917253	0.5096948	0.9993025	0.98266673	0.9994018	0.96797544	0.6783713	0.9473315	0.9543539
0.0	0.98451287	0.8029129	0.95444995	0.97872627	0.002860175	0.644548	0.66792846	0.60945517	0.7745442	0.92002285
0.0	0.99981433	0.9982963	0.9979373	0.99115354	0.9980946	0.9964725	0.9794997	0.99933547	0.99916947	0.9959031
0.0	0.98358595	0.9646845	0.9383612	0.9959811	0.013166137	0.98574114	0.8584375	0.8612285	0.9034759	0.92002285
0.0	0.98566705	0.9704897	0.9827308	0.98881257	0.98195225	0.97203934	0.9633239	0.99794537	0.98565936	0.9823646
0.0	0.98566705	0.9704897	0.9827308	0.98881257	0.98195225	0.97203934	0.9633239	0.99794537	0.98565936	0.9823646
0.0	0.98566705	0.9704897	0.9827308	0.98881257	0.98195225	0.97203934	0.9633239	0.99794537	0.98565936	0.9823646
0.0	0.98566705	0.9704897	0.9827308	0.98881257	0.98195225	0.97203934	0.9633239	0.99794537	0.98565936	0.9823646
0.0	0.9995652	0.9994796	0.99967444	0.9971877	0.9991447	0.99738866	0.9972761	0.9993517	0.99930286	0.9966097
0.0	0.29598546	0.0013854429	0.42882904	0.027010046	0.66593486	0.0020138256	0.08553587	0.4947663	0.121136084	0.011490869
0.0	0.29598546	0.0013854429	0.42882904	0.027010046	0.66593486	0.0020138256	0.08553587	0.4947663	0.121136084	0.011490869
0.0	0.98566705	0.9704897	0.9827308	0.98881257	0.98195225	0.97203934	0.9633239	0.99794537	0.98565936	0.9823646
0.0	0.98566705	0.9704897	0.9827308	0.98881257	0.98195225	0.97203934	0.9633239	0.99794537	0.98565936	0.9823646
0.0	0.91995806	0.7197787	0.9757952	0.7798237	0.89839315	0.6405606	0.8826858	0.8780002	0.9043309	0.9225584
0.0	0.91995806	0.7197787	0.9757952	0.7798237	0.89839315	0.6405606	0.8826858	0.87800014	0.9043309	0.9225584
0.0	0.91995806	0.7197787	0.9757952	0.7798237	0.89839315	0.6405606	0.8826858	0.8780002	0.9043309	0.9225584
0.0	0.9996476	0.9984653	0.99977785	0.9993923	0.99937207	0.99619615	0.9986842	0.9996284	0.9995809	0.99868673
0.0	0.9996476	0.9984653	0.99977785	0.9993923	0.99937207	0.99619615	0.9986842	0.9996284	0.9995809	0.99868673
0.0	0.98566705	0.9704897	0.9827308	0.98881257	0.98195225	0.97203934	0.9633239	0.99794537	0.98565936	0.9823646
0.0	0.0007277046	0.0005403931	0.0024649783	0.0007782125	0.00045533828	0.0015081995	0.0029709917	0.0023195448	0.003008209	0.002960276
0.0	0.058012735	0.43165192	0.45238522	0.15214084	0.32807076	0.053578652	0.53641117	0.097086124	0.49795336	0.8011664
0.0	0.09149913	0.036292635	0.10626365	0.07261964	0.09705619	0.3486388	0.21250501	0.54608905	0.4292349	0.021100067
0.0	0.9711463	0.9506831	0.99295324	0.8658803	0.96088445	0.89914215	0.9317702	0.98638386	0.97331434	0.97407293
0.0	0.9711463	0.9506831	0.99295324	0.8658803	0.96088445	0.89914227	0.9317701	0.98638386	0.97331434	0.97407293
0.0	0.97781324	0.96119475	0.9941566	0.89997274	0.9727245	0.91510767	0.9433393	0.98866826	0.97710514	0.9765806
0.0	0.00071578234	0.0017865347	0.0043525267	0.0009883854	0.00223673	0.00014424583	0.010498128	0.00026047585	0.0013880413	0.040985905
0.0	0.98566705	0.9704897	0.9827308	0.98881257	0.98195225	0.97203934	0.9633239	0.99794537	0.98565936	0.9823646
0.0	0.98566705	0.9704897	0.9827308	0.98881257	0.98195225	0.97203934	0.9633239	0.99794537	0.98565936	0.9823646
0.0	0.98566705	0.9704897	0.9827308	0.98881257	0.98195225	0.97203934	0.9633239	0.99794537	0.98565936	0.9823646
0.0	0.99964917	0.9991818	0.9994752	0.9976236	0.99934703	0.9984577	0.9988869	0.9997002	0.9997665	0.99879324
0.0	0.99964917	0.9991818	0.9994752	0.9976236	0.99934703	0.9984577	0.9988869	0.9997002	0.9997665	0.99879324
0.0	0.98566705	0.9704897	0.9827308	0.98881257	0.98195225	0.97203934	0.9633239	0.99794537	0.98565936	0.9823646
0.0	0.98566705	0.9704897	0.9827308	0.98881257	0.98195225	0.97203934	0.9633239	0.99794537	0.98565936	0.9823646
0.0	0.98566705	0.9704897	0.9827308	0.98881257	0.98195225	0.97203934	0.9633239	0.99794537	0.98565936	0.9823646
0.0	0.98566705	0.9704897	0.9827308	0.98881257	0.98195225	0.97203934	0.9633239	0.99794537	0.98565936	0.9823646
0.0	0.99923134	0.99953055	0.9987048	0.99675316	0.99830806	0.99060225	0.99485695	0.99941015	0.99942374	0.9965702
0.0	0.9774147	0.9723326	0.9868031	0.8272987	0.90729624	0.8793451	0.38175607	0.85852903	0.9621062	0.8363971
0.0	0.9774147	0.9723326	0.9868031	0.8272988	0.90729624	0.8793451	0.3817562	0.8585289	0.9621062	0.8363971
0.0	0.9774147	0.9723326	0.9868031	0.8272988	0.9072962	0.8793451	0.3817562	0.8585289	0.9621062	0.8363971
0.0	0.9960467	0.99023366	0.99925965	0.98724836	0.98867714	0.99448484	0.9847607	0.9989473	0.9974849	0.9909383
0.0	0.98566705	0.9704897	0.9827308	0.98881257	0.98195225	0.97203934	0.9633239	0.99794537	0.98565936	0.9823646
0.0	0.98566705	0.9704897	0.9827308	0.98881257	0.98195225	0.97203934	0.9633239	0.99794537	0.98565936	0.9823646
0.0	0.98566705	0.9704897	0.9827308	0.98881257	0.98195225	0.97203934	0.9633239	0.99794537	0.98565936	0.9823646
0.0	0.9961714	0.9903224	0.99913496	0.97628266	0.9813405	0.9963146	0.9856163	0.999561	0.98860323	0.9857039
0.0	0.12642461	0.43013772	0.18341991	0.26104563	0.41458374	0.1566249	0.6522219	0.094054416	0.2578116	0.34428662
0.0	6.8506895e-05	0.00032367648	8.648983e-05	0.00016961149	0.00045175094	0.00037277982	0.0002489898	0.00015266058	8.73516e-05	0.0021511784
0.0	0.9961714	0.9903224	0.99913496	0.97628266	0.9813405	0.9963146	0.9856163	0.999561	0.98860323	0.9857039
0.0	0.9961714	0.9903224	0.99913496	0.97628266	0.9813405	0.9963146	0.9856163	0.999561	0.98860323	0.9857039
0.0	0.12642458	0.43013772	0.18341991	0.26104558	0.41458374	0.1566249	0.6522219	0.094054416	0.2578116	0.34428668
0.0	0.14549863	0.17333624	0.47378248	0.103471465	0.043915093	0.10586756	0.18688235	0.36530235	0.08635048	0.06911336
0.0	0.9759552	0.83962417	0.99308115	0.94777995	0.97748154	0.84945136	0.9816047	0.96846485	0.97075224	0.9662946
0.0	0.98566705	0.9704897	0.9827308	0.98881257	0.98195225	0.97203934	0.9633239	0.99794537	0.98565936	0.9823646
0.0	0.98566705	0.9704897	0.9827308	0.98881257	0.98195225	0.97203934	0.9633239	0.99794537	0.98565936	0.9823646
0.0	0.6236553	0.5525229	0.5503865	0.42576146	0.70078486	0.5380248	0.14155713	0.86480504	0.91045094	0.46216872
0.0	0.9983902	0.9960962	0.9964922	0.98586833	0.99783415	0.9873159	0.96084905	0.9982718	0.99766445	0.99410146
0.0	0.0032492203	0.0039363382	0.013926632	0.00786673	0.005042471	0.0062829824	0.0074392264	0.028218737	0.018487493	0.02359425
0.0	0.98566705	0.9704897	0.9827308	0.98881257	0.98195225	0.97203934	0.9633239	0.99794537	0.98565936	0.9823646
0.0	0.98566705	0.9704897	0.9827308	0.98881257	0.98195225	0.97203934	0.9633239	0.99794537	0.98565936	0.9823646
0.0	0.98566705	0.9704897	0.9827308	0.98881257	0.98195225	0.97203934	0.9633239	0.99794537	0.98565936	0.9823646
0.0	0.98566705	0.9704897	0.9827308	0.98881257	0.98195225	0.97203934	0.9633239	0.99794537	0.98565936	0.9823646
0.0	0.99964917	0.9991818	0.9994752	0.9976236	0.99934703	0.9984577	0.9988869	0.9997002	0.9997665	0.99879324
0.0	0.99964917	0.9991818	0.9994752	0.9976236	0.99934703	0.9984577	0.9988869	0.9997002	0.9997665	0.99879324
0.0	0.98566705	0.9704897	0.9827308	0.98881257	0.98195225	0.97203934	0.9633239	0.99794537	0.98565936	0.9823646
0.0	0.99964917	0.9991818	0.9994752	0.9976236	0.99934703	0.9984577	0.9988869	0.9997002	0.9997665	0.99879324
0.0	0.99964917	0.9991818	0.9994752	0.9976236	0.99934703	0.9984577	0.9988869	0.9997002	0.9997665	0.99879324
0.0	0.0010984072	0.0013015183	0.0037660203	0.0009781362	0.0006684013	0.0018529455	0.0029995136	0.0049244845	0.0019915712	0.0012752443
0.0	0.98566705	0.9704897	0.9827308	0.98881257	0.98195225	0.97203934	0.9633239	0.99794537	0.98565936	0.9823646
0.0	0.98566705	0.9704897	0.9827308	0.98881257	0.98195225	0.97203934	0.9633239	0.99794537	0.98565936	0.9823646
0.0	0.99964917	0.9991818	0.9994752	0.9976236	0.99934703	0.9984577	0.9988869	0.9997002	0.9997665	0.99879324
0.0	0.99964917	0.9991818	0.9994752	0.9976236	0.99934703	0.9984577	0.9988869	0.9997002	0.9997665	0.99879324
0.0	0.98566705	0.9704897	0.9827308	0.98881257	0.98195225	0.97203934	0.9633239	0.99794537	0.98565936	0.9823646
0.0	0.98566705	0.9704897	0.9827308	0.98881257	0.98195225	0.97203934	0.9633239	0.99794537	0.98565936	0.9823646
0.0	0.98566705	0.9704897	0.9827308	0.98881257	0.98195225	0.97203934	0.9633239	0.99794537	0.98565936	0.9823646
0.0	0.98566705	0.9704897	0.9827308	0.98881257	0.98195225	0.97203934	0.9633239	0.99794537	0.98565936	0.9823646
0.0	0.98566705	0.9704897	0.9827308	0.98881257	0.98195225	0.97203934	0.9633239	0.99794537	0.98565936	0.9823646
0.0	0.98566705	0.9704897	0.9827308	0.98881257	0.98195225	0.97203934	0.9633239	0.99794537	0.98565936	0.9823646
0.0	0.98566705	0.9704897	0.9827308	0.98881257	0.98195225	0.97203934	0.9633239	0.99794537	0.98565936	0.9823646
0.0	0.98566705	0.9704897	0.9827308	0.98881257	0.98195225	0.97203934	0.9633239	0.99794537	0.98565936	0.9823646
0.0	0.98566705	0.9704897	0.9827308	0.98881257	0.98195225	0.97203934	0.9633239	0.99794537	0.98565936	0.9823646
0.0	0.98566705	0.9704897	0.9827308	0.98881257	0.98195225	0.97203934	0.9633239	0.99794537	0.98565936	0.9823646
0.0	0.98566705	0.9704897	0.9827308	0.98881257	0.98195225	0.97203934	0.9633239	0.99794537	0.98565936	0.9823646
0.0	0.98566705	0.9704897	0.9827308	0.98881257	0.98195225	0.97203934	0.9633239	0.99794537	0.98565936	0.9823646
0.0	0.98566705	0.9704897	0.9827308	0.98881257	0.98195225	0.97203934	0.9633239	0.99794537	0.98565936	0.9823646
0.0	0.98566705	0.9704897	0.9827308	0.98881257	0.98195225	0.97203934	0.9633239	0.99794537	0.98565936	0.9823646
0.0	0.98566705	0.9704897	0.9827308	0.98881257	0.98195225	0.97203934	0.9633239	0.99794537	0.98565936	0.9823646
0.0	0.98566705	0.9704897	0.9827308	0.98881257	0.98195225	0.97203934	0.9633239	0.99794537	0.98565936	0.9823646
0.0	0.98566705	0.9704897	0.9827308	0.98881257	0.98195225	0.97203934	0.9633239	0.99794537	0.98565936	0.9823646
0.0	0.98566705	0.9704897	0.9827308	0.98881257	0.98195225	0.97203934	0.9633239	0.99794537	0.98565936	0.9823646
0.0	0.9875075	0.97869796	0.99873286	0.976847	0.98444355	0.97403604	0.8489315	0.9990128	0.99853575	0.9325203
0.0	0.99134845	0.9793289	0.9985941	0.9787143	0.9857662	0.9734667	0.8860758	0.99880874	0.9986739	0.940703
0.0	0.99775994	0.9954065	0.9995141	0.9989122	0.99925834	0.9968786	0.9857033	0.9997707	0.99964154	0.9965061
0.0	0.0023110479	0.002182294	0.006416747	0.0034899272	0.0020114542	0.0040367316	0.002987315	0.0128145525	0.009734665	0.0069350014
0.0	0.0044767302	0.0051087267	0.016455753	0.010193191	0.005311621	0.006686406	0.007721763	0.029061	0.017546995	0.024504205
0.0	0.5244991	0.9860036	0.9936547	0.98789936	0.98678	0.4746133	0.006663409	0.9943393	0.94835865	0.98529005
0.0	0.9303561	0.99999475	0.99947613	0.962446	0.99986184	0.40868086	0.0026552773	0.99941695	0.41429684	0.99251515
0.0	0.98566705	0.9704897	0.9827308	0.98881257	0.98195225	0.97203934	0.9633239	0.99794537	0.98565936	0.9823646
0.0	0.98566705	0.9704897	0.9827308	0.98881257	0.98195225	0.97203934	0.9633239	0.99794537	0.98565936	0.9823646
0.0	0.98566705	0.9704897	0.9827308	0.98881257	0.98195225	0.97203934	0.9633239	0.99794537	0.98565936	0.9823646
0.0	0.98566705	0.9704897	0.9827308	0.98881257	0.98195225	0.97203934	0.9633239	0.99794537	0.98565936	0.9823646
0.0	0.8609635	0.44875598	0.84148115	0.8912959	0.76597387	0.80426395	0.38532132	0.34586272	0.6800341	0.24178241
0.0	0.99666375	0.9949356	0.99886334	0.9932414	0.99735594	0.99013406	0.9862903	0.9974311	0.99714977	0.9930172
0.0	0.9894986	0.98213136	0.99887043	0.9806137	0.9872844	0.9780899	0.8500588	0.99906474	0.99879587	0.9477103
0.0	0.98566705	0.9704897	0.9827308	0.98881257	0.98195225	0.97203934	0.9633239	0.99794537	0.98565936	0.9823646
0.0	0.98566705	0.9704897	0.9827308	0.98881257	0.98195225	0.97203934	0.9633239	0.99794537	0.98565936	0.9823646
0.0	0.997189	0.9975793	0.9996507	0.99144673	0.9982145	0.9962877	0.99501014	0.9996119	0.9978319	0.9956994
0.0	0.8465369	0.7112512	0.9056484	0.9922198	0.6797327	0.31864995	0.17102021	0.8541176	0.95682925	0.77119917
0.0	0.98566705	0.9704897	0.9827308	0.98881257	0.98195225	0.97203934	0.9633239	0.99794537	0.98565936	0.9823646
0.0	0.8465369	0.7112512	0.9056484	0.9922198	0.6797327	0.31864995	0.1710202	0.8541176	0.95682925	0.7711991
0.0	0.8465369	0.71125114	0.9056484	0.9922198	0.6797327	0.31864995	0.17102021	0.8541176	0.95682925	0.7711991
0.0	0.8465369	0.71125114	0.9056484	0.9922198	0.67973274	0.31864995	0.1710202	0.8541176	0.95682925	0.7711991
0.0	0.8465369	0.71125114	0.9056484	0.9922198	0.6797327	0.31864995	0.17102021	0.8541176	0.95682925	0.7711991
0.0	0.8465369	0.71125114	0.9056484	0.9922198	0.67973274	0.31864995	0.1710202	0.8541176	0.95682925	0.7711991
0.0	0.8465369	0.71125114	0.9056484	0.9922198	0.6797327	0.31864995	0.1710202	0.8541176	0.95682925	0.77119917
0.0	0.8465369	0.71125114	0.9056484	0.9922198	0.67973274	0.31864995	0.17102021	0.8541176	0.95682925	0.7711991
0.0	0.8465369	0.71125114	0.9056484	0.9922198	0.6797327	0.31864995	0.17102021	0.8541176	0.95682925	0.7711991
0.0	0.8465369	0.71125114	0.9056484	0.9922198	0.6797327	0.31864995	0.17102028	0.85411763	0.95682925	0.77119917
0.0	0.98566705	0.9704897	0.9827308	0.98881257	0.98195225	0.97203934	0.9633239	0.99794537	0.98565936	0.9823646
0.0	0.98767185	0.9957669	0.999015	0.9990263	0.99884486	0.99023205	0.9766793	0.99766254	0.9975504	0.99709
0.0	0.00032681818	0.00028184135	0.0017754169	0.00016227682	0.0008532961	0.0005015554	0.00030439644	0.0019838845	0.00059142645	0.0007629356
0.0	0.9983999	0.9983565	0.99966943	0.99416536	0.9975739	0.997544	0.9969869	0.9996705	0.99828535	0.99551505
0.0	0.98854256	0.97115797	0.98129404	0.9956235	0.9941049	0.98357856	0.9872801	0.9958688	0.99353576	0.9850213
0.0	0.84653693	0.7112511	0.9056483	0.9922198	0.6797328	0.31864983	0.17102012	0.8541176	0.95682925	0.77119917
0.0	0.8465369	0.7112511	0.9056483	0.9922198	0.6797328	0.31864983	0.17102009	0.8541176	0.95682925	0.77119917
0.0	0.8465369	0.71125114	0.9056484	0.9922198	0.6797327	0.31864995	0.1710202	0.8541176	0.95682925	0.7711991
0.0	0.9909841	0.9115691	0.99531245	0.9983215	0.9711775	0.89726526	0.48101473	0.98821497	0.9968817	0.9848209
0.0	0.994716	0.96498144	0.99158734	0.99769324	0.95754975	0.8485827	0.76450783	0.96969616	0.9944003	0.94330263
0.0	0.8465369	0.71125114	0.9056483	0.9922198	0.6797328	0.31864995	0.17102015	0.8541176	0.95682925	0.77119917
0.0	0.96892065	0.956612	0.99280256	0.99611306	0.92249566	0.73474985	0.59114367	0.9670127	0.994028	0.94468975
0.0	0.8465369	0.71125114	0.9056484	0.9922198	0.67973274	0.31864995	0.17102021	0.8541176	0.95682925	0.7711991
0.0	0.8465369	0.71125114	0.9056484	0.9922198	0.6797327	0.31864995	0.1710202	0.8541176	0.95682925	0.7711991
0.0	0.8465369	0.71125114	0.9056484	0.9922198	0.67973274	0.31864995	0.17102025	0.8541176	0.95682925	0.7711991
0.0	0.99832505	0.9976478	0.99928695	0.99441105	0.99772817	0.9973098	0.9960018	0.9995828	0.9985782	0.9954751
0.0	0.8465369	0.71125114	0.9056484	0.9922198	0.6797327	0.31864995	0.1710202	0.8541176	0.95682925	0.7711991
0.0	0.8465369	0.71125114	0.9056484	0.9922198	0.6797327	0.31864995	0.17102025	0.8541176	0.95682925	0.7711991
0.0	0.8465369	0.7112512	0.9056484	0.9922198	0.67973274	0.31864995	0.17102025	0.8541176	0.95682925	0.77119917
0.0	0.8465369	0.71125114	0.9056484	0.9922198	0.6797327	0.31864995	0.1710202	0.8541176	0.95682925	0.7711991
0.0	0.8465369	0.7112511	0.9056483	0.9922198	0.6797328	0.3186499	0.17102012	0.8541176	0.95682925	0.77119917
0.0	0.9979145	0.99825805	0.99948883	0.99465054	0.9972922	0.99592704	0.9957279	0.9996063	0.9984976	0.9957327
0.0	0.99651176	0.9967276	0.9989355	0.9885408	0.99575824	0.9931378	0.99107146	0.99933064	0.99705875	0.99070954
0.0	0.99780375	0.998018	0.9995072	0.9940224	0.9985708	0.9972703	0.9945933	0.9995759	0.998691	0.99527764
0.0	0.9957645	0.9959065	0.99884653	0.9865588	0.9955902	0.99270236	0.98731357	0.9990908	0.9962618	0.9889642
0.0	0.996847	0.99796164	0.99956006	0.99365175	0.99886334	0.9968599	0.9960168	0.99964833	0.9989152	0.9953117
0.0	0.997971	0.99817276	0.9995491	0.9947606	0.998635	0.99746907	0.9941823	0.99961275	0.99839705	0.99587375
0.0	0.98566705	0.9704897	0.9827308	0.98881257	0.98195225	0.97203934	0.9633239	0.99794537	0.98565936	0.9823646
0.0	0.98566705	0.9704897	0.9827308	0.98881257	0.98195225	0.97203934	0.9633239	0.99794537	0.98565936	0.9823646
0.0	0.0028476259	0.01721155	0.10714659	0.0051848753	0.03435574	0.0541224	0.0017626733	0.05861892	0.009397867	0.015370622
0.0	0.0007713476	0.0033929085	0.021541221	0.0019651176	0.012731396	0.02630136	0.00068372354	0.013473333	0.0041733566	0.006020813
0.0	0.000771348	0.0033929085	0.021541221	0.0019651176	0.012731402	0.026301336	0.00068372354	0.013473333	0.0041733566	0.006020813
0.0	0.000771348	0.0033929085	0.021541221	0.0019651176	0.012731396	0.026301336	0.00068372354	0.013473333	0.0041733566	0.00602081
0.0	0.0007713476	0.0033929085	0.021541221	0.0019651167	0.012731396	0.026301336	0.00068372354	0.0134733375	0.0041733566	0.006020813
0.0	0.0007713484	0.0033929085	0.021541221	0.0019651176	0.01273139	0.026301347	0.00068372325	0.0134733375	0.0041733566	0.006020816
0.0	0.0028476273	0.017211558	0.10714659	0.0051848753	0.03435574	0.0541224	0.0017626733	0.05861892	0.009397867	0.015370622
0.0	0.000771348	0.0033929085	0.021541221	0.0019651176	0.012731396	0.02630136	0.00068372354	0.013473333	0.0041733566	0.006020813
0.0	0.0007713476	0.0033929085	0.021541221	0.0019651176	0.012731396	0.02630136	0.00068372354	0.0134733375	0.0041733566	0.006020813
0.0	0.0007713476	0.0033929085	0.021541221	0.0019651167	0.012731396	0.026301336	0.00068372354	0.013473333	0.0041733566	0.006020813
0.0	0.0007713476	0.0033929085	0.021541221	0.0019651176	0.012731396	0.026301336	0.00068372354	0.0134733375	0.0041733566	0.006020813
0.0	0.0007713484	0.0033929085	0.021541221	0.0019651176	0.012731396	0.026301347	0.00068372325	0.0134733375	0.0041733566	0.006020816
0.0	0.0028476259	0.01721155	0.10714661	0.005184873	0.03435574	0.0541224	0.0017626733	0.058618937	0.009397867	0.015370622
0.0	0.0007713476	0.0033929085	0.021541221	0.0019651176	0.012731396	0.02630136	0.00068372354	0.013473333	0.0041733566	0.006020813
0.0	0.0007713476	0.0033929085	0.021541221	0.0019651176	0.012731396	0.026301336	0.00068372354	0.013473333	0.0041733566	0.006020813
0.0	0.0007713476	0.0033929085	0.021541214	0.0019651176	0.012731396	0.02630136	0.00068372354	0.013473333	0.0041733566	0.006020813
0.0	0.000771348	0.0033929085	0.021541221	0.0019651176	0.012731396	0.02630136	0.00068372354	0.0134733375	0.0041733566	0.006020813
0.0	0.0007713484	0.0033929066	0.021541221	0.0019651176	0.012731396	0.026301347	0.00068372325	0.0134733375	0.0041733566	0.006020816
0.0	0.0028476259	0.01721155	0.10714659	0.005184873	0.03435574	0.0541224	0.0017626733	0.058618948	0.009397867	0.015370622
0.0	0.0007713476	0.0033929085	0.021541214	0.0019651176	0.012731396	0.026301336	0.00068372354	0.0134733375	0.0041733566	0.006020813
0.0	0.0007713476	0.0033929085	0.021541221	0.0019651176	0.012731396	0.02630136	0.00068372354	0.013473333	0.0041733566	0.006020813
0.0	0.000771348	0.0033929085	0.021541221	0.0019651176	0.012731396	0.02630136	0.00068372354	0.013473333	0.0041733566	0.006020813
0.0	0.0007713476	0.0033929085	0.021541221	0.0019651176	0.012731402	0.02630136	0.00068372354	0.0134733375	0.0041733566	0.00602081
0.0	0.0007713484	0.0033929085	0.021541214	0.0019651176	0.012731396	0.026301347	0.00068372325	0.0134733375	0.0041733566	0.006020819
0.0	0.0028476259	0.01721155	0.10714659	0.005184873	0.03435574	0.0541224	0.0017626733	0.058618937	0.009397867	0.015370622
0.0	0.0007713476	0.0033929085	0.021541221	0.0019651167	0.012731396	0.02630136	0.00068372354	0.0134733375	0.0041733566	0.006020813
0.0	0.0007713476	0.0033929085	0.021541214	0.0019651176	0.012731402	0.02630136	0.00068372354	0.0134733375	0.0041733566	0.006020813
0.0	0.000771348	0.0033929085	0.021541214	0.0019651176	0.012731402	0.02630136	0.00068372354	0.013473333	0.0041733566	0.006020813
0.0	0.000771348	0.0033929085	0.021541214	0.0019651167	0.012731396	0.02630136	0.00068372354	0.013473333	0.0041733566	0.00602081
0.0	0.0007713484	0.0033929085	0.021541221	0.0019651176	0.012731396	0.026301347	0.00068372325	0.0134733375	0.0041733566	0.006020819
0.0	0.0028476273	0.01721155	0.10714659	0.005184873	0.03435574	0.0541224	0.0017626733	0.058618937	0.009397867	0.015370622
0.0	0.0007713476	0.0033929085	0.021541214	0.0019651176	0.012731402	0.02630136	0.00068372354	0.013473333	0.0041733566	0.006020813
0.0	0.000771348	0.0033929085	0.021541221	0.0019651176	0.012731402	0.026301336	0.00068372354	0.013473333	0.0041733566	0.00602081
0.0	0.0007713476	0.0033929085	0.021541221	0.0019651176	0.012731396	0.02630136	0.00068372354	0.013473333	0.0041733566	0.006020813
0.0	0.000771348	0.0033929085	0.021541221	0.0019651167	0.012731396	0.02630136	0.00068372354	0.013473333	0.0041733566	0.006020813
0.0	0.0007713484	0.0033929085	0.021541221	0.0019651186	0.012731396	0.026301347	0.00068372325	0.0134733375	0.0041733566	0.006020816
0.0	0.0028476259	0.01721155	0.10714659	0.0051848753	0.03435574	0.0541224	0.0017626733	0.05861892	0.009397867	0.015370622
0.0	0.0007713476	0.0033929085	0.021541221	0.0019651176	0.012731396	0.026301336	0.00068372354	0.0134733375	0.0041733566	0.00602081
0.0	0.000771348	0.0033929085	0.021541221	0.0019651167	0.012731396	0.02630136	0.00068372354	0.013473333	0.0041733566	0.006020813
0.0	0.000771348	0.0033929085	0.021541221	0.0019651167	0.012731396	0.02630136	0.00068372354	0.013473333	0.0041733566	0.006020813
0.0	0.0007713476	0.0033929085	0.021541221	0.0019651167	0.012731396	0.02630136	0.00068372354	0.0134733375	0.0041733566	0.006020813
0.0	0.0007713484	0.0033929085	0.021541221	0.0019651186	0.012731396	0.026301347	0.00068372325	0.0134733375	0.0041733566	0.006020816
0.0	0.0007713484	0.0033929066	0.021541221	0.0019651176	0.012731396	0.026301347	0.00068372325	0.0134733375	0.0041733566	0.006020816
0.0	0.0007713484	0.0033929066	0.021541214	0.0019651176	0.01273139	0.026301347	0.00068372325	0.0134733375	0.0041733566	0.006020816
0.0	0.000771348	0.0033929085	0.021541214	0.0019651176	0.012731396	0.02630136	0.00068372354	0.0134733375	0.0041733566	0.006020813
0.0	0.0007713484	0.0033929085	0.021541221	0.0019651176	0.01273139	0.026301347	0.00068372325	0.0134733375	0.0041733566	0.006020816
0.0	0.0007713484	0.0033929085	0.021541221	0.0019651176	0.01273139	0.026301347	0.00068372325	0.0134733375	0.0041733566	0.006020816
0.0	0.000771348	0.0033929085	0.021541221	0.0019651176	0.012731396	0.026301336	0.00068372354	0.013473333	0.0041733566	0.006020813
0.0	0.000771348	0.0033929085	0.021541221	0.0019651167	0.012731396	0.026301336	0.00068372354	0.013473333	0.0041733566	0.006020813
0.0	0.000771348	0.0033929085	0.021541221	0.0019651176	0.012731396	0.026301336	0.00068372354	0.013473333	0.0041733566	0.006020813
0.0	0.0007713476	0.0033929085	0.021541221	0.0019651176	0.012731396	0.02630136	0.00068372354	0.013473333	0.0041733566	0.006020813
0.0	0.0007713476	0.0033929085	0.021541221	0.0019651176	0.012731402	0.026301336	0.00068372354	0.013473333	0.0041733566	0.006020813
0.0	0.0028476259	0.01721155	0.10714659	0.0051848753	0.03435574	0.0541224	0.0017626733	0.05861892	0.009397867	0.015370622
0.0	0.0007713484	0.0033929066	0.021541221	0.0019651186	0.01273139	0.026301347	0.00068372325	0.0134733375	0.0041733566	0.006020819
0.0	0.003925405	0.0048073772	0.08714269	0.0053803558	0.021736844	0.040652987	0.0013322852	0.040638488	0.021881098	0.012872881
0.0	0.0028476245	0.01721155	0.10714659	0.005184873	0.03435574	0.0541224	0.0017626733	0.05861892	0.009397867	0.015370622
0.0	0.000771348	0.0033929085	0.021541221	0.0019651176	0.012731402	0.02630136	0.00068372354	0.013473333	0.0041733566	0.006020813
0.0	0.0007713484	0.0033929085	0.021541214	0.0019651186	0.012731396	0.026301347	0.00068372325	0.0134733375	0.0041733566	0.006020816
0.0	0.0007713484	0.0033929085	0.021541214	0.0019651176	0.01273139	0.026301347	0.00068372325	0.0134733375	0.0041733566	0.006020816
0.0	0.0007713476	0.0033929085	0.021541221	0.0019651176	0.012731396	0.026301336	0.00068372354	0.013473333	0.0041733566	0.006020813
0.0	0.000771348	0.0033929085	0.021541221	0.0019651167	0.012731402	0.02630136	0.00068372354	0.013473333	0.0041733566	0.006020813
0.0	0.003925403	0.0048073772	0.087142676	0.0053803558	0.021736853	0.040652987	0.0013322852	0.040638488	0.021881098	0.012872881
0.0	0.000771348	0.0033929085	0.021541221	0.0019651167	0.012731396	0.02630136	0.00068372354	0.013473333	0.0041733566	0.006020813
0.0	0.0007713476	0.0033929085	0.021541221	0.0019651167	0.012731396	0.02630136	0.00068372354	0.0134733375	0.0041733566	0.006020813
0.0	0.0007713476	0.0033929085	0.021541221	0.0019651176	0.012731396	0.02630136	0.00068372354	0.0134733375	0.0041733566	0.00602081
0.0	0.0017712573	0.005643899	0.075190015	0.0036134098	0.028788127	0.029398996	0.002515156	0.021720016	0.011514921	0.006275853
0.0	0.0028476259	0.01721155	0.10714659	0.0051848753	0.03435574	0.0541224	0.0017626733	0.058618937	0.009397867	0.015370622
0.0	0.0014349307	0.0052375398	0.044897035	0.002205388	0.04373548	0.020663755	0.0011331803	0.03378952	0.005267574	0.0062766625
0.0	0.007511644	0.008022787	0.16539226	0.007435517	0.0720105	0.042016424	0.0019620294	0.09673458	0.030580465	0.013175564
0.0	0.00143493	0.0052375398	0.044897053	0.002205387	0.04373548	0.020663755	0.0011331803	0.03378953	0.005267574	0.006276659
0.0	0.0007713476	0.0033929085	0.021541221	0.0019651176	0.012731402	0.02630136	0.00068372354	0.013473333	0.0041733566	0.006020813
0.0	0.003925403	0.0048073772	0.08714269	0.0053803558	0.021736844	0.040652987	0.0013322852	0.040638495	0.021881098	0.012872881
0.0	0.0007713476	0.0033929085	0.021541221	0.0019651167	0.012731396	0.026301336	0.00068372354	0.013473333	0.0041733566	0.006020813
0.0	0.0028476259	0.01721155	0.10714659	0.0051848753	0.03435574	0.0541224	0.0017626733	0.058618948	0.009397867	0.015370622
0.0	0.0007713476	0.0033929085	0.021541221	0.0019651176	0.012731396	0.026301336	0.00068372354	0.0134733375	0.0041733566	0.006020813
0.0	0.0007713476	0.0033929085	0.021541221	0.0019651176	0.012731396	0.02630136	0.00068372354	0.013473333	0.0041733566	0.006020813
0.0	0.0028476259	0.017211558	0.10714659	0.0051848753	0.03435574	0.0541224	0.0017626733	0.058618937	0.009397867	0.015370622
0.0	0.0007713484	0.0033929085	0.021541214	0.0019651176	0.01273139	0.026301347	0.00068372325	0.0134733375	0.0041733566	0.006020819
0.0	0.000771348	0.0033929085	0.021541214	0.0019651176	0.012731396	0.026301336	0.00068372354	0.013473333	0.0041733566	0.006020813
0.0	0.000771348	0.0033929085	0.021541221	0.0019651176	0.012731396	0.02630136	0.00068372354	0.0134733375	0.0041733566	0.006020813
0.0	0.003925403	0.0048073772	0.08714269	0.0053803558	0.021736844	0.040652987	0.0013322852	0.040638488	0.021881092	0.012872881
0.0	0.003925403	0.0048073772	0.08714269	0.0053803558	0.021736844	0.040652987	0.0013322852	0.040638495	0.021881092	0.012872881
0.0	0.0007713484	0.0033929066	0.021541221	0.0019651176	0.012731396	0.026301347	0.00068372325	0.0134733375	0.0041733566	0.006020816
0.0	0.0007713484	0.0033929085	0.021541221	0.0019651176	0.012731396	0.026301347	0.00068372325	0.0134733375	0.0041733566	0.006020819
0.0	0.0007713476	0.0033929085	0.021541214	0.0019651176	0.012731396	0.02630136	0.00068372354	0.013473333	0.0041733566	0.00602081
0.0	0.0007713476	0.0033929085	0.021541214	0.0019651176	0.012731396	0.02630136	0.00068372354	0.013473333	0.0041733566	0.006020813
0.0	0.003925403	0.0048073772	0.087142654	0.005380353	0.021736853	0.040652987	0.0013322852	0.040638488	0.021881098	0.012872881
0.0	0.0007713476	0.0033929085	0.021541221	0.0019651176	0.012731396	0.02630136	0.00068372354	0.0134733375	0.0041733566	0.006020813
0.0	0.0007713476	0.0033929085	0.021541221	0.0019651167	0.012731396	0.02630136	0.00068372354	0.013473333	0.0041733566	0.006020813
0.0	0.0012041396	0.007139256	0.026164608	0.007462992	0.038724523	0.039417576	0.0028421097	0.027371574	0.013884394	0.026685152
0.0	0.0028476273	0.01721155	0.10714659	0.005184873	0.03435574	0.0541224	0.0017626733	0.05861892	0.009397867	0.015370622
0.0	0.003925405	0.0048073772	0.087142654	0.005380353	0.021736844	0.040652987	0.0013322852	0.040638495	0.021881098	0.012872881
0.0	0.0028476259	0.01721155	0.10714659	0.0051848753	0.03435574	0.0541224	0.0017626733	0.05861892	0.009397867	0.015370622
0.0	0.0037473126	0.005841032	0.12793142	0.010105868	0.03446148	0.044171564	0.0018378656	0.07726856	0.027261829	0.01437962
0.0	0.0007713484	0.0033929066	0.021541221	0.0019651176	0.012731396	0.026301347	0.00068372325	0.0134733375	0.0041733566	0.006020816
0.0	0.0007713476	0.0033929085	0.021541221	0.0019651176	0.012731396	0.02630136	0.00068372354	0.013473333	0.0041733566	0.006020813
0.0	0.003925403	0.0048073772	0.087142676	0.0053803558	0.021736844	0.040652987	0.0013322852	0.040638488	0.021881098	0.012872881
0.0	0.0017712573	0.005643899	0.075190015	0.0036134098	0.028788127	0.029398996	0.002515156	0.021720007	0.011514921	0.006275853
0.0	0.003925403	0.0048073772	0.087142654	0.0053803558	0.021736844	0.040652987	0.0013322852	0.040638488	0.021881092	0.012872881
0.0	0.0028476245	0.01721155	0.10714661	0.005184873	0.03435574	0.0541224	0.0017626733	0.05861892	0.009397867	0.015370622
0.0	0.0028476259	0.01721155	0.10714659	0.005184873	0.03435574	0.0541224	0.0017626733	0.05861892	0.009397867	0.015370622
0.0	0.0007713484	0.0033929066	0.021541221	0.0019651186	0.012731396	0.026301347	0.00068372325	0.0134733375	0.0041733566	0.006020816
0.0	0.0007713484	0.0033929066	0.021541221	0.0019651176	0.012731396	0.026301347	0.00068372325	0.0134733375	0.0041733566	0.006020816
0.0	0.000771348	0.0033929085	0.021541221	0.0019651176	0.012731396	0.02630136	0.00068372354	0.0134733375	0.0041733566	0.00602081
0.0	0.000771348	0.0033929085	0.021541214	0.0019651167	0.012731402	0.02630136	0.00068372354	0.013473333	0.0041733566	0.006020813
0.0	0.000771348	0.0033929085	0.021541221	0.0019651176	0.012731396	0.026301336	0.00068372354	0.013473333	0.0041733566	0.006020813
0.0	0.0028476273	0.01721155	0.10714659	0.005184873	0.03435574	0.0541224	0.0017626733	0.058618937	0.009397867	0.015370622
0.0	0.000771348	0.0033929085	0.021541221	0.0019651176	0.012731396	0.02630136	0.00068372354	0.013473333	0.0041733566	0.006020813
0.0	0.003925405	0.0048073772	0.087142654	0.005380353	0.021736853	0.040652987	0.0013322852	0.040638488	0.021881092	0.012872881
0.0	0.0028476259	0.01721155	0.10714661	0.0051848753	0.03435574	0.0541224	0.0017626733	0.058618937	0.009397867	0.015370622
0.0	0.0028476259	0.01721155	0.10714659	0.005184873	0.03435574	0.0541224	0.0017626733	0.058618937	0.009397867	0.015370622
0.0	0.0011613098	0.0034249686	0.02645351	0.0031187006	0.015536455	0.020082962	0.0013987016	0.011914281	0.009820643	0.007252677
0.0	0.0011613098	0.003424972	0.02645351	0.003118702	0.015536448	0.020082962	0.0013987016	0.011914281	0.009820643	0.007252677
0.0	0.00394995	0.017144868	0.14876902	0.0076288925	0.04847858	0.06664603	0.0038027633	0.058134478	0.022789884	0.018392025
0.0	0.84653693	0.7112511	0.9056483	0.9922198	0.6797328	0.31864995	0.17102012	0.8541176	0.95682925	0.77119917
0.0	0.98566705	0.9704897	0.9827308	0.98881257	0.98195225	0.97203934	0.9633239	0.99794537	0.98565936	0.9823646
0.0	0.98566705	0.9704897	0.9827308	0.98881257	0.98195225	0.97203934	0.9633239	0.99794537	0.98565936	0.9823646
0.0	0.98566705	0.9704897	0.9827308	0.98881257	0.98195225	0.97203934	0.9633239	0.99794537	0.98565936	0.9823646
0.0	0.98854256	0.97115797	0.98129404	0.9956235	0.9941049	0.98357856	0.9872801	0.9958688	0.99353576	0.9850213
0.0	0.98566705	0.9704897	0.9827308	0.98881257	0.98195225	0.97203934	0.9633239	0.99794537	0.98565936	0.9823646
0.0	0.9999106	0.9999666	0.9999832	0.9999528	0.9999497	0.99994123	0.999899	0.9999887	0.9999827	0.9999671
0.0	0.98566705	0.9704897	0.9827308	0.98881257	0.98195225	0.97203934	0.9633239	0.99794537	0.98565936	0.9823646
0.0	0.9998673	0.99988973	0.99990535	0.99934024	0.99986184	0.9997377	0.9997913	0.9998128	0.9998487	0.99936026
0.0	0.98566705	0.9704897	0.9827308	0.98881257	0.98195225	0.97203934	0.9633239	0.99794537	0.98565936	0.9823646
0.0	0.98566705	0.9704897	0.9827308	0.98881257	0.98195225	0.97203934	0.9633239	0.99794537	0.98565936	0.9823646
0.0	0.98566705	0.9704897	0.9827308	0.98881257	0.98195225	0.97203934	0.9633239	0.99794537	0.98565936	0.9823646
0.0	0.98566705	0.9704897	0.9827308	0.98881257	0.98195225	0.97203934	0.9633239	0.99794537	0.98565936	0.9823646
0.0	0.98566705	0.9704897	0.9827308	0.98881257	0.98195225	0.97203934	0.9633239	0.99794537	0.98565936	0.9823646
0.0	0.98566705	0.9704897	0.9827308	0.98881257	0.98195225	0.97203934	0.9633239	0.99794537	0.98565936	0.9823646
0.0	0.98566705	0.9704897	0.9827308	0.98881257	0.98195225	0.97203934	0.9633239	0.99794537	0.98565936	0.9823646
0.0	0.98566705	0.9704897	0.9827308	0.98881257	0.98195225	0.97203934	0.9633239	0.99794537	0.98565936	0.9823646
0.0	0.98566705	0.9704897	0.9827308	0.98881257	0.98195225	0.97203934	0.9633239	0.99794537	0.98565936	0.9823646
0.0	0.9342793	0.77882147	0.98072755	0.827046	0.89839315	0.6966322	0.8959187	0.9051246	0.9068001	0.92098564
0.0	0.022295149	0.030466903	0.0011993096	0.0007905806	0.05017251	0.0064356443	0.1926396	0.0040098475	0.0020090777	0.6438115
0.0	0.7497269	0.27974972	0.084295005	0.027035242	0.2549012	0.004690837	0.60358876	0.011430343	0.0021307443	0.01029773
0.0	0.41435546	0.94599545	0.79883075	0.75184095	0.8117001	0.00020833331	0.5823806	0.8133958	0.0630214	0.9749195
0.0	0.927375	0.99390125	0.98654675	0.98999584	0.91285324	0.9737039	0.84247065	0.9796051	0.9304026	0.8124188
0.0	0.1632631	0.5171352	0.05930109	0.09614422	0.3781066	0.25618002	0.026180457	0.94659036	0.20262115	0.45890912
0.0	0.05037564	0.41930088	0.6850798	0.744295	0.019838449	0.27644816	0.025985366	0.006411256	0.008201152	0.025495632
0.0	0.99850583	0.9987702	0.98242444	0.9994985	0.99986875	0.9999436	0.97722334	0.9472104	0.9999566	0.997271
0.0	0.99887854	0.9947472	0.99890494	0.9995732	0.9972451	0.9932656	0.9970118	0.99935025	0.9981079	0.99783355
0.0	0.99820983	0.993089	0.99577963	0.99921346	0.9947902	0.9876024	0.9863674	0.99829525	0.99733305	0.9941624
0.0	0.98566705	0.9704897	0.9827308	0.98881257	0.98195225	0.97203934	0.9633239	0.99794537	0.98565936	0.9823646
0.0	0.12212805	0.20455936	0.7246525	0.18160655	0.98195225	0.6996983	0.062241495	0.0055490406	0.072707824	0.17120901
0.0	0.98566705	0.9704897	0.9827308	0.98881257	0.98195225	0.97203934	0.9633239	0.99794537	0.98565936	0.9823646
0.0	0.98566705	0.9704897	0.9827308	0.98881257	0.98195225	0.97203934	0.9633239	0.99794537	0.98565936	0.9823646
0.0	0.8702166	0.9848689	0.9869731	0.4310705	0.9960736	0.71566725	0.9762171	0.96682847	0.9645025	0.5122561
0.0	0.9999614	0.99996686	0.9999926	0.9999826	0.9999896	0.99994326	0.99994624	0.99999547	0.99997914	0.99994564
0.0	0.19754651	0.046583634	0.35962498	0.0057128966	0.0036015233	0.021909222	0.028739559	0.16913903	0.3379491	0.00024201146
0.0	0.9900385	0.9679976	0.99185234	0.9964908	0.9948362	0.99506193	0.9561587	0.9997967	0.98920923	0.9936714
0.0	0.9996718	0.99963987	0.999288	0.9989428	0.9994388	0.99871755	0.9984946	0.9994561	0.99945754	0.9980611
0.0	0.985913	0.965084	0.99247783	0.89988476	0.9466787	0.95848936	0.8979275	0.99127847	0.9867971	0.9424756
0.0	0.98566705	0.9704897	0.9827308	0.98881257	0.98195225	0.97203934	0.9633239	0.99794537	0.98565936	0.9823646
0.0	0.98566705	0.9704897	0.9827308	0.98881257	0.98195225	0.97203934	0.9633239	0.99794537	0.98565936	0.9823646
0.0	0.6232956	0.4665579	0.6474502	0.37928724	0.45109355	0.41946462	0.20943904	0.8271654	0.85313106	0.5176474
0.0	0.99940944	0.9994054	0.99984133	0.9988386	0.9993573	0.99840695	0.99877113	0.9998487	0.9996743	0.99912006
0.0	0.9163696	0.99344325	0.9997259	0.626011	0.9842068	0.821121	0.9576417	0.9808162	0.9572637	0.30796817
0.0	0.98566705	0.9704897	0.9827308	0.98881257	0.98195225	0.97203934	0.9633239	0.99794537	0.98565936	0.9823646
0.0	0.36998338	0.54018056	0.63929003	0.12817788	0.35397688	0.19684353	0.1944385	0.6806386	0.5806631	0.16975637
0.0	0.70354927	0.5371815	0.71490115	0.4469329	0.50689363	0.4698109	0.2531151	0.8636	0.88104415	0.55935895
0.0	0.32198462	0.2850028	0.40711147	0.09444222	0.47048715	0.19600645	0.063368835	0.39634258	0.40605825	0.50064296
0.0	0.3219846	0.28500286	0.4071114	0.09444223	0.47048715	0.19600652	0.063368805	0.39634264	0.40605825	0.500643
0.0	0.32198462	0.2850028	0.40711138	0.09444222	0.4704871	0.19600657	0.063368835	0.39634264	0.40605825	0.50064296
0.0	0.3219847	0.28500283	0.4071114	0.09444226	0.4704873	0.19600652	0.063368835	0.39634264	0.40605825	0.50064296
0.0	0.32198477	0.28500286	0.40711147	0.094442196	0.4704872	0.1960066	0.063368835	0.39634264	0.40605816	0.50064296
0.0	0.32198468	0.28500286	0.40711147	0.09444223	0.47048715	0.19600652	0.063368835	0.39634264	0.40605825	0.5006429
0.0	0.7568944	0.80393106	0.78580785	0.5189482	0.94122696	0.58595556	0.18208817	0.7324653	0.85670006	0.7677876
0.0	0.7568944	0.80393106	0.78580785	0.5189482	0.94122696	0.58595556	0.1820882	0.7324653	0.85670006	0.7677876
0.0	0.75689435	0.80393106	0.78580785	0.5189482	0.94122696	0.5859555	0.1820882	0.7324654	0.85670006	0.7677876
0.0	0.9979754	0.9985084	0.99969923	0.9947771	0.9980823	0.99189055	0.99555475	0.99916303	0.9990103	0.99587613
0.0	0.0015792549	0.21895784	0.3532005	0.0044354894	0.012321799	0.0042026113	0.0009967018	0.1554598	0.025069887	0.0018681199
0.0	0.98566705	0.9704897	0.9827308	0.98881257	0.98195225	0.97203934	0.9633239	0.99794537	0.98565936	0.9823646
0.0	0.98566705	0.9704897	0.9827308	0.98881257	0.98195225	0.97203934	0.9633239	0.99794537	0.98565936	0.9823646
0.0	0.98566705	0.9704897	0.9827308	0.98881257	0.98195225	0.97203934	0.9633239	0.99794537	0.98565936	0.9823646
0.0	0.38439572	0.21542376	0.7890158	0.29190862	0.24000171	0.25267792	0.31500614	0.90643764	0.77806425	0.60618687
0.0	0.99985075	0.9998312	0.9996401	0.99947447	0.9996964	0.99902856	0.9990941	0.9998374	0.99984133	0.9993654
0.0	0.99922717	0.9988803	0.9994815	0.9857735	0.99895275	0.97147894	0.9968569	0.99815375	0.9989017	0.9681884
0.0	0.02129086	0.008446262	0.18903525	0.0060489327	0.008725677	0.005959947	0.19538549	0.023764763	0.01811359	0.19580995
0.0	0.3957948	0.008097651	0.264524	0.0037046438	0.56900615	0.028363865	0.04941217	0.06927479	0.034862626	0.7584435
0.0	0.061631724	0.024741173	0.46595374	0.009095646	0.032666814	0.020621037	0.40255135	0.067161724	0.06982642	0.3833557
0.0	0.989075	0.990776	0.9943752	0.9609687	0.98967886	0.974853	0.87914395	0.9921274	0.99305975	0.96517575
0.0	0.9995184	0.9995221	0.9987332	0.9982659	0.9991611	0.99669504	0.997889	0.99944824	0.99961734	0.9976318
0.0	0.9995184	0.9995221	0.9987332	0.9982659	0.9991611	0.99669504	0.997889	0.99944824	0.99961734	0.9976318
0.0	0.9995184	0.9995221	0.9987332	0.9982659	0.9991611	0.99669504	0.997889	0.99944824	0.99961734	0.9976318
0.0	0.9995184	0.9995221	0.9987332	0.9982659	0.9991611	0.99669504	0.997889	0.99944824	0.99961734	0.9976318
0.0	0.9995184	0.9995221	0.9987332	0.9982659	0.9991611	0.99669504	0.997889	0.99944824	0.99961734	0.9976318
0.0	0.9995184	0.9995221	0.9987332	0.9982659	0.9991611	0.99669504	0.997889	0.99944824	0.99961734	0.9976318
0.0	0.9995184	0.9995221	0.9987332	0.9982659	0.9991611	0.99669504	0.997889	0.99944824	0.99961734	0.9976318
0.0	0.9995184	0.9995221	0.9987332	0.9982659	0.9991611	0.99669504	0.997889	0.99944824	0.99961734	0.9976318
0.0	0.9995184	0.9995221	0.9987332	0.9982659	0.9991611	0.99669504	0.997889	0.99944824	0.99961734	0.9976318
0.0	0.9995184	0.9995221	0.9987332	0.9982659	0.9991611	0.99669504	0.997889	0.99944824	0.99961734	0.9976318
0.0	0.9995184	0.9995221	0.9987332	0.9982659	0.9991611	0.99669504	0.997889	0.99944824	0.99961734	0.9976318
0.0	0.9995184	0.9995221	0.9987332	0.9982659	0.9991611	0.99669504	0.997889	0.99944824	0.99961734	0.9976318
0.0	0.9995184	0.9995221	0.9987332	0.9982659	0.9991611	0.99669504	0.997889	0.99944824	0.99961734	0.9976318
0.0	0.9995184	0.9995221	0.9987332	0.9982659	0.9991611	0.99669504	0.997889	0.99944824	0.99961734	0.9976318
0.0	0.9995184	0.9995221	0.9987332	0.9982659	0.9991611	0.99669504	0.997889	0.99944824	0.99961734	0.9976318
0.0	0.9995184	0.9995221	0.9987332	0.9982659	0.9991611	0.99669504	0.997889	0.99944824	0.99961734	0.9976318
0.0	0.9995184	0.9995221	0.9987332	0.9982659	0.9991611	0.99669504	0.997889	0.99944824	0.99961734	0.9976318
0.0	0.9995184	0.9995221	0.9987332	0.9982659	0.9991611	0.99669504	0.997889	0.99944824	0.99961734	0.9976318
0.0	0.9995184	0.9995221	0.9987332	0.9982659	0.9991611	0.99669504	0.997889	0.99944824	0.99961734	0.9976318
0.0	0.9995184	0.9995221	0.9987332	0.9982659	0.9991611	0.99669504	0.997889	0.99944824	0.99961734	0.9976318
0.0	0.9995184	0.9995221	0.9987332	0.9982659	0.9991611	0.99669504	0.997889	0.99944824	0.99961734	0.9976318
0.0	0.9995184	0.9995221	0.9987332	0.9982659	0.9991611	0.99669504	0.997889	0.99944824	0.99961734	0.9976318
0.0	0.9995184	0.9995221	0.9987332	0.9982659	0.9991611	0.99669504	0.997889	0.99944824	0.99961734	0.9976318
0.0	0.9995184	0.9995221	0.9987332	0.9982659	0.9991611	0.99669504	0.997889	0.99944824	0.99961734	0.9976318
0.0	0.9995184	0.9995221	0.9987332	0.9982659	0.9991611	0.99669504	0.997889	0.99944824	0.99961734	0.9976318
0.0	0.989075	0.990776	0.9943752	0.9609687	0.98967886	0.974853	0.8791441	0.99212754	0.99305975	0.96517575
0.0	0.99996114	0.9999851	0.9999801	0.99990475	0.99992764	0.9999542	0.99995756	0.9999796	0.99997723	0.9999255
0.0	0.98566705	0.9704897	0.9827308	0.98881257	0.98195225	0.97203934	0.9633239	0.99794537	0.98565936	0.9823646
0.0	0.9957645	0.9959065	0.99884653	0.9865588	0.9955902	0.99270236	0.98731357	0.9990908	0.9962618	0.9889642
0.0	0.9991792	0.99833703	0.99948657	0.9965318	0.9959435	0.9977106	0.9971102	0.9993961	0.99934655	0.9963238
0.0	0.145588	0.093394466	0.13112816	0.03784327	0.15231244	0.0096482625	0.012289453	0.13553427	0.029979182	0.38533542
0.0	0.99666375	0.9949356	0.99886334	0.9932414	0.99735594	0.99013406	0.9862903	0.9974311	0.99714977	0.9930172
0.0	0.99954396	0.99951434	0.9999032	0.9975197	0.999587	0.9987746	0.9992397	0.9999418	0.9995906	0.9950395
0.0	0.98566705	0.9704897	0.9827308	0.98881257	0.98195225	0.97203934	0.9633239	0.99794537	0.98565936	0.9823646
0.0	0.98566705	0.9704897	0.9827308	0.98881257	0.98195225	0.97203934	0.9633239	0.99794537	0.98565936	0.9823646
0.0	0.9995254	0.999241	0.99966	0.9990816	0.99945706	0.99956435	0.99876773	0.99967945	0.9998221	0.99854726
0.0	0.99899846	0.998792	0.9993044	0.99821496	0.9986118	0.9990864	0.9971335	0.9992895	0.99968016	0.99700767
0.0	0.99964917	0.9991818	0.9994752	0.9976236	0.99934703	0.9984577	0.9988869	0.9997002	0.9997665	0.99879324
0.0	0.99964917	0.9991818	0.9994752	0.9976236	0.99934703	0.9984577	0.9988869	0.9997002	0.9997665	0.99879324
0.0	0.98566705	0.9704897	0.9827308	0.98881257	0.98195225	0.97203934	0.9633239	0.99794537	0.98565936	0.9823646
0.0	0.0029939802	0.0029967541	0.009346614	0.0072393166	0.0031713394	0.0048894314	0.0071982364	0.01944873	0.015329795	0.017251482
0.0	0.98566705	0.9704897	0.9827308	0.98881257	0.98195225	0.97203934	0.9633239	0.99794537	0.98565936	0.9823646
0.0	0.99720997	0.9948665	0.9979406	0.99343324	0.99802667	0.99084246	0.9850781	0.99811196	0.99788636	0.9944654
0.0	0.9907218	0.98111707	0.9917687	0.954087	0.9605702	0.8604886	0.90670216	0.9865202	0.9909503	0.954665
0.0	0.9928879	0.96916336	0.9904834	0.9490893	0.9330024	0.98180294	0.8367204	0.7360406	0.9830293	0.866676
0.0	0.9907218	0.98111707	0.9917687	0.954087	0.9605702	0.8604886	0.90670216	0.9865202	0.9909503	0.954665
0.0	0.9928879	0.96916336	0.9904834	0.9490893	0.9330024	0.98180294	0.83672047	0.7360406	0.9830293	0.866676
0.0	0.98566705	0.9704897	0.9827308	0.98881257	0.98195225	0.97203934	0.9633239	0.99794537	0.98565936	0.9823646
0.0	0.98566705	0.9704897	0.9827308	0.98881257	0.98195225	0.97203934	0.9633239	0.99794537	0.98565936	0.9823646
0.0	0.98566705	0.9704897	0.9827308	0.98881257	0.98195225	0.97203934	0.9633239	0.99794537	0.98565936	0.9823646
0.0	0.9997003	0.9995647	0.9998282	0.9994293	0.9997336	0.9989485	0.99810565	0.9998592	0.9998771	0.9994759
0.0	0.9998091	0.9996991	0.99989724	0.99966526	0.99985135	0.999493	0.9990758	0.99989176	0.9999124	0.99963725
0.0	0.9998091	0.9996991	0.99989724	0.99966526	0.99985135	0.999493	0.9990758	0.99989176	0.9999124	0.99963725
0.0	0.98566705	0.9704897	0.9827308	0.98881257	0.98195225	0.97203934	0.9633239	0.99794537	0.98565936	0.9823646
0.0	0.9997385	0.9997161	0.9998325	0.99920493	0.9998468	0.99903226	0.99868935	0.9997354	0.9996898	0.99918765
0.0	0.20157501	0.07950102	0.5230226	0.03822216	0.08820158	0.057138305	0.26271456	0.4121032	0.26427582	0.2977585
0.0	0.3780583	0.17669414	0.7417462	0.12858915	0.20130007	0.1273722	0.46554682	0.7024318	0.5235032	0.65787256
0.0	0.3780583	0.17669411	0.7417462	0.12858915	0.20130004	0.1273722	0.46554682	0.7024318	0.5235031	0.65787256
0.0	0.9997385	0.9997161	0.9998325	0.99920493	0.9998468	0.99903226	0.99868935	0.9997354	0.9996898	0.99918765
0.0	0.98609644	0.95099133	0.45772853	0.9055762	0.8343908	0.13740695	0.029364746	0.952266	0.9455491	0.0151556255
0.0	0.98609644	0.95099133	0.45772853	0.9055762	0.8343908	0.13740695	0.029364746	0.952266	0.9455491	0.0151556255
0.0	0.9880981	0.9855473	0.9390433	0.8973606	0.9084682	0.2548025	0.08215282	0.986304	0.96877533	0.02534059
0.0	0.99962914	0.9995951	0.9997911	0.9983115	0.9995223	0.9976943	0.998004	0.99949884	0.9994294	0.9972088
0.0	0.99473685	0.9949275	0.9934325	0.9807897	0.99701995	0.9642516	0.9335326	0.9983708	0.9756345	0.99444795
0.0	0.1007688	0.27301854	0.17660095	0.15905787	0.28937387	0.16955985	0.0587418	0.7844887	0.78174525	0.16022752
0.0	0.99626726	0.9905601	0.9890619	0.97790384	0.9917036	0.9748741	0.96779376	0.99286795	0.9979232	0.97743326
0.0	0.9835121	0.9906283	0.96845925	0.91981983	0.9798401	0.8819967	0.870681	0.9774047	0.9852077	0.85629374
0.0	0.5037735	0.69300085	0.33387643	0.18317093	0.5254341	0.15869601	0.038609702	0.3746569	0.573418	0.15121278
0.0	0.9804757	0.98914903	0.96199095	0.90945596	0.97611576	0.8693054	0.8195444	0.97318244	0.9830513	0.8437552
0.0	0.99626726	0.9905601	0.9890619	0.97790384	0.9917036	0.9748741	0.96779376	0.99286795	0.9979232	0.97743326
0.0	0.9833577	0.93512124	0.9335336	0.82891965	0.9582574	0.7940662	0.6556403	0.95730686	0.99265045	0.87980944
0.0	0.9955792	0.98947716	0.99923694	0.98642725	0.98895884	0.9956339	0.9834556	0.99887556	0.9974607	0.9921284
0.0	0.98566705	0.9704897	0.9827308	0.98881257	0.98195225	0.97203934	0.9633239	0.99794537	0.98565936	0.9823646
0.0	0.94350195	0.86823624	0.71124977	0.7161044	0.42901888	0.4706891	0.74030274	0.90983623	0.9184124	0.8831392
0.0	0.047778036	0.03965397	0.03273651	0.04351219	0.0207346	0.08124466	0.06643353	0.15230577	0.15001671	0.15484266
0.0	0.8969417	0.84455144	0.71124977	0.20150954	0.11688434	0.34881493	0.74030274	0.9290713	0.9184698	0.8869586
0.0	0.99666375	0.9949356	0.99886334	0.9932414	0.99735594	0.99013406	0.9862903	0.9974311	0.99714977	0.9930172
0.0	0.98566705	0.9704897	0.9827308	0.98881257	0.98195225	0.97203934	0.9633239	0.99794537	0.98565936	0.9823646
0.0	0.98566705	0.9704897	0.9827308	0.98881257	0.98195225	0.97203934	0.9633239	0.99794537	0.98565936	0.9823646
0.0	0.99985933	0.9997793	0.99995184	0.9993293	0.9996973	0.9997662	0.9997944	0.99992454	0.9999069	0.99966455
0.0	0.98566705	0.9704897	0.9827308	0.98881257	0.98195225	0.97203934	0.9633239	0.99794537	0.98565936	0.9823646
0.0	0.99999034	0.9999865	0.9999845	0.9999825	0.99998856	0.9999522	0.9999652	0.9999901	0.9999895	0.99995136
0.0	0.9999652	0.9999801	0.9999825	0.9999087	0.9999584	0.9999747	0.99997747	0.9999838	0.9999747	0.9999372
0.0	0.98566705	0.9704897	0.9827308	0.98881257	0.98195225	0.97203934	0.9633239	0.99794537	0.98565936	0.9823646
0.0	0.004299845	0.99995315	0.95579016	0.9709056	0.99994624	0.98234046	0.99953306	0.99859077	0.9996604	0.998348
0.0	0.98566705	0.9704897	0.9827308	0.98881257	0.98195225	0.97203934	0.9633239	0.99794537	0.98565936	0.9823646
0.0	0.98566705	0.9704897	0.9827308	0.98881257	0.98195225	0.97203934	0.9633239	0.99794537	0.98565936	0.9823646
0.0	0.9991835	0.999762	0.9998517	0.9996313	0.9997644	0.99877363	0.9985343	0.9996295	0.9983169	0.9990792
0.0	0.7529763	0.936334	0.9725355	0.8812111	0.94617116	0.7284549	0.569264	0.87377894	0.94892275	0.8050815
0.0	0.9740001	0.81519085	0.8997663	0.26609954	0.997279	0.35985017	0.8798391	0.048014794	0.9448961	0.90407187
0.0	0.017186064	0.009954327	0.041345112	0.02505877	0.011149216	0.015426283	0.018555807	0.043057337	0.04940316	0.06301125
0.0	0.99935085	0.99875796	0.9994222	0.99831945	0.9994592	0.9970251	0.99576074	0.9992605	0.999343	0.99822646
0.0	0.03421369	0.49592182	0.78778994	0.0075770617	0.59817266	0.09576929	0.014449434	0.7261073	0.007954974	0.017980097
0.0	0.03421369	0.49592182	0.78778994	0.0075770617	0.59817255	0.09576933	0.014449434	0.72610724	0.00795497	0.017980097
0.0	0.9312972	0.6580693	0.97247833	0.29428408	0.91984636	0.16201445	0.48124725	0.79292625	0.9260016	0.9450659
0.0	0.9312972	0.6580693	0.97247833	0.29428408	0.91984636	0.16201445	0.48124725	0.79292625	0.9260016	0.9450659
0.0	0.15387848	0.10101646	0.27605408	0.30228615	0.12674458	0.157662	0.087252736	0.2122883	0.491307	0.17495146
0.0	0.9804757	0.98914903	0.96199095	0.90945596	0.97611576	0.8693054	0.8195444	0.97318244	0.9830513	0.8437552
0.0	0.010559981	0.0071597407	0.016790511	0.007406683	0.0022357746	0.0035436177	0.0075610797	0.0125100585	0.009181714	0.011698703
0.0	0.0077273515	0.005604774	0.013027447	0.0055195824	0.0018711151	0.0028825786	0.005766714	0.009939501	0.0077298596	0.009712342
0.0	0.023474537	0.015824413	0.048942998	0.021868596	0.005589313	0.0071478197	0.0145526165	0.02877549	0.021007637	0.02388932
0.0	0.99973935	0.9993291	0.99964845	0.9985434	0.9995042	0.99899095	0.99924266	0.9997825	0.99981767	0.99906605
0.0	0.9995184	0.9995221	0.9987332	0.9982659	0.9991611	0.99669504	0.997889	0.99944824	0.99961734	0.9976318
0.0	0.98566705	0.9704897	0.9827308	0.98881257	0.98195225	0.97203934	0.9633239	0.99794537	0.98565936	0.9823646
0.0	0.98566705	0.9704897	0.9827308	0.98881257	0.98195225	0.97203934	0.9633239	0.99794537	0.98565936	0.9823646
0.0	0.98566705	0.9704897	0.9827308	0.98881257	0.98195225	0.97203934	0.9633239	0.99794537	0.98565936	0.9823646
0.0	0.98566705	0.9704897	0.9827308	0.98881257	0.98195225	0.97203934	0.9633239	0.99794537	0.98565936	0.9823646
0.0	0.94967073	0.74353427	0.97579634	0.7964589	0.91256505	0.69333196	0.8822803	0.9029498	0.9303521	0.92048335
0.0	0.979909	0.9577864	0.9932105	0.88071704	0.9657039	0.9171461	0.9357883	0.9888798	0.97890514	0.9743256
0.0	0.9997613	0.9998348	0.9999219	0.99962664	0.9998128	0.9996092	0.9997029	0.99990845	0.99988866	0.9996778
0.0	0.99950373	0.99960405	0.99978215	0.99876523	0.9996717	0.9991684	0.9990361	0.99966395	0.9997583	0.9992292
0.0	0.9957645	0.9959065	0.99884653	0.9865588	0.9955902	0.99270236	0.98731357	0.9990908	0.9962618	0.9889642
0.0	0.98566705	0.9704897	0.9827308	0.98881257	0.98195225	0.97203934	0.9633239	0.99794537	0.98565936	0.9823646
0.0	0.9982973	0.9960769	0.999798	0.9994568	0.99926394	0.9980198	0.99186534	0.99783295	0.9980862	0.9983469
0.0	0.98566705	0.9704897	0.9827308	0.98881257	0.98195225	0.97203934	0.9633239	0.99794537	0.98565936	0.9823646
0.0	0.840197	0.111035466	0.7237655	0.016709968	0.8376212	0.048427653	0.038206175	0.88740826	0.5481685	0.2731904
0.0	0.84311056	0.892577	0.9763959	0.9606278	0.8052926	0.7148865	0.25514483	0.9638778	0.9169994	0.92047143
0.0	0.84311056	0.89257705	0.976396	0.9606278	0.8052926	0.71488655	0.2551448	0.9638778	0.9169995	0.92047143
0.0	0.951939	0.20448221	0.7353525	0.5976361	0.8614568	0.3134635	0.2210492	0.64126766	0.89364207	0.52417773
0.0	0.98697865	0.95624995	0.99082476	0.9962453	0.8575436	0.80792004	0.95859134	0.9716315	0.91496515	0.9507801
0.0	0.98697865	0.95624995	0.99082476	0.9962453	0.8575436	0.80792004	0.95859134	0.9716315	0.91496515	0.9507801
0.0	0.98566705	0.9704897	0.9827308	0.98881257	0.98195225	0.97203934	0.9633239	0.99794537	0.98565936	0.9823646
0.0	0.0016253393	0.008511859	0.036360152	0.0069022817	0.027581938	0.022349944	0.003192908	0.047633506	0.009165191	0.029257564
0.0	0.98566705	0.9704897	0.9827308	0.98881257	0.98195225	0.97203934	0.9633239	0.99794537	0.98565936	0.9823646
0.0	0.98566705	0.9704897	0.9827308	0.98881257	0.98195225	0.97203934	0.9633239	0.99794537	0.98565936	0.9823646
0.0	0.99964917	0.9991818	0.9994752	0.9976236	0.99934703	0.9984577	0.9988869	0.9997002	0.9997665	0.99879324
0.0	0.99964917	0.9991818	0.9994752	0.9976236	0.99934703	0.9984577	0.9988869	0.9997002	0.9997665	0.99879324
0.0	0.98566705	0.9704897	0.9827308	0.98881257	0.98195225	0.97203934	0.9633239	0.99794537	0.98565936	0.9823646
0.0	0.98566705	0.9704897	0.9827308	0.98881257	0.98195225	0.97203934	0.9633239	0.99794537	0.98565936	0.9823646
0.0	0.99940944	0.9993667	0.99958056	0.9951007	0.998754	0.99617445	0.9964175	0.99901116	0.9991296	0.9952251
0.0	0.23927726	0.017909627	0.026369851	0.020610947	0.070548855	0.0034558561	0.010689516	0.5809455	0.04697193	0.002263104
0.0	0.0028281626	0.0040720324	0.0115942145	0.0025184723	0.001974213	0.0015578564	0.0028210804	0.005394327	0.002373122	0.0035026064
0.0	0.98566705	0.9704897	0.9827308	0.98881257	0.98195225	0.97203934	0.9633239	0.99794537	0.98565936	0.9823646
0.0	0.98566705	0.9704897	0.9827308	0.98881257	0.98195225	0.97203934	0.9633239	0.99794537	0.98565936	0.9823646
0.0	0.080097444	0.4265131	0.48124662	0.3964456	0.5324702	0.46315357	0.6057683	0.4831813	0.57863337	0.25520223
0.0	0.08009743	0.42651305	0.48124674	0.3964455	0.5324702	0.4631537	0.60576844	0.48318136	0.5786334	0.25520223
0.0	0.99964917	0.9991818	0.9994752	0.9976236	0.99934703	0.9984577	0.9988869	0.9997002	0.9997665	0.99879324
0.0	0.9996437	0.9991897	0.9994752	0.9976903	0.999335	0.9984658	0.99889743	0.99968064	0.99976856	0.9987489
0.0	0.9999665	0.9999875	0.99999285	0.99997973	0.99998474	0.9999814	0.999967	0.9999789	0.99999297	0.9999683
0.0	0.076785855	0.0569239	0.12832873	0.18140018	0.06649363	0.10404389	0.042371534	0.1189427	0.35776064	0.11623425
0.0	0.98566705	0.9704897	0.9827308	0.98881257	0.98195225	0.97203934	0.9633239	0.99794537	0.98565936	0.9823646
0.0	0.99904054	0.99887985	0.9996215	0.99816626	0.99931824	0.9988895	0.99290633	0.9997086	0.99949074	0.9982091
0.0	0.98566705	0.9704897	0.9827308	0.98881257	0.98195225	0.97203934	0.9633239	0.99794537	0.98565936	0.9823646
0.0	0.98566705	0.9704897	0.9827308	0.98881257	0.98195225	0.97203934	0.9633239	0.99794537	0.98565936	0.9823646
0.0	0.98566705	0.9704897	0.9827308	0.98881257	0.98195225	0.97203934	0.9633239	0.99794537	0.98565936	0.9823646
0.0	0.98566705	0.9704897	0.9827308	0.98881257	0.98195225	0.97203934	0.9633239	0.99794537	0.98565936	0.9823646
0.0	0.98566705	0.9704897	0.9827308	0.98881257	0.98195225	0.97203934	0.9633239	0.99794537	0.98565936	0.9823646
0.0	0.98566705	0.9704897	0.9827308	0.98881257	0.98195225	0.97203934	0.9633239	0.99794537	0.98565936	0.9823646
0.0	0.98566705	0.9704897	0.9827308	0.98881257	0.98195225	0.97203934	0.9633239	0.99794537	0.98565936	0.9823646
0.0	0.98566705	0.9704897	0.9827308	0.98881257	0.98195225	0.97203934	0.9633239	0.99794537	0.98565936	0.9823646
0.0	0.98566705	0.9704897	0.9827308	0.98881257	0.98195225	0.97203934	0.9633239	0.99794537	0.98565936	0.9823646
0.0	0.98566705	0.9704897	0.9827308	0.98881257	0.98195225	0.97203934	0.9633239	0.99794537	0.98565936	0.9823646
0.0	0.98566705	0.9704897	0.9827308	0.98881257	0.98195225	0.97203934	0.9633239	0.99794537	0.98565936	0.9823646
0.0	0.98566705	0.9704897	0.9827308	0.98881257	0.98195225	0.97203934	0.9633239	0.99794537	0.98565936	0.9823646
0.0	0.98566705	0.9704897	0.9827308	0.98881257	0.98195225	0.97203934	0.9633239	0.99794537	0.98565936	0.9823646
0.0	0.98566705	0.9704897	0.9827308	0.98881257	0.98195225	0.97203934	0.9633239	0.99794537	0.98565936	0.9823646
0.0	0.98566705	0.9704897	0.9827308	0.98881257	0.98195225	0.97203934	0.9633239	0.99794537	0.98565936	0.9823646
0.0	0.98566705	0.9704897	0.9827308	0.98881257	0.98195225	0.97203934	0.9633239	0.99794537	0.98565936	0.9823646
0.0	0.98566705	0.9704897	0.9827308	0.98881257	0.98195225	0.97203934	0.9633239	0.99794537	0.98565936	0.9823646
0.0	0.98566705	0.9704897	0.9827308	0.98881257	0.98195225	0.97203934	0.9633239	0.99794537	0.98565936	0.9823646
0.0	0.98566705	0.9704897	0.9827308	0.98881257	0.98195225	0.97203934	0.9633239	0.99794537	0.98565936	0.9823646
0.0	0.6960263	0.7219828	0.8452999	0.77462345	0.6799448	0.55996746	0.19076715	0.96051776	0.8849075	0.4536198
0.0	0.91995806	0.7197787	0.9757952	0.7798237	0.89839315	0.64056075	0.8826858	0.87800014	0.9043309	0.9225584
0.0	0.98566705	0.9704897	0.9827308	0.98881257	0.98195225	0.97203934	0.9633239	0.99794537	0.98565936	0.9823646
0.0	0.014228792	0.0016375702	0.0027582257	0.00046883168	0.0015920534	0.0041019763	7.537792e-05	0.0007193057	0.003671975	0.0022336992
0.0	0.99243355	0.9787594	0.9901467	0.99584085	0.9981717	0.970549	0.857478	0.9977806	0.99756217	0.99267745
0.0	0.0004998837	0.0014251962	0.002523369	0.0020352064	0.009229414	0.0074459934	0.0003186958	0.0010875345	0.009119728	0.01617865
0.0	0.7922916	0.8162911	0.8932843	0.7404438	0.8781999	0.7583495	0.46267608	0.936581	0.86082256	0.71187276
0.0	0.7922916	0.8162911	0.8932842	0.74044394	0.8781999	0.75834954	0.46267608	0.936581	0.86082244	0.7118727
0.0	0.99868494	0.9984668	0.99898094	0.9977602	0.998268	0.998877	0.9958106	0.99910504	0.9996092	0.9960659
0.0	0.99868494	0.9984668	0.99898094	0.9977602	0.998268	0.998877	0.9958106	0.99910504	0.9996092	0.9960659
0.0	0.7922916	0.8162911	0.8932842	0.7404438	0.8781999	0.75834954	0.46267608	0.936581	0.86082244	0.7118728
0.0	0.7922916	0.81629115	0.8932842	0.7404438	0.8781999	0.75834954	0.46267608	0.936581	0.86082256	0.7118727
0.0	0.99716824	0.99458826	0.99929965	0.99843687	0.9990109	0.99616635	0.98608077	0.9997204	0.99961996	0.9952785
0.0	0.99716824	0.99458826	0.99929965	0.99843687	0.9990109	0.99616635	0.98608077	0.9997204	0.99961996	0.9952785
0.0	0.99666375	0.9949356	0.99886334	0.9932414	0.99735594	0.99013406	0.9862903	0.9974311	0.99714977	0.9930172
0.0	0.99666375	0.9949356	0.99886334	0.9932414	0.99735594	0.99013406	0.9862903	0.9974311	0.99714977	0.9930172
0.0	0.5070404	0.40935862	0.64745027	0.2523956	0.45109352	0.36919513	0.14817381	0.7388716	0.79864824	0.46790978
0.0	0.5070404	0.40935847	0.64745027	0.2523956	0.45109355	0.3691952	0.14817381	0.7388716	0.7986481	0.46790984
0.0	0.9986388	0.99845755	0.99948585	0.9978563	0.99899393	0.9967404	0.9811695	0.99952745	0.9993443	0.997644
0.0	8.159453e-05	0.025262455	0.0023150481	0.00019236465	0.00048282882	0.0001020991	0.00011494236	0.0022830346	0.00048295376	0.00022701717
0.0	0.98566705	0.9704897	0.9827308	0.98881257	0.98195225	0.97203934	0.9633239	0.99794537	0.98565936	0.9823646
0.0	0.9997392	0.9993523	0.9995938	0.9984047	0.9996275	0.9990478	0.99915326	0.99977714	0.9998087	0.9991749
0.0	0.0015925189	0.034909263	0.0082980115	0.65007854	0.0070842425	0.011171466	0.005206685	0.043009885	0.011725478	0.083546154
0.0	0.031761114	0.047033988	0.13473973	0.012852175	0.044325538	0.06218519	0.005855451	0.0044460236	0.14208202	0.035865985
0.0	0.0007713484	0.0033929085	0.021541221	0.0019651186	0.01273139	0.026301347	0.00068372325	0.0134733375	0.0041733566	0.006020819
0.0	0.12526867	0.19424808	0.41410133	0.022259565	0.07757713	0.07746423	0.030615008	0.0036965336	0.19333076	0.29260263
0.0	0.031761114	0.047033988	0.13473973	0.012852175	0.04432553	0.06218519	0.005855451	0.0044460236	0.14208202	0.035865985
0.0	0.031761106	0.047033988	0.13473973	0.012852175	0.044325538	0.06218519	0.005855451	0.0044460236	0.14208202	0.035865985
0.0	0.031761114	0.04703398	0.13473973	0.012852175	0.044325538	0.06218519	0.005855451	0.0044460236	0.14208202	0.035865985
0.0	0.031761114	0.04703398	0.13473973	0.012852175	0.04432553	0.06218519	0.005855451	0.0044460236	0.14208202	0.035865985
0.0	0.031761106	0.047033988	0.13473968	0.012852175	0.044325538	0.06218519	0.005855451	0.0044460236	0.14208202	0.035865985
0.0	0.031761106	0.047033988	0.13473968	0.012852175	0.04432553	0.06218519	0.005855451	0.0044460236	0.14208202	0.035865985
0.0	0.031761114	0.047033988	0.13473973	0.012852175	0.04432553	0.06218519	0.005855451	0.0044460236	0.14208202	0.035865985
0.0	0.12753555	0.20989226	0.22420476	0.043002125	0.11833442	0.080668606	0.050293677	0.30149776	0.35291824	0.09493334
0.0	0.0028476259	0.01721155	0.10714659	0.005184873	0.03435574	0.0541224	0.0017626742	0.05861891	0.0093978625	0.015370622
0.0	0.0028476259	0.01721155	0.10714659	0.005184873	0.03435574	0.0541224	0.0017626733	0.05861891	0.0093978625	0.015370622
0.0	0.0028476259	0.017211558	0.10714659	0.005184873	0.03435574	0.0541224	0.0017626733	0.05861891	0.0093978625	0.015370622
0.0	0.0032068277	0.0066564623	0.069745116	0.0024987545	0.067294516	0.0364032	0.0007017459	0.039148867	0.021809628	0.020920968
0.0	0.0017712573	0.005643899	0.075190015	0.0036134098	0.028788118	0.029398989	0.002515156	0.021720016	0.011514921	0.006275853
0.0	0.0007713476	0.0033929085	0.021541214	0.0019651176	0.012731396	0.02630136	0.00068372354	0.013473333	0.0041733566	0.00602081
0.0	0.0017712573	0.005643899	0.07518999	0.0036134098	0.028788118	0.029398989	0.002515156	0.021720016	0.011514921	0.006275853
0.0	0.0007713476	0.0033929085	0.021541221	0.0019651167	0.012731396	0.02630136	0.00068372354	0.013473333	0.0041733566	0.006020813
0.0	0.003206826	0.0066564656	0.069745146	0.002498756	0.067294516	0.036403194	0.0007017456	0.039148867	0.021809628	0.020920971
0.0	0.0017712573	0.005643899	0.07518999	0.0036134098	0.028788127	0.029398996	0.002515156	0.021720007	0.011514926	0.006275853
0.0	0.000771348	0.0033929085	0.021541221	0.0019651176	0.012731396	0.02630136	0.00068372354	0.013473333	0.0041733566	0.006020813
0.0	0.0007713484	0.0033929085	0.021541214	0.0019651176	0.01273139	0.026301347	0.00068372325	0.0134733375	0.0041733566	0.006020819
0.0	0.0007713484	0.0033929085	0.021541221	0.0019651186	0.012731396	0.026301347	0.00068372325	0.0134733375	0.0041733566	0.006020816
0.0	0.0032068277	0.0066564656	0.069745146	0.0024987545	0.06729454	0.036403194	0.0007017459	0.039148867	0.021809628	0.020920977
0.0	0.0017712573	0.005643899	0.075190015	0.0036134098	0.028788127	0.029398989	0.002515156	0.021720016	0.011514926	0.006275853
0.0	0.0007713476	0.0033929085	0.021541221	0.0019651167	0.012731396	0.026301336	0.00068372354	0.013473333	0.0041733566	0.006020813
0.0	0.003206826	0.0066564656	0.069745116	0.0024987545	0.067294516	0.036403194	0.0007017456	0.039148875	0.021809628	0.020920977
0.0	0.0017712573	0.005643899	0.075190015	0.0036134098	0.028788118	0.029398989	0.0025151586	0.021720016	0.011514921	0.006275853
0.0	0.0007713484	0.0033929085	0.021541214	0.0019651186	0.01273139	0.026301347	0.00068372325	0.0134733375	0.0041733566	0.006020816
0.0	0.0007713484	0.0033929085	0.021541214	0.0019651186	0.012731396	0.026301347	0.00068372325	0.0134733375	0.0041733566	0.006020816
0.0	0.0017712573	0.005643899	0.075190015	0.0036134098	0.028788127	0.029398989	0.002515156	0.021720007	0.011514921	0.006275853
0.0	0.0007713476	0.0033929085	0.021541221	0.0019651167	0.012731402	0.026301336	0.00068372354	0.013473333	0.0041733566	0.00602081
0.0	0.0017712573	0.005643899	0.075190015	0.0036134098	0.028788118	0.029398989	0.0025151572	0.021720016	0.011514921	0.006275853
0.0	0.0007713476	0.0033929085	0.021541221	0.0019651176	0.012731396	0.026301336	0.00068372354	0.013473333	0.0041733566	0.006020813
0.0	0.0017712573	0.005643899	0.07518998	0.0036134098	0.028788127	0.029398996	0.002515156	0.021720016	0.011514921	0.006275853
0.0	0.000771348	0.0033929085	0.021541221	0.0019651176	0.012731396	0.02630136	0.00068372354	0.013473333	0.0041733566	0.006020813
0.0	0.0007713484	0.0033929085	0.021541221	0.0019651176	0.01273139	0.026301347	0.00068372325	0.0134733375	0.0041733566	0.006020816
0.0	0.0007713484	0.0033929085	0.021541221	0.0019651186	0.012731396	0.026301347	0.00068372325	0.0134733375	0.0041733566	0.006020816
0.0	0.0028476259	0.017211558	0.10714659	0.005184873	0.03435574	0.0541224	0.0017626742	0.05861892	0.0093978625	0.015370622
0.0	0.0017712573	0.005643899	0.075190015	0.0036134098	0.028788118	0.029398989	0.002515156	0.021720016	0.011514921	0.006275853
0.0	0.000771348	0.0033929085	0.021541221	0.0019651176	0.012731402	0.026301336	0.00068372354	0.013473333	0.0041733566	0.006020813
0.0	0.000771348	0.0033929085	0.021541221	0.0019651176	0.012731396	0.02630136	0.00068372354	0.013473333	0.0041733566	0.006020813
0.0	0.0007713484	0.0033929085	0.021541214	0.0019651176	0.012731396	0.026301347	0.00068372325	0.0134733375	0.0041733566	0.006020816
0.0	0.0007713484	0.0033929085	0.021541214	0.0019651186	0.012731396	0.026301347	0.00068372325	0.0134733375	0.0041733566	0.006020816
0.0	0.0007713484	0.0033929085	0.021541214	0.0019651176	0.01273139	0.026301347	0.00068372325	0.0134733375	0.0041733566	0.006020816
0.0	0.0007713484	0.0033929085	0.021541214	0.0019651176	0.01273139	0.026301347	0.00068372325	0.0134733375	0.0041733566	0.006020816
0.0	0.000771348	0.0033929085	0.021541221	0.0019651176	0.012731396	0.026301336	0.00068372354	0.013473333	0.0041733566	0.006020813
0.0	0.7413374	0.31658527	0.3451814	0.34405965	0.5541122	0.18179764	0.21606532	0.47990775	0.8915334	0.34684178
0.0	0.17107949	0.17716189	0.9025383	0.024746459	0.3183101	0.399345	0.036030088	0.37700543	0.38568455	0.44191405
0.0	0.35402542	0.30472168	0.16674402	0.051842604	0.3684156	0.08980006	0.018783754	0.020814007	0.49018624	0.25745812
0.0	0.0013371775	0.014218783	0.08012487	0.0028081643	0.06313227	0.029171033	0.0022652003	0.016771354	0.0046011126	0.081385046
0.0	0.0013371775	0.014218783	0.0801249	0.0028081643	0.06313227	0.029171033	0.0022652003	0.016771354	0.0046011126	0.081385046
0.0	0.0017488227	0.008538382	0.043714087	0.0030323565	0.027358212	0.032709625	0.0007209163	0.04332887	0.007628842	0.008096698
0.0	0.0076357545	0.062049598	0.1678963	0.0410688	0.07313737	0.07399483	0.00544192	0.061582178	0.011819027	0.02266396
0.0	0.0019626298	0.012785294	0.028627569	0.015366489	0.023303766	0.0306797	0.0020959955	0.012632209	0.005097395	0.007510215
0.0	0.0019626298	0.012785294	0.028627578	0.015366489	0.023303766	0.0306797	0.0020959966	0.012632209	0.005097395	0.007510215
0.0	0.0028476259	0.01721155	0.10714659	0.005184873	0.03435574	0.0541224	0.0017626733	0.058618937	0.0093978625	0.015370622
0.0	0.0007713476	0.0033929085	0.021541214	0.0019651176	0.012731402	0.02630136	0.00068372354	0.0134733375	0.0041733566	0.006020813
0.0	0.0007713476	0.0033929085	0.021541221	0.0019651176	0.012731396	0.02630136	0.00068372354	0.013473333	0.0041733566	0.00602081
0.0	0.0007713484	0.0033929085	0.021541214	0.0019651176	0.012731396	0.026301347	0.00068372325	0.0134733375	0.0041733566	0.006020819
0.0	0.000771348	0.0033929085	0.021541221	0.0019651176	0.012731396	0.02630136	0.00068372354	0.013473333	0.0041733566	0.006020813
0.0	0.003925403	0.0048073772	0.087142676	0.005380353	0.021736853	0.040652987	0.0013322852	0.040638488	0.021881098	0.012872881
0.0	0.0012041384	0.007139253	0.026164608	0.007462995	0.03872454	0.039417576	0.0028421122	0.027371563	0.013884394	0.026685152
0.0	0.0017712573	0.005643899	0.075190015	0.0036134098	0.028788127	0.029398989	0.002515156	0.021720016	0.011514921	0.006275853
0.0	0.0028476259	0.01721155	0.10714659	0.005184873	0.03435574	0.05412238	0.0017626733	0.05861892	0.009397867	0.015370622
0.0	0.000771348	0.0033929085	0.021541214	0.0019651167	0.012731396	0.02630136	0.00068372354	0.013473333	0.0041733566	0.006020813
0.0	0.0007713484	0.0033929066	0.021541214	0.0019651186	0.012731396	0.026301347	0.00068372325	0.0134733375	0.0041733566	0.006020816
0.0	0.0007713476	0.0033929085	0.021541221	0.0019651176	0.012731396	0.02630136	0.00068372354	0.013473333	0.0041733566	0.00602081
0.0	0.003925403	0.0048073772	0.087142654	0.005380353	0.021736844	0.040652987	0.0013322852	0.040638488	0.021881098	0.012872881
0.0	0.0012041384	0.007139256	0.026164608	0.007462995	0.03872455	0.039417576	0.002842111	0.027371563	0.013884394	0.026685147
0.0	0.0017712573	0.005643899	0.075190015	0.0036134098	0.028788118	0.029398996	0.002515156	0.021720007	0.011514921	0.006275853
0.0	0.0028476259	0.01721155	0.10714659	0.005184873	0.03435574	0.0541224	0.0017626733	0.05861891	0.0093978625	0.015370622
0.0	0.000771348	0.0033929085	0.021541221	0.0019651176	0.012731396	0.02630136	0.00068372354	0.013473333	0.0041733566	0.006020813
0.0	0.002509294	0.005738511	0.055674855	0.015528617	0.02982068	0.0417393	0.0040805712	0.07059399	0.011621913	0.0060187615
0.0	0.0025092952	0.005738506	0.055674855	0.015528625	0.029820673	0.04173929	0.0040805712	0.07059394	0.0116219185	0.0060187615
0.0	0.05115843	0.05031118	0.6957258	0.56436336	0.69575953	0.18422209	0.07810505	0.7853551	0.4466207	0.10240473
0.0	0.0023112327	0.011605946	0.06398798	0.049972173	0.08620839	0.073563375	0.015777096	0.13163623	0.034090932	0.029958213
0.0	0.006125498	0.007186623	0.18674159	0.034365058	0.05338377	0.049132515	0.016351184	0.12038218	0.041067567	0.0097154835
0.0	0.008072717	0.027083172	0.2788855	0.04192042	0.08716849	0.10930298	0.010123065	0.280717	0.028928127	0.01929495
0.0	0.002509294	0.005738506	0.055674855	0.015528625	0.029820668	0.04173929	0.0040805712	0.07059394	0.0116219185	0.006018765
0.0	0.002509294	0.005738506	0.05567488	0.015528625	0.029820668	0.04173929	0.0040805712	0.07059395	0.0116219185	0.006018765
0.0	0.0007713476	0.0033929085	0.021541221	0.0019651176	0.012731396	0.02630136	0.00068372354	0.013473333	0.0041733566	0.006020813
0.0	0.0010600202	0.007614191	0.06741234	0.0031042062	0.016229672	0.03563946	0.001219648	0.02084053	0.024999246	0.013116166
0.0	0.0010600202	0.007614184	0.06741238	0.0031042062	0.016229672	0.035639443	0.0012196464	0.020840544	0.024999246	0.013116166
0.0	0.0054964325	0.009518916	0.24046406	0.01069342	0.03341626	0.0679137	0.0025488422	0.064502336	0.10936326	0.025243787
0.0	0.009506286	0.06931178	0.3224641	0.12148566	0.32882962	0.2731172	0.03699578	0.31424558	0.28663686	0.4763988
0.0	0.0027751403	0.010549588	0.21101463	0.00647023	0.029269408	0.051357783	0.0046690656	0.03688995	0.08716635	0.016803151
0.0	0.0037075733	0.039851546	0.33606014	0.008686093	0.04657869	0.12372041	0.0032706407	0.09407458	0.06017441	0.03715736
0.0	0.0010600202	0.007614191	0.06741238	0.0031042062	0.016229672	0.035639443	0.0012196469	0.020840544	0.024999246	0.013116172
0.0	0.0007713484	0.0033929085	0.021541221	0.0019651176	0.012731396	0.026301347	0.00068372325	0.0134733375	0.0041733566	0.006020816
0.0	0.000771348	0.0033929085	0.021541214	0.0019651176	0.012731396	0.026301336	0.00068372354	0.013473333	0.0041733566	0.006020813
0.0	0.003925405	0.0048073772	0.087142654	0.0053803558	0.021736844	0.040652987	0.0013322852	0.040638488	0.021881089	0.012872881
0.0	0.0012041384	0.007139253	0.026164614	0.007462992	0.038724523	0.039417576	0.002842111	0.027371563	0.013884394	0.026685152
0.0	0.0017712573	0.005643899	0.075190015	0.0036134098	0.028788127	0.029398996	0.002515156	0.021720016	0.011514926	0.006275853
0.0	0.000771348	0.0033929085	0.021541221	0.0019651176	0.012731402	0.02630136	0.00068372354	0.013473333	0.0041733566	0.006020813
0.0	0.0013371775	0.014218783	0.0801249	0.0028081643	0.063132234	0.02917104	0.0022652026	0.016771346	0.0046011126	0.081385046
0.0	0.0013371769	0.014218783	0.08012487	0.0028081643	0.06313227	0.02917104	0.0022652003	0.016771354	0.0046011126	0.081385046
0.0	0.0072600073	0.018339507	0.2970982	0.009479761	0.12228001	0.06089218	0.004512634	0.053509176	0.02127028	0.14344883
0.0	0.0013323963	0.028085504	0.09352991	0.010358542	0.18000491	0.05239747	0.009451152	0.035568558	0.017370056	0.25239486
0.0	0.0039834674	0.01989051	0.23894985	0.0071365256	0.08242918	0.04026891	0.009445775	0.028567122	0.01509729	0.098094635
0.0	0.091174535	0.32430556	0.77130395	0.12841673	0.7887943	0.30654356	0.16461512	0.1408737	0.15367442	0.43985438
0.0	0.0013371769	0.014218783	0.08012487	0.0028081643	0.06313227	0.02917104	0.0022652003	0.016771354	0.0046011126	0.081385046
0.0	0.0017488227	0.008538382	0.043714087	0.0030323565	0.027358191	0.032709625	0.0007209167	0.04332887	0.0076288455	0.008096694
0.0	0.0017488227	0.008538382	0.043714087	0.0030323565	0.027358212	0.032709625	0.0007209163	0.04332887	0.007628842	0.008096698
0.0	0.008191125	0.011097099	0.16600198	0.009633375	0.04994292	0.06313947	0.0014528913	0.12408872	0.037952915	0.019430865
0.0	0.0016540358	0.019460656	0.047828328	0.010535854	0.0839433	0.056062333	0.0028122559	0.099856295	0.020358298	0.03833815
0.0	0.003614105	0.013433037	0.13840115	0.0053381645	0.035089526	0.043199718	0.0024074214	0.073467486	0.026339946	0.014130077
[truncated: 18,841 more rows]
