# Supplementary material for: Teasing out missing reactions in genome-scale metabolic networks through hypergraph learning
Source: Nat Commun. 2023 Apr 25;14:2375. doi: 10.1038/s41467-023-38110-7 (PMC10130184; doi:10.1038/s41467-023-38110-7)
Supplement: Supplementary file 4 — Source Data [file 41467_2023_38110_MOESM4_ESM.zip › Source Data/Figure 2/j-m/iWFL_1372_cheshire.csv]

	0	0.1	0.1.1	0.1.1.1	0.1.1.1.1	0.1.1.1.1.1	0.1.1.1.1.1.1	0.1.1.1.1.1.1.1	0.1.1.1.1.1.1.1.1	0
1.0	0.96875024	0.99673766	0.9982021	0.08160637	0.7695458	0.837869	0.99941325	0.5967852	0.9947594	0.99894375
1.0	0.98391044	0.9992041	0.99233246	0.9949921	0.99385685	0.99959797	0.5990104	0.9993648	0.9950492	0.99100024
1.0	0.990884	0.99512887	0.8172622	0.74848056	0.9999511	0.9972186	0.99996924	0.9879296	0.0015749413	0.9986663
1.0	0.9186408	0.99496657	0.99461573	0.0065088505	0.86549777	0.95508194	0.0053355875	0.99988556	0.9963922	0.4952781
1.0	0.99829215	0.99836963	0.30470803	0.99866843	0.9978102	0.99977106	0.9998809	0.38176167	0.00030979014	0.99954873
1.0	0.0011425295	0.9994593	0.98341227	0.9997285	0.9999844	0.016954025	0.9998876	0.99499667	0.0022945045	0.920416
1.0	0.0044263224	0.9968934	0.9998883	0.99846184	0.0070978296	0.99924564	0.9996997	0.9974112	0.5667287	0.827244
1.0	0.99967253	0.9993094	0.9826974	0.9996971	0.99586403	0.9980805	0.97848654	0.98359907	0.011368326	0.99813807
1.0	0.99999213	0.5851751	0.9999765	0.8018098	0.9994566	0.9999571	0.99940526	0.98678035	0.99737096	0.991503
1.0	0.9995857	0.9547511	0.99889946	0.0025216485	0.94342643	0.999977	0.9998739	0.99849033	0.99490297	0.8549809
1.0	0.9729566	0.9965759	0.88274735	0.9984486	0.6647661	0.98337275	0.9865528	0.99069387	0.6081053	0.99992156
1.0	0.94564116	0.9990847	0.9914273	0.19055247	0.9996309	0.9931293	0.9720919	0.9966304	0.982499	0.9999825
1.0	0.98025286	0.9998209	0.99907196	0.9920655	0.9897339	0.9716357	0.08627178	0.99835557	0.99138415	0.016481573
1.0	0.995109	0.9926052	0.99977416	0.9996786	0.031163063	0.22879356	0.99975747	0.9981652	0.9965179	0.99844104
1.0	0.9968827	0.9916602	0.009512075	0.9888937	0.9984932	0.99674076	0.9255064	0.99926394	0.9854122	0.9998853
1.0	0.9979711	0.9998159	0.0039316537	0.099900395	0.9999845	0.9500739	0.99986434	0.6802984	0.99976856	0.9999833
1.0	0.045180116	0.06411418	0.86012095	0.98503774	0.9999896	0.98201364	0.99886847	0.9969795	0.9853057	0.99966574
1.0	0.9782185	0.99925226	0.9999095	0.9990797	0.9943159	0.99754876	0.99992204	0.99519074	0.39026895	0.9926508
1.0	0.25484154	0.9547511	0.99967	0.106616855	0.0007184336	0.9995351	0.9712914	0.9975134	0.99773705	0.95595443
1.0	0.9913476	0.9989323	0.9998394	0.008375014	0.9987859	0.9997328	0.913863	0.850793	0.9753935	0.6455807
1.0	0.9551145	0.87805533	0.99896944	0.65133536	0.0039678877	0.9981832	0.98587865	0.9997279	0.98938096	0.98033464
1.0	0.58890146	0.007652172	0.9998549	0.99986625	0.99830866	0.9997857	0.9984341	5.0590606e-05	0.9993081	0.99204516
1.0	0.9758925	0.01161486	0.25422564	0.98960006	0.9895225	0.3445652	0.9999001	0.7740745	0.99086785	0.99993277
1.0	0.9114301	0.98758775	0.9995753	0.0068187504	0.9967804	0.85000944	0.8031926	0.9942654	0.99625814	0.7043289
1.0	0.9989531	0.99495894	0.99963653	0.99962914	0.996637	0.46999678	0.99989307	0.9967302	0.99585706	0.99896145
1.0	0.96098477	0.9950917	0.9995759	0.99588364	0.99645114	0.99996567	0.9986242	0.63648814	0.7957428	0.995823
1.0	0.28486127	0.99124897	0.9905331	0.32698563	0.99097013	0.0026441717	0.9955894	0.9997968	0.9993224	0.75084877
1.0	0.9995105	0.99615425	0.9996797	0.9990777	0.99860364	0.9894923	0.046889037	0.9944226	0.88203055	0.99966407
1.0	0.99980384	0.33779305	0.99732983	0.99873596	0.8407567	0.99940836	0.9306471	0.9998011	0.9994005	0.99846774
1.0	0.9995522	0.970902	0.99793684	0.9996599	0.28645164	0.99934787	0.9814305	0.0005868185	0.99725527	0.998439
1.0	0.99957496	0.998692	0.76169086	0.938736	0.995834	0.015899325	0.23818024	0.99982566	0.99921834	0.9997211
1.0	0.9232104	0.9984529	0.4564937	0.9882119	0.99925417	0.99979717	0.952707	0.9988594	0.8893213	0.9994498
1.0	0.99957854	0.99799144	0.999956	0.99962485	0.3352011	0.9981018	0.99915135	0.9088335	0.00021041949	0.9810596
1.0	0.9954177	0.29788974	0.92376566	0.8050307	0.8997707	0.997894	0.96702474	0.99975425	0.99919945	0.014643325
1.0	0.9971878	0.9911028	0.96692574	0.0030227206	0.9998542	0.5801507	0.99872345	0.99940777	0.99113727	0.9946613
1.0	0.9920373	0.9976419	0.9996075	0.9997081	0.99949396	0.97646445	0.16754924	0.0007354116	0.986296	0.98033464
1.0	0.19025676	0.9987992	0.99931335	0.9988438	0.9979144	0.8405503	0.98514044	0.99975985	0.99934226	0.99968517
1.0	0.01858203	0.99919564	0.9863688	0.99992335	0.99963534	0.95193714	0.9577546	0.98659074	0.80404717	0.3842815
1.0	0.99217427	0.94375855	0.9378165	0.013892544	0.9944113	0.9999844	0.9993358	0.9989354	0.9938565	0.001140525
1.0	0.9875815	0.99152255	0.9999553	0.99500763	0.9942305	0.9999732	0.9996458	0.999907	0.9999168	0.9357476
1.0	0.9811817	0.15403011	0.5500844	0.9993906	0.9990664	0.9998349	0.9998659	0.99766624	0.28329992	0.99782
1.0	0.99961144	0.90907836	0.9997552	0.767527	0.9997863	0.933953	0.9630201	0.94752634	0.94047654	0.98926663
1.0	0.99997866	0.9990982	0.99441034	0.9996952	0.98054975	0.99998295	0.8322205	0.99781597	0.97976446	0.9987766
1.0	0.999824	0.09227933	0.99952555	0.999592	0.77348876	0.9986033	0.99994147	0.9954581	0.99883884	0.9998186
1.0	0.9989729	0.94063747	0.9997156	0.23797123	0.996258	0.00013549908	0.9993505	0.9976592	0.99939156	0.9994566
1.0	0.9997446	0.9969009	0.9995459	0.88050413	0.43902147	0.9999263	0.11272874	0.99943715	0.9993717	0.9999006
1.0	0.99922633	0.99904305	0.6697385	0.9888937	0.9990067	0.9999237	0.61263263	0.23291107	0.99977237	0.15414838
1.0	0.94670755	0.025604902	0.45907974	0.9986815	0.9999144	0.13022658	0.9995759	0.9220558	0.9114448	0.9995721
1.0	0.8117753	0.9547511	0.9993042	0.9994531	0.97475874	0.03865317	0.99955946	0.2150639	0.9968792	0.99998295
1.0	0.96423674	0.9994048	0.98889446	0.9998573	0.99966943	0.98997647	0.95183784	0.0026551674	0.9933624	0.9997085
1.0	0.99181753	0.07701746	0.9964491	0.86131626	0.98806715	0.999894	0.999814	0.9999759	0.9994873	0.9785346
1.0	0.9837489	0.9987489	0.999811	0.9998841	0.99965453	0.9999981	0.93019414	0.9999801	0.019491598	0.999798
1.0	0.9947129	0.021978348	0.8344769	0.9998023	0.99989974	0.99925023	0.99997723	0.99463767	0.9994338	0.8122881
1.0	0.9918962	0.24606489	0.99994826	0.05017208	0.9180405	0.9452486	0.9992465	0.42380062	0.9979779	0.9999136
1.0	0.022821095	0.5042149	0.9997696	0.9993643	0.99668723	0.1785779	0.9997235	0.9997408	0.9815124	0.9999169
1.0	0.9980274	0.9956501	0.9999194	0.9341575	0.9992449	0.9984092	0.99928564	0.8381723	0.98318523	0.9997867
1.0	0.99734455	0.9992918	0.9998209	0.78019613	0.9105185	0.99991524	0.99850535	0.9984143	0.9207829	0.9993468
1.0	0.9578522	0.34872645	0.99951947	0.010874565	0.9992526	0.16488267	0.9999449	0.9987287	0.9938565	0.9998969
1.0	0.94567466	0.99992836	0.9974131	0.9995814	0.99088913	0.99854434	0.9993267	0.9547602	0.99980015	0.9985273
1.0	0.9837489	0.9971474	0.016061414	0.9998404	0.11873067	0.99792826	0.9994054	0.35982773	0.9979272	0.83060634
1.0	0.11594298	0.9963128	0.99997866	0.98085505	0.994134	0.99943274	0.9997334	0.99715924	0.9996513	0.999808
1.0	0.98895043	0.8409526	0.0012925491	0.9980344	0.93401414	0.9934274	0.79360086	0.996396	0.99820936	0.07238951
1.0	0.9837489	0.99890566	0.99987733	0.98893076	0.99382704	0.999902	0.95946366	0.9729497	0.91229033	0.99881697
1.0	0.9986903	0.99764746	0.9980392	0.94909763	0.9959395	0.9999925	0.98363656	0.9999126	0.99876	0.21061258
1.0	0.16548201	0.009553775	0.99952173	0.88272965	0.9997991	0.999529	0.9992969	0.9942952	0.0006975566	0.99676216
1.0	0.99342334	0.019683456	0.8836599	0.83848894	0.9884798	0.09235018	0.9794484	0.97856677	0.9973966	0.6776305
1.0	0.99168324	0.9955295	0.9999851	0.99451447	0.9997658	0.9995291	0.796932	0.07132736	0.9504806	0.9987382
1.0	0.49093056	0.99882644	0.99995065	0.9994535	0.79508936	0.9940253	0.99918944	0.85904336	0.029333206	0.99980456
1.0	0.9455319	0.94946957	0.9877792	0.9341403	0.99729985	0.99765885	0.9993154	0.9817623	0.9998016	0.926795
1.0	0.98610675	0.64807445	0.9998318	0.999997	0.99972624	0.9998233	0.99945194	0.81090635	0.9424909	0.30430445
1.0	0.00043682088	0.999171	0.014808409	0.9888937	0.9997385	0.9979972	0.99953425	0.9625089	0.08208748	0.99566996
1.0	0.0005623156	0.9959644	0.9957884	0.9989592	0.004143803	0.9999175	0.99951935	0.49814817	0.9584085	0.99997747
1.0	0.99955875	0.9784697	0.99875534	0.96686846	0.9426596	0.47363693	0.44267267	0.9998852	0.99178845	0.999801
1.0	0.98513806	0.99982834	0.99615115	0.9952551	0.9969387	0.99992156	0.9993993	0.9991818	0.39710125	0.0041051544
1.0	0.123585254	0.9952284	0.97393453	0.37552294	0.7337154	0.9709762	0.9981668	0.9906528	0.32466057	0.9640744
1.0	0.14304778	0.99611497	0.9989035	0.9836143	0.930067	0.9998129	0.057322014	0.99913365	0.7851378	0.99996936
1.0	0.99876046	0.9905929	0.99464166	0.21061328	0.00026268075	0.8380155	0.99991894	0.5258055	0.28845587	0.9999608
1.0	0.8444852	0.99213725	0.8371741	0.9988242	0.9940725	0.9972984	0.9139156	0.99336267	0.99031925	0.99954104
1.0	0.99821764	0.9985513	0.8667418	0.9988392	0.9994568	0.0020744167	0.998728	0.9989214	0.99539644	0.5400142
1.0	0.99955016	0.9980136	0.99791926	0.9999827	0.99560887	0.0028393609	0.999126	0.9842383	0.97820467	0.999859
1.0	0.93846035	0.9993339	0.998752	0.9996177	0.68133503	0.99887496	0.99976045	0.9993475	0.99939954	0.9922795
1.0	0.010974654	0.99944717	0.99985385	0.88309205	0.99432653	0.916579	0.9994246	0.99808145	0.651929	0.96817905
1.0	0.980515	0.9869205	0.8822056	0.9996736	0.9997633	0.4719606	0.9986512	0.95052034	0.990422	0.99415565
1.0	0.9935867	0.9383393	0.01753931	0.99998474	0.999987	0.99963796	0.9995697	0.06054162	0.06569924	0.9953295
1.0	0.8648755	0.060144357	0.9999596	0.89803666	0.9998056	0.99981886	0.99916804	0.13595352	0.98907393	0.999734
1.0	0.82012266	0.55141276	0.9990657	0.9788158	0.9994568	0.042184174	0.9988726	0.99908495	0.5030694	0.98982036
1.0	0.12827392	0.9999223	0.99973375	0.9961047	0.9093614	0.00030282556	0.8946671	0.98768216	0.9979278	0.61608815
1.0	0.99624664	0.99929583	0.036846045	0.99946266	0.36488798	0.996249	0.9999789	0.99449486	0.9845999	0.9450431
1.0	0.0039820564	0.9954057	0.99977523	0.88933235	0.9998692	0.9452486	0.99999464	0.9893076	0.9986228	0.99329716
1.0	0.99989307	0.9547511	0.99981254	0.9883768	0.20258087	0.9992668	0.42256337	0.56831884	0.69092274	0.9983809
1.0	0.9972269	0.9996377	0.7479089	0.9993554	0.0007618012	0.17433049	0.97417134	0.9907512	0.9940262	0.99887985
1.0	0.97900575	0.99911076	0.7214878	0.7388633	0.96289814	0.9980895	0.99953866	0.97035575	0.93788314	0.9995395
1.0	0.9831217	0.99967194	0.99985456	0.9944502	0.99963486	0.98135227	0.9982717	0.9980824	0.9967547	0.05183424
1.0	0.674949	0.9088176	0.9996244	0.014587122	0.9740399	0.9976252	0.99909043	0.9993199	0.99364614	0.99997807
1.0	0.9935126	0.99907637	0.9996675	0.9449072	0.048845425	0.99068284	0.997334	0.00051291013	0.9652715	0.99993026
1.0	0.99989665	0.9993612	0.9997216	0.1657603	0.12085027	0.9997811	0.9994112	0.9924334	0.98202926	0.9987771
1.0	0.91222066	0.99701154	0.0010709516	0.99987185	0.9988888	0.99981123	0.99904114	0.9967373	0.45272398	0.9867742
1.0	0.9917876	0.9440459	0.99940515	0.9768048	0.008549305	0.180973	0.99926573	0.9864731	0.9972204	0.992274
1.0	0.9839018	0.8865128	0.8949588	0.99993634	0.99868304	0.9991641	0.9999689	0.9993973	0.99825984	0.96887946
1.0	0.9895411	0.99932575	0.9999206	0.9993388	0.99965227	0.99982613	0.19554545	0.97369725	0.707429	0.9996201
1.0	0.9995179	0.9967734	0.9998878	0.99980336	0.99135333	0.9960765	0.025702002	0.46504742	0.9952474	0.995492
1.0	0.5047592	0.99471444	0.99993443	0.99959785	0.9993641	0.96826476	0.9660958	0.99950755	0.9896472	0.20436317
1.0	0.34584415	0.5523654	0.9962999	0.9996525	0.99996483	0.04832446	0.8443842	0.021994626	0.9763222	0.99758196
1.0	0.96327233	0.9991774	0.99863416	0.0011932942	0.11392191	0.56225544	0.999318	0.99387884	0.9926206	0.9905364
1.0	0.64664674	0.92099345	0.99703634	0.998271	0.9999131	0.98115313	0.9999187	0.9996679	0.9987527	0.93659693
1.0	0.99944407	0.9979265	0.9997416	0.99960154	0.8605107	0.99951816	0.9995529	0.9993955	0.99571675	0.99939966
1.0	0.6567759	0.99768865	0.9999856	0.9996327	0.9764396	0.8359169	0.7578972	0.395499	0.00020288324	0.9998392
1.0	0.99826413	0.9986577	0.96990156	0.9991929	0.9931029	0.3794786	0.98796797	0.9993197	0.9994783	0.99950266
1.0	0.99979895	0.9990927	0.9996568	0.9998198	0.005871798	0.9996784	0.8068522	0.9997696	0.44664988	0.94321203
1.0	0.9510528	0.9965749	0.9973078	0.9972664	0.3877158	0.99791485	0.0021296195	0.9991848	0.9897305	0.99989676
1.0	0.00023087274	0.0032712764	0.9894782	0.9987435	0.9998945	0.27620578	0.95094746	0.99961436	0.08760351	0.9964713
1.0	0.9931552	0.9978471	0.99979836	0.99967146	0.6720096	0.99919254	0.99804974	0.999012	0.99934596	0.99174166
1.0	0.9714433	0.9957695	0.998547	0.95901823	0.99870324	0.9999356	0.9906991	0.9983925	0.959451	0.98708797
1.0	0.9931632	0.9963117	0.9997552	0.9997836	0.99124444	0.9996604	0.9793689	0.9997924	0.9210472	0.99906975
1.0	0.9999062	0.99929535	0.9966011	0.9997893	0.999032	0.9038367	0.99914515	0.99848723	0.99943954	0.9922083
1.0	0.98609954	0.9771557	0.99950385	0.9999621	0.9926127	0.13904944	0.9998909	0.0019679263	0.99831676	0.9925746
1.0	0.044422567	0.9985598	0.9996233	0.702769	0.9946701	0.9999486	0.003714899	0.9997198	0.37711933	0.9996749
1.0	0.88442713	0.9999424	0.9995795	0.9908025	0.9966157	0.9999795	0.98515713	0.99931276	0.99990344	0.9985297
1.0	0.99955326	0.99930644	0.99992216	0.9997316	0.9996239	0.9999647	0.043858472	0.9962442	0.015518998	0.13525106
1.0	0.8714345	0.99909866	0.9998636	0.5093427	0.7755212	0.9998863	0.99536693	0.9989672	0.99936897	0.9967745
1.0	0.9999043	0.9999031	0.9670194	0.9848526	0.058505934	0.9992847	0.2006923	0.6598593	0.9994765	0.005476308
1.0	0.9984042	0.9978732	0.99860877	0.9964825	0.99964404	0.053289104	0.99999	0.99755424	0.990346	0.014288514
1.0	0.7892415	0.9944675	7.9060956e-05	0.9423452	0.05941312	0.0018705246	0.8112965	0.9997552	0.9930146	0.9949116
1.0	0.98788583	0.9819708	0.03532511	0.99370134	0.9989229	0.9021355	0.10068578	0.9975337	0.99887556	0.23463012
1.0	0.99939656	0.9403059	0.27364165	0.999691	0.8028181	0.99281645	0.9986725	0.99936074	0.9750199	0.9999944
1.0	0.9948185	0.99883133	0.99979144	0.99966574	0.9997298	0.9998473	0.7836098	0.9997013	0.07579863	0.045977857
1.0	0.97224236	0.9547511	0.9997018	0.41046718	0.9941943	0.9653665	0.999798	0.975369	0.81649435	0.9890883
1.0	0.9966085	0.04483179	0.8460943	0.9956862	0.9634997	0.024268085	0.9998909	0.99996686	0.9975661	0.84510714
1.0	0.98844135	0.9997236	0.9999807	0.99996376	0.98000574	0.99999034	0.999964	0.9711061	0.9372875	0.99896085
1.0	0.069482096	0.9993167	0.9953002	0.95802253	0.37581834	0.2903716	0.9994947	0.9998772	0.99659735	0.9997948
1.0	0.97759366	0.99987376	0.9997441	0.9997056	0.9948369	0.99852943	0.9979722	0.26595172	0.9972029	0.986265
1.0	0.03393389	0.74496263	0.94734955	0.20940697	0.96826124	0.4524901	0.3753972	0.27542463	0.99935716	0.8060274
1.0	0.9015612	0.9372557	0.9999143	0.0025542353	0.9699808	0.9995485	0.9966787	0.0070412057	0.80300677	0.99997044
1.0	0.9998253	0.99975723	0.9980069	0.99981457	0.010707452	0.99707246	0.99950826	0.99910396	0.9886861	0.3020621
1.0	0.096223295	0.896971	0.99966145	0.9978815	0.44467056	0.99979204	0.9877301	0.1790878	0.9993774	0.98751754
1.0	0.14216293	0.99918514	0.99486476	0.98844284	0.98277366	0.9979625	0.999907	0.13015856	0.83981955	0.3111331
1.0	0.99753284	0.9877813	0.7858984	0.994511	0.9997491	0.9984711	0.99191076	0.99262416	0.9999839	0.99951696
1.0	0.9953041	0.99451715	0.99957806	0.9996321	0.99632484	0.99993515	0.9999809	0.043620408	0.99338394	0.9997502
1.0	0.16853304	0.00029878967	0.9991997	0.9625226	0.13539606	0.99934715	0.50917596	0.7410862	0.9889458	0.99595416
1.0	0.97712463	0.9987691	0.98654073	0.99545634	0.9991611	0.9925391	0.9997906	0.00083313737	0.94618237	0.557359
1.0	0.99350184	0.9242383	0.9997265	0.9994777	0.9999628	0.4640219	0.9997881	0.9997619	0.9994937	0.5360034
1.0	0.9997917	0.06705366	0.9704081	0.14888303	0.25553557	0.99849856	0.58628047	0.9876143	0.38603047	0.9996357
1.0	0.99578154	0.99879754	0.9955544	0.99976534	0.99969244	0.99994636	0.9186384	0.99974746	0.99944144	0.99860126
1.0	0.9962895	0.9969934	0.9980558	0.99924684	0.9995943	0.0003708413	0.9993691	0.99749064	0.017929507	0.9989285
1.0	0.9952108	0.99920005	0.7715886	0.8879023	0.90898645	0.992664	0.99842703	0.6299202	0.99409395	0.9995559
1.0	0.9728563	0.9904281	0.99983656	0.99580836	0.9949043	0.9994276	0.99955493	0.9994135	0.00083507673	0.99931717
1.0	0.99895644	0.9999602	0.005182854	0.999841	0.99983096	0.9999963	0.98536545	0.012979632	0.9085718	0.9902148
1.0	0.9906543	0.9400571	0.9625537	0.9977137	0.9944418	0.9998275	0.9414547	0.9881422	0.36108127	0.87288034
1.0	0.111330725	0.9990926	0.9998167	0.0022747838	0.9997968	0.07060193	0.99925405	0.9987363	0.94126666	0.9995722
1.0	0.9837489	0.99889576	0.99751544	0.60862774	0.9916652	0.9999671	0.9999908	0.99927586	0.9995415	0.9944113
1.0	0.9996636	0.9998735	0.9998741	0.00026065123	0.99950814	0.21144444	0.983517	0.9981761	0.9944301	0.99613094
1.0	0.9982796	0.99901295	0.9999794	0.99978644	0.99983525	0.99930906	0.9998815	0.7535019	0.99912304	0.69629264
1.0	0.9987472	0.99672395	0.99790704	0.9998965	0.99681747	0.99992585	0.9830358	0.9993042	0.9157938	0.9327525
1.0	0.9954123	0.9991227	0.99935526	0.02381213	0.99978524	0.053699024	0.9354517	0.947987	0.99965	0.99990284
1.0	0.99982363	0.9987913	0.69970393	0.96944493	0.9994892	0.99880517	0.990657	0.9938089	0.986502	0.9994844
1.0	0.999798	0.99892896	0.9998203	0.9979184	0.9952583	0.9805298	0.9998995	0.9999547	0.999856	0.9998461
1.0	0.9946819	0.95873237	0.04611719	0.99900824	0.0013550797	0.9998647	0.6888493	0.998131	0.9932005	0.90615815
1.0	0.76663965	0.043922696	0.9987709	0.9996463	0.9996008	0.99997103	0.9797712	0.99986374	0.9995983	0.13154183
1.0	0.29605055	0.004309498	0.3117439	0.99987817	0.9999225	0.99919254	0.99888426	0.900612	0.9953027	0.99990284
1.0	0.9997205	0.996316	0.9835539	0.70296204	0.9957755	0.58867866	0.99482673	0.99907136	0.9941911	0.8061588
1.0	0.9999833	0.9997789	0.9995778	0.9996568	0.9837378	0.9998317	0.9984463	0.008663846	0.9960227	0.99421823
1.0	0.5663917	0.99968696	0.99915576	0.99989676	0.99745494	0.73147357	0.99675375	0.9987313	0.9960239	0.46761057
1.0	0.9988555	0.99437284	0.99993706	0.7700915	0.13045937	0.9910082	0.9974921	0.00064613274	0.45439836	0.9948395
1.0	0.94161916	0.99729246	0.9929549	0.9993824	0.97577125	0.18445584	0.99939835	0.99974924	0.99913365	0.99967504
1.0	0.98849225	0.9998313	0.999974	0.9993832	0.12305624	0.99981946	0.99989665	0.46805766	0.9133692	0.99357116
1.0	0.16905002	0.996833	0.9978109	0.99426997	0.9366432	0.7865726	0.7572348	0.9994049	0.9950564	0.0005452377
1.0	0.9999238	0.99939406	0.9091246	0.57093775	0.9993799	0.97801286	0.99964976	0.9952969	0.97765815	0.99992955
1.0	0.08018138	0.9947856	0.9999175	0.995155	0.99629456	0.99574393	0.9959567	0.99838567	0.7569112	0.99537563
1.0	0.99960166	0.7335467	0.9919125	0.9910396	0.9996526	0.99802375	0.9984492	0.99998283	0.99794596	0.99869233
1.0	0.9994166	0.9236083	0.9996927	0.009378293	0.99927324	0.999042	0.75150245	0.99822634	0.99995196	0.940712
1.0	0.9995221	0.99973077	0.9920282	0.97574574	0.9997867	0.04603848	0.99963677	0.9985518	0.5616081	0.42567214
1.0	0.9781742	0.0006865276	0.99955004	0.21913439	0.9995041	0.928377	0.9874149	0.99816364	0.99956244	0.9999696
1.0	0.9991666	0.999876	0.9997191	0.94393533	0.3166344	0.98930687	0.9995437	0.9992161	0.9497371	0.99974257
1.0	0.99816185	0.9992893	0.9978205	0.23944156	0.9999865	0.99972314	0.9997162	0.52569556	0.99874395	0.9985746
1.0	0.98551625	0.8758421	0.70334315	0.9888937	0.9921481	0.9452486	0.9934009	0.19341183	0.9815329	0.9999907
1.0	0.9998629	0.08646444	0.29830062	0.9996996	0.99713814	0.9837167	0.60816103	0.63390297	0.95963466	0.004922915
1.0	0.99649245	0.9975649	0.9997751	0.9988079	0.9996382	0.5844899	0.99992454	0.9555797	0.99764293	0.8834003
1.0	0.99992347	0.971349	0.99989414	0.99954945	0.9971501	0.9987134	0.99986386	0.99915814	0.9978504	0.9307142
1.0	0.53136384	0.9992034	0.8966028	0.8552827	0.99953496	0.99078536	0.75713027	0.092186816	0.99577564	0.33986744
1.0	0.8289009	0.9645837	0.99996555	0.040732082	0.9972339	0.99975985	0.9995363	0.9980008	0.9993538	0.9996804
1.0	0.4034285	0.91161823	0.99999154	0.99995947	0.99993587	0.99563205	0.9933477	0.9998628	0.9989562	0.7254661
1.0	0.9895363	0.99899346	0.9999026	0.97366196	0.9993718	0.9757141	0.99965596	0.99722856	0.9422733	0.37623414
1.0	0.0011030792	0.9971603	0.99992776	0.99962914	0.9990982	0.21838668	0.8570139	0.99906164	0.96453255	0.9992219
1.0	0.7366152	0.9998217	0.9940744	0.99932826	0.9898262	0.986167	0.9045429	0.99882644	0.006228599	0.9974994
1.0	0.9995253	0.95949054	0.9988513	0.9522638	0.99319917	0.9977168	0.9988054	0.99529785	0.999448	0.99993086
1.0	0.9996985	0.9999652	0.9999634	0.9840686	0.99702674	0.9998172	0.9976115	0.9998241	0.97906256	0.037339218
1.0	0.7022731	0.99928516	0.71537113	0.9875426	0.9997191	0.9994023	0.5360455	0.9989862	0.999995	0.9994312
1.0	0.95220524	0.9935363	0.9998429	0.42115134	0.9604108	0.99854964	0.9996178	0.9621379	0.5259086	0.74341124
1.0	0.9996469	0.7464113	0.99583805	0.873993	0.99952066	0.8600421	0.9998498	0.999716	0.9984199	0.99977905
1.0	0.9995951	0.45510864	0.9999132	0.99393624	0.99573475	0.99952495	0.8202346	8.313003e-05	0.9981792	0.72581226
1.0	0.9691759	0.61644876	0.95262694	0.9999664	0.9905703	0.7336768	0.99968255	0.9993086	0.9998473	0.9113945
1.0	0.040107053	0.91668797	0.99946827	0.9589623	0.43586403	0.9994349	0.9999001	0.99926037	0.99572504	0.99963987
1.0	0.99902904	0.99893254	0.9924232	0.99977726	0.99426925	0.9994405	0.99460196	0.95528275	0.0020870783	0.99715734
1.0	0.99852717	0.9547511	0.56991047	0.014587122	0.9965875	0.064990096	0.9996394	0.9926439	0.6851705	0.99924135
1.0	0.3125549	0.9547511	0.9996141	0.99982256	0.9932957	0.99869317	0.99965644	0.99946314	0.13800253	0.9990164
1.0	0.9988512	0.99971277	0.9991072	0.9929497	0.99975234	0.9998832	0.99983776	0.9960278	0.99747616	0.9990933
1.0	0.9990295	0.71268064	0.9937184	0.99945265	0.96861523	0.0051545813	0.99943835	0.8562221	0.9477876	0.99734133
1.0	0.9837489	0.99722326	0.99984574	0.9970229	0.99972016	0.99927324	0.99948055	0.9994018	0.0008482149	0.034377772
1.0	0.99975806	0.99934477	0.88113344	0.99930763	0.99958795	0.029446702	0.9872283	0.36505747	0.9997621	0.9844726
1.0	0.98148096	0.044810906	0.99875546	0.9999771	0.99570256	0.99984586	0.9739028	0.29192194	0.9967679	0.9988424
1.0	0.9837489	0.004192173	0.9974733	0.9983627	0.9961802	0.9943416	0.11894693	0.91886884	0.34777722	0.9995566
1.0	0.99960524	0.9998253	0.99989283	0.9996861	0.71790725	0.9950014	0.99954647	0.43690202	0.99488896	0.7204225
1.0	0.9999654	0.99665326	0.99983037	0.99935097	0.99997973	0.9999975	0.76764625	0.9916678	0.19976357	0.1609962
1.0	0.10950569	0.9547511	0.9239831	0.99860567	0.9996377	0.9999677	0.9995383	0.99659675	0.99902964	0.9998723
1.0	0.98801583	0.9946567	0.96445656	0.99412364	0.8624072	0.89261526	0.96702474	0.9999324	0.9866468	0.9997099
1.0	0.9945662	0.96867216	0.9998221	0.99999905	0.99963224	0.16312458	0.99979705	0.012968268	0.9965816	0.9997967
1.0	0.98790133	0.9997862	0.9592938	0.9997962	0.06412798	0.9741735	0.99920887	0.9966968	0.040405445	0.99893945
1.0	0.99961555	0.19161472	0.99916255	0.99966407	0.99642664	0.9994729	0.999153	0.9967661	0.9991959	0.99950886
1.0	0.9908289	0.9993818	0.99982446	0.9997838	0.99944943	0.9980578	0.91517776	0.977491	0.9975249	0.041525293
1.0	0.9998128	0.5832491	0.999977	0.99635625	0.97820973	0.9739827	0.7983214	0.9924091	0.9917048	0.9999478
1.0	0.99749905	0.9959033	0.9858519	0.04666947	0.9991146	0.9999659	0.24773844	0.0027384327	0.99859995	0.9999964
1.0	0.97793245	0.99932015	0.026470628	0.99179524	0.99417144	0.9892551	0.9992243	0.9992842	0.19002678	0.99956805
1.0	0.99955577	0.99924123	0.99990773	0.99969566	0.01664561	0.005460862	0.9886652	0.22220318	0.98280627	0.5491411
1.0	0.9886607	0.8705355	0.99985707	0.9996959	0.9990056	0.99980515	0.024733223	0.9829096	0.93107986	0.99971575
1.0	0.9994542	0.6775903	0.9999143	0.9907318	0.99741614	0.9982955	0.9635198	0.9942948	0.996132	0.9999602
1.0	0.9950059	0.99941885	0.9991173	0.6073705	0.9935755	0.00978346	0.14893812	0.99954116	0.9958477	0.0074182823
1.0	0.99981123	0.99978226	0.002170344	0.99983203	0.8972042	0.5010909	0.9994886	0.99819714	0.16520695	0.6193977
1.0	0.99998677	0.96287316	0.9992046	0.9939634	0.9988844	0.6687063	0.9993622	0.5299867	0.998874	0.9991371
1.0	0.9901716	0.35631993	0.9975594	0.99964464	0.9937622	0.9999871	0.8749152	0.9994055	0.9418423	0.99252945
1.0	0.9932307	0.90457636	0.01654938	0.99733573	0.9987778	0.9055082	0.63599813	0.99907434	0.6369057	0.9998456
1.0	0.9994696	0.99996364	0.99355847	0.9989417	0.56124973	0.9995473	0.9992623	0.998108	0.023043511	0.99879754
1.0	0.9997116	0.7993231	0.9998447	0.8682549	0.9991679	0.9784636	0.99861693	0.99484116	0.9996	0.99990845
1.0	0.99570847	0.99533916	0.99950373	0.98100233	0.99989116	0.7649295	0.99964845	0.27001682	0.00106145	0.99453074
1.0	0.9931098	0.9609308	0.9997776	0.78405744	0.9973846	0.998632	0.9998037	0.9443523	0.99950016	0.99492645
1.0	0.124844566	0.99878544	0.99982685	0.0063295844	0.9972721	0.9995666	0.9999231	0.5375003	0.9940671	0.9998054
1.0	0.96922374	0.8567252	0.9976561	0.9995647	0.99936956	0.99722785	0.99910235	0.9915004	0.99875236	0.99366945
1.0	0.8168178	0.9961249	0.9970585	0.637977	0.9998123	0.0031327787	0.9977239	0.9997228	0.9949003	0.99959666
1.0	0.9937676	0.9986236	0.9998294	0.99976486	0.9951664	0.9967393	0.99991655	0.99357796	0.9994704	0.999811
1.0	0.99989307	0.347635	0.9992576	0.9934395	0.9861544	0.63631934	0.9796674	0.998777	0.9989662	0.99946755
1.0	0.4866056	0.9998758	0.998638	0.9948478	0.9934309	0.9720285	0.9882492	0.99389887	0.9995016	0.9979061
1.0	0.07812432	0.99725276	0.9778178	0.8737245	0.99848014	0.99923515	0.9987135	0.9992632	0.9980033	0.9999137
1.0	0.9904412	0.9547511	0.00039210793	0.98760045	0.004915931	0.010561376	0.7890311	0.5636226	0.9938565	0.9996221
1.0	0.9770693	0.9995777	0.998061	0.9735754	0.9998785	0.963455	0.99908745	0.995239	0.999003	0.8434456
0.0	0.9837489	0.9547511	0.97196287	0.9888937	0.9093614	0.9452486	0.96702474	0.96489066	0.9938565	0.98033464
0.0	0.9837489	0.9547511	0.97196287	0.9888937	0.9093614	0.9452486	0.96702474	0.96489066	0.9938565	0.98033464
0.0	0.9837489	0.9547511	0.97196287	0.9888937	0.9093614	0.9452486	0.96702474	0.96489066	0.9938565	0.98033464
0.0	0.9837489	0.9547511	0.97196287	0.9888937	0.9093614	0.9452486	0.96702474	0.96489066	0.9938565	0.98033464
0.0	0.9837489	0.9547511	0.97196287	0.9888937	0.9093614	0.9452486	0.96702474	0.96489066	0.9938565	0.98033464
0.0	0.9837489	0.9547511	0.97196287	0.9888937	0.9093614	0.9452486	0.96702474	0.96489066	0.9938565	0.98033464
0.0	0.9391531	0.9511145	0.99422365	0.985338	0.99602497	0.9972421	0.99568367	0.99342245	0.98417217	0.9886502
0.0	0.9837489	0.9547511	0.97196287	0.98889357	0.9093614	0.9452486	0.96702474	0.96489066	0.9938565	0.98033464
0.0	0.81891674	0.8878509	0.5454056	0.92634624	0.4727994	0.43263397	0.68076	0.9626705	0.7669949	0.47106624
0.0	0.81891674	0.8878509	0.5454056	0.92634624	0.4727994	0.43263397	0.68076	0.9626705	0.7669949	0.47106624
0.0	0.81891674	0.8878509	0.5454056	0.92634624	0.4727994	0.43263397	0.68076	0.9626705	0.7669949	0.47106624
0.0	0.81891674	0.8878509	0.5454056	0.92634624	0.4727994	0.43263397	0.68076	0.9626705	0.7669949	0.47106624
0.0	0.9722324	0.9952501	0.9992436	0.9983529	0.99145246	0.9943416	0.99925464	0.99924314	0.99659735	0.99512345
0.0	0.9925378	0.9960628	0.99955755	0.99909353	0.99714166	0.9987581	0.99941313	0.99736744	0.99555725	0.99908173
0.0	0.9898629	0.9952284	0.99951506	0.99864095	0.99547774	0.9978478	0.9991761	0.9950159	0.9928429	0.99846315
0.0	0.9597167	0.92140496	0.99302036	0.9875213	0.9825799	0.99250495	0.997544	0.98948973	0.9900837	0.99225485
0.0	0.9898629	0.9952284	0.99951506	0.99864095	0.99547774	0.9978478	0.9991761	0.9950159	0.9928429	0.99846315
0.0	0.9898629	0.9952284	0.99951506	0.99864095	0.99547774	0.9978478	0.9991761	0.9950159	0.9928429	0.99846315
0.0	0.9597167	0.92140496	0.99302036	0.9875213	0.9825799	0.99250495	0.997544	0.98948973	0.9900837	0.99225485
0.0	0.9994166	0.99883646	0.9998103	0.99962914	0.9994248	0.9997857	0.99928504	0.9993343	0.9993741	0.9995395
0.0	0.9837489	0.9547511	0.97196287	0.9888937	0.9093614	0.9452486	0.96702474	0.96489066	0.9938565	0.98033464
0.0	0.9837489	0.9547511	0.97196287	0.9888937	0.9093614	0.9452486	0.96702474	0.96489066	0.9938565	0.98033464
0.0	0.9994166	0.99883646	0.9998103	0.99962914	0.9994248	0.9997857	0.99928504	0.9993343	0.9993741	0.9995395
0.0	0.9837489	0.9547511	0.97196287	0.9888937	0.9093614	0.9452486	0.96702474	0.96489066	0.9938565	0.98033464
0.0	0.9837489	0.9547511	0.97196287	0.9888937	0.9093614	0.9452486	0.96702474	0.96489066	0.9938565	0.98033464
0.0	0.9898629	0.9952284	0.99951506	0.99864095	0.99547774	0.9978478	0.9991761	0.9950159	0.9928429	0.99846315
0.0	0.9597167	0.92140496	0.99302036	0.9875213	0.9825799	0.99250495	0.997544	0.98948973	0.9900837	0.99225485
0.0	0.9722324	0.9952501	0.9992436	0.9983529	0.99145246	0.9943416	0.99925464	0.99924314	0.99659735	0.99512345
0.0	0.9898629	0.9952284	0.99951506	0.99864095	0.99547774	0.9978478	0.9991761	0.9950159	0.9928429	0.99846315
0.0	0.9837489	0.9547511	0.97196287	0.9888937	0.9093614	0.9452486	0.96702474	0.96489066	0.9938565	0.98033464
0.0	0.9837489	0.9547511	0.97196287	0.9888937	0.9093614	0.9452486	0.96702474	0.96489066	0.9938565	0.98033464
0.0	0.9994166	0.99883646	0.9998103	0.99962914	0.9994248	0.9997857	0.99928504	0.9993343	0.9993741	0.9995395
0.0	0.0002794437	0.00024189819	0.00015749993	0.0002213864	0.00027663962	0.00011567244	0.00017959063	3.9382976e-05	0.00078814203	9.004756e-05
0.0	0.000575382	0.0044216267	0.04104054	0.0062634945	0.0062182127	0.0002890068	0.014319857	0.0012685009	0.9779694	0.24375291
0.0	0.9994166	0.99883646	0.9998103	0.99962914	0.9994248	0.9997857	0.99928504	0.9993343	0.9993741	0.9995395
0.0	0.9837489	0.9547511	0.97196287	0.98889357	0.9093614	0.9452486	0.96702474	0.96489066	0.9938565	0.98033464
0.0	0.9994166	0.99883646	0.9998103	0.99962914	0.9994248	0.9997857	0.99928504	0.9993343	0.9993741	0.9995395
0.0	0.9837489	0.9547511	0.97196287	0.9888937	0.9093614	0.9452486	0.96702474	0.96489066	0.9938565	0.98033464
0.0	0.9837489	0.9547511	0.97196287	0.98889357	0.9093614	0.9452486	0.96702474	0.96489066	0.9938565	0.98033464
0.0	0.9837489	0.9547511	0.97196287	0.9888937	0.9093614	0.9452486	0.96702474	0.96489066	0.9938565	0.98033464
0.0	0.9837489	0.9547511	0.97196287	0.9888937	0.9093614	0.9452486	0.96702474	0.96489066	0.9938565	0.98033464
0.0	0.9994166	0.99883646	0.9998103	0.99962914	0.9994248	0.9997857	0.99928504	0.9993343	0.9993741	0.9995395
0.0	0.9722324	0.9952501	0.9992436	0.9983529	0.99145246	0.9943416	0.99925464	0.99924314	0.99659735	0.99512345
0.0	0.9722324	0.9952501	0.9992436	0.9983529	0.99145246	0.9943416	0.99925464	0.99924314	0.99659735	0.99512345
0.0	0.9898629	0.9952284	0.99951506	0.99864095	0.99547774	0.9978478	0.9991761	0.9950159	0.9928429	0.99846315
0.0	0.9898629	0.9952284	0.99951506	0.99864095	0.99547774	0.9978478	0.9991761	0.9950159	0.9928429	0.99846315
0.0	0.98921716	0.9756344	0.99766064	0.99795616	0.9749033	0.99621636	0.9973303	0.9964568	0.9615817	0.89484906
0.0	0.9911578	0.97337556	0.9972766	0.99778086	0.9720294	0.9963337	0.9970925	0.99611723	0.9522652	0.91534114
0.0	0.9907838	0.9731626	0.99758625	0.9980034	0.9718274	0.99607265	0.9969903	0.9952571	0.96146876	0.9163311
0.0	0.99056774	0.9759772	0.9970831	0.9978071	0.9741424	0.9963619	0.9974548	0.99611604	0.9633897	0.92872983
0.0	0.9861227	0.96867216	0.9966904	0.99720323	0.9604108	0.9944707	0.9964547	0.99446917	0.9424909	0.8834003
0.0	0.9861227	0.96867216	0.9966904	0.99720323	0.9604108	0.9944707	0.9964547	0.99446917	0.9424909	0.8834003
0.0	0.9861227	0.96867216	0.9966904	0.99720323	0.9604109	0.9944707	0.9964547	0.99446917	0.9424909	0.8834003
0.0	0.9861227	0.96867216	0.9966904	0.99720323	0.9604109	0.9944707	0.9964547	0.99446917	0.9424909	0.8834003
0.0	0.9861227	0.96867216	0.9966904	0.99720323	0.9604109	0.9944707	0.9964547	0.99446917	0.9424909	0.8834003
0.0	0.9597167	0.92140496	0.99302036	0.9875213	0.9825799	0.99250495	0.997544	0.98948973	0.9900837	0.99225485
0.0	0.9898629	0.9952284	0.99951506	0.99864095	0.99547774	0.9978478	0.9991761	0.9950159	0.9928429	0.99846315
0.0	0.98634535	0.99810046	0.99954385	0.998993	0.9929276	0.9981567	0.9995136	0.99945587	0.9974025	0.9989911
0.0	0.97304326	0.98322564	0.98685896	0.990585	0.0007618012	0.000424673	0.23818024	0.7836774	0.019491598	0.99919707
0.0	0.99969745	0.9995844	0.9994856	0.9997845	0.99994004	0.999288	0.9991961	0.9998103	0.9998252	0.9999759
0.0	0.99969745	0.9995844	0.9994856	0.9997845	0.99994004	0.999288	0.9991961	0.9998103	0.9998252	0.9999759
0.0	0.9414283	0.57906777	0.9986933	0.99991107	0.9999753	0.97420233	0.999186	0.6374704	0.99992895	0.53420717
0.0	0.9898629	0.9952284	0.99951506	0.99864095	0.99547774	0.9978478	0.9991761	0.9950159	0.9928429	0.99846315
0.0	0.017271785	0.006909271	0.005090254	0.0096309595	0.016991226	0.00023140163	0.006302868	0.0004325818	0.004375815	0.00024783635
0.0	0.9837489	0.9547511	0.97196287	0.98889357	0.9093614	0.9452486	0.96702474	0.96489066	0.9938565	0.98033464
0.0	0.9837489	0.9547511	0.97196287	0.98889357	0.9093614	0.9452486	0.96702474	0.96489066	0.9938565	0.98033464
0.0	0.9994166	0.99883646	0.9998103	0.99962914	0.9994248	0.9997857	0.99928504	0.9993343	0.9993741	0.9995395
0.0	0.9837489	0.9547511	0.97196287	0.9888937	0.9093614	0.9452486	0.96702474	0.96489066	0.9938565	0.98033464
0.0	0.9996486	0.99965966	0.9998349	0.9995659	0.9997174	0.9998186	0.99991405	0.99983776	0.9996861	0.9999229
0.0	0.0015078908	0.006962892	0.0001714739	0.009138953	0.15152694	0.022918876	0.0027886054	0.00011447704	0.05179568	0.005011459
0.0	0.949096	0.9614249	0.9869827	0.99260086	0.98568416	0.93328464	0.98406976	0.9914784	0.93562186	0.97963434
0.0	0.9994166	0.99883646	0.9998103	0.99962914	0.9994248	0.9997857	0.99928504	0.9993343	0.9993741	0.9995395
0.0	0.9837489	0.9547511	0.97196287	0.9888937	0.9093614	0.9452486	0.96702474	0.96489066	0.9938565	0.98033464
0.0	0.9837489	0.9547511	0.97196287	0.9888937	0.9093614	0.9452486	0.96702474	0.96489066	0.9938565	0.98033464
0.0	0.9837489	0.9547511	0.97196287	0.98889357	0.9093614	0.9452486	0.96702474	0.96489066	0.9938565	0.98033464
0.0	0.9837489	0.9547511	0.97196287	0.9888937	0.9093614	0.9452486	0.96702474	0.96489066	0.9938565	0.98033464
0.0	0.9837489	0.9547511	0.97196287	0.9888937	0.9093614	0.9452486	0.96702474	0.96489066	0.9938565	0.98033464
0.0	0.9994166	0.99883646	0.9998103	0.99962914	0.9994248	0.9997857	0.99928504	0.9993343	0.9993741	0.9995395
0.0	0.080202736	0.010564002	0.00079544034	0.003156733	0.7052331	0.00017349716	0.000543501	0.0031217234	0.0074018682	0.073438585
0.0	0.99828905	0.9964534	0.9994197	0.9996094	0.9982735	0.9992601	0.9990575	0.9996309	0.9951037	0.9972006
0.0	0.98576164	0.9929588	0.99880755	0.99716574	0.99473226	0.997165	0.99814236	0.9942965	0.9935416	0.99738985
0.0	0.996414	0.99876785	0.998801	0.9989002	0.99681133	0.9990447	0.99949133	0.99846244	0.9963247	0.99878293
0.0	0.9837489	0.9547511	0.97196287	0.9888937	0.9093614	0.9452486	0.96702474	0.96489066	0.9938565	0.98033464
0.0	0.9722324	0.9952501	0.9992436	0.9983529	0.99145246	0.9943416	0.99925464	0.99924314	0.99659735	0.99512345
0.0	0.9898629	0.9952284	0.99951506	0.99864095	0.99547774	0.9978478	0.9991761	0.9950159	0.9928429	0.99846315
0.0	0.9597167	0.92140496	0.99302036	0.9875213	0.9825799	0.99250495	0.997544	0.98948973	0.9900837	0.99225485
0.0	0.9898629	0.9952284	0.99951506	0.99864095	0.99547774	0.9978478	0.9991761	0.9950159	0.9928429	0.99846315
0.0	0.98576164	0.9929588	0.99880755	0.99716574	0.99473226	0.997165	0.99814236	0.9942965	0.9935416	0.99738985
0.0	0.9898629	0.9952284	0.99951506	0.99864095	0.99547774	0.9978478	0.9991761	0.9950159	0.9928429	0.99846315
0.0	0.99666107	0.9975158	0.99969435	0.99928457	0.99818146	0.99908936	0.99953973	0.9984952	0.99733305	0.99939704
0.0	0.9837489	0.9547511	0.97196287	0.9888937	0.9093614	0.9452486	0.96702474	0.96489066	0.9938565	0.98033464
0.0	0.9837489	0.9547511	0.97196287	0.9888937	0.9093614	0.9452486	0.96702474	0.96489066	0.9938565	0.98033464
0.0	0.9837489	0.9547511	0.97196287	0.9888937	0.9093614	0.9452486	0.96702474	0.96489066	0.9938565	0.98033464
0.0	0.0024886122	0.0019007825	0.0014251677	0.0043889224	0.00074001955	0.026844662	0.0023166565	0.00015000808	0.0007674467	0.00316597
0.0	0.0024886122	0.0019007825	0.0014251677	0.0043889224	0.00074001955	0.026844662	0.0023166565	0.00015000808	0.0007674467	0.00316597
0.0	0.9837489	0.9547511	0.97196287	0.98889357	0.9093614	0.9452486	0.96702474	0.96489066	0.9938565	0.98033464
0.0	0.9837489	0.9547511	0.97196287	0.98889357	0.9093614	0.9452486	0.96702474	0.96489066	0.9938565	0.98033464
0.0	0.9837489	0.9547511	0.97196287	0.9888937	0.9093614	0.9452486	0.96702474	0.96489066	0.9938565	0.98033464
0.0	0.9722324	0.9952501	0.9992436	0.9983529	0.99145246	0.9943416	0.99925464	0.99924314	0.99659735	0.99512345
0.0	0.9722324	0.9952501	0.9992436	0.9983529	0.99145246	0.9943416	0.99925464	0.99924314	0.99659735	0.99512345
0.0	0.9898629	0.9952284	0.99951506	0.99864095	0.99547774	0.9978478	0.9991761	0.9950159	0.9928429	0.99846315
0.0	0.9898629	0.9952284	0.99951506	0.99864095	0.99547774	0.9978478	0.9991761	0.9950159	0.9928429	0.99846315
0.0	0.9837489	0.9547511	0.97196287	0.9888937	0.9093614	0.9452486	0.96702474	0.96489066	0.9938565	0.98033464
0.0	0.9597167	0.92140496	0.99302036	0.9875213	0.9825799	0.99250495	0.997544	0.98948973	0.9900837	0.99225485
0.0	0.9597167	0.92140496	0.99302036	0.9875213	0.9825799	0.99250495	0.997544	0.98948973	0.9900837	0.99225485
0.0	0.9898629	0.9952284	0.99951506	0.99864095	0.99547774	0.9978478	0.9991761	0.9950159	0.9928429	0.99846315
0.0	0.9898629	0.9952284	0.99951506	0.99864095	0.99547774	0.9978478	0.9991761	0.9950159	0.9928429	0.99846315
0.0	0.9837489	0.9547511	0.97196287	0.98889357	0.9093614	0.9452486	0.96702474	0.96489066	0.9938565	0.98033464
0.0	0.9837489	0.9547511	0.97196287	0.98889357	0.9093614	0.9452486	0.96702474	0.96489066	0.9938565	0.98033464
0.0	0.9837489	0.9547511	0.97196287	0.9888937	0.9093614	0.9452486	0.96702474	0.96489066	0.9938565	0.98033464
0.0	0.9837489	0.9547511	0.97196287	0.9888937	0.9093614	0.9452486	0.96702474	0.96489066	0.9938565	0.98033464
0.0	0.9994166	0.99883646	0.9998103	0.99962914	0.9994248	0.9997857	0.99928504	0.9993343	0.9993741	0.9995395
0.0	0.9837489	0.9547511	0.97196287	0.98889357	0.9093614	0.9452486	0.96702474	0.96489066	0.9938565	0.98033464
0.0	0.9837489	0.9547511	0.97196287	0.9888937	0.9093614	0.9452486	0.96702474	0.96489066	0.9938565	0.98033464
0.0	0.9994166	0.99883646	0.9998103	0.99962914	0.9994248	0.9997857	0.99928504	0.9993343	0.9993741	0.9995395
0.0	0.9837489	0.9547511	0.97196287	0.9888937	0.9093614	0.9452486	0.96702474	0.96489066	0.9938565	0.98033464
0.0	0.9837489	0.9547511	0.97196287	0.98889357	0.9093614	0.9452486	0.96702474	0.96489066	0.9938565	0.98033464
0.0	0.99958485	0.9991221	0.9998653	0.99973565	0.9995679	0.9998729	0.99940777	0.9996045	0.99947196	0.99957556
0.0	0.9837489	0.9547511	0.97196287	0.98889357	0.9093614	0.9452486	0.96702474	0.96489066	0.9938565	0.98033464
0.0	0.9837489	0.9547511	0.97196287	0.9888937	0.9093614	0.9452486	0.96702474	0.96489066	0.9938565	0.98033464
0.0	0.9837489	0.9547511	0.97196287	0.9888937	0.9093614	0.9452486	0.96702474	0.96489066	0.9938565	0.98033464
0.0	0.9994166	0.99883646	0.9998103	0.99962914	0.9994248	0.9997857	0.99928504	0.9993343	0.9993741	0.9995395
0.0	0.9994166	0.99883646	0.9998103	0.99962914	0.9994248	0.9997857	0.99928504	0.9993343	0.9993741	0.9995395
0.0	0.9837489	0.9547511	0.97196287	0.9888937	0.9093614	0.9452486	0.96702474	0.96489066	0.9938565	0.98033464
0.0	0.98576164	0.9929588	0.99880755	0.99716574	0.99473226	0.997165	0.99814236	0.9942965	0.9935416	0.99738985
0.0	0.03964661	0.024177318	0.047154788	0.00088032434	0.00013500809	0.0057053827	0.008501531	4.8851027e-05	0.07266228	0.0005863841
0.0	0.9722324	0.9952501	0.9992436	0.9983529	0.99145246	0.9943416	0.99925464	0.99924314	0.99659735	0.99512345
0.0	0.9898629	0.9952284	0.99951506	0.99864095	0.99547774	0.9978478	0.9991761	0.9950159	0.9928429	0.99846315
0.0	0.9597167	0.92140496	0.99302036	0.9875213	0.9825799	0.99250495	0.997544	0.98948973	0.9900837	0.99225485
0.0	0.9898629	0.9952284	0.99951506	0.99864095	0.99547774	0.9978478	0.9991761	0.9950159	0.9928429	0.99846315
0.0	0.99828905	0.9964534	0.9994197	0.9996094	0.9982735	0.9992601	0.9990575	0.9996309	0.9951037	0.9972006
0.0	0.9722324	0.9952501	0.9992436	0.9983529	0.99145246	0.9943416	0.99925464	0.99924314	0.99659735	0.99512345
0.0	0.9722324	0.9952501	0.9992436	0.9983529	0.99145246	0.9943416	0.99925464	0.99924314	0.99659735	0.99512345
0.0	0.9898629	0.9952284	0.99951506	0.99864095	0.99547774	0.9978478	0.9991761	0.9950159	0.9928429	0.99846315
0.0	0.9898629	0.9952284	0.99951506	0.99864095	0.99547774	0.9978478	0.9991761	0.9950159	0.9928429	0.99846315
0.0	0.9898629	0.9952284	0.99951506	0.99864095	0.99547774	0.9978478	0.9991761	0.9950159	0.9928429	0.99846315
0.0	0.9898629	0.9952284	0.99951506	0.99864095	0.99547774	0.9978478	0.9991761	0.9950159	0.9928429	0.99846315
0.0	0.9994166	0.99883646	0.9998103	0.99962914	0.9994248	0.9997857	0.99928504	0.9993343	0.9993741	0.9995395
0.0	0.9994166	0.99883646	0.9998103	0.99962914	0.9994248	0.9997857	0.99928504	0.9993343	0.9993741	0.9995395
0.0	0.9722324	0.9952501	0.9992436	0.9983529	0.99145246	0.9943416	0.99925464	0.99924314	0.99659735	0.99512345
0.0	0.9898629	0.9952284	0.99951506	0.99864095	0.99547774	0.9978478	0.9991761	0.9950159	0.9928429	0.99846315
0.0	0.9898629	0.9952284	0.99951506	0.99864095	0.99547774	0.9978478	0.9991761	0.9950159	0.9928429	0.99846315
0.0	0.9994166	0.99883646	0.9998103	0.99962914	0.9994248	0.9997857	0.99928504	0.9993343	0.9993741	0.9995395
0.0	0.9837489	0.9547511	0.97196287	0.98889357	0.9093614	0.9452486	0.96702474	0.96489066	0.9938565	0.98033464
0.0	0.9837489	0.9547511	0.97196287	0.9888937	0.9093614	0.9452486	0.96702474	0.96489066	0.9938565	0.98033464
0.0	0.9837489	0.9547511	0.97196287	0.9888937	0.9093614	0.9452486	0.96702474	0.96489066	0.9938565	0.98033464
0.0	0.9837489	0.9547511	0.97196287	0.9888937	0.9093614	0.9452486	0.96702474	0.96489066	0.9938565	0.98033464
0.0	0.9837489	0.9547511	0.97196287	0.9888937	0.9093614	0.9452486	0.96702474	0.96489066	0.9938565	0.98033464
0.0	0.9837489	0.9547511	0.97196287	0.9888937	0.9093614	0.9452486	0.96702474	0.96489066	0.9938565	0.98033464
0.0	0.0022639073	0.009740156	0.018349223	0.0020730067	0.004583522	0.000803144	0.0059512104	0.0018990755	0.013429954	0.0016412414
0.0	0.0022639073	0.009740156	0.018349223	0.0020730067	0.004583522	0.000803144	0.0059512104	0.0018990755	0.013429954	0.0016412414
0.0	0.0022639085	0.009740156	0.018349227	0.0020730067	0.004583522	0.000803144	0.0059512104	0.0018990755	0.013429954	0.0016412422
0.0	0.0022639094	0.009740156	0.018349227	0.0020730067	0.004583527	0.000803144	0.0059512104	0.0018990755	0.013429961	0.0016412414
0.0	0.0022639073	0.009740156	0.018349223	0.0020730067	0.004583522	0.000803144	0.0059512104	0.0018990755	0.013429954	0.0016412422
0.0	0.0022639085	0.009740156	0.018349223	0.0020730067	0.004583522	0.000803144	0.0059512104	0.0018990755	0.013429954	0.001641243
0.0	0.0022639073	0.009740156	0.018349223	0.0020730067	0.004583522	0.000803144	0.0059512104	0.0018990755	0.013429954	0.0016412422
0.0	0.0022639085	0.009740156	0.018349227	0.0020730067	0.004583527	0.00080314366	0.0059512104	0.0018990763	0.013429961	0.0016412414
0.0	0.0022639073	0.009740156	0.018349223	0.0020730067	0.004583522	0.000803144	0.0059512104	0.0018990755	0.013429954	0.001641243
0.0	0.0022639073	0.009740156	0.018349223	0.0020730067	0.004583522	0.000803144	0.0059512127	0.0018990755	0.013429954	0.0016412414
0.0	0.0022639073	0.009740156	0.018349223	0.0020730067	0.004583522	0.000803144	0.0059512127	0.0018990755	0.013429954	0.0016412422
0.0	0.0022639094	0.009740156	0.018349227	0.0020730067	0.004583527	0.000803144	0.0059512104	0.0018990745	0.013429961	0.0016412414
0.0	0.0022639073	0.009740156	0.018349223	0.0020730067	0.004583522	0.000803144	0.0059512104	0.0018990755	0.013429954	0.0016412414
0.0	0.9837489	0.9547511	0.97196287	0.9888937	0.9093614	0.9452486	0.96702474	0.96489066	0.9938565	0.98033464
0.0	0.9837489	0.9547511	0.97196287	0.9888937	0.9093614	0.9452486	0.96702474	0.96489066	0.9938565	0.98033464
0.0	0.9837489	0.9547511	0.97196287	0.98889357	0.9093614	0.9452486	0.96702474	0.96489066	0.9938565	0.98033464
0.0	0.9837489	0.9547511	0.97196287	0.9888937	0.9093614	0.9452486	0.96702474	0.96489066	0.9938565	0.98033464
0.0	0.9837489	0.9547511	0.97196287	0.9888937	0.9093614	0.9452486	0.96702474	0.96489066	0.9938565	0.98033464
0.0	0.9837489	0.9547511	0.97196287	0.98889357	0.9093614	0.9452486	0.96702474	0.96489066	0.9938565	0.98033464
0.0	0.9837489	0.9547511	0.97196287	0.9888937	0.9093614	0.9452486	0.96702474	0.96489066	0.9938565	0.98033464
0.0	0.9837489	0.9547511	0.97196287	0.9888937	0.9093614	0.9452486	0.96702474	0.96489066	0.9938565	0.98033464
0.0	0.9837489	0.9547511	0.97196287	0.9888937	0.9093614	0.9452486	0.96702474	0.96489066	0.9938565	0.98033464
0.0	0.9994166	0.99883646	0.9998103	0.99962914	0.9994248	0.9997857	0.99928504	0.9993343	0.9993741	0.9995395
0.0	0.9837489	0.9547511	0.97196287	0.98889357	0.9093614	0.9452486	0.96702474	0.96489066	0.9938565	0.98033464
0.0	0.9837489	0.9547511	0.97196287	0.9888937	0.9093614	0.9452486	0.96702474	0.96489066	0.9938565	0.98033464
0.0	0.9837489	0.9547511	0.97196287	0.9888937	0.9093614	0.9452486	0.96702474	0.96489066	0.9938565	0.98033464
0.0	0.996414	0.99876785	0.998801	0.9989002	0.99681133	0.9990447	0.99949133	0.99846244	0.9963247	0.99878293
0.0	0.99613106	0.99830025	0.99973303	0.99949384	0.9985794	0.999303	0.9996314	0.9988825	0.99683183	0.9995135
0.0	0.9898629	0.9952284	0.99951506	0.99864095	0.99547774	0.9978478	0.9991761	0.9950159	0.9928429	0.99846315
0.0	0.9837489	0.9547511	0.97196287	0.98889357	0.9093614	0.9452486	0.96702474	0.96489066	0.9938565	0.98033464
0.0	0.98576164	0.9929588	0.99880755	0.99716574	0.99473226	0.997165	0.99814236	0.9942965	0.9935416	0.99738985
0.0	0.82590824	0.95512056	0.36247554	0.581193	0.46213797	0.10151551	0.76403445	0.72751904	0.5370762	0.3536556
0.0	0.9979096	0.99795353	0.9989091	0.9995702	0.9975713	0.99929714	0.99937207	0.9986958	0.9973152	0.99833196
0.0	0.9837489	0.9547511	0.97196287	0.9888937	0.9093614	0.9452486	0.96702474	0.96489066	0.9938565	0.98033464
0.0	0.9837489	0.9547511	0.97196287	0.98889357	0.9093614	0.9452486	0.96702474	0.96489066	0.9938565	0.98033464
0.0	0.9837489	0.9547511	0.97196287	0.98889357	0.9093614	0.9452486	0.96702474	0.96489066	0.9938565	0.98033464
0.0	0.9837489	0.9547511	0.97196287	0.98889357	0.9093614	0.9452486	0.96702474	0.96489066	0.9938565	0.98033464
0.0	0.9837489	0.9547511	0.97196287	0.98889357	0.9093614	0.9452486	0.96702474	0.96489066	0.9938565	0.98033464
0.0	0.99814415	0.99843925	0.9998005	0.999438	0.99930954	0.9991591	0.9995511	0.99840957	0.9992768	0.9991516
0.0	0.9994166	0.99883646	0.9998103	0.99962914	0.9994248	0.9997857	0.99928504	0.9993343	0.9993741	0.9995395
0.0	0.9837489	0.9547511	0.97196287	0.9888937	0.9093614	0.9452486	0.96702474	0.96489066	0.9938565	0.98033464
0.0	0.996414	0.99876785	0.998801	0.9989002	0.99681133	0.9990447	0.99949133	0.99846244	0.9963247	0.99878293
0.0	0.996414	0.99876785	0.998801	0.9989002	0.99681133	0.9990447	0.99949133	0.99846244	0.9963247	0.99878293
0.0	0.996414	0.99876785	0.998801	0.9989002	0.99681133	0.9990447	0.99949133	0.99846244	0.9963247	0.99878293
0.0	0.996414	0.99876785	0.998801	0.9989002	0.99681133	0.9990447	0.99949133	0.99846244	0.9963247	0.99878293
0.0	0.996414	0.99876785	0.998801	0.9989002	0.99681133	0.9990447	0.99949133	0.99846244	0.9963247	0.99878293
0.0	0.00017210454	0.00479216	0.0007855241	0.004487049	0.03869296	0.30701452	0.0058030738	0.01607138	0.71214986	0.06438718
0.0	8.689383e-05	0.01422312	7.983592e-05	0.008840701	0.22750993	0.00016870824	0.010639156	0.0022356862	0.36443084	0.0048993295
0.0	0.9837489	0.9547511	0.97196287	0.9888937	0.9093614	0.9452486	0.96702474	0.96489066	0.9938565	0.98033464
0.0	0.00021698221	0.8589323	4.6816913e-05	0.01365119	6.484327e-05	0.010342629	0.29819584	0.0017136844	0.000549348	0.006272274
0.0	0.00021698221	0.8589323	4.6816913e-05	0.01365119	6.484327e-05	0.010342629	0.29819584	0.0017136844	0.000549348	0.006272274
0.0	0.0041373796	0.66387975	0.0019174425	0.069571696	0.3541251	0.85025936	0.026337195	0.93298995	0.5599305	0.74526876
0.0	0.9837489	0.9547511	0.97196287	0.9888937	0.9093614	0.9452486	0.96702474	0.96489066	0.9938565	0.98033464
0.0	0.005492118	0.028961573	0.183578	0.18498273	0.06557826	0.0015283565	0.06851395	0.19958721	0.5298755	0.0098418975
0.0	0.99630094	0.9971341	0.99972683	0.99947137	0.99620277	0.99890864	0.9993112	0.9989773	0.9975496	0.99900585
0.0	0.9837489	0.9547511	0.97196287	0.9888937	0.9093614	0.9452486	0.96702474	0.96489066	0.9938565	0.98033464
0.0	0.9918983	0.996865	0.999613	0.9988921	0.9965571	0.998125	0.99929297	0.9956072	0.99459004	0.9987656
0.0	0.9837489	0.9547511	0.97196287	0.9888937	0.9093614	0.9452486	0.96702474	0.96489066	0.9938565	0.98033464
0.0	0.9837489	0.9547511	0.97196287	0.9888937	0.9093614	0.9452486	0.96702474	0.96489066	0.9938565	0.98033464
0.0	0.9837489	0.9547511	0.97196287	0.9888937	0.9093614	0.9452486	0.96702474	0.96489066	0.9938565	0.98033464
0.0	0.9837489	0.9547511	0.97196287	0.9888937	0.9093614	0.9452486	0.96702474	0.96489066	0.9938565	0.98033464
0.0	0.9837489	0.9547511	0.97196287	0.9888937	0.9093614	0.9452486	0.96702474	0.96489066	0.9938565	0.98033464
0.0	0.9837489	0.9547511	0.97196287	0.98889357	0.9093614	0.9452486	0.96702474	0.96489066	0.9938565	0.98033464
0.0	0.9837489	0.9547511	0.97196287	0.98889357	0.9093614	0.9452486	0.96702474	0.96489066	0.9938565	0.98033464
0.0	0.9962703	0.99724174	0.9997812	0.9994716	0.99550337	0.99783665	0.99929655	0.9989221	0.9976459	0.9991239
0.0	0.9837489	0.9547511	0.97196287	0.9888937	0.9093614	0.9452486	0.96702474	0.96489066	0.9938565	0.98033464
0.0	0.9837489	0.9547511	0.97196287	0.9888937	0.9093614	0.9452486	0.96702474	0.96489066	0.9938565	0.98033464
0.0	0.9837489	0.9547511	0.97196287	0.9888937	0.9093614	0.9452486	0.96702474	0.96489066	0.9938565	0.98033464
0.0	0.9837489	0.9547511	0.97196287	0.9888937	0.9093614	0.9452486	0.96702474	0.96489066	0.9938565	0.98033464
0.0	0.9837489	0.9547511	0.97196287	0.9888937	0.9093614	0.9452486	0.96702474	0.96489066	0.9938565	0.98033464
0.0	0.99814415	0.99843925	0.9998005	0.999438	0.99930954	0.9991591	0.9995511	0.99840957	0.9992768	0.9991516
0.0	0.9837489	0.9547511	0.97196287	0.9888937	0.9093614	0.9452486	0.96702474	0.96489066	0.9938565	0.98033464
0.0	0.9837489	0.9547511	0.97196287	0.9888937	0.9093614	0.9452486	0.96702474	0.96489066	0.9938565	0.98033464
0.0	0.9837489	0.9547511	0.97196287	0.9888937	0.9093614	0.9452486	0.96702474	0.96489066	0.9938565	0.98033464
0.0	0.9837489	0.9547511	0.97196287	0.9888937	0.9093614	0.9452486	0.96702474	0.96489066	0.9938565	0.98033464
0.0	0.9837489	0.9547511	0.97196287	0.98889357	0.9093614	0.9452486	0.96702474	0.96489066	0.9938565	0.98033464
0.0	0.9837489	0.9547511	0.97196287	0.98889357	0.9093614	0.9452486	0.96702474	0.96489066	0.9938565	0.98033464
0.0	0.9924912	0.9958721	0.99914336	0.998292	0.99688953	0.9983878	0.99873155	0.9973013	0.9950045	0.99848914
0.0	0.9908568	0.9988681	0.9996414	0.99920744	0.99773043	0.998425	0.9997075	0.9995447	0.99819773	0.9992913
0.0	0.47111598	0.59528273	0.8048647	0.15062946	0.6033119	0.6910637	0.91039914	0.96368545	0.8652046	0.13034043
0.0	0.32440433	0.891851	0.75344336	0.9935095	0.9590799	0.93413365	0.98858345	0.99927527	0.9798442	0.13726377
0.0	0.82984436	0.054601565	0.8577342	0.16945532	0.74786264	0.03179248	0.5196515	0.9458763	0.93025756	0.96253145
0.0	0.121436976	0.119475946	0.59283346	0.13087873	0.7589209	0.6270087	0.9760776	0.45075712	0.6945137	0.7350314
0.0	0.19570032	0.8941205	0.66757536	0.108080216	0.63326424	0.1635826	0.9594654	0.98075336	0.8455925	0.4709962
0.0	0.4598785	0.8423997	0.84843236	0.9489044	0.694906	0.9963665	0.87285584	0.9952271	0.83940357	0.47006717
0.0	0.35365668	0.031637564	0.53163165	0.14139165	0.50582045	0.058488116	0.56405723	0.9278404	0.7342552	0.12357347
0.0	0.36015964	0.32776117	0.27839643	0.28980306	0.9613053	0.7835087	0.8313291	0.95063245	0.84276515	0.17273515
0.0	0.040812448	0.8551615	0.0031470128	0.9888937	0.78210974	0.421539	0.19446418	0.5540735	0.0005520341	0.059591915
0.0	0.99987113	0.9998796	0.9999367	0.999889	0.9998914	0.99996984	0.9999479	0.999912	0.99961984	0.999925
0.0	0.00021245968	0.013867157	0.0037303574	0.0019042242	0.0022824828	0.0001414634	0.004541205	0.0005086484	0.0013323925	0.0020171653
0.0	0.000665755	0.031129561	0.014528709	0.0015556945	0.053913403	0.0003387893	0.06132121	0.0018298789	0.017385103	0.00047656245
0.0	0.048750706	0.07939012	0.0052677537	0.6581245	0.02522584	0.08200755	0.48008093	0.0004041086	0.0016427742	0.42906886
0.0	0.008084464	0.11835367	0.9556964	0.40738449	0.028700504	0.00057631865	0.7413357	0.3242506	0.031347502	0.99312407
0.0	0.8727162	0.9236378	0.985025	0.9422171	0.47047865	0.80762875	0.880384	0.5288263	0.39833668	0.9651513
0.0	0.99648017	0.9977829	0.99912363	0.99895847	0.9976	0.99917126	0.99912244	0.9985158	0.9975374	0.9993293
0.0	0.9970925	0.99836344	0.9996246	0.99947363	0.99792504	0.99931157	0.99959093	0.9984646	0.9976357	0.99955803
0.0	0.9893839	0.9930779	0.9985122	0.9856463	0.98689437	0.9983308	0.98396415	0.98678863	0.9941048	0.9834871
0.0	0.9837489	0.9547511	0.97196287	0.9888937	0.9093614	0.9452486	0.96702474	0.96489066	0.9938565	0.98033464
0.0	0.9983303	0.9977344	0.99953306	0.9995784	0.9989818	0.9992762	0.9994349	0.9986345	0.99811673	0.9995478
0.0	0.99279964	0.9941995	0.999617	0.9991929	0.99212307	0.99701476	0.9990126	0.99789774	0.9955505	0.9984993
0.0	0.9837489	0.9547511	0.97196287	0.9888937	0.9093614	0.9452486	0.96702474	0.96489066	0.9938565	0.98033464
0.0	0.9781845	0.9967135	0.99928015	0.99844754	0.9938024	0.9962368	0.9994623	0.9992354	0.9972692	0.9969976
0.0	0.96510106	0.9726835	0.8743306	0.53464276	0.99320674	0.992919	0.86780345	0.99993336	0.9458462	0.3057581
0.0	0.4792994	0.8230799	0.03693823	0.9448193	0.04238801	0.38459212	0.5289883	0.021780983	0.34384438	0.00036368056
0.0	0.4792994	0.8230799	0.03693823	0.9448193	0.04238801	0.38459212	0.5289883	0.021780983	0.34384438	0.00036368056
0.0	0.99651116	0.99583155	0.99984	0.99922264	0.9993255	0.99940884	0.99977225	0.9994148	0.9982855	0.99975175
0.0	0.99852496	0.99893624	0.9998858	0.99944216	0.99965465	0.99986756	0.9998764	0.9996088	0.99902415	0.9998522
0.0	0.99472886	0.9969042	0.99928707	0.9983652	0.9979054	0.99873203	0.9989519	0.99743634	0.9954566	0.9984925
0.0	0.0049000992	0.012204447	0.003794881	0.0057454286	0.014185296	0.0031327787	0.019829286	0.0036581988	0.0072999718	0.0074182823
0.0	0.98798114	0.9940042	0.9988643	0.9976578	0.9956975	0.9974369	0.99834144	0.9955705	0.994686	0.9977233
0.0	0.0049000992	0.012204447	0.003794881	0.0057454286	0.014185296	0.0031327787	0.019829286	0.0036581967	0.0072999718	0.0074182823
0.0	0.98798114	0.9940042	0.9988643	0.9976578	0.9956975	0.9974369	0.99834144	0.9955705	0.994686	0.9977233
0.0	0.9837489	0.9547511	0.97196287	0.9888937	0.9093614	0.9452486	0.96702474	0.96489066	0.9938565	0.98033464
0.0	0.9837489	0.9547511	0.97196287	0.98889357	0.9093614	0.9452486	0.96702474	0.96489066	0.9938565	0.98033464
0.0	0.9837489	0.9547511	0.97196287	0.9888937	0.9093614	0.9452486	0.96702474	0.96489066	0.9938565	0.98033464
0.0	0.9994166	0.99883646	0.9998103	0.99962914	0.9994248	0.9997857	0.99928504	0.9993343	0.9993741	0.9995395
0.0	0.9837489	0.9547511	0.97196287	0.98889357	0.9093614	0.9452486	0.96702474	0.96489066	0.9938565	0.98033464
0.0	0.996414	0.99876785	0.998801	0.9989002	0.99681133	0.9990447	0.99949133	0.99846244	0.9963247	0.99878293
0.0	0.9837489	0.9547511	0.97196287	0.9888937	0.9093614	0.9452486	0.96702474	0.96489066	0.9938565	0.98033464
0.0	0.9994166	0.99883646	0.9998103	0.99962914	0.9994248	0.9997857	0.99928504	0.9993343	0.9993741	0.9995395
0.0	0.9837489	0.9547511	0.97196287	0.9888937	0.9093614	0.9452486	0.96702474	0.96489066	0.9938565	0.98033464
0.0	0.0002794437	0.00024189819	0.00015749993	0.0002213864	0.00027663962	0.00011567234	0.00017959063	3.9383012e-05	0.00078814203	9.004756e-05
0.0	0.9837489	0.9547511	0.97196287	0.98889357	0.9093614	0.9452486	0.96702474	0.96489066	0.9938565	0.98033464
0.0	0.9837489	0.9547511	0.97196287	0.9888937	0.9093614	0.9452486	0.96702474	0.96489066	0.9938565	0.98033464
0.0	0.9994166	0.99883646	0.9998103	0.99962914	0.9994248	0.9997857	0.99928504	0.9993343	0.9993741	0.9995395
0.0	0.9837489	0.9547511	0.97196287	0.98889357	0.9093614	0.9452486	0.96702474	0.96489066	0.9938565	0.98033464
0.0	0.9985631	0.9990578	0.99983346	0.99933904	0.99957436	0.9997762	0.9997478	0.99943453	0.99759394	0.99961495
0.0	0.9994166	0.99883646	0.9998103	0.99962914	0.9994248	0.9997857	0.99928504	0.9993343	0.9993741	0.9995395
0.0	0.9837489	0.9547511	0.97196287	0.9888937	0.9093614	0.9452486	0.96702474	0.96489066	0.9938565	0.98033464
0.0	0.0002794437	0.00024189819	0.00015749993	0.0002213864	0.00027663962	0.00011567244	0.00017959063	3.9382976e-05	0.00078814203	9.004756e-05
0.0	0.9930554	0.99722135	0.99940884	0.9987895	0.9965664	0.9983057	0.99882036	0.997017	0.9958146	0.9991891
0.0	0.0049000992	0.012204447	0.003794881	0.0057454286	0.014185283	0.0031327787	0.019829286	0.0036581988	0.0072999718	0.0074182823
0.0	0.11027708	0.14609131	0.09623474	0.53646976	0.015603119	0.00430486	0.058159757	0.060124096	0.9923705	0.7829148
0.0	0.000522607	0.17881458	0.1567811	0.009778321	0.123747714	0.6599641	0.9004914	0.0032336584	0.108725466	0.043609545
0.0	0.9930634	0.9982932	0.99955684	0.99923754	0.9955955	0.9989158	0.9995925	0.9996247	0.9979779	0.99911827
0.0	0.9837489	0.9547511	0.97196287	0.9888937	0.9093614	0.9452486	0.96702474	0.96489066	0.9938565	0.98033464
0.0	0.9837489	0.9547511	0.97196287	0.9888937	0.9093614	0.9452486	0.96702474	0.96489066	0.9938565	0.98033464
0.0	0.9837489	0.9547511	0.97196287	0.9888937	0.9093614	0.9452486	0.96702474	0.96489066	0.9938565	0.98033464
0.0	0.9837489	0.9547511	0.97196287	0.9888937	0.9093614	0.9452486	0.96702474	0.96489066	0.9938565	0.98033464
0.0	0.9837489	0.9547511	0.97196287	0.98889357	0.9093614	0.9452486	0.96702474	0.96489066	0.9938565	0.98033464
0.0	0.9837489	0.9547511	0.97196287	0.9888937	0.9093614	0.9452486	0.96702474	0.96489066	0.9938565	0.98033464
0.0	0.9837489	0.9547511	0.97196287	0.9888937	0.9093614	0.9452486	0.96702474	0.96489066	0.9938565	0.98033464
0.0	0.99472886	0.9969042	0.99928707	0.9983652	0.9979054	0.99873203	0.9989519	0.99743634	0.9954566	0.9984925
0.0	0.9837489	0.9547511	0.97196287	0.9888937	0.9093614	0.9452486	0.96702474	0.96489066	0.9938565	0.98033464
0.0	0.9837489	0.9547511	0.97196287	0.98889357	0.9093614	0.9452486	0.96702474	0.96489066	0.9938565	0.98033464
0.0	0.9837489	0.9547511	0.97196287	0.98889357	0.9093614	0.9452486	0.96702474	0.96489066	0.9938565	0.98033464
0.0	0.9837489	0.9547511	0.97196287	0.98889357	0.9093614	0.9452486	0.96702474	0.96489066	0.9938565	0.98033464
0.0	0.9837489	0.9547511	0.97196287	0.98889357	0.9093614	0.9452486	0.96702474	0.96489066	0.9938565	0.98033464
0.0	0.9889981	0.9959644	0.9992149	0.99331045	0.99356866	0.99614394	0.99905163	0.99288285	0.99338394	0.9980751
0.0	0.9880973	0.99509084	0.9991667	0.9977736	0.9950788	0.99804425	0.9984646	0.99617636	0.9942092	0.9983595
0.0	0.0049000992	0.012204447	0.003794881	0.0057454286	0.014185296	0.0031327787	0.019829286	0.0036581988	0.0072999718	0.0074182823
0.0	0.0049000992	0.012204447	0.003794881	0.0057454286	0.014185296	0.0031327787	0.019829286	0.0036581988	0.0072999718	0.0074182823
0.0	0.0049000992	0.012204447	0.003794881	0.0057454286	0.014185283	0.0031327787	0.019829286	0.0036581967	0.0072999685	0.0074182823
0.0	0.0049000992	0.012204447	0.0037948792	0.0057454286	0.014185296	0.0031327787	0.019829286	0.0036581988	0.0072999685	0.0074182823
0.0	0.00046397236	0.022129204	0.0120095005	0.00096934324	0.029064555	0.00024943816	0.04176111	0.0014033627	0.0049582515	0.00037542303
0.0	0.9837489	0.9547511	0.97196287	0.9888937	0.9093614	0.9452486	0.96702474	0.96489066	0.9938565	0.98033464
0.0	0.0054932977	0.012204447	0.003980364	0.0061610453	0.015076153	0.0037425875	0.022752518	0.0038968914	0.0072999685	0.008112729
0.0	0.9722324	0.9952501	0.9992436	0.9983529	0.99145246	0.9943416	0.99925464	0.99924314	0.99659735	0.99512345
0.0	0.9837489	0.9547511	0.97196287	0.98889357	0.9093614	0.9452486	0.96702474	0.96489066	0.9938565	0.98033464
0.0	0.9837489	0.9547511	0.97196287	0.9888937	0.9093614	0.9452486	0.96702474	0.96489066	0.9938565	0.98033464
0.0	0.9837489	0.9547511	0.97196287	0.9888937	0.9093614	0.9452486	0.96702474	0.96489066	0.9938565	0.98033464
0.0	0.98576164	0.9929588	0.99880755	0.99716574	0.99473226	0.997165	0.99814236	0.9942965	0.9935416	0.99738985
0.0	0.9837489	0.9547511	0.97196287	0.9888937	0.9093614	0.9452486	0.96702474	0.96489066	0.9938565	0.98033464
0.0	0.9837489	0.9547511	0.97196287	0.98889357	0.9093614	0.9452486	0.96702474	0.96489066	0.9938565	0.98033464
0.0	0.9837489	0.9547511	0.97196287	0.9888937	0.9093614	0.9452486	0.96702474	0.96489066	0.9938565	0.98033464
0.0	0.9837489	0.9547511	0.97196287	0.98889357	0.9093614	0.9452486	0.96702474	0.96489066	0.9938565	0.98033464
0.0	0.6268856	0.8736617	0.9363157	0.49392322	0.7706467	0.4456744	0.9001255	0.81079024	0.90049964	0.8228704
0.0	0.9837489	0.9547511	0.97196287	0.9888937	0.9093614	0.9452486	0.96702474	0.96489066	0.9938565	0.98033464
0.0	0.9837489	0.9547511	0.97196287	0.9888937	0.9093614	0.9452486	0.96702474	0.96489066	0.9938565	0.98033464
0.0	0.99852717	0.99870205	0.9997751	0.99937314	0.99926823	0.99943274	0.9994873	0.99895096	0.99924517	0.9994734
0.0	0.9837489	0.9547511	0.97196287	0.9888937	0.9093614	0.9452486	0.96702474	0.96489066	0.9938565	0.98033464
0.0	0.9837489	0.9547511	0.97196287	0.9888937	0.9093614	0.9452486	0.96702474	0.96489066	0.9938565	0.98033464
0.0	0.0049000992	0.012204447	0.003794881	0.0057454286	0.014185296	0.0031327787	0.019829286	0.0036581967	0.0072999718	0.0074182823
0.0	0.9837489	0.9547511	0.97196287	0.9888937	0.9093614	0.9452486	0.96702474	0.96489066	0.9938565	0.98033464
0.0	0.9837489	0.9547511	0.97196287	0.9888937	0.9093614	0.9452486	0.96702474	0.96489066	0.9938565	0.98033464
0.0	0.07458384	0.8711779	0.29051068	0.943455	0.0017234276	0.9544481	0.6800232	0.21638103	0.862548	0.12773672
0.0	0.07458384	0.8711779	0.29051068	0.943455	0.0017234276	0.9544481	0.6800232	0.21638103	0.862548	0.12773672
0.0	0.9837489	0.9547511	0.97196287	0.9888937	0.9093614	0.9452486	0.96702474	0.96489066	0.9938565	0.98033464
0.0	0.0049000992	0.012204447	0.003794881	0.0057454286	0.014185283	0.0031327787	0.019829286	0.0036581988	0.0072999685	0.0074182823
0.0	0.6268856	0.8736617	0.9363157	0.49392292	0.7706467	0.4456744	0.9001255	0.81079024	0.90049964	0.8228703
0.0	0.9722324	0.9952501	0.9992436	0.9983529	0.99145246	0.9943416	0.99925464	0.99924314	0.99659735	0.99512345
0.0	0.9837489	0.9547511	0.97196287	0.9888937	0.9093614	0.9452486	0.96702474	0.96489066	0.9938565	0.98033464
0.0	0.9837489	0.9547511	0.97196287	0.9888937	0.9093614	0.9452486	0.96702474	0.96489066	0.9938565	0.98033464
0.0	0.9783815	0.9952167	0.9992545	0.99850696	0.9925095	0.99596006	0.9993411	0.9992275	0.99708253	0.99551857
0.0	0.002538642	0.577738	0.023104854	7.85146e-05	0.7126451	0.7528635	0.013195355	0.0006532796	0.009093962	0.00031434567
0.0	0.010299761	0.030959867	0.0066168276	0.015832072	0.023803946	0.0059136976	0.036110513	0.0060126856	0.011414717	0.02479092
0.0	0.9960598	0.9974813	0.9997814	0.9995658	0.9954928	0.9983765	0.9993443	0.9985153	0.99722075	0.9990822
0.0	0.002538642	0.577738	0.023104854	7.85146e-05	0.7126451	0.7528635	0.013195355	0.0006532796	0.009093962	0.00031434567
0.0	0.9837489	0.9547511	0.97196287	0.9888937	0.9093614	0.9452486	0.96702474	0.96489066	0.9938565	0.98033464
0.0	0.002538642	0.577738	0.023104854	7.85146e-05	0.7126451	0.7528635	0.013195355	0.0006532796	0.009093962	0.00031434567
0.0	0.99651116	0.99583155	0.99984	0.99922264	0.9993255	0.99940884	0.99977225	0.9994148	0.9982855	0.99975175
0.0	0.9837489	0.9547511	0.97196287	0.9888937	0.9093614	0.9452486	0.96702474	0.96489066	0.9938565	0.98033464
0.0	0.9837489	0.9547511	0.97196287	0.9888937	0.9093614	0.9452486	0.96702474	0.96489066	0.9938565	0.98033464
0.0	0.9837489	0.9547511	0.97196287	0.9888937	0.9093614	0.9452486	0.96702474	0.96489066	0.9938565	0.98033464
0.0	0.9837489	0.9547511	0.97196287	0.98889357	0.9093614	0.9452486	0.96702474	0.96489066	0.9938565	0.98033464
0.0	0.000665755	0.031129554	0.014528709	0.0015556945	0.053913403	0.00033878948	0.06132121	0.0018298789	0.017385103	0.00047656245
0.0	0.00046397236	0.022129204	0.0120095005	0.00096934324	0.029064555	0.00024943816	0.04176111	0.0014033627	0.0049582515	0.00037542303
0.0	0.9837489	0.9547511	0.97196287	0.9888937	0.9093614	0.9452486	0.96702474	0.96489066	0.9938565	0.98033464
0.0	0.99880326	0.99817884	0.9996352	0.99969363	0.9992077	0.99947244	0.99949443	0.99903214	0.99861276	0.99967
0.0	0.0051590237	0.014506007	0.003901114	0.0057454286	0.015156465	0.0036617212	0.024568854	0.004250894	0.008530116	0.008254475
0.0	0.012635433	0.71697885	0.033347074	0.9888937	0.03851008	0.016135778	0.83595085	0.0074284854	0.16309397	0.10712855
0.0	0.012635433	0.71697885	0.033347074	0.9888937	0.03851008	0.016135778	0.83595085	0.0074284854	0.16309397	0.10712855
0.0	0.012635433	0.71697885	0.033347074	0.9888937	0.03851008	0.016135778	0.83595085	0.0074284854	0.16309397	0.10712855
0.0	0.0074712266	0.015265895	0.0061806003	0.008263622	0.02048924	0.005913647	0.028177518	0.00632184	0.012041265	0.013403242
0.0	0.64934933	0.13519715	0.8958614	0.9807606	0.75234556	0.87348866	0.96159667	0.8927215	0.9102729	0.97853947
0.0	0.00025284424	0.0003912732	0.94755065	0.004038329	4.7827332e-05	0.0005839894	0.00061734655	0.0039046693	0.029431356	6.843278e-05
0.0	0.00025284424	0.0003912732	0.94755065	0.004038329	4.7827332e-05	0.0005839894	0.00061734655	0.0039046693	0.029431356	6.843278e-05
0.0	0.014429979	0.90705943	0.98939204	0.005744105	0.014350068	0.085847884	0.9220535	0.06379487	0.22809282	0.055703614
0.0	0.9837489	0.9547511	0.97196287	0.9888937	0.9093614	0.9452486	0.96702474	0.96489066	0.9938565	0.98033464
0.0	0.9837489	0.9547511	0.97196287	0.9888937	0.9093614	0.9452486	0.96702474	0.96489066	0.9938565	0.98033464
0.0	0.7721108	0.5138649	0.8055176	0.8264352	0.5226633	0.6167695	0.62861705	0.93181527	0.6924609	0.2886629
0.0	0.9722324	0.9952501	0.9992436	0.9983529	0.99145246	0.9943416	0.99925464	0.99924314	0.99659735	0.99512345
0.0	0.9793155	0.9778376	0.9976605	0.99524045	0.9972711	0.9928328	0.990368	0.98551404	0.92077404	0.9984755
0.0	0.9837489	0.9547511	0.97196287	0.98889357	0.9093614	0.9452486	0.96702474	0.96489066	0.9938565	0.98033464
0.0	0.9837489	0.9547511	0.97196287	0.9888937	0.9093614	0.9452486	0.96702474	0.96489066	0.9938565	0.98033464
0.0	0.9837489	0.9547511	0.97196287	0.9888937	0.9093614	0.9452486	0.96702474	0.96489066	0.9938565	0.98033464
0.0	0.9994166	0.99883646	0.9998103	0.99962914	0.9994248	0.9997857	0.99928504	0.9993343	0.9993741	0.9995395
0.0	0.9837489	0.9547511	0.97196287	0.9888937	0.9093614	0.9452486	0.96702474	0.96489066	0.9938565	0.98033464
0.0	0.9837489	0.9547511	0.97196287	0.9888937	0.9093614	0.9452486	0.96702474	0.96489066	0.9938565	0.98033464
0.0	0.9837489	0.9547511	0.97196287	0.9888937	0.9093614	0.9452486	0.96702474	0.96489066	0.9938565	0.98033464
0.0	0.98576164	0.9929588	0.99880755	0.99716574	0.99473226	0.997165	0.99814236	0.9942965	0.9935416	0.99738985
0.0	0.9837489	0.9547511	0.97196287	0.9888937	0.9093614	0.9452486	0.96702474	0.96489066	0.9938565	0.98033464
0.0	0.98867524	0.99128854	0.9948866	0.99778086	0.9878969	0.9938792	0.99709904	0.9972801	0.98324573	0.99683255
0.0	0.9928558	0.9963229	0.99958104	0.998993	0.9966456	0.99856865	0.9993311	0.9954625	0.994456	0.9988696
0.0	0.9837489	0.9547511	0.97196287	0.9888937	0.9093614	0.9452486	0.96702474	0.96489066	0.9938565	0.98033464
0.0	0.9936481	0.9599505	0.9989409	0.9960318	0.99233013	0.99866974	0.9992465	0.99789774	0.99522215	0.9983012
0.0	0.6321465	0.95153654	0.9622038	0.5943792	0.06664781	0.1314721	0.0013536556	0.4185898	0.80647606	0.8708342
0.0	0.8951856	0.95998555	0.13926253	0.9803013	0.9975599	0.9987602	0.68245107	0.026697366	0.3576767	0.40624672
0.0	5.915769e-05	0.0014708247	0.2477553	0.0004599969	0.00037535053	0.42911237	0.034624234	0.22324485	0.00043766116	0.0009350325
0.0	0.9837489	0.9547511	0.97196287	0.9888937	0.9093614	0.9452486	0.96702474	0.96489066	0.9938565	0.98033464
0.0	0.9837489	0.9547511	0.97196287	0.9888937	0.9093614	0.9452486	0.96702474	0.96489066	0.9938565	0.98033464
0.0	0.99279964	0.9941995	0.999617	0.9991929	0.99212307	0.99701476	0.9990126	0.99789774	0.9955505	0.9984993
0.0	0.9995408	0.9994893	0.9998723	0.9998004	0.99969435	0.9998264	0.9998274	0.9990615	0.99952495	0.9998123
0.0	0.99852717	0.99870205	0.9997751	0.99937314	0.99926823	0.99943274	0.9994873	0.99895096	0.99924517	0.9994734
0.0	0.9984509	0.998887	0.99979085	0.9995629	0.99927133	0.999501	0.99966276	0.9985727	0.99898905	0.9994388
0.0	0.9837489	0.9547511	0.97196287	0.98889357	0.9093614	0.9452486	0.96702474	0.96489066	0.9938565	0.98033464
0.0	0.0049000992	0.012204447	0.003794881	0.0057454286	0.014185296	0.0031327787	0.019829292	0.0036581988	0.0072999718	0.0074182823
0.0	0.0013056931	0.004726377	0.0015586688	0.0018760856	0.0048107114	0.0010770992	0.00870707	0.0011709331	0.0030994671	0.0033000705
0.0	0.919695	0.94962937	0.9322098	0.97829103	0.9977082	0.9137118	0.95833224	0.7884399	0.6865325	0.99495405
0.0	0.0019214529	0.00040406547	1.8053732e-05	0.055350732	0.023486651	0.0026693235	0.36482468	0.002630927	0.0025784823	0.0006553393
0.0	0.0016739921	0.005082855	0.0020152233	0.0031415753	0.008270772	0.001127942	0.010156563	0.0014374022	0.004209897	0.0042627943
0.0	0.0016739921	0.005082855	0.0020152233	0.0031415783	0.008270772	0.001127943	0.010156567	0.0014374014	0.004209897	0.0042627943
0.0	0.0019214529	0.00040406547	1.8053732e-05	0.055350732	0.023486651	0.0026693235	0.36482468	0.002630927	0.0025784823	0.0006553393
0.0	0.017259544	0.01423884	0.0049394993	0.0010421765	0.0033342787	0.91152513	0.5141071	0.00046104015	0.5181829	0.020795157
0.0	0.9837489	0.9547511	0.97196287	0.98889357	0.9093614	0.9452486	0.96702474	0.96489066	0.9938565	0.98033464
0.0	0.9837489	0.9547511	0.97196287	0.9888937	0.9093614	0.9452486	0.96702474	0.96489066	0.9938565	0.98033464
0.0	0.9837489	0.9547511	0.97196287	0.9888937	0.9093614	0.9452486	0.96702474	0.96489066	0.9938565	0.98033464
0.0	0.0002794437	0.00024189819	0.00015749993	0.0002213864	0.00027663962	0.00011567244	0.00017959063	3.9382976e-05	0.00078814203	9.004756e-05
0.0	0.000575382	0.0044216267	0.041040543	0.0062634945	0.0062182127	0.0002890068	0.014319857	0.0012685009	0.9779694	0.24375291
0.0	0.9837489	0.9547511	0.97196287	0.98889357	0.9093614	0.9452486	0.96702474	0.96489066	0.9938565	0.98033464
0.0	0.9837489	0.9547511	0.97196287	0.9888937	0.9093614	0.9452486	0.96702474	0.96489066	0.9938565	0.98033464
0.0	0.9994166	0.99883646	0.9998103	0.99962914	0.9994248	0.9997857	0.99928504	0.9993343	0.9993741	0.9995395
0.0	0.99948394	0.99862576	0.9995389	0.9993747	0.998752	0.9997008	0.99942917	0.9997254	0.9983992	0.99940526
0.0	0.00057538226	0.0044216267	0.041040543	0.0062634945	0.0062182127	0.0002890071	0.014319857	0.0012685009	0.9779694	0.24375291
0.0	0.36903533	0.47565308	0.66670024	0.9694118	0.06925017	0.32406008	0.84113246	0.2974947	0.16384308	0.27686927
0.0	0.9837489	0.9547511	0.97196287	0.98889357	0.9093614	0.9452486	0.96702474	0.96489066	0.9938565	0.98033464
0.0	0.9837489	0.9547511	0.97196287	0.9888937	0.9093614	0.9452486	0.96702474	0.96489066	0.9938565	0.98033464
0.0	0.9837489	0.9547511	0.97196287	0.9888937	0.9093614	0.9452486	0.96702474	0.96489066	0.9938565	0.98033464
0.0	0.0049000992	0.012204447	0.003794881	0.0057454286	0.014185296	0.0031327787	0.019829286	0.0036581988	0.0072999718	0.0074182823
0.0	0.9837489	0.9547511	0.97196287	0.9888937	0.9093614	0.9452486	0.96702474	0.96489066	0.9938565	0.98033464
0.0	0.0049000992	0.012204447	0.003794881	0.0057454286	0.014185283	0.0031327787	0.019829286	0.0036581967	0.0072999718	0.0074182823
0.0	0.0056758095	0.013746561	0.003794881	0.005665023	0.015195932	0.0030953342	0.021630585	0.0046477476	0.007839275	0.0074182823
0.0	0.9837489	0.9547511	0.97196287	0.9888937	0.9093614	0.9452486	0.96702474	0.96489066	0.9938565	0.98033464
0.0	0.6779601	0.2269166	0.19353005	0.990114	0.55436003	0.73529863	0.019814588	0.0048946803	0.002984148	0.49780586
0.0	0.6779601	0.2269166	0.19353005	0.990114	0.55436003	0.73529863	0.019814588	0.0048946803	0.002984148	0.49780586
0.0	0.6779601	0.2269166	0.19353005	0.990114	0.55436003	0.73529863	0.019814588	0.0048946803	0.002984148	0.49780586
0.0	0.0019512465	0.44766536	0.014066847	0.2221628	0.06796566	0.62426865	0.16451165	0.63130283	0.00084364373	0.48020813
0.0	0.0019512465	0.44766536	0.014066847	0.2221628	0.06796566	0.62426865	0.16451165	0.63130283	0.00084364373	0.48020813
0.0	0.0049000992	0.013159417	0.00393714	0.0065228455	0.014185283	0.0033665004	0.021015149	0.0036581967	0.0074440446	0.0074006286
0.0	0.9837489	0.9547511	0.97196287	0.98889357	0.9093614	0.9452486	0.96702474	0.96489066	0.9938565	0.98033464
0.0	0.9837489	0.9547511	0.97196287	0.9888937	0.9093614	0.9452486	0.96702474	0.96489066	0.9938565	0.98033464
0.0	0.99814415	0.99843925	0.9998005	0.999438	0.99930954	0.9991591	0.9995511	0.99840957	0.9992768	0.9991516
0.0	0.99814415	0.99843925	0.9998005	0.999438	0.99930954	0.9991591	0.9995511	0.99840957	0.9992768	0.9991516
0.0	0.9994166	0.99883646	0.9998103	0.99962914	0.9994248	0.9997857	0.99928504	0.9993343	0.9993741	0.9995395
0.0	0.0002794437	0.00024189819	0.00015749993	0.0002213864	0.00027663962	0.00011567244	0.00017959063	3.9382976e-05	0.00078814203	9.004756e-05
0.0	0.000575382	0.0044216267	0.041040555	0.0062634945	0.0062182127	0.0002890068	0.014319857	0.0012685009	0.9779694	0.24375285
0.0	0.9994166	0.99883646	0.9998103	0.99962914	0.9994248	0.9997857	0.99928504	0.9993343	0.9993741	0.9995395
0.0	0.0002794437	0.00024189819	0.00015749993	0.0002213864	0.00027663962	0.00011567244	0.00017959063	3.9383012e-05	0.00078814203	9.004756e-05
0.0	0.000575382	0.0044216267	0.04104054	0.0062634945	0.0062182127	0.0002890068	0.014319857	0.0012685009	0.9779694	0.24375285
0.0	0.99814415	0.99843925	0.9998005	0.999438	0.99930954	0.9991591	0.9995511	0.99840957	0.9992768	0.9991516
0.0	0.9994166	0.99883646	0.9998103	0.99962914	0.9994248	0.9997857	0.99928504	0.9993343	0.9993741	0.9995395
0.0	0.0002794437	0.00024189819	0.00015749993	0.0002213864	0.00027663962	0.00011567234	0.00017959063	3.9382976e-05	0.00078814203	9.004756e-05
0.0	0.00057538226	0.0044216267	0.041040543	0.0062634945	0.0062182127	0.0002890068	0.014319857	0.0012685009	0.9779694	0.24375285
0.0	0.99814415	0.99843925	0.9998005	0.999438	0.99930954	0.9991591	0.9995511	0.99840957	0.9992768	0.9991516
0.0	0.9994166	0.99883646	0.9998103	0.99962914	0.9994248	0.9997857	0.99928504	0.9993343	0.9993741	0.9995395
0.0	0.0002794437	0.00024189819	0.00015749993	0.0002213864	0.00027663962	0.00011567244	0.00017959063	3.9382976e-05	0.00078814203	9.004756e-05
0.0	0.000575382	0.0044216267	0.041040555	0.0062634945	0.0062182127	0.0002890068	0.014319857	0.0012685009	0.9779694	0.24375291
0.0	0.9790238	0.9968562	0.9993243	0.9984577	0.99245316	0.9954454	0.99942917	0.999244	0.9974298	0.99685115
0.0	0.9837489	0.9547511	0.97196287	0.98889357	0.9093614	0.9452486	0.96702474	0.96489066	0.9938565	0.98033464
0.0	0.9837489	0.9547511	0.97196287	0.98889357	0.9093614	0.9452486	0.96702474	0.96489066	0.9938565	0.98033464
0.0	0.9898629	0.9952284	0.99951506	0.99864095	0.99547774	0.9978478	0.9991761	0.9950159	0.9928429	0.99846315
0.0	0.9837489	0.9547511	0.97196287	0.98889357	0.9093614	0.9452486	0.96702474	0.96489066	0.9938565	0.98033464
0.0	0.0047106342	0.013782233	0.004580682	0.0059674517	0.016113902	0.0039572525	0.02063172	0.0041658347	0.008008224	0.0074182823
0.0	0.000714672	0.3530253	0.07419384	0.00499676	0.53016096	0.86802495	0.01707335	0.013671764	0.007913058	0.98033464
0.0	0.9990339	0.99936897	0.99967515	0.99952745	0.9983714	0.9996749	0.9998197	0.9990356	0.9986966	0.9992512
0.0	0.9837489	0.9547511	0.97196287	0.9888937	0.9093614	0.9452486	0.96702474	0.96489066	0.9938565	0.98033464
0.0	0.6605344	0.90075934	0.9500985	0.62579185	0.8505672	0.5826686	0.93315446	0.8983569	0.91639245	0.89266056
0.0	0.7377578	0.9091703	0.9417923	0.6054681	0.83110666	0.56709063	0.93694216	0.8621594	0.92067724	0.88977176
0.0	0.7499091	0.9152217	0.9512319	0.6137693	0.83752376	0.5373416	0.93428046	0.8601986	0.92523867	0.8895937
0.0	0.7017323	0.9774864	0.9817077	0.8709643	0.90468884	0.8196136	0.9607354	0.9237422	0.9627188	0.91874653
0.0	0.71255314	0.91629434	0.9500421	0.61466646	0.82813185	0.5440633	0.9262375	0.8724516	0.9260672	0.8897849
0.0	0.71864176	0.9099338	0.9396393	0.6103562	0.8508514	0.597184	0.93321	0.8314213	0.93303627	0.87087125
0.0	0.740245	0.9189136	0.9520605	0.6241343	0.8452055	0.5555151	0.9338552	0.8742596	0.9278189	0.9007737
0.0	0.984009	0.9978454	0.9994479	0.9988477	0.9935656	0.9968329	0.99954826	0.999303	0.99774265	0.99723536
0.0	0.9837489	0.9547511	0.97196287	0.98889357	0.9093614	0.9452486	0.96702474	0.96489066	0.9938565	0.98033464
0.0	0.9837489	0.9547511	0.97196287	0.98889357	0.9093614	0.9452486	0.96702474	0.96489066	0.9938565	0.98033464
0.0	0.9837489	0.9547511	0.97196287	0.98889357	0.9093614	0.9452486	0.96702474	0.96489066	0.9938565	0.98033464
0.0	0.9837489	0.9547511	0.97196287	0.98889357	0.9093614	0.9452486	0.96702474	0.96489066	0.9938565	0.98033464
0.0	0.9837489	0.9547511	0.97196287	0.98889357	0.9093614	0.9452486	0.96702474	0.96489066	0.9938565	0.98033464
0.0	0.9837489	0.9547511	0.97196287	0.98889357	0.9093614	0.9452486	0.96702474	0.96489066	0.9938565	0.98033464
0.0	0.9837489	0.9547511	0.97196287	0.98889357	0.9093614	0.9452486	0.96702474	0.96489066	0.9938565	0.98033464
0.0	0.9869366	0.9973368	0.9993463	0.99914765	0.9955635	0.99830556	0.99964225	0.9993937	0.9976307	0.9973241
0.0	0.9837489	0.9547511	0.97196287	0.98889357	0.9093614	0.9452486	0.96702474	0.96489066	0.9938565	0.98033464
0.0	0.9837489	0.9547511	0.97196287	0.98889357	0.9093614	0.9452486	0.96702474	0.96489066	0.9938565	0.98033464
0.0	0.9837489	0.9547511	0.97196287	0.98889357	0.9093614	0.9452486	0.96702474	0.96489066	0.9938565	0.98033464
0.0	0.9837489	0.9547511	0.97196287	0.98889357	0.9093614	0.9452486	0.96702474	0.96489066	0.9938565	0.98033464
0.0	0.9722323	0.9952501	0.9992436	0.9983529	0.99145246	0.9943416	0.99925464	0.99924314	0.99659735	0.99512345
0.0	0.9722324	0.9952501	0.9992436	0.9983529	0.99145246	0.9943416	0.99925464	0.99924314	0.99659735	0.99512345
0.0	0.9722324	0.9952501	0.9992436	0.9983529	0.99145246	0.9943416	0.99925464	0.99924314	0.99659735	0.99512345
0.0	0.9722323	0.9952501	0.9992436	0.9983529	0.99145246	0.9943416	0.99925464	0.99924314	0.99659735	0.99512345
0.0	0.9837489	0.9547511	0.97196287	0.98889357	0.9093614	0.9452486	0.96702474	0.96489066	0.9938565	0.98033464
0.0	0.984009	0.9978454	0.9994479	0.9988477	0.9935656	0.9968329	0.99954826	0.999303	0.99774265	0.99723536
0.0	0.9837489	0.9547511	0.97196287	0.98889357	0.9093614	0.9452486	0.96702474	0.96489066	0.9938565	0.98033464
0.0	0.9837489	0.9547511	0.97196287	0.98889357	0.9093614	0.9452486	0.96702474	0.96489066	0.9938565	0.98033464
0.0	0.9837489	0.9547511	0.97196287	0.98889357	0.9093614	0.9452486	0.96702474	0.96489066	0.9938565	0.98033464
0.0	0.9837489	0.9547511	0.97196287	0.98889357	0.9093614	0.9452486	0.96702474	0.96489066	0.9938565	0.98033464
0.0	0.9837489	0.9547511	0.97196287	0.98889357	0.9093614	0.9452486	0.96702474	0.96489066	0.9938565	0.98033464
0.0	0.98379576	0.9974848	0.9994429	0.9990398	0.99503493	0.997474	0.9995896	0.99942183	0.99753004	0.9983518
0.0	0.9837489	0.9547511	0.97196287	0.98889357	0.9093614	0.9452486	0.96702474	0.96489066	0.9938565	0.98033464
0.0	0.9837489	0.9547511	0.97196287	0.98889357	0.9093614	0.9452486	0.96702474	0.96489066	0.9938565	0.98033464
0.0	0.9837489	0.9547511	0.97196287	0.9888937	0.9093614	0.9452486	0.96702474	0.96489066	0.9938565	0.98033464
0.0	0.9837489	0.9547511	0.97196287	0.9888937	0.9093614	0.9452486	0.96702474	0.96489066	0.9938565	0.98033464
0.0	0.9837489	0.9547511	0.97196287	0.98889357	0.9093614	0.9452486	0.96702474	0.96489066	0.9938565	0.98033464
0.0	0.97719485	0.984346	0.9935523	0.99660766	0.985227	0.9854548	0.9959252	0.9948578	0.9711402	0.99453706
0.0	0.9898629	0.9952284	0.99951506	0.99864095	0.99547774	0.9978478	0.9991761	0.9950159	0.9928429	0.99846315
0.0	0.9837489	0.9547511	0.97196287	0.98889357	0.9093614	0.9452486	0.96702474	0.96489066	0.9938565	0.98033464
0.0	0.9990339	0.99936897	0.99967515	0.99952745	0.9983714	0.9996749	0.9998197	0.9990356	0.9986966	0.9992512
0.0	0.9837489	0.9547511	0.97196287	0.98889357	0.9093614	0.9452486	0.96702474	0.96489066	0.9938565	0.98033464
0.0	0.9837489	0.9547511	0.97196287	0.9888937	0.9093614	0.9452486	0.96702474	0.96489066	0.9938565	0.98033464
0.0	0.9889981	0.9959644	0.9992149	0.99331045	0.99356866	0.99614394	0.99905163	0.99288285	0.99338394	0.9980751
0.0	0.11027708	0.14609134	0.0962347	0.53646976	0.015603126	0.004304862	0.058159757	0.060124096	0.9923705	0.7829148
0.0	0.9837489	0.9547511	0.97196287	0.98889357	0.9093614	0.9452486	0.96702474	0.96489066	0.9938565	0.98033464
0.0	0.9837489	0.9547511	0.97196287	0.9888937	0.9093614	0.9452486	0.96702474	0.96489066	0.9938565	0.98033464
0.0	0.9837489	0.9547511	0.97196287	0.9888937	0.9093614	0.9452486	0.96702474	0.96489066	0.9938565	0.98033464
0.0	0.9837489	0.9547511	0.97196287	0.9888937	0.9093614	0.9452486	0.96702474	0.96489066	0.9938565	0.98033464
0.0	0.9837489	0.9547511	0.97196287	0.9888937	0.9093614	0.9452486	0.96702474	0.96489066	0.9938565	0.98033464
0.0	0.9837489	0.9547511	0.97196287	0.98889357	0.9093614	0.9452486	0.96702474	0.96489066	0.9938565	0.98033464
0.0	0.9837489	0.9547511	0.97196287	0.9888937	0.9093614	0.9452486	0.96702474	0.96489066	0.9938565	0.98033464
0.0	0.9837489	0.9547511	0.97196287	0.9888937	0.9093614	0.9452486	0.96702474	0.96489066	0.9938565	0.98033464
0.0	0.9837489	0.9547511	0.97196287	0.98889357	0.9093614	0.9452486	0.96702474	0.96489066	0.9938565	0.98033464
0.0	0.9837489	0.9547511	0.97196287	0.9888937	0.9093614	0.9452486	0.96702474	0.96489066	0.9938565	0.98033464
0.0	0.9837489	0.9547511	0.97196287	0.9888937	0.9093614	0.9452486	0.96702474	0.96489066	0.9938565	0.98033464
0.0	0.98620075	0.9925546	0.99755234	0.98924994	0.99644935	0.99527645	0.99454886	0.98845285	0.9910885	0.9866513
0.0	0.9837489	0.9547511	0.97196287	0.98889357	0.9093614	0.9452486	0.96702474	0.96489066	0.9938565	0.98033464
0.0	0.996414	0.99876785	0.998801	0.9989002	0.99681133	0.9990447	0.99949133	0.99846244	0.9963247	0.99878293
0.0	0.9994166	0.99883646	0.9998103	0.99962914	0.9994248	0.9997857	0.99928504	0.9993343	0.9993741	0.9995395
0.0	0.9837489	0.9547511	0.97196287	0.9888937	0.9093614	0.9452486	0.96702474	0.96489066	0.9938565	0.98033464
0.0	0.99179196	0.9928877	0.9976897	0.998302	0.9962782	0.9964684	0.9990121	0.99588484	0.9854456	0.9993144
0.0	0.9837489	0.9547511	0.97196287	0.9888937	0.9093614	0.9452486	0.96702474	0.96489066	0.9938565	0.98033464
0.0	0.9837489	0.9547511	0.97196287	0.9888937	0.9093614	0.9452486	0.96702474	0.96489066	0.9938565	0.98033464
0.0	0.98576164	0.9929588	0.99880755	0.99716574	0.99473226	0.997165	0.99814236	0.9942965	0.9935416	0.99738985
0.0	0.9956593	0.9967829	0.9996612	0.9992705	0.9976768	0.99899226	0.9994374	0.9980585	0.99547666	0.99926645
0.0	0.99894553	0.9989613	0.99981564	0.99951947	0.99945694	0.99960583	0.999582	0.99910104	0.9994229	0.9996178
0.0	0.9996346	0.9999347	0.96856415	0.9999808	0.5935469	0.4966644	0.8607256	0.9967468	0.98266935	0.998808
0.0	0.99930906	0.9994954	0.99972194	0.99962425	0.9988612	0.99978286	0.9998497	0.9991685	0.99902475	0.9994221
0.0	0.9837489	0.9547511	0.97196287	0.98889357	0.9093614	0.9452486	0.96702474	0.96489066	0.9938565	0.98033464
0.0	0.9940975	0.9971825	0.9992287	0.9982834	0.99731797	0.99892443	0.9989874	0.9973346	0.99640626	0.99908304
0.0	0.9837489	0.9547511	0.97196287	0.9888937	0.9093614	0.9452486	0.96702474	0.96489066	0.9938565	0.98033464
0.0	0.28896183	0.8257901	0.80729145	0.51157874	0.3545207	0.36418617	0.78837264	0.6326369	0.23325813	0.31156015
0.0	0.9987658	0.9987337	0.99982905	0.99956363	0.9994449	0.99939096	0.99961495	0.99876547	0.99938416	0.9993345
0.0	0.22739074	0.871188	0.9351965	0.08053303	0.9859428	0.9938269	0.9993293	0.014062483	0.90770435	0.9989818
0.0	0.02613896	0.96313804	0.98464286	0.08053303	0.8613974	0.9097116	0.96483153	0.021968566	0.98027086	0.9294642
0.0	0.9898629	0.9952284	0.99951506	0.99864095	0.99547774	0.9978478	0.9991761	0.9950159	0.9928429	0.99846315
0.0	0.9993298	0.9991326	0.9998808	0.9994357	0.9992907	0.999764	0.99978846	0.9994972	0.99905604	0.9995976
0.0	0.9837489	0.9547511	0.97196287	0.9888937	0.9093614	0.9452486	0.96702474	0.96489066	0.9938565	0.98033464
0.0	0.9837489	0.9547511	0.97196287	0.9888937	0.9093614	0.9452486	0.96702474	0.96489066	0.9938565	0.98033464
0.0	0.9837489	0.9547511	0.97196287	0.98889357	0.9093614	0.9452486	0.96702474	0.96489066	0.9938565	0.98033464
0.0	0.9837489	0.9547511	0.97196287	0.98889357	0.9093614	0.9452486	0.96702474	0.96489066	0.9938565	0.98033464
0.0	0.9837489	0.9547511	0.97196287	0.9888937	0.9093614	0.9452486	0.96702474	0.96489066	0.9938565	0.98033464
0.0	0.9837489	0.9547511	0.97196287	0.9888937	0.9093614	0.9452486	0.96702474	0.96489066	0.9938565	0.98033464
0.0	0.9990339	0.99936897	0.99967515	0.99952745	0.9983714	0.9996749	0.9998197	0.9990356	0.9986966	0.9992512
0.0	0.9994166	0.99883646	0.9998103	0.99962914	0.9994248	0.9997857	0.99928504	0.9993343	0.9993741	0.9995395
0.0	0.9837489	0.9547511	0.97196287	0.9888937	0.9093614	0.9452486	0.96702474	0.96489066	0.9938565	0.98033464
0.0	0.9837489	0.9547511	0.97196287	0.98889357	0.9093614	0.9452486	0.96702474	0.96489066	0.9938565	0.98033464
0.0	0.9837489	0.9547511	0.97196287	0.9888937	0.9093614	0.9452486	0.96702474	0.96489066	0.9938565	0.98033464
0.0	0.9994166	0.99883646	0.9998103	0.99962914	0.9994248	0.9997857	0.99928504	0.9993343	0.9993741	0.9995395
0.0	0.9837489	0.9547511	0.97196287	0.9888937	0.9093614	0.9452486	0.96702474	0.96489066	0.9938565	0.98033464
0.0	0.0002794437	0.00024189819	0.00015750008	0.0002213864	0.00027663962	0.00011567234	0.00017959063	3.9382976e-05	0.00078814203	9.004756e-05
0.0	0.9837489	0.9547511	0.97196287	0.9888937	0.9093614	0.9452486	0.96702474	0.96489066	0.9938565	0.98033464
0.0	0.996414	0.99876785	0.998801	0.9989002	0.99681133	0.9990447	0.99949133	0.99846244	0.9963247	0.99878293
0.0	0.9994166	0.99883646	0.9998103	0.99962914	0.9994248	0.9997857	0.99928504	0.9993343	0.9993741	0.9995395
0.0	0.9837489	0.9547511	0.97196287	0.9888937	0.9093614	0.9452486	0.96702474	0.96489066	0.9938565	0.98033464
0.0	0.9837489	0.9547511	0.97196287	0.9888937	0.9093614	0.9452486	0.96702474	0.96489066	0.9938565	0.98033464
0.0	0.99179196	0.9928877	0.9976897	0.998302	0.9962782	0.9964684	0.9990121	0.99588484	0.9854456	0.9993144
0.0	0.5574035	0.89574814	0.90225613	0.9703452	0.97721195	0.25238162	0.74117494	0.95859617	0.44705656	0.81173253
0.0	0.9731258	0.9957639	0.92450684	0.65224916	0.93579346	0.99133986	0.99181765	0.9960645	0.97725904	0.6156137
0.0	0.9837489	0.9547511	0.97196287	0.9888937	0.9093614	0.9452486	0.96702474	0.96489066	0.9938565	0.98033464
0.0	0.9837489	0.9547511	0.97196287	0.9888937	0.9093614	0.9452486	0.96702474	0.96489066	0.9938565	0.98033464
0.0	0.9994166	0.99883646	0.9998103	0.99962914	0.9994248	0.9997857	0.99928504	0.9993343	0.9993741	0.9995395
0.0	0.9837489	0.9547511	0.97196287	0.9888937	0.9093614	0.9452486	0.96702474	0.96489066	0.9938565	0.98033464
0.0	0.0002794437	0.00024189819	0.00015750008	0.0002213864	0.00027663962	0.00011567244	0.00017959063	3.9382976e-05	0.00078814203	9.004756e-05
0.0	0.000575382	0.0044216267	0.041040543	0.0062634945	0.0062182127	0.0002890068	0.014319857	0.0012685009	0.9779694	0.24375279
0.0	0.99931514	0.9987992	0.99968684	0.99980646	0.9994561	0.99967086	0.9996233	0.999537	0.9988638	0.9998555
0.0	0.99931514	0.9987992	0.99968684	0.99980646	0.9994561	0.99967086	0.9996233	0.999537	0.9988638	0.9998555
0.0	0.33436176	0.2832229	0.68368423	0.7255047	0.814066	0.5844069	0.8132234	0.2930212	0.3562211	0.75333613
0.0	0.17864682	0.17586087	0.5388769	0.6239969	0.6453465	0.39034277	0.7162817	0.20260412	0.32808456	0.673101
0.0	0.99852717	0.99870205	0.9997751	0.99937314	0.99926823	0.99943274	0.9994873	0.99895096	0.99924517	0.9994734
0.0	0.9837489	0.9547511	0.97196287	0.9888937	0.9093614	0.9452486	0.96702474	0.96489066	0.9938565	0.98033464
0.0	0.9837489	0.9547511	0.97196287	0.9888937	0.9093614	0.9452486	0.96702474	0.96489066	0.9938565	0.98033464
0.0	0.9837489	0.9547511	0.97196287	0.9888937	0.9093614	0.9452486	0.96702474	0.96489066	0.9938565	0.98033464
0.0	0.0049000992	0.012204447	0.003794881	0.0057454286	0.014185296	0.0031327787	0.019829286	0.0036581988	0.0072999685	0.0074182823
0.0	0.6268856	0.8736617	0.9363157	0.49392286	0.7706467	0.4456743	0.9001255	0.81079024	0.90049964	0.8228703
0.0	0.9837489	0.9547511	0.97196287	0.98889357	0.9093614	0.9452486	0.96702474	0.96489066	0.9938565	0.98033464
0.0	0.98576164	0.9929588	0.99880755	0.99716574	0.99473226	0.997165	0.99814236	0.9942965	0.9935416	0.99738985
0.0	0.99852717	0.99870205	0.9997751	0.99937314	0.99926823	0.99943274	0.9994873	0.99895096	0.99924517	0.9994734
0.0	0.99279964	0.9941995	0.999617	0.9991929	0.99212307	0.99701476	0.9990126	0.99789774	0.9955505	0.9984993
0.0	0.0021693406	0.009255845	0.12352179	0.035311285	0.024227364	0.0015283565	0.01981426	0.035577096	0.42089477	0.0018001694
0.0	0.9837489	0.9547511	0.97196287	0.9888937	0.9093614	0.9452486	0.96702474	0.96489066	0.9938565	0.98033464
0.0	0.97719485	0.984346	0.9935523	0.99660766	0.985227	0.9854548	0.9959252	0.9948578	0.9711402	0.99453706
0.0	0.9799683	0.8930293	0.99775404	0.9883768	0.98406637	0.9972156	0.9984207	0.99605274	0.98849535	0.9951473
0.0	0.9837489	0.9547511	0.97196287	0.9888937	0.9093614	0.9452486	0.96702474	0.96489066	0.9938565	0.98033464
0.0	0.9597168	0.92140496	0.99302036	0.9875213	0.9825799	0.99250495	0.997544	0.98948973	0.9900837	0.99225485
0.0	0.9837489	0.9547511	0.97196287	0.9888937	0.9093614	0.9452486	0.96702474	0.96489066	0.9938565	0.98033464
0.0	0.9837489	0.9547511	0.97196287	0.98889357	0.9093614	0.9452486	0.96702474	0.96489066	0.9938565	0.98033464
0.0	0.9837489	0.9547511	0.97196287	0.9888937	0.9093614	0.9452486	0.96702474	0.96489066	0.9938565	0.98033464
0.0	0.9837489	0.9547511	0.97196287	0.9888937	0.9093614	0.9452486	0.96702474	0.96489066	0.9938565	0.98033464
0.0	0.9898629	0.9952284	0.99951506	0.99864095	0.99547774	0.9978478	0.9991761	0.9950159	0.9928429	0.99846315
0.0	0.9837489	0.9547511	0.97196287	0.9888937	0.9093614	0.9452486	0.96702474	0.96489066	0.9938565	0.98033464
0.0	0.9919539	0.95229816	0.99860233	0.9944501	0.9912149	0.99818856	0.99907887	0.99789315	0.99412054	0.9978173
0.0	0.00057538226	0.0044216267	0.041040555	0.0062634945	0.0062182127	0.0002890071	0.014319857	0.0012685009	0.9779694	0.24375291
0.0	5.9157635e-05	0.0014708247	0.24775533	0.0004599969	0.00037535036	0.42911246	0.034624226	0.22324485	0.00043766116	0.0009350325
0.0	0.007606629	0.038749754	0.00042137923	0.00033816168	0.10422277	0.016890097	0.0034546168	0.002764869	0.0029923595	0.00022374444
0.0	0.9837489	0.9547511	0.97196287	0.9888937	0.9093614	0.9452486	0.96702474	0.96489066	0.9938565	0.98033464
0.0	0.98576164	0.9929588	0.99880755	0.99716574	0.99473226	0.997165	0.99814236	0.9942965	0.9935416	0.99738985
0.0	0.99720865	0.99725974	0.99841166	0.99898237	0.99833435	0.99883264	0.9994312	0.9981647	0.98973864	0.999514
0.0	0.003245584	0.010717327	0.0027667156	0.004867355	0.013890185	0.002624279	0.019183658	0.0022743521	0.0044754194	0.005637034
0.0	0.32303828	0.8814204	0.007428461	0.99752206	0.00654016	0.3095818	0.10743427	0.1026482	0.21255352	0.12177505
0.0	0.32303828	0.8814204	0.007428461	0.99752206	0.00654016	0.3095818	0.10743427	0.1026482	0.21255352	0.12177505
0.0	0.32303828	0.8814204	0.007428461	0.99752206	0.00654016	0.3095818	0.10743427	0.1026482	0.21255352	0.12177505
0.0	0.9929073	0.99394506	0.9978376	0.99850047	0.99694186	0.9970151	0.99910235	0.9966928	0.98800474	0.9993666
0.0	0.99720865	0.99725974	0.99841166	0.99898237	0.99833435	0.99883264	0.9994312	0.9981647	0.98973864	0.999514
0.0	0.0021085797	0.00063419435	0.0007317704	0.0020912765	0.061976533	0.09127417	0.0012927812	0.0016269782	0.042192154	0.003334697
0.0	0.0015120662	0.0054500345	0.0016776737	0.0023356692	0.006623473	0.0012169454	0.010454326	0.0014704171	0.0039042004	0.0037388788
0.0	0.0021085797	0.00063419435	0.0007317704	0.0020912765	0.061976533	0.09127417	0.0012927812	0.0016269782	0.042192154	0.003334697
0.0	0.0021085797	0.00063419435	0.0007317704	0.0020912765	0.061976533	0.09127417	0.0012927812	0.0016269782	0.042192154	0.003334697
0.0	0.9837489	0.9547511	0.97196287	0.9888937	0.9093614	0.9452486	0.96702474	0.96489066	0.9938565	0.98033464
0.0	0.99852717	0.99870205	0.9997751	0.99937314	0.99926823	0.99943274	0.9994873	0.99895096	0.99924517	0.9994734
0.0	0.9984509	0.998887	0.99979085	0.9995629	0.99927133	0.999501	0.99966276	0.9985727	0.99898905	0.9994388
0.0	0.9994166	0.99883646	0.9998103	0.99962914	0.9994248	0.9997857	0.99928504	0.9993343	0.9993741	0.9995395
0.0	0.949096	0.9614249	0.9869827	0.99260086	0.98568416	0.93328476	0.98406976	0.9914784	0.93562186	0.97963434
0.0	0.9837489	0.9547511	0.97196287	0.9888937	0.9093614	0.9452486	0.96702474	0.96489066	0.9938565	0.98033464
0.0	0.9837489	0.9547511	0.97196287	0.9888937	0.9093614	0.9452486	0.96702474	0.96489066	0.9938565	0.98033464
0.0	0.9837489	0.9547511	0.97196287	0.98889357	0.9093614	0.9452486	0.96702474	0.96489066	0.9938565	0.98033464
0.0	0.9837489	0.9547511	0.97196287	0.98889357	0.9093614	0.9452486	0.96702474	0.96489066	0.9938565	0.98033464
0.0	0.7806708	0.87319875	0.86521876	0.9078982	0.9128944	0.8515348	0.9417723	0.79231423	0.87773573	0.83032924
0.0	0.9837489	0.9547511	0.97196287	0.98889357	0.9093614	0.9452486	0.96702474	0.96489066	0.9938565	0.98033464
0.0	0.9992042	0.99867815	0.9998975	0.99952006	0.99974245	0.9998709	0.99989665	0.999711	0.99920505	0.9998735
0.0	0.99930894	0.9992199	0.999913	0.99953854	0.9997018	0.99985147	0.9998791	0.99971443	0.99896216	0.9998659
0.0	0.99912125	0.99873596	0.99990916	0.999516	0.9997099	0.9998066	0.99985814	0.99970776	0.99918467	0.9998776
0.0	0.99865556	0.99857366	0.99989784	0.99949944	0.99965847	0.9998148	0.99986935	0.999689	0.9990132	0.99986684
0.0	0.99478936	0.99736065	0.9996474	0.9991165	0.9973157	0.9990395	0.99952936	0.9977411	0.99487644	0.9991412
0.0	0.02984901	0.111922994	0.09753718	0.10809633	0.37744167	0.13334435	0.053237587	0.00913209	0.08719627	0.48643768
0.0	0.029152526	0.016257491	0.4768024	0.951421	0.06559668	0.10922388	0.90664196	0.58874404	0.022525657	0.8008083
0.0	0.9837489	0.9547511	0.97196287	0.98889357	0.9093614	0.9452486	0.96702474	0.96489066	0.9938565	0.98033464
0.0	0.9837489	0.9547511	0.97196287	0.98889357	0.9093614	0.9452486	0.96702474	0.96489066	0.9938565	0.98033464
0.0	0.9837489	0.9547511	0.97196287	0.98889357	0.9093614	0.9452486	0.96702474	0.96489066	0.9938565	0.98033464
0.0	0.9929803	0.9962453	0.9995358	0.9989723	0.996496	0.99851435	0.99934787	0.9965579	0.9943422	0.99887735
0.0	0.9837489	0.9547511	0.97196287	0.98889357	0.9093614	0.9452486	0.96702474	0.96489066	0.9938565	0.98033464
0.0	0.9837489	0.9547511	0.97196287	0.98889357	0.9093614	0.9452486	0.96702474	0.96489066	0.9938565	0.98033464
0.0	0.9837489	0.9547511	0.97196287	0.98889357	0.9093614	0.9452486	0.96702474	0.96489066	0.9938565	0.98033464
0.0	0.9837489	0.9547511	0.97196287	0.98889357	0.9093614	0.9452486	0.96702474	0.96489066	0.9938565	0.98033464
0.0	0.9898629	0.9952284	0.99951506	0.99864095	0.99547774	0.9978478	0.9991761	0.9950159	0.9928429	0.99846315
0.0	0.9837489	0.9547511	0.97196287	0.98889357	0.9093614	0.9452486	0.96702474	0.96489066	0.9938565	0.98033464
0.0	0.9837489	0.9547511	0.97196287	0.98889357	0.9093614	0.9452486	0.96702474	0.96489066	0.9938565	0.98033464
0.0	0.9837489	0.9547511	0.97196287	0.98889357	0.9093614	0.9452486	0.96702474	0.96489066	0.9938565	0.98033464
0.0	0.9837489	0.9547511	0.97196287	0.98889357	0.9093614	0.9452486	0.96702474	0.96489066	0.9938565	0.98033464
0.0	0.9898629	0.9952284	0.99951506	0.99864095	0.99547774	0.9978478	0.9991761	0.9950159	0.9928429	0.99846315
0.0	0.9898629	0.9952284	0.99951506	0.99864095	0.99547774	0.9978478	0.9991761	0.9950159	0.9928429	0.99846315
0.0	0.9898629	0.9952284	0.99951506	0.99864095	0.99547774	0.9978478	0.9991761	0.9950159	0.9928429	0.99846315
0.0	0.9898629	0.9952284	0.99951506	0.99864095	0.99547774	0.9978478	0.9991761	0.9950159	0.9928429	0.99846315
0.0	0.9837489	0.9547511	0.97196287	0.98889357	0.9093614	0.9452486	0.96702474	0.96489066	0.9938565	0.98033464
0.0	0.9956593	0.9967829	0.9996612	0.9992705	0.9976768	0.99899226	0.9994374	0.9980585	0.99547666	0.99926645
0.0	0.9837489	0.9547511	0.97196287	0.98889357	0.9093614	0.9452486	0.96702474	0.96489066	0.9938565	0.98033464
0.0	0.9837489	0.9547511	0.97196287	0.98889357	0.9093614	0.9452486	0.96702474	0.96489066	0.9938565	0.98033464
0.0	0.9837489	0.9547511	0.97196287	0.98889357	0.9093614	0.9452486	0.96702474	0.96489066	0.9938565	0.98033464
0.0	0.9837489	0.9547511	0.97196287	0.98889357	0.9093614	0.9452486	0.96702474	0.96489066	0.9938565	0.98033464
0.0	0.9837489	0.9547511	0.97196287	0.98889357	0.9093614	0.9452486	0.96702474	0.96489066	0.9938565	0.98033464
0.0	0.9898629	0.9952284	0.99951506	0.99864095	0.99547774	0.9978478	0.9991761	0.9950159	0.9928429	0.99846315
0.0	0.9837489	0.9547511	0.97196287	0.98889357	0.9093614	0.9452486	0.96702474	0.96489066	0.9938565	0.98033464
0.0	0.9837489	0.9547511	0.97196287	0.98889357	0.9093614	0.9452486	0.96702474	0.96489066	0.9938565	0.98033464
0.0	0.9837489	0.9547511	0.97196287	0.98889357	0.9093614	0.9452486	0.96702474	0.96489066	0.9938565	0.98033464
0.0	0.9837489	0.9547511	0.97196287	0.98889357	0.9093614	0.9452486	0.96702474	0.96489066	0.9938565	0.98033464
0.0	0.9837489	0.9547511	0.97196287	0.98889357	0.9093614	0.9452486	0.96702474	0.96489066	0.9938565	0.98033464
0.0	0.97447973	0.95004493	0.9955853	0.9944863	0.9927948	0.99635065	0.9986298	0.9921629	0.9956077	0.996545
0.0	0.9837489	0.9547511	0.97196287	0.98889357	0.9093614	0.9452486	0.96702474	0.96489066	0.9938565	0.98033464
0.0	0.9837489	0.9547511	0.97196287	0.98889357	0.9093614	0.9452486	0.96702474	0.96489066	0.9938565	0.98033464
0.0	0.9837489	0.9547511	0.97196287	0.98889357	0.9093614	0.9452486	0.96702474	0.96489066	0.9938565	0.98033464
0.0	0.9837489	0.9547511	0.97196287	0.98889357	0.9093614	0.9452486	0.96702474	0.96489066	0.9938565	0.98033464
0.0	0.9837489	0.9547511	0.97196287	0.98889357	0.9093614	0.9452486	0.96702474	0.96489066	0.9938565	0.98033464
0.0	0.9837489	0.9547511	0.97196287	0.98889357	0.9093614	0.9452486	0.96702474	0.96489066	0.9938565	0.98033464
0.0	0.99070007	0.99302304	0.99852765	0.99802494	0.99800175	0.99857616	0.99931324	0.99763286	0.99617517	0.9993285
0.0	0.9837489	0.9547511	0.97196287	0.98889357	0.9093614	0.9452486	0.96702474	0.96489066	0.9938565	0.98033464
0.0	0.9837489	0.9547511	0.97196287	0.98889357	0.9093614	0.9452486	0.96702474	0.96489066	0.9938565	0.98033464
0.0	0.9837489	0.9547511	0.97196287	0.98889357	0.9093614	0.9452486	0.96702474	0.96489066	0.9938565	0.98033464
0.0	0.9837489	0.9547511	0.97196287	0.98889357	0.9093614	0.9452486	0.96702474	0.96489066	0.9938565	0.98033464
0.0	0.9837489	0.9547511	0.97196287	0.98889357	0.9093614	0.9452486	0.96702474	0.96489066	0.9938565	0.98033464
0.0	0.9597167	0.92140496	0.99302036	0.9875213	0.9825799	0.99250495	0.997544	0.98948973	0.9900837	0.99225485
0.0	0.737595	0.7269221	0.9578359	0.91626406	0.87961733	0.8829988	0.95383304	0.74573934	0.8153685	0.9482668
0.0	0.73759514	0.72692215	0.9578358	0.91626394	0.8796175	0.8829988	0.95383304	0.7457393	0.8153684	0.9482669
0.0	0.737595	0.7269222	0.9578358	0.91626406	0.87961745	0.8829988	0.95383304	0.7457393	0.8153684	0.9482669
0.0	0.9837489	0.9547511	0.97196287	0.98889357	0.9093614	0.9452486	0.96702474	0.96489066	0.9938565	0.98033464
0.0	0.9837489	0.9547511	0.97196287	0.98889357	0.9093614	0.9452486	0.96702474	0.96489066	0.9938565	0.98033464
0.0	0.9837489	0.9547511	0.97196287	0.98889357	0.9093614	0.9452486	0.96702474	0.96489066	0.9938565	0.98033464
0.0	0.9837489	0.9547511	0.97196287	0.98889357	0.9093614	0.9452486	0.96702474	0.96489066	0.9938565	0.98033464
0.0	0.9837489	0.9547511	0.97196287	0.98889357	0.9093614	0.9452486	0.96702474	0.96489066	0.9938565	0.98033464
0.0	0.9837489	0.9547511	0.97196287	0.98889357	0.9093614	0.9452486	0.96702474	0.96489066	0.9938565	0.98033464
0.0	0.98034877	0.9568933	0.9953316	0.9928364	0.9915405	0.9963092	0.9984999	0.9951892	0.994495	0.9962108
0.0	0.9837489	0.9547511	0.97196287	0.98889357	0.9093614	0.9452486	0.96702474	0.96489066	0.9938565	0.98033464
0.0	0.9837489	0.9547511	0.97196287	0.98889357	0.9093614	0.9452486	0.96702474	0.96489066	0.9938565	0.98033464
0.0	0.9837489	0.9547511	0.97196287	0.98889357	0.9093614	0.9452486	0.96702474	0.96489066	0.9938565	0.98033464
0.0	0.9837489	0.9547511	0.97196287	0.9888937	0.9093614	0.9452486	0.96702474	0.96489066	0.9938565	0.98033464
0.0	0.9994166	0.99883646	0.9998103	0.99962914	0.9994248	0.9997857	0.99928504	0.9993343	0.9993741	0.9995395
0.0	0.00046397236	0.02212921	0.012009506	0.00096934324	0.029064555	0.00024943816	0.04176111	0.0014033627	0.0049582515	0.00037542303
0.0	0.9837489	0.9547511	0.97196287	0.98889357	0.9093614	0.9452486	0.96702474	0.96489066	0.9938565	0.98033464
0.0	0.9837489	0.9547511	0.97196287	0.9888937	0.9093614	0.9452486	0.96702474	0.96489066	0.9938565	0.98033464
0.0	0.9837489	0.9547511	0.97196287	0.9888937	0.9093614	0.9452486	0.96702474	0.96489066	0.9938565	0.98033464
0.0	0.9837489	0.9547511	0.97196287	0.9888937	0.9093614	0.9452486	0.96702474	0.96489066	0.9938565	0.98033464
0.0	0.9837489	0.9547511	0.97196287	0.9888937	0.9093614	0.9452486	0.96702474	0.96489066	0.9938565	0.98033464
0.0	0.9837489	0.9547511	0.97196287	0.98889357	0.9093614	0.9452486	0.96702474	0.96489066	0.9938565	0.98033464
0.0	0.9837489	0.9547511	0.97196287	0.98889357	0.9093614	0.9452486	0.96702474	0.96489066	0.9938565	0.98033464
0.0	0.9837489	0.9547511	0.97196287	0.9888937	0.9093614	0.9452486	0.96702474	0.96489066	0.9938565	0.98033464
0.0	0.9837489	0.9547511	0.97196287	0.9888937	0.9093614	0.9452486	0.96702474	0.96489066	0.9938565	0.98033464
0.0	0.9837489	0.9547511	0.97196287	0.98889357	0.9093614	0.9452486	0.96702474	0.96489066	0.9938565	0.98033464
0.0	0.9837489	0.9547511	0.97196287	0.98889357	0.9093614	0.9452486	0.96702474	0.96489066	0.9938565	0.98033464
0.0	0.82590824	0.95512056	0.36247554	0.581193	0.46213797	0.10151551	0.76403445	0.72751904	0.5370762	0.3536556
0.0	0.9837489	0.9547511	0.97196287	0.9888937	0.9093614	0.9452486	0.96702474	0.96489066	0.9938565	0.98033464
0.0	0.9597167	0.92140496	0.99302036	0.9875213	0.9825799	0.99250495	0.997544	0.98948973	0.9900837	0.99225485
0.0	0.9837489	0.9547511	0.97196287	0.9888937	0.9093614	0.9452486	0.96702474	0.96489066	0.9938565	0.98033464
0.0	0.99279964	0.9941995	0.999617	0.9991929	0.99212307	0.99701476	0.9990126	0.99789774	0.9955505	0.9984993
0.0	0.9997116	0.9996488	0.9999385	0.99982506	0.99988973	0.999951	0.99992144	0.99990463	0.9995994	0.99996567
0.0	0.0105506135	0.005903383	0.13729763	0.032514617	0.025143228	0.007916761	0.058869123	0.028817778	0.037182115	0.048625767
0.0	0.009843756	0.0200911	0.0046033976	0.0098242415	0.028105116	0.006952771	0.033950727	0.0088125	0.010327319	0.017017465
0.0	0.7168532	0.12390558	0.8751516	0.9784757	0.80699474	0.883866	0.96300405	0.9177899	0.91702306	0.98204684
0.0	0.20859268	0.00015538752	4.224391e-05	3.3779303e-05	0.31814435	0.008803512	0.1227806	0.00033922595	0.00069824804	0.5286146
0.0	0.999329	0.12020203	7.1552213e-06	0.0004718389	0.9107248	0.034584377	0.9878834	0.0018329412	0.0051794327	0.9691097
0.0	0.20859268	0.00015538752	4.224391e-05	3.3779303e-05	0.31814435	0.008803512	0.1227806	0.00033922595	0.00069824804	0.5286146
0.0	0.9837489	0.9547511	0.97196287	0.9888937	0.9093614	0.9452486	0.96702474	0.96489066	0.9938565	0.98033464
0.0	2.9406481e-05	0.000139015	0.00039582304	9.728809e-05	0.00021601161	7.915517e-05	0.0004598211	1.7226084e-05	0.00050412014	3.233877e-05
0.0	0.99402493	0.9928877	0.9979407	0.9987783	0.99714065	0.99765754	0.9991891	0.997336	0.98975974	0.999456
0.0	0.99402493	0.9928877	0.9979407	0.9987783	0.99714065	0.99765754	0.9991891	0.997336	0.98975974	0.999456
0.0	0.9841517	0.984346	0.994589	0.99749666	0.98888516	0.9908599	0.9966101	0.9967051	0.97948956	0.9960675
0.0	0.657874	0.453906	0.680801	0.75857276	0.91267556	0.9013996	0.8012908	0.9408717	0.62766796	0.9015533
0.0	0.9837489	0.9547511	0.97196287	0.98889357	0.9093614	0.9452486	0.96702474	0.96489066	0.9938565	0.98033464
0.0	0.98576164	0.9929588	0.99880755	0.99716574	0.99473226	0.997165	0.99814236	0.9942965	0.9935416	0.99738985
0.0	0.9996879	0.999711	0.9998498	0.99975973	0.99965394	0.9998054	0.99974424	0.9994554	0.99866045	0.99960667
0.0	0.9837489	0.9547511	0.97196287	0.98889357	0.9093614	0.9452486	0.96702474	0.96489066	0.9938565	0.98033464
0.0	0.9837489	0.9547511	0.97196287	0.98889357	0.9093614	0.9452486	0.96702474	0.96489066	0.9938565	0.98033464
0.0	0.9837489	0.9547511	0.97196287	0.98889357	0.9093614	0.9452486	0.96702474	0.96489066	0.9938565	0.98033464
0.0	0.9837489	0.9547511	0.97196287	0.9888937	0.9093614	0.9452486	0.96702474	0.96489066	0.9938565	0.98033464
0.0	0.0058193556	0.012859461	0.0043093897	0.0062198862	0.0152549315	0.0039567016	0.019093787	0.0040709474	0.0075247874	0.0069574374
0.0	0.99279964	0.9941995	0.999617	0.9991929	0.99212307	0.99701476	0.9990126	0.99789774	0.9955505	0.9984993
0.0	0.9837489	0.9547511	0.97196287	0.9888937	0.9093614	0.9452486	0.96702474	0.96489066	0.9938565	0.98033464
0.0	0.0020641182	0.00924271	0.018167233	0.018303825	0.015543298	0.009770793	0.45630792	0.3346911	0.9938565	0.016157398
0.0	0.15519051	0.2609155	0.66678536	0.43756703	0.41910124	0.107851535	0.50882536	0.7673167	0.21366075	0.32230577
0.0	0.949096	0.9614249	0.9869827	0.99260086	0.98568416	0.93328464	0.98406965	0.9914784	0.93562186	0.97963434
0.0	0.9977081	0.9908354	0.9994522	0.99924517	0.9940502	0.9935408	0.9971615	0.99876356	0.9962089	0.9975501
0.0	0.96196324	0.9711708	0.9887883	0.9939913	0.989321	0.9546837	0.98802316	0.9916192	0.94494593	0.9849103
0.0	0.99814415	0.99843925	0.9998005	0.999438	0.99930954	0.9991591	0.9995511	0.99840957	0.9992768	0.9991516
0.0	0.9837489	0.9547511	0.97196287	0.9888937	0.9093614	0.9452486	0.96702474	0.96489066	0.9938565	0.98033464
0.0	0.00019555737	0.54251397	0.96588004	0.3031297	0.0022277387	0.015937218	0.3914655	0.003120047	0.6512485	0.09130283
0.0	0.9996669	0.9993611	0.99986947	0.9997271	0.999696	0.999864	0.9995233	0.9995561	0.9995702	0.9996873
0.0	0.17581056	0.83720046	0.9011084	0.99001944	0.3156068	0.6222524	0.7402308	0.0004572198	0.4817047	0.8100122
0.0	0.17581056	0.83720046	0.9011084	0.99001944	0.3156068	0.6222524	0.7402308	0.0004572198	0.4817047	0.8100122
0.0	0.0044676526	0.027396837	0.0033750369	0.005496594	0.013399202	0.002936353	0.03447409	0.0024303708	0.017668523	0.009559106
0.0	0.17581056	0.83720046	0.9011084	0.99001944	0.3156068	0.6222524	0.7402308	0.0004572198	0.4817047	0.8100122
0.0	0.0044676526	0.027396837	0.0033750369	0.005496594	0.013399202	0.0029363544	0.034474082	0.0024303708	0.017668523	0.009559106
0.0	0.7712452	0.9132924	0.9834019	0.9700608	0.90453374	0.9923228	0.9797077	0.980943	0.94157875	0.8381553
0.0	0.9837489	0.9547511	0.97196287	0.9888937	0.9093614	0.9452486	0.96702474	0.96489066	0.9938565	0.98033464
0.0	0.99279964	0.9941995	0.999617	0.9991929	0.99212307	0.99701476	0.9990126	0.99789774	0.9955505	0.9984993
0.0	0.0061625494	0.7039951	0.009105851	0.014386886	9.679644e-05	0.51683205	0.020398341	0.0019569835	0.0003395367	0.0025203067
0.0	0.0065234075	0.016943602	0.0041471217	0.0060364255	0.017299747	0.0048032817	0.027140114	0.0049056127	0.008558897	0.010879007
0.0	0.0061625494	0.7039951	0.009105851	0.014386886	9.679644e-05	0.51683205	0.020398341	0.0019569835	0.0003395367	0.0025203067
0.0	0.0013105427	0.0039877244	0.0007119919	0.0075123804	0.012050089	0.12005255	0.96702474	0.028251892	0.0033399484	0.0011731627
0.0	0.9994166	0.99883646	0.9998103	0.99962914	0.9994248	0.9997857	0.99928504	0.9993343	0.9993741	0.9995395
0.0	0.9837489	0.9547511	0.97196287	0.98889357	0.9093614	0.9452486	0.96702474	0.96489066	0.9938565	0.98033464
0.0	0.9837489	0.9547511	0.97196287	0.9888937	0.9093614	0.9452486	0.96702474	0.96489066	0.9938565	0.98033464
0.0	0.9837489	0.9547511	0.97196287	0.9888937	0.9093614	0.9452486	0.96702474	0.96489066	0.9938565	0.98033464
0.0	0.9993298	0.9991326	0.9998808	0.9994357	0.9992907	0.999764	0.99978846	0.9994972	0.99905604	0.9995976
0.0	0.99179196	0.9928877	0.9976897	0.998302	0.9962782	0.9964684	0.9990121	0.99588484	0.9854456	0.9993144
0.0	0.9994166	0.99883646	0.9998103	0.99962914	0.9994248	0.9997857	0.99928504	0.9993343	0.9993741	0.9995395
0.0	0.9837489	0.9547511	0.97196287	0.9888937	0.9093614	0.9452486	0.96702474	0.96489066	0.9938565	0.98033464
0.0	0.9837489	0.9547511	0.97196287	0.9888937	0.9093614	0.9452486	0.96702474	0.96489066	0.9938565	0.98033464
0.0	0.90907234	0.09341176	0.9267024	0.11171081	0.26355153	0.3820715	0.63138646	0.5266023	0.27766585	0.80131745
0.0	0.9643127	0.99137914	0.99732375	0.99628913	0.995834	0.9977023	0.9970241	0.99531555	0.99089795	0.99258584
0.0	0.9988133	0.99889576	0.9998012	0.9994723	0.9994004	0.99954873	0.9995394	0.9991154	0.9993567	0.999582
0.0	0.9837489	0.9547511	0.97196287	0.98889357	0.9093614	0.9452486	0.96702474	0.96489066	0.9938565	0.98033464
0.0	0.996414	0.99876785	0.998801	0.9989002	0.99681133	0.9990447	0.99949133	0.99846244	0.9963247	0.99878293
0.0	0.9837489	0.9547511	0.97196287	0.9888937	0.9093614	0.9452486	0.96702474	0.96489066	0.9938565	0.98033464
0.0	0.9994166	0.99883646	0.9998103	0.99962914	0.9994248	0.9997857	0.99928504	0.9993343	0.9993741	0.9995395
0.0	0.9837489	0.9547511	0.97196287	0.9888937	0.9093614	0.9452486	0.96702474	0.96489066	0.9938565	0.98033464
0.0	0.0002794437	0.00024189819	0.00015750008	0.0002213864	0.00027663962	0.00011567244	0.00017959063	3.9383012e-05	0.00078814203	9.004756e-05
0.0	0.9837489	0.9547511	0.97196287	0.98889357	0.9093614	0.9452486	0.96702474	0.96489066	0.9938565	0.98033464
0.0	0.9985631	0.9990578	0.99983346	0.99933904	0.99957436	0.9997762	0.9997478	0.99943453	0.99759394	0.99961495
0.0	0.9837489	0.9547511	0.97196287	0.9888937	0.9093614	0.9452486	0.96702474	0.96489066	0.9938565	0.98033464
0.0	0.9994166	0.99883646	0.9998103	0.99962914	0.9994248	0.9997857	0.99928504	0.9993343	0.9993741	0.9995395
0.0	0.9837489	0.9547511	0.97196287	0.9888937	0.9093614	0.9452486	0.96702474	0.96489066	0.9938565	0.98033464
0.0	0.0002794437	0.00024189819	0.00015750008	0.0002213864	0.00027663962	0.00011567234	0.00017959063	3.9382976e-05	0.00078814203	9.004756e-05
0.0	0.9912367	0.995637	0.99913377	0.9981211	0.9962998	0.9981211	0.9987178	0.99653995	0.9953164	0.9983682
0.0	0.99279964	0.9941995	0.999617	0.9991929	0.99212307	0.99701476	0.9990126	0.99789774	0.9955505	0.9984993
0.0	0.9837489	0.9547511	0.97196287	0.9888937	0.9093614	0.9452486	0.96702474	0.96489066	0.9938565	0.98033464
0.0	0.76058793	0.88923734	0.6826271	0.96604794	0.6465833	0.36606354	0.7248958	0.81024104	0.6200935	0.5782968
0.0	0.9837489	0.9547511	0.97196287	0.9888937	0.9093614	0.9452486	0.96702474	0.96489066	0.9938565	0.98033464
0.0	0.9722323	0.9952501	0.9992436	0.9983529	0.99145246	0.9943416	0.99925464	0.99924314	0.99659735	0.99512345
0.0	0.99842834	0.99868995	0.9998184	0.99948823	0.9993173	0.9992387	0.9995921	0.9985257	0.9993284	0.999257
0.0	0.9837489	0.9547511	0.97196287	0.9888937	0.9093614	0.9452486	0.96702474	0.96489066	0.9938565	0.98033464
0.0	0.9837489	0.9547511	0.97196287	0.98889357	0.9093614	0.9452486	0.96702474	0.96489066	0.9938565	0.98033464
0.0	0.0065990775	0.017804956	0.05885032	0.045056723	0.01658592	0.016920257	0.0705833	0.028993124	0.052920066	0.022085529
0.0	0.9945364	0.99566686	0.9996712	0.9993104	0.9928289	0.9973501	0.99914575	0.99810094	0.99598986	0.9987325
0.0	0.45825514	0.0054194825	0.8796185	0.0012765075	0.0015496167	0.0003924275	0.127953	0.02557294	0.012866201	0.001520848
0.0	0.9837489	0.9547511	0.97196287	0.9888937	0.9093614	0.9452486	0.96702474	0.96489066	0.9938565	0.98033464
0.0	0.45825514	0.0054194825	0.8796185	0.0012765075	0.0015496167	0.0003924275	0.127953	0.02557294	0.012866201	0.001520848
0.0	0.9837489	0.9547511	0.97196287	0.9888937	0.9093614	0.9452486	0.96702474	0.96489066	0.9938565	0.98033464
0.0	0.00030861804	0.00046382358	0.0003536693	0.00028726461	0.0005287961	0.00017463673	0.00088284985	0.00017744371	0.00078693934	0.0006199477
0.0	0.99852717	0.99870205	0.9997751	0.99937314	0.99926823	0.99943274	0.9994873	0.99895096	0.99924517	0.9994734
0.0	0.9837489	0.9547511	0.97196287	0.98889357	0.9093614	0.9452486	0.96702474	0.96489066	0.9938565	0.98033464
0.0	0.9837489	0.9547511	0.97196287	0.9888937	0.9093614	0.9452486	0.96702474	0.96489066	0.9938565	0.98033464
0.0	0.9837489	0.9547511	0.97196287	0.9888937	0.9093614	0.9452486	0.96702474	0.96489066	0.9938565	0.98033464
0.0	0.9837489	0.9547511	0.97196287	0.98889357	0.9093614	0.9452486	0.96702474	0.96489066	0.9938565	0.98033464
0.0	0.99942577	0.99948657	0.99986255	0.9997621	0.99965453	0.9997993	0.9998092	0.999343	0.999495	0.999778
0.0	0.99891555	0.26734754	0.005892845	0.9990509	0.7336208	0.9960473	0.012049725	0.0085606985	0.98935497	0.7806621
0.0	0.95833665	0.98041487	0.98417425	0.99078697	0.9978332	0.9703775	0.98397833	0.9869098	0.99219704	0.99766433
0.0	0.9986399	0.9981896	0.9997707	0.99927825	0.9992607	0.99911624	0.9992895	0.99873203	0.9992987	0.9991666
0.0	0.99279964	0.9941995	0.999617	0.9991929	0.99212307	0.99701476	0.9990126	0.99789774	0.9955505	0.9984993
0.0	0.9993223	0.99870276	0.999848	0.99955493	0.99954814	0.99957234	0.99950564	0.99911135	0.99954826	0.9995223
0.0	0.9837489	0.9547511	0.97196287	0.9888937	0.9093614	0.9452486	0.96702474	0.96489066	0.9938565	0.98033464
0.0	0.9994166	0.99883646	0.9998103	0.99962914	0.9994248	0.9997857	0.99928504	0.9993343	0.9993741	0.9995395
0.0	0.9837489	0.9547511	0.97196287	0.9888937	0.9093614	0.9452486	0.96702474	0.96489066	0.9938565	0.98033464
0.0	0.9837489	0.9547511	0.97196287	0.9888937	0.9093614	0.9452486	0.96702474	0.96489066	0.9938565	0.98033464
0.0	0.0013458636	0.009834689	0.0039503323	0.011999236	0.0008641594	0.00558687	0.00027778614	0.0071120486	0.39873135	0.0017610698
0.0	0.9994166	0.99883646	0.9998103	0.99962914	0.9994248	0.9997857	0.99928504	0.9993343	0.9993741	0.9995395
0.0	0.9837489	0.9547511	0.97196287	0.9888937	0.9093614	0.9452486	0.96702474	0.96489066	0.9938565	0.98033464
0.0	0.9837489	0.9547511	0.97196287	0.9888937	0.9093614	0.9452486	0.96702474	0.96489066	0.9938565	0.98033464
0.0	0.9837489	0.9547511	0.97196287	0.9888937	0.9093614	0.9452486	0.96702474	0.96489066	0.9938565	0.98033464
0.0	0.9837489	0.9547511	0.97196287	0.9888937	0.9093614	0.9452486	0.96702474	0.96489066	0.9938565	0.98033464
0.0	0.9837489	0.9547511	0.97196287	0.9888937	0.9093614	0.9452486	0.96702474	0.96489066	0.9938565	0.98033464
0.0	0.9983303	0.9977344	0.99953306	0.9995784	0.9989818	0.9992762	0.9994349	0.9986345	0.99811673	0.9995478
0.0	0.9993298	0.9991326	0.9998808	0.9994357	0.9992907	0.999764	0.99978846	0.9994972	0.99905604	0.9995976
0.0	0.9837489	0.9547511	0.97196287	0.9888937	0.9093614	0.9452486	0.96702474	0.96489066	0.9938565	0.98033464
0.0	0.0021693418	0.009255845	0.12352179	0.035311285	0.024227364	0.0015283565	0.01981426	0.035577096	0.42089483	0.0018001694
0.0	0.9722324	0.9952501	0.9992436	0.9983529	0.99145246	0.9943416	0.99925464	0.99924314	0.99659735	0.99512345
0.0	0.04876174	0.17273533	0.97365177	0.5418796	0.15691452	0.9339419	0.9912764	0.83713645	0.73856884	0.94493526
0.0	0.99975985	0.9997131	0.99990463	0.99987113	0.9997732	0.99994075	0.9998685	0.99984145	0.9996811	0.999876
0.0	0.9722324	0.9952501	0.9992436	0.9983529	0.99145246	0.9943416	0.99925464	0.99924314	0.99659735	0.99512345
0.0	0.9741698	0.9961253	0.99926966	0.998464	0.9918147	0.9952479	0.9992957	0.99926466	0.99659735	0.99556017
0.0	0.8931151	0.58450687	0.9922809	0.9934896	0.93324864	0.82937294	0.98975706	0.9848638	0.9545502	0.9935462
0.0	0.18736461	0.20636532	0.6306066	0.62955153	0.59965926	0.4468919	0.7174371	0.21610081	0.2976744	0.7434566
0.0	0.9722324	0.9952501	0.9992436	0.9983529	0.99145246	0.9943416	0.99925464	0.99924314	0.99659735	0.99512345
0.0	0.9597167	0.92140496	0.99302036	0.9875213	0.9825799	0.99250495	0.997544	0.98948973	0.9900837	0.99225485
0.0	0.9898629	0.9952284	0.99951506	0.99864095	0.99547774	0.9978478	0.9991761	0.9950159	0.9928429	0.99846315
0.0	0.9898629	0.9952284	0.99951506	0.99864095	0.99547774	0.9978478	0.9991761	0.9950159	0.9928429	0.99846315
0.0	0.98576164	0.9929588	0.99880755	0.99716574	0.99473226	0.997165	0.99814236	0.9942965	0.9935416	0.99738985
0.0	0.99852717	0.99870205	0.9997751	0.99937314	0.99926823	0.99943274	0.9994873	0.99895096	0.99924517	0.9994734
0.0	0.9771947	0.984346	0.9935523	0.99660766	0.985227	0.9854548	0.9959252	0.9948578	0.9711402	0.99453706
0.0	0.9597168	0.92140496	0.99302036	0.9875213	0.9825799	0.99250495	0.997544	0.98948973	0.9900837	0.99225485
0.0	0.9597167	0.92140496	0.99302036	0.9875213	0.9825799	0.99250495	0.997544	0.98948973	0.9900837	0.99225485
0.0	0.9928328	0.99523807	0.9981342	0.9986596	0.9964575	0.9977672	0.99918467	0.99724966	0.98702735	0.99945337
0.0	0.0016419729	0.006601916	0.0022952089	0.0024177248	0.005511443	0.0016581796	0.011765733	0.0015868797	0.0033012126	0.0050893505
0.0	0.21751006	0.006146184	0.007970056	0.007996444	0.0073649683	0.4332395	0.15363002	0.0014887154	0.00021580697	0.00015552939
0.0	0.21751006	0.006146184	0.007970056	0.007996444	0.0073649683	0.4332395	0.15363002	0.0014887154	0.00021580697	0.00015552939
0.0	0.21751006	0.006146184	0.007970056	0.007996444	0.0073649683	0.4332395	0.15363002	0.0014887154	0.00021580697	0.00015552939
0.0	0.9837489	0.9547511	0.97196287	0.9888937	0.9093614	0.9452486	0.96702474	0.96489066	0.9938565	0.98033464
0.0	0.9837489	0.9547511	0.97196287	0.9888937	0.9093614	0.9452486	0.96702474	0.96489066	0.9938565	0.98033464
0.0	0.9837489	0.9547511	0.97196287	0.9888937	0.9093614	0.9452486	0.96702474	0.96489066	0.9938565	0.98033464
0.0	0.9898629	0.9952284	0.99951506	0.99864095	0.99547774	0.9978478	0.9991761	0.9950159	0.9928429	0.99846315
0.0	0.9837489	0.9547511	0.97196287	0.9888937	0.9093614	0.9452486	0.96702474	0.96489066	0.9938565	0.98033464
0.0	0.9898629	0.9952284	0.99951506	0.99864095	0.99547774	0.9978478	0.9991761	0.9950159	0.9928429	0.99846315
0.0	0.81771415	0.9776364	0.98942995	0.98519343	0.98688877	0.95679903	0.986904	0.85069484	0.8225995	0.995643
0.0	0.98029375	0.98880774	0.99862266	0.99721515	0.996454	0.98937607	0.9959363	0.99189067	0.9946802	0.9947358
0.0	0.99814415	0.99843925	0.9998005	0.999438	0.99930954	0.9991591	0.9995511	0.99840957	0.9992768	0.9991516
0.0	0.99651116	0.99583155	0.99984	0.99922264	0.9993255	0.99940884	0.99977225	0.9994148	0.9982855	0.99975175
0.0	0.9837489	0.9547511	0.97196287	0.9888937	0.9093614	0.9452486	0.96702474	0.96489066	0.9938565	0.98033464
0.0	0.0019389514	0.0020474438	0.001528751	0.0020373857	0.0041020596	0.00027453134	0.00655543	0.0009349234	0.003284976	0.004088893
0.0	0.9837489	0.9547511	0.97196287	0.9888937	0.9093614	0.9452486	0.96702474	0.96489066	0.9938565	0.98033464
0.0	0.9953578	0.9966324	0.9977781	0.99907047	0.9973973	0.99866176	0.9994149	0.997512	0.9925234	0.9995578
0.0	0.99179196	0.9928877	0.9976897	0.998302	0.9962782	0.9964684	0.9990121	0.99588484	0.9854456	0.9993144
0.0	0.9953578	0.9966324	0.9977781	0.99907047	0.9973973	0.99866176	0.9994149	0.997512	0.9925235	0.9995578
0.0	0.9837489	0.9547511	0.97196287	0.98889357	0.9093614	0.9452486	0.96702474	0.96489066	0.9938565	0.98033464
0.0	0.9837489	0.9547511	0.97196287	0.9888937	0.9093614	0.9452486	0.96702474	0.96489066	0.9938565	0.98033464
0.0	0.9837489	0.9547511	0.97196287	0.9888937	0.9093614	0.9452486	0.96702474	0.96489066	0.9938565	0.98033464
0.0	0.9837489	0.9547511	0.97196287	0.98889357	0.9093614	0.9452486	0.96702474	0.96489066	0.9938565	0.98033464
0.0	0.9837489	0.9547511	0.97196287	0.9888937	0.9093614	0.9452486	0.96702474	0.96489066	0.9938565	0.98033464
0.0	0.9837489	0.9547511	0.97196287	0.9888937	0.9093614	0.9452486	0.96702474	0.96489066	0.9938565	0.98033464
0.0	0.00026687272	0.014564234	0.04026573	0.0024685208	0.002323797	0.0026601055	0.015066888	0.0010486037	0.9783759	0.2846588
0.0	0.9837489	0.9547511	0.97196287	0.9888937	0.9093614	0.9452486	0.96702474	0.96489066	0.9938565	0.98033464
0.0	0.9837489	0.9547511	0.97196287	0.9888937	0.9093614	0.9452486	0.96702474	0.96489066	0.9938565	0.98033464
0.0	0.98576164	0.9929588	0.99880755	0.99716574	0.99473226	0.997165	0.99814236	0.9942965	0.9935416	0.99738985
0.0	0.9898629	0.9952284	0.99951506	0.99864095	0.99547774	0.9978478	0.9991761	0.9950159	0.9928429	0.99846315
0.0	0.9837489	0.9547511	0.97196287	0.9888937	0.9093614	0.9452486	0.96702474	0.96489066	0.9938565	0.98033464
0.0	0.0021693406	0.009255845	0.12352179	0.035311285	0.024227364	0.0015283565	0.01981426	0.035577096	0.42089477	0.0018001694
0.0	0.98576164	0.9929588	0.99880755	0.99716574	0.99473226	0.997165	0.99814236	0.9942965	0.9935416	0.99738985
0.0	0.98949134	0.9963748	0.9992036	0.99331045	0.99414235	0.99681634	0.99911517	0.99324256	0.99405634	0.99824846
0.0	0.8931151	0.58450687	0.9922809	0.9934896	0.93324864	0.82937294	0.98975706	0.9848638	0.9545502	0.9935462
0.0	0.9837489	0.9547511	0.97196287	0.9888937	0.9093614	0.9452486	0.96702474	0.96489066	0.9938565	0.98033464
0.0	0.9722324	0.9952501	0.9992436	0.9983529	0.99145246	0.9943416	0.99925464	0.99924314	0.99659735	0.99512345
0.0	0.9994166	0.99883646	0.9998103	0.99962914	0.9994248	0.9997857	0.99928504	0.9993343	0.9993741	0.9995395
0.0	0.00057538226	0.0044216267	0.04104054	0.0062634945	0.0062182127	0.0002890068	0.014319857	0.0012685009	0.9779694	0.24375285
0.0	0.0049000992	0.012204447	0.003794881	0.0057454286	0.014185296	0.0031327787	0.019829292	0.0036581988	0.0072999685	0.0074182823
0.0	0.9837489	0.9547511	0.97196287	0.9888937	0.9093614	0.9452486	0.96702474	0.96489066	0.9938565	0.98033464
0.0	0.996414	0.99876785	0.998801	0.9989002	0.99681133	0.9990447	0.99949133	0.99846244	0.9963247	0.99878293
0.0	0.9837489	0.9547511	0.97196287	0.98889357	0.9093614	0.9452486	0.96702474	0.96489066	0.9938565	0.98033464
0.0	0.9837489	0.9547511	0.97196287	0.9888937	0.9093614	0.9452486	0.96702474	0.96489066	0.9938565	0.98033464
0.0	0.9994166	0.99883646	0.9998103	0.99962914	0.9994248	0.9997857	0.99928504	0.9993343	0.9993741	0.9995395
0.0	0.9837489	0.9547511	0.97196287	0.9888937	0.9093614	0.9452486	0.96702474	0.96489066	0.9938565	0.98033464
0.0	0.000575382	0.0044216267	0.041040543	0.0062634945	0.0062182127	0.0002890068	0.014319857	0.0012685009	0.9779694	0.24375291
0.0	0.9837489	0.9547511	0.97196287	0.9888937	0.9093614	0.9452486	0.96702474	0.96489066	0.9938565	0.98033464
0.0	0.001967224	0.028744342	0.11436519	0.01995524	0.0069432925	0.0004315959	0.014319857	0.004744558	0.9868651	0.6805338
0.0	0.004858455	0.7584861	0.40212134	0.41391474	0.1685255	0.1901458	0.96702474	0.0047949716	0.004178502	0.5360353
0.0	0.9837489	0.9547511	0.97196287	0.98889357	0.9093614	0.9452486	0.96702474	0.96489066	0.9938565	0.98033464
0.0	0.9837489	0.9547511	0.97196287	0.9888937	0.9093614	0.9452486	0.96702474	0.96489066	0.9938565	0.98033464
0.0	0.9994166	0.99883646	0.9998103	0.99962914	0.9994248	0.9997857	0.99928504	0.9993343	0.9993741	0.9995395
0.0	0.9837489	0.9547511	0.97196287	0.9888937	0.9093614	0.9452486	0.96702474	0.96489066	0.9938565	0.98033464
0.0	0.9837489	0.9547511	0.97196287	0.9888937	0.9093614	0.9452486	0.96702474	0.96489066	0.9938565	0.98033464
0.0	0.9837489	0.9547511	0.97196287	0.9888937	0.9093614	0.9452486	0.96702474	0.96489066	0.9938565	0.98033464
0.0	0.9994166	0.99883646	0.9998103	0.99962914	0.9994248	0.9997857	0.99928504	0.9993343	0.9993741	0.9995395
0.0	0.9837489	0.9547511	0.97196287	0.9888937	0.9093614	0.9452486	0.96702474	0.96489066	0.9938565	0.98033464
0.0	0.0019389514	0.0020474438	0.001528751	0.0020373857	0.0041020596	0.00027453134	0.00655543	0.0009349234	0.003284976	0.0040888907
0.0	0.9837489	0.9547511	0.97196287	0.9888937	0.9093614	0.9452486	0.96702474	0.96489066	0.9938565	0.98033464
0.0	0.9837489	0.9547511	0.97196287	0.9888937	0.9093614	0.9452486	0.96702474	0.96489066	0.9938565	0.98033464
0.0	0.9837489	0.9547511	0.97196287	0.9888937	0.9093614	0.9452486	0.96702474	0.96489066	0.9938565	0.98033464
0.0	0.0064174524	0.015295742	0.0046903584	0.00756438	0.018949214	0.0044138916	0.027486995	0.0047044056	0.009844723	0.009324445
0.0	0.0064174524	0.015295742	0.0046903584	0.00756438	0.018949214	0.004413894	0.027486995	0.0047044056	0.009844728	0.009324449
0.0	0.0001103879	0.019604653	4.1717507e-05	0.00031535662	0.03258095	0.04380669	0.03537781	0.004136413	0.6134808	5.7404835e-05
0.0	0.0001103879	0.019604653	4.1717507e-05	0.00031535662	0.03258095	0.04380669	0.03537781	0.004136413	0.6134808	5.7404835e-05
0.0	0.9994723	0.99890375	0.9998103	0.9996481	0.99947864	0.9997857	0.99929726	0.9993868	0.99940705	0.9995419
0.0	0.9837489	0.9547511	0.97196287	0.9888937	0.9093614	0.9452486	0.96702474	0.96489066	0.9938565	0.98033464
0.0	0.9837489	0.9547511	0.97196287	0.9888937	0.9093614	0.9452486	0.96702474	0.96489066	0.9938565	0.98033464
0.0	0.5179925	0.012897598	0.0025876642	0.8023704	0.364793	0.36786944	0.6586815	0.207675	0.18006447	0.0015782935
0.0	0.999666	0.9994437	0.99977654	0.99974686	0.99965537	0.999859	0.9998373	0.9992455	0.999223	0.9998148
0.0	0.9837489	0.9547511	0.97196287	0.9888937	0.9093614	0.9452486	0.96702474	0.96489066	0.9938565	0.98033464
0.0	0.9986897	0.9994955	0.99958175	0.9992955	0.9986247	0.99972945	0.99952924	0.9993303	0.9980124	0.9998642
0.0	0.9837489	0.9547511	0.97196287	0.98889357	0.9093614	0.9452486	0.96702474	0.96489066	0.9938565	0.98033464
0.0	0.9994166	0.99883646	0.9998103	0.99962914	0.9994248	0.9997857	0.99928504	0.9993343	0.9993741	0.9995395
0.0	0.0013056931	0.004726377	0.0015586695	0.0018760856	0.0048107114	0.0010770992	0.00870707	0.0011709331	0.0030994671	0.0033000705
0.0	0.015559883	0.8314976	0.6946082	0.42948335	0.19214636	0.13483994	0.5270984	0.025934184	0.05035804	0.6340145
0.0	0.95746124	0.9830989	0.99782467	0.98970723	0.9863797	0.9952479	0.9940491	0.9335006	0.98764193	0.95953566
0.0	0.9837489	0.9547511	0.97196287	0.9888937	0.9093614	0.9452486	0.96702474	0.96489066	0.9938565	0.98033464
0.0	0.0049000992	0.015694018	0.0044503356	0.008084471	0.019087613	0.0046943445	0.027389163	0.0051362403	0.00996086	0.010102134
0.0	0.9837489	0.00059070985	0.0038930727	0.0005817797	0.0026400378	0.00026037454	0.0008461802	0.0051386114	0.007389036	0.0002631362
0.0	0.06468524	0.12316003	0.54996353	0.1411308	0.35235807	0.20658733	0.53716767	0.4089854	0.33162186	0.07271232
0.0	0.0013056931	0.006097831	0.0018422692	0.0026240791	0.0064341784	0.0015910214	0.011894706	0.0016450813	0.004295805	0.004448162
0.0	0.9837489	0.9547511	0.97196287	0.9888937	0.9093614	0.9452486	0.96702474	0.96489066	0.9938565	0.98033464
0.0	0.9837489	0.9547511	0.97196287	0.9888937	0.9093614	0.9452486	0.96702474	0.96489066	0.9938565	0.98033464
0.0	0.9949157	0.99218434	0.9993728	0.99816126	0.9974444	0.9989704	0.9988695	0.99667454	0.99801093	0.9979943
0.0	0.08934067	0.08820195	0.016219877	0.58904207	0.022951184	0.08038968	0.20261304	0.07161897	0.041116524	0.007906214
0.0	0.18008545	0.22943997	0.94955754	0.7260966	0.8752142	0.5553342	0.6132117	0.76395035	0.44392118	0.6026605
0.0	0.99179196	0.9928877	0.9976897	0.998302	0.9962782	0.9964684	0.9990121	0.99588484	0.9854456	0.9993144
0.0	0.9837489	0.9547511	0.97196287	0.9888937	0.9093614	0.9452486	0.96702474	0.96489066	0.9938565	0.98033464
0.0	0.9942836	0.99047524	0.998803	0.9987734	0.98863834	0.9895539	0.99797064	0.99697065	0.9925607	0.99584335
0.0	0.99852717	0.99870205	0.9997751	0.99937314	0.99926823	0.99943274	0.9994873	0.99895096	0.99924517	0.9994734
0.0	0.9837489	0.9547511	0.97196287	0.98889357	0.9093614	0.9452486	0.96702474	0.96489066	0.9938565	0.98033464
0.0	0.00034819986	0.00081776024	0.000593246	0.00090609293	0.0008399368	0.0197134	0.00071511965	0.00047510513	0.0032357187	0.0002789741
0.0	0.9490959	0.9614249	0.9869827	0.99260086	0.98568416	0.93328464	0.98406976	0.9914784	0.93562186	0.97963434
0.0	0.9977081	0.9908353	0.9994522	0.99924517	0.9940502	0.9935408	0.9971615	0.99876356	0.9962089	0.9975501
0.0	0.9994166	0.99883646	0.9998103	0.99962914	0.9994248	0.9997857	0.99928504	0.9993343	0.9993741	0.9995395
0.0	0.9837489	0.9547511	0.97196287	0.9888937	0.9093614	0.9452486	0.96702474	0.96489066	0.9938565	0.98033464
0.0	0.9967224	0.99717367	0.99825376	0.9991654	0.9979686	0.99869114	0.99935526	0.9980621	0.99181765	0.9995437
0.0	0.82590824	0.95512056	0.36247554	0.581193	0.46213797	0.10151551	0.76403445	0.72751904	0.5370762	0.3536556
0.0	0.9994166	0.99883646	0.9998103	0.99962914	0.9994248	0.9997857	0.99928504	0.9993343	0.9993741	0.9995395
0.0	0.9994166	0.99883646	0.9998103	0.99962914	0.9994248	0.9997857	0.99928504	0.9993343	0.9993741	0.9995395
0.0	0.99179196	0.9928877	0.9976897	0.998302	0.9962782	0.9964684	0.9990121	0.99588484	0.9854456	0.9993144
0.0	0.5574035	0.89574814	0.90225613	0.9703452	0.97721195	0.25238156	0.741175	0.95859617	0.44705662	0.8117325
0.0	0.9722324	0.9952501	0.9992436	0.9983529	0.99145246	0.9943416	0.99925464	0.99924314	0.99659735	0.99512345
0.0	0.9898629	0.9952284	0.99951506	0.99864095	0.99547774	0.9978478	0.9991761	0.9950159	0.9928429	0.99846315
0.0	0.9597167	0.92140496	0.99302036	0.9875213	0.9825799	0.99250495	0.997544	0.98948973	0.9900837	0.99225485
0.0	0.076332055	0.0018488351	0.5856824	0.8643444	0.0005760509	0.67146367	0.4016876	0.25132546	0.0018851525	0.60915
0.0	0.076332055	0.0018488351	0.5856824	0.8643444	0.0005760509	0.67146367	0.4016876	0.25132546	0.0018851525	0.60915
0.0	0.076332055	0.0018488351	0.5856824	0.8643444	0.0005760509	0.67146367	0.4016876	0.25132546	0.0018851525	0.60915
0.0	0.9898629	0.9952284	0.99951506	0.99864095	0.99547774	0.9978478	0.9991761	0.9950159	0.9928429	0.99846315
0.0	0.66046333	0.83455676	0.01565012	0.39872265	0.6239266	0.0061393054	0.5821218	0.78180176	0.39146736	0.008269479
0.0	0.00045255112	0.0003571628	0.008633303	3.9169183e-05	7.0912545e-05	0.000255395	0.00018701136	6.8226946e-05	0.00036931245	0.00011930459
0.0	0.10708731	0.16883592	0.5932068	0.18035038	0.44913012	0.20942761	0.6488194	0.47544935	0.3550083	0.08666437
0.0	0.66046333	0.83455676	0.01565012	0.39872265	0.6239266	0.0061393054	0.5821218	0.78180176	0.39146736	0.008269479
0.0	0.01135917	0.021616643	0.0069732526	0.008233305	0.02428701	0.004389835	0.036885776	0.006095271	0.012311649	0.0148072615
0.0	0.5907836	0.92170775	0.98508275	0.03783637	0.6011165	0.02057951	0.9433466	0.95199144	0.41146922	0.9103808
0.0	0.9837489	0.9547511	0.97196287	0.98889357	0.9093614	0.9452486	0.96702474	0.96489066	0.9938565	0.98033464
0.0	0.9837489	0.9547511	0.97196287	0.9888937	0.9093614	0.9452486	0.96702474	0.96489066	0.9938565	0.98033464
0.0	0.9837489	0.9547511	0.97196287	0.9888937	0.9093614	0.9452486	0.96702474	0.96489066	0.9938565	0.98033464
0.0	0.9837489	0.9547511	0.97196287	0.98889357	0.9093614	0.9452486	0.96702474	0.96489066	0.9938565	0.98033464
0.0	0.9837489	0.9547511	0.97196287	0.9888937	0.9093614	0.9452486	0.96702474	0.96489066	0.9938565	0.98033464
0.0	0.9994166	0.99883646	0.9998103	0.99962914	0.9994248	0.9997857	0.99928504	0.9993343	0.9993741	0.9995395
0.0	0.99814415	0.99843925	0.9998005	0.999438	0.99930954	0.9991591	0.9995511	0.99840957	0.9992768	0.9991516
0.0	0.9837489	0.9547511	0.97196287	0.9888937	0.9093614	0.9452486	0.96702474	0.96489066	0.9938565	0.98033464
0.0	0.9994166	0.99883646	0.9998103	0.99962914	0.9994248	0.9997857	0.99928504	0.9993343	0.9993741	0.9995395
0.0	0.000575382	0.0044216267	0.04104054	0.0062634945	0.0062182127	0.0002890068	0.014319857	0.0012685009	0.9779694	0.24375285
0.0	0.9837489	0.9547511	0.97196287	0.9888937	0.9093614	0.9452486	0.96702474	0.96489066	0.9938565	0.98033464
0.0	0.9837489	0.9547511	0.97196287	0.9888937	0.9093614	0.9452486	0.96702474	0.96489066	0.9938565	0.98033464
0.0	0.9837489	0.9547511	0.97196287	0.9888937	0.9093614	0.9452486	0.96702474	0.96489066	0.9938565	0.98033464
0.0	0.9994166	0.99883646	0.9998103	0.99962914	0.9994248	0.9997857	0.99928504	0.9993343	0.9993741	0.9995395
0.0	0.9837489	0.9547511	0.97196287	0.98889357	0.9093614	0.9452486	0.96702474	0.96489066	0.9938565	0.98033464
0.0	0.9837489	0.9547511	0.97196287	0.9888937	0.9093614	0.9452486	0.96702474	0.96489066	0.9938565	0.98033464
0.0	0.9837489	0.9547511	0.97196287	0.9888937	0.9093614	0.9452486	0.96702474	0.96489066	0.9938565	0.98033464
0.0	0.9837489	0.9547511	0.97196287	0.9888937	0.9093614	0.9452486	0.96702474	0.96489066	0.9938565	0.98033464
0.0	0.9994166	0.99883646	0.9998103	0.99962914	0.9994248	0.9997857	0.99928504	0.9993343	0.9993741	0.9995395
0.0	0.9994166	0.99883646	0.9998103	0.99962914	0.9994248	0.9997857	0.99928504	0.9993343	0.9993741	0.9995395
0.0	0.9837489	0.9547511	0.97196287	0.98889357	0.9093614	0.9452486	0.96702474	0.96489066	0.9938565	0.98033464
0.0	0.9837489	0.9547511	0.97196287	0.9888937	0.9093614	0.9452486	0.96702474	0.96489066	0.9938565	0.98033464
0.0	0.9837489	0.9547511	0.97196287	0.9888937	0.9093614	0.9452486	0.96702474	0.96489066	0.9938565	0.98033464
0.0	0.9837489	0.9547511	0.97196287	0.98889357	0.9093614	0.9452486	0.96702474	0.96489066	0.9938565	0.98033464
0.0	0.9837489	0.9547511	0.97196287	0.9888937	0.9093614	0.9452486	0.96702474	0.96489066	0.9938565	0.98033464
0.0	0.9837489	0.9547511	0.97196287	0.9888937	0.9093614	0.9452486	0.96702474	0.96489066	0.9938565	0.98033464
0.0	0.996414	0.99876785	0.998801	0.9989002	0.99681133	0.9990447	0.99949133	0.99846244	0.9963247	0.99878293
0.0	0.9994166	0.99883646	0.9998103	0.99962914	0.9994248	0.9997857	0.99928504	0.9993343	0.9993741	0.9995395
0.0	0.9837489	0.9547511	0.97196287	0.98889357	0.9093614	0.9452486	0.96702474	0.96489066	0.9938565	0.98033464
0.0	0.9837489	0.9547511	0.97196287	0.9888937	0.9093614	0.9452486	0.96702474	0.96489066	0.9938565	0.98033464
0.0	0.23656958	0.32035226	0.6875277	0.787002	0.323233	0.6630119	0.77576274	0.57240087	0.53890556	0.65647763
0.0	0.9983303	0.9977344	0.99953306	0.9995784	0.9989818	0.9992762	0.9994349	0.9986345	0.99811673	0.9995478
0.0	0.00071924436	0.020372532	0.0013686116	0.0029390934	0.00021390917	0.000529288	0.0017780731	0.00055753347	0.020764194	0.00030931408
0.0	0.9837489	0.9547511	0.97196287	0.9888937	0.9093614	0.9452486	0.96702474	0.96489066	0.9938565	0.98033464
0.0	0.9837489	0.9547511	0.97196287	0.9888937	0.9093614	0.9452486	0.96702474	0.96489066	0.9938565	0.98033464
0.0	0.9994166	0.99883646	0.9998103	0.99962914	0.9994248	0.9997857	0.99928504	0.9993343	0.9993741	0.9995395
0.0	0.9837489	0.9547511	0.97196287	0.9888937	0.9093614	0.9452486	0.96702474	0.96489066	0.9938565	0.98033464
0.0	0.9837489	0.9547511	0.97196287	0.9888937	0.9093614	0.9452486	0.96702474	0.96489066	0.9938565	0.98033464
0.0	0.0002794437	0.00024189819	0.00015749993	0.0002213864	0.00027663962	0.00011567244	0.00017959063	3.9383012e-05	0.00078814203	9.004756e-05
0.0	0.9837489	0.9547511	0.97196287	0.9888937	0.9093614	0.9452486	0.96702474	0.96489066	0.9938565	0.98033464
0.0	0.996414	0.99876785	0.998801	0.9989002	0.99681133	0.9990447	0.99949133	0.99846244	0.9963247	0.99878293
0.0	0.9837489	0.9547511	0.97196287	0.9888937	0.9093614	0.9452486	0.96702474	0.96489066	0.9938565	0.98033464
0.0	0.9837489	0.9547511	0.97196287	0.9888937	0.9093614	0.9452486	0.96702474	0.96489066	0.9938565	0.98033464
0.0	0.996414	0.99876785	0.998801	0.9989002	0.99681133	0.9990447	0.99949133	0.99846244	0.9963247	0.99878293
0.0	0.9994166	0.99883646	0.9998103	0.99962914	0.9994248	0.9997857	0.99928504	0.9993343	0.9993741	0.9995395
0.0	0.9837489	0.9547511	0.97196287	0.9888937	0.9093614	0.9452486	0.96702474	0.96489066	0.9938565	0.98033464
0.0	0.9837489	0.9547511	0.97196287	0.9888937	0.9093614	0.9452486	0.96702474	0.96489066	0.9938565	0.98033464
0.0	0.99882656	0.9981766	0.99981326	0.99929786	0.99952245	0.99928087	0.99943846	0.9990251	0.99946064	0.99938023
0.0	0.99279964	0.9941995	0.999617	0.9991929	0.99212307	0.99701476	0.9990126	0.99789774	0.9955505	0.9984993
0.0	0.9837489	0.9547511	0.97196287	0.9888937	0.9093614	0.9452486	0.96702474	0.96489066	0.9938565	0.98033464
0.0	0.9837489	0.9547511	0.97196287	0.9888937	0.9093614	0.9452486	0.96702474	0.96489066	0.9938565	0.98033464
0.0	0.996414	0.99876785	0.998801	0.9989002	0.99681133	0.9990447	0.99949133	0.99846244	0.9963247	0.99878293
0.0	0.9994166	0.99883646	0.9998103	0.99962914	0.9994248	0.9997857	0.99928504	0.9993343	0.9993741	0.9995395
0.0	0.9837489	0.9547511	0.97196287	0.98889357	0.9093614	0.9452486	0.96702474	0.96489066	0.9938565	0.98033464
0.0	0.9837489	0.9547511	0.97196287	0.9888937	0.9093614	0.9452486	0.96702474	0.96489066	0.9938565	0.98033464
0.0	0.9837489	0.9547511	0.97196287	0.9888937	0.9093614	0.9452486	0.96702474	0.96489066	0.9938565	0.98033464
0.0	0.9837489	0.9547511	0.97196287	0.9888937	0.9093614	0.9452486	0.96702474	0.96489066	0.9938565	0.98033464
0.0	0.9722324	0.9952501	0.9992436	0.9983529	0.99145246	0.9943416	0.99925464	0.99924314	0.99659735	0.99512345
0.0	0.9722324	0.9952501	0.9992436	0.9983529	0.99145246	0.9943416	0.99925464	0.99924314	0.99659735	0.99512345
0.0	0.9898629	0.9952284	0.99951506	0.99864095	0.99547774	0.9978478	0.9991761	0.9950159	0.9928429	0.99846315
0.0	0.9898629	0.9952284	0.99951506	0.99864095	0.99547774	0.9978478	0.9991761	0.9950159	0.9928429	0.99846315
0.0	0.996414	0.99876785	0.998801	0.9989002	0.99681133	0.9990447	0.99949133	0.99846244	0.9963247	0.99878293
0.0	0.9837489	0.9547511	0.97196287	0.9888937	0.9093614	0.9452486	0.96702474	0.96489066	0.9938565	0.98033464
0.0	0.9994166	0.99883646	0.9998103	0.99962914	0.9994248	0.9997857	0.99928504	0.9993343	0.9993741	0.9995395
0.0	0.9837489	0.9547511	0.97196287	0.9888937	0.9093614	0.9452486	0.96702474	0.96489066	0.9938565	0.98033464
0.0	0.9837489	0.9547511	0.97196287	0.9888937	0.9093614	0.9452486	0.96702474	0.96489066	0.9938565	0.98033464
0.0	0.9597167	0.92140496	0.99302036	0.9875213	0.9825799	0.99250495	0.997544	0.98948973	0.9900837	0.99225485
0.0	0.9597167	0.92140496	0.99302036	0.9875213	0.9825799	0.99250495	0.997544	0.98948973	0.9900837	0.99225485
0.0	0.37729016	0.61654466	0.92695045	0.52538115	0.82296747	0.79365903	0.8835212	0.5176625	0.9027858	0.2850381
0.0	0.9837489	0.9547511	0.97196287	0.9888937	0.9093614	0.9452486	0.96702474	0.96489066	0.9938565	0.98033464
0.0	0.9837489	0.9547511	0.97196287	0.98889357	0.9093614	0.9452486	0.96702474	0.96489066	0.9938565	0.98033464
0.0	0.9898629	0.9952284	0.99951506	0.99864095	0.99547774	0.9978478	0.9991761	0.9950159	0.9928429	0.99846315
0.0	0.9898629	0.9952284	0.99951506	0.99864095	0.99547774	0.9978478	0.9991761	0.9950159	0.9928429	0.99846315
0.0	0.9837489	0.9547511	0.97196287	0.98889357	0.9093614	0.9452486	0.96702474	0.96489066	0.9938565	0.98033464
0.0	0.9837489	0.9547511	0.97196287	0.9888937	0.9093614	0.9452486	0.96702474	0.96489066	0.9938565	0.98033464
0.0	0.9837489	0.9547511	0.97196287	0.9888937	0.9093614	0.9452486	0.96702474	0.96489066	0.9938565	0.98033464
0.0	0.9837489	0.9547511	0.97196287	0.98889357	0.9093614	0.9452486	0.96702474	0.96489066	0.9938565	0.98033464
0.0	0.9837489	0.9547511	0.97196287	0.9888937	0.9093614	0.9452486	0.96702474	0.96489066	0.9938565	0.98033464
0.0	0.9994166	0.99883646	0.9998103	0.99962914	0.9994248	0.9997857	0.99928504	0.9993343	0.9993741	0.9995395
0.0	0.90790606	0.92101467	0.98449373	0.81775486	0.9549727	0.88001007	0.98986673	0.98716056	0.9750199	0.97293144
0.0	0.020034429	0.06473949	0.31572682	0.06223501	0.11403202	0.05013227	0.30914375	0.2121777	0.15957814	0.028793773
0.0	0.009629445	0.020274462	0.004805117	0.008342541	0.024926806	0.006753038	0.054596078	0.008409136	0.010706594	0.019347379
0.0	0.11229549	0.6665916	0.0020511826	0.03981119	0.071347855	0.05661377	0.0639967	0.14483418	0.9938565	0.68818134
0.0	0.11229549	0.6665916	0.0020511826	0.03981119	0.071347855	0.05661377	0.0639967	0.14483418	0.9938565	0.68818134
0.0	0.013766105	0.0048807417	0.121222265	0.02914708	0.03405312	0.008226857	0.09415001	0.0324222	0.03795284	0.06360991
0.0	0.013766105	0.0048807436	0.12122225	0.029147087	0.03405311	0.008226857	0.09415001	0.0324222	0.03795283	0.0636099
0.0	0.51918656	0.59628505	0.85496134	0.7123459	0.7406513	0.44518468	0.76331073	0.7525778	0.7680238	0.48253003
0.0	0.037508957	0.08827799	0.36853394	0.08911762	0.1537655	0.080350615	0.3355296	0.3083212	0.17628203	0.043880425
0.0	0.9987684	0.9987103	0.99785256	0.99840456	0.99796754	0.99836487	0.9994438	0.9983754	0.997851	0.99909174
0.0	0.9837489	0.9547511	0.97196287	0.9888937	0.9093614	0.9452486	0.96702474	0.96489066	0.9938565	0.98033464
0.0	0.9837489	0.9547511	0.97196287	0.9888937	0.9093614	0.9452486	0.96702474	0.96489066	0.9938565	0.98033464
0.0	0.99852717	0.99870205	0.9997751	0.99937314	0.99926823	0.99943274	0.9994873	0.99895096	0.99924517	0.9994734
0.0	0.9980336	0.9948683	0.9995402	0.9989526	0.9986229	0.9995708	0.9992378	0.99882025	0.99789953	0.9992262
0.0	0.9994166	0.99883646	0.9998103	0.99962914	0.9994248	0.9997857	0.99928504	0.9993343	0.9993741	0.9995395
0.0	0.9837489	0.9547511	0.97196287	0.98889357	0.9093614	0.9452486	0.96702474	0.96489066	0.9938565	0.98033464
0.0	0.9837489	0.9547511	0.97196287	0.9888937	0.9093614	0.9452486	0.96702474	0.96489066	0.9938565	0.98033464
0.0	0.9837489	0.9547511	0.97196287	0.9888937	0.9093614	0.9452486	0.96702474	0.96489066	0.9938565	0.98033464
0.0	0.9994166	0.99883646	0.9998103	0.99962914	0.9994248	0.9997857	0.99928504	0.9993343	0.9993741	0.9995395
0.0	0.9994166	0.99883646	0.9998103	0.99962914	0.9994248	0.9997857	0.99928504	0.9993343	0.9993741	0.9995395
0.0	0.9837489	0.9547511	0.97196287	0.98889357	0.9093614	0.9452486	0.96702474	0.96489066	0.9938565	0.98033464
0.0	0.9837489	0.9547511	0.97196287	0.9888937	0.9093614	0.9452486	0.96702474	0.96489066	0.9938565	0.98033464
0.0	0.9837489	0.9547511	0.97196287	0.9888937	0.9093614	0.9452486	0.96702474	0.96489066	0.9938565	0.98033464
0.0	0.9837489	0.9547511	0.97196287	0.98889357	0.9093614	0.9452486	0.96702474	0.96489066	0.9938565	0.98033464
0.0	0.9837489	0.9547511	0.97196287	0.9888937	0.9093614	0.9452486	0.96702474	0.96489066	0.9938565	0.98033464
0.0	0.9837489	0.9547511	0.97196287	0.9888937	0.9093614	0.9452486	0.96702474	0.96489066	0.9938565	0.98033464
0.0	0.9994166	0.99883646	0.9998103	0.99962914	0.9994248	0.9997857	0.99928504	0.9993343	0.9993741	0.9995395
0.0	0.0002794437	0.00024189819	0.00015749993	0.0002213864	0.00027663962	0.00011567244	0.00017959063	3.9382976e-05	0.00078814203	9.004756e-05
0.0	0.00057538226	0.0044216267	0.041040543	0.0062634945	0.0062182127	0.0002890071	0.014319857	0.0012685009	0.9779694	0.24375285
0.0	0.9994166	0.99883646	0.9998103	0.99962914	0.9994248	0.9997857	0.99928504	0.9993343	0.9993741	0.9995395
0.0	0.0002794437	0.00024189819	0.00015749993	0.0002213864	0.00027663962	0.00011567244	0.00017959063	3.9382976e-05	0.00078814203	9.004756e-05
0.0	0.00057538226	0.0044216267	0.04104054	0.0062634945	0.0062182127	0.0002890068	0.014319857	0.0012685009	0.9779694	0.24375291
0.0	0.9994166	0.99883646	0.9998103	0.99962914	0.9994248	0.9997857	0.99928504	0.9993343	0.9993741	0.9995395
0.0	0.9837489	0.9547511	0.97196287	0.9888937	0.9093614	0.9452486	0.96702474	0.96489066	0.9938565	0.98033464
0.0	0.9837489	0.9547511	0.97196287	0.9888937	0.9093614	0.9452486	0.96702474	0.96489066	0.9938565	0.98033464
0.0	0.9837489	0.9547511	0.97196287	0.9888937	0.9093614	0.9452486	0.96702474	0.96489066	0.9938565	0.98033464
0.0	0.9837489	0.9547511	0.97196287	0.9888937	0.9093614	0.9452486	0.96702474	0.96489066	0.9938565	0.98033464
0.0	0.9837489	0.9547511	0.97196287	0.98889357	0.9093614	0.9452486	0.96702474	0.96489066	0.9938565	0.98033464
0.0	0.9837489	0.9547511	0.97196287	0.9888937	0.9093614	0.9452486	0.96702474	0.96489066	0.9938565	0.98033464
0.0	0.9994166	0.99883646	0.9998103	0.99962914	0.9994248	0.9997857	0.99928504	0.9993343	0.9993741	0.9995395
0.0	0.9837489	0.9547511	0.97196287	0.9888937	0.9093614	0.9452486	0.96702474	0.96489066	0.9938565	0.98033464
0.0	0.9994166	0.99883646	0.9998103	0.99962914	0.9994248	0.9997857	0.99928504	0.9993343	0.9993741	0.9995395
0.0	0.00057538226	0.0044216267	0.041040555	0.0062634945	0.0062182127	0.0002890068	0.014319857	0.0012685009	0.9779694	0.24375285
0.0	0.99814415	0.99843925	0.9998005	0.999438	0.99930954	0.9991591	0.9995511	0.99840957	0.9992768	0.9991516
0.0	0.9722324	0.9952501	0.9992436	0.9983529	0.99145246	0.9943416	0.99925464	0.99924314	0.99659735	0.99512345
0.0	0.9898629	0.9952284	0.99951506	0.99864095	0.99547774	0.9978478	0.9991761	0.9950159	0.9928429	0.99846315
0.0	0.7297461	0.86576694	0.92765427	0.9382804	0.8575046	0.85034883	0.9399863	0.56275725	0.827783	0.7504367
0.0	0.92535156	0.92083895	0.9943092	0.99480057	0.9853264	0.98920083	0.9937312	0.9697623	0.9644621	0.97769016
0.0	0.9597167	0.92140496	0.99302036	0.9875213	0.9825799	0.99250495	0.997544	0.98948973	0.9900837	0.99225485
0.0	0.9898629	0.9952284	0.99951506	0.99864095	0.99547774	0.9978478	0.9991761	0.9950159	0.9928429	0.99846315
0.0	0.9984694	0.99886864	0.99985003	0.99962676	0.9995276	0.9994911	0.9996605	0.99886024	0.9994307	0.9994419
0.0	0.9837489	0.9547511	0.97196287	0.9888937	0.9093614	0.9452486	0.96702474	0.96489066	0.9938565	0.98033464
0.0	0.9837489	0.9547511	0.97196287	0.9888937	0.9093614	0.9452486	0.96702474	0.96489066	0.9938565	0.98033464
0.0	0.9837489	0.9547511	0.97196287	0.9888937	0.9093614	0.9452486	0.96702474	0.96489066	0.9938565	0.98033464
0.0	0.0059410324	0.020677295	0.0059463205	0.0071874834	0.022617519	0.012830765	0.03928034	0.005055727	0.009204385	0.011013509
0.0	0.9722324	0.9952501	0.9992436	0.9983529	0.99145246	0.9943416	0.99925464	0.99924314	0.99659735	0.99512345
0.0	0.9722324	0.9952501	0.9992436	0.9983529	0.99145246	0.9943416	0.99925464	0.99924314	0.99659735	0.99512345
0.0	0.9898629	0.9952284	0.99951506	0.99864095	0.99547774	0.9978478	0.9991761	0.9950159	0.9928429	0.99846315
0.0	0.9898629	0.9952284	0.99951506	0.99864095	0.99547774	0.9978478	0.9991761	0.9950159	0.9928429	0.99846315
0.0	0.9685524	0.9336659	0.9940386	0.99149936	0.9887866	0.99551624	0.9982681	0.99378407	0.99352574	0.99519616
0.0	0.9898629	0.9952284	0.99951506	0.99864095	0.99547774	0.9978478	0.9991761	0.9950159	0.9928429	0.99846315
0.0	0.9597167	0.92140496	0.99302036	0.9875213	0.9825799	0.99250495	0.997544	0.98948973	0.9900837	0.99225485
0.0	0.9898629	0.9952284	0.99951506	0.99864095	0.99547774	0.9978478	0.9991761	0.9950159	0.9928429	0.99846315
0.0	0.9722324	0.9952501	0.9992436	0.9983529	0.99145246	0.9943416	0.99925464	0.99924314	0.99659735	0.99512345
0.0	0.9898629	0.9952284	0.99951506	0.99864095	0.99547774	0.9978478	0.9991761	0.9950159	0.9928429	0.99846315
0.0	0.9898629	0.9952284	0.99951506	0.99864095	0.99547774	0.9978478	0.9991761	0.9950159	0.9928429	0.99846315
0.0	0.9597167	0.92140496	0.99302036	0.9875213	0.9825799	0.99250495	0.997544	0.98948973	0.9900837	0.99225485
0.0	0.9837489	0.9547511	0.97196287	0.9888937	0.9093614	0.9452486	0.96702474	0.96489066	0.9938565	0.98033464
0.0	0.9837489	0.9547511	0.97196287	0.9888937	0.9093614	0.9452486	0.96702474	0.96489066	0.9938565	0.98033464
0.0	0.9842039	0.9927563	0.9992455	0.98663646	0.9992067	0.99956423	0.99468994	0.9430623	0.99736005	0.9915454
0.0	5.578195e-05	0.0002582545	0.00010319793	3.434668e-05	0.002314742	0.00017680008	0.00016083388	6.4747306e-05	0.00038094007	9.871894e-05
0.0	0.9837489	0.9547511	0.97196287	0.98889357	0.9093614	0.9452486	0.96702474	0.96489066	0.9938565	0.98033464
0.0	0.9837489	0.9547511	0.97196287	0.98889357	0.9093614	0.9452486	0.96702474	0.96489066	0.9938565	0.98033464
0.0	0.9837489	0.9547511	0.97196287	0.98889357	0.9093614	0.9452486	0.96702474	0.96489066	0.9938565	0.98033464
0.0	0.9837489	0.9547511	0.97196287	0.98889357	0.9093614	0.9452486	0.96702474	0.96489066	0.9938565	0.98033464
0.0	0.9837489	0.9547511	0.97196287	0.98889357	0.9093614	0.9452486	0.96702474	0.96489066	0.9938565	0.98033464
0.0	0.9837489	0.9547511	0.97196287	0.98889357	0.9093614	0.9452486	0.96702474	0.96489066	0.9938565	0.98033464
0.0	0.9837489	0.9547511	0.97196287	0.98889357	0.9093614	0.9452486	0.96702474	0.96489066	0.9938565	0.98033464
0.0	0.9837489	0.9547511	0.97196287	0.98889357	0.9093614	0.9452486	0.96702474	0.96489066	0.9938565	0.98033464
0.0	0.9837489	0.9547511	0.97196287	0.98889357	0.9093614	0.9452486	0.96702474	0.96489066	0.9938565	0.98033464
0.0	0.9837489	0.9547511	0.97196287	0.98889357	0.9093614	0.9452486	0.96702474	0.96489066	0.9938565	0.98033464
0.0	0.9837489	0.9547511	0.97196287	0.98889357	0.9093614	0.9452486	0.96702474	0.96489066	0.9938565	0.98033464
0.0	0.9837489	0.9547511	0.97196287	0.98889357	0.9093614	0.9452486	0.96702474	0.96489066	0.9938565	0.98033464
0.0	0.9999317	0.97815484	0.9668159	0.96988463	0.99434656	0.974161	0.9728881	0.9995685	0.8496883	0.9996736
0.0	0.9837489	0.9547511	0.97196287	0.98889357	0.9093614	0.9452486	0.96702474	0.96489066	0.9938565	0.98033464
0.0	0.72497946	0.9031658	0.97948325	0.9259733	0.85428953	0.7403462	0.9759645	0.92206883	0.54727936	0.8115608
0.0	0.7249796	0.9031658	0.97948325	0.9259733	0.85428953	0.74034613	0.9759645	0.92206883	0.5472794	0.8115609
0.0	0.9837489	0.9547511	0.97196287	0.98889357	0.9093614	0.9452486	0.96702474	0.96489066	0.9938565	0.98033464
0.0	0.9837489	0.9547511	0.97196287	0.98889357	0.9093614	0.9452486	0.96702474	0.96489066	0.9938565	0.98033464
0.0	0.9837489	0.9547511	0.97196287	0.98889357	0.9093614	0.9452486	0.96702474	0.96489066	0.9938565	0.98033464
0.0	0.9837489	0.9547511	0.97196287	0.98889357	0.9093614	0.9452486	0.96702474	0.96489066	0.9938565	0.98033464
0.0	0.35427782	0.3450021	0.4513833	0.7709462	0.635614	0.8504946	0.80094856	0.14674541	0.78553605	0.5758741
0.0	0.9979024	0.98520315	0.96955824	0.99962056	0.9121355	0.9945681	0.99134856	0.9809409	0.86151856	0.99284923
0.0	0.031321	0.026769463	0.050013643	0.050322294	0.11570014	0.21834517	0.19633438	0.021106007	0.19281851	0.05231971
0.0	0.9837489	0.9547511	0.97196287	0.9888937	0.9093614	0.9452486	0.96702474	0.96489066	0.9938565	0.98033464
0.0	0.9994252	0.99889874	0.999696	0.9997696	0.99932635	0.9996996	0.9995865	0.99937856	0.9988299	0.9997477
0.0	0.9983303	0.9977344	0.99953306	0.9995784	0.9989818	0.9992762	0.9994349	0.9986345	0.99811673	0.9995478
0.0	0.99853575	0.9981845	0.9993036	0.9986285	0.99915457	0.99960834	0.999443	0.99775666	0.9992092	0.99922204
0.0	0.18373339	0.46057144	0.5766162	0.27177176	0.4101479	0.22101136	0.84106463	0.5611612	0.68907315	0.24470863
0.0	0.7886028	0.9690007	0.98099285	0.88746136	0.9702563	0.95582956	0.9915343	0.9094498	0.9772505	0.9460617
0.0	0.9394124	0.9579854	0.9821507	0.990453	0.9419303	0.97309995	0.99015594	0.95253813	0.9570182	0.9792619
0.0	0.9991027	0.999527	0.9929584	0.9995758	0.9995453	0.9998683	0.9999074	0.9986399	0.99920076	0.9996087
0.0	0.992732	0.99603844	0.9995715	0.998944	0.9963593	0.9983688	0.99923503	0.99648607	0.99379706	0.9988599
0.0	0.99954504	0.9992478	0.99990237	0.99960583	0.99943167	0.9998336	0.9998109	0.99963737	0.9991761	0.9997267
0.0	0.9837489	0.9547511	0.97196287	0.98889357	0.9093614	0.9452486	0.96702474	0.96489066	0.9938565	0.98033464
0.0	0.9837489	0.9547511	0.97196287	0.98889357	0.9093614	0.9452486	0.96702474	0.96489066	0.9938565	0.98033464
0.0	0.9837489	0.9547511	0.97196287	0.98889357	0.9093614	0.9452486	0.96702474	0.96489066	0.9938565	0.98033464
0.0	0.9837489	0.9547511	0.97196287	0.98889357	0.9093614	0.9452486	0.96702474	0.96489066	0.9938565	0.98033464
0.0	0.9837489	0.9547511	0.97196287	0.98889357	0.9093614	0.9452486	0.96702474	0.96489066	0.9938565	0.98033464
0.0	0.9837489	0.9547511	0.97196287	0.98889357	0.9093614	0.9452486	0.96702474	0.96489066	0.9938565	0.98033464
0.0	0.9837489	0.9547511	0.97196287	0.98889357	0.9093614	0.9452486	0.96702474	0.96489066	0.9938565	0.98033464
0.0	0.9837489	0.9547511	0.97196287	0.98889357	0.9093614	0.9452486	0.96702474	0.96489066	0.9938565	0.98033464
0.0	0.9837489	0.9547511	0.97196287	0.98889357	0.9093614	0.9452486	0.96702474	0.96489066	0.9938565	0.98033464
0.0	0.9837489	0.9547511	0.97196287	0.98889357	0.9093614	0.9452486	0.96702474	0.96489066	0.9938565	0.98033464
0.0	0.9973678	0.9978631	0.99964535	0.9989675	0.99870646	0.99925214	0.9995865	0.999073	0.9978728	0.9992582
0.0	0.99783486	0.99830294	0.99966884	0.9990778	0.9987186	0.9993272	0.9996308	0.999141	0.9979607	0.99936694
0.0	0.9837489	0.9547511	0.97196287	0.98889357	0.9093614	0.9452486	0.96702474	0.96489066	0.9938565	0.98033464
0.0	0.9837489	0.9547511	0.97196287	0.98889357	0.9093614	0.9452486	0.96702474	0.96489066	0.9938565	0.98033464
0.0	0.9837489	0.9547511	0.97196287	0.98889357	0.9093614	0.9452486	0.96702474	0.96489066	0.9938565	0.98033464
0.0	0.9837489	0.9547511	0.97196287	0.98889357	0.9093614	0.9452486	0.96702474	0.96489066	0.9938565	0.98033464
0.0	0.9837489	0.9547511	0.97196287	0.98889357	0.9093614	0.9452486	0.96702474	0.96489066	0.9938565	0.98033464
0.0	0.9992841	0.9985	0.999729	0.9996253	0.99948007	0.9997811	0.9997396	0.9992034	0.99918073	0.99943286
0.0	0.0025009722	0.82024384	0.78753185	0.752301	0.50481	0.40832716	0.48445603	0.044361334	0.68633544	0.4908064
0.0	0.0025009722	0.82024384	0.78753185	0.752301	0.50481	0.40832716	0.48445603	0.044361334	0.68633544	0.4908064
0.0	0.996414	0.99876785	0.998801	0.9989002	0.99681133	0.9990447	0.99949133	0.99846244	0.9963247	0.99878293
0.0	0.9991027	0.999527	0.9929584	0.9995758	0.9995453	0.9998683	0.9999074	0.9986399	0.99920076	0.9996087
0.0	0.98844725	0.9980414	0.9982698	0.99512744	0.9978787	0.9994623	0.99961627	0.9940369	0.9923511	0.99905115
0.0	0.27644715	0.47305194	0.9626012	0.57144445	0.893801	0.95542014	0.91166824	0.91816473	0.7461887	0.46385372
0.0	0.9973967	0.9972537	0.9988023	0.999273	0.9984785	0.9989749	0.9994942	0.9985104	0.9932029	0.9997373
0.0	0.992649	0.99583226	0.99913484	0.9982862	0.99648535	0.9985336	0.9985024	0.9972844	0.99597174	0.9986142
0.0	0.9837489	0.9547511	0.97196287	0.9888937	0.9093614	0.9452486	0.96702474	0.96489066	0.9938565	0.98033464
0.0	0.998741	0.99849474	0.99962926	0.9996892	0.9990907	0.99946374	0.9995036	0.99915326	0.99860245	0.99969566
0.0	0.9997675	0.9995807	0.9999491	0.9998386	0.9997508	0.9998178	0.9998778	0.99975294	0.9995788	0.99985445
0.0	0.9998344	0.9994461	0.9999515	0.9998307	0.99985313	0.9998497	0.99980825	0.9997161	0.9996445	0.9999218
0.0	0.99852717	0.99870205	0.9997751	0.99937314	0.99926823	0.99943274	0.9994873	0.99895096	0.99924517	0.9994734
0.0	0.9837489	0.9547511	0.97196287	0.98889357	0.9093614	0.9452486	0.96702474	0.96489066	0.9938565	0.98033464
0.0	0.9984509	0.998887	0.99979085	0.9995629	0.99927133	0.999501	0.99966276	0.9985727	0.99898905	0.9994388
0.0	0.9837489	0.9547511	0.97196287	0.98889357	0.9093614	0.9452486	0.96702474	0.96489066	0.9938565	0.98033464
0.0	0.9837489	0.9547511	0.97196287	0.98889357	0.9093614	0.9452486	0.96702474	0.96489066	0.9938565	0.98033464
0.0	0.98641807	0.99084723	0.998326	0.9970343	0.9962534	0.99786395	0.99536324	0.9960062	0.99583685	0.99776614
0.0	0.98620063	0.9925546	0.99755234	0.98924994	0.99644935	0.99527645	0.99454886	0.98845285	0.9910885	0.9866513
0.0	0.9837489	0.9547511	0.97196287	0.98889357	0.9093614	0.9452486	0.96702474	0.96489066	0.9938565	0.98033464
0.0	0.9837489	0.9547511	0.97196287	0.98889357	0.9093614	0.9452486	0.96702474	0.96489066	0.9938565	0.98033464
0.0	0.9837489	0.9547511	0.97196287	0.98889357	0.9093614	0.9452486	0.96702474	0.96489066	0.9938565	0.98033464
0.0	0.98091996	0.996216	0.99932444	0.9985519	0.99185926	0.9954573	0.999398	0.99933845	0.9977059	0.9970493
0.0	0.98091996	0.996216	0.99932444	0.9985519	0.99185926	0.9954573	0.999398	0.99933845	0.9977059	0.9970493
0.0	0.9837489	0.9547511	0.97196287	0.9888937	0.9093614	0.9452486	0.96702474	0.96489066	0.9938565	0.98033464
0.0	0.8473966	0.8858244	0.8694896	0.98783165	0.9507697	0.93986416	0.9735041	0.9798616	0.8363894	0.9341271
0.0	0.026133545	0.114438556	0.39024764	0.08700495	0.1778921	0.06723134	0.42957893	0.33857867	0.22723007	0.06426184
0.0	0.9989691	0.99720556	0.99970573	0.9993137	0.99871397	0.999752	0.99974245	0.999689	0.9991672	0.9996289
0.0	0.002490239	0.0017851526	0.00038226842	0.00060003006	0.027100174	0.0050734617	0.0033094564	9.4285955e-05	0.013256511	0.0017041845
0.0	0.9983303	0.9977344	0.99953306	0.9995784	0.9989818	0.9992762	0.9994349	0.9986345	0.99811673	0.9995478
0.0	0.999632	0.99942267	0.9997876	0.9998147	0.99959713	0.9997402	0.99965525	0.9994785	0.9991536	0.99986744
0.0	0.9837489	0.9547511	0.97196287	0.98889357	0.9093614	0.9452486	0.96702474	0.96489066	0.9938565	0.98033464
0.0	0.0049000992	0.012204447	0.003794881	0.0057454286	0.014185296	0.0031327787	0.019829286	0.0036581988	0.0072999718	0.0074182823
0.0	0.9837489	0.9547511	0.97196287	0.98889357	0.9093614	0.9452486	0.96702474	0.96489066	0.9938565	0.98033464
0.0	0.9837489	0.9547511	0.97196287	0.98889357	0.9093614	0.9452486	0.96702474	0.96489066	0.9938565	0.98033464
0.0	0.9837489	0.9547511	0.97196287	0.98889357	0.9093614	0.9452486	0.96702474	0.96489066	0.9938565	0.98033464
0.0	0.9837489	0.9547511	0.97196287	0.98889357	0.9093614	0.9452486	0.96702474	0.96489066	0.9938565	0.98033464
0.0	0.9837489	0.9547511	0.97196287	0.98889357	0.9093614	0.9452486	0.96702474	0.96489066	0.9938565	0.98033464
0.0	0.9837489	0.9547511	0.97196287	0.98889357	0.9093614	0.9452486	0.96702474	0.96489066	0.9938565	0.98033464
0.0	0.9837489	0.9547511	0.97196287	0.98889357	0.9093614	0.9452486	0.96702474	0.96489066	0.9938565	0.98033464
0.0	0.9837489	0.9547511	0.97196287	0.98889357	0.9093614	0.9452486	0.96702474	0.96489066	0.9938565	0.98033464
0.0	0.9837489	0.9547511	0.97196287	0.98889357	0.9093614	0.9452486	0.96702474	0.96489066	0.9938565	0.98033464
0.0	0.9837489	0.9547511	0.97196287	0.98889357	0.9093614	0.9452486	0.96702474	0.96489066	0.9938565	0.98033464
0.0	0.9837489	0.9547511	0.97196287	0.98889357	0.9093614	0.9452486	0.96702474	0.96489066	0.9938565	0.98033464
0.0	0.9837489	0.9547511	0.97196287	0.98889357	0.9093614	0.9452486	0.96702474	0.96489066	0.9938565	0.98033464
0.0	0.9837489	0.9547511	0.97196287	0.98889357	0.9093614	0.9452486	0.96702474	0.96489066	0.9938565	0.98033464
0.0	0.9837489	0.9547511	0.97196287	0.98889357	0.9093614	0.9452486	0.96702474	0.96489066	0.9938565	0.98033464
0.0	0.9837489	0.9547511	0.97196287	0.98889357	0.9093614	0.9452486	0.96702474	0.96489066	0.9938565	0.98033464
0.0	0.9837489	0.9547511	0.97196287	0.98889357	0.9093614	0.9452486	0.96702474	0.96489066	0.9938565	0.98033464
0.0	0.9837489	0.9547511	0.97196287	0.98889357	0.9093614	0.9452486	0.96702474	0.96489066	0.9938565	0.98033464
0.0	0.9837489	0.9547511	0.97196287	0.98889357	0.9093614	0.9452486	0.96702474	0.96489066	0.9938565	0.98033464
0.0	0.9837489	0.9547511	0.97196287	0.98889357	0.9093614	0.9452486	0.96702474	0.96489066	0.9938565	0.98033464
0.0	0.9837489	0.9547511	0.97196287	0.98889357	0.9093614	0.9452486	0.96702474	0.96489066	0.9938565	0.98033464
0.0	0.9837489	0.9547511	0.97196287	0.98889357	0.9093614	0.9452486	0.96702474	0.96489066	0.9938565	0.98033464
0.0	0.76353973	0.9946754	0.9939323	0.99500823	0.98413694	0.97386205	0.98581254	0.97940534	0.8956225	0.99218374
0.0	0.9837489	0.9547511	0.97196287	0.98889357	0.9093614	0.9452486	0.96702474	0.96489066	0.9938565	0.98033464
0.0	0.98656243	0.9955297	0.9990938	0.99769896	0.9965828	0.99835974	0.9986308	0.99677354	0.9952728	0.99850595
0.0	0.98656243	0.9955297	0.9990938	0.99769896	0.9965828	0.99835974	0.9986308	0.99677354	0.9952728	0.99850595
0.0	0.9888664	0.9949727	0.9990815	0.9978975	0.9955896	0.99795604	0.99848586	0.99595535	0.9950203	0.99750036
0.0	0.9837489	0.9547511	0.97196287	0.9888937	0.9093614	0.9452486	0.96702474	0.96489066	0.9938565	0.98033464
0.0	0.0049000992	0.012204447	0.003794881	0.0057454286	0.014185283	0.0031327787	0.019829286	0.0036581988	0.0072999685	0.0074182823
0.0	0.9837489	0.9547511	0.97196287	0.9888937	0.9093614	0.9452486	0.96702474	0.96489066	0.9938565	0.98033464
0.0	0.9837489	0.9547511	0.97196287	0.9888937	0.9093614	0.9452486	0.96702474	0.96489066	0.9938565	0.98033464
0.0	0.9837489	0.9547511	0.97196287	0.98889357	0.9093614	0.9452486	0.96702474	0.96489066	0.9938565	0.98033464
0.0	0.038557317	0.11163023	0.014516221	0.017430982	0.03850231	0.010443844	0.12369109	0.012162154	0.03843326	0.052041814
0.0	0.0044676526	0.027396837	0.0033750369	0.005496594	0.013399202	0.002936353	0.03447409	0.0024303708	0.017668523	0.009559106
0.0	0.009122395	0.7490539	0.7771687	0.18077718	0.057528224	0.0027864035	0.48530257	0.053583305	0.99457777	0.15566878
0.0	0.17217514	0.054779887	0.66188806	0.43391445	0.34351924	0.3056196	0.1450817	0.00594181	0.5528935	0.74088395
0.0	0.9863193	0.9928992	0.99639684	0.96073085	0.9936312	0.9983438	0.99314016	0.9398712	0.9931558	0.9903279
0.0	0.9837489	0.9547511	0.97196287	0.98889357	0.9093614	0.9452486	0.96702474	0.96489066	0.9938565	0.98033464
0.0	0.96098477	0.98938227	0.9902608	0.95449054	0.98829585	0.9972945	0.9862091	0.77407455	0.9862248	0.9639173
0.0	0.9825851	0.9952689	0.9921881	0.9706961	0.99578923	0.9988611	0.99319804	0.93599707	0.9937219	0.98367983
0.0	0.9797146	0.99375856	0.99485177	0.95802253	0.99190813	0.9989145	0.9907624	0.9249651	0.9905916	0.9872421
0.0	0.9837489	0.9547511	0.97196287	0.98889357	0.9093614	0.9452486	0.96702474	0.96489066	0.9938565	0.98033464
0.0	0.9998	0.9996408	0.9998492	0.9995283	0.9997968	0.9998827	0.9998191	0.9995333	0.99965453	0.999895
0.0	0.9998	0.9996408	0.9998492	0.9995283	0.9997968	0.9998827	0.9998191	0.9995333	0.99965453	0.999895
0.0	0.9837489	0.9547511	0.97196287	0.98889357	0.9093614	0.9452486	0.96702474	0.96489066	0.9938565	0.98033464
0.0	0.9837489	0.9547511	0.97196287	0.98889357	0.9093614	0.9452486	0.96702474	0.96489066	0.9938565	0.98033464
0.0	0.9837489	0.9547511	0.97196287	0.98889357	0.9093614	0.9452486	0.96702474	0.96489066	0.9938565	0.98033464
0.0	0.9837489	0.9547511	0.97196287	0.98889357	0.9093614	0.9452486	0.96702474	0.96489066	0.9938565	0.98033464
0.0	0.9837489	0.9547511	0.97196287	0.98889357	0.9093614	0.9452486	0.96702474	0.96489066	0.9938565	0.98033464
0.0	0.9837489	0.9547511	0.97196287	0.98889357	0.9093614	0.9452486	0.96702474	0.96489066	0.9938565	0.98033464
0.0	0.9837489	0.9547511	0.97196287	0.98889357	0.9093614	0.9452486	0.96702474	0.96489066	0.9938565	0.98033464
0.0	0.9837489	0.9547511	0.97196287	0.98889357	0.9093614	0.9452486	0.96702474	0.96489066	0.9938565	0.98033464
0.0	0.9837489	0.9547511	0.97196287	0.98889357	0.9093614	0.9452486	0.96702474	0.96489066	0.9938565	0.98033464
0.0	0.9307682	0.98215127	0.98652947	0.8928517	0.98535025	0.9975222	0.96828496	0.783966	0.9857691	0.9282008
0.0	0.9837489	0.9547511	0.97196287	0.98889357	0.9093614	0.9452486	0.96702474	0.96489066	0.9938565	0.98033464
0.0	0.9837489	0.9547511	0.97196287	0.98889357	0.9093614	0.9452486	0.96702474	0.96489066	0.9938565	0.98033464
0.0	0.9610912	0.98334205	0.97971183	0.8894081	0.9837436	0.99759406	0.9711782	0.7731592	0.98633087	0.9289176
0.0	0.9837489	0.9547511	0.97196287	0.98889357	0.9093614	0.9452486	0.96702474	0.96489066	0.9938565	0.98033464
0.0	0.9837489	0.9547511	0.97196287	0.98889357	0.9093614	0.9452486	0.96702474	0.96489066	0.9938565	0.98033464
0.0	0.9869609	0.99450433	0.9936708	0.96944493	0.9950819	0.99791485	0.98796207	0.87456053	0.9939949	0.9897508
0.0	0.9837489	0.9547511	0.97196287	0.98889357	0.9093614	0.9452486	0.96702474	0.96489066	0.9938565	0.98033464
0.0	0.98343545	0.9919966	0.99408036	0.9807685	0.9944887	0.99902797	0.9856257	0.93020093	0.9930615	0.986537
0.0	0.98343545	0.9919966	0.99408036	0.9807685	0.9944887	0.99902797	0.9856257	0.93020093	0.9930615	0.986537
0.0	0.98762	0.9933729	0.99384934	0.9548542	0.99507964	0.99899703	0.99300003	0.850793	0.9938076	0.9871179
0.0	0.9837489	0.9547511	0.97196287	0.98889357	0.9093614	0.9452486	0.96702474	0.96489066	0.9938565	0.98033464
0.0	0.9837489	0.9547511	0.97196287	0.98889357	0.9093614	0.9452486	0.96702474	0.96489066	0.9938565	0.98033464
0.0	0.9997756	0.0010928191	0.8569094	0.9998319	0.99915123	0.9995747	0.9909849	0.9992091	0.9743732	0.9997956
0.0	0.010393879	0.013078403	0.0048880586	0.010855686	0.020767182	0.007339731	0.027991403	0.0058861948	0.011135016	0.014388096
0.0	0.0018128037	0.004726377	0.0021546644	0.0027073284	0.0065325117	0.00165231	0.011494358	0.001820846	0.0038452204	0.0048638987
0.0	0.9824918	0.9547511	0.99944955	0.9971501	0.9729222	0.98834735	0.986778	0.99731344	0.8314568	0.84499156
0.0	0.9824918	0.9547511	0.99944955	0.9971501	0.9729222	0.98834735	0.986778	0.99731344	0.8314568	0.84499156
0.0	0.44215932	0.47924256	0.77234435	0.96602315	0.5213831	0.75993097	0.86447954	0.6021811	0.70713085	0.7422087
0.0	0.34632185	0.026072409	0.88395685	0.9942537	0.80477244	0.7732124	0.11057243	0.9914415	0.8732381	0.8265087
0.0	0.9837489	0.9547511	0.97196287	0.98889357	0.9093614	0.9452486	0.96702474	0.96489066	0.9938565	0.98033464
0.0	0.7940066	0.82556695	0.9677104	0.9977137	0.94512606	0.9167096	0.85898614	0.9942753	0.8732381	0.9340704
0.0	0.34632185	0.026072409	0.88395685	0.9942537	0.80477244	0.7732124	0.11057243	0.9914415	0.8732381	0.8265087
0.0	0.34632185	0.026072409	0.88395685	0.9942537	0.80477244	0.7732124	0.11057243	0.9914415	0.8732381	0.8265087
0.0	0.34632185	0.026072409	0.88395685	0.9942537	0.80477244	0.7732124	0.11057243	0.9914415	0.8732381	0.8265087
0.0	0.9294638	0.97832656	0.97680706	0.83197737	0.9811871	0.9966869	0.94944996	0.7009884	0.9823767	0.86280984
0.0	0.9837489	0.9547511	0.97196287	0.9888937	0.9093614	0.9452486	0.96702474	0.96489066	0.9938565	0.98033464
0.0	0.99904126	0.99798054	0.9998871	0.9995369	0.99966824	0.9998293	0.99987566	0.9996902	0.9990345	0.9998554
0.0	0.9837489	0.9547511	0.97196287	0.98889357	0.9093614	0.9452486	0.96702474	0.96489066	0.9938565	0.98033464
0.0	0.9933295	0.99582726	0.999361	0.996609	0.9955596	0.9990614	0.99775	0.9940428	0.98678	0.9896315
0.0	0.10012918	0.23319618	0.71273285	0.6836117	0.79261786	0.44839385	0.8442189	0.4687895	0.502728	0.54779804
0.0	0.9837489	0.9547511	0.97196287	0.98889357	0.9093614	0.9452486	0.96702474	0.96489066	0.9938565	0.98033464
0.0	0.9837489	0.9547511	0.97196287	0.98889357	0.9093614	0.9452486	0.96702474	0.96489066	0.9938565	0.98033464
0.0	0.96966594	0.9870647	0.9809893	0.9852573	0.9942713	0.98366076	0.99285734	0.97158337	0.94805247	0.99842584
0.0	0.9995833	0.99934787	0.9997507	0.9997004	0.999524	0.99981564	0.9998362	0.9990796	0.999143	0.9998099
0.0	0.035147708	0.03519031	0.058917753	0.046398338	0.13379446	0.23426071	0.23445714	0.021634042	0.20398594	0.070505105
0.0	0.8174969	0.86066383	0.7725801	0.9924786	0.9856779	0.15341067	0.96019906	0.9955576	0.9492771	0.99532473
0.0	0.9837489	0.9547511	0.97196287	0.98889357	0.9093614	0.9452486	0.96702474	0.96489066	0.9938565	0.98033464
0.0	0.9837489	0.9547511	0.97196287	0.98889357	0.9093614	0.9452486	0.96702474	0.96489066	0.9938565	0.98033464
0.0	0.9837489	0.9547511	0.97196287	0.98889357	0.9093614	0.9452486	0.96702474	0.96489066	0.9938565	0.98033464
0.0	0.9837489	0.9547511	0.97196287	0.98889357	0.9093614	0.9452486	0.96702474	0.96489066	0.9938565	0.98033464
0.0	0.9998	0.9996408	0.9998492	0.9995283	0.9997968	0.9998827	0.9998191	0.9995333	0.99965453	0.999895
0.0	0.057799634	0.73161495	0.60760516	0.84158677	0.3320059	0.15745945	0.36967826	0.5511865	0.19032197	0.9261607
0.0	0.9837489	0.9547511	0.97196287	0.98889357	0.9093614	0.9452486	0.96702474	0.96489066	0.9938565	0.98033464
0.0	0.2682845	0.13949172	0.05488097	0.47765827	0.24070139	0.50466543	0.82625693	0.2377207	0.3097363	0.6172333
0.0	0.9294638	0.97832656	0.97680706	0.83197737	0.9811871	0.9966869	0.94944996	0.70098835	0.9823767	0.86280984
0.0	0.9294638	0.97832656	0.97680706	0.83197725	0.9811871	0.9966869	0.94944996	0.70098835	0.9823767	0.86280984
0.0	0.057799634	0.73161495	0.60760516	0.84158677	0.3320059	0.15745945	0.36967826	0.5511865	0.19032197	0.9261607
0.0	0.057799634	0.73161495	0.60760516	0.84158677	0.3320059	0.15745945	0.36967826	0.5511865	0.19032197	0.9261607
0.0	0.057799634	0.73161495	0.60760516	0.84158677	0.3320059	0.15745945	0.36967826	0.5511865	0.19032197	0.9261607
0.0	0.9837489	0.9547511	0.97196287	0.9888937	0.9093614	0.9452486	0.96702474	0.96489066	0.9938565	0.98033464
0.0	0.9294638	0.97832656	0.97680706	0.83197737	0.9811871	0.9966869	0.94944996	0.70098835	0.9823767	0.86280984
0.0	0.0027095478	0.0046161474	0.009527641	0.0073249624	0.01772303	0.006021541	0.013111649	0.0031017133	0.014481506	0.014668768
0.0	0.66743994	0.6627249	0.930485	0.9448834	0.6513934	0.8610016	0.9328937	0.9052081	0.7825856	0.8170994
0.0	0.9837489	0.9547511	0.97196287	0.98889357	0.9093614	0.9452486	0.96702474	0.96489066	0.9938565	0.98033464
0.0	0.9837489	0.9547511	0.97196287	0.98889357	0.9093614	0.9452486	0.96702474	0.96489066	0.9938565	0.98033464
0.0	0.9837489	0.9547511	0.97196287	0.98889357	0.9093614	0.9452486	0.96702474	0.96489066	0.9938565	0.98033464
0.0	0.9990339	0.99936897	0.99967515	0.99952745	0.9983714	0.9996749	0.9998197	0.9990356	0.9986966	0.9992512
0.0	0.9837489	0.9547511	0.97196287	0.98889357	0.9093614	0.9452486	0.96702474	0.96489066	0.9938565	0.98033464
0.0	0.8724388	0.77962273	0.95785886	0.98573434	0.968557	0.91558677	0.9530262	0.9852747	0.8473746	0.9291324
0.0	0.9837489	0.9547511	0.97196287	0.98889357	0.9093614	0.9452486	0.96702474	0.96489066	0.9938565	0.98033464
0.0	0.9837489	0.9547511	0.97196287	0.98889357	0.9093614	0.9452486	0.96702474	0.96489066	0.9938565	0.98033464
0.0	0.9837489	0.9547511	0.97196287	0.98889357	0.9093614	0.9452486	0.96702474	0.96489066	0.9938565	0.98033464
0.0	0.9837489	0.9547511	0.97196287	0.98889357	0.9093614	0.9452486	0.96702474	0.96489066	0.9938565	0.98033464
0.0	0.9837489	0.9547511	0.97196287	0.98889357	0.9093614	0.9452486	0.96702474	0.96489066	0.9938565	0.98033464
0.0	0.9837489	0.9547511	0.97196287	0.98889357	0.9093614	0.9452486	0.96702474	0.96489066	0.9938565	0.98033464
0.0	0.9837489	0.9547511	0.97196287	0.9888937	0.9093614	0.9452486	0.96702474	0.96489066	0.9938565	0.98033464
0.0	0.0049000992	0.012204452	0.0037948792	0.0057454286	0.014185296	0.0031327787	0.019829292	0.0036581988	0.0072999718	0.0074182823
0.0	0.0013056931	0.004726377	0.0015586688	0.0018760856	0.0048107114	0.0010770992	0.00870707	0.0011709331	0.0030994671	0.003300067
0.0	0.9837489	0.9547511	0.97196287	0.9888937	0.9093614	0.9452486	0.96702474	0.96489066	0.9938565	0.98033464
0.0	0.9837489	0.9547511	0.97196287	0.9888937	0.9093614	0.9452486	0.96702474	0.96489066	0.9938565	0.98033464
0.0	0.9837489	0.9547511	0.97196287	0.9888937	0.9093614	0.9452486	0.96702474	0.96489066	0.9938565	0.98033464
0.0	0.9837489	0.9547511	0.97196287	0.9888937	0.9093614	0.9452486	0.96702474	0.96489066	0.9938565	0.98033464
0.0	0.9837489	0.9547511	0.97196287	0.9888937	0.9093614	0.9452486	0.96702474	0.96489066	0.9938565	0.98033464
0.0	0.9837489	0.9547511	0.97196287	0.9888937	0.9093614	0.9452486	0.96702474	0.96489066	0.9938565	0.98033464
0.0	0.9837489	0.9547511	0.97196287	0.9888937	0.9093614	0.9452486	0.96702474	0.96489066	0.9938565	0.98033464
0.0	0.9837489	0.9547511	0.97196287	0.9888937	0.9093614	0.9452486	0.96702474	0.96489066	0.9938565	0.98033464
0.0	0.9837489	0.9547511	0.97196287	0.9888937	0.9093614	0.9452486	0.96702474	0.96489066	0.9938565	0.98033464
0.0	0.9837489	0.9547511	0.97196287	0.9888937	0.9093614	0.9452486	0.96702474	0.96489066	0.9938565	0.98033464
0.0	0.9837489	0.9547511	0.97196287	0.9888937	0.9093614	0.9452486	0.96702474	0.96489066	0.9938565	0.98033464
0.0	0.9837489	0.9547511	0.97196287	0.9888937	0.9093614	0.9452486	0.96702474	0.96489066	0.9938565	0.98033464
0.0	0.9837489	0.9547511	0.97196287	0.9888937	0.9093614	0.9452486	0.96702474	0.96489066	0.9938565	0.98033464
0.0	0.9983303	0.9977344	0.99953306	0.9995784	0.9989818	0.9992762	0.9994349	0.9986345	0.99811673	0.9995478
0.0	0.00073323003	0.0009388779	0.00072510936	0.0006825972	0.0009014012	0.00030651357	0.0021808126	0.00041388287	0.0015690783	0.0013868416
0.0	0.9890365	0.9946737	0.9987349	0.9886728	0.9891306	0.99860114	0.9807177	0.98933196	0.99303013	0.9867567
0.0	0.9918066	0.9952678	0.99898845	0.9910466	0.9915509	0.999132	0.98039687	0.99169743	0.9923578	0.9867567
0.0	0.9837489	0.9547511	0.97196287	0.9888937	0.9093614	0.9452486	0.96702474	0.96489066	0.9938565	0.98033464
0.0	0.9837489	0.9547511	0.97196287	0.9888937	0.9093614	0.9452486	0.96702474	0.96489066	0.9938565	0.98033464
0.0	0.002424483	0.00035478102	0.048006747	0.0028598825	0.021221675	0.00028007582	0.0030021472	0.70028424	0.00012417194	0.98033464
0.0	0.72329986	0.010692754	0.98273015	0.8403402	0.032509867	0.01141843	0.2392083	0.16121867	0.9394882	0.4613128
0.0	0.9995352	0.9587649	0.9142326	0.9985555	0.79491687	0.99859756	0.9954868	0.99971575	0.99913305	0.9877936
0.0	0.995011	0.99706835	0.9985232	0.999302	0.9940706	0.99957985	0.9994609	0.997707	0.9958748	0.9988611
0.0	0.9408061	0.30979645	0.9931512	0.9945539	0.8675324	0.70644814	0.9282352	0.99677086	0.9980342	0.9833703
0.0	0.9435801	0.7822996	0.8889038	0.94805783	0.030247949	0.9219866	0.38005358	0.97558653	0.9688639	0.82392
0.0	0.99646664	0.99905175	0.9998357	0.99880004	0.98566914	0.9996418	0.9949765	0.9987544	0.996534	0.9969132
0.0	0.98931354	0.9423902	0.96212906	0.99060434	0.044551387	0.9781692	0.5329811	0.9906619	0.96406	0.83115506
0.0	0.9837489	0.9547511	0.97196287	0.9888937	0.9093614	0.9452486	0.96702474	0.96489066	0.9938565	0.98033464
0.0	0.9837489	0.9547511	0.97196287	0.9888937	0.9093614	0.9452486	0.96702474	0.96489066	0.9938565	0.98033464
0.0	0.9837489	0.9547511	0.97196287	0.9888937	0.9093614	0.9452486	0.96702474	0.96489066	0.9938565	0.98033464
0.0	0.9837489	0.9547511	0.97196287	0.9888937	0.9093614	0.9452486	0.96702474	0.96489066	0.9938565	0.98033464
0.0	0.9990202	0.9987331	0.99965966	0.999724	0.9992859	0.99947506	0.99950147	0.9990983	0.9986218	0.99973744
0.0	0.9837489	0.9547511	0.97196287	0.98889357	0.9093614	0.9452486	0.96702474	0.96489066	0.9938565	0.98033464
0.0	0.46513504	0.4218757	0.0018599833	0.9042431	0.003942213	0.010717402	0.6885686	0.00054251426	0.002458282	0.00040074385
0.0	0.46513504	0.4218757	0.0018599833	0.9042431	0.003942213	0.010717402	0.6885686	0.00054251426	0.002458282	0.00040074385
0.0	0.9837489	0.9547511	0.97196287	0.9888937	0.9093614	0.9452486	0.96702474	0.96489066	0.9938565	0.98033464
0.0	0.9837489	0.9547511	0.97196287	0.9888937	0.9093614	0.9452486	0.96702474	0.96489066	0.9938565	0.98033464
0.0	0.48048714	0.84092146	0.95947725	0.700743	0.9003631	0.8632938	0.9606987	0.820578	0.9019584	0.826621
0.0	0.48048714	0.8409214	0.95947725	0.700743	0.9003631	0.86329395	0.9606987	0.820578	0.90195847	0.826621
0.0	0.48048714	0.8409214	0.95947725	0.7007429	0.9003631	0.8632938	0.9606987	0.820578	0.90195847	0.826621
0.0	0.999158	0.9995983	0.9996307	0.9998153	0.99965894	0.9999263	0.999785	0.99974746	0.9996275	0.99972135
0.0	0.999158	0.9995983	0.9996307	0.9998153	0.99965894	0.9999263	0.999785	0.99974746	0.9996275	0.99972135
0.0	0.9837489	0.9547511	0.97196287	0.98889357	0.9093614	0.9452486	0.96702474	0.96489066	0.9938565	0.98033464
0.0	0.0008286802	0.0019132029	0.0011656266	0.0018135149	0.0015318927	0.0007355791	0.003628416	0.00070922385	0.002030499	0.0049945465
0.0	0.001036926	0.7451687	0.1429724	0.90008724	0.12179538	0.98878586	0.8431598	0.42755088	0.029156115	0.91374755
0.0	0.9837489	0.9547511	0.97196287	0.98889357	0.9093614	0.9452486	0.96702474	0.96489066	0.9938565	0.98033464
0.0	0.3384526	0.02435622	0.046087142	0.17661485	0.27192536	0.08473901	0.1013175	0.011736329	0.45529646	0.10584829
0.0	0.9394123	0.9579854	0.9821507	0.990453	0.9419304	0.97309995	0.99015594	0.95253813	0.9570182	0.9792619
0.0	0.9394124	0.9579854	0.9821507	0.990453	0.9419303	0.97309995	0.99015594	0.95253813	0.9570182	0.9792619
0.0	0.960175	0.9676069	0.98615384	0.99241155	0.9563132	0.9781701	0.9915399	0.9612536	0.962845	0.9864565
0.0	0.00012527096	0.00028456893	0.002762732	0.0020604166	0.00027612314	0.000120425975	0.00025570687	6.570242e-05	0.00079094345	3.059233e-05
0.0	0.9837489	0.9547511	0.97196287	0.98889357	0.9093614	0.9452486	0.96702474	0.96489066	0.9938565	0.98033464
0.0	0.9837489	0.9547511	0.97196287	0.98889357	0.9093614	0.9452486	0.96702474	0.96489066	0.9938565	0.98033464
0.0	0.9837489	0.9547511	0.97196287	0.9888937	0.9093614	0.9452486	0.96702474	0.96489066	0.9938565	0.98033464
0.0	0.9837489	0.9547511	0.97196287	0.98889357	0.9093614	0.9452486	0.96702474	0.96489066	0.9938565	0.98033464
0.0	0.9837489	0.9547511	0.97196287	0.9888937	0.9093614	0.9452486	0.96702474	0.96489066	0.9938565	0.98033464
0.0	0.9837489	0.9547511	0.97196287	0.9888937	0.9093614	0.9452486	0.96702474	0.96489066	0.9938565	0.98033464
0.0	0.9994166	0.99883646	0.9998103	0.99962914	0.9994248	0.9997857	0.99928504	0.9993343	0.9993741	0.9995395
0.0	0.9994166	0.99883646	0.9998103	0.99962914	0.9994248	0.9997857	0.99928504	0.9993343	0.9993741	0.9995395
0.0	0.9837489	0.9547511	0.97196287	0.9888937	0.9093614	0.9452486	0.96702474	0.96489066	0.9938565	0.98033464
0.0	0.9837489	0.9547511	0.97196287	0.98889357	0.9093614	0.9452486	0.96702474	0.96489066	0.9938565	0.98033464
0.0	0.9837489	0.9547511	0.97196287	0.9888937	0.9093614	0.9452486	0.96702474	0.96489066	0.9938565	0.98033464
0.0	0.9837489	0.9547511	0.97196287	0.9888937	0.9093614	0.9452486	0.96702474	0.96489066	0.9938565	0.98033464
0.0	0.99837434	0.9968843	0.99913245	0.99769884	0.99929833	0.9997403	0.9996716	0.99811447	0.99888414	0.9980635
0.0	0.68876815	0.8068963	0.9359576	0.97234815	0.97713155	0.9498754	0.98971164	0.8777213	0.9320489	0.9597551
0.0	0.6887682	0.8068963	0.9359576	0.97234815	0.9771314	0.9498754	0.98971164	0.87772137	0.9320488	0.9597551
0.0	0.6887682	0.8068963	0.93595773	0.97234815	0.9771314	0.9498754	0.98971164	0.8777213	0.9320489	0.9597551
0.0	0.9837489	0.9547511	0.97196287	0.98889357	0.9093614	0.9452486	0.96702474	0.96489066	0.9938565	0.98033464
0.0	0.9837489	0.9547511	0.97196287	0.98889357	0.9093614	0.9452486	0.96702474	0.96489066	0.9938565	0.98033464
0.0	0.9954846	0.9961056	0.9982576	0.998302	0.9976981	0.9983176	0.99929476	0.9978144	0.9905909	0.99950767
0.0	0.9837489	0.9547511	0.97196287	0.98889357	0.9093614	0.9452486	0.96702474	0.96489066	0.9938565	0.98033464
0.0	0.9837489	0.9547511	0.97196287	0.9888937	0.9093614	0.9452486	0.96702474	0.96489066	0.9938565	0.98033464
0.0	0.9837489	0.9547511	0.97196287	0.9888937	0.9093614	0.9452486	0.96702474	0.96489066	0.9938565	0.98033464
0.0	0.9875316	0.9975326	0.9991942	0.99893135	0.9980136	0.9966466	0.99709284	0.9928181	0.98033476	0.9991498
0.0	0.06493033	0.16612895	0.10676444	0.06647839	0.019683102	0.10617291	0.6273759	0.0775746	0.24231718	0.24881391
0.0	0.0067066518	0.000117456286	0.0007293323	0.0005482127	0.00040037552	0.004845235	0.0005515403	0.00024634533	0.0025733502	0.00059743243
0.0	0.9875316	0.9975326	0.9991942	0.99893135	0.9980136	0.9966466	0.99709284	0.9928181	0.98033476	0.9991498
0.0	0.9875316	0.9975326	0.9991942	0.99893135	0.9980136	0.9966466	0.99709284	0.9928181	0.98033476	0.9991498
0.0	0.06493032	0.16612898	0.106764376	0.06647839	0.019683106	0.10617296	0.6273759	0.07757464	0.24231718	0.24881394
0.0	0.05532127	0.1649973	0.5722911	0.17595644	0.12463034	0.1338059	0.43750063	0.34245157	0.18691047	0.25048998
0.0	0.9837489	0.9547511	0.97196287	0.98889357	0.9093614	0.9452486	0.96702474	0.96489066	0.9938565	0.98033464
0.0	0.88632303	0.9537916	0.9919337	0.9575433	0.98134524	0.98741525	0.9903065	0.9827237	0.9701422	0.97133505
0.0	0.9837489	0.9547511	0.97196287	0.9888937	0.9093614	0.9452486	0.96702474	0.96489066	0.9938565	0.98033464
0.0	0.9837489	0.9547511	0.97196287	0.9888937	0.9093614	0.9452486	0.96702474	0.96489066	0.9938565	0.98033464
0.0	0.35517666	0.8650378	0.8534089	0.6379913	0.55525535	0.48614353	0.8456444	0.75441206	0.32580647	0.41889063
0.0	0.9932087	0.9974964	0.9988274	0.9956934	0.9917606	0.999161	0.98944175	0.9932294	0.99520385	0.99727005
0.0	0.008274454	0.02008016	0.004036172	0.010552365	0.020174216	0.0054826066	0.033040002	0.0060705417	0.008620009	0.014074488
0.0	0.9837489	0.9547511	0.97196287	0.98889357	0.9093614	0.9452486	0.96702474	0.96489066	0.9938565	0.98033464
0.0	0.9837489	0.9547511	0.97196287	0.98889357	0.9093614	0.9452486	0.96702474	0.96489066	0.9938565	0.98033464
0.0	0.9837489	0.9547511	0.97196287	0.9888937	0.9093614	0.9452486	0.96702474	0.96489066	0.9938565	0.98033464
0.0	0.9837489	0.9547511	0.97196287	0.9888937	0.9093614	0.9452486	0.96702474	0.96489066	0.9938565	0.98033464
0.0	0.9994166	0.99883646	0.9998103	0.99962914	0.9994248	0.9997857	0.99928504	0.9993343	0.9993741	0.9995395
0.0	0.9994166	0.99883646	0.9998103	0.99962914	0.9994248	0.9997857	0.99928504	0.9993343	0.9993741	0.9995395
0.0	0.9837489	0.9547511	0.97196287	0.9888937	0.9093614	0.9452486	0.96702474	0.96489066	0.9938565	0.98033464
0.0	0.9994166	0.99883646	0.9998103	0.99962914	0.9994248	0.9997857	0.99928504	0.9993343	0.9993741	0.9995395
0.0	0.9994166	0.99883646	0.9998103	0.99962914	0.9994248	0.9997857	0.99928504	0.9993343	0.9993741	0.9995395
0.0	0.0019389514	0.002047445	0.001528751	0.0020373857	0.004102056	0.00027453108	0.00655543	0.0009349238	0.003284976	0.004088893
0.0	0.9837489	0.9547511	0.97196287	0.9888937	0.9093614	0.9452486	0.96702474	0.96489066	0.9938565	0.98033464
0.0	0.9837489	0.9547511	0.97196287	0.9888937	0.9093614	0.9452486	0.96702474	0.96489066	0.9938565	0.98033464
0.0	0.9994166	0.99883646	0.9998103	0.99962914	0.9994248	0.9997857	0.99928504	0.9993343	0.9993741	0.9995395
0.0	0.9994166	0.99883646	0.9998103	0.99962914	0.9994248	0.9997857	0.99928504	0.9993343	0.9993741	0.9995395
0.0	0.9837489	0.9547511	0.97196287	0.9888937	0.9093614	0.9452486	0.96702474	0.96489066	0.9938565	0.98033464
0.0	0.9837489	0.9547511	0.97196287	0.9888937	0.9093614	0.9452486	0.96702474	0.96489066	0.9938565	0.98033464
0.0	0.9837489	0.9547511	0.97196287	0.9888937	0.9093614	0.9452486	0.96702474	0.96489066	0.9938565	0.98033464
0.0	0.9837489	0.9547511	0.97196287	0.9888937	0.9093614	0.9452486	0.96702474	0.96489066	0.9938565	0.98033464
0.0	0.9837489	0.9547511	0.97196287	0.9888937	0.9093614	0.9452486	0.96702474	0.96489066	0.9938565	0.98033464
0.0	0.9837489	0.9547511	0.97196287	0.9888937	0.9093614	0.9452486	0.96702474	0.96489066	0.9938565	0.98033464
0.0	0.9837489	0.9547511	0.97196287	0.9888937	0.9093614	0.9452486	0.96702474	0.96489066	0.9938565	0.98033464
0.0	0.9837489	0.9547511	0.97196287	0.9888937	0.9093614	0.9452486	0.96702474	0.96489066	0.9938565	0.98033464
0.0	0.9837489	0.9547511	0.97196287	0.9888937	0.9093614	0.9452486	0.96702474	0.96489066	0.9938565	0.98033464
0.0	0.9837489	0.9547511	0.97196287	0.9888937	0.9093614	0.9452486	0.96702474	0.96489066	0.9938565	0.98033464
0.0	0.9837489	0.9547511	0.97196287	0.9888937	0.9093614	0.9452486	0.96702474	0.96489066	0.9938565	0.98033464
0.0	0.9837489	0.9547511	0.97196287	0.9888937	0.9093614	0.9452486	0.96702474	0.96489066	0.9938565	0.98033464
0.0	0.9837489	0.9547511	0.97196287	0.9888937	0.9093614	0.9452486	0.96702474	0.96489066	0.9938565	0.98033464
0.0	0.9837489	0.9547511	0.97196287	0.9888937	0.9093614	0.9452486	0.96702474	0.96489066	0.9938565	0.98033464
0.0	0.9837489	0.9547511	0.97196287	0.9888937	0.9093614	0.9452486	0.96702474	0.96489066	0.9938565	0.98033464
0.0	0.9837489	0.9547511	0.97196287	0.9888937	0.9093614	0.9452486	0.96702474	0.96489066	0.9938565	0.98033464
0.0	0.9837489	0.9547511	0.97196287	0.9888937	0.9093614	0.9452486	0.96702474	0.96489066	0.9938565	0.98033464
0.0	0.9837489	0.9547511	0.97196287	0.9888937	0.9093614	0.9452486	0.96702474	0.96489066	0.9938565	0.98033464
0.0	0.97291553	0.98350996	0.9988651	0.99596184	0.99584913	0.9959532	0.995074	0.9970126	0.9822128	0.9990163
0.0	0.9765661	0.9886873	0.9992268	0.9962365	0.99631363	0.99690104	0.9959097	0.9976962	0.9862	0.9989759
0.0	0.9977997	0.9958578	0.999863	0.9993766	0.999456	0.99963164	0.99981874	0.9995751	0.9986676	0.9998067
0.0	0.0022238872	0.004781109	0.0020643275	0.003359406	0.00671091	0.001820632	0.012585624	0.0022041826	0.0047618006	0.005245518
0.0	0.009106587	0.012745488	0.006401637	0.01107732	0.020367146	0.0067561157	0.028107792	0.007279843	0.014462784	0.014950513
0.0	0.98907954	0.123872004	0.98679686	0.99296594	0.993694	0.96928376	0.9959733	0.9909991	0.9789948	0.98080635
0.0	0.9991153	0.123872004	0.9998528	0.9853042	0.99550605	0.9945715	0.99799675	0.9907933	0.99688727	0.9774755
0.0	0.9837489	0.9547511	0.97196287	0.9888937	0.9093614	0.9452486	0.96702474	0.96489066	0.9938565	0.98033464
0.0	0.9837489	0.9547511	0.97196287	0.9888937	0.9093614	0.9452486	0.96702474	0.96489066	0.9938565	0.98033464
0.0	0.9837489	0.9547511	0.97196287	0.9888937	0.9093614	0.9452486	0.96702474	0.96489066	0.9938565	0.98033464
0.0	0.9837489	0.9547511	0.97196287	0.9888937	0.9093614	0.9452486	0.96702474	0.96489066	0.9938565	0.98033464
0.0	0.1991283	0.8504645	0.9668299	0.71872145	0.66010255	0.9410849	0.76199555	0.375063	0.58268183	0.57635397
0.0	0.9898629	0.9952284	0.99951506	0.99864095	0.99547774	0.9978478	0.9991761	0.9950159	0.9928429	0.99846315
0.0	0.98201627	0.977969	0.99898416	0.99675095	0.9963827	0.9976318	0.99591076	0.9980083	0.9884	0.99919635
0.0	0.9837489	0.9547511	0.97196287	0.98889357	0.9093614	0.9452486	0.96702474	0.96489066	0.9938565	0.98033464
0.0	0.9837489	0.9547511	0.97196287	0.98889357	0.9093614	0.9452486	0.96702474	0.96489066	0.9938565	0.98033464
0.0	0.9837489	0.9547511	0.97196287	0.98889357	0.9093614	0.9452486	0.96702474	0.96489066	0.9938565	0.98033464
0.0	0.9837489	0.9547511	0.97196287	0.98889357	0.9093614	0.9452486	0.96702474	0.96489066	0.9938565	0.98033464
0.0	0.9837489	0.9547511	0.97196287	0.98889357	0.9093614	0.9452486	0.96702474	0.96489066	0.9938565	0.98033464
0.0	0.9837489	0.9547511	0.97196287	0.98889357	0.9093614	0.9452486	0.96702474	0.96489066	0.9938565	0.98033464
0.0	0.9837489	0.9547511	0.97196287	0.98889357	0.9093614	0.9452486	0.96702474	0.96489066	0.9938565	0.98033464
0.0	0.9837489	0.9547511	0.97196287	0.98889357	0.9093614	0.9452486	0.96702474	0.96489066	0.9938565	0.98033464
0.0	0.9837489	0.9547511	0.97196287	0.98889357	0.9093614	0.9452486	0.96702474	0.96489066	0.9938565	0.98033464
0.0	0.99018294	0.99617285	0.9993088	0.99839646	0.9967	0.9978248	0.99893445	0.9956631	0.9959103	0.9983662
0.0	0.696424	0.46571895	0.31032872	0.9634335	0.93281174	0.07712953	0.53416264	0.99435246	0.8292028	0.98861325
0.0	0.9837489	0.9547511	0.97196287	0.98889357	0.9093614	0.9452486	0.96702474	0.96489066	0.9938565	0.98033464
0.0	0.69642395	0.46571895	0.31032872	0.9634335	0.93281174	0.07712953	0.5341627	0.99435246	0.8292028	0.98861325
0.0	0.696424	0.46571895	0.31032872	0.9634335	0.93281174	0.07712956	0.53416264	0.99435246	0.8292028	0.98861325
0.0	0.69642395	0.46571895	0.3103287	0.9634335	0.93281174	0.07712953	0.5341627	0.99435246	0.8292028	0.98861325
0.0	0.696424	0.46571895	0.31032866	0.9634335	0.93281174	0.07712953	0.53416264	0.99435246	0.8292028	0.98861325
0.0	0.696424	0.46571895	0.3103287	0.9634335	0.93281174	0.07712956	0.53416264	0.99435246	0.8292028	0.98861325
0.0	0.69642395	0.46571895	0.3103287	0.9634335	0.93281174	0.07712956	0.53416276	0.99435246	0.8292028	0.98861325
0.0	0.696424	0.46571895	0.3103287	0.9634335	0.93281174	0.07712953	0.5341627	0.99435246	0.8292028	0.98861325
0.0	0.69642395	0.46571895	0.3103287	0.9634335	0.93281174	0.07712956	0.53416264	0.99435246	0.8292028	0.98861325
0.0	0.696424	0.46571884	0.31032872	0.9634335	0.93281174	0.07712953	0.5341628	0.99435246	0.8292028	0.98861325
0.0	0.9837489	0.9547511	0.97196287	0.98889357	0.9093614	0.9452486	0.96702474	0.96489066	0.9938565	0.98033464
0.0	0.90331846	0.9442762	0.9388513	0.9973706	0.9893003	0.27620584	0.9962608	0.9975873	0.9851811	0.9988859
0.0	0.00013453556	0.00025430718	0.00017498442	0.00015644009	0.00017089021	5.5412198e-05	0.0002622498	3.9143455e-05	0.00031402457	2.876653e-05
0.0	0.9947667	0.9974976	0.999411	0.9987375	0.9976786	0.9990018	0.9989754	0.99682957	0.99714965	0.9992428
0.0	0.9917354	0.9985342	0.99875295	0.99803764	0.9976852	0.9967506	0.9996995	0.9966647	0.9949774	0.99924636
0.0	0.69642407	0.46571895	0.31032875	0.9634335	0.93281186	0.07712953	0.5341627	0.99435246	0.8292028	0.98861325
0.0	0.69642407	0.46571884	0.31032875	0.9634335	0.93281174	0.07712953	0.53416264	0.99435246	0.8292028	0.98861325
0.0	0.696424	0.46571895	0.3103287	0.9634335	0.93281174	0.07712956	0.5341627	0.99435246	0.8292028	0.98861325
0.0	0.77669895	0.78410774	0.8509452	0.9893434	0.9881054	0.8721577	0.88892376	0.9990834	0.9813557	0.996582
0.0	0.88360393	0.8568919	0.88044125	0.98766124	0.9874713	0.6192524	0.93261343	0.9992213	0.9837616	0.9965101
0.0	0.69642407	0.46571895	0.31032875	0.9634335	0.93281186	0.07712954	0.5341627	0.99435246	0.82920283	0.98861325
0.0	0.83068323	0.9780227	0.6151138	0.9896868	0.99165606	0.7849286	0.84746903	0.9990252	0.9668046	0.99730456
0.0	0.696424	0.46571895	0.31032866	0.9634335	0.93281174	0.07712956	0.53416264	0.99435246	0.8292028	0.98861325
0.0	0.69642395	0.46571895	0.3103287	0.9634335	0.93281174	0.07712954	0.53416264	0.99435246	0.8292028	0.98861325
0.0	0.69642395	0.46571895	0.3103287	0.9634335	0.93281174	0.07712954	0.5341627	0.99435246	0.8292028	0.98861325
0.0	0.993302	0.9977284	0.9994454	0.99853206	0.9975218	0.9991967	0.99910235	0.99804187	0.99655557	0.99919146
0.0	0.696424	0.46571895	0.31032866	0.9634335	0.93281174	0.07712951	0.53416264	0.99435246	0.8292028	0.98861325
0.0	0.69642395	0.46571895	0.31032866	0.9634335	0.93281174	0.07712951	0.53416276	0.99435246	0.8292028	0.98861325
0.0	0.69642395	0.46571895	0.3103287	0.9634335	0.93281174	0.07712953	0.53416264	0.99435246	0.8292028	0.98861325
0.0	0.69642395	0.46571895	0.3103287	0.9634335	0.93281174	0.07712956	0.53416264	0.99435246	0.8292028	0.98861325
0.0	0.69642407	0.46571884	0.31032878	0.9634335	0.93281174	0.07712954	0.53416264	0.99435246	0.8292028	0.98861325
0.0	0.9961052	0.9978794	0.99950135	0.9984982	0.9974572	0.9982679	0.9992238	0.9981098	0.99681276	0.99918765
0.0	0.9884797	0.9954562	0.99911183	0.99771166	0.9961139	0.99748105	0.9984353	0.9951308	0.9949439	0.9979189
0.0	0.99564606	0.9975636	0.99937505	0.99868816	0.99779177	0.9992323	0.9992073	0.9969753	0.99735534	0.9991486
0.0	0.98576164	0.9929588	0.99880755	0.99716574	0.99473226	0.997165	0.99814236	0.9942965	0.9935416	0.99738985
0.0	0.9952206	0.9980375	0.99937695	0.99913424	0.99801373	0.99907887	0.9993007	0.998231	0.99754554	0.9991954
0.0	0.9958275	0.9974796	0.999453	0.99905735	0.99767274	0.9991781	0.99896884	0.99790895	0.99742895	0.9993574
0.0	0.9837489	0.9547511	0.97196287	0.98889357	0.9093614	0.9452486	0.96702474	0.96489066	0.9938565	0.98033464
0.0	0.9837489	0.9547511	0.97196287	0.98889357	0.9093614	0.9452486	0.96702474	0.96489066	0.9938565	0.98033464
0.0	0.0041001923	0.023718465	0.039383344	0.010456522	0.008997798	0.0029986752	0.017872712	0.0044593825	0.031760916	0.009015115
0.0	0.0022639073	0.009740156	0.018349223	0.0020730067	0.004583522	0.000803144	0.0059512104	0.0018990755	0.013429954	0.0016412414
0.0	0.0022639073	0.009740156	0.018349223	0.0020730067	0.004583522	0.000803144	0.0059512127	0.0018990755	0.013429954	0.001641243
0.0	0.0022639073	0.009740156	0.018349223	0.0020730067	0.0045835245	0.000803144	0.0059512127	0.0018990755	0.013429954	0.0016412422
0.0	0.0022639085	0.009740156	0.018349223	0.0020730067	0.004583522	0.000803144	0.0059512127	0.0018990755	0.013429954	0.0016412414
0.0	0.0022639085	0.009740156	0.018349232	0.0020730067	0.004583527	0.00080314366	0.0059512104	0.0018990745	0.013429961	0.0016412414
0.0	0.0041001923	0.023718473	0.039383344	0.010456522	0.008997798	0.0029986752	0.01787272	0.0044593825	0.031760916	0.00901511
0.0	0.0022639085	0.009740156	0.018349223	0.0020730067	0.004583522	0.000803144	0.0059512104	0.0018990755	0.013429954	0.0016412414
0.0	0.0022639073	0.009740156	0.018349227	0.0020730067	0.004583522	0.000803144	0.0059512104	0.0018990755	0.013429954	0.0016412422
0.0	0.0022639085	0.009740156	0.018349223	0.0020730067	0.0045835245	0.000803144	0.0059512104	0.0018990755	0.013429954	0.001641243
0.0	0.0022639073	0.009740156	0.018349223	0.0020730067	0.004583522	0.000803144	0.0059512127	0.0018990755	0.013429954	0.0016412414
0.0	0.0022639094	0.009740156	0.018349232	0.0020730067	0.004583527	0.000803144	0.0059512104	0.0018990755	0.013429961	0.0016412414
0.0	0.0041001923	0.023718461	0.039383344	0.010456522	0.008997798	0.0029986752	0.017872712	0.0044593806	0.031760916	0.00901511
0.0	0.0022639085	0.009740156	0.018349227	0.0020730067	0.004583522	0.000803144	0.0059512104	0.0018990755	0.013429954	0.0016412422
0.0	0.0022639073	0.009740156	0.018349223	0.0020730067	0.004583522	0.000803144	0.0059512127	0.0018990755	0.013429954	0.0016412422
0.0	0.0022639073	0.009740156	0.018349223	0.0020730067	0.004583522	0.000803144	0.0059512104	0.0018990755	0.013429954	0.0016412414
0.0	0.0022639073	0.009740156	0.018349223	0.0020730067	0.004583522	0.000803144	0.0059512127	0.0018990755	0.013429954	0.001641243
0.0	0.0022639085	0.009740156	0.018349227	0.0020730067	0.004583527	0.000803144	0.0059512104	0.0018990755	0.013429961	0.0016412414
0.0	0.0041001923	0.023718473	0.039383333	0.010456522	0.008997798	0.0029986752	0.017872712	0.0044593825	0.031760916	0.009015115
0.0	0.0022639073	0.009740156	0.018349223	0.0020730067	0.004583522	0.000803144	0.0059512104	0.0018990755	0.013429954	0.0016412414
0.0	0.0022639073	0.009740156	0.018349223	0.0020730067	0.004583522	0.000803144	0.0059512104	0.0018990755	0.013429954	0.0016412414
0.0	0.0022639073	0.009740156	0.018349223	0.0020730067	0.004583522	0.000803144	0.0059512104	0.0018990755	0.013429954	0.0016412414
0.0	0.0022639085	0.009740156	0.018349223	0.0020730067	0.0045835245	0.000803144	0.0059512104	0.0018990755	0.013429954	0.001641243
0.0	0.0022639094	0.009740156	0.018349227	0.0020730067	0.004583527	0.00080314366	0.0059512104	0.0018990763	0.013429961	0.0016412414
0.0	0.0041001923	0.023718482	0.039383333	0.010456522	0.008997798	0.0029986752	0.01787272	0.0044593825	0.031760916	0.00901511
0.0	0.0022639073	0.009740156	0.018349223	0.0020730067	0.004583522	0.000803144	0.0059512127	0.0018990755	0.013429954	0.001641243
0.0	0.0022639073	0.009740156	0.018349223	0.0020730067	0.004583522	0.000803144	0.0059512104	0.0018990755	0.013429954	0.0016412414
0.0	0.0022639073	0.009740156	0.018349223	0.0020730067	0.004583522	0.000803144	0.0059512127	0.0018990755	0.013429954	0.0016412414
0.0	0.0022639085	0.009740156	0.018349223	0.0020730067	0.004583522	0.000803144	0.0059512127	0.0018990755	0.013429954	0.0016412422
0.0	0.0022639085	0.009740156	0.018349227	0.0020730067	0.004583527	0.00080314366	0.0059512104	0.0018990763	0.013429961	0.0016412414
0.0	0.0041001923	0.023718473	0.039383344	0.010456527	0.008997798	0.0029986752	0.01787272	0.0044593825	0.031760924	0.009015115
0.0	0.0022639073	0.009740156	0.018349223	0.0020730067	0.0045835245	0.000803144	0.0059512127	0.0018990755	0.013429954	0.0016412422
0.0	0.0022639073	0.009740156	0.018349223	0.0020730067	0.0045835245	0.000803144	0.0059512127	0.0018990755	0.013429954	0.0016412422
0.0	0.0022639085	0.009740156	0.018349223	0.0020730067	0.004583522	0.000803144	0.0059512104	0.0018990755	0.013429954	0.001641243
0.0	0.0022639073	0.009740156	0.018349223	0.0020730067	0.004583522	0.000803144	0.0059512104	0.0018990755	0.013429954	0.0016412414
0.0	0.0022639094	0.009740156	0.018349232	0.0020730067	0.004583527	0.000803144	0.0059512104	0.0018990745	0.013429961	0.0016412414
0.0	0.0041001923	0.023718473	0.039383344	0.010456522	0.008997798	0.0029986752	0.01787272	0.0044593825	0.031760916	0.009015115
0.0	0.0022639085	0.009740156	0.018349223	0.0020730067	0.004583522	0.000803144	0.0059512104	0.0018990755	0.013429954	0.0016412414
0.0	0.0022639073	0.009740156	0.018349223	0.0020730067	0.004583522	0.000803144	0.0059512104	0.0018990755	0.013429954	0.0016412422
0.0	0.0022639073	0.009740156	0.018349223	0.0020730067	0.004583522	0.000803144	0.0059512127	0.0018990755	0.013429954	0.001641243
0.0	0.0022639085	0.009740156	0.018349223	0.0020730067	0.004583522	0.000803144	0.0059512127	0.0018990755	0.013429954	0.001641243
0.0	0.0022639094	0.009740156	0.018349227	0.0020730067	0.004583527	0.000803144	0.0059512104	0.0018990745	0.013429961	0.0016412414
0.0	0.0022639094	0.009740156	0.018349232	0.0020730067	0.004583527	0.00080314366	0.0059512104	0.0018990745	0.013429961	0.0016412414
0.0	0.0022639094	0.009740156	0.018349232	0.0020730067	0.004583527	0.00080314366	0.0059512104	0.0018990755	0.013429961	0.0016412414
0.0	0.0022639085	0.009740156	0.018349223	0.0020730067	0.004583522	0.000803144	0.0059512104	0.0018990755	0.013429954	0.001641243
0.0	0.0022639085	0.009740156	0.018349227	0.0020730067	0.004583527	0.00080314366	0.0059512104	0.0018990763	0.013429961	0.0016412414
0.0	0.0022639085	0.009740156	0.018349232	0.0020730067	0.004583527	0.000803144	0.0059512104	0.0018990745	0.013429961	0.0016412414
0.0	0.0022639085	0.009740156	0.018349223	0.0020730067	0.004583522	0.000803144	0.0059512127	0.0018990755	0.013429954	0.0016412422
0.0	0.0022639073	0.009740156	0.018349223	0.0020730067	0.0045835245	0.000803144	0.0059512127	0.0018990755	0.013429954	0.001641243
0.0	0.0022639073	0.009740156	0.018349223	0.0020730067	0.004583522	0.000803144	0.0059512127	0.0018990755	0.013429954	0.0016412422
0.0	0.0022639073	0.009740156	0.018349223	0.0020730067	0.0045835245	0.000803144	0.0059512127	0.0018990755	0.013429954	0.0016412422
0.0	0.0022639073	0.009740156	0.018349223	0.0020730067	0.004583522	0.000803144	0.0059512104	0.0018990755	0.013429954	0.0016412422
0.0	0.0041001923	0.023718473	0.039383344	0.010456522	0.008997798	0.0029986752	0.01787272	0.0044593825	0.031760916	0.00901511
0.0	0.0022639094	0.009740156	0.018349232	0.0020730067	0.004583527	0.000803144	0.0059512104	0.0018990745	0.013429961	0.0016412414
0.0	0.0022406199	0.0118728345	0.051013235	0.0032773926	0.0068060774	0.0047681755	0.011469949	0.0077478206	0.023271613	0.0030928645
0.0	0.00410019	0.023718473	0.039383333	0.010456522	0.008997798	0.0029986752	0.01787272	0.0044593825	0.031760924	0.009015115
0.0	0.0022639085	0.009740156	0.018349223	0.0020730067	0.004583522	0.000803144	0.0059512127	0.0018990755	0.013429954	0.0016412422
0.0	0.0022639085	0.009740156	0.018349227	0.0020730067	0.004583527	0.00080314366	0.0059512104	0.0018990763	0.013429961	0.0016412414
0.0	0.0022639085	0.009740156	0.018349232	0.0020730067	0.004583527	0.00080314366	0.0059512104	0.0018990745	0.013429961	0.0016412414
0.0	0.0022639073	0.009740156	0.018349223	0.0020730067	0.0045835245	0.000803144	0.0059512104	0.0018990755	0.013429954	0.0016412422
0.0	0.0022639085	0.009740156	0.018349223	0.0020730067	0.004583522	0.000803144	0.0059512104	0.0018990755	0.013429954	0.0016412414
0.0	0.0022406199	0.01187284	0.05101322	0.0032773938	0.0068060774	0.004768171	0.011469949	0.0077478206	0.023271613	0.0030928645
0.0	0.0022639073	0.009740156	0.018349223	0.0020730067	0.004583522	0.000803144	0.0059512104	0.0018990755	0.013429954	0.0016412422
0.0	0.0022639085	0.009740156	0.018349223	0.0020730067	0.004583522	0.000803144	0.0059512127	0.0018990755	0.013429954	0.001641243
0.0	0.0022639073	0.009740156	0.018349223	0.0020730067	0.004583522	0.000803144	0.0059512104	0.0018990755	0.013429954	0.0016412414
0.0	0.0019707792	0.032486815	0.03647422	0.004917536	0.018279992	0.0042194608	0.0074918056	0.0059039593	0.019418767	0.0027115198
0.0	0.0041001923	0.023718473	0.039383344	0.010456527	0.008997798	0.0029986752	0.017872712	0.0044593825	0.031760924	0.009015115
0.0	0.005156675	0.015165259	0.03600109	0.0026968173	0.0050925724	0.0022441233	0.011661465	0.0027954092	0.012422996	0.002793998
0.0	0.0077541503	0.01964382	0.08730999	0.0041235825	0.009330005	0.013565046	0.02395224	0.01274556	0.021787614	0.0054529766
0.0	0.005156675	0.015165251	0.03600109	0.0026968187	0.0050925724	0.0022441233	0.011661465	0.0027954092	0.012422996	0.002793998
0.0	0.0022639073	0.009740156	0.018349223	0.0020730067	0.0045835245	0.000803144	0.0059512127	0.0018990755	0.013429954	0.0016412422
0.0	0.0022406199	0.0118728345	0.051013235	0.0032773926	0.0068060774	0.004768171	0.011469949	0.007747817	0.023271626	0.003092866
0.0	0.0022639073	0.009740156	0.018349223	0.0020730067	0.004583522	0.000803144	0.0059512127	0.0018990755	0.013429954	0.001641243
0.0	0.0041001923	0.023718461	0.039383344	0.010456522	0.008997798	0.0029986752	0.01787272	0.0044593825	0.031760916	0.00901511
0.0	0.0022639073	0.009740156	0.018349223	0.0020730067	0.004583522	0.000803144	0.0059512127	0.0018990755	0.013429954	0.0016412414
0.0	0.0022639073	0.009740156	0.018349223	0.0020730067	0.004583522	0.000803144	0.0059512104	0.0018990755	0.013429954	0.0016412422
0.0	0.0041001923	0.023718473	0.039383333	0.010456527	0.008997798	0.0029986752	0.01787272	0.0044593825	0.031760916	0.009015115
0.0	0.0022639094	0.009740156	0.018349227	0.0020730067	0.004583527	0.000803144	0.0059512104	0.0018990745	0.013429961	0.0016412414
0.0	0.0022639073	0.009740156	0.018349227	0.0020730067	0.0045835245	0.000803144	0.0059512127	0.0018990755	0.013429954	0.0016412414
0.0	0.0022639073	0.009740156	0.018349223	0.0020730067	0.0045835245	0.000803144	0.0059512127	0.0018990755	0.013429954	0.0016412414
0.0	0.0022406199	0.01187283	0.05101322	0.0032773938	0.0068060746	0.0047681727	0.011469949	0.007747817	0.023271626	0.003092866
0.0	0.0022406208	0.01187284	0.051013235	0.0032773938	0.0068060746	0.004768171	0.011469949	0.007747824	0.023271626	0.003092866
0.0	0.0022639094	0.009740156	0.018349232	0.0020730067	0.004583527	0.000803144	0.0059512104	0.0018990745	0.013429961	0.0016412414
0.0	0.0022639094	0.009740156	0.018349227	0.0020730067	0.004583527	0.00080314366	0.0059512104	0.0018990745	0.013429961	0.0016412414
0.0	0.0022639073	0.009740156	0.018349223	0.0020730067	0.004583522	0.000803144	0.0059512127	0.0018990755	0.013429954	0.0016412422
0.0	0.0022639073	0.009740156	0.018349223	0.0020730067	0.004583522	0.000803144	0.0059512104	0.0018990755	0.013429954	0.0016412422
0.0	0.0022406208	0.0118728345	0.051013235	0.003277391	0.0068060774	0.0047681727	0.011469949	0.007747824	0.023271626	0.0030928645
0.0	0.0022639073	0.009740156	0.018349223	0.0020730067	0.004583522	0.000803144	0.0059512104	0.0018990755	0.013429954	0.0016412414
0.0	0.0022639073	0.009740156	0.018349223	0.0020730067	0.0045835245	0.000803144	0.0059512104	0.0018990755	0.013429954	0.0016412422
0.0	0.0041972483	0.07559865	0.023615628	0.009339835	0.0123096425	0.0024236077	0.020460501	0.006790559	0.025642408	0.0044606845
0.0	0.0041001923	0.023718473	0.039383344	0.010456522	0.008997793	0.0029986752	0.017872712	0.0044593806	0.031760924	0.009015115
0.0	0.0022406199	0.0118728345	0.05101322	0.0032773926	0.0068060774	0.004768171	0.011469949	0.0077478206	0.023271626	0.0030928645
0.0	0.0041001923	0.023718482	0.039383344	0.010456522	0.008997798	0.0029986752	0.01787272	0.0044593825	0.031760916	0.009015115
0.0	0.002612921	0.02131423	0.063266575	0.0073392754	0.0107566705	0.017584378	0.0161505	0.015393284	0.02405934	0.005028335
0.0	0.0022639094	0.009740156	0.018349227	0.0020730067	0.004583527	0.000803144	0.0059512104	0.0018990745	0.013429961	0.0016412414
0.0	0.0022639085	0.009740156	0.018349223	0.0020730067	0.004583522	0.000803144	0.0059512104	0.0018990755	0.013429954	0.0016412422
0.0	0.0022406208	0.0118728345	0.05101322	0.0032773938	0.0068060774	0.004768171	0.011469949	0.007747817	0.023271613	0.003092866
0.0	0.0019707792	0.032486815	0.03647422	0.0049175383	0.018279992	0.0042194608	0.0074918056	0.0059039616	0.019418767	0.002711521
0.0	0.0022406208	0.01187284	0.051013235	0.0032773938	0.0068060774	0.0047681755	0.011469949	0.007747824	0.023271613	0.003092866
0.0	0.0041001923	0.023718473	0.039383333	0.010456522	0.008997802	0.0029986752	0.01787272	0.0044593806	0.031760924	0.009015115
0.0	0.0041001923	0.023718473	0.039383344	0.010456522	0.008997802	0.0029986752	0.01787272	0.0044593825	0.031760916	0.009015115
0.0	0.0022639094	0.009740156	0.018349232	0.0020730067	0.004583527	0.00080314366	0.0059512104	0.0018990755	0.013429961	0.0016412414
0.0	0.0022639094	0.009740156	0.018349227	0.0020730067	0.004583527	0.00080314366	0.0059512104	0.0018990763	0.013429961	0.0016412414
0.0	0.0022639073	0.009740156	0.018349223	0.0020730067	0.004583522	0.000803144	0.0059512104	0.0018990755	0.013429954	0.0016412414
0.0	0.0022639073	0.009740156	0.018349223	0.0020730067	0.004583522	0.000803144	0.0059512127	0.0018990755	0.013429954	0.0016412422
0.0	0.0022639073	0.009740156	0.018349223	0.0020730067	0.004583522	0.000803144	0.0059512104	0.0018990755	0.013429954	0.0016412422
0.0	0.0041001923	0.023718473	0.039383344	0.010456527	0.008997798	0.0029986752	0.01787272	0.0044593825	0.031760916	0.00901511
0.0	0.0022639073	0.009740156	0.018349223	0.0020730067	0.0045835245	0.000803144	0.0059512127	0.0018990755	0.013429954	0.0016412422
0.0	0.0022406208	0.01187284	0.05101322	0.0032773938	0.0068060746	0.0047681727	0.011469949	0.0077478206	0.02327162	0.003092866
0.0	0.00410019	0.023718473	0.039383333	0.010456527	0.008997798	0.0029986752	0.017872712	0.0044593825	0.031760916	0.009015115
0.0	0.0041001923	0.023718465	0.039383344	0.010456522	0.008997793	0.0029986752	0.017872712	0.0044593825	0.031760916	0.00901511
0.0	0.0019943786	0.01688507	0.04251071	0.0029906016	0.009437253	0.0019756614	0.008114002	0.0036684636	0.016948605	0.001672579
0.0	0.0019943786	0.016885063	0.0425107	0.0029906016	0.009437257	0.0019756614	0.008114002	0.0036684652	0.016948605	0.0016725798
0.0	0.004812997	0.04224102	0.10568281	0.018617515	0.022178007	0.008262208	0.028632285	0.008729764	0.0453818	0.010518991
0.0	0.696424	0.46571895	0.31032875	0.9634335	0.93281174	0.07712951	0.53416264	0.99435246	0.8292028	0.98861325
0.0	0.9837489	0.9547511	0.97196287	0.98889357	0.9093614	0.9452486	0.96702474	0.96489066	0.9938565	0.98033464
0.0	0.9837489	0.9547511	0.97196287	0.98889357	0.9093614	0.9452486	0.96702474	0.96489066	0.9938565	0.98033464
0.0	0.9837489	0.9547511	0.97196287	0.98889357	0.9093614	0.9452486	0.96702474	0.96489066	0.9938565	0.98033464
0.0	0.9837489	0.9547511	0.97196287	0.98889357	0.9093614	0.9452486	0.96702474	0.96489066	0.9938565	0.98033464
0.0	0.9837489	0.9547511	0.97196287	0.98889357	0.9093614	0.9452486	0.96702474	0.96489066	0.9938565	0.98033464
0.0	0.9837489	0.9547511	0.97196287	0.98889357	0.9093614	0.9452486	0.96702474	0.96489066	0.9938565	0.98033464
0.0	0.9837489	0.9547511	0.97196287	0.98889357	0.9093614	0.9452486	0.96702474	0.96489066	0.9938565	0.98033464
0.0	0.9837489	0.9547511	0.97196287	0.98889357	0.9093614	0.9452486	0.96702474	0.96489066	0.9938565	0.98033464
0.0	0.9837489	0.9547511	0.97196287	0.98889357	0.9093614	0.9452486	0.96702474	0.96489066	0.9938565	0.98033464
0.0	0.9837489	0.9547511	0.97196287	0.98889357	0.9093614	0.9452486	0.96702474	0.96489066	0.9938565	0.98033464
0.0	0.9837489	0.9547511	0.97196287	0.98889357	0.9093614	0.9452486	0.96702474	0.96489066	0.9938565	0.98033464
0.0	0.9837489	0.9547511	0.97196287	0.98889357	0.9093614	0.9452486	0.96702474	0.96489066	0.9938565	0.98033464
0.0	0.9837489	0.9547511	0.97196287	0.98889357	0.9093614	0.9452486	0.96702474	0.96489066	0.9938565	0.98033464
0.0	0.9837489	0.9547511	0.97196287	0.98889357	0.9093614	0.9452486	0.96702474	0.96489066	0.9938565	0.98033464
0.0	0.9837489	0.9547511	0.97196287	0.98889357	0.9093614	0.9452486	0.96702474	0.96489066	0.9938565	0.98033464
0.0	0.9837489	0.9547511	0.97196287	0.98889357	0.9093614	0.9452486	0.96702474	0.96489066	0.9938565	0.98033464
0.0	0.9837489	0.9547511	0.97196287	0.98889357	0.9093614	0.9452486	0.96702474	0.96489066	0.9938565	0.98033464
0.0	0.9837489	0.9547511	0.97196287	0.98889357	0.9093614	0.9452486	0.96702474	0.96489066	0.9938565	0.98033464
0.0	0.9837489	0.9547511	0.97196287	0.98889357	0.9093614	0.9452486	0.96702474	0.96489066	0.9938565	0.98033464
0.0	0.9837489	0.9547511	0.97196287	0.98889357	0.9093614	0.9452486	0.96702474	0.96489066	0.9938565	0.98033464
0.0	0.9837489	0.9547511	0.97196287	0.98889357	0.9093614	0.9452486	0.96702474	0.96489066	0.9938565	0.98033464
0.0	0.9837489	0.9547511	0.97196287	0.98889357	0.9093614	0.9452486	0.96702474	0.96489066	0.9938565	0.98033464
0.0	0.9837489	0.9547511	0.97196287	0.98889357	0.9093614	0.9452486	0.96702474	0.96489066	0.9938565	0.98033464
0.0	0.9837489	0.9547511	0.97196287	0.98889357	0.9093614	0.9452486	0.96702474	0.96489066	0.9938565	0.98033464
0.0	0.9837489	0.9547511	0.97196287	0.98889357	0.9093614	0.9452486	0.96702474	0.96489066	0.9938565	0.98033464
0.0	0.9837489	0.9547511	0.97196287	0.98889357	0.9093614	0.9452486	0.96702474	0.96489066	0.9938565	0.98033464
0.0	0.9837489	0.9547511	0.97196287	0.98889357	0.9093614	0.9452486	0.96702474	0.96489066	0.9938565	0.98033464
0.0	0.9837489	0.9547511	0.97196287	0.98889357	0.9093614	0.9452486	0.96702474	0.96489066	0.9938565	0.98033464
0.0	0.9837489	0.9547511	0.97196287	0.98889357	0.9093614	0.9452486	0.96702474	0.96489066	0.9938565	0.98033464
0.0	0.9917354	0.9985342	0.99875295	0.99803764	0.9976852	0.9967506	0.9996995	0.9966647	0.9949774	0.99924636
0.0	0.9837489	0.9547511	0.97196287	0.98889357	0.9093614	0.9452486	0.96702474	0.96489066	0.9938565	0.98033464
0.0	0.9837489	0.9547511	0.97196287	0.98889357	0.9093614	0.9452486	0.96702474	0.96489066	0.9938565	0.98033464
0.0	0.9837489	0.9547511	0.97196287	0.98889357	0.9093614	0.9452486	0.96702474	0.96489066	0.9938565	0.98033464
0.0	0.9837489	0.9547511	0.97196287	0.98889357	0.9093614	0.9452486	0.96702474	0.96489066	0.9938565	0.98033464
0.0	0.9837489	0.9547511	0.97196287	0.98889357	0.9093614	0.9452486	0.96702474	0.96489066	0.9938565	0.98033464
0.0	0.9837489	0.9547511	0.97196287	0.98889357	0.9093614	0.9452486	0.96702474	0.96489066	0.9938565	0.98033464
0.0	0.99998987	0.9999789	0.9999881	0.99998033	0.9999864	0.9999938	0.9999863	0.9999864	0.9999598	0.9999838
0.0	0.9837489	0.9547511	0.97196287	0.98889357	0.9093614	0.9452486	0.96702474	0.96489066	0.9938565	0.98033464
0.0	0.9998416	0.99980277	0.9999064	0.99985313	0.9998233	0.9999367	0.9999232	0.99979824	0.9994486	0.99994624
0.0	0.9837489	0.9547511	0.97196287	0.98889357	0.9093614	0.9452486	0.96702474	0.96489066	0.9938565	0.98033464
0.0	0.9837489	0.9547511	0.97196287	0.98889357	0.9093614	0.9452486	0.96702474	0.96489066	0.9938565	0.98033464
0.0	0.9837489	0.9547511	0.97196287	0.98889357	0.9093614	0.9452486	0.96702474	0.96489066	0.9938565	0.98033464
0.0	0.9837489	0.9547511	0.97196287	0.98889357	0.9093614	0.9452486	0.96702474	0.96489066	0.9938565	0.98033464
0.0	0.9837489	0.9547511	0.97196287	0.98889357	0.9093614	0.9452486	0.96702474	0.96489066	0.9938565	0.98033464
0.0	0.9837489	0.9547511	0.97196287	0.98889357	0.9093614	0.9452486	0.96702474	0.96489066	0.9938565	0.98033464
0.0	0.9837489	0.9547511	0.97196287	0.98889357	0.9093614	0.9452486	0.96702474	0.96489066	0.9938565	0.98033464
0.0	0.9837489	0.9547511	0.97196287	0.98889357	0.9093614	0.9452486	0.96702474	0.96489066	0.9938565	0.98033464
0.0	0.9837489	0.9547511	0.97196287	0.98889357	0.9093614	0.9452486	0.96702474	0.96489066	0.9938565	0.98033464
0.0	0.9837489	0.9547511	0.97196287	0.98889357	0.9093614	0.9452486	0.96702474	0.96489066	0.9938565	0.98033464
0.0	0.9837489	0.9547511	0.97196287	0.98889357	0.9093614	0.9452486	0.96702474	0.96489066	0.9938565	0.98033464
0.0	0.9837489	0.9547511	0.97196287	0.98889357	0.9093614	0.9452486	0.96702474	0.96489066	0.9938565	0.98033464
0.0	0.9837489	0.9547511	0.97196287	0.98889357	0.9093614	0.9452486	0.96702474	0.96489066	0.9938565	0.98033464
0.0	0.9837489	0.9547511	0.97196287	0.98889357	0.9093614	0.9452486	0.96702474	0.96489066	0.9938565	0.98033464
0.0	0.9837489	0.9547511	0.97196287	0.98889357	0.9093614	0.9452486	0.96702474	0.96489066	0.9938565	0.98033464
0.0	0.9837489	0.9547511	0.97196287	0.98889357	0.9093614	0.9452486	0.96702474	0.96489066	0.9938565	0.98033464
0.0	0.9837489	0.9547511	0.97196287	0.98889357	0.9093614	0.9452486	0.96702474	0.96489066	0.9938565	0.98033464
0.0	0.9837489	0.9547511	0.97196287	0.98889357	0.9093614	0.9452486	0.96702474	0.96489066	0.9938565	0.98033464
0.0	0.9837489	0.9547511	0.97196287	0.98889357	0.9093614	0.9452486	0.96702474	0.96489066	0.9938565	0.98033464
0.0	0.9837489	0.9547511	0.97196287	0.98889357	0.9093614	0.9452486	0.96702474	0.96489066	0.9938565	0.98033464
0.0	0.9837489	0.9547511	0.97196287	0.98889357	0.9093614	0.9452486	0.96702474	0.96489066	0.9938565	0.98033464
0.0	0.9837489	0.9547511	0.97196287	0.98889357	0.9093614	0.9452486	0.96702474	0.96489066	0.9938565	0.98033464
0.0	0.9837489	0.9547511	0.97196287	0.98889357	0.9093614	0.9452486	0.96702474	0.96489066	0.9938565	0.98033464
0.0	0.9837489	0.9547511	0.97196287	0.98889357	0.9093614	0.9452486	0.96702474	0.96489066	0.9938565	0.98033464
0.0	0.9837489	0.9547511	0.97196287	0.98889357	0.9093614	0.9452486	0.96702474	0.96489066	0.9938565	0.98033464
0.0	0.9837489	0.9547511	0.97196287	0.98889357	0.9093614	0.9452486	0.96702474	0.96489066	0.9938565	0.98033464
0.0	0.9837489	0.9547511	0.97196287	0.98889357	0.9093614	0.9452486	0.96702474	0.96489066	0.9938565	0.98033464
0.0	0.9837489	0.9547511	0.97196287	0.98889357	0.9093614	0.9452486	0.96702474	0.96489066	0.9938565	0.98033464
0.0	0.57372046	0.8759646	0.9648586	0.7249053	0.92303574	0.918663	0.9693924	0.8736965	0.92537177	0.87163633
0.0	0.0009265654	0.0106674265	0.9013577	0.26083988	0.014729881	0.16176245	0.7504175	0.008748712	0.012949618	0.065507054
0.0	0.15710685	0.22661835	0.87075454	0.5274955	0.86323535	0.008932956	0.56078583	0.26860163	0.009272275	0.6088472
0.0	0.98036546	0.70407516	0.54581124	0.9980459	0.20672952	0.9999927	0.9801599	0.75809973	0.98079896	0.99921274
0.0	0.9940878	0.9957912	0.9420592	0.83940256	0.9366432	0.9963754	0.99209243	0.9964838	0.97820467	0.69837195
0.0	0.004543702	0.78985494	0.5414023	0.40153188	0.4975141	0.027611414	0.49033993	0.78989774	0.78766334	0.0066454206
0.0	0.010571112	0.9997603	0.8824089	0.2486889	0.7864989	0.935487	0.01856345	0.99966097	0.065782815	0.015064992
0.0	0.9778668	0.99927837	0.9801585	0.9810265	0.6928268	0.97125375	0.83684695	0.9742234	0.9658048	0.9994399
0.0	0.9837489	0.9547511	0.97196287	0.9888937	0.9093614	0.9452486	0.96702474	0.96489066	0.9938565	0.98033464
0.0	0.99244	0.99802667	0.99949455	0.9992873	0.9968311	0.9985734	0.99963117	0.9994456	0.9983845	0.99867636
0.0	0.97905916	0.99706596	0.99939346	0.99883777	0.9932202	0.99649197	0.9994103	0.9993418	0.9973718	0.9966889
0.0	0.9837489	0.9547511	0.97196287	0.9888937	0.9093614	0.9452486	0.96702474	0.96489066	0.9938565	0.98033464
0.0	0.9837489	0.9547511	0.97196287	0.9888937	0.9093614	0.9452486	0.96702474	0.96489066	0.9938565	0.98033464
0.0	0.002140519	0.23713237	0.018885698	0.0020618467	0.046093956	0.0069829337	0.08946427	0.00055312173	0.021281684	0.23460722
0.0	0.9837489	0.9547511	0.97196287	0.98889357	0.9093614	0.9452486	0.96702474	0.96489066	0.9938565	0.98033464
0.0	0.9837489	0.9547511	0.97196287	0.98889357	0.9093614	0.9452486	0.96702474	0.96489066	0.9938565	0.98033464
0.0	0.9837489	0.9547511	0.97196287	0.98889357	0.9093614	0.9452486	0.96702474	0.96489066	0.9938565	0.98033464
0.0	0.94577074	0.7855594	0.9470178	0.43805438	0.78092027	0.7986304	0.9189061	0.050555687	0.9053536	0.9008863
0.0	0.9837489	0.9547511	0.97196287	0.9888937	0.9093614	0.9452486	0.96702474	0.96489066	0.9938565	0.98033464
0.0	0.9837489	0.9547511	0.97196287	0.98889357	0.9093614	0.9452486	0.96702474	0.96489066	0.9938565	0.98033464
0.0	0.9837489	0.9547511	0.97196287	0.9888937	0.9093614	0.9452486	0.96702474	0.96489066	0.9938565	0.98033464
0.0	0.9837489	0.9547511	0.97196287	0.98889357	0.9093614	0.9452486	0.96702474	0.96489066	0.9938565	0.98033464
0.0	0.99998736	0.99998486	0.9999944	0.9999895	0.9999876	0.9999939	0.99998975	0.9999902	0.9999721	0.999998
0.0	0.06706206	0.0065561696	0.01697171	0.018784417	0.5026797	0.025724879	0.15261918	0.0014713822	0.25402114	0.27839968
0.0	0.9864851	0.99935573	0.99408346	0.9876057	0.9986656	0.96105796	0.97174287	0.98279357	0.9903779	0.9930568
0.0	0.9989792	0.99923575	0.9998523	0.99964404	0.999198	0.9998361	0.99981755	0.9996613	0.9989668	0.99962616
0.0	0.97797114	0.95961773	0.99622226	0.98393863	0.9877843	0.9931728	0.99796534	0.99448365	0.9702341	0.9947973
0.0	0.9837489	0.9547511	0.97196287	0.9888937	0.9093614	0.9452486	0.96702474	0.96489066	0.9938565	0.98033464
0.0	0.9837489	0.9547511	0.97196287	0.9888937	0.9093614	0.9452486	0.96702474	0.96489066	0.9938565	0.98033464
0.0	0.37847593	0.5016698	0.79070216	0.7899598	0.46670884	0.61560214	0.8674529	0.6802742	0.5870308	0.6337264
0.0	0.9997371	0.99979967	0.9998417	0.9998017	0.9996038	0.99983263	0.999923	0.99969625	0.99932694	0.9997551
0.0	0.93272763	0.97157806	0.9721342	0.8563543	0.96278876	0.54265505	0.9745205	0.97671336	0.9587136	0.9710961
0.0	0.9837489	0.9547511	0.97196287	0.98889357	0.9093614	0.9452486	0.96702474	0.96489066	0.9938565	0.98033464
0.0	0.9837489	0.9547511	0.97196287	0.98889357	0.9093614	0.9452486	0.96702474	0.96489066	0.9938565	0.98033464
0.0	0.29647884	0.39331126	0.7490711	0.5654437	0.3907705	0.33905104	0.81161976	0.5254894	0.397346	0.5041299
0.0	0.45911953	0.5694903	0.8173009	0.83726454	0.55021137	0.68358886	0.8988581	0.72313726	0.63322276	0.6997968
0.0	0.9837489	0.9547511	0.97196287	0.98889357	0.9093614	0.9452486	0.96702474	0.96489066	0.9938565	0.98033464
0.0	0.22313438	0.09795441	0.84451926	0.2762919	0.41055366	0.42314714	0.80710375	0.46895093	0.33163399	0.3268373
0.0	0.22313441	0.09795439	0.84451914	0.27629203	0.4105537	0.4231471	0.80710375	0.46895096	0.33163399	0.32683724
0.0	0.22313441	0.09795441	0.84451914	0.27629194	0.4105537	0.4231471	0.80710375	0.46895096	0.33163393	0.32683718
0.0	0.22313446	0.09795439	0.84451914	0.27629194	0.41055366	0.42314708	0.8071037	0.46895096	0.33163399	0.32683718
0.0	0.22313446	0.09795439	0.8445191	0.2762919	0.41055372	0.42314714	0.80710375	0.46895096	0.33163399	0.3268373
0.0	0.22313441	0.09795439	0.84451914	0.2762919	0.4105537	0.4231472	0.80710375	0.46895093	0.33163404	0.3268373
0.0	0.5631826	0.25949758	0.96355605	0.7067323	0.6876375	0.8670399	0.9379814	0.86552465	0.78851587	0.76207095
0.0	0.56318253	0.2594976	0.96355605	0.70673233	0.68763745	0.8670399	0.9379814	0.86552465	0.78851587	0.76207083
0.0	0.5631826	0.2594976	0.96355605	0.7067323	0.68763745	0.8670399	0.9379814	0.86552465	0.7885159	0.76207095
0.0	0.8880726	0.9627133	0.9845181	0.91133916	0.9580061	0.9480761	0.9584658	0.95561945	0.99255544	0.92351204
0.0	0.9837489	0.9547511	0.97196287	0.98889357	0.9093614	0.9452486	0.96702474	0.96489066	0.9938565	0.98033464
0.0	0.9971008	0.9984357	0.9993825	0.99921656	0.997973	0.9992561	0.9997733	0.9986217	0.99836534	0.99932754
0.0	0.00057538226	0.0044216267	0.041040543	0.0062634945	0.0062182127	0.0002890068	0.014319857	0.0012685009	0.9779694	0.24375285
0.0	0.9837489	0.9547511	0.97196287	0.9888937	0.9093614	0.9452486	0.96702474	0.96489066	0.9938565	0.98033464
0.0	0.9837489	0.9547511	0.97196287	0.9888937	0.9093614	0.9452486	0.96702474	0.96489066	0.9938565	0.98033464
0.0	0.9837489	0.9547511	0.97196287	0.9888937	0.9093614	0.9452486	0.96702474	0.96489066	0.9938565	0.98033464
0.0	0.37547538	0.7188728	0.26929423	0.54644424	0.42938694	0.36180484	0.8484532	0.51209724	0.21291916	0.5274862
0.0	0.9998036	0.99983394	0.99994314	0.9997739	0.9996352	0.9999436	0.999928	0.99987376	0.9997192	0.9999136
0.0	0.9997514	0.9993222	0.99820065	0.9995957	0.998428	0.9998677	0.9992787	0.81534266	0.99571204	0.99984586
0.0	0.014168163	0.014959447	0.01544532	0.038480654	0.030682022	0.00858129	0.03353651	0.0032039755	0.023680253	0.033602078
0.0	0.06346669	0.021616558	0.5591607	0.043707978	0.5615197	0.07283982	0.06290656	0.00015759774	0.09117738	0.3245721
0.0	0.9837489	0.9547511	0.97196287	0.98889357	0.9093614	0.9452486	0.96702474	0.96489066	0.9938565	0.98033464
0.0	0.9837489	0.9547511	0.97196287	0.98889357	0.9093614	0.9452486	0.96702474	0.96489066	0.9938565	0.98033464
0.0	0.9837489	0.9547511	0.97196287	0.98889357	0.9093614	0.9452486	0.96702474	0.96489066	0.9938565	0.98033464
0.0	0.9837489	0.9547511	0.97196287	0.98889357	0.9093614	0.9452486	0.96702474	0.96489066	0.9938565	0.98033464
0.0	0.059514962	0.107803516	0.029636819	0.12641788	0.09228013	0.042267658	0.1800215	0.002833086	0.058471717	0.09208162
0.0	0.9837489	0.9547511	0.97196287	0.98889357	0.9093614	0.9452486	0.96702474	0.96489066	0.9938565	0.98033464
0.0	0.9837489	0.9547511	0.97196287	0.98889357	0.9093614	0.9452486	0.96702474	0.96489066	0.9938565	0.98033464
0.0	0.07853681	0.8315455	0.04009715	0.0006077138	0.0007634814	0.0050218217	0.552225	0.0008157468	0.7976428	0.88399327
0.0	0.07853681	0.8315455	0.04009715	0.0006077138	0.0007634814	0.0050218217	0.552225	0.0008157468	0.7976428	0.88399327
0.0	0.9799683	0.8930293	0.99775404	0.9883768	0.98406637	0.9972156	0.9984207	0.99605274	0.98849535	0.9951473
0.0	0.9993298	0.9991326	0.9998808	0.9994357	0.9992907	0.999764	0.99978846	0.9994972	0.99905604	0.9995976
0.0	0.9993298	0.9991326	0.9998808	0.9994357	0.9992907	0.999764	0.99978846	0.9994972	0.99905604	0.9995976
0.0	0.9993298	0.9991326	0.9998808	0.9994357	0.9992907	0.999764	0.99978846	0.9994972	0.99905604	0.9995976
0.0	0.9993298	0.9991326	0.9998808	0.9994357	0.9992907	0.999764	0.99978846	0.9994972	0.99905604	0.9995976
0.0	0.9993298	0.9991326	0.9998808	0.9994357	0.9992907	0.999764	0.99978846	0.9994972	0.99905604	0.9995976
0.0	0.9993298	0.9991326	0.9998808	0.9994357	0.9992907	0.999764	0.99978846	0.9994972	0.99905604	0.9995976
0.0	0.9993298	0.9991326	0.9998808	0.9994357	0.9992907	0.999764	0.99978846	0.9994972	0.99905604	0.9995976
0.0	0.9993298	0.9991326	0.9998808	0.9994357	0.9992907	0.999764	0.99978846	0.9994972	0.99905604	0.9995976
0.0	0.9993298	0.9991326	0.9998808	0.9994357	0.9992907	0.999764	0.99978846	0.9994972	0.99905604	0.9995976
0.0	0.9993298	0.9991326	0.9998808	0.9994357	0.9992907	0.999764	0.99978846	0.9994972	0.99905604	0.9995976
0.0	0.9993298	0.9991326	0.9998808	0.9994357	0.9992907	0.999764	0.99978846	0.9994972	0.99905604	0.9995976
0.0	0.9993298	0.9991326	0.9998808	0.9994357	0.9992907	0.999764	0.99978846	0.9994972	0.99905604	0.9995976
0.0	0.9993298	0.9991326	0.9998808	0.9994357	0.9992907	0.999764	0.99978846	0.9994972	0.99905604	0.9995976
0.0	0.9993298	0.9991326	0.9998808	0.9994357	0.9992907	0.999764	0.99978846	0.9994972	0.99905604	0.9995976
0.0	0.9993298	0.9991326	0.9998808	0.9994357	0.9992907	0.999764	0.99978846	0.9994972	0.99905604	0.9995976
0.0	0.9993298	0.9991326	0.9998808	0.9994357	0.9992907	0.999764	0.99978846	0.9994972	0.99905604	0.9995976
0.0	0.9993298	0.9991326	0.9998808	0.9994357	0.9992907	0.999764	0.99978846	0.9994972	0.99905604	0.9995976
0.0	0.9993298	0.9991326	0.9998808	0.9994357	0.9992907	0.999764	0.99978846	0.9994972	0.99905604	0.9995976
0.0	0.9993298	0.9991326	0.9998808	0.9994357	0.9992907	0.999764	0.99978846	0.9994972	0.99905604	0.9995976
0.0	0.9993298	0.9991326	0.9998808	0.9994357	0.9992907	0.999764	0.99978846	0.9994972	0.99905604	0.9995976
0.0	0.9993298	0.9991326	0.9998808	0.9994357	0.9992907	0.999764	0.99978846	0.9994972	0.99905604	0.9995976
0.0	0.9993298	0.9991326	0.9998808	0.9994357	0.9992907	0.999764	0.99978846	0.9994972	0.99905604	0.9995976
0.0	0.9993298	0.9991326	0.9998808	0.9994357	0.9992907	0.999764	0.99978846	0.9994972	0.99905604	0.9995976
0.0	0.9993298	0.9991326	0.9998808	0.9994357	0.9992907	0.999764	0.99978846	0.9994972	0.99905604	0.9995976
0.0	0.9993298	0.9991326	0.9998808	0.9994357	0.9992907	0.999764	0.99978846	0.9994972	0.99905604	0.9995976
0.0	0.9799683	0.8930293	0.99775404	0.9883768	0.98406637	0.9972156	0.9984207	0.99605274	0.98849523	0.9951473
0.0	0.99998045	0.9999684	0.9999826	0.99995625	0.99995995	0.99999404	0.99997795	0.99998534	0.999944	0.9999901
0.0	0.9837489	0.9547511	0.97196287	0.98889357	0.9093614	0.9452486	0.96702474	0.96489066	0.9938565	0.98033464
0.0	0.9837489	0.9547511	0.97196287	0.98889357	0.9093614	0.9452486	0.96702474	0.96489066	0.9938565	0.98033464
0.0	0.9837489	0.9547511	0.97196287	0.98889357	0.9093614	0.9452486	0.96702474	0.96489066	0.9938565	0.98033464
0.0	0.98576164	0.9929588	0.99880755	0.99716574	0.99473226	0.997165	0.99814236	0.9942965	0.9935416	0.99738985
0.0	0.99853575	0.9981845	0.9993036	0.9986285	0.99915457	0.99960834	0.999443	0.99775666	0.9992092	0.99922204
0.0	0.0074059335	0.30255824	0.014222899	0.06210223	0.032591615	0.03683143	0.13317122	0.024208082	0.020309096	0.015038016
0.0	0.9898629	0.9952284	0.99951506	0.99864095	0.99547774	0.9978478	0.9991761	0.9950159	0.9928429	0.99846315
0.0	0.9997737	0.99953544	0.9998036	0.99864393	0.9998047	0.99997926	0.99977726	0.9997342	0.9997546	0.9997174
0.0	0.9837489	0.9547511	0.97196287	0.9888937	0.9093614	0.9452486	0.96702474	0.96489066	0.9938565	0.98033464
0.0	0.9837489	0.9547511	0.97196287	0.9888937	0.9093614	0.9452486	0.96702474	0.96489066	0.9938565	0.98033464
0.0	0.99942005	0.9994398	0.9999062	0.99962175	0.9997241	0.999742	0.9997453	0.9994332	0.99959344	0.99974626
0.0	0.99870074	0.99874914	0.9998423	0.999438	0.999406	0.99938774	0.9996088	0.99877924	0.9993579	0.9993524
0.0	0.9994166	0.99883646	0.9998103	0.99962914	0.9994248	0.9997857	0.99928504	0.9993343	0.9993741	0.9995395
0.0	0.9994166	0.99883646	0.9998103	0.99962914	0.9994248	0.9997857	0.99928504	0.9993343	0.9993741	0.9995395
0.0	0.9837489	0.9547511	0.97196287	0.9888937	0.9093614	0.9452486	0.96702474	0.96489066	0.9938565	0.98033464
0.0	0.0049000992	0.012204447	0.0037948792	0.0057454286	0.014185296	0.0031327787	0.019829286	0.0036581988	0.0072999718	0.0074182823
0.0	0.9837489	0.9547511	0.97196287	0.9888937	0.9093614	0.9452486	0.96702474	0.96489066	0.9938565	0.98033464
0.0	0.99279964	0.9941995	0.999617	0.9991929	0.99212307	0.99701476	0.9990126	0.99789774	0.9955505	0.9984993
[truncated: 21,406 more rows]
