# Supplementary material for: Teasing out missing reactions in genome-scale metabolic networks through hypergraph learning
Source: Nat Commun. 2023 Apr 25;14:2375. doi: 10.1038/s41467-023-38110-7 (PMC10130184; doi:10.1038/s41467-023-38110-7)
Supplement: Supplementary file 4 — Source Data [file 41467_2023_38110_MOESM4_ESM.zip › Source Data/Figure 2/j-m/iECUMN_1333_nhp.csv]

	0	0.1	0.1.1	0.1.1.1	0.1.1.1.1	0.1.1.1.1.1	0.1.1.1.1.1.1	0.1.1.1.1.1.1.1	0.1.1.1.1.1.1.1.1	0
1.0	0.5597942	0.56176573	0.5784398	0.6479772	0.5893696	0.5765933	0.57174647	0.3890382	0.55863804	0.55857927
1.0	0.03314093	0.5859999	0.5813648	0.5741286	0.036534045	0.5788391	0.58224064	0.59664476	0.5590707	0.5579349
1.0	0.56024766	0.5863424	0.6331123	0.5718343	0.5982664	0.5655124	0.27081734	0.5898461	0.01269123	0.013023952
1.0	0.023215473	0.5887406	0.5782145	0.57546926	0.5875172	0.5667403	0.07703924	0.59547675	0.5619655	0.55670375
1.0	0.5609315	0.59562075	0.03348066	0.5718239	0.5877129	0.58186454	0.581632	0.5964957	0.56200373	0.5538806
1.0	0.0002047873	0.58474106	0.58487034	0.56655777	0.02073331	0.57556295	0.03991053	0.59558994	0.5582215	0.5579527
1.0	0.5612088	0.35454544	0.5853698	0.5660257	0.5904595	0.58149034	0.5719302	0.5876034	0.558459	0.5573473
1.0	0.5613179	0.5963243	0.58579546	0.5664567	0.026058676	0.58060443	0.579439	0.5863319	0.0002525503	0.55599606
1.0	0.5653788	0.0717262	0.4562844	0.5663761	0.59562993	0.3347474	0.58179456	0.58879906	0.012739454	0.55828184
1.0	0.56508034	0.59467983	0.5810951	0.0464717	0.5961453	0.58221585	0.054442815	0.09576948	0.5597274	0.55714095
1.0	0.5649627	0.05034791	0.5806026	0.57452536	0.5350005	0.5693894	0.00021630198	0.58655	0.56288576	0.5584836
1.0	0.5628398	0.59640557	0.5770318	0.573689	0.59802115	0.567049	0.00021080484	5.9292674e-05	0.5579291	0.5556974
1.0	0.5619212	0.029072136	0.58996564	0.56643444	0.018668123	0.565777	0.5801282	0.58794916	0.016165866	0.55576766
1.0	0.5667114	0.58510333	0.24383996	0.042702153	0.5870789	0.5808031	0.58170056	0.5952756	0.55812764	0.016797738
1.0	0.56190526	0.5877028	0.58545464	0.56676763	0.5885565	0.733847	0.56902826	0.5946536	0.561401	0.5578455
1.0	0.5611992	0.59207696	0.5817752	0.57105094	0.58702093	0.58043	0.58199507	0.7784484	0.56120145	0.5572494
1.0	0.5607472	0.59406525	0.5892942	0.56844395	0.5899735	0.56721264	0.5739444	0.5948137	0.56169975	0.5573587
1.0	0.5663287	0.58692634	0.58776754	0.57488096	0.6919342	0.575408	0.07810238	0.5890496	0.017011324	0.559454
1.0	0.020716807	0.5865778	0.586576	0.57608896	0.594882	0.5700034	0.58021486	0.59035957	0.5588885	0.010099531
1.0	0.01781121	0.5868512	0.5819628	0.5664983	0.58600664	0.61173755	0.5728632	0.5870942	0.5594534	0.011696823
1.0	0.015195448	0.59256715	0.5851883	0.57322055	0.5887395	0.07129093	0.5298869	0.58778286	0.5596622	1.42419885e-05
1.0	0.56119776	0.59227824	0.58012503	0.57650506	0.030550443	0.57818854	0.57904553	0.5898025	0.55916023	0.013275598
1.0	0.5607358	0.58971643	0.58194304	0.56536	0.5874711	0.56568825	0.5706925	0.78609145	0.5590702	0.55602676
1.0	0.5650808	0.64501935	0.58825475	0.5727356	0.59046394	0.04104736	0.055059418	0.58990836	0.5616065	0.014121816
1.0	0.5610658	0.5946026	0.040063273	0.56558603	0.5873726	0.5657574	0.23717596	0.5960263	0.5583085	0.5551415
1.0	0.5603955	0.586298	0.587829	0.5664024	0.49951974	0.023735853	0.0010059926	0.59329075	0.55873877	0.013807955
1.0	0.56085706	0.5923723	0.57965916	0.56693673	0.00031701606	0.5666362	0.5785225	0.58792317	0.55969566	0.55862546
1.0	0.5613655	0.124228105	0.5894292	0.5666187	0.59547657	0.56760955	0.58316344	0.5979451	0.01183495	0.5601622
1.0	0.56124675	0.58672184	0.5831418	0.5656103	0.59572405	0.032760195	0.57935125	0.5875559	0.025742155	0.008004581
1.0	0.56110865	0.5865812	0.2382024	0.5731133	0.5959036	0.5754577	0.57362336	0.5885249	0.018057538	0.008575179
1.0	0.5603931	0.14614522	0.57946503	0.5720464	0.5963816	0.5764818	0.5831582	0.5885946	0.55941784	0.55644864
1.0	0.5650239	0.58993965	0.57965803	0.5665776	0.58643585	0.5803869	0.57366395	0.5441429	0.5591278	0.007090951
1.0	0.5607469	0.6899212	0.28142315	0.5659576	0.5950671	0.068803124	0.10555307	0.59714085	0.5588987	0.5566285
1.0	0.019683396	0.58898944	0.015705934	0.56945235	0.026381979	0.579431	0.5711675	0.23491563	0.56162167	8.690029e-05
1.0	0.5655655	0.59266317	0.5890165	0.5666649	0.58872545	0.5764874	0.62754774	0.110881396	0.5586116	0.55820364
1.0	0.56158954	0.013970719	0.5875249	0.57265	0.5974784	0.5718764	0.0005276939	0.5866446	0.5630023	0.5564333
1.0	0.039311074	0.5868007	0.58298725	0.5703189	0.019626604	0.049856834	0.5803298	0.58777297	0.020286571	0.55613536
1.0	0.5612716	0.59344506	0.58809674	0.5673124	0.030383982	0.5698719	0.57930785	0.58851224	0.5612772	0.013301001
1.0	0.56605124	0.59340173	0.5861109	0.5722043	0.58751124	0.5673606	0.57979286	0.601882	0.55824894	0.012794186
1.0	0.56154096	0.59540176	0.5788224	0.5657821	0.5955981	0.5828083	0.57891405	0.58652425	0.019054523	0.015384673
1.0	0.56233615	0.035233747	0.57793087	0.57690734	0.59572375	0.56540805	0.5801469	0.17172796	0.55792874	0.014927595
1.0	0.5602772	0.5919108	0.027378006	0.57417417	0.59613496	0.5770532	0.5820297	0.5893827	0.5610717	0.5583844
1.0	0.56645805	0.5853386	0.5806307	0.5771304	0.5868752	0.020312678	0.5825798	0.5889789	0.55894583	0.55619645
1.0	0.5613618	0.5977637	0.58551955	0.047126975	0.50100976	0.5690675	0.57840794	0.58865005	0.55699694	0.5604757
1.0	0.56103283	0.6751286	0.57906485	0.5676675	0.59456533	0.57716244	0.059790112	0.5882085	0.012291058	0.5585539
1.0	0.5604185	0.5900826	0.028241599	0.56637365	0.042308457	0.567376	0.08041857	0.58914024	0.5600932	0.012208851
1.0	0.5608325	0.58775014	0.57746977	0.5645469	0.5938198	0.57675487	0.5737691	0.59549093	0.012845941	0.017720116
1.0	0.5653968	0.5872907	0.58657473	0.57305884	0.588109	0.57657254	0.58278584	0.59623456	0.56221414	0.55674505
1.0	0.5650114	0.5871676	0.5865168	0.57365805	0.59814733	0.5655279	0.28716636	0.5955113	0.5632097	0.55928785
1.0	0.5636328	0.589147	0.5809609	0.5750905	0.5899951	0.5655632	0.57969534	0.5959212	0.0128226625	0.5564646
1.0	0.5607497	0.5865697	0.57958996	0.566263	0.5945385	0.07481081	0.5738433	0.58716863	0.5618887	8.6994565e-05
1.0	0.5677559	0.58721817	0.57634246	0.0015760883	0.58627933	0.5696579	0.58071154	0.5873364	0.043442708	0.55631703
1.0	0.56550574	0.5871713	0.48921177	0.5666672	0.673864	0.09046491	0.5798553	0.59467965	0.561749	0.5564719
1.0	0.56025743	0.5892438	4.932584e-05	0.56578934	6.2360086e-05	0.57004446	0.5742325	0.5933097	0.55939794	0.00882916
1.0	0.042320166	0.59732926	0.04281165	0.56778336	0.5878639	0.5658588	0.57234824	0.22383766	0.010492873	0.5611505
1.0	0.5663284	0.041709557	0.57815796	0.56604373	0.5869153	0.5658876	0.5727221	0.02164585	0.5578093	0.0139112985
1.0	0.5592786	0.5941023	0.57896584	0.57122576	0.5872734	0.57776296	0.58296025	8.6424865e-05	4.9688515e-05	0.5606703
1.0	0.56126916	0.5956845	0.588754	0.5745349	0.58727515	0.58239645	0.573609	0.5890544	0.5611317	0.017064711
1.0	0.56054187	0.5940134	0.5809753	0.68796104	0.5948097	0.30345762	0.5748642	0.595231	0.55825186	0.55611354
1.0	0.561912	0.5868412	0.58925813	0.5901559	0.59632325	0.57629645	0.5806081	0.10894477	0.015528522	0.55653
1.0	0.020651177	0.5880271	0.57937974	0.5651338	0.022656986	0.58228016	0.57359946	0.590672	0.5623484	0.55396795
1.0	0.5632478	0.5981337	0.5891316	0.5703487	0.6847398	0.5761471	0.57984257	0.59494656	0.56227255	0.55357516
1.0	0.5613533	0.45581493	0.58391273	0.0005089517	0.05633173	0.041152712	0.5708976	0.5882423	0.56121236	0.5578022
1.0	0.5600464	0.596599	0.58691376	0.09062595	0.5943227	0.73430425	0.5807213	0.06728746	0.56262076	0.5551389
1.0	0.017844243	0.5981602	0.33306655	0.5651634	0.5937767	0.5809211	0.58040184	0.58797944	0.5589434	0.5597694
1.0	0.5610151	0.048987374	0.0794913	5.9312133e-05	0.5970811	0.5687886	0.57097554	0.5879125	0.56162894	0.5564217
1.0	0.028363485	0.58781135	0.586469	0.5721374	0.587015	0.56238335	0.5825607	0.5976339	0.55930924	0.5612026
1.0	0.5594411	0.59498394	0.57850254	0.5709003	0.58664465	0.5777032	0.58060116	0.5943263	0.5623303	0.017202592
1.0	0.5607339	0.58579427	0.5879457	0.8932251	0.047369312	0.18306655	0.15641282	0.59746146	0.010217432	0.009346385
1.0	0.56448954	0.07797861	0.5952954	0.5664942	0.5878098	0.5643564	0.5723807	0.03203882	0.013801645	0.016950918
1.0	0.56411624	0.08744771	0.5838121	0.5722258	0.5961087	0.5722629	0.6387883	0.59626687	0.5585631	0.017604034
1.0	0.56146336	0.5948707	0.5805	0.5717476	0.5985038	0.5764708	0.57072425	0.58994055	0.558704	0.44964182
1.0	0.56279635	0.59559876	0.029058894	0.5739568	0.58750045	0.58100194	0.57915926	0.5941551	0.5595425	0.5547689
1.0	0.56439906	0.0979595	0.5893553	0.5726197	0.5941285	0.5691988	0.57494473	0.58562875	0.5584901	0.5567658
1.0	0.56037235	0.58831835	0.037640058	0.5637731	0.59384805	0.56357366	0.5744698	0.5873518	0.5590119	0.00017962455
1.0	0.564125	0.59486216	0.58834964	0.10722517	0.5868455	0.56942236	0.5780518	0.59059787	0.014016234	0.012479059
1.0	0.5609333	0.58816105	0.04287929	0.123717256	0.5861327	0.57852083	0.32912716	0.5936804	0.55917716	0.5566018
1.0	0.023266792	0.5887831	0.5863253	0.27105546	0.022909611	0.04198543	0.57147884	0.026863247	0.56197083	0.012184504
1.0	0.013677037	0.057220656	0.57775956	0.57595223	0.58726734	0.56598884	0.15205337	0.59696233	0.5622381	0.5603034
1.0	0.013517364	0.5954901	0.5793417	0.5640034	0.59802586	0.5657878	0.57929915	0.5890644	0.55856407	0.5562823
1.0	0.5645874	0.5882084	0.5793406	0.56663716	6.648021e-05	0.682184	0.5784329	0.5971105	0.010325062	0.55987847
1.0	0.5601299	0.5963866	0.58967674	0.5708744	0.021235129	0.5828456	0.7030425	0.5850469	0.043705538	0.56062233
1.0	0.08800628	0.58675224	0.58055997	0.039410647	0.017035214	0.58211577	0.57947814	0.045785002	0.01026946	0.55850244
1.0	0.08761351	0.5894159	0.57902396	0.57472813	0.5959885	0.022982419	0.57199776	0.5869636	0.55888957	0.55539596
1.0	0.5603397	0.5863815	0.58565193	0.043098193	0.587711	0.07404413	0.5827328	0.038657635	0.55871975	0.5593159
1.0	0.56109744	0.59318274	0.5796252	0.057427246	0.5959944	0.5774996	0.03194794	0.59491384	0.5592104	0.5561517
1.0	0.559741	0.5934383	0.5863083	0.57417136	0.5878053	0.038693063	0.5808941	0.5877508	0.5620243	0.5580845
1.0	0.5670282	0.59556687	0.047893535	0.14151634	0.5875103	0.5669601	0.5735261	0.5956755	0.47762403	0.55672574
1.0	0.56206036	0.5927909	0.5865248	0.5742938	0.5872239	0.06469562	0.00012749582	0.07882358	0.5620243	0.4970604
1.0	0.022390949	0.593569	0.57905024	0.5818291	0.5938055	0.577219	0.00047666806	0.58826596	0.56201476	0.5573991
1.0	0.56568587	0.08405408	0.58529663	0.56417084	0.018759582	0.5679818	0.57354194	0.59767646	0.55913174	0.5567037
1.0	0.56493014	0.10494945	0.5786335	0.5702805	0.5947049	0.56524694	0.5737431	0.5872215	0.558099	0.55646354
1.0	0.5651349	0.58606786	0.06000212	0.5718561	0.018282935	0.5644685	0.12435405	0.14327286	0.5590058	0.5592436
1.0	0.015590124	0.5894574	0.018878777	0.5661257	0.022333957	0.56518126	0.8653901	0.5889189	0.5620506	0.010417852
1.0	0.5654905	0.58396614	0.5901297	0.5686019	0.59512305	0.5782272	0.58003587	0.589515	0.010070569	0.55533934
1.0	0.56271344	0.58937603	0.58084404	0.5757723	0.5962976	0.58040756	0.056969497	0.044910263	0.5593274	0.5150093
1.0	0.053034216	0.60650074	0.5833461	0.5662614	0.58701336	0.56581783	0.57927394	0.590076	0.01608873	0.556841
1.0	0.02030187	0.5847488	0.5866561	0.574338	0.07852834	0.5818792	0.58023953	0.59433156	0.55742127	2.9903611e-05
1.0	0.56718117	0.58641183	0.5851858	0.5741603	0.5957301	0.108402446	0.5810509	0.5874732	0.56208026	0.555909
1.0	0.5605984	0.58900875	0.5832561	0.572664	0.5901739	0.5760685	0.5721518	0.5892258	0.009795233	0.5555243
1.0	0.5607681	0.5864921	0.5843396	0.07409268	0.59308594	0.5651791	0.57369506	0.89459944	0.009194324	0.5561492
1.0	0.56055486	0.047470234	0.57787913	0.5748842	0.5883637	0.5798792	0.57029897	0.59698796	0.01812156	0.014230671
1.0	0.5622094	0.58700454	0.58028	0.07099475	0.5875521	0.58001643	0.58158255	0.5951613	0.56218016	0.5580104
1.0	0.022816855	0.5873389	0.5874224	0.574333	0.020495493	0.58207154	0.10145189	0.5891958	0.56185746	0.5567705
1.0	0.5603326	0.5950015	0.58855754	0.57420003	0.595831	0.07482456	0.5708792	0.58803016	0.01305517	0.6710188
1.0	0.02430344	0.5878778	0.5816511	0.57297677	0.58887494	0.56842315	0.58323216	0.0029521973	0.011248638	0.56080896
1.0	0.5668156	0.58540493	0.57825094	0.001574502	0.028630769	0.5783157	0.5721008	0.5897658	0.56196237	0.5591611
1.0	0.5609054	0.5917249	0.58963346	0.57378846	0.02769704	0.5800051	0.5822884	0.5882145	0.014786727	0.5612147
1.0	0.56746	0.090087526	0.58093274	0.57311004	0.5984314	0.5756675	0.5714604	0.049671803	0.5620252	0.5582448
1.0	0.03635411	0.5939072	0.57903993	0.5710219	0.025398893	0.5658833	0.04861294	0.59678483	0.5583033	0.5568252
1.0	0.5648243	0.58769816	0.5789384	0.03296241	0.5952965	0.56646186	0.5720827	0.59536356	0.5587079	0.008703758
1.0	0.56133485	0.5933866	0.5856172	0.12266873	0.59436727	0.581143	0.5746144	0.589021	0.0072116144	0.55356145
1.0	0.022940574	0.59394264	0.5803356	0.049821775	0.019859834	0.5660499	0.5715859	0.5877076	0.55922234	0.5583548
1.0	0.56229484	0.5944158	0.5874186	0.5695015	0.58740884	0.56533784	0.099612474	0.58918685	0.55946183	3.8284823e-05
1.0	0.5642743	0.059797436	0.69446546	0.5761699	0.59619397	0.56788	0.5803134	0.5898821	0.5594706	0.5561803
1.0	0.56185126	0.035282895	0.5788961	0.566685	0.053934768	0.56818306	0.095929645	0.5884683	0.55979425	0.55814135
1.0	0.5608876	0.5928141	0.5864798	0.56660235	0.5876707	0.00041723382	0.57326573	0.59750736	0.56183153	0.55468225
1.0	0.019631661	0.59332925	0.58916867	0.5692508	0.59499645	0.033265468	0.5707891	0.5866479	0.56212187	0.55620533
1.0	0.5628941	0.5882555	0.0726646	0.5661642	6.4638974e-05	0.0634277	0.28233007	0.5972439	0.043604508	0.013823008
1.0	0.5677988	0.5861912	0.009635864	0.573221	0.5863818	0.14215188	0.11017244	0.0677355	0.016341837	0.55583197
1.0	0.5599949	0.5932858	0.58168197	0.8931147	0.5957796	0.578154	0.58264273	0.5883114	0.5387532	0.55656826
1.0	0.017608728	0.5980281	0.056066092	0.568914	0.58688855	0.068038955	0.5827661	0.5884247	0.5593855	0.558463
1.0	0.6079757	0.5871029	0.5801799	0.57191855	0.588077	0.5798651	0.5809371	0.17644987	0.5582665	0.5569692
1.0	0.01854351	0.59714586	0.10750368	0.56699437	0.5861636	0.56756634	0.5818848	0.5882336	0.56329	0.5560858
1.0	0.5786941	0.5969726	0.57854253	0.56374556	0.593793	0.56752837	0.57390445	0.13811693	0.5629333	0.5564099
1.0	0.56763846	0.5941819	0.58551615	0.5768753	0.58712554	0.6574336	0.5713211	0.5961994	0.5612655	0.5565455
1.0	0.5664943	0.5879574	0.5870978	0.56829786	0.5886513	0.5825828	0.055816017	0.5895703	0.55785555	0.016862052
1.0	0.019752404	0.036611382	0.5850763	0.5654907	0.5862996	0.5666391	0.00021368657	0.58762455	0.5593149	0.55612063
1.0	0.03167968	0.5898418	0.57994276	0.56622195	0.58772355	0.5785637	0.5735748	0.58863276	0.5595006	0.01683589
1.0	0.5606727	0.59438103	0.58945	0.57402605	0.5972164	0.21334209	0.112442635	0.5958689	0.01027958	0.01414279
1.0	0.015039528	0.58719605	0.58739555	0.56901544	0.59481066	0.56787544	0.0857212	0.5868807	0.5593085	0.5583793
1.0	0.56144524	0.59217334	0.5859951	0.5669919	0.021181718	0.5766508	0.00047888875	0.040828664	0.55913043	0.010743546
1.0	0.56528354	0.5870628	0.5852218	0.5710795	0.59507924	0.058098394	0.5722164	0.5958409	0.55902356	0.55615556
1.0	0.5646761	0.5957475	0.25472072	0.52948433	0.59817743	0.5800432	0.5729022	0.5883702	0.011576119	0.557572
1.0	0.5625689	0.596061	0.03560402	0.56618613	0.59389865	0.5772499	0.5717034	0.5862296	0.5623472	0.5610515
1.0	0.5612846	0.02413666	0.58156323	0.56477606	0.59579796	0.57783663	0.7024234	0.58914167	0.012795264	0.010959696
1.0	0.5668388	0.58660054	0.72489184	0.5644232	0.58721924	0.56921005	0.57184976	0.5957163	0.010025991	0.016733097
1.0	5.0435207e-05	0.5876391	0.5861479	0.56630147	0.5881116	0.56628376	0.074011594	0.5949896	0.5632145	0.55707264
1.0	0.56475234	0.08964677	0.5902165	0.56831056	0.59065604	0.5804388	0.56116986	0.5893643	0.5619794	0.55900574
1.0	0.015535696	0.590095	0.5896622	0.05955714	0.59454566	0.565909	0.5814426	0.0798721	0.562614	0.558533
1.0	0.029651495	0.5858652	0.57867026	0.57208157	0.5885686	0.5763979	0.5737305	0.5962349	0.5621769	0.5558001
1.0	0.5417972	0.5855553	0.5803027	0.57637256	0.020907346	0.5704325	0.58019495	0.0818442	0.5632376	0.5563477
1.0	0.5652802	0.594297	0.5952283	0.56519747	0.02978796	0.56618553	0.58180827	0.59091747	0.56247765	0.56051457
1.0	0.56595415	0.066072665	0.5848615	0.10302442	0.5962271	0.56563634	0.58305526	0.08765124	0.55910057	0.5583816
1.0	0.56526285	0.59212035	0.77961415	0.5695591	0.5975201	0.57936484	0.5747531	0.5949955	0.5591299	0.55854416
1.0	0.039844394	0.50998217	0.1829005	0.57417214	0.5873911	0.57804406	0.5789499	0.58421534	0.5629619	0.5575583
1.0	0.00018752867	0.58521765	0.6364952	0.57104355	0.023288703	0.00013947266	0.57373744	0.064420655	0.5589282	0.5565626
1.0	0.561809	0.596177	0.58058053	0.04115571	0.594985	0.57983917	0.57111	0.5963906	0.55970347	0.5574432
1.0	0.56064606	0.5939792	0.58069307	0.57460606	0.091981515	0.062988214	0.48531377	0.59767383	0.5622544	0.5582481
1.0	0.56728524	0.5937574	0.58670443	0.56708384	0.04026729	0.56567544	0.5818066	0.04131563	0.5590738	0.5566662
1.0	0.5609505	0.59263027	0.5887128	0.5661815	0.58549684	0.5792513	0.57927495	0.5898448	0.56214935	0.5590066
1.0	0.5669656	0.5953785	0.5792301	0.6414599	0.5875467	0.0698016	0.57928926	0.030575322	0.015890263	0.5580125
1.0	0.5612471	0.5949182	0.5787643	0.5748792	0.5953357	0.56653845	0.5714788	0.5948121	0.5624831	0.55621684
1.0	0.5614291	0.0005163663	0.58744866	0.5658586	0.021760648	0.5693956	0.57847744	0.58748734	0.5628194	0.55610913
1.0	0.56135213	0.59613866	0.04216416	0.5636216	0.59491813	0.58076197	0.85175675	0.59716165	0.5586596	0.55862767
1.0	0.5595505	0.59027034	0.028888972	0.56561285	0.58814317	0.1201908	0.57180566	0.4679307	0.012978483	0.013759077
1.0	0.015718147	0.5868441	0.5869697	0.5673251	0.58787745	0.5803616	0.5746429	0.5973266	0.018180944	0.01269242
1.0	0.56016004	0.00037300697	0.5861868	0.012961843	0.63852096	0.56594014	0.5738286	0.59541875	0.5356468	0.01673665
1.0	0.035290223	0.5945141	0.2527444	0.13726304	0.022180578	0.083485804	0.58201236	0.5872515	0.5582248	0.5565394
1.0	0.5652804	0.0025330503	0.58171195	0.57088906	0.5958556	0.05613819	0.57222676	0.06783124	0.017214205	0.55800754
1.0	0.5649374	0.04882909	0.57981783	0.57209694	0.58735734	0.57698166	0.06264736	0.58936864	0.5590063	0.5574493
1.0	0.56602216	0.8838787	0.11280684	0.5726525	0.5961049	0.5665284	0.57809186	0.59382653	0.559269	0.013148894
1.0	0.56150603	0.59255844	0.58096504	0.576569	0.5942733	0.0003799653	0.091372125	0.5977621	0.019107053	0.55523586
1.0	0.56175876	0.58694774	0.5796369	0.1089028	0.58638966	0.5677721	0.5825446	0.5874577	0.56218547	0.5590832
1.0	0.487097	0.5866769	0.57838553	0.2713649	0.59563035	0.5810151	0.071785375	0.0016551455	0.56257004	0.012253378
1.0	0.5616568	0.59599304	0.0008178261	0.06655737	0.022742383	0.000973784	0.5711447	0.5963807	0.55862045	0.5562809
1.0	0.56315947	0.5943663	0.022720706	0.5662032	0.5853911	0.7554128	0.02441173	0.5897631	0.55821294	0.012602032
1.0	0.5653026	0.5958464	0.5863686	0.5733606	0.5881258	0.042369038	0.5831976	0.58957386	0.013201896	0.5588347
1.0	0.560873	0.59524184	0.5888543	0.0003364142	0.09825337	0.5776801	0.57056993	0.587428	0.5591218	0.019741086
1.0	0.56575835	0.5867382	0.5865721	0.5687114	0.017218722	0.5784833	0.5730416	0.58908844	0.010553476	0.5578693
1.0	0.56746125	0.07713202	0.5762615	0.57154626	0.021298233	0.5814902	0.5738411	0.540557	0.55954736	0.558185
1.0	0.56491184	0.1740811	0.58557266	0.5719609	0.5871049	0.5781274	0.57242656	0.59770674	0.562135	0.5575821
1.0	0.058468178	0.5856889	0.6831568	0.08776207	0.020793565	0.56346583	0.5722724	0.030131772	0.5598088	0.5609423
1.0	0.5610906	0.5884039	0.58797616	0.56644326	0.58662397	0.5772214	0.5786663	0.5890175	0.55934584	0.5545745
1.0	0.016888395	0.5881198	0.586174	0.56546545	0.59452164	0.58270204	0.0004815189	0.59515643	0.5596673	0.016761623
1.0	0.00058506604	0.5980443	0.5828331	0.5642469	0.5877349	0.58267194	0.5773634	0.58786595	0.013289372	0.009903421
1.0	0.5650454	0.5961717	0.5789235	0.56659234	0.018947026	0.56511724	0.5782498	0.5882588	0.5589697	0.016426405
1.0	0.5659299	0.5859438	0.58633506	0.56540805	0.028506797	0.58072513	0.55241364	0.38052705	0.55920625	0.5561999
1.0	0.5626683	0.58656263	0.5758407	0.5678182	0.59440213	0.56584287	0.037136663	0.5957229	0.56207776	0.56035966
1.0	0.5647335	0.58525306	0.57803285	0.5693195	0.60353446	0.56502753	0.5765024	0.5885124	0.5618249	0.5569667
1.0	0.5611729	0.5952556	0.58446676	0.570931	0.0001040358	0.5798966	0.57248545	0.89374703	0.043691766	0.60035443
1.0	0.5610919	0.07972831	0.5803302	0.044911005	0.59546465	0.11046724	0.5818366	0.8776541	0.5577904	0.5581993
1.0	0.56267226	0.5864654	0.025202358	0.5670536	0.58732784	0.5762331	0.5731089	0.89371526	0.010407489	0.009961316
1.0	0.016721772	0.587658	0.58965003	0.5717459	0.59499943	0.11953795	0.7016093	0.5896667	0.5609208	0.55668795
1.0	0.56051457	0.593207	0.5884235	0.5668378	0.013884159	0.58174783	0.6116673	0.5901659	0.55787355	0.5543005
1.0	0.5655838	0.588272	0.5796175	0.025073126	0.58743834	0.5693048	0.5723298	0.58859336	0.561224	0.5550011
1.0	0.56746966	0.062523305	0.5789247	0.5738017	0.59634006	0.5674865	0.1995615	0.8774585	0.56316876	0.558689
1.0	0.5600469	0.5953765	6.231675e-05	0.44575557	0.5968283	0.56473494	0.08826045	0.5882854	0.5612307	0.5778681
1.0	0.56553453	0.5946759	0.056556582	0.5660689	0.5901266	0.5766687	0.570815	0.5892125	0.56316406	0.5586521
1.0	0.02036043	0.5882241	0.7789672	0.68843794	0.5879731	0.58230793	0.5720396	0.59715635	0.57264316	0.57176733
1.0	0.5617296	0.5873754	0.57956487	0.5714073	0.5875728	0.21953875	0.57999575	0.5962685	0.55790603	0.5588549
1.0	0.5655906	0.595279	0.055145238	0.5685738	0.59637296	0.58274037	0.5788843	0.5854423	0.55871123	0.5593997
1.0	0.56103	0.59768224	0.58620095	0.5699206	0.062286988	0.56819224	0.5814992	0.7943658	0.56209725	0.558725
1.0	0.5662442	0.58637345	5.2030653e-05	0.569502	0.5868994	0.56896746	0.58059555	0.5893213	0.56280035	0.5555769
1.0	0.5590131	0.060434777	0.57864547	0.5707938	0.0128040435	0.5664428	0.57271385	0.02302633	0.013692413	0.0039274227
1.0	0.5607722	0.5845364	0.5886344	0.13271323	0.62596387	0.5674361	0.57986253	0.5936072	0.56337255	0.5587048
1.0	0.00016762764	0.057098012	0.5788332	0.050264962	0.5874306	0.14762877	0.5801194	0.5944971	0.55864763	6.623311e-05
1.0	0.56219023	0.5961287	0.5869368	0.56666505	0.596651	0.06495904	0.5720289	0.5955536	0.55993086	0.55787134
1.0	0.5654864	0.069455415	0.5784312	0.06519694	0.58676106	0.56560373	0.11572551	0.019185368	0.014042155	0.5585319
1.0	0.5659994	0.58782333	0.57844776	0.56453264	0.058530126	0.16278815	0.5726636	0.5947179	0.012274935	0.5587817
1.0	0.5660557	0.58967435	0.6199263	0.5715057	0.020651862	0.56532687	0.57905567	0.5895226	0.5621334	0.55657804
1.0	0.56180036	0.58700955	0.5868205	0.5739362	0.5871951	0.061801556	0.5698244	0.59613866	0.5627171	0.46330225
1.0	0.08795119	0.5894749	0.5852157	0.5724838	0.59777987	0.5806752	0.5825549	0.58767545	0.5617376	0.01401535
1.0	0.5614791	0.1844169	6.4159285e-05	0.050630663	0.5941778	0.5670217	0.5814816	0.8817387	0.5629928	0.55632704
1.0	0.087865055	0.08646318	0.55651975	0.5717999	0.5944413	0.000359625	0.57243127	0.5890571	0.5707759	0.55482084
1.0	0.5598852	0.028359633	0.58577913	0.56712914	0.59441906	0.5709938	0.58110887	0.5862818	0.55883074	0.5568266
1.0	0.5677996	0.5963263	0.03925865	0.567581	0.58810073	0.15448593	0.5727298	0.58807427	0.5589888	0.5559114
1.0	0.5666322	0.5939595	0.055706	0.56623113	0.5949942	0.56518215	0.85213596	0.588751	0.562314	0.011690205
1.0	0.56093705	0.58648443	0.5841578	0.5659284	0.59502614	0.58009326	0.58331585	0.5445458	0.017506933	0.55595386
1.0	0.018794259	0.59556764	0.5808949	0.00012833452	0.055705965	0.5765268	0.5738295	0.010442105	0.010833926	0.015019565
1.0	0.56082356	0.5858761	0.78133786	0.054170355	0.5870483	0.57561654	0.5712128	0.25475842	0.5627649	0.5579205
1.0	0.5681381	0.5959839	0.5804209	0.57513285	0.5938714	0.5665272	0.57935154	0.07861423	0.015163435	0.56097907
1.0	0.5617754	0.5966986	0.57706904	0.04786355	0.02659696	0.0017841604	0.063390374	0.59730905	0.56151825	0.5567099
1.0	0.56593037	0.58746487	0.5848744	0.5760289	0.5877645	0.5648367	0.5792053	0.5898651	0.55979174	0.5590272
1.0	8.934567e-05	0.09695909	0.58143806	0.57438093	0.59096503	0.0013822417	0.57336235	0.58961546	0.559288	0.55585384
1.0	0.5668627	0.052998476	0.5808807	0.039476193	0.5882347	0.57852834	0.571019	0.5971929	0.5582085	0.5573017
1.0	0.5666023	0.09498591	0.57957464	0.56547076	0.5871373	0.76754016	0.5716678	0.5921308	0.01331816	6.9695954e-05
1.0	0.018404253	0.0686423	0.57839817	0.05079755	0.026430931	0.57763165	0.37114987	0.59792894	0.011118243	0.5612239
1.0	0.014228537	0.5912837	0.5846458	0.57234055	0.5875279	0.06505864	0.5834728	4.7825644e-05	0.5622624	0.01759767
1.0	0.5609989	0.5942358	0.049983073	0.57598126	0.5951642	0.5663458	0.57372856	0.5893156	0.043385018	0.55820084
1.0	0.020372132	0.5865438	0.57834303	0.06467725	0.58712023	0.73507935	0.5743134	0.59693676	0.5583687	0.010412819
1.0	0.56107944	0.5866139	0.58592606	0.5667877	0.02180077	0.05106565	0.57210207	0.5882814	0.5616371	0.55905664
1.0	0.56413066	0.03384009	0.580254	0.57474995	0.017992048	0.57781255	0.00021548971	0.5956044	0.013306665	0.5612224
1.0	0.56310356	0.5932207	0.585663	0.5658842	0.58851624	0.56764185	0.57969654	0.00036198858	0.5616302	0.5609125
1.0	0.56749886	0.038365066	0.5891093	0.00024702505	0.5873322	0.5746155	0.57242805	0.071565755	0.009366994	0.5599617
1.0	0.5625379	0.014129712	0.5803744	0.050425164	0.59002125	0.56714433	0.5803662	0.08206362	0.5590628	0.013641352
1.0	0.56184417	0.5964088	0.57762915	0.89302063	0.58776325	0.3140019	0.58097327	0.588596	0.5618166	0.015963757
1.0	0.034229543	0.5861873	0.17099999	0.5718474	0.020538164	0.7625914	0.57535267	0.8931951	0.5589101	0.5562224
1.0	0.023563283	0.030324083	0.5800234	0.042884957	0.59435064	0.046360064	0.58114415	0.596473	0.56218815	0.5553472
0.0	0.020153707	0.04581918	0.04213569	0.065596916	0.025234506	0.08618629	0.06351297	0.027192129	0.01572188	0.012509093
0.0	0.02018819	0.045968924	0.042015564	0.06455554	0.02521052	0.08576635	0.06364688	0.027056979	0.015666083	0.012465334
0.0	0.013666371	0.09847438	0.04119435	0.04084564	0.01990478	0.083620355	0.056959618	0.031237429	0.010492184	0.011847688
0.0	0.013697553	0.098360375	0.041332833	0.041187	0.019955745	0.084197514	0.056646463	0.03143527	0.010469481	0.011837325
0.0	0.023141552	0.040711142	0.043548066	0.029150398	0.018860172	0.14120992	0.04473926	0.042276837	0.011895389	0.012064266
0.0	0.023296056	0.04068712	0.043440558	0.029263875	0.018829368	0.13925125	0.044897098	0.042551342	0.0118313255	0.012071106
0.0	0.026825367	0.21465541	0.21130565	0.20696542	0.036255945	0.24070114	0.7043464	0.25526792	0.012498412	0.018795323
0.0	0.01754184	0.35143432	0.04004737	0.12140239	0.026236644	0.10936191	0.19874704	0.10751945	0.01585975	0.014266857
0.0	0.017591786	0.34878412	0.04001551	0.123028345	0.02646715	0.10969718	0.19936833	0.10714847	0.015909579	0.01435834
0.0	0.017584855	0.34820122	0.039881673	0.12258696	0.026401032	0.10938091	0.19768667	0.10829721	0.01592238	0.014200214
0.0	0.0248897	0.09032401	0.19824947	0.1494932	0.040368076	0.17804785	0.5185191	0.25080368	0.017655848	0.013065872
0.0	0.025879161	0.025866177	0.30762604	0.10967168	0.05197341	0.14470667	0.65390384	0.28766042	0.009914372	0.018345071
0.0	0.02874779	0.14872132	0.22536004	0.16288497	0.030017229	0.15525368	0.588536	0.58127147	0.011808174	0.01560355
0.0	0.09446069	0.43306398	0.90669566	0.6581921	0.083509244	0.8369138	0.8806709	0.67721814	0.036804117	0.02657783
0.0	0.02379994	0.04725815	0.27727783	0.19985098	0.033095162	0.17626455	0.43306953	0.16146155	0.012082945	0.012723505
0.0	0.028655974	0.03566339	0.19784705	0.13749139	0.027601954	0.12907034	0.58530235	0.2390617	0.016283685	0.013301395
0.0	0.09876987	0.41178337	0.9016877	0.68849653	0.061856803	0.77320975	0.8828441	0.7366634	0.033868313	0.022824928
0.0	0.023929298	0.057559878	0.12683728	0.0913705	0.030262003	0.14044733	0.40127826	0.19766968	0.0073782443	0.011241014
0.0	0.015928635	0.044535365	0.015412536	0.041962083	0.019073334	0.055431128	0.09360277	0.06405817	0.010555707	0.0105413785
0.0	0.015937816	0.044661436	0.015549895	0.04219814	0.01910008	0.054849386	0.09388359	0.06351236	0.010516054	0.010519686
0.0	0.022829851	0.045972534	0.23123178	0.121296994	0.033687778	0.18622978	0.5871522	0.20070027	0.013463791	0.015097503
0.0	0.013635533	0.024373898	0.030823043	0.037189644	0.024240319	0.095437065	0.09395537	0.025670528	0.01528811	0.0124820685
0.0	0.013635161	0.02444969	0.030947287	0.036990173	0.024277113	0.09513664	0.09425023	0.02580576	0.015296669	0.012446114
0.0	0.027802601	0.04807956	0.17645393	0.06473136	0.043563474	0.18102175	0.5263155	0.24242349	0.010637078	0.010261142
0.0	0.096601956	0.48545983	0.9005003	0.508904	0.085461125	0.76323044	0.892005	0.6844103	0.040951654	0.023676092
0.0	0.026065975	0.04220469	0.2221945	0.07610159	0.029266203	0.1794984	0.5184847	0.15277605	0.011198293	0.010641767
0.0	0.026322851	0.04923796	0.2356242	0.03979701	0.027081825	0.10880716	0.47006816	0.14469185	0.014725563	0.011987387
0.0	0.03067576	0.041607555	0.37187794	0.1794216	0.031724088	0.039171986	0.4090243	0.3354641	0.000106222746	0.014319386
0.0	0.030294871	0.041215844	0.3675822	0.17721726	0.030892996	0.038220104	0.4042557	0.33350134	0.000105104446	0.014223401
0.0	0.030287929	0.04121901	0.3690628	0.17752832	0.030835204	0.038165748	0.40485623	0.33529037	0.0001050896	0.014173065
0.0	0.021481618	0.104605876	0.4206424	0.077685684	0.058486473	0.18692704	0.4709642	0.4166439	0.011415185	0.015150161
0.0	0.013960003	0.13156989	0.049824048	0.05061492	0.024996264	0.039466828	0.09626998	0.04238925	0.009159019	0.0116950385
0.0	0.02152453	0.053676408	0.17864291	0.07640944	0.030394843	0.1327356	0.4382531	0.12000312	0.0073120757	0.010871129
0.0	0.5191108	0.70983666	0.5755467	0.44262376	0.5502472	0.5918149	0.64726	0.7058357	0.5138061	0.51272947
0.0	0.56122595	0.5859639	0.5776226	0.5668964	0.5867038	0.5656588	0.5721202	0.5881595	0.5579854	0.5549675
0.0	0.022321746	0.037473474	0.019383192	0.044339813	0.014488388	0.11081756	0.05083234	0.13097364	0.014640964	0.010927382
0.0	0.53695863	0.6486358	0.61569035	0.5489609	0.54242617	0.7426357	0.6538606	0.80316615	0.5092252	0.615507
0.0	0.030028207	0.05929488	0.21440186	0.090710826	0.032756124	0.34989578	0.30982283	0.42562684	0.012167905	0.01664622
0.0	0.027284816	0.027437717	0.26259604	0.075915426	0.02781839	0.14361694	0.47259206	0.21103595	0.01545967	0.014192794
0.0	0.025408292	0.04462552	0.17637073	0.05399119	0.036158103	0.2586358	0.510126	0.56185305	0.01145946	0.013927164
0.0	0.027756566	0.05687833	0.18816528	0.06363815	0.030358985	0.108750224	0.4667278	0.35599536	0.013793691	0.010483189
0.0	0.025551783	0.023178272	0.17342134	0.06447971	0.04055378	0.20866333	0.4284425	0.19702193	0.011685419	0.015954645
0.0	0.028767267	0.06037883	0.34609744	0.1170524	0.050135735	0.2633308	0.62509614	0.24437028	0.019454395	0.012665737
0.0	0.042489298	0.07611051	0.25642645	0.16772886	0.029870134	0.32375777	0.39147356	0.18765028	0.012782591	0.018638741
0.0	0.028084837	0.021258472	0.27037552	0.051005267	0.027393585	0.15374137	0.5133688	0.10090245	0.016610008	0.015833855
0.0	0.029026242	0.068759285	0.36972678	0.075124435	0.047243528	0.1670068	0.5281012	0.27517337	0.012215553	0.015394694
0.0	0.019993298	0.04263221	0.2789486	0.11829798	0.039491855	0.1795621	0.5204384	0.25769734	0.0136051485	0.010079714
0.0	0.026685603	0.10797052	0.36716223	0.13951771	0.032169435	0.19978161	0.39534667	0.5810614	0.0110222995	0.011043872
0.0	0.028466387	0.11990638	0.17080833	0.06611346	0.029893538	0.2462812	0.4284975	0.10759957	0.014822406	0.013138404
0.0	0.025097301	0.09368543	0.30096802	0.08950409	0.03304262	0.26369828	0.3329304	0.2895253	0.015132703	0.011089821
0.0	0.021711767	0.06706196	0.19764584	0.09988221	0.035030194	0.27023104	0.41346037	0.38501176	0.012512451	0.011551696
0.0	0.07114933	0.4951035	0.921918	0.7446772	0.096266784	0.8489052	0.8533776	0.53674936	0.04542076	0.0250546
0.0	0.026678646	0.09364178	0.22267242	0.1977707	0.039653637	0.25074813	0.3978648	0.11855162	0.011198177	0.013901857
0.0	0.015387057	0.08696013	0.011724726	0.04635626	0.02111083	0.074313745	0.17130452	0.050150417	0.011078145	0.011387308
0.0	0.55184644	0.6471476	0.5375782	0.6280619	0.62893224	0.6504552	0.7439858	0.6028902	0.5743786	0.6860477
0.0	0.70530105	0.79632866	0.72489184	0.66024643	0.756076	0.86079866	0.939068	0.7674213	0.65083104	0.63913167
0.0	0.026621345	0.070647426	0.27978778	0.13280784	0.018472897	0.20285003	0.4153837	0.223727	0.014926796	0.014739593
0.0	0.701412	0.009471091	0.74526924	0.74213177	0.7678184	0.8060778	0.38575688	0.8575069	0.57817143	0.61758626
0.0	0.5598707	0.5866649	0.57891345	0.5663777	0.58640534	0.5663712	0.57345396	0.5883662	0.5580305	0.55516845
0.0	0.5597352	0.5853038	0.57901615	0.5663763	0.5868398	0.5654669	0.57317466	0.5879148	0.55794865	0.55579895
0.0	0.030935898	0.055234563	0.37256706	0.11586704	0.045762777	0.14128071	0.573534	0.18912408	0.010359594	0.015374109
0.0	0.57466984	0.6215578	0.68806714	0.5833523	0.54861474	0.6443604	0.74377483	0.665497	0.46720418	0.5563548
0.0	0.016909642	0.044686448	0.03127705	0.0626446	0.019783726	0.05899945	0.064714305	0.024569396	0.010223596	0.010888504
0.0	0.019694246	0.032823354	0.023214094	0.036097646	0.014629865	0.048329066	0.04204195	0.037838142	0.012764762	0.01379253
0.0	0.012596852	0.04160157	0.06026605	0.057803147	0.022179408	0.07127816	0.024504706	0.035794433	0.012048192	0.009431286
0.0	0.018583037	0.038953956	0.27476382	0.14899413	0.054894403	0.16179559	0.36438593	0.21783146	0.011166058	0.010502092
0.0	0.48177198	0.6569372	0.63263077	0.6421938	0.63595545	0.66519403	0.6554475	0.75004846	0.514762	0.5321719
0.0	0.48174405	0.64216775	0.5829993	0.6454171	0.65246713	0.6988181	0.6178855	0.6543278	0.5387694	0.5091967
0.0	0.5609244	0.5878758	0.5786113	0.5660624	0.5863523	0.5661447	0.5736722	0.58775693	0.5575252	0.5544619
0.0	0.016057465	0.066383444	0.021628018	0.14807954	0.021906305	0.085828684	0.0618226	0.034924127	0.008695694	0.009209174
0.0	0.5478264	0.6093642	0.6005398	0.6009591	0.59285843	0.6689419	0.77700126	0.6032409	0.55598754	0.4410161
0.0	0.024300568	0.08644119	0.22847073	0.12285006	0.03595318	0.2200264	0.5075135	0.19572072	0.011567693	0.010781327
0.0	0.017090403	0.044576798	0.031270493	0.06225937	0.020018362	0.06101403	0.06475447	0.025264869	0.010323426	0.010927182
0.0	0.02531609	0.0752808	0.06068847	0.03146033	0.03324392	0.10665935	0.4968692	0.22976543	0.010850803	0.012759386
0.0	0.02749849	0.0714122	0.07398828	0.09510034	0.024002014	0.21149628	0.56592786	0.26213986	0.01003992	0.013245394
0.0	0.01946257	0.046003174	0.059974972	0.04679978	0.030767728	0.05252316	0.08350352	0.040000502	0.010133893	0.011296864
0.0	0.023504367	0.08747306	0.28040117	0.14007276	0.042456485	0.16862002	0.2749009	0.29196715	0.010409602	0.020276714
0.0	0.031082409	0.09318026	0.31764665	0.08317527	0.052609302	0.13456607	0.47784504	0.32334563	0.0119471755	0.017627807
0.0	0.072305076	0.45969746	0.9357708	0.71877366	0.11387055	0.7392172	0.8883707	0.676794	0.0007219022	0.02866934
0.0	0.03044515	0.06885225	0.32998887	0.19841316	0.04183875	0.21928722	0.47998968	0.22025488	0.009870177	0.014953568
0.0	0.030449199	0.052237418	0.20880851	0.09070839	0.038590934	0.14383046	0.3863469	0.25400156	0.013513295	0.01144633
0.0	0.030434474	0.052464493	0.20908041	0.09180651	0.038589574	0.14411049	0.3868764	0.25440818	0.013516238	0.011444523
0.0	0.01657024	0.023013987	0.06345214	0.039161712	0.020731935	0.06239663	0.08860348	0.06447203	0.012623773	0.013568856
0.0	0.53872055	0.61848307	0.6389505	0.56487906	0.5934611	0.5998286	0.70289254	0.68174946	0.55643415	0.49435446
0.0	0.5461236	0.49250522	0.6343923	0.62930727	0.6389462	0.6253995	0.6974222	0.6723706	0.5939908	0.5605593
0.0	0.61600316	0.63810563	0.45279506	0.4572577	0.5327742	0.60241437	0.7974996	0.50574976	0.45542482	0.48820275
0.0	0.023036808	0.040041152	0.28953555	0.09079861	0.029666007	0.21615747	0.5128393	0.18130326	0.014895717	0.014455833
0.0	0.026088512	0.06874857	0.2355772	0.06652502	0.03343597	0.29727703	0.34121716	0.18353505	0.010814036	0.011993081
0.0	0.5609744	0.58595294	0.5780796	0.56600386	0.5856375	0.56553644	0.5723725	0.588533	0.5578413	0.5552486
0.0	0.560434	0.5848016	0.5783358	0.5662409	0.5849313	0.565153	0.5723536	0.5885947	0.5583483	0.5550359
0.0	0.017556868	0.09836784	0.043630376	0.00016342761	0.013083937	0.054167222	0.12470396	0.050517358	0.013204554	0.01009496
0.0	0.015953904	0.0766043	0.1507706	0.088123195	0.042462245	0.13022736	0.32798442	0.00071147474	0.013346278	0.01607018
0.0	0.02414804	0.057640944	0.30111623	0.14219151	0.038591325	0.14986147	0.0049220296	0.18230557	0.01912288	0.016805293
0.0	0.018573612	0.10166842	0.20451038	0.08994741	0.047301583	0.23812604	0.44222003	0.19020809	0.010388471	0.013813418
0.0	0.023711195	0.0825211	0.23866093	0.092807665	0.044196293	0.1367194	0.007562289	0.21773969	0.020601122	0.013193226
0.0	0.5341176	0.6091341	0.5931638	0.0022924773	0.6034948	0.62011975	0.8126215	0.6943584	0.46881735	0.5734122
0.0	0.08685622	0.6260486	0.91404754	0.69258654	0.09059106	0.8944025	0.8562098	0.73566586	0.0488517	0.00015141124
0.0	0.07100296	0.37332267	0.90285903	0.6228517	0.10449388	0.059086356	0.8851272	0.6755757	0.04463708	0.03945113
0.0	0.0151978815	0.100230694	0.19821998	0.10167748	0.034867212	0.25979835	0.43403113	0.0010270517	0.012798193	8.44921e-05
0.0	0.019572802	0.05813761	0.27264163	0.13649108	0.045611903	0.0012504607	0.56081295	0.25976792	0.011883301	0.01625724
0.0	0.5603619	0.5869851	0.5787081	0.56647044	0.5864625	0.5659237	0.5732777	0.5882827	0.5580515	0.55517256
0.0	0.56020707	0.5865527	0.57902	0.56621015	0.5869358	0.56552273	0.57241863	0.58777523	0.55802643	0.555409
0.0	0.00020919502	0.05697586	0.041505493	0.022996431	0.019877449	0.072402276	0.06383679	0.064256035	0.011052906	0.011059975
0.0	0.0075931572	0.5021745	0.65303975	0.49620527	0.53538775	0.009425861	0.86954474	0.60241175	0.49263138	0.52229553
0.0	0.00023842415	0.08809253	0.21570756	0.06052912	0.032258984	0.001142542	0.56896967	0.25555515	0.011668986	0.013012104
0.0	0.56066537	0.58620983	0.5785026	0.56574863	0.58608556	0.56528366	0.57208186	0.58744574	0.55762786	0.5552918
0.0	0.020045498	0.03467256	0.025968289	0.070858665	0.021471849	0.05898531	0.088874064	5.9592992e-05	0.010867341	0.010201237
0.0	0.020879254	0.04229779	0.1926352	0.1020243	0.034323048	0.17971088	0.5130232	0.000621442	0.013089866	0.012036223
0.0	0.4738667	0.583446	0.5934475	0.51778245	0.5882687	0.5046113	0.6662962	0.0017924962	0.54409	0.513491
0.0	0.5605611	0.5855293	0.57810503	0.56592786	0.58591133	0.56460404	0.57246757	0.58749527	0.5578315	0.5558151
0.0	0.025466101	0.06794951	0.24691369	0.2189749	0.04025588	0.25820437	0.40376946	0.4552348	0.012145288	0.012036365
0.0	0.56062376	0.58820534	0.57904553	0.5661932	0.58724713	0.56627995	0.57267773	0.5870977	0.5575478	0.5545661
0.0	0.016980868	0.037423182	0.050856844	0.029350149	0.020233989	0.071379304	0.058389686	0.0843283	0.015251936	0.010414966
0.0	0.64477164	0.54123557	0.58541256	0.55661	0.5951865	0.6204723	0.7027197	0.6742433	0.4997505	0.56372666
0.0	0.03775289	0.034626428	0.27460635	0.068882495	0.032505736	0.16764465	0.41864285	0.33112136	0.012669023	0.011747186
0.0	0.032468725	0.057278007	0.0013777904	0.050775576	0.030288853	0.24524365	0.013914877	0.1887831	0.013102422	0.011808841
0.0	0.5976057	0.61796874	0.0048560877	0.55466145	0.589619	0.7274925	0.03787178	0.6744749	0.54444987	0.53130835
0.0	0.017370047	0.061699945	0.043753453	0.04209121	0.015608773	0.06864866	0.08213459	0.06358657	0.009736541	0.013602096
0.0	0.026223028	0.0568197	0.326278	0.08767572	0.0282457	0.19413309	0.4008338	0.16198014	0.0105140945	0.015875185
0.0	0.029798623	0.075108916	0.17350878	0.14945695	0.02821654	0.1390181	0.25686714	0.4097951	0.012333729	0.013375955
0.0	0.02291124	0.058242444	0.22037491	0.10858434	0.041475274	0.10603603	0.44653773	0.16457997	0.00020437533	0.01532298
0.0	0.08905451	0.61489975	0.8896536	0.66112024	0.09820712	0.83587456	0.88762176	0.72125685	0.046531014	0.019180514
0.0	0.032903645	0.06913244	0.18055943	0.08823718	0.03210782	0.13929458	0.27327868	0.42406544	0.011780951	0.008916056
0.0	0.016161248	0.04115302	0.04660234	0.00015886464	0.013600261	0.051713202	0.03246708	0.042405855	0.013610013	0.011454275
0.0	0.026153613	0.054775096	0.21679145	0.08926582	0.03924194	0.22646056	0.45485902	0.26845413	0.010158307	0.011941785
0.0	0.03310503	0.07004241	0.2386684	0.08143475	0.025696183	0.102273315	0.3209049	0.24611568	0.013022733	0.018060882
0.0	0.024826936	0.06413781	0.1580848	0.0698979	0.036354575	0.29770234	0.509473	0.28422505	0.010969702	0.013419104
0.0	0.02986452	0.0407154	0.28420392	0.09816507	0.04130621	0.12535001	0.31284	0.2279714	0.015916307	0.027559778
0.0	0.027272088	0.113073885	0.22251728	0.11439626	0.04349113	0.15454252	0.44409537	0.48448983	0.013649213	0.013053696
0.0	0.021078838	0.06454682	0.19660127	0.12000278	0.023970334	0.25452068	0.40380687	0.39103135	0.011100657	0.0149385445
0.0	0.02063874	0.055551954	0.19858238	0.09159295	0.05063733	0.19426961	0.49145603	0.3179882	0.010800502	0.021488305
0.0	0.028166384	0.093449205	0.22138138	0.09650563	0.03809781	0.086441435	0.38434055	0.35204455	0.011035609	0.0120869065
0.0	0.02696933	0.039072722	0.20915805	0.0909379	0.034273233	0.24206755	0.5413436	0.33361936	0.016048517	0.012543403
0.0	0.02515479	0.08715519	0.17541774	0.080024846	0.028178688	0.27196968	0.58994	0.11579253	0.015943209	0.014327929
0.0	0.027556868	0.07154247	0.40433654	0.12410896	0.032994375	0.18271098	0.3293903	0.32793033	0.014318155	0.014322327
0.0	0.022054344	0.06601147	0.16089128	0.110453635	0.045643196	0.16882153	0.42092267	0.118224196	0.010822266	0.012165889
0.0	0.017241057	0.04828089	0.022134556	0.044805847	0.023044767	0.05462617	0.05993167	0.019184228	0.014012637	0.009988251
0.0	0.50450236	0.7425382	0.58005226	0.32085568	0.5755711	0.56488293	0.6730997	0.62719494	0.56303436	0.5815937
0.0	0.5940651	0.66885406	0.77770364	0.57731307	0.5258095	0.6703583	0.6718045	0.6747267	0.511539	0.53346294
0.0	0.016386623	0.13186897	0.101856776	0.023525354	0.012289656	0.085475154	0.09569489	0.16950186	0.01572678	0.007944125
0.0	0.012058801	0.052561034	0.03033921	0.04591943	0.02526023	0.2377739	0.057412744	0.023349792	0.010139808	0.009195262
0.0	0.012079542	0.052387875	0.030316884	0.04616002	0.025260722	0.23664866	0.05725919	0.023483621	0.010100895	0.009185553
0.0	0.012052706	0.052634813	0.030300789	0.045915924	0.025240654	0.23835084	0.057475865	0.023529725	0.010200168	0.009200094
0.0	0.012047756	0.05273738	0.030431924	0.045993984	0.025316576	0.2374682	0.057039306	0.023350824	0.010134338	0.009178846
0.0	0.013369809	0.03843483	0.021352796	0.038949322	0.023658965	0.078402646	0.06923162	0.0428223	0.011183841	0.012769703
0.0	0.013361571	0.038367804	0.021469489	0.039217386	0.023684762	0.078191444	0.06895591	0.043240674	0.011188662	0.012754785
0.0	0.013379373	0.038484037	0.021376103	0.039120805	0.023701252	0.07868726	0.069052055	0.04317842	0.0111984415	0.012776606
0.0	0.013360256	0.038536068	0.021464692	0.039131705	0.023714928	0.07816039	0.068585426	0.043054733	0.011174964	0.012778465
0.0	0.018810727	0.053198595	0.03561738	0.048257276	0.018782806	0.042730186	0.06606475	0.030763656	0.006968199	0.01470684
0.0	0.018825624	0.05338201	0.035804324	0.04833585	0.018773176	0.042568732	0.065839775	0.03081612	0.006965962	0.014728884
0.0	0.018779343	0.053422764	0.035919487	0.048440516	0.018770708	0.042815667	0.06601115	0.030831309	0.0069751116	0.01474521
0.0	0.018761048	0.053608082	0.03591886	0.048341293	0.01879665	0.042710353	0.06540696	0.030832948	0.0069582746	0.014742979
0.0	0.022099158	0.020288292	0.039498154	0.04679291	0.036761984	0.06684356	0.03742212	0.03802495	0.011554837	0.011429335
0.0	0.5258269	0.66955537	0.4899073	0.46404356	0.15028733	0.6009516	0.39842564	0.5815159	0.5115006	0.25407046
0.0	0.013927274	0.0019383858	0.022937117	5.765138e-05	6.241803e-05	0.0003469786	0.0008144854	4.175607e-05	0.0002500253	0.000110285415
0.0	0.56023616	0.5872603	0.5791033	0.5651966	0.5854721	0.5655006	0.5720152	0.5901809	0.55912143	0.55620354
0.0	0.0154318325	0.00018178675	0.05222583	6.3729574e-05	7.033122e-05	0.00044813185	0.00078324694	5.635695e-05	3.2864493e-05	0.016523596
0.0	0.48498684	0.5554505	0.6837481	0.51242125	0.52952653	0.2824234	0.35030332	0.57160676	0.1610383	0.002521363
0.0	0.55937165	0.5873766	0.5782042	0.56634784	0.5859105	0.56614393	0.57269466	0.58755565	0.5595976	0.55667657
0.0	0.015739761	0.051820792	0.028148664	5.6345718e-05	0.00022894064	0.00012929356	0.0006405254	5.190121e-05	3.8228125e-05	0.00013720331
0.0	0.5849051	0.0054915347	0.65476775	0.46764982	0.54305726	0.58279085	0.8333806	0.012965535	0.447931	0.2752359
0.0	0.6131197	0.58287454	0.5360051	0.0009251531	0.5453736	0.51321304	0.0055400934	0.50528145	0.22334513	0.20066836
0.0	0.030713318	0.00033336395	0.0026846663	0.00014068415	0.0001403971	0.00091664906	0.002035962	0.00054807763	4.1361145e-05	2.5993324e-05
0.0	0.5598832	0.58457226	0.5782831	0.5659629	0.58581495	0.5656024	0.5728049	0.58730584	0.5581082	0.55476445
0.0	0.0001883483	0.00039517417	0.00014179901	8.107442e-05	6.123828e-05	0.00012777818	0.00021732798	3.8948157e-05	0.00024830914	4.184796e-05
0.0	0.60949963	0.504232	0.5419419	0.5175615	0.45313582	0.44784224	0.5655147	0.59163606	0.49647003	0.2716034
0.0	0.00010550027	0.00038745065	0.00035332624	0.0010830594	0.00016739972	0.0007229328	0.0074636317	0.0011737015	0.00011690664	0.0001656842
0.0	6.844114e-05	0.00020028905	5.3855503e-05	0.00029941447	0.00010934987	0.00030420322	0.00024141549	0.00017529102	0.00016313429	0.00018975142
0.0	4.889451e-05	0.00015917775	0.00012499938	0.00024495786	6.401854e-05	0.00014942422	0.00023096806	6.483152e-05	5.587528e-05	0.00010213572
0.0	0.56191313	0.5860905	0.57924205	0.56731695	0.5861505	0.56606674	0.5715149	0.588633	0.5578834	0.5557237
0.0	4.8941627e-05	0.00015950654	0.00012517687	0.00024399773	6.411109e-05	0.0001489525	0.00023046212	6.48016e-05	5.593584e-05	0.00010181675
0.0	5.495731e-05	0.0002989589	0.0014941328	0.0001654302	0.0009611474	0.0019005329	0.012449864	0.00033722998	4.4188895e-05	7.374843e-05
0.0	0.0003573404	0.00030162086	0.0023900615	0.00014422547	0.0008030798	0.0010403958	0.014669973	0.00055742986	0.00016635351	2.4044595e-05
0.0	0.023664704	0.116271675	0.06691026	0.06475758	0.03445934	0.089017436	0.040959794	0.017446555	0.009846541	0.01268057
0.0	0.5611361	0.5854593	0.57723784	0.56583303	0.5856736	0.56493574	0.57226855	0.58726555	0.5584545	0.55488294
0.0	0.56048685	0.58520097	0.576687	0.566107	0.58529687	0.5650768	0.5723569	0.5871886	0.55805904	0.55534685
0.0	0.561533	0.5855347	0.5775456	0.5656356	0.5856	0.5650489	0.5715467	0.5872367	0.5583005	0.5561372
0.0	0.5604771	0.5858786	0.5771419	0.56626093	0.58545697	0.56531984	0.5723343	0.5859947	0.5584001	0.55555147
0.0	0.00013555943	0.00019456477	0.0001969586	0.00019646475	0.0004991838	0.00036527717	0.0010264213	0.00016686697	3.8564853e-05	1.6311164e-05
0.0	0.00018373184	0.0005152016	0.0025184925	0.0010237859	0.00047387532	0.0016232097	0.030261444	0.0013354243	3.6715126e-05	1.9049454e-05
0.0	0.6471027	0.46710625	0.3850803	0.56591064	0.4874027	0.6853792	0.6075778	0.0048238696	0.5517379	0.5463439
0.0	0.0001961905	0.0001921247	6.172873e-05	0.00018271679	8.480045e-05	0.00012807827	0.000800492	0.00016770615	0.00020943531	3.567084e-05
0.0	0.00022536457	0.00026980694	0.0003435236	0.00031417757	0.00014569577	0.0006388062	0.01057002	0.0013578804	0.0001656545	2.3075218e-05
0.0	7.8513476e-05	0.00022475321	0.0014236417	0.00020237436	0.027596617	0.00068594096	0.010714896	0.0015495953	6.298559e-05	2.9844437e-05
0.0	7.2847666e-05	0.0057422696	0.00037601707	0.0003651271	0.00023654729	0.000986526	0.0033148366	9.1005415e-05	0.00026202938	4.9665872e-05
0.0	0.0002150478	0.0002732505	0.0014849296	0.00018294412	0.00034986093	0.0006545531	0.0075487876	0.0012226019	0.00019060115	6.3408654e-05
0.0	0.5610687	0.5862073	0.57986253	0.564698	0.58744764	0.5643578	0.5736509	0.5889663	0.5587649	0.5566961
0.0	0.5610879	0.5855564	0.5742249	0.5662189	0.58699626	0.56507826	0.5727218	0.58586365	0.558305	0.55475503
0.0	0.5608753	0.5859394	0.57955986	0.5651293	0.58687854	0.5647062	0.568528	0.58959746	0.5586303	0.5562488
0.0	0.55964196	0.5878515	0.580701	0.5657744	0.58789045	0.5660545	0.5711509	0.5887458	0.55809486	0.55606663
0.0	0.023351608	0.000478721	0.0021155071	0.001219158	0.00024467983	0.0011199921	0.025446396	0.0018170876	0.014516808	0.00012908735
0.0	9.2895076e-05	0.0038117715	0.0017529515	0.00045064496	0.00017113287	0.0018106814	0.012889877	0.0024204808	3.855154e-05	3.807227e-05
0.0	0.55647707	0.44116056	0.62301916	0.5675631	0.3764681	0.5536467	0.61635256	0.5888701	0.5128884	0.34653062
0.0	0.5657024	0.5943539	0.5866439	0.5737109	0.5945806	0.57769257	0.58067787	0.59622633	0.5621408	0.5594513
0.0	0.4516546	0.6036675	0.43581605	0.60282695	0.6043478	0.54625934	0.77116305	0.626812	0.5273465	0.5200546
0.0	0.49235958	0.60257554	0.49302676	0.5823798	0.539894	0.56036156	0.6600781	0.5382397	0.5500874	0.5527031
0.0	0.025335949	0.06697145	7.0079695e-05	0.07299205	0.019484367	0.00022588062	0.0002128648	0.101992846	0.012924025	6.9101734e-05
0.0	0.60315275	0.61220706	0.5730125	0.5234232	0.52518517	0.47968113	0.57271886	0.7005484	0.54174507	0.36195692
0.0	0.025464304	0.030750822	5.2737098e-05	0.059598554	0.020499524	0.00018102309	0.00021599967	0.11708152	0.013097883	2.3522405e-05
0.0	0.56112444	0.5865329	0.57687384	0.56597865	0.58552444	0.56512105	0.5723501	0.5872396	0.5582998	0.55465984
0.0	0.5612001	0.58498824	0.57673484	0.5665029	0.5854294	0.5655694	0.57251894	0.58733606	0.5582035	0.5558585
0.0	0.021424841	0.04471303	0.002381785	0.036623072	0.044535488	0.24141875	0.46965373	0.33313537	0.01149166	5.9974052e-05
0.0	0.6343998	0.6925209	0.3332574	0.42882395	0.59656084	0.74998045	0.881782	0.6564181	0.45459384	0.0023760712
0.0	0.5943881	0.6552169	0.5781505	0.5352037	0.53535444	0.64827216	0.8235184	0.59183925	0.52688307	0.47863966
0.0	0.5943881	0.6552169	0.5781505	0.5352037	0.53535444	0.64827216	0.8235184	0.59183925	0.52688307	0.47863966
0.0	0.02084633	0.030295074	0.00024312876	0.026604675	0.010135419	0.05104789	0.11637047	0.07282799	0.011273114	0.008338676
0.0	0.02084633	0.030295074	0.00024312876	0.026604675	0.010135419	0.05104789	0.11637047	0.07282799	0.011273114	0.008338676
0.0	0.033266056	0.14610979	0.00087385176	0.1294688	0.043677535	0.18776813	0.3322969	0.18613859	0.010119773	0.0118728625
0.0	0.56998664	0.7027376	0.5184791	0.58180666	0.60746396	0.84537774	0.6580176	0.629785	0.6263873	0.5465017
0.0	0.56998664	0.7027376	0.5184791	0.58180666	0.60746396	0.84537774	0.6580176	0.629785	0.6263873	0.5465017
0.0	0.02539606	0.086680114	9.2262366e-05	0.07846308	0.019223602	0.06483865	0.028635813	0.053577103	0.010394478	0.009912832
0.0	0.02539606	0.086680114	9.2262366e-05	0.07846308	0.019223602	0.06483865	0.028635813	0.053577103	0.010394478	0.009912832
0.0	0.5616009	0.58653504	0.57731366	0.56573564	0.58551025	0.56521624	0.57166636	0.5870216	0.5581709	0.5558759
0.0	0.5607626	0.58565253	0.5771843	0.5663807	0.5856208	0.5656134	0.5724213	0.5864621	0.5585424	0.5557774
0.0	0.028279722	0.0004833429	8.211955e-05	0.0001357158	7.5314325e-05	0.00019188726	0.0002154663	4.7794136e-05	0.012467247	2.2002429e-05
0.0	0.56141526	0.5878481	0.5819047	0.56977606	0.5888433	0.57025427	0.5736852	0.58817637	0.5592244	0.5584943
0.0	0.07130252	0.67280596	0.9248237	0.5586747	0.070702575	0.7770874	0.8833643	0.7417247	0.042226613	0.022700835
0.0	0.07193937	0.517066	0.88886	0.57498574	0.0798226	0.76726043	0.8774673	0.7899962	0.039689567	0.019102305
0.0	0.05914823	0.6361545	0.88837093	0.64885604	0.11619664	0.7989381	0.83231556	0.8030396	0.04480912	0.0184941
0.0	0.07219059	0.5921145	0.9218585	0.68408144	0.07122597	0.8238704	0.8725458	0.74300987	0.037013944	0.019304791
0.0	0.08193241	0.5557182	0.90565825	0.7756119	0.06942247	0.77641314	0.8552039	0.8214522	0.041117784	0.020877734
0.0	0.10433915	0.57923245	0.9112481	0.64908296	0.067443416	0.778341	0.87309855	0.69955295	0.038308717	0.026010552
0.0	0.09394242	0.5299546	0.9109713	0.7719366	0.08586361	0.85288584	0.87120587	0.7258654	0.029748194	0.020772468
0.0	0.056800883	0.475496	0.8973804	0.695788	0.074965894	0.88322484	0.82226616	0.676585	0.030999986	0.016695525
0.0	0.020442596	0.03767481	0.0002291348	0.040892612	0.018560015	0.05848456	0.12978633	0.07243259	0.013492538	0.011241423
0.0	0.015290365	0.02310621	0.039891057	0.016273072	0.021799315	0.08018358	0.09338094	0.050883744	0.01099977	0.016227579
0.0	0.0152458	0.02314816	0.039506987	0.016104212	0.021629455	0.08084362	0.09373174	0.050640564	0.010985186	0.016192842
0.0	0.56052625	0.5885936	0.58060235	0.56648946	0.587503	0.56788796	0.5730115	0.58819956	0.5587924	0.55668014
0.0	0.01914917	0.09654838	0.02704845	0.08652501	0.014206143	0.04283409	0.079454005	0.17095208	0.011226159	0.016260572
0.0	0.011119233	0.09285017	0.029059505	0.061335687	0.01954462	0.04231	0.040602453	0.09043153	0.011068286	0.010329132
0.0	0.019008849	0.040724255	0.039373253	0.05166864	0.01421367	0.05949944	0.10599317	0.03155309	0.012756791	0.012990651
0.0	0.018990433	0.040755525	0.03942353	0.05223761	0.014191105	0.059593637	0.10613688	0.031563785	0.012744792	0.013007322
0.0	0.027507327	0.059734564	0.27369738	0.08626264	0.055027306	0.29414424	0.29447863	0.19803657	0.015246896	0.017272627
0.0	0.49382517	0.75636387	0.5842828	0.59411347	0.57143486	0.61715525	0.6825212	0.746089	0.5381721	0.54009646
0.0	0.025406254	0.07614603	0.275224	0.10351652	0.021220881	0.18018544	0.3223623	0.18078588	0.0042975126	0.015560651
0.0	0.025760673	0.060233206	0.25188234	0.08981799	0.027162816	0.15703657	0.39596435	0.22148855	0.011424294	0.017188521
0.0	0.61049885	0.5001755	0.6535163	0.6098913	0.5802997	0.416348	0.7230484	0.61878216	0.668084	0.5122371
0.0	0.030709395	0.05941878	0.0017729349	0.15791722	0.015897557	0.22020973	0.29634824	0.15944207	0.0110568255	0.020654628
0.0	0.03795466	0.09628178	0.15430447	0.07761458	0.04140071	0.19335076	0.28732237	0.6099961	0.0126156565	0.015474736
0.0	0.02728119	0.05957238	0.25569785	0.08506805	0.047440026	0.27879915	0.3571791	0.15016331	0.016398424	0.017195314
0.0	0.020253735	0.08428383	0.03766353	0.048700668	0.028348519	0.10869924	0.053204518	0.20711856	0.015761333	0.010520659
0.0	0.033954646	0.05090851	0.20272082	0.08851551	0.0368362	0.20989071	0.36030284	0.5875299	0.013044571	0.014448219
0.0	0.027985603	0.03405549	0.26397923	0.06823762	0.03163441	0.3271048	0.4276696	0.18027487	0.012556385	0.012205551
0.0	0.02388883	0.1222667	0.21871771	0.14420682	0.03016712	0.21211588	0.3898242	0.23885265	0.014048231	0.011701339
0.0	0.021860579	0.072342716	0.26394016	0.11480698	0.04287795	0.30947167	0.43356958	0.23190282	0.014210417	0.013903255
0.0	0.03010942	0.06268625	0.1738313	0.108939126	0.028388686	0.23745255	0.37401655	0.10279958	0.0142512815	0.013070791
0.0	0.51547784	0.61096513	0.6550232	0.63404715	0.57871723	0.71854573	0.7167288	0.51003766	0.5384325	0.47975817
0.0	0.55905396	0.5863853	0.57760084	0.56455535	0.58684117	0.56771207	0.5700282	0.58812135	0.5589846	0.5563216
0.0	0.02017432	0.08185127	0.062254827	0.033833154	0.019777624	0.045860317	0.08272151	0.014757019	0.01189636	0.008966003
0.0	0.024087107	0.05231226	0.25198781	0.084033675	0.037770372	0.14395852	0.512072	0.1405357	0.013069124	0.012722253
0.0	0.56096816	0.58365667	0.577772	0.5652217	0.5853736	0.5660426	0.5720631	0.58819586	0.55770266	0.55492806
0.0	0.028719647	0.0459425	0.21545638	0.00032627338	0.032069165	0.15251946	0.6178213	0.2730355	0.010238469	0.012089088
0.0	0.023804028	0.028314691	0.049944423	0.047344036	0.02574839	0.055665605	0.11601841	0.022541117	0.010437105	0.009872409
0.0	0.04681333	0.05264887	0.26128894	0.036107466	0.053650074	0.21334392	0.50276595	0.15233466	0.0107169375	0.012528462
0.0	0.6558903	0.5433391	0.6172441	0.314334	0.6820362	0.80983305	0.59524566	0.50061953	0.5386784	0.5417409
0.0	0.046552356	0.05227674	0.25780216	0.03561503	0.053126875	0.21283169	0.49763733	0.14840408	0.010590725	0.0124446945
0.0	0.5593263	0.5870864	0.5779596	0.5651625	0.58635104	0.5659714	0.57305515	0.58753246	0.5591896	0.5558771
0.0	0.017465398	0.063279726	0.028882936	0.06462818	0.017896792	0.077102564	0.087238654	0.06862681	0.014133751	0.011256166
0.0	0.027248986	0.044662353	0.18725048	0.07596238	0.023056988	0.22875194	0.4543319	0.30985677	0.016064534	0.01355732
0.0	0.56022865	0.5844832	0.57645124	0.56552863	0.58616275	0.56531554	0.5719014	0.5872304	0.5588233	0.55480504
0.0	0.028985292	0.045625772	0.21514852	0.00032299155	0.031305365	0.14849587	0.6157448	0.27141973	0.010152474	0.012093052
0.0	0.023181988	0.06328811	0.19107097	0.00048149133	0.03426981	0.19452545	0.50238305	0.27326334	0.012273744	0.015486298
0.0	0.55056345	0.6246682	0.62251467	0.0043004537	0.63307834	0.67901015	0.79034567	0.5686831	0.4549851	0.5152636
0.0	0.022946434	0.062301077	0.18956989	0.00047757453	0.03412212	0.19011958	0.49908626	0.27044573	0.012148772	0.015381099
0.0	0.024774382	0.09989087	0.35524392	0.100393794	0.040752485	0.20273703	0.56804395	0.23627603	0.015984198	0.013875146
0.0	0.025023736	0.063236676	0.4080872	0.08499003	0.046455644	0.21714006	0.5222501	0.42974266	0.01459197	0.016128475
0.0	0.5610172	0.58597696	0.5808114	0.5649572	0.5877666	0.56605184	0.5746355	0.58776313	0.5587784	0.5568719
0.0	0.5620378	0.58468735	0.58068717	0.5671442	0.5867749	0.5674506	0.57015604	0.5886771	0.5584699	0.5569449
0.0	0.042594317	0.090087526	0.0010951604	0.20404467	0.065407835	0.000973784	0.0036602532	0.22405264	0.013243968	7.6562734e-05
0.0	0.020773264	0.047240365	0.024114853	0.07531493	0.021970673	0.05514809	0.10564375	0.04945615	0.009708531	0.01284675
0.0	0.5812303	0.62563324	0.4996837	0.55612427	0.02955069	0.6419449	0.6689284	0.6754518	0.51739305	0.56230855
0.0	0.014091721	0.04942469	0.07717913	0.03469813	0.017536081	0.070842355	0.07177363	0.057626363	0.012446377	0.01403087
0.0	0.5360739	0.5823504	0.6570589	0.45273367	0.6474969	0.6045531	0.69441646	0.7292641	0.58930147	0.45624578
0.0	0.5601804	0.58786476	0.57779646	0.5663495	0.58664936	0.5658116	0.571428	0.58859956	0.55898714	0.5566839
0.0	0.041534744	0.0746216	0.06279679	0.060863197	0.020028654	0.05725636	0.10624404	0.0198316	0.012965967	0.015119285
0.0	0.5526789	0.5853623	0.5975331	0.57647586	0.5195285	0.6849506	0.8173524	0.6830597	0.552078	0.52165556
0.0	0.028172316	0.043427132	0.2678984	0.070085436	0.029407611	0.14924961	0.2916377	0.6771681	0.017267682	0.016795455
0.0	0.54162914	0.57977366	0.5878636	0.6247148	0.5822287	0.7431333	0.5691929	0.6571461	0.54652256	0.49288264
0.0	0.027567623	0.046056703	0.20190474	0.056341946	0.033729885	0.24134429	0.5049407	0.24237218	0.012004817	0.011910628
0.0	0.016657611	0.16601908	0.1168501	0.115060866	0.031468585	0.29589593	0.27774334	0.13965142	0.011055866	0.014704531
0.0	0.02086789	0.044412974	0.22863345	0.1267855	0.049925245	0.24329838	0.46966827	0.18393344	0.011263206	0.014390773
0.0	0.0311551	0.09826472	0.21582365	0.17511418	0.0359336	0.19707891	0.51913947	0.21862495	0.013084017	0.017162949
0.0	0.033092026	0.19097085	0.31129965	0.048146013	0.036263943	0.23388828	0.39184105	0.1883156	0.014014316	0.015477614
0.0	0.6084713	0.7692156	0.6051103	0.42285976	0.50641024	0.74770933	0.5942627	0.5656571	0.5879507	0.5960417
0.0	0.037609387	0.072755225	0.38314265	0.128739	0.038394246	0.15724991	0.37058613	0.0009034859	0.00031583654	0.015428153
0.0	0.016397556	0.035422068	0.04438816	0.047274105	0.013034732	0.058439396	0.084651686	0.07635793	0.010998224	0.007449385
0.0	0.5609588	0.58708555	0.5786856	0.5661011	0.5859156	0.5641183	0.5717275	0.5864806	0.5591679	0.55535495
0.0	0.5500041	0.6090863	0.6539307	0.46434644	0.6272193	0.7201297	0.5977928	0.7743613	0.3960325	0.56613994
0.0	0.019597257	0.14112683	0.094381124	0.03562401	0.018879276	0.05105719	0.07853962	0.08609224	0.009437217	0.015966905
0.0	0.024402738	0.072472714	0.19670594	0.048121087	0.03838205	0.1629609	0.30894282	0.15521385	0.011343101	0.012305039
0.0	0.53075445	0.66132694	0.6567864	0.4605013	0.622992	0.6634098	0.7944584	0.6842401	0.45539227	0.5514287
0.0	0.560978	0.5878802	0.5781897	0.5667109	0.58709824	0.5645832	0.5711357	0.58837295	0.55860275	0.55566794
0.0	0.018089317	0.060033537	0.026913384	0.03402609	0.020330045	0.081744626	0.04368397	0.028095465	0.01232639	0.014643124
0.0	0.56116974	0.5871364	0.5791394	0.56722087	0.586904	0.5646941	0.5726099	0.58829635	0.55813545	0.5559272
0.0	0.089553535	0.41010574	0.9155466	0.5342074	0.08531317	0.8016649	0.8926596	0.7458851	0.0010090695	0.020144952
0.0	0.016986407	0.04618767	0.06408513	0.064072154	0.019184588	0.055264406	0.026055401	0.07699719	0.015703097	0.010843179
0.0	0.560768	0.64104784	0.63910216	0.5475657	0.60613006	0.6894981	0.77389854	0.6751692	0.52897835	0.6112917
0.0	0.017903548	0.085242346	0.09468851	0.05957523	0.00084558094	0.111829616	0.311634	0.0009197219	0.011131818	0.013677283
0.0	0.5196867	0.6239249	0.5527792	0.3399238	0.026423164	0.6168029	0.70218945	0.54673433	0.54657423	0.5265203
0.0	0.026369166	0.11291778	0.15270337	0.00064318924	0.045800336	0.15890855	0.38830668	0.0014907697	0.011959566	0.016769845
0.0	0.5936951	0.5527085	0.6578532	0.35564503	0.5564772	0.60405904	0.61789304	0.0077943676	0.029843388	0.59099454
0.0	0.5907172	0.6141402	0.0055000363	0.0020899423	0.53859884	0.7347879	0.48695725	0.7236807	0.5049374	0.0011650171
0.0	0.019736076	0.046112187	0.047790166	0.07354378	0.000542156	0.064511254	0.06347574	0.039813194	0.0110857375	0.011863452
0.0	0.014104003	0.04083156	0.2879437	0.072326876	0.04007365	0.26247233	0.44364774	0.0012074991	0.01206305	0.016549528
0.0	0.087453604	0.8829146	0.78109914	0.89289325	0.060965437	0.7339734	0.7025893	0.8933858	0.04335378	0.01674432
0.0	0.023280796	0.041987106	0.29264683	0.10453851	0.041011084	0.09354342	0.48690423	0.2650831	0.011421909	0.014355896
0.0	0.572846	0.5828963	0.56103444	0.4856157	0.50000906	0.68616986	0.8810773	0.61460054	0.5927409	0.61409825
0.0	0.004714761	0.083788455	0.17059258	0.08282389	0.05600135	0.5410425	0.5017526	0.17373788	0.011761105	0.015632082
0.0	0.5471128	0.5793091	0.60286915	0.53766954	0.70574653	0.63984	0.65758693	0.7396311	0.51987845	0.5797283
0.0	0.022828214	0.03667031	0.17960559	0.13276415	0.04509078	0.13034953	0.29508296	0.30980423	0.0142202	0.014917782
0.0	0.040904995	0.09126632	0.32284752	0.18954068	0.047384378	0.15579	0.5359513	0.19304615	0.012626043	0.013171547
0.0	0.5946264	0.61074924	0.517815	0.606483	0.678916	0.5566611	0.76643246	0.5855413	0.5753784	0.61832476
0.0	0.56077427	0.589921	0.58323115	0.57006454	0.5909586	0.571899	0.5741732	0.58930457	0.5594955	0.5582831
0.0	0.5594663	0.5872076	0.57715994	0.56625897	0.58624744	0.5656089	0.5740105	0.5874777	0.55915403	0.5553301
0.0	0.020161308	0.031328004	0.02626989	0.024351502	0.016630623	0.044906206	0.065133974	0.032404937	0.012937232	0.01376815
0.0	0.03540871	0.06183087	0.17271344	0.04880119	0.031611074	0.18116993	0.44539487	0.009148514	0.012849581	0.01355463
0.0	0.029878557	0.0004998604	0.0007078342	0.0005064322	0.0010556836	0.0003566342	0.00565319	0.0006352615	0.011349712	7.165293e-05
0.0	0.03281408	0.0004595724	0.16953845	0.08571077	0.03894836	0.15710345	0.40577793	0.24151891	0.01768789	0.0145294955
0.0	0.03350222	0.17245778	0.35796124	0.14632483	0.036760584	0.22473955	0.021479394	0.2577128	0.016432501	0.014650564
0.0	0.032950535	0.20354861	0.2965287	0.15033661	0.03332011	0.16100448	0.38271537	0.2231404	0.01233459	0.014925681
0.0	0.65812445	0.7577981	0.63014317	0.7705006	0.5461094	0.74827784	0.065239094	0.74818045	0.6077221	0.5541882
0.0	0.036059603	0.05252127	0.0027360518	0.17640206	0.03177626	0.16790216	0.2492082	0.15915908	0.011213335	0.021898612
0.0	0.5552819	0.4289568	0.6694495	0.6146927	0.57392645	0.649812	0.020154236	0.81145287	0.59625965	0.6659014
0.0	0.013882513	0.025119174	0.04629503	0.04401265	0.021766556	0.10676499	0.091180615	0.045099918	0.010637444	0.01296562
0.0	0.024906173	0.02902987	0.18972895	0.10203959	0.031974617	0.13657132	0.42381096	0.15309353	0.014945662	0.013159591
0.0	0.017538127	0.025821518	0.053489584	0.053361114	0.023241026	0.042486176	0.063706614	0.07718365	0.014160292	0.012749335
0.0	0.56057066	0.58786935	0.5786561	0.56631416	0.58712965	0.5655464	0.5736417	0.58717865	0.5578249	0.55559987
0.0	0.01273504	0.0350043	0.049438342	0.03691203	0.015932798	0.041502554	0.06248336	0.07324346	0.023869073	0.012053064
0.0	0.41368914	0.60936517	0.77435726	0.6787673	0.54415387	0.62791896	0.6722696	0.5800856	0.36820427	0.53600556
0.0	0.021095326	0.038915906	0.37278262	0.11942498	0.030542929	0.121992044	0.3406149	0.28308433	0.007596647	0.013633821
0.0	0.0268355	0.051982246	0.2089307	0.03493925	0.050100256	0.17869475	0.6232539	0.13095753	0.013643199	0.01604011
0.0	0.42860004	0.58587587	0.5618908	0.0051669194	0.46335158	0.6236873	0.76283747	0.7231494	0.58646315	0.4961761
0.0	0.006267906	0.6259059	0.6989605	0.003379004	0.52035135	0.61497116	0.6311443	0.6740267	0.54677534	0.453124
0.0	0.54389936	0.23395368	0.6576728	0.4888554	0.5488743	0.5169837	0.5200144	0.5625858	0.49403957	0.5419805
0.0	0.023874965	0.09148222	0.34112212	0.16938575	0.039112918	0.14970653	0.33341908	0.19968131	0.00054385886	0.016178543
0.0	0.45214176	0.593329	0.73682624	0.5853492	0.0255787	0.6070862	0.8417588	0.643418	0.04932888	0.65759397
0.0	0.022533743	0.043248564	0.23783025	0.046031788	0.022206426	0.11132152	0.2713448	0.16775393	0.011499408	0.011708934
0.0	0.03531148	0.065593615	0.0016498262	0.07554885	0.042889047	0.16038269	0.40480903	0.1669858	0.018500622	0.015554757
0.0	0.53019303	0.6910091	0.007871499	0.5492399	0.62172145	0.5960854	0.66178155	0.5446245	0.5304688	0.49874318
0.0	0.01697404	0.037169065	0.030407874	0.016337737	0.0223698	0.11091114	0.15745825	0.0131314695	0.009721638	0.011598056
0.0	0.5646966	0.5991144	0.5809184	0.5339334	0.65084606	0.63680613	0.5728369	0.5933656	0.4706119	0.5198484
0.0	0.5931052	0.652225	0.57553047	0.51194644	0.63585275	0.70283616	0.7043194	0.9542086	0.022702692	0.5774081
0.0	0.046234045	0.03561464	0.30716804	0.14428678	0.04067254	0.15226634	0.543031	0.17428163	0.016919727	0.014010633
0.0	0.5752777	0.56146884	0.55801237	0.63082457	0.67430544	0.65390337	0.75720036	0.7405162	0.6281395	0.55507404
0.0	0.4820787	0.52349854	0.5642432	0.6358453	0.5596713	0.5475677	0.69374543	0.6886109	0.5073788	0.5735207
0.0	0.02099516	0.047581628	0.19070296	0.19517905	0.033313505	0.19524267	0.52845144	0.13834557	0.015797345	0.014029729
0.0	0.02681335	0.052025102	0.20881933	0.03519104	0.05008072	0.17929555	0.6234132	0.13114801	0.013644797	0.016048547
0.0	0.025013354	0.0843894	0.2755266	0.13250706	0.039372936	0.117878385	0.35045135	0.095721446	0.014730039	0.01756127
0.0	0.025006065	0.08440504	0.2753358	0.13345818	0.039346486	0.11801208	0.35051537	0.09607619	0.014733319	0.01756471
0.0	0.56012607	0.58522856	0.57695746	0.5658073	0.5868701	0.5658829	0.572113	0.58697903	0.55748564	0.55504096
0.0	0.032454684	0.02239076	0.27783397	0.15703033	0.027414413	0.17387542	0.30119222	0.22062916	0.01021775	0.014139519
0.0	0.016442938	0.037127007	0.034867268	0.05692459	0.020020213	0.05304707	0.055093206	0.07265039	0.01181729	0.010278804
0.0	0.026448991	0.038200416	0.07847914	0.010148023	0.02120134	0.09897896	0.030583404	0.08753322	0.014029188	0.011441938
0.0	0.63949233	0.57534564	0.5987345	0.33444223	0.5790886	0.80711377	0.79104215	0.65744686	0.52321076	0.5094467
0.0	0.6563157	0.59460974	0.60432506	0.52753407	0.5273553	0.82742715	0.8527159	0.62585324	0.48787168	0.5938132
0.0	0.03012748	0.07259952	0.38900876	0.08539581	0.035544332	0.17514378	0.41695756	0.19672765	0.018014215	0.013741629
0.0	0.00031871552	0.042971097	0.040935732	0.05003426	0.013885093	0.070373215	0.28346997	0.03765502	0.014370592	0.011308437
0.0	0.5610124	0.5836063	0.5777742	0.5667474	0.5864243	0.56563056	0.5722216	0.5870566	0.5575313	0.5548998
0.0	0.01433408	0.048503395	0.042913415	0.018865442	0.020228297	0.044514745	0.032610096	0.039674178	0.011531215	0.011340556
0.0	0.5773643	0.75143665	0.71891934	0.47325763	0.5331475	0.7379143	0.794817	0.64067775	0.5258065	0.5395484
0.0	0.024227148	0.07067661	0.2988272	0.06469257	0.036961954	0.17163506	0.4661586	0.22296366	0.011543395	0.015054793
0.0	0.040058598	0.055851147	0.19365264	0.22484729	0.023880247	0.2107613	0.38764682	0.17814228	0.011997399	0.01480183
0.0	0.5609807	0.5842784	0.57782745	0.5667246	0.58620566	0.56537974	0.57271034	0.5889454	0.55843705	0.5550504
0.0	0.012490011	0.035579666	0.035977416	0.07330764	0.0232021	0.050256215	0.047638837	0.048272543	0.013226873	0.013532766
0.0	0.018179042	0.049402382	0.22449864	0.13461809	0.042499136	0.23222572	0.29753307	0.20698819	0.012515921	0.01670891
0.0	0.029456103	0.070195965	0.34349245	0.12354872	0.04948983	0.2947234	0.43184	0.1465999	0.012838185	0.013800173
0.0	0.56136036	0.58820665	0.57912594	0.56610143	0.5871284	0.5658807	0.5709046	0.5866706	0.5589463	0.55502677
0.0	0.029921496	0.1267277	0.2932439	0.09192513	0.040935688	0.15812667	0.28117925	0.09601377	0.015692929	0.014110025
0.0	0.029350488	0.11182695	0.037889905	0.055073068	0.019197682	0.075704366	0.062432732	0.0603344	0.010469881	0.009778648
0.0	0.5596989	0.5867625	0.57930964	0.56640697	0.5861793	0.56706154	0.57113653	0.58672875	0.5588305	0.55534977
0.0	0.007381762	0.03229579	0.02743881	0.048657432	0.024989966	0.068956345	0.06172791	0.05376907	0.011820899	0.011833387
0.0	0.4783104	0.555503	0.68197566	0.5606518	0.6484931	0.68476343	0.59828675	0.39918333	0.58926064	0.598195
0.0	0.030302176	0.12914681	0.29292873	0.09202401	0.0413206	0.16130775	0.28597376	0.09689602	0.015655298	0.014156645
0.0	0.029353265	0.1117261	0.038040772	0.054641355	0.019175634	0.07553801	0.062159806	0.05958193	0.010459611	0.009799082
0.0	0.029347587	0.05473096	0.28734308	0.07388366	0.039089825	0.18496436	0.5407014	0.25850314	0.013072033	0.01643264
0.0	0.029465195	0.07662309	0.16833359	0.20284866	0.026455456	0.34950632	0.426587	0.17933527	0.015465062	0.0151974745
0.0	0.5443319	0.84209114	0.51683235	0.61762685	0.5688871	0.7620499	0.76518995	0.63954103	0.5204764	0.5524988
0.0	0.65269274	0.7113931	0.61400205	0.6516617	0.55970746	0.7344515	0.7247011	0.558418	0.521761	0.5686117
0.0	0.03493083	0.060619816	0.1270576	0.104452655	0.036350198	0.10717965	0.38453782	0.31903377	0.016502911	0.017516924
0.0	0.01928836	0.0958063	0.039855607	0.1082469	0.0195425	0.05083923	0.1065537	0.022456309	0.010001415	0.011599489
0.0	0.025945557	0.062821805	0.26460925	0.08949481	0.025227282	0.083181776	0.31690988	0.16731259	0.006930212	0.016382711
0.0	0.028108846	0.03592508	0.31779787	0.13296975	0.030905947	0.12451111	0.39709356	0.19685677	0.011619289	0.011962604
0.0	0.027619455	0.03502403	0.31388572	0.13106018	0.03050617	0.12219032	0.39211723	0.19358262	0.011607134	0.011852389
0.0	0.02769481	0.035178833	0.3149309	0.13142315	0.030567393	0.12200113	0.39217052	0.19384061	0.011633986	0.011807684
0.0	0.029538874	0.100815065	0.26095474	0.20119561	0.034979697	0.10553947	0.379063	0.3446213	0.0110132545	0.014526094
0.0	0.029359061	0.10052256	0.25909078	0.1997392	0.03422319	0.103116974	0.3739196	0.34273624	0.011004091	0.014489812
0.0	0.029379228	0.10030063	0.259163	0.20006953	0.034160126	0.10276269	0.37348616	0.34478784	0.011024405	0.014490581
0.0	0.014817191	0.030405937	0.023685938	0.044862576	0.023091212	0.05483749	0.051729534	0.04652689	0.012375273	0.010719618
0.0	0.023193564	0.04539548	0.24045518	0.09916962	0.034772538	0.22812703	0.51668966	0.23542698	0.012827275	0.013019007
0.0	0.023034452	0.04514366	0.23854925	0.098622814	0.034063708	0.22710952	0.5154398	0.2335401	0.012770058	0.012954134
0.0	0.02304451	0.04502207	0.2386656	0.098629296	0.03399504	0.22669266	0.5155522	0.23483564	0.012817528	0.012949909
0.0	0.019720972	0.01194551	0.056457955	0.045485634	0.018357588	0.05783569	0.0618409	0.027802916	0.012321039	0.010299111
0.0	0.03230266	0.015332083	0.21326849	0.09128297	0.028182358	0.17924702	0.2824818	0.1353785	0.013322734	0.010980794
0.0	0.032089084	0.01514206	0.2096487	0.09000243	0.027469607	0.17400067	0.2785094	0.13330743	0.013317445	0.010909261
0.0	0.032096855	0.015100473	0.21033265	0.090232916	0.027413182	0.17319447	0.27899975	0.13378577	0.01334486	0.010908511
0.0	0.021209603	0.041872155	0.31591702	0.09230892	0.0594452	0.11184988	0.43593436	0.6030776	0.008830637	0.0102527775
0.0	0.560786	0.58631915	0.5772188	0.56489325	0.58669007	0.5658193	0.57225287	0.5856815	0.55891937	0.5551161
0.0	0.5616332	0.5866087	0.5768502	0.5653548	0.58585835	0.5652983	0.57265776	0.58652717	0.5587114	0.5561272
0.0	0.014286647	0.032274656	0.054593258	0.06790517	0.016554698	0.08274442	0.13767539	0.042942986	0.013004432	0.010025684
0.0	0.033788536	0.04139832	0.1992423	0.07870145	0.04173897	0.16874431	0.40497845	0.5109416	0.013153511	0.014684414
0.0	0.62808716	0.57272714	0.5746511	0.6429689	0.6278831	0.6434927	0.7076322	0.8535022	0.60067236	0.59143513
0.0	0.017468361	0.10254643	0.010877628	0.0396408	0.021469975	0.069187514	0.082810305	0.050173577	0.0035726863	0.010277615
0.0	0.5541479	0.510702	0.33973935	0.55890626	0.4732345	0.60137165	0.6926205	0.53115577	0.38573617	0.6596175
0.0	0.08487424	0.71088284	0.9395273	0.6639344	0.08842669	0.7780163	0.84273213	0.8157153	0.029834209	0.020697093
0.0	0.09401178	0.69815075	0.92358446	0.7203814	0.048211765	0.80563855	0.796181	0.705729	0.041065186	0.026527692
0.0	0.08284099	0.4500757	0.9101188	0.72570163	0.07440875	0.82360274	0.7975464	0.82887036	0.035561983	0.022963446
0.0	0.058557753	0.7147778	0.93126917	0.66645736	0.06363781	0.77843	0.8640661	0.7714097	0.04573661	0.020066144
0.0	0.07199268	0.53199345	0.93476266	0.5398911	0.0842589	0.8834643	0.8275316	0.85629016	0.040434103	0.017746171
0.0	0.05645764	0.4148603	0.93459123	0.65319115	0.065111056	0.7398044	0.82188684	0.7279346	0.03643857	0.019410806
0.0	0.06973384	0.6040995	0.92991996	0.49062705	0.08207925	0.7488918	0.8377962	0.7594233	0.048721492	0.0193421
0.0	0.56256574	0.58899987	0.5817395	0.5689731	0.58794785	0.5712277	0.57236785	0.5899337	0.5595473	0.5585616
0.0	0.561003	0.58632076	0.5770145	0.56549233	0.58683	0.5666131	0.5718195	0.58771783	0.55940723	0.5563892
0.0	0.5617292	0.58659184	0.5790731	0.5661187	0.58707243	0.5652845	0.5723273	0.58801836	0.55847245	0.55591655
0.0	0.56062114	0.5856701	0.57916194	0.5659971	0.5872925	0.5661599	0.57294047	0.5873588	0.55851835	0.55400246
0.0	0.55925214	0.5873065	0.5785619	0.5651986	0.58543456	0.564124	0.57158273	0.5874561	0.55894125	0.5551673
0.0	0.036116663	0.039407805	0.037069056	0.030012442	0.013894151	0.043671362	0.09911056	0.041870568	0.01295628	0.010402034
0.0	0.017840214	0.02203844	0.014437312	0.016336972	0.018944526	0.04304782	0.066159464	0.083966166	0.012032822	0.011124021
0.0	0.021368159	0.040731587	0.08833296	0.05061517	0.026776437	0.029046526	0.0657048	0.07404529	0.019022143	0.0137471175
0.0	0.022126388	0.11068101	0.007446208	0.049148526	0.022542493	0.05329144	0.09866216	0.031791225	0.007481381	0.015099701
0.0	0.02681961	0.050035495	0.033735365	0.075694814	0.020072952	0.06603979	0.10355064	0.03051783	0.009762694	0.01369403
0.0	0.024448792	0.029167395	0.041360382	0.031054303	0.023407439	0.090001434	0.038451187	0.05344599	0.0123266345	0.0120437555
0.0	0.5596381	0.5863593	0.57752925	0.56716657	0.5867281	0.5649697	0.57195634	0.5882765	0.5594927	0.55395126
0.0	0.5590045	0.5867891	0.579407	0.56608635	0.5858509	0.56605345	0.5733928	0.58780855	0.55797446	0.5554062
0.0	0.5600153	0.5860191	0.57911956	0.5645123	0.5862988	0.5632078	0.57295245	0.58935404	0.55868506	0.55513126
0.0	0.018582871	0.035426743	0.031201772	0.11985394	0.02269651	0.057036392	0.08914797	0.057654697	0.008404529	0.013839347
0.0	0.5609285	0.5868181	0.577324	0.56581163	0.58592266	0.5658198	0.57075936	0.5889548	0.5593191	0.5559397
0.0	0.577578	0.74464124	0.62652683	0.61625725	0.54884565	0.69613683	0.50907725	0.6175163	0.5115233	0.50867665
0.0	0.016228583	0.10652943	0.061073996	0.062112544	0.028409684	0.045290243	0.02026729	0.039865755	0.014342396	0.009085715
0.0	0.5610566	0.58815724	0.57735133	0.56465775	0.5860448	0.5662129	0.57176673	0.5885299	0.5578753	0.5537187
0.0	0.018006468	0.07400364	0.0175471	0.024629887	0.016957315	0.13834631	0.084896244	0.030606203	0.010309166	0.009709925
0.0	0.011499213	0.03816728	0.34359375	0.14526528	0.039751116	0.1887757	0.48077852	0.16876927	0.009065188	0.014625735
0.0	0.56159157	0.5856987	0.578246	0.56720895	0.5868556	0.5660076	0.5726344	0.5887422	0.5587549	0.55631423
0.0	0.037807535	0.09685543	0.20519564	0.068240315	0.025639739	0.15996043	0.45763797	0.33402118	0.018179234	0.017246244
0.0	0.5607712	0.58788514	0.57888144	0.5665361	0.5877614	0.56623507	0.5719551	0.58727306	0.5584413	0.5555951
0.0	0.016129382	0.040416364	0.08422495	0.022556461	0.01746511	0.030455884	0.05020537	0.039192203	0.014280068	0.011636009
0.0	0.03101884	0.03908771	0.29564428	0.10461003	0.032976277	0.14552248	0.42901975	0.24254286	0.011243353	0.0076696957
0.0	0.5610172	0.58597696	0.5808114	0.5649572	0.5877666	0.56605184	0.5746355	0.58776313	0.5587784	0.5568719
0.0	0.5607798	0.5867148	0.5773014	0.56659436	0.5867119	0.56653166	0.5717545	0.58726937	0.55762637	0.5557926
0.0	0.021219973	0.055284698	0.044783555	0.044154435	0.026342569	0.034381058	0.060128674	0.032556877	0.01004946	0.0038211423
0.0	0.55843186	0.6216886	0.58823633	0.6001921	0.5412445	0.6519366	0.697239	0.5447651	0.5646362	0.23386201
0.0	0.019573288	0.033926662	0.055435985	0.040675424	0.01652744	0.050895542	0.111866355	0.043840412	0.015052947	0.013903424
0.0	0.5260046	0.5226903	0.6484468	0.62169105	0.62358487	0.7469888	0.7082169	0.58892274	0.5210539	0.57425416
0.0	0.55949855	0.587904	0.57897365	0.56659144	0.5871317	0.5648652	0.5732495	0.58776885	0.55913466	0.55595636
0.0	0.015461761	0.03588088	0.04769542	0.04994877	0.021341383	0.030361362	0.028662411	0.04419894	0.013498372	0.010860305
0.0	0.5089701	0.65047264	0.65416306	0.6360453	0.7143041	0.60677266	0.6327536	0.7880041	0.5808882	0.54754245
0.0	0.5610469	0.58759063	0.5775293	0.5661024	0.5878595	0.56610525	0.5709731	0.5890565	0.5585101	0.55593115
0.0	0.45019317	0.6048596	0.5979703	0.53395045	0.5067815	0.62302446	0.6778193	0.600966	0.51126176	0.5096109
0.0	0.010103378	0.03000176	0.026906716	0.045882866	0.015219513	0.06922442	0.05121241	0.08884497	0.010453355	0.0120737385
0.0	0.016331684	0.2121291	0.058263857	0.023870235	0.012044096	0.053369753	0.056366302	0.022189215	0.014312322	0.009928912
0.0	0.5611376	0.58735484	0.58003557	0.5670049	0.5868581	0.566304	0.5722748	0.58718085	0.558755	0.55559033
0.0	0.01608294	0.04288764	0.32673106	0.08828568	0.036506545	0.45662427	0.39258626	0.13912237	0.0118261585	0.011832408
0.0	0.015443797	0.047260802	0.38030457	0.055623896	0.03481409	0.3943174	0.3636704	0.14639153	0.0111248875	0.011244449
0.0	0.013484416	0.042028632	0.03522669	0.060796622	0.0182283	0.058257155	0.08100754	0.027397525	0.013898347	0.014365075
0.0	0.02590568	0.034844562	0.08805666	0.095433906	0.019241681	0.062665716	0.12284489	0.022862928	0.016209591	0.013467534
0.0	0.5771924	0.7105208	0.5829407	0.5361771	0.58247566	0.7288274	0.7032702	0.88741934	0.5673947	0.48334467
0.0	0.015440737	0.03230463	0.019184448	0.026449624	0.021244686	0.064334966	0.061816078	0.063434154	0.017437859	0.012764685
0.0	0.030939996	0.06882496	0.2348486	0.089458875	0.039983835	0.13485263	0.5159261	0.14335711	0.013816062	0.012242803
0.0	0.56564516	0.5950862	0.5870039	0.57389736	0.59391624	0.5782081	0.58014077	0.5960765	0.5625587	0.5579911
0.0	0.018146407	0.10453145	0.24195129	0.06278845	0.0488403	0.13250478	0.29920664	0.31902498	0.013230644	0.012397177
0.0	0.6266276	0.7639906	0.6881003	0.8550055	0.44737458	0.69369316	0.5810536	0.7977593	0.50627077	0.566481
0.0	0.019783532	0.078178726	0.43988782	0.052494276	0.03600857	0.18866871	0.2423183	0.4321008	0.014629872	0.014975813
0.0	0.011531089	0.119805954	0.06725334	0.026803093	0.026630694	0.09693411	0.03127547	0.049271163	0.011671054	0.01388457
0.0	0.6481919	0.65542406	0.5733189	0.44369173	0.5920512	0.80139303	0.6519813	0.5704019	0.49346772	0.59671587
0.0	0.03207183	0.0428225	0.25990087	0.06626421	0.02978143	0.25770557	0.5186971	0.10882276	0.011991047	0.012663483
0.0	0.023122845	0.036228415	0.27115408	0.080898836	0.02475499	0.1603088	0.48883113	0.19096698	0.017766729	0.013658011
0.0	0.44359174	0.41663513	0.7160197	0.4612918	0.63189304	0.58525586	0.6839425	0.89628834	0.53239036	0.61721486
0.0	0.011552262	0.1165057	0.06633162	0.026669027	0.026127744	0.091880225	0.030939264	0.049613703	0.011500243	0.0137867
0.0	0.024329206	0.032854747	0.035215326	0.04814667	0.01433187	0.32930288	0.39975354	0.1567081	0.010613103	0.015489475
0.0	0.03845815	0.022241935	0.22169419	0.029868644	0.044548616	0.17251073	0.44063383	0.17609772	0.006663642	0.013196772
0.0	0.027379416	0.03723871	0.030443467	0.013635348	0.030022757	0.07085576	0.04998476	0.045154206	0.007103767	0.010835178
0.0	0.027496288	0.037404146	0.030675469	0.013644624	0.029999534	0.06994491	0.04983853	0.04535952	0.007133905	0.010806397
0.0	0.5604925	0.58593565	0.57641464	0.56503195	0.5867099	0.56678563	0.5719951	0.58593655	0.5585473	0.55508286
0.0	0.56116587	0.58669055	0.5784093	0.56631297	0.58622354	0.5665636	0.5709542	0.58769226	0.5593633	0.5550401
0.0	0.024129827	0.031237012	0.027859297	0.034180615	0.017678026	0.13226199	0.045658734	0.033787124	0.0070019015	0.010163492
0.0	0.02412569	0.031188535	0.028086996	0.034161117	0.01765947	0.13116549	0.045553714	0.03376747	0.0069662128	0.0101463515
0.0	0.0321445	0.048283707	0.20993286	0.071780995	0.03207023	0.35534567	0.2899998	0.16721675	0.007905878	0.012331488
0.0	0.025007784	0.059613705	0.24284288	0.110845156	0.038440503	0.16736937	0.29844353	0.19334088	0.008436232	0.018171486
0.0	0.4556902	0.51905984	0.5903261	0.58928204	0.5605802	0.67427737	0.59949476	0.61507726	0.55059725	0.5900972
0.0	0.56074226	0.5844474	0.5781908	0.5654184	0.58559257	0.5654267	0.57233506	0.5878259	0.55856717	0.554932
0.0	0.022501659	0.011941278	0.03104859	0.050224207	0.02294422	0.08149696	0.08691975	0.026292715	0.007893762	0.010060871
0.0	0.03579584	0.019431511	0.3136306	0.10585853	0.0328124	0.16180104	0.44824532	0.18410121	0.0087270085	0.011311653
0.0	0.56407523	0.54260445	0.6679561	0.6061219	0.52632207	0.55970293	0.7791198	0.67137456	0.516803	0.5709529
0.0	0.035151985	0.019189002	0.31032926	0.10465578	0.03219602	0.15826309	0.44559816	0.17927906	0.008724386	0.011213521
0.0	0.4096037	0.70414656	0.55079144	0.72074217	0.5567401	0.7445114	0.60616237	0.6840627	0.40441996	0.47033405
0.0	0.031025004	0.05107249	0.11152029	0.09561294	0.017305585	0.1591487	0.2353427	0.3214989	0.014665916	0.010459092
0.0	0.029874723	0.05517501	0.26368138	0.03791141	0.035789046	0.18644352	0.54606545	0.12814213	0.013048843	0.014603979
0.0	0.5612919	0.5861647	0.5768778	0.5671005	0.5870012	0.56461257	0.5715824	0.5880562	0.5592304	0.55623865
0.0	0.026606614	0.04434563	0.010057661	0.089627005	0.007740133	0.054324012	0.028535103	0.073128626	0.012494247	0.008479019
0.0	0.027511224	0.026069509	0.059725262	0.036566485	0.007371493	0.062059782	0.079730116	0.02814005	0.010057144	0.014719752
0.0	0.01805678	0.035884514	0.30919418	0.040887043	0.01576908	0.25350782	0.48082525	0.2626588	0.011864956	0.018645624
0.0	0.027485924	0.07179308	0.20954391	0.10440939	0.033433244	0.21905442	0.5357753	0.48099017	0.011588314	0.011939417
0.0	0.014982617	0.03442335	0.035961587	0.034674976	0.016921258	0.02830615	0.066742875	0.038743515	0.009159533	0.009186187
0.0	0.014978269	0.034484662	0.036108032	0.034364656	0.016868448	0.028177917	0.06659018	0.038386095	0.009127129	0.009163543
0.0	0.028407434	0.025272995	0.47837982	0.01657613	0.024410665	0.1106024	0.41867796	0.24040604	0.009536109	0.011540257
0.0	0.5987834	0.46276236	0.80000186	0.23686612	0.50101954	0.78296596	0.62134856	0.54825985	0.53990173	0.50070494
0.0	0.027897011	0.025057092	0.47736505	0.016472625	0.023853919	0.11015618	0.41371664	0.23681222	0.00942218	0.011489477
0.0	0.032221887	0.028342634	0.19512574	0.040911056	0.02839575	0.20170672	0.24633247	0.16294552	0.020186197	0.015764631
0.0	0.03038942	0.054192275	0.0022141289	0.08943352	0.03075671	0.0010853616	0.30518532	0.41341597	0.012387168	0.014059482
0.0	0.02374916	0.070127	0.2202023	0.14035013	0.028207364	0.10701875	0.28421816	0.21118581	0.014599335	0.00014829874
0.0	0.016967628	0.05156404	0.03972857	0.06822127	0.01596438	0.06255729	0.08525127	0.022533186	0.006571047	0.018358197
0.0	0.62151307	0.5981962	0.655454	0.49863	0.6820849	0.48143727	0.52139974	0.57896435	0.53458	0.52197653
0.0	0.38116133	0.5860155	0.50718814	0.32010087	0.500439	0.6583123	0.70183766	0.5238354	0.49554443	0.5630914
0.0	0.03285761	0.07377577	0.26118198	0.12098222	0.031149255	0.122223966	0.41153276	0.09587892	0.015394369	0.01615275
0.0	0.087011956	0.88264745	0.7788325	0.892709	0.060999624	0.737009	0.7008749	0.8928661	0.043461595	0.016772093
0.0	0.046945278	0.07571453	0.19997536	0.13084142	0.028053822	0.22948843	0.41561794	0.15614423	0.010614611	0.013725146
0.0	0.02170002	0.044950902	0.025678555	0.06624194	0.0206576	0.06454113	0.06990128	0.020645093	0.011174974	0.013386688
0.0	0.025459379	0.055609662	0.2215706	0.46986875	0.026320577	0.33681932	0.37330794	0.12666816	0.012823429	0.016304964
0.0	0.02546574	0.0558386	0.21863988	0.4709891	0.025937064	0.32955664	0.37119207	0.12494966	0.01286192	0.016097277
0.0	0.569208	0.6482938	0.7068983	0.6590047	0.5868747	0.7910636	0.7084482	0.6784613	0.50678134	0.5581407
0.0	0.015130089	0.025660744	0.06725622	0.09916438	0.018922284	0.06671857	0.06306968	0.056675415	0.01628739	0.015405258
0.0	0.020279119	0.048162296	0.3422508	0.05795377	0.023969643	0.23722912	0.5285131	0.13362567	0.013932894	0.017400056
0.0	0.015680743	0.031520233	0.05550119	0.02078185	0.01825627	0.06812433	0.06994224	0.05013789	0.012534234	0.011439361
0.0	0.060686678	0.5690825	0.91712904	0.53928334	0.043328326	0.7473324	0.7907865	0.8801238	0.045946606	0.010496607
0.0	0.5607795	0.5878341	0.57613707	0.56658566	0.5873693	0.5660203	0.5725255	0.58767945	0.55838436	0.5560015
0.0	0.42980126	0.65302104	0.60156333	0.47570518	0.5149187	0.6328234	0.65301394	0.48380545	0.63744897	0.5668742
0.0	0.009566508	0.018668182	0.02853616	0.02485861	0.013682108	0.061593752	0.061603684	0.045499012	0.011641172	0.012147473
0.0	0.0141977845	0.029636929	0.23335473	0.06495855	0.035125997	0.14820363	0.4478935	0.16361748	0.011770119	0.013346316
0.0	0.5644017	0.42452925	0.5905094	0.58544713	0.5658437	0.75027955	0.6509552	0.7457982	0.62949336	0.52521735
0.0	0.0115188025	0.054065652	0.006324878	0.021823242	0.02363547	0.055170126	0.046758983	0.10207197	0.011784976	0.011004179
0.0	0.018189121	0.06516616	0.06330039	0.06528223	0.0217647	0.1308661	0.40500903	0.35437593	0.013207296	0.013849243
0.0	0.018219214	0.06474405	0.06342161	0.065146625	0.021753432	0.13155201	0.40293813	0.35564014	0.013209589	0.013778223
0.0	0.018280283	0.06538611	0.06332068	0.06566092	0.021747993	0.13085455	0.404495	0.3550097	0.013228677	0.013894027
0.0	0.5411381	0.5904337	0.6659052	0.65234566	0.6076271	0.57546407	0.8070999	0.6532547	0.5441266	0.57849413
0.0	0.017761296	0.039220657	0.092147164	0.069009095	0.018645965	0.08217841	0.07230973	0.11063723	0.017435655	0.012743604
0.0	0.034379058	0.06193113	0.20817667	0.07976063	0.040548567	0.2679402	0.24488105	0.4545679	0.012630687	0.016113682
0.0	0.019955866	0.057660397	0.026972529	0.032375585	0.026534995	0.048027612	0.03668165	0.17008145	0.012844985	0.01334596
0.0	0.5563738	0.58955723	0.58184433	0.43585226	0.5014593	0.7344843	0.8633034	0.94616413	0.54168946	0.55454457
0.0	0.018903412	0.054058876	0.16940418	0.063698836	0.0007215748	0.11447012	0.19102474	0.25215563	0.013547256	0.015893819
0.0	0.02026071	0.043240704	0.1395711	0.06224278	0.00076112704	0.1231499	0.26707965	0.71659064	0.010161338	0.0147905825
0.0	0.5249109	0.41045162	0.5013801	0.5911868	0.6059089	0.67989075	0.6660294	0.6012396	0.66788495	0.5453396
0.0	0.013752626	0.059812237	0.026797764	0.058765106	0.0147212595	0.06091285	0.025517529	0.045935206	0.015252231	0.011876825
0.0	0.5753998	0.6333883	0.6424666	0.53945565	0.56701195	0.7400856	0.6541097	0.64774966	0.4612438	0.5785456
0.0	0.029224643	0.052396763	0.21419671	0.029160911	0.04278113	0.2609334	0.31942442	0.23692764	0.014971095	0.016320221
0.0	0.029198945	0.05239362	0.21418415	0.029338157	0.04277137	0.261235	0.319614	0.23754747	0.014971242	0.0163264
0.0	0.03148526	0.045891345	0.33438233	0.04761833	0.028296607	0.14953342	0.38109887	0.1351289	0.012422112	0.0145286415
0.0	0.027341254	0.058219615	0.3567619	0.05391754	0.024655778	0.2936885	0.41859406	0.14522727	0.0073732412	0.02023759
0.0	0.5328219	0.66156864	0.6722184	0.49171853	0.68029976	0.6269364	0.6956246	0.611927	0.4979033	0.5369324
0.0	0.56393677	0.4568749	0.56088275	0.5856693	0.6629018	0.86041486	0.5200411	0.6855849	0.51780653	0.54970664
0.0	0.058143176	0.08413275	0.46473923	0.09202939	0.05145024	0.5274586	0.8238736	0.28945366	0.022829968	0.026652427
0.0	0.5608271	0.5866754	0.5771445	0.5663219	0.5866226	0.56700784	0.5708405	0.58806586	0.55781186	0.5561005
0.0	0.0413431	0.062534176	0.15826328	0.056478295	0.028907988	0.11184392	0.5827183	0.1542444	0.012242809	0.014846377
0.0	0.014699235	0.029675068	0.011001129	0.080854245	0.01706451	0.090805344	0.05498824	0.04347639	0.014337266	0.010480825
0.0	0.013761749	0.10457335	0.033252098	0.019158378	0.015038378	0.07040685	0.056222606	0.068405025	0.03778148	0.013621188
0.0	0.022996305	0.035201572	0.010817403	0.019470189	0.013176859	0.027497282	0.04421807	0.06441344	0.01452342	0.012697392
0.0	0.021773055	0.0323503	0.020743124	0.030722784	0.018400144	0.04349751	0.052387517	0.15240003	0.01337717	0.010230132
0.0	0.031518936	0.04023545	0.3014011	0.15443455	0.031273395	0.117834315	0.36160484	0.1865425	0.011752778	0.01432976
0.0	0.01909773	0.029565752	0.0465841	0.047537714	0.0126321735	0.049530458	0.06902205	0.057103958	0.012793457	0.012021127
0.0	0.020666555	0.028938826	0.06944559	0.04853915	0.014642155	0.036766917	0.061825745	0.045385636	0.011868193	0.012725624
0.0	0.55891526	0.5866844	0.57831585	0.56484246	0.58696115	0.56446695	0.5721839	0.58733606	0.55822736	0.5557677
0.0	0.5597004	0.5870535	0.5789082	0.56636673	0.5879197	0.5655221	0.57123643	0.5868721	0.5585947	0.5556923
0.0	0.027709702	0.11462036	0.19757591	0.123305336	0.020074274	0.15148821	0.3037743	0.39816603	0.012951579	0.020264024
0.0	0.55891	0.58716357	0.57874125	0.5664824	0.5872906	0.5649835	0.5718035	0.58819187	0.5591895	0.55505353
0.0	0.5590043	0.58732533	0.5782669	0.5655633	0.5874699	0.5662981	0.5720475	0.5882436	0.558778	0.5555381
0.0	0.025145829	0.04417429	0.18413694	0.09353782	0.02431289	0.13477552	0.47075042	0.25265297	0.0094556175	0.009839045
0.0	0.029290447	0.03168237	0.08694694	0.09205346	0.027655745	0.11348193	0.5296024	0.35955632	0.010661062	0.010422562
0.0	0.04443684	0.07826612	0.37831798	0.1758475	0.038979072	0.11903511	0.37378597	0.38407296	0.017450823	0.013801737
0.0	0.036427494	0.1206424	0.07626068	0.08231195	0.044074103	0.16782591	0.48082986	0.2010373	0.0072969627	0.01587906
0.0	0.03252748	0.11734639	0.27251285	0.17996249	0.030883687	0.21717885	0.49200937	0.15142258	0.01283114	0.016860723
0.0	0.024483543	0.02921029	0.041536223	0.031546954	0.024020117	0.09265723	0.039946914	0.05389237	0.012321619	0.012119821
0.0	0.559377	0.586183	0.5788959	0.56496596	0.58714116	0.5646447	0.57159436	0.5900612	0.5590454	0.5545269
0.0	0.55874777	0.5887326	0.5789057	0.56590986	0.5872086	0.56452835	0.5726385	0.58825743	0.5578597	0.55524325
0.0	0.55923986	0.5880602	0.57695913	0.56554323	0.5873393	0.5651479	0.57292604	0.5886416	0.5589982	0.55547297
0.0	0.024104746	0.044891942	0.24068578	0.14962976	0.027174158	0.188536	0.47432825	0.23340511	0.0074898945	0.016409626
0.0	0.5598859	0.5880112	0.57897526	0.5665482	0.5861355	0.56493163	0.57266665	0.5885326	0.557938	0.55563086
0.0	0.059644	0.58072215	0.85553306	0.75384754	0.043839328	0.7691724	0.82893807	0.77842194	0.036045585	0.015476639
0.0	0.5606976	0.58641654	0.57929	0.5674072	0.58689314	0.5657241	0.5721948	0.5868616	0.5583019	0.5557088
0.0	0.5598889	0.58790624	0.5784189	0.56667066	0.5859127	0.56664765	0.5723949	0.5880445	0.55822086	0.5552283
0.0	0.04598821	0.4565838	0.893159	0.7465785	0.041713037	0.8256388	0.79543334	0.7472554	0.02189495	0.013507652
0.0	0.5600787	0.586163	0.57656854	0.56620055	0.58606833	0.5668612	0.57221115	0.5870947	0.5580872	0.55551803
0.0	0.06306041	0.5867035	0.74551815	0.6210706	0.05397344	0.7732328	0.8907672	0.7600497	0.027947592	0.013826038
0.0	0.02904944	0.06041976	0.061821576	0.10490424	0.021437703	0.049339347	0.0601287	0.109629884	0.011462928	0.009620359
0.0	0.021571891	0.086043514	0.06003719	0.038403507	0.024771491	0.086071774	0.090388656	0.04253625	0.012292244	0.012422259
0.0	0.019226255	0.087696604	0.096692085	0.11624107	0.01461475	0.06857313	0.050600987	0.022834001	0.013576478	0.014435792
0.0	0.56000185	0.58644575	0.5790425	0.5670301	0.5864461	0.5661086	0.57196265	0.58955175	0.5591433	0.55537915
0.0	0.5593875	0.58783	0.5783134	0.56690645	0.58631706	0.5663762	0.5727443	0.58679044	0.55736285	0.5554115
0.0	0.042789266	0.3829964	0.9086208	0.6091493	0.05434947	0.825044	0.86531	0.63354534	0.02331288	0.020451058
0.0	0.55994517	0.58669066	0.5782358	0.56626976	0.5867495	0.56640184	0.57397974	0.58819574	0.5585759	0.55454934
0.0	0.5608835	0.58443505	0.5779028	0.5671635	0.58657086	0.5652288	0.5717281	0.5869988	0.5586845	0.5549903
0.0	0.012689504	0.0303663	0.030550592	0.046928465	0.013212815	0.0663185	0.10648762	0.019881656	0.01474311	0.020272005
0.0	0.023478078	0.03965635	0.2894525	0.19450955	0.031654134	0.13097998	0.46617228	0.18537377	0.01752144	0.015733225
0.0	0.028376607	0.09456473	0.37612772	0.06438741	0.021356955	0.12370923	0.51683116	0.10009944	0.012550202	0.011343946
0.0	0.56138057	0.5871216	0.57770294	0.5667382	0.5872514	0.565913	0.5702137	0.5872413	0.5583642	0.556664
0.0	0.55005604	0.7520842	0.6884568	0.54831046	0.41535926	0.6611645	0.6706047	0.5826516	0.50389284	0.53361535
0.0	0.019263795	0.05179968	0.05238534	0.01693408	0.022385439	0.04771437	0.1094381	0.022430219	0.01310498	0.009651429
0.0	0.49603754	0.57939065	0.61239725	0.666325	0.69574124	0.5387721	0.6518078	0.60340077	0.5371327	0.5648836
0.0	0.01823115	0.018029079	0.041903224	0.07640139	0.028324217	0.07803762	0.07748543	0.021194702	0.012744	0.011876287
0.0	0.5615695	0.5876008	0.5778522	0.56476206	0.58589464	0.5663358	0.5703612	0.5880617	0.5593319	0.5535521
0.0	0.5612436	0.5859595	0.5789436	0.5654117	0.58625036	0.5670483	0.57042533	0.5884787	0.55922294	0.5554114
0.0	0.5133671	0.56725997	0.59440404	0.4383395	0.59040827	0.61350733	0.7412707	0.75248957	0.49968812	0.5142606
0.0	0.0150374435	0.046744876	0.024084102	0.013036045	0.019681556	0.054009106	0.09612115	0.025408752	0.012007214	0.010328607
0.0	0.5615826	0.5869751	0.5773885	0.56496376	0.58553565	0.56606525	0.5702065	0.5882747	0.5578395	0.5533958
0.0	0.5605086	0.5845966	0.5769098	0.5655614	0.58613336	0.56520563	0.56885785	0.5881355	0.5593681	0.5565541
0.0	0.028671276	0.021448696	0.32986856	0.10399203	0.024613282	0.26735044	0.37419638	0.41568056	0.019057026	0.016935248
0.0	0.026939366	0.37783274	0.93015885	0.630765	0.06499508	0.6037143	0.8349529	0.718729	0.024370467	0.015653191
0.0	0.5883567	0.5940866	0.6584648	0.6923511	0.524376	0.68377566	0.74959785	0.4908125	0.554242	0.62613815
0.0	0.031354524	0.039523102	0.27111766	0.14807609	0.027539235	0.16182408	0.40821213	0.22208515	0.012379832	0.01426128
0.0	0.013827019	0.03882945	0.07305263	0.041525446	0.015855908	0.087968685	0.13052966	0.06738077	0.012039257	0.013759995
0.0	0.025405368	0.049550112	0.36614388	0.110193685	0.039818443	0.1650004	0.6241718	0.23467588	0.013584815	0.019819692
0.0	0.025277765	0.08220619	0.4727389	0.111734286	0.046635073	0.13608736	0.58689374	0.24763079	0.011634425	0.020487646
0.0	0.60389894	0.6320965	0.75870466	0.6731822	0.62027144	0.5437446	0.8701913	0.75439525	0.5195724	0.6218295
0.0	0.011124677	0.028937165	0.05951621	0.020856747	0.02819376	0.07144075	0.0777355	0.060751986	0.0070573534	0.007966519
0.0	0.035286497	0.100788824	0.21723829	0.13978443	0.060118057	0.13334791	0.40747437	0.33147758	0.011642598	0.011164189
0.0	0.4081778	0.6661924	0.6489261	0.6007518	0.52292967	0.7592371	0.73298675	0.6199727	0.42633685	0.47073147
0.0	0.014991769	0.009980225	0.0395759	0.067678295	0.01882758	0.0666312	0.031088425	0.049026992	0.015345667	0.009058747
0.0	0.015100743	0.010046553	0.039378837	0.06760837	0.019064056	0.06854764	0.030839933	0.049436774	0.0155116115	0.009109866
0.0	0.015100743	0.010046553	0.039378837	0.06760837	0.019064048	0.06854764	0.030839933	0.049436774	0.0155116115	0.009109866
0.0	0.015123256	0.010040508	0.039617833	0.06743751	0.019112565	0.06855183	0.031030752	0.049961172	0.015515669	0.009110236
0.0	0.027550887	0.014882938	0.17056502	0.09804963	0.032519266	0.21615812	0.31784615	0.5007786	0.012093001	0.0077285725
0.0	0.5615058	0.5876587	0.5792225	0.56582594	0.58614933	0.5676615	0.57063895	0.58873135	0.55826247	0.55619895
0.0	0.565967	0.5941145	0.5859895	0.5715929	0.5956384	0.5768801	0.57864803	0.5954045	0.5625841	0.55754954
0.0	0.020262366	0.023362169	0.025219727	0.026327165	0.020532966	0.05482939	0.05884967	0.26313066	0.010521716	0.0070360764
0.0	0.56141585	0.5864465	0.57830447	0.5665734	0.586929	0.564834	0.57078654	0.5890125	0.5580072	0.55692333
0.0	0.5395923	0.66596675	0.61445725	0.673153	0.5839974	0.61320245	0.69509995	0.6123527	0.5648438	0.50865793
0.0	0.023068052	0.06769828	0.2500778	0.08927048	0.030949563	0.17985484	0.4007248	0.4600212	0.031169085	0.016453462
0.0	0.028561452	0.03786457	0.2604164	0.16891842	0.033897977	0.30568203	0.56099254	0.1897296	0.0111968415	0.013048561
0.0	0.56313246	0.6805621	0.5912179	0.12452449	0.60577	0.8319579	0.7955773	0.7116586	0.5089337	0.5258842
0.0	0.5964523	0.6475411	0.6187229	0.5829329	0.68013984	0.6089045	0.657275	0.7826026	0.47920138	0.5415253
0.0	0.01703491	0.07411978	0.043798923	0.06058449	0.02015384	0.0793409	0.052993473	0.029807769	0.013878284	0.015963301
0.0	0.017064694	0.073885225	0.043842107	0.060443275	0.020197058	0.079294376	0.052964814	0.029609509	0.013891029	0.016030462
0.0	0.017090164	0.075492404	0.044195756	0.060573116	0.020684328	0.08136259	0.053287383	0.030217486	0.013956313	0.016105112
0.0	0.017393414	0.043943595	0.05347843	0.033266027	0.024499133	0.043956596	0.09543431	0.036834203	0.018043447	0.012101156
0.0	0.0214393	0.04116452	0.033611756	0.02363854	0.02874746	0.09858445	0.068892784	0.2171936	0.00029725395	0.011885792
0.0	0.036019173	0.037371993	0.19669789	0.061016586	0.03112995	0.13539171	0.23083793	0.17596714	0.018599102	0.010627795
0.0	0.5456869	0.65684205	0.6196013	0.47994867	0.5287442	0.75572836	0.6590847	0.8305553	0.5698173	0.5462139
0.0	0.029704917	0.014147385	0.37319046	0.074912116	0.021584075	0.23003007	0.5617101	0.24797472	0.012163225	0.0039288145
0.0	0.02921461	0.014155907	0.5202423	0.09202111	0.017152648	0.21096046	0.53026676	0.24771427	0.009847327	0.011338332
0.0	0.022947736	0.008050023	0.058554687	0.037020996	0.0072273016	0.08289651	0.1546586	0.027421555	0.011198362	0.008559938
0.0	0.022931406	0.008006743	0.057862967	0.036407735	0.007162141	0.0819011	0.15466742	0.027562767	0.011160415	0.008525475
0.0	0.020671226	0.07622698	0.16716687	0.05616631	0.019304005	0.16958742	0.5779367	0.22811922	0.012115626	0.011915354
0.0	0.4048673	0.5989409	0.29045796	0.6398246	0.5538738	0.46437585	0.5523708	0.7986914	0.5419678	0.43111527
0.0	0.021716263	0.09363554	0.04956989	0.16811019	0.028629467	0.12727141	0.32904026	0.35608125	0.012444472	0.014592963
0.0	0.5759559	0.56929034	0.6002661	0.33671328	0.6115269	0.71940535	0.71072745	0.7431762	0.505236	0.5533918
0.0	0.024121536	0.046366017	0.17367393	0.080264874	0.02613732	0.192695	0.45134297	0.21526441	0.010209305	0.011157416
0.0	0.5767358	0.7690343	0.65537184	0.5455241	0.6002747	0.692709	0.864271	0.5587054	0.537382	0.5630951
0.0	0.017875757	0.060294833	0.14866672	0.15980452	0.028486835	0.11993381	0.37723452	0.24666978	0.019103158	0.010803635
0.0	0.5609978	0.58412683	0.5773491	0.5660838	0.5852227	0.5658303	0.5724178	0.5871259	0.558683	0.5548107
0.0	0.015239108	0.0383389	0.033788502	0.04539558	0.017440941	0.033410493	0.04725831	0.025070295	0.01399453	0.009816567
0.0	0.5079372	0.6479265	0.54203284	0.740344	0.55190617	0.620998	0.7384501	0.77779603	0.6420526	0.51580536
0.0	0.5618414	0.58874094	0.5799254	0.5679768	0.58908457	0.56871647	0.573289	0.58899873	0.55989563	0.5553421
0.0	0.02749048	0.13651323	0.20629102	0.07480825	0.0374299	0.111731574	0.326764	0.15197818	0.009879296	0.0044687386
0.0	0.023263568	0.10305338	0.3981026	0.061387487	0.01543486	0.1303689	0.4314737	0.5512059	0.007031734	0.0070351106
0.0	0.030393003	0.055387307	0.14802948	0.10811798	0.020017203	0.14263219	0.27331373	0.26524538	0.010982374	0.011591106
0.0	0.45825875	0.6083199	0.59512585	0.53100044	0.52877396	0.5947245	0.85690254	0.6770644	0.3872373	0.5055855
0.0	0.033198133	0.08790753	0.14939556	0.04329454	0.031280823	0.18881108	0.29461187	0.20390409	0.010439838	0.0109516615
0.0	0.0053358586	0.027955119	0.17661962	0.09661885	0.022191636	0.18925384	0.16498041	0.19079237	0.011686801	0.012858202
0.0	0.020096516	0.090177365	0.16822276	0.04500223	0.05059384	0.22088659	0.5296757	0.30603224	0.011942173	0.012723936
0.0	0.006458479	0.02823183	0.27991197	0.10206467	0.0299313	0.21355514	0.3442991	0.3248017	0.014152606	0.011678928
0.0	0.5611311	0.5841275	0.57730365	0.56641775	0.58559513	0.5651708	0.5720672	0.58820605	0.55781883	0.55463296
0.0	0.026705751	0.03690844	0.07601335	0.07819391	0.031235497	0.41529316	0.33951938	0.10051375	0.016708815	0.011733985
0.0	0.014021164	0.030256622	0.030188609	0.026429974	0.016627442	0.09734309	0.05270589	0.029781085	0.014964774	0.013704623
0.0	0.023206353	0.027000917	0.15443622	0.056312293	0.031032389	0.239706	0.36835393	0.14670895	0.012593533	0.016104432
0.0	0.57890683	0.5005367	0.5485008	0.5836239	0.5526552	0.6019405	0.6678893	0.5802682	0.47268382	0.5648807
0.0	0.022971408	0.026728025	0.15154196	0.05558048	0.03072487	0.23484658	0.36563885	0.14451317	0.012467025	0.01603704
0.0	0.56085664	0.5843708	0.5766389	0.56698155	0.58615077	0.5659486	0.5728202	0.58818734	0.55873835	0.55478615
0.0	0.026698204	0.03635653	0.07557894	0.078238264	0.030833092	0.4083344	0.3338855	0.10074067	0.016694665	0.011719793
0.0	0.016859751	0.029660983	0.0074272025	0.050289214	0.023013184	0.21039456	0.060641665	0.016077586	0.016840296	0.008765687
0.0	0.03227109	0.08036821	0.07232113	0.09848776	0.02629368	0.3105158	0.43865442	0.11063733	0.016417025	0.00989519
0.0	0.6506472	0.68127394	0.47478092	0.66113144	0.50924873	0.48151574	0.8584317	0.5400772	0.56451094	0.5085567
0.0	0.031927574	0.079404816	0.070750356	0.097210266	0.025915904	0.30501065	0.43819332	0.109355204	0.016381076	0.009873966
0.0	0.029657442	0.051923953	0.15586758	0.08336328	0.030147497	0.0832065	0.6047978	0.123967394	0.014149173	0.014303208
0.0	0.034025684	0.057265162	0.13043207	0.14951932	0.013673667	0.355032	0.44463506	0.21772288	0.008295944	0.015295455
0.0	0.5154962	0.5250334	0.6101262	0.5286817	0.40402523	0.40394488	0.8283714	0.7557047	0.53321564	0.6017017
0.0	0.50114846	0.5229748	0.59219	0.61634415	0.66484755	0.4718102	0.7761308	0.77028936	0.601028	0.54587626
0.0	0.53654546	0.76915675	0.4905099	0.6087552	0.5683369	0.7689575	0.74931777	0.45153907	0.47284356	0.49556884
0.0	0.014738893	0.029485412	0.029664785	0.016926812	0.013155585	0.032558788	0.041906126	0.045080867	0.009179666	0.011930594
0.0	0.022715217	0.03450966	0.29920086	0.17806886	0.03649229	0.38217813	0.49602196	0.18359959	0.010840167	0.01563528
0.0	0.5604945	0.58611673	0.57800597	0.56611603	0.5865069	0.56562096	0.57255286	0.5870548	0.5585945	0.55558544
0.0	0.56106	0.58653265	0.57843494	0.5667805	0.58699775	0.5657041	0.57185215	0.5883061	0.55849266	0.5552532
0.0	0.017243618	0.08182804	0.040922526	0.1713682	0.012553736	0.116874926	0.048743684	0.052201062	0.01429118	0.010492492
0.0	0.026587108	0.0732584	0.36982843	0.27401567	0.036553364	0.34367836	0.3165469	0.1708685	0.01293384	0.009737846
0.0	0.50603867	0.5678502	0.6574901	0.63455135	0.48842657	0.8018789	0.8345344	0.60006917	0.42216417	0.5139128
0.0	0.56003815	0.6232638	0.5835348	0.6555772	0.52218866	0.6793194	0.8108906	0.6894702	0.5455839	0.54026055
0.0	0.014045061	0.03312029	0.042146295	0.07309717	0.02270751	0.09167748	0.059758667	0.030207792	0.011850161	0.013048984
0.0	0.4910367	0.60117376	0.6087816	0.48648158	0.5906643	0.6252243	0.76386017	0.4771256	0.5759009	0.5438847
0.0	0.00026079515	0.00040948862	0.00044582188	0.00020035398	0.00080687716	0.0010965874	0.006897038	0.0011484382	0.00014757171	1.874708e-05
0.0	0.013478568	0.033079665	0.0328194	0.014320813	0.014592332	0.1338029	0.03691688	0.030900557	0.014417351	0.010344674
0.0	0.56050366	0.58538085	0.57725346	0.56577414	0.58556676	0.5652049	0.5707045	0.58672863	0.5586749	0.5539899
0.0	0.012743989	0.03823886	0.034603257	0.07371511	0.028457105	0.07487087	0.033598352	0.101113126	0.011933758	0.010292643
0.0	0.5974588	0.47070083	0.590359	0.6840634	0.5899824	0.6011787	0.6697743	0.67859787	0.53210646	0.49492776
0.0	0.559804	0.58841306	0.578062	0.5652426	0.5867251	0.56617785	0.5727669	0.5865055	0.55709296	0.5563193
0.0	0.0200845	0.09014699	0.16811049	0.04525064	0.050633594	0.22112	0.5298795	0.3065226	0.011944846	0.012724272
0.0	0.49216956	0.6864249	0.7392106	0.80654955	0.545668	0.6677925	0.6929411	0.7892366	0.6817678	0.57554275
0.0	0.0058191847	0.034787063	0.27240604	0.1288223	0.0302314	0.19478782	0.34522188	0.3200255	0.013216533	0.01204846
0.0	0.005832576	0.03497143	0.27447024	0.12866437	0.030249467	0.20068567	0.34589866	0.32058656	0.0132518215	0.012137818
0.0	0.0058497884	0.05443283	0.236026	0.01660314	0.029569076	0.15494189	0.43174648	0.23687428	0.009021166	0.01489471
0.0	0.005141381	0.03346167	0.22105254	0.05105205	0.028623382	0.23418307	0.5721304	0.132354	0.010079453	0.019210966
0.0	0.15004893	0.7243815	0.5884231	0.1799845	0.6566752	0.7119305	0.6683552	0.6915885	0.44294462	0.596726
0.0	0.028062034	0.04725861	0.14153947	0.03553451	0.037616402	0.26913035	0.55176014	0.37779123	0.012230578	0.0125509715
0.0	0.5774799	0.6772608	0.5864395	0.49035895	0.6993465	0.42866635	0.8756352	0.76089454	0.5941918	0.57441694
0.0	0.5762636	0.6241751	0.60339516	0.58103967	0.63618195	0.57538444	0.7057707	0.65318865	0.6066255	0.4778531
0.0	0.028496932	0.04481904	0.23343083	0.11419747	0.043737426	0.20499331	0.34352374	0.3364286	0.010065198	0.014137279
0.0	0.03378135	0.028800212	0.15863855	0.046892185	0.03815886	0.17659792	0.35145247	0.21593955	0.011181352	0.013700221
0.0	0.5887929	0.64889157	0.64139473	0.40749073	0.577141	0.57799363	0.62316424	0.5129077	0.50506014	0.42569014
0.0	0.5581645	0.5613977	0.6395785	0.5612371	0.6080501	0.74419177	0.7380713	0.65969163	0.5083705	0.50473297
0.0	0.019587614	0.070445575	0.025787674	0.06367939	0.029280404	0.054134324	0.03376775	0.08981733	0.009470296	0.015201458
0.0	0.031144004	0.11042817	0.17203932	0.11201263	0.020734394	0.33055237	0.55657804	0.39948446	0.009547731	0.019199712
0.0	0.03424996	0.41416413	0.17784093	0.053595915	0.022590285	0.18664676	0.51667655	0.22354394	0.008468779	0.014324192
0.0	0.52862567	0.78021246	0.44583815	0.6241771	0.5388108	0.7558939	0.7522331	0.7531049	0.49850222	0.40631756
0.0	0.02944881	0.39581284	0.08788221	0.04201633	0.024970131	0.1323986	0.4713815	0.2889649	0.011197601	0.00935535
0.0	0.01874622	0.051871676	0.008336937	0.07677994	0.015142464	0.06191773	0.095281765	0.035990138	0.012395874	0.009846239
0.0	0.021695344	0.15888901	0.008854789	0.024216274	0.014098487	0.03351403	0.07029874	0.036475964	0.0145500405	0.007491983
0.0	0.021784931	0.16107015	0.00921404	0.024646515	0.0144077	0.034918975	0.071339265	0.037137587	0.0147837065	0.0075913216
0.0	0.0152039	0.029169971	0.23204003	0.051651165	0.04125254	0.20859624	0.5473631	0.18954782	0.012662541	0.017907001
0.0	0.014254859	0.03193523	0.022773547	0.025165772	0.03440306	0.04681534	0.18615015	0.024260752	0.01297187	0.009655332
0.0	0.014442483	0.04908601	0.020880565	0.05255348	0.021190617	0.06625998	0.06307396	0.014194496	0.009878401	0.008059334
0.0	0.025956098	0.15934952	0.08189887	0.13315447	0.022656722	0.16518582	0.39011925	0.1590491	0.01012957	0.015423385
0.0	0.03702319	0.15707763	0.23619013	0.11131633	0.028631456	0.21814136	0.21601467	0.16995001	0.008924714	0.013342211
0.0	0.08487423	0.4661697	0.87966716	0.5768975	0.09338603	0.8365379	0.909426	0.60105574	0.035562955	0.021767918
0.0	0.036071524	0.14306875	0.19647668	0.069688104	0.06078132	0.3367562	0.5941477	0.18585277	0.010980644	0.007925975
0.0	0.026048101	0.035895098	0.20609903	0.055109333	0.037865248	0.255616	0.620673	0.09811029	0.010396127	0.017076142
0.0	0.03340221	0.026141386	0.24535058	0.06772215	0.03728649	0.19566573	0.48093563	0.14771113	0.008693844	0.011001232
0.0	0.015988624	0.04137199	0.040513936	0.022821162	0.018735224	0.05612472	0.03884529	0.043213736	0.010834964	0.016823614
0.0	0.01155015	0.3179607	0.0148493005	0.12638952	0.026291067	0.054812312	0.069756456	0.007520757	0.010110043	0.009022543
0.0	0.0501495	0.41860104	0.9322459	0.57713693	0.08017467	0.7823723	0.7869559	0.8138184	0.03459097	0.023709932
0.0	0.085391134	0.43353215	0.917073	0.46114653	0.06753123	0.861576	0.8396436	0.63332045	0.030590113	0.01773708
0.0	0.03381872	0.21337396	0.12077842	0.12707442	0.026346495	0.25158048	0.4163281	0.13700533	0.008880063	0.012981386
0.0	0.015837772	0.27293852	0.017901158	0.048101716	0.011717446	0.06793526	0.041782826	0.020657262	0.012084982	0.013572596
0.0	0.43502	0.6638459	0.6289897	0.74214923	0.61679107	0.69643396	0.69982034	0.63875985	0.52328324	0.51360667
0.0	0.47817943	0.49470899	0.6621365	0.6016278	0.53283113	0.6448481	0.68669707	0.62836176	0.4175033	0.5561424
0.0	0.017845688	0.021431189	0.016912883	0.039718457	0.010676005	0.053573377	0.015283395	0.033111356	0.018122103	0.00882666
0.0	0.017880011	0.021407533	0.017031087	0.04024726	0.01071675	0.053725645	0.01525784	0.033168998	0.018113578	0.008803292
0.0	0.016020967	0.03185115	0.23591492	0.06041198	0.024340503	0.29256424	0.40008637	0.23235437	0.008901956	0.011305452
0.0	0.40192825	0.5492355	0.49236843	0.64338636	0.4541829	0.70132905	0.55626494	0.6686119	0.56922555	0.16348688
0.0	0.018894881	0.042859893	0.2852319	0.11073721	0.023462668	0.08677663	0.22384979	0.40310413	0.0064545637	0.010222477
0.0	0.030161178	0.035169523	0.18962248	0.12010642	0.048056692	0.25042215	0.36315948	0.15873876	0.01220174	0.017244507
0.0	0.007848942	0.035056643	0.040933296	0.018265663	0.010977165	0.10751247	0.15190805	0.061030094	0.008784849	0.012710927
0.0	0.011056236	0.04134746	0.24545614	0.081587546	0.030678159	0.28779703	0.6885001	0.27728263	0.008005758	0.016448323
0.0	0.018220365	0.03456083	0.05710221	0.0665441	0.042570073	0.1491918	0.7698072	0.16846776	0.011502054	0.01247389
0.0	0.2727667	0.69853973	0.61123693	0.31512603	0.4468781	0.40069932	0.8683689	0.76269966	0.571696	0.54386127
0.0	0.019725619	0.03741681	0.057951618	0.023907539	0.041728955	0.06857606	0.48825827	0.34580374	0.01288067	0.012479047
0.0	0.6457029	0.67428213	0.4056536	0.4175045	0.6258939	0.5981543	0.7403109	0.65282756	0.4976138	0.44287598
0.0	0.5637602	0.5938614	0.58582693	0.5705258	0.5939431	0.57731104	0.5787873	0.5951132	0.56134146	0.5582162
0.0	0.0311112	0.07860981	0.0015436492	0.1797476	0.0329774	0.1502782	0.50832176	0.1977604	0.0122701945	0.014956462
0.0	0.022632502	0.059517108	0.03237888	0.046536993	0.0003904747	0.023721742	0.04626267	0.05509193	0.016588215	0.012033678
0.0	0.5609044	0.5868744	0.5783802	0.565524	0.5870862	0.5658938	0.571867	0.5876079	0.55874115	0.5558869
0.0	0.4428895	0.5096943	0.42230755	0.7089684	0.62506	0.56594795	0.6605686	0.54213023	0.53015083	0.44271076
0.0	0.016688451	0.028518464	0.060972627	0.026410421	0.009020548	0.26156476	0.024652032	0.06517132	0.013886849	0.012033592
0.0	0.5599469	0.58562034	0.57804656	0.5655643	0.586508	0.56594193	0.5728636	0.5872172	0.5576038	0.5549755
0.0	0.011574149	0.04884885	0.03846515	0.07856271	0.007696561	0.046182316	0.09061573	0.036601886	0.011922058	0.010644861
0.0	0.5012806	0.7184852	0.74009997	0.51092666	0.58508223	0.6773897	0.57908225	0.6058665	0.545956	0.5096204
0.0	0.028382963	0.044372436	0.23240308	0.11387695	0.043770365	0.204849	0.34298676	0.3358842	0.010055791	0.014082543
0.0	0.02252425	0.058804218	0.031579427	0.046061214	0.00038300728	0.023359515	0.045424253	0.055675384	0.016398547	0.011964261
0.0	0.02168916	0.039139863	0.0002386377	0.07016946	0.016492087	0.03846004	0.039708875	0.026454186	0.011770807	0.012693806
0.0	0.03430381	0.1974181	0.18405806	0.17931774	0.02865629	0.5484354	0.5725938	0.13947392	0.00973999	0.011187923
0.0	0.03436089	0.19733828	0.18447718	0.18194062	0.02868818	0.5489173	0.5727551	0.13979517	0.00974748	0.011205096
0.0	0.6052077	0.74302155	0.6188186	0.59222746	0.51362103	0.5637191	0.55545926	0.6431814	0.4968098	0.5339724
0.0	0.020506382	0.1816621	0.11542626	0.092425935	0.026298614	0.22461158	0.4398687	0.14369072	0.010785026	0.010301419
0.0	0.027149994	0.08229263	0.14939831	0.07760042	0.033887956	0.12881304	0.48253918	0.31566504	0.015381453	0.018253637
0.0	0.026173	0.116178766	0.017682489	0.016953923	0.025972456	0.07809665	0.114773504	0.037803102	0.012127617	0.009299902
0.0	0.0037143927	0.021071577	0.039454356	0.051069077	0.015470407	0.069964595	0.04140898	0.049552538	0.014287716	0.010526737
0.0	0.018976847	0.023834096	0.14824405	0.118734814	0.018963598	0.13750821	0.17900214	0.22681491	0.011365244	0.017434927
0.0	0.50424945	0.3976254	0.6506923	0.5749367	0.5831916	0.49825707	0.5850993	0.71567166	0.4296887	0.4861241
0.0	0.03149239	0.030915417	0.18702172	0.073265314	0.021699343	0.2454363	0.35185036	0.29681614	0.010544706	0.013533517
0.0	0.015861848	0.2444986	0.20076555	0.03682654	0.038432047	0.3361793	0.2228973	0.5580139	0.016002005	0.008079288
0.0	0.02776496	0.04438223	0.082493976	0.06818864	0.03669555	0.16037437	0.5748075	0.23969522	0.010541205	0.010229712
0.0	0.028010713	0.044302993	0.08232919	0.06882945	0.037443075	0.161518	0.57532847	0.24171227	0.010477517	0.010273091
0.0	0.56013256	0.7062749	0.58544636	0.16973184	0.59907687	0.71786016	0.6040207	0.52599704	0.40163577	0.5899472
0.0	0.024609653	0.064408414	0.009628835	0.056518227	0.020547932	0.09043932	0.13934326	0.011866056	0.01180335	0.015707651
0.0	0.5606539	0.58437043	0.57838	0.5660754	0.5860325	0.5652113	0.5730172	0.5881709	0.5585994	0.5547635
0.0	0.02110682	0.026936116	0.041633036	0.021344092	0.021432512	0.04396222	0.051015332	0.03754788	0.005868509	0.013210919
0.0	0.024176575	0.028720876	0.09847307	0.07272045	0.047839396	0.09014861	0.41208872	0.35236797	0.006771351	0.01712045
0.0	0.49706098	0.5295286	0.43062136	0.67224187	0.6100601	0.6515393	0.69259226	0.80355877	0.5047593	0.5821689
0.0	0.02708734	0.04307355	0.14377607	0.08710369	0.027294146	0.088867776	0.29908657	0.20125696	0.011837465	0.020788468
0.0	0.56073314	0.6381761	0.64757603	0.618687	0.6035381	0.6636491	0.7194321	0.71837574	0.53875625	0.69133466
0.0	0.017784154	0.04626757	0.23960994	0.036406882	0.014177864	0.065539084	0.23399049	0.40617445	0.011225491	0.014024585
0.0	0.39687884	0.6058561	0.62576884	0.5604578	0.57212716	0.5141897	0.6396311	0.893963	0.49202293	0.43106115
0.0	0.56077254	0.5843762	0.57807225	0.5664374	0.58592546	0.56515574	0.5723083	0.58785117	0.55862135	0.55489624
0.0	0.021714218	0.021420652	0.009434275	0.04921205	0.021575466	0.058143876	0.021096162	0.063010715	0.009798017	0.010522442
0.0	0.022291131	0.17980145	0.06811587	0.13782984	0.036273908	0.115128145	0.26128238	0.19736785	0.010033984	0.013037408
0.0	0.50003815	0.7512297	0.5596605	0.633955	0.5836178	0.53921884	0.5241191	0.5998502	0.46804336	0.54823756
0.0	0.6081747	0.77532333	0.62050956	0.65595376	0.4808553	0.6342028	0.83186764	0.6233702	0.57422763	0.51122284
0.0	0.012931734	0.036814168	0.015190425	0.065614454	0.024833541	0.053399574	0.15774183	0.03826793	0.010846469	0.009606299
0.0	0.024861721	0.03870714	0.1222997	0.17880672	0.038312607	0.07457922	0.5066146	0.08363237	0.012167253	0.021356937
0.0	0.025266616	0.029099548	0.0101175	0.107384995	0.033157125	0.037253637	0.084490836	0.030929675	0.014263766	0.014049399
0.0	0.024622705	0.09586421	0.12971419	0.022217985	0.035617344	0.1705535	0.28067306	0.2497251	0.015181648	0.0139684
0.0	0.56837183	0.7605472	0.48584226	0.33026353	0.5957411	0.8157938	0.90795237	0.7059197	0.5537535	0.40982604
0.0	0.60984284	0.5423706	0.5110278	0.5722233	0.4751569	0.56727743	0.93183976	0.634473	0.582748	0.49487558
0.0	0.0138500035	0.23148441	0.016479371	0.028203534	0.019105397	0.04735907	0.05685991	0.021478022	0.015133287	0.008673107
0.0	0.037786562	0.04219912	0.12290041	0.030668432	0.018668726	0.25875658	0.47852406	0.219471	0.012172205	0.009933815
0.0	0.037786573	0.04219912	0.1229004	0.030668432	0.018668726	0.2587566	0.47852412	0.219471	0.012172205	0.009933812
0.0	0.03181857	0.030657314	0.009752577	0.012909591	0.010045324	0.09728211	0.070990935	0.03777428	0.0119277155	0.008765696
0.0	0.0317724	0.03035058	0.0097179795	0.012828314	0.010003455	0.09687314	0.071033634	0.038238898	0.0118709775	0.008769898
0.0	0.016609168	0.026925946	0.23144767	0.04368943	0.0128307175	0.18884924	0.19190626	0.18567859	0.009167261	0.01207495
0.0	0.5570228	0.70194435	0.68397087	0.53888863	0.59240043	0.8054955	0.675168	0.4599308	0.547868	0.5491545
0.0	0.58263546	0.5450924	0.57835215	0.6553915	0.5948587	0.4522457	0.72358376	0.8158161	0.52710533	0.4775469
0.0	0.5759608	0.68483406	0.70822924	0.58079183	0.63483673	0.6290873	0.64041424	0.6714008	0.506945	0.19907293
0.0	0.026590357	0.039686337	0.00042828967	0.1003243	0.022120982	0.16608664	0.48432547	0.431371	0.010946426	0.007532276
0.0	0.023332251	0.15052782	0.030969266	0.060042873	0.012956335	0.11499206	0.033269893	0.09891128	0.014343945	0.009332989
0.0	0.009170749	0.030350545	0.05986902	0.029917857	0.018691521	0.105259545	0.054071415	0.044703323	0.017531933	0.004758236
0.0	0.5609302	0.587425	0.57642823	0.56619513	0.58723325	0.5647884	0.57208556	0.5870593	0.55824304	0.55659944
0.0	0.043608613	0.054552086	0.24654153	0.06385552	0.022418668	0.20898513	0.42225927	0.279327	0.010235396	0.011470175
0.0	0.029838976	0.038869526	0.026877852	0.07198379	0.012192772	0.049968563	0.060795672	0.08863315	0.011752972	0.010223863
0.0	0.03962615	0.072854735	0.08421059	0.06520909	0.046133872	0.14130905	0.48856938	0.08811044	0.010902878	0.018963758
0.0	0.029834243	0.05234567	0.1890054	0.031739675	0.041881282	0.069146894	0.38272253	0.18929926	0.011363428	0.013140866
0.0	0.62883997	0.3898107	0.599414	0.61226696	0.4509148	0.69129795	0.67503375	0.7324536	0.5124571	0.51251835
0.0	0.025052259	0.053144068	0.22977784	0.04349	0.028862754	0.16091283	0.29895374	0.13778852	0.0072232727	0.010915901
0.0	0.024989014	0.053366736	0.22946227	0.043392036	0.02830202	0.1572942	0.29812813	0.13582465	0.007225943	0.010934604
0.0	0.02511047	0.053510394	0.22984014	0.043350074	0.028263623	0.15917924	0.2983054	0.13651744	0.0072283754	0.010912421
0.0	0.5030157	0.57043165	0.50594115	0.70113105	0.5098063	0.7062948	0.675849	0.65328336	0.5921203	0.52373636
0.0	0.016306011	0.026285771	0.00833782	0.042795368	0.0072074537	0.02936337	0.107841484	0.043548234	0.012501479	0.0065472033
0.0	0.019930897	0.024997998	0.0111259	0.017735925	0.019964272	0.045794576	0.05548594	0.036760986	0.0148373	0.005379391
0.0	0.019825408	0.024989374	0.0106989145	0.017324368	0.019555936	0.044589948	0.054767024	0.03600388	0.0147208525	0.0053021186
0.0	0.019831061	0.024854667	0.010792893	0.017379768	0.019559402	0.044881895	0.0542618	0.03652837	0.01474124	0.0053136493
0.0	0.015806103	0.068401486	0.029585294	0.040752765	0.0168256	0.09291393	0.02606768	0.20339982	0.005857742	0.0048712827
0.0	0.4318671	0.60795146	0.5490513	0.5460416	0.60452205	0.76705253	0.8232357	0.73810124	0.475368	0.36303237
0.0	0.032621622	0.0614161	0.22084077	0.038750935	0.03566789	0.22610569	0.3749505	0.13771804	0.012459184	0.005182994
0.0	0.032784674	0.06138301	0.22169043	0.03854986	0.035686195	0.22580376	0.37590554	0.13718443	0.012470724	0.005189046
0.0	0.5604762	0.58711284	0.57665956	0.56472087	0.586979	0.56556684	0.57192016	0.5857919	0.5591425	0.55512404
0.0	0.030126937	0.04204654	0.20942833	0.046451863	0.037464377	0.17641075	0.32970315	0.17932218	0.011937408	0.011158099
0.0	0.015012632	0.030474018	0.034887187	0.012890763	0.013431368	0.052454114	0.07988618	0.02134712	0.009901373	0.0046881125
0.0	0.015168563	0.030690592	0.03532749	0.012917147	0.013424649	0.053634252	0.07998424	0.02142778	0.009968034	0.004702129
0.0	0.031431396	0.12729728	0.11989091	0.028926723	0.01662391	0.3078598	0.48163334	0.20409714	0.013361231	0.009815126
0.0	0.57680345	0.7386405	0.4951858	0.355773	0.4923019	0.7385741	0.8556483	0.6576739	0.49042764	0.4235387
0.0	0.02047214	0.010458718	0.038818114	0.026353298	0.020310853	0.06651045	0.049291395	0.047198243	0.012143108	0.013815885
0.0	0.024687888	0.013782144	0.09568395	0.16243531	0.026793754	0.2537735	0.20676552	0.40409216	0.005986266	0.0056452937
0.0	0.026736295	0.071197964	0.12651007	0.018783877	0.022475274	0.19874835	0.26072413	0.2564138	0.0067841974	0.0060496465
0.0	0.026736295	0.071197964	0.12651007	0.018783877	0.022475265	0.19874832	0.26072413	0.25641382	0.0067841974	0.0060496465
0.0	0.015229343	0.052849002	0.077261	0.029711954	0.032001857	0.25878492	0.33999032	0.34615025	0.009081127	0.010970494
0.0	0.018308774	0.1077556	0.07642237	0.066801056	0.029479204	0.21470611	0.42937103	0.13856947	0.008442046	0.014602188
0.0	0.014850709	0.06974838	0.16196676	0.075335525	0.027672175	0.2217679	0.3191215	0.25528085	0.010270958	0.011785032
0.0	0.01546417	0.14032276	0.34941113	0.05912351	0.024890915	0.16071112	0.21894298	0.24649172	0.011700086	0.009845676
0.0	0.062918745	0.41324118	0.8501134	0.5604677	0.050213587	0.894673	0.8659811	0.6462412	0.032123346	0.032075856
0.0	0.54969203	0.5711985	0.613426	0.60558045	0.70593727	0.66366285	0.86275196	0.67848366	0.5315164	0.39230788
0.0	0.017028756	0.035274334	0.3114296	0.13120987	0.03545982	0.21596621	0.46166408	0.2210516	0.008685924	0.012806401
0.0	0.4847264	0.6725903	0.79585594	0.43234777	0.6029996	0.5345521	0.7386709	0.5277922	0.5038055	0.43471155
0.0	0.017456817	0.040455118	0.41661653	0.03356192	0.031081863	0.15244211	0.37521365	0.15605229	0.008574846	0.009691369
0.0	0.017521668	0.040828887	0.4148166	0.033539545	0.031160152	0.15245302	0.37704092	0.15741712	0.008583019	0.009635522
0.0	0.015838142	0.061092798	0.3675755	0.10412598	0.03208372	0.074145965	0.6069041	0.26857352	0.010167028	0.013223948
0.0	0.55977446	0.5866438	0.57912195	0.5662559	0.58640933	0.5667446	0.5734601	0.5883057	0.558683	0.55622685
0.0	0.014926067	0.013458629	0.020638552	0.021760536	0.023107953	0.02559627	0.22591892	0.013721996	0.0079811625	0.0132114645
0.0	0.59881794	0.41411182	0.65746886	0.60134983	0.5006507	0.6480044	0.75653934	0.7026279	0.56767756	0.5939447
0.0	0.56085825	0.5839676	0.5778706	0.5665215	0.5858417	0.56517875	0.5720353	0.5879616	0.55841565	0.5549132
0.0	0.014614166	0.009717695	0.052552663	0.012719546	0.017297225	0.13649692	0.025534216	0.0900664	0.009288377	0.010255879
0.0	0.013689954	0.02399959	0.281166	0.037071604	0.025902078	0.17847112	0.28692636	0.22578155	0.009661105	0.012354677
0.0	0.014751252	0.071002394	0.028683044	0.020131104	0.021018	0.07836358	0.06730975	0.02179538	0.010607157	0.015195556
0.0	0.61507726	0.7161126	0.64482784	0.6424975	0.49577802	0.7819496	0.7033708	0.57560813	0.54558	0.49184042
0.0	0.013567037	0.03445393	0.24887814	0.06383041	0.044583093	0.12825406	0.2161035	0.20993897	0.0067447405	0.012425154
0.0	0.018663153	0.05348822	0.081173256	0.03797413	0.031923	0.13694626	0.32841322	0.16933881	0.0067892275	0.011860277
0.0	0.5745206	0.50732785	0.45175248	0.45791453	0.6444222	0.5948195	0.76140904	0.41460764	0.5062898	0.5535865
0.0	0.01654035	0.032811947	0.008336259	0.008894974	0.014338991	0.047643133	0.032415748	0.016234903	0.016291913	0.009056826
0.0	0.016571134	0.03278444	0.008351426	0.0089079775	0.01431109	0.04738581	0.032469653	0.016383756	0.016310891	0.00902204
0.0	0.0138546415	0.099131495	0.1303209	0.06680513	0.022181632	0.23703554	0.2583035	0.09096596	0.0074271383	0.015536484
0.0	0.5608235	0.5843219	0.5771553	0.56667197	0.5861686	0.5651083	0.5719312	0.58677816	0.55763537	0.5547516
0.0	0.02184418	0.19365041	0.030758735	0.029118838	0.009832428	0.09191419	0.03452353	0.007893343	0.007689339	0.009390886
0.0	0.39337048	0.61911935	0.48207211	0.583806	0.5548877	0.5371658	0.66759634	0.61928064	0.42628697	0.6154397
0.0	0.5540968	0.75704545	0.6410068	0.59122443	0.5658139	0.64849496	0.6635374	0.67249787	0.56006765	0.31767744
0.0	0.025604859	0.023160724	0.21889463	0.074021235	0.0109565435	0.28638482	0.34962013	0.08741523	0.013182789	0.01450949
0.0	0.027701698	0.04290761	0.12949544	0.08232532	0.029504629	0.33781657	0.29766858	0.2577823	0.007878607	0.01406206
0.0	0.55985534	0.5878973	0.57853895	0.56681496	0.5865598	0.5664058	0.5735791	0.5885391	0.5591109	0.5565144
0.0	0.019018002	0.031889062	0.01698109	0.06690723	0.015747173	0.090641215	0.03669963	0.021598812	0.008400246	0.01094957
0.0	0.59577775	0.57616985	0.5463902	0.54708594	0.5633299	0.7820636	0.5917667	0.8153288	0.53285086	0.537389
0.0	0.56070584	0.5836345	0.5764981	0.5663297	0.5860243	0.5650326	0.5722022	0.5868946	0.55865407	0.5548303
0.0	0.012834958	0.017471291	0.044021398	0.03907215	0.0055849995	0.103627294	0.066739835	0.01979192	0.011839607	0.01221805
0.0	0.43497312	0.6062768	0.6215535	0.53888565	0.35069513	0.80124325	0.7232615	0.6091349	0.5480823	0.50640154
0.0	0.03674886	0.03869199	0.18862233	0.05462254	0.0478929	0.34209847	0.23377167	0.09129836	0.008188491	0.009403572
0.0	0.020577125	0.04345298	0.16734175	0.047282156	0.027023187	0.27495837	0.38163024	0.078973144	0.005517225	0.008984537
0.0	0.56089145	0.58418953	0.57625216	0.56591296	0.58691514	0.5646104	0.5726323	0.58922434	0.5587827	0.5543802
0.0	0.017044965	0.049267635	0.036748946	0.04487283	0.028217012	0.10236437	0.023838922	0.0477565	0.01413035	0.010166351
0.0	0.015830087	0.02799239	0.018992918	0.04983056	0.024681052	0.063244745	0.050299313	0.018631652	0.009844909	0.016504344
0.0	0.56660795	0.5959318	0.58735615	0.5727458	0.59560287	0.58099216	0.5817097	0.5957571	0.5624674	0.5597676
0.0	0.56117827	0.5866028	0.5785905	0.56441987	0.5867047	0.5659865	0.57123274	0.5872085	0.55904907	0.554967
0.0	0.011627846	0.060382366	0.032590646	0.043047797	0.021743095	0.05652875	0.04944558	0.034858663	0.008077328	0.014488587
0.0	0.011605432	0.061018255	0.032429792	0.042848747	0.02174147	0.055985846	0.050010014	0.034941375	0.0080886595	0.014487197
0.0	0.013729433	0.018461332	0.20823544	0.026708923	0.039843865	0.2450684	0.24101636	0.18103386	0.014931775	0.013742625
0.0	0.01731255	0.024424579	0.038903542	0.019467132	0.029216338	0.090995885	0.048182204	0.028443793	0.009772149	0.017736133
0.0	0.38315922	0.46855304	0.60526747	0.47408345	0.6093159	0.74518406	0.6102433	0.6509949	0.58401394	0.52736306
0.0	0.01363375	0.018293234	0.20485842	0.026392454	0.03942155	0.24121577	0.23836668	0.17925748	0.014862721	0.013713894
0.0	0.012477208	0.018674072	0.034674123	0.016513828	0.0093048075	0.11376395	0.052985862	0.020777833	0.012505059	0.020119442
0.0	0.020564156	0.033614334	0.24207023	0.042601515	0.020467293	0.118411206	0.31758124	0.0953826	0.011187058	0.0154717
0.0	0.017038982	0.028905936	0.05429875	0.03255966	0.01797321	0.026209556	0.040782433	0.009859473	0.011103866	0.0103672715
0.0	0.630561	0.689762	0.63997144	0.5236265	0.70246613	0.59351933	0.70911616	0.6846903	0.5064126	0.48870888
0.0	0.028526433	0.08482791	0.10307989	0.05390302	0.018785687	0.14342745	0.4899461	0.123391725	0.013424812	0.012800283
0.0	0.03456618	0.034066763	0.11889841	0.04269157	0.039272096	0.09983654	0.33459407	0.032665107	0.012970485	0.008526966
0.0	0.5612074	0.58453435	0.57652766	0.5673864	0.58660567	0.5656097	0.57340014	0.58930963	0.5587336	0.55484825
0.0	0.020730289	0.080669634	0.033312116	0.048856158	0.010797578	0.033483908	0.107080854	0.017152874	0.012869738	0.014037052
0.0	0.015431412	0.03745489	0.027846832	0.0068796095	0.017133767	0.025607554	0.060138322	0.053725243	0.012041316	0.0118254395
0.0	0.026408676	0.054024786	0.11089813	0.021108024	0.03634023	0.28470576	0.5638233	0.36162645	0.012145327	0.010044594
0.0	0.61396605	0.5818821	0.3694628	0.5986009	0.53357506	0.7172828	0.79899174	0.47969267	0.51708585	0.5006316
0.0	0.48189846	0.5980974	0.40227607	0.41916633	0.63663065	0.6536166	0.5437725	0.45793185	0.54800695	0.54279804
0.0	0.023290329	0.0711668	0.27288437	0.038966514	0.018519113	0.2956204	0.53143	0.323044	0.012418801	0.016396632
0.0	0.023200912	0.057220273	0.2914285	0.05899342	0.020652864	0.32571542	0.51756036	0.120264575	0.010908854	0.012809596
0.0	0.56097615	0.5849271	0.5781708	0.5667368	0.5861978	0.56499374	0.5722336	0.58617383	0.55814713	0.55489993
0.0	0.014512831	0.04270372	0.05207718	0.01626055	0.0085574165	0.06475612	0.11016452	0.043887127	0.016313026	0.013130127
0.0	0.57340163	0.53727365	0.23791546	0.6187976	0.53489536	0.6801552	0.7724499	0.8138191	0.49452722	0.56970227
0.0	0.01638116	0.04109947	0.046467148	0.09292143	0.016724061	0.04944959	0.07526513	0.07710044	0.009748502	0.009425692
0.0	0.021411408	0.04776766	0.24324493	0.19037469	0.03484612	0.2400089	0.34144938	0.06641197	0.006874783	0.015232427
0.0	0.011986823	0.060842194	0.16251041	0.03169999	0.020275008	0.121313736	0.43215927	0.1866003	0.013466813	0.008169201
0.0	0.02514127	0.042850133	0.18374749	0.10676201	0.032648835	0.1391116	0.24010181	0.27247933	0.009183661	0.014663551
0.0	0.015191774	0.03611446	0.23247023	0.14347419	0.035472754	0.15534644	0.23783457	0.21070492	0.019807352	0.009272493
0.0	0.023307815	0.09958261	0.324064	0.031840667	0.032605413	0.15984252	0.29615855	0.12401053	0.012688016	0.016419882
0.0	0.015561433	0.08197283	0.049064413	0.010849129	0.017414045	0.065636925	0.07395674	0.04347556	0.014512087	0.012201384
0.0	0.023601657	0.07816436	0.1881747	0.030819202	0.03488137	0.18794894	0.4736919	0.2489734	0.010874047	0.015266884
0.0	0.014547968	0.0386189	0.036479995	0.068844646	0.017568346	0.05197995	0.022275768	0.014409182	0.010480414	0.013868962
0.0	0.5185955	0.69754434	0.59734887	0.60719013	0.6543499	0.7030281	0.59078413	0.37538704	0.47412553	0.6086452
0.0	0.019737128	0.4078116	0.8869852	0.7121013	0.04782851	0.8461463	0.8438274	0.7289613	0.046829842	0.02657672
0.0	0.06414513	0.54076296	0.87569517	0.4961164	0.06530766	0.8613945	0.8082434	0.77331877	0.013391646	0.01786292
0.0	0.022976246	0.04495467	0.22500665	0.05751	0.031335242	0.07830115	0.32366443	0.18714263	0.011377257	0.008401962
0.0	0.331506	0.6250769	0.5231901	0.5732256	0.46740755	0.5694634	0.6208452	0.6133002	0.5548908	0.46756843
0.0	0.5609895	0.58447295	0.57869947	0.56681573	0.5865656	0.56495875	0.57261306	0.58881885	0.55810857	0.55487007
0.0	0.005715508	0.058770753	0.40320587	0.19808793	0.03261898	0.16088934	0.40395826	0.06379028	0.011181078	0.012823949
0.0	0.030067306	0.1712595	0.10984569	0.023451209	0.030791454	0.20260383	0.53850996	0.18578197	0.011096386	0.0077820937
0.0	0.5597109	0.586823	0.57896554	0.56620526	0.586379	0.566841	0.5730789	0.5891621	0.55878395	0.5562896
0.0	0.018834135	0.051087543	0.03212634	0.05516662	0.01986866	0.05408324	0.027491558	0.026374893	0.016788598	0.008804894
0.0	0.53749925	0.49787936	0.5502073	0.7311428	0.6347697	0.706156	0.81373864	0.64864504	0.480499	0.5314324
0.0	0.56065905	0.5837215	0.5779443	0.5668348	0.5858335	0.56509924	0.57245237	0.5879365	0.55802375	0.55486166
0.0	0.02038243	0.02897547	0.034936912	0.087182395	0.019803155	0.04405613	0.058810648	0.027518196	0.0076268236	0.0077011217
0.0	0.034549408	0.047680467	0.2683017	0.0345848	0.03355615	0.16106375	0.24779722	0.15850098	0.0077321096	0.0126448
0.0	0.5615291	0.5882375	0.5801187	0.5670975	0.58803695	0.5692132	0.574403	0.58774835	0.55828226	0.55758446
0.0	0.5620173	0.588747	0.5807406	0.5667394	0.5887738	0.5695618	0.57403237	0.5881018	0.5588236	0.55758363
0.0	0.035321284	0.027406976	0.48934853	0.07336957	0.02958198	0.22211306	0.40699133	0.28904322	0.010320327	0.007854863
0.0	0.0002601599	0.040431004	0.021842515	0.032655112	0.024290016	0.09499561	0.11295919	0.013441761	0.011465035	0.01477654
0.0	0.0002603728	0.040454295	0.021758877	0.032699715	0.0242811	0.09512826	0.11339144	0.013309653	0.01145759	0.01475602
0.0	0.5640856	0.59543973	0.58819747	0.5735677	0.59564185	0.5790071	0.5815677	0.5951202	0.5621923	0.5606248
0.0	0.016554426	0.02350769	0.03890813	0.0495339	0.025482029	0.15145037	0.038676042	0.03039909	0.010522253	0.013552119
0.0	0.016580196	0.023510646	0.038957186	0.049860146	0.025473384	0.15127555	0.03873199	0.030312842	0.010507781	0.013521783
0.0	0.020963771	0.07143536	0.19233213	0.17044052	0.038915604	0.05963619	0.54944086	0.2202143	0.010664076	0.012987624
0.0	0.008518767	0.06762144	0.17356591	0.18379797	0.029467488	0.17179951	0.43561217	0.10601409	0.011748066	0.018527836
0.0	0.019395337	0.026770487	0.15177661	0.13294433	0.035638347	0.13595796	0.44231504	0.30417326	0.010782757	0.00838941
0.0	0.56123847	0.5838211	0.57743716	0.56632113	0.5863496	0.56545985	0.572106	0.5870368	0.55847454	0.554767
0.0	0.01718377	0.03879652	0.018327318	0.04405125	0.022555178	0.07055304	0.06821735	0.06039906	0.008893356	0.0059822607
0.0	0.5033238	0.44654593	0.5354271	0.62737197	0.5844282	0.5743296	0.7614654	0.85828567	0.49800575	0.413069
0.0	0.026730139	0.036926273	0.17543356	0.13695963	0.030526794	0.27232218	0.41656667	0.1807512	0.010847129	0.0073553147
0.0	0.020115813	0.04990904	0.1956495	0.033892825	0.025075575	0.12735076	0.25583556	0.1865412	0.012302147	0.008938508
0.0	0.56011254	0.5876746	0.57746613	0.5667397	0.5867891	0.56606805	0.5719667	0.58883655	0.5590921	0.5570438
0.0	0.025742428	0.024538115	0.047817864	0.05359021	0.013188242	0.037787724	0.039761994	0.047184482	0.012035418	0.010525575
0.0	0.36339703	0.7117964	0.5768594	0.3411238	0.5313849	0.5663322	0.61227244	0.6481347	0.39472994	0.4185958
0.0	0.5609109	0.5836552	0.5769181	0.56640255	0.58652705	0.5652349	0.5717535	0.58695686	0.5584286	0.5547877
0.0	0.015642026	0.03270116	0.045104753	0.07631251	0.022149336	0.0563584	0.06542853	0.025869576	0.011084562	0.006196739
0.0	0.54813397	0.65668815	0.5220528	0.5785053	0.51651174	0.80885106	0.63488466	0.54264104	0.5546237	0.39452907
0.0	0.014993762	0.0592237	0.105472334	0.06892395	0.024119021	0.24268879	0.2576614	0.086313024	0.014449841	0.013436122
0.0	0.01488938	0.05857062	0.10377189	0.06796897	0.023842884	0.2378644	0.25484657	0.085366875	0.014437346	0.013383458
0.0	0.01490665	0.058268525	0.104192615	0.06807517	0.023889164	0.23746167	0.25525817	0.0861038	0.014464177	0.013396144
0.0	0.016570466	0.04224485	0.25697437	0.07353491	0.037438076	0.14823884	0.27244815	0.28910387	0.01286689	0.012967389
0.0	0.016459843	0.04196179	0.25273994	0.072274394	0.03665801	0.144739	0.27187505	0.2857835	0.012737523	0.012904799
0.0	0.016471766	0.041863862	0.25396916	0.07235875	0.036598887	0.14421226	0.27139008	0.2866065	0.012731882	0.012912527
0.0	0.026009744	0.098598264	0.15503632	0.047589708	0.031261843	0.22222292	0.4639052	0.24539204	0.011706921	0.010250755
0.0	0.5095498	0.60861427	0.485936	0.53563327	0.6915322	0.6874619	0.6637599	0.6083019	0.48691463	0.561052
0.0	0.01702604	0.113754794	0.01673807	0.019836947	0.013443475	0.05376624	0.12662308	0.05413475	0.014493653	0.0082853
0.0	0.017838635	0.1118907	0.063665	0.036157105	0.02138429	0.038894236	0.034127098	0.021202635	0.011984056	0.019295683
0.0	0.017818796	0.11280702	0.06355652	0.036272775	0.021448016	0.03911058	0.033934858	0.021224825	0.011976757	0.019280631
0.0	0.56105715	0.58486336	0.5781231	0.5658178	0.5856881	0.56511295	0.5727262	0.5880931	0.55839664	0.5543211
0.0	0.01680809	0.030978752	0.022049692	0.0515356	0.018525042	0.0814842	0.029915942	0.07216404	0.018347668	0.013952503
0.0	0.024455724	0.024900302	0.19484177	0.055057563	0.03712279	0.2849063	0.23168214	0.26859125	0.012915317	0.015960919
0.0	0.45841756	0.4640093	0.6296744	0.40772915	0.57062525	0.7052609	0.5765842	0.6737947	0.53864205	0.5229377
0.0	0.03995691	0.07845022	0.15649866	0.14231077	0.016447444	0.07963166	0.42060742	0.09652725	0.012498513	0.01786574
0.0	0.039727233	0.07680682	0.15455918	0.14160252	0.016175652	0.07847827	0.41791528	0.09652342	0.012507661	0.017695514
0.0	0.038368482	0.072132654	0.12816888	0.08419288	0.019670913	0.07196709	0.38925815	0.154618	0.0063712485	0.016465094
0.0	0.02464394	0.069868796	0.09964641	0.08540069	0.029141601	0.17897038	0.37477887	0.1288626	0.01706943	0.009507965
0.0	0.019024994	0.048897702	0.07969392	0.064692944	0.017295636	0.32028893	0.39655665	0.12423576	0.010646473	0.010106088
0.0	0.041035827	0.056861587	0.32902396	0.04086111	0.02782983	0.086789064	0.29720283	0.34919286	0.012667662	0.011580206
0.0	0.028445164	0.03975188	0.26717815	0.048131354	0.028411172	0.112583995	0.35773915	0.43605363	0.011493014	0.011777537
0.0	0.0476352	0.5390902	0.9072725	0.6793613	0.06898545	0.8555087	0.8167859	0.5608674	0.04298595	0.028637264
0.0	0.031949047	0.09263221	0.16252095	0.061563976	0.024886426	0.17997508	0.4004961	0.15753888	0.015291563	0.01676468
0.0	0.0020167304	0.04569771	0.034844264	0.03278336	0.019341992	0.031491708	0.03192924	0.07041401	0.009374975	0.008850964
0.0	0.5084585	0.6733632	0.76308495	0.5076955	0.5938843	0.5534099	0.7494529	0.6580352	0.54789275	0.50910825
0.0	0.017564964	0.037494782	0.03361813	0.026898323	0.0159676	0.08046767	0.0769896	0.039048266	0.011453837	0.015416046
0.0	0.01764919	0.036672313	0.033575416	0.026950918	0.015985502	0.08138039	0.07697222	0.039779913	0.011436368	0.015388943
0.0	0.03404992	0.06727799	0.33583567	0.13765301	0.033420596	0.09575969	0.26259422	0.4145099	0.01301959	0.012852121
0.0	0.029813102	0.03928473	0.16531041	0.10601781	0.040159237	0.055887982	0.67923194	0.3070684	0.012567055	0.010077093
0.0	0.019855656	0.053117424	0.21185699	0.11376637	0.016992724	0.21839659	0.33852953	0.16521052	0.015856065	0.010409876
0.0	0.016759578	0.04096685	0.17154385	0.048829537	0.018367618	0.18038265	0.2696126	0.2292236	0.0032505395	0.00955393
0.0	0.027642664	0.06339741	0.19471495	0.12623444	0.0150016295	0.17398252	0.37975043	0.19501206	0.018680552	0.012365783
0.0	0.10041041	0.40248954	0.93528783	0.6825201	0.10552243	0.89598143	0.9130562	0.72678715	0.031887747	0.027497346
0.0	0.019525386	0.04718418	0.21037287	0.11245038	0.018605687	0.26947293	0.293782	0.12776096	0.013853925	0.0118097365
0.0	0.07027152	0.48147947	0.916145	0.7028104	0.06555443	0.8595544	0.8337188	0.7490238	0.04678758	0.027566269
0.0	0.041675616	0.038073637	0.2690176	0.17394295	0.034993492	0.05401262	0.8704312	0.31325826	0.010541766	0.010937998
0.0	0.0061136303	0.044081397	0.10222177	0.04655864	0.026905075	0.35936043	0.44822836	0.15564965	0.012202878	0.00818367
0.0	0.0054256697	0.061297737	0.250106	0.10257707	0.025830504	0.6787751	0.3286794	0.11302738	0.010263569	0.013290122
0.0	0.016954733	0.02270604	0.099092945	0.065409236	0.03598481	0.2155437	0.4185063	0.11195515	0.012895545	0.008141638
0.0	0.08669904	0.36665457	0.88550824	0.5565723	0.10769431	0.8397049	0.82546335	0.6741509	0.04417081	0.029258253
0.0	0.56087375	0.5857907	0.579089	0.5673472	0.58689404	0.56504107	0.57210445	0.59058976	0.5593833	0.5565176
0.0	0.56095356	0.58758473	0.57932377	0.5670276	0.5871958	0.5661858	0.5730935	0.58551586	0.557824	0.5563494
0.0	0.56034285	0.5864625	0.5779291	0.56512886	0.586145	0.5669458	0.5723213	0.5870014	0.55861163	0.5562126
0.0	0.022962281	0.008016338	0.05833912	0.03675589	0.0071933824	0.08284072	0.1556231	0.027701212	0.011197528	0.0085573355
0.0	0.56560284	0.59392923	0.5861367	0.57157	0.59573877	0.57812655	0.5775241	0.5945205	0.5614	0.5590485
0.0	0.5652367	0.59251344	0.5843156	0.57163185	0.59414977	0.57660544	0.57855445	0.59473413	0.5614569	0.5579154
0.0	0.5603771	0.58560085	0.5783989	0.56489074	0.5864492	0.56641775	0.5710987	0.58480155	0.5581174	0.5551684
0.0	0.5608595	0.5854726	0.5770815	0.5656059	0.5866508	0.5670876	0.57086706	0.5878218	0.55798	0.5547651
0.0	0.5602398	0.58667386	0.5791392	0.5642597	0.5878175	0.5665536	0.5721928	0.5863966	0.558319	0.55488867
0.0	0.5601807	0.585656	0.57987255	0.56690943	0.5857326	0.5660342	0.5714422	0.58627516	0.55819976	0.5545319
0.0	0.014785539	0.029760575	0.029597709	0.01733481	0.013092892	0.03368198	0.0418805	0.046634287	0.0092124995	0.012075485
0.0	0.022931032	0.008062315	0.058647126	0.036754083	0.007213892	0.08278816	0.15540507	0.027554628	0.011196256	0.008546416
0.0	0.5652437	0.5924395	0.58406353	0.57273144	0.59508806	0.5769845	0.5797742	0.5951468	0.56152564	0.55643684
0.0	0.5606586	0.5869462	0.57936066	0.5652381	0.5872751	0.56497395	0.57212657	0.5889293	0.55942124	0.5537647
0.0	0.5667177	0.59666103	0.58781046	0.5738292	0.5954696	0.5808956	0.5817755	0.5976113	0.563032	0.55959344
0.0	0.56731117	0.59664947	0.5867335	0.57347125	0.59499764	0.5805689	0.58171344	0.5977868	0.5631182	0.5597852
0.0	0.5654638	0.59367174	0.5855752	0.5718614	0.59566236	0.5748126	0.57783985	0.5942454	0.56205505	0.55847824
0.0	0.023043044	0.008101585	0.058600154	0.03674355	0.0072370553	0.082802355	0.15578488	0.027718298	0.011207405	0.008593404
0.0	0.024932174	0.012060902	0.22003013	0.04409028	0.018283295	0.23246355	0.7346329	0.12736079	0.013191916	0.011308447
0.0	0.00781302	0.0235844	0.00021564201	0.050287936	0.020212341	0.00047836563	0.0002624732	0.025166227	0.011094686	2.4212663e-05
0.0	0.56047285	0.58812547	0.5783841	0.56642693	0.586584	0.5657829	0.5720308	0.58666867	0.55808854	0.5563007
0.0	0.016289322	0.041595172	0.085122526	0.022924654	0.017695822	0.03170399	0.051395386	0.04017809	0.014337408	0.011706579
0.0	0.5628905	0.58866024	0.57920873	0.5680086	0.588015	0.56897575	0.57213515	0.58878404	0.55926484	0.55726874
0.0	0.08766693	0.8834736	0.7812312	0.89329964	0.06124987	0.73371464	0.7053976	0.8936732	0.04351865	0.016774295
0.0	0.06406178	0.52163893	0.86627084	0.6741127	0.085971996	0.8353157	0.8595251	0.78115153	0.03689129	0.029516695
0.0	0.5653303	0.5962165	0.5879438	0.57439035	0.59608996	0.57940274	0.5818578	0.5934688	0.56189096	0.55988884
0.0	0.56022704	0.58817035	0.5772295	0.56619674	0.58666897	0.5661456	0.56837183	0.58977956	0.5595323	0.55453646
0.0	0.5601397	0.58683884	0.57854676	0.5654103	0.5864695	0.5652602	0.5693809	0.5875627	0.55960333	0.5557554
0.0	0.5639361	0.59631777	0.5871355	0.5731987	0.59545815	0.57939863	0.58191395	0.5937959	0.5610011	0.5607774
0.0	0.5607399	0.58844614	0.5794434	0.56678927	0.5875607	0.5658502	0.5732119	0.5878266	0.5591011	0.5561477
0.0	0.56299347	0.58897746	0.5809742	0.56762445	0.58867204	0.56874585	0.57395405	0.5902797	0.5602617	0.5568282
0.0	0.56302255	0.58771604	0.58102065	0.57023484	0.5880404	0.5702538	0.5739945	0.589121	0.5588406	0.55744165
0.0	0.021161113	0.03421826	0.09817925	0.05073957	0.019798212	0.06477574	0.15424985	0.061992317	0.012121369	0.010787107
0.0	0.5655612	0.5936083	0.5863578	0.5717123	0.5957136	0.5769024	0.5804131	0.59477097	0.5616886	0.55794144
0.0	0.56128937	0.58713543	0.5801996	0.56522846	0.5871057	0.5669761	0.56838495	0.5883503	0.5589912	0.55575114
0.0	0.02053567	0.040691745	0.026293369	0.028353943	0.014659803	0.1655148	0.04771408	0.022428013	0.006174429	0.009189681
0.0	0.56508714	0.5958469	0.58538526	0.57325155	0.5950271	0.57939243	0.5804428	0.5978802	0.56211585	0.5597805
0.0	0.5652394	0.59547096	0.5850985	0.57177305	0.595959	0.579431	0.579918	0.59761304	0.5622638	0.55922955
0.0	0.563655	0.5961219	0.58656573	0.57325417	0.5959933	0.57961017	0.58203673	0.5950246	0.5618661	0.5603922
0.0	0.561007	0.58705306	0.5770126	0.56559247	0.5868657	0.5666954	0.5730395	0.5867779	0.55846584	0.55561537
0.0	0.56410027	0.59663826	0.58680177	0.5748488	0.5955007	0.58037996	0.5818984	0.59670866	0.561751	0.5606794
0.0	0.5647343	0.59547573	0.5874173	0.5729785	0.5954491	0.5794469	0.5820938	0.59510535	0.562076	0.56026834
0.0	0.020060921	0.03135745	0.02623428	0.024317548	0.016636658	0.0448328	0.06536795	0.032192726	0.012918642	0.01376437
0.0	0.5617045	0.5895069	0.58218735	0.5706406	0.58672065	0.57088435	0.5746212	0.5863294	0.55884475	0.5583188
0.0	0.5623579	0.58894295	0.58183926	0.5699115	0.5865319	0.5686621	0.5737959	0.5865141	0.5582588	0.558243
0.0	0.5603712	0.58737856	0.57784134	0.56577575	0.58799607	0.5653117	0.57369256	0.58814114	0.559462	0.5565329
0.0	0.56558114	0.5944073	0.58524466	0.57319164	0.5944588	0.5779787	0.5800705	0.59654564	0.5613546	0.55659276
0.0	0.56116587	0.5885752	0.579691	0.5686896	0.58833015	0.56949764	0.57343143	0.587173	0.5586925	0.557966
0.0	0.027128985	0.00039347992	0.08411058	0.09104877	0.020616256	0.111645706	0.06592987	0.05219126	0.01837181	0.012682539
0.0	0.5605288	0.58636844	0.57859254	0.56392944	0.58772814	0.56570333	0.57076323	0.58966935	0.55813974	0.5555817
0.0	0.5674891	0.59635097	0.58740795	0.5746886	0.59568965	0.5808197	0.58251995	0.59688365	0.563383	0.5596831
0.0	0.5671892	0.59646726	0.58748114	0.5747688	0.595307	0.580127	0.5819233	0.5970426	0.5627329	0.5596722
0.0	0.5647002	0.59383744	0.5861979	0.57251155	0.5948315	0.5776783	0.57880133	0.5941719	0.5621579	0.55882674
0.0	0.5612118	0.58672935	0.5796192	0.56635946	0.58701944	0.56647164	0.5720508	0.58638704	0.55826277	0.5546563
0.0	0.56018627	0.5868477	0.5797952	0.5646966	0.5864662	0.5670694	0.5719666	0.5872697	0.55859154	0.5546749
0.0	0.5599338	0.5861212	0.5782366	0.56613314	0.5858947	0.566734	0.5710793	0.5859041	0.55825245	0.55527705
0.0	0.56058836	0.58536696	0.5785946	0.56589127	0.5869484	0.567953	0.5703629	0.5884968	0.5584626	0.55472803
0.0	0.5612839	0.5858498	0.5787914	0.56689066	0.58692133	0.56700647	0.5712656	0.5875263	0.55818933	0.55530083
0.0	0.56103975	0.58717585	0.5797706	0.56590337	0.5869192	0.56683314	0.5714976	0.58622575	0.55766976	0.55489486
0.0	0.5618211	0.58728147	0.57948714	0.5669223	0.58773476	0.5665675	0.57240653	0.5881617	0.55795944	0.554297
0.0	0.56103766	0.5852842	0.57967675	0.56568825	0.5866319	0.56575966	0.57011247	0.58681256	0.55818903	0.55465543
0.0	0.5614707	0.5877657	0.5800769	0.5653073	0.5872908	0.5666277	0.57181877	0.58612037	0.5579501	0.5548958
0.0	0.56066823	0.58620286	0.5789563	0.5663073	0.5870743	0.5665645	0.5728763	0.58767384	0.5581702	0.5547419
0.0	0.56126153	0.5864816	0.5792432	0.5663112	0.58682805	0.5666212	0.5719832	0.58722574	0.5570567	0.55543894
0.0	0.56102115	0.58765286	0.5793852	0.5664552	0.5871904	0.56601244	0.5720439	0.5881757	0.55817974	0.5552616
0.0	0.5604467	0.5880685	0.5792652	0.5669361	0.5874623	0.567387	0.57036686	0.5878649	0.55846864	0.5543188
0.0	0.5612017	0.58754927	0.57985914	0.5648339	0.5867424	0.5656581	0.5718696	0.5875669	0.5581096	0.55377084
0.0	0.56129223	0.5853937	0.578639	0.5660572	0.5862493	0.5677723	0.5709072	0.5867878	0.5580541	0.55492765
0.0	0.5607166	0.58524984	0.5780886	0.5661018	0.58701986	0.5667409	0.5702622	0.5873685	0.55836904	0.5545897
0.0	0.560482	0.5866426	0.5784782	0.56616837	0.5867498	0.5681287	0.57104087	0.5867266	0.55815023	0.55426246
0.0	0.5607876	0.58586675	0.57769895	0.5662049	0.5858537	0.56663865	0.57094425	0.5872675	0.5582131	0.55464727
0.0	0.5608584	0.5862912	0.5773048	0.56509435	0.58626986	0.5634129	0.5726261	0.5881034	0.55713356	0.5554087
0.0	0.56061244	0.5885643	0.578849	0.5681201	0.5875049	0.56718725	0.57287675	0.5892479	0.5592668	0.55682856
0.0	0.56111944	0.58685285	0.57897085	0.56588936	0.5872098	0.56469935	0.5712273	0.58995044	0.55817264	0.555319
0.0	0.5647449	0.5942716	0.5861915	0.5718124	0.59444416	0.5762972	0.57895607	0.59326065	0.5618126	0.5584668
0.0	0.5648546	0.5936006	0.5859691	0.57191455	0.5949221	0.5762039	0.5768422	0.5933568	0.5610014	0.5589826
0.0	0.56501	0.5939308	0.5855987	0.57128155	0.59469056	0.57690614	0.5784498	0.59545213	0.56172943	0.5592349
0.0	0.560841	0.5866401	0.5795453	0.56629753	0.5867371	0.56623757	0.5710368	0.5893208	0.5582236	0.5557358
0.0	0.56532806	0.5935394	0.58620036	0.57200754	0.594137	0.57668227	0.57879823	0.59539956	0.5611272	0.55814177
0.0	0.5607477	0.5881699	0.5802698	0.56759125	0.58811074	0.56744194	0.57298183	0.5873279	0.5594314	0.55629
0.0	0.56138706	0.58601993	0.57931197	0.56645894	0.58536625	0.5650763	0.5722292	0.5905387	0.559516	0.5565492
0.0	0.5608731	0.5860984	0.57745403	0.56489885	0.586927	0.56488967	0.5722437	0.5877177	0.55732214	0.55479187
0.0	0.033123806	0.027778067	0.23370604	0.10842824	0.016740339	0.24317518	0.50362176	0.25780854	0.008848267	0.0146348225
0.0	0.023197671	0.008073104	0.05990617	0.036864445	0.0073019	0.084922954	0.15829034	0.02754129	0.011186425	0.008595013
0.0	0.033028472	0.027437791	0.23256803	0.10816862	0.016386308	0.23840478	0.49901175	0.25734034	0.008895105	0.0146061955
0.0	0.01923552	0.052515186	0.06164594	0.052315	0.022333957	0.04198543	0.06401827	0.036397982	0.012605419	0.0061851037
0.0	0.5611007	0.58735377	0.5797266	0.56553984	0.5873449	0.56499195	0.571095	0.58867335	0.55875957	0.5556956
0.0	0.022031361	0.3758422	0.054976027	0.050854627	0.0074079987	0.2092215	0.077789135	0.064420655	0.012288505	0.010292079
0.0	0.013252084	0.059797436	0.07193985	0.04376671	0.02545585	0.05613819	0.11479736	0.074767366	0.012856157	0.0101551
0.0	0.013390291	0.023099646	0.050640874	0.05823721	0.028391303	0.08113967	0.06327126	0.063547224	0.0134645505	0.010082455
0.0	0.55960995	0.58679503	0.5783996	0.5662253	0.5872735	0.5666725	0.572143	0.58726114	0.55864763	0.5566063
0.0	0.56101775	0.58700955	0.578777	0.56622195	0.5874876	0.56565356	0.57319945	0.5872951	0.5582085	0.5564619
0.0	0.56101775	0.58700955	0.578777	0.56622195	0.5874876	0.56565356	0.57319945	0.5872951	0.5582085	0.5564619
0.0	0.5619949	0.58703804	0.5803118	0.56560344	0.5876363	0.56667286	0.57417905	0.5879192	0.55900395	0.5565506
0.0	0.5620566	0.58768636	0.5790232	0.56739616	0.586372	0.5665236	0.571214	0.5876288	0.5576482	0.55593705
0.0	0.5612882	0.58696336	0.57959926	0.56398886	0.5862304	0.56703997	0.57250744	0.58753276	0.55828756	0.55515134
0.0	0.56170595	0.58663565	0.5790634	0.5656155	0.58697855	0.56560045	0.57284194	0.58851475	0.55878246	0.5557673
0.0	0.5613811	0.58750254	0.5788349	0.56438744	0.5867669	0.5648886	0.57216513	0.5870624	0.5577078	0.55539584
0.0	0.019223953	0.05246798	0.061341334	0.052362915	0.022322403	0.042155344	0.06376257	0.03637801	0.012598674	0.006193122
0.0	0.5602566	0.5872317	0.57670027	0.5672286	0.5860107	0.56579876	0.5733338	0.5884132	0.55894035	0.5566711
0.0	0.5609664	0.5883269	0.579257	0.5657593	0.58549833	0.56604654	0.57244277	0.586011	0.55917305	0.55598825
0.0	0.009658875	0.0328024	0.061919805	0.07828088	0.017063614	0.062004305	0.10377428	0.015967136	0.01328998	0.009370578
0.0	0.5604025	0.5873464	0.5791265	0.5664417	0.5877045	0.5641669	0.57219505	0.5878931	0.5587844	0.5563857
0.0	0.56240356	0.58856755	0.57856894	0.56607455	0.58633935	0.56684685	0.57306695	0.5871702	0.55925536	0.5559446
0.0	0.05351128	0.054996215	0.04338884	0.09780982	0.009144948	0.07021394	0.094894856	0.055653337	0.010492873	0.012208851
0.0	0.56109524	0.58664703	0.57962036	0.56458646	0.586494	0.5660119	0.5733141	0.58754736	0.5598433	0.5562621
0.0	0.019032408	0.0295346	0.04623292	0.047557235	0.01264492	0.049349174	0.0687751	0.057141747	0.0128226625	0.012038361
0.0	0.019032408	0.0295346	0.04623292	0.047557235	0.01264492	0.04934919	0.0687751	0.057141747	0.0128226625	0.012038361
0.0	0.009655077	0.03279394	0.061960697	0.0776322	0.017058017	0.061801556	0.103600234	0.015998079	0.013289372	0.009346385
0.0	0.5615666	0.5873527	0.57888806	0.56548357	0.585698	0.56546295	0.57324135	0.5883914	0.5590495	0.5531162
0.0	0.5614861	0.5875419	0.5784727	0.5636324	0.5857607	0.5667183	0.57326543	0.58938277	0.5590708	0.5533105
0.0	0.5600535	0.5865903	0.5792611	0.5660359	0.58631444	0.5654138	0.57185155	0.58783174	0.55859405	0.5556931
0.0	0.5645588	0.5932487	0.58422965	0.57229644	0.59404457	0.5765581	0.5774091	0.5958089	0.56133556	0.55716467
0.0	0.5661116	0.59427476	0.5855317	0.5725315	0.5946955	0.5760476	0.5790584	0.5954412	0.5615798	0.55845845
0.0	0.5616679	0.58753633	0.57825667	0.564708	0.5867774	0.56538165	0.57184494	0.5883814	0.5600548	0.5544266
0.0	0.5651638	0.5950243	0.5878973	0.57375467	0.5961418	0.5808511	0.5799949	0.5959734	0.56185704	0.55929935
0.0	0.5611014	0.5867488	0.5785932	0.56631935	0.58777565	0.5655328	0.5703536	0.5885249	0.5592548	0.55585086
0.0	0.56047523	0.58719283	0.57930493	0.5656645	0.58786136	0.56584	0.57067394	0.5888305	0.55935776	0.55557936
0.0	0.5591595	0.5861049	0.57685363	0.5655982	0.58721334	0.5658595	0.5707723	0.58880216	0.55956334	0.55651563
0.0	0.5618277	0.58701205	0.57882786	0.5657297	0.5875479	0.5653694	0.57067126	0.5905141	0.55983627	0.55729836
0.0	0.56208926	0.58703667	0.5790221	0.5655901	0.5875637	0.5664274	0.57169586	0.5881078	0.5592682	0.55677795
0.0	0.5601607	0.587803	0.58012325	0.5676843	0.58665377	0.56686324	0.57491386	0.58772695	0.55858946	0.55705804
0.0	0.5609053	0.5897077	0.581822	0.5702602	0.5881901	0.5709429	0.5735478	0.5889604	0.5588688	0.5575897
0.0	0.5641415	0.59338224	0.583702	0.5709118	0.5943432	0.5755331	0.579371	0.59490997	0.5612024	0.55813855
0.0	0.5626244	0.5898748	0.5833167	0.56925005	0.59039956	0.5703709	0.5753946	0.5912154	0.5600827	0.5573698
0.0	0.5602255	0.58842903	0.5822725	0.5686323	0.58848125	0.5718121	0.57383555	0.5874872	0.5586672	0.55802715
0.0	0.56392413	0.59462357	0.58734137	0.5732893	0.5956036	0.5807385	0.58043957	0.59422433	0.56146234	0.55988634
0.0	0.564151	0.5931259	0.58644897	0.57036656	0.59542525	0.5769082	0.57897836	0.5937817	0.56136036	0.5578069
0.0	0.015382875	0.033256583	0.062079087	0.024874901	0.012074108	0.04954359	0.104479104	0.025354195	0.009860475	0.0088942135
0.0	0.55927336	0.58558816	0.5792655	0.5638733	0.58806723	0.5644287	0.57124925	0.5866491	0.55803925	0.5542427
0.0	0.5607778	0.5872101	0.5785101	0.5666099	0.58668107	0.5649134	0.5709684	0.5877759	0.55927837	0.55587757
0.0	0.55965805	0.5881551	0.57897836	0.56663966	0.58615696	0.56553805	0.5724906	0.58615047	0.5580038	0.5557127
0.0	0.56101775	0.58700955	0.578777	0.56622195	0.5874876	0.56565356	0.57319945	0.5872951	0.5582085	0.5564619
0.0	0.5612764	0.58817726	0.58128667	0.5663573	0.5880823	0.5684738	0.5731881	0.5891941	0.55972403	0.55709696
0.0	0.5612945	0.58746964	0.5804175	0.56699735	0.5873561	0.5649692	0.57187307	0.58907425	0.55966884	0.5571036
0.0	0.5615187	0.5880922	0.5788935	0.56608045	0.58812314	0.5664676	0.57199174	0.5899067	0.559121	0.5562319
0.0	0.5607242	0.5876414	0.5801195	0.5669638	0.58755445	0.5675786	0.57208955	0.5889666	0.55968535	0.5563837
0.0	0.022375539	0.0765739	0.04044543	0.05992025	0.018193193	0.051822416	0.05288255	0.048056476	0.012659363	0.011509685
0.0	0.56527144	0.59533876	0.58641326	0.57325214	0.5964234	0.579494	0.58052695	0.5949008	0.5615114	0.55972
0.0	0.5658271	0.59532046	0.5883135	0.5745127	0.59481925	0.5792603	0.5809171	0.5930342	0.5615088	0.560513
0.0	0.0165541	0.034521617	0.07837543	0.06949125	0.021785246	0.026893653	0.07294215	0.028643329	0.009738325	0.0148966275
0.0	0.55921423	0.58433163	0.57875544	0.56634927	0.5867354	0.5654274	0.5705992	0.58900803	0.5587954	0.55515754
0.0	0.5605537	0.58668727	0.57959235	0.56439304	0.58771306	0.56602174	0.5726418	0.5861902	0.55929744	0.5568376
0.0	0.55995077	0.5867566	0.57999897	0.5656532	0.5861316	0.56625795	0.57260555	0.5885632	0.55815256	0.55567884
0.0	0.55982995	0.5851954	0.57942694	0.5670718	0.58659774	0.56615496	0.57128674	0.5899565	0.5588727	0.5558225
0.0	0.5601521	0.5874227	0.5800428	0.5666537	0.5850896	0.5651793	0.57202965	0.5884066	0.5581048	0.5562062
0.0	0.56147605	0.5873552	0.5795863	0.56607133	0.5870811	0.5665788	0.5717079	0.58801985	0.55850637	0.5562605
0.0	0.5614018	0.58631194	0.57997257	0.56627434	0.58734095	0.5657108	0.570223	0.5883411	0.5593943	0.5555523
0.0	0.56484336	0.59405804	0.5855681	0.57216656	0.59525543	0.57743347	0.5792976	0.59739345	0.5605278	0.5585232
0.0	0.5654648	0.5936773	0.5854051	0.5726705	0.5951619	0.5760017	0.57811767	0.59399337	0.56119955	0.5582743
0.0	0.5606855	0.58750397	0.5791351	0.5666239	0.5872107	0.56720805	0.5719872	0.58912396	0.557586	0.5560167
0.0	0.56157416	0.5858197	0.5791836	0.5646818	0.5867804	0.5650181	0.5718368	0.5876955	0.5590071	0.5565562
0.0	0.55957884	0.5867452	0.5797504	0.5665949	0.5864307	0.56523395	0.5718989	0.5876593	0.5584067	0.5555234
0.0	0.5609817	0.58748907	0.578884	0.5657608	0.5857481	0.5661414	0.5719512	0.5892517	0.55819356	0.5561019
0.0	0.56148946	0.5868614	0.5799517	0.56717783	0.5867306	0.5650523	0.57295704	0.5882922	0.5588794	0.55578196
0.0	0.5608979	0.58714455	0.57857716	0.5672189	0.5870539	0.56638604	0.5747818	0.58831847	0.55805755	0.55694216
0.0	0.5609925	0.5880593	0.57919115	0.56546855	0.5873703	0.5647001	0.5723601	0.5884603	0.55908185	0.5560609
0.0	0.5624349	0.5876983	0.577559	0.56636107	0.5873633	0.565903	0.5730318	0.5886501	0.55828685	0.55563116
0.0	0.5597165	0.5868796	0.5787934	0.5659177	0.587095	0.5652327	0.5717618	0.5886235	0.5594272	0.5558459
0.0	0.5612115	0.585755	0.5778998	0.5646421	0.5874387	0.5652306	0.5717344	0.58843607	0.55911016	0.55663985
0.0	0.56063545	0.58696663	0.5785228	0.565286	0.5872937	0.56497544	0.57098013	0.58931863	0.5593131	0.55669194
0.0	0.5610698	0.5858037	0.5779931	0.5638474	0.58774096	0.56527907	0.5722763	0.5896892	0.559475	0.5562757
0.0	0.56083655	0.58782285	0.5781388	0.5652924	0.58685964	0.5645997	0.5730313	0.5885849	0.5592752	0.5537199
0.0	0.56645113	0.59638256	0.5883784	0.5739405	0.59521157	0.5808368	0.58179986	0.5964464	0.56304914	0.55891687
0.0	0.5644483	0.59203875	0.58638626	0.57140154	0.5942527	0.57731575	0.57856166	0.5941972	0.5623361	0.55775636
0.0	0.5599628	0.58707976	0.5769652	0.5648231	0.5860073	0.56648284	0.5709906	0.5874387	0.5580955	0.5560403
0.0	0.56080633	0.58791196	0.5778657	0.5660781	0.58686703	0.5664424	0.5723604	0.58745533	0.55762297	0.55628777
0.0	0.56045705	0.58615977	0.5798581	0.566132	0.58691	0.5648214	0.57157785	0.58890766	0.5601964	0.5558218
0.0	0.5607495	0.5865374	0.57833904	0.5658905	0.58810705	0.56535053	0.57407296	0.5876123	0.5580494	0.5559838
0.0	0.56068975	0.5879849	0.58144987	0.5646474	0.58798224	0.5648029	0.5708705	0.5886194	0.55996084	0.556064
0.0	0.56104743	0.58786803	0.5775049	0.5648958	0.58764315	0.5662554	0.57127243	0.58765316	0.5593823	0.5552766
0.0	0.56103355	0.58584934	0.57902426	0.5657798	0.58663833	0.564488	0.57234883	0.5891602	0.5596376	0.5563329
0.0	0.56486654	0.5948177	0.5849665	0.5713078	0.5949783	0.5755713	0.57707906	0.59420335	0.5619426	0.5585497
0.0	0.56140506	0.58730644	0.57915175	0.5669627	0.58723	0.5645018	0.5674397	0.58742756	0.5595822	0.5552853
0.0	0.5612208	0.5870595	0.5805872	0.5658703	0.58714044	0.5624279	0.57188165	0.5886878	0.55827826	0.5563189
0.0	0.5609487	0.5886743	0.57886064	0.56748337	0.5881616	0.56612283	0.57128644	0.5875046	0.55821824	0.5563355
0.0	0.5604916	0.58736587	0.57862365	0.5654968	0.587357	0.56620836	0.57230324	0.590348	0.5583239	0.5552247
0.0	0.5607977	0.586369	0.5780391	0.56602	0.5866982	0.565533	0.57187015	0.5888702	0.55817574	0.55535054
0.0	0.5614249	0.58752084	0.57900625	0.5658655	0.58851534	0.5654039	0.57361186	0.5888551	0.55930567	0.55565715
0.0	0.5606297	0.58656484	0.5801504	0.5654282	0.5872907	0.5660447	0.57220376	0.5878641	0.5592495	0.55567044
0.0	0.56253165	0.5863357	0.57924694	0.5658965	0.58782226	0.56369185	0.5706437	0.588096	0.55829245	0.55614454
0.0	0.5667641	0.5957137	0.5880191	0.5738916	0.5961849	0.58089525	0.5824773	0.59789294	0.5632982	0.55942523
0.0	0.5607059	0.58499116	0.57857466	0.56511664	0.58707064	0.56544185	0.5711906	0.58740366	0.5592197	0.5561891
0.0	0.5595908	0.5865962	0.5795396	0.56507194	0.5869078	0.56502557	0.57228184	0.5865732	0.5591353	0.5559105
0.0	0.5611913	0.58858013	0.5787245	0.5656927	0.5877582	0.56530106	0.5724764	0.5897213	0.5593173	0.5558578
0.0	0.5603247	0.5872762	0.58068097	0.56634986	0.5874808	0.5645037	0.5715847	0.5887989	0.55875796	0.5557871
0.0	0.5607196	0.58654106	0.5825634	0.56901795	0.5877263	0.5693805	0.57294476	0.5881923	0.559436	0.55868983
0.0	0.56124914	0.58947545	0.5828547	0.567632	0.58860713	0.57078797	0.5734246	0.58871347	0.5584921	0.5568433
0.0	0.5617022	0.5887194	0.5827828	0.5691115	0.5874172	0.5703482	0.5724915	0.58979607	0.55939394	0.5585806
0.0	0.5655903	0.59330064	0.5851538	0.57163334	0.5946608	0.5752615	0.57928926	0.59441364	0.5622181	0.55853194
0.0	0.5655903	0.59330064	0.5851538	0.57163334	0.5946608	0.5752615	0.57928926	0.59441364	0.5622181	0.55853194
0.0	0.56110835	0.5869495	0.57797277	0.5652242	0.58670175	0.5657337	0.5703381	0.5872912	0.5583142	0.5559387
0.0	0.038090244	0.037735973	0.3768552	0.2388885	0.060816996	0.23566593	0.7875996	0.38217485	0.019075016	0.023879364
0.0	0.033657245	0.054980904	0.32731754	0.2659356	0.046277083	0.34016776	0.72191274	0.368753	0.01895687	0.02355171
0.0	0.56126356	0.58887905	0.5783616	0.56526077	0.58782727	0.56539816	0.57314634	0.5880645	0.55785966	0.55475587
0.0	0.5659598	0.5957956	0.587662	0.5736677	0.5957561	0.5804605	0.5815581	0.5956751	0.56202024	0.5608106
0.0	0.5659814	0.59570694	0.58667976	0.5734077	0.59557664	0.5797745	0.58130443	0.5959332	0.5621614	0.56081176
0.0	0.5648734	0.59534717	0.58808535	0.57444906	0.5962234	0.58084834	0.58136505	0.5952529	0.56229365	0.56045234
0.0	0.5594582	0.58559567	0.58089113	0.5679342	0.58550334	0.564142	0.5714855	0.5877047	0.55923426	0.555796
0.0	0.5610772	0.5873742	0.57935494	0.5663619	0.5859195	0.56603986	0.5714749	0.58689517	0.55826265	0.5571475
0.0	0.5609404	0.5877942	0.5786441	0.56705385	0.5852309	0.56360364	0.571405	0.5877878	0.558271	0.5544523
0.0	0.5613436	0.5875274	0.5785644	0.56567764	0.586977	0.56357926	0.5699762	0.5888102	0.55885774	0.556342
0.0	0.56674767	0.5979738	0.58958346	0.57631624	0.59818566	0.5819153	0.5833675	0.59803575	0.563336	0.5614289
0.0	0.56674767	0.5979738	0.58958346	0.57631624	0.59818566	0.5819153	0.5833675	0.59803575	0.563336	0.5614289
0.0	0.56047535	0.5861605	0.578762	0.56749976	0.586757	0.5643674	0.5724448	0.5873267	0.55854994	0.5558414
0.0	0.5616278	0.58742726	0.5789527	0.5661416	0.5872845	0.56627625	0.570451	0.5881994	0.55794626	0.5566899
0.0	0.56140065	0.5868458	0.579768	0.5664767	0.5875512	0.56561977	0.5710177	0.58817655	0.5590762	0.555951
0.0	0.56166	0.5874506	0.57827246	0.56659746	0.5870981	0.56533927	0.56969774	0.5878313	0.5575195	0.55592304
0.0	0.5629421	0.59093124	0.58263385	0.57049954	0.5903983	0.571393	0.5757937	0.58926815	0.5598262	0.55752724
0.0	0.021212654	0.046843275	0.20883976	0.123873696	0.03410944	0.22073458	0.011583252	0.0013027231	0.013905549	0.011307003
0.0	0.024047755	0.031827472	0.054078653	0.07376628	0.019545937	0.04425175	0.07581342	0.017717402	0.016322648	0.015529011
0.0	0.016832253	0.024290005	0.049317893	0.019643806	0.017905198	0.06261669	0.0812984	0.00012440661	0.013641044	0.013503858
0.0	0.5648753	0.59260625	0.5854451	0.5709167	0.5940101	0.57576245	0.580091	0.5938307	0.5617517	0.5581531
0.0	0.5612639	0.58590895	0.5790072	0.56578755	0.58732533	0.56473804	0.57066643	0.588372	0.55851865	0.55621475
0.0	0.5611581	0.58721626	0.5783496	0.565915	0.5868697	0.5648599	0.5713476	0.5869746	0.5582841	0.5551676
0.0	0.56120354	0.5854761	0.5795623	0.5657405	0.5863494	0.56490123	0.57106876	0.58812326	0.55864316	0.55620486
0.0	0.565589	0.592983	0.5856895	0.57188946	0.5941478	0.5769903	0.5816448	0.59491116	0.5618935	0.5584812
0.0	0.56147486	0.5860115	0.57989126	0.5660672	0.58693	0.56628495	0.5749064	0.58989054	0.5594902	0.55500287
0.0	0.56013113	0.58647645	0.5755327	0.56539017	0.5865058	0.5666243	0.5738838	0.5886705	0.55904996	0.5551539
0.0	0.013388805	0.08994565	0.023813255	0.06203522	0.01341153	0.07945703	0.060133997	0.10273785	0.013729026	0.009830761
0.0	0.013940732	0.021670764	0.03539426	0.049416132	0.012647694	0.03443946	0.061745774	0.025911631	0.0143988915	0.009543642
0.0	0.013215631	0.08958885	0.023628687	0.061878283	0.013332214	0.07728272	0.05937185	0.10099515	0.01357637	0.009828988
0.0	0.013942934	0.021655677	0.035422932	0.049455207	0.0126453005	0.034426853	0.061670378	0.02592762	0.014391544	0.009542533
0.0	0.56180185	0.58876145	0.5821155	0.5693259	0.58857006	0.57072246	0.5745471	0.5882552	0.5592184	0.5581399
0.0	0.5601081	0.58723456	0.5783111	0.5667244	0.5861015	0.5649256	0.5735015	0.5868256	0.5587121	0.55618757
0.0	0.56178963	0.58719003	0.57723993	0.56568545	0.58769655	0.5655404	0.5723815	0.5867132	0.55885464	0.55577374
0.0	0.5656417	0.59486	0.5853104	0.571107	0.5946702	0.57730913	0.5784146	0.5945102	0.5614306	0.5575892
0.0	0.5608514	0.5873237	0.5784348	0.56608236	0.587563	0.5664124	0.5730575	0.5891931	0.558416	0.5564289
0.0	0.56510663	0.59426343	0.58596647	0.57238334	0.59456265	0.5765454	0.5774119	0.5949059	0.5617736	0.55829835
0.0	0.55950075	0.58689994	0.57698107	0.56656516	0.58663553	0.5662715	0.57278484	0.58724904	0.558796	0.5571962
0.0	0.5607214	0.5870251	0.5780997	0.5673597	0.5860022	0.56582075	0.572699	0.58815295	0.558159	0.55548155
0.0	0.5615677	0.5858983	0.5789114	0.5665058	0.5872144	0.56476927	0.57213897	0.5885868	0.5589224	0.5544794
0.0	0.5614594	0.586727	0.57782894	0.56710184	0.58674955	0.5634209	0.57183444	0.58739096	0.5596297	0.5555977
0.0	0.56755704	0.59782296	0.58932716	0.57664394	0.5982669	0.5820781	0.5835018	0.5979058	0.5629585	0.56009775
0.0	0.56755704	0.59782296	0.58932716	0.57664394	0.5982669	0.5820781	0.5835018	0.5979058	0.5629585	0.56009775
0.0	0.5614176	0.58659106	0.577922	0.5643579	0.5859699	0.56515825	0.57198876	0.5881853	0.55905366	0.5552534
0.0	0.5676888	0.5977882	0.59005135	0.5754571	0.59697044	0.58190703	0.5832746	0.5972355	0.56324625	0.5606977
0.0	0.5676888	0.5977882	0.59005135	0.5754571	0.59697044	0.58190703	0.5832746	0.5972355	0.56324625	0.5606977
0.0	0.56422204	0.5931798	0.58415955	0.5714658	0.5930552	0.57592785	0.57907254	0.59580106	0.56110173	0.5564437
0.0	0.56024486	0.58728826	0.57858545	0.5665128	0.5871519	0.5651636	0.57116413	0.5888774	0.5589682	0.55608916
0.0	0.5597089	0.5870573	0.57894415	0.5658337	0.5872077	0.5648943	0.5724718	0.5854359	0.5593832	0.5564044
0.0	0.5669777	0.5974097	0.5898078	0.57584405	0.5983015	0.58225524	0.58275026	0.5978773	0.56287557	0.5612566
0.0	0.5669777	0.5974097	0.5898078	0.57584405	0.5983015	0.58225524	0.58275026	0.5978773	0.56287557	0.5612566
0.0	0.5612456	0.5878212	0.5778182	0.5659611	0.58695817	0.5672727	0.57274634	0.58793086	0.55944407	0.5544935
0.0	0.56023175	0.588748	0.5788195	0.5657092	0.585864	0.5649837	0.571878	0.5877625	0.5589579	0.555507
0.0	0.56183	0.5882387	0.57803065	0.5669394	0.5855626	0.56480926	0.5729214	0.5897494	0.5585497	0.55635124
0.0	0.560673	0.5866375	0.57884866	0.56349385	0.5881453	0.5648299	0.57194376	0.5850414	0.55830336	0.5565681
0.0	0.5609336	0.5862269	0.5770734	0.5670427	0.5875911	0.5659583	0.57012385	0.58803093	0.55904126	0.5553622
0.0	0.5598533	0.58692163	0.57953644	0.5664629	0.5883784	0.5657225	0.57310057	0.58677757	0.55736876	0.55612874
0.0	0.5622126	0.5885022	0.57908666	0.56589717	0.58609605	0.5667303	0.5725413	0.5898027	0.5601646	0.55594385
0.0	0.5617132	0.5853747	0.5794876	0.56721044	0.5873327	0.56642914	0.57144636	0.5893685	0.55908585	0.55629855
0.0	0.5624572	0.588038	0.5798113	0.5677514	0.58673286	0.5681338	0.57235944	0.5900571	0.5602837	0.5565898
0.0	0.5608713	0.5867871	0.57977474	0.5672082	0.5881033	0.5660876	0.57231176	0.5893566	0.5599554	0.5567467
0.0	0.5623067	0.5855109	0.57864547	0.5670973	0.58780074	0.56380403	0.5741872	0.58776236	0.5587932	0.5560569
0.0	0.5597913	0.5865352	0.5789702	0.5660189	0.58781683	0.56286985	0.57218564	0.588992	0.558793	0.55584466
0.0	0.56180936	0.58694917	0.5789764	0.56657434	0.587698	0.5643841	0.5724938	0.58875895	0.55870104	0.5561562
0.0	0.5612407	0.588367	0.578043	0.56602675	0.58573776	0.56474465	0.57114685	0.5899504	0.55909824	0.5553622
0.0	0.5608843	0.5839757	0.5800185	0.56316465	0.5872118	0.56581897	0.5717544	0.5865941	0.55932105	0.5552828
0.0	0.5607859	0.5877918	0.5809564	0.5672468	0.589404	0.5671527	0.57087433	0.587761	0.5583955	0.5562151
0.0	0.56111175	0.58512384	0.57853234	0.56542826	0.5875661	0.5662706	0.5718138	0.58689034	0.5588439	0.5532896
0.0	0.56043994	0.587681	0.57886875	0.5668969	0.5868144	0.56549877	0.57210857	0.58751816	0.55816746	0.55537283
0.0	0.56164986	0.5887395	0.5810408	0.5696668	0.5905614	0.57124305	0.57458717	0.5894801	0.55874115	0.5579929
0.0	0.56218964	0.58977133	0.5814878	0.5704788	0.5898388	0.5709003	0.57395446	0.5892353	0.5592475	0.5575569
0.0	0.5615392	0.5893456	0.58146805	0.5705308	0.5912088	0.5705356	0.5754794	0.5899554	0.5595989	0.55742365
0.0	0.5648841	0.5925966	0.58368903	0.5726914	0.5941019	0.57623184	0.57928157	0.5958247	0.56209	0.5583658
0.0	0.5655416	0.59343135	0.5849146	0.5711414	0.593579	0.5749543	0.5790377	0.595498	0.5619275	0.5567762
0.0	0.561753	0.58668035	0.57821673	0.56716776	0.58762985	0.5627925	0.57150155	0.5880901	0.55850005	0.5553391
0.0	0.5613993	0.5871283	0.57850486	0.5661544	0.5867886	0.56315416	0.572231	0.5887249	0.5590757	0.5558071
0.0	0.561307	0.58709943	0.57830054	0.56632376	0.5866941	0.56561804	0.57211965	0.58914137	0.5590287	0.5563456
0.0	0.5606724	0.5837444	0.57899904	0.56587595	0.5858194	0.565248	0.57170373	0.58784693	0.5593262	0.555523
0.0	0.56058544	0.58852905	0.5796136	0.56640416	0.5875864	0.5666414	0.5728488	0.5903596	0.558501	0.55667716
0.0	0.5617715	0.58688015	0.5785248	0.5672294	0.5873257	0.56569326	0.57211167	0.58905566	0.5599944	0.55628633
0.0	0.5598767	0.58610666	0.57750183	0.5665412	0.5873296	0.56414616	0.5734536	0.5899074	0.5594493	0.55574995
0.0	0.56501794	0.5952873	0.5861196	0.5727055	0.59452254	0.5783793	0.58047146	0.597201	0.56139344	0.5583936
0.0	0.56171024	0.5890626	0.58166313	0.5709504	0.59040076	0.57092464	0.57480115	0.58972174	0.55928046	0.5576016
0.0	0.56148916	0.5847972	0.5766378	0.56410915	0.58570105	0.5665905	0.573236	0.58737975	0.55809027	0.55579543
0.0	0.561851	0.5854053	0.5761667	0.56585056	0.5861065	0.5655509	0.5735292	0.5878456	0.55823594	0.5561211
0.0	0.5645349	0.59417856	0.58575606	0.57147664	0.595345	0.5753168	0.5799309	0.5929022	0.5617383	0.5571486
0.0	0.5611062	0.5877048	0.57926553	0.56443167	0.5874324	0.56729746	0.57157	0.589649	0.5594907	0.5562516
0.0	0.56051636	0.5854051	0.57832813	0.56698656	0.5871574	0.56550854	0.5723258	0.58708674	0.5587345	0.55571544
0.0	0.5610336	0.58597094	0.5796417	0.5665955	0.58750165	0.5664209	0.5731184	0.58996683	0.55830234	0.55568624
0.0	0.56086695	0.5862281	0.57892585	0.565746	0.587228	0.5671183	0.57248265	0.5889212	0.55905455	0.55623525
0.0	0.5609192	0.5866936	0.5801265	0.56740135	0.5875105	0.5682938	0.5735816	0.58788246	0.55816746	0.5548535
0.0	0.5611074	0.5867049	0.57915354	0.56671834	0.58640295	0.56758183	0.5717083	0.5887915	0.55846965	0.55617905
0.0	0.56078327	0.58703804	0.577048	0.56726587	0.5870975	0.56647	0.5724606	0.5888733	0.55864763	0.5555632
0.0	0.5607959	0.58764356	0.57954204	0.56708056	0.58713764	0.56708944	0.57211584	0.5882997	0.5589764	0.5551678
0.0	0.56098247	0.586907	0.57980525	0.5646836	0.58742404	0.5675465	0.57132745	0.5899385	0.55875176	0.5544955
0.0	0.56055367	0.5864088	0.5800045	0.5662259	0.5859377	0.5676645	0.572427	0.58910716	0.5589562	0.55576456
0.0	0.55989623	0.5875967	0.5799121	0.56795055	0.58653724	0.5674154	0.57298714	0.5893937	0.5597614	0.5563477
0.0	0.560649	0.58693963	0.57730186	0.56629133	0.5876052	0.5658936	0.5713309	0.58755445	0.5581184	0.5556986
0.0	0.56050855	0.58807	0.5793061	0.5663774	0.58720785	0.56583303	0.5723233	0.5873253	0.55847466	0.55458397
0.0	0.55967194	0.5879231	0.5796703	0.5657179	0.58814627	0.56612253	0.57251316	0.586895	0.5591594	0.5538962
0.0	0.5656327	0.5947366	0.5856323	0.5722151	0.59458727	0.577419	0.58121663	0.5954041	0.561671	0.5582585
0.0	0.026504403	0.056747403	0.33293334	0.06671803	0.03103355	0.12229177	0.4343961	0.2873415	0.00025915602	0.010993862
0.0	0.033868734	0.021061193	0.11744577	0.10779241	0.024537716	0.1839254	0.36855698	0.19411351	0.012854668	0.009989902
0.0	0.024650635	0.104681514	0.3028357	0.04954578	0.02720443	0.46966523	0.38243166	0.29353043	0.00906201	0.0065254257
0.0	0.560922	0.5876577	0.57961386	0.5672112	0.5870599	0.5683825	0.572762	0.5895721	0.55994624	0.5557871
0.0	0.5609584	0.5874835	0.5787023	0.567017	0.5864503	0.5676756	0.57092685	0.5882674	0.5587255	0.5574569
0.0	0.5608887	0.5878003	0.5798704	0.56735295	0.5872084	0.567889	0.57121474	0.5876048	0.5587968	0.55455506
0.0	0.56043214	0.58733666	0.5806571	0.5666009	0.58621144	0.5683232	0.57227284	0.58834434	0.5584283	0.5562427
0.0	0.5596116	0.58641833	0.58011043	0.566959	0.58744305	0.56843257	0.57234555	0.58950454	0.5590297	0.5556845
0.0	0.5604921	0.5872066	0.5790975	0.5664701	0.58709884	0.5674248	0.5732301	0.5883161	0.5590284	0.5561541
0.0	0.56022793	0.58644927	0.5790484	0.56631976	0.5867535	0.5677794	0.57257783	0.58804494	0.55874795	0.55597955
0.0	0.558904	0.5851668	0.5781918	0.56625307	0.5872676	0.5678552	0.5716439	0.58786285	0.55862767	0.5559099
0.0	0.5660622	0.5941052	0.5849523	0.57181966	0.59525174	0.5759146	0.5790916	0.59587187	0.56161916	0.55920684
0.0	0.5608974	0.58630735	0.578946	0.5679232	0.58646613	0.56699187	0.5722567	0.5894441	0.5587162	0.5563604
0.0	0.56067103	0.58650756	0.58051383	0.56500113	0.5861284	0.56564385	0.57154477	0.5883217	0.5581486	0.55567366
0.0	0.56048256	0.58492965	0.57950705	0.5664547	0.58721924	0.56744665	0.5725104	0.58846664	0.55904824	0.55591065
0.0	0.56099874	0.58615994	0.57904506	0.5671752	0.586911	0.56683034	0.5729403	0.5868981	0.5594086	0.5558527
0.0	0.56053656	0.58678675	0.5776127	0.5672627	0.58707076	0.5679343	0.5722511	0.5890302	0.5582249	0.5558274
0.0	0.5652583	0.59414035	0.5855929	0.5712049	0.5953483	0.57693714	0.5813524	0.5945607	0.5626692	0.5589079
0.0	0.5653362	0.5946572	0.58478814	0.5712114	0.595309	0.577086	0.5796553	0.5950539	0.56268424	0.55927044
0.0	0.5660609	0.5930786	0.5832758	0.5713029	0.5947179	0.57628495	0.5789533	0.59456176	0.56117845	0.55872864
0.0	0.5655955	0.5941218	0.5861223	0.5721512	0.5953891	0.57756114	0.5808804	0.59715647	0.56237847	0.5575143
0.0	0.5655793	0.59431434	0.58492815	0.5716411	0.59553444	0.5758261	0.57973963	0.59593654	0.56197906	0.5582597
0.0	0.56444824	0.59317726	0.5859811	0.5718367	0.5959059	0.5761444	0.58074546	0.5951985	0.5619802	0.5588562
0.0	0.56021726	0.58656186	0.5762976	0.5660393	0.5873424	0.56603736	0.5710573	0.5869197	0.5590223	0.55512196
0.0	0.560775	0.58620954	0.5774973	0.5663009	0.5866004	0.5652242	0.5728677	0.58673036	0.5588716	0.55529153
0.0	0.01782059	0.04047789	0.017279452	0.028928144	0.01941706	0.06338795	0.070901	0.013228292	0.011027572	0.007907363
0.0	0.017816292	0.040503725	0.017181298	0.028960885	0.01936633	0.06285963	0.071021706	0.013202336	0.011011312	0.007871539
0.0	0.017828487	0.04020904	0.017118542	0.028872164	0.019309983	0.062542826	0.07083603	0.013118906	0.011023729	0.007893463
0.0	0.017806992	0.040615357	0.017177176	0.028970568	0.019337226	0.062667705	0.07101378	0.013177586	0.011013752	0.007855696
0.0	0.01782116	0.040442355	0.017220613	0.029072419	0.01932721	0.063063115	0.07123343	0.013238379	0.011020409	0.007887469
0.0	0.017841408	0.040660176	0.017259147	0.029110428	0.019362507	0.06264379	0.07044005	0.013224377	0.011035245	0.007897546
0.0	0.015880423	0.037816975	0.042768274	0.049535654	0.015904982	0.05745274	0.07380865	0.038518157	0.011572889	0.008967033
0.0	0.015904488	0.03780963	0.04261338	0.04944783	0.0159241	0.05732835	0.07384597	0.03829011	0.011562835	0.00896197
0.0	0.015881808	0.0375174	0.04242034	0.049388833	0.0159041	0.056984395	0.0731924	0.037891444	0.011542232	0.008967193
0.0	0.015878217	0.037548363	0.042660393	0.049246732	0.015907915	0.05735674	0.073565565	0.038095206	0.011534324	0.008963939
0.0	0.015937008	0.03769738	0.042542536	0.049469307	0.015897004	0.057171315	0.073930725	0.038005043	0.011556592	0.008944947
0.0	0.015881972	0.037589148	0.04266987	0.049642466	0.015949007	0.057252508	0.07293297	0.038053967	0.011565681	0.008974565
0.0	0.02155846	0.09518591	0.027220039	0.08376661	0.019364897	0.041890547	0.047463607	0.0140730655	0.012491653	0.012311683
0.0	0.02154191	0.09536932	0.027138917	0.08320255	0.01931664	0.041646224	0.047383368	0.014085986	0.01248646	0.012290686
0.0	0.021564716	0.09510009	0.027084045	0.083166435	0.01938539	0.04158108	0.047110286	0.013947951	0.0124773495	0.012294775
0.0	0.021542555	0.0952755	0.027004395	0.08321757	0.0193032	0.041751366	0.04721199	0.013981134	0.0124659445	0.012280642
0.0	0.021515252	0.09528359	0.027040128	0.08308713	0.01931924	0.041657813	0.04714279	0.013953722	0.012496247	0.012294988
0.0	0.021561004	0.095770985	0.027150067	0.08364164	0.01936834	0.041633464	0.046989363	0.01402096	0.012501532	0.012290282
0.0	0.01114125	0.058723148	0.027870495	0.038027834	0.020189313	0.072080165	0.06948601	0.67847145	0.014978515	0.013208352
0.0	0.011125847	0.05905747	0.027969226	0.03802618	0.020186022	0.071792334	0.07006488	0.6799621	0.014973788	0.013217591
0.0	0.01111494	0.058530126	0.027888944	0.037980296	0.020184126	0.07170483	0.06970628	0.67723006	0.014952928	0.013203052
0.0	0.011100913	0.058485612	0.028096799	0.038077842	0.020173794	0.07158833	0.06985721	0.67861927	0.014962833	0.013164217
0.0	0.011134937	0.059012227	0.02814565	0.038076114	0.020165153	0.071945004	0.06987405	0.6786143	0.014970187	0.01318527
0.0	0.011120345	0.058883484	0.028085597	0.03809119	0.020211766	0.071504675	0.06895624	0.6774239	0.01496566	0.013185971
0.0	0.016488478	0.051312413	0.04253127	0.036235623	0.015785702	0.06543113	0.047880515	0.016312368	0.013261203	0.010313341
0.0	0.016550794	0.05144191	0.042340726	0.036179494	0.015742274	0.06552877	0.048364647	0.016347097	0.01324408	0.010285195
0.0	0.016560204	0.051110387	0.042262305	0.036112994	0.015760407	0.06473784	0.04798339	0.016179971	0.013254235	0.010309429
0.0	0.016570225	0.051228948	0.042340945	0.036198657	0.01577571	0.06529825	0.048240043	0.016261037	0.013247432	0.010262764
0.0	0.016514355	0.051374096	0.042501055	0.03616015	0.015722403	0.06540167	0.048348166	0.016267775	0.013265333	0.01027828
0.0	0.016479926	0.051304597	0.042651456	0.036181808	0.015741779	0.06468713	0.047720984	0.016282272	0.0132426275	0.010284675
0.0	0.008719426	0.11115291	0.041603185	0.037745547	0.013659283	0.06596151	0.11035645	0.07607729	0.013214058	0.010741702
0.0	0.008689904	0.111148424	0.041508317	0.03754078	0.01362145	0.06607432	0.11084361	0.075860426	0.013256237	0.01074304
0.0	0.00870326	0.11143183	0.041316908	0.03744724	0.013592344	0.06523717	0.110480204	0.07505595	0.013242055	0.01073455
0.0	0.008694551	0.11174233	0.041558262	0.037481885	0.013608976	0.065752916	0.11049833	0.07547096	0.013208295	0.010727686
0.0	0.008694617	0.111486904	0.041435268	0.037611675	0.013595675	0.06584326	0.110938154	0.07573769	0.013243706	0.010703044
0.0	0.008703658	0.111911386	0.041452732	0.037747834	0.013594895	0.06530882	0.109814875	0.07544355	0.013237114	0.01073691
0.0	0.015797338	0.024505481	0.024746235	0.04897562	0.01469967	0.04369462	0.09053858	0.021819264	0.011857461	0.014201368
0.0	0.015793223	0.024549324	0.024654992	0.04885326	0.014737411	0.04381602	0.09103442	0.021897735	0.0118525345	0.014167576
0.0	0.015780162	0.024524719	0.024707103	0.048713483	0.0147785535	0.04340639	0.09061885	0.021780308	0.0118462425	0.014149487
0.0	0.015778784	0.024649585	0.024733614	0.048738346	0.014728497	0.043536887	0.09069745	0.021703502	0.011854366	0.014154303
0.0	0.01579492	0.024533516	0.024730837	0.04876267	0.014733992	0.04339532	0.09091612	0.021827457	0.01186377	0.014175092
0.0	0.015785301	0.024493892	0.024757043	0.04874611	0.014778657	0.04328387	0.090137914	0.021665944	0.011831242	0.014146879
0.0	0.02192188	0.054015454	0.00011012043	0.049780507	0.011324058	0.14836805	0.054702006	5.199469e-05	0.008882527	0.010397942
0.0	0.021941192	0.054151952	0.00011021971	0.049947117	0.011329388	0.14843813	0.055077035	5.2206196e-05	0.008871968	0.0103943655
0.0	0.022005567	0.05452954	0.00011057047	0.050141707	0.011362947	0.14860384	0.05512021	5.2408363e-05	0.008904673	0.010401328
0.0	0.019398658	0.020623285	0.0755167	0.03294556	0.019355692	0.049252506	0.059352346	0.013945378	0.013295789	0.00890631
0.0	0.019377379	0.020547789	0.07573974	0.032975774	0.019374589	0.049272493	0.059244834	0.013979516	0.01327122	0.008906584
0.0	0.01933757	0.020665957	0.07555471	0.032919407	0.019390015	0.04915834	0.059407357	0.013824549	0.013261864	0.008890196
0.0	0.019355472	0.020527098	0.07532453	0.033024907	0.019428123	0.04927507	0.05926305	0.013943111	0.013293138	0.008917648
0.0	0.01939472	0.020741345	0.0759574	0.03279803	0.01937843	0.04956414	0.059513733	0.013995122	0.013283335	0.008896399
0.0	0.01942318	0.020776998	0.075704604	0.03307204	0.019426504	0.04942018	0.059478786	0.013959872	0.013296934	0.008888599
0.0	0.019400116	0.020713868	0.075336866	0.033045135	0.01933739	0.049086556	0.05915265	0.014002508	0.013257004	0.008882889
0.0	0.019396624	0.020674508	0.07534534	0.032987423	0.019455547	0.049459033	0.05895323	0.0138622075	0.013293276	0.008905885
0.0	0.01625053	0.027078351	0.039054673	0.026745638	0.01383651	0.034300927	0.054168627	0.025605299	0.010546189	0.011973429
0.0	0.016249653	0.027065806	0.03876455	0.02686559	0.013871055	0.034454636	0.054490354	0.025525058	0.0105111385	0.01193183
0.0	0.01623293	0.027173158	0.039019175	0.026662827	0.01391826	0.034793228	0.054298665	0.025672937	0.010561166	0.01193142
0.0	0.013927347	0.03351422	0.046414323	0.07179169	0.017750096	0.14415006	0.05481496	0.048744053	0.009828236	0.011212859
0.0	0.014861708	0.0793819	0.038161274	0.03266804	0.023640225	0.06587748	0.07034998	0.025903659	0.010779584	0.012206483
0.0	0.0148324715	0.079705395	0.038143698	0.032688163	0.02366813	0.065995514	0.070647955	0.025989518	0.010775739	0.012169007
0.0	0.014794454	0.079486415	0.03792995	0.032689203	0.023616739	0.06558837	0.070215575	0.025773607	0.010755367	0.012175371
0.0	0.014809557	0.07909712	0.038029153	0.032658007	0.02362361	0.065866046	0.07082249	0.025775092	0.010784329	0.012146461
0.0	0.014870639	0.07971549	0.03807688	0.03277955	0.023666158	0.06570378	0.07073363	0.02575594	0.010772823	0.012163637
0.0	0.01480249	0.07954699	0.038035754	0.032571603	0.023649747	0.06610282	0.070826195	0.025715241	0.0107574165	0.012166307
0.0	0.0148101915	0.079825014	0.038045667	0.032816034	0.023717236	0.065452114	0.07090907	0.025821747	0.010756553	0.01218322
0.0	0.014835914	0.07983454	0.03801184	0.03269652	0.023639597	0.065548345	0.070622414	0.025929594	0.010746036	0.012164886
0.0	0.014799488	0.07959307	0.038138047	0.03271685	0.023675326	0.06548349	0.07055896	0.025805077	0.010761827	0.012184229
0.0	0.014830925	0.07902005	0.03802955	0.03261889	0.023663126	0.06602859	0.07063641	0.025966665	0.010778495	0.012204965
0.0	0.024093978	0.038107563	0.06854585	0.04660135	0.022968797	0.1456196	0.08543425	0.03046116	0.010346079	0.015861215
0.0	0.024142979	0.038374834	0.06869667	0.04639913	0.022940371	0.14509751	0.08550874	0.030422498	0.010340018	0.015887838
0.0	0.024198443	0.03834989	0.06839102	0.046761077	0.02290372	0.1446201	0.0855823	0.030768415	0.010305727	0.015844654
0.0	0.016620426	0.061013594	0.022028489	0.031711023	0.019417051	0.07431929	0.07110207	0.020629123	0.009535186	0.012249996
0.0	0.016606947	0.061744966	0.022122175	0.031703018	0.019398883	0.074415065	0.07128937	0.020704748	0.009537443	0.012230192
0.0	0.016673317	0.06158335	0.02206514	0.03160226	0.019375749	0.0742942	0.071110666	0.020650763	0.00950217	0.012263314
0.0	0.016656525	0.061808236	0.022092013	0.0315689	0.019388128	0.074358545	0.07123535	0.02077792	0.009538127	0.012252229
0.0	0.017787844	0.038599316	0.02188613	0.050678954	0.016741274	0.06421835	0.14749008	0.048854984	0.01101208	0.007303275
0.0	0.017822217	0.03871264	0.021857169	0.050705846	0.016723583	0.06389317	0.14781243	0.049284346	0.010992405	0.0072926357
0.0	0.017819088	0.03858406	0.021923656	0.050741	0.01679555	0.064379856	0.14785975	0.049613606	0.011006857	0.0073091066
0.0	0.020373007	0.018384269	0.031423498	0.04431476	0.018197946	0.085178986	0.032992497	0.03236159	0.016730469	0.009603496
0.0	0.02029085	0.018294262	0.03175972	0.0445223	0.018233148	0.08516519	0.032855034	0.032144506	0.016702496	0.00962359
0.0	0.020329846	0.018403072	0.031558413	0.044445384	0.018154344	0.0844629	0.033050157	0.032170963	0.016702738	0.00958951
0.0	0.023770208	0.059476167	0.026338192	0.041735325	0.022768524	0.08164287	0.102523565	0.047176044	0.011338915	0.0061724135
0.0	0.015729127	0.04302383	0.03854135	0.06020398	0.014403602	0.048500214	0.04913344	0.030428907	0.009720275	0.011657679
0.0	0.020880872	0.04500852	0.029989386	0.040973593	0.0180203	0.047493536	0.039231062	0.044151016	0.014423741	0.011617926
0.0	0.020923214	0.04510616	0.030116491	0.041126292	0.018068764	0.04777815	0.039501578	0.04457495	0.014414451	0.011595635
0.0	0.020855451	0.04501215	0.030155757	0.041110933	0.017974002	0.047814745	0.039484363	0.044165865	0.014412141	0.011568804
0.0	0.020890078	0.044651877	0.0299833	0.041172743	0.018057423	0.04776756	0.039288852	0.044010926	0.014421586	0.011614893
0.0	0.020853039	0.04511559	0.03011789	0.04091272	0.018046172	0.047722965	0.0395711	0.04390765	0.0144004	0.011591832
0.0	0.020897597	0.045143317	0.030215872	0.041222338	0.018075103	0.047590867	0.0393844	0.044068146	0.014425586	0.011567637
0.0	0.020936267	0.044931702	0.03010663	0.040996272	0.018032236	0.04756476	0.039507493	0.044348378	0.01441855	0.01155315
0.0	0.020885006	0.04507326	0.030054517	0.041034684	0.018043883	0.047557753	0.0394866	0.0441885	0.014415318	0.011568936
0.0	0.020891335	0.045109797	0.03013826	0.0409759	0.018063951	0.048070036	0.039652396	0.044525787	0.014451471	0.011627578
0.0	0.021136671	0.033854358	0.035418294	0.0444704	0.021635722	0.0778068	0.06617168	0.04989637	0.009155488	0.013003038
0.0	0.021139791	0.03398278	0.035320453	0.044587035	0.021667903	0.078318	0.066535994	0.050141003	0.009161737	0.013025656
0.0	0.016640265	0.0953767	0.042456858	0.06451202	0.021447297	0.05184768	0.03644526	0.06732266	0.010721929	0.011725964
0.0	0.019973574	0.063027285	0.028479664	0.032347973	0.00914675	0.0468878	0.07040043	0.033361312	0.010926641	0.012611327
0.0	0.019883338	0.06308756	0.028417852	0.032265373	0.009138897	0.047068305	0.07066547	0.03309393	0.010919911	0.012611505
0.0	0.01910604	0.03688548	0.041964836	0.047815222	0.022035984	0.25815868	0.10409714	0.026465142	0.0131134745	0.0108408425
0.0	0.019078383	0.036932983	0.041995395	0.04774387	0.022023255	0.25781822	0.10433097	0.026684545	0.01309916	0.010804603
0.0	0.016323444	0.08954876	0.026335068	0.050912976	0.015329931	0.06897046	0.10714342	0.017524328	0.012968842	0.01273636
0.0	0.016274171	0.09013577	0.026145322	0.050754894	0.015390965	0.06939151	0.106970794	0.017300153	0.012939918	0.012736264
0.0	0.016802851	0.024841648	0.049328633	0.07705567	0.015642548	0.032325182	0.06362562	0.024022285	0.011846694	0.0068975477
0.0	0.024346007	0.05301809	0.023054909	0.06521624	0.022397297	0.04483618	0.15008302	0.019224538	0.013175359	0.0075920788
0.0	0.024451703	0.05318745	0.02315908	0.06490204	0.022401327	0.044898003	0.14978641	0.019276833	0.013159534	0.0076043005
0.0	0.02431539	0.05308466	0.023146613	0.065046385	0.022362389	0.04494655	0.14984493	0.019054633	0.013162829	0.0075906673
0.0	0.024389563	0.052794743	0.023104494	0.065239795	0.02244869	0.045182113	0.15005387	0.019113906	0.013161516	0.007605927
0.0	0.024459928	0.05318748	0.023153847	0.06522615	0.02245654	0.044786938	0.15016373	0.019277997	0.01312985	0.0075966646
0.0	0.024419239	0.053035725	0.023071723	0.06512973	0.022457125	0.045466356	0.15031224	0.019060705	0.013129986	0.0076048477
0.0	0.016275888	0.026237605	0.0355206	0.036580127	0.022998221	0.031608127	0.068396896	0.012722049	0.012246477	0.011321384
0.0	0.016277133	0.026442239	0.035739604	0.036706507	0.022966444	0.031633664	0.0683756	0.012709699	0.012249252	0.011299729
0.0	0.016294703	0.026392197	0.035556275	0.036638	0.023015853	0.031839013	0.068059035	0.012877336	0.01225272	0.011332539
0.0	0.011823206	0.034259003	0.03092125	0.06663235	0.015064128	0.058126777	0.06831639	0.019516807	0.010677532	0.0081111975
0.0	0.01942556	0.033944085	0.032974213	0.06229662	0.03264888	0.05815921	0.14156693	0.041391134	0.020078791	0.010969676
0.0	0.01945965	0.03428538	0.032750633	0.062263545	0.03258552	0.058041494	0.14101198	0.04161532	0.02003156	0.010947029
0.0	0.019438207	0.034156248	0.032913428	0.062152438	0.032639466	0.058855515	0.14148782	0.041753884	0.020048913	0.010982461
0.0	0.026493402	0.05631969	0.33151138	0.06615867	0.030962192	0.12196232	0.43357474	0.28697324	0.0002588587	0.010910429
0.0	0.56014305	0.586461	0.57726634	0.5662861	0.5874026	0.5655575	0.5706437	0.5869125	0.5587848	0.5559411
0.0	0.5605972	0.5866777	0.5778833	0.5657785	0.58665675	0.5661204	0.571544	0.5877236	0.5587374	0.55568355
0.0	0.56027335	0.5857598	0.5778959	0.5664847	0.58630425	0.56662047	0.571016	0.5870585	0.5575081	0.55551445
0.0	0.016354896	0.018529734	0.055399094	0.05438448	0.018721247	0.046199236	0.03057923	0.05806362	0.010937616	0.00019568403
0.0	0.5605533	0.58593035	0.57624215	0.56723416	0.58696	0.56672776	0.5715098	0.58721274	0.55832636	0.5555281
0.0	0.5658061	0.5964627	0.58748865	0.5746533	0.5960242	0.5801516	0.5816101	0.5946002	0.56214595	0.5609056
0.0	0.561461	0.5873119	0.57752687	0.5648387	0.58722985	0.56567055	0.5713111	0.58827347	0.5584007	0.5575619
0.0	0.5668682	0.59509367	0.5854355	0.57259744	0.59516704	0.5800269	0.5801456	0.5978433	0.5625619	0.5593937
0.0	0.56044686	0.5860129	0.57669306	0.5659956	0.5864481	0.5654204	0.57255375	0.58744025	0.5590604	0.55573887
0.0	0.5603365	0.5867228	0.5781484	0.5657855	0.58667403	0.5663639	0.569934	0.5871445	0.5592793	0.5564713
0.0	0.55993634	0.5876103	0.5777249	0.5661305	0.5869334	0.56604546	0.5730766	0.58759207	0.55897963	0.55648065
0.0	0.5613038	0.5856837	0.57978034	0.56663	0.58578885	0.56589335	0.5735596	0.58703756	0.5583614	0.55649555
0.0	0.5607873	0.5862496	0.5780169	0.56652606	0.58621114	0.5655827	0.57173693	0.5874698	0.55939305	0.55569243
0.0	0.5620738	0.58646363	0.5789201	0.56526405	0.5862376	0.5654234	0.57150435	0.58772415	0.5582387	0.5564808
0.0	0.5608059	0.58700186	0.57971185	0.5661693	0.5864102	0.5656771	0.572611	0.5882681	0.5589414	0.5559669
0.0	0.5612535	0.58626616	0.57907164	0.5656125	0.5862481	0.565731	0.57095903	0.5881682	0.5573466	0.555758
0.0	0.56080234	0.58502156	0.5781315	0.56533784	0.5873987	0.5669589	0.5724958	0.5869883	0.55706	0.55547917
0.0	0.5608084	0.58910245	0.58182853	0.57008606	0.58835816	0.5700207	0.5732586	0.5890256	0.55891764	0.55729914
0.0	0.56110144	0.58778846	0.5778442	0.56610835	0.5866062	0.56598085	0.5721155	0.58836246	0.55876255	0.55623555
0.0	0.560693	0.58765745	0.57839155	0.5652826	0.5875834	0.56425357	0.5716757	0.5884086	0.55913365	0.5557797
0.0	0.5609904	0.5873206	0.57747954	0.56544626	0.5879317	0.5619083	0.5723127	0.58867735	0.5595508	0.5559316
0.0	0.561013	0.5862977	0.57755315	0.5661385	0.58597374	0.565774	0.569904	0.5885074	0.5586055	0.55536497
0.0	0.5601219	0.5860252	0.58046234	0.566368	0.586588	0.5664726	0.571255	0.5892417	0.5587828	0.55574703
0.0	0.5600952	0.5851176	0.5798217	0.56806743	0.5878341	0.5656812	0.57180655	0.58953756	0.5583771	0.5555118
0.0	0.5614675	0.5860254	0.57757235	0.56522256	0.5868536	0.56577843	0.57170016	0.58874094	0.55878705	0.5555681
0.0	0.5624476	0.5901017	0.58180803	0.57015705	0.5891166	0.5712081	0.573131	0.58936393	0.5594771	0.55882955
0.0	0.56241745	0.5896963	0.5798973	0.5693697	0.5889815	0.57078344	0.573639	0.58955044	0.5593172	0.55775964
0.0	0.5615818	0.5869052	0.5796274	0.5653825	0.587365	0.56601465	0.5729325	0.58896977	0.5594039	0.5562902
0.0	0.5606657	0.58670044	0.5778738	0.56559926	0.5867409	0.56630063	0.57122856	0.58981997	0.55770254	0.55445004
0.0	0.56123066	0.5868758	0.57952076	0.5663713	0.5862268	0.5661794	0.57101923	0.5881615	0.5587408	0.55587363
0.0	0.5608459	0.58635163	0.5777711	0.56658083	0.5858101	0.56618446	0.5690326	0.58642393	0.5586939	0.5551066
0.0	0.55927014	0.58824	0.5796443	0.5669943	0.58681685	0.5679545	0.57236546	0.58550066	0.55781597	0.5567716
0.0	0.56185085	0.5897611	0.5818079	0.5707583	0.59081453	0.5714442	0.57458735	0.58867157	0.55976975	0.5583565
0.0	0.56078935	0.587293	0.5788221	0.566429	0.5871363	0.5667119	0.5730731	0.5892167	0.55836654	0.5559125
0.0	0.5611821	0.58603483	0.5804346	0.56629264	0.58832604	0.56672394	0.57330424	0.5865536	0.5593491	0.5567408
0.0	0.08773066	0.88381284	0.78038436	0.8936328	0.06132663	0.734902	0.7032665	0.8941979	0.04357753	0.016800724
0.0	0.03843083	0.059895463	0.17227817	0.13076764	0.03365672	0.17817871	0.33384636	0.31117228	0.014095259	0.0072930125
0.0	0.5607616	0.5865598	0.5811708	0.56449926	0.58689165	0.56591135	0.5687233	0.5877249	0.55809504	0.55639905
0.0	0.5596183	0.5866523	0.5781918	0.5669007	0.5872409	0.5648693	0.57293457	0.5878729	0.5581107	0.55542195
0.0	0.5646657	0.5953884	0.5869306	0.57385755	0.5946472	0.5803687	0.58031815	0.59616274	0.56115645	0.5601862
0.0	0.56531155	0.59561175	0.5878527	0.5735652	0.5957397	0.5795331	0.58096033	0.59456986	0.5613671	0.55941457
0.0	0.087478176	0.882729	0.7806642	0.89343053	0.061127428	0.736243	0.70180434	0.89356506	0.043489933	0.016817817
0.0	0.5593837	0.5856215	0.5783518	0.5662459	0.58715636	0.5637336	0.5708035	0.58696103	0.55709386	0.5548048
0.0	0.56474596	0.5930097	0.584528	0.57097536	0.5946248	0.57754993	0.5790707	0.59411466	0.56233734	0.55774117
0.0	0.016937686	0.0287164	0.028185777	0.07359523	0.017229492	0.17766029	0.07906208	0.021711158	0.011626236	0.012302166
0.0	0.030804534	0.04846443	0.1454314	0.08114744	0.0389996	0.21318394	0.4412385	0.15035921	0.01357238	0.008104874
0.0	0.027124992	0.031275894	0.22018826	0.11369395	0.03802822	0.17766719	0.45680162	0.25293604	0.012862397	0.007567455
0.0	0.022729332	0.03566208	0.15831962	0.092202984	0.03890765	0.22306955	0.34877568	0.48776057	0.012887602	0.007110543
0.0	0.030043626	0.038194597	0.15880884	0.098429345	0.03260117	0.20446567	0.38472426	0.19645879	0.01561174	0.0070190597
0.0	0.016604807	0.05896651	0.16450915	0.10514901	0.029274564	0.21790203	0.58450097	0.30571494	0.011100578	0.007812869
0.0	0.02807289	0.03269353	0.14419296	0.11765414	0.028180007	0.16899092	0.3915831	0.14764397	0.010678917	0.00833402
0.0	0.031343758	0.036248937	0.25904074	0.100540645	0.03406344	0.18398188	0.35002822	0.14719829	0.015110711	0.008951042
0.0	0.030237453	0.045267764	0.19967909	0.02004414	0.024573967	0.2144675	0.4034343	0.2585291	0.011298946	0.007092411
0.0	0.030126283	0.06427972	0.1848765	0.1710608	0.04015591	0.24363567	0.44394815	0.20964566	0.015252224	0.006665792
0.0	0.08812521	0.88478637	0.78131515	0.8948596	0.06154803	0.73879653	0.70350647	0.89459336	0.043673344	0.016925042
0.0	0.56100535	0.5877903	0.5801337	0.5656891	0.5873269	0.56609184	0.5719066	0.5878867	0.55888385	0.5562621
0.0	0.5594823	0.58680916	0.58006835	0.56384593	0.58777964	0.56453073	0.5721923	0.58701843	0.55921644	0.5559228
0.0	0.5600811	0.58660364	0.57932746	0.5661793	0.58699864	0.56613207	0.5734318	0.58755386	0.5590829	0.55563784
0.0	0.5603316	0.58665437	0.5798162	0.56615794	0.5873923	0.5648976	0.57180876	0.5886561	0.5586894	0.5564366
0.0	0.5635123	0.5947945	0.5864587	0.57159	0.5952656	0.57648546	0.57957697	0.5962499	0.5607248	0.55859697
0.0	0.56235236	0.58888453	0.5799849	0.56774235	0.58818686	0.56908643	0.5730532	0.58888096	0.55970067	0.5572711
0.0	0.5607269	0.58773875	0.5794587	0.5662383	0.58820486	0.5684528	0.5723595	0.58743805	0.55848515	0.55656093
0.0	0.56355625	0.59380585	0.58587605	0.57245374	0.5934556	0.57671034	0.57943594	0.5943837	0.56210387	0.5588331
0.0	0.55969405	0.58843684	0.5808521	0.56626946	0.5861738	0.5668661	0.5722898	0.58669835	0.55954605	0.55673116
0.0	0.5653079	0.5938841	0.5857585	0.5721762	0.59472835	0.5782598	0.57998633	0.5943414	0.5619794	0.55877876
0.0	0.01015442	0.067218274	0.1842703	0.047321267	0.0297021	0.2705207	0.24371777	0.18922968	0.013742372	0.012733266
0.0	0.56267375	0.5884034	0.5784135	0.5670157	0.5866006	0.56844896	0.5730822	0.588992	0.5595949	0.55580425
0.0	0.56187093	0.5884768	0.580335	0.5678246	0.5882105	0.5687217	0.5728471	0.5895984	0.559377	0.5574218
0.0	0.56273896	0.5875414	0.5799487	0.5678759	0.5883466	0.5687589	0.57382804	0.5881612	0.5592271	0.55564874
0.0	0.56282306	0.58827823	0.578509	0.5669551	0.58858377	0.5679179	0.5739253	0.5883218	0.5594384	0.557736
0.0	0.5619972	0.5898643	0.57910126	0.56650066	0.58848673	0.56844926	0.57348317	0.5883447	0.559359	0.5568411
0.0	0.5621307	0.58856463	0.5788699	0.56853765	0.5886313	0.5688316	0.5729366	0.5889732	0.55985785	0.5564168
0.0	0.56276745	0.5878955	0.5800309	0.56781715	0.58827317	0.5684146	0.57362944	0.5880624	0.559511	0.55635595
0.0	0.56194407	0.5878565	0.5801067	0.5678832	0.58899224	0.56865513	0.57243204	0.58783823	0.56020266	0.5571616
0.0	0.562093	0.58952415	0.57999873	0.56814647	0.58817756	0.56841445	0.5742107	0.5894571	0.55935925	0.5578601
0.0	0.56206703	0.5879991	0.57870674	0.5677405	0.58761054	0.5683096	0.5732664	0.58818203	0.5599186	0.55769527
0.0	0.016194696	0.04084651	0.08506195	0.022593308	0.017558753	0.030722706	0.05070524	0.039424613	0.014332591	0.011604924
0.0	0.5620924	0.5891423	0.5792858	0.5672401	0.5883574	0.5682745	0.5736604	0.58898604	0.5602482	0.55709183
0.0	0.5627731	0.58980566	0.5796157	0.56788135	0.5878628	0.56800264	0.57291234	0.588693	0.5602088	0.5570627
0.0	0.56279016	0.58801085	0.58066833	0.56761783	0.5880474	0.56836313	0.57349	0.5884725	0.55972105	0.55803376
0.0	0.5622598	0.588243	0.58046776	0.567893	0.5876966	0.5688518	0.5737047	0.58923393	0.560274	0.5569575
0.0	0.5625297	0.5868163	0.5764057	0.5675183	0.5878748	0.56816506	0.57328516	0.58834004	0.56020236	0.5567761
0.0	0.56243855	0.5883989	0.57896197	0.5681879	0.5881563	0.5683006	0.5735253	0.58893466	0.5593311	0.55697143
0.0	0.5618532	0.58751523	0.5807545	0.5683504	0.58818436	0.5686373	0.57328993	0.58886737	0.55952287	0.5570995
0.0	0.5633258	0.5891129	0.5803152	0.56792414	0.58833027	0.5689189	0.5735679	0.58883095	0.5602843	0.55674297
0.0	0.5627485	0.5896245	0.5794697	0.5673513	0.5881323	0.5682888	0.5744411	0.58952355	0.5598377	0.55643314
0.0	0.5625645	0.588674	0.57992035	0.5677528	0.58827883	0.5685058	0.57433987	0.58850473	0.5601013	0.5565521
0.0	0.56202525	0.58667123	0.57937896	0.5679947	0.58854294	0.56756246	0.57210064	0.58847535	0.5601538	0.5565208
0.0	0.56251544	0.58731467	0.5805697	0.56769556	0.58874226	0.5681878	0.5733683	0.588603	0.5587982	0.55667037
0.0	0.56232697	0.5885692	0.5798547	0.56709117	0.58814293	0.56833285	0.5730808	0.58844393	0.5592039	0.5560304
0.0	0.56283617	0.5894263	0.5805819	0.56736416	0.58848345	0.56857574	0.5731324	0.58894193	0.5601796	0.5557154
0.0	0.56432295	0.5935397	0.5847224	0.57184803	0.5946815	0.5764284	0.5774415	0.59425884	0.5612039	0.5582706
0.0	0.5668734	0.59566665	0.5859902	0.57254803	0.5960484	0.578639	0.57938105	0.5962035	0.56295836	0.5594928
0.0	0.5595719	0.58716214	0.5793241	0.5651069	0.58766997	0.56479275	0.5720686	0.5869527	0.55816203	0.5567134
0.0	0.56422305	0.59432137	0.586454	0.57169914	0.5954649	0.57692003	0.5797673	0.5939638	0.56220555	0.55909973
0.0	0.565208	0.5941043	0.58526725	0.57162356	0.5961182	0.57596165	0.5779947	0.59392005	0.561927	0.55860245
0.0	0.56015545	0.587622	0.57999647	0.56666905	0.58803815	0.5661503	0.5723549	0.58736384	0.5596395	0.5567205
0.0	0.5646697	0.5949324	0.5868322	0.5734113	0.5946949	0.5779796	0.5804791	0.59558964	0.56208605	0.5593222
0.0	0.5612267	0.58905894	0.57973254	0.5654651	0.58906466	0.567763	0.57439435	0.58694863	0.5593152	0.5565659
0.0	0.5613915	0.58543575	0.57907677	0.5662318	0.5864017	0.56511927	0.5716539	0.5882606	0.55930257	0.55605716
0.0	0.5594553	0.58766365	0.5796545	0.56487185	0.587997	0.5645785	0.5717231	0.5886354	0.55830187	0.55612576
0.0	0.5653135	0.5951373	0.5877711	0.57487994	0.59527624	0.5802124	0.581014	0.5968355	0.56214356	0.56006175
0.0	0.56534445	0.59647435	0.5873267	0.574841	0.59574676	0.5803827	0.58055055	0.5968029	0.56191826	0.5599424
0.0	0.5667228	0.59749043	0.5900427	0.57649237	0.59827393	0.58229965	0.58349943	0.5967334	0.56315196	0.56137943
0.0	0.5667228	0.59749043	0.5900427	0.57649237	0.59827393	0.58229965	0.58349943	0.5967334	0.56315196	0.56137943
0.0	0.5603099	0.58653826	0.57968056	0.56711924	0.58782524	0.5653976	0.5729103	0.58726466	0.5588926	0.55624664
0.0	0.5643782	0.59292436	0.5862511	0.57235616	0.5950992	0.5756504	0.579093	0.593883	0.5618258	0.55826545
0.0	0.5612827	0.5877001	0.5798215	0.5646809	0.5874727	0.56415206	0.57168114	0.5886208	0.5592397	0.5560378
0.0	0.56440383	0.59463173	0.5867751	0.5708102	0.59524757	0.57666767	0.57991976	0.59434295	0.5618262	0.55859977
0.0	0.56480354	0.59398633	0.5847809	0.57118934	0.59433305	0.57643014	0.58096886	0.5939578	0.5614134	0.55746645
0.0	0.5600982	0.5882038	0.57974315	0.56578094	0.58807415	0.56678575	0.5737517	0.5878849	0.55950505	0.55631894
0.0	0.5639515	0.5928396	0.584888	0.57152736	0.5939829	0.5747648	0.5780378	0.59374774	0.56162167	0.5579522
0.0	0.5609972	0.5869087	0.5784262	0.56688875	0.58679175	0.5664676	0.5725973	0.5871557	0.55802035	0.55647486
0.0	0.56155145	0.58754927	0.5794985	0.5664075	0.5867489	0.56434524	0.571039	0.58826244	0.55839425	0.55661625
0.0	0.56064665	0.5874602	0.57866824	0.56625146	0.5875304	0.56561667	0.570656	0.5874894	0.55941445	0.55612993
0.0	0.5614369	0.5876948	0.57781076	0.565554	0.587574	0.5643738	0.5717889	0.5882982	0.5593957	0.55601275
0.0	0.013981902	0.04247769	0.54917663	0.0811184	0.04470475	0.32042164	0.5690414	0.6188267	0.015986364	0.017074415
0.0	0.5640547	0.5962204	0.5888038	0.5752605	0.59826016	0.58073294	0.58198094	0.5971383	0.5624227	0.5606703
0.0	0.5640547	0.5962204	0.5888038	0.5752605	0.59826016	0.58073294	0.58198094	0.5971383	0.5624227	0.5606703
0.0	0.5607719	0.58669335	0.5793032	0.5644815	0.5853654	0.5674465	0.57231545	0.58776844	0.5587489	0.5556084
0.0	0.5655655	0.59425753	0.58585334	0.57239354	0.5943015	0.5777101	0.57975733	0.5962349	0.5627828	0.5587293
0.0	0.56541145	0.5948382	0.5859637	0.5712802	0.5954424	0.5776081	0.57909334	0.5954376	0.562064	0.55954885
0.0	0.56519324	0.5935895	0.5854411	0.5720571	0.594347	0.57772166	0.5788719	0.59399205	0.5623539	0.55849946
0.0	0.56519324	0.5935895	0.5854411	0.5720571	0.594347	0.57772166	0.5788719	0.59399205	0.5623539	0.55849946
0.0	0.5655655	0.59425753	0.58585334	0.57239354	0.5943015	0.5777101	0.57975733	0.5962349	0.5627828	0.5587293
0.0	0.5616344	0.58639085	0.57941777	0.56668526	0.58700484	0.5665599	0.5738717	0.5894434	0.5597222	0.5561027
0.0	0.56083375	0.58684635	0.5811812	0.56555843	0.58687174	0.56459635	0.57225186	0.58809114	0.5583208	0.55580246
0.0	0.5616537	0.5877082	0.57943624	0.5667287	0.58740765	0.5674232	0.5724886	0.5882445	0.55909646	0.5560024
0.0	0.56736314	0.5963734	0.5874046	0.5741596	0.5950809	0.5811015	0.58240855	0.5973493	0.56251276	0.5594188
0.0	0.5615082	0.58867645	0.5796819	0.56623256	0.58683795	0.5649031	0.57233137	0.5876807	0.5591018	0.55707103
0.0	0.5621072	0.58818364	0.57818115	0.5650965	0.5874162	0.56674564	0.5734531	0.58900243	0.5577157	0.55453897
0.0	0.56729317	0.5962903	0.58910245	0.5759942	0.5973079	0.58230394	0.5815426	0.5974638	0.56213295	0.56032526
0.0	0.56608456	0.59605306	0.58914936	0.57527614	0.59697413	0.58060604	0.58259386	0.5970916	0.5629814	0.55968213
0.0	0.5630466	0.58926064	0.5815268	0.5688301	0.5899428	0.57132435	0.57466364	0.59084976	0.56017524	0.5569202
0.0	0.5670143	0.59425986	0.5888509	0.57499045	0.5961169	0.5809941	0.582288	0.596604	0.56276655	0.55930024
0.0	0.56571805	0.5959269	0.5886235	0.57571274	0.5957804	0.58069855	0.58312184	0.5962003	0.5623412	0.56008375
0.0	0.5625062	0.5903748	0.5837019	0.5708075	0.5901607	0.57416147	0.575328	0.59111834	0.5598937	0.5586394
0.0	0.5654665	0.59357774	0.58413094	0.5715597	0.59481996	0.57632726	0.577457	0.5944541	0.562166	0.5583434
0.0	0.5613674	0.5870663	0.57835174	0.5662198	0.58664095	0.5646927	0.5721064	0.5881881	0.55880266	0.5556769
0.0	0.5613997	0.58609337	0.5795858	0.56581366	0.5846974	0.56536	0.5735216	0.58837754	0.55821884	0.5552575
0.0	0.5646268	0.5928866	0.5862881	0.5719385	0.5923349	0.57634205	0.57933736	0.5952836	0.560767	0.55755484
0.0	0.5615964	0.5875176	0.57837415	0.565547	0.5854623	0.56641424	0.5718917	0.58632165	0.55740464	0.5557544
0.0	0.037658215	0.11123518	0.35291547	0.14420462	0.025162427	0.13545159	0.4029915	0.3958782	0.012841327	0.011979218
0.0	0.55946094	0.58549243	0.5789106	0.56517893	0.58562577	0.5656472	0.57206094	0.5900054	0.5583154	0.5553683
0.0	0.56034964	0.5857595	0.57789546	0.56658125	0.5858887	0.5650875	0.5718084	0.5874486	0.55875444	0.5570548
0.0	0.564533	0.59432185	0.585571	0.57152575	0.5955328	0.5757271	0.57948005	0.5935714	0.56228095	0.5585765
0.0	0.5595793	0.5868217	0.5788318	0.5668643	0.58834285	0.5662096	0.5716078	0.58633035	0.55922	0.55499375
0.0	0.5615885	0.5877486	0.58183	0.56818664	0.58806914	0.5663226	0.574819	0.58934003	0.5597753	0.5565582
0.0	0.56530756	0.594629	0.58809114	0.57294154	0.5956474	0.577289	0.5819708	0.59607685	0.5624948	0.5587012
0.0	0.5597566	0.5875572	0.5787051	0.56701374	0.58757055	0.568034	0.5712988	0.5869851	0.55972975	0.5554473
0.0	0.56072986	0.58707225	0.58005816	0.5664743	0.58700716	0.56570756	0.57179886	0.58443516	0.55777484	0.5563503
0.0	0.55970633	0.58723104	0.5793703	0.5670159	0.5877695	0.56537825	0.57135	0.58698153	0.55868626	0.5555286
0.0	0.56061924	0.5876757	0.57823706	0.56494045	0.5866197	0.567044	0.57059276	0.5884008	0.55867726	0.55637985
0.0	0.5640998	0.59399295	0.58392787	0.571866	0.59340465	0.577119	0.57898873	0.59105945	0.5601331	0.55716664
0.0	0.5643166	0.59333974	0.5859866	0.57117224	0.59333676	0.5762273	0.58004713	0.5931036	0.5603402	0.5574993
0.0	0.56173253	0.5862253	0.57969946	0.56556576	0.58740973	0.56540143	0.57182455	0.5878059	0.55734795	0.5561382
0.0	0.5650376	0.59249943	0.5862895	0.5714134	0.594167	0.5761954	0.5793097	0.5924515	0.55995756	0.5571968
0.0	0.5655268	0.5933981	0.58691907	0.57072437	0.5938714	0.5777032	0.57981026	0.5921308	0.5603659	0.5576944
0.0	0.5655268	0.5933981	0.58691907	0.57072437	0.5938714	0.5777032	0.57981026	0.5921308	0.5603659	0.5576944
0.0	0.56192493	0.5869385	0.57942575	0.5660222	0.5872431	0.5661627	0.5723682	0.5880936	0.5581559	0.5556741
0.0	0.56192493	0.5869385	0.57942575	0.5660222	0.5872431	0.5661627	0.5723682	0.5880936	0.5581559	0.5556741
0.0	0.5613592	0.5873742	0.5797528	0.5658635	0.5880004	0.5662719	0.5708577	0.58858913	0.5581912	0.55527717
0.0	0.5604347	0.5861143	0.5795159	0.56593114	0.5864835	0.5658001	0.5712238	0.58701074	0.55686456	0.5560296
0.0	0.5608996	0.5877441	0.58255434	0.5701227	0.5883776	0.5703455	0.5743185	0.58876663	0.55972916	0.55833393
0.0	0.56702346	0.5955619	0.58870804	0.5748315	0.59621453	0.58089346	0.5810343	0.5975726	0.5618692	0.558735
0.0	0.56402904	0.5916504	0.58491546	0.57149404	0.59280014	0.57445437	0.57941574	0.59603626	0.56065685	0.5570628
0.0	0.56431544	0.59125346	0.58296907	0.5718004	0.59435564	0.5768352	0.5776742	0.59532714	0.5614648	0.5564468
0.0	0.018805852	0.05068594	0.042254206	0.03559589	0.01289909	0.05842539	0.16865838	0.07866702	0.013298687	0.009579316
0.0	0.5670981	0.59810525	0.58912086	0.57632947	0.5979783	0.58272475	0.5814818	0.597945	0.5632188	0.56145114
0.0	0.5630067	0.5884866	0.5808204	0.5683857	0.58680725	0.56841403	0.5735791	0.5883117	0.5599145	0.5571066
0.0	0.5611971	0.5861546	0.5787841	0.56640476	0.58739823	0.5667328	0.57298124	0.58643293	0.55845046	0.5549799
0.0	0.56198806	0.5877759	0.57880765	0.56748444	0.58788264	0.56604856	0.5744886	0.58851415	0.5593756	0.55587196
0.0	0.5606856	0.5878182	0.5804834	0.5644422	0.58601934	0.56588227	0.57129353	0.5877301	0.5591118	0.5566233
0.0	0.5617217	0.58708173	0.57832766	0.5649766	0.5867052	0.566759	0.57091796	0.587331	0.5589055	0.55388653
0.0	0.022839693	0.05481039	0.00057244895	0.10464662	0.039684772	0.13593607	0.2867238	0.32792577	0.019088268	0.014728192
0.0	0.015179879	0.042688847	6.497982e-05	0.061753318	0.026056243	0.05312125	0.040175904	0.07228582	0.017253576	0.017342657
0.0	0.5649657	0.5954912	0.5883517	0.5735628	0.59584594	0.5796703	0.5798571	0.59540427	0.56119394	0.5604555
0.0	0.56424296	0.5945819	0.58468485	0.5738497	0.59493685	0.57988214	0.58029264	0.5940883	0.56144994	0.55991685
0.0	0.020158049	0.03166401	0.026477529	0.024303999	0.01708021	0.046019875	0.066965625	0.032730695	0.01308156	0.013842738
0.0	0.5608838	0.5881985	0.57892716	0.56653315	0.5860523	0.5653544	0.5717358	0.588597	0.55878204	0.5572707
0.0	0.5611002	0.5895766	0.58259726	0.56965417	0.5875797	0.5691217	0.5736088	0.5876554	0.5581744	0.5562343
0.0	0.5599487	0.58738405	0.57820576	0.5649067	0.58655137	0.5654661	0.5715768	0.5872739	0.5580661	0.5559616
0.0	0.5613743	0.58609754	0.57933366	0.5645314	0.5854196	0.5667105	0.57329047	0.58861995	0.5592125	0.55502456
0.0	0.022954153	0.0242166	0.0344318	0.03363436	0.02011744	0.026746986	0.04824706	0.026693964	0.012479658	0.009556127
0.0	0.008197845	0.032830052	0.016592314	0.02493877	0.021534735	0.052673902	0.05130727	0.09478441	0.014556221	0.009855992
0.0	0.5658725	0.59455115	0.5857958	0.5716847	0.59493524	0.5768088	0.5800668	0.5946892	0.5621803	0.5591911
0.0	0.56108063	0.58814776	0.58215624	0.56675774	0.58842444	0.5666263	0.5739466	0.58884233	0.5599785	0.5564331
0.0	0.561205	0.5883003	0.5811641	0.56806576	0.58831954	0.56696594	0.5744612	0.5885796	0.559184	0.55636054
0.0	0.56064624	0.58662426	0.57953054	0.56686896	0.5876848	0.56453997	0.57183695	0.586986	0.5591375	0.55638707
0.0	0.560746	0.5870313	0.5802752	0.565718	0.58614403	0.5654495	0.5726178	0.58590746	0.55840904	0.55563015
0.0	0.5604923	0.58682853	0.5787815	0.56560695	0.5873982	0.5643019	0.5705651	0.58703613	0.5580446	0.5554339
0.0	0.5619345	0.5861105	0.5796658	0.56620616	0.5878963	0.5648153	0.5704694	0.5873522	0.55933803	0.5562741
0.0	0.5675821	0.59569854	0.5885842	0.5765654	0.597856	0.5820198	0.5831136	0.59731346	0.56288546	0.5597614
0.0	0.5675821	0.59569854	0.5885842	0.5765654	0.597856	0.5820198	0.5831136	0.59731346	0.56288546	0.5597614
0.0	0.56161255	0.58405274	0.57803476	0.5666087	0.5863119	0.56426066	0.5718625	0.58797365	0.5593999	0.5541553
0.0	0.560972	0.58531475	0.5799933	0.56571436	0.5875678	0.5653138	0.5721006	0.58744353	0.5591395	0.5553678
0.0	0.016447034	0.017291568	0.031807046	0.05136811	0.024124254	0.018425426	0.061472274	0.09116257	0.0036980496	0.00850176
0.0	0.016356738	0.01715683	0.031457447	0.05102011	0.024044959	0.018417502	0.061583232	0.09009811	0.0036884206	0.008443167
0.0	0.016377803	0.017120965	0.031373225	0.051389147	0.024043424	0.018388508	0.061797034	0.090837725	0.0036916286	0.008443443
0.0	0.5605105	0.58738947	0.5776436	0.56647396	0.58645487	0.5668782	0.57305163	0.5874247	0.5586392	0.5560569
0.0	0.56116134	0.5871979	0.57796425	0.5659925	0.58761144	0.5651888	0.5727701	0.5870377	0.5594626	0.5561853
0.0	0.018155618	0.044546016	0.03627293	0.09737334	0.021108408	0.045320332	0.039423466	0.029553706	0.009417918	0.008774185
0.0	0.01825161	0.0446359	0.03639555	0.09761291	0.021148149	0.04517879	0.039336227	0.029571868	0.009405781	0.008788795
0.0	0.040907606	0.0676175	0.22211696	0.16223598	0.02631057	0.12495248	0.5310961	0.30898836	0.010300292	0.010101596
0.0	0.026587931	0.11237897	0.22152543	0.15584822	0.038408052	0.14534704	0.26560566	0.20235851	0.011259521	0.009412754
0.0	0.56729907	0.595171	0.58633894	0.572664	0.5962976	0.57983917	0.57847744	0.5972749	0.5633069	0.56021494
0.0	0.5611144	0.5867191	0.5795485	0.5691499	0.5883575	0.5693007	0.5721183	0.5873741	0.5586907	0.5572359
0.0	0.5610583	0.5864636	0.57778805	0.56662357	0.58684874	0.5657428	0.5717205	0.5887429	0.5592575	0.5561057
0.0	0.56566215	0.595439	0.588082	0.5737762	0.5959628	0.57985705	0.58148086	0.5954025	0.56159157	0.5600345
0.0	0.55878985	0.5870967	0.5775273	0.56655484	0.5866731	0.5672031	0.5700615	0.5876576	0.5580409	0.5557449
0.0	0.55947924	0.5856298	0.57964545	0.5662091	0.5868733	0.5654446	0.57274747	0.58641136	0.5579475	0.5549053
0.0	0.56103706	0.58770907	0.57869065	0.5667607	0.58727854	0.5682178	0.57166356	0.58627945	0.55836284	0.5546065
0.0	0.5606966	0.5867119	0.57897335	0.56622624	0.5868812	0.56641704	0.57155466	0.58655053	0.5580794	0.55431455
0.0	0.560515	0.5859255	0.5789563	0.5661481	0.5872563	0.56673187	0.5721919	0.5865886	0.55867773	0.5546867
0.0	0.56023544	0.5877947	0.57861197	0.56537575	0.5870033	0.56627274	0.57265174	0.58607423	0.55788034	0.5544441
0.0	0.56129813	0.5882878	0.5797701	0.5659366	0.587845	0.5684942	0.5725225	0.5870885	0.5588032	0.55516994
0.0	0.5607606	0.5860079	0.5784181	0.5654445	0.5874814	0.5670748	0.57255244	0.586479	0.5581937	0.55527836
0.0	0.56078106	0.5865672	0.5785659	0.56704396	0.58745015	0.56685543	0.5726009	0.58589846	0.5575665	0.5544907
0.0	0.5603467	0.58796626	0.57862693	0.56663674	0.5868242	0.56730264	0.57190466	0.5859653	0.558131	0.5547125
0.0	0.56024677	0.5863715	0.5778199	0.5667199	0.5864482	0.5665721	0.5731662	0.58646214	0.5577054	0.5549705
0.0	0.5606997	0.58655673	0.57932115	0.56652015	0.5873042	0.5664873	0.57159436	0.586623	0.55842835	0.5548478
0.0	0.5610492	0.5869204	0.57926524	0.56622905	0.58667016	0.566	0.5722707	0.5865253	0.5581736	0.5546405
0.0	0.5593335	0.58563215	0.5790865	0.56559956	0.586765	0.56634736	0.57232696	0.5860038	0.557294	0.55412453
0.0	0.5607066	0.5869138	0.5792438	0.5665208	0.5870852	0.56688136	0.5729724	0.58661807	0.55842096	0.55470866
0.0	0.5605671	0.5858204	0.57898456	0.56657594	0.5867906	0.5673845	0.5717859	0.5863155	0.5579308	0.5549717
0.0	0.56045234	0.58750844	0.5796532	0.5658363	0.58645123	0.56515217	0.5720502	0.5867703	0.55799454	0.5545884
0.0	0.5606845	0.5862708	0.57930106	0.56555265	0.58653766	0.5669969	0.57201993	0.58590156	0.55831283	0.5545201
0.0	0.560016	0.58635956	0.5790589	0.56578803	0.58738315	0.5667447	0.5728059	0.5855148	0.55807716	0.55458045
0.0	0.5650171	0.59397817	0.5846162	0.5710585	0.5941375	0.5746576	0.576003	0.5932632	0.56143993	0.5581041
0.0	0.5604466	0.58861566	0.58038414	0.56830186	0.5883983	0.5706148	0.57381546	0.5859677	0.5589009	0.5576611
0.0	0.038727816	0.07248691	0.44162947	0.07093867	0.0644513	0.27546805	0.5302545	0.6168172	0.015542758	0.03408339
0.0	0.020806512	0.09347888	0.057085194	0.096176594	0.017127873	0.063487306	0.06623147	0.09606161	0.013570445	0.009799813
0.0	0.56152636	0.5889811	0.58179057	0.5702815	0.5881995	0.57025933	0.57237893	0.5892513	0.55939835	0.55836326
0.0	0.08750523	0.8827952	0.78087354	0.89372754	0.06102366	0.7343499	0.697879	0.89331067	0.043325514	0.016714966
0.0	0.5651652	0.59398186	0.5873892	0.57334507	0.5951521	0.5798713	0.58107483	0.5945265	0.56092036	0.55998904
0.0	0.5650423	0.59514636	0.58830893	0.57437724	0.5943028	0.57902783	0.5814485	0.59479034	0.5613058	0.5594063
0.0	0.56557345	0.59610087	0.5876135	0.57487637	0.59502745	0.5788511	0.58162904	0.59688663	0.56193924	0.5599027
0.0	0.56519	0.5959308	0.5883643	0.57471097	0.5957044	0.5802375	0.5811688	0.5968786	0.5623439	0.56025
0.0	0.5650236	0.59413594	0.58746606	0.5739579	0.59569615	0.57951504	0.581203	0.59486365	0.5615108	0.5592678
0.0	0.56513953	0.59500295	0.5875701	0.573475	0.5955529	0.578238	0.5808502	0.5945947	0.5617238	0.56026745
0.0	0.56216997	0.5893482	0.5838738	0.57116306	0.59091395	0.5704607	0.57511014	0.58964986	0.55806404	0.55822676
0.0	0.5615055	0.59050363	0.5834932	0.57222396	0.5914306	0.5715306	0.57470787	0.58889246	0.55915403	0.55870813
0.0	0.5650931	0.59427166	0.58465165	0.5734804	0.59456503	0.5770495	0.5801529	0.5967	0.5618585	0.5588488
0.0	0.566065	0.59499013	0.5862833	0.5741655	0.59393823	0.5779639	0.5806872	0.59756255	0.5621093	0.5595203
0.0	0.56501055	0.59473497	0.5868042	0.5746459	0.59552425	0.57715744	0.5809439	0.5958044	0.5614387	0.55991554
0.0	0.56547016	0.59456456	0.5879629	0.57394683	0.5946174	0.5800442	0.5814567	0.59458715	0.56130147	0.5603163
0.0	0.5653009	0.5952045	0.5880395	0.57499504	0.5960834	0.5796361	0.5802767	0.5954633	0.56221	0.5604051
0.0	0.016837273	0.06926205	0.024201253	0.07068716	0.02246747	0.07486244	0.050337538	0.02315173	0.017027892	0.012243212
0.0	0.56106484	0.58660585	0.5770937	0.56633884	0.58620495	0.564851	0.5724353	0.58786035	0.5575887	0.5558958
0.0	0.567251	0.5975382	0.5900032	0.57613677	0.5978396	0.582696	0.5832212	0.59784687	0.56339735	0.56131244
0.0	0.56139433	0.58675027	0.5791997	0.56709206	0.58751667	0.5657876	0.57281137	0.58801436	0.5588334	0.5567704
0.0	0.03879166	0.65023875	0.9301871	0.69215614	0.04554267	0.68418413	0.8557718	0.58008635	0.036325328	0.019685587
0.0	0.5607592	0.5870064	0.58044153	0.56627494	0.58663654	0.565519	0.5749939	0.58958745	0.5586715	0.55593264
0.0	0.04473325	0.5308273	0.9328944	0.0016421418	0.09797552	0.020340653	0.030196646	0.003105493	6.874825e-05	0.015563112
0.0	0.00046708665	0.0042745923	0.02921414	0.0045076674	0.00014694096	0.007872679	0.030172853	0.0029733004	0.00049789477	0.0001308424
0.0	0.000514897	0.0026920983	0.016848262	0.0016378345	0.0016242897	0.008334691	0.07950347	0.004115558	0.00010656962	1.39429585e-05
0.0	0.000119774	0.0025999558	0.022506982	0.004209979	0.0006801125	0.008937072	0.040700912	0.004401103	0.00012565727	2.3620909e-05
0.0	0.00055167434	0.0026934582	0.07211771	0.0016333488	0.00015062801	0.016508128	0.07571867	0.003120885	8.22815e-05	8.907727e-05
0.0	0.00055142725	0.002688654	0.0720852	0.0016312491	0.00014971614	0.016558496	0.076262355	0.0031163325	8.231461e-05	8.891391e-05
0.0	0.00011091748	0.002745138	0.06136377	0.0027509206	0.00016026347	0.008999329	0.031139608	0.008596	0.0004395202	1.8412524e-05
0.0	0.00021254235	0.0022401805	0.022963239	0.0028096614	0.00014859826	0.008754438	0.030023964	0.021299584	0.0006269801	6.5567096e-05
0.0	0.5647577	0.5935342	0.58686507	0.571709	0.594503	0.57570964	0.58088374	0.5949975	0.5615442	0.5585598
0.0	0.5601262	0.585385	0.5788126	0.56740314	0.58688647	0.56546175	0.5706475	0.58824956	0.5593667	0.5556899
0.0	0.5610309	0.5851393	0.5785867	0.56699926	0.58796245	0.56582505	0.5736724	0.5879619	0.55942255	0.55557114
0.0	0.56051546	0.58539456	0.5794818	0.5651881	0.5876713	0.56309766	0.5715994	0.5874752	0.5579556	0.5565278
0.0	0.5605173	0.58635956	0.57899165	0.5674449	0.5858169	0.56409615	0.5712919	0.5864343	0.55837834	0.5560086
0.0	0.5600127	0.5865897	0.57865965	0.56711847	0.5864956	0.5642285	0.57296854	0.58685994	0.55905575	0.5555504
0.0	0.5601821	0.587038	0.5788237	0.566665	0.5861717	0.5651887	0.57224846	0.5869393	0.5577141	0.5542964
0.0	0.5613686	0.5866056	0.5790916	0.5663538	0.587606	0.5661487	0.57413703	0.5867509	0.5591613	0.5555581
0.0	0.56117594	0.586552	0.5780747	0.5660627	0.5869776	0.5655542	0.57398814	0.58678	0.55781555	0.55480367
0.0	0.56114644	0.58711725	0.57933134	0.56689066	0.5876996	0.5659778	0.57405967	0.58667517	0.55911916	0.5557074
0.0	0.56041855	0.5870561	0.5803016	0.5664788	0.5870238	0.5650756	0.57369184	0.58647543	0.5587504	0.5555911
0.0	0.56032664	0.58752507	0.5783364	0.566101	0.5873859	0.5650173	0.5743988	0.58626515	0.55836797	0.55633795
0.0	0.56056166	0.5867892	0.57859004	0.56712234	0.585195	0.5647621	0.57267743	0.586571	0.5592884	0.5562384
0.0	0.56211156	0.58627	0.5793573	0.56761473	0.58758575	0.56564605	0.5737246	0.5866549	0.5585484	0.5557761
0.0	0.56085896	0.5884639	0.5782266	0.5669227	0.587319	0.5660657	0.5733183	0.5859477	0.55917084	0.55549526
0.0	0.5598272	0.5869241	0.5794932	0.56620276	0.5865224	0.5654933	0.572458	0.58670175	0.5594653	0.5547632
0.0	0.56113964	0.5875179	0.5783375	0.56689996	0.58676326	0.5650893	0.5735467	0.58817893	0.5587594	0.5560304
0.0	0.5607541	0.587783	0.57841605	0.5668059	0.5871356	0.5649908	0.5716853	0.5856857	0.5579688	0.5544762
0.0	0.5606121	0.5883546	0.5799247	0.566396	0.5867378	0.5647553	0.57241946	0.585644	0.558643	0.55605596
0.0	0.5609185	0.58738935	0.5787606	0.566755	0.5870958	0.5649088	0.572756	0.585216	0.5597543	0.5561412
0.0	0.5607833	0.5854103	0.5792092	0.56557286	0.58658385	0.56510293	0.57259953	0.5855802	0.55830944	0.5561648
0.0	0.5599602	0.5861347	0.57781464	0.56600857	0.5866894	0.5649827	0.57289284	0.58645433	0.55867696	0.55542827
0.0	0.560175	0.58588773	0.57659155	0.5661616	0.5866815	0.56524956	0.5738124	0.5857953	0.5562783	0.55543655
0.0	0.5607157	0.5860721	0.5785621	0.56706864	0.5875652	0.5654571	0.5754154	0.5876099	0.55852526	0.5541658
0.0	0.56137013	0.5860267	0.5776908	0.56700355	0.5870714	0.5651917	0.5754161	0.5871634	0.5564241	0.55435413
0.0	0.55967844	0.58577263	0.57958984	0.5665738	0.58808315	0.5648311	0.57337403	0.58480674	0.5587833	0.5552017
0.0	0.56044513	0.5866591	0.57756364	0.5669023	0.5873591	0.5643275	0.57291317	0.5865483	0.55773807	0.5551862
0.0	0.5606274	0.5863907	0.5784181	0.5657604	0.58682656	0.56641704	0.57149595	0.5864757	0.558753	0.5557005
0.0	0.5607725	0.5867608	0.5796854	0.5662257	0.5870683	0.5654304	0.57337433	0.5875418	0.5587208	0.55516243
0.0	0.5606883	0.5871268	0.5794847	0.5666214	0.5853393	0.5651493	0.57247937	0.5887757	0.5590741	0.55589443
0.0	0.5605203	0.5877065	0.57867134	0.56691104	0.5863668	0.5645239	0.57340664	0.586786	0.55906695	0.5559024
0.0	0.5603434	0.58734965	0.5788155	0.56654245	0.5852392	0.56441754	0.57472456	0.5882068	0.558765	0.5557479
0.0	0.5610068	0.58752066	0.5786084	0.5657815	0.5841741	0.5646308	0.5735711	0.5871591	0.55784035	0.5554691
0.0	0.5610402	0.58605194	0.5780713	0.56716406	0.58780754	0.565369	0.5738989	0.5885448	0.5596269	0.5564021
0.0	0.56099856	0.5869699	0.5789627	0.5663492	0.5871815	0.5645453	0.57321817	0.5872925	0.5594066	0.5555077
0.0	0.56095904	0.5864097	0.5796698	0.56579477	0.5868273	0.56542784	0.5719074	0.5882834	0.5585649	0.5560329
0.0	0.56128806	0.5875933	0.58060366	0.5678138	0.5874727	0.5657235	0.5742522	0.5878412	0.55831486	0.5546054
0.0	0.5605599	0.58677834	0.57893735	0.56583136	0.58587605	0.56485635	0.57486254	0.5888573	0.5580634	0.55583173
0.0	0.08628557	0.6765025	0.9239425	0.7626741	0.090272225	0.021583969	0.022837948	0.0029721046	0.030963216	0.017805165
0.0	0.00046655312	0.0042899307	0.029090399	0.00451212	0.00014746172	0.007950091	0.030556113	0.0029521694	0.00049583835	0.00012881143
0.0	0.00046726814	0.0042621386	0.029104155	0.004512101	0.00014752528	0.007910667	0.030265585	0.0029545508	0.0004960917	0.00012970329
0.0	0.013728704	0.042579465	0.039192054	5.902296e-05	0.029513426	0.00036157249	0.0002082388	4.456265e-05	3.1901087e-05	0.011280844
0.0	0.013659431	0.04275394	0.03931745	5.9162547e-05	0.029512605	0.00036306705	0.00020869794	4.441382e-05	3.193326e-05	0.011254314
0.0	0.00020269009	0.00020373115	5.1069852e-05	5.5870805e-05	6.294458e-05	0.00011593073	0.00020130664	5.8140322e-05	4.939998e-05	9.167652e-05
0.0	0.00023624637	0.00020706827	0.00021029594	5.7311576e-05	0.00022836728	0.00012712531	0.0005295994	0.00040042918	6.128945e-05	8.778272e-05
0.0	0.00023569922	0.00020718835	0.00021031639	5.7022266e-05	0.0002285189	0.00012629428	0.00053228915	0.00039807474	6.13999e-05	8.7744396e-05
0.0	0.00023565271	0.0002073508	0.00020968266	5.7054793e-05	0.00022874626	0.00012670731	0.0005347673	0.00040065747	6.133775e-05	8.759776e-05
0.0	0.00019621332	0.00038666767	0.00010144209	0.00023727803	5.7199974e-05	0.0001212111	0.00021926867	4.1891122e-05	0.00019313325	0.00014225418
0.0	0.00019604803	0.00038955206	0.00010054761	0.00023605027	5.7016226e-05	0.00011989615	0.00021908936	4.178069e-05	0.00019346019	0.00014212592
0.0	0.00019585706	0.000390524	0.00010077615	0.00023605791	5.6891473e-05	0.00012068818	0.00022040242	4.156141e-05	0.00019336597	0.00014190411
0.0	0.014405525	0.026262518	0.04194292	0.054340724	0.019894307	0.06331931	0.00022043352	5.713101e-05	0.014221938	0.014180383
0.0	0.014393331	0.02623687	0.041994225	0.054346826	0.019870445	0.06342698	0.000221432	5.6930327e-05	0.014183257	0.014169102
0.0	0.014419181	0.026284598	0.04200218	0.054312993	0.019956566	0.063022204	0.00022181681	5.6927347e-05	0.014193168	0.014158163
0.0	0.014385182	0.026256489	0.04192831	0.054295704	0.01991212	0.06306683	0.00022041271	5.6792927e-05	0.014169576	0.014150111
0.0	0.014380004	0.02618087	0.04194216	0.054452077	0.019894985	0.063426875	0.00022038141	5.737632e-05	0.014169888	0.014146852
0.0	0.014407841	0.026257899	0.0417368	0.054303296	0.019911906	0.06433261	0.00022046105	5.710721e-05	0.014173592	0.014106071
0.0	0.014410042	0.026245099	0.041911382	0.054230787	0.019870928	0.0636292	0.00022141426	5.6954603e-05	0.014233019	0.014155668
0.0	0.020307548	0.06566057	0.045780078	0.050122973	0.023163777	0.08765613	0.00012854199	4.5667337e-05	0.0101300385	0.010128461
0.0	0.02024943	0.06575008	0.046090033	0.05015436	0.023133522	0.08756297	0.00012831762	4.522865e-05	0.010100904	0.0101139145
0.0	0.020300368	0.06599134	0.04597789	0.050284315	0.02315464	0.08754024	0.00012921751	4.5324938e-05	0.010108359	0.010101919
0.0	0.020318529	0.06570698	0.045846514	0.05001704	0.0231516	0.08709048	0.00012809524	4.5419605e-05	0.010103264	0.010072428
0.0	0.020262403	0.06590515	0.046044394	0.050199308	0.023089856	0.087424256	0.00012887531	4.5602974e-05	0.01011231	0.010099927
0.0	0.02030591	0.06609162	0.04570421	0.05038219	0.023135148	0.08775309	0.00012792034	4.5328434e-05	0.010106159	0.010116274
0.0	0.020326095	0.0661394	0.04594683	0.050202448	0.023121595	0.087856695	0.00012951037	4.5502064e-05	0.010105548	0.010114645
0.0	0.02553483	0.07893866	0.05484874	0.099958725	0.024377935	0.0003774871	0.00012683617	4.299309e-05	0.00934797	0.012384198
0.0	0.025437508	0.079093195	0.055168618	0.09991758	0.024376256	0.00037847733	0.00012738293	4.2852123e-05	0.009292862	0.0123740835
0.0	0.025451224	0.079188086	0.055125438	0.099926546	0.02449739	0.0003778342	0.00012743712	4.275885e-05	0.00931095	0.0123387035
0.0	0.025503723	0.07883333	0.05502014	0.09905487	0.02446622	0.0003775634	0.00012695052	4.2710268e-05	0.00928882	0.0123528205
0.0	0.025486339	0.079150036	0.055192336	0.09967833	0.024432942	0.00037794694	0.00012750896	4.2876032e-05	0.009318769	0.012359233
0.0	0.025436457	0.07920532	0.0546229	0.09984004	0.024487888	0.0003783269	0.00012607241	4.2789645e-05	0.009307717	0.012394853
0.0	0.02550106	0.078998744	0.055257656	0.099886544	0.024448484	0.0003783431	0.00012828998	4.2751995e-05	0.009330244	0.012357185
0.0	0.025515161	0.07918866	0.055034608	0.10017673	0.02442944	0.00037736513	0.0001274878	4.3170327e-05	0.009314926	0.0123953195
0.0	0.0002019549	0.00019283919	5.0083938e-05	5.819501e-05	0.0005843485	0.00012717757	0.0004575551	7.089551e-05	4.84366e-05	1.9971656e-05
0.0	0.00026970587	0.00045898926	6.145965e-05	0.00024357864	5.792322e-05	0.00037158022	0.00022238115	4.384428e-05	3.9489292e-05	0.00014214707
0.0	0.0002686677	0.00045697755	6.1515064e-05	0.00024415855	5.7841087e-05	0.00037299097	0.000221879	4.3584027e-05	3.9459857e-05	0.00014196135
0.0	0.00026879736	0.00045766897	6.1677296e-05	0.00024325371	5.7902453e-05	0.00037199206	0.00022220417	4.36911e-05	3.9493436e-05	0.00014219587
0.0	0.00026876407	0.00045652126	6.1573344e-05	0.00024361393	5.7947527e-05	0.0003701367	0.00022159507	4.358494e-05	3.9283725e-05	0.0001419925
0.0	0.0002691374	0.00045699585	6.178137e-05	0.00024405101	5.79964e-05	0.00037200126	0.00022213534	4.380374e-05	3.9378057e-05	0.00014168331
0.0	0.00027015185	0.00045758084	6.15697e-05	0.00024407521	5.7929516e-05	0.00037099828	0.00022287636	4.3787204e-05	3.9422994e-05	0.00014234985
0.0	0.0002688758	0.00045664137	6.1854706e-05	0.00024303768	5.781296e-05	0.00037011725	0.00022406233	4.3873308e-05	3.945485e-05	0.00014151791
0.0	0.00019588807	0.0003885218	0.00010090935	0.00023782818	5.6923003e-05	0.00012026187	0.00021839504	4.2055715e-05	0.00019353179	0.00014240645
0.0	0.00019550853	0.00038806463	0.0001014746	0.00023682261	5.7019057e-05	0.0001201004	0.00021894214	4.161519e-05	0.0001931673	0.00014225446
0.0	0.00019611533	0.00038758956	0.0001013029	0.00023700148	5.7090496e-05	0.000120326906	0.00022027176	4.162535e-05	0.0001931953	0.00014236139
0.0	0.00019553183	0.00038862549	0.00010108443	0.00023684565	5.7001875e-05	0.00011999874	0.00021884948	4.1717307e-05	0.00019307763	0.0001421056
0.0	0.00019578089	0.00038796736	0.00010124447	0.00023672417	5.7010027e-05	0.00011949051	0.00021858691	4.1809864e-05	0.00019324284	0.00014229218
0.0	0.00019589518	0.00038763758	0.00010071324	0.00023750821	5.6948084e-05	0.00011998604	0.0002193063	4.190455e-05	0.00019333094	0.00014225025
0.0	0.013683941	0.04266275	0.039433345	5.9245594e-05	0.029550787	0.0003628961	0.0002083973	4.449861e-05	3.2003867e-05	0.011281674
0.0	0.013699422	0.042630956	0.039518088	5.923537e-05	0.02951845	0.0003627076	0.00020881779	4.465245e-05	3.190538e-05	0.011271625
0.0	0.0136845345	0.042693265	0.03936568	5.9308793e-05	0.029557532	0.000362324	0.00020930673	4.4593045e-05	3.193092e-05	0.011236362
0.0	0.013710405	0.042630665	0.039455596	5.9300644e-05	0.029618675	0.00036198806	0.0002079503	4.4492837e-05	3.19125e-05	0.011274293
0.0	0.013634643	0.042631842	0.03936853	5.9384518e-05	0.029506499	0.00036198014	0.00020819987	4.4560908e-05	3.186442e-05	0.011249031
0.0	0.01366112	0.0427212	0.039459877	5.951054e-05	0.029527837	0.0003616783	0.00020799274	4.465965e-05	3.197751e-05	0.011284961
0.0	0.013706794	0.042865407	0.039422	5.9328195e-05	0.029567353	0.00036240797	0.00020849805	4.48134e-05	3.1913536e-05	0.011269431
0.0	0.00020335522	0.00020321664	5.1015046e-05	5.6177574e-05	6.306636e-05	0.00011530386	0.0002017863	5.8385172e-05	4.947192e-05	9.205532e-05
0.0	0.00020268778	0.00020289524	5.1175793e-05	5.617672e-05	6.305801e-05	0.00011566352	0.00020163186	5.830344e-05	4.94275e-05	9.1667614e-05
0.0	0.00020298058	0.00020317516	5.1165596e-05	5.6179826e-05	6.314448e-05	0.00011554908	0.00020148291	5.805926e-05	4.944928e-05	9.179278e-05
0.0	0.00020274402	0.00020330423	5.097522e-05	5.5975488e-05	6.312262e-05	0.000114999704	0.00020155382	5.830828e-05	4.930378e-05	9.187729e-05
0.0	0.00020232437	0.00020297187	5.1153296e-05	5.6042732e-05	6.300571e-05	0.00011546218	0.00020068971	5.82462e-05	4.93834e-05	9.171867e-05
0.0	0.00020295387	0.00020279428	5.082014e-05	5.6184213e-05	6.31858e-05	0.00011618638	0.00020107836	5.8348767e-05	4.9470033e-05	9.205426e-05
0.0	0.0002030669	0.0002016509	5.113496e-05	5.6078443e-05	6.3084175e-05	0.00011588244	0.00020217338	5.84992e-05	4.945909e-05	9.212407e-05
0.0	0.015197989	0.054623574	0.09627634	0.12849271	0.017573368	0.06479356	0.0969879	0.034223743	0.012900262	0.014477009
0.0	0.021571048	0.06239044	0.19759949	0.15139762	0.040623486	0.16066357	0.44196087	0.22952409	0.009355107	0.010373584
0.0	0.5644275	0.5949188	0.5862775	0.5728006	0.5947882	0.5777951	0.58120406	0.59512764	0.56196344	0.5583922
0.0	0.5590519	0.586565	0.5787168	0.5664098	0.5861872	0.5656458	0.570373	0.58708227	0.5582933	0.5560332
0.0	0.55959713	0.5871624	0.58017147	0.5661486	0.5866507	0.56715804	0.5720947	0.5874784	0.55853814	0.55460995
0.0	0.56040615	0.58676803	0.5783769	0.5656566	0.58612496	0.56647295	0.5724942	0.58793473	0.5585659	0.5534513
[truncated: 18,837 more rows]
