# Supplementary material for: Teasing out missing reactions in genome-scale metabolic networks through hypergraph learning
Source: Nat Commun. 2023 Apr 25;14:2375. doi: 10.1038/s41467-023-38110-7 (PMC10130184; doi:10.1038/s41467-023-38110-7)
Supplement: Supplementary file 4 — Source Data [file 41467_2023_38110_MOESM4_ESM.zip › Source Data/Figure 2/j-m/iEcHS_1320_cheshire.csv]

	0	0.1	0.1.1	0.1.1.1	0.1.1.1.1	0.1.1.1.1.1	0.1.1.1.1.1.1	0.1.1.1.1.1.1.1	0.1.1.1.1.1.1.1.1	0
1.0	0.99964285	0.6593729	0.9933003	0.0010681867	0.97314465	0.40889624	0.99950945	0.99676585	0.99902236	0.99789375
1.0	0.8663457	0.9996954	0.9955187	0.09440723	0.99924743	0.9998739	0.681553	0.029677264	0.007936605	0.9547667
1.0	0.9997774	0.91807365	0.9957633	0.9998252	0.9994967	0.39622805	0.47224537	0.9980831	0.008851705	0.07197954
1.0	0.99800175	0.9417896	0.6744582	0.903674	0.9913052	0.9996489	0.9992423	0.99106807	0.99942315	0.9650745
1.0	0.055421405	0.99980193	0.9999286	0.9914894	0.9214277	0.0058528455	0.8161155	0.9990276	0.726639	0.9997713
1.0	0.92311895	0.9985304	0.040181298	0.9997403	0.5764302	0.99966955	0.9994179	0.1317137	0.23540732	0.9862142
1.0	0.99195766	0.96504676	0.99870574	0.99970454	0.98709863	0.9999652	0.933856	0.8079228	0.99966013	0.9997024
1.0	0.9983689	0.0035722486	0.2735309	0.99817765	0.6742851	0.9999354	0.9991392	0.8495465	0.46122062	0.9994497
1.0	0.99120367	0.9963477	0.00087928405	0.9994425	0.3071394	0.99852604	0.99957925	0.3195614	0.99774384	0.78856
1.0	0.99898	0.9999716	0.9956488	0.010668191	0.9772355	0.9999608	0.9624817	0.99937207	0.9961437	0.001799764
1.0	0.9998073	0.9999403	0.9687307	0.9957688	0.99986386	0.42206264	0.7213561	0.071293786	0.98611426	0.99870074
1.0	0.99838877	0.99977964	0.99987733	0.9965491	0.99680746	0.999877	0.16101566	0.36761075	0.9885981	0.0007594093
1.0	0.9966535	0.99816436	0.9983558	0.012361794	0.9981687	0.9994136	0.99866056	0.9993469	0.9419886	0.99972266
1.0	0.99942183	0.015524876	0.88400406	0.9994092	0.9951722	0.9949244	0.058314163	0.1049585	0.99851507	0.890203
1.0	0.99910825	0.00040570102	0.9996412	0.99345064	0.9957287	0.99991834	0.99357784	0.99943477	0.010274045	0.9512841
1.0	0.9998927	0.9959065	0.9998	0.57847184	0.9998517	0.99482614	0.99924266	0.99979097	0.99649364	0.99963355
1.0	0.0060742483	0.969922	0.9999782	0.99004817	0.9864971	0.07385709	0.99765176	0.9999	0.9783604	0.99949
1.0	0.99570894	0.9793727	0.9972723	0.9793205	0.99951077	0.9994733	0.99761164	0.996739	0.9992723	0.9776303
1.0	0.99871814	0.99872905	0.9991123	0.9304516	0.99946207	0.99925524	0.9998635	0.7380612	0.99993014	0.01340639
1.0	0.99709904	0.99728644	0.9999006	0.9994999	0.958649	0.99898344	0.9380891	0.78024226	0.9857395	0.999514
1.0	0.9997981	0.99968326	0.712899	0.025116803	0.99998	0.9911895	0.9972813	0.97450316	0.9997961	0.77084315
1.0	0.99876	0.8773117	0.49505582	0.9997962	0.9997751	0.0006712983	0.9246857	0.45924583	0.99979085	0.9996947
1.0	0.9999833	0.99977857	0.051950652	0.99895084	0.26270187	0.99997926	0.9990225	0.99957484	0.9644667	0.009807228
1.0	0.99976	0.99993587	0.7964361	0.9927368	0.8063821	0.9939511	0.9993332	0.99305046	0.9995215	0.9951125
1.0	0.9973425	0.976086	0.95199007	0.99991524	0.99816555	0.9999809	0.22211881	0.9990125	0.9970816	0.9991068
1.0	0.9999888	0.034879185	0.99981505	0.8582852	0.99932563	0.99975735	0.9996654	0.993526	0.99853647	0.9992767
1.0	0.9995951	0.59501743	0.9998103	0.99906164	0.31624871	0.5677657	0.99088985	0.99942493	0.94634646	0.049250405
1.0	0.7755106	0.97174126	0.9999968	0.99872154	0.99825805	0.99985564	0.9622405	0.9763116	0.9994554	0.08405983
1.0	0.0013298203	0.99953496	0.9996934	0.9914894	0.9676082	0.9999305	0.90500844	0.999419	0.9998927	0.97802573
1.0	0.58638954	0.9997911	0.9998423	0.9999107	0.99185795	0.9998852	0.99934715	0.25994822	0.60396683	0.999516
1.0	0.9977501	0.9855989	0.9844483	0.9996346	0.009440048	0.9903797	0.999238	0.056943893	0.99992466	0.9954774
1.0	0.9757648	0.9977393	0.9904709	0.00087039935	0.9936149	0.06995582	0.9995425	0.9988367	0.5338167	0.99545705
1.0	0.99133426	0.97049385	0.9998128	0.68226326	0.9991099	0.9989699	0.9988117	0.971144	0.56120706	0.9988422
1.0	0.068388134	0.9948624	0.8126644	0.9997327	0.9995339	0.9992207	0.99929225	0.9996779	0.9990601	0.9999553
1.0	0.9986181	0.9998388	0.14997128	0.0009942823	0.9997732	0.9993181	0.99981743	0.0024119066	0.9987703	0.99975044
1.0	0.9989901	0.9961712	0.9999927	0.99828786	0.9996798	0.9995086	0.9940783	0.9989594	0.9995449	0.8486884
1.0	0.63691264	0.9977417	0.44905016	0.9998411	0.33454725	0.99984837	0.84470695	0.95985645	0.19457701	0.98421836
1.0	0.9998086	0.6391057	0.9400623	0.99983895	0.99989295	0.9843978	0.9732467	0.9678834	0.99782157	0.9995116
1.0	0.9961804	0.9996911	0.99870825	0.8931987	0.99616516	0.9955172	0.034166846	0.8927551	0.99982834	0.99943584
1.0	0.9831556	0.9971986	0.99844235	0.99775165	0.99599224	0.99953127	0.99893314	0.9935436	0.98611426	0.8061886
1.0	0.97307205	0.9998466	0.93666637	0.9996269	0.9999057	0.93589693	0.99998915	0.5785937	0.84295434	0.9954137
1.0	0.99787617	0.99827814	0.008190888	0.99745446	0.9523399	0.99669564	0.9998198	0.010217722	0.99900395	0.9983664
1.0	0.9999088	0.99983966	0.06321968	0.9999559	0.9991647	0.9905047	0.9967963	0.9952632	0.9999647	0.99942243
1.0	0.9263945	0.29154274	0.9935231	0.99979836	0.6738035	0.99291396	0.9996884	0.9920254	0.99662614	0.9700328
1.0	0.9997968	0.99987113	0.977414	0.06220128	0.9667535	0.0028500615	0.99929535	0.9959971	0.0012574286	0.99977833
1.0	0.9996834	0.99961436	0.99229044	0.99836093	0.00035458387	0.01474151	0.9995968	0.9975311	0.94181585	0.9937943
1.0	0.7461455	0.99618727	0.99984837	0.99977547	0.99578387	0.9828592	0.018232884	0.9981395	0.975745	0.98019236
1.0	0.99960274	0.99943453	0.9996731	0.9123322	0.9973163	0.9996611	0.9999726	0.9996351	0.38064587	0.9999256
1.0	0.99012405	0.0133541925	0.9704572	0.9996995	0.82792246	0.9998715	0.9998939	0.8723515	0.98327416	0.9984493
1.0	0.99958664	0.27697256	0.9991742	0.40479913	0.18592338	0.9999577	0.99969995	0.73318636	0.99988544	0.9997633
1.0	0.9999497	0.9998901	0.9998449	0.8091526	0.99993753	0.9996526	0.9458398	0.0210742	0.9998764	0.28262943
1.0	0.9969469	0.9871558	0.5462076	0.99973804	0.9994363	0.99987996	0.9926736	0.997331	0.9731269	0.99529356
1.0	0.72062486	0.99982685	0.0023641314	0.9998925	0.9991598	0.9920425	0.9995497	0.6640257	0.9994622	0.99954385
1.0	0.56756437	0.9999298	0.99988556	0.96764326	0.8012299	0.99825794	0.13426535	0.98810786	0.9984554	0.9997009
1.0	0.9997582	0.9933628	0.9996145	0.8915546	0.9998373	0.9937164	0.37784848	0.7821499	0.42174783	0.39467943
1.0	0.999943	0.9996238	0.999871	0.997113	0.18790682	0.96857566	0.9763	0.9999504	0.98089325	0.50075394
1.0	0.92311895	0.99873525	0.023593064	0.9993519	0.9879441	0.98312515	0.99790347	0.9994222	0.9402672	0.99735546
1.0	0.024010489	0.9997204	0.99971694	0.99970573	0.99741817	0.9916065	0.9992551	0.005518363	0.11902363	0.13925582
1.0	0.98380196	0.99994767	0.9998596	0.9914894	0.99152184	0.9997969	0.9993056	0.999645	0.9858042	0.15876976
1.0	0.0014104518	0.99625045	0.99984396	0.99983907	0.97699386	0.9998381	0.5978769	0.99909246	0.032882076	0.9998192
1.0	0.99609923	0.9657069	0.9994593	0.15616493	0.8915785	0.9996873	0.99531376	0.9857686	0.77353984	0.99970007
1.0	0.25060526	0.9538464	0.9993718	0.99953616	0.68411	0.99577314	0.93350995	0.9940753	0.9995945	0.7450142
1.0	0.9981591	0.77078027	0.99986863	0.7822008	0.9993387	0.99890065	0.012398629	0.89044565	0.9882527	0.998806
1.0	0.99765164	0.92854834	0.9966898	0.9863788	0.93020993	0.9999696	0.9992823	0.85207045	0.8920336	0.953251
1.0	0.9997907	0.9080408	0.99585813	0.5551906	0.9995771	0.9998228	0.98057747	0.9996425	0.9987883	0.99997807
1.0	0.9999465	0.9979961	0.999845	0.9990188	0.9999124	0.99984634	0.9999058	0.9987588	0.991557	0.3718778
1.0	0.014561379	0.9969054	0.8850486	0.76491493	0.21935135	0.00045085567	0.86780363	0.95465195	0.940003	0.99772924
1.0	0.99898034	0.12517613	0.2784399	0.9997433	0.9998685	0.98806494	0.9999862	0.9559822	0.9647471	0.07273207
1.0	0.99962616	0.999308	0.9996772	0.999616	0.9901101	0.66442794	0.99940825	0.9009068	0.9992601	0.9998944
1.0	0.6510061	0.9975293	0.9992543	0.9685975	0.5098644	0.9911895	0.00024408895	0.9948842	0.99564147	0.9766283
1.0	0.97477484	0.9991053	0.99988496	0.99962056	0.027746031	0.00034581815	0.99935204	0.9992747	0.99950063	0.99811685
1.0	0.99977165	0.9998437	0.99065864	0.9962419	0.9989517	0.9999913	0.07023673	0.9998473	0.99967563	0.99567115
1.0	0.99997413	0.0031960676	0.9941275	0.9998274	0.7301863	0.9997075	0.5995039	0.9936155	0.7119312	0.99981445
1.0	0.9986291	0.9998634	0.9995524	0.99980205	0.9961139	0.9993926	0.99823487	0.99947006	0.9995271	0.09640377
1.0	0.99978584	0.9998821	0.32497427	0.9981832	0.11792096	0.99927884	0.08648976	0.87587065	0.9142789	0.9954774
1.0	0.99899465	0.99988353	0.9994549	0.989737	0.9982658	0.998836	0.99458236	0.9999175	0.8146822	0.18754114
1.0	0.9997898	0.863416	0.99998224	0.9999355	0.30276132	0.9992386	0.9996871	0.99843305	0.9997217	0.9975344
1.0	0.38893178	0.9998516	0.49302122	0.99931824	0.99950576	0.0033521832	0.9511275	0.322649	0.99772614	0.99959284
1.0	0.9974022	0.99943024	0.9999883	0.99942064	0.9915428	0.99645257	0.9847647	0.9996997	0.9988217	0.9990251
1.0	0.01518243	0.004825715	0.8930737	0.9996631	0.2017627	0.06766855	0.078324996	0.6616918	0.040435787	0.9999912
1.0	0.99942577	0.99840826	0.21478367	0.9998054	0.98863775	0.99987054	0.9998746	0.99979705	0.99977165	0.97464716
1.0	0.97087705	0.9995233	0.93903804	0.99235994	0.7761774	0.99986315	0.28339037	0.9994604	0.99869126	0.99865615
1.0	0.9997801	0.17011902	0.999926	0.6321285	0.99989605	0.015066556	0.9986511	0.60647666	0.4486602	0.9997662
1.0	0.8772879	0.0020623195	0.999637	0.99996305	0.9999405	0.999348	0.99945813	0.96760815	0.09000327	0.9832213
1.0	0.99954766	0.9998266	0.99991465	0.99947673	0.06998293	0.040744547	0.027236015	0.24714519	0.9981969	0.99842215
1.0	0.0006942618	0.98239464	0.9995009	0.9994054	0.027084146	0.99969316	0.9996606	0.3441805	0.9986584	0.0055243373
1.0	0.43094853	0.9997485	0.99929225	0.9819885	0.9998598	0.99881774	0.9989427	0.35737008	0.80831194	0.99369615
1.0	0.99991643	0.99973387	0.9998049	0.0005184181	0.9999877	0.016074682	0.9981312	0.9992537	0.98681694	0.023690833
1.0	0.998027	0.99992716	0.28916392	0.99470854	0.9842636	0.975088	0.9976484	0.91737455	0.05900105	0.99977475
1.0	0.99978226	0.99828964	0.86187476	0.96891665	0.9892454	0.06576585	0.6955323	0.99984276	0.99956006	0.2818504
1.0	0.9957092	0.00019954582	0.9996203	0.9998319	0.9889206	0.9996767	0.99960345	0.99975234	0.9794422	0.9997054
1.0	0.9921225	0.9917904	0.76038104	0.9996797	0.9999937	0.8758887	0.9108708	0.99910396	0.9940205	0.99993145
1.0	0.9976889	0.999694	0.9996866	0.70214516	0.9994796	0.99565303	0.0017054536	0.99955267	0.9877658	0.9997217
1.0	0.9939831	0.999383	0.6509942	0.9993179	0.19756919	0.9999261	0.9999354	0.9989779	0.99905807	0.9579399
1.0	0.99551976	0.76724184	0.18672474	0.99986315	0.99984515	0.9996006	0.9970956	0.94843554	0.9833853	0.6368378
1.0	0.99901223	0.9962219	0.99985504	0.56939626	0.99754447	0.022959355	0.99862206	0.99987316	0.99083894	0.990931
1.0	0.99987817	0.8715896	0.99945873	0.9974953	0.9932615	0.9998018	0.9647977	0.9239753	0.99932814	0.9971335
1.0	0.9992575	0.9922242	0.9996593	0.1410454	0.99883133	0.9993278	0.120255664	0.9991984	0.9983759	0.9997061
1.0	0.99978036	0.8406644	0.84085655	0.9989856	0.9998072	0.99963236	0.713694	0.99989414	0.9738358	0.236704
1.0	0.9978079	0.99998486	0.99997413	0.2652644	0.9803106	0.999985	0.253224	0.9985273	0.99950325	0.19526486
1.0	0.9512108	0.9981483	0.9682621	0.9999155	0.99959403	0.9996921	0.9999713	0.95465195	0.9977527	0.9997446
1.0	0.99961865	0.99206465	0.85030377	0.9995658	0.9680508	0.8935951	0.99848855	0.9994785	0.99967647	0.1645123
1.0	0.9977124	0.99961996	0.99983644	0.9996865	0.7780382	0.014212468	0.99163944	0.98804677	0.9995615	0.9489031
1.0	0.9999236	0.09358299	0.9999757	0.9706331	0.9698491	0.9995541	0.9814029	0.99893206	0.47429216	0.99007857
1.0	0.9927118	0.9998559	0.999813	0.9975303	0.986558	0.9998754	0.99882156	0.9495618	0.99909616	0.99826884
1.0	0.99718326	0.98533916	0.99945325	0.99999905	0.98903173	0.99853563	0.9990233	0.99967074	0.9982901	0.9982065
1.0	0.9996966	0.016405111	0.8041405	0.9991535	0.96133125	0.005309482	0.9996062	0.998376	0.9937401	0.9967079
1.0	0.9981187	0.99984694	0.9998197	0.9998598	0.9998185	0.5104682	0.9870688	0.090915844	0.97891104	0.4901145
1.0	0.9958319	0.005219613	0.6990339	0.9987651	0.95655626	0.9853676	0.030726241	0.7446887	0.99898916	0.23185086
1.0	0.09871114	0.99605346	0.99980885	0.99997747	0.98413956	0.9992224	0.01686654	0.10099146	0.5518872	0.5981704
1.0	0.22935835	0.77827936	0.38233384	0.99935204	0.99994147	0.9967847	0.99897826	0.99992037	0.9964042	0.99901545
1.0	0.9998808	0.14619085	0.99776185	0.9992187	0.99951506	0.9976185	0.9995079	0.7066681	0.9977738	0.9998443
1.0	0.91554683	0.9945897	0.99982125	0.9757683	0.9991893	0.99025494	0.85068935	0.99991953	0.9700187	0.9996191
1.0	0.9984138	0.99983644	0.99992514	0.9988944	0.99971133	0.9994116	0.99763095	0.9950304	0.9790866	0.97813684
1.0	0.9998727	0.99898	0.0035989594	0.99970216	0.9941532	0.9902748	0.968169	0.388701	0.983959	0.9995578
1.0	0.999783	0.9964759	0.99955434	0.9993249	0.9840067	0.99960333	0.9988637	0.54293364	0.30938557	0.9998319
1.0	0.19131242	0.9974554	0.998271	0.9997795	0.99982953	0.99992156	0.8973293	0.4621839	0.9994079	0.5139971
1.0	0.996449	0.3875452	0.53195596	0.9946681	0.12628433	0.99883014	0.99640167	0.9990609	0.968698	0.990931
1.0	0.9997303	0.9966407	0.27182406	0.9144431	0.69033486	0.9974681	0.99777395	0.92359895	0.9860665	0.998697
1.0	0.98449033	0.99967694	0.99991727	0.9998222	0.991662	0.0035338874	0.9873611	0.94632876	0.003299313	0.9998621
1.0	0.9997837	0.13481264	0.8681963	0.8552892	0.9837382	0.99988043	0.9823965	0.9024355	0.041150227	0.99978846
1.0	0.96787816	0.99959415	0.9984806	0.9948879	0.42297122	0.9959462	0.99978775	0.9980725	0.99641633	0.28102684
1.0	0.9990682	0.9983688	0.5963831	0.9999918	0.38128567	0.6995291	0.81374586	0.000151483	0.79516876	0.9988973
1.0	0.8808122	0.99939	0.7930941	0.9998497	0.9999192	0.5302967	0.99588686	0.68438435	0.99869126	0.9917812
1.0	0.99870896	0.9995683	0.0015956812	0.8791601	0.014439837	0.35140538	0.9985669	0.99833375	0.9988305	0.99946016
1.0	0.9984364	0.8982345	0.9947514	0.9998153	0.69786626	0.0021132112	0.010993603	0.99773717	0.22529766	0.040612224
1.0	0.9603608	0.9997856	0.9999584	0.5405651	0.999022	0.9942008	0.998439	0.37781784	0.9986273	0.99872714
1.0	0.9974769	0.255423	0.77628815	0.9993699	0.990311	0.999979	0.020099094	0.912843	0.8169699	0.9997533
1.0	0.99895763	0.9970818	0.99933964	0.99915934	0.99780434	0.8061201	0.9998209	0.45587596	0.9993629	0.9954774
1.0	0.72253895	0.12121434	0.9997347	0.9998056	0.9999888	0.19585449	0.010694899	0.9995376	0.9529766	0.44186914
1.0	0.99862456	0.9937697	0.9941239	0.9989273	0.9999267	0.289764	0.9973546	0.9887871	0.97779113	0.99955267
1.0	4.706123e-05	0.9272879	0.99996245	0.99905354	0.8496249	0.99658644	0.9944596	0.9990915	0.9995617	0.9216159
1.0	0.9635571	0.99956506	0.0009332498	0.508212	0.9998946	0.999493	0.99978095	0.9801548	0.1769473	0.9970611
1.0	0.90322363	0.9459074	0.88279384	0.999749	0.9998035	0.01427845	0.0059075253	0.9982494	0.99849105	0.9742518
1.0	0.9822912	0.9962534	0.9998148	0.99912375	0.9993044	0.99974173	0.31816623	0.22747524	0.6875989	0.9998338
1.0	0.9993086	0.9985331	0.9998528	0.99428236	0.74851555	0.99042916	0.99939144	0.9990183	0.98739374	0.9963702
1.0	0.9998159	0.9967284	0.0031331168	0.9998778	0.8215196	0.9995859	0.9990796	0.07490446	0.9998766	0.9953246
1.0	0.9972187	0.9997004	0.0033672557	0.9998301	0.9997435	0.99911875	0.094910085	0.95381516	0.99905556	0.9998381
1.0	0.9999405	0.20246695	0.9998216	0.9998462	0.48157218	0.99287015	0.9624817	0.9980167	0.9988134	0.9995629
1.0	0.99404836	0.9979512	0.99819285	0.9997067	0.98977846	0.99790084	0.9978403	0.14265227	0.9983583	0.9998379
1.0	0.9999876	0.9999782	0.9763265	0.5810227	0.8271487	0.99796534	0.99985015	0.99807596	0.99954814	0.9975007
1.0	0.99974865	0.99974674	0.9912956	0.9969559	0.99988055	0.9925303	0.98888665	0.89347196	0.99919647	0.99998593
1.0	0.98240525	0.89054483	0.9976573	0.99454004	0.9984944	0.9999664	0.055801153	0.9975141	0.99501354	0.9995819
1.0	0.7935637	0.9997166	0.9614876	0.99014294	0.9996107	0.0011739793	0.9996531	0.9995461	0.94542545	0.99991155
1.0	0.9999883	0.99499434	0.99999595	0.9841043	0.955502	0.99982065	0.99671656	0.009978844	0.9330336	0.9994254
1.0	0.99520904	0.9998055	0.73838294	0.9965989	0.999858	0.9986456	0.5310258	0.9997067	0.987655	0.99950135
1.0	0.97558695	0.96966827	0.99954236	0.99897987	0.99983954	0.7407189	0.99919647	0.88360775	0.9996581	0.99962854
1.0	0.998679	0.9984408	0.9993938	0.9995364	0.9973832	0.99989176	0.9860605	0.93169934	0.9996069	0.99613696
1.0	0.99423176	0.9994203	0.9999541	0.84318346	0.84365547	0.019265192	0.94687545	0.9949421	0.9998336	0.14445223
1.0	0.99931955	0.9996803	0.99854064	0.9998173	0.9928156	0.9999324	0.99957305	0.0025054943	0.99928206	0.9994585
1.0	0.9635252	0.042810176	0.9614876	0.9945575	0.9997296	0.99897146	0.99992	0.9997687	0.9945621	0.99970007
1.0	0.9986759	0.9976928	0.9999579	0.08946045	0.99700063	0.99985564	0.98775625	0.9980623	0.021481268	0.9970565
1.0	0.99479467	0.23479182	0.5138276	0.9999924	0.72301006	0.9902491	0.9924856	0.002926626	0.98804176	0.9983506
1.0	0.9841822	0.9657069	0.046615697	0.9995498	0.98336226	0.99210256	0.9983847	0.99474525	0.99840945	0.99997556
1.0	0.92311895	0.87876546	0.9952792	0.082595035	0.0003413224	0.9966762	0.9577309	0.16743852	0.8549641	0.065008074
1.0	0.36690772	0.997338	0.9998735	0.9958682	0.99911326	0.99765104	0.9860582	0.99978036	0.9799706	0.4622981
1.0	0.7696778	0.99570316	0.96690315	0.99957055	0.99781954	0.8778716	0.9997204	0.8852687	0.9994899	0.99815077
1.0	0.9984176	0.9657069	0.9987901	0.9908562	0.9999738	0.9997943	0.9942141	0.9915417	0.9836379	0.002528582
1.0	0.9996513	0.99990034	0.9995766	0.9988134	0.9996107	0.95456094	0.005482599	0.93545836	0.9671173	0.9969267
1.0	0.9502365	0.9997049	0.99983895	0.99813986	0.9958164	0.9575281	0.9996012	0.99937075	0.0026656305	0.25292197
1.0	0.9982924	0.010244772	0.984068	0.30936664	0.89975053	0.9943375	0.38644013	0.99866986	0.9994918	0.9970969
1.0	0.99778026	0.99992025	0.9959233	0.2610138	0.9998715	0.9911895	0.83980507	0.99490154	0.0033060217	0.99999917
1.0	0.9997683	0.99720865	0.99828523	0.99983346	0.49037978	0.99954873	0.9990139	0.022431176	0.9996383	0.9997002
1.0	0.9995127	0.60927725	0.99789065	0.99637055	0.05951827	0.99999166	0.9998185	0.9647705	0.9651751	0.9993845
1.0	0.88967454	0.38877136	0.46390522	0.9995733	0.00039128851	0.9997769	0.9996439	0.20672284	0.9969777	0.9983432
1.0	0.9988387	0.9975171	0.99996173	0.9938974	0.93453026	0.77541536	0.9996407	0.9984419	0.9998348	0.33710304
1.0	0.9998196	0.26201147	0.9614876	0.97791505	0.88630664	0.9998735	0.5127039	0.9971493	0.29396218	0.9998198
1.0	0.99918896	0.2312265	0.99895513	0.0031329214	0.040492475	0.05137841	0.99964046	0.9998729	0.9987576	0.7959033
1.0	0.011612436	0.9999342	0.9958846	0.9993518	0.99981266	0.9624496	0.00020692161	0.3044477	0.9984611	0.79976404
1.0	0.9982077	0.9999672	0.999907	0.9993963	0.9995239	0.9999745	0.9992235	0.99261874	0.11607315	0.039515126
1.0	0.99540824	0.599942	0.9992575	0.9669485	0.068725474	0.99902713	0.9993106	0.9124017	0.99944836	0.9995572
1.0	0.8693722	0.9857562	0.9998934	0.9947925	0.9835925	0.6725806	0.9996793	0.99996424	0.99867177	0.99702007
1.0	0.9972415	0.9993918	0.9916487	0.99958676	0.9777804	0.9408752	0.9994742	0.9101764	0.6158031	0.9257025
1.0	0.995937	0.9998093	0.9999802	0.89733243	0.038874988	0.9924716	0.1673212	0.9974203	0.99984586	0.99991894
1.0	0.97421503	0.8666366	0.99973947	0.99959105	0.37193862	0.0008690986	0.999566	0.9999596	0.9989317	0.9999633
1.0	0.9997234	0.99985397	0.9997906	0.99965465	0.9722621	0.4657708	0.9999602	0.99939966	0.9990042	0.9996094
1.0	0.9472993	0.9993812	0.9984811	0.095523916	0.9922219	0.99987805	0.9070193	0.9984711	0.4960633	0.28654286
1.0	0.020311704	0.99765766	0.9998355	0.9914894	0.9990969	0.99998677	0.9958555	0.99134374	0.99717134	0.53325737
1.0	0.68456626	0.78872186	0.9996401	0.9218546	0.99981946	0.9910664	0.9998053	0.28821385	0.99863094	0.23034842
1.0	0.72585905	0.9999188	0.9984321	0.99039614	0.997717	0.99945337	0.77357423	0.9998971	0.9940248	0.3857579
1.0	0.99546295	0.010665836	0.99993277	0.024890115	0.09168147	0.99954	0.07791049	0.9977888	0.27676347	0.98563904
1.0	0.99982953	0.99975866	0.99852175	0.99990535	0.99971384	0.99989283	0.9995604	0.99554306	0.0013426917	0.99997866
1.0	0.19196294	0.99961495	0.99866354	0.9879494	0.99323	0.999869	0.4425213	0.9994814	0.9988518	0.99519664
1.0	0.99987507	0.9911999	0.99208623	0.998895	0.99964917	0.99988556	0.9059963	0.37836105	0.46549612	0.99982005
1.0	0.99974006	0.99958724	0.9999552	0.4668938	0.99980634	0.0016926659	0.27066195	0.99454284	0.9986303	0.99939656
1.0	0.99277264	0.9999609	0.9987643	0.9916026	0.99632984	0.8552569	0.11161142	0.9840044	0.40674657	0.99999535
1.0	0.9996934	0.16732828	0.9999194	0.99966204	0.9993253	0.9270556	0.9997912	0.99952996	0.76419896	0.0016034242
1.0	0.9981724	0.9999037	0.41043955	0.99928707	0.9998753	0.99960476	0.9995499	0.99953306	0.92308545	0.9948021
1.0	0.9011644	0.9997609	0.99495125	0.99980515	0.998909	0.0041895164	0.99987924	0.0051444825	0.9997234	0.99806994
1.0	0.63917303	0.99991715	0.9998611	0.99995327	0.99974376	0.99986565	0.26528114	0.7684682	0.83382756	0.99997663
1.0	0.21502957	0.9961261	0.99983513	0.98029447	0.29602408	0.038502626	0.999432	0.5494879	0.99954057	0.99791986
1.0	0.99977773	0.7988776	0.98873794	0.6494865	0.99760854	0.999899	0.1519964	0.9996619	0.99865746	0.8927372
1.0	0.99984014	0.99758565	0.99989355	0.6946665	0.06060347	0.99980885	0.99931157	0.9975382	0.9917247	0.9997801
1.0	0.6045215	0.99646413	0.00095564086	0.9940964	0.7837997	0.99067605	0.99969554	0.9990631	0.98105043	0.99999726
1.0	0.9987613	0.7342292	0.9999583	0.9500977	0.18725681	0.98530835	0.090189725	0.95465195	0.9801247	0.9997799
1.0	0.9371836	0.7462368	0.9994875	0.99900925	0.9999945	0.99576193	0.9920717	0.99726844	0.9275565	0.9986161
1.0	0.011232692	0.22559153	0.40810934	0.9996687	0.99971217	0.99966514	0.99893504	0.99336606	0.9997142	0.011127835
1.0	0.9887905	0.0014987784	0.9182603	0.99973005	0.99904114	0.26866165	0.61994684	0.998058	0.07216383	0.9997485
1.0	0.99874413	0.84145206	0.5928662	0.42143568	0.5570098	0.99989736	0.9624817	0.9987822	0.9861513	0.41898292
1.0	0.9937158	0.9998629	0.99094	0.9995833	0.991118	0.96932364	0.999297	0.99976796	0.9996904	0.20349999
1.0	0.9996991	0.99978477	0.98627937	0.1712433	0.9998054	0.009118866	0.9988971	0.9998754	0.9996902	0.9993011
1.0	0.2514262	0.0012147647	0.9882785	0.99975115	0.9998659	0.99980134	0.99995935	0.28693143	0.9986671	0.9998634
1.0	0.99849594	0.9921102	0.9999379	0.9993113	0.82776755	0.024593968	0.72729397	0.9978011	0.89488775	0.9910711
1.0	0.9930621	0.76568115	0.9614876	0.9951224	0.1155035	0.9996326	0.9999776	0.99991167	0.99949694	0.99992156
1.0	0.9919934	0.99974126	0.9276624	0.0647962	0.9981635	0.98907954	0.98592806	0.008768919	0.9998739	0.9869523
1.0	0.9588416	0.99895346	0.99954444	0.85366166	0.9999856	0.9668113	0.9965699	0.99992657	0.01242911	0.9997002
1.0	0.84600747	0.20318578	0.7449356	0.9998216	0.9934369	0.9999852	0.9769593	0.96517664	0.98611426	0.9995616
1.0	0.9992187	0.9875015	0.9999932	0.9997224	0.99420655	0.4113318	0.9904337	0.9494268	0.53157896	0.95968527
1.0	0.99972934	0.04515139	0.9984276	0.9991456	0.99942964	0.998872	0.735481	0.97021896	0.9793931	0.9982773
1.0	0.9987332	0.99915123	0.27315813	0.105095655	0.99946207	0.99653685	0.9999559	0.99922276	0.046897415	0.7479549
1.0	0.93616086	0.9996487	0.9996543	0.9997968	0.98651296	0.84626526	0.10466065	0.93644524	0.99960226	0.9979818
1.0	0.9990382	0.39310735	0.984493	0.9962529	0.9992466	0.99993074	0.9995753	0.99905175	0.99774843	0.96806157
1.0	0.99979407	0.6144078	0.9714446	0.6245409	0.9967572	0.9991049	0.98860466	0.9995276	0.9989839	0.37708938
1.0	0.22418028	0.9743312	0.9998808	0.97418404	0.92053044	0.99939775	0.6915531	0.99986887	0.9994406	0.9999814
1.0	0.99972206	0.9997454	0.9989035	0.9998963	0.90504456	0.77678007	0.98979694	0.84481627	0.99446774	0.9954774
1.0	0.9990939	0.9996505	0.07670489	0.971057	0.18713889	0.9986739	0.9999027	0.99164164	0.013256861	0.99792945
1.0	0.00026419124	0.99754745	0.73755914	0.9995727	0.999795	0.99999714	0.949827	0.999853	0.9997495	0.9997639
1.0	0.99911696	0.9983637	0.9999738	0.99538076	0.90045065	0.25111753	0.99998033	0.9694225	0.6909759	0.052980635
1.0	0.9996101	0.94639665	0.99318767	0.99980646	0.9996643	0.9956115	0.99998343	0.50424504	0.97160316	0.9946519
1.0	0.57651365	0.99967825	0.99971634	0.996768	0.6724016	0.9997452	0.9956781	0.9952258	0.9987425	0.99956566
1.0	0.9985266	0.99986696	0.9998847	0.869508	0.99975616	0.9996001	0.9753448	0.9996511	0.023441525	0.7010738
1.0	0.6279071	0.998111	0.15810701	0.9996662	0.97275364	0.9584921	0.9971896	0.9965486	0.92867	0.997719
1.0	0.9197456	0.9999114	0.99938476	0.3741406	0.98836666	0.99877125	0.99831957	0.99851114	0.9991234	0.31600875
1.0	0.8741771	0.9998592	0.99988294	0.64880866	0.9997714	0.9845723	0.9910944	0.99925035	0.96048915	0.99574465
1.0	0.9932272	0.9997968	0.00060234696	0.29117566	0.27497837	0.9998211	0.9991054	0.9977775	0.08877533	0.9999404
1.0	0.9892658	0.9998934	0.9999733	0.9995117	0.999731	0.99995875	0.999607	0.99618536	0.99500763	0.9986656
1.0	0.99980336	0.99945694	0.4521755	0.99987924	0.85978466	0.99146104	0.9964372	0.8966482	0.9963303	0.99983907
1.0	0.9435966	0.38149944	0.9986174	0.5397864	0.9783039	0.9717515	0.9928773	0.99907035	0.99999094	0.9997646
1.0	0.8650642	0.9132533	0.99883455	0.9997204	0.99995816	0.9961688	0.99936455	0.7930951	0.9720857	0.99999034
1.0	0.86783737	0.99981016	0.9614876	0.998667	0.8754677	0.9957735	0.9905269	0.48637822	0.9990349	0.99972624
0.0	0.92311895	0.9657069	0.9614876	0.9914894	0.98099464	0.9911895	0.9624817	0.95465195	0.98611426	0.9954774
0.0	0.92311895	0.9657069	0.9614876	0.9914894	0.98099464	0.9911895	0.9624817	0.95465195	0.98611426	0.9954774
0.0	0.92311895	0.9657069	0.9614876	0.9914894	0.98099464	0.9911895	0.9624817	0.95465195	0.98611426	0.9954774
0.0	0.92311895	0.9657069	0.9614876	0.9914894	0.98099464	0.9911895	0.9624817	0.95465195	0.98611426	0.9954774
0.0	0.92311895	0.9657069	0.9614876	0.9914894	0.98099464	0.9911895	0.9624817	0.95465195	0.98611426	0.9954774
0.0	0.92311895	0.9657069	0.9614876	0.9914894	0.98099464	0.9911895	0.9624817	0.95465195	0.98611426	0.9954774
0.0	0.99307936	0.9965413	0.9988029	0.99816364	0.99778545	0.9989512	0.9861514	0.9901183	0.99716836	0.9830313
0.0	0.6878325	0.8760202	0.080104366	0.97208697	0.74601895	0.7210701	0.56754047	0.8224299	0.5969947	0.2555466
0.0	0.6878325	0.8760202	0.080104366	0.97208697	0.74601895	0.7210701	0.56754047	0.8224299	0.5969947	0.2555466
0.0	0.6878325	0.8760202	0.080104366	0.97208697	0.74601895	0.7210701	0.56754047	0.8224299	0.5969947	0.2555466
0.0	0.9971397	0.9965712	0.99757296	0.99966204	0.99537766	0.99819946	0.99357784	0.99744874	0.9984503	0.9990189
0.0	0.99905485	0.99949086	0.9995427	0.99919873	0.9980471	0.9994159	0.999356	0.9979836	0.9990815	0.9989071
0.0	0.99880505	0.9992011	0.9992429	0.99872285	0.99738175	0.99916184	0.9990121	0.996714	0.99877805	0.99813217
0.0	0.99555236	0.99489766	0.9984855	0.99337727	0.97752494	0.99491274	0.9941706	0.9975871	0.98760986	0.9783352
0.0	0.99880505	0.9992011	0.9992429	0.99872285	0.99738175	0.99916184	0.9990121	0.996714	0.99877805	0.99813217
0.0	0.99880505	0.9992011	0.9992429	0.99872285	0.99738175	0.99916184	0.9990121	0.996714	0.99877805	0.99813217
0.0	0.99555236	0.99489766	0.9984855	0.99337727	0.97752494	0.99491274	0.9941706	0.9975871	0.98760986	0.9783351
0.0	0.9996991	0.9998023	0.9998166	0.9997937	0.9997974	0.9997836	0.9995553	0.9994491	0.99950254	0.9997002
0.0	0.92311895	0.9657069	0.9614876	0.9914894	0.98099464	0.9911895	0.9624817	0.95465195	0.98611426	0.9954774
0.0	0.92311895	0.9657069	0.9614876	0.9914894	0.98099464	0.9911895	0.9624817	0.95465195	0.98611426	0.9954774
0.0	0.9996991	0.9998023	0.9998166	0.9997937	0.9997974	0.9997836	0.9995553	0.9994491	0.99950254	0.9997002
0.0	0.92311895	0.9657069	0.9614876	0.9914894	0.98099464	0.9911895	0.9624817	0.95465195	0.98611426	0.9954774
0.0	0.92311895	0.9657069	0.9614876	0.9914894	0.98099464	0.9911895	0.9624817	0.95465195	0.98611426	0.9954774
0.0	0.99880505	0.9992011	0.9992429	0.99872285	0.99738175	0.99916184	0.9990121	0.996714	0.99877805	0.99813217
0.0	0.99555236	0.99489766	0.9984855	0.99337727	0.97752494	0.99491274	0.9941706	0.9975871	0.98760986	0.9783351
0.0	0.9971397	0.9965712	0.99757296	0.99966204	0.99537766	0.99819946	0.99357784	0.99744874	0.9984503	0.9990189
0.0	0.99880505	0.9992011	0.9992429	0.99872285	0.99738175	0.99916184	0.9990121	0.996714	0.99877805	0.99813217
0.0	0.9996991	0.9998023	0.9998166	0.9997937	0.9997974	0.9997836	0.9995553	0.9994491	0.99950254	0.9997002
0.0	0.00018616149	7.311345e-05	0.000293951	0.00033457126	0.0011339627	0.00016528736	0.00023050453	0.0001216496	0.00010657958	5.7940568e-05
0.0	0.676929	0.92919636	0.0020611638	0.002157922	0.004392322	0.005965037	0.0020786093	0.9010918	0.9454073	0.015498562
0.0	0.9996991	0.9998023	0.9998166	0.9997937	0.9997974	0.9997836	0.9995553	0.9994491	0.99950254	0.9997002
0.0	0.92311895	0.9657069	0.9614876	0.9914894	0.98099464	0.99118936	0.9624817	0.95465195	0.98611426	0.9954774
0.0	0.9996991	0.9998023	0.9998166	0.9997937	0.9997974	0.9997836	0.9995553	0.9994491	0.99950254	0.9997002
0.0	0.92311895	0.9657069	0.9614876	0.9914894	0.98099464	0.9911895	0.9624817	0.95465195	0.98611426	0.9954774
0.0	0.92311895	0.9657069	0.9614876	0.9914894	0.98099464	0.99118936	0.9624817	0.95465195	0.98611426	0.9954774
0.0	0.92311895	0.9657069	0.9614876	0.9914894	0.98099464	0.9911895	0.9624817	0.95465195	0.98611426	0.9954774
0.0	0.92311895	0.9657069	0.9614876	0.9914894	0.98099464	0.9911895	0.9624817	0.95465195	0.98611426	0.9954774
0.0	0.9996991	0.9998023	0.9998166	0.9997937	0.9997974	0.9997836	0.9995553	0.9994491	0.99950254	0.9997002
0.0	0.9971397	0.9965712	0.99757296	0.99966204	0.99537766	0.99819946	0.99357784	0.99744874	0.9984503	0.9990189
0.0	0.9971397	0.9965712	0.99757296	0.99966204	0.99537766	0.99819946	0.99357784	0.99744874	0.9984503	0.9990189
0.0	0.99880505	0.9992011	0.9992429	0.99872285	0.99738175	0.99916184	0.9990121	0.996714	0.99877805	0.99813217
0.0	0.99880505	0.9992011	0.9992429	0.99872285	0.99738175	0.99916184	0.9990121	0.996714	0.99877805	0.99813217
0.0	0.992447	0.9956682	0.9991098	0.994134	0.9956707	0.99685955	0.9951603	0.9953571	0.9953576	0.9778896
0.0	0.9918726	0.99488705	0.9990245	0.9948426	0.9936707	0.9970578	0.99558157	0.9962535	0.99538004	0.980789
0.0	0.9927844	0.99519616	0.9990097	0.9941584	0.9953538	0.99685174	0.99593425	0.99579465	0.9951976	0.9817028
0.0	0.99261886	0.9959955	0.9989147	0.99431944	0.9955693	0.99698025	0.99474996	0.99591535	0.9955526	0.9818418
0.0	0.9892658	0.9937697	0.9986523	0.9921187	0.9929767	0.9961688	0.9934496	0.994553	0.99400085	0.9700328
0.0	0.9892658	0.9937697	0.9986523	0.9921187	0.9929767	0.9961688	0.9934496	0.994553	0.99400085	0.9700328
0.0	0.9892658	0.9937697	0.9986523	0.9921187	0.9929767	0.9961688	0.9934496	0.994553	0.99400085	0.9700328
0.0	0.9892658	0.9937697	0.9986523	0.9921187	0.9929767	0.9961688	0.9934496	0.994553	0.99400085	0.9700328
0.0	0.9892658	0.9937697	0.9986523	0.9921187	0.9929767	0.9961688	0.9934496	0.994553	0.99400085	0.9700328
0.0	0.99555236	0.99489766	0.9984855	0.99337727	0.97752494	0.99491274	0.9941706	0.9975871	0.98760986	0.9783351
0.0	0.99880505	0.9992011	0.9992429	0.99872285	0.99738175	0.99916184	0.9990121	0.996714	0.99877805	0.99813217
0.0	0.99861956	0.9976745	0.9989863	0.99984014	0.9967391	0.9987501	0.99696094	0.99880147	0.99898535	0.99967265
0.0	0.99976724	0.9937512	0.9885705	0.98379505	0.9669415	0.4485919	0.99848	0.9985662	0.9632183	0.99943393
0.0	0.9999635	0.9990325	0.9962715	0.99876934	0.37193862	0.99858	0.99970347	0.9999541	0.9995359	0.99869484
0.0	0.9999635	0.9990325	0.9962715	0.99876934	0.37193862	0.99858	0.99970347	0.9999541	0.9995359	0.99869484
0.0	0.992163	0.3605508	0.9842779	0.9566733	0.37193862	0.9998634	0.99949706	0.9906741	0.94079214	0.73046654
0.0	0.99880505	0.9992011	0.9992429	0.99872285	0.99738175	0.99916184	0.9990121	0.996714	0.99877805	0.99813217
0.0	0.00077007076	0.15564014	0.00039425603	0.0018365014	0.00049590546	0.0009120122	0.0027429187	0.0006988395	0.0002946016	0.069098406
0.0	0.92311895	0.9657069	0.9614876	0.9914894	0.98099464	0.99118936	0.9624817	0.95465195	0.98611426	0.9954774
0.0	0.92311895	0.9657069	0.9614876	0.9914894	0.98099464	0.99118936	0.9624817	0.95465195	0.98611426	0.9954774
0.0	0.9996991	0.9998023	0.9998166	0.9997937	0.9997974	0.9997836	0.9995553	0.9994491	0.99950254	0.9997002
0.0	0.92311895	0.9657069	0.9614876	0.9914894	0.98099464	0.9911895	0.9624817	0.95465195	0.98611426	0.9954774
0.0	0.99990284	0.9991553	0.99983025	0.99996126	0.9997154	0.9998586	0.9992067	0.99957496	0.99939334	0.9999176
0.0	0.0010178947	0.00026664918	0.00029975522	0.9458924	0.0013797199	0.0066384547	0.0012035427	0.00022623519	0.0005469465	0.084712386
0.0	0.98948646	0.9868607	0.9956995	0.993944	0.9775702	0.9883486	0.98468393	0.9136687	0.978618	0.9897166
0.0	0.9996991	0.9998023	0.9998166	0.9997937	0.9997974	0.9997836	0.9995553	0.9994491	0.99950254	0.9997002
0.0	0.92311895	0.9657069	0.9614876	0.9914894	0.98099464	0.9911895	0.9624817	0.95465195	0.98611426	0.9954774
0.0	0.92311895	0.9657069	0.9614876	0.9914894	0.98099464	0.9911895	0.9624817	0.95465195	0.98611426	0.9954774
0.0	0.92311895	0.9657069	0.9614876	0.9914894	0.98099464	0.99118936	0.9624817	0.95465195	0.98611426	0.9954774
0.0	0.92311895	0.9657069	0.9614876	0.9914894	0.98099464	0.9911895	0.9624817	0.95465195	0.98611426	0.9954774
0.0	0.92311895	0.9657069	0.9614876	0.9914894	0.98099464	0.9911895	0.9624817	0.95465195	0.98611426	0.9954774
0.0	0.9996991	0.9998023	0.9998166	0.9997937	0.9997974	0.9997836	0.9995553	0.9994491	0.99950254	0.9997002
0.0	0.9978022	0.99886453	0.999826	0.99959356	0.9994185	0.99948126	0.99949384	0.9996351	0.9990421	0.9989907
0.0	0.9984712	0.99630725	0.9995011	0.9980552	0.9946812	0.99942786	0.99687874	0.9960366	0.99861133	0.9966785
0.0	0.9969126	0.99937075	0.9995596	0.99922156	0.99965835	0.9995523	0.99877876	0.9977569	0.9976179	0.99946946
0.0	0.92311895	0.9657069	0.9614876	0.9914894	0.98099464	0.9911895	0.9624817	0.95465195	0.98611426	0.9954774
0.0	0.9971397	0.9965712	0.99757296	0.99966204	0.99537766	0.99819946	0.99357784	0.99744874	0.9984503	0.9990189
0.0	0.99880505	0.9992011	0.9992429	0.99872285	0.99738175	0.99916184	0.9990121	0.996714	0.99877805	0.99813217
0.0	0.99555236	0.99489766	0.9984855	0.99337727	0.97752494	0.99491274	0.9941706	0.9975871	0.98760986	0.9783351
0.0	0.99880505	0.9992011	0.9992429	0.99872285	0.99738175	0.99916184	0.9990121	0.996714	0.99877805	0.99813217
0.0	0.9984712	0.99630725	0.9995011	0.9980552	0.9946812	0.99942786	0.99687874	0.9960366	0.99861133	0.9966785
0.0	0.99880505	0.9992011	0.9992429	0.99872285	0.99738175	0.99916184	0.9990121	0.996714	0.99877805	0.99813217
0.0	0.9993106	0.99972504	0.9996933	0.9995795	0.9988954	0.9995215	0.9994404	0.99879515	0.9992843	0.9992969
0.0	0.92311895	0.9657069	0.9614876	0.9914894	0.98099464	0.9911895	0.9624817	0.95465195	0.98611426	0.9954774
0.0	0.92311895	0.9657069	0.9614876	0.9914894	0.98099464	0.9911895	0.9624817	0.95465195	0.98611426	0.9954774
0.0	0.92311895	0.9657069	0.9614876	0.9914894	0.98099464	0.9911895	0.9624817	0.95465195	0.98611426	0.9954774
0.0	0.0020896131	0.009992057	0.00413386	7.743392e-05	0.0020479604	0.014584448	0.13977872	0.0041639837	0.0018605306	0.0011386935
0.0	0.0020896131	0.009992057	0.00413386	7.743392e-05	0.0020479604	0.014584448	0.13977872	0.0041639837	0.0018605306	0.0011386935
0.0	0.92311895	0.9657069	0.9614876	0.9914894	0.98099464	0.99118936	0.9624817	0.95465195	0.98611426	0.9954774
0.0	0.92311895	0.9657069	0.9614876	0.9914894	0.98099464	0.99118936	0.9624817	0.95465195	0.98611426	0.9954774
0.0	0.92311895	0.9657069	0.9614876	0.9914894	0.98099464	0.9911895	0.9624817	0.95465195	0.98611426	0.9954774
0.0	0.9971397	0.9965712	0.99757296	0.99966204	0.99537766	0.99819946	0.99357784	0.99744874	0.9984503	0.9990189
0.0	0.9971397	0.9965712	0.99757296	0.99966204	0.99537766	0.99819946	0.99357784	0.99744874	0.9984503	0.9990189
0.0	0.99880505	0.9992011	0.9992429	0.99872285	0.99738175	0.99916184	0.9990121	0.996714	0.99877805	0.99813217
0.0	0.99880505	0.9992011	0.9992429	0.99872285	0.99738175	0.99916184	0.9990121	0.996714	0.99877805	0.99813217
0.0	0.92311895	0.9657069	0.9614876	0.9914894	0.98099464	0.9911895	0.9624817	0.95465195	0.98611426	0.9954774
0.0	0.99555236	0.99489766	0.9984855	0.99337727	0.97752494	0.99491274	0.9941706	0.9975871	0.98760986	0.9783352
0.0	0.99555236	0.99489766	0.9984855	0.99337727	0.97752494	0.99491274	0.9941706	0.9975871	0.98760986	0.9783352
0.0	0.99880505	0.9992011	0.9992429	0.99872285	0.99738175	0.99916184	0.9990121	0.996714	0.99877805	0.99813217
0.0	0.99880505	0.9992011	0.9992429	0.99872285	0.99738175	0.99916184	0.9990121	0.996714	0.99877805	0.99813217
0.0	0.92311895	0.9657069	0.9614876	0.9914894	0.98099464	0.99118936	0.9624817	0.95465195	0.98611426	0.9954774
0.0	0.92311895	0.9657069	0.9614876	0.9914894	0.98099464	0.99118936	0.9624817	0.95465195	0.98611426	0.9954774
0.0	0.92311895	0.9657069	0.9614876	0.9914894	0.98099464	0.9911895	0.9624817	0.95465195	0.98611426	0.9954774
0.0	0.92311895	0.9657069	0.9614876	0.9914894	0.98099464	0.9911895	0.9624817	0.95465195	0.98611426	0.9954774
0.0	0.9996991	0.9998023	0.9998166	0.9997937	0.9997974	0.9997836	0.9995553	0.9994491	0.99950254	0.9997002
0.0	0.92311895	0.9657069	0.9614876	0.9914894	0.98099464	0.99118936	0.9624817	0.95465195	0.98611426	0.9954774
0.0	0.92311895	0.9657069	0.9614876	0.9914894	0.98099464	0.9911895	0.9624817	0.95465195	0.98611426	0.9954774
0.0	0.9996991	0.9998023	0.9998166	0.9997937	0.9997974	0.9997836	0.9995553	0.9994491	0.99950254	0.9997002
0.0	0.92311895	0.9657069	0.9614876	0.9914894	0.98099464	0.9911895	0.9624817	0.95465195	0.98611426	0.9954774
0.0	0.92311895	0.9657069	0.9614876	0.9914894	0.98099464	0.99118936	0.9624817	0.95465195	0.98611426	0.9954774
0.0	0.99979097	0.9998466	0.99988365	0.99985003	0.999848	0.9997799	0.9996699	0.9996125	0.9995345	0.99977595
0.0	0.92311895	0.9657069	0.9614876	0.9914894	0.98099464	0.99118936	0.9624817	0.95465195	0.98611426	0.9954774
0.0	0.92311895	0.9657069	0.9614876	0.9914894	0.98099464	0.9911895	0.9624817	0.95465195	0.98611426	0.9954774
0.0	0.92311895	0.9657069	0.9614876	0.9914894	0.98099464	0.9911895	0.9624817	0.95465195	0.98611426	0.9954774
0.0	0.9996991	0.9998023	0.9998166	0.9997937	0.9997974	0.9997836	0.9995553	0.9994491	0.99950254	0.9997002
0.0	0.9996991	0.9998023	0.9998166	0.9997937	0.9997974	0.9997836	0.9995553	0.9994491	0.99950254	0.9997002
0.0	0.92311895	0.9657069	0.9614876	0.9914894	0.98099464	0.9911895	0.9624817	0.95465195	0.98611426	0.9954774
0.0	0.9984712	0.99630725	0.9995011	0.9980552	0.9946812	0.99942786	0.99687874	0.9960366	0.99861133	0.9966785
0.0	0.015235031	0.00019732983	0.00018428573	0.00022314237	0.21178758	0.0005589566	0.0017522824	8.284695e-05	0.00014121165	0.00065421505
0.0	0.9971397	0.9965712	0.99757296	0.99966204	0.99537766	0.99819946	0.99357784	0.99744874	0.9984503	0.9990189
0.0	0.99880505	0.9992011	0.9992429	0.99872285	0.99738175	0.99916184	0.9990121	0.996714	0.99877805	0.99813217
0.0	0.99555236	0.99489766	0.9984855	0.99337727	0.97752494	0.99491274	0.9941706	0.9975871	0.98760986	0.9783352
0.0	0.99880505	0.9992011	0.9992429	0.99872285	0.99738175	0.99916184	0.9990121	0.996714	0.99877805	0.99813217
0.0	0.9978022	0.99886453	0.999826	0.99959356	0.9994185	0.99948126	0.99949384	0.9996351	0.9990421	0.9989907
0.0	0.9971397	0.9965712	0.99757296	0.99966204	0.99537766	0.99819946	0.99357784	0.99744874	0.9984503	0.9990189
0.0	0.9971397	0.9965712	0.99757296	0.99966204	0.99537766	0.99819946	0.99357784	0.99744874	0.9984503	0.9990189
0.0	0.99880505	0.9992011	0.9992429	0.99872285	0.99738175	0.99916184	0.9990121	0.996714	0.99877805	0.99813217
0.0	0.99880505	0.9992011	0.9992429	0.99872285	0.99738175	0.99916184	0.9990121	0.996714	0.99877805	0.99813217
0.0	0.99880505	0.9992011	0.9992429	0.99872285	0.99738175	0.99916184	0.9990121	0.996714	0.99877805	0.99813217
0.0	0.99880505	0.9992011	0.9992429	0.99872285	0.99738175	0.99916184	0.9990121	0.996714	0.99877805	0.99813217
0.0	0.9996991	0.9998023	0.9998166	0.9997937	0.9997974	0.9997836	0.9995553	0.9994491	0.99950254	0.9997002
0.0	0.9996991	0.9998023	0.9998166	0.9997937	0.9997974	0.9997836	0.9995553	0.9994491	0.99950254	0.9997002
0.0	0.9971397	0.9965712	0.99757296	0.99966204	0.99537766	0.99819946	0.99357784	0.99744874	0.9984503	0.9990189
0.0	0.99880505	0.9992011	0.9992429	0.99872285	0.99738175	0.99916184	0.9990121	0.996714	0.99877805	0.99813217
0.0	0.99880505	0.9992011	0.9992429	0.99872285	0.99738175	0.99916184	0.9990121	0.996714	0.99877805	0.99813217
0.0	0.9996991	0.9998023	0.9998166	0.9997937	0.9997974	0.9997836	0.9995553	0.9994491	0.99950254	0.9997002
0.0	0.92311895	0.9657069	0.9614876	0.9914894	0.98099464	0.99118936	0.9624817	0.95465195	0.98611426	0.9954774
0.0	0.92311895	0.9657069	0.9614876	0.9914894	0.98099464	0.9911895	0.9624817	0.95465195	0.98611426	0.9954774
0.0	0.92311895	0.9657069	0.9614876	0.9914894	0.98099464	0.9911895	0.9624817	0.95465195	0.98611426	0.9954774
0.0	0.92311895	0.9657069	0.9614876	0.9914894	0.98099464	0.9911895	0.9624817	0.95465195	0.98611426	0.9954774
0.0	0.007843827	0.0055116517	0.015766222	0.0027426642	0.00560859	0.009238925	0.0070038815	0.00484312	0.0035146982	0.003087789
0.0	0.007843827	0.0055116517	0.01576623	0.0027426656	0.005608592	0.009238925	0.0070038848	0.00484312	0.0035146982	0.003087789
0.0	0.007843819	0.0055116517	0.015766222	0.0027426656	0.00560859	0.009238925	0.0070038815	0.00484312	0.0035146982	0.003087789
0.0	0.007843819	0.005511657	0.015766237	0.0027426642	0.005608595	0.009238938	0.0070038848	0.004843116	0.0035146982	0.0030877918
0.0	0.007843827	0.0055116517	0.015766222	0.0027426642	0.005608592	0.009238925	0.0070038848	0.00484312	0.0035146982	0.003087789
0.0	0.007843827	0.0055116517	0.015766222	0.0027426656	0.005608592	0.0092389295	0.0070038815	0.00484312	0.0035146982	0.003087789
0.0	0.007843823	0.0055116517	0.015766222	0.0027426656	0.005608592	0.0092389295	0.0070038815	0.00484312	0.0035146982	0.003087789
0.0	0.007843819	0.005511657	0.015766237	0.0027426642	0.005608595	0.009238938	0.0070038848	0.004843116	0.0035146982	0.0030877918
0.0	0.007843823	0.0055116517	0.01576623	0.0027426656	0.005608592	0.009238925	0.0070038848	0.00484312	0.0035146982	0.003087789
0.0	0.007843819	0.0055116545	0.015766222	0.0027426656	0.005608592	0.0092389295	0.0070038848	0.00484312	0.0035146982	0.003087789
0.0	0.007843823	0.0055116517	0.01576623	0.0027426656	0.00560859	0.009238925	0.0070038848	0.00484312	0.0035146982	0.003087789
0.0	0.007843819	0.005511657	0.015766222	0.0027426642	0.005608595	0.009238938	0.0070038848	0.004843116	0.0035146982	0.0030877918
0.0	0.007843819	0.0055116517	0.01576623	0.0027426656	0.005608592	0.009238925	0.0070038848	0.00484312	0.0035146982	0.003087789
0.0	0.92311895	0.9657069	0.9614876	0.9914894	0.98099464	0.9911895	0.9624817	0.95465195	0.98611426	0.9954774
0.0	0.92311895	0.9657069	0.9614876	0.9914894	0.98099464	0.9911895	0.9624817	0.95465195	0.98611426	0.9954774
0.0	0.92311895	0.9657069	0.9614876	0.9914894	0.98099464	0.9911895	0.9624817	0.95465195	0.98611426	0.9954774
0.0	0.92311895	0.9657069	0.9614876	0.9914894	0.98099464	0.9911895	0.9624817	0.95465195	0.98611426	0.9954774
0.0	0.92311895	0.9657069	0.9614876	0.9914894	0.98099464	0.9911895	0.9624817	0.95465195	0.98611426	0.9954774
0.0	0.92311895	0.9657069	0.9614876	0.9914894	0.98099464	0.99118936	0.9624817	0.95465195	0.98611426	0.9954774
0.0	0.92311895	0.9657069	0.9614876	0.9914894	0.98099464	0.9911895	0.9624817	0.95465195	0.98611426	0.9954774
0.0	0.92311895	0.9657069	0.9614876	0.9914894	0.98099464	0.9911895	0.9624817	0.95465195	0.98611426	0.9954774
0.0	0.92311895	0.9657069	0.9614876	0.9914894	0.98099464	0.9911895	0.9624817	0.95465195	0.98611426	0.9954774
0.0	0.9996991	0.9998023	0.9998166	0.9997937	0.9997974	0.9997836	0.9995553	0.9994491	0.99950254	0.9997002
0.0	0.92311895	0.9657069	0.9614876	0.9914894	0.98099464	0.99118936	0.9624817	0.95465195	0.98611426	0.9954774
0.0	0.92311895	0.9657069	0.9614876	0.9914894	0.98099464	0.9911895	0.9624817	0.95465195	0.98611426	0.9954774
0.0	0.92311895	0.9657069	0.9614876	0.9914894	0.98099464	0.9911895	0.9624817	0.95465195	0.98611426	0.9954774
0.0	0.9969126	0.99937075	0.9995596	0.99922156	0.99965835	0.9995523	0.99877876	0.9977569	0.9976179	0.99946946
0.0	0.99956506	0.9996557	0.99968934	0.9992466	0.9992874	0.9996183	0.9996138	0.9990447	0.9992867	0.9994155
0.0	0.99880505	0.9992011	0.9992429	0.99872285	0.99738175	0.99916184	0.9990121	0.996714	0.99877805	0.99813217
0.0	0.92311895	0.9657069	0.9614876	0.9914894	0.98099464	0.99118936	0.9624817	0.95465195	0.98611426	0.9954774
0.0	0.9984712	0.99630725	0.9995011	0.9980552	0.9946812	0.99942786	0.99687874	0.9960366	0.99861133	0.9966785
0.0	0.20691155	0.45121256	0.99368626	0.94207895	0.9022064	0.90241754	0.44344103	0.8101933	0.51996654	0.9626777
0.0	0.9974396	0.9997187	0.9997166	0.999209	0.99926203	0.99924743	0.9990796	0.9988844	0.99714416	0.99894494
0.0	0.92311895	0.9657069	0.9614876	0.9914894	0.98099464	0.9911895	0.9624817	0.95465195	0.98611426	0.9954774
0.0	0.92311895	0.9657069	0.9614876	0.9914894	0.98099464	0.99118936	0.9624817	0.95465195	0.98611426	0.9954774
0.0	0.92311895	0.9657069	0.9614876	0.9914894	0.98099464	0.99118936	0.9624817	0.95465195	0.98611426	0.9954774
0.0	0.92311895	0.9657069	0.9614876	0.9914894	0.98099464	0.99118936	0.9624817	0.95465195	0.98611426	0.9954774
0.0	0.92311895	0.9657069	0.9614876	0.9914894	0.98099464	0.99118936	0.9624817	0.95465195	0.98611426	0.9954774
0.0	0.99948704	0.99953866	0.9996481	0.9994936	0.99974567	0.999845	0.9995901	0.9994037	0.9994659	0.99944454
0.0	0.9996991	0.9998023	0.9998166	0.9997937	0.9997974	0.9997836	0.9995553	0.9994491	0.99950254	0.9997002
0.0	0.92311895	0.9657069	0.9614876	0.9914894	0.98099464	0.9911895	0.9624817	0.95465195	0.98611426	0.9954774
0.0	0.9969126	0.99937075	0.9995596	0.99922156	0.99965835	0.9995523	0.99877876	0.9977569	0.9976179	0.99946946
0.0	0.9969126	0.99937075	0.9995596	0.99922156	0.99965835	0.9995523	0.99877876	0.9977569	0.9976179	0.99946946
0.0	0.9969126	0.99937075	0.9995596	0.99922156	0.99965835	0.9995523	0.99877876	0.9977569	0.9976179	0.99946946
0.0	0.9969126	0.99937075	0.9995596	0.99922156	0.99965835	0.9995523	0.99877876	0.9977569	0.9976179	0.99946946
0.0	0.9969126	0.99937075	0.9995596	0.99922156	0.99965835	0.9995523	0.99877876	0.9977569	0.9976179	0.99946946
0.0	0.0018664676	0.0003726116	0.23426029	0.0015333601	0.0050460245	0.9911895	0.0017348438	0.0030776572	0.0057417005	0.03794596
0.0	0.0076077054	0.00010897534	0.0011213506	0.02119035	0.009483317	0.0028652276	0.0035302606	0.0011178098	0.0004744333	0.2791852
0.0	0.92311895	0.9657069	0.9614876	0.9914894	0.98099464	0.9911895	0.9624817	0.95465195	0.98611426	0.9954774
0.0	0.92311895	0.9657069	0.9614876	0.9914894	0.98099464	0.9911895	0.9624817	0.95465195	0.98611426	0.9954774
0.0	0.64293075	0.9922334	0.36530772	0.4661098	0.5139334	0.0325007	0.13925216	0.6251791	0.75205314	0.098923355
0.0	0.9987966	0.9997198	0.99971515	0.9991916	0.9992374	0.9994967	0.99910563	0.99929404	0.9989202	0.9977806
0.0	0.92311895	0.9657069	0.9614876	0.9914894	0.98099464	0.9911895	0.9624817	0.95465195	0.98611426	0.9954774
0.0	0.9989058	0.9994248	0.9994159	0.998754	0.9978212	0.99916184	0.9991881	0.99728656	0.9989754	0.99856263
0.0	0.92311895	0.9657069	0.9614876	0.9914894	0.98099464	0.9911895	0.9624817	0.95465195	0.98611426	0.9954774
0.0	0.92311895	0.9657069	0.9614876	0.9914894	0.98099464	0.9911895	0.9624817	0.95465195	0.98611426	0.9954774
0.0	0.92311895	0.9657069	0.9614876	0.9914894	0.98099464	0.9911895	0.9624817	0.95465195	0.98611426	0.9954774
0.0	0.92311895	0.9657069	0.9614876	0.9914894	0.98099464	0.9911895	0.9624817	0.95465195	0.98611426	0.9954774
0.0	0.92311895	0.9657069	0.9614876	0.9914894	0.98099464	0.9911895	0.9624817	0.95465195	0.98611426	0.9954774
0.0	0.92311895	0.9657069	0.9614876	0.9914894	0.98099464	0.99118936	0.9624817	0.95465195	0.98611426	0.9954774
0.0	0.92311895	0.9657069	0.9614876	0.9914894	0.98099464	0.99118936	0.9624817	0.95465195	0.98611426	0.9954774
0.0	0.9990978	0.9997776	0.9996524	0.9992957	0.99939525	0.999514	0.9991804	0.99935454	0.9989635	0.998018
0.0	0.92311895	0.9657069	0.9614876	0.9914894	0.98099464	0.9911895	0.9624817	0.95465195	0.98611426	0.9954774
0.0	0.92311895	0.9657069	0.9614876	0.9914894	0.98099464	0.9911895	0.9624817	0.95465195	0.98611426	0.9954774
0.0	0.92311895	0.9657069	0.9614876	0.9914894	0.98099464	0.9911895	0.9624817	0.95465195	0.98611426	0.9954774
0.0	0.92311895	0.9657069	0.9614876	0.9914894	0.98099464	0.9911895	0.9624817	0.95465195	0.98611426	0.9954774
0.0	0.92311895	0.9657069	0.9614876	0.9914894	0.98099464	0.9911895	0.9624817	0.95465195	0.98611426	0.9954774
0.0	0.99948704	0.99953866	0.9996481	0.9994936	0.99974567	0.999845	0.9995901	0.9994037	0.9994659	0.99944454
0.0	0.92311895	0.9657069	0.9614876	0.9914894	0.98099464	0.9911895	0.9624817	0.95465195	0.98611426	0.9954774
0.0	0.92311895	0.9657069	0.9614876	0.9914894	0.98099464	0.9911895	0.9624817	0.95465195	0.98611426	0.9954774
0.0	0.92311895	0.9657069	0.9614876	0.9914894	0.98099464	0.9911895	0.9624817	0.95465195	0.98611426	0.9954774
0.0	0.92311895	0.9657069	0.9614876	0.9914894	0.98099464	0.9911895	0.9624817	0.95465195	0.98611426	0.9954774
0.0	0.92311895	0.9657069	0.9614876	0.9914894	0.98099464	0.99118936	0.9624817	0.95465195	0.98611426	0.9954774
0.0	0.92311895	0.9657069	0.9614876	0.9914894	0.98099464	0.99118936	0.9624817	0.95465195	0.98611426	0.9954774
0.0	0.9990996	0.99800116	0.99968076	0.9984686	0.997232	0.99959105	0.9979091	0.99753654	0.9989901	0.99826765
0.0	0.9989973	0.99857974	0.9993795	0.99988747	0.9976972	0.99858785	0.99727803	0.9990945	0.99898905	0.99962676
0.0	0.8476614	0.670353	0.95566386	0.5765342	0.56543523	0.89389956	0.8789894	0.32155952	0.27806434	0.5408101
0.0	0.9186349	0.64690214	0.99616086	0.9560115	0.9319724	0.98631036	0.9984043	0.79162246	0.8423206	0.99329937
0.0	0.7941078	0.9472087	0.95115566	0.900477	0.41739053	0.9306546	0.85656023	0.36520904	0.5766249	0.62150574
0.0	0.98549855	0.93969077	0.9181054	0.6886784	0.94909257	0.79310584	0.91611475	0.55132514	0.19105528	0.32809675
0.0	0.7195147	0.7584483	0.8966729	0.36756778	0.6316271	0.43364537	0.9674778	0.3668419	0.1832442	0.233264
0.0	0.99387854	0.9925608	0.9965643	0.99702245	0.985608	0.6357194	0.99751616	0.7465608	0.8551487	0.9864079
0.0	0.10818477	0.55904466	0.71882975	0.5823849	0.35498208	0.23344451	0.9535632	0.27871883	0.6422246	0.58576363
0.0	0.3341137	0.9486479	0.84364545	0.17866948	0.8870678	0.8196458	0.77925026	0.90549225	0.42687201	0.4451259
0.0	0.22109687	0.021367103	0.0049295486	0.8769831	0.07936575	0.6659185	0.008926452	0.14637026	0.016030502	0.4996343
0.0	0.99994755	0.9999083	0.999964	0.99996936	0.9998666	0.99989986	0.999782	0.99970406	0.9994491	0.99990845
0.0	0.0026755952	0.0058985464	0.001565525	0.0041378825	0.00035714934	0.0019032584	0.0031956912	0.0024485374	0.005098507	0.0022707668
0.0	0.0014208454	0.002006432	0.04946172	0.0034762213	0.0014450324	0.0009476958	0.00079101464	0.001830441	0.001525527	0.017954923
0.0	0.004763017	5.0498733e-05	0.36860335	0.02024943	0.6035287	0.0019939751	0.079211615	0.0029962684	0.022456236	0.27660298
0.0	0.9726333	0.89965856	0.90499735	0.9677078	0.8114445	0.9842882	0.9659299	0.888655	0.9766266	0.17785479
0.0	0.9994585	0.99822384	0.9997602	0.9991862	0.9986456	0.9997204	0.99886274	0.99858487	0.99938583	0.9984609
0.0	0.99952924	0.9995815	0.9997092	0.9994004	0.99935395	0.9996081	0.9995968	0.9989826	0.9994087	0.999067
0.0	0.99508166	0.99262345	0.9969893	0.982222	0.9861087	0.993958	0.99187684	0.9840041	0.9912087	0.99356383
0.0	0.92311895	0.9657069	0.9614876	0.9914894	0.98099464	0.9911895	0.9624817	0.95465195	0.98611426	0.9954774
0.0	0.9993783	0.99958724	0.9998734	0.9995018	0.9994943	0.99983644	0.99892944	0.9980805	0.999253	0.9992536
0.0	0.9981889	0.99963367	0.99941516	0.99864644	0.9988882	0.999241	0.998439	0.9987191	0.99830973	0.9948887
0.0	0.92311895	0.9657069	0.9614876	0.9914894	0.98099464	0.9911895	0.9624817	0.95465195	0.98611426	0.9954774
0.0	0.99737084	0.9969824	0.99800175	0.9996661	0.9964855	0.9986248	0.9941854	0.9979576	0.99862003	0.99932694
0.0	0.98827225	0.9998301	0.14429502	0.99999535	0.9962979	0.9925829	0.6775185	0.9820708	0.9995566	0.83806944
0.0	0.9992105	0.99947304	0.9997049	0.99965394	0.9993901	0.9998367	0.99908423	0.99842775	0.99944156	0.9994307
0.0	0.99960524	0.9996722	0.9998443	0.99987066	0.9997614	0.99988973	0.9993772	0.9992186	0.99950397	0.999616
0.0	0.9993679	0.9986161	0.999635	0.99931145	0.99720746	0.9996922	0.9982597	0.9982381	0.9992623	0.9983725
0.0	0.008728828	0.0189462	0.026028499	0.049491737	0.01434338	0.02082256	0.022256967	0.006206893	0.0057636285	0.011537445
0.0	0.99861455	0.9968682	0.99956673	0.99840075	0.9951007	0.99950516	0.9974613	0.99630094	0.9987853	0.99701834
0.0	0.008728828	0.0189462	0.026028499	0.049491737	0.014343372	0.02082256	0.022256967	0.006206893	0.0057636285	0.011537445
0.0	0.99861455	0.9968682	0.99956673	0.99840075	0.9951007	0.99950516	0.9974613	0.99630094	0.9987853	0.99701834
0.0	0.92311895	0.9657069	0.9614876	0.9914894	0.98099464	0.9911895	0.9624817	0.95465195	0.98611426	0.9954774
0.0	0.92311895	0.9657069	0.9614876	0.9914894	0.98099464	0.9911895	0.9624817	0.95465195	0.98611426	0.9954774
0.0	0.92311895	0.9657069	0.9614876	0.9914894	0.98099464	0.9911895	0.9624817	0.95465195	0.98611426	0.9954774
0.0	0.9996991	0.9998023	0.9998166	0.9997937	0.9997974	0.9997836	0.9995553	0.9994491	0.99950254	0.9997002
0.0	0.92311895	0.9657069	0.9614876	0.9914894	0.98099464	0.99118936	0.9624817	0.95465195	0.98611426	0.9954774
0.0	0.9969126	0.99937075	0.9995596	0.99922156	0.99965835	0.9995523	0.99877876	0.9977569	0.9976179	0.99946946
0.0	0.92311895	0.9657069	0.9614876	0.9914894	0.98099464	0.9911895	0.9624817	0.95465195	0.98611426	0.9954774
0.0	0.9996991	0.9998023	0.9998166	0.9997937	0.9997974	0.9997836	0.9995553	0.9994491	0.99950254	0.9997002
0.0	0.92311895	0.9657069	0.9614876	0.9914894	0.98099464	0.9911895	0.9624817	0.95465195	0.98611426	0.9954774
0.0	0.00018616149	7.311345e-05	0.000293951	0.00033457097	0.0011339627	0.00016528736	0.00023050453	0.0001216496	0.00010657958	5.7940568e-05
0.0	0.92311895	0.9657069	0.9614876	0.9914894	0.98099464	0.99118936	0.9624817	0.95465195	0.98611426	0.9954774
0.0	0.92311895	0.9657069	0.9614876	0.9914894	0.98099464	0.9911895	0.9624817	0.95465195	0.98611426	0.9954774
0.0	0.9996991	0.9998023	0.9998166	0.9997937	0.9997974	0.9997836	0.9995553	0.9994491	0.99950254	0.9997002
0.0	0.92311895	0.9657069	0.9614876	0.9914894	0.98099464	0.99118936	0.9624817	0.95465195	0.98611426	0.9954774
0.0	0.99924314	0.9994899	0.99984515	0.99949443	0.99935776	0.9998379	0.9996076	0.9987895	0.9981823	0.99982184
0.0	0.9996991	0.9998023	0.9998166	0.9997937	0.9997974	0.9997836	0.9995553	0.9994491	0.99950254	0.9997002
0.0	0.92311895	0.9657069	0.9614876	0.9914894	0.98099464	0.9911895	0.9624817	0.95465195	0.98611426	0.9954774
0.0	0.00018616149	7.3113384e-05	0.000293951	0.00033457097	0.0011339627	0.00016528736	0.00023050453	0.0001216496	0.00010657958	5.7940568e-05
0.0	0.9993067	0.99780613	0.9996731	0.9987627	0.9976254	0.99971217	0.99849117	0.9980696	0.9989937	0.9979588
0.0	0.008728828	0.0189462	0.026028499	0.049491737	0.014343372	0.02082256	0.022256978	0.006206893	0.0057636285	0.011537439
0.0	0.9806426	0.7527879	0.01032768	0.024469066	0.35865527	0.40012637	0.02165363	0.9886186	0.89443356	0.02326195
0.0	0.060642175	0.021338416	0.19670144	0.002425371	0.019272795	0.07846741	0.109878935	0.03723213	0.011976775	0.0026069914
0.0	0.9992059	0.9977417	0.99901605	0.9998503	0.997347	0.99904567	0.9971439	0.99894375	0.99876356	0.9996673
0.0	0.92311895	0.9657069	0.9614876	0.9914894	0.98099464	0.9911895	0.9624817	0.95465195	0.98611426	0.9954774
0.0	0.92311895	0.9657069	0.9614876	0.9914894	0.98099464	0.9911895	0.9624817	0.95465195	0.98611426	0.9954774
0.0	0.92311895	0.9657069	0.9614876	0.9914894	0.98099464	0.9911895	0.9624817	0.95465195	0.98611426	0.9954774
0.0	0.92311895	0.9657069	0.9614876	0.9914894	0.98099464	0.9911895	0.9624817	0.95465195	0.98611426	0.9954774
0.0	0.92311895	0.9657069	0.9614876	0.9914894	0.98099464	0.9911895	0.9624817	0.95465195	0.98611426	0.9954774
0.0	0.92311895	0.9657069	0.9614876	0.9914894	0.98099464	0.9911895	0.9624817	0.95465195	0.98611426	0.9954774
0.0	0.92311895	0.9657069	0.9614876	0.9914894	0.98099464	0.9911895	0.9624817	0.95465195	0.98611426	0.9954774
0.0	0.9993679	0.9986161	0.999635	0.99931145	0.99720746	0.9996922	0.9982597	0.9982381	0.9992623	0.9983725
0.0	0.92311895	0.9657069	0.9614876	0.9914894	0.98099464	0.9911895	0.9624817	0.95465195	0.98611426	0.9954774
0.0	0.99782336	0.9951438	0.99864775	0.99887496	0.99760854	0.9992144	0.9948035	0.9915228	0.9949058	0.997719
0.0	0.9988487	0.99718624	0.99957377	0.9984542	0.9965745	0.9995659	0.99741495	0.996252	0.99894255	0.9974915
0.0	0.008728828	0.018946195	0.026028492	0.049491737	0.014343372	0.02082256	0.022256967	0.006206893	0.0057636285	0.011537434
0.0	0.008728828	0.0189462	0.026028492	0.049491737	0.014343372	0.02082256	0.022256978	0.006206893	0.0057636285	0.011537445
0.0	0.001360376	0.0016516973	0.0303517	0.0023612687	0.0015636435	0.0008385425	0.0011365549	0.0023735634	0.0014971922	0.017954914
0.0	0.92311895	0.9657069	0.9614876	0.9914894	0.98099464	0.9911895	0.9624817	0.95465195	0.98611426	0.9954774
0.0	0.009878037	0.020952687	0.026877249	0.053973828	0.017035382	0.024458995	0.027997714	0.007445046	0.0066102804	0.011562912
0.0	0.9971397	0.9965712	0.99757296	0.99966204	0.99537766	0.99819946	0.99357784	0.99744874	0.9984503	0.9990189
0.0	0.92311895	0.9657069	0.9614876	0.9914894	0.98099464	0.99118936	0.9624817	0.95465195	0.98611426	0.9954774
0.0	0.92311895	0.9657069	0.9614876	0.9914894	0.98099464	0.9911895	0.9624817	0.95465195	0.98611426	0.9954774
0.0	0.92311895	0.9657069	0.9614876	0.9914894	0.98099464	0.9911895	0.9624817	0.95465195	0.98611426	0.9954774
0.0	0.9984712	0.99630725	0.9995011	0.9980552	0.9946812	0.99942786	0.99687874	0.9960366	0.99861133	0.9966785
0.0	0.92311895	0.9657069	0.9614876	0.9914894	0.98099464	0.9911895	0.9624817	0.95465195	0.98611426	0.9954774
0.0	0.92311895	0.9657069	0.9614876	0.9914894	0.98099464	0.99118936	0.9624817	0.95465195	0.98611426	0.9954774
0.0	0.92311895	0.9657069	0.9614876	0.9914894	0.98099464	0.9911895	0.9624817	0.95465195	0.98611426	0.9954774
0.0	0.92311895	0.9657069	0.9614876	0.9914894	0.98099464	0.9911895	0.9624817	0.95465195	0.98611426	0.9954774
0.0	0.8792086	0.94398665	0.99300176	0.93276757	0.84122217	0.9903352	0.8860149	0.84593683	0.91613466	0.8645427
0.0	0.92311895	0.9657069	0.9614876	0.9914894	0.98099464	0.9911895	0.9624817	0.95465195	0.98611426	0.9954774
0.0	0.92311895	0.9657069	0.9614876	0.9914894	0.98099464	0.9911895	0.9624817	0.95465195	0.98611426	0.9954774
0.0	0.9995259	0.99961853	0.9998535	0.99943286	0.99946135	0.99989104	0.9992324	0.9995529	0.99966013	0.9996233
0.0	0.92311895	0.9657069	0.9614876	0.9914894	0.98099464	0.9911895	0.9624817	0.95465195	0.98611426	0.9954774
0.0	0.008728828	0.018946195	0.026028499	0.049491737	0.01434338	0.02082256	0.022256978	0.006206893	0.0057636285	0.011537445
0.0	0.92311895	0.9657069	0.9614876	0.9914894	0.98099464	0.9911895	0.9624817	0.95465195	0.98611426	0.9954774
0.0	0.78796786	0.09221033	0.0011673016	0.99351454	0.78871983	0.00069727516	0.14770283	0.008437816	0.9319222	0.002598512
0.0	0.92311895	0.9657069	0.9614876	0.9914894	0.98099464	0.9911895	0.9624817	0.95465195	0.98611426	0.9954774
0.0	0.008728828	0.018946195	0.026028499	0.049491737	0.01434338	0.02082256	0.022256978	0.0062068957	0.0057636285	0.011537434
0.0	0.8792086	0.9439868	0.99300176	0.93276757	0.84122217	0.9903352	0.8860149	0.84593683	0.91613466	0.86454266
0.0	0.9971397	0.9965712	0.99757296	0.99966204	0.99537766	0.99819946	0.99357784	0.99744874	0.9984503	0.9990189
0.0	0.92311895	0.9657069	0.9614876	0.9914894	0.98099464	0.9911895	0.9624817	0.95465195	0.98611426	0.9954774
0.0	0.99788874	0.99689746	0.99800235	0.9996728	0.9957908	0.9982716	0.99384016	0.99786466	0.9983241	0.99910396
0.0	0.0017858716	0.9294093	0.055030845	0.024048258	0.022754729	0.00059778016	0.0346279	0.029788455	0.115944006	0.0818467
0.0	0.018850699	0.035908874	0.04581951	0.08385089	0.026910413	0.05548677	0.045327775	0.013079707	0.007844206	0.018821392
0.0	0.99897194	0.99974614	0.9996543	0.99910116	0.9992975	0.9995109	0.9991425	0.9992501	0.9987186	0.9970004
0.0	0.92311895	0.9657069	0.9614876	0.9914894	0.98099464	0.9911895	0.9624817	0.95465195	0.98611426	0.9954774
0.0	0.9992105	0.99947304	0.9997049	0.99965394	0.9993901	0.9998367	0.99908423	0.99842775	0.99944156	0.9994307
0.0	0.92311895	0.9657069	0.9614876	0.9914894	0.98099464	0.9911895	0.9624817	0.95465195	0.98611426	0.9954774
0.0	0.0014208454	0.002006432	0.04946171	0.0034762213	0.0014450324	0.0009476958	0.00079101464	0.001830441	0.0015255256	0.017954923
0.0	0.001360376	0.0016516973	0.030351695	0.0023612687	0.0015636435	0.0008385421	0.001136556	0.0023735634	0.0014971922	0.017954914
0.0	0.99957055	0.99968827	0.9998952	0.99958855	0.99966145	0.9998474	0.9991856	0.9986308	0.9993954	0.9994692
0.0	0.009997766	0.022119187	0.02716569	0.057845812	0.016251514	0.022157004	0.022256978	0.0069224453	0.0063563175	0.0133172
0.0	0.017797945	0.03238924	0.038206667	0.07423819	0.027221842	0.02418646	0.043890476	0.009013492	0.009420195	0.02167349
0.0	0.9470909	0.9556744	0.986515	0.6239457	0.7202934	0.9576998	0.89855033	0.8745089	0.9648452	0.95808923
0.0	0.9994593	0.008793021	0.039274033	0.5748471	0.97465014	0.0027173813	0.9981375	0.11611489	0.9607734	0.010435105
0.0	0.92311895	0.9657069	0.9614876	0.9914894	0.98099464	0.9911895	0.9624817	0.95465195	0.98611426	0.9954774
0.0	0.34652856	0.8466465	0.8954975	0.7650197	0.73047185	0.5252411	0.7166941	0.6497548	0.68577516	0.6400269
0.0	0.9971397	0.9965712	0.99757296	0.99966204	0.99537766	0.99819946	0.99357784	0.99744874	0.9984503	0.9990189
0.0	0.9985135	0.9975293	0.9985967	0.99297583	0.9919383	0.9889607	0.9947631	0.99779344	0.99548846	0.9866225
0.0	0.92311895	0.9657069	0.9614876	0.9914894	0.98099464	0.99118936	0.9624817	0.95465195	0.98611426	0.9954774
0.0	0.92311895	0.9657069	0.9614876	0.9914894	0.98099464	0.9911895	0.9624817	0.95465195	0.98611426	0.9954774
0.0	0.92311895	0.9657069	0.9614876	0.9914894	0.98099464	0.9911895	0.9624817	0.95465195	0.98611426	0.9954774
0.0	0.9996991	0.9998023	0.9998166	0.9997937	0.9997974	0.9997836	0.9995553	0.9994491	0.99950254	0.9997002
0.0	0.92311895	0.9657069	0.9614876	0.9914894	0.98099464	0.9911895	0.9624817	0.95465195	0.98611426	0.9954774
0.0	0.92311895	0.9657069	0.9614876	0.9914894	0.98099464	0.9911895	0.9624817	0.95465195	0.98611426	0.9954774
0.0	0.92311895	0.9657069	0.9614876	0.9914894	0.98099464	0.9911895	0.9624817	0.95465195	0.98611426	0.9954774
0.0	0.9984712	0.99630725	0.9995011	0.9980552	0.9946812	0.99942786	0.99687874	0.9960366	0.99861133	0.9966785
0.0	0.92311895	0.9657069	0.9614876	0.9914894	0.98099464	0.9911895	0.9624817	0.95465195	0.98611426	0.9954774
0.0	0.9939031	0.9982247	0.9969952	0.99805236	0.99899894	0.9986708	0.9926529	0.9927886	0.991585	0.99795794
0.0	0.99906963	0.9994042	0.99942076	0.99901736	0.9982014	0.9993168	0.99924266	0.99782	0.99896383	0.99827373
0.0	0.92311895	0.9657069	0.9614876	0.9914894	0.98099464	0.9911895	0.9624817	0.95465195	0.98611426	0.9954774
0.0	0.9954139	0.9963611	0.99883765	0.9943552	0.9982132	0.99506575	0.996591	0.99783474	0.9751823	0.9717423
0.0	0.6322271	0.94447416	0.6297971	0.98253804	0.8644029	0.8725255	0.41513282	0.5826816	0.47959194	0.92142624
0.0	0.009793813	0.999824	0.997951	0.9689191	0.9954882	0.9885512	0.9825058	0.9803977	0.9868591	0.72470874
0.0	0.0006909164	6.68472e-05	0.0066269753	0.8874012	9.7036536e-05	0.00021667707	3.786061e-05	0.001348438	0.005095127	0.04253236
0.0	0.92311895	0.9657069	0.9614876	0.9914894	0.98099464	0.9911895	0.9624817	0.95465195	0.98611426	0.9954774
0.0	0.92311895	0.9657069	0.9614876	0.9914894	0.98099464	0.9911895	0.9624817	0.95465195	0.98611426	0.9954774
0.0	0.9981889	0.99963367	0.99941516	0.99864644	0.9988882	0.999241	0.998439	0.9987191	0.99830973	0.9948887
0.0	0.99983096	0.99979895	0.9999218	0.99973744	0.999879	0.99992573	0.9998292	0.99974304	0.99976283	0.99970657
0.0	0.9995259	0.99961853	0.9998535	0.99943286	0.99946135	0.99989104	0.9992324	0.9995529	0.99966013	0.9996233
0.0	0.9995529	0.9996437	0.9998241	0.9995352	0.9996824	0.9998696	0.9996524	0.99942505	0.9995534	0.9994578
0.0	0.92311895	0.9657069	0.9614876	0.9914894	0.98099464	0.99118936	0.9624817	0.95465195	0.98611426	0.9954774
0.0	0.008728828	0.0189462	0.026028486	0.049491737	0.014343372	0.02082256	0.022256967	0.006206893	0.0057636285	0.011537445
0.0	0.004467078	0.0072934814	0.011084656	0.014909754	0.005505221	0.0077466727	0.0058571915	0.003063149	0.0036083471	0.0031796366
0.0	0.9816807	0.98504376	0.96665823	0.9850605	0.9867475	0.97720814	0.8990834	0.90263706	0.94300026	0.9747078
0.0	0.00065692794	0.061729338	0.6917146	0.0009125411	0.006060204	0.001481589	0.0013730498	0.29653838	0.0168249	0.00038598705
0.0	0.00065692794	0.061729338	0.6917146	0.0009125411	0.006060204	0.001481589	0.0013730498	0.29653838	0.0168249	0.00038598705
0.0	0.43639186	0.08521009	0.008530002	0.0060731806	0.00026562077	0.60257995	0.22454715	0.0028047	9.590605e-05	0.37872034
0.0	0.92311895	0.9657069	0.9614876	0.9914894	0.98099464	0.99118936	0.9624817	0.95465195	0.98611426	0.9954774
0.0	0.92311895	0.9657069	0.9614876	0.9914894	0.98099464	0.9911895	0.9624817	0.95465195	0.98611426	0.9954774
0.0	0.92311895	0.9657069	0.9614876	0.9914894	0.98099464	0.9911895	0.9624817	0.95465195	0.98611426	0.9954774
0.0	0.00018616149	7.311345e-05	0.000293951	0.00033457126	0.0011339627	0.00016528736	0.00023050453	0.0001216496	0.00010657958	5.7940568e-05
0.0	0.676929	0.92919636	0.0020611628	0.002157922	0.004392322	0.005965037	0.0020786084	0.90109175	0.9454073	0.015498562
0.0	0.92311895	0.9657069	0.9614876	0.9914894	0.98099464	0.99118936	0.9624817	0.95465195	0.98611426	0.9954774
0.0	0.92311895	0.9657069	0.9614876	0.9914894	0.98099464	0.9911895	0.9624817	0.95465195	0.98611426	0.9954774
0.0	0.9996991	0.9998023	0.9998166	0.9997937	0.9997974	0.9997836	0.9995553	0.9994491	0.99950254	0.9997002
0.0	0.99952316	0.9988412	0.99969435	0.9989686	0.99498713	0.99967074	0.9831768	0.9989166	0.9977483	0.99943393
0.0	0.67692906	0.92919636	0.0020611628	0.002157922	0.004392324	0.005965037	0.0020786084	0.9010918	0.9454073	0.015498562
0.0	0.8206413	0.13242817	0.22394474	0.28034297	0.6900044	0.2770552	0.6741757	0.58006793	0.1364195	0.07912952
0.0	0.92311895	0.9657069	0.9614876	0.9914894	0.98099464	0.9911895	0.9624817	0.95465195	0.98611426	0.9954774
0.0	0.92311895	0.9657069	0.9614876	0.9914894	0.98099464	0.9911895	0.9624817	0.95465195	0.98611426	0.9954774
0.0	0.92311895	0.9657069	0.9614876	0.9914894	0.98099464	0.9911895	0.9624817	0.95465195	0.98611426	0.9954774
0.0	0.008728828	0.0189462	0.026028499	0.049491737	0.014343372	0.02082256	0.022256972	0.0062068957	0.0057636285	0.011537445
0.0	0.92311895	0.9657069	0.9614876	0.9914894	0.98099464	0.9911895	0.9624817	0.95465195	0.98611426	0.9954774
0.0	0.008728828	0.018946195	0.026028499	0.049491737	0.014343372	0.02082256	0.022256978	0.0062068957	0.0057636285	0.011537439
0.0	0.009212939	0.019881452	0.027665459	0.053162526	0.01569217	0.027703935	0.0225477	0.007645458	0.006109451	0.013049532
0.0	0.92311895	0.9657069	0.9614876	0.9914894	0.98099464	0.9911895	0.9624817	0.95465195	0.98611426	0.9954774
0.0	0.4538355	0.28648415	0.85670537	0.011422602	0.17285432	0.0056910557	0.013756281	0.40376434	0.041218445	0.9954774
0.0	0.008728828	0.023352515	0.030217297	0.051542655	0.017181065	0.024471667	0.02527992	0.0074420404	0.006125106	0.012536889
0.0	0.99948704	0.99953866	0.9996481	0.9994936	0.99974567	0.999845	0.9995901	0.9994037	0.9994659	0.99944454
0.0	0.99948704	0.99953866	0.9996481	0.9994936	0.99974567	0.999845	0.9995901	0.9994037	0.9994659	0.99944454
0.0	0.9996991	0.9998023	0.9998166	0.9997937	0.9997974	0.9997836	0.9995553	0.9994491	0.99950254	0.9997002
0.0	0.00018616149	7.311345e-05	0.000293951	0.00033457097	0.0011339627	0.00016528736	0.00023050453	0.0001216496	0.00010657958	5.7940568e-05
0.0	0.67692906	0.92919636	0.0020611638	0.002157923	0.004392322	0.0059650396	0.0020786093	0.90109175	0.9454073	0.015498562
0.0	0.9996991	0.9998023	0.9998166	0.9997937	0.9997974	0.9997836	0.9995553	0.9994491	0.99950254	0.9997002
0.0	0.00018616149	7.311345e-05	0.000293951	0.00033457126	0.0011339627	0.00016528736	0.00023050453	0.0001216496	0.00010657958	5.7940568e-05
0.0	0.67692906	0.92919636	0.0020611638	0.002157922	0.004392322	0.0059650396	0.0020786093	0.90109175	0.9454073	0.015498562
0.0	0.99948704	0.99953866	0.9996481	0.9994936	0.99974567	0.999845	0.9995901	0.9994037	0.9994659	0.99944454
0.0	0.9996991	0.9998023	0.9998166	0.9997937	0.9997974	0.9997836	0.9995553	0.9994491	0.99950254	0.9997002
0.0	0.00018616149	7.3113384e-05	0.000293951	0.00033457097	0.0011339627	0.00016528736	0.00023050453	0.0001216496	0.00010657958	5.7940568e-05
0.0	0.676929	0.92919636	0.0020611628	0.002157922	0.004392322	0.005965037	0.0020786093	0.90109175	0.9454073	0.015498562
0.0	0.99948704	0.99953866	0.9996481	0.9994936	0.99974567	0.999845	0.9995901	0.9994037	0.9994659	0.99944454
0.0	0.9996991	0.9998023	0.9998166	0.9997937	0.9997974	0.9997836	0.9995553	0.9994491	0.99950254	0.9997002
0.0	0.00018616149	7.311345e-05	0.000293951	0.00033457126	0.0011339627	0.00016528736	0.00023050453	0.0001216496	0.00010657958	5.7940568e-05
0.0	0.67692906	0.92919636	0.0020611638	0.002157922	0.004392324	0.005965037	0.0020786093	0.90109175	0.9454073	0.015498562
0.0	0.99790144	0.9971102	0.997926	0.99968076	0.99664223	0.99836427	0.99448943	0.998019	0.99837095	0.9992778
0.0	0.92311895	0.9657069	0.9614876	0.9914894	0.98099464	0.99118936	0.9624817	0.95465195	0.98611426	0.9954774
0.0	0.92311895	0.9657069	0.9614876	0.9914894	0.98099464	0.99118936	0.9624817	0.95465195	0.98611426	0.9954774
0.0	0.99880505	0.9992011	0.9992429	0.99872285	0.99738175	0.99916184	0.9990121	0.996714	0.99877805	0.99813217
0.0	0.008728828	0.020183109	0.027272964	0.05448775	0.014720784	0.021468643	0.022026937	0.007309238	0.0064755194	0.012363367
0.0	0.92311895	0.0033610477	0.020066964	0.016012069	0.0011470536	0.0026308168	0.00034852518	0.097189344	0.028589943	0.2893409
0.0	0.9986112	0.99957675	0.9997476	0.9996941	0.999754	0.99978656	0.9993248	0.9992932	0.99929667	0.9994217
0.0	0.92311895	0.9657069	0.9614876	0.9914894	0.98099464	0.9911895	0.9624817	0.95465195	0.98611426	0.9954774
0.0	0.9213635	0.9583627	0.99672794	0.9557757	0.8935056	0.99247277	0.9162977	0.90520304	0.93863046	0.91304386
0.0	0.89074236	0.9642335	0.99579597	0.9577516	0.8954326	0.9920562	0.9111969	0.8984221	0.9402439	0.91409063
0.0	0.91932034	0.96403354	0.9963252	0.9566786	0.90453786	0.99311674	0.91271925	0.8931044	0.9387283	0.91102946
0.0	0.93362975	0.9817073	0.9991391	0.98171383	0.94347906	0.99794656	0.95406795	0.955727	0.98419803	0.91948926
0.0	0.9201219	0.9634396	0.9965708	0.9553931	0.88984376	0.9928585	0.9191313	0.8881712	0.9389297	0.9050617
0.0	0.9229732	0.96325386	0.99633944	0.95444405	0.8547816	0.9924941	0.91626364	0.8895472	0.9445775	0.9077192
0.0	0.9337908	0.9686866	0.9956851	0.95429045	0.88491386	0.99254495	0.9117541	0.89365596	0.93466365	0.9149418
0.0	0.99847	0.99741423	0.9984915	0.99982435	0.99760497	0.9988218	0.9962619	0.9979814	0.99883574	0.9994622
0.0	0.92311895	0.9657069	0.9614876	0.9914894	0.98099464	0.9911895	0.9624817	0.95465195	0.98611426	0.9954774
0.0	0.92311895	0.9657069	0.9614876	0.9914894	0.98099464	0.9911895	0.9624817	0.95465195	0.98611426	0.9954774
0.0	0.92311895	0.9657069	0.9614876	0.9914894	0.98099464	0.9911895	0.9624817	0.95465195	0.98611426	0.9954774
0.0	0.92311895	0.9657069	0.9614876	0.9914894	0.98099464	0.9911895	0.9624817	0.95465195	0.98611426	0.9954774
0.0	0.99875426	0.9975108	0.9990018	0.9998441	0.9966072	0.9987608	0.99570763	0.99829847	0.99877816	0.99942565
0.0	0.9971397	0.9965712	0.99757296	0.99966204	0.99537766	0.99819946	0.99357784	0.99744874	0.9984503	0.9990189
0.0	0.9971397	0.9965712	0.99757296	0.99966204	0.99537766	0.99819946	0.99357784	0.99744874	0.9984503	0.9990189
0.0	0.9971397	0.9965712	0.99757296	0.99966204	0.99537766	0.99819946	0.99357784	0.99744874	0.9984503	0.9990189
0.0	0.9971397	0.9965712	0.99757296	0.99966204	0.99537766	0.99819946	0.99357784	0.99744874	0.9984503	0.9990189
0.0	0.99847	0.99741423	0.9984915	0.99982435	0.99760497	0.9988218	0.9962619	0.9979814	0.99883574	0.9994622
0.0	0.92311895	0.9657069	0.9614876	0.9914894	0.98099464	0.9911895	0.9624817	0.95465195	0.98611426	0.9954774
0.0	0.92311895	0.9657069	0.9614876	0.9914894	0.98099464	0.9911895	0.9624817	0.95465195	0.98611426	0.9954774
0.0	0.92311895	0.9657069	0.9614876	0.9914894	0.98099464	0.9911895	0.9624817	0.95465195	0.98611426	0.9954774
0.0	0.9985795	0.9974819	0.9986045	0.9998086	0.9967692	0.9987734	0.99585295	0.9982838	0.9986438	0.99943393
0.0	0.92311895	0.9657069	0.9614876	0.9914894	0.98099464	0.99118936	0.9624817	0.95465195	0.98611426	0.9954774
0.0	0.92311895	0.9657069	0.9614876	0.9914894	0.98099464	0.9911895	0.9624817	0.95465195	0.98611426	0.9954774
0.0	0.92311895	0.9657069	0.9614876	0.9914894	0.98099464	0.9911895	0.9624817	0.95465195	0.98611426	0.9954774
0.0	0.92311895	0.9657069	0.9614876	0.9914894	0.98099464	0.99118936	0.9624817	0.95465195	0.98611426	0.9954774
0.0	0.98811215	0.9977331	0.99569327	0.99774665	0.99851996	0.998033	0.9877984	0.99062425	0.986608	0.9964761
0.0	0.99880505	0.9992011	0.9992429	0.99872285	0.99738175	0.99916184	0.9990121	0.996714	0.99877805	0.99813217
0.0	0.92311895	0.9657069	0.9614876	0.9914894	0.98099464	0.9911895	0.9624817	0.95465195	0.98611426	0.9954774
0.0	0.92311895	0.9657069	0.9614876	0.9914894	0.98099464	0.99118936	0.9624817	0.95465195	0.98611426	0.9954774
0.0	0.92311895	0.9657069	0.9614876	0.9914894	0.98099464	0.9911895	0.9624817	0.95465195	0.98611426	0.9954774
0.0	0.99782336	0.9951438	0.99864775	0.99887496	0.99760854	0.9992144	0.9948035	0.9915228	0.9949058	0.997719
0.0	0.9806426	0.7527879	0.01032768	0.02446906	0.35865512	0.40012622	0.02165362	0.9886186	0.89443356	0.02326195
0.0	0.92311895	0.9657069	0.9614876	0.9914894	0.98099464	0.9911895	0.9624817	0.95465195	0.98611426	0.9954774
0.0	0.92311895	0.9657069	0.9614876	0.9914894	0.98099464	0.9911895	0.9624817	0.95465195	0.98611426	0.9954774
0.0	0.92311895	0.9657069	0.9614876	0.9914894	0.98099464	0.9911895	0.9624817	0.95465195	0.98611426	0.9954774
0.0	0.92311895	0.9657069	0.9614876	0.9914894	0.98099464	0.9911895	0.9624817	0.95465195	0.98611426	0.9954774
0.0	0.92311895	0.9657069	0.9614876	0.9914894	0.98099464	0.9911895	0.9624817	0.95465195	0.98611426	0.9954774
0.0	0.92311895	0.9657069	0.9614876	0.9914894	0.98099464	0.9911895	0.9624817	0.95465195	0.98611426	0.9954774
0.0	0.92311895	0.9657069	0.9614876	0.9914894	0.98099464	0.9911895	0.9624817	0.95465195	0.98611426	0.9954774
0.0	0.92311895	0.9657069	0.9614876	0.9914894	0.98099464	0.9911895	0.9624817	0.95465195	0.98611426	0.9954774
0.0	0.92311895	0.9657069	0.9614876	0.9914894	0.98099464	0.99118936	0.9624817	0.95465195	0.98611426	0.9954774
0.0	0.92311895	0.9657069	0.9614876	0.9914894	0.98099464	0.9911895	0.9624817	0.95465195	0.98611426	0.9954774
0.0	0.92311895	0.9657069	0.9614876	0.9914894	0.98099464	0.9911895	0.9624817	0.95465195	0.98611426	0.9954774
0.0	0.9923826	0.99748945	0.9986112	0.9953864	0.9563829	0.9963427	0.87065476	0.99238056	0.9916325	0.9964953
0.0	0.92311895	0.9657069	0.9614876	0.9914894	0.98099464	0.9911895	0.9624817	0.95465195	0.98611426	0.9954774
0.0	0.9969126	0.99937075	0.9995596	0.99922156	0.99965835	0.9995523	0.99877876	0.9977569	0.9976179	0.99946946
0.0	0.9996991	0.9998023	0.9998166	0.9997937	0.9997974	0.9997836	0.9995553	0.9994491	0.99950254	0.9997002
0.0	0.92311895	0.9657069	0.9614876	0.9914894	0.98099464	0.9911895	0.9624817	0.95465195	0.98611426	0.9954774
0.0	0.99669373	0.99883765	0.9993875	0.9979248	0.9987103	0.9981035	0.9970874	0.9972861	0.9959512	0.9939726
0.0	0.9212381	0.97229916	0.45496637	0.9828029	0.95377105	0.03234766	0.277296	0.8607038	0.9666489	0.74795604
0.0	0.9212381	0.97229916	0.45496637	0.9828029	0.95377105	0.03234766	0.277296	0.8607038	0.9666489	0.74795604
0.0	0.9984712	0.99630725	0.9995011	0.9980552	0.9946812	0.99942786	0.99687874	0.9960366	0.99861133	0.9966785
0.0	0.99930763	0.99948657	0.99951994	0.99936694	0.9989705	0.999539	0.99949443	0.9984327	0.99919623	0.99883884
0.0	0.99963844	0.9996928	0.99988604	0.99954563	0.9996289	0.99989927	0.99940443	0.9996506	0.9996929	0.9997404
0.0	0.99973863	0.089814164	0.9904985	0.9373356	0.9999951	0.54348654	0.9998728	0.9568428	0.98010397	0.9978684
0.0	0.9989705	0.9996648	0.9998148	0.99975175	0.999816	0.9998017	0.9994715	0.9994418	0.99936384	0.9996026
0.0	0.9992461	0.99860734	0.9997799	0.99893254	0.99755424	0.9995896	0.9985077	0.99832696	0.9989899	0.9984419
0.0	0.92311895	0.9657069	0.9614876	0.9914894	0.98099464	0.9911895	0.9624817	0.95465195	0.98611426	0.9954774
0.0	0.64030164	0.6280301	0.9222512	0.6728839	0.60005313	0.7782114	0.6535834	0.6156094	0.66691643	0.2907077
0.0	0.99956924	0.9996226	0.9996911	0.9995567	0.9998018	0.9998673	0.99963903	0.9995339	0.9995378	0.99957496
0.0	0.91378	0.9539152	0.9866361	0.95524675	0.9496612	0.003527918	0.96808183	0.3937782	0.98333734	0.9931504
0.0	0.20317835	0.83278453	0.68774384	0.96803075	0.9916259	6.238495e-05	0.9006566	0.1915033	0.9887223	0.9471022
0.0	0.99880505	0.9992011	0.9992429	0.99872285	0.99738175	0.99916184	0.9990121	0.996714	0.99877805	0.99813217
0.0	0.99904436	0.9994635	0.99977463	0.99960226	0.99968684	0.9998363	0.9997111	0.99862206	0.9991998	0.9997199
0.0	0.92311895	0.9657069	0.9614876	0.9914894	0.98099464	0.9911895	0.9624817	0.95465195	0.98611426	0.9954774
0.0	0.92311895	0.9657069	0.9614876	0.9914894	0.98099464	0.9911895	0.9624817	0.95465195	0.98611426	0.9954774
0.0	0.92311895	0.9657069	0.9614876	0.9914894	0.98099464	0.99118936	0.9624817	0.95465195	0.98611426	0.9954774
0.0	0.92311895	0.9657069	0.9614876	0.9914894	0.98099464	0.99118936	0.9624817	0.95465195	0.98611426	0.9954774
0.0	0.92311895	0.9657069	0.9614876	0.9914894	0.98099464	0.9911895	0.9624817	0.95465195	0.98611426	0.9954774
0.0	0.92311895	0.9657069	0.9614876	0.9914894	0.98099464	0.9911895	0.9624817	0.95465195	0.98611426	0.9954774
0.0	0.9986112	0.99957675	0.9997476	0.9996941	0.999754	0.99978656	0.9993248	0.9992932	0.99929667	0.9994217
0.0	0.9996991	0.9998023	0.9998166	0.9997937	0.9997974	0.9997836	0.9995553	0.9994491	0.99950254	0.9997002
0.0	0.92311895	0.9657069	0.9614876	0.9914894	0.98099464	0.9911895	0.9624817	0.95465195	0.98611426	0.9954774
0.0	0.92311895	0.9657069	0.9614876	0.9914894	0.98099464	0.99118936	0.9624817	0.95465195	0.98611426	0.9954774
0.0	0.92311895	0.9657069	0.9614876	0.9914894	0.98099464	0.9911895	0.9624817	0.95465195	0.98611426	0.9954774
0.0	0.9996991	0.9998023	0.9998166	0.9997937	0.9997974	0.9997836	0.9995553	0.9994491	0.99950254	0.9997002
0.0	0.92311895	0.9657069	0.9614876	0.9914894	0.98099464	0.9911895	0.9624817	0.95465195	0.98611426	0.9954774
0.0	0.00018616149	7.3113384e-05	0.000293951	0.00033457126	0.0011339627	0.00016528736	0.00023050453	0.0001216496	0.00010657958	5.7940568e-05
0.0	0.92311895	0.9657069	0.9614876	0.9914894	0.98099464	0.9911895	0.9624817	0.95465195	0.98611426	0.9954774
0.0	0.9969126	0.99937075	0.9995596	0.99922156	0.99965835	0.9995523	0.99877876	0.9977569	0.9976179	0.99946946
0.0	0.9996991	0.9998023	0.9998166	0.9997937	0.9997974	0.9997836	0.9995553	0.9994491	0.99950254	0.9997002
0.0	0.92311895	0.9657069	0.9614876	0.9914894	0.98099464	0.9911895	0.9624817	0.95465195	0.98611426	0.9954774
0.0	0.92311895	0.9657069	0.9614876	0.9914894	0.98099464	0.9911895	0.9624817	0.95465195	0.98611426	0.9954774
0.0	0.99669373	0.99883765	0.9993875	0.9979248	0.9987103	0.9981035	0.9970874	0.9972861	0.9959512	0.9939726
0.0	0.9155921	0.8180067	0.9876275	0.9235413	0.54895395	0.85160196	0.95787877	0.6987611	0.9511916	0.96501654
0.0	0.9500464	0.9981134	0.9994174	0.9689284	0.3539658	0.98779684	0.98719096	0.7868183	0.15953632	0.991736
0.0	0.92311895	0.9657069	0.9614876	0.9914894	0.98099464	0.9911895	0.9624817	0.95465195	0.98611426	0.9954774
0.0	0.92311895	0.9657069	0.9614876	0.9914894	0.98099464	0.9911895	0.9624817	0.95465195	0.98611426	0.9954774
0.0	0.9996991	0.9998023	0.9998166	0.9997937	0.9997974	0.9997836	0.9995553	0.9994491	0.99950254	0.9997002
0.0	0.92311895	0.9657069	0.9614876	0.9914894	0.98099464	0.9911895	0.9624817	0.95465195	0.98611426	0.9954774
0.0	0.00018616149	7.311345e-05	0.000293951	0.00033457097	0.0011339627	0.00016528736	0.00023050453	0.0001216496	0.00010657958	5.7940568e-05
0.0	0.676929	0.92919636	0.0020611638	0.002157923	0.004392322	0.005965037	0.0020786093	0.9010918	0.9454073	0.015498562
0.0	0.7211158	0.75598717	0.8414322	0.8230417	0.6711311	0.70298296	0.62805706	0.8003195	0.62733454	0.49860498
0.0	0.50460607	0.5573274	0.82981485	0.62906027	0.5307119	0.555503	0.52833104	0.6508419	0.4670953	0.35508958
0.0	0.9995259	0.99961853	0.9998535	0.99943286	0.99946135	0.99989104	0.9992324	0.9995529	0.99966013	0.9996233
0.0	0.92311895	0.9657069	0.9614876	0.9914894	0.98099464	0.9911895	0.9624817	0.95465195	0.98611426	0.9954774
0.0	0.92311895	0.9657069	0.9614876	0.9914894	0.98099464	0.9911895	0.9624817	0.95465195	0.98611426	0.9954774
0.0	0.008728828	0.0189462	0.026028499	0.049491737	0.014343372	0.02082256	0.022256967	0.0062068957	0.0057636285	0.011537434
0.0	0.8792086	0.9439868	0.99300176	0.93276757	0.84122217	0.9903352	0.8860149	0.84593683	0.91613466	0.8645427
0.0	0.9984712	0.99630725	0.9995011	0.9980552	0.9946812	0.99942786	0.99687874	0.9960366	0.99861133	0.9966785
0.0	0.9995259	0.99961853	0.9998535	0.99943286	0.99946135	0.99989104	0.9992324	0.9995529	0.99966013	0.9996233
0.0	0.9981889	0.99963367	0.99941516	0.99864644	0.9988882	0.999241	0.998439	0.9987191	0.99830973	0.9948887
0.0	0.26531047	0.97818464	0.14423367	0.13459651	0.11799847	0.032500707	0.03694959	0.38608485	0.40089336	0.098923355
0.0	0.92311895	0.9657069	0.9614876	0.9914894	0.98099464	0.9911895	0.9624817	0.95465195	0.98611426	0.9954774
0.0	0.98811215	0.9977331	0.99569327	0.99774665	0.99851996	0.998033	0.9877984	0.99062425	0.986608	0.9964761
0.0	0.9875882	0.9945793	0.9976494	0.98592293	0.99513644	0.9916426	0.9915065	0.9954287	0.9387603	0.9015379
0.0	0.92311895	0.9657069	0.9614876	0.9914894	0.98099464	0.9911895	0.9624817	0.95465195	0.98611426	0.9954774
0.0	0.99555236	0.99489766	0.9984855	0.99337727	0.97752494	0.99491274	0.9941706	0.9975871	0.98760986	0.9783351
0.0	0.92311895	0.9657069	0.9614876	0.9914894	0.98099464	0.99118936	0.9624817	0.95465195	0.98611426	0.9954774
0.0	0.92311895	0.9657069	0.9614876	0.9914894	0.98099464	0.9911895	0.9624817	0.95465195	0.98611426	0.9954774
0.0	0.92311895	0.9657069	0.9614876	0.9914894	0.98099464	0.9911895	0.9624817	0.95465195	0.98611426	0.9954774
0.0	0.99880505	0.9992011	0.9992429	0.99872285	0.99738175	0.99916184	0.9990121	0.996714	0.99877805	0.99813217
0.0	0.92311895	0.9657069	0.9614876	0.9914894	0.98099464	0.9911895	0.9624817	0.95465195	0.98611426	0.9954774
0.0	0.9935041	0.9964779	0.9988129	0.99361455	0.9974376	0.9946853	0.9959311	0.9969733	0.9637079	0.9627432
0.0	0.67692906	0.92919636	0.0020611628	0.002157923	0.004392322	0.005965037	0.0020786093	0.90109175	0.9454073	0.015498562
0.0	0.0006909164	6.68472e-05	0.0066269753	0.8874012	9.7036536e-05	0.00021667707	3.786061e-05	0.001348438	0.005095127	0.04253237
0.0	0.13296081	0.00019573515	0.04694082	0.0031625903	0.00030876137	0.0022538677	0.0002140187	0.0074746357	0.0006045212	0.4385661
0.0	0.92311895	0.9657069	0.9614876	0.9914894	0.98099464	0.9911895	0.9624817	0.95465195	0.98611426	0.9954774
0.0	0.9984712	0.99630725	0.9995011	0.9980552	0.9946812	0.99942786	0.99687874	0.9960366	0.99861133	0.9966785
0.0	0.99868685	0.9994449	0.9995957	0.99929154	0.99920267	0.9989667	0.99851674	0.9989023	0.9976884	0.99724245
0.0	0.010409856	0.017598717	0.017529247	0.057409827	0.009234287	0.015495251	0.010409989	0.00688248	0.009922543	0.0057839933
0.0	0.047379483	0.13889582	0.6917256	0.016810793	0.01436029	0.07308081	0.016657665	0.44003713	0.87853724	0.002268892
0.0	0.9970241	0.9989802	0.99947745	0.99838305	0.998796	0.9983853	0.9976139	0.99743503	0.99640167	0.99470645
0.0	0.99868685	0.9994449	0.9995957	0.99929154	0.99920267	0.9989667	0.99851674	0.9989023	0.9976884	0.99724245
0.0	0.0016800162	0.02262872	0.96609515	0.008950513	0.24758413	0.026051525	0.01048035	0.0012520333	0.027149696	0.26511145
0.0	0.0048561567	0.009157903	0.014834506	0.026012631	0.006030652	0.009085544	0.007541107	0.0032198906	0.0043526734	0.003567867
0.0	0.92311895	0.9657069	0.9614876	0.9914894	0.98099464	0.9911895	0.9624817	0.95465195	0.98611426	0.9954774
0.0	0.9995259	0.99961853	0.9998535	0.99943286	0.99946135	0.99989104	0.9992324	0.9995529	0.99966013	0.9996233
0.0	0.9995529	0.9996437	0.9998241	0.9995352	0.9996824	0.9998696	0.9996524	0.99942505	0.9995534	0.9994578
0.0	0.9996991	0.9998023	0.9998166	0.9997937	0.9997974	0.9997836	0.9995553	0.9994491	0.99950254	0.9997002
0.0	0.98948646	0.9868607	0.9956995	0.993944	0.9775702	0.9883486	0.98468393	0.9136687	0.978618	0.9897166
0.0	0.92311895	0.9657069	0.9614876	0.9914894	0.98099464	0.9911895	0.9624817	0.95465195	0.98611426	0.9954774
0.0	0.92311895	0.9657069	0.9614876	0.9914894	0.98099464	0.9911895	0.9624817	0.95465195	0.98611426	0.9954774
0.0	0.91482884	0.9273992	0.9887483	0.9115744	0.5620697	0.97937155	0.8365744	0.69106865	0.74801743	0.92942005
0.0	0.92311895	0.9657069	0.9614876	0.9914894	0.98099464	0.9911895	0.9624817	0.95465195	0.98611426	0.9954774
0.0	0.9995307	0.99968183	0.99985564	0.99988127	0.99979645	0.9999013	0.9995043	0.999297	0.99958736	0.99978894
0.0	0.9996412	0.99974316	0.9998982	0.99987745	0.9996866	0.9999069	0.99959344	0.99933845	0.9996001	0.9997651
0.0	0.9996259	0.9997217	0.9998646	0.9998586	0.999803	0.9998983	0.99950194	0.99916756	0.9996138	0.9997601
0.0	0.9993272	0.99967134	0.9998416	0.9998348	0.99966395	0.9998932	0.99942505	0.9990965	0.99958426	0.99971384
0.0	0.9992669	0.9995332	0.99954516	0.99886656	0.998779	0.9994555	0.9994647	0.9978229	0.999108	0.99892396
0.0	0.18653148	0.076705754	0.0830903	0.3012282	0.16118875	0.21461911	0.08090736	0.071280025	0.17564268	0.07267878
0.0	0.8344913	0.15882106	0.65956086	0.044324435	0.06004693	0.05342069	0.5029949	0.11692969	0.13410056	0.14035195
0.0	0.92311895	0.9657069	0.9614876	0.9914894	0.98099464	0.99118936	0.9624817	0.95465195	0.98611426	0.9954774
0.0	0.92311895	0.9657069	0.9614876	0.9914894	0.98099464	0.99118936	0.9624817	0.95465195	0.98611426	0.9954774
0.0	0.99888605	0.9993851	0.9994481	0.9990264	0.99813217	0.9992937	0.99922466	0.9975434	0.9989943	0.99868625
0.0	0.92311895	0.9657069	0.9614876	0.9914894	0.98099464	0.99118936	0.9624817	0.95465195	0.98611426	0.9954774
0.0	0.92311895	0.9657069	0.9614876	0.9914894	0.98099464	0.99118936	0.9624817	0.95465195	0.98611426	0.9954774
0.0	0.99880505	0.9992011	0.9992429	0.99872285	0.99738175	0.99916184	0.9990121	0.996714	0.99877805	0.99813217
0.0	0.99880505	0.9992011	0.9992429	0.99872285	0.99738175	0.99916184	0.9990121	0.996714	0.99877805	0.99813217
0.0	0.99880505	0.9992011	0.9992429	0.99872285	0.99738175	0.99916184	0.9990121	0.996714	0.99877805	0.99813217
0.0	0.99880505	0.9992011	0.9992429	0.99872285	0.99738175	0.99916184	0.9990121	0.996714	0.99877805	0.99813217
0.0	0.99880505	0.9992011	0.9992429	0.99872285	0.99738175	0.99916184	0.9990121	0.996714	0.99877805	0.99813217
0.0	0.99930763	0.99948657	0.99951994	0.99936694	0.9989705	0.999539	0.99949443	0.9984327	0.99919623	0.99883884
0.0	0.92311895	0.9657069	0.9614876	0.9914894	0.98099464	0.99118936	0.9624817	0.95465195	0.98611426	0.9954774
0.0	0.92311895	0.9657069	0.9614876	0.9914894	0.98099464	0.99118936	0.9624817	0.95465195	0.98611426	0.9954774
0.0	0.92311895	0.9657069	0.9614876	0.9914894	0.98099464	0.99118936	0.9624817	0.95465195	0.98611426	0.9954774
0.0	0.99880505	0.9992011	0.9992429	0.99872285	0.99738175	0.99916184	0.9990121	0.996714	0.99877805	0.99813217
0.0	0.92311895	0.9657069	0.9614876	0.9914894	0.98099464	0.9911895	0.9624817	0.95465195	0.98611426	0.9954774
0.0	0.9980579	0.99789584	0.9993493	0.9972676	0.9886171	0.9973031	0.9973526	0.9986665	0.99324656	0.9905149
0.0	0.92311895	0.9657069	0.9614876	0.9914894	0.98099464	0.9911895	0.9624817	0.95465195	0.98611426	0.9954774
0.0	0.92311895	0.9657069	0.9614876	0.9914894	0.98099464	0.9911895	0.9624817	0.95465195	0.98611426	0.9954774
0.0	0.99904877	0.99916565	0.999653	0.9992323	0.99361354	0.9985752	0.9984977	0.9991374	0.9961622	0.996405
0.0	0.92311895	0.9657069	0.9614876	0.9914894	0.98099464	0.9911895	0.9624817	0.95465195	0.98611426	0.9954774
0.0	0.99555236	0.99489766	0.9984855	0.99337727	0.97752494	0.99491274	0.9941706	0.9975871	0.98760986	0.9783351
0.0	0.8998931	0.87293506	0.9543703	0.95450866	0.90792257	0.95005655	0.9144493	0.91264015	0.91674507	0.8146479
0.0	0.8998931	0.87293506	0.9543703	0.95450866	0.90792245	0.95005655	0.9144493	0.91264015	0.91674507	0.81464785
0.0	0.89989316	0.87293506	0.9543703	0.95450866	0.90792257	0.95005655	0.9144493	0.91264015	0.91674507	0.81464785
0.0	0.92311895	0.9657069	0.9614876	0.9914894	0.98099464	0.9911895	0.9624817	0.95465195	0.98611426	0.9954774
0.0	0.92311895	0.9657069	0.9614876	0.9914894	0.98099464	0.9911895	0.9624817	0.95465195	0.98611426	0.9954774
0.0	0.9976234	0.99756855	0.9990114	0.9961002	0.98865896	0.9970771	0.9967914	0.9984958	0.99121934	0.98825616
0.0	0.92311895	0.9657069	0.9614876	0.9914894	0.98099464	0.9911895	0.9624817	0.95465195	0.98611426	0.9954774
0.0	0.92311895	0.9657069	0.9614876	0.9914894	0.98099464	0.99118936	0.9624817	0.95465195	0.98611426	0.9954774
0.0	0.92311895	0.9657069	0.9614876	0.9914894	0.98099464	0.9911895	0.9624817	0.95465195	0.98611426	0.9954774
0.0	0.9996991	0.9998023	0.9998166	0.9997937	0.9997974	0.9997836	0.9995553	0.9994491	0.99950254	0.9997002
0.0	0.001360376	0.0016516973	0.030351695	0.0023612687	0.0015636435	0.0008385425	0.0011365555	0.0023735645	0.0014971922	0.017954914
0.0	0.92311895	0.9657069	0.9614876	0.9914894	0.98099464	0.99118936	0.9624817	0.95465195	0.98611426	0.9954774
0.0	0.92311895	0.9657069	0.9614876	0.9914894	0.98099464	0.9911895	0.9624817	0.95465195	0.98611426	0.9954774
0.0	0.92311895	0.9657069	0.9614876	0.9914894	0.98099464	0.9911895	0.9624817	0.95465195	0.98611426	0.9954774
0.0	0.92311895	0.9657069	0.9614876	0.9914894	0.98099464	0.9911895	0.9624817	0.95465195	0.98611426	0.9954774
0.0	0.92311895	0.9657069	0.9614876	0.9914894	0.98099464	0.9911895	0.9624817	0.95465195	0.98611426	0.9954774
0.0	0.92311895	0.9657069	0.9614876	0.9914894	0.98099464	0.99118936	0.9624817	0.95465195	0.98611426	0.9954774
0.0	0.92311895	0.9657069	0.9614876	0.9914894	0.98099464	0.99118936	0.9624817	0.95465195	0.98611426	0.9954774
0.0	0.92311895	0.9657069	0.9614876	0.9914894	0.98099464	0.9911895	0.9624817	0.95465195	0.98611426	0.9954774
0.0	0.92311895	0.9657069	0.9614876	0.9914894	0.98099464	0.9911895	0.9624817	0.95465195	0.98611426	0.9954774
0.0	0.92311895	0.9657069	0.9614876	0.9914894	0.98099464	0.99118936	0.9624817	0.95465195	0.98611426	0.9954774
0.0	0.92311895	0.9657069	0.9614876	0.9914894	0.98099464	0.99118936	0.9624817	0.95465195	0.98611426	0.9954774
0.0	0.20691155	0.45121256	0.99368626	0.94207895	0.9022064	0.90241754	0.44344103	0.8101933	0.51996654	0.9626777
0.0	0.99555236	0.99489766	0.9984855	0.99337727	0.97752494	0.99491274	0.9941706	0.9975871	0.98760986	0.9783351
0.0	0.92311895	0.9657069	0.9614876	0.9914894	0.98099464	0.9911895	0.9624817	0.95465195	0.98611426	0.9954774
0.0	0.9981889	0.99963367	0.99941516	0.99864644	0.9988882	0.999241	0.998439	0.9987191	0.99830973	0.9948887
0.0	0.9998481	0.99988306	0.99994814	0.9999378	0.999902	0.9999511	0.9997131	0.99978286	0.99979454	0.9999027
0.0	0.0124388365	0.03471385	0.038978122	0.08725961	0.02371831	0.03758417	0.032254767	0.013840811	0.007934879	0.020269841
0.0	0.9267499	0.9623567	0.9879348	0.6737417	0.670176	0.97417915	0.88281345	0.92159384	0.9593929	0.95744
0.0	0.00010143465	0.051456995	0.47221306	0.58569914	0.020975696	0.98566926	0.13383362	0.99015945	0.0009115982	0.0042842967
0.0	0.92311895	0.9657069	0.9614876	0.9914894	0.98099464	0.9911895	0.9624817	0.95465195	0.98611426	0.9954774
0.0	0.00013716525	1.9047311e-05	0.00013742197	9.866897e-05	0.00013842253	0.0015888271	9.526827e-05	3.7434525e-05	0.000107110805	0.00063962716
0.0	0.9976278	0.99883765	0.9995765	0.9979248	0.9990883	0.9985696	0.9977863	0.9981902	0.9959512	0.99614465
0.0	0.9976278	0.99883765	0.9995765	0.9979248	0.9990883	0.9985696	0.9977863	0.9981902	0.9959512	0.99614465
0.0	0.9915326	0.9977331	0.99695325	0.99774665	0.9988232	0.99843687	0.9912457	0.9935557	0.986608	0.99742585
0.0	0.7985652	0.9288498	0.985413	0.98103046	0.95356786	0.8553571	0.9071725	0.96077925	0.9457002	0.8906073
0.0	0.92311895	0.9657069	0.9614876	0.9914894	0.98099464	0.99118936	0.9624817	0.95465195	0.98611426	0.9954774
0.0	0.9984712	0.99630725	0.9995011	0.9980552	0.9946812	0.99942786	0.99687874	0.9960366	0.99861133	0.9966785
0.0	0.99976796	0.9997423	0.999926	0.999658	0.9997861	0.99984705	0.9996606	0.9996648	0.99912065	0.9996873
0.0	0.92311895	0.9657069	0.9614876	0.9914894	0.98099464	0.99118936	0.9624817	0.95465195	0.98611426	0.9954774
0.0	0.92311895	0.9657069	0.9614876	0.9914894	0.98099464	0.9911895	0.9624817	0.95465195	0.98611426	0.9954774
0.0	0.010421259	0.027000686	0.03115579	0.050941996	0.01434338	0.022971317	0.02545197	0.0067891954	0.0059732194	0.01252792
0.0	0.9981889	0.99963367	0.99941516	0.99864644	0.9988882	0.999241	0.998439	0.9987191	0.99830973	0.9948887
0.0	0.92311895	0.9657069	0.9614876	0.9914894	0.98099464	0.9911895	0.9624817	0.95465195	0.98611426	0.9954774
0.0	0.05808459	0.008156608	0.0014730077	0.045879517	0.98099464	0.24059217	0.9624817	0.95465195	0.98611426	0.12410077
0.0	0.7625752	0.27830848	0.7270218	0.68024033	0.29666936	0.7180069	0.6384407	0.13003644	0.6985023	0.88522464
0.0	0.98948634	0.9868607	0.9956995	0.993944	0.9775702	0.9883486	0.98468393	0.9136687	0.978618	0.9897166
0.0	0.9992446	0.9994797	0.99883646	0.9984975	0.99694747	0.99910116	0.9987729	0.99754167	0.99871254	0.99736845
0.0	0.99146056	0.9902227	0.99644285	0.99535024	0.9835296	0.9899859	0.9867872	0.93710274	0.9800759	0.9898088
0.0	0.99948704	0.99953866	0.9996481	0.9994936	0.99974567	0.999845	0.9995901	0.9994037	0.9994659	0.99944454
0.0	0.92311895	0.9657069	0.9614876	0.9914894	0.98099464	0.9911895	0.9624817	0.95465195	0.98611426	0.9954774
0.0	0.9998209	0.99980253	0.99986994	0.9997508	0.9998703	0.99992454	0.9998301	0.99973243	0.9997204	0.9996468
0.0	0.9998462	0.99983716	0.9998871	0.9998455	0.99985373	0.9998518	0.99972636	0.9997514	0.9995858	0.99982834
0.0	0.69792145	0.98544925	0.11927912	0.9218866	0.8383011	0.6447846	0.26996776	0.07038911	0.006866882	0.07204751
0.0	0.69792145	0.98544925	0.11927912	0.9218866	0.8383011	0.6447846	0.26996776	0.07038911	0.006866882	0.07204751
0.0	0.9771238	0.9589229	0.99149173	0.9950127	0.98566794	0.997428	0.9574563	0.9455944	0.98208493	0.99409074
0.0	0.92311895	0.9657069	0.9614876	0.9914894	0.98099464	0.9911895	0.9624817	0.95465195	0.98611426	0.9954774
0.0	0.9981889	0.99963367	0.99941516	0.99864644	0.9988882	0.999241	0.998439	0.9987191	0.99830973	0.9948887
0.0	0.19965999	0.15900432	0.004341935	0.89554745	0.0035764975	0.007989839	0.00037100379	0.080209486	0.13499646	0.7410084
0.0	0.013593097	0.020172808	0.032459445	0.069658324	0.020088533	0.025067382	0.029210016	0.008655713	0.0074316612	0.019532535
0.0	0.030215468	0.009276288	0.0031501977	0.050263826	0.98099464	0.013235775	0.01454416	0.0010512943	0.0015508182	0.0019377881
0.0	0.9996991	0.9998023	0.9998166	0.9997937	0.9997974	0.9997836	0.9995553	0.9994491	0.99950254	0.9997002
0.0	0.92311895	0.9657069	0.9614876	0.9914894	0.98099464	0.99118936	0.9624817	0.95465195	0.98611426	0.9954774
0.0	0.92311895	0.9657069	0.9614876	0.9914894	0.98099464	0.9911895	0.9624817	0.95465195	0.98611426	0.9954774
0.0	0.92311895	0.9657069	0.9614876	0.9914894	0.98099464	0.9911895	0.9624817	0.95465195	0.98611426	0.9954774
0.0	0.99904436	0.9994635	0.99977463	0.99960226	0.99968684	0.9998363	0.9997111	0.99862206	0.9991998	0.9997199
0.0	0.99669373	0.99883765	0.9993875	0.9979248	0.9987103	0.9981035	0.9970874	0.9972861	0.9959512	0.9939726
0.0	0.9996991	0.9998023	0.9998166	0.9997937	0.9997974	0.9997836	0.9995553	0.9994491	0.99950254	0.9997002
0.0	0.89801466	0.10344587	0.0014730077	0.045879517	0.3838022	0.7927103	0.096245565	0.14165403	0.013471608	0.6250934
0.0	0.97558177	0.9965777	0.9983657	0.9982558	0.9827763	0.99121875	0.9937226	0.99061877	0.990837	0.9883895
0.0	0.9996118	0.9996723	0.99987376	0.99943286	0.9995664	0.9999031	0.9993474	0.9996172	0.99969125	0.9997073
0.0	0.92311895	0.9657069	0.9614876	0.9914894	0.98099464	0.99118936	0.9624817	0.95465195	0.98611426	0.9954774
0.0	0.9969126	0.99937075	0.9995596	0.99922156	0.99965835	0.9995523	0.99877876	0.9977569	0.9976179	0.99946946
0.0	0.92311895	0.9657069	0.9614876	0.9914894	0.98099464	0.9911895	0.9624817	0.95465195	0.98611426	0.9954774
0.0	0.9996991	0.9998023	0.9998166	0.9997937	0.9997974	0.9997836	0.9995553	0.9994491	0.99950254	0.9997002
0.0	0.92311895	0.9657069	0.9614876	0.9914894	0.98099464	0.9911895	0.9624817	0.95465195	0.98611426	0.9954774
0.0	0.00018616149	7.3113384e-05	0.000293951	0.00033457126	0.0011339627	0.00016528736	0.00023050453	0.0001216496	0.00010657958	5.7940568e-05
0.0	0.92311895	0.9657069	0.9614876	0.9914894	0.98099464	0.99118936	0.9624817	0.95465195	0.98611426	0.9954774
0.0	0.99924314	0.9994899	0.99984515	0.99949443	0.99935776	0.9998379	0.9996076	0.9987895	0.9981823	0.99982184
0.0	0.92311895	0.9657069	0.9614876	0.9914894	0.98099464	0.9911895	0.9624817	0.95465195	0.98611426	0.9954774
0.0	0.9996991	0.9998023	0.9998166	0.9997937	0.9997974	0.9997836	0.9995553	0.9994491	0.99950254	0.9997002
0.0	0.92311895	0.9657069	0.9614876	0.9914894	0.98099464	0.9911895	0.9624817	0.95465195	0.98611426	0.9954774
0.0	0.00018616149	7.3113384e-05	0.000293951	0.00033457097	0.0011339627	0.00016528736	0.00023050453	0.0001216496	0.00010657958	5.7940568e-05
0.0	0.9989372	0.99745697	0.99963474	0.9985253	0.9965418	0.99960274	0.9977659	0.9973224	0.99861133	0.99782455
0.0	0.9981889	0.99963367	0.99941516	0.99864644	0.9988882	0.999241	0.998439	0.9987191	0.99830973	0.9948887
0.0	0.92311895	0.9657069	0.9614876	0.9914894	0.98099464	0.9911895	0.9624817	0.95465195	0.98611426	0.9954774
0.0	0.5587856	0.68991303	0.63647276	0.96705496	0.4932949	0.66809535	0.04660219	0.56306547	0.98611426	0.4107464
0.0	0.92311895	0.9657069	0.9614876	0.9914894	0.98099464	0.9911895	0.9624817	0.95465195	0.98611426	0.9954774
0.0	0.9971397	0.9965712	0.99757296	0.99966204	0.99537766	0.99819946	0.99357784	0.99744874	0.9984503	0.9990189
0.0	0.99956745	0.99956363	0.9996562	0.99951255	0.9997769	0.99985766	0.9996339	0.99943894	0.9994885	0.99945515
0.0	0.92311895	0.9657069	0.9614876	0.9914894	0.98099464	0.99118936	0.9624817	0.95465195	0.98611426	0.9954774
0.0	0.92311895	0.9657069	0.9614876	0.9914894	0.98099464	0.99118936	0.9624817	0.95465195	0.98611426	0.9954774
0.0	0.032372717	0.04435721	0.13591263	0.061858933	0.040339466	0.1376396	0.08837825	0.047368452	0.040648703	0.05031968
0.0	0.99838793	0.9996654	0.9994659	0.9988121	0.9991013	0.9993383	0.99869233	0.99883837	0.99838173	0.99527186
0.0	0.00029645584	0.0039247954	0.0478604	0.009790457	0.00036195543	0.00405481	0.00067758124	0.0003683964	0.089056574	0.48005491
0.0	0.92311895	0.9657069	0.9614876	0.9914894	0.98099464	0.9911895	0.9624817	0.95465195	0.98611426	0.9954774
0.0	0.00029645584	0.0039247954	0.0478604	0.009790457	0.00036195543	0.00405481	0.00067758124	0.0003683964	0.089056574	0.48005491
0.0	0.92311895	0.9657069	0.9614876	0.9914894	0.98099464	0.9911895	0.9624817	0.95465195	0.98611426	0.9954774
0.0	0.000548804	0.00048682402	0.0020184095	0.0010313548	0.00082126335	0.0010829334	0.0006083095	0.00091175287	0.0007109721	0.00054767134
0.0	0.9995259	0.99961853	0.9998535	0.99943286	0.99946135	0.99989104	0.9992324	0.9995529	0.99966013	0.9996233
0.0	0.92311895	0.9657069	0.9614876	0.9914894	0.98099464	0.9911895	0.9624817	0.95465195	0.98611426	0.9954774
0.0	0.92311895	0.9657069	0.9614876	0.9914894	0.98099464	0.9911895	0.9624817	0.95465195	0.98611426	0.9954774
0.0	0.92311895	0.9657069	0.9614876	0.9914894	0.98099464	0.9911895	0.9624817	0.95465195	0.98611426	0.9954774
0.0	0.92311895	0.9657069	0.9614876	0.9914894	0.98099464	0.99118936	0.9624817	0.95465195	0.98611426	0.9954774
0.0	0.999788	0.9998203	0.99990857	0.9996362	0.9998598	0.9999167	0.99980444	0.9996983	0.9997322	0.9997489
0.0	0.95309603	0.99399066	0.99851865	0.0011766248	0.963289	0.7691224	0.74534374	0.994866	0.8939074	0.97529113
0.0	0.9896785	0.98605645	0.9861114	0.9979394	0.99140704	0.9980398	0.9902374	0.9584875	0.96546537	0.9934361
0.0	0.9995166	0.9993567	0.9997168	0.9994729	0.9995403	0.9998553	0.99896395	0.99922013	0.99952805	0.99969006
0.0	0.9981889	0.99963367	0.99941516	0.99864644	0.9988882	0.999241	0.998439	0.9987191	0.99830973	0.9948887
0.0	0.999744	0.9995154	0.999793	0.9995597	0.9997137	0.9998925	0.9993687	0.99951744	0.9996896	0.99981767
0.0	0.92311895	0.9657069	0.9614876	0.9914894	0.98099464	0.9911895	0.9624817	0.95465195	0.98611426	0.9954774
0.0	0.9996991	0.9998023	0.9998166	0.9997937	0.9997974	0.9997836	0.9995553	0.9994491	0.99950254	0.9997002
0.0	0.92311895	0.9657069	0.9614876	0.9914894	0.98099464	0.9911895	0.9624817	0.95465195	0.98611426	0.9954774
0.0	0.92311895	0.9657069	0.9614876	0.9914894	0.98099464	0.9911895	0.9624817	0.95465195	0.98611426	0.9954774
0.0	0.2769858	0.3182304	0.003785997	0.0027138484	0.0002511353	0.00040435386	0.0012163381	0.5220009	0.22455698	0.004458851
0.0	0.9996991	0.9998023	0.9998166	0.9997937	0.9997974	0.9997836	0.9995553	0.9994491	0.99950254	0.9997002
0.0	0.92311895	0.9657069	0.9614876	0.9914894	0.98099464	0.9911895	0.9624817	0.95465195	0.98611426	0.9954774
0.0	0.92311895	0.9657069	0.9614876	0.9914894	0.98099464	0.9911895	0.9624817	0.95465195	0.98611426	0.9954774
0.0	0.92311895	0.9657069	0.9614876	0.9914894	0.98099464	0.9911895	0.9624817	0.95465195	0.98611426	0.9954774
0.0	0.9993783	0.99958724	0.9998734	0.9995018	0.9994943	0.99983644	0.99892944	0.9980805	0.999253	0.9992536
0.0	0.99904436	0.9994635	0.99977463	0.99960226	0.99968684	0.9998363	0.9997111	0.99862206	0.9991998	0.9997199
0.0	0.92311895	0.9657069	0.9614876	0.9914894	0.98099464	0.9911895	0.9624817	0.95465195	0.98611426	0.9954774
0.0	0.26531047	0.97818464	0.14423367	0.1345965	0.11799853	0.0325007	0.03694961	0.38608482	0.40089327	0.098923355
0.0	0.9971397	0.9965712	0.99757296	0.99966204	0.99537766	0.99819946	0.99357784	0.99744874	0.9984503	0.9990189
0.0	0.6781148	0.9975922	0.99308735	0.9079885	0.71659255	0.7699747	0.22770162	0.7318651	0.89435357	0.9843933
0.0	0.9998092	0.9999304	0.99996173	0.9998305	0.99994636	0.99990714	0.9998369	0.99985754	0.999778	0.99986804
0.0	0.9971397	0.9965712	0.99757296	0.99966204	0.99537766	0.99819946	0.99357784	0.99744874	0.9984503	0.9990189
0.0	0.9976082	0.9968437	0.9978807	0.99966204	0.9956221	0.9981779	0.99357784	0.99760324	0.9985397	0.999038
0.0	0.9847596	0.965203	0.9896075	0.96007717	0.9043053	0.98562676	0.92573816	0.95870674	0.9925547	0.96749276
0.0	0.55486804	0.57354504	0.827855	0.6026208	0.6208358	0.57997835	0.5361164	0.6528025	0.49498853	0.38176844
0.0	0.9971397	0.9965712	0.99757296	0.99966204	0.99537766	0.99819946	0.99357784	0.99744874	0.9984503	0.9990189
0.0	0.99555236	0.99489766	0.9984855	0.99337727	0.97752494	0.99491274	0.9941706	0.9975871	0.98760986	0.9783351
0.0	0.99880505	0.9992011	0.9992429	0.99872285	0.99738175	0.99916184	0.9990121	0.996714	0.99877805	0.99813217
0.0	0.99880505	0.9992011	0.9992429	0.99872285	0.99738175	0.99916184	0.9990121	0.996714	0.99877805	0.99813217
0.0	0.9984712	0.99630725	0.9995011	0.9980552	0.9946812	0.99942786	0.99687874	0.9960366	0.99861133	0.9966785
0.0	0.9995259	0.99961853	0.9998535	0.99943286	0.99946135	0.99989104	0.9992324	0.9995529	0.99966013	0.9996233
0.0	0.98811215	0.9977331	0.99569327	0.99774665	0.99851996	0.998033	0.9877984	0.99062425	0.986608	0.9964761
0.0	0.99555236	0.99489766	0.9984855	0.99337727	0.97752494	0.99491274	0.9941706	0.9975871	0.98760986	0.9783351
0.0	0.99555236	0.99489766	0.9984855	0.99337727	0.97752494	0.99491274	0.9941706	0.9975871	0.98760986	0.9783351
0.0	0.99755585	0.9991055	0.99948335	0.9984787	0.99908435	0.9986505	0.9975854	0.997421	0.9967687	0.99574524
0.0	0.0057189395	0.009312938	0.014653455	0.019979153	0.007652885	0.010163007	0.0077917273	0.0033532924	0.0047128415	0.003962046
0.0	0.0035220573	0.00045717668	0.643295	0.057862096	0.00033896702	0.0066872896	0.026777428	0.2553883	0.00041278393	9.446974e-05
0.0	0.92311895	0.9657069	0.9614876	0.9914894	0.98099464	0.9911895	0.9624817	0.95465195	0.98611426	0.9954774
0.0	0.92311895	0.9657069	0.9614876	0.9914894	0.98099464	0.9911895	0.9624817	0.95465195	0.98611426	0.9954774
0.0	0.92311895	0.9657069	0.9614876	0.9914894	0.98099464	0.9911895	0.9624817	0.95465195	0.98611426	0.9954774
0.0	0.99880505	0.9992011	0.9992429	0.99872285	0.99738175	0.99916184	0.9990121	0.996714	0.99877805	0.99813217
0.0	0.92311895	0.9657069	0.9614876	0.9914894	0.98099464	0.9911895	0.9624817	0.95465195	0.98611426	0.9954774
0.0	0.99880505	0.9992011	0.9992429	0.99872285	0.99738175	0.99916184	0.9990121	0.996714	0.99877805	0.99813217
0.0	0.9952851	0.97797537	0.9872121	0.96404535	0.9696695	0.9820742	0.9590582	0.9621399	0.9775263	0.9230239
0.0	0.99763596	0.9973013	0.9971836	0.9980798	0.99769896	0.99912757	0.99718755	0.9971112	0.99640226	0.9910505
0.0	0.99948704	0.99953866	0.9996481	0.9994936	0.99974567	0.999845	0.9995901	0.9994037	0.9994659	0.99944454
0.0	0.9992105	0.99947304	0.9997049	0.99965394	0.9993901	0.9998367	0.99908423	0.99842775	0.99944156	0.9994307
0.0	0.92311895	0.9657069	0.9614876	0.9914894	0.98099464	0.9911895	0.9624817	0.95465195	0.98611426	0.9954774
0.0	0.0011225304	0.0033903054	0.019125741	0.006230232	0.0017594292	0.0043891035	0.0039688563	0.005881713	0.0023364848	0.00242333
0.0	0.92311895	0.9657069	0.9614876	0.9914894	0.98099464	0.9911895	0.9624817	0.95465195	0.98611426	0.9954774
0.0	0.9983966	0.99930537	0.9996543	0.9988531	0.9992749	0.99889874	0.99778724	0.9981688	0.99741864	0.99748224
0.0	0.99669373	0.99883765	0.9993875	0.9979248	0.9987103	0.9981035	0.9970874	0.9972861	0.9959512	0.9939726
0.0	0.9983966	0.99930537	0.9996543	0.9988531	0.9992749	0.99889874	0.99778724	0.9981688	0.99741864	0.99748224
0.0	0.92311895	0.9657069	0.9614876	0.9914894	0.98099464	0.99118936	0.9624817	0.95465195	0.98611426	0.9954774
0.0	0.92311895	0.9657069	0.9614876	0.9914894	0.98099464	0.9911895	0.9624817	0.95465195	0.98611426	0.9954774
0.0	0.92311895	0.9657069	0.9614876	0.9914894	0.98099464	0.9911895	0.9624817	0.95465195	0.98611426	0.9954774
0.0	0.92311895	0.9657069	0.9614876	0.9914894	0.98099464	0.99118936	0.9624817	0.95465195	0.98611426	0.9954774
0.0	0.92311895	0.9657069	0.9614876	0.9914894	0.98099464	0.9911895	0.9624817	0.95465195	0.98611426	0.9954774
0.0	0.92311895	0.9657069	0.9614876	0.9914894	0.98099464	0.9911895	0.9624817	0.95465195	0.98611426	0.9954774
0.0	0.58824193	0.94725305	0.004018337	0.011731253	0.0069405045	0.005384358	0.0012044241	0.8736973	0.9149699	0.014606718
0.0	0.92311895	0.9657069	0.9614876	0.9914894	0.98099464	0.9911895	0.9624817	0.95465195	0.98611426	0.9954774
0.0	0.92311895	0.9657069	0.9614876	0.9914894	0.98099464	0.9911895	0.9624817	0.95465195	0.98611426	0.9954774
0.0	0.9984712	0.99630725	0.9995011	0.9980552	0.9946812	0.99942786	0.99687874	0.9960366	0.99861133	0.9966785
0.0	0.99880505	0.9992011	0.9992429	0.99872285	0.99738175	0.99916184	0.9990121	0.996714	0.99877805	0.99813217
0.0	0.92311895	0.9657069	0.9614876	0.9914894	0.98099464	0.9911895	0.9624817	0.95465195	0.98611426	0.9954774
0.0	0.2653105	0.97818464	0.14423366	0.1345965	0.1179985	0.0325007	0.03694961	0.38608482	0.40089327	0.09892334
0.0	0.9984712	0.99630725	0.9995011	0.9980552	0.9946812	0.99942786	0.99687874	0.9960366	0.99861133	0.9966785
0.0	0.99775	0.9954222	0.9986815	0.9989378	0.9977799	0.9992465	0.9950245	0.99220616	0.99521637	0.9979358
0.0	0.9847596	0.965203	0.9896075	0.96007717	0.9043053	0.98562676	0.92573816	0.95870674	0.9925547	0.96749276
0.0	0.92311895	0.9657069	0.9614876	0.9914894	0.98099464	0.9911895	0.9624817	0.95465195	0.98611426	0.9954774
0.0	0.9971397	0.9965712	0.99757296	0.99966204	0.99537766	0.99819946	0.99357784	0.99744874	0.9984503	0.9990189
0.0	0.9996991	0.9998023	0.9998166	0.9997937	0.9997974	0.9997836	0.9995553	0.9994491	0.99950254	0.9997002
0.0	0.67692906	0.92919636	0.0020611628	0.002157923	0.004392324	0.005965037	0.0020786093	0.90109175	0.9454073	0.015498562
0.0	0.008728828	0.018946195	0.026028486	0.049491737	0.014343372	0.02082256	0.022256967	0.0062068957	0.0057636285	0.011537434
0.0	0.92311895	0.9657069	0.9614876	0.9914894	0.98099464	0.9911895	0.9624817	0.95465195	0.98611426	0.9954774
0.0	0.9969126	0.99937075	0.9995596	0.99922156	0.99965835	0.9995523	0.99877876	0.9977569	0.9976179	0.99946946
0.0	0.92311895	0.9657069	0.9614876	0.9914894	0.98099464	0.99118936	0.9624817	0.95465195	0.98611426	0.9954774
0.0	0.92311895	0.9657069	0.9614876	0.9914894	0.98099464	0.9911895	0.9624817	0.95465195	0.98611426	0.9954774
0.0	0.9996991	0.9998023	0.9998166	0.9997937	0.9997974	0.9997836	0.9995553	0.9994491	0.99950254	0.9997002
0.0	0.92311895	0.9657069	0.9614876	0.9914894	0.98099464	0.9911895	0.9624817	0.95465195	0.98611426	0.9954774
0.0	0.67692906	0.92919636	0.0020611638	0.002157923	0.004392322	0.0059650396	0.0020786093	0.9010918	0.9454073	0.015498562
0.0	0.92311895	0.9657069	0.9614876	0.9914894	0.98099464	0.9911895	0.9624817	0.95465195	0.98611426	0.9954774
0.0	0.904515	0.9283702	0.0050760354	0.007512952	0.00847056	0.03054173	0.002671871	0.93587124	0.9619928	0.015498562
0.0	0.07380347	7.557974e-05	0.4248925	0.96337056	0.0003710777	0.6496684	0.00074546685	0.004485288	0.22375838	0.9954774
0.0	0.92311895	0.9657069	0.9614876	0.9914894	0.98099464	0.99118936	0.9624817	0.95465195	0.98611426	0.9954774
0.0	0.92311895	0.9657069	0.9614876	0.9914894	0.98099464	0.9911895	0.9624817	0.95465195	0.98611426	0.9954774
0.0	0.9996991	0.9998023	0.9998166	0.9997937	0.9997974	0.9997836	0.9995553	0.9994491	0.99950254	0.9997002
0.0	0.92311895	0.9657069	0.9614876	0.9914894	0.98099464	0.9911895	0.9624817	0.95465195	0.98611426	0.9954774
0.0	0.92311895	0.9657069	0.9614876	0.9914894	0.98099464	0.9911895	0.9624817	0.95465195	0.98611426	0.9954774
0.0	0.92311895	0.9657069	0.9614876	0.9914894	0.98099464	0.9911895	0.9624817	0.95465195	0.98611426	0.9954774
0.0	0.9996991	0.9998023	0.9998166	0.9997937	0.9997974	0.9997836	0.9995553	0.9994491	0.99950254	0.9997002
0.0	0.92311895	0.9657069	0.9614876	0.9914894	0.98099464	0.9911895	0.9624817	0.95465195	0.98611426	0.9954774
0.0	0.00112253	0.003390302	0.019125745	0.006230232	0.0017594292	0.0043891035	0.0039688563	0.005881713	0.0023364848	0.00242333
0.0	0.92311895	0.9657069	0.9614876	0.9914894	0.98099464	0.9911895	0.9624817	0.95465195	0.98611426	0.9954774
0.0	0.92311895	0.9657069	0.9614876	0.9914894	0.98099464	0.9911895	0.9624817	0.95465195	0.98611426	0.9954774
0.0	0.92311895	0.9657069	0.9614876	0.9914894	0.98099464	0.9911895	0.9624817	0.95465195	0.98611426	0.9954774
0.0	0.011325649	0.025374612	0.040714294	0.06196805	0.019493766	0.027119927	0.025695574	0.008425183	0.0069017983	0.018988937
0.0	0.011325649	0.02537462	0.04071431	0.061968043	0.019493766	0.02711992	0.025695574	0.008425186	0.006901792	0.018988937
0.0	0.00017635846	0.0007003516	0.3600296	0.0006012202	0.4798875	0.038583048	0.0010793842	0.0016455592	0.00025843605	0.99752516
0.0	0.00017635846	0.0007003516	0.3600296	0.0006012202	0.4798875	0.038583048	0.0010793842	0.0016455592	0.00025843605	0.99752516
0.0	0.9997267	0.9998085	0.9998221	0.9998074	0.9998031	0.9997873	0.99956614	0.9994879	0.99949706	0.9997273
0.0	0.92311895	0.9657069	0.9614876	0.9914894	0.98099464	0.9911895	0.9624817	0.95465195	0.98611426	0.9954774
0.0	0.92311895	0.9657069	0.9614876	0.9914894	0.98099464	0.9911895	0.9624817	0.95465195	0.98611426	0.9954774
0.0	0.4971655	0.8295701	0.5462771	0.95025575	0.7269765	0.3540816	0.62577856	0.28515854	0.39056343	0.16239275
0.0	0.9996972	0.9998241	0.9999323	0.99970067	0.999897	0.9999013	0.99972874	0.99966943	0.99946886	0.9997781
0.0	0.92311895	0.9657069	0.9614876	0.9914894	0.98099464	0.9911895	0.9624817	0.95465195	0.98611426	0.9954774
0.0	0.9997427	0.9993981	0.99989736	0.9996513	0.999524	0.99987566	0.9993807	0.9996196	0.9996718	0.9990225
0.0	0.92311895	0.9657069	0.9614876	0.9914894	0.98099464	0.99118936	0.9624817	0.95465195	0.98611426	0.9954774
0.0	0.9996991	0.9998023	0.9998166	0.9997937	0.9997974	0.9997836	0.9995553	0.9994491	0.99950254	0.9997002
0.0	0.004467078	0.0072934814	0.011084656	0.014909754	0.005505221	0.0077466727	0.0058571915	0.003063149	0.0036083471	0.0031796393
0.0	0.38148633	0.4642156	0.32696337	0.5537806	0.07022954	0.5058341	0.2515516	0.08623578	0.58020055	0.34808394
0.0	0.9749697	0.9833703	0.9904061	0.99243814	0.912492	0.9914814	0.97705835	0.9938996	0.9790967	0.9839379
0.0	0.92311895	0.9657069	0.9614876	0.9914894	0.98099464	0.9911895	0.9624817	0.95465195	0.98611426	0.9954774
0.0	0.012654036	0.025936052	0.041619394	0.07185095	0.021406164	0.025492072	0.028902214	0.008348393	0.0073966887	0.017089315
0.0	0.008812745	3.637866e-05	0.011140388	0.039253175	0.018853031	0.0006489129	0.00051669445	0.00031214886	0.0029616486	0.28529906
0.0	0.28477225	0.15828672	0.32162085	0.80599934	0.15975614	0.17225052	0.32812965	0.17500581	0.37416035	0.5429704
0.0	0.92311895	0.9657069	0.9614876	0.9914894	0.98099464	0.9911895	0.9624817	0.95465195	0.98611426	0.9954774
0.0	0.92311895	0.9657069	0.9614876	0.9914894	0.98099464	0.9911895	0.9624817	0.95465195	0.98611426	0.9954774
0.0	0.998458	0.9985115	0.9988368	0.9973212	0.99874383	0.9992901	0.9984968	0.99865216	0.99605715	0.98806655
0.0	0.5009263	6.947671e-05	0.47842035	0.006784339	0.010830371	0.048444156	0.17160678	0.003016495	0.002116936	0.010579115
0.0	0.5432308	0.8290521	0.9304684	0.6307814	0.40942356	0.73793876	0.818339	0.8184288	0.6816951	0.08890499
0.0	0.99669373	0.99883765	0.9993875	0.9979248	0.9987103	0.9981035	0.9970874	0.9972861	0.9959512	0.9939726
0.0	0.92311895	0.9657069	0.9614876	0.9914894	0.98099464	0.9911895	0.9624817	0.95465195	0.98611426	0.9954774
0.0	0.9975999	0.9987093	0.9985447	0.99813265	0.9987098	0.9991528	0.99767715	0.9941847	0.99515766	0.9982345
0.0	0.9995259	0.99961853	0.9998535	0.99943286	0.99946135	0.99989104	0.9992324	0.9995529	0.99966013	0.9996233
0.0	0.92311895	0.9657069	0.9614876	0.9914894	0.98099464	0.9911895	0.9624817	0.95465195	0.98611426	0.9954774
0.0	0.23173048	0.00028013618	0.00013188922	0.6614651	0.00043382208	2.7759033e-05	0.0008356168	0.00033211123	0.005321117	0.07159594
0.0	0.98948646	0.9868607	0.9956995	0.993944	0.9775702	0.9883486	0.98468393	0.9136687	0.978618	0.9897166
0.0	0.9992446	0.9994797	0.99883646	0.9984975	0.99694747	0.99910116	0.9987729	0.99754167	0.99871254	0.99736845
0.0	0.9996991	0.9998023	0.9998166	0.9997937	0.9997974	0.9997836	0.9995553	0.9994491	0.99950254	0.9997002
0.0	0.92311895	0.9657069	0.9614876	0.9914894	0.98099464	0.9911895	0.9624817	0.95465195	0.98611426	0.9954774
0.0	0.99708575	0.99934965	0.9996039	0.99893445	0.99931693	0.99882	0.99834824	0.99862576	0.9972364	0.9976822
0.0	0.20691155	0.45121256	0.99368626	0.94207895	0.9022064	0.90241754	0.44344103	0.8101933	0.51996654	0.9626777
0.0	0.9996991	0.9998023	0.9998166	0.9997937	0.9997974	0.9997836	0.9995553	0.9994491	0.99950254	0.9997002
0.0	0.9996991	0.9998023	0.9998166	0.9997937	0.9997974	0.9997836	0.9995553	0.9994491	0.99950254	0.9997002
0.0	0.99669373	0.99883765	0.9993875	0.9979248	0.9987103	0.9981035	0.9970874	0.9972861	0.9959512	0.9939726
0.0	0.9155921	0.81800663	0.9876275	0.9235413	0.54895395	0.85160196	0.95787877	0.69876105	0.9511916	0.96501654
0.0	0.9971397	0.9965712	0.99757296	0.99966204	0.99537766	0.99819946	0.99357784	0.99744874	0.9984503	0.9990189
0.0	0.99880505	0.9992011	0.9992429	0.99872285	0.99738175	0.99916184	0.9990121	0.996714	0.99877805	0.99813217
0.0	0.99555236	0.99489766	0.9984855	0.99337727	0.97752494	0.99491274	0.9941706	0.9975871	0.98760986	0.9783351
0.0	0.043737873	0.6144015	0.00086424086	0.94138783	0.690972	0.017167985	0.12645231	0.05394238	0.00032298567	0.3872228
0.0	0.99880505	0.9992011	0.9992429	0.99872285	0.99738175	0.99916184	0.9990121	0.996714	0.99877805	0.99813217
0.0	0.0026258144	0.6820005	0.26585054	0.4509503	0.10341269	0.5344375	0.56146413	0.31884632	0.31751722	0.5314266
0.0	0.0042525916	7.776121e-05	9.137185e-05	0.0005619451	9.422601e-05	0.00038244866	2.0633022e-05	0.00013185527	0.00014139693	0.0009204597
0.0	0.33291864	0.24682273	0.38516214	0.81034744	0.16531117	0.29704392	0.3887153	0.29434538	0.46970862	0.5907059
0.0	0.011938241	0.05034456	0.038394615	0.08639809	0.025183616	0.034731973	0.035293974	0.0075070495	0.008402872	0.02344736
0.0	0.92311895	0.9657069	0.9614876	0.9914894	0.98099464	0.99118936	0.9624817	0.95465195	0.98611426	0.9954774
0.0	0.92311895	0.9657069	0.9614876	0.9914894	0.98099464	0.9911895	0.9624817	0.95465195	0.98611426	0.9954774
0.0	0.92311895	0.9657069	0.9614876	0.9914894	0.98099464	0.9911895	0.9624817	0.95465195	0.98611426	0.9954774
0.0	0.92311895	0.9657069	0.9614876	0.9914894	0.98099464	0.99118936	0.9624817	0.95465195	0.98611426	0.9954774
0.0	0.92311895	0.9657069	0.9614876	0.9914894	0.98099464	0.9911895	0.9624817	0.95465195	0.98611426	0.9954774
0.0	0.9996991	0.9998023	0.9998166	0.9997937	0.9997974	0.9997836	0.9995553	0.9994491	0.99950254	0.9997002
0.0	0.99948704	0.99953866	0.9996481	0.9994936	0.99974567	0.999845	0.9995901	0.9994037	0.9994659	0.99944454
0.0	0.92311895	0.9657069	0.9614876	0.9914894	0.98099464	0.9911895	0.9624817	0.95465195	0.98611426	0.9954774
0.0	0.9996991	0.9998023	0.9998166	0.9997937	0.9997974	0.9997836	0.9995553	0.9994491	0.99950254	0.9997002
0.0	0.67692906	0.92919636	0.0020611638	0.002157922	0.004392322	0.005965037	0.0020786093	0.9010918	0.9454073	0.015498562
0.0	0.92311895	0.9657069	0.9614876	0.9914894	0.98099464	0.9911895	0.9624817	0.95465195	0.98611426	0.9954774
0.0	0.92311895	0.9657069	0.9614876	0.9914894	0.98099464	0.9911895	0.9624817	0.95465195	0.98611426	0.9954774
0.0	0.92311895	0.9657069	0.9614876	0.9914894	0.98099464	0.9911895	0.9624817	0.95465195	0.98611426	0.9954774
0.0	0.9996991	0.9998023	0.9998166	0.9997937	0.9997974	0.9997836	0.9995553	0.9994491	0.99950254	0.9997002
0.0	0.92311895	0.9657069	0.9614876	0.9914894	0.98099464	0.99118936	0.9624817	0.95465195	0.98611426	0.9954774
0.0	0.92311895	0.9657069	0.9614876	0.9914894	0.98099464	0.9911895	0.9624817	0.95465195	0.98611426	0.9954774
0.0	0.92311895	0.9657069	0.9614876	0.9914894	0.98099464	0.9911895	0.9624817	0.95465195	0.98611426	0.9954774
0.0	0.92311895	0.9657069	0.9614876	0.9914894	0.98099464	0.9911895	0.9624817	0.95465195	0.98611426	0.9954774
0.0	0.9996991	0.9998023	0.9998166	0.9997937	0.9997974	0.9997836	0.9995553	0.9994491	0.99950254	0.9997002
0.0	0.9996991	0.9998023	0.9998166	0.9997937	0.9997974	0.9997836	0.9995553	0.9994491	0.99950254	0.9997002
0.0	0.92311895	0.9657069	0.9614876	0.9914894	0.98099464	0.99118936	0.9624817	0.95465195	0.98611426	0.9954774
0.0	0.92311895	0.9657069	0.9614876	0.9914894	0.98099464	0.9911895	0.9624817	0.95465195	0.98611426	0.9954774
0.0	0.92311895	0.9657069	0.9614876	0.9914894	0.98099464	0.9911895	0.9624817	0.95465195	0.98611426	0.9954774
0.0	0.92311895	0.9657069	0.9614876	0.9914894	0.98099464	0.99118936	0.9624817	0.95465195	0.98611426	0.9954774
0.0	0.92311895	0.9657069	0.9614876	0.9914894	0.98099464	0.9911895	0.9624817	0.95465195	0.98611426	0.9954774
0.0	0.92311895	0.9657069	0.9614876	0.9914894	0.98099464	0.9911895	0.9624817	0.95465195	0.98611426	0.9954774
0.0	0.9969126	0.99937075	0.9995596	0.99922156	0.99965835	0.9995523	0.99877876	0.9977569	0.9976179	0.99946946
0.0	0.9996991	0.9998023	0.9998166	0.9997937	0.9997974	0.9997836	0.9995553	0.9994491	0.99950254	0.9997002
0.0	0.92311895	0.9657069	0.9614876	0.9914894	0.98099464	0.9911895	0.9624817	0.95465195	0.98611426	0.9954774
0.0	0.92311895	0.9657069	0.9614876	0.9914894	0.98099464	0.9911895	0.9624817	0.95465195	0.98611426	0.9954774
0.0	0.6251663	0.7135758	0.89277416	0.7906775	0.35836664	0.6605716	0.8203629	0.65624714	0.34807172	0.6494693
0.0	0.9993783	0.99958724	0.9998734	0.9995018	0.9994943	0.99983644	0.99892944	0.9980805	0.999253	0.9992536
0.0	0.0011605102	2.6373256e-05	0.00064232975	0.00046258443	0.3946772	0.0006198635	0.00027687894	0.00031749002	0.0033478162	0.028259872
0.0	0.92311895	0.9657069	0.9614876	0.9914894	0.98099464	0.9911895	0.9624817	0.95465195	0.98611426	0.9954774
0.0	0.92311895	0.9657069	0.9614876	0.9914894	0.98099464	0.9911895	0.9624817	0.95465195	0.98611426	0.9954774
0.0	0.9996991	0.9998023	0.9998166	0.9997937	0.9997974	0.9997836	0.9995553	0.9994491	0.99950254	0.9997002
0.0	0.92311895	0.9657069	0.9614876	0.9914894	0.98099464	0.9911895	0.9624817	0.95465195	0.98611426	0.9954774
0.0	0.92311895	0.9657069	0.9614876	0.9914894	0.98099464	0.9911895	0.9624817	0.95465195	0.98611426	0.9954774
0.0	0.00018616149	7.311345e-05	0.000293951	0.00033457097	0.0011339627	0.00016528736	0.00023050453	0.0001216496	0.00010657958	5.7940568e-05
0.0	0.92311895	0.9657069	0.9614876	0.9914894	0.98099464	0.9911895	0.9624817	0.95465195	0.98611426	0.9954774
0.0	0.9969126	0.99937075	0.9995596	0.99922156	0.99965835	0.9995523	0.99877876	0.9977569	0.9976179	0.99946946
0.0	0.92311895	0.9657069	0.9614876	0.9914894	0.98099464	0.9911895	0.9624817	0.95465195	0.98611426	0.9954774
0.0	0.92311895	0.9657069	0.9614876	0.9914894	0.98099464	0.9911895	0.9624817	0.95465195	0.98611426	0.9954774
0.0	0.9969126	0.99937075	0.9995596	0.99922156	0.99965835	0.9995523	0.99877876	0.9977569	0.9976179	0.99946946
0.0	0.9996991	0.9998023	0.9998166	0.9997937	0.9997974	0.9997836	0.9995553	0.9994491	0.99950254	0.9997002
0.0	0.92311895	0.9657069	0.9614876	0.9914894	0.98099464	0.99118936	0.9624817	0.95465195	0.98611426	0.9954774
0.0	0.92311895	0.9657069	0.9614876	0.9914894	0.98099464	0.9911895	0.9624817	0.95465195	0.98611426	0.9954774
0.0	0.99957615	0.99942327	0.99966884	0.9996557	0.9996076	0.9998872	0.9992384	0.9995073	0.99962735	0.999742
0.0	0.9981889	0.99963367	0.99941516	0.99864644	0.9988882	0.999241	0.998439	0.9987191	0.99830973	0.9948887
0.0	0.92311895	0.9657069	0.9614876	0.9914894	0.98099464	0.9911895	0.9624817	0.95465195	0.98611426	0.9954774
0.0	0.92311895	0.9657069	0.9614876	0.9914894	0.98099464	0.9911895	0.9624817	0.95465195	0.98611426	0.9954774
0.0	0.9969126	0.99937075	0.9995596	0.99922156	0.99965835	0.9995523	0.99877876	0.9977569	0.9976179	0.99946946
0.0	0.9996991	0.9998023	0.9998166	0.9997937	0.9997974	0.9997836	0.9995553	0.9994491	0.99950254	0.9997002
0.0	0.92311895	0.9657069	0.9614876	0.9914894	0.98099464	0.99118936	0.9624817	0.95465195	0.98611426	0.9954774
0.0	0.92311895	0.9657069	0.9614876	0.9914894	0.98099464	0.9911895	0.9624817	0.95465195	0.98611426	0.9954774
0.0	0.92311895	0.9657069	0.9614876	0.9914894	0.98099464	0.9911895	0.9624817	0.95465195	0.98611426	0.9954774
0.0	0.92311895	0.9657069	0.9614876	0.9914894	0.98099464	0.9911895	0.9624817	0.95465195	0.98611426	0.9954774
0.0	0.9971397	0.9965712	0.99757296	0.99966204	0.99537766	0.99819946	0.99357784	0.99744874	0.9984503	0.9990189
0.0	0.9971397	0.9965712	0.99757296	0.99966204	0.99537766	0.99819946	0.99357784	0.99744874	0.9984503	0.9990189
0.0	0.99880505	0.9992011	0.9992429	0.99872285	0.99738175	0.99916184	0.9990121	0.996714	0.99877805	0.99813217
0.0	0.99880505	0.9992011	0.9992429	0.99872285	0.99738175	0.99916184	0.9990121	0.996714	0.99877805	0.99813217
0.0	0.9969126	0.99937075	0.9995596	0.99922156	0.99965835	0.9995523	0.99877876	0.9977569	0.9976179	0.99946946
0.0	0.92311895	0.9657069	0.9614876	0.9914894	0.98099464	0.9911895	0.9624817	0.95465195	0.98611426	0.9954774
0.0	0.9996991	0.9998023	0.9998166	0.9997937	0.9997974	0.9997836	0.9995553	0.9994491	0.99950254	0.9997002
0.0	0.92311895	0.9657069	0.9614876	0.9914894	0.98099464	0.9911895	0.9624817	0.95465195	0.98611426	0.9954774
0.0	0.92311895	0.9657069	0.9614876	0.9914894	0.98099464	0.9911895	0.9624817	0.95465195	0.98611426	0.9954774
0.0	0.99555236	0.99489766	0.9984855	0.99337727	0.97752494	0.99491274	0.9941706	0.9975871	0.98760986	0.9783351
0.0	0.99555236	0.99489766	0.9984855	0.99337727	0.97752494	0.99491274	0.9941706	0.9975871	0.98760986	0.9783351
0.0	0.6063521	0.66390955	0.877119	0.8622502	0.70656556	0.8682953	0.8129146	0.7297471	0.73355216	0.77031535
0.0	0.92311895	0.9657069	0.9614876	0.9914894	0.98099464	0.9911895	0.9624817	0.95465195	0.98611426	0.9954774
0.0	0.92311895	0.9657069	0.9614876	0.9914894	0.98099464	0.99118936	0.9624817	0.95465195	0.98611426	0.9954774
0.0	0.99880505	0.9992011	0.9992429	0.99872285	0.99738175	0.99916184	0.9990121	0.996714	0.99877805	0.99813217
0.0	0.99880505	0.9992011	0.9992429	0.99872285	0.99738175	0.99916184	0.9990121	0.996714	0.99877805	0.99813217
0.0	0.92311895	0.9657069	0.9614876	0.9914894	0.98099464	0.99118936	0.9624817	0.95465195	0.98611426	0.9954774
0.0	0.92311895	0.9657069	0.9614876	0.9914894	0.98099464	0.9911895	0.9624817	0.95465195	0.98611426	0.9954774
0.0	0.92311895	0.9657069	0.9614876	0.9914894	0.98099464	0.9911895	0.9624817	0.95465195	0.98611426	0.9954774
0.0	0.92311895	0.9657069	0.9614876	0.9914894	0.98099464	0.99118936	0.9624817	0.95465195	0.98611426	0.9954774
0.0	0.92311895	0.9657069	0.9614876	0.9914894	0.98099464	0.9911895	0.9624817	0.95465195	0.98611426	0.9954774
0.0	0.9996991	0.9998023	0.9998166	0.9997937	0.9997974	0.9997836	0.9995553	0.9994491	0.99950254	0.9997002
0.0	0.9709193	0.59501743	0.9596949	0.9786281	0.94701666	0.9921902	0.8205937	0.80612206	0.929244	0.9758177
0.0	0.15679306	0.09252083	0.15477729	0.2631402	0.08579358	0.14551811	0.13810115	0.07148706	0.18814155	0.287136
0.0	0.016890246	0.03583248	0.03566881	0.073322915	0.03065071	0.034809005	0.04217853	0.013037966	0.010957768	0.02067684
0.0	0.75979155	0.82551146	0.6558252	0.80518067	0.7481422	0.7674051	0.77655435	0.48287007	0.43372735	0.9327442
0.0	0.22584544	0.11902891	0.20312066	0.3246782	0.1151379	0.21091832	0.17588592	0.09275376	0.19478308	0.34500825
0.0	0.99843043	0.9986142	0.9993111	0.9986166	0.9993693	0.9996456	0.99877983	0.99728405	0.9868036	0.99879813
0.0	0.92311895	0.9657069	0.9614876	0.9914894	0.98099464	0.9911895	0.9624817	0.95465195	0.98611426	0.9954774
0.0	0.92311895	0.9657069	0.9614876	0.9914894	0.98099464	0.9911895	0.9624817	0.95465195	0.98611426	0.9954774
0.0	0.9995259	0.99961853	0.9998535	0.99943286	0.99946135	0.99989104	0.9992324	0.9995529	0.99966013	0.9996233
0.0	0.99913186	0.9994796	0.9994267	0.9990345	0.99950826	0.999493	0.9982205	0.9983058	0.9989697	0.99844617
0.0	0.9996991	0.9998023	0.9998166	0.9997937	0.9997974	0.9997836	0.9995553	0.9994491	0.99950254	0.9997002
0.0	0.92311895	0.9657069	0.9614876	0.9914894	0.98099464	0.99118936	0.9624817	0.95465195	0.98611426	0.9954774
0.0	0.92311895	0.9657069	0.9614876	0.9914894	0.98099464	0.9911895	0.9624817	0.95465195	0.98611426	0.9954774
0.0	0.92311895	0.9657069	0.9614876	0.9914894	0.98099464	0.9911895	0.9624817	0.95465195	0.98611426	0.9954774
0.0	0.9996991	0.9998023	0.9998166	0.9997937	0.9997974	0.9997836	0.9995553	0.9994491	0.99950254	0.9997002
0.0	0.9996991	0.9998023	0.9998166	0.9997937	0.9997974	0.9997836	0.9995553	0.9994491	0.99950254	0.9997002
0.0	0.92311895	0.9657069	0.9614876	0.9914894	0.98099464	0.99118936	0.9624817	0.95465195	0.98611426	0.9954774
0.0	0.92311895	0.9657069	0.9614876	0.9914894	0.98099464	0.9911895	0.9624817	0.95465195	0.98611426	0.9954774
0.0	0.92311895	0.9657069	0.9614876	0.9914894	0.98099464	0.9911895	0.9624817	0.95465195	0.98611426	0.9954774
0.0	0.92311895	0.9657069	0.9614876	0.9914894	0.98099464	0.99118936	0.9624817	0.95465195	0.98611426	0.9954774
0.0	0.92311895	0.9657069	0.9614876	0.9914894	0.98099464	0.9911895	0.9624817	0.95465195	0.98611426	0.9954774
0.0	0.92311895	0.9657069	0.9614876	0.9914894	0.98099464	0.9911895	0.9624817	0.95465195	0.98611426	0.9954774
0.0	0.9996991	0.9998023	0.9998166	0.9997937	0.9997974	0.9997836	0.9995553	0.9994491	0.99950254	0.9997002
0.0	0.00018616149	7.311345e-05	0.000293951	0.00033457097	0.0011339627	0.00016528736	0.00023050453	0.0001216496	0.00010657958	5.7940568e-05
0.0	0.67692906	0.92919636	0.0020611638	0.002157923	0.004392322	0.0059650396	0.0020786093	0.9010918	0.9454073	0.015498562
0.0	0.9996991	0.9998023	0.9998166	0.9997937	0.9997974	0.9997836	0.9995553	0.9994491	0.99950254	0.9997002
0.0	0.00018616149	7.311345e-05	0.000293951	0.00033457097	0.0011339627	0.00016528736	0.00023050453	0.0001216496	0.00010657958	5.7940568e-05
0.0	0.676929	0.92919636	0.0020611628	0.002157923	0.004392324	0.005965037	0.0020786084	0.90109175	0.9454073	0.015498562
0.0	0.9996991	0.9998023	0.9998166	0.9997937	0.9997974	0.9997836	0.9995553	0.9994491	0.99950254	0.9997002
0.0	0.92311895	0.9657069	0.9614876	0.9914894	0.98099464	0.9911895	0.9624817	0.95465195	0.98611426	0.9954774
0.0	0.92311895	0.9657069	0.9614876	0.9914894	0.98099464	0.9911895	0.9624817	0.95465195	0.98611426	0.9954774
0.0	0.92311895	0.9657069	0.9614876	0.9914894	0.98099464	0.9911895	0.9624817	0.95465195	0.98611426	0.9954774
0.0	0.92311895	0.9657069	0.9614876	0.9914894	0.98099464	0.9911895	0.9624817	0.95465195	0.98611426	0.9954774
0.0	0.92311895	0.9657069	0.9614876	0.9914894	0.98099464	0.99118936	0.9624817	0.95465195	0.98611426	0.9954774
0.0	0.92311895	0.9657069	0.9614876	0.9914894	0.98099464	0.9911895	0.9624817	0.95465195	0.98611426	0.9954774
0.0	0.9996991	0.9998023	0.9998166	0.9997937	0.9997974	0.9997836	0.9995553	0.9994491	0.99950254	0.9997002
0.0	0.92311895	0.9657069	0.9614876	0.9914894	0.98099464	0.9911895	0.9624817	0.95465195	0.98611426	0.9954774
0.0	0.9996991	0.9998023	0.9998166	0.9997937	0.9997974	0.9997836	0.9995553	0.9994491	0.99950254	0.9997002
0.0	0.67692906	0.92919636	0.0020611628	0.002157923	0.004392322	0.0059650396	0.0020786093	0.90109175	0.9454073	0.015498562
0.0	0.99948704	0.99953866	0.9996481	0.9994936	0.99974567	0.999845	0.9995901	0.9994037	0.9994659	0.99944454
0.0	0.9971397	0.9965712	0.99757296	0.99966204	0.99537766	0.99819946	0.99357784	0.99744874	0.9984503	0.9990189
0.0	0.99880505	0.9992011	0.9992429	0.99872285	0.99738175	0.99916184	0.9990121	0.996714	0.99877805	0.99813217
0.0	0.9343035	0.68485796	0.9751659	0.9655334	0.8983765	0.95681995	0.8801859	0.9226111	0.7682569	0.838067
0.0	0.9881495	0.99460703	0.99714345	0.9874142	0.98009	0.996393	0.9824347	0.9660738	0.9937862	0.9724522
0.0	0.99555236	0.99489766	0.9984855	0.99337727	0.97752494	0.99491274	0.9941706	0.9975871	0.98760986	0.9783352
0.0	0.99880505	0.9992011	0.9992429	0.99872285	0.99738175	0.99916184	0.9990121	0.996714	0.99877805	0.99813217
0.0	0.99966645	0.99966407	0.99974054	0.99958175	0.9998086	0.9998739	0.99967957	0.9996086	0.9995814	0.9996278
0.0	0.92311895	0.9657069	0.9614876	0.9914894	0.98099464	0.9911895	0.9624817	0.95465195	0.98611426	0.9954774
0.0	0.92311895	0.9657069	0.9614876	0.9914894	0.98099464	0.9911895	0.9624817	0.95465195	0.98611426	0.9954774
0.0	0.92311895	0.9657069	0.9614876	0.9914894	0.98099464	0.9911895	0.9624817	0.95465195	0.98611426	0.9954774
0.0	0.015357884	0.036328055	0.040191453	0.06934205	0.014343372	0.041461732	0.031055786	0.011156769	0.0072766324	0.017533123
0.0	0.9971397	0.9965712	0.99757296	0.99966204	0.99537766	0.99819946	0.99357784	0.99744874	0.9984503	0.9990189
0.0	0.9971397	0.9965712	0.99757296	0.99966204	0.99537766	0.99819946	0.99357784	0.99744874	0.9984503	0.9990189
0.0	0.99880505	0.9992011	0.9992429	0.99872285	0.99738175	0.99916184	0.9990121	0.996714	0.99877805	0.99813217
0.0	0.99880505	0.9992011	0.9992429	0.99872285	0.99738175	0.99916184	0.9990121	0.996714	0.99877805	0.99813217
0.0	0.99655885	0.9968966	0.99899596	0.99605393	0.98195606	0.9964753	0.9960026	0.99830294	0.9911731	0.98572063
0.0	0.99880505	0.9992011	0.9992429	0.99872285	0.99738175	0.99916184	0.9990121	0.996714	0.99877805	0.99813217
0.0	0.99555236	0.99489766	0.9984855	0.99337727	0.97752494	0.99491274	0.9941706	0.9975871	0.98760986	0.9783351
0.0	0.99880505	0.9992011	0.9992429	0.99872285	0.99738175	0.99916184	0.9990121	0.996714	0.99877805	0.99813217
0.0	0.9971397	0.9965712	0.99757296	0.99966204	0.99537766	0.99819946	0.99357784	0.99744874	0.9984503	0.9990189
0.0	0.99880505	0.9992011	0.9992429	0.99872285	0.99738175	0.99916184	0.9990121	0.996714	0.99877805	0.99813217
0.0	0.99880505	0.9992011	0.9992429	0.99872285	0.99738175	0.99916184	0.9990121	0.996714	0.99877805	0.99813217
0.0	0.99555236	0.99489766	0.9984855	0.99337727	0.97752494	0.99491274	0.9941706	0.9975871	0.98760986	0.9783351
0.0	0.92311895	0.9657069	0.9614876	0.9914894	0.98099464	0.9911895	0.9624817	0.95465195	0.98611426	0.9954774
0.0	0.99903274	0.9940474	0.9996172	0.9976799	0.9956601	0.99874324	0.9979431	0.99495643	0.9894629	0.99449277
0.0	0.00056963175	0.000143905	0.00028016663	0.0014318887	0.00021934853	0.00025379873	0.00014291154	0.0004690778	0.00018970875	0.00011624589
0.0	0.9969471	0.9996854	0.99926513	0.9970878	0.9928121	0.9932534	0.9894232	0.98764426	0.9986191	0.9994518
0.0	0.9573371	0.9348781	0.99200094	0.9084045	0.893802	0.96875024	0.9510898	0.95390475	0.888795	0.8472928
0.0	0.9573371	0.9348781	0.99200094	0.9084045	0.893802	0.96875024	0.9510898	0.95390475	0.888795	0.8472927
0.0	0.92311895	0.9657069	0.9614876	0.9914894	0.98099464	0.99118936	0.9624817	0.95465195	0.98611426	0.9954774
0.0	0.92311895	0.9657069	0.9614876	0.9914894	0.98099464	0.99118936	0.9624817	0.95465195	0.98611426	0.9954774
0.0	0.92311895	0.9657069	0.9614876	0.9914894	0.98099464	0.99118936	0.9624817	0.95465195	0.98611426	0.9954774
0.0	0.92311895	0.9657069	0.9614876	0.9914894	0.98099464	0.99118936	0.9624817	0.95465195	0.98611426	0.9954774
0.0	0.72747064	0.5284351	0.9331144	0.9343417	0.7873136	0.9555761	0.8379111	0.79084593	0.79325	0.553912
0.0	0.9976694	0.9950004	0.8648615	0.9114255	0.9946861	0.9811663	0.99566156	0.99164176	0.91118485	0.8303849
0.0	0.14607935	0.17824166	0.19832289	0.2954081	0.06753253	0.18239151	0.18280749	0.32153475	0.08774357	0.114158206
0.0	0.92311895	0.9657069	0.9614876	0.9914894	0.98099464	0.9911895	0.9624817	0.95465195	0.98611426	0.9954774
0.0	0.99966145	0.9997416	0.9999125	0.99970907	0.99972445	0.99986374	0.999238	0.9990879	0.99945265	0.99950874
0.0	0.9993783	0.99958724	0.9998734	0.9995018	0.9994943	0.99983644	0.99892944	0.9980805	0.999253	0.9992536
0.0	0.99970514	0.9984908	0.9995091	0.9996544	0.998348	0.99948466	0.9989436	0.99931586	0.99920696	0.99899083
0.0	0.5148265	0.4425402	0.43009028	0.80784595	0.3777412	0.5091372	0.56813705	0.31639475	0.45102292	0.6387181
0.0	0.9753845	0.7665438	0.97735596	0.99915767	0.978096	0.9965017	0.96257323	0.8747438	0.9665179	0.9521433
0.0	0.95950264	0.9646064	0.9965377	0.9967534	0.99335176	0.9983912	0.99177366	0.9772374	0.9708793	0.97892535
0.0	0.9991708	0.99701524	0.9998466	0.9995054	0.9996766	0.99962366	0.9999	0.99830616	0.99967945	0.99987614
0.0	0.9992429	0.9995414	0.999546	0.9987191	0.9987727	0.99943393	0.99936956	0.9980235	0.9991285	0.9986916
0.0	0.999559	0.9996904	0.9998888	0.9996438	0.99982506	0.9999008	0.9998388	0.9994618	0.9994305	0.999813
0.0	0.9989693	0.99936575	0.9998074	0.9993612	0.9983095	0.9997148	0.9993249	0.99861217	0.9980154	0.9990715
0.0	0.99911743	0.9994017	0.9998104	0.99941707	0.99858814	0.9997414	0.9993868	0.9987092	0.99807537	0.99909127
0.0	0.99938965	0.99964714	0.999795	0.9997297	0.999665	0.9998466	0.9996197	0.9995678	0.9993876	0.99950266
0.0	0.23589136	0.4116963	0.31570747	0.96329135	0.86547947	4.8522266e-05	0.45505157	0.26228303	0.24957319	0.0002132079
0.0	0.23589136	0.4116963	0.31570747	0.96329135	0.86547947	4.8522266e-05	0.45505157	0.26228303	0.24957319	0.0002132079
0.0	0.9969126	0.99937075	0.9995596	0.99922156	0.99965835	0.9995523	0.99877876	0.9977569	0.9976179	0.99946946
0.0	0.9991708	0.99701524	0.9998466	0.9995054	0.9996766	0.99962366	0.9999	0.99830616	0.99967945	0.99987614
0.0	0.9984682	0.99643964	0.9998547	0.99848986	0.9988703	0.99971825	0.9992859	0.99628854	0.9933822	0.9991416
0.0	0.8828619	0.94029504	0.7963489	0.8637019	0.5275401	0.93633723	0.8821064	0.41228205	0.57485306	0.7979156
0.0	0.9982968	0.9993955	0.99971634	0.9991134	0.9993686	0.9988673	0.9986947	0.9985946	0.99753344	0.99725574
0.0	0.9990652	0.99733317	0.9996562	0.9986533	0.99712235	0.99962807	0.9980888	0.99743384	0.99885654	0.99811614
0.0	0.92311895	0.9657069	0.9614876	0.9914894	0.98099464	0.9911895	0.9624817	0.95465195	0.98611426	0.9954774
0.0	0.99950683	0.9996904	0.9998919	0.9996444	0.9996382	0.99986064	0.9991629	0.99887294	0.9993594	0.99936193
0.0	0.99984205	0.9998987	0.9998235	0.99983954	0.99987996	0.9999275	0.99987304	0.9997224	0.999783	0.99988425
0.0	0.99986243	0.99986875	0.9998472	0.9998344	0.99983823	0.99995077	0.99956614	0.9996234	0.9998086	0.9998853
0.0	0.9995259	0.99961853	0.9998535	0.99943286	0.99946135	0.99989104	0.9992324	0.9995529	0.99966013	0.9996233
0.0	0.92311895	0.9657069	0.9614876	0.9914894	0.98099464	0.9911895	0.9624817	0.95465195	0.98611426	0.9954774
0.0	0.9995529	0.9996437	0.9998241	0.9995352	0.9996824	0.9998696	0.9996524	0.99942505	0.9995534	0.9994578
0.0	0.9977411	0.9982126	0.99952066	0.9983011	0.99829787	0.9996277	0.9956422	0.9977551	0.999201	0.9977017
0.0	0.9923826	0.99748945	0.9986112	0.9953864	0.9563829	0.9963427	0.8706549	0.99238056	0.9916325	0.9964953
0.0	0.9979013	0.9969868	0.99798584	0.9996872	0.9965958	0.9983571	0.9945391	0.9978544	0.9984642	0.9993679
0.0	0.9979013	0.9969868	0.99798584	0.9996872	0.9965958	0.9983571	0.9945391	0.9978544	0.9984642	0.9993679
0.0	0.92311895	0.9657069	0.9614876	0.9914894	0.98099464	0.9911895	0.9624817	0.95465195	0.98611426	0.9954774
0.0	0.8399753	0.99395305	0.9863457	0.978925	0.968906	0.94106466	0.96073943	0.9761698	0.94071937	0.8751283
0.0	0.22540195	0.13722615	0.1977671	0.32247087	0.11503977	0.22944087	0.18479429	0.09284198	0.22546521	0.38150355
0.0	0.9990466	0.99921083	0.9998198	0.9988965	0.99938023	0.9990526	0.9995407	0.99962366	0.99666554	0.99746764
0.0	0.0025714869	0.00035688523	0.00028581725	0.88183194	0.00074782094	0.00017306954	0.017848412	0.0008671299	0.0017973825	0.2839657
0.0	0.9993783	0.99958724	0.9998734	0.9995018	0.9994943	0.99983644	0.99892944	0.9980805	0.999253	0.9992536
0.0	0.99977845	0.99981743	0.99991477	0.9997867	0.99981767	0.99990296	0.9996289	0.99936765	0.9996119	0.99973756
0.0	0.008728828	0.018946195	0.026028486	0.049491737	0.01434338	0.02082256	0.022256967	0.006206893	0.0057636285	0.011537434
0.0	0.92311895	0.9657069	0.9614876	0.9914894	0.98099464	0.99118936	0.9624817	0.95465195	0.98611426	0.9954774
0.0	0.92311895	0.9657069	0.9614876	0.9914894	0.98099464	0.99118936	0.9624817	0.95465195	0.98611426	0.9954774
0.0	0.92311895	0.9657069	0.9614876	0.9914894	0.98099464	0.99118936	0.9624817	0.95465195	0.98611426	0.9954774
0.0	0.92311895	0.9657069	0.9614876	0.9914894	0.98099464	0.99118936	0.9624817	0.95465195	0.98611426	0.9954774
0.0	0.92311895	0.9657069	0.9614876	0.9914894	0.98099464	0.99118936	0.9624817	0.95465195	0.98611426	0.9954774
0.0	0.92311895	0.9657069	0.9614876	0.9914894	0.98099464	0.99118936	0.9624817	0.95465195	0.98611426	0.9954774
0.0	0.92311895	0.9657069	0.9614876	0.9914894	0.98099464	0.99118936	0.9624817	0.95465195	0.98611426	0.9954774
0.0	0.92311895	0.9657069	0.9614876	0.9914894	0.98099464	0.99118936	0.9624817	0.95465195	0.98611426	0.9954774
0.0	0.92311895	0.9657069	0.9614876	0.9914894	0.98099464	0.99118936	0.9624817	0.95465195	0.98611426	0.9954774
0.0	0.92311895	0.9657069	0.9614876	0.9914894	0.98099464	0.99118936	0.9624817	0.95465195	0.98611426	0.9954774
0.0	0.92311895	0.9657069	0.9614876	0.9914894	0.98099464	0.99118936	0.9624817	0.95465195	0.98611426	0.9954774
0.0	0.92311895	0.9657069	0.9614876	0.9914894	0.98099464	0.99118936	0.9624817	0.95465195	0.98611426	0.9954774
0.0	0.92311895	0.9657069	0.9614876	0.9914894	0.98099464	0.99118936	0.9624817	0.95465195	0.98611426	0.9954774
0.0	0.92311895	0.9657069	0.9614876	0.9914894	0.98099464	0.99118936	0.9624817	0.95465195	0.98611426	0.9954774
0.0	0.92311895	0.9657069	0.9614876	0.9914894	0.98099464	0.99118936	0.9624817	0.95465195	0.98611426	0.9954774
0.0	0.92311895	0.9657069	0.9614876	0.9914894	0.98099464	0.99118936	0.9624817	0.95465195	0.98611426	0.9954774
0.0	0.92311895	0.9657069	0.9614876	0.9914894	0.98099464	0.99118936	0.9624817	0.95465195	0.98611426	0.9954774
0.0	0.92311895	0.9657069	0.9614876	0.9914894	0.98099464	0.99118936	0.9624817	0.95465195	0.98611426	0.9954774
0.0	0.92311895	0.9657069	0.9614876	0.9914894	0.98099464	0.9911895	0.9624817	0.95465195	0.98611426	0.9954774
0.0	0.9954426	0.99235934	0.98393005	0.9974764	0.99636495	0.98993427	0.9761114	0.93164223	0.98252165	0.98824084
0.0	0.92311895	0.9657069	0.9614876	0.9914894	0.98099464	0.9911895	0.9624817	0.95465195	0.98611426	0.9954774
0.0	0.99910176	0.99791676	0.99962854	0.9986228	0.9958645	0.99958736	0.9981311	0.99673706	0.99904746	0.9979824
0.0	0.99910176	0.99791676	0.99962854	0.9986228	0.9958645	0.99958736	0.9981311	0.99673706	0.99904746	0.9979824
0.0	0.9988689	0.9973701	0.999605	0.9981446	0.9959072	0.99953675	0.99773115	0.99678826	0.9987962	0.9970805
0.0	0.92311895	0.9657069	0.9614876	0.9914894	0.98099464	0.9911895	0.9624817	0.95465195	0.98611426	0.9954774
0.0	0.008728828	0.0189462	0.026028499	0.049491737	0.014343372	0.02082256	0.022256967	0.0062068957	0.0057636285	0.011537445
0.0	0.92311895	0.9657069	0.9614876	0.9914894	0.98099464	0.9911895	0.9624817	0.95465195	0.98611426	0.9954774
0.0	0.92311895	0.9657069	0.9614876	0.9914894	0.98099464	0.9911895	0.9624817	0.95465195	0.98611426	0.9954774
0.0	0.92311895	0.9657069	0.9614876	0.9914894	0.98099464	0.9911895	0.9624817	0.95465195	0.98611426	0.9954774
0.0	0.026709277	0.07661256	0.0680056	0.38517642	0.10262068	0.05675258	0.12698321	0.02474265	0.011399897	0.023854218
0.0	0.012324388	0.02433708	0.024498688	0.07563476	0.022601722	0.01863997	0.020722846	0.0068766717	0.0074696247	0.006069612
0.0	0.98612124	0.9808234	0.024837881	0.8449542	0.7816145	0.0544108	0.34174833	0.9850248	0.9650527	0.037429806
0.0	0.99696016	0.9963744	0.9986174	0.9961223	0.98651296	0.9949431	0.99386096	0.9947732	0.98946583	0.9917824
0.0	0.92311895	0.9657069	0.9614876	0.9914894	0.98099464	0.9911895	0.9624817	0.95465195	0.98611426	0.9954774
0.0	0.9963085	0.99387026	0.9995946	0.9931941	0.9761304	0.99703836	0.99500424	0.99276394	0.9904795	0.99447423
0.0	0.99605906	0.9967475	0.9988092	0.9965989	0.9841971	0.99042916	0.9928773	0.99549854	0.9920201	0.9954137
0.0	0.99703145	0.99627644	0.9982072	0.9957671	0.9777804	0.99639195	0.99627066	0.9947136	0.9922178	0.994024
0.0	0.92311895	0.9657069	0.9614876	0.9914894	0.98099464	0.9911895	0.9624817	0.95465195	0.98611426	0.9954774
0.0	0.9999732	0.99934524	0.99997985	0.9998776	0.99979943	0.999985	0.9999485	0.99986136	0.9999052	0.9999063
0.0	0.9999732	0.99934524	0.99997985	0.9998776	0.99979943	0.999985	0.9999485	0.99986136	0.9999052	0.9999063
0.0	0.92311895	0.9657069	0.9614876	0.9914894	0.98099464	0.9911895	0.9624817	0.95465195	0.98611426	0.9954774
0.0	0.92311895	0.9657069	0.9614876	0.9914894	0.98099464	0.9911895	0.9624817	0.95465195	0.98611426	0.9954774
0.0	0.92311895	0.9657069	0.9614876	0.9914894	0.98099464	0.9911895	0.9624817	0.95465195	0.98611426	0.9954774
0.0	0.92311895	0.9657069	0.9614876	0.9914894	0.98099464	0.9911895	0.9624817	0.95465195	0.98611426	0.9954774
0.0	0.92311895	0.9657069	0.9614876	0.9914894	0.98099464	0.9911895	0.9624817	0.95465195	0.98611426	0.9954774
0.0	0.9932579	0.9924637	0.99588996	0.9913933	0.9517386	0.98372656	0.98344135	0.98671794	0.9724262	0.98384964
0.0	0.92311895	0.9657069	0.9614876	0.9914894	0.98099464	0.9911895	0.9624817	0.95465195	0.98611426	0.9954774
0.0	0.92311895	0.9657069	0.9614876	0.9914894	0.98099464	0.9911895	0.9624817	0.95465195	0.98611426	0.9954774
0.0	0.9929771	0.99225605	0.9963599	0.99227387	0.9525389	0.98529017	0.984757	0.98250407	0.97331774	0.98347074
0.0	0.92311895	0.9657069	0.9614876	0.9914894	0.98099464	0.9911895	0.9624817	0.95465195	0.98611426	0.9954774
0.0	0.92311895	0.9657069	0.9614876	0.9914894	0.98099464	0.9911895	0.9624817	0.95465195	0.98611426	0.9954774
0.0	0.998722	0.9974433	0.9994141	0.9967354	0.980105	0.9956115	0.99536043	0.9971834	0.9919694	0.99677294
0.0	0.92311895	0.9657069	0.9614876	0.9914894	0.98099464	0.9911895	0.9624817	0.95465195	0.98611426	0.9954774
0.0	0.99775404	0.9970795	0.9989925	0.995887	0.9834146	0.9956312	0.99616253	0.99454284	0.98739374	0.99381644
0.0	0.99775404	0.9970795	0.9989925	0.995887	0.9834146	0.9956312	0.99616253	0.99454284	0.98739374	0.99381644
0.0	0.9976749	0.9967554	0.9983669	0.9974043	0.9879441	0.99684155	0.9957889	0.99178106	0.9860395	0.9954366
0.0	0.92311895	0.9657069	0.9614876	0.9914894	0.98099464	0.9911895	0.9624817	0.95465195	0.98611426	0.9954774
0.0	0.92311895	0.9657069	0.9614876	0.9914894	0.98099464	0.9911895	0.9624817	0.95465195	0.98611426	0.9954774
0.0	0.94416225	0.9830049	0.83157647	0.99144137	0.9912411	0.9862889	0.25277883	0.9734292	0.225147	0.99825674
0.0	0.01663336	0.034612574	0.046231832	0.072790325	0.029994907	0.041515082	0.037979912	0.01073296	0.0071169524	0.018879732
0.0	0.006691678	0.011797261	0.017835904	0.022136016	0.007942794	0.015022769	0.0103500895	0.0055015124	0.0047104396	0.0054809065
0.0	0.19675912	0.84440225	0.6496108	0.9953577	0.10820011	0.94700444	0.94491076	0.90360713	0.225147	0.756807
0.0	0.7524572	0.48939475	0.9559117	0.95286316	0.81282306	0.9689134	0.9527845	0.85305315	0.9070714	0.77010447
0.0	0.3601105	0.25429353	0.26001444	0.89016813	0.095641665	0.9339369	0.5310571	0.8936128	0.2698352	0.47044715
0.0	0.6279071	0.9189485	0.8800724	0.97674394	0.8811029	0.9725304	0.75747687	0.8936128	0.92906094	0.84839857
0.0	0.3601105	0.25429353	0.26001444	0.89016813	0.095641665	0.9339369	0.5310571	0.8936128	0.2698352	0.47044715
0.0	0.3601105	0.25429353	0.26001444	0.89016813	0.095641665	0.9339369	0.5310571	0.8936128	0.2698352	0.47044715
0.0	0.3601105	0.25429353	0.26001444	0.89016813	0.095641665	0.9339369	0.5310571	0.8936128	0.2698352	0.47044715
0.0	0.9915115	0.99112177	0.9936727	0.98984617	0.93453026	0.97030735	0.9799471	0.9826438	0.96873146	0.97474104
0.0	0.9995869	0.99963737	0.9998784	0.99985385	0.99969757	0.99988973	0.9994925	0.9991756	0.9995166	0.9995264
0.0	0.9980813	0.9973176	0.9983375	0.99838567	0.99129397	0.99797386	0.997544	0.9976428	0.9982079	0.9981046
0.0	0.58573776	0.7177977	0.8443693	0.7210087	0.52908975	0.8382358	0.63687307	0.3300375	0.6764446	0.5010229
0.0	0.99235463	0.9951079	0.9950023	0.9894549	0.9922185	0.9969728	0.98560786	0.9751321	0.9925327	0.9841299
0.0	0.99965227	0.9997757	0.99992514	0.999686	0.9998834	0.9998903	0.99970824	0.9995789	0.9994499	0.99975497
0.0	0.1827577	0.17134789	0.18982826	0.31279916	0.06376781	0.26054782	0.19076394	0.34604073	0.09984001	0.15126356
0.0	0.99225837	0.9752934	0.9535358	0.996772	0.99104905	0.99425656	0.99708706	0.8649855	0.9762096	0.9981269
0.0	0.92311895	0.9657069	0.9614876	0.9914894	0.98099464	0.99118936	0.9624817	0.95465195	0.98611426	0.9954774
0.0	0.92311895	0.9657069	0.9614876	0.9914894	0.98099464	0.99118936	0.9624817	0.95465195	0.98611426	0.9954774
0.0	0.92311895	0.9657069	0.9614876	0.9914894	0.98099464	0.9911895	0.9624817	0.95465195	0.98611426	0.9954774
0.0	0.9999732	0.99934524	0.99997985	0.9998776	0.99979943	0.999985	0.9999485	0.99986136	0.9999052	0.9999063
0.0	0.016918195	0.09894115	0.42470095	0.1941545	0.7085006	0.53219944	0.5499219	0.13720216	0.19208196	0.37658527
0.0	0.016918195	0.09894115	0.42470095	0.1941545	0.7085006	0.53219944	0.5499219	0.13720216	0.19208196	0.37658527
0.0	0.016918195	0.09894115	0.42470095	0.1941545	0.7085006	0.53219944	0.5499219	0.13720216	0.19208196	0.37658527
0.0	0.016918195	0.09894115	0.42470095	0.1941545	0.7085006	0.53219944	0.5499219	0.13720216	0.19208196	0.37658527
0.0	0.031081354	0.009962769	0.017661845	0.097870305	0.010582699	0.03253945	0.022809114	0.011665473	0.008444285	0.016450953
0.0	0.7976971	0.94727	0.9674613	0.9459387	0.9167531	0.9375844	0.92915463	0.8891626	0.7770014	0.9056917
0.0	0.9986112	0.99957675	0.9997476	0.9996941	0.999754	0.99978656	0.9993248	0.9992932	0.99929667	0.9994217
0.0	0.9561209	0.98472565	0.9752333	0.99237967	0.9864347	0.98815906	0.9164718	0.9770865	0.93827444	0.8914453
0.0	0.92311895	0.9657069	0.9614876	0.9914894	0.98099464	0.9911895	0.9624817	0.95465195	0.98611426	0.9954774
0.0	0.92311895	0.9657069	0.9614876	0.9914894	0.98099464	0.9911895	0.9624817	0.95465195	0.98611426	0.9954774
0.0	0.92311895	0.9657069	0.9614876	0.9914894	0.98099464	0.9911895	0.9624817	0.95465195	0.98611426	0.9954774
0.0	0.92311895	0.9657069	0.9614876	0.9914894	0.98099464	0.9911895	0.9624817	0.95465195	0.98611426	0.9954774
0.0	0.92311895	0.9657069	0.9614876	0.9914894	0.98099464	0.9911895	0.9624817	0.95465195	0.98611426	0.9954774
0.0	0.92311895	0.9657069	0.9614876	0.9914894	0.98099464	0.9911895	0.9624817	0.95465195	0.98611426	0.9954774
0.0	0.92311895	0.9657069	0.9614876	0.9914894	0.98099464	0.9911895	0.9624817	0.95465195	0.98611426	0.9954774
0.0	0.008728828	0.0189462	0.026028499	0.049491737	0.014343372	0.02082256	0.022256967	0.006206893	0.0057636285	0.011537445
0.0	0.004467078	0.0072934814	0.011084656	0.014909754	0.005505221	0.0077466727	0.0058571915	0.003063149	0.0036083471	0.0031796366
0.0	0.92311895	0.9657069	0.9614876	0.9914894	0.98099464	0.9911895	0.9624817	0.95465195	0.98611426	0.9954774
0.0	0.92311895	0.9657069	0.9614876	0.9914894	0.98099464	0.9911895	0.9624817	0.95465195	0.98611426	0.9954774
0.0	0.92311895	0.9657069	0.9614876	0.9914894	0.98099464	0.9911895	0.9624817	0.95465195	0.98611426	0.9954774
0.0	0.92311895	0.9657069	0.9614876	0.9914894	0.98099464	0.9911895	0.9624817	0.95465195	0.98611426	0.9954774
0.0	0.92311895	0.9657069	0.9614876	0.9914894	0.98099464	0.9911895	0.9624817	0.95465195	0.98611426	0.9954774
0.0	0.92311895	0.9657069	0.9614876	0.9914894	0.98099464	0.9911895	0.9624817	0.95465195	0.98611426	0.9954774
0.0	0.92311895	0.9657069	0.9614876	0.9914894	0.98099464	0.9911895	0.9624817	0.95465195	0.98611426	0.9954774
0.0	0.92311895	0.9657069	0.9614876	0.9914894	0.98099464	0.9911895	0.9624817	0.95465195	0.98611426	0.9954774
0.0	0.92311895	0.9657069	0.9614876	0.9914894	0.98099464	0.9911895	0.9624817	0.95465195	0.98611426	0.9954774
0.0	0.92311895	0.9657069	0.9614876	0.9914894	0.98099464	0.9911895	0.9624817	0.95465195	0.98611426	0.9954774
0.0	0.92311895	0.9657069	0.9614876	0.9914894	0.98099464	0.9911895	0.9624817	0.95465195	0.98611426	0.9954774
0.0	0.92311895	0.9657069	0.9614876	0.9914894	0.98099464	0.9911895	0.9624817	0.95465195	0.98611426	0.9954774
0.0	0.92311895	0.9657069	0.9614876	0.9914894	0.98099464	0.9911895	0.9624817	0.95465195	0.98611426	0.9954774
0.0	0.9993783	0.99958724	0.9998734	0.9995018	0.9994943	0.99983644	0.99892944	0.9980805	0.999253	0.9992536
0.0	0.0007535507	0.001180381	0.005840088	0.0019496676	0.0021223137	0.0022589262	0.001492573	0.0017406539	0.0013762336	0.0013056938
0.0	0.9975815	0.9936754	0.99665135	0.9846281	0.99158174	0.9947115	0.9907905	0.99218905	0.995833	0.9947832
0.0	0.9987669	0.996911	0.99737334	0.98873305	0.99517965	0.9975389	0.99276686	0.9934803	0.9962063	0.9947832
0.0	0.92311895	0.9657069	0.9614876	0.9914894	0.98099464	0.9911895	0.9624817	0.95465195	0.98611426	0.9954774
0.0	0.92311895	0.9657069	0.9614876	0.9914894	0.98099464	0.9911895	0.9624817	0.95465195	0.98611426	0.9954774
0.0	0.05472647	0.024127632	0.0003546983	0.0028078237	0.09594849	0.274121	0.101679616	0.00044300474	0.0008284627	0.9954774
0.0	0.021109272	0.7077309	0.8514894	0.90263504	0.7823465	0.7449252	0.9888648	0.8050262	0.019470412	0.91210145
0.0	0.99209434	0.9786122	0.9989692	0.99947315	0.9964954	0.9699776	0.9978223	0.9979157	0.9909306	0.9925684
0.0	0.99801767	0.9977488	0.99900526	0.9989267	0.9975012	0.9992797	0.99921215	0.9981882	0.9944143	0.9970687
0.0	0.9999149	0.9993956	0.35187373	0.99994624	0.21254623	0.99780256	0.17234087	0.9528571	0.99898094	0.9999465
0.0	0.58056784	0.92216444	0.81001025	0.9915684	0.7569819	0.633374	0.87367034	0.7524935	0.98636657	0.7467949
0.0	0.99925643	0.9989083	0.99925584	0.9994599	0.9988902	0.99934655	0.99851173	0.9959384	0.99756867	0.99908197
0.0	0.58056784	0.97738713	0.9862568	0.99838924	0.9740123	0.98537177	0.98663723	0.9870342	0.9910425	0.9515811
0.0	0.92311895	0.9657069	0.9614876	0.9914894	0.98099464	0.9911895	0.9624817	0.95465195	0.98611426	0.9954774
0.0	0.92311895	0.9657069	0.9614876	0.9914894	0.98099464	0.9911895	0.9624817	0.95465195	0.98611426	0.9954774
0.0	0.92311895	0.9657069	0.9614876	0.9914894	0.98099464	0.9911895	0.9624817	0.95465195	0.98611426	0.9954774
0.0	0.92311895	0.9657069	0.9614876	0.9914894	0.98099464	0.9911895	0.9624817	0.95465195	0.98611426	0.9954774
0.0	0.9996026	0.99966896	0.9999217	0.9996586	0.99971455	0.99987996	0.99929225	0.99866974	0.999433	0.9995297
0.0	0.026356407	0.43569368	0.010382991	0.89366746	0.7682005	0.848587	0.066881076	0.028827935	0.14709482	0.6947458
0.0	0.026356407	0.43569368	0.010382991	0.89366746	0.7682005	0.848587	0.066881076	0.028827935	0.14709482	0.6947458
0.0	0.92311895	0.9657069	0.9614876	0.9914894	0.98099464	0.9911895	0.9624817	0.95465195	0.98611426	0.9954774
0.0	0.92311895	0.9657069	0.9614876	0.9914894	0.98099464	0.9911895	0.9624817	0.95465195	0.98611426	0.9954774
0.0	0.91266096	0.4538934	0.9452146	0.99694747	0.9180921	0.99146104	0.8890024	0.7358611	0.9597901	0.91551626
0.0	0.91266096	0.45389333	0.9452146	0.99694747	0.91809195	0.99146104	0.8890024	0.7358612	0.9597901	0.91551626
0.0	0.91266096	0.45389333	0.9452146	0.99694747	0.9180921	0.99146104	0.8890024	0.7358611	0.9597901	0.91551626
0.0	0.99970824	0.9998099	0.99988294	0.9999082	0.9998604	0.9998864	0.99981874	0.9997452	0.99985564	0.99963593
0.0	0.99970824	0.9998099	0.99988294	0.9999082	0.9998604	0.9998864	0.99981874	0.9997452	0.99985564	0.99963593
0.0	0.92311895	0.9657069	0.9614876	0.9914894	0.98099464	0.99118936	0.9624817	0.95465195	0.98611426	0.9954774
0.0	0.0027045659	0.0019230557	0.008950961	0.0040034084	0.0035698442	0.0050910725	0.0029193591	0.0038196163	0.0019349811	0.0017569896
0.0	0.96898466	0.96990114	0.8118259	0.47483695	0.5931273	0.64205956	0.74136585	0.44620693	0.24603507	0.10447449
0.0	0.0022553029	0.0011956264	0.023776492	0.9767659	0.018094836	0.41772723	0.086226776	0.07483527	0.0027058162	0.11506434
0.0	0.9595025	0.9646064	0.9965377	0.9967534	0.99335176	0.9983912	0.99177366	0.9772374	0.9708793	0.97892535
0.0	0.9595025	0.9646064	0.9965377	0.9967534	0.99335176	0.9983912	0.99177366	0.9772374	0.9708793	0.97892535
0.0	0.9724139	0.98224765	0.9975171	0.9973483	0.9949757	0.9986338	0.9938799	0.9845642	0.9727941	0.983946
0.0	0.0002469092	0.0004783458	0.0012096006	0.8652506	0.0009290685	0.0015324974	0.007085064	0.00065708417	0.0007720297	0.00046581434
0.0	0.92311895	0.9657069	0.9614876	0.9914894	0.98099464	0.99118936	0.9624817	0.95465195	0.98611426	0.9954774
0.0	0.92311895	0.9657069	0.9614876	0.9914894	0.98099464	0.9911895	0.9624817	0.95465195	0.98611426	0.9954774
0.0	0.92311895	0.9657069	0.9614876	0.9914894	0.98099464	0.9911895	0.9624817	0.95465195	0.98611426	0.9954774
0.0	0.9996991	0.9998023	0.9998166	0.9997937	0.9997974	0.9997836	0.9995553	0.9994491	0.99950254	0.9997002
0.0	0.9996991	0.9998023	0.9998166	0.9997937	0.9997974	0.9997836	0.9995553	0.9994491	0.99950254	0.9997002
0.0	0.92311895	0.9657069	0.9614876	0.9914894	0.98099464	0.9911895	0.9624817	0.95465195	0.98611426	0.9954774
0.0	0.92311895	0.9657069	0.9614876	0.9914894	0.98099464	0.99118936	0.9624817	0.95465195	0.98611426	0.9954774
0.0	0.92311895	0.9657069	0.9614876	0.9914894	0.98099464	0.9911895	0.9624817	0.95465195	0.98611426	0.9954774
0.0	0.92311895	0.9657069	0.9614876	0.9914894	0.98099464	0.9911895	0.9624817	0.95465195	0.98611426	0.9954774
0.0	0.9991019	0.99884856	0.99920326	0.999542	0.9989673	0.99918705	0.9993075	0.9982495	0.99901307	0.9980724
0.0	0.92983264	0.95533276	0.9958527	0.9724141	0.96274376	0.9929206	0.9094524	0.72849756	0.93195313	0.8752963
0.0	0.9298326	0.95533276	0.9958527	0.9724141	0.96274376	0.9929206	0.9094524	0.72849774	0.93195313	0.8752963
0.0	0.9298326	0.95533276	0.9958527	0.9724141	0.96274376	0.9929206	0.9094524	0.72849786	0.93195313	0.8752963
0.0	0.99809796	0.99923706	0.99953914	0.998882	0.99920326	0.99857426	0.997736	0.99841356	0.99680835	0.99725336
0.0	0.92311895	0.9657069	0.9614876	0.9914894	0.98099464	0.99118936	0.9624817	0.95465195	0.98611426	0.9954774
0.0	0.92311895	0.9657069	0.9614876	0.9914894	0.98099464	0.9911895	0.9624817	0.95465195	0.98611426	0.9954774
0.0	0.92311895	0.9657069	0.9614876	0.9914894	0.98099464	0.9911895	0.9624817	0.95465195	0.98611426	0.9954774
0.0	0.99943167	0.9984652	0.99955314	0.9964187	0.99807405	0.99847335	0.9973327	0.99811816	0.9984975	0.99238306
0.0	0.16948116	0.20544076	0.21413158	0.40368572	0.25793165	0.049170274	0.48340455	0.19064513	0.118920736	0.050901853
0.0	9.050545e-05	0.00022727881	9.870106e-05	0.0003247586	0.00039042853	0.000109770794	0.00027639075	0.0003033914	0.00268345	0.0042806854
0.0	0.99943167	0.9984652	0.99955314	0.9964187	0.99807405	0.99847335	0.9973327	0.99811816	0.9984975	0.99238306
0.0	0.99943167	0.9984652	0.99955314	0.9964187	0.99807405	0.99847335	0.9973327	0.99811816	0.9984975	0.99238306
0.0	0.1694812	0.20544076	0.2141316	0.40368578	0.25793162	0.049170274	0.48340455	0.19064513	0.118920796	0.050901875
0.0	0.34674639	0.19996653	0.4990296	0.3269751	0.3128263	0.2058235	0.366551	0.2484035	0.29176766	0.14633404
0.0	0.98757625	0.87927115	0.993779	0.9993895	0.98671794	0.9965283	0.9782276	0.94328195	0.9756318	0.9829448
0.0	0.92311895	0.9657069	0.9614876	0.9914894	0.98099464	0.9911895	0.9624817	0.95465195	0.98611426	0.9954774
0.0	0.92311895	0.9657069	0.9614876	0.9914894	0.98099464	0.9911895	0.9624817	0.95465195	0.98611426	0.9954774
0.0	0.77400863	0.7055195	0.95177585	0.7490612	0.72912186	0.8494175	0.71893334	0.71506345	0.74770904	0.43807185
0.0	0.9986523	0.9967248	0.99894375	0.9940843	0.996772	0.99576193	0.99714214	0.9900575	0.9955343	0.9959233
0.0	0.012558408	0.03344761	0.05236474	0.08613033	0.022986252	0.026364347	0.036430817	0.009147745	0.0060913293	0.016699614
0.0	0.92311895	0.9657069	0.9614876	0.9914894	0.98099464	0.99118936	0.9624817	0.95465195	0.98611426	0.9954774
0.0	0.92311895	0.9657069	0.9614876	0.9914894	0.98099464	0.9911895	0.9624817	0.95465195	0.98611426	0.9954774
0.0	0.92311895	0.9657069	0.9614876	0.9914894	0.98099464	0.9911895	0.9624817	0.95465195	0.98611426	0.9954774
0.0	0.92311895	0.9657069	0.9614876	0.9914894	0.98099464	0.9911895	0.9624817	0.95465195	0.98611426	0.9954774
0.0	0.9996991	0.9998023	0.9998166	0.9997937	0.9997974	0.9997836	0.9995553	0.9994491	0.99950254	0.9997002
0.0	0.9996991	0.9998023	0.9998166	0.9997937	0.9997974	0.9997836	0.9995553	0.9994491	0.99950254	0.9997002
0.0	0.92311895	0.9657069	0.9614876	0.9914894	0.98099464	0.9911895	0.9624817	0.95465195	0.98611426	0.9954774
0.0	0.9996991	0.9998023	0.9998166	0.9997937	0.9997974	0.9997836	0.9995553	0.9994491	0.99950254	0.9997002
0.0	0.9996991	0.9998023	0.9998166	0.9997937	0.9997974	0.9997836	0.9995553	0.9994491	0.99950254	0.9997002
0.0	0.00112253	0.003390302	0.019125745	0.006230232	0.0017594292	0.0043891016	0.0039688563	0.005881713	0.0023364848	0.0024233323
0.0	0.92311895	0.9657069	0.9614876	0.9914894	0.98099464	0.9911895	0.9624817	0.95465195	0.98611426	0.9954774
0.0	0.92311895	0.9657069	0.9614876	0.9914894	0.98099464	0.9911895	0.9624817	0.95465195	0.98611426	0.9954774
0.0	0.9996991	0.9998023	0.9998166	0.9997937	0.9997974	0.9997836	0.9995553	0.9994491	0.99950254	0.9997002
0.0	0.9996991	0.9998023	0.9998166	0.9997937	0.9997974	0.9997836	0.9995553	0.9994491	0.99950254	0.9997002
0.0	0.92311895	0.9657069	0.9614876	0.9914894	0.98099464	0.9911895	0.9624817	0.95465195	0.98611426	0.9954774
0.0	0.92311895	0.9657069	0.9614876	0.9914894	0.98099464	0.9911895	0.9624817	0.95465195	0.98611426	0.9954774
0.0	0.92311895	0.9657069	0.9614876	0.9914894	0.98099464	0.9911895	0.9624817	0.95465195	0.98611426	0.9954774
0.0	0.92311895	0.9657069	0.9614876	0.9914894	0.98099464	0.9911895	0.9624817	0.95465195	0.98611426	0.9954774
0.0	0.92311895	0.9657069	0.9614876	0.9914894	0.98099464	0.9911895	0.9624817	0.95465195	0.98611426	0.9954774
0.0	0.92311895	0.9657069	0.9614876	0.9914894	0.98099464	0.9911895	0.9624817	0.95465195	0.98611426	0.9954774
0.0	0.92311895	0.9657069	0.9614876	0.9914894	0.98099464	0.9911895	0.9624817	0.95465195	0.98611426	0.9954774
0.0	0.92311895	0.9657069	0.9614876	0.9914894	0.98099464	0.9911895	0.9624817	0.95465195	0.98611426	0.9954774
0.0	0.92311895	0.9657069	0.9614876	0.9914894	0.98099464	0.9911895	0.9624817	0.95465195	0.98611426	0.9954774
0.0	0.92311895	0.9657069	0.9614876	0.9914894	0.98099464	0.9911895	0.9624817	0.95465195	0.98611426	0.9954774
0.0	0.92311895	0.9657069	0.9614876	0.9914894	0.98099464	0.9911895	0.9624817	0.95465195	0.98611426	0.9954774
0.0	0.92311895	0.9657069	0.9614876	0.9914894	0.98099464	0.9911895	0.9624817	0.95465195	0.98611426	0.9954774
0.0	0.92311895	0.9657069	0.9614876	0.9914894	0.98099464	0.9911895	0.9624817	0.95465195	0.98611426	0.9954774
0.0	0.92311895	0.9657069	0.9614876	0.9914894	0.98099464	0.9911895	0.9624817	0.95465195	0.98611426	0.9954774
0.0	0.92311895	0.9657069	0.9614876	0.9914894	0.98099464	0.9911895	0.9624817	0.95465195	0.98611426	0.9954774
0.0	0.92311895	0.9657069	0.9614876	0.9914894	0.98099464	0.9911895	0.9624817	0.95465195	0.98611426	0.9954774
0.0	0.92311895	0.9657069	0.9614876	0.9914894	0.98099464	0.9911895	0.9624817	0.95465195	0.98611426	0.9954774
0.0	0.92311895	0.9657069	0.9614876	0.9914894	0.98099464	0.9911895	0.9624817	0.95465195	0.98611426	0.9954774
0.0	0.9955051	0.9946996	0.99835014	0.9978009	0.99329764	0.99866605	0.9936382	0.96688807	0.99696976	0.9841114
0.0	0.9963798	0.9958544	0.9980465	0.9989256	0.99595994	0.9992298	0.99374676	0.98101854	0.9973036	0.9867067
0.0	0.9993237	0.99958855	0.9997991	0.9997483	0.99953806	0.9998367	0.99923825	0.99874413	0.9995012	0.99948585
0.0	0.0057219965	0.012544164	0.017945785	0.024166409	0.00698687	0.007701566	0.008028561	0.004412078	0.004735104	0.0036577312
0.0	0.012874154	0.03407261	0.041166775	0.10166583	0.018509144	0.020566836	0.038987048	0.009049352	0.00820208	0.012823732
0.0	0.50223184	0.9985049	0.66396	0.9974153	0.021369128	0.3276558	0.98713464	0.0016455686	0.37591466	0.9920141
0.0	0.95159376	0.99824905	0.66396	0.9989208	0.021369128	0.009893976	0.9995296	0.0016455686	0.80850595	0.9397319
0.0	0.92311895	0.9657069	0.9614876	0.9914894	0.98099464	0.9911895	0.9624817	0.95465195	0.98611426	0.9954774
0.0	0.92311895	0.9657069	0.9614876	0.9914894	0.98099464	0.9911895	0.9624817	0.95465195	0.98611426	0.9954774
0.0	0.92311895	0.9657069	0.9614876	0.9914894	0.98099464	0.9911895	0.9624817	0.95465195	0.98611426	0.9954774
0.0	0.92311895	0.9657069	0.9614876	0.9914894	0.98099464	0.9911895	0.9624817	0.95465195	0.98611426	0.9954774
0.0	0.9179537	0.4608947	0.9824808	0.93825704	0.8466565	0.84678245	0.9626525	0.41014832	0.9280148	0.8773719
0.0	0.99880505	0.9992011	0.9992429	0.99872285	0.99738175	0.99916184	0.9990121	0.996714	0.99877805	0.99813217
0.0	0.9964952	0.99582857	0.99872005	0.9985846	0.99377865	0.99873084	0.9943763	0.97632766	0.99722207	0.98598367
0.0	0.92311895	0.9657069	0.9614876	0.9914894	0.98099464	0.9911895	0.9624817	0.95465195	0.98611426	0.9954774
0.0	0.92311895	0.9657069	0.9614876	0.9914894	0.98099464	0.9911895	0.9624817	0.95465195	0.98611426	0.9954774
0.0	0.99915755	0.9978649	0.9998105	0.99864227	0.9972191	0.99972695	0.99847525	0.99835795	0.9992424	0.9985594
0.0	0.8638014	0.5737818	0.5836501	0.9510966	0.9599646	0.9094567	0.9361739	0.24134696	0.6625369	0.98236406
0.0	0.92311895	0.9657069	0.9614876	0.9914894	0.98099464	0.9911895	0.9624817	0.95465195	0.98611426	0.9954774
0.0	0.8638014	0.5737817	0.5836501	0.9510966	0.9599646	0.90945655	0.9361739	0.24134701	0.6625369	0.98236406
0.0	0.8638014	0.57378167	0.5836501	0.9510966	0.9599646	0.9094567	0.9361739	0.24134696	0.6625369	0.98236406
0.0	0.8638014	0.57378167	0.5836501	0.9510966	0.9599646	0.90945655	0.9361739	0.24134696	0.6625369	0.98236406
0.0	0.8638014	0.57378167	0.5836501	0.9510966	0.9599646	0.9094567	0.9361739	0.24134699	0.66253686	0.98236406
0.0	0.8638014	0.5737818	0.5836501	0.9510966	0.9599646	0.9094567	0.9361739	0.24134696	0.6625369	0.98236406
0.0	0.8638014	0.5737817	0.5836501	0.9510966	0.9599646	0.9094567	0.9361739	0.24134696	0.66253686	0.98236406
0.0	0.8638014	0.57378167	0.5836501	0.9510966	0.9599646	0.9094567	0.9361739	0.24134699	0.6625369	0.98236406
0.0	0.8638014	0.57378167	0.5836501	0.9510966	0.9599646	0.9094567	0.9361739	0.24134696	0.66253686	0.98236406
0.0	0.86380136	0.57378155	0.58364993	0.9510966	0.9599646	0.90945655	0.9361739	0.24134699	0.6625369	0.98236406
0.0	0.92311895	0.9657069	0.9614876	0.9914894	0.98099464	0.9911895	0.9624817	0.95465195	0.98611426	0.9954774
0.0	0.99784803	0.9938547	0.994107	0.99834716	0.9984378	0.998838	0.9991762	0.95298547	0.9940295	0.9990227
0.0	0.00040656514	0.00013632851	0.00048942957	0.0006185339	0.00011203767	0.00031321307	0.00014777786	0.0005481442	0.00011456648	0.00034533598
0.0	0.9994248	0.9985732	0.99983346	0.9991598	0.9980198	0.99981934	0.99864167	0.9988558	0.99927753	0.9990613
0.0	0.9968426	0.99630797	0.9994863	0.99969375	0.99900323	0.9997048	0.9969606	0.9961338	0.9956749	0.9996289
0.0	0.8638014	0.5737818	0.58365	0.9510966	0.9599646	0.9094567	0.9361739	0.24134696	0.66253704	0.98236406
0.0	0.8638014	0.57378167	0.58365	0.9510966	0.9599646	0.9094567	0.9361739	0.24134696	0.66253704	0.98236406
0.0	0.8638014	0.57378167	0.58365005	0.9510966	0.9599646	0.90945655	0.9361739	0.24134699	0.66253686	0.98236406
0.0	0.9828267	0.98059446	0.8562699	0.99110097	0.9989542	0.97754776	0.9954267	0.769189	0.9219125	0.9973097
0.0	0.99740726	0.97693425	0.91548485	0.9979327	0.99632686	0.99204457	0.97573507	0.7756245	0.9343815	0.99713576
0.0	0.8638014	0.57378167	0.58365	0.9510966	0.9599646	0.9094567	0.9361739	0.24134696	0.662537	0.98236406
0.0	0.95593	0.92501616	0.9617752	0.9883211	0.9922063	0.97383386	0.9945504	0.87076575	0.904869	0.9979913
0.0	0.8638014	0.5737817	0.58365005	0.9510966	0.9599646	0.9094567	0.9361739	0.24134696	0.6625369	0.98236406
0.0	0.8638014	0.5737818	0.5836501	0.9510966	0.9599646	0.90945655	0.9361739	0.24134701	0.66253686	0.98236406
0.0	0.8638014	0.5737817	0.58365005	0.9510966	0.9599646	0.90945655	0.9361739	0.24134699	0.6625369	0.98236406
0.0	0.99906164	0.9983961	0.9997451	0.99877495	0.9977724	0.9997563	0.9988355	0.998351	0.9991517	0.9988631
0.0	0.8638014	0.57378167	0.5836501	0.9510966	0.9599646	0.90945655	0.9361739	0.24134696	0.6625369	0.98236406
0.0	0.8638014	0.5737818	0.5836501	0.9510966	0.9599646	0.90945655	0.9361739	0.24134696	0.6625369	0.98236406
0.0	0.8638014	0.57378167	0.5836501	0.9510966	0.9599646	0.9094567	0.9361739	0.24134699	0.6625369	0.98236406
0.0	0.8638014	0.57378167	0.58365005	0.9510966	0.9599646	0.9094567	0.9361739	0.24134701	0.6625369	0.98236406
0.0	0.8638014	0.5737818	0.58365	0.9510966	0.9599646	0.9094567	0.9361739	0.24134696	0.6625369	0.98236406
0.0	0.9991961	0.998453	0.9997943	0.99878186	0.9982083	0.9996408	0.9986733	0.99830556	0.9993249	0.998466
0.0	0.9986112	0.99740654	0.9995963	0.9980824	0.9956729	0.99942786	0.9974451	0.9967007	0.9988575	0.99747866
0.0	0.9993318	0.9983878	0.9996582	0.99914324	0.9980731	0.9997527	0.99869627	0.9983327	0.9992112	0.9987224
0.0	0.9984712	0.99630725	0.9995011	0.9980552	0.9946812	0.99942786	0.99687874	0.9960366	0.99861133	0.9966785
0.0	0.99909925	0.9986584	0.9997874	0.99917537	0.99810326	0.99974686	0.99866426	0.99853766	0.99940634	0.9990351
0.0	0.99922323	0.998566	0.9998229	0.9991511	0.9977223	0.99977034	0.9989773	0.9986743	0.9992729	0.99890566
0.0	0.92311895	0.9657069	0.9614876	0.9914894	0.98099464	0.9911895	0.9624817	0.95465195	0.98611426	0.9954774
0.0	0.92311895	0.9657069	0.9614876	0.9914894	0.98099464	0.9911895	0.9624817	0.95465195	0.98611426	0.9954774
0.0	0.048975535	0.011941082	0.05807181	0.00589444	0.014141659	0.019169005	0.022708882	0.015216341	0.009303114	0.00909596
0.0	0.007843827	0.0055116545	0.015766222	0.0027426642	0.005608592	0.0092389295	0.0070038815	0.00484312	0.0035146982	0.003087789
0.0	0.007843827	0.0055116517	0.015766222	0.0027426642	0.00560859	0.009238925	0.0070038848	0.00484312	0.0035146982	0.003087789
0.0	0.007843827	0.0055116517	0.015766222	0.0027426642	0.005608592	0.009238925	0.0070038848	0.00484312	0.0035146982	0.003087789
0.0	0.007843827	0.0055116517	0.015766222	0.0027426656	0.005608592	0.009238925	0.0070038815	0.00484312	0.0035146982	0.003087789
0.0	0.007843819	0.0055116545	0.015766237	0.0027426642	0.005608595	0.009238933	0.0070038848	0.004843116	0.0035146982	0.0030877935
0.0	0.048975512	0.011941076	0.05807181	0.00589444	0.014141668	0.019169005	0.022708882	0.015216341	0.009303114	0.00909596
0.0	0.007843827	0.0055116545	0.015766222	0.0027426656	0.005608592	0.0092389295	0.0070038815	0.00484312	0.0035146982	0.003087789
0.0	0.007843827	0.0055116517	0.01576623	0.0027426656	0.005608592	0.009238925	0.0070038815	0.00484312	0.0035146982	0.003087789
0.0	0.007843827	0.0055116517	0.015766222	0.0027426656	0.00560859	0.0092389295	0.0070038815	0.00484312	0.0035146982	0.003087789
0.0	0.007843819	0.0055116545	0.015766222	0.0027426656	0.00560859	0.0092389295	0.0070038848	0.00484312	0.0035146982	0.003087789
0.0	0.007843819	0.005511657	0.015766222	0.0027426642	0.005608595	0.009238938	0.0070038848	0.004843116	0.0035146982	0.0030877918
0.0	0.048975512	0.011941082	0.05807181	0.0058944374	0.014141668	0.019169005	0.022708882	0.015216341	0.009303114	0.00909596
0.0	0.007843819	0.0055116517	0.015766222	0.0027426656	0.00560859	0.0092389295	0.0070038815	0.00484312	0.0035146982	0.003087789
0.0	0.007843827	0.0055116517	0.015766222	0.0027426656	0.005608592	0.009238925	0.0070038848	0.00484312	0.0035146982	0.003087789
0.0	0.007843823	0.0055116517	0.015766222	0.0027426642	0.005608592	0.009238925	0.0070038815	0.00484312	0.0035146982	0.003087789
0.0	0.007843827	0.0055116517	0.01576623	0.0027426656	0.005608592	0.009238925	0.0070038815	0.00484312	0.0035146982	0.003087789
0.0	0.007843819	0.005511657	0.015766237	0.0027426642	0.005608595	0.009238933	0.0070038848	0.004843116	0.0035146982	0.0030877935
0.0	0.048975512	0.011941076	0.058071826	0.0058944426	0.014141659	0.019169008	0.022708876	0.015216341	0.009303114	0.00909596
0.0	0.007843819	0.0055116517	0.015766222	0.0027426656	0.005608592	0.009238925	0.0070038815	0.00484312	0.0035146982	0.003087789
0.0	0.007843819	0.0055116517	0.01576623	0.0027426656	0.005608592	0.009238925	0.0070038815	0.00484312	0.0035146982	0.003087789
0.0	0.007843823	0.0055116517	0.015766222	0.0027426656	0.005608592	0.009238925	0.0070038848	0.00484312	0.0035146982	0.003087789
0.0	0.007843827	0.0055116545	0.015766222	0.0027426656	0.005608592	0.009238925	0.0070038848	0.00484312	0.0035146982	0.003087789
0.0	0.007843819	0.005511657	0.015766237	0.0027426642	0.005608595	0.009238933	0.0070038848	0.004843116	0.0035146982	0.0030877918
0.0	0.048975535	0.011941076	0.05807181	0.00589444	0.014141668	0.019169005	0.022708872	0.015216335	0.009303114	0.00909596
0.0	0.007843827	0.0055116517	0.015766222	0.0027426656	0.005608592	0.009238925	0.0070038815	0.00484312	0.0035146982	0.003087789
0.0	0.007843827	0.0055116545	0.015766222	0.0027426656	0.005608592	0.0092389295	0.0070038848	0.00484312	0.0035146982	0.003087789
0.0	0.007843819	0.0055116517	0.01576623	0.0027426656	0.00560859	0.009238925	0.0070038848	0.00484312	0.0035146982	0.003087789
0.0	0.007843823	0.0055116517	0.015766222	0.0027426656	0.005608592	0.009238925	0.0070038848	0.00484312	0.0035146982	0.003087789
0.0	0.007843819	0.005511657	0.015766237	0.0027426642	0.005608595	0.009238933	0.0070038848	0.004843116	0.0035146982	0.0030877935
0.0	0.04897552	0.011941076	0.058071826	0.0058944374	0.014141668	0.019169008	0.022708876	0.015216341	0.009303114	0.00909596
0.0	0.007843827	0.0055116517	0.015766222	0.0027426642	0.005608592	0.0092389295	0.0070038815	0.00484312	0.0035146982	0.003087789
0.0	0.007843827	0.0055116517	0.015766222	0.0027426656	0.00560859	0.0092389295	0.0070038848	0.00484312	0.0035146982	0.003087789
0.0	0.007843827	0.0055116517	0.015766222	0.0027426656	0.005608592	0.009238925	0.0070038848	0.00484312	0.0035146982	0.003087789
0.0	0.007843823	0.0055116517	0.015766222	0.0027426656	0.005608592	0.009238925	0.0070038815	0.00484312	0.0035146982	0.003087789
0.0	0.007843819	0.005511657	0.015766222	0.0027426642	0.005608595	0.009238933	0.0070038848	0.004843116	0.0035146982	0.0030877918
0.0	0.048975512	0.011941076	0.05807181	0.0058944374	0.014141668	0.019169008	0.022708887	0.015216341	0.009303114	0.00909596
0.0	0.007843827	0.0055116545	0.015766222	0.0027426656	0.005608592	0.009238925	0.0070038848	0.00484312	0.0035146982	0.003087789
0.0	0.007843827	0.0055116545	0.01576623	0.0027426656	0.005608592	0.009238925	0.0070038815	0.00484312	0.0035146982	0.003087789
0.0	0.007843827	0.0055116517	0.01576623	0.0027426656	0.005608592	0.009238925	0.0070038848	0.00484312	0.0035146982	0.003087789
0.0	0.007843819	0.0055116517	0.015766222	0.0027426642	0.00560859	0.009238925	0.0070038815	0.00484312	0.0035146982	0.003087789
0.0	0.007843819	0.005511657	0.015766237	0.0027426642	0.005608595	0.009238933	0.0070038848	0.004843116	0.0035146982	0.0030877918
0.0	0.007843819	0.005511657	0.015766237	0.0027426642	0.005608595	0.009238933	0.0070038848	0.004843116	0.0035146982	0.0030877918
0.0	0.007843819	0.005511657	0.015766237	0.0027426642	0.005608595	0.009238933	0.0070038848	0.004843116	0.0035146982	0.0030877935
0.0	0.007843827	0.0055116517	0.015766222	0.0027426656	0.005608592	0.009238925	0.0070038848	0.00484312	0.0035146982	0.003087789
0.0	0.007843819	0.005511657	0.015766237	0.0027426642	0.005608595	0.009238933	0.0070038848	0.004843116	0.0035146982	0.0030877918
0.0	0.007843819	0.005511657	0.015766222	0.0027426642	0.005608595	0.009238938	0.0070038848	0.004843116	0.0035146982	0.0030877918
0.0	0.007843827	0.0055116517	0.015766222	0.0027426656	0.005608592	0.009238925	0.0070038815	0.00484312	0.0035146982	0.003087789
0.0	0.007843827	0.0055116517	0.015766222	0.0027426656	0.005608592	0.009238925	0.0070038848	0.00484312	0.0035146982	0.003087789
0.0	0.007843827	0.0055116517	0.015766222	0.0027426656	0.005608592	0.009238925	0.0070038848	0.00484312	0.0035146982	0.003087789
0.0	0.007843827	0.0055116545	0.015766222	0.0027426642	0.005608592	0.009238925	0.0070038848	0.00484312	0.0035146982	0.003087789
0.0	0.007843823	0.0055116517	0.015766222	0.0027426642	0.00560859	0.009238925	0.0070038848	0.00484312	0.0035146982	0.003087789
0.0	0.04897552	0.011941076	0.05807181	0.00589444	0.014141659	0.019169008	0.022708876	0.015216341	0.009303114	0.00909596
0.0	0.007843819	0.005511657	0.015766222	0.0027426642	0.005608595	0.009238938	0.0070038848	0.004843116	0.0035146982	0.0030877935
0.0	0.033030674	0.017400317	0.019944035	0.0047912025	0.025942389	0.012548094	0.013373966	0.010407396	0.006642308	0.012782489
0.0	0.048975512	0.011941082	0.05807181	0.0058944374	0.014141668	0.019169005	0.022708882	0.015216341	0.009303114	0.00909596
0.0	0.007843823	0.0055116517	0.015766222	0.0027426642	0.00560859	0.009238925	0.0070038815	0.00484312	0.0035146982	0.003087789
0.0	0.007843819	0.005511657	0.015766222	0.0027426642	0.005608595	0.009238933	0.0070038848	0.004843116	0.0035146982	0.0030877918
0.0	0.007843819	0.005511657	0.015766237	0.0027426642	0.005608595	0.009238933	0.0070038848	0.004843116	0.0035146982	0.0030877918
0.0	0.007843827	0.0055116517	0.015766222	0.0027426656	0.00560859	0.009238925	0.0070038848	0.00484312	0.0035146982	0.003087789
0.0	0.007843827	0.0055116517	0.015766222	0.0027426642	0.00560859	0.009238925	0.0070038815	0.00484312	0.0035146982	0.003087789
0.0	0.033030674	0.017400317	0.019944044	0.0047912025	0.025942389	0.012548094	0.013373974	0.010407396	0.006642308	0.012782489
0.0	0.007843823	0.0055116517	0.015766222	0.0027426656	0.005608592	0.009238925	0.0070038848	0.00484312	0.0035146982	0.003087789
0.0	0.007843823	0.0055116517	0.01576623	0.0027426656	0.00560859	0.009238925	0.0070038815	0.00484312	0.0035146982	0.003087789
0.0	0.007843827	0.0055116517	0.015766222	0.0027426642	0.005608592	0.009238925	0.0070038815	0.00484312	0.0035146982	0.003087789
0.0	0.009817092	0.008958964	0.047878657	0.0041443305	0.012435387	0.019688973	0.018551292	0.0114136785	0.0042993226	0.012696424
0.0	0.048975512	0.011941082	0.05807181	0.00589444	0.014141659	0.019169008	0.022708882	0.015216341	0.009303114	0.00909596
0.0	0.021148397	0.0067859776	0.027959166	0.014098342	0.006073091	0.014293773	0.01382076	0.007992352	0.005340783	0.014555243
0.0	0.06712666	0.022774708	0.042921036	0.018612115	0.02921962	0.019588822	0.025652664	0.020903444	0.007967458	0.04086359
0.0	0.021148397	0.0067859814	0.027959166	0.014098348	0.006073091	0.014293773	0.013820753	0.007992352	0.0053407783	0.014555236
0.0	0.007843827	0.0055116545	0.015766222	0.0027426656	0.005608592	0.009238925	0.0070038815	0.00484312	0.0035146982	0.003087789
0.0	0.033030674	0.017400317	0.019944035	0.0047912025	0.025942408	0.012548094	0.013373966	0.010407391	0.006642308	0.012782484
0.0	0.007843819	0.0055116545	0.015766222	0.0027426656	0.00560859	0.009238925	0.0070038848	0.00484312	0.0035146982	0.003087789
0.0	0.048975512	0.011941076	0.05807181	0.0058944374	0.014141668	0.019169008	0.022708882	0.015216341	0.009303114	0.00909596
0.0	0.007843827	0.0055116545	0.015766222	0.0027426656	0.005608592	0.009238925	0.0070038815	0.00484312	0.0035146982	0.003087789
0.0	0.007843827	0.0055116517	0.015766222	0.0027426656	0.00560859	0.009238925	0.0070038848	0.00484312	0.0035146982	0.003087789
0.0	0.048975535	0.011941076	0.058071826	0.0058944374	0.014141668	0.019169005	0.022708882	0.015216341	0.009303114	0.00909596
0.0	0.007843819	0.005511657	0.015766237	0.0027426642	0.005608595	0.009238938	0.0070038848	0.004843116	0.0035146982	0.0030877918
0.0	0.007843827	0.0055116517	0.015766222	0.0027426642	0.005608592	0.009238925	0.0070038848	0.00484312	0.0035146982	0.003087789
0.0	0.007843827	0.0055116517	0.01576623	0.0027426642	0.005608592	0.009238925	0.0070038815	0.00484312	0.0035146982	0.003087789
0.0	0.033030674	0.017400317	0.019944044	0.0047912025	0.025942389	0.012548094	0.013373974	0.010407396	0.006642308	0.012782489
0.0	0.033030674	0.017400317	0.019944035	0.004791205	0.025942398	0.012548094	0.013373966	0.010407396	0.006642308	0.012782489
0.0	0.007843819	0.005511657	0.015766237	0.0027426642	0.005608595	0.009238938	0.0070038848	0.004843116	0.0035146982	0.0030877935
0.0	0.007843819	0.005511657	0.015766237	0.0027426642	0.005608595	0.009238933	0.0070038848	0.004843116	0.0035146982	0.0030877918
0.0	0.007843819	0.0055116517	0.015766222	0.0027426656	0.005608592	0.009238925	0.0070038815	0.00484312	0.0035146982	0.003087789
0.0	0.007843823	0.0055116545	0.015766222	0.0027426656	0.005608592	0.009238925	0.0070038848	0.00484312	0.0035146982	0.003087789
0.0	0.033030674	0.017400317	0.019944035	0.0047912025	0.025942395	0.012548094	0.013373974	0.010407396	0.006642308	0.012782489
0.0	0.007843827	0.0055116517	0.01576623	0.0027426656	0.005608592	0.009238925	0.0070038848	0.00484312	0.0035146982	0.003087789
0.0	0.007843827	0.0055116517	0.015766222	0.0027426642	0.005608592	0.009238925	0.0070038848	0.00484312	0.0035146982	0.003087789
0.0	0.019384393	0.008895975	0.04435904	0.011282359	0.020496132	0.021608265	0.014988023	0.012990345	0.008751045	0.027333468
0.0	0.04897552	0.011941076	0.05807181	0.0058944374	0.014141659	0.019169005	0.022708882	0.015216341	0.009303114	0.00909596
0.0	0.033030674	0.017400317	0.01994404	0.0047912025	0.025942408	0.012548094	0.013373966	0.010407391	0.006642308	0.012782489
0.0	0.048975535	0.011941076	0.058071826	0.0058944374	0.014141668	0.019169008	0.022708887	0.015216341	0.009303114	0.00909596
0.0	0.0477169	0.032953802	0.052776206	0.0059113773	0.049401585	0.01775585	0.017861266	0.017500045	0.01157205	0.02858258
0.0	0.007843819	0.005511657	0.015766222	0.0027426642	0.005608595	0.009238938	0.0070038848	0.004843116	0.0035146982	0.0030877918
0.0	0.007843827	0.0055116517	0.015766222	0.0027426656	0.005608592	0.009238925	0.0070038848	0.00484312	0.0035146982	0.003087789
0.0	0.033030674	0.017400317	0.019944044	0.0047912025	0.025942389	0.012548094	0.013373974	0.010407396	0.006642308	0.012782489
0.0	0.009817087	0.008958964	0.04787865	0.0041443305	0.012435387	0.019688973	0.018551283	0.0114136785	0.0042993226	0.012696424
0.0	0.033030674	0.017400317	0.019944035	0.0047912025	0.025942398	0.012548094	0.013373974	0.010407385	0.006642308	0.012782489
0.0	0.048975512	0.011941076	0.05807181	0.00589444	0.014141668	0.019169008	0.022708882	0.015216341	0.009303114	0.00909596
0.0	0.048975512	0.011941082	0.05807181	0.00589444	0.014141668	0.019169008	0.022708876	0.015216341	0.009303114	0.00909596
0.0	0.007843819	0.005511657	0.015766222	0.0027426642	0.005608595	0.009238938	0.0070038848	0.004843116	0.0035146982	0.0030877935
0.0	0.007843819	0.005511657	0.015766222	0.0027426642	0.005608595	0.009238938	0.0070038848	0.004843116	0.0035146982	0.0030877918
0.0	0.007843823	0.0055116517	0.015766222	0.0027426656	0.005608592	0.0092389295	0.0070038815	0.00484312	0.0035146982	0.003087789
0.0	0.007843827	0.0055116517	0.01576623	0.0027426656	0.00560859	0.009238925	0.0070038848	0.00484312	0.0035146982	0.003087789
0.0	0.007843827	0.0055116517	0.01576623	0.0027426642	0.005608592	0.009238925	0.0070038848	0.00484312	0.0035146982	0.003087789
0.0	0.048975535	0.011941076	0.05807181	0.00589444	0.014141659	0.019169008	0.022708876	0.015216341	0.009303114	0.00909596
0.0	0.007843827	0.0055116517	0.015766222	0.0027426642	0.005608592	0.009238925	0.0070038815	0.00484312	0.0035146982	0.003087789
0.0	0.033030674	0.017400317	0.019944035	0.0047912025	0.025942389	0.012548094	0.013373974	0.010407396	0.006642308	0.012782489
0.0	0.048975535	0.011941076	0.05807181	0.0058944426	0.014141668	0.019169008	0.022708882	0.015216341	0.009303114	0.00909596
0.0	0.048975535	0.011941076	0.05807181	0.0058944426	0.014141659	0.019169008	0.022708882	0.015216335	0.009303114	0.00909596
0.0	0.020795686	0.008199582	0.040940724	0.005288212	0.01839899	0.013925958	0.012954884	0.005125883	0.006354258	0.0048863287
0.0	0.020795686	0.008199582	0.040940724	0.005288212	0.018398985	0.013925951	0.012954884	0.005125883	0.006354258	0.0048863287
0.0	0.083620556	0.019903876	0.15186866	0.013301772	0.046797745	0.028389923	0.035225615	0.016868155	0.0140884295	0.013860194
0.0	0.8638014	0.5737817	0.58365	0.9510966	0.9599646	0.9094567	0.9361739	0.24134696	0.6625369	0.98236406
0.0	0.92311895	0.9657069	0.9614876	0.9914894	0.98099464	0.9911895	0.9624817	0.95465195	0.98611426	0.9954774
0.0	0.92311895	0.9657069	0.9614876	0.9914894	0.98099464	0.9911895	0.9624817	0.95465195	0.98611426	0.9954774
0.0	0.92311895	0.9657069	0.9614876	0.9914894	0.98099464	0.9911895	0.9624817	0.95465195	0.98611426	0.9954774
0.0	0.9968426	0.99630797	0.9994863	0.99969375	0.99900323	0.9997048	0.9969606	0.9961338	0.9956749	0.9996289
0.0	0.92311895	0.9657069	0.9614876	0.9914894	0.98099464	0.9911895	0.9624817	0.95465195	0.98611426	0.9954774
0.0	0.9999932	0.9999738	0.99999523	0.9999815	0.9999907	0.99998105	0.99998176	0.99998784	0.99996364	0.99998796
0.0	0.92311895	0.9657069	0.9614876	0.9914894	0.98099464	0.99118936	0.9624817	0.95465195	0.98611426	0.9954774
0.0	0.9999354	0.999887	0.9999703	0.9998258	0.99991167	0.9999498	0.99988854	0.99984205	0.99969625	0.9999243
0.0	0.92311895	0.9657069	0.9614876	0.9914894	0.98099464	0.9911895	0.9624817	0.95465195	0.98611426	0.9954774
0.0	0.92311895	0.9657069	0.9614876	0.9914894	0.98099464	0.9911895	0.9624817	0.95465195	0.98611426	0.9954774
0.0	0.92311895	0.9657069	0.9614876	0.9914894	0.98099464	0.9911895	0.9624817	0.95465195	0.98611426	0.9954774
0.0	0.92311895	0.9657069	0.9614876	0.9914894	0.98099464	0.9911895	0.9624817	0.95465195	0.98611426	0.9954774
0.0	0.92311895	0.9657069	0.9614876	0.9914894	0.98099464	0.99118936	0.9624817	0.95465195	0.98611426	0.9954774
0.0	0.92311895	0.9657069	0.9614876	0.9914894	0.98099464	0.99118936	0.9624817	0.95465195	0.98611426	0.9954774
0.0	0.92311895	0.9657069	0.9614876	0.9914894	0.98099464	0.99118936	0.9624817	0.95465195	0.98611426	0.9954774
0.0	0.92311895	0.9657069	0.9614876	0.9914894	0.98099464	0.99118936	0.9624817	0.95465195	0.98611426	0.9954774
0.0	0.92311895	0.9657069	0.9614876	0.9914894	0.98099464	0.9911895	0.9624817	0.95465195	0.98611426	0.9954774
0.0	0.9213026	0.46701285	0.9549509	0.99744666	0.93394375	0.9932247	0.89530486	0.7745669	0.95934415	0.92434525
0.0	0.06404429	0.013600471	0.0031702393	0.006167022	0.2921678	0.1169764	0.012421446	0.8895709	0.0035593146	0.04721631
0.0	0.06404429	0.009992062	0.0927709	0.053001814	0.20401274	0.1169764	0.39228013	0.994021	0.18422265	0.20432489
0.0	0.81537825	0.00430336	0.9994943	0.7499092	0.91050625	0.9711946	0.98005164	0.9812447	0.988332	0.9944845
0.0	0.9812501	0.99884856	0.9996038	0.9915087	0.9358942	0.98975384	0.9953778	0.9436393	0.94908625	0.9905494
0.0	0.88020027	0.9985061	0.6762178	0.64793354	0.23726171	0.15869662	0.30063975	0.91362005	0.57959723	0.3474365
0.0	0.105427645	0.99130636	0.99708706	0.48032978	0.036658596	0.09058626	0.07007223	0.15480028	0.009579981	0.72596866
0.0	0.957266	0.12183275	0.1811698	0.994961	0.99992895	0.33097166	0.999158	0.9995608	0.13040072	0.99644417
0.0	0.9990964	0.9978568	0.9990909	0.9998461	0.9982338	0.99852365	0.9964824	0.9990049	0.99894696	0.9995733
0.0	0.99758744	0.9971185	0.9982187	0.99972314	0.9961874	0.99864393	0.9951545	0.9978605	0.99858737	0.99916065
0.0	0.92311895	0.9657069	0.9614876	0.9914894	0.98099464	0.9911895	0.9624817	0.95465195	0.98611426	0.9954774
0.0	0.150871	0.18751168	0.48597068	0.20387124	0.008435503	0.005302287	0.00013993305	0.15194865	0.000634243	0.006636157
0.0	0.92311895	0.9657069	0.9614876	0.9914894	0.98099464	0.99118936	0.9624817	0.95465195	0.98611426	0.9954774
0.0	0.92311895	0.9657069	0.9614876	0.9914894	0.98099464	0.9911895	0.9624817	0.95465195	0.98611426	0.9954774
0.0	0.9959384	0.97244227	0.9959778	0.9756104	0.97097373	0.9554321	0.773411	0.48544106	0.99061465	0.99336135
0.0	0.99999166	0.9999865	0.9999932	0.99999714	0.99999344	0.9999887	0.99997854	0.99997413	0.9999747	0.9999875
0.0	0.003969179	0.019836243	0.033950534	0.92146295	0.0026860738	0.0008798774	0.000961752	0.0103753265	0.0063375346	0.90609604
0.0	0.9918034	0.99435633	0.9936852	0.9997328	0.9782341	0.9901008	0.98361087	0.9879216	0.9832529	0.99956137
0.0	0.9995901	0.9997588	0.9999	0.99971193	0.9995394	0.9998758	0.99971086	0.99946624	0.9987405	0.9994222
0.0	0.9776612	0.9927233	0.9945102	0.99575377	0.99695206	0.9864934	0.9911403	0.9879628	0.92572206	0.94949996
0.0	0.92311895	0.9657069	0.9614876	0.9914894	0.98099464	0.9911895	0.9624817	0.95465195	0.98611426	0.9954774
0.0	0.92311895	0.9657069	0.9614876	0.9914894	0.98099464	0.9911895	0.9624817	0.95465195	0.98611426	0.9954774
0.0	0.5670905	0.84113336	0.87294364	0.85746986	0.7792965	0.9165751	0.83749604	0.75858164	0.6525772	0.81102115
0.0	0.9994272	0.9998247	0.9999025	0.99983704	0.99985397	0.99989057	0.99973863	0.99970514	0.9995436	0.99977654
0.0	0.9499118	0.9922348	0.9992155	0.98240906	0.90991515	0.99796885	0.97221315	0.96980524	0.9671259	0.9654525
0.0	0.92311895	0.9657069	0.9614876	0.9914894	0.98099464	0.99118936	0.9624817	0.95465195	0.98611426	0.9954774
0.0	0.1584836	0.5533974	0.7718112	0.82146955	0.32442063	0.5470128	0.61315167	0.4588741	0.49378818	0.34844393
0.0	0.56709063	0.8842806	0.9036967	0.8992511	0.7792965	0.9165751	0.8675046	0.8018174	0.6974676	0.8511289
0.0	0.31564677	0.45460734	0.7229419	0.6271131	0.5906027	0.37303874	0.45566112	0.6062355	0.13939685	0.1525277
0.0	0.31564686	0.45460728	0.7229419	0.6271131	0.5906027	0.37303874	0.45566112	0.6062355	0.13939682	0.15252769
0.0	0.31564677	0.45460728	0.7229419	0.62711304	0.5906028	0.37303877	0.45566112	0.6062355	0.13939685	0.15252769
0.0	0.31564677	0.45460722	0.7229419	0.62711304	0.5906027	0.37303877	0.45566112	0.6062355	0.13939679	0.1525277
0.0	0.3156469	0.45460728	0.7229419	0.62711304	0.5906028	0.37303877	0.45566112	0.6062355	0.13939679	0.1525277
0.0	0.31564677	0.45460734	0.7229419	0.62711304	0.5906027	0.37303877	0.45566112	0.60623544	0.13939679	0.1525277
0.0	0.8241944	0.83501846	0.9486628	0.673676	0.80116814	0.7121432	0.77311295	0.8973213	0.33368784	0.32215327
0.0	0.8241944	0.83501846	0.9486628	0.673676	0.80116814	0.7121432	0.773113	0.89732116	0.3336879	0.32215327
0.0	0.8241944	0.83501846	0.9486628	0.67367595	0.80116814	0.7121432	0.77311295	0.8973213	0.3336879	0.32215333
0.0	0.9984371	0.9997168	0.99987304	0.99949825	0.9987557	0.9997658	0.99942905	0.9995003	0.99786335	0.9993849
0.0	0.67692906	0.92919636	0.0020611638	0.002157922	0.004392322	0.005965037	0.0020786093	0.90109175	0.9454073	0.015498562
0.0	0.92311895	0.9657069	0.9614876	0.9914894	0.98099464	0.9911895	0.9624817	0.95465195	0.98611426	0.9954774
0.0	0.92311895	0.9657069	0.9614876	0.9914894	0.98099464	0.9911895	0.9624817	0.95465195	0.98611426	0.9954774
0.0	0.92311895	0.9657069	0.9614876	0.9914894	0.98099464	0.9911895	0.9624817	0.95465195	0.98611426	0.9954774
0.0	0.48589018	0.87498784	0.7352261	0.9466327	0.71793693	0.5225522	0.65278345	0.41998494	0.38608587	0.2823836
0.0	0.9997173	0.9996867	0.99994516	0.99983895	0.9998996	0.99994516	0.9999256	0.99973184	0.9996038	0.9999099
0.0	0.9993567	0.9936207	0.9998672	0.99792105	0.9998073	0.9999585	0.99787784	0.9998394	0.9971999	0.99372137
0.0	0.019381529	0.004899897	0.1957666	0.173247	0.0815792	0.10070638	0.12680982	0.044921555	0.18660904	0.02217486
0.0	0.03910903	0.0027193166	0.08451459	0.98428637	0.051291455	0.28677025	0.5155579	0.018016133	0.100155585	0.55252767
0.0	0.06656883	0.019064672	0.54530174	0.28225663	0.40921962	0.25740716	0.26395565	0.17865242	0.34604192	0.074941605
0.0	0.9875882	0.9945793	0.9976494	0.98592293	0.9951363	0.9916426	0.9915065	0.9954287	0.9387603	0.9015379
0.0	0.99904436	0.9994635	0.99977463	0.99960226	0.99968684	0.9998363	0.9997111	0.99862206	0.9991998	0.9997199
0.0	0.99904436	0.9994635	0.99977463	0.99960226	0.99968684	0.9998363	0.9997111	0.99862206	0.9991998	0.9997199
0.0	0.99904436	0.9994635	0.99977463	0.99960226	0.99968684	0.9998363	0.9997111	0.99862206	0.9991998	0.9997199
0.0	0.99904436	0.9994635	0.99977463	0.99960226	0.99968684	0.9998363	0.9997111	0.99862206	0.9991998	0.9997199
0.0	0.99904436	0.9994635	0.99977463	0.99960226	0.99968684	0.9998363	0.9997111	0.99862206	0.9991998	0.9997199
0.0	0.99904436	0.9994635	0.99977463	0.99960226	0.99968684	0.9998363	0.9997111	0.99862206	0.9991998	0.9997199
0.0	0.99904436	0.9994635	0.99977463	0.99960226	0.99968684	0.9998363	0.9997111	0.99862206	0.9991998	0.9997199
0.0	0.99904436	0.9994635	0.99977463	0.99960226	0.99968684	0.9998363	0.9997111	0.99862206	0.9991998	0.9997199
0.0	0.99904436	0.9994635	0.99977463	0.99960226	0.99968684	0.9998363	0.9997111	0.99862206	0.9991998	0.9997199
0.0	0.99904436	0.9994635	0.99977463	0.99960226	0.99968684	0.9998363	0.9997111	0.99862206	0.9991998	0.9997199
0.0	0.99904436	0.9994635	0.99977463	0.99960226	0.99968684	0.9998363	0.9997111	0.99862206	0.9991998	0.9997199
0.0	0.99904436	0.9994635	0.99977463	0.99960226	0.99968684	0.9998363	0.9997111	0.99862206	0.9991998	0.9997199
0.0	0.99904436	0.9994635	0.99977463	0.99960226	0.99968684	0.9998363	0.9997111	0.99862206	0.9991998	0.9997199
0.0	0.99904436	0.9994635	0.99977463	0.99960226	0.99968684	0.9998363	0.9997111	0.99862206	0.9991998	0.9997199
0.0	0.99904436	0.9994635	0.99977463	0.99960226	0.99968684	0.9998363	0.9997111	0.99862206	0.9991998	0.9997199
0.0	0.99904436	0.9994635	0.99977463	0.99960226	0.99968684	0.9998363	0.9997111	0.99862206	0.9991998	0.9997199
0.0	0.99904436	0.9994635	0.99977463	0.99960226	0.99968684	0.9998363	0.9997111	0.99862206	0.9991998	0.9997199
0.0	0.99904436	0.9994635	0.99977463	0.99960226	0.99968684	0.9998363	0.9997111	0.99862206	0.9991998	0.9997199
0.0	0.99904436	0.9994635	0.99977463	0.99960226	0.99968684	0.9998363	0.9997111	0.99862206	0.9991998	0.9997199
0.0	0.99904436	0.9994635	0.99977463	0.99960226	0.99968684	0.9998363	0.9997111	0.99862206	0.9991998	0.9997199
0.0	0.99904436	0.9994635	0.99977463	0.99960226	0.99968684	0.9998363	0.9997111	0.99862206	0.9991998	0.9997199
0.0	0.99904436	0.9994635	0.99977463	0.99960226	0.99968684	0.9998363	0.9997111	0.99862206	0.9991998	0.9997199
0.0	0.99904436	0.9994635	0.99977463	0.99960226	0.99968684	0.9998363	0.9997111	0.99862206	0.9991998	0.9997199
0.0	0.99904436	0.9994635	0.99977463	0.99960226	0.99968684	0.9998363	0.9997111	0.99862206	0.9991998	0.9997199
0.0	0.99904436	0.9994635	0.99977463	0.99960226	0.99968684	0.9998363	0.9997111	0.99862206	0.9991998	0.9997199
0.0	0.9875882	0.9945793	0.9976494	0.98592293	0.9951363	0.9916426	0.9915065	0.9954287	0.9387603	0.9015379
0.0	0.9999908	0.9999752	0.9999943	0.9999697	0.9999907	0.99998546	0.9999851	0.9999807	0.99993956	0.99999094
0.0	0.92311895	0.9657069	0.9614876	0.9914894	0.98099464	0.9911895	0.9624817	0.95465195	0.98611426	0.9954774
0.0	0.9984712	0.99630725	0.9995011	0.9980552	0.9946812	0.99942786	0.99687874	0.9960366	0.99861133	0.9966785
0.0	0.99970514	0.9984908	0.9995091	0.9996544	0.9983479	0.99948466	0.9989436	0.99931586	0.99920696	0.99899083
0.0	0.031493284	0.0268822	0.14961594	0.15766427	0.0069848318	0.20218393	0.063595355	0.018456735	0.053310324	0.058370985
0.0	0.99880505	0.9992011	0.9992429	0.99872285	0.99738175	0.99916184	0.9990121	0.996714	0.99877805	0.99813217
0.0	0.99993813	0.99934286	0.99984384	0.9998561	0.9999008	0.9999212	0.9996762	0.999871	0.9996655	0.999838
0.0	0.92311895	0.9657069	0.9614876	0.9914894	0.98099464	0.9911895	0.9624817	0.95465195	0.98611426	0.9954774
0.0	0.92311895	0.9657069	0.9614876	0.9914894	0.98099464	0.9911895	0.9624817	0.95465195	0.98611426	0.9954774
0.0	0.99979526	0.9997851	0.99988985	0.9997414	0.9999007	0.9999018	0.99981886	0.9997677	0.9997197	0.9998368
0.0	0.99960047	0.99962544	0.9997179	0.999559	0.99979705	0.99985623	0.9996675	0.9995473	0.9995454	0.99957603
0.0	0.9996991	0.9998023	0.9998166	0.9997937	0.9997974	0.9997836	0.9995553	0.9994491	0.99950254	0.9997002
0.0	0.9996991	0.9998023	0.9998166	0.9997937	0.9997974	0.9997836	0.9995553	0.9994491	0.99950254	0.9997002
0.0	0.92311895	0.9657069	0.9614876	0.9914894	0.98099464	0.9911895	0.9624817	0.95465195	0.98611426	0.9954774
0.0	0.008728828	0.018946195	0.026028486	0.049491722	0.014343372	0.02082256	0.022256978	0.0062068957	0.0057636285	0.011537445
0.0	0.92311895	0.9657069	0.9614876	0.9914894	0.98099464	0.9911895	0.9624817	0.95465195	0.98611426	0.9954774
0.0	0.9981889	0.99963367	0.99941516	0.99864644	0.9988882	0.999241	0.998439	0.9987191	0.99830973	0.9948887
0.0	0.9849968	0.9940356	0.99424744	0.99630296	0.98895186	0.9962662	0.9940473	0.9931235	0.9824348	0.97730154
0.0	0.9915115	0.99112177	0.9936727	0.98984617	0.93453026	0.97030747	0.9799471	0.9826438	0.96873146	0.97474104
0.0	0.9849968	0.9940356	0.99424744	0.99630296	0.98895186	0.9962662	0.9940473	0.9931235	0.9824348	0.97730154
0.0	0.9915115	0.99112177	0.9936727	0.98984617	0.93453026	0.97030735	0.9799471	0.9826438	0.96873146	0.97474104
0.0	0.92311895	0.9657069	0.9614876	0.9914894	0.98099464	0.99118936	0.9624817	0.95465195	0.98611426	0.9954774
0.0	0.92311895	0.9657069	0.9614876	0.9914894	0.98099464	0.9911895	0.9624817	0.95465195	0.98611426	0.9954774
0.0	0.92311895	0.9657069	0.9614876	0.9914894	0.98099464	0.9911895	0.9624817	0.95465195	0.98611426	0.9954774
0.0	0.9996624	0.999931	0.99994993	0.99982613	0.9999312	0.9998988	0.9998466	0.99983716	0.9997348	0.99984324
0.0	0.99987984	0.99994075	0.99997354	0.99979264	0.9999541	0.9999212	0.99992657	0.9999088	0.9997352	0.9998946
0.0	0.99987984	0.99994075	0.99997354	0.99979264	0.9999541	0.9999212	0.99992657	0.9999088	0.9997352	0.9998946
0.0	0.92311895	0.9657069	0.9614876	0.9914894	0.98099464	0.9911895	0.9624817	0.95465195	0.98611426	0.9954774
0.0	0.9998778	0.99991727	0.9999789	0.99976665	0.9999218	0.9998796	0.9998988	0.9998982	0.9995596	0.99981743
0.0	0.15569371	0.08200941	0.68679154	0.92756885	0.6187363	0.7836054	0.3325929	0.10907294	0.33253956	0.1283543
0.0	0.29593128	0.19497405	0.89675903	0.9749257	0.83125883	0.9397697	0.7041908	0.21710332	0.41596475	0.4074921
0.0	0.29593128	0.19497405	0.89675903	0.9749257	0.83125883	0.9397697	0.7041908	0.21710332	0.41596475	0.4074921
0.0	0.9998778	0.99991727	0.9999789	0.99976665	0.9999218	0.9998796	0.9998988	0.9998982	0.9995596	0.99981743
0.0	0.66840166	0.7212669	0.66388035	0.9968611	0.9556928	0.9075689	0.53111553	0.08768599	0.0060719196	0.86880124
0.0	0.66840166	0.7212669	0.66388035	0.9968611	0.9556928	0.9075689	0.53111553	0.08768599	0.0060719196	0.86880124
0.0	0.6628197	0.7972548	0.87038004	0.9968611	0.9648922	0.9508723	0.6774725	0.087912254	0.0060719196	0.901463
0.0	0.9996803	0.9998023	0.9999168	0.9997242	0.9997961	0.9998852	0.999297	0.9992624	0.99954	0.99965036
0.0	0.9923826	0.99748945	0.9986112	0.9953864	0.9563829	0.9963427	0.8706549	0.99238056	0.9916325	0.9964953
0.0	0.0053906413	0.100266755	0.5177441	0.9751779	0.9345435	0.012505683	0.021925706	0.022401527	0.011591886	0.043748844
0.0	0.9966703	0.9982687	0.9986596	0.9979656	0.9978454	0.99819356	0.99507564	0.9943223	0.9976125	0.99308395
0.0	0.9856269	0.98968947	0.99560034	0.98561084	0.96932656	0.9940257	0.97483224	0.9485564	0.9886232	0.95473343
0.0	0.3454053	0.48007667	0.6531352	0.41805637	0.28985268	0.6681796	0.4450637	0.14746225	0.4966023	0.29258522
0.0	0.9827558	0.9876111	0.9947577	0.98238957	0.9699463	0.99358165	0.9720285	0.9494348	0.989599	0.9472536
0.0	0.9966703	0.9982687	0.9986596	0.9979656	0.9978454	0.99819356	0.99507564	0.9943223	0.9976125	0.99308395
0.0	0.953844	0.9845435	0.9855882	0.9916055	0.98578936	0.9880287	0.9632395	0.94556606	0.98476493	0.9458943
0.0	0.9978428	0.99918634	0.999603	0.99848527	0.999106	0.9988136	0.9981451	0.99848384	0.99672663	0.9966504
0.0	0.92311895	0.9657069	0.9614876	0.9914894	0.98099464	0.9911895	0.9624817	0.95465195	0.98611426	0.9954774
0.0	0.28017646	0.8237278	0.8991084	0.9859914	0.41512883	0.8141081	0.77339005	0.57046443	0.02148237	0.73439926
0.0	0.05176543	0.36173806	0.20385784	0.4318385	0.11730001	0.14963168	0.10968296	0.06260007	0.023174278	0.116597034
0.0	0.16112009	0.7450549	0.7973733	0.95701766	0.42350966	0.62372935	0.6665715	0.3981757	0.018571382	0.79422045
0.0	0.99880505	0.9992011	0.9992429	0.99872285	0.99738175	0.99916184	0.9990121	0.996714	0.99877805	0.99813217
0.0	0.92311895	0.9657069	0.9614876	0.9914894	0.98099464	0.9911895	0.9624817	0.95465195	0.98611426	0.9954774
0.0	0.92311895	0.9657069	0.9614876	0.9914894	0.98099464	0.9911895	0.9624817	0.95465195	0.98611426	0.9954774
0.0	0.99995136	0.99973124	0.9999267	0.9999242	0.9998735	0.99995506	0.9998795	0.9998654	0.9999101	0.9999368
0.0	0.92311895	0.9657069	0.9614876	0.9914894	0.98099464	0.9911895	0.9624817	0.95465195	0.98611426	0.9954774
0.0	0.9999865	0.9999895	0.9999969	0.9999863	0.99999166	0.99999475	0.9999933	0.99998486	0.99991345	0.9999949
0.0	0.9999869	0.99998915	0.99999	0.9999739	0.9999871	0.99999034	0.9999833	0.9999802	0.9999362	0.9999914
0.0	0.92311895	0.9657069	0.9614876	0.9914894	0.98099464	0.9911895	0.9624817	0.95465195	0.98611426	0.9954774
0.0	0.99478686	0.99977833	0.99975675	0.9982667	0.99509084	0.99621385	0.9978085	0.9918903	0.9958683	0.98948276
0.0	0.92311895	0.9657069	0.9614876	0.9914894	0.98099464	0.99118936	0.9624817	0.95465195	0.98611426	0.9954774
0.0	0.92311895	0.9657069	0.9614876	0.9914894	0.98099464	0.99118936	0.9624817	0.95465195	0.98611426	0.9954774
0.0	0.99963236	0.99951494	0.99992144	0.9993767	0.99975187	0.99911493	0.9998267	0.9995931	0.9993492	0.99986815
0.0	0.8677673	0.8649502	0.98156196	0.8872141	0.93315965	0.8046372	0.983824	0.87869596	0.93756104	0.9783205
0.0	0.20235687	0.99353445	0.8279586	0.9943094	0.95688075	0.9585779	0.47822982	0.5814055	0.73540545	0.6715491
0.0	0.017463753	0.07382862	0.08477297	0.20428512	0.05974666	0.068969615	0.06328637	0.02198625	0.019323451	0.07246813
0.0	0.9993875	0.99986696	0.9998049	0.99965894	0.99972755	0.99971956	0.9995672	0.9996836	0.9992895	0.9993129
0.0	0.9993875	0.99986696	0.9998049	0.99965894	0.99972755	0.99971956	0.9995672	0.9996836	0.9992895	0.9993129
0.0	0.93538964	0.95292854	0.0032412647	0.00712441	0.008234961	0.17415038	0.0027695152	0.93843263	0.68607837	0.02705147
0.0	0.93538976	0.95292854	0.0032412647	0.007124413	0.008234961	0.17415038	0.0027695152	0.93843263	0.6860784	0.02705148
0.0	0.4533333	0.80880916	0.8104322	0.9879187	0.6961374	0.78773326	0.47822982	0.5814055	0.41816604	0.6329996
0.0	0.4533333	0.80880916	0.8104322	0.9879187	0.6961374	0.78773326	0.47822982	0.5814055	0.41816604	0.6329996
0.0	0.2974084	0.17884673	0.27778825	0.44573852	0.12848255	0.21138689	0.19774918	0.10614343	0.2358373	0.43046427
0.0	0.9827558	0.9876111	0.9947577	0.98238957	0.9699463	0.99358165	0.9720285	0.9494348	0.989599	0.9472536
0.0	0.016223338	0.0030741303	0.054865785	0.06760352	0.025378274	0.027246617	0.01778697	0.021518495	0.007003388	0.00912875
0.0	0.011877596	0.0030741303	0.040639296	0.04476196	0.020481957	0.02088604	0.012639282	0.01760867	0.007003388	0.007311775
0.0	0.036233064	0.00736985	0.1924646	0.15966241	0.047679495	0.07019122	0.04496989	0.05881321	0.008974675	0.01578451
0.0	0.9998024	0.99985015	0.99987614	0.9998473	0.9998331	0.99981564	0.99967015	0.99964035	0.9995024	0.99977475
0.0	0.99904436	0.9994635	0.99977463	0.99960226	0.99968684	0.9998363	0.9997111	0.99862206	0.9991998	0.9997199
0.0	0.92311895	0.9657069	0.9614876	0.9914894	0.98099464	0.9911895	0.9624817	0.95465195	0.98611426	0.9954774
0.0	0.92311895	0.9657069	0.9614876	0.9914894	0.98099464	0.9911895	0.9624817	0.95465195	0.98611426	0.9954774
0.0	0.92311895	0.9657069	0.9614876	0.9914894	0.98099464	0.9911895	0.9624817	0.95465195	0.98611426	0.9954774
0.0	0.92311895	0.9657069	0.9614876	0.9914894	0.98099464	0.99118936	0.9624817	0.95465195	0.98611426	0.9954774
0.0	0.9379973	0.5834237	0.95665824	0.996786	0.9242024	0.99318933	0.90474135	0.7816787	0.9541072	0.94141287
0.0	0.9716429	0.9787707	0.99714595	0.99674904	0.9938798	0.9985794	0.9931773	0.9803617	0.9704756	0.9842083
0.0	0.9998896	0.99990857	0.9999677	0.999688	0.99994934	0.9999386	0.99992347	0.9999201	0.9997789	0.9999498
0.0	0.99958485	0.99979895	0.9999163	0.999403	0.9997967	0.99981457	0.99970406	0.99969697	0.9995097	0.9998996
0.0	0.9984712	0.99630725	0.9995011	0.9980552	0.9946812	0.99942786	0.99687874	0.9960366	0.99861133	0.9966785
0.0	0.92311895	0.9657069	0.9614876	0.9914894	0.98099464	0.9911895	0.9624817	0.95465195	0.98611426	0.9954774
0.0	0.9992937	0.99926716	0.99979705	0.999089	0.9995158	0.99928254	0.9991844	0.998719	0.9980938	0.99985623
0.0	0.92311895	0.9657069	0.9614876	0.9914894	0.98099464	0.99118936	0.9624817	0.95465195	0.98611426	0.9954774
0.0	0.7349716	0.43583542	0.4212629	0.96996415	0.8571754	0.012562446	0.14880389	0.114637874	0.75841415	0.00012117008
0.0	0.7510112	0.8563887	0.9361775	0.91185725	0.741887	0.97082424	0.90947205	0.8540789	0.8040037	0.8752068
0.0	0.7510112	0.8563887	0.9361775	0.91185725	0.74188703	0.97082424	0.90947205	0.8540789	0.8040037	0.8752068
0.0	0.7355625	0.9288498	0.9811571	0.98103046	0.9379406	0.8195303	0.8820329	0.94365203	0.9457002	0.85161746
0.0	0.90183485	0.96690047	0.9732704	0.9964953	0.9773323	0.9267933	0.77212894	0.95982903	0.9860168	0.95379186
0.0	0.90183485	0.96690047	0.9732704	0.9964953	0.9773323	0.9267933	0.77212894	0.95982903	0.9860168	0.95379186
0.0	0.92311895	0.9657069	0.9614876	0.9914894	0.98099464	0.9911895	0.9624817	0.95465195	0.98611426	0.9954774
0.0	0.032236114	0.009281973	0.041519437	0.014338325	0.022261156	0.023255503	0.02584712	0.023368333	0.008927056	0.012457195
0.0	0.92311895	0.9657069	0.9614876	0.9914894	0.98099464	0.9911895	0.9624817	0.95465195	0.98611426	0.9954774
0.0	0.92311895	0.9657069	0.9614876	0.9914894	0.98099464	0.9911895	0.9624817	0.95465195	0.98611426	0.9954774
0.0	0.9996991	0.9998023	0.9998166	0.9997937	0.9997974	0.9997836	0.9995553	0.9994491	0.99950254	0.9997002
0.0	0.9996991	0.9998023	0.9998166	0.9997937	0.9997974	0.9997836	0.9995553	0.9994491	0.99950254	0.9997002
0.0	0.92311895	0.9657069	0.9614876	0.9914894	0.98099464	0.9911895	0.9624817	0.95465195	0.98611426	0.9954774
0.0	0.92311895	0.9657069	0.9614876	0.9914894	0.98099464	0.9911895	0.9624817	0.95465195	0.98611426	0.9954774
0.0	0.9993783	0.99958724	0.9998734	0.9995018	0.9994943	0.99983644	0.99892944	0.9980805	0.999253	0.9992536
0.0	0.011604754	0.17471482	0.11665047	0.17081046	0.03439456	0.097552426	0.064745985	0.5597398	0.09768575	0.07540565
0.0	0.0032479807	0.020999622	0.07973844	0.003111621	0.0060370695	0.0034114588	0.02136528	0.043910943	0.002634246	0.0014912061
0.0	0.92311895	0.9657069	0.9614876	0.9914894	0.98099464	0.99118936	0.9624817	0.95465195	0.98611426	0.9954774
0.0	0.92311895	0.9657069	0.9614876	0.9914894	0.98099464	0.9911895	0.9624817	0.95465195	0.98611426	0.9954774
0.0	0.82064116	0.13242814	0.22394474	0.280343	0.6900044	0.27705526	0.6741756	0.580068	0.13641956	0.079129554
0.0	0.8206413	0.13242817	0.22394478	0.28034297	0.6900044	0.2770552	0.6741757	0.5800679	0.1364195	0.07912952
0.0	0.9996991	0.9998023	0.9998166	0.9997937	0.9997974	0.9997836	0.9995553	0.9994491	0.99950254	0.9997002
0.0	0.9996995	0.9998023	0.99981266	0.99979514	0.99980193	0.9997836	0.99953127	0.9994734	0.9994885	0.9997002
0.0	0.99999416	0.9999926	0.9999968	0.99998724	0.99999356	0.9999906	0.9999852	0.99998367	0.99996436	0.9999926
0.0	0.15679309	0.09252083	0.15477724	0.26314023	0.08579356	0.14551808	0.13810112	0.07148706	0.18814151	0.28713587
0.0	0.92311895	0.9657069	0.9614876	0.9914894	0.98099464	0.9911895	0.9624817	0.95465195	0.98611426	0.9954774
0.0	0.99920756	0.99974304	0.9998042	0.9992816	0.99950206	0.99958843	0.99945563	0.9993806	0.9990144	0.9992704
0.0	0.92311895	0.9657069	0.9614876	0.9914894	0.98099464	0.9911895	0.9624817	0.95465195	0.98611426	0.9954774
0.0	0.92311895	0.9657069	0.9614876	0.9914894	0.98099464	0.99118936	0.9624817	0.95465195	0.98611426	0.9954774
0.0	0.92311895	0.9657069	0.9614876	0.9914894	0.98099464	0.99118936	0.9624817	0.95465195	0.98611426	0.9954774
0.0	0.92311895	0.9657069	0.9614876	0.9914894	0.98099464	0.99118936	0.9624817	0.95465195	0.98611426	0.9954774
0.0	0.92311895	0.9657069	0.9614876	0.9914894	0.98099464	0.99118936	0.9624817	0.95465195	0.98611426	0.9954774
0.0	0.92311895	0.9657069	0.9614876	0.9914894	0.98099464	0.99118936	0.9624817	0.95465195	0.98611426	0.9954774
0.0	0.92311895	0.9657069	0.9614876	0.9914894	0.98099464	0.99118936	0.9624817	0.95465195	0.98611426	0.9954774
0.0	0.92311895	0.9657069	0.9614876	0.9914894	0.98099464	0.99118936	0.9624817	0.95465195	0.98611426	0.9954774
0.0	0.92311895	0.9657069	0.9614876	0.9914894	0.98099464	0.99118936	0.9624817	0.95465195	0.98611426	0.9954774
0.0	0.92311895	0.9657069	0.9614876	0.9914894	0.98099464	0.99118936	0.9624817	0.95465195	0.98611426	0.9954774
0.0	0.92311895	0.9657069	0.9614876	0.9914894	0.98099464	0.99118936	0.9624817	0.95465195	0.98611426	0.9954774
0.0	0.92311895	0.9657069	0.9614876	0.9914894	0.98099464	0.99118936	0.9624817	0.95465195	0.98611426	0.9954774
0.0	0.92311895	0.9657069	0.9614876	0.9914894	0.98099464	0.99118936	0.9624817	0.95465195	0.98611426	0.9954774
0.0	0.92311895	0.9657069	0.9614876	0.9914894	0.98099464	0.99118936	0.9624817	0.95465195	0.98611426	0.9954774
0.0	0.92311895	0.9657069	0.9614876	0.9914894	0.98099464	0.99118936	0.9624817	0.95465195	0.98611426	0.9954774
0.0	0.92311895	0.9657069	0.9614876	0.9914894	0.98099464	0.99118936	0.9624817	0.95465195	0.98611426	0.9954774
0.0	0.92311895	0.9657069	0.9614876	0.9914894	0.98099464	0.99118936	0.9624817	0.95465195	0.98611426	0.9954774
0.0	0.92311895	0.9657069	0.9614876	0.9914894	0.98099464	0.99118936	0.9624817	0.95465195	0.98611426	0.9954774
0.0	0.92311895	0.9657069	0.9614876	0.9914894	0.98099464	0.99118936	0.9624817	0.95465195	0.98611426	0.9954774
0.0	0.73956424	0.7985452	0.95998806	0.76729906	0.6615691	0.9009678	0.76859295	0.80669814	0.7688643	0.63668025
0.0	0.91266096	0.4538934	0.9452146	0.99694747	0.9180921	0.99146104	0.8890024	0.7358611	0.9597901	0.9155163
0.0	0.92311895	0.9657069	0.9614876	0.9914894	0.98099464	0.99118936	0.9624817	0.95465195	0.98611426	0.9954774
0.0	0.0009902447	0.00056546053	0.0020767793	0.00065843354	0.0003216953	0.0007181971	0.00084812276	0.0019779087	0.00092591316	0.0006391247
0.0	0.9848836	0.9973104	0.9990928	0.9990834	0.9846644	0.9958468	0.9955382	0.993291	0.9918236	0.9926219
0.0	0.0012736085	0.00022671219	0.0066137225	0.0022668443	0.0024905186	0.0004975418	0.013875668	0.002191124	0.0050556576	0.0010977366
0.0	0.8497214	0.9453736	0.98092574	0.94199514	0.8710108	0.97311234	0.9444747	0.92082614	0.8555645	0.8876919
0.0	0.8497214	0.9453736	0.98092574	0.94199514	0.87101084	0.97311234	0.9444748	0.92082614	0.8555645	0.88769203
0.0	0.99948704	0.99953866	0.9996481	0.9994936	0.99974567	0.999845	0.9995901	0.9994037	0.9994659	0.99944454
0.0	0.99948704	0.99953866	0.9996481	0.9994936	0.99974567	0.999845	0.9995901	0.9994037	0.9994659	0.99944454
0.0	0.8497214	0.9453736	0.98092574	0.94199514	0.87101084	0.97311234	0.9444747	0.92082614	0.8555645	0.8876919
0.0	0.8497214	0.9453736	0.98092574	0.94199514	0.87101084	0.97311234	0.9444747	0.92082614	0.8555645	0.8876919
0.0	0.9992105	0.99947304	0.9997049	0.99965394	0.9993901	0.9998367	0.99908423	0.99842775	0.99944156	0.9994307
0.0	0.9992105	0.99947304	0.9997049	0.99965394	0.9993901	0.9998367	0.99908423	0.99842775	0.99944156	0.9994307
0.0	0.99880505	0.9992011	0.9992429	0.99872285	0.99738175	0.99916184	0.9990121	0.996714	0.99877805	0.99813217
0.0	0.99880505	0.9992011	0.9992429	0.99872285	0.99738175	0.99916184	0.9990121	0.996714	0.99877805	0.99813217
0.0	0.44420797	0.76207083	0.83842605	0.7647673	0.70876944	0.8748752	0.75236726	0.64107937	0.59107757	0.720701
0.0	0.4442079	0.76207083	0.838426	0.7647672	0.7087695	0.8748752	0.75236726	0.64107937	0.59107757	0.72070104
0.0	0.99863094	0.99979264	0.999796	0.99942434	0.999461	0.9994955	0.9993436	0.9992536	0.9976253	0.9992593
0.0	8.034173e-05	5.4934833e-05	0.0006642146	9.6238415e-05	0.016510095	5.5113815e-05	0.00014666801	0.00017528786	0.0019092325	0.0016013653
0.0	0.92311895	0.9657069	0.9614876	0.9914894	0.98099464	0.9911895	0.9624817	0.95465195	0.98611426	0.9954774
0.0	0.99981695	0.99984646	0.99987197	0.999851	0.9998442	0.999845	0.9997147	0.99972004	0.99957055	0.99982846
0.0	0.021058844	0.4744311	0.91666967	0.8948325	0.4955119	0.0004636596	0.005312349	0.50901103	0.0036118631	0.81383723
0.0	0.0057910616	0.020680467	0.071788535	0.00978013	0.029944489	0.02278051	0.12038506	0.004363938	0.014280296	0.022375304
0.0	0.007843819	0.005511657	0.015766222	0.0027426642	0.005608595	0.009238933	0.0070038848	0.004843116	0.0035146982	0.0030877918
0.0	0.08750909	0.34903258	0.15041503	0.08176344	0.018956391	0.060497727	0.17451897	0.011467181	0.079596564	0.1202044
0.0	0.0057910616	0.020680467	0.071788535	0.009780126	0.029944489	0.02278051	0.12038506	0.004363938	0.014280296	0.022375291
0.0	0.0057910616	0.020680467	0.07178852	0.00978013	0.029944489	0.02278051	0.12038506	0.004363938	0.014280296	0.022375304
0.0	0.0057910616	0.020680467	0.07178852	0.00978013	0.029944489	0.02278051	0.12038506	0.004363938	0.014280296	0.022375291
0.0	0.0057910616	0.020680467	0.07178852	0.00978013	0.029944489	0.02278051	0.12038506	0.00436394	0.014280296	0.022375291
0.0	0.0057910616	0.020680467	0.071788535	0.00978013	0.029944489	0.02278051	0.12038506	0.004363938	0.014280296	0.022375291
0.0	0.0057910616	0.020680467	0.07178852	0.00978013	0.029944489	0.02278051	0.12038506	0.00436394	0.014280296	0.022375304
0.0	0.0057910616	0.020680467	0.07178852	0.00978013	0.029944489	0.022780504	0.12038506	0.00436394	0.014280296	0.022375291
0.0	0.10000174	0.17066257	0.3917996	0.5037181	0.25232095	0.33594632	0.26496395	0.17018424	0.27969766	0.14158188
0.0	0.048975553	0.011941082	0.058071826	0.0058944374	0.014141668	0.019169005	0.022708882	0.015216341	0.009303114	0.009095964
0.0	0.048975553	0.011941076	0.058071826	0.0058944374	0.014141668	0.019169008	0.022708882	0.015216341	0.009303124	0.00909596
0.0	0.048975546	0.011941082	0.05807181	0.0058944374	0.014141668	0.019169008	0.022708882	0.015216341	0.009303124	0.009095964
0.0	0.045808952	0.021531153	0.05095894	0.016847	0.018266946	0.03778554	0.014882317	0.022785736	0.005502371	0.0044197817
0.0	0.009817092	0.008958967	0.04787865	0.0041443305	0.012435387	0.019688973	0.018551286	0.0114136785	0.0042993226	0.012696424
0.0	0.007843819	0.0055116517	0.015766222	0.0027426642	0.005608592	0.0092389295	0.0070038815	0.00484312	0.0035146982	0.003087789
0.0	0.009817087	0.008958967	0.04787865	0.0041443305	0.012435392	0.019688973	0.018551279	0.011413667	0.0042993226	0.012696424
0.0	0.007843823	0.0055116517	0.015766222	0.0027426642	0.005608592	0.009238925	0.0070038848	0.00484312	0.0035146982	0.003087789
0.0	0.045808963	0.021531153	0.05095894	0.016847	0.018266942	0.03778553	0.014882317	0.022785736	0.0055023655	0.0044197817
0.0	0.009817092	0.008958964	0.047878657	0.0041443263	0.012435392	0.019688973	0.018551283	0.011413673	0.0042993226	0.012696424
0.0	0.007843823	0.0055116517	0.015766222	0.0027426642	0.005608592	0.009238925	0.0070038815	0.00484312	0.0035146982	0.003087789
0.0	0.007843819	0.005511657	0.015766222	0.0027426642	0.005608595	0.009238933	0.0070038848	0.004843116	0.0035146982	0.0030877918
0.0	0.007843819	0.005511657	0.015766222	0.0027426642	0.005608595	0.009238933	0.0070038848	0.004843116	0.0035146982	0.0030877918
0.0	0.045808963	0.02153115	0.05095894	0.016847	0.018266942	0.03778554	0.014882317	0.022785736	0.0055023655	0.0044197817
0.0	0.009817087	0.008958964	0.047878657	0.0041443263	0.012435387	0.019688973	0.018551279	0.011413673	0.0042993184	0.012696424
0.0	0.007843819	0.0055116517	0.015766222	0.0027426656	0.005608592	0.009238925	0.0070038848	0.00484312	0.0035146982	0.003087789
0.0	0.045808945	0.021531159	0.05095894	0.016847	0.018266942	0.03778554	0.014882317	0.022785736	0.005502371	0.0044197817
0.0	0.009817092	0.008958964	0.04787865	0.0041443305	0.012435387	0.019688973	0.018551283	0.011413673	0.0042993226	0.012696424
0.0	0.007843819	0.005511657	0.015766222	0.0027426642	0.005608595	0.009238938	0.0070038848	0.004843116	0.0035146982	0.0030877918
0.0	0.007843819	0.005511657	0.015766222	0.0027426642	0.005608595	0.009238938	0.0070038848	0.004843116	0.0035146982	0.0030877918
0.0	0.009817092	0.008958964	0.047878657	0.0041443305	0.012435392	0.019688973	0.018551279	0.011413667	0.0042993226	0.012696428
0.0	0.007843827	0.0055116517	0.015766222	0.0027426656	0.005608592	0.009238925	0.0070038815	0.00484312	0.0035146982	0.003087789
0.0	0.009817087	0.008958967	0.047878657	0.0041443263	0.012435387	0.019688973	0.018551292	0.0114136785	0.0042993226	0.012696424
0.0	0.007843827	0.0055116517	0.015766222	0.0027426642	0.005608592	0.009238925	0.0070038815	0.00484312	0.0035146982	0.003087789
0.0	0.009817087	0.008958964	0.047878657	0.0041443305	0.012435387	0.019688973	0.018551286	0.011413667	0.0042993226	0.012696424
0.0	0.007843823	0.0055116517	0.015766222	0.0027426642	0.005608592	0.0092389295	0.0070038815	0.00484312	0.0035146982	0.003087789
0.0	0.007843819	0.005511657	0.015766222	0.0027426642	0.005608595	0.009238933	0.0070038848	0.004843116	0.0035146982	0.0030877935
0.0	0.007843819	0.005511657	0.015766222	0.0027426642	0.005608595	0.009238938	0.0070038848	0.004843116	0.0035146982	0.0030877935
0.0	0.048975553	0.011941082	0.058071785	0.0058944374	0.014141668	0.019169005	0.022708882	0.015216341	0.009303124	0.00909596
0.0	0.009817087	0.008958964	0.047878657	0.0041443305	0.012435387	0.019688973	0.018551283	0.011413673	0.0042993226	0.012696424
0.0	0.007843827	0.0055116545	0.015766222	0.0027426656	0.005608592	0.009238925	0.0070038848	0.00484312	0.0035146982	0.003087789
0.0	0.007843819	0.0055116517	0.015766222	0.0027426656	0.005608592	0.009238925	0.0070038815	0.00484312	0.0035146982	0.003087789
0.0	0.007843819	0.005511657	0.015766237	0.0027426642	0.005608595	0.009238933	0.0070038848	0.004843116	0.0035146982	0.0030877935
0.0	0.007843819	0.005511657	0.015766237	0.0027426642	0.005608595	0.009238938	0.0070038848	0.004843116	0.0035146982	0.0030877918
0.0	0.007843819	0.005511657	0.015766237	0.0027426642	0.005608595	0.009238933	0.0070038848	0.004843116	0.0035146982	0.0030877935
0.0	0.007843819	0.005511657	0.015766222	0.0027426642	0.005608595	0.009238933	0.0070038848	0.004843116	0.0035146982	0.0030877918
0.0	0.007843823	0.0055116517	0.015766222	0.0027426656	0.005608592	0.009238925	0.0070038815	0.00484312	0.0035146982	0.003087789
0.0	0.26764566	0.7200834	0.81434655	0.3662865	0.49428374	0.11280042	0.485645	0.0691701	0.07131186	0.046732783
0.0	0.5604924	0.5314647	0.8449667	0.6988289	0.5321694	0.1767813	0.8788091	0.110128045	0.33404413	0.8056272
0.0	0.11641138	0.35415968	0.56238216	0.167247	0.34612864	0.10428373	0.2197479	0.033291552	0.03640623	0.031527374
0.0	0.07489716	0.027257081	0.033376116	0.018773904	0.009843571	0.026655983	0.009774051	0.011044298	0.034733355	0.0139187435
0.0	0.07489716	0.027257087	0.033376116	0.018773904	0.009843571	0.026655983	0.009774054	0.011044298	0.034733336	0.013918738
0.0	0.040941015	0.008822735	0.052315213	0.004979448	0.030902617	0.031352237	0.015464845	0.0065192003	0.0067105563	0.026805798
0.0	0.12154556	0.02788166	0.09190256	0.020289186	0.07783458	0.021367503	0.0331048	0.021800177	0.014553897	0.007871045
0.0	0.024629658	0.011789903	0.018905796	0.008065142	0.051114388	0.010658216	0.009923475	0.00670946	0.0051323017	0.0050725522
0.0	0.024629658	0.011789903	0.018905796	0.008065142	0.051114388	0.010658216	0.009923475	0.00670946	0.005132307	0.0050725495
0.0	0.048975553	0.011941082	0.058071826	0.0058944374	0.014141668	0.019169008	0.022708882	0.015216341	0.009303114	0.009095964
0.0	0.007843827	0.0055116517	0.015766222	0.0027426642	0.005608592	0.009238925	0.0070038815	0.00484312	0.0035146982	0.003087789
0.0	0.007843823	0.0055116517	0.015766222	0.0027426656	0.005608592	0.009238925	0.0070038815	0.00484312	0.0035146982	0.003087789
0.0	0.007843819	0.0055116545	0.015766237	0.0027426642	0.005608595	0.009238933	0.0070038848	0.004843116	0.0035146982	0.0030877935
0.0	0.007843827	0.0055116517	0.015766222	0.0027426642	0.005608592	0.009238925	0.0070038815	0.00484312	0.0035146982	0.003087789
0.0	0.033030674	0.017400317	0.019944044	0.0047912025	0.025942408	0.012548094	0.013373974	0.010407396	0.006642308	0.012782489
0.0	0.019384393	0.008895975	0.044359032	0.011282359	0.020496132	0.02160826	0.014988023	0.012990345	0.008751053	0.027333474
0.0	0.009817092	0.008958967	0.047878657	0.0041443305	0.012435387	0.019688973	0.018551283	0.011413673	0.0042993226	0.012696424
0.0	0.048975553	0.011941082	0.058071826	0.0058944374	0.014141668	0.019169008	0.022708882	0.015216341	0.009303114	0.00909596
0.0	0.007843819	0.0055116517	0.015766222	0.0027426656	0.005608592	0.0092389295	0.0070038815	0.00484312	0.0035146982	0.003087789
0.0	0.007843819	0.005511657	0.015766222	0.0027426642	0.005608595	0.009238933	0.0070038848	0.004843116	0.0035146982	0.0030877935
0.0	0.007843827	0.0055116517	0.015766222	0.0027426656	0.005608592	0.009238925	0.0070038815	0.00484312	0.0035146982	0.003087789
0.0	0.033030674	0.017400317	0.019944035	0.0047912025	0.025942398	0.012548094	0.013373966	0.010407396	0.006642308	0.012782489
0.0	0.019384393	0.008895975	0.044359032	0.011282359	0.02049612	0.021608265	0.014988023	0.012990345	0.008751045	0.027333485
0.0	0.009817087	0.008958967	0.04787865	0.0041443305	0.012435387	0.019688973	0.018551283	0.0114136785	0.0042993226	0.012696424
0.0	0.048975553	0.011941082	0.058071826	0.0058944374	0.014141668	0.019169008	0.022708882	0.015216341	0.009303124	0.009095964
0.0	0.007843823	0.0055116517	0.015766222	0.0027426642	0.00560859	0.009238925	0.0070038848	0.00484312	0.0035146982	0.003087789
0.0	0.013293601	0.01125545	0.025863845	0.009055624	0.00885094	0.014352327	0.010627824	0.0066936403	0.0054953303	0.0057452405
0.0	0.013293593	0.01125545	0.025863834	0.009055624	0.008850935	0.014352336	0.010627819	0.0066936403	0.0054953303	0.005745238
0.0	0.16041309	0.5386022	0.45854902	0.0768866	0.058093138	0.09899723	0.10714678	0.20321466	0.11610534	0.065545805
0.0	0.031044142	0.01935418	0.10869009	0.04144364	0.031433485	0.036002215	0.026329597	0.024253052	0.01610196	0.041005507
0.0	0.015346222	0.019025866	0.08319691	0.012562618	0.020178474	0.031931147	0.02688077	0.02008184	0.007445123	0.018436303
0.0	0.07440197	0.026653977	0.121874996	0.0214783	0.021821974	0.02682441	0.033493955	0.023532052	0.0142922085	0.011052806
0.0	0.013293593	0.01125545	0.025863834	0.009055615	0.008850935	0.014352336	0.0106278295	0.0066936403	0.0054953303	0.005745238
0.0	0.013293601	0.011255444	0.02586384	0.009055615	0.00885094	0.014352336	0.0106278295	0.0066936403	0.0054953303	0.005745238
0.0	0.007843819	0.0055116545	0.015766222	0.0027426656	0.005608592	0.009238925	0.0070038815	0.00484312	0.0035146982	0.003087789
0.0	0.008877621	0.00954102	0.041455593	0.014053567	0.008864586	0.011313242	0.013427743	0.008492953	0.0060415263	0.0036115474
0.0	0.008877621	0.00954102	0.04145561	0.014053567	0.008864586	0.011313236	0.013427736	0.008492953	0.0060415263	0.0036115474
0.0	0.04227099	0.034091488	0.039276503	0.020093456	0.04052293	0.014970933	0.028382322	0.01967527	0.00941959	0.014051177
0.0	0.057404175	0.23712243	0.9628743	0.4950016	0.040118326	0.15980779	0.24050184	0.06901314	0.29409334	0.11098233
0.0	0.011946157	0.016515626	0.13389169	0.02109156	0.019996237	0.026047098	0.035319522	0.021578727	0.0070147444	0.011422877
0.0	0.060313206	0.02330117	0.18107355	0.034770656	0.021582328	0.022445437	0.036189307	0.029858118	0.0141285425	0.0071548647
0.0	0.008877621	0.00954102	0.04145561	0.014053567	0.008864586	0.011313242	0.013427743	0.008492953	0.0060415263	0.003611549
0.0	0.007843819	0.005511657	0.015766237	0.0027426642	0.005608595	0.009238933	0.0070038848	0.004843116	0.0035146982	0.0030877918
0.0	0.007843819	0.0055116517	0.015766222	0.0027426656	0.00560859	0.009238925	0.0070038848	0.00484312	0.0035146982	0.003087789
0.0	0.033030674	0.017400317	0.019944035	0.0047912025	0.025942389	0.012548094	0.013373966	0.010407396	0.006642308	0.012782489
0.0	0.019384393	0.008895975	0.04435902	0.011282359	0.02049612	0.021608254	0.014988023	0.012990345	0.008751045	0.027333474
0.0	0.009817092	0.008958964	0.04787865	0.0041443263	0.012435387	0.019688973	0.018551283	0.011413667	0.0042993226	0.012696428
0.0	0.007843827	0.0055116517	0.015766222	0.0027426642	0.005608592	0.009238925	0.0070038815	0.00484312	0.0035146982	0.003087789
0.0	0.07489718	0.027257087	0.0333761	0.018773897	0.009843571	0.02665597	0.009774054	0.011044298	0.034733336	0.013918751
0.0	0.07489716	0.027257081	0.033376124	0.018773904	0.009843571	0.026655989	0.009774054	0.011044298	0.034733336	0.0139187435
0.0	0.21221767	0.103382364	0.026238928	0.02466905	0.045541152	0.036899	0.020070303	0.01595603	0.04133612	0.042808898
0.0	0.105532244	0.048116587	0.115548275	0.09040467	0.035269238	0.07225049	0.022381697	0.035602424	0.09137069	0.116477646
0.0	0.09101809	0.05073861	0.09681734	0.0283471	0.023147732	0.056868687	0.027068079	0.030359834	0.03134253	0.0541166
0.0	0.88499177	0.48403203	0.7263944	0.5376584	0.56270784	0.5795213	0.30322394	0.14770862	0.44240507	0.48807094
0.0	0.07489716	0.027257087	0.033376124	0.018773904	0.009843571	0.026655983	0.009774051	0.011044298	0.034733355	0.0139187435
0.0	0.040941022	0.008822735	0.0523152	0.004979448	0.030902617	0.031352222	0.01546486	0.0065192003	0.006710563	0.026805798
0.0	0.040941015	0.008822735	0.052315213	0.004979448	0.030902624	0.031352237	0.015464845	0.0065192003	0.0067105563	0.026805798
0.0	0.1188446	0.03184106	0.037355874	0.008073806	0.14260295	0.04233209	0.030284295	0.014849246	0.009407105	0.07054148
0.0	0.056441672	0.015633298	0.19895585	0.024963005	0.11039904	0.08905354	0.037382726	0.022651855	0.015675446	0.15667623
0.0	0.044966117	0.014968346	0.16280429	0.007104251	0.0743843	0.068679884	0.0403739	0.017654847	0.006401482	0.08322486
0.0	0.20453003	0.022065217	0.21500364	0.011537858	0.06948899	0.061620902	0.039576042	0.024065107	0.017581116	0.03123696
0.0	0.41765037	0.07059924	0.4580105	0.12171178	0.24075922	0.34521046	0.20622744	0.017847141	0.08092215	0.59156024
0.0	0.0007334467	0.00041737742	0.001051066	0.00036788473	0.00015498044	0.00042817843	0.0006048186	0.0012268435	0.00055438105	0.0004583933
0.0	0.0005931508	0.00038168195	0.0008871289	0.00034552388	0.00012621013	0.0003494434	0.0006041068	0.0013523599	0.0006087378	0.00037719015
0.0	0.99718994	0.99126035	0.9983436	0.9917745	0.9935874	0.9854798	0.9958061	0.9949704	0.9966273	0.9759015
0.0	0.92311895	0.9657069	0.9614876	0.9914894	0.98099464	0.9911895	0.9624817	0.95465195	0.98611426	0.9954774
0.0	0.92311895	0.9657069	0.9614876	0.9914894	0.98099464	0.99118936	0.9624817	0.95465195	0.98611426	0.9954774
0.0	0.92311895	0.9657069	0.9614876	0.9914894	0.98099464	0.99118936	0.9624817	0.95465195	0.98611426	0.9954774
0.0	0.92311895	0.9657069	0.9614876	0.9914894	0.98099464	0.9911895	0.9624817	0.95465195	0.98611426	0.9954774
0.0	0.92311895	0.9657069	0.9614876	0.9914894	0.98099464	0.9911895	0.9624817	0.95465195	0.98611426	0.9954774
0.0	0.8898065	0.8354491	0.9999646	0.8948325	0.98959434	0.0062484173	0.9806965	0.7790492	0.825734	0.9952426
0.0	0.9998679	0.99978715	0.9950582	0.9994332	0.99970454	0.99893075	0.9988896	0.99980897	0.99859446	0.9939715
0.0	0.92311895	0.9657069	0.9614876	0.9914894	0.98099464	0.9911895	0.9624817	0.95465195	0.98611426	0.9954774
0.0	0.92311895	0.9657069	0.9614876	0.9914894	0.98099464	0.9911895	0.9624817	0.95465195	0.98611426	0.9954774
0.0	0.9931063	0.9991585	0.9990097	0.9987344	0.9950846	0.9977648	0.9983429	0.9953689	0.9973526	0.9916248
0.0	0.039434068	0.0013782438	0.03118145	0.03868624	0.34834272	0.0028131278	0.0342433	0.004373277	0.081128664	0.014929467
0.0	0.039434068	0.0013782438	0.03118145	0.03868624	0.34834272	0.0028131278	0.0342433	0.004373277	0.081128664	0.014929467
0.0	0.99794143	0.99716574	0.99856406	0.9997422	0.9971271	0.9983498	0.9944501	0.9979693	0.99868625	0.9994616
[truncated: 18,828 more rows]
