# Supplementary material for: Teasing out missing reactions in genome-scale metabolic networks through hypergraph learning
Source: Nat Commun. 2023 Apr 25;14:2375. doi: 10.1038/s41467-023-38110-7 (PMC10130184; doi:10.1038/s41467-023-38110-7)
Supplement: Supplementary file 4 — Source Data [file 41467_2023_38110_MOESM4_ESM.zip › Source Data/Figure 2/j-m/iETEC_1333_node2vec.csv]

	0	0.1	0.1.1	0.1.1.1	0.1.1.1.1	0.1.1.1.1.1	0.1.1.1.1.1.1	0.1.1.1.1.1.1.1	0.1.1.1.1.1.1.1.1	0
1.0	0.021180902	0.129912	0.5376156	0.5368332	0.52611804	0.5477191	0.5397015	0.53336114	0.52227217	0.5307707
1.0	0.0009285251	0.5125242	0.5359675	0.53723156	0.52326053	0.5457278	0.53914857	0.53338563	0.5246312	0.5314367
1.0	0.527039	0.5138952	0.5384415	0.5354487	0.52371186	0.5489756	0.5395486	0.5348386	0.0006043409	0.53168267
1.0	0.5283645	0.51312774	0.5381293	0.5372789	0.5233371	0.032226894	0.5385871	0.532756	0.5232208	0.12173372
1.0	0.5266318	0.5126386	0.53695965	0.5369549	0.5276186	0.5475666	0.53872204	0.05318639	0.52322274	0.53270066
1.0	0.5289746	0.5137031	0.5370568	0.21249369	0.5227593	0.13252099	0.5411613	0.53097254	0.13342951	0.53092974
1.0	0.14172474	0.51303846	0.5371224	0.53754866	0.0017762469	0.546198	0.01997504	0.5335471	0.52403057	0.53254753
1.0	0.12488501	0.51210916	0.53744465	0.538049	0.0076147355	0.546287	0.53940374	0.00022350137	0.52382195	0.53167534
1.0	0.5281467	0.5127277	0.53729963	0.53657985	0.52469414	0.1750023	0.54140204	0.5321885	0.52377653	0.5303819
1.0	0.52954674	0.5132862	9.971785e-05	0.5369278	0.07268194	0.16273265	0.53959715	0.53306013	0.5242325	0.5335135
1.0	0.15416512	0.51129436	0.5359252	0.53781277	0.52433133	0.5479888	0.5379782	0.15217726	0.5230614	0.53215885
1.0	0.5282136	0.51202554	0.53736407	0.53765273	0.0014738089	0.5473274	0.5379593	0.087158196	0.5240249	0.5303538
1.0	0.52811277	0.024652814	0.025731992	0.53603786	0.08157763	0.54562026	0.5389171	0.53547937	0.14896266	0.5321084
1.0	0.1726089	0.10401131	0.12183758	0.537226	0.13757	0.5480396	0.5390035	0.03291138	0.10409689	0.20352289
1.0	0.5274733	0.51190454	0.53810424	0.12179116	0.52174646	0.5459504	0.540663	0.53524345	0.12676045	0.5329468
1.0	0.025857719	0.5134694	0.5372734	0.04552617	0.52365464	0.10268885	0.031593286	0.12790039	0.52226067	0.5313694
1.0	0.5279573	0.5130999	0.5381066	0.0054640817	0.2115118	0.54583347	0.539293	0.5334673	0.52383274	0.53020775
1.0	0.52742237	0.51278627	0.024523309	0.5376717	0.18535508	0.5481625	0.5402857	0.5338264	0.5213092	0.5314242
1.0	0.52965796	0.024642898	0.5370085	0.53715366	0.5232941	0.10646646	0.54033756	0.5336171	0.5218249	0.531471
1.0	0.5282966	0.5135175	0.53899556	0.5370643	0.52257186	0.54794675	0.5388073	0.5319912	7.068172e-05	0.5306418
1.0	0.004469583	0.51292366	0.5359374	0.53763735	0.5233457	0.54723775	0.14862607	0.5347173	0.52393174	0.5326794
1.0	0.5294555	0.50879115	0.53756887	0.53802013	0.1934538	0.00019565827	0.030868884	0.5325493	0.5246588	0.5325391
1.0	0.13600314	0.5130571	0.051302303	0.53741235	9.4217474e-05	0.54792714	0.53742725	0.53329414	0.15799597	0.5319694
1.0	0.5273598	0.5109448	0.53746456	0.53830826	0.0001174163	0.5500068	0.18133412	0.5342084	0.16318975	0.10777689
1.0	0.044662576	0.5135809	0.5385086	0.034148544	0.52366084	0.0002611415	0.540844	0.53433454	0.5230637	0.1318787
1.0	0.5272808	0.51193756	0.53703386	0.030240746	0.52398837	0.54718053	0.5388643	0.53366864	0.5252534	0.5316724
1.0	0.021837763	0.51116467	0.53656995	0.5366736	0.52266407	0.00021526977	0.00011561114	0.53291637	0.23213466	0.17409153
1.0	0.5279829	0.002784903	0.09773129	0.5397934	0.52303255	0.5471495	0.538201	0.53511214	0.52447104	0.000113640024
1.0	0.52799815	0.5128064	0.53389585	0.53711474	0.52349657	0.54791224	0.5396498	0.11007243	0.09174404	0.5318915
1.0	0.5264514	0.5132521	0.53793854	0.5374357	0.5276669	0.54759365	0.5390841	0.5325769	0.52420086	0.1377029
1.0	0.52811044	0.5120396	0.53688914	0.5369403	0.5232068	0.54843915	0.5380371	0.5345427	0.522773	0.5316118
1.0	0.5273334	0.51419234	0.5387048	0.5381933	0.5242482	0.5473883	0.54051596	0.17195551	6.534993e-05	0.5342788
1.0	0.52801216	0.5126132	0.5380608	0.53586245	9.292529e-05	0.54745466	0.537396	0.09365829	0.52374583	0.016478729
1.0	0.52675027	0.51385635	0.53541386	0.11351084	0.5238619	0.19739151	0.06973737	0.53505296	0.52406174	0.53111213
1.0	0.0942982	0.51292276	0.12177255	0.53786796	0.054532573	0.1798299	0.00021759213	0.18557298	0.024741879	0.5292989
1.0	0.52915746	0.04797698	0.5351444	0.5371541	0.5233455	0.10477972	0.53900516	0.5320331	0.5252478	0.5312198
1.0	0.14302929	0.5094994	0.5370861	0.0005833766	0.5238337	0.54721904	0.53941655	0.53559273	0.5221731	0.027843926
1.0	0.52571166	0.51222926	0.53683794	0.53869915	0.07535215	0.5465856	0.53847057	0.19579786	0.5240804	0.13271576
1.0	0.5291741	0.009206386	0.53692555	0.5373082	0.5249686	0.001132848	0.53722507	0.011833723	0.5241372	0.53233194
1.0	0.04406696	0.5133029	0.5367423	0.5379742	0.52333	0.54611397	0.023389177	0.0029947746	4.736658e-05	0.53170073
1.0	0.52886224	0.51301086	0.5371734	0.53923976	0.52393305	0.5452084	0.54047424	0.53247863	0.5215878	0.53068674
1.0	0.5289	0.5129012	0.53551286	0.538815	0.5233895	0.5475686	0.53831464	0.53197867	0.52404314	0.5318652
1.0	0.28849402	0.51304156	0.5354741	0.53405625	0.52443624	0.54737675	0.53969705	0.5327246	0.524543	0.5323729
1.0	0.14526635	0.5139316	0.537851	0.5362879	0.52143705	0.54693514	0.5390006	0.5314777	0.09222618	0.029132368
1.0	0.5271832	0.512785	0.5376597	0.17825308	0.5225373	0.54670155	0.53986084	0.5328541	0.5240347	0.5333883
1.0	0.5281089	0.03347599	0.5368515	0.53719383	0.52385116	0.5480418	0.5376365	0.53304654	2.6757487e-09	0.53166413
1.0	0.5273583	0.5131191	0.53636765	0.0008744489	0.007312647	0.14983897	0.008876636	0.16023523	0.14897344	0.53173685
1.0	0.5291127	0.51207995	0.5379083	0.12141011	0.5246371	0.547539	0.5401861	0.530946	0.05301315	0.5324622
1.0	0.1883365	0.5126191	0.5399866	0.53731287	0.52262276	0.5487468	0.02356764	0.14975727	0.52093494	0.5315434
1.0	0.52685785	0.51328033	0.022065006	0.5383098	0.08387208	0.00024047362	0.54097444	0.53306496	0.045821868	0.5309022
1.0	0.02591828	0.51460934	0.5383475	0.03347633	0.5231164	0.54816246	0.54057926	0.5312597	0.52428496	0.5310988
1.0	0.53032804	0.08409104	0.04742866	0.53772384	0.5218756	0.038386784	0.5398887	0.53367025	0.13018383	0.53256625
1.0	0.008762597	0.5119438	0.17520238	0.05677187	0.098935574	0.5476112	0.53971654	0.53355426	0.523766	0.5325764
1.0	0.527858	0.51217437	0.5373568	0.0029906472	0.046783227	0.5482296	0.53937256	0.53222716	0.52190465	0.5315747
1.0	0.52710736	0.51348346	0.5377438	0.53644305	0.523474	0.54759413	0.5393417	0.5334026	0.00013774418	0.5308259
1.0	0.5279953	0.51414806	0.5365261	0.209805	0.52361387	0.54585105	0.53916574	0.5327262	0.52386034	0.5311126
1.0	0.1423006	0.51301867	0.53529376	0.5388052	0.048123684	0.5473514	0.53805804	0.53161496	0.5251877	0.53126746
1.0	0.5283468	0.5142991	0.53588694	2.87233e-09	0.095848955	0.5464074	0.5390904	0.532472	0.5212173	0.53394413
1.0	0.045315105	0.5141658	0.5356713	0.0040690843	0.52375793	0.54663366	0.5374142	0.53230023	0.5235213	0.53161633
1.0	0.13026185	0.51281804	0.53666043	0.17322494	0.5258801	0.5460193	0.5387797	0.5333502	0.52150816	0.53079164
1.0	0.528478	0.08749238	0.537977	0.18591799	0.5229208	0.5470466	0.5401401	0.53200173	0.5211926	0.0001265431
1.0	0.0387241	0.03305626	0.5378293	0.5368144	0.5229435	0.54829	0.53881127	0.53419167	0.52377194	0.5327612
1.0	0.14776462	0.5124009	0.5352973	0.5404066	0.5242129	0.5465972	0.5392686	0.5335159	0.52281266	0.53104985
1.0	0.53007	0.5122603	0.53593576	0.53491986	0.21631853	0.11876283	0.53877157	0.5345808	0.16579583	0.53178436
1.0	0.52853847	0.5134029	0.5369394	0.5377457	0.52406967	0.017706253	0.53990716	0.5348406	0.52265257	0.20218456
1.0	0.52861017	0.021270325	0.5378473	0.5364619	0.52205956	0.54632014	0.15701212	0.024864674	0.10302901	0.5326532
1.0	0.5269014	0.5124063	0.10098972	0.53642243	0.523021	0.0696651	0.00014807549	0.5327799	0.5220064	0.53110445
1.0	0.528429	0.51263916	0.5376857	0.536516	0.52402353	0.5467341	0.53708506	0.53425044	0.52491266	0.5314332
1.0	0.13405496	0.513115	0.035763007	0.53742635	0.52203125	0.54658043	0.5402604	0.5339178	0.012742572	0.5322271
1.0	0.14608939	0.51137793	0.53983706	0.5370825	0.52613735	0.5456427	0.5390164	0.5339701	0.09384571	0.53214127
1.0	0.527448	0.5132126	0.5370054	0.5373602	0.0073336773	0.5483315	0.018952291	0.5347395	0.5239014	0.5336731
1.0	0.52828115	0.05019415	0.012546764	0.5376788	0.5243956	0.5482932	0.54036367	0.5334084	0.5249429	0.16028994
1.0	0.52802587	0.51417166	0.537269	0.0001241736	0.52365994	0.54763603	0.5391453	0.5327367	0.11269881	0.53237796
1.0	0.52826774	0.1720216	0.15899223	0.53673387	0.13851197	0.5483669	0.00014455234	9.123724e-05	0.19001292	0.53166956
1.0	0.017500397	0.5124399	0.15081218	0.53427774	0.52448326	0.54843605	0.5407978	0.53247774	0.52563226	0.5317707
1.0	0.52764827	0.51110667	0.5363021	0.5371316	0.52451545	0.54781145	0.038655058	0.052508008	0.14470597	0.26884338
1.0	0.5293541	0.5124508	0.5360344	0.53879017	0.5240476	0.5468426	0.54012585	0.53380984	0.52373457	0.53234404
1.0	6.859894e-05	0.13083251	0.5340868	0.12116095	0.15656246	0.54739296	0.53955424	0.12711439	0.52204055	0.53224957
1.0	0.52901524	0.03659551	0.5373447	0.103426814	0.5219577	0.5459721	0.113355964	0.10502445	3.7540955e-05	0.5315833
1.0	0.0022811778	0.51399225	0.5371674	0.53812927	0.5231384	0.027158553	0.54057556	0.0015908229	0.5251351	0.52955216
1.0	0.03905444	0.08453832	0.53560984	0.537365	0.037713423	0.5466561	0.0016200298	0.53330845	0.523523	0.059791937
1.0	0.525609	0.5141476	0.03164598	0.53676414	0.5242022	0.5488606	0.5378	0.10021271	0.5240405	0.5323364
1.0	0.52876323	0.51246214	0.536703	0.11043806	0.14413194	0.54771763	0.5387535	0.5324884	0.5235245	0.53165257
1.0	0.5286534	0.0818394	0.15552656	0.5359951	0.5246467	0.54805195	0.53924096	0.18998314	0.09837141	0.5334941
1.0	0.52821636	0.51094884	0.053429477	0.5363221	0.13514012	0.5467924	0.046234526	0.5327477	0.023266146	0.5320007
1.0	0.026620023	0.51218826	0.53761923	0.24190703	0.52305615	0.5484152	0.54000527	0.5336091	0.10756312	0.13547795
1.0	0.005617801	0.5133895	0.53578836	0.53431684	0.5242282	0.54749703	0.058746688	0.53247863	0.08478993	0.10216737
1.0	0.5297699	0.51133746	0.53607476	0.5363901	0.024672497	0.54796207	0.101637766	0.53409433	0.52329767	0.026862768
1.0	0.5259185	0.5137723	0.53728515	0.5371667	0.5233971	0.5462144	0.53685635	0.009434534	0.5222411	0.53185046
1.0	0.52776265	0.5125832	0.5369723	0.09926284	0.52404326	0.14908607	0.051523294	0.14569983	0.52324414	0.5293255
1.0	0.527361	0.5133299	0.15255593	0.5369499	0.52361995	0.5477047	0.0016244581	0.012071351	0.5229354	0.53092134
1.0	0.5289011	0.0059623234	0.5366463	0.5351102	0.008716031	0.546409	0.5359456	0.5331414	0.52228075	0.02513913
1.0	0.017302956	0.5133504	0.113033034	0.53785384	0.52469814	0.5490867	0.53898346	0.533332	0.5238609	0.5315806
1.0	0.5283014	0.5116793	0.5371651	0.0038338527	0.5220206	0.5469876	0.10102988	0.535487	0.5249516	0.53142214
1.0	6.223438e-05	0.5133573	0.53804594	0.5387731	0.095808096	0.5470987	0.09719746	0.53289306	0.5237026	0.53137565
1.0	0.5297591	0.51252884	0.5363524	0.53575987	0.524983	0.54569453	0.041385286	0.5329173	0.039193124	0.5315986
1.0	0.5293638	0.5142084	0.536748	0.5366446	0.52403134	0.54777205	0.53961366	0.0009021995	0.5244699	0.5317379
1.0	0.5266686	0.1376441	0.5359718	0.53765655	0.52307284	0.5470037	0.5385384	0.2045766	0.5240353	0.5318119
1.0	0.010317693	0.091334306	0.5367322	9.017594e-05	0.52494293	0.54736274	0.5394925	0.5323745	0.05692194	0.5320205
1.0	0.5279287	0.5153486	0.5373631	0.091593966	0.52097565	0.54462045	0.5393718	0.5350106	0.5240088	0.14805427
1.0	0.5276827	0.13834104	0.17356671	0.02812948	0.52404726	0.54628235	0.53798646	0.5333371	0.52295583	0.5316363
1.0	0.5275842	0.51543003	0.5381091	0.5368333	0.5236983	0.5482541	0.5387879	0.029337153	0.52332264	0.5319221
1.0	0.5273388	0.51369697	0.53699785	0.5374123	0.123024985	0.5467609	0.5381371	0.53459144	0.037679773	0.53182495
1.0	0.5278763	0.5133232	0.53836685	0.5374893	0.52447736	0.037115887	0.19988617	0.53359413	0.000109598004	0.032994945
1.0	0.52782047	0.5125322	0.5387447	0.14372481	5.3893058e-05	0.5476497	0.5393674	0.5330966	0.5227293	0.5318033
1.0	9.8682794e-05	0.51352704	0.5380566	0.00012326322	0.5236084	0.54834104	0.5393538	0.5343918	0.523031	0.53076893
1.0	0.0013834316	0.510564	0.5351276	0.06458341	0.08498208	0.0021602786	0.16316743	0.53353524	0.52227575	0.53024435
1.0	0.52867454	0.5135235	0.00016951967	0.53647804	0.19749872	0.03997451	0.5384273	0.5324753	0.523319	0.53207153
1.0	0.15057011	0.5127803	0.5373491	0.53829235	0.18679784	0.54640585	0.53949916	0.00010381371	0.5238013	0.15298863
1.0	0.52702343	0.51540893	0.5360331	0.5370231	0.52368164	0.5474095	0.539033	0.53354836	0.5237366	0.21915394
1.0	3.5357632e-05	0.17200129	0.53767085	0.5389625	0.52404064	0.011956456	0.53966373	0.53322995	0.52271825	0.5293557
1.0	0.528808	0.51347786	0.18618341	0.5364947	0.52441716	0.54736245	0.011567109	0.53360105	0.52362746	0.53084433
1.0	0.52903885	0.5122172	0.5348187	0.16124019	0.52283466	0.5471819	0.5382262	0.53286505	0.5213378	0.5316707
1.0	0.52898544	0.08845053	0.53655726	0.53752595	0.15220965	0.5472471	0.538615	0.5336431	0.5244911	0.5318706
1.0	0.52919155	0.12609804	0.5361582	0.53698593	0.10995141	0.5476374	0.53852427	0.5329975	0.5224705	0.53178364
1.0	0.5298942	0.51404256	0.53783023	0.5372347	0.0009082149	0.016186932	0.53865063	0.5336759	0.52394074	0.5333223
1.0	0.024158342	0.5117656	0.537472	0.5390123	0.18172836	0.54738575	0.5414116	0.53261966	0.52291024	0.53178746
1.0	3.93058e-05	0.51230943	0.53780574	0.5371186	0.035915706	0.54669803	0.5379544	0.53259915	0.5229594	0.53329766
1.0	0.5274039	0.5136686	0.53731173	0.5376306	0.100310765	0.5486493	0.539373	0.5353474	9.623961e-05	0.060177777
1.0	0.52663755	0.51289606	0.5364651	0.537031	0.12405061	0.5482843	0.10106332	0.5331937	0.52382904	0.102701336
1.0	0.5282949	0.5132744	0.14378265	0.53831506	0.5247716	0.54792684	0.53876126	0.5335929	0.14126723	0.103348576
1.0	0.52961606	0.5136589	0.535788	0.5391136	0.005965023	0.54806423	0.53844696	0.5311492	0.5242348	0.53157234
1.0	0.52875274	0.5135598	0.53636074	0.53623164	0.52308553	0.54782593	0.53903157	0.5336663	0.5226582	0.53020686
1.0	0.5292033	0.51429445	0.53525645	0.5367451	0.09150876	0.54709846	0.54014724	0.049988948	0.5227047	0.027376648
1.0	0.5281126	0.5129699	0.19669455	0.5375545	0.12571044	0.54972404	0.5363034	0.53271013	0.52538925	0.531045
1.0	0.52676	0.5141046	0.5373848	0.53803384	0.52189124	0.5474243	0.54002124	0.53397816	0.52400994	0.5303795
1.0	0.52958375	0.51281995	0.53661096	0.5355848	0.5237149	0.54772604	0.026957434	0.53194696	0.52170396	0.53176486
1.0	0.035020612	0.0827199	0.5373687	0.5373326	0.52301145	0.5468746	0.0007233615	0.5338248	0.094236396	0.5322762
1.0	0.52667606	0.009205942	0.53681535	0.106412016	0.52296114	0.15847671	0.04576512	0.53310645	0.52351516	0.5311731
1.0	0.5297176	0.5110091	0.5370585	0.53623337	0.5243595	0.057193473	0.5394169	0.5322868	0.5228812	0.108329475
1.0	0.526298	0.5122087	0.543428	0.53680474	0.5245149	0.54712707	0.21579774	0.20343836	0.5220115	0.53286684
1.0	0.14434202	0.50990635	0.5368891	0.051801782	0.5232795	0.5456556	0.5384519	0.53225106	0.5227677	0.53256464
1.0	0.5284687	0.10417425	0.53589404	0.537606	0.5238141	0.5464714	0.5396746	0.5331719	0.52340984	0.530383
1.0	0.5275006	0.5141007	0.53789574	0.53707373	0.5229821	0.5477099	0.5406281	0.029794423	0.5242463	0.5319835
1.0	0.13735059	0.51197433	0.5370366	0.5374403	0.5239741	0.54831177	0.5394474	0.5333838	0.5229267	0.5302209
1.0	0.52761316	0.513178	0.53604275	0.5368394	0.5230693	0.5481143	0.54037553	0.53198105	0.024485843	0.10563729
1.0	0.15010434	0.5128852	0.5368498	0.53759646	0.52273005	0.54760754	0.5406105	0.53304815	0.00013116555	0.53135157
1.0	0.5275518	0.0379646	0.5369639	0.537478	0.5231577	0.0002589898	0.0480522	0.53387916	0.14094707	0.53120714
1.0	0.5273087	0.5110301	0.53577715	0.53733194	0.5240374	0.5488506	0.5399391	0.533751	0.13691819	0.53070563
1.0	0.5281006	0.5128467	0.53909856	0.19804692	0.5227843	0.11344365	0.5398174	0.1507431	0.5244318	0.53238225
1.0	0.52905804	0.5134184	0.105208546	0.5380376	0.5248726	0.5484987	0.0329602	0.5336873	0.0026945625	0.051043853
1.0	0.5289581	0.017813148	0.5357231	0.53561777	0.19075957	0.13791615	0.53868437	0.53333104	0.5216602	0.5291017
1.0	0.5264236	0.51341945	0.53680646	0.53713125	0.16380517	0.54712814	0.5392698	0.5328709	0.5239338	0.5321843
1.0	0.18817411	0.51293075	0.5385932	0.53827107	0.5241287	0.5473057	0.5376971	0.53585374	0.52377003	0.53154415
1.0	0.021325547	0.51165515	0.5373599	0.016440725	0.5242951	0.54837525	0.5392777	0.53355634	0.52366745	0.0024255996
1.0	0.52751476	0.511022	0.031951793	0.536701	0.5218714	0.15402324	0.5387145	0.53322697	0.5212455	0.097303435
1.0	0.08380753	0.10812624	0.5374631	0.5345553	0.52420753	0.5485965	0.16491778	0.53461534	0.5231557	0.53079796
1.0	0.10207938	0.5119323	0.10861856	0.16272052	0.524707	0.5488057	0.02851793	0.0011285207	0.52469635	0.5307606
1.0	0.5303523	0.5118145	0.53689	0.5376248	0.5248304	0.5464481	0.5403931	0.15051101	0.0006047088	0.12186801
1.0	0.012304623	0.5133969	0.5373434	0.53716004	0.52447516	0.54801524	0.53942305	0.5328132	0.5232979	0.5319845
1.0	0.11030736	0.026164133	0.5380831	0.53811663	0.52134746	0.54759604	0.53910834	0.53227293	0.52474326	0.5322315
1.0	0.52928317	0.5115332	0.5368268	0.07904284	0.5234749	0.5475726	0.53934914	0.098559454	0.5236581	0.53206944
1.0	0.5266743	0.5136213	0.15217136	0.53813887	0.5226853	0.54787546	0.53930885	0.53341424	0.5235316	0.5309747
1.0	0.5292233	0.51453406	0.16042438	0.53812087	0.52415717	0.5471931	0.5389765	0.033909924	0.52192754	0.05682485
1.0	0.52780974	0.021726022	0.12172622	0.5371723	0.5231695	0.002938075	0.00014900648	0.5322189	0.5224707	0.531288
1.0	0.52699125	0.513316	0.1624089	0.5366208	0.5233618	0.54602915	0.5390664	0.5329204	0.15724182	0.53195477
1.0	0.5272013	0.51430917	0.0337843	0.14838004	0.52396417	0.54755765	0.5397106	0.53420126	0.5234633	0.53115195
1.0	0.5279319	0.5127267	0.5377534	0.017964266	0.52438235	0.54690546	0.53948075	0.53196234	0.52376854	0.0570426
1.0	0.5278636	0.5143006	0.5384964	0.5371145	0.52586675	0.54639375	0.53778046	0.533916	0.5240206	0.5306442
1.0	0.52993727	0.5133577	0.535578	0.05392732	0.52261543	0.54691523	0.53799963	0.5324607	0.1899632	0.5336765
1.0	0.5277002	0.5131899	0.5353216	0.5366355	0.13002667	0.17080575	0.14880727	0.5321894	0.5227542	0.52910656
1.0	0.52698064	0.5128139	0.5383168	0.15959541	0.523399	0.00021562804	0.53828645	0.5325476	0.52335304	0.53174716
1.0	0.52878356	0.5125151	0.17472252	0.052577432	0.011984072	0.5455162	0.53992057	0.53303516	0.5229494	0.086565405
1.0	0.08812168	0.5139802	0.5361781	0.5382031	0.5240756	0.54687965	0.53907704	0.5327715	0.52203816	0.53000426
1.0	0.52724195	0.51347494	0.033664357	0.5365118	0.5224854	0.547739	0.53984565	0.5343539	0.5232142	0.5319954
1.0	0.5277384	0.5128931	0.53714406	0.5364757	0.52385044	0.5477837	0.5393526	0.5321534	0.52322125	0.5297487
1.0	0.5295684	0.5135875	0.5369937	0.16353345	0.16048509	0.54682934	0.53904665	0.16980596	0.51981467	0.53217494
1.0	0.52619535	0.51513624	0.5371087	0.5354379	0.15631464	0.5484372	0.53829765	0.09793946	0.5239584	0.5316213
1.0	0.5291994	0.5127165	0.53673065	0.53884435	0.1404344	0.5489827	0.53834426	0.5330939	0.52588403	0.5340122
1.0	0.52651525	0.51254517	0.058047414	0.53705597	0.5228705	0.54755163	0.11365162	0.53347945	0.18583111	0.53011507
1.0	0.5272754	0.51415426	0.5366987	0.5375473	0.52287894	0.5468886	0.5401071	8.892917e-05	0.52293056	0.5316039
1.0	0.5284314	0.5133248	0.537791	0.53756726	0.5233892	0.06527536	0.5394813	0.22903253	0.521317	0.5323051
1.0	0.12602463	0.51459086	0.53560364	0.1719175	0.5214346	0.5481047	0.54105866	0.53286296	0.52415234	0.5323131
1.0	0.5282676	0.51255965	0.5371508	0.16532394	6.160655e-09	0.5466648	0.5402044	0.53253335	0.5238265	0.5312487
1.0	0.52902114	0.51305145	0.11436693	0.53748494	0.52390665	0.5488281	0.5399702	0.00010842018	0.5241186	0.53151643
1.0	0.527435	0.5127882	0.24404086	3.7387257e-05	0.523836	0.54507464	0.5406702	0.5336347	0.14163725	0.53090984
1.0	0.52740985	0.5099667	0.53686506	0.5363788	0.5239252	0.5453174	0.5397174	0.5335225	0.52425843	0.00019986935
1.0	0.5278983	0.17205067	0.53706944	0.017087128	0.5237941	0.54764897	0.5390721	0.53358954	0.52455604	0.5321701
1.0	0.09559131	0.51154333	0.0001388314	0.034852196	0.5242131	5.1662555e-05	0.038433693	0.53353524	0.030312063	0.1904065
1.0	0.52902424	0.5105964	0.5375731	0.53629655	0.52453125	0.5474183	0.53969795	0.53306526	0.5233271	0.53142554
1.0	0.5272856	0.5124581	0.5380966	0.5375001	0.008713558	0.5477076	0.5389661	0.5332809	0.04654155	0.53108907
1.0	0.5285341	0.51381683	0.5368367	0.5364596	0.52455616	0.54853857	0.540835	0.532154	0.523373	0.5301703
1.0	3.5289844e-07	0.51358235	0.058106482	0.53710455	0.016817408	0.54604715	0.53884876	0.53278697	0.5244397	0.5295523
1.0	0.5286695	0.5136279	0.53468126	0.5382092	0.5230368	0.5471813	0.53861076	0.532507	0.5219522	0.5330039
1.0	0.5280244	0.5139699	0.5360914	0.5375347	0.52131534	0.5489584	0.5385484	0.5322308	0.5228175	0.5308117
1.0	0.5292469	0.17134532	0.5377521	0.53650874	0.52382135	0.54854494	0.008906837	0.53316957	0.040184133	0.14829426
1.0	0.5284233	0.21454367	0.00018709288	0.117070876	0.023980984	0.5467071	0.1176046	0.5334515	0.52336663	0.5304032
1.0	0.5284386	0.5122809	0.53835607	0.5380732	0.1424435	0.5486859	0.22255729	0.53259605	0.52418435	0.53042835
1.0	0.5289039	0.5126863	0.5373049	0.53742737	0.5230463	0.1441113	0.03530719	0.53374064	0.00010278671	0.53156453
1.0	0.52874774	0.5134988	8.063862e-05	0.5384527	0.050482824	0.54807466	0.53918815	0.5327284	0.15978011	0.5316751
1.0	0.52674544	0.514048	0.5369544	0.5380873	0.5240702	0.5481542	0.5400775	0.050257284	0.52442604	0.5327261
1.0	0.5277276	0.513383	0.53667575	0.5365095	0.16976655	0.028387608	0.5412045	0.5338504	0.524883	0.015146042
1.0	0.12724057	0.5127238	0.5372194	0.53756505	0.52416	0.54757726	0.122719795	0.14315236	0.524331	0.012610947
1.0	0.526166	0.5134392	0.53594375	0.53670156	0.046004523	0.5480587	0.17826241	0.0483011	0.52275443	0.5326307
1.0	0.5283114	0.5142787	0.53575265	0.53620195	0.10118189	0.00017481281	0.1221795	0.10134817	0.52320194	0.5327372
1.0	0.035909086	0.5142172	0.5357713	0.5364574	0.523483	0.54640996	0.03618423	0.5331967	0.5206505	0.53215593
1.0	0.5279866	0.14521506	0.5373108	0.53667843	0.524929	0.037934057	0.5385517	0.5323288	0.5203127	0.53174025
1.0	0.52883893	0.12123753	0.5363083	0.54002947	0.5231235	0.548085	0.53895015	0.53181607	0.52358085	0.17263475
1.0	0.52788526	0.51434445	0.0007111172	0.53830314	0.020964608	0.5473793	0.5401931	0.5332487	0.0021234057	0.5324055
1.0	0.18859302	0.5132846	0.5367956	0.5372153	0.52333945	0.54662794	0.5393949	0.533774	0.52451795	0.5294689
1.0	0.5287014	0.5138001	0.014629473	9.355898e-05	0.084249854	0.5472916	0.5379418	0.11211797	0.52329874	0.5299722
1.0	0.5276306	0.5136752	0.53693604	0.53720593	0.2164294	0.5475093	0.53831095	0.5339704	0.14929101	0.53124535
1.0	0.5275902	0.5123453	0.012530162	0.53646606	0.5240747	0.5490452	0.53765744	0.5347233	0.52279526	0.5325148
1.0	0.528329	0.5116582	0.5392963	0.5372773	0.52340364	0.048450522	0.0030582803	0.5321701	9.9295605e-05	0.5307634
1.0	0.5265811	0.01201178	0.16941828	0.5387029	0.13508384	0.547186	1.2433506e-07	0.07553803	0.5228672	0.5288748
1.0	0.5271493	0.5132287	0.5356488	0.5353774	0.070321225	0.0034903584	0.53728634	0.08557385	0.5210786	0.088313915
1.0	0.529126	0.5125398	0.5366709	0.5384585	0.19385737	0.5481942	0.54229754	0.53247887	0.5232976	0.059236508
1.0	0.527087	0.1423921	0.5367974	0.06948809	0.5231682	0.5472294	0.5375234	0.05775678	0.5236153	0.5311064
1.0	0.52952415	0.5130971	0.5382133	0.5373878	0.52480567	0.03508335	0.091911145	0.53354555	0.18991597	0.5306027
1.0	0.52765393	0.512394	0.53665406	0.53748995	0.09461175	0.5489341	0.53967905	0.533748	0.52238816	0.53097576
1.0	0.52875024	0.5113664	0.537651	0.5368685	0.524019	0.548341	0.5382837	0.5319914	0.5236708	0.13996291
1.0	0.5271512	0.5122391	0.0009515506	0.53973305	0.52544457	0.5485296	0.5386277	0.5329632	0.07604831	0.23978882
1.0	0.5253123	0.5140111	0.15860109	0.537112	0.025085649	0.54727983	0.5392469	0.53453887	0.5241145	0.09140871
1.0	0.52812624	0.51358336	0.5378097	0.5366593	0.52309126	0.5479019	0.5382568	0.53410715	0.52296966	0.5328797
1.0	0.09663122	0.5132619	0.5360338	0.5367762	0.52349305	0.54783225	0.5386127	0.53266984	0.52442735	0.5307262
1.0	0.52839565	0.5113647	0.5367487	0.04644315	0.52282035	0.54579556	0.5390921	0.06898304	0.14027415	0.5319758
1.0	0.5273359	0.5116154	0.05251343	0.53687567	0.52373624	0.54815876	0.026903575	0.051288076	0.5245324	0.0001442215
1.0	0.5285698	0.5145026	0.5367577	0.056513634	0.5235785	0.23675764	0.5382568	0.53104967	0.12691215	0.14720201
1.0	0.5282735	0.51157737	0.1991976	0.5379854	0.5229952	0.5475789	0.540475	0.5328864	0.5202264	9.409752e-05
1.0	0.52838284	0.5147417	0.5373006	0.53670096	0.5231215	0.0340283	0.54018074	0.53273576	0.5210833	0.5320302
1.0	0.07806729	0.51359594	0.53563184	0.00014714232	0.52514803	0.087879635	0.53833085	0.0028289305	0.14204971	0.09441418
1.0	0.5305904	0.51469374	0.53692335	0.537863	0.5228395	0.5460987	0.5397958	0.53421104	0.09804898	0.025027486
1.0	0.52834016	0.51479703	0.53510183	0.5373442	0.5237863	0.11383218	0.54254574	0.53320336	0.14284655	0.53203416
1.0	0.5265533	0.5131509	0.5363729	0.5357038	0.5231935	0.54805756	0.003932705	0.53351575	0.00022407493	0.53105116
1.0	0.021192336	0.5100902	0.5347122	0.11571038	0.5211108	0.54716766	0.10144349	0.5333235	0.52199674	0.5322465
1.0	0.12921771	0.5119622	0.5374517	0.5368887	0.0368354	0.5459296	0.19267313	0.19090141	0.5225279	0.5331457
1.0	0.5283451	0.51316994	0.5375389	0.5373379	0.52318025	0.5473076	0.5394053	0.5322716	0.5224269	0.5325105
1.0	0.52908814	0.51364094	0.5363565	0.53754395	0.52308756	0.5463135	0.09593484	0.028845249	0.5241929	0.53208333
1.0	0.52727413	0.5132934	0.055444937	0.5383407	0.5244594	0.5478771	0.53765726	0.5344621	0.07875263	0.53158736
1.0	0.5283232	0.5128542	0.53824455	0.5366461	0.52370864	0.5458855	0.5383997	0.5351676	0.52293783	0.0023561956
0.0	0.010759746	0.010684429	0.012928399	0.017646192	0.011518541	0.01995286	0.0154367145	0.010720659	0.00934028	0.014722055
0.0	0.010885536	0.010825136	0.012814969	0.017767228	0.011516815	0.01989445	0.01542136	0.010700615	0.009361018	0.014754023
0.0	0.008589663	0.009187714	0.0098550385	0.014605022	0.008892019	0.019437939	0.012613583	0.013429795	0.010343395	0.011661109
0.0	0.008529386	0.009144624	0.009853369	0.014585752	0.008832561	0.019443048	0.012650444	0.013414314	0.010325267	0.011600489
0.0	0.0087459795	0.006576836	0.009732455	0.010937523	0.007920054	0.017849732	0.009727451	0.010300811	0.010902081	0.011195569
0.0	0.008695443	0.006652469	0.00970332	0.0108843455	0.0079559935	0.017862553	0.0097933505	0.010318195	0.010949709	0.011205329
0.0	0.039841294	0.042149473	0.049682844	0.054249167	0.048412174	0.05662198	0.04991138	0.04362369	0.041718666	0.0484783
0.0	0.007887166	0.008705638	0.011023496	0.013874663	0.011614182	0.015560512	0.010004825	0.010362385	0.009800511	0.012024214
0.0	0.007875458	0.008711644	0.010959975	0.013756475	0.011610099	0.015563149	0.010037248	0.01047122	0.009856857	0.012109076
0.0	0.007936737	0.008677848	0.010925305	0.013802763	0.011589412	0.015667677	0.009970425	0.010339999	0.009823426	0.012104867
0.0	0.002213719	0.0018697751	0.0027579658	0.0022984552	0.0018844276	0.0030749738	0.0028996968	0.001986941	0.0014409573	0.0023758588
0.0	0.025598895	0.01716871	0.029142499	0.037792154	0.025066735	0.03761213	0.02694524	0.024237229	0.023502328	0.01922517
0.0	0.023570301	0.02265328	0.027619513	0.029002342	0.025073657	0.031778906	0.028861484	0.024052085	0.021584608	0.024332652
0.0	0.008977297	0.010387976	0.011975939	0.014608193	0.009902462	0.016583035	0.012491076	0.009213334	0.011142427	0.012467882
0.0	0.023047574	0.022877717	0.026174197	0.031129433	0.018650323	0.032402057	0.034342114	0.024153272	0.023685547	0.02708501
0.0	0.028137792	0.02392736	0.02832875	0.027097661	0.022187445	0.03048021	0.029522317	0.024055814	0.021415304	0.027121142
0.0	0.009250459	0.010814433	0.010901798	0.015531702	0.011497593	0.016814057	0.014768691	0.009779954	0.013000394	0.011567435
0.0	0.06534218	0.061178643	0.08041544	0.0762342	0.07111579	0.090703845	0.07814304	0.067666635	0.07339969	0.079260126
0.0	0.008318299	0.008785427	0.014157417	0.011011633	0.011177551	0.017079553	0.010030759	0.011563729	0.010699601	0.013501134
0.0	0.008296804	0.008836127	0.014211839	0.010934563	0.011163694	0.017173529	0.009989741	0.011494997	0.010652033	0.013576407
0.0	0.0663895	0.0637339	0.07703321	0.08425955	0.068199255	0.091186844	0.0750387	0.07664632	0.067247875	0.06698854
0.0	0.010283908	0.008372476	0.0112759145	0.011030474	0.00866449	0.015731778	0.009413349	0.01195654	0.0066986484	0.008510514
0.0	0.010250744	0.008342273	0.011314677	0.011068266	0.00868794	0.015703002	0.00942259	0.0119225355	0.0067024343	0.008504087
0.0	0.022279771	0.023331007	0.022124376	0.030234622	0.018975848	0.027301252	0.03230313	0.021315983	0.021765176	0.027039926
0.0	0.009489679	0.010988331	0.011657608	0.013698308	0.011371043	0.017561419	0.011402423	0.009133022	0.014377369	0.010091492
0.0	0.0016476804	0.0019878668	0.001855437	0.0018644575	0.0015489816	0.0029266484	0.0027090774	0.0013695849	0.0018312328	0.0020687783
0.0	0.020688439	0.024259297	0.024503367	0.021395683	0.02238892	0.03392222	0.025569703	0.021427201	0.025007302	0.026745409
0.0	0.01670175	0.059053864	0.07426468	0.07551404	0.06751893	0.09060518	0.07763568	0.07344647	0.073686406	0.05860571
0.0	0.00073492364	0.0075026304	0.010736176	0.011049049	0.009290339	0.015017154	0.011599083	0.010595433	0.01092362	0.006998833
0.0	0.00073502556	0.0075585363	0.01066879	0.011038456	0.009310127	0.015042701	0.011614379	0.0106170345	0.010865629	0.0069528366
0.0	0.065657325	0.072131656	0.06970495	0.09795667	0.06714684	0.0904843	0.07318863	0.061366413	0.07116852	0.07954071
0.0	0.22815707	0.22218771	0.23067455	0.27230772	0.22299552	0.25966027	0.24796446	0.22887027	0.23279305	0.23117697
0.0	0.063719474	0.066395774	0.0725011	0.074000925	0.06212202	0.09307046	0.074141994	0.07383079	0.0640347	0.060289565
0.0	6.221996e-05	8.39191e-05	9.203179e-05	9.9580255e-05	5.905252e-05	0.00021334353	9.8682234e-05	0.00010285378	6.571483e-05	4.849955e-05
0.0	0.52733386	0.51066554	0.53661615	0.5375469	0.52194196	0.5472824	0.5380804	0.53294086	0.5230645	0.53006124
0.0	0.008163503	0.0065495577	0.01142593	0.013537745	0.010647662	0.018284772	0.011462544	0.010956899	0.010228457	0.008362494
0.0	5.9407856e-05	5.0335027e-05	8.043587e-05	8.960839e-05	0.00010627563	9.759546e-05	0.00012001179	0.00013508664	0.00013617858	6.9332425e-05
0.0	0.06293559	0.05789572	0.069955595	0.07196123	0.07265405	0.07584485	0.078072935	0.079337396	0.07770472	0.066340916
0.0	0.0017895807	0.002092208	0.0025580684	0.0027135771	0.0015278858	0.0032968568	0.002350627	0.0013156333	0.0020852298	0.0026151289
0.0	0.0016817141	0.0015102389	0.0021620246	0.002850648	0.0016499409	0.005004497	0.0033487058	0.0023371575	0.0030854268	0.003021122
0.0	0.02130979	0.018239807	0.022770379	0.031286176	0.02424531	0.040652923	0.04531597	0.026494365	0.031257097	0.027848426
0.0	0.022189803	0.02189242	0.027318783	0.02775764	0.025440332	0.03286286	0.027943932	0.01696416	0.023992438	0.028828256
0.0	0.02369064	0.02233858	0.019590236	0.026852125	0.024280565	0.03789592	0.034615844	0.027430998	0.020853393	0.023729786
0.0	0.020307312	0.022928918	0.028206768	0.027353067	0.028771305	0.035609342	0.022423007	0.025475776	0.025441468	0.023529412
0.0	0.027727192	0.02451569	0.032285143	0.034260415	0.022594819	0.036973115	0.029697252	0.025650369	0.022387171	0.024947919
0.0	0.025159888	0.027063156	0.026108947	0.029715797	0.020923179	0.034809597	0.028096715	0.030382285	0.022848811	0.02674534
0.0	0.02631308	0.020483257	0.025405604	0.027092464	0.017564405	0.041862067	0.02636606	0.02307637	0.026561687	0.024640324
0.0	0.021708703	0.026322972	0.0179412	0.026824463	0.022284262	0.037473984	0.027396595	0.026871711	0.02238236	0.021107115
0.0	0.025997497	0.020491125	0.027908511	0.03567969	0.027141683	0.029299792	0.029354481	0.02223756	0.026630497	0.028072238
0.0	0.022786189	0.017768303	0.025483614	0.03209962	0.02748456	0.030953089	0.031785678	0.023853287	0.02447518	0.025429383
0.0	0.023712857	0.024243759	0.02223951	0.029759241	0.025022808	0.03780896	0.028195864	0.024086809	0.021432409	0.028610233
0.0	0.0108275255	0.0125775505	0.011405848	0.018387897	0.012680062	0.018154645	0.012464507	0.009231124	0.014806559	0.011125999
0.0	0.025223888	0.022570353	0.027613582	0.029617786	0.022867471	0.040093277	0.028247578	0.02672188	0.028613148	0.028095828
0.0	0.039535474	0.037108988	0.049879245	0.046840314	0.043551102	0.054331634	0.052948788	0.042628206	0.043876983	0.049401157
0.0	5.3612766e-05	5.2332056e-05	0.00014336154	0.000108611304	4.014378e-05	0.00013086485	0.00010611199	7.476248e-05	7.79492e-05	9.257637e-05
0.0	0.000100444966	8.437367e-05	8.843842e-05	0.00017819073	8.5234664e-05	0.00024137543	8.7829954e-05	9.355604e-05	8.344168e-05	7.893146e-05
0.0	0.000100444966	8.437367e-05	8.843842e-05	0.00017819073	8.5234664e-05	0.00024137543	8.7829954e-05	9.355604e-05	8.344168e-05	7.893146e-05
0.0	0.00010309061	9.8631244e-05	5.5442695e-05	0.00014694616	0.00012495839	0.0002428058	9.66756e-05	0.00010331914	8.289595e-05	8.28385e-05
0.0	0.027126364	0.020771993	0.026140908	0.032659814	0.01860684	0.036104847	0.030013585	0.030431585	0.0268094	0.029010562
0.0	7.6006676e-05	6.248026e-05	1.34465445e-05	0.00010152909	7.763407e-05	0.00017084769	0.0001444983	6.6436536e-05	0.00011430906	8.895504e-05
0.0	0.528325	0.5123856	0.5363584	0.5386306	0.52430445	0.5473047	0.5399368	0.53438956	0.5237263	0.532041
0.0	0.5279926	0.5125637	0.5364172	0.53748685	0.5246392	0.5468099	0.5401397	0.53434646	0.5234559	0.5316634
0.0	0.070242554	0.069421954	0.0704672	0.07322953	0.08018879	0.10262778	0.07191515	0.07822465	0.066759005	0.07898401
0.0	8.967951e-05	9.920588e-05	8.2672545e-05	9.5715375e-05	0.00015445496	0.00031169178	8.795055e-05	0.00012802906	7.681035e-05	0.000133901
0.0	0.042663157	0.035946272	0.04634162	0.055652846	0.038869217	0.05507566	0.046071906	0.046186253	0.044979367	0.050064217
0.0	0.0428826	0.043779984	0.037389588	0.05042273	0.036054324	0.060096722	0.039049905	0.045083515	0.04698474	0.06178851
0.0	0.19269218	0.18015906	0.19134991	0.21578214	0.20208585	0.217524	0.19749093	0.21615092	0.19591431	0.2081121
0.0	0.06741717	0.064349934	0.07370244	0.090372495	0.07642662	0.093438976	0.08030471	0.08266219	0.072077416	0.07932731
0.0	7.926183e-05	6.8282985e-05	8.282499e-05	0.00017942222	0.00013254405	0.00022107064	0.00012583833	0.00011217162	0.00010147363	0.00011188063
0.0	5.7095338e-05	5.947429e-05	9.756094e-05	0.00018217335	0.000103715065	0.000274417	0.00016686904	7.792853e-05	7.925548e-05	8.792724e-05
0.0	0.52808386	0.51162386	0.5368359	0.53872675	0.52410024	0.54704654	0.539291	0.5338191	0.523713	0.5321067
0.0	0.009154229	0.012696376	0.010089477	0.01721673	0.009328582	0.01982782	0.013382979	0.010913569	0.00648696	0.009394844
0.0	8.9454705e-05	0.00010120441	8.152624e-05	0.00015695825	8.828464e-05	0.00022056176	0.00020693406	8.762959e-05	5.0299615e-05	9.523094e-05
0.0	0.0701957	0.06979104	0.07020633	0.083418965	0.06916327	0.09387622	0.090040706	0.070761286	0.059606332	0.07218411
0.0	0.090368696	0.079112895	0.09747982	0.11059862	0.08499955	0.110109635	0.09706603	0.096913025	0.094322264	0.10235029
0.0	0.023245277	0.0261096	0.027537601	0.031299178	0.022877825	0.034977853	0.032683067	0.029245498	0.023958033	0.026452614
0.0	0.0072999196	0.010508539	0.011156405	0.013827104	0.010110258	0.013180265	0.01284068	0.009101996	0.011001165	0.010378956
0.0	0.010328689	0.00953828	0.0115803145	0.010930706	0.012926586	0.018942164	0.008890574	0.015685793	0.009513971	0.009631928
0.0	0.0018135684	0.0025818986	0.002361417	0.0030952531	0.0016766709	0.0043732524	0.0036102762	0.0022497913	0.0030562952	0.002198099
0.0	0.027280241	0.024322096	0.029653464	0.03395679	0.023862097	0.04110689	0.030546574	0.029925834	0.03007332	0.018553566
0.0	0.009885515	0.010852855	0.013375275	0.014251671	0.0108002415	0.016977223	0.012808704	0.009801215	0.013275255	0.01171885
0.0	0.02243675	0.025139056	0.027252361	0.026652915	0.021666484	0.0337556	0.036081962	0.022523064	0.02863804	0.027570749
0.0	0.02436093	0.024680065	0.027782297	0.033858195	0.024055853	0.039323	0.03800624	0.028826406	0.025076786	0.028186975
0.0	0.024429504	0.02458651	0.027715856	0.033845183	0.024111155	0.039316498	0.038097847	0.028825019	0.025142726	0.028172543
0.0	0.13978657	0.13956416	0.14852987	0.15763763	0.13689874	0.16856879	0.17770702	0.14897372	0.12587164	0.1539721
0.0	9.309638e-05	0.000109662826	7.921702e-05	7.001797e-05	7.235529e-05	0.00016376909	0.00015796874	9.0859474e-05	0.00012208679	0.00020293993
0.0	8.441825e-05	7.824209e-05	7.83511e-05	7.277976e-05	7.910161e-05	0.00014718469	0.0002274392	9.41819e-05	5.6554483e-05	0.00016470336
0.0	0.0001289626	8.332209e-05	0.00019933455	7.966177e-05	9.203451e-05	0.00018726243	0.000114083436	6.834963e-05	9.158565e-05	0.00014462954
0.0	0.0022475733	0.0015955681	0.0021839568	0.0026393812	0.0027769753	0.0040003997	0.0022109898	0.0017797364	0.0028629575	0.002318189
0.0	0.0013830239	0.0015822953	0.0028733504	0.0028592178	0.0018650708	0.004125185	0.0026010035	0.0017276692	0.0022225694	0.0023298895
0.0	0.5277394	0.51181144	0.53667784	0.53676224	0.52155584	0.5479267	0.53852946	0.53366673	0.52293336	0.5300833
0.0	0.52723837	0.51217794	0.5369607	0.5368245	0.5219024	0.547526	0.53852105	0.5333169	0.5228257	0.53081536
0.0	0.010963253	0.011275532	0.008989076	0.0087111415	0.011127127	0.019067388	0.012733938	0.012564748	0.01275179	0.010933243
0.0	0.0023799583	0.0012961377	0.0024971233	0.0025603643	8.576896e-05	0.0026880405	0.0021821226	0.0018103782	0.0019179161	0.00010329805
0.0	0.0017219016	0.0019318912	0.0020240557	0.00010768708	0.0024129797	0.003322938	0.0039050903	0.0019806433	0.0016816612	0.0021433155
0.0	0.028238986	0.027885072	0.023540977	0.026181702	0.029027771	0.030721286	0.026161656	0.02677724	0.023425037	0.033116676
0.0	0.021344092	0.027901584	0.023663817	0.0050470396	0.029912552	0.03476416	0.036270067	0.022158967	0.02226589	0.024320832
0.0	0.00010408134	0.00012801637	7.7613564e-05	7.316729e-05	9.09022e-05	0.00028717233	0.00014878115	9.409904e-05	0.00012416556	0.000106063126
0.0	0.009909636	0.012007855	0.011087495	0.015723437	0.01030211	0.019599507	0.015332746	0.009114684	0.013057861	0.01223449
0.0	0.008503629	0.0118854735	0.014794573	0.015851378	0.013083001	0.016459018	0.01228255	0.009162378	0.0028179768	0.0122264605
0.0	0.024931414	0.017375918	0.0300834	0.03444388	0.0033326675	0.036465466	0.03431513	0.02201617	0.023942426	0.0038379016
0.0	0.02466236	0.02375123	0.028324189	0.03659512	0.026028631	0.033210658	0.033221584	0.024537077	0.003425589	0.024937825
0.0	0.5289656	0.5127343	0.537464	0.5385297	0.5246545	0.5471466	0.5400975	0.534885	0.52412236	0.53228086
0.0	0.52876085	0.512292	0.53739715	0.5380018	0.5252205	0.54695815	0.5404559	0.534765	0.5235249	0.53234607
0.0	0.009206095	0.008164554	0.009723695	0.010329726	0.009554051	0.014294553	0.013012354	8.236573e-05	0.011476075	0.007916397
0.0	0.00013616677	6.3134125e-05	6.6662215e-05	0.00016840914	9.0929076e-05	0.0002096097	0.00015220608	8.393335e-07	0.0001279573	6.0440834e-05
0.0	0.07844741	0.061529335	0.066543445	0.08497044	0.06970819	0.09264547	0.08310298	0.019779056	0.076439016	0.0639528
0.0	0.52750766	0.511649	0.5374826	0.5378307	0.5255114	0.547654	0.5402278	0.53448546	0.5235835	0.5319433
0.0	0.011484437	0.009680967	0.011608896	0.018722398	0.0129544325	0.0169751	0.010482961	0.012371655	0.008548419	0.012572873
0.0	0.0779872	0.07020051	0.07470275	0.07893945	0.0803513	0.017208736	0.07445001	0.08459159	0.06660791	0.07981613
0.0	0.00013315883	0.00010345686	0.000103042854	0.00012720074	0.00015564925	4.378701e-07	0.000100241065	0.00017249127	7.616049e-05	0.00013934319
0.0	0.52738005	0.5122693	0.53760827	0.5372149	0.52528006	0.5473478	0.54007226	0.53456235	0.5239105	0.5315005
0.0	0.07691355	0.057588696	0.0741611	0.06877364	0.07207031	0.016466716	0.071720615	0.07975275	0.06419476	0.076784916
0.0	0.527879	0.5111815	0.53676903	0.5381989	0.52466637	0.5468581	0.53964955	0.53369904	0.52311546	0.5321719
0.0	0.00012096598	8.221256e-05	0.010036083	0.012655294	0.009800017	0.013442849	0.013080846	0.009736689	0.010919489	0.009940863
0.0	9.695103e-07	6.726819e-09	0.00010144209	0.00013927372	7.224125e-05	0.000120715355	0.000104801096	5.7295456e-05	0.00012497578	0.00010590274
0.0	0.020302845	0.0047817305	0.0743941	0.08084406	0.065563776	0.080214255	0.075330675	0.063182466	0.075964786	0.07424338
0.0	0.07910174	0.06908861	0.023001784	0.07853569	0.07088339	0.09085074	0.087162495	0.0669197	0.01775867	0.07666161
0.0	0.00014053196	9.742661e-05	1.3800859e-06	0.00012474683	9.68353e-05	0.00019439268	0.00018266698	7.10463e-05	6.234746e-07	0.00011956323
0.0	0.15503673	0.14751793	0.032041807	0.14231339	0.13455084	0.1825297	0.157863	0.15108688	0.12917906	0.15795691
0.0	0.011693643	0.010993178	0.0014307043	0.010310873	0.000849903	0.018637516	0.0146420365	0.00096179283	0.007963012	0.012490935
0.0	0.0021205663	0.0026346194	0.0023507725	0.003046821	0.0021639348	0.0050266967	0.0032226082	0.0015346213	0.002045392	0.0025930898
0.0	0.021788636	0.02569342	0.025191555	0.032280378	0.023994314	0.045088124	0.031728394	0.026017968	0.024044823	0.026424827
0.0	0.010236599	0.0117429625	0.0137315	0.017945845	0.012948179	0.0138491895	0.011157442	0.012225245	0.011209671	0.012143915
0.0	0.030856181	0.023691975	0.030477675	0.030882347	0.026666299	0.026574884	0.02931502	0.021027563	0.023822566	0.02843583
0.0	0.09011186	0.092229374	0.1121319	0.115038864	0.09853529	0.13123672	0.11035705	0.1050282	0.09392783	0.105231814
0.0	0.002761097	0.0018058014	0.002556289	0.003455091	0.0025069257	0.004202974	0.0024065454	0.0024260646	0.0032485132	0.0013208727
0.0	0.0018596054	0.0021153651	0.00361347	0.003244546	0.002106508	0.0046544094	0.0018738661	0.002417749	0.0023998318	0.0018629495
0.0	0.027755056	0.023450827	0.020561425	0.032701954	0.02240539	0.0443335	0.03628122	0.025355805	0.029930113	0.023781104
0.0	0.021113368	0.024263168	0.03790115	0.027139679	0.026558377	0.039203882	0.02732334	0.027196012	0.03301696	0.022048643
0.0	0.026109632	0.024992535	0.033248298	0.036442436	0.028367102	0.037268203	0.027308522	0.028049115	0.025427155	0.021889744
0.0	0.027139606	0.021891357	0.029869977	0.034521267	0.022636304	0.040306296	0.027156176	0.026849875	0.024492837	0.0275951
0.0	0.065346316	0.06761658	0.07880728	0.09145518	0.0654235	0.09189306	0.07462141	0.07903588	0.07530111	0.07690296
0.0	0.078089885	0.071497634	0.064997084	0.08362422	0.07671829	0.079365715	0.08445737	0.08201753	0.07419671	0.07811908
0.0	0.0016577889	0.0017977854	0.0022500053	0.0035332409	0.0014621546	0.004898135	0.002418078	0.0022266982	0.0027567467	0.0027355237
0.0	0.025661185	0.025259964	0.03204158	0.039166816	0.022566624	0.038832564	0.028870672	0.030126324	0.022855518	0.02578593
0.0	0.020047208	0.023310568	0.02374125	0.02699262	0.025927491	0.039201222	0.025070237	0.02797047	0.029215947	0.029277919
0.0	0.06292076	0.07896631	0.06891549	0.07604125	0.06597149	0.09431169	0.07486076	0.066597804	0.07976479	0.0693021
0.0	0.22475697	0.22769737	0.22682227	0.23312604	0.21763729	0.27855432	0.23882751	0.23248306	0.21938919	0.23160955
0.0	0.00011107211	0.00014732975	0.000122674	0.00016150821	9.376664e-05	0.00021302074	0.00012828656	0.00012072801	9.834733e-05	0.00012543664
0.0	0.00012488895	8.6260436e-05	0.000105631334	0.00014504704	5.8018522e-05	0.00018208374	0.0002158218	8.644143e-05	7.92991e-05	0.00010249886
0.0	0.010601878	0.011368052	0.010934744	0.0117915645	0.0063122674	0.016735017	0.013763477	0.009623876	0.010612288	0.011903435
0.0	0.10327547	0.08855466	0.103172116	0.108856596	0.08125716	0.11610522	0.1101239	0.09278426	0.09277285	0.08794853
0.0	0.1033188	0.08879745	0.10233618	0.10893038	0.081235535	0.11567813	0.11077972	0.09294442	0.09268405	0.08777055
0.0	0.10338802	0.08862868	0.10259987	0.10923482	0.08141757	0.116120264	0.110133655	0.09297586	0.09228428	0.08819551
0.0	0.10370313	0.088508815	0.10249992	0.10927093	0.081220835	0.11582455	0.11041236	0.09287051	0.09274092	0.08789936
0.0	0.09187498	0.097427495	0.08929301	0.10599507	0.09660433	0.13270353	0.09415883	0.0921344	0.104353406	0.09780404
0.0	0.09189765	0.09781273	0.08873254	0.105988376	0.09642078	0.13273443	0.094095096	0.09258181	0.10392629	0.097516306
0.0	0.09187656	0.09722236	0.08891149	0.10634549	0.09656771	0.13291359	0.09406299	0.09220041	0.10370173	0.09798621
0.0	0.09198302	0.09714354	0.08858222	0.106382	0.09632184	0.1326609	0.09438086	0.09242005	0.10403229	0.097878344
0.0	0.08554021	0.08762519	0.082442015	0.100976326	0.10792669	0.13935818	0.10221053	0.094426684	0.09620599	0.088785395
0.0	0.08568425	0.08788114	0.081890784	0.1012142	0.10806347	0.13905229	0.10235273	0.09467484	0.09614066	0.08832816
0.0	0.08568746	0.087631196	0.08188856	0.10103943	0.10738355	0.13895619	0.10191994	0.0945955	0.095729575	0.08851774
0.0	0.08603336	0.08774161	0.08198241	0.10149333	0.10744221	0.13925755	0.102248386	0.095074736	0.09633073	0.08840278
0.0	0.10292528	0.092198476	0.08496773	0.110050686	0.094023034	0.13158499	0.09298004	0.09377073	0.08542048	0.11183231
0.0	0.00013062722	3.0736473e-09	2.2689908e-09	4.5418398e-07	6.602822e-05	0.00021917083	3.9585476e-07	9.81721e-09	1.3415636e-09	0.00013052489
0.0	0.012986421	0.00012893295	0.00012323313	0.016518608	0.010969117	0.014629027	7.7088596e-05	9.667596e-05	8.580667e-05	0.012349947
0.0	0.5266099	0.51100796	0.53798455	0.5363198	0.5248941	0.5468024	0.5406287	0.53159946	0.5226996	0.5322917
0.0	0.011054381	2.3830424e-05	2.2279855e-05	0.012455835	0.007425814	0.020293899	0.012083451	1.96538e-05	9.545396e-05	0.012001215
0.0	5.8336474e-05	4.428915e-09	1.8928357e-09	0.00012758946	5.369904e-05	0.0002399846	0.00013226905	3.4346992e-10	1.4754611e-09	0.00012515587
0.0	0.5277321	0.5123618	0.53820586	0.5370581	0.52393705	0.54737824	0.5411017	0.5329359	0.52308726	0.5319167
0.0	0.010254587	0.010387025	2.6217605e-05	0.0001243862	0.009055114	0.012343777	0.013941078	0.0001191327	1.7165607e-05	1.7610431e-05
0.0	6.7971246e-07	4.3710784e-07	2.7517335e-09	1.3426292e-08	9.262741e-05	0.00016001472	0.00017476748	2.6260532e-09	2.4879876e-07	1.199331e-09
0.0	1.8514337e-09	3.6725958e-09	2.89992e-09	9.1563725e-09	4.4431697e-05	0.0002674943	1.2765113e-08	1.3892753e-09	2.307972e-10	9.234556e-10
0.0	0.0034521797	0.00402549	0.0040281806	0.005583554	0.057551455	0.098672226	0.006164582	0.0032274844	0.0018876331	0.0028663694
0.0	0.52720505	0.5118288	0.5368796	0.53669155	0.5222406	0.5475229	0.5380196	0.5331981	0.5229145	0.5303232
0.0	2.1929365e-05	0.000100582714	3.2082065e-05	0.00013781841	0.000100282465	4.668526e-05	0.00027784123	7.7235396e-05	7.124426e-05	5.3126176e-05
0.0	4.0066572e-10	3.9692054e-09	8.2976087e-10	7.0627544e-09	1.0874954e-08	1.8097391e-09	5.9101893e-08	4.6395154e-09	1.3054917e-09	7.812967e-10
0.0	0.00056979	0.00050945557	0.00064434326	0.0007148001	0.0004168631	0.0008842882	0.0010641529	0.00054729695	0.00046392108	0.00035456984
0.0	0.017317638	0.015539008	0.018272655	0.023478236	0.013589742	0.0179414	0.032311283	0.015156886	0.013862893	0.012895564
0.0	0.02665459	0.017734928	0.015416907	0.025731511	0.022452086	0.019303242	0.04219204	0.023851667	0.023301542	0.027515382
0.0	0.52629596	0.51377696	0.53532	0.536944	0.52412903	0.54687476	0.53825307	0.5329521	0.5231841	0.53065485
0.0	0.026579952	0.017802881	0.015454322	0.025741503	0.022400508	0.019306492	0.042091016	0.023852814	0.023240311	0.027529493
0.0	3.7510894e-05	4.6937792e-05	0.00016340034	4.4728014e-05	2.8928012e-05	0.00018827703	0.0002101891	3.7589095e-06	8.835935e-05	0.00012992139
0.0	0.0037586442	0.0005012471	0.0024926304	0.0030928291	0.0022654308	0.0030562822	0.0072537414	0.0034857688	0.0040813116	0.002228607
0.0	0.009775887	0.015288957	0.01305702	0.014654927	0.009510741	0.018892428	0.011427476	0.012293449	0.009057211	0.01245757
0.0	0.52722627	0.5129023	0.5366415	0.53613967	0.5225026	0.546976	0.5390909	0.5324269	0.5224069	0.5311562
0.0	0.52753013	0.5129821	0.53688663	0.5363952	0.52274656	0.54791474	0.5391593	0.5313857	0.5230096	0.5318273
0.0	0.5271365	0.51313347	0.5369469	0.5365288	0.52277046	0.54758364	0.53884137	0.5321064	0.52254933	0.531262
0.0	0.52791584	0.5127919	0.53643805	0.5367204	0.52230567	0.54833704	0.53871316	0.53136116	0.52301174	0.5318106
0.0	0.049468763	0.076165035	0.059339993	0.053954877	0.23434556	0.0572102	0.1022541	0.047741294	0.044308547	0.0688948
0.0	0.002579043	0.004207285	0.0030670364	0.0028185395	0.020047685	0.0044682445	0.0063482122	0.002572841	0.0026534167	0.0048043258
0.0	6.652035e-10	4.289345e-09	1.1131525e-09	8.2870444e-10	9.669941e-07	3.73357e-09	1.4155426e-08	6.269197e-10	7.620896e-10	5.6679323e-09
0.0	0.008905039	0.008358695	0.013919458	0.010570917	0.010987	0.014882191	0.007168641	0.0048624934	0.006398814	0.008907081
0.0	0.0008111	0.0007312399	0.0014528136	0.0010446198	0.00047512414	0.0015854836	0.0006876725	0.00050008507	0.00058314344	0.00084779755
0.0	0.0009897641	0.0006110511	0.00068553217	0.0008822696	0.0003285758	0.0009264449	0.000644581	0.000398989	0.0004659591	0.011630159
0.0	0.0012590687	0.0005377708	0.00087115145	0.0017217211	0.00081673154	0.0018650274	0.0022486516	0.00050845544	0.00032189532	0.0009076539
0.0	0.0010102503	0.00094278844	0.0011386886	0.0007488367	0.00039890764	0.000899659	0.001503419	0.0010392715	0.00041078372	0.0010076488
0.0	0.52813256	0.5122437	0.53666306	0.53587025	0.5218898	0.5451534	0.53838104	0.53144664	0.52170944	0.5301062
0.0	0.52905446	0.5115067	0.53800327	0.5381066	0.52559984	0.5486533	0.5411545	0.5355486	0.5251856	0.533011
0.0	0.5268925	0.51252234	0.5375179	0.5348128	0.523298	0.54613405	0.53814936	0.53352827	0.5237557	0.5312641
0.0	0.5288056	0.5129303	0.53842956	0.53524476	0.5239436	0.5469631	0.5394614	0.5346978	0.52464795	0.5330891
0.0	0.00011480598	2.9789899e-05	0.009258119	0.015936837	2.4772324e-05	6.566809e-05	0.011492401	0.008515774	4.3927394e-05	7.945223e-05
0.0	2.9220722e-05	4.911003e-05	4.8695263e-05	2.579486e-05	4.988003e-05	5.1210794e-05	0.00033437263	2.0189387e-05	1.4702987e-05	5.1867173e-05
0.0	2.9722818e-09	4.5338894e-10	8.083179e-10	2.539003e-09	6.122733e-10	2.2356335e-09	1.4096736e-07	3.7678854e-10	2.2777791e-10	1.8088109e-09
0.0	0.52830535	0.5120535	0.5365725	0.5367915	0.52402943	0.5462019	0.5386958	0.5332814	0.5230731	0.5321229
0.0	0.00012587997	5.411392e-09	8.808341e-05	0.0002469245	1.5193936e-09	5.6058966e-09	0.00016780484	4.794423e-05	5.9407e-05	0.00012104259
0.0	6.094932e-10	1.3007271e-09	0.00015386243	0.00013817093	1.4401198e-09	3.7118286e-09	0.00012628346	7.46878e-05	9.651918e-05	2.0445168e-09
0.0	3.5397108e-05	3.7322705e-05	0.015118774	0.011377826	3.9350016e-05	3.8806975e-05	0.010174868	0.010534294	0.012625003	9.356915e-05
0.0	1.6337815e-07	2.6983507e-09	7.787096e-05	0.00016514573	5.6447985e-10	5.227832e-09	0.00015871384	7.0016176e-05	0.00012774128	4.392086e-09
0.0	0.008168629	9.120932e-05	0.007206993	0.00984881	3.1386644e-05	0.00010638159	0.014640915	0.01177453	0.01020941	5.7613728e-05
0.0	0.5266672	0.51205266	0.5363693	0.5356369	0.5223048	0.54673785	0.53876764	0.5314484	0.5220119	0.53108174
0.0	0.5265763	0.5132742	0.536109	0.536121	0.5219124	0.54749006	0.53926086	0.5310668	0.523101	0.531743
0.0	0.010559916	5.8228263e-05	0.011240681	0.0117812455	0.009966796	0.000794395	0.012925047	0.011110926	0.008232678	0.00896144
0.0	7.5224816e-05	7.2304734e-10	8.669593e-05	0.00011877767	8.509466e-05	0.00027857703	0.0001703522	8.7285654e-05	9.189578e-05	0.00010043156
0.0	8.511575e-05	8.725802e-05	8.2095125e-05	0.00014818566	6.569584e-05	0.0004201014	0.00019982381	8.6794294e-05	0.00013305538	7.4655334e-05
0.0	8.511575e-05	8.725802e-05	8.2095125e-05	0.00014818566	6.569584e-05	0.0004201014	0.00019982381	8.6794294e-05	0.00013305538	7.4655334e-05
0.0	0.00839477	0.01019936	0.00839064	0.011692045	0.0070678564	0.019092001	0.018540256	0.009516362	0.011331497	0.009515863
0.0	0.00839477	0.01019936	0.00839064	0.011692045	0.0070678564	0.019092001	0.018540256	0.009516362	0.011331497	0.009515863
0.0	0.06894424	0.075793155	0.07514182	0.09362025	0.06860567	0.08989651	0.07787028	0.072414175	0.07223914	0.08150264
0.0	6.618399e-05	5.7420115e-05	9.744788e-05	0.0001990601	7.8794066e-05	9.561429e-05	0.00011933793	7.9976504e-05	0.00012918992	0.00013976489
0.0	6.618399e-05	5.7420115e-05	9.744788e-05	0.0001990601	7.8794066e-05	9.561429e-05	0.00011933793	7.9976504e-05	0.00012918992	0.00013976489
0.0	0.009184026	0.009389551	0.009161122	0.018802531	0.009692751	0.011566541	0.011868802	0.008603835	0.012304002	0.013494556
0.0	0.009184026	0.009389551	0.009161122	0.018802531	0.009692751	0.011566541	0.011868802	0.008603835	0.012304002	0.013494556
0.0	0.5265774	0.51228374	0.5366748	0.5360261	0.52257264	0.5473455	0.53851813	0.53112787	0.5221544	0.53118753
0.0	0.5269621	0.51308393	0.53566027	0.5364463	0.52147144	0.5479124	0.5388147	0.5310422	0.5231031	0.5317263
0.0	0.014300332	0.024741137	0.016475584	0.01764672	0.012843177	0.018702041	0.039000567	0.0129673835	0.024418546	0.0135628
0.0	0.5280755	0.5127427	0.53621876	0.5389529	0.52167755	0.5487751	0.538925	0.5326614	0.5223228	0.53031147
0.0	0.011137925	0.016262243	0.014271814	0.01818268	0.014830925	0.016201071	0.012631508	0.010063274	0.01633973	0.014703827
0.0	0.0100911725	0.013960973	0.013320202	0.019386292	0.009774867	0.020160615	0.014092279	0.010457938	0.014683227	0.012654138
0.0	0.0106243	0.01196466	0.013496669	0.019717455	0.010792262	0.0205905	0.012963886	0.009222911	0.013643706	0.011418307
0.0	0.010444642	0.0131696435	0.013682352	0.016187724	0.013079381	0.020955313	0.012529642	0.011364216	0.014516337	0.012748399
0.0	0.01155542	0.013145733	0.013201275	0.019140694	0.013684817	0.021013109	0.011415137	0.011538592	0.0146372635	0.014698695
0.0	0.008757537	0.011348674	0.013815308	0.01735072	0.0110191405	0.018276984	0.012790272	0.0111184	0.014758419	0.01260932
0.0	0.009228651	0.013594466	0.014144619	0.019527225	0.011552273	0.015863322	0.011391721	0.011712605	0.017149867	0.012893554
0.0	0.009595688	0.011867186	0.017329352	0.019721152	0.013237494	0.02045602	0.012381884	0.009344874	0.013882802	0.014756236
0.0	0.010138319	0.010410917	0.014195203	0.015771063	0.012568298	0.017565459	0.013926062	0.009583592	0.009689286	0.01151789
0.0	0.085687704	0.093965955	0.09909765	0.1140164	0.096188255	0.12898105	0.09812683	0.0954397	0.11382612	0.1100559
0.0	0.17621861	0.18293193	0.19416979	0.21109392	0.18896744	0.22818168	0.19332121	0.18941014	0.20809425	0.20541714
0.0	0.5281921	0.513143	0.5366693	0.5374166	0.5228923	0.5483589	0.5404909	0.53416544	0.5242895	0.53076077
0.0	0.010011722	0.011481676	0.012237107	0.013857398	0.010350847	0.019331805	0.016279897	0.007889669	0.012959366	0.0116634825
0.0	0.044343095	0.033416346	0.04811363	0.06582325	0.039157107	0.067121916	0.044007566	0.05023745	0.052637678	0.03689474
0.0	0.16654103	0.13575907	0.14808743	0.15218322	0.14127642	0.14102224	0.14509211	0.16988263	0.14028288	0.1548716
0.0	0.16694129	0.13530286	0.14777699	0.15213186	0.1415621	0.14100136	0.14540288	0.16987567	0.14060803	0.15480262
0.0	0.009983834	0.0092457365	0.010059038	0.010066942	0.009591494	0.016164592	0.013645298	0.008730767	0.010632208	0.0076876148
0.0	9.081642e-05	8.560292e-05	9.610544e-05	0.00017227678	5.8278038e-05	0.00027508102	0.00013450324	8.932003e-05	0.00012080253	8.408315e-05
0.0	0.023309607	0.022996362	0.026293937	0.02955282	0.020801444	0.031246439	0.02582324	0.031686142	0.021541605	0.028303018
0.0	0.012878463	0.0108432975	0.010200611	0.010239499	0.00849466	0.011852338	0.012184384	0.012224913	0.009604589	0.010995625
0.0	0.00010145516	0.00015169173	5.7381083e-05	0.000114135335	6.4259155e-05	0.00026183884	0.00025588757	6.124867e-05	7.6862154e-05	7.717237e-05
0.0	0.0020416093	0.0028302437	0.002535508	0.003962607	0.0024336237	0.0054984945	0.0028278613	0.0029726094	0.003046201	0.0023357659
0.0	0.0025399353	0.0020825437	0.0024723304	0.0033648338	0.0018233731	0.00278884	0.0021382978	0.0009540761	0.0027419196	0.0029803214
0.0	0.00895526	0.009637452	0.011510162	0.010777255	0.009820008	0.014396538	0.012750457	0.009708192	0.008915432	0.008072046
0.0	0.11180493	0.10409958	0.11289507	0.084609106	0.09619004	0.123001575	0.1027942	0.09024409	0.0868008	0.1095496
0.0	0.025590224	0.021222278	0.02526296	0.028002502	0.018056743	0.027254723	0.028422242	0.017591035	0.026487345	0.030055746
0.0	0.012014368	0.008981392	0.011622324	0.012851443	0.0086795585	0.015194585	0.014578557	0.010295141	0.011185945	0.013446718
0.0	0.025272602	0.020650776	0.02758832	0.029029245	0.02877112	0.03511576	0.030702159	0.02846414	0.030676736	0.027232034
0.0	0.012503699	0.00824634	0.01149029	0.011642547	0.010390314	0.020746028	0.009625853	0.010146031	0.0122022	0.010350509
0.0	0.021555977	0.022381267	0.025083927	0.030973746	0.0280179	0.033292443	0.029377976	0.028749054	0.026103346	0.024305418
0.0	8.5286374e-05	9.384079e-05	0.000117520816	0.00018140738	7.489542e-05	0.0001503297	0.00013122248	0.00013104691	7.407921e-05	8.5187865e-05
0.0	0.5274673	0.51156	0.5378254	0.53855217	0.5252485	0.5482256	0.5408762	0.53312296	0.52347577	0.53189147
0.0	0.011708388	0.010966143	0.012169701	0.0149717415	0.011332073	0.015109647	0.01222228	0.014606279	0.009960381	0.007539416
0.0	0.077778876	0.07324792	0.07740764	0.08692861	0.07396953	0.097964	0.08615215	0.08621024	0.06909619	0.06399536
0.0	0.52804106	0.511587	0.5373318	0.53677964	0.5228471	0.54889876	0.53845346	0.53327245	0.5240244	0.5309247
0.0	0.011275527	0.008456276	0.011904107	0.011837939	0.012056494	0.01831381	0.012135103	0.01122585	0.010012076	0.012288962
0.0	0.009878852	0.009375679	0.014750364	0.013746509	0.011112996	0.018992241	0.013226761	0.01212988	0.009388669	0.011785299
0.0	0.07081991	0.0635737	0.09061166	0.08737451	0.06964825	0.0983073	0.08863338	0.0849124	0.062212765	0.079593174
0.0	9.248673e-05	7.1327806e-05	0.00021517783	0.00018739799	9.063535e-05	0.00026367462	0.00019477897	0.00017500612	5.8997695e-05	0.00013786889
0.0	0.010072275	0.00859893	0.0156116	0.0145371435	0.009842948	0.017536655	0.014886099	0.013911521	0.0079738	0.012372074
0.0	0.5272039	0.5115546	0.5387976	0.5371538	0.52519995	0.5480347	0.5404724	0.53350216	0.5242264	0.5316273
0.0	0.009404061	0.010757919	0.008777469	0.012488406	0.011525183	0.019146461	0.014702971	0.013183465	0.010050784	0.0074862977
0.0	0.07311484	0.076414734	0.075133696	0.08151594	0.075517036	0.10640897	0.08830641	0.0806696	0.07700846	0.06749597
0.0	0.52779174	0.511263	0.53754956	0.5365175	0.5228378	0.5481315	0.53839403	0.5330165	0.5235404	0.53062934
0.0	0.027656956	0.021932226	0.029147828	0.028968979	0.029082315	0.04114354	0.029578025	0.027804282	0.025076512	0.029685868
0.0	0.08244238	0.05916044	0.07022708	0.062078934	0.07571358	0.09560447	0.0753067	0.076511994	0.08175091	0.08812307
0.0	0.00016449933	5.454536e-05	8.161702e-05	5.1490115e-05	0.00012420748	0.00023667632	0.00010467475	0.00011771776	0.0001651725	0.0002033942
0.0	0.013388395	0.0075276475	0.0096721435	0.0076726247	0.011503463	0.016629718	0.0109557165	0.011437867	0.013271334	0.01498791
0.0	0.022565993	0.02208007	0.03034339	0.036787897	0.020339625	0.033937883	0.03591522	0.024799211	0.018999906	0.023323806
0.0	0.0076197246	0.009077893	0.011601795	0.015745126	0.008564482	0.014076831	0.012785336	0.011609952	0.010223616	0.00929076
0.0	0.5281702	0.51516277	0.53729445	0.53700966	0.52211237	0.5475353	0.53994566	0.5325829	0.5213358	0.5306366
0.0	0.5289239	0.5129904	0.53565365	0.53893435	0.52425474	0.54727596	0.5387012	0.5334121	0.5231644	0.53082937
0.0	0.001769528	0.0011286439	0.0029408727	0.00253111	0.0018102559	0.003298797	0.0034562652	0.0015093876	9.9741526e-05	0.0017723764
0.0	0.0020520242	0.00011216092	0.001957845	0.0022581243	2.8142033e-05	5.3547825e-05	0.0039558336	0.0032499586	0.00012581122	0.0024006276
0.0	0.0020520242	0.00011216092	0.001957845	0.0022581243	2.8142033e-05	5.3547825e-05	0.0039558336	0.0032499586	0.00012581122	0.0024006276
0.0	0.0020520242	0.00011216092	0.001957845	0.0022581243	2.8142033e-05	5.3547825e-05	0.0039558336	0.0032499586	0.00012581122	0.0024006276
0.0	0.009276016	0.009208378	0.01668849	0.013303342	0.011328223	0.0095862225	0.0088583045	0.010825492	0.0072544697	0.0128789125
0.0	9.3059636e-05	7.308236e-05	0.0001412258	0.00010954399	9.511377e-05	0.00016282116	0.00012241855	7.660699e-05	9.719054e-05	0.00014984941
0.0	0.011090517	0.010962151	0.009540898	0.016110824	0.0075618853	0.011181094	0.017487219	0.012009778	0.010332218	0.011532138
0.0	9.9048964e-05	0.0001242012	9.7502816e-05	0.00022398029	4.6464826e-05	0.0001577932	0.00018340976	7.1354756e-05	0.000106838546	0.000107969325
0.0	0.5282042	0.5128718	0.5381181	0.53752303	0.5236047	0.54709464	0.5389824	0.5321565	0.5236199	0.53140086
0.0	0.009845858	0.01042844	0.0106712775	0.010908613	0.008583437	0.01857593	0.011089921	0.008263649	0.009925035	0.0097460905
0.0	7.086212e-05	8.957771e-05	0.00010515286	0.00014949989	8.93726e-05	0.00024598624	0.000112609414	1.0792126e-06	0.000102819555	0.00010887594
0.0	0.025691748	0.024159696	0.026682874	0.005282218	0.021301577	0.03196912	0.024281034	0.02063779	0.028463587	0.03137099
0.0	0.00011707631	9.962262e-05	0.00012383176	1.8181928e-06	7.98041e-05	0.0002819459	0.00015144344	8.98286e-05	0.00014054711	0.00015968093
0.0	0.011932409	0.009679569	0.012285855	0.014653779	0.0013982793	0.019258592	0.01119283	0.011250054	0.011256824	0.011612217
0.0	0.020474086	0.02820624	0.030976381	0.029448982	0.027258966	0.039832037	0.025638288	0.021838324	0.025259431	0.027080236
0.0	0.008095951	0.012016031	0.011077012	0.011306496	0.010706079	0.012544738	0.011115061	0.008224596	0.009068239	0.012586971
0.0	0.0012631617	0.0012199251	0.013233707	0.012603717	0.009107787	0.014770079	0.01339704	0.011121997	0.010247944	0.011879729
0.0	0.010134223	0.008460991	0.01250725	0.0011195419	0.00789626	0.01025694	0.0015830301	0.0075813015	0.00884953	0.012130376
0.0	9.401393e-05	6.925584e-05	0.00013888859	1.076505e-06	5.7822333e-05	8.867191e-05	2.1386143e-06	5.1066105e-05	7.2556206e-05	0.00013286444
0.0	0.010337179	0.009130364	0.012908949	0.013153269	0.00938592	0.0134669505	0.015573774	0.012133034	0.0138028	0.010634179
0.0	0.050025046	0.046578255	0.061208997	0.046585456	0.045059368	0.05322032	0.041281972	0.04006771	0.039587773	0.048594493
0.0	0.5263218	0.5111942	0.5366354	0.53736925	0.5236896	0.54828334	0.5387301	0.53388983	0.52319866	0.53039604
0.0	5.183666e-05	0.00012439748	0.00012195635	0.00020354184	8.845858e-05	9.484794e-05	0.00012578674	4.7933994e-05	0.00019351518	0.00015345906
0.0	0.008149065	0.011126104	0.011663307	0.01500798	0.010476562	0.0073422845	0.0128983855	0.0063027847	0.013434345	0.013574792
0.0	0.02368005	0.021494443	0.026814308	0.03346909	0.024969382	0.04018907	0.030757166	0.026980601	0.031145055	0.027506389
0.0	7.317846e-05	7.803442e-05	6.341216e-05	0.00020800425	8.845892e-05	0.00024790937	0.000105859726	0.00011700802	0.00015330987	0.00017536977
0.0	0.5275766	0.5121425	0.53712535	0.537433	0.52279484	0.5489693	0.5388333	0.5331573	0.5228719	0.5305559
0.0	0.01145934	0.008860109	0.010701251	0.013346556	0.008460467	0.016777094	0.012320279	0.010171871	0.013663852	0.009125651
0.0	0.5279135	0.51134354	0.5383528	0.53716236	0.5236919	0.548368	0.54047775	0.5347217	0.5231734	0.5305129
0.0	0.0010037568	0.0012545957	0.0009493043	0.001698766	0.0011563529	0.0026745803	0.0010711261	0.0009753867	0.0008430487	0.0013606669
0.0	0.010980027	0.009271176	0.015021836	0.012038678	0.01096182	0.016732916	0.014961268	0.011847431	0.010463081	0.01421391
0.0	0.00012985204	8.658299e-05	0.00013597863	0.00010496502	9.4305295e-05	0.00021742373	8.6882994e-07	0.00010288282	0.00015033444	9.133265e-05
0.0	0.053522784	0.046465848	0.056662172	0.0604584	0.011946584	0.06356048	0.052678794	0.040593613	0.04588885	0.0425952
0.0	0.00018438064	7.829142e-05	0.00017372012	0.00016164873	4.2609336e-05	0.00014635493	0.00011650511	7.3336894e-05	0.00014640225	0.000111099864
0.0	0.009751514	0.010584531	0.011430741	0.015763486	0.0011524744	0.015789058	0.0144133875	0.007822907	0.0010101704	0.007516153
0.0	8.813492e-05	1.59089e-06	0.00014300382	0.00017030348	9.4171395e-05	0.00020426702	0.0002457804	0.0001327696	3.280284e-05	0.00018053854
0.0	7.838219e-05	8.3009305e-05	0.00016196501	0.00020791045	0.00011743018	0.0001350981	0.00013896529	8.742277e-05	0.0001019312	6.849808e-05
0.0	0.00019482634	0.010877417	0.017613743	0.013398558	0.008813937	0.01621557	0.012553247	0.01135614	0.0082784025	0.013684869
0.0	0.009794599	0.011914061	0.01068394	0.012439375	0.010274633	0.011243426	0.011976622	0.009294672	0.010912251	0.009518498
0.0	0.0955011	0.12085242	0.12160394	0.14413038	0.12139286	0.14351967	0.10501349	0.09537946	0.13723409	0.12127728
0.0	0.001960675	0.0018025263	0.0023019481	0.0032055671	0.0015494315	0.0033755407	0.0031457283	0.0015993158	0.0019850016	0.0018484092
0.0	8.9331785e-05	8.950915e-05	0.00015456913	8.707283e-05	9.19439e-05	0.00023338918	0.00016246772	6.12593e-05	1.9887261e-07	0.00011833834
0.0	0.002516585	0.0014769806	0.0016008805	0.0038008797	0.0011786025	0.0046328986	0.0019488818	0.0017946383	0.0016257006	0.0025863268
0.0	0.00010718314	0.000104739556	0.00012607842	0.00012915075	0.00010574996	0.00019398904	0.0001743346	0.00012263107	6.769804e-05	9.614284e-05
0.0	0.010845635	0.010422238	0.011938606	0.01212656	0.010706331	0.0150648225	0.014110343	0.011732281	0.008567719	0.010379244
0.0	0.010475682	0.0013795405	0.013148956	0.015563609	0.008166088	0.016147932	0.016303878	0.012291035	0.008878011	0.011651824
0.0	9.423509e-05	1.7679747e-06	9.509609e-05	7.526938e-05	0.00010777687	0.00021464385	0.00017830344	0.00014895051	8.836694e-05	0.0001115053
0.0	0.52927595	0.5118597	0.53678054	0.5377964	0.5244301	0.54908097	0.53845274	0.53215134	0.5235139	0.53232706
0.0	0.52759385	0.5128746	0.53668714	0.53709984	0.52174085	0.5463236	0.5392413	0.53257465	0.5230617	0.5301297
0.0	0.11137694	0.09713935	0.008649798	0.10420142	0.09058644	0.1202152	0.1318739	0.10145591	0.08688618	0.10643724
0.0	0.011195538	0.009447305	0.0010785717	0.011501485	0.009751154	0.013081849	0.01769501	0.012768669	0.010429041	0.012034335
0.0	0.0047436347	0.004751708	0.029970802	0.032572392	0.0018308661	0.0061044116	0.028751401	0.023873186	0.025559839	0.003968072
0.0	0.011087369	0.007361831	0.010342008	0.011540528	0.009498616	0.016231682	0.012239067	0.010812235	0.009481664	0.011871346
0.0	0.009474259	0.01094142	0.01235089	0.012526369	0.008634455	0.016887333	0.013126465	0.01155425	0.00876169	0.013003221
0.0	0.0006866424	0.010092668	0.011311578	0.011618036	0.008880664	0.016396848	0.014147605	0.011518248	0.008613267	0.011120985
0.0	8.1567145e-05	0.0001155547	0.000135048	0.00013791767	6.8496374e-05	0.00024465768	0.0001505733	0.00011889506	7.082571e-05	0.00015169446
0.0	0.00012954162	9.404674e-05	0.00011654167	0.00019589256	0.00015378601	0.00015648006	0.00012532173	9.153763e-05	6.609657e-05	8.785357e-05
0.0	0.1466438	0.1447708	0.16186361	0.14788368	0.14457057	0.16301191	0.1691511	0.16511552	0.13019237	0.15025325
0.0	0.0020281747	0.0028938542	0.0026613912	0.0037216553	0.002571855	0.0038834878	0.002326217	0.000103979364	0.0020895596	0.0030693423
0.0	0.16719647	0.17799512	0.17623135	0.19269088	0.17173491	0.23228678	0.22265553	0.18570587	0.1709595	0.19773893
0.0	0.52775145	0.51180184	0.5368947	0.5375831	0.524435	0.5465517	0.539494	0.5337759	0.52344257	0.5317291
0.0	0.0001389384	0.0058550765	0.00975916	0.007845968	0.007089658	0.00019390398	0.013970607	0.013359019	0.011964491	0.0094807735
0.0	1.4280313e-06	4.999232e-05	0.00014324838	4.0973315e-05	6.759366e-05	2.9037985e-06	0.00013973837	6.7006506e-05	0.00011655045	0.000107797314
0.0	0.022624519	0.057789326	0.081475794	0.0583849	0.064409286	0.029185904	0.08126093	0.06588275	0.074576624	0.07459235
0.0	6.294752e-05	7.0823065e-05	0.00011065918	5.3737254e-05	6.9825146e-05	0.0001356004	0.0001517412	0.00016084537	0.00012865271	0.00013648186
0.0	0.000101125595	6.5856795e-05	0.0001122828	0.00016962638	7.465803e-05	0.00017730046	0.000110828565	7.871356e-05	8.559599e-05	0.00012523012
0.0	0.000110972804	0.00013072405	0.0002527353	0.00012961637	7.167733e-05	0.00026299924	9.018041e-05	0.00013456326	8.6526125e-05	9.3066206e-05
0.0	0.025911558	0.0222552	0.026528202	0.038253997	0.022940097	0.037544668	0.00759536	0.022647494	0.027145687	0.027533762
0.0	6.978314e-05	4.1874864e-05	0.00014077472	0.00016561945	7.5894844e-05	0.00025768805	7.5413686e-06	4.5231238e-05	0.00017293972	0.00011258311
0.0	0.0118986685	0.010312251	0.008040817	0.016094634	0.0077384193	0.0108668795	0.015226584	0.006354083	0.013508948	0.0012063995
0.0	0.023774588	0.023927655	0.027611792	0.031274687	0.017191552	0.03899104	0.035463423	0.029362718	0.029968534	0.028992897
0.0	0.0001435566	7.156409e-05	8.63924e-05	0.00015416156	3.6510835e-05	0.00019527545	0.000108765315	4.692217e-05	3.8973994e-07	0.00011784243
0.0	0.13856672	0.031920053	0.15737079	0.17297605	0.14811884	0.17682067	0.15650545	0.15458716	0.13089728	0.15224358
0.0	9.7273994e-05	1.6333718e-06	8.873815e-05	0.00017236124	9.747102e-05	0.0002250916	0.00017011813	0.00010944762	7.40069e-05	0.00010145361
0.0	1.3208997e-06	0.00018110544	0.00010401795	0.00014686337	5.4553937e-05	0.00034317124	0.00021961202	9.935348e-05	8.841153e-05	9.81126e-05
0.0	0.010834186	0.00942522	0.013653849	0.011398269	0.009583642	0.011973018	0.013619234	0.0057697496	0.009966909	0.013272145
0.0	0.00010606697	8.583572e-05	0.00016600476	0.00011436576	8.580266e-05	0.00012058443	0.00016212942	2.9528921e-05	9.1488495e-05	0.00015962949
0.0	8.166171e-05	0.00011893588	3.1810969e-06	0.00011660425	6.458408e-05	0.00022606742	0.00010760435	0.00011521681	0.0001364475	0.00012420476
0.0	0.010073754	0.010097148	0.0017677633	0.012002662	0.00844282	0.010755077	0.014991431	0.007212803	0.010712581	0.0123983435
0.0	0.040241763	0.014186284	0.053325765	0.05871166	0.04152909	0.06834098	0.056275506	0.05047206	0.041477844	0.048701476
0.0	0.055039342	0.04852696	0.05410103	0.05184768	0.04200682	0.06763955	0.041994568	0.058498964	0.05233433	0.04749672
0.0	0.055164345	0.048377357	0.053996123	0.051831357	0.042085797	0.06763051	0.04207856	0.058496717	0.052445773	0.04747687
0.0	0.5264723	0.51383257	0.53636795	0.5369875	0.5219524	0.54738426	0.5374905	0.5317727	0.523409	0.5298767
0.0	0.011486677	0.0077672773	0.015130408	0.011767795	0.00922846	0.02026504	0.0122637935	0.012588012	0.009650135	0.011574498
0.0	0.110663205	0.079566315	0.11019026	0.101017974	0.099353224	0.12415148	0.11256533	0.10451279	0.0919493	0.097568326
0.0	0.09294536	0.104360715	0.11447901	0.105793685	0.09152896	0.11351132	0.104271926	0.10113885	0.10039844	0.094029434
0.0	0.00011727375	8.518933e-05	0.00013201316	0.0001207317	8.468174e-05	0.00022788161	0.00010001421	9.49388e-05	8.573184e-05	0.00012519836
0.0	9.212715e-05	0.00017094628	0.00020991031	0.000113281676	7.172177e-05	0.00012388043	0.00012071846	0.00013010052	0.00012780585	9.4278046e-05
0.0	0.009754018	0.008773036	0.011948898	0.0107553415	0.010050803	0.018216038	0.0113997515	0.0075666383	0.012174585	0.016014105
0.0	0.5285257	0.51099926	0.5373675	0.53682435	0.52269214	0.54808605	0.5383883	0.5332168	0.52304065	0.52995867
0.0	0.008529462	0.010228413	0.009141272	0.013231517	0.013730247	0.005320433	0.0132065555	0.014285003	0.009269423	0.013393321
0.0	8.976387e-05	8.875905e-05	0.00011060274	0.00011307328	0.000113810274	5.6069945e-05	0.00016309743	0.00017064548	8.255909e-05	0.00015137442
0.0	0.009924365	0.009582837	0.01124172	0.011328495	0.011016837	0.0081631215	0.013638806	0.013739484	0.0094189495	0.012956324
0.0	0.012146237	0.007690762	0.009446735	0.011902739	0.009714562	0.0142202	0.013431641	0.008246247	0.014205255	0.012570777
0.0	0.52763206	0.5116315	0.5373892	0.53719425	0.52274597	0.54765105	0.5386002	0.5336516	0.5227941	0.52998346
0.0	0.0143961115	0.011493849	0.016692122	0.013206661	0.009790045	0.015286568	0.013784424	0.0077012423	0.017002555	0.012609658
0.0	0.08555517	0.077609055	0.08432035	0.07314474	0.06321969	0.09806846	0.09208663	0.059148602	0.08383609	0.07415857
0.0	0.5276407	0.5124332	0.53685415	0.5380055	0.52243334	0.54663223	0.53869224	0.5325221	0.52254754	0.53038514
0.0	0.0100476295	0.009161079	0.010678317	0.010244864	0.011780418	0.011658987	0.015433577	0.006988183	0.008622242	0.007078694
0.0	0.09143511	0.088482626	0.108321	0.076582745	0.10599299	0.11456769	0.11799221	0.07049365	0.108196065	0.10029534
0.0	0.52673554	0.5125589	0.5369402	0.5359672	0.52401495	0.5478068	0.53895646	0.5327646	0.5237976	0.53264755
0.0	0.011054871	0.009292178	0.014240321	0.008953668	0.011538853	0.017582128	0.014276881	0.0042795697	0.012935539	0.010639779
0.0	9.200467e-05	7.9846424e-05	0.000100958525	9.245454e-05	0.00012977405	0.00011478409	0.00020904148	4.337344e-05	6.982035e-05	4.5253455e-05
0.0	0.010056332	0.009111764	0.0106965825	0.010279133	0.011846739	0.011628175	0.015430766	0.0070104674	0.00869983	0.007143969
0.0	0.0089664	0.0089247525	0.012643182	0.005813267	0.0126929935	0.013847654	0.015157518	0.0050570923	0.013338401	0.010954182
0.0	0.011588396	0.009917167	0.011745679	0.010528168	0.009714644	0.018643055	0.01224398	0.0112543935	0.018975444	0.009116932
0.0	0.00915522	0.009100422	0.011984739	0.012572092	0.0049801166	0.014864598	0.011745968	0.010604844	0.0077760136	0.007947654
0.0	6.3703934e-05	5.6340727e-05	0.0001980501	0.0001802965	5.2314343e-05	0.00030677317	0.00012622638	7.906834e-05	0.0001332931	8.433192e-05
0.0	8.2209655e-05	0.00010545712	0.00021016605	0.00011648812	0.00015017025	0.00011267397	9.692501e-05	9.340735e-05	0.000100571866	0.00011999542
0.0	0.009997134	0.011968325	0.011038987	0.012490259	0.00902877	0.016184928	0.017780816	0.014780436	0.008008402	0.012635236
0.0	0.2333242	0.21744922	0.2343847	0.23503236	0.21424207	0.2485933	0.24065247	0.23880662	0.20257637	0.23713495
0.0	0.07068975	0.071395375	0.07376293	0.06733725	0.06407889	0.083284274	0.07231437	0.054219328	0.068789154	0.07570567
0.0	0.07055142	0.075771786	0.06470074	0.08327018	0.06589254	0.08222636	0.07814299	0.07760025	0.07312981	0.07531981
0.0	0.010001208	0.01192213	0.008304744	0.013275699	0.00887885	0.012501903	0.01174165	0.011744645	0.010769983	0.011156163
0.0	0.010002577	0.012010563	0.008252488	0.013262999	0.00889777	0.012523232	0.011757126	0.011768566	0.010712798	0.01108315
0.0	0.073283106	0.066778444	0.075639136	0.07321994	0.06958574	0.07159214	0.08411134	0.069196254	0.050173834	0.075844325
0.0	0.010735907	0.009420364	0.011110958	0.010429572	0.009826501	0.009643197	0.013484562	0.009480365	0.0053660744	0.011302031
0.0	0.010737381	0.009490418	0.011041247	0.010419562	0.009847415	0.009659687	0.013502308	0.009499716	0.005337428	0.01122807
0.0	0.2136974	0.23026173	0.25597522	0.23979263	0.22137007	0.26506168	0.2648531	0.238574	0.2258048	0.19449171
0.0	0.064816095	0.07542969	0.08490327	0.063881874	0.06733235	0.087478444	0.07696378	0.07057574	0.065981515	0.066216595
0.0	0.008542336	0.011821641	0.013804912	0.008090618	0.009242671	0.014051209	0.011411591	0.009835548	0.008892486	0.008774347
0.0	0.008543503	0.011909341	0.013718519	0.008082842	0.009262354	0.01407513	0.011426637	0.009855616	0.008845181	0.008716784
0.0	0.23761764	0.21457042	0.22302724	0.23868369	0.22412041	0.27125737	0.23406571	0.2324478	0.22926103	0.24659826
0.0	0.070223436	0.06189364	0.0770506	0.08206116	0.07272724	0.095191166	0.078431435	0.070997775	0.07883075	0.07794576
0.0	0.009914728	0.008182935	0.011502509	0.012915129	0.0106698675	0.016493194	0.011823099	0.009945514	0.012394876	0.0118959
0.0	0.009916085	0.00824386	0.01143037	0.01290277	0.010692553	0.01652121	0.011838686	0.009965809	0.012329166	0.011818097
0.0	0.0024704211	0.0014828545	0.0026098136	0.0021422124	0.0013522645	0.0049321945	0.0028187435	0.0026631255	0.0025437206	0.0028902956
0.0	0.5268872	0.5134158	0.5367329	0.53644305	0.52277637	0.54715115	0.5384883	0.5320341	0.5229084	0.5300623
0.0	0.52730113	0.51287746	0.53645015	0.5361808	0.5227007	0.5477189	0.5387774	0.5314308	0.52247393	0.53123003
0.0	0.17162636	0.15084054	0.13798529	0.17835271	0.15241309	0.1801218	0.16055408	0.13694876	0.13534535	0.10907174
0.0	0.008839309	0.008364025	0.011001575	0.017712638	0.010084235	0.017810443	0.012421651	0.0118850805	0.012407227	0.01214427
0.0	7.091038e-05	6.717867e-05	0.00010686331	0.00027864345	9.370103e-05	0.00027264	0.00013464746	0.00012588453	0.00014306493	0.00013208795
0.0	0.14754598	0.1375677	0.15177314	0.1844903	0.14779273	0.17467195	0.16372931	0.13659945	0.15343377	0.14625396
0.0	0.00010769612	9.600478e-05	0.00010357216	0.00022560878	0.00011965333	0.00020202578	9.0209476e-05	7.290444e-05	0.00013144991	9.293433e-05
0.0	0.009547646	0.011585293	0.013545248	0.01941092	0.012978972	0.018976683	0.012729543	0.010862882	0.01747459	0.015034295
0.0	0.010346924	0.013321568	0.01345287	0.016622148	0.0126397405	0.017976057	0.009592218	0.010936301	0.013487563	0.014079167
0.0	0.008150892	0.0131669305	0.013997471	0.018721092	0.012055955	0.017767303	0.014312072	0.010122486	0.01390585	0.012818626
0.0	0.011063188	0.014808918	0.012403757	0.020693667	0.011441798	0.016126947	0.012739351	0.010592515	0.01626608	0.012405048
0.0	0.009272765	0.014348962	0.010784379	0.019355424	0.013920329	0.020428443	0.012136663	0.0076960437	0.014308904	0.01238179
0.0	0.010067678	0.012791296	0.014685635	0.01247016	0.013487899	0.015106142	0.013123976	0.011587211	0.0167828	0.012962056
0.0	0.010959732	0.014711836	0.013248243	0.013093293	0.014854107	0.01948583	0.008081497	0.010581236	0.011633953	0.014287446
0.0	0.52695125	0.51408297	0.53584754	0.5368493	0.5218672	0.5464568	0.53972906	0.53397095	0.5223771	0.53048825
0.0	0.52908206	0.514679	0.53897154	0.53748417	0.5250899	0.5473485	0.5400676	0.53243226	0.52406085	0.53279716
0.0	0.52937025	0.51327354	0.5365562	0.5352995	0.52396387	0.54690284	0.5405637	0.53267634	0.5248587	0.5330826
0.0	0.5276432	0.5129314	0.53770435	0.53640765	0.52501595	0.54521143	0.5389717	0.5316773	0.52280885	0.5305489
0.0	0.5311762	0.5150338	0.5369988	0.5382713	0.5254154	0.54794955	0.539899	0.533793	0.52284914	0.5317731
0.0	0.05337264	0.05108595	0.047107007	0.058728255	0.043567255	0.058475617	0.050842818	0.060975015	0.04446089	0.049098108
0.0	0.047056146	0.04138418	0.045303635	0.062047914	0.03694208	0.04581137	0.061574902	0.050636403	0.04961676	0.050177615
0.0	0.04891914	0.026850263	0.049940884	0.053100854	0.05190032	0.058858134	0.054428548	0.052424166	0.04986805	0.05221279
0.0	0.04824935	0.031158263	0.06373513	0.05945031	0.044779435	0.051331516	0.07003146	0.04833017	0.03732311	0.053592507
0.0	0.036152918	0.026932942	0.0600374	0.06086619	0.04314261	0.07498773	0.04897328	0.049728084	0.042166125	0.05541573
0.0	0.045001853	0.053998865	0.06518409	0.05539766	0.05108177	0.06778295	0.066247016	0.055946443	0.050847214	0.05340081
0.0	0.5301888	0.51545453	0.5389467	0.53711784	0.52489054	0.5477468	0.5403561	0.53258306	0.5238681	0.5306616
0.0	0.52881086	0.51418054	0.5378665	0.53763086	0.52400327	0.54672205	0.53974885	0.53353494	0.5236198	0.53109235
0.0	0.5274932	0.5131444	0.5361051	0.5366215	0.5239672	0.5467182	0.5384937	0.5316523	0.52309936	0.5305927
0.0	0.04222506	0.044537608	0.04727678	0.058344442	0.046325352	0.062073566	0.041421365	0.048538893	0.055747237	0.044846773
0.0	0.5281976	0.5125107	0.5373583	0.5384117	0.5236723	0.5471909	0.53926396	0.53412586	0.522436	0.5301645
0.0	9.323826e-05	0.000103521896	6.740172e-05	0.00025161248	0.00010143784	0.0002556235	0.00013371282	5.9473266e-05	8.940925e-05	0.000108970555
0.0	0.010291909	0.009261023	0.008370545	0.022206701	0.008601065	0.017358406	0.011285036	0.006919476	0.008601041	0.011443972
0.0	0.5274431	0.5132446	0.53759503	0.5374559	0.52517205	0.5480171	0.5401087	0.5320085	0.5225018	0.52932674
0.0	0.08401573	0.08101538	0.11354882	0.11294462	0.08479542	0.13938393	0.11316004	0.09638458	0.098684415	0.088983916
0.0	0.025157174	0.026695069	0.026594194	0.027859418	0.023553625	0.037076235	0.029246094	0.03009282	0.028592862	0.017262116
0.0	0.5288262	0.5123403	0.5367906	0.53769904	0.5229717	0.5468531	0.5389514	0.534069	0.52333385	0.5307432
0.0	0.5277703	0.5124226	0.53669757	0.5373012	0.52349836	0.5488655	0.53937685	0.5329249	0.5232178	0.5318102
0.0	0.007893975	0.010483906	0.011213209	0.015476573	0.0047948235	0.015651427	0.014923085	0.0151153095	0.012553004	0.011127526
0.0	0.012169763	0.009916164	0.013515863	0.011888973	0.0116460165	0.014326415	0.00938631	0.009753843	0.008964655	0.013192319
0.0	0.5281702	0.51516277	0.53729445	0.53700966	0.52211237	0.5475353	0.53994566	0.5325829	0.5213358	0.5306366
0.0	0.52792275	0.5122975	0.53918743	0.5383127	0.52438205	0.5468158	0.5389827	0.53253186	0.52395105	0.5304868
0.0	0.013169242	0.014408456	0.011015841	0.0129382545	0.0078071225	0.018462494	0.008226238	0.015049357	0.010027653	0.0118286945
0.0	9.451803e-05	0.00020278095	0.00010361542	0.00014512798	7.96756e-05	0.0001543962	0.00012023663	0.00015864952	0.00011923306	0.0001329353
0.0	0.011559963	0.008509082	0.01574653	0.011582585	0.01130557	0.013334348	0.013641588	0.008763148	0.005660037	0.008364282
0.0	0.00013091278	7.154669e-05	0.00012269939	0.00015015091	0.00016342185	0.0001842562	0.000110621404	7.3602154e-05	6.7138455e-05	9.836703e-05
0.0	0.5262218	0.51373726	0.53718364	0.5373347	0.52477795	0.5478208	0.5410317	0.5325523	0.52340883	0.5304948
0.0	0.010657311	0.010677455	0.012395839	0.008275655	0.007955011	0.018098954	0.0138472365	0.0075919027	0.0095663415	0.0112206815
0.0	0.000101864054	0.00010409454	0.00016839275	6.5311055e-05	5.3179952e-05	0.00036009555	0.00012520433	4.078436e-05	9.253216e-05	0.00012464706
0.0	0.5274197	0.51234853	0.5364591	0.53742087	0.52370065	0.54819363	0.53826857	0.5329591	0.5236229	0.5318323
0.0	7.549474e-05	9.1853726e-05	0.000118214964	0.00022011534	8.876735e-05	0.0001442611	0.00012583689	0.000160232	0.00010829237	0.00015721485
0.0	0.0067581832	0.00847728	0.012909841	0.015980238	0.008968816	0.009820601	0.014894136	0.013684264	0.012251825	0.014753165
0.0	0.11675831	0.088528074	0.116332315	0.10211444	0.09583614	0.08620446	0.08732551	0.09427602	0.081424415	0.09092582
0.0	0.5274507	0.5126121	0.53878057	0.53746474	0.52409095	0.54836416	0.53973216	0.5330949	0.5230226	0.53123546
0.0	0.009246676	0.014243668	0.012133606	0.010432585	0.009579384	0.014382227	0.015185996	0.006995109	0.009998248	0.010736565
0.0	0.06528239	0.069337584	0.07184556	0.07028807	0.07060719	0.09323864	0.087616965	0.070426695	0.07329281	0.07968938
0.0	0.009870573	0.01398473	0.013603991	0.015994513	0.008839401	0.015441021	0.013943156	0.0047517554	0.010499915	0.010919514
0.0	0.10232882	0.08724649	0.10852894	0.10586465	0.09422247	0.08900719	0.12881944	0.061042268	0.0896841	0.11285714
0.0	9.188202e-05	4.750496e-05	0.00014663165	0.00013589606	0.00014993602	9.891183e-05	0.00019661148	8.899984e-05	6.163344e-05	9.495364e-05
0.0	0.00822196	0.005390125	0.011402902	0.010712646	0.013770986	0.01518942	0.01467975	0.010532992	0.0060629244	0.013522586
0.0	0.025185332	0.03200991	0.03132814	0.027513482	0.02281978	0.044467177	0.0291079	0.02275175	0.023228526	0.026607577
0.0	0.011526341	0.0122532975	0.013297885	0.0147106685	0.008159594	0.0103399595	0.011029272	0.009517634	0.011191447	0.010515379
0.0	0.5279749	0.5123241	0.53653723	0.53626865	0.5226113	0.54667896	0.53947353	0.5337864	0.52365273	0.53116876
0.0	0.051884357	0.03135357	0.057824764	0.056196958	0.043573435	0.072927654	0.051516164	0.05357534	0.052330703	0.053671695
0.0	0.06637307	0.024172684	0.07702809	0.08865778	0.07211529	0.08442331	0.07519872	0.06753133	0.063824	0.07759132
0.0	0.00012069209	0.00014573286	0.0001559144	0.00019237565	6.1700004e-05	9.005778e-05	0.00010518636	8.089764e-05	0.000115965886	9.888392e-05
0.0	0.029936552	0.013684637	0.030788304	0.02921538	0.021780794	0.038012803	0.022104949	0.02713859	0.022651907	0.0233094
0.0	0.16250655	0.093949825	0.17273837	0.14926891	0.13439903	0.18364365	0.13812326	0.15461536	0.14481884	0.16339007
0.0	0.00011990381	8.477013e-05	9.184322e-05	0.0001503264	6.694098e-05	0.00022055335	0.00011094287	0.00012833108	8.794955e-05	5.0463834e-05
0.0	0.017336499	0.018834645	0.030324217	0.029583953	0.02319915	0.03849951	0.02323068	0.032874472	0.019785242	0.03246092
0.0	0.050163582	0.060582068	0.09246044	0.06990943	0.056424525	0.09176141	0.06653581	0.077986985	0.057893205	0.07971313
0.0	0.00010902876	2.4082046e-05	0.00012298708	0.000106044616	6.3816056e-05	0.00027988845	0.000104264225	0.00011315785	0.00010982817	7.483852e-05
0.0	0.013799615	0.0031506752	0.015563033	0.010235942	0.008170971	0.01771775	0.008100402	0.011625988	0.010232257	0.013682662
0.0	0.026259685	0.026361385	0.025625218	0.035643205	0.022449575	0.03459123	0.03285872	0.022582684	0.022986664	0.0186448
0.0	0.029175218	0.05244018	0.052224804	0.057448115	0.034426726	0.066964574	0.04398828	0.048334423	0.03589073	0.047108915
0.0	0.006842805	0.012939388	0.014271043	0.0141790295	0.0058287536	0.012628802	0.007430563	0.014448668	0.006042162	0.013481371
0.0	0.0068002264	0.012823205	0.01432964	0.0141407885	0.005834617	0.012572541	0.007422468	0.014463395	0.0060148034	0.013410471
0.0	0.5277215	0.513776	0.5368633	0.53681844	0.5234097	0.54749036	0.53996325	0.532393	0.5235634	0.53144306
0.0	0.5270592	0.51239794	0.5366627	0.53736776	0.5244833	0.5480896	0.5392162	0.53379405	0.52333903	0.53030616
0.0	0.0073411027	0.011204679	0.01572492	0.0069595566	0.011009338	0.012611819	0.010753941	0.014522661	0.006298682	0.01294046
0.0	0.007264803	0.0110986205	0.015723497	0.006969446	0.0109272115	0.012591985	0.010811638	0.014540833	0.0063097076	0.012919366
0.0	0.014018006	0.025359152	0.0330738	0.02391966	0.0270221	0.03348423	0.026551383	0.028271718	0.015582161	0.035340168
0.0	0.053613342	0.06431873	0.07899079	0.080553256	0.06472518	0.086784184	0.07585688	0.071678184	0.05722417	0.074056655
0.0	3.2743617e-05	7.4503565e-05	0.00012732306	0.00013737638	6.884226e-05	0.00016304317	0.000107599626	9.198538e-05	4.3224212e-05	0.00010489968
0.0	0.5281341	0.5109106	0.5375314	0.53708935	0.52276534	0.5485564	0.5374958	0.5333897	0.52294683	0.53030264
0.0	0.003578891	0.011997885	0.009953438	0.013556275	0.0070835487	0.023712944	0.010920535	0.0077714124	0.007743613	0.007810854
0.0	0.047848236	0.07607325	0.078931004	0.081168614	0.06486781	0.100070834	0.060136136	0.05761501	0.0617759	0.068792224
0.0	2.15266e-05	0.00014011851	0.00012695741	0.000141415	6.941174e-05	0.00028252846	4.4997625e-05	4.063567e-05	5.746667e-05	7.94476e-05
0.0	0.0048846155	0.012011039	0.012034664	0.012652148	0.008624272	0.01814179	0.007210129	0.0067517203	0.007870475	0.009419622
0.0	0.00012012112	5.5266653e-05	6.1191866e-05	0.00014478767	8.978262e-05	0.00010815058	0.00019071768	0.00011473572	1.9514717e-05	5.176642e-05
0.0	0.009899564	0.008192829	0.010715037	0.012689539	0.010924068	0.01851151	0.012358505	0.01003674	0.008525334	0.011226185
0.0	0.07006299	0.06842379	0.07081622	0.083867155	0.07541053	0.09100561	0.06714688	0.067242585	0.06354386	0.072818056
0.0	0.527865	0.5128036	0.5383253	0.5373641	0.5234461	0.5476864	0.539915	0.5360145	0.5237612	0.53113425
0.0	0.008925997	0.008976025	0.011303661	0.011335098	0.010262488	0.015685124	0.014097598	0.014232947	0.0072468393	0.01314347
0.0	0.10296898	0.09065031	0.10256006	0.10604279	0.10920106	0.12750901	0.081597894	0.1280133	0.1049613	0.08516811
0.0	0.021906484	0.024003254	0.025460958	0.026052658	0.024259726	0.030930467	0.024040941	0.026981045	0.028263861	0.017532688
0.0	0.010409699	0.009639919	0.013941577	0.012213914	0.008405586	0.016110763	0.015681172	0.009887494	0.008090217	0.011208732
0.0	0.008510237	0.006490016	0.010179161	0.0121649895	0.012915262	0.0140357325	0.012797	0.008818496	0.00923443	0.0075478624
0.0	0.00857792	0.006522008	0.010132592	0.01222429	0.012893828	0.014090802	0.012886237	0.008845754	0.009134653	0.007569009
0.0	0.0679493	0.060809717	0.07035389	0.0738338	0.08083435	0.08771488	0.07537853	0.06477843	0.060820863	0.06671749
0.0	7.915895e-05	6.0425158e-05	8.217313e-05	9.873325e-05	0.00015924106	0.00016984924	0.00010505324	6.289664e-05	5.4223554e-05	7.081942e-05
0.0	0.009325295	0.007919885	0.009704728	0.010593589	0.0130055705	0.0141231045	0.01097529	0.008386177	0.0076468764	0.008898073
0.0	0.008032626	0.009659259	0.0127416905	0.014648127	0.008548092	0.017239569	0.013331512	0.010350978	0.009871999	0.012823321
0.0	0.029101286	0.02265625	0.028438576	0.029475594	0.02311065	0.03081199	0.027545517	0.019217355	0.027266275	0.029369274
0.0	0.02431623	0.019475447	0.027768698	0.03157472	0.025424432	0.03794806	0.02734181	0.02590813	0.027635464	0.02607133
0.0	0.19036579	0.17534031	0.21610285	0.22923477	0.17714837	0.20239618	0.21995254	0.16940114	0.18931556	0.2107351
0.0	0.00010128339	0.000121854166	0.00010174076	0.00015563768	0.00010976953	8.956089e-05	0.00022912017	0.00013423941	5.0657323e-05	0.000104204584
0.0	9.03555e-05	3.4746237e-05	5.259316e-05	0.00012711174	5.0302973e-05	0.00034033152	0.000192341	0.00012226992	9.7353884e-05	0.00016118899
0.0	0.011623698	0.009379879	0.009558817	0.010907934	0.00832504	0.019553473	0.012262078	0.012391333	0.010822348	0.01243247
0.0	0.09518256	0.12101306	0.121402584	0.14385742	0.12234382	0.14350207	0.104825355	0.09514508	0.13748184	0.122168384
0.0	0.026129404	0.019153908	0.028493118	0.03097787	0.023402832	0.023315914	0.028747616	0.025731113	0.020975327	0.024630237
0.0	0.18781424	0.15831146	0.19932546	0.19787742	0.1712862	0.21523216	0.21408091	0.17779155	0.16913295	0.18686877
0.0	0.010559672	0.00586652	0.010308009	0.012842518	0.009877095	0.0144890705	0.013432558	0.009248104	0.008675789	0.012128976
0.0	0.01051516	0.0058841947	0.010233208	0.012881168	0.00985838	0.014504657	0.013350606	0.009267935	0.008601182	0.012036319
0.0	6.2390776e-05	3.4342982e-05	0.00011846592	0.00018303328	6.1327686e-05	0.00016474357	0.0001478348	0.00011163626	0.00011210243	0.000114997405
0.0	0.10173967	0.111398235	0.11342567	0.095200695	0.09631848	0.11897206	0.12595308	0.11018349	0.074921496	0.096490994
0.0	0.025974719	0.024355983	0.02719394	0.032036953	0.028327148	0.033050172	0.03418648	0.029016519	0.03072433	0.03311118
0.0	0.0089023	0.010251055	0.011181389	0.015543093	0.0125224	0.015352872	0.017025953	0.013025632	0.010537441	0.016297257
0.0	0.040054813	0.050249	0.052972816	0.06945582	0.045812313	0.06654364	0.05868739	0.036614392	0.05958406	0.060611777
0.0	0.52754986	0.51138246	0.5377894	0.5362656	0.52304107	0.5496129	0.5384908	0.5329383	0.5228877	0.5317826
0.0	8.916863e-05	0.00012772251	0.00012395132	0.00022213215	7.151361e-05	0.00027334614	0.00017823017	4.6534402e-05	6.957536e-05	0.00010604483
0.0	0.007291155	0.009582909	0.011728942	0.016615571	0.008958197	0.019312063	0.020667452	0.0042107226	0.008140263	0.010360125
0.0	0.02302181	0.0201338	0.026974337	0.035821516	0.024984095	0.040335055	0.030910116	0.0153795015	0.02491106	0.024410892
0.0	4.8045888e-05	3.4305274e-05	0.00011116482	0.00016742574	2.4833089e-05	0.00021350714	9.0170775e-05	8.295305e-05	9.728113e-05	3.853044e-05
0.0	0.16265973	0.1493089	0.13420984	0.16775216	0.15603063	0.18460913	0.175907	0.1856751	0.14290589	0.18214007
0.0	0.011144997	0.011031182	0.008707362	0.014647775	0.010576031	0.017037546	0.008230183	0.018075781	0.011621656	0.016202826
0.0	0.011200691	0.010949921	0.008708507	0.014669408	0.010558182	0.017075183	0.008231725	0.018065618	0.011750191	0.016274568
0.0	0.011057139	0.010899084	0.008683745	0.014709797	0.010569152	0.016959263	0.008233539	0.018021423	0.011654268	0.016203495
0.0	6.9052e-05	0.00013598602	8.080581e-05	0.00016641982	0.000103436534	0.00018210197	5.943896e-05	0.00014588775	8.6331296e-05	5.132202e-05
0.0	0.14751282	0.1387409	0.16166994	0.16310589	0.14655128	0.1617887	0.16561295	0.16544724	0.1742219	0.15268463
0.0	0.010600719	0.008443511	0.010952488	0.011407783	0.009109771	0.01359485	0.010819188	0.0065453886	0.0005765914	0.012112562
0.0	0.09478163	0.08286577	0.09340158	0.10471779	0.08264001	0.10062989	0.09183518	0.0690274	0.10174185	0.10306596
0.0	9.861197e-05	9.466524e-05	6.820606e-05	0.00014839352	7.140512e-05	9.999742e-05	9.6216216e-05	3.577529e-05	0.00011742527	0.00010208556
0.0	0.011876746	0.009769155	0.013069025	0.013532709	0.011631447	0.01342924	0.011939202	0.00951928	0.012894252	0.011200479
0.0	0.012885704	0.009461265	0.011248193	0.012802452	0.008976911	0.012191405	0.009471822	0.0064818333	0.011932235	0.012808378
0.0	8.862424e-05	8.857735e-05	0.00013799318	0.00016311127	8.465736e-05	0.00014287817	0.00010821516	8.526182e-05	0.0001295825	7.491656e-05
0.0	0.087858625	0.08533434	0.10702993	0.110291325	0.104655445	0.11000916	0.113504335	0.09848286	0.109420516	0.09132651
0.0	5.5999462e-05	4.9148166e-05	0.00011592023	0.00025773767	7.7493976e-05	0.00021106208	0.000106125546	6.557485e-05	9.192768e-05	9.410577e-05
0.0	0.039814316	0.04448876	0.05176144	0.06350963	0.051911775	0.046469986	0.05836899	0.047579467	0.04554474	0.042164974
0.0	0.03990619	0.044351026	0.0516608	0.06348988	0.052008368	0.04646362	0.05848372	0.047577605	0.04564241	0.04214725
0.0	0.07543122	0.069275364	0.06930757	0.0828058	0.07979411	0.09868393	0.08000221	0.073433325	0.06543504	0.075580046
0.0	0.048705317	0.04310791	0.049947947	0.055919286	0.044735763	0.06061809	0.06516617	0.04094396	0.044093616	0.05489214
0.0	0.00011735888	9.8420416e-05	7.7668716e-05	0.00015260048	0.00015158328	0.00026761752	0.00013167647	0.0001007775	7.125582e-05	0.000113298425
0.0	0.00013396065	1.0258415e-05	0.00014359439	7.8820296e-05	1.0174964e-05	0.00031975153	0.00022098234	9.904972e-05	3.0409434e-05	0.00012623252
0.0	0.045885444	0.0422313	0.046365038	0.054517657	0.03976721	0.05382884	0.05724493	0.053513885	0.046473097	0.048154384
0.0	0.52927727	0.51240987	0.53775305	0.536476	0.5236858	0.5487464	0.5406241	0.53407824	0.5237101	0.5306345
0.0	0.09156685	0.083466575	0.1063849	0.10173252	0.044910826	0.11279028	0.09972769	0.10469926	0.09042519	0.0963976
0.0	0.09403953	0.08655046	0.12517542	0.094538525	0.07297348	0.1438586	0.08538736	0.09088257	0.113329574	0.10597659
0.0	0.108080626	0.09826207	0.11004419	0.12242006	0.09507414	0.14974572	0.12882008	0.11363189	0.078279026	0.10076992
0.0	0.080913715	0.08646343	0.09462507	0.13220683	0.08905861	0.12156706	0.09805334	0.09541951	0.09766065	0.10694468
0.0	0.017352013	0.027014012	0.03270399	0.034135427	0.020952756	0.031903826	0.030943856	0.022912215	0.024816964	0.031210791
0.0	0.10078414	0.13856773	0.15747589	0.16458613	0.14231479	0.17266908	0.18111189	0.13326044	0.14822777	0.14997262
0.0	0.092486165	0.10618275	0.10621405	0.10824491	0.09163131	0.13304389	0.098275006	0.09891466	0.079784356	0.09762187
0.0	0.5282495	0.5146354	0.5381161	0.53733337	0.5229418	0.54683644	0.5409821	0.53278244	0.52332467	0.53142196
0.0	0.5281585	0.51400656	0.5375211	0.538014	0.52305615	0.54732454	0.5415715	0.53343713	0.5239179	0.5315852
0.0	0.027999856	0.021472048	0.022545746	0.027698148	0.02619486	0.030875335	0.023469623	0.02766406	0.024851792	0.02912926
0.0	0.52716446	0.51409096	0.5369449	0.5362093	0.5225612	0.54670376	0.5396103	0.53254485	0.52178407	0.52938735
0.0	0.52922326	0.51444554	0.53763187	0.53866017	0.52235615	0.54736847	0.54098195	0.5331149	0.5224542	0.5303305
0.0	0.030428272	0.022309506	0.021594493	0.033439387	0.023581544	0.043102097	0.03000117	0.030443707	0.027883144	0.025848426
0.0	0.026148738	0.026164554	0.030792898	0.033979923	0.01923914	0.034828026	0.035421114	0.02795445	0.026823288	0.02650147
0.0	0.027059352	0.018726416	0.032070592	0.030899841	0.023985507	0.0318542	0.028382426	0.030273018	0.025275333	0.026087355
0.0	0.023400523	0.019947354	0.030580614	0.032074094	0.02497124	0.033883475	0.038840313	0.027226914	0.020888818	0.029917484
0.0	0.017917689	0.018793063	0.03201635	0.03695894	0.027061569	0.04175265	0.030929318	0.022446081	0.022784835	0.02987567
0.0	0.14359668	0.15414295	0.17687675	0.16178519	0.15249759	0.18282703	0.17875275	0.1622234	0.1525026	0.15796399
0.0	0.5290173	0.5156251	0.53859943	0.5380563	0.52321625	0.54692227	0.5398778	0.5332833	0.52318436	0.5301866
0.0	0.5286825	0.5144364	0.538002	0.5378309	0.52240545	0.5467172	0.54070884	0.5339748	0.52274203	0.53020865
0.0	0.527503	0.5137817	0.5373071	0.5372369	0.5223762	0.54686534	0.5405846	0.5330217	0.52189875	0.52994674
0.0	0.023739653	0.025564253	0.026398355	0.033283282	0.023849672	0.03428917	0.024786875	0.026904639	0.027333384	0.029208057
0.0	0.5274587	0.5138297	0.5374355	0.53672117	0.5243215	0.54776824	0.53998566	0.5330966	0.5234984	0.53066164
0.0	0.048756752	0.04848341	0.048078764	0.06345848	0.058610305	0.06422249	0.04975976	0.046277694	0.063428365	0.057974324
0.0	0.52752554	0.51350147	0.5382996	0.53724635	0.524426	0.54822075	0.54055715	0.5332201	0.523627	0.5312519
0.0	0.52654845	0.5129169	0.53712595	0.5367146	0.52371323	0.5475571	0.53955996	0.5324869	0.5221397	0.52913284
0.0	0.050020665	0.047187515	0.047821477	0.068776794	0.053507823	0.084511384	0.05428351	0.046783157	0.06596831	0.054132614
0.0	0.52771264	0.5130807	0.53753465	0.53729117	0.5231509	0.5475596	0.54012245	0.5330434	0.5225798	0.52978426
0.0	0.047144633	0.059722546	0.06517104	0.06808169	0.049384885	0.08029358	0.056540836	0.04797492	0.060698133	0.05470462
0.0	0.1930622	0.18738528	0.21905468	0.21036674	0.1717187	0.20839593	0.19608021	0.20487617	0.18095702	0.1847602
0.0	0.17582394	0.18383364	0.19136469	0.20528527	0.18743657	0.23018813	0.21859899	0.19713588	0.17994635	0.20118073
0.0	0.16519493	0.18743382	0.20277804	0.22415926	0.20217751	0.22602622	0.21776357	0.17062864	0.18142456	0.19773322
0.0	0.5279296	0.51367563	0.5383992	0.53640753	0.52411073	0.5469817	0.5394047	0.5333907	0.5235536	0.5300967
0.0	0.5280372	0.5124383	0.5371885	0.5371419	0.524512	0.5470525	0.540153	0.5333096	0.52310437	0.5309969
0.0	0.04598931	0.05663815	0.056083694	0.069021456	0.05238428	0.06813258	0.051220506	0.04734292	0.05791214	0.062298197
0.0	0.5263546	0.51333284	0.53839034	0.5362997	0.52424824	0.54702896	0.5396718	0.532664	0.5225333	0.53039086
0.0	0.5274979	0.51160264	0.53678745	0.5367431	0.52269053	0.54812795	0.53824127	0.5335664	0.5240021	0.5298911
0.0	0.012105191	0.009190819	0.010521791	0.011596028	0.010941837	0.012345726	0.012203441	0.010855609	0.01573536	0.012101156
0.0	0.06592386	0.06457181	0.08417095	0.07458618	0.074263394	0.086121224	0.08067292	0.06946599	0.07865168	0.08257782
0.0	0.00992939	0.008032052	0.014703697	0.006544096	0.008612323	0.01820782	0.012067466	0.014291677	0.008558877	0.011772327
0.0	0.5274644	0.5117686	0.53704417	0.5380642	0.52417916	0.54795086	0.53911036	0.53244686	0.52322876	0.53320783
0.0	9.021481e-05	6.2358304e-05	0.00019279985	3.7183374e-05	6.8883564e-05	0.00028391476	0.00012691166	0.0001839278	6.782909e-05	0.00012504707
0.0	0.0092307	0.0076462757	0.01300734	0.0066318517	0.009244265	0.01935563	0.014184396	0.014913116	0.0088607455	0.011131614
0.0	0.0001629047	3.543294e-05	8.9894245e-05	0.00014949917	7.6544115e-05	0.000102315076	0.00016378923	8.342998e-05	4.2242016e-05	0.00011727498
0.0	0.01096574	0.0032775218	0.011894465	0.013711817	0.009374453	0.019003466	0.0112025235	0.011313039	0.0072764256	0.015477118
0.0	0.52720153	0.5130617	0.53728205	0.5377721	0.52552384	0.5483734	0.5389565	0.5326485	0.52164143	0.52939135
0.0	0.5282058	0.5124258	0.53746915	0.5381519	0.5241206	0.54817414	0.53889287	0.534038	0.52177525	0.53003114
0.0	0.00011496955	3.382898e-05	4.550931e-05	6.780296e-05	0.00016118237	0.0001071673	0.00013067968	9.46397e-05	0.00025590125	5.7625322e-05
0.0	0.010965084	0.0043237642	0.005824594	0.011732475	0.014110993	0.0154921515	0.010409419	0.014942754	0.017302511	0.0071371403
0.0	0.52716917	0.5121664	0.5373029	0.5382423	0.5248127	0.54901075	0.53800905	0.5321818	0.52296776	0.53013504
0.0	0.5283255	0.5120172	0.5365848	0.5381625	0.52329594	0.5485161	0.5382214	0.5329986	0.52288514	0.5303173
0.0	0.0024563111	0.0021585145	0.001916886	0.0013644237	0.0021712016	0.003967748	0.002985591	0.0018351288	0.0019407173	0.0021457095
0.0	0.046607666	0.057519797	0.04772628	0.06126237	0.05270046	0.06702915	0.055747464	0.051806476	0.066379294	0.052929748
0.0	7.795194e-05	0.0001247435	0.00015169346	9.178158e-05	9.2329785e-05	0.00037493446	0.00013423033	1.8111967e-05	9.3602175e-05	0.00012101201
0.0	0.008346889	0.01158353	0.013144798	0.009575422	0.009129222	0.018996969	0.010212683	0.00617313	0.008968236	0.010408319
0.0	0.08752379	0.059491623	0.10537148	0.11970923	0.10038188	0.111776106	0.1092896	0.09362263	0.09649945	0.0986674
0.0	0.008134002	0.006111507	0.012768964	0.012476192	0.008889436	0.017354371	0.013241806	0.010289738	0.01160797	0.011184953
0.0	0.008017313	0.00665464	0.011808267	0.016132826	0.0048769633	0.012940946	0.011165984	0.010594433	0.009355797	0.012731977
0.0	5.9960956e-05	3.570593e-05	0.0001444665	0.00013680122	7.263873e-05	0.0002586189	0.00015326646	9.4056784e-05	0.00012502632	0.00011182921
0.0	6.500554e-05	0.00013950872	6.67905e-05	0.0002535917	0.00011063976	0.0001188631	5.3689208e-05	0.000106225474	7.293421e-05	6.931966e-05
0.0	0.105256945	0.08723006	0.07166405	0.085047506	0.10083495	0.11680408	0.120000236	0.08594264	0.10214074	0.103659034
0.0	0.10537769	0.08718509	0.07185227	0.08563678	0.10129309	0.11710035	0.12031028	0.08613254	0.10263256	0.10419693
0.0	0.10537769	0.08718509	0.07185227	0.08563678	0.10129309	0.11710035	0.12031028	0.08613254	0.10263256	0.10419693
0.0	0.10494753	0.08734839	0.071978934	0.085118115	0.10090795	0.11713378	0.12012901	0.08620499	0.10271472	0.103805326
0.0	0.020558571	0.024423273	0.019406572	0.025233727	0.02608876	0.025746908	0.035198275	0.02311155	0.028337538	0.028155657
0.0	0.52764726	0.51260465	0.53595144	0.5366857	0.52239674	0.5476836	0.5382039	0.53259784	0.52361923	0.53191555
0.0	0.52732486	0.51402557	0.5378881	0.53627264	0.5230232	0.54682827	0.5384794	0.5333788	0.52341175	0.5319731
0.0	0.11341035	0.14596021	0.147479	0.16274798	0.14285505	0.1339997	0.16934355	0.14832045	0.15090138	0.15253685
0.0	0.5275877	0.5123899	0.5365026	0.5376428	0.5240099	0.5472068	0.53832924	0.53261495	0.52240896	0.5322156
0.0	0.00013385403	0.00014260363	0.00014556121	0.00017163683	8.039408e-05	0.00012324053	0.00012390039	0.00012473766	5.1465566e-05	3.8781447e-05
0.0	0.011979416	0.006961662	0.015352462	0.012109093	0.0059790006	0.0153693035	0.008238315	0.008488794	0.012796011	0.012029641
0.0	0.009352744	0.008874299	0.01246193	0.0127653275	0.009364707	0.01565854	0.01029018	0.010763487	0.013014732	0.010724761
0.0	6.5898195e-05	7.634824e-05	0.00014085743	2.3589455e-06	7.318691e-05	0.00015028483	0.000108336055	9.613312e-05	0.00014888163	0.00011067047
0.0	7.919451e-05	8.488572e-05	0.00017349666	0.00012638139	3.6914505e-05	0.00011230005	0.00020761408	8.445553e-05	0.00016404962	9.4192765e-05
0.0	0.20234479	0.192076	0.18872279	0.2253945	0.17019704	0.21605575	0.18481486	0.21170121	0.18172093	0.19374059
0.0	0.2031798	0.19233276	0.18930413	0.22530955	0.1704522	0.21722871	0.18526329	0.2126323	0.18284759	0.1948568
0.0	0.2699	0.25681087	0.25869286	0.29122224	0.23799354	0.28631523	0.2556022	0.27912426	0.2501092	0.26291484
0.0	0.17396364	0.20564248	0.20560016	0.20629942	0.16726227	0.2368764	0.21773753	0.19715714	0.18457207	0.1924617
0.0	0.07500115	0.06759548	0.073968045	0.06450816	0.056248255	0.07751668	0.074042484	0.046369035	0.058703225	0.08316682
0.0	3.525763e-05	3.1311753e-05	9.047051e-05	5.919962e-05	6.9193324e-05	0.00017452969	7.805638e-05	3.926099e-05	7.532302e-05	4.4678858e-05
0.0	0.0428779	0.04782899	0.046118166	0.05346104	0.044399455	0.06145097	0.048549365	0.04253034	0.04027079	0.03791486
0.0	0.066417426	0.06778739	0.071838975	0.07260734	0.065819874	0.085528396	0.08432084	0.07128968	0.054882146	0.06729576
0.0	0.012604862	0.012551083	0.011006012	0.014406203	0.0076891496	0.012353379	0.012374463	0.010964364	0.0061599533	0.009433933
0.0	0.012693035	0.0126064345	0.011181346	0.014500547	0.007716391	0.012440172	0.012430357	0.0108408425	0.006188088	0.009427678
0.0	0.0085784625	0.010496126	0.007818881	0.0107883075	0.010208211	0.011643009	0.012854203	0.0064791963	0.008484008	0.0044910596
0.0	1.4859425e-05	7.5617725e-05	0.00014538213	0.00014231972	7.735377e-05	0.00012683448	0.00011050586	8.0704085e-05	5.663306e-05	5.863749e-05
0.0	0.0067439293	0.01215259	0.0143679995	0.013081959	0.010214168	0.015851988	0.012701164	0.006906058	0.00867811	0.006613654
0.0	5.1451832e-05	8.826984e-05	4.2171418e-05	0.00015649096	6.0393588e-05	0.00011578049	0.00010449096	5.1099472e-05	5.8393747e-05	2.822126e-05
0.0	0.0075392663	0.009575901	0.0069393055	0.013332422	0.008111911	0.011677959	0.010958627	0.00760475	0.007962021	0.005650031
0.0	3.2471587e-05	6.893108e-05	0.00013284988	0.00013397394	4.398759e-05	0.00012057246	8.443854e-05	4.94324e-05	6.599787e-05	3.285296e-05
0.0	0.05771412	0.057146296	0.0798657	0.07234238	0.06267864	0.10365396	0.06759404	0.061593834	0.06756178	0.064234704
0.0	0.5276274	0.5117322	0.5374019	0.5376139	0.52331406	0.54845417	0.5377666	0.5330336	0.5237858	0.5311577
0.0	0.006954667	0.003966765	0.014281739	0.011323236	0.008055744	0.016945055	0.007520957	0.0072303195	0.01022293	0.005967981
0.0	4.3028325e-05	4.795772e-05	0.00013276807	9.141194e-05	6.1051804e-05	0.00032402814	6.966167e-05	5.210016e-05	8.033323e-05	6.144324e-05
0.0	0.5268314	0.5147815	0.5370402	0.53659666	0.52326614	0.5479377	0.5393478	0.5331159	0.52375203	0.5307437
0.0	0.009055893	0.011297748	0.010637029	0.010067693	0.010280138	0.008551301	0.012183047	0.007872196	0.009932052	0.008877491
0.0	0.06672045	0.06323781	0.07142605	0.07738156	0.050974175	0.09920364	0.08307629	0.055649977	0.065272614	0.062159542
0.0	0.037700992	0.026880484	0.05922418	0.055268582	0.04452913	0.06579884	0.05085252	0.030578602	0.041488755	0.035964184
0.0	8.415358e-05	8.487714e-05	3.1329557e-05	0.00012751807	3.381598e-05	7.149922e-05	0.00010634457	3.228632e-05	9.014241e-05	0.00011725821
0.0	0.009039049	0.007169737	0.007914383	0.012504122	0.00576156	0.020841839	0.011590455	0.01035217	0.00991638	0.012485001
0.0	0.0073156934	0.008529894	0.008415337	0.011924316	0.0054832334	0.015979908	0.010237319	0.0072741667	0.008341859	0.009315595
0.0	0.042272795	0.039614413	0.043879636	0.050426457	0.035675637	0.057004575	0.053204097	0.038262803	0.04458873	0.0501745
0.0	0.52787936	0.51193607	0.53696734	0.53687817	0.52226037	0.54833454	0.53811383	0.53353715	0.5231355	0.5302016
0.0	0.0098427115	0.009645839	0.008054045	0.010669183	0.01208689	0.009841475	0.013309509	0.009819029	0.0083078	0.0062637674
0.0	0.012670824	0.012245277	0.007922565	0.0067952783	0.01073053	0.019639753	0.014564658	0.011482195	0.008529414	0.0053083287
0.0	0.06267237	0.07457114	0.06965474	0.070608884	0.066951565	0.10016771	0.077199966	0.0650363	0.06088692	0.06083733
0.0	5.8485362e-05	0.00012993229	7.914212e-05	8.342576e-05	7.814128e-05	0.00028359363	0.00011499948	6.383894e-05	5.444335e-05	5.016161e-05
0.0	0.008026032	0.0115712965	0.009525769	0.0097460905	0.0091457525	0.018175345	0.011477326	0.0084482385	0.0076622413	0.0074991696
0.0	0.52751213	0.51127344	0.5368135	0.53631073	0.5218585	0.5478278	0.5389729	0.5327051	0.5234603	0.53033274
0.0	0.024850514	0.024331117	0.021426415	0.026694542	0.029139955	0.025273789	0.03180388	0.025022926	0.021645349	0.017447634
0.0	0.007610316	0.0075520966	0.0081677325	0.016785253	0.013426808	0.004906416	0.012129645	0.008403174	0.008052117	0.0072844797
0.0	0.06567571	0.056931786	0.05801624	0.080746055	0.06600373	0.059796643	0.07920845	0.056630183	0.060941074	0.05616732
0.0	6.967396e-05	4.729301e-05	3.9959792e-05	0.00013863204	7.407398e-05	3.9986477e-05	0.00012677765	3.8116592e-05	5.4624164e-05	3.727643e-05
0.0	0.008753792	0.0070129773	0.006787318	0.012528582	0.0089066895	0.0069023343	0.012043914	0.0065404824	0.007674854	0.0064713033
0.0	0.021049231	0.023107115	0.023407063	0.022999946	0.012345987	0.02802815	0.023627505	0.021128349	0.021754265	0.023664532
0.0	0.0074382303	0.0070901485	0.012057205	0.008048866	0.006337057	0.012188351	0.011447462	0.010304618	0.011667484	0.010394086
0.0	4.1061674e-05	3.698713e-05	9.549283e-05	8.6269654e-05	6.678495e-05	0.00012444422	0.0001986606	6.0789567e-05	0.00015173932	0.00017574876
0.0	3.541811e-05	5.5137472e-05	7.998954e-05	5.1563726e-05	3.9143415e-05	0.00014804838	8.2597995e-05	0.00010135932	8.329031e-05	5.354589e-05
0.0	2.4866338e-05	3.9060484e-05	7.78495e-05	5.7265082e-05	8.115904e-05	0.0001259394	0.0001505186	0.00012711392	9.9093086e-05	3.4099463e-05
0.0	0.047819838	0.036665045	0.04785991	0.05312974	0.03425239	0.05339329	0.05155221	0.028646452	0.042658143	0.054591928
0.0	0.06533727	0.0767614	0.078732446	0.0774433	0.06097339	0.08852326	0.06853022	0.0751253	0.06711647	0.06782548
0.0	0.5263964	0.5124176	0.53636175	0.5365382	0.5224266	0.54652977	0.538209	0.53276855	0.5222634	0.53046864
0.0	0.52822375	0.51169217	0.53606844	0.5368745	0.52336276	0.54886866	0.5376012	0.533327	0.5225973	0.5320969
0.0	0.17464532	0.15652403	0.17288613	0.20246683	0.17537476	0.20045325	0.18728562	0.18084466	0.19230998	0.17111516
0.0	0.0064396155	0.013203007	0.013175974	0.010008594	0.0061449436	0.011811429	0.00857796	0.0070896116	0.007328285	0.008652779
0.0	7.0662245e-05	8.247938e-05	6.4358625e-05	0.00011256883	4.4631928e-05	4.9569866e-05	8.3185696e-05	0.00019075823	5.43522e-05	4.8098515e-05
0.0	6.8880676e-05	7.582489e-05	7.393164e-05	0.0001265238	4.6966896e-05	5.515119e-05	0.000111923735	5.7999994e-05	6.640867e-05	4.8089936e-05
0.0	0.00655931	0.013768597	0.012235482	0.009455453	0.0059882663	0.011223453	0.0073540476	0.012803615	0.0066054473	0.008638063
0.0	0.00014773897	4.1355113e-05	6.3062274e-05	0.00011044928	6.396155e-05	0.00019689101	0.00015576388	6.179787e-05	0.00012606905	2.0977976e-05
0.0	0.0046733	0.0021272555	0.002460465	0.0029241685	0.0015419987	0.0038769466	0.007249808	0.0031179774	0.0038751627	0.0022317648
0.0	0.18662184	0.19175363	0.17546093	0.197436	0.1839207	0.21799615	0.17885737	0.19126956	0.18832593	0.20385046
0.0	0.5270894	0.5133782	0.5363004	0.53672314	0.52348584	0.54724115	0.5386871	0.53224	0.5231219	0.5306854
0.0	0.0052206283	0.0044046333	0.014166698	0.007395541	0.010608473	0.014688975	0.0076820008	0.015860708	0.011971856	0.009454751
0.0	4.0399125e-05	2.1562515e-05	0.00014459906	5.1592644e-05	0.00010490108	0.00015479127	5.745944e-05	0.00011062352	0.00011777761	6.0767423e-05
0.0	0.5281911	0.5115191	0.5379518	0.5372489	0.52340823	0.5476962	0.54083717	0.5334512	0.5239915	0.5309353
0.0	0.048529427	0.03529416	0.042098254	0.0519668	0.036905024	0.06750364	0.057693366	0.048017118	0.049921717	0.060435
0.0	7.408719e-05	5.8063357e-05	9.2028284e-05	0.00011131205	8.077453e-05	0.00018162458	0.00015356927	8.530338e-05	0.0001316314	0.00012704654
0.0	0.045489043	0.010750314	0.045198537	0.062212043	0.042668335	0.06752084	0.055292953	0.04926914	0.042903587	0.05988337
0.0	0.044510588	0.04667758	0.045543455	0.06285579	0.040513333	0.062470794	0.053720966	0.037872892	0.04756199	0.01315218
0.0	0.068311065	0.07059385	0.069906086	0.091277964	0.062929526	0.091460034	0.080542505	0.05983897	0.07210999	0.024623021
0.0	0.008015166	0.0072870837	0.00885496	0.01131553	0.0069830394	0.010496344	0.010120337	0.005471718	0.008314064	0.011273837
0.0	0.062077757	0.022580385	0.07178424	0.08826483	0.0639932	0.08476529	0.07723143	0.06168116	0.06025829	0.0753368
0.0	5.7952006e-05	5.1032177e-05	6.852205e-05	0.000113052905	4.5083103e-05	9.2831586e-05	8.840259e-05	2.6522088e-05	6.363314e-05	0.000113836
0.0	0.06573723	0.060343947	0.0802751	0.07404391	0.051527154	0.089475475	0.08214789	0.07015969	0.07344321	0.075536914
0.0	5.0694052e-05	8.926409e-05	0.00016471342	0.000106760126	4.8818565e-05	0.00012100462	0.00011834399	0.000100931	7.886096e-05	0.00010842287
0.0	0.00012075322	3.5804882e-05	9.705181e-05	0.0001524312	4.4506123e-05	0.00044465027	0.0001468617	8.8636065e-05	6.0896436e-05	0.00016427926
0.0	0.038031254	0.035661582	0.045999624	0.05113595	0.04607063	0.070651434	0.05814306	0.052430093	0.043901276	0.056703195
0.0	0.081006564	0.050772063	0.06664412	0.07548527	0.07243349	0.103259504	0.08292479	0.07642754	0.06736054	0.07712167
0.0	5.1562693e-05	3.0029294e-05	6.786752e-05	6.4742555e-05	7.725241e-05	0.00021401177	0.00019570343	0.00010404443	0.00016735503	9.428973e-05
0.0	4.9241055e-05	4.5364588e-05	8.3676656e-05	0.00011647335	9.3424176e-05	0.00030159325	0.00017011895	0.00013081869	8.151451e-05	0.00016992813
0.0	0.0042768153	0.006745804	0.009844016	0.008977886	0.008623554	0.015400551	0.015782539	0.011373617	0.013500728	0.012097815
0.0	0.02024801	0.02242278	0.030272057	0.023529839	0.023454132	0.032667853	0.031950206	0.029353054	0.024769988	0.0307889
0.0	0.03636374	0.040188204	0.048428364	0.052044034	0.049593654	0.058976594	0.06449625	0.05146309	0.04089471	0.05273723
0.0	7.648728e-05	9.436961e-05	9.2442635e-05	8.961121e-05	5.9251975e-05	0.0003008879	5.551661e-05	6.524028e-05	7.799797e-05	5.0916144e-05
0.0	0.00770896	0.007974366	0.010165431	0.010591909	0.010516768	0.01947328	0.012542989	0.010058453	0.009069926	0.008644297
0.0	0.042407025	0.038593676	0.024766613	0.04877299	0.03745904	0.07287496	0.044034515	0.036666755	0.043284886	0.05404247
0.0	0.035281986	0.041560378	0.05619297	0.055365577	0.0448141	0.042491984	0.046665706	0.041178618	0.043397915	0.040767614
0.0	0.12584189	0.1341594	0.16369599	0.16214414	0.14287049	0.14260894	0.14815958	0.13676052	0.14000821	0.13705832
0.0	0.0029779817	0.0010966836	0.0018963749	0.0032611196	0.0026386883	0.0027525772	0.0033309353	0.0011064617	0.0019167581	0.0026667502
0.0	0.055203464	0.04768767	0.05449185	0.058506314	0.043469306	0.05983415	0.04227896	0.03428694	0.04339676	0.054375123
0.0	0.038433656	0.049394518	0.05242986	0.039718203	0.042452138	0.05341096	0.047465075	0.03373975	0.042570066	0.046206202
0.0	0.028952144	0.02222677	0.024363264	0.031597283	0.025182804	0.032830972	0.028936474	0.018526368	0.030746581	0.0266155
0.0	0.0018509466	0.0014821945	0.0013039222	0.0027993533	0.0020524638	0.0034462693	0.0034416802	0.0016084632	0.0017861675	0.0028831132
0.0	0.008925178	0.010322062	0.010975969	0.015498772	0.008375747	0.019172188	0.008253546	0.011147739	0.010031838	0.013085407
0.0	0.021729223	0.015804969	0.02082715	0.027155183	0.02703926	0.02829795	0.034819145	0.018423498	0.021561941	0.031420037
0.0	0.0249906	0.016634092	0.027928652	0.030946452	0.01766441	0.03389152	0.022024322	0.026635608	0.02768735	0.030025573
0.0	0.024165593	0.019612068	0.024689013	0.031860657	0.029001458	0.03369828	0.028417366	0.02660059	0.029110212	0.021858832
0.0	0.18929936	0.16597998	0.20910378	0.20821859	0.21187195	0.20760724	0.1833919	0.19095981	0.19978541	0.20039411
0.0	0.08330192	0.092952855	0.06399835	0.09903562	0.080254965	0.12965094	0.11852548	0.10683982	0.09178073	0.08859059
0.0	0.009849777	0.011773215	0.010996049	0.0137713365	0.008272654	0.015477192	0.013164286	0.008588997	0.014063509	0.01093051
0.0	0.009574106	0.008997253	0.01193382	0.014716572	0.0108739035	0.014504773	0.012397737	0.010111823	0.011230277	0.010051491
0.0	0.009435082	0.012532634	0.012046076	0.01242663	0.010037011	0.0117361415	0.012707367	0.010952426	0.00869068	0.009145851
0.0	0.10015026	0.10088206	0.109042406	0.103469364	0.10103674	0.122583404	0.09878458	0.0926632	0.09626699	0.092186265
0.0	0.00010376918	8.204731e-05	0.00010941714	8.77162e-05	4.2750242e-05	0.00018618387	9.6229334e-05	8.1000224e-05	7.068859e-05	9.871791e-05
0.0	4.4002027e-05	9.203609e-05	0.000118514734	0.00012485226	0.00015143606	0.00013979315	0.00012195809	6.7933375e-05	9.1816946e-05	8.47652e-05
0.0	0.0068682777	0.009615377	0.017406195	0.016252749	0.013910421	0.012097246	0.011990285	0.008887637	0.014434117	0.008474566
0.0	0.0068804272	0.009611794	0.017317865	0.016212512	0.014075745	0.012025143	0.0119590815	0.008915462	0.014466931	0.008549199
0.0	0.031188702	0.018553074	0.022035867	0.03489825	0.028450396	0.032310016	0.02817216	0.015581271	0.020499121	0.024039255
0.0	0.00016285096	5.381058e-05	5.900225e-05	0.00012157051	4.9006216e-05	3.7396134e-05	6.8593574e-05	7.182279e-05	9.268767e-05	0.00011431026
0.0	0.02509893	0.024315424	0.021048274	0.030389173	0.01664952	0.0381014	0.03204811	0.022572394	0.028073521	0.02519867
0.0	0.029775428	0.018166093	0.0279734	0.032681447	0.016362393	0.02922856	0.030463228	0.023268895	0.022339366	0.031006608
0.0	0.27219072	0.23195821	0.25829607	0.23108642	0.238264	0.27442706	0.27800322	0.249202	0.26327994	0.27007598
0.0	0.08467073	0.053081248	0.07419017	0.06687507	0.05780355	0.07833522	0.090322554	0.07239935	0.07369072	0.081478015
0.0	0.010580063	0.009277541	0.0098235225	0.009414737	0.0049433634	0.017908998	0.014416647	0.008498066	0.012215852	0.011735616
0.0	2.0572095e-05	8.124352e-05	5.003453e-05	0.0001458157	8.028253e-05	0.00023828758	8.083001e-05	6.6575936e-05	5.489278e-05	0.00011711707
0.0	0.019421168	0.022453668	0.016656548	0.029504662	0.018710777	0.039053205	0.027105533	0.018946474	0.023836648	0.026253002
0.0	6.899177e-05	9.2403505e-05	5.9980863e-05	8.952853e-05	1.9861796e-05	0.0001911209	0.00016277102	4.95554e-05	0.00011283396	0.00021572386
0.0	0.53007853	0.5130201	0.53731567	0.53991336	0.52502877	0.54691476	0.5401504	0.5348781	0.5255939	0.5323234
0.0	0.009445659	0.011332992	0.011956974	0.012893318	0.0012098714	0.015133762	0.017392583	0.010952958	0.0107609285	0.0117409155
0.0	0.1020756	0.078948975	0.015218212	0.12064412	0.10511399	0.1412968	0.11197462	0.08199099	0.079301804	0.10071601
0.0	0.526551	0.5144341	0.5362082	0.5373805	0.52188873	0.5462157	0.53940886	0.53295565	0.52333575	0.52924114
0.0	0.00013993664	5.578078e-05	7.658266e-05	0.00011186622	7.754691e-05	7.254964e-05	0.00010252329	4.077091e-05	8.065423e-05	7.7640805e-05
0.0	0.012218661	0.01132085	0.011247185	0.012577432	0.010879726	0.016215136	0.014573845	0.009244793	0.010124914	0.01029582
0.0	0.5277061	0.5114623	0.5365966	0.5366292	0.5218941	0.5479236	0.538028	0.53354794	0.5230222	0.5295911
0.0	0.0111701125	0.0069158925	0.0063285804	0.00991925	0.00758409	0.013812574	0.011924979	0.010378701	0.008754098	0.008188913
0.0	0.00010246222	5.5923043e-05	7.2409675e-05	0.00018817079	4.2109972e-05	0.00013400268	0.00010185541	3.8241327e-05	4.1277806e-05	6.193144e-05
0.0	0.037925445	0.03574351	0.046169955	0.05119777	0.046177294	0.071026474	0.05828407	0.052548315	0.044078767	0.05683139
0.0	0.011342491	0.006993049	0.00020470396	0.015926184	0.0122040855	0.022078656	0.013273862	0.006920249	0.0066655898	0.010837039
0.0	0.010133391	0.011408563	0.012014899	0.012758713	0.00012621917	0.013282365	0.014129175	0.009679436	0.009116139	0.010492432
0.0	0.020876164	0.02635692	0.024716424	0.025308488	0.0272213	0.02755786	0.02919102	0.025303602	0.020897109	0.035048194
0.0	0.02093513	0.026257178	0.024657125	0.025298662	0.027283678	0.02755324	0.029262038	0.02530239	0.020952284	0.03503036
0.0	2.7614977e-05	7.1601906e-05	9.063993e-05	4.9047878e-05	4.1608684e-05	0.00015550283	0.00014337589	0.00011417833	0.00014674131	0.0001210629
0.0	0.005942446	0.008675363	0.014780422	0.009121465	0.0046668747	0.016627254	0.009191058	0.010828189	0.008035103	0.013757084
0.0	0.020529807	0.024317188	0.024821972	0.031724256	0.025106	0.039542157	0.026044302	0.02106529	0.026523419	0.03007828
0.0	0.08181305	0.09024352	0.0901936	0.113920175	0.07861343	0.10438413	0.10498654	0.0706791	0.084038414	0.101516075
0.0	0.0018989695	0.0016669402	0.0035412565	0.0020471292	0.0017599025	0.003913245	0.0016522565	0.0015241615	0.0029335204	0.0031173266
0.0	0.000102052276	9.85863e-05	0.00015862624	0.00021477649	8.879994e-05	0.00024692967	6.361148e-05	5.757325e-05	0.00017387673	0.00020488634
0.0	0.0021926642	0.0021974277	0.0028093688	0.0035136947	0.0023014883	0.003300412	0.0030798686	0.0016888364	0.0023188188	0.0026529925
0.0	0.070131354	0.06640344	0.05765374	0.0798952	0.056051888	0.091049224	0.07721867	0.07539437	0.066366605	0.053172864
0.0	0.007699384	0.0049538324	0.009322961	0.012233685	0.007773015	0.01534406	0.009131508	0.011301856	0.0070380922	0.0122116925
0.0	0.007706069	0.004927056	0.009338926	0.012274524	0.00781695	0.015303659	0.009129833	0.01133775	0.0071015307	0.01232372
0.0	8.151948e-05	5.230731e-05	8.51514e-05	9.510389e-05	5.6327022e-05	3.9076283e-05	7.4515214e-05	2.635093e-05	8.169504e-05	7.660692e-05
0.0	0.098021574	0.09301403	0.11440536	0.09893343	0.10315275	0.09933658	0.1108203	0.09183402	0.07956412	0.067409165
0.0	0.52728516	0.51190937	0.5368104	0.5363627	0.52225786	0.54810876	0.5388069	0.5328432	0.52295727	0.5292522
0.0	0.00832869	0.011042199	0.010771355	0.006958999	0.009599424	0.023878798	0.008973509	0.0057292357	0.010617897	0.0130325975
0.0	0.070391074	0.07247206	0.07427147	0.07489759	0.07146794	0.07906519	0.07470614	0.06265393	0.06404036	0.07787677
0.0	9.039548e-05	0.0001166483	0.000100811536	0.00010422009	9.987878e-05	0.000114271024	0.00010155166	5.552577e-05	6.573645e-05	0.00012691166
0.0	0.01013585	0.008786797	0.012784903	0.009334864	0.009669983	0.011189991	0.010727195	0.010980986	0.007824994	0.011296214
0.0	9.364387e-05	7.3400355e-05	0.00014533334	7.6619704e-05	8.707299e-05	0.00010563577	0.00010004073	0.00010795676	5.741387e-05	0.000116219286
0.0	0.00987646	0.011924434	0.0073212017	0.011409677	0.007824557	0.012451882	0.006967549	0.006463303	0.011310852	0.013973221
0.0	8.88661e-05	0.0001360314	4.7139336e-05	0.000114941264	5.6799916e-05	0.00013113566	4.188849e-05	3.7063677e-05	0.00012080079	0.00017878573
0.0	0.52783483	0.5114051	0.53619486	0.53731525	0.5224403	0.5478394	0.53817785	0.5337437	0.5230464	0.53032994
0.0	0.0074741472	0.010390403	0.009115635	0.009972779	0.009056407	0.010105558	0.010996356	0.010296753	0.009909253	0.0053224117
0.0	0.05834889	0.07380022	0.06808965	0.07120271	0.050538804	0.08480394	0.075527176	0.06845553	0.069459595	0.05567773
0.0	4.4813103e-05	0.00012492729	7.2662704e-05	8.6099535e-05	2.7473972e-05	0.00014925531	0.00010583964	7.7362994e-05	8.9145164e-05	3.6086072e-05
0.0	4.7276644e-05	5.789406e-05	0.00013348962	8.480708e-05	3.444062e-05	0.00022553866	7.397932e-05	7.039886e-05	0.000105678584	3.931712e-05
0.0	0.009288132	0.008820518	0.010762385	0.007170928	0.008872689	0.022256209	0.0069725523	0.012281099	0.010427663	0.007681285
0.0	0.06953971	0.060603302	0.079250276	0.07508921	0.060079172	0.06601856	0.07189777	0.06441292	0.06874955	0.069806814
0.0	0.00996411	0.0066074543	0.016200166	0.011055579	0.0062801754	0.007933272	0.01279606	0.008913954	0.009280929	0.009990902
0.0	0.027810574	0.022235658	0.023251923	0.027184548	0.02399427	0.027678289	0.02382392	0.017848989	0.023884848	0.019634621
0.0	4.40606e-05	4.633836e-05	9.017877e-05	0.00011717907	4.6976482e-05	0.00019654569	7.3660005e-05	9.5639734e-05	7.427975e-05	6.8247835e-05
0.0	8.859847e-05	0.0001608147	6.0793507e-05	0.00016264441	4.2218937e-05	8.386582e-05	0.00010297626	2.3337332e-05	7.283183e-05	2.8077324e-05
0.0	0.009873789	0.013733037	0.008099585	0.011914859	0.012886091	0.007286932	0.009280495	0.003995609	0.007668276	0.0068066255
0.0	0.010361373	0.005267784	0.009638048	0.014198512	0.0083123585	0.0097049745	0.009130705	0.008449861	0.008676023	0.007734462
0.0	0.010361373	0.005267784	0.009638048	0.014198512	0.0083123585	0.0097049745	0.009130705	0.008449861	0.008676023	0.007734462
0.0	0.008742346	0.008266213	0.009053351	0.01717143	0.005711862	0.012763958	0.0067532524	0.007223747	0.0076743965	0.0106143905
0.0	0.008802048	0.008281426	0.009040304	0.017022172	0.0057158684	0.012860437	0.00676486	0.0073028784	0.0077106855	0.010584732
0.0	0.064639464	0.068438925	0.06007342	0.0700118	0.06671052	0.06449822	0.06594965	0.06105017	0.07941636	0.07878499
0.0	6.909613e-05	2.7652952e-05	6.2934196e-05	0.0001202856	7.0122216e-05	4.195977e-05	0.00011253352	6.473261e-05	8.454917e-05	0.00010857942
0.0	6.768506e-05	8.604601e-05	0.00010446834	0.00014635242	0.000102084006	5.578658e-05	8.290077e-05	9.440922e-05	6.743773e-05	6.6027394e-05
0.0	0.1231095	0.1341874	0.12091516	0.16760491	0.13827564	0.16944352	0.1547141	0.15894507	0.14634527	0.14742862
0.0	1.882047e-05	6.0454036e-05	5.407035e-05	0.00011287377	7.706655e-05	0.00018325612	0.00017280076	4.896665e-05	7.3346484e-05	3.5477806e-05
0.0	0.017796962	0.003835319	0.026682181	0.028364914	0.024288315	0.03123585	0.032904126	0.028617382	0.026830638	0.027159521
0.0	0.007092468	0.0076650837	0.011911665	0.0113223605	0.0053149723	0.006244469	0.010049973	0.015192009	0.013001299	0.004652939
0.0	0.122798815	0.13464044	0.12117721	0.16766044	0.13799557	0.16946778	0.15438706	0.15895167	0.14600912	0.14749487
0.0	0.5268187	0.51219314	0.5359303	0.5374069	0.52255297	0.548801	0.5385698	0.5328513	0.52303314	0.53057384
0.0	0.05701155	0.053008586	0.067864925	0.0731704	0.0459171	0.09547291	0.072115906	0.065575704	0.057740875	0.072015785
0.0	0.059098538	0.08484034	0.09955736	0.09747902	0.061817348	0.10632206	0.10057319	0.08305764	0.094987474	0.10427195
0.0	0.010808972	0.008964342	0.013122277	0.01227012	0.009337942	0.0106417015	0.01019267	0.008888414	0.0076221153	0.007848879
0.0	0.021912578	0.01954835	0.029356403	0.035674155	0.019188037	0.028781807	0.025051968	0.025827672	0.019767495	0.026638463
0.0	8.898541e-05	4.628722e-05	0.00012583713	0.00014093066	7.0266135e-05	9.796105e-05	4.7783018e-05	5.1775056e-05	6.2704756e-05	6.967848e-05
0.0	0.0072132703	0.007924368	0.011853377	0.0076658092	0.0072980467	0.013415475	0.012880088	0.0073156417	0.009079424	0.010432043
0.0	0.0072240075	0.007907299	0.011889635	0.007677088	0.007220831	0.01344617	0.012855231	0.007313235	0.00904633	0.010354848
0.0	0.007222814	0.007900591	0.011822086	0.0076754824	0.0072579314	0.01346571	0.012829456	0.007302391	0.009046231	0.01038334
0.0	5.1517472e-05	2.736877e-05	6.0803766e-05	0.00012528578	7.073364e-05	9.3387396e-05	5.109353e-05	1.00905945e-05	7.669427e-05	8.0017315e-05
0.0	0.0073698815	0.008644889	0.0065385746	0.010913321	0.0081391465	0.014790854	0.008638292	0.0055276523	0.009680016	0.0070745056
0.0	0.24382222	0.2073833	0.27834815	0.2525623	0.26818544	0.27030355	0.27981728	0.24558428	0.26342806	0.2291082
0.0	0.039177403	0.025244197	0.058408536	0.04124527	0.056021847	0.048836723	0.057584483	0.0386688	0.051851727	0.030704051
0.0	0.13268375	0.10196052	0.16721402	0.13906336	0.15949924	0.15401478	0.1661141	0.13233773	0.15443681	0.11704683
0.0	0.096522905	0.097640805	0.11642701	0.070524655	0.08588141	0.09474277	0.09593962	0.08438489	0.09264776	0.09297709
0.0	7.776603e-05	3.134121e-05	4.712019e-05	4.385047e-05	0.00010424633	8.133228e-05	7.492821e-05	4.5003846e-05	7.5758755e-05	0.00010972433
0.0	0.04963517	0.038377736	0.041746967	0.05023868	0.045391463	0.041344415	0.0536488	0.029157821	0.038113017	0.058811203
0.0	0.049593553	0.03842635	0.041797068	0.050237987	0.045277227	0.041285973	0.053492405	0.02911803	0.038097147	0.058766253
0.0	0.5257754	0.5131678	0.5361141	0.53719455	0.5226179	0.5467417	0.5380999	0.5322607	0.5222193	0.53052515
0.0	0.011011681	0.007412663	0.007374152	0.009311927	0.008692529	0.009366702	0.010906688	0.0063572815	0.00737365	0.009210658
0.0	0.17570081	0.16459021	0.20748761	0.21049443	0.19404617	0.1923528	0.2091819	0.15379561	0.16768795	0.21593116
0.0	0.24424602	0.23062848	0.27548444	0.2779456	0.26021716	0.26346695	0.27777287	0.22342564	0.23564109	0.28212208
0.0	0.057158332	0.056775216	0.05754724	0.072337	0.058662955	0.09132232	0.06762954	0.07751082	0.0754281	0.063519016
0.0	4.1509717e-05	4.6812136e-05	3.8772978e-05	9.138604e-05	4.7704754e-05	0.00019830633	6.979905e-05	0.00012365147	0.00012166562	5.892252e-05
0.0	0.1102825	0.07497649	0.095671035	0.08228343	0.087300204	0.090654455	0.10463398	0.06889842	0.06968659	0.11264063
0.0	0.0017999449	0.0019459354	0.0026945062	0.0016590268	0.0019208613	0.002372175	0.0016767259	0.0012619897	0.0022394068	0.0013790617
0.0	0.05948495	0.06934137	0.078033246	0.06339133	0.06317484	0.059609525	0.06278139	0.062591195	0.07241766	0.068076
0.0	0.05948495	0.06934137	0.078033246	0.06339133	0.06317484	0.059609525	0.06278139	0.062591195	0.07241766	0.068076
0.0	0.005210265	0.0074876193	0.0067880317	0.007835067	0.0054869293	0.0152919665	0.010668417	0.0074418928	0.010994485	0.009035731
0.0	0.017150037	0.020923067	0.02539055	0.024548613	0.018000428	0.033728343	0.03146081	0.024950048	0.028566407	0.02363683
0.0	0.0020095292	0.0012603698	0.0011594589	0.001690112	0.0020774058	0.0019534894	0.0015561397	0.0011833429	0.001835321	0.0010444964
0.0	0.01990618	0.019209003	0.023470849	0.02658698	0.021199822	0.024963915	0.027249742	0.01998137	0.025349319	0.017595585
0.0	0.007928256	0.0120316995	0.01245953	0.01700289	0.012110165	0.017262101	0.011947018	0.008021042	0.0110337725	0.012047671
0.0	8.160355e-05	3.2698492e-05	0.00016044283	0.00018599951	4.11708e-05	9.979767e-05	0.0001439216	7.854372e-05	4.2683478e-05	7.035048e-05
0.0	0.021387193	0.021230571	0.022568049	0.031537008	0.023148349	0.034523565	0.024621245	0.019335048	0.020725284	0.030448856
0.0	4.2296597e-05	7.647991e-05	0.00010112598	0.000112993526	5.7693338e-05	7.516473e-05	5.8255922e-05	3.30343e-05	4.2372696e-05	4.987066e-05
0.0	0.0068506426	0.008900138	0.010738126	0.011368138	0.007846095	0.009452143	0.0081891995	0.0061215307	0.006765543	0.00744128
0.0	0.006849507	0.008892604	0.010677047	0.011365769	0.007886383	0.009465939	0.008172698	0.006112445	0.006765469	0.0074618123
0.0	0.0056873388	0.0068120854	0.010570902	0.0077825724	0.005517844	0.017261937	0.013727683	0.008551225	0.008867525	0.015734792
0.0	0.52908534	0.51165587	0.5379029	0.53716487	0.5242451	0.54787177	0.5404983	0.5341432	0.5242694	0.5328207
0.0	0.013661557	0.006625384	0.011570108	0.006764075	0.00602246	0.013743517	0.015216041	0.008230935	0.008037821	0.013836861
0.0	9.129294e-05	5.0365514e-05	0.00015534351	3.675706e-05	5.0967195e-05	0.000178731	0.00014107801	4.7040812e-05	6.625951e-05	0.00012336293
0.0	0.5270829	0.5117423	0.5363884	0.53696406	0.5225534	0.5475982	0.5390338	0.53323776	0.52362853	0.53070784
0.0	0.0049172137	0.006500952	0.012001107	0.012153992	0.011604399	0.012634613	0.012312535	0.006151465	0.0081727365	0.009079514
0.0	0.051494688	0.05864906	0.07433817	0.07607359	0.06962575	0.08521311	0.079059936	0.05879699	0.060505677	0.072355434
0.0	0.21528244	0.18512347	0.24059853	0.22076233	0.19529054	0.2211435	0.26394108	0.22401021	0.21766587	0.2491962
0.0	9.331956e-05	4.853513e-05	7.2893876e-05	3.909507e-05	3.6528247e-05	7.6697994e-05	0.0002363658	4.8757527e-05	8.967455e-05	0.0001596925
0.0	0.063216195	0.072490774	0.06847382	0.07306792	0.06533373	0.062433925	0.069639914	0.07333231	0.056118023	0.08462939
0.0	0.007931084	0.01235239	0.0073356633	0.008878448	0.007317342	0.008803337	0.010350847	0.009854922	0.008290234	0.013624142
0.0	4.1363433e-05	0.00013318245	3.3112454e-05	6.958399e-05	3.7606882e-05	0.00014700866	7.125588e-05	9.7473254e-05	6.696709e-05	0.00016431324
0.0	0.013160667	0.0063917483	0.0076473868	0.012449666	0.0049350527	0.011697105	0.009278759	0.006988117	0.008579874	0.004488745
0.0	0.013250937	0.0064585404	0.007687775	0.012337019	0.0049822177	0.011617855	0.009219483	0.0070329956	0.008482644	0.004485984
0.0	0.06850662	0.0693182	0.0714091	0.070376456	0.058149777	0.082737885	0.07539322	0.07500008	0.06612727	0.08899532
0.0	0.52799165	0.51114166	0.5369452	0.537047	0.52325404	0.54817486	0.5381512	0.5328777	0.52368116	0.5311908
0.0	0.0067217886	0.008203212	0.012958884	0.010864179	0.0073917224	0.013404706	0.014815383	0.010042011	0.010526444	0.011172651
0.0	8.162527e-05	9.864949e-05	8.6912805e-05	8.239653e-05	4.617198e-05	0.00013583685	0.000105130806	0.00010914964	7.412076e-05	0.0002112328
0.0	7.662606e-05	5.8162776e-05	0.00012992584	4.317568e-05	4.2467032e-05	0.00014197394	0.00018873121	8.722998e-05	0.00011376753	8.771754e-05
0.0	0.066415116	0.062077742	0.05263839	0.08539979	0.07366942	0.058872607	0.07885221	0.06843008	0.07985629	0.069953896
0.0	0.07083252	0.059092954	0.074448146	0.0777819	0.0706155	0.0686584	0.08860565	0.062235888	0.067683324	0.07602112
0.0	0.52740896	0.512348	0.53750056	0.53762496	0.5237334	0.5475953	0.5401033	0.5333485	0.52337897	0.5325071
0.0	0.0081312405	0.007989842	0.008125624	0.0089876745	0.012002198	0.008591694	0.013247476	0.0059271515	0.010199152	0.011397646
0.0	9.254874e-05	5.431427e-05	0.00010172116	0.0001202621	9.546433e-05	6.704319e-05	0.00019454528	5.4155338e-05	8.087704e-05	0.00011582244
0.0	0.5277958	0.51192427	0.5369875	0.5376894	0.52282006	0.5479942	0.537909	0.5330891	0.52365345	0.53157663
0.0	0.0076919375	0.005799265	0.007657236	0.014117025	0.0129700815	0.005336056	0.015220894	0.008449653	0.01794719	0.0070775207
0.0	7.2659095e-05	6.5258886e-05	2.786834e-05	0.00017168758	0.000111993446	3.7735314e-05	0.00012462471	7.725499e-05	0.00015106672	8.4611595e-05
0.0	0.0072872215	0.006745373	0.0075546955	0.01276641	0.012556982	0.010816689	0.016215144	0.0095083555	0.007730621	0.011390223
0.0	0.064189486	0.04794549	0.067393355	0.079591274	0.07376345	0.06324576	0.08213819	0.06554671	0.06799653	0.084749736
0.0	0.5266693	0.51336104	0.5354445	0.5378869	0.52324045	0.5467502	0.5377039	0.5322951	0.52301264	0.53003657
0.0	0.006535521	0.007729289	0.009219809	0.014282733	0.011689114	0.00971525	0.01296263	0.010911175	0.0046805292	0.011468408
0.0	0.18507992	0.1747116	0.18045804	0.205128	0.19275077	0.19620156	0.19082797	0.17314778	0.17576393	0.15360758
0.0	0.527808	0.5132738	0.5382301	0.53658074	0.52381784	0.5471849	0.5396308	0.5337465	0.52461904	0.5316366
0.0	0.526224	0.5127659	0.5369395	0.5371177	0.52120745	0.5450393	0.53947	0.5317169	0.5226302	0.5300056
0.0	0.012014905	0.008687838	0.008411037	0.007744174	0.009043638	0.0062214253	0.012666155	0.011464521	0.006294046	0.007845308
0.0	0.011991753	0.008675662	0.008409633	0.007778667	0.008997896	0.0062249643	0.012533473	0.011532802	0.006262812	0.007820109
0.0	0.065892436	0.07318885	0.07603371	0.064762644	0.052559048	0.08077003	0.082975194	0.06615876	0.064135104	0.08280538
0.0	0.010133745	0.011428473	0.010340662	0.013743478	0.0065095164	0.008064852	0.010640617	0.00694082	0.010887184	0.011517944
0.0	7.053917e-05	0.00012106313	0.0001101657	6.0312494e-05	3.1749492e-05	0.0001239297	0.00015131496	6.806436e-05	6.6100976e-05	0.00016029144
0.0	0.008807504	0.011173827	0.011219739	0.0082987575	0.005848982	0.012088473	0.013143438	0.008720972	0.008436276	0.013327512
0.0	0.0075130737	0.008159972	0.008118828	0.009855242	0.0045792735	0.013879844	0.010101223	0.00894677	0.008445283	0.012933464
0.0	0.007342899	0.007975652	0.00980708	0.010192179	0.006258033	0.0153685445	0.009639906	0.00683243	0.009711718	0.0130825145
0.0	0.0072024674	0.0077351797	0.011656559	0.010661897	0.008452394	0.0167606	0.009189903	0.0052094543	0.011125417	0.0130920485
0.0	7.716553e-05	5.0833325e-05	0.00012324276	9.784333e-05	7.542371e-05	9.759277e-05	8.7953405e-05	3.288575e-05	8.517106e-05	0.00010747411
0.0	0.012828338	0.008830711	0.006184913	0.009644418	0.008837743	0.01790094	0.014156112	0.010807126	0.009559905	0.009874213
0.0	0.069984674	0.053201057	0.060922876	0.08643358	0.0650823	0.08298383	0.081066124	0.05746685	0.06537525	0.06655048
0.0	0.5278136	0.5123241	0.536103	0.53784657	0.52257645	0.54729015	0.5373525	0.532644	0.52288896	0.52985334
0.0	0.012810729	0.0095824925	0.007824206	0.007860756	0.01009517	0.021377979	0.017619925	0.014430135	0.0095862495	0.014110025
0.0	0.2588579	0.22537582	0.2754415	0.26517534	0.25043648	0.28031263	0.25833043	0.2802061	0.23834214	0.25529906
0.0	0.008955099	0.007664155	0.011522967	0.010870622	0.009312169	0.008657947	0.009938839	0.010348926	0.006448976	0.011230208
0.0	7.5147815e-05	5.4626875e-05	0.0001077483	7.7531084e-05	4.9852784e-05	5.4474036e-05	7.618765e-05	8.773251e-05	5.757254e-05	4.2482017e-05
0.0	9.1180096e-05	6.2008614e-05	6.124715e-05	0.00020917488	6.0915663e-05	0.0001125508	0.00010038724	0.00010618344	6.038299e-05	6.0395832e-05
0.0	0.00894032	0.009751517	0.011150774	0.008781122	0.009452751	0.00927556	0.013094334	0.009160967	0.011162946	0.011296443
0.0	0.06505651	0.071419455	0.063289635	0.073365465	0.06335385	0.07646298	0.07331697	0.07485721	0.07586358	0.08160113
0.0	0.5277533	0.51147354	0.53731364	0.5371488	0.5228691	0.5471942	0.5389186	0.5344783	0.5227881	0.5302338
0.0	0.012104319	0.008415202	0.011798607	0.008490271	0.011240941	0.010474417	0.018331612	0.007927614	0.008894814	0.012122207
0.0	8.0241276e-05	0.000100084144	5.1950683e-05	0.0001528734	5.160298e-05	0.00017858623	0.00013035684	6.944935e-05	5.324054e-05	4.4296234e-05
0.0	0.012091138	0.009055769	0.010270686	0.015464809	0.00825845	0.011240952	0.008846962	0.007762935	0.0051838104	0.005126357
0.0	0.0019377569	0.001454693	0.0017587444	0.003316359	0.0019903432	0.0035252168	0.0018592029	0.0018088364	0.0014318996	0.0022246873
0.0	0.0020331172	0.0016090638	0.002066824	0.0025556814	0.0013809936	0.0020469178	0.0022318943	0.0008458928	0.0018680468	0.0017871275
0.0	0.028676614	0.020818988	0.02576852	0.02737562	0.02176349	0.031110872	0.029318351	0.027186908	0.028558685	0.029701501
0.0	0.021979203	0.019719819	0.027191643	0.023549184	0.021887202	0.023464575	0.034275822	0.023778247	0.020936053	0.021953363
0.0	0.0067604915	0.012969758	0.009543841	0.014449197	0.010803976	0.016520567	0.013156958	0.01091762	0.009664802	0.0060717207
0.0	0.007534383	0.011507053	0.009260936	0.014922904	0.012012137	0.0185616	0.012595269	0.011773115	0.009933534	0.0069765486
0.0	0.06244051	0.07122947	0.06779531	0.07983388	0.057380144	0.10867265	0.0716613	0.069959216	0.06150866	0.06796622
0.0	0.0060032657	0.014530716	0.009697301	0.014051473	0.009677393	0.0145492535	0.013540929	0.010095647	0.00931018	0.005236819
0.0	5.8359405e-05	6.933123e-05	0.00011535863	0.00015014519	0.00010663397	0.00018840794	0.00016873269	9.3061324e-05	9.549693e-05	5.158271e-05
0.0	0.008576127	0.010108439	0.015139165	0.016563939	0.012632435	0.014661291	0.012377167	0.010473824	0.009243972	0.013021943
0.0	0.010349342	0.011656477	0.011972177	0.015835334	0.010485395	0.014738976	0.010309706	0.008084498	0.010583892	0.010142808
0.0	0.008038433	0.01176412	0.009563825	0.009157128	0.010397313	0.0137593085	0.011672336	0.0075473767	0.010196496	0.0063780895
0.0	6.589775e-05	9.387319e-05	7.536986e-05	6.021153e-05	0.000109930006	7.626099e-05	0.000115569805	5.1093382e-05	0.00011802764	5.1673444e-05
0.0	0.52764595	0.51161724	0.5364254	0.5381731	0.52310354	0.54725873	0.5384189	0.5340061	0.52258563	0.5304606
0.0	0.021926636	0.018724287	0.028529128	0.034403928	0.027615326	0.028667582	0.024430625	0.022671953	0.016546603	0.021098757
0.0	0.026905881	0.01783456	0.02880401	0.028383713	0.017273307	0.028886018	0.024136767	0.017339237	0.021345044	0.027085967
0.0	0.5285651	0.51314557	0.5370391	0.5370449	0.5236288	0.54734784	0.5405539	0.53382087	0.52355266	0.5319991
0.0	0.009096309	0.007447707	0.020885162	0.012620463	0.004867133	0.020184781	0.008854227	0.01152714	0.010378716	0.0072171227
0.0	5.1901163e-05	4.5734498e-05	0.00028084594	9.9508405e-05	2.2161843e-05	0.00019380343	6.449741e-05	0.00011251742	7.7597724e-05	6.982348e-05
0.0	0.5274448	0.5118439	0.53657055	0.5371028	0.522645	0.5477233	0.5380784	0.5331531	0.52326703	0.5300724
0.0	0.015610751	0.008442888	0.00827069	0.013129986	0.0069289063	0.008753225	0.013897203	0.0070703635	0.0092482045	0.009511119
0.0	0.074337825	0.06174177	0.07069194	0.0796008	0.06171681	0.07539518	0.065206416	0.056365594	0.060325146	0.066679865
0.0	0.52867424	0.5130457	0.53585225	0.5389286	0.522773	0.5474477	0.54086566	0.53314954	0.52237225	0.5309573
0.0	0.52863103	0.5125314	0.5357664	0.5389844	0.52245444	0.5467267	0.5409789	0.5348645	0.5232624	0.5312633
0.0	0.006654013	0.007970391	0.01323532	0.014007334	0.008398363	0.012325207	0.013485005	0.0113779325	0.007619014	0.01129238
0.0	0.095425606	0.07845518	0.09120734	0.11011717	0.10981501	0.11410742	0.08576562	0.09640584	0.109502465	0.09379438
0.0	0.09531761	0.07851786	0.09093443	0.11004082	0.10968991	0.113883555	0.08583783	0.09676867	0.10942897	0.093622185
0.0	0.5290139	0.5141654	0.53725344	0.536394	0.5236348	0.5485429	0.5400567	0.5320381	0.52357066	0.5325307
0.0	0.009973738	0.007411225	0.011820754	0.010939779	0.009137947	0.014560593	0.00979601	0.008251758	0.010406821	0.014666997
0.0	0.009980672	0.007361044	0.011797306	0.01093837	0.009143354	0.014456851	0.009868913	0.008176309	0.010406536	0.014778241
0.0	0.044045877	0.046737596	0.053235605	0.046652604	0.050777588	0.059300985	0.0494491	0.047573566	0.053012595	0.03396264
0.0	0.11305048	0.12550873	0.13415489	0.123964876	0.11677292	0.1393104	0.13018651	0.11537911	0.12376122	0.1291493
0.0	0.07215645	0.05944767	0.07290138	0.08631776	0.0670993	0.07236405	0.08243086	0.06712028	0.064993806	0.06071884
0.0	0.5280364	0.5118708	0.53696686	0.53726375	0.5227401	0.54822266	0.53775495	0.533107	0.5233212	0.5311906
0.0	0.011744063	0.0064346446	0.010749488	0.015247476	0.0108874515	0.015281257	0.015639795	0.009445618	0.0087516485	0.006476357
0.0	9.9239376e-05	5.553715e-05	9.396427e-05	0.00017886006	7.879008e-05	8.171662e-05	0.0001475627	7.184828e-05	6.947339e-05	4.9798473e-05
0.0	0.062656574	0.060785085	0.079808116	0.08396494	0.06680171	0.07001895	0.075792454	0.06125204	0.05821488	0.0775934
0.0	0.06040386	0.07279454	0.07064037	0.09836558	0.05743441	0.07772528	0.07488358	0.06862681	0.06279047	0.07256064
0.0	0.5276805	0.5118235	0.5372114	0.5364233	0.5226552	0.54821634	0.53916717	0.5327909	0.52282536	0.53183883
0.0	0.0076049333	0.009401641	0.011362427	0.017969986	0.0061965366	0.014857367	0.0095477635	0.008975651	0.010359926	0.007755324
0.0	5.097245e-05	0.0001186191	8.3440085e-05	0.00029596445	4.4097e-05	0.00010708987	0.0001024669	7.8092715e-05	6.1068924e-05	9.711874e-05
0.0	0.5277041	0.51151747	0.5365992	0.5369306	0.5228034	0.54795176	0.53781724	0.53292817	0.5232485	0.5313439
0.0	0.006076212	0.0078107067	0.010228969	0.012907811	0.010743582	0.008943941	0.010186447	0.009511972	0.0059738024	0.011031369
0.0	5.8430232e-05	6.033395e-05	0.00013240421	0.00016091793	7.7487326e-05	7.2177485e-05	0.000107253996	5.1030274e-05	4.6069632e-05	0.00012516827
0.0	0.06667202	0.06566141	0.092514105	0.08673896	0.05334653	0.09438757	0.07535419	0.05768524	0.07581537	0.08595421
0.0	0.009002042	0.009129889	0.016238818	0.014338022	0.0060109645	0.016229436	0.010968652	0.0067669107	0.011521268	0.014298827
0.0	0.00900328	0.0091977995	0.016137451	0.014324314	0.0060238047	0.016257003	0.010983124	0.0067807604	0.011460139	0.014205535
0.0	0.065143764	0.06343577	0.07758286	0.0844382	0.07068167	0.072686315	0.07203125	0.057594363	0.06372438	0.07737199
0.0	0.008622638	0.008564398	0.011651924	0.013628801	0.0101168165	0.009920266	0.010081845	0.006747258	0.008336393	0.011732237
0.0	0.0086238235	0.008628142	0.011578847	0.013615769	0.010138347	0.0099372305	0.01009515	0.006761071	0.008292022	0.011655498
0.0	0.05373207	0.06452981	0.07980377	0.075522766	0.057296023	0.0751328	0.08019264	0.07083425	0.06718968	0.08235398
0.0	3.301257e-05	7.542227e-05	0.00013237682	0.0001075507	4.370385e-05	9.41722e-05	0.00013287281	8.7970264e-05	7.868557e-05	0.0001569837
0.0	0.0034164852	0.010135844	0.0115264375	0.015878985	0.006851969	0.010141985	0.011992059	0.012861484	0.006665612	0.012725206
0.0	0.009099198	0.009339151	0.01249064	0.011069116	0.006148451	0.019360619	0.018581402	0.008616102	0.008438302	0.00685341
0.0	0.009077382	0.009289795	0.012413539	0.011037009	0.006115242	0.01935918	0.01831913	0.0085641835	0.008432412	0.006837532
0.0	0.52788305	0.5116714	0.5360733	0.5375603	0.52285206	0.5488106	0.5389409	0.5337832	0.523269	0.53035164
0.0	0.0078003844	0.002616088	0.010738673	0.011057628	0.009401468	0.010198002	0.013804158	0.015433194	0.007831909	0.014615828
0.0	0.063204445	0.053157154	0.0751762	0.0843259	0.066817485	0.07995814	0.0828834	0.085370935	0.06680103	0.08645232
0.0	6.036135e-05	3.6682053e-05	0.00010553548	0.00016357744	7.755593e-05	0.00011925568	0.00015067714	0.00017864889	7.6991775e-05	0.00018900243
0.0	0.05392388	0.07168619	0.08250556	0.061006438	0.07358016	0.09092123	0.06754985	0.07501167	0.06597517	0.070337065
0.0	0.006082525	0.010829399	0.012997635	0.007421963	0.010927954	0.015142308	0.008956364	0.011044022	0.008843597	0.009753125
0.0	0.05974152	0.071110465	0.08628695	0.05923739	0.059859343	0.09945593	0.07285465	0.05549412	0.066619486	0.06579326
0.0	0.0016924854	0.0023649852	0.002436406	0.0031554082	0.0010665582	0.0023180984	0.002407315	0.0023932457	0.0016000805	0.0020412053
0.0	0.025302144	0.025130007	0.022196515	0.0316246	0.0170178	0.026701014	0.034903232	0.01963906	0.0228921	0.018162593
0.0	0.07338946	0.062181797	0.08303587	0.07558521	0.06322658	0.08944721	0.07478858	0.05723715	0.06821385	0.075777136
0.0	0.07930144	0.04756974	0.07753977	0.078903966	0.067938425	0.08997468	0.06881224	0.06368651	0.07417413	0.07501033
0.0	0.009514578	0.012517955	0.013592158	0.014507343	0.010838286	0.018893382	0.0120461555	0.0111658	0.012882557	0.011379178
0.0	0.018509474	0.026727114	0.03462138	0.02835129	0.02644408	0.035950635	0.025381926	0.025775079	0.022669036	0.03197893
0.0	0.23112065	0.20865747	0.22044589	0.24313805	0.2099879	0.26945245	0.24699444	0.226223	0.20245938	0.22611661
0.0	0.00013109217	8.562481e-05	5.9128084e-05	0.00013021633	3.7531467e-05	0.0002480127	0.00017187724	7.149663e-05	7.201729e-05	0.00010463264
0.0	0.011828928	0.006772457	0.012537905	0.018857045	0.008292273	0.01952959	0.013355443	0.0067181	0.013094956	0.0136276465
0.0	0.01185679	0.00677912	0.012644692	0.018765232	0.008259325	0.019568972	0.013331167	0.006716089	0.013167154	0.013703101
0.0	0.008394656	0.008310424	0.01040579	0.008675006	0.009386563	0.014411641	0.010796549	0.00892787	0.007646272	0.012225275
0.0	0.0010640997	0.0019521147	0.0031863463	0.0020342798	0.001600546	0.0034368266	0.0028077783	0.0025813633	0.001300039	0.0026943127
0.0	0.0025005299	0.0014011347	0.0025473866	0.001857721	0.00090872566	0.0030712602	0.002501717	0.0023787618	0.001977042	0.0020822464
0.0	0.021868091	0.027592879	0.022796692	0.02919312	0.019981593	0.030014819	0.027216269	0.023361254	0.018344153	0.01919829
0.0	0.023684239	0.023918936	0.028496366	0.028700223	0.021384474	0.034055535	0.030702677	0.027983692	0.01642666	0.031119322
0.0	0.011207104	0.00892892	0.012591723	0.017555462	0.013208451	0.014934945	0.011170901	0.012320807	0.011426119	0.0091789765
0.0	0.027490048	0.019390391	0.028448833	0.02585955	0.014989262	0.03124052	0.018937979	0.030040612	0.024510521	0.028327424
0.0	0.0102963885	0.011761359	0.011846883	0.014554731	0.010344264	0.0154569335	0.0078021926	0.01039935	0.01174076	0.013148349
0.0	0.02194961	0.02193802	0.03315286	0.0309627	0.029691797	0.030551083	0.03104381	0.032180123	0.020282993	0.025759451
0.0	0.0027634231	0.0017531867	0.002759577	0.0043738335	0.0025375288	0.004166323	0.0017180312	0.0027862778	0.0025315445	0.0031287395
0.0	0.030722208	0.020777274	0.027225537	0.032440394	0.020674765	0.042206828	0.02528442	0.02740432	0.024980243	0.03112875
0.0	0.025120815	0.025894228	0.026680943	0.03983026	0.0302027	0.03420206	0.025949292	0.034069862	0.0244852	0.026656378
0.0	0.009326251	0.01170601	0.010853019	0.017695704	0.010910882	0.014624065	0.011465813	0.010610085	0.011637117	0.013142276
0.0	0.52634454	0.51539373	0.53649175	0.53810906	0.5232603	0.5449542	0.53778446	0.5320224	0.52162576	0.53319484
0.0	0.52583367	0.5119066	0.53539634	0.5365853	0.5224228	0.5472748	0.5389484	0.5318617	0.5234159	0.53104
0.0	0.52685565	0.5115038	0.5360133	0.5390026	0.5238046	0.5462534	0.5389826	0.53329843	0.5231774	0.53033215
0.0	0.10718045	0.10402747	0.102212414	0.11547437	0.08466325	0.109809995	0.10820405	0.10159367	0.07584765	0.09380208
0.0	0.5266659	0.5140842	0.53773046	0.5370793	0.52443045	0.5474425	0.5406175	0.5329667	0.52469367	0.5320446
0.0	0.52830416	0.51457536	0.5383199	0.5388529	0.5236563	0.54788226	0.5404306	0.53335834	0.52486783	0.53325886
0.0	0.52792907	0.5133384	0.5388083	0.5380582	0.5222969	0.5481556	0.5387878	0.53368473	0.52295315	0.5301538
0.0	0.5286062	0.5149092	0.53992224	0.5377164	0.5231274	0.549057	0.53911585	0.5337384	0.52391404	0.5319088
0.0	0.5278652	0.51211	0.5386776	0.5368632	0.5228792	0.5483512	0.53794795	0.53360116	0.524249	0.53095156
0.0	0.52777344	0.51223576	0.5394152	0.53807175	0.5239554	0.548492	0.539954	0.53397334	0.5248593	0.5313881
0.0	0.1470749	0.12488938	0.14961857	0.15760992	0.12274169	0.1611009	0.15733337	0.1131971	0.13847834	0.1595892
0.0	0.10684268	0.10344415	0.102059186	0.1157592	0.08455751	0.10935432	0.10797675	0.101145655	0.0757218	0.09376093
0.0	0.52850366	0.5129605	0.53687155	0.5370791	0.5239559	0.5465469	0.54017955	0.53449994	0.5240631	0.53187066
0.0	0.5271397	0.512405	0.5378541	0.53611755	0.52124137	0.54668134	0.5390052	0.53240865	0.5209518	0.52950937
0.0	0.5276919	0.5143936	0.5370827	0.53756785	0.5233294	0.5469905	0.54021627	0.53312904	0.52453333	0.53228295
0.0	0.5269674	0.51283824	0.53650355	0.5385352	0.5226027	0.5466941	0.5397619	0.53395104	0.5242168	0.53197914
0.0	0.52691936	0.5129958	0.53649646	0.5365502	0.5230918	0.54749835	0.5394042	0.53323	0.52411735	0.5317994
0.0	0.10711254	0.10399332	0.102034084	0.11544471	0.08420959	0.109584525	0.108075306	0.100706786	0.075839445	0.093788564
0.0	0.008307953	0.00750615	0.011288782	0.012226207	0.0070349374	0.012449736	0.010547309	0.0077243797	0.008374646	0.0066089127
0.0	0.13877769	0.024575904	0.14436825	0.15815671	0.012982314	0.034946747	0.15555999	0.16166641	0.16516864	0.021670204
0.0	0.52651	0.512352	0.53684306	0.5369333	0.52283096	0.5463245	0.5408903	0.5335183	0.5233072	0.5317897
0.0	0.13378236	0.14307939	0.15442388	0.17190003	0.11117527	0.17601591	0.17080499	0.16919707	0.15594076	0.15221167
0.0	0.52604616	0.5146704	0.53692454	0.5368341	0.5222374	0.54682606	0.54023933	0.5328047	0.523423	0.53112257
0.0	0.18795271	0.21405222	0.21964847	0.24216399	0.21706471	0.2446228	0.2007692	0.1896467	0.23163107	0.21821696
0.0	0.008313623	0.0115445545	0.011989798	0.013952147	0.008433512	0.016619941	0.009208182	0.009009073	0.012921842	0.008363716
0.0	0.5265416	0.51286954	0.53563714	0.53684217	0.5227747	0.54707736	0.5402519	0.53310734	0.52389497	0.53180164
0.0	0.52912736	0.5129241	0.53742087	0.5379123	0.5234232	0.54721886	0.5394856	0.5321008	0.5218569	0.53444266
0.0	0.52973723	0.5135567	0.53660613	0.53643364	0.5242477	0.5505459	0.5389192	0.5344077	0.52324456	0.5324607
0.0	0.5282926	0.51247025	0.538136	0.53814185	0.523207	0.548665	0.53979504	0.5339368	0.52433115	0.5322863
0.0	0.526438	0.51201755	0.5364415	0.5360834	0.5231898	0.5466983	0.5400412	0.532655	0.52282584	0.53159547
0.0	0.5271496	0.51350784	0.5373395	0.53632313	0.5231201	0.5471201	0.53891486	0.5335491	0.52221864	0.53160584
0.0	0.52897745	0.5138492	0.5348193	0.5361827	0.5222743	0.548518	0.53825575	0.53185153	0.52358973	0.5302864
0.0	0.0844187	0.09054738	0.10930802	0.117417805	0.082992084	0.12663029	0.11115562	0.11683536	0.09971356	0.12216165
0.0	0.5280883	0.51262677	0.5379061	0.5368202	0.5229658	0.54682136	0.53805786	0.53313404	0.5235545	0.5321769
0.0	0.5278827	0.51271445	0.5385029	0.5390356	0.5241203	0.5487459	0.53889894	0.5346763	0.5254829	0.5321846
0.0	0.16552885	0.13410321	0.16444993	0.16624178	0.1531829	0.17392975	0.15791276	0.1286568	0.14456776	0.14028184
0.0	0.5281139	0.51357085	0.5372028	0.5364299	0.5232559	0.54732305	0.5392231	0.5338444	0.5233549	0.53175324
0.0	0.52766514	0.51417875	0.53758544	0.53649175	0.522889	0.54734975	0.5388344	0.53385204	0.5229349	0.53183526
0.0	0.52809435	0.51363456	0.53752035	0.53690946	0.5228988	0.5474801	0.5387322	0.53338856	0.5232166	0.5320479
0.0	0.5273452	0.5128119	0.53669375	0.5363726	0.52216035	0.5469084	0.5388374	0.5332125	0.5232438	0.5300911
0.0	0.5286926	0.51282394	0.5370102	0.536827	0.5233879	0.5474446	0.5392505	0.53337836	0.5237765	0.53193855
0.0	0.5276678	0.513391	0.5377906	0.53749466	0.5229137	0.54753447	0.5381341	0.5337221	0.52354056	0.532494
0.0	0.1110439	0.09725534	0.00865726	0.10430914	0.09010488	0.12005877	0.1314993	0.10139058	0.08689401	0.1058428
0.0	0.5275907	0.5134209	0.53511155	0.5372771	0.5219691	0.5462332	0.53910154	0.5322884	0.5224465	0.53404254
0.0	0.5276205	0.51363474	0.53679025	0.53782135	0.5215422	0.5467381	0.5376781	0.53242284	0.5223958	0.5320682
0.0	0.5301203	0.5128174	0.5371285	0.53907585	0.52540255	0.5475363	0.54168546	0.53594375	0.5264034	0.53304183
0.0	0.5296356	0.5126972	0.53753555	0.537886	0.5237305	0.54805535	0.5396413	0.5355136	0.52404726	0.5313531
0.0	0.52664435	0.5125826	0.5372487	0.5366869	0.5234917	0.5482235	0.5383777	0.53272706	0.5243173	0.53212005
0.0	0.029793976	0.14196117	0.17603953	0.18304221	0.1438286	0.022757877	0.17323181	0.1570633	0.14211549	0.1424388
0.0	0.5276651	0.5127467	0.5353307	0.53938913	0.5212349	0.54713297	0.5386267	0.5338666	0.52277184	0.52913094
0.0	0.5267576	0.5136026	0.5372326	0.53749233	0.5225812	0.54784304	0.5395768	0.53405297	0.5242453	0.5319411
0.0	0.52738297	0.5144025	0.5380675	0.53825915	0.523438	0.5473542	0.5402396	0.5349126	0.52436006	0.5321105
0.0	0.5289428	0.514152	0.5376576	0.5373763	0.52549696	0.5476326	0.53797555	0.53354985	0.5228914	0.5324289
0.0	0.5289444	0.5127252	0.53788674	0.5376544	0.5233123	0.5477079	0.53876317	0.53318375	0.523658	0.5310562
0.0	0.5283233	0.5114025	0.53826797	0.5361319	0.522593	0.5469477	0.5384671	0.5331221	0.5225143	0.5305394
0.0	0.52894044	0.5130136	0.5384458	0.5378934	0.52267885	0.5485368	0.5381614	0.53409225	0.523765	0.5316284
0.0	0.52799654	0.51313	0.53990644	0.53629464	0.5233261	0.5483633	0.5387916	0.53355587	0.52300596	0.5319029
0.0	0.5287961	0.51221883	0.5397011	0.53743315	0.522926	0.5481961	0.53766894	0.5338833	0.5230085	0.5312705
0.0	0.52772284	0.51366067	0.53817356	0.53741384	0.5230826	0.5489521	0.53849417	0.5339906	0.5228301	0.5312383
0.0	0.5289006	0.51119995	0.53868014	0.53790927	0.52317953	0.5480013	0.53954285	0.53352463	0.523517	0.531036
0.0	0.52807045	0.5129509	0.5379079	0.5375756	0.5230291	0.5475968	0.5387107	0.53392637	0.52275014	0.5323911
0.0	0.528069	0.5125202	0.5374788	0.5382297	0.5228854	0.5478595	0.5387146	0.5335816	0.52364355	0.5310513
0.0	0.5278504	0.51188034	0.53982705	0.5371546	0.5237229	0.547421	0.5388001	0.5328624	0.52273405	0.53085864
0.0	0.5286285	0.512488	0.5385527	0.538635	0.52259505	0.5475821	0.5385194	0.5329908	0.5236342	0.5311344
0.0	0.52884936	0.5130172	0.5378565	0.53686863	0.52405864	0.54809916	0.5387899	0.5330485	0.52350664	0.53158265
0.0	0.52811813	0.5122391	0.537929	0.53704035	0.5239598	0.54760087	0.53885645	0.5329501	0.5223824	0.53096884
0.0	0.52743065	0.5133471	0.53877383	0.5364948	0.5231661	0.5477823	0.53893346	0.53278637	0.5233262	0.5319768
0.0	0.52912223	0.5127009	0.53953844	0.5380554	0.5222277	0.54874974	0.53842676	0.53325737	0.52345735	0.5309891
0.0	0.52848464	0.51307803	0.53978384	0.5381396	0.52388763	0.5479462	0.53912055	0.5335411	0.52292466	0.53200185
0.0	0.5286769	0.51249206	0.5397313	0.5368048	0.52348334	0.5473393	0.5390559	0.53399557	0.52313197	0.53139466
0.0	0.528314	0.51428115	0.5405772	0.5384203	0.52291894	0.54961693	0.5388513	0.5347983	0.52346766	0.53136855
0.0	0.5270435	0.5121814	0.5362409	0.5361617	0.52255404	0.5466716	0.5394094	0.5308931	0.52296746	0.532079
0.0	0.5286059	0.5124291	0.53657526	0.5374635	0.5243335	0.5470901	0.53849244	0.5338008	0.5238774	0.5314679
0.0	0.5263864	0.5141919	0.5386172	0.5375948	0.5238087	0.54770404	0.54043543	0.53128195	0.5247956	0.53133106
0.0	0.5272714	0.5129877	0.5368773	0.5373501	0.52314985	0.54649675	0.53847903	0.5335237	0.52285165	0.5329117
0.0	0.5270095	0.5133331	0.5373432	0.53751254	0.52366674	0.5467715	0.538511	0.5334698	0.52409136	0.5323536
0.0	0.5258942	0.5100383	0.53713995	0.5378316	0.52492714	0.5474794	0.53993183	0.532299	0.5263438	0.53141594
0.0	0.5268219	0.5121812	0.5354241	0.53730726	0.52618134	0.5440471	0.5390596	0.5327809	0.52182627	0.5328241
0.0	0.52776265	0.5135308	0.53684825	0.5385727	0.52466035	0.548206	0.540056	0.5341197	0.524706	0.53196114
0.0	0.5265606	0.51280946	0.5365707	0.5364677	0.5226423	0.54600894	0.5390722	0.5315971	0.5234743	0.53071684
0.0	0.011321368	0.007589278	0.013132359	0.014303383	0.011991612	0.014825226	0.010274206	0.011206242	0.009105411	0.006404965
0.0	0.1072419	0.104317695	0.10226603	0.11524619	0.08454398	0.110300474	0.108330324	0.10110077	0.07667114	0.09454016
0.0	0.011311594	0.0076304157	0.013109995	0.014255885	0.011924496	0.014864376	0.010276088	0.01117076	0.00902424	0.0063463957
0.0	0.10368748	0.094696075	0.10098972	0.109826975	0.09889731	0.13665128	0.10102988	0.104400076	0.099547826	0.057181854
0.0	0.52715003	0.5115169	0.5384336	0.536623	0.52391434	0.548293	0.5407695	0.53424275	0.523642	0.5314295
0.0	0.09478887	0.09485677	0.10031464	0.10392685	0.1020783	0.1298433	0.11031042	0.0942006	0.09179899	0.11092875
0.0	0.07586946	0.0937284	0.10327942	0.108292766	0.082651325	0.1311017	0.117473766	0.09130188	0.080115184	0.114345856
0.0	0.10621668	0.08845053	0.10558693	0.10178591	0.098947115	0.12504669	0.122889265	0.11211797	0.10046002	0.100420386
0.0	0.5271413	0.5110351	0.5373232	0.53790194	0.52348846	0.54771	0.54077804	0.532858	0.52314115	0.5331239
0.0	0.52381307	0.5131605	0.53571236	0.5370864	0.5218617	0.5455221	0.541536	0.5323659	0.5243367	0.53043556
0.0	0.52381307	0.5131605	0.53571236	0.5370864	0.5218617	0.5455221	0.541536	0.5323659	0.5243367	0.53043556
0.0	0.5283634	0.51226276	0.53730637	0.53883713	0.52559346	0.5494673	0.537796	0.53450793	0.5242382	0.5300854
0.0	0.52571476	0.510198	0.53689414	0.5381515	0.5228097	0.54615444	0.53934914	0.53213906	0.52371436	0.5329518
0.0	0.52790946	0.5126397	0.5374897	0.5377357	0.52367765	0.54866683	0.53957325	0.5342791	0.5246347	0.5309105
0.0	0.5257224	0.5121599	0.5374622	0.5372003	0.52240884	0.5460037	0.5398825	0.5317	0.52304226	0.53255355
0.0	0.52862775	0.5123575	0.5378247	0.5374743	0.52471006	0.5480476	0.5378378	0.5331688	0.5236368	0.5292697
0.0	0.103976995	0.09472328	0.10109677	0.110545844	0.099021904	0.13643034	0.10125791	0.1044397	0.09950219	0.057448298
0.0	0.52819806	0.5114801	0.5376619	0.53793454	0.52463	0.5474857	0.5396729	0.5336552	0.52381516	0.5329061
0.0	0.5285807	0.51216453	0.53689533	0.53901124	0.52503896	0.5489641	0.5394825	0.5346595	0.52544826	0.5299734
0.0	0.09870238	0.101185806	0.106822714	0.11845641	0.09255685	0.123657614	0.11090895	0.109550476	0.07063742	0.100754455
0.0	0.52849513	0.5125461	0.53852946	0.5375854	0.5233125	0.54754734	0.541011	0.5335388	0.5229048	0.53093004
0.0	0.52766144	0.5119643	0.5373185	0.53696096	0.52287877	0.5494643	0.5391072	0.53334457	0.5241974	0.52908623
0.0	0.086416245	0.09578705	0.08909446	0.116427466	0.0945473	0.1375906	0.10096234	0.06670575	0.075826414	0.10638923
0.0	0.5290884	0.51244414	0.5384395	0.537198	0.5246485	0.5489226	0.5394212	0.5307554	0.52422297	0.53076905
0.0	0.058943056	0.091334306	0.1058678	0.111152604	0.09375258	0.11876283	0.12750949	0.08516459	0.0988994	0.099852294
0.0	0.058943056	0.091334306	0.1058678	0.111152604	0.09375258	0.11876283	0.12750949	0.08516459	0.0988994	0.099852294
0.0	0.09911487	0.10150113	0.10662081	0.118560165	0.09218728	0.12373253	0.11094328	0.10971402	0.070596255	0.100757435
0.0	0.52786696	0.5127854	0.5381301	0.53734547	0.5244692	0.5482766	0.5389576	0.5336484	0.5239397	0.530836
0.0	0.5278762	0.5121553	0.53752697	0.53602093	0.5250405	0.54838353	0.5383504	0.53308237	0.5235448	0.5301458
0.0	0.5282768	0.5151882	0.54152745	0.538323	0.52421266	0.54756075	0.54184526	0.53287846	0.5249774	0.5338875
0.0	0.5284586	0.5147491	0.5390502	0.5383845	0.5248472	0.54709846	0.5410151	0.533785	0.5247397	0.53373724
0.0	0.52802825	0.5135019	0.53703946	0.5352009	0.52142465	0.54840153	0.53899366	0.53276336	0.52424926	0.5320929
0.0	0.5266463	0.51459754	0.5385575	0.5351774	0.5230147	0.5460755	0.5399766	0.5313755	0.52382845	0.531023
0.0	0.52710086	0.5132407	0.536607	0.5359398	0.5226834	0.5470465	0.53906286	0.5322965	0.52224624	0.5313811
0.0	0.52802145	0.5118917	0.5373607	0.5378335	0.52574134	0.54797524	0.53939825	0.532602	0.5255749	0.53298634
0.0	0.5272339	0.5122815	0.53720903	0.5351659	0.5231101	0.5479813	0.54076594	0.53183764	0.52387816	0.53167325
0.0	0.5278966	0.51043975	0.53606105	0.5381207	0.52419865	0.5492535	0.5394364	0.5329396	0.5247023	0.5331933
0.0	0.5290705	0.5110797	0.53584135	0.53678393	0.52242845	0.5483612	0.5397023	0.53307515	0.5246083	0.5319617
0.0	0.5291146	0.5107809	0.53670007	0.5362964	0.52449715	0.5510253	0.5382408	0.5325304	0.52563184	0.53220797
0.0	0.52623427	0.5132653	0.53655267	0.5365017	0.5232705	0.5469963	0.54031605	0.5337674	0.5227928	0.5306767
0.0	0.5304619	0.512305	0.5369773	0.538642	0.5238636	0.54824775	0.54004675	0.5332766	0.5254933	0.5340529
0.0	0.52867776	0.5140782	0.5374399	0.5370144	0.52334625	0.5479781	0.54004776	0.53405255	0.52243024	0.531411
0.0	0.5283284	0.5127289	0.5376007	0.5377812	0.5236788	0.54717016	0.5378281	0.53387886	0.5243922	0.5319903
0.0	0.5292972	0.512795	0.5370677	0.53874683	0.5242452	0.54967844	0.54037786	0.53305805	0.5251916	0.5323952
0.0	0.5291936	0.51309645	0.53744864	0.5382296	0.5243658	0.54939705	0.54075664	0.5334974	0.52531713	0.5327998
0.0	0.52793324	0.51339144	0.5374885	0.53699076	0.52249044	0.54731816	0.54091966	0.5336769	0.5250263	0.5317828
0.0	0.0928099	0.093187876	0.06881561	0.094057806	0.09435928	0.12536801	0.09097082	0.08822233	0.088408545	0.104495995
0.0	0.5287816	0.5143703	0.5376876	0.5386034	0.5241066	0.5481023	0.54045516	0.5332864	0.525124	0.5321561
0.0	0.5255837	0.5120068	0.53620225	0.5368505	0.5230187	0.54668564	0.5385372	0.53336835	0.5222418	0.53077257
0.0	0.5277568	0.5119565	0.536794	0.53682095	0.5235759	0.5462727	0.5406171	0.53396755	0.52272487	0.5301415
0.0	0.52381307	0.5131605	0.53571236	0.5370864	0.5218617	0.5455221	0.541536	0.5323659	0.5243367	0.53043556
0.0	0.52673274	0.5138237	0.53621835	0.53506553	0.5236145	0.5467363	0.54103416	0.5339662	0.52564245	0.5308278
0.0	0.5255202	0.5117034	0.53706867	0.5355934	0.52271205	0.5450751	0.54305	0.5322406	0.5234694	0.53266007
0.0	0.5281398	0.5114331	0.5374617	0.53477794	0.5235498	0.54699343	0.5405599	0.5341612	0.5235924	0.5305426
0.0	0.5273905	0.5116039	0.53749067	0.53560853	0.52456546	0.5483138	0.5408842	0.5339945	0.5253702	0.5326909
0.0	0.24688672	0.24140783	0.25376296	0.2834592	0.26298773	0.25416315	0.27490163	0.25290135	0.27680248	0.27448764
0.0	0.5280779	0.51306057	0.5379561	0.53849757	0.5245486	0.5486634	0.5404508	0.53396976	0.52542615	0.53320473
0.0	0.5270811	0.5119805	0.5361574	0.53696704	0.52232	0.5481966	0.53948486	0.5316864	0.523554	0.5323585
0.0	0.14366156	0.13440004	0.037186768	0.17595206	0.14413488	0.14703625	0.17674194	0.15977825	0.13225818	0.15198015
0.0	0.52862364	0.51231074	0.53611153	0.5379597	0.5211481	0.5476296	0.5383688	0.5332381	0.52267736	0.5301895
0.0	0.52927953	0.51376665	0.53574115	0.53770727	0.52196556	0.5500798	0.5384627	0.53409976	0.5242179	0.5321116
0.0	0.5270939	0.5123498	0.53770876	0.537231	0.52525985	0.545893	0.5378669	0.53250986	0.52308995	0.5326259
0.0	0.5270729	0.5108246	0.5375176	0.5368266	0.52501357	0.54561394	0.5381643	0.53256214	0.5232744	0.5314788
0.0	0.5273878	0.5107256	0.53654534	0.5370762	0.5254634	0.5466378	0.53786135	0.5333926	0.52357244	0.5307305
0.0	0.5280046	0.5115876	0.5353253	0.53832763	0.5221992	0.54725856	0.5375683	0.53285563	0.52149665	0.5301384
0.0	0.52662575	0.5138957	0.5337551	0.5384899	0.5257148	0.5448146	0.5398523	0.5338122	0.52377176	0.5298842
0.0	0.52746475	0.5134999	0.53651935	0.5364627	0.52485436	0.547099	0.5404717	0.5343754	0.524378	0.532873
0.0	0.52711457	0.51221645	0.5373172	0.53481025	0.52274555	0.5487231	0.54030836	0.53297096	0.5242772	0.5319001
0.0	0.52628875	0.51268995	0.5364677	0.5344783	0.5242269	0.54756194	0.54075867	0.5340594	0.5242539	0.53215885
0.0	0.5270747	0.5118417	0.53809536	0.5376017	0.5252187	0.5477632	0.5408485	0.53410864	0.5217756	0.5328295
0.0	0.5273031	0.51125795	0.5365905	0.5387919	0.52406764	0.54523754	0.5373709	0.5344104	0.5232641	0.53337973
0.0	0.52512276	0.5122338	0.53702325	0.53664386	0.52328235	0.5459033	0.54143614	0.53558487	0.52218467	0.53081185
0.0	0.52782905	0.5129583	0.5371439	0.53881896	0.5233211	0.5471836	0.5372082	0.53517807	0.52215475	0.53312707
0.0	0.5300728	0.51327837	0.5391399	0.5385989	0.52603966	0.5476107	0.53945166	0.5329021	0.52547705	0.5323648
0.0	0.52753484	0.5153483	0.53619754	0.5369371	0.52510875	0.5459872	0.5373589	0.5332639	0.5218059	0.5305772
0.0	0.5274405	0.51403195	0.53863806	0.5391571	0.52322924	0.5476134	0.53969526	0.5352872	0.52443457	0.5315503
0.0	0.5269966	0.5129777	0.5382436	0.53581095	0.5254626	0.5459163	0.53841376	0.5325393	0.5218903	0.5293851
0.0	0.52570707	0.51252794	0.53473777	0.5357168	0.52207434	0.5463498	0.54179245	0.5337678	0.52363306	0.53226626
0.0	0.52937967	0.51171964	0.53946966	0.53726804	0.52249473	0.55031794	0.5387283	0.5321678	0.52455837	0.5334302
0.0	0.5271396	0.5121883	0.53537756	0.5362829	0.52400213	0.5455234	0.5406607	0.5335985	0.52118754	0.5321235
0.0	0.52763784	0.51325417	0.53924215	0.53558224	0.5237998	0.55079925	0.5396241	0.5331078	0.52441555	0.53358996
0.0	0.52746797	0.51453215	0.5382257	0.537197	0.52338535	0.548417	0.5393813	0.53419596	0.5242023	0.53098285
0.0	0.5282498	0.5145588	0.5385974	0.5385811	0.5231699	0.5481437	0.53928196	0.5347304	0.5228243	0.53039545
0.0	0.52760875	0.5099564	0.53581506	0.5370109	0.5234046	0.5464386	0.5376202	0.5340654	0.52089566	0.53044593
0.0	0.52818555	0.51119184	0.5353208	0.537951	0.52433807	0.5481232	0.53932065	0.5338862	0.5218673	0.53243303
0.0	0.52667385	0.5110918	0.5350928	0.5364052	0.5241974	0.54687434	0.5387436	0.5359268	0.52375513	0.52930015
0.0	0.5284809	0.51087683	0.5373828	0.536824	0.5217774	0.54876757	0.53746605	0.5345996	0.5220418	0.5294495
0.0	0.52730536	0.51393354	0.5354005	0.53876716	0.525404	0.54971874	0.5395148	0.53561944	0.5233913	0.5307755
0.0	0.527974	0.5133157	0.539267	0.53608125	0.5246949	0.5467552	0.538494	0.53446704	0.5237629	0.53175354
0.0	0.5287472	0.5109669	0.5348022	0.5397729	0.52544796	0.54764515	0.5374648	0.5339587	0.52238643	0.53213173
0.0	0.5263223	0.5129668	0.53476554	0.53686357	0.52264255	0.54597926	0.54095227	0.53337073	0.52359504	0.5319832
0.0	0.52744406	0.5149361	0.5354035	0.5377121	0.52340883	0.5453366	0.5404982	0.53353405	0.52272403	0.5324123
0.0	0.5305014	0.51119435	0.5373324	0.53955406	0.52379256	0.5484878	0.5373021	0.53302467	0.525396	0.5336871
0.0	0.5275667	0.5126855	0.5352924	0.538445	0.5223958	0.5457552	0.5388974	0.53369224	0.52019054	0.53086746
0.0	0.53019345	0.5123423	0.53732854	0.5403318	0.5259299	0.5479989	0.5366557	0.5346202	0.5229817	0.5326395
0.0	0.526312	0.5112701	0.53722477	0.53820306	0.52485543	0.5485626	0.5385493	0.53185266	0.5217179	0.52957743
0.0	0.52591425	0.51333916	0.5383664	0.5363977	0.5231306	0.5454294	0.54074425	0.53270125	0.52326196	0.5310504
0.0	0.5258519	0.5109724	0.5353906	0.53853434	0.52266365	0.54575914	0.53724563	0.53081924	0.5201492	0.5295491
0.0	0.5275425	0.5140892	0.5370039	0.5368144	0.52405554	0.54588187	0.5404477	0.53312653	0.5227256	0.530614
0.0	0.5273048	0.51271784	0.537633	0.53750414	0.5232059	0.547178	0.539205	0.5336252	0.52412605	0.531077
0.0	0.5271122	0.51245064	0.5385498	0.5382479	0.52468807	0.54727733	0.53955126	0.5331393	0.52336407	0.5323695
0.0	0.5264208	0.51140034	0.5375937	0.5376091	0.5237637	0.5449406	0.5399505	0.53220415	0.52103883	0.53102237
0.0	0.5258433	0.51167095	0.53768176	0.538517	0.52303606	0.5475821	0.53948843	0.5345928	0.52224857	0.52836806
0.0	0.5278607	0.5126633	0.53504944	0.536942	0.5236809	0.54822457	0.5406964	0.53476346	0.5210321	0.53033817
0.0	0.5286247	0.5138988	0.53699154	0.5385365	0.5237933	0.54831904	0.5394378	0.5333336	0.5225585	0.5324138
0.0	0.52839154	0.5137818	0.53634375	0.53597957	0.52238655	0.5469974	0.5370683	0.5317824	0.5220754	0.53117836
0.0	0.52768797	0.51342887	0.53636104	0.5366689	0.52270514	0.54747283	0.53918684	0.5332904	0.5216954	0.53168434
0.0	0.5259373	0.5118614	0.5365672	0.53649056	0.5222203	0.546263	0.5399115	0.53268003	0.52422	0.53126454
0.0	0.5259373	0.5118614	0.5365672	0.53649056	0.5222203	0.546263	0.5399115	0.53268003	0.52422	0.53126454
0.0	0.52643925	0.5119437	0.5374869	0.53689337	0.5228415	0.5473272	0.5402785	0.5320107	0.5226774	0.5320737
0.0	0.0033582104	0.004654228	0.0065139458	0.0057148365	0.0035597966	0.006838024	0.0053665685	0.00378576	0.0042209057	0.0046744626
0.0	0.0010444641	0.0012203337	0.0013782018	0.0019396603	0.00085474615	0.0020447671	0.0012806308	0.0008454287	0.0007386922	0.0011809703
0.0	0.52885973	0.5137203	0.53566915	0.53937984	0.52302575	0.54673743	0.53896385	0.53315187	0.52241296	0.531502
0.0	0.5283172	0.5136392	0.53798264	0.53708225	0.52305263	0.54823464	0.5386276	0.5331421	0.5242022	0.5331429
0.0	0.5277412	0.51282895	0.53746426	0.53711194	0.5232526	0.5483147	0.54007685	0.53182626	0.52322364	0.53260463
0.0	0.5287323	0.5130884	0.53705406	0.5372269	0.5246322	0.5465906	0.5393497	0.53358585	0.5233959	0.5319257
0.0	0.5268547	0.511839	0.53607583	0.53636134	0.5236952	0.5460863	0.53856134	0.5323217	0.52259517	0.53064
0.0	0.52638996	0.5104985	0.536279	0.53708774	0.5224109	0.54726255	0.53953046	0.53299624	0.5226134	0.5329303
0.0	0.5266709	0.5121341	0.5346278	0.5370268	0.5224401	0.54588944	0.5406914	0.53475684	0.52370495	0.5320011
0.0	0.52912253	0.5108488	0.53603834	0.53692883	0.52541554	0.54884076	0.5405389	0.53580827	0.52536964	0.5347896
0.0	0.5278548	0.5133675	0.5364866	0.5376959	0.52353317	0.5474348	0.5390184	0.5325221	0.52315384	0.53150845
0.0	0.5278548	0.5133675	0.5364866	0.5376959	0.52353317	0.5474348	0.5390184	0.5325221	0.52315384	0.53150845
0.0	0.52585363	0.51164174	0.5364891	0.53712016	0.52466744	0.54581815	0.53900707	0.5305232	0.522591	0.53167045
0.0	0.5271405	0.51135695	0.5375412	0.5364336	0.5240938	0.5474073	0.5404015	0.5335998	0.5231533	0.5330008
0.0	0.52749264	0.5114496	0.5342495	0.5381515	0.52423567	0.5467052	0.5390708	0.5353027	0.5241881	0.5323932
0.0	0.52848136	0.5104802	0.5352898	0.53624696	0.52551925	0.5467268	0.54042524	0.5349715	0.5246618	0.53315824
0.0	0.52641267	0.5129551	0.5366057	0.53698164	0.52398664	0.5469557	0.5393315	0.5327997	0.52423334	0.5316605
0.0	0.009854242	0.009150282	0.012737337	0.012576792	0.0012699383	0.018883018	0.014919799	0.008516398	0.008285648	0.00088940136
0.0	0.10734188	0.08682885	0.09564487	0.09085222	0.08810517	0.12923245	0.09674695	0.11257664	0.103815995	0.10303339
0.0	0.09369818	0.0989576	0.09374363	0.10796648	0.10704101	0.108138464	0.10624141	0.08619201	0.099778324	0.102164775
0.0	0.52695143	0.51294076	0.5364681	0.53855807	0.52353424	0.54588324	0.5396986	0.53345305	0.5240821	0.5313927
0.0	0.52724266	0.5119493	0.536404	0.5376556	0.5235128	0.5470282	0.53966403	0.53348136	0.523454	0.5321573
0.0	0.52672625	0.513887	0.5354757	0.53626716	0.5211158	0.5488356	0.5391296	0.5352619	0.5230816	0.5301897
0.0	0.5270484	0.5121655	0.53540283	0.5376568	0.5221273	0.5457784	0.5385681	0.5343762	0.5236222	0.52881634
0.0	0.5292239	0.5116316	0.5368217	0.5382585	0.5240569	0.5466263	0.5396383	0.5345843	0.5223142	0.53137386
0.0	0.527555	0.5110826	0.5357982	0.5377621	0.5220816	0.5467836	0.5391527	0.53383124	0.5208345	0.5305724
0.0	0.52876574	0.512649	0.5378095	0.53766936	0.5238637	0.54814535	0.54019195	0.53344584	0.5229469	0.5320484
0.0	0.16081254	0.14731628	0.15046024	0.17321125	0.14466472	0.18985553	0.13943876	0.13888177	0.12454096	0.15314992
0.0	0.13265768	0.14596088	0.17930935	0.14725022	0.14425692	0.18008935	0.14820544	0.14607567	0.15891133	0.15362468
0.0	0.108980395	0.098981775	0.09932483	0.11982091	0.09506202	0.13472474	0.089755386	0.0896083	0.07828351	0.10226878
0.0	0.13200149	0.1460083	0.17907953	0.14683807	0.14355469	0.1803605	0.14827578	0.145841	0.15865311	0.15360792
0.0	0.52854764	0.512679	0.5377048	0.53749067	0.5228336	0.5472978	0.5390558	0.53204226	0.5231161	0.53240144
0.0	0.5295938	0.5141825	0.53766555	0.5376447	0.5220557	0.5478855	0.53878593	0.53216237	0.5235526	0.5301279
0.0	0.5300775	0.5123378	0.5400061	0.53777146	0.52178156	0.54718447	0.5409662	0.530807	0.5249294	0.5319811
0.0	0.5271197	0.5137268	0.5382767	0.5399657	0.523318	0.5474515	0.54001427	0.5334938	0.5254277	0.5319933
0.0	0.5273812	0.51183206	0.53566283	0.5378096	0.52279747	0.5471723	0.5372017	0.53270066	0.52205217	0.529849
0.0	0.5279441	0.5133906	0.5357892	0.53802717	0.52521145	0.5465344	0.5392388	0.5338927	0.52392834	0.5319774
0.0	0.52728754	0.5109792	0.5368098	0.53773475	0.52371955	0.547455	0.53963464	0.533551	0.5229687	0.53185886
0.0	0.52898294	0.5121996	0.5382976	0.5378611	0.52361757	0.54947406	0.5405684	0.5338129	0.5234022	0.5317357
0.0	0.5316019	0.5146089	0.5339598	0.53673136	0.52333784	0.54926974	0.54046863	0.5342614	0.5250285	0.5314735
0.0	0.53085804	0.5123203	0.537991	0.5389699	0.5220553	0.55076283	0.5403137	0.53320634	0.5254743	0.5295382
0.0	0.528922	0.5137149	0.5362376	0.5369221	0.5235274	0.54853505	0.53914475	0.533299	0.5244649	0.53192246
0.0	0.528922	0.5137149	0.5362376	0.5369221	0.5235274	0.54853505	0.53914475	0.533299	0.5244649	0.53192246
0.0	0.529379	0.50948626	0.53334594	0.5434451	0.52235883	0.54798675	0.53754085	0.53667617	0.52178836	0.5311916
0.0	0.5285305	0.5126832	0.53616685	0.5384737	0.52386355	0.5484763	0.5390587	0.5336719	0.5240404	0.5317351
0.0	0.5285305	0.5126832	0.53616685	0.5384737	0.52386355	0.5484763	0.5390587	0.5336719	0.5240404	0.5317351
0.0	0.5277468	0.51336366	0.5377404	0.5363512	0.52381414	0.5462444	0.5404343	0.5342681	0.5223689	0.5310356
0.0	0.52966124	0.51140094	0.5375001	0.53600365	0.5211356	0.5464446	0.5396952	0.53210557	0.52252877	0.53001374
0.0	0.5279934	0.5129316	0.5374442	0.53643775	0.52165705	0.547344	0.53908503	0.53225005	0.52273995	0.53045046
0.0	0.5283673	0.51279837	0.53724885	0.5367142	0.52289826	0.54772794	0.5389237	0.532683	0.5237507	0.5315055
0.0	0.5283673	0.51279837	0.53724885	0.5367142	0.52289826	0.54772794	0.5389237	0.532683	0.5237507	0.5315055
0.0	0.52746785	0.51418144	0.53582233	0.53783673	0.5228556	0.5478787	0.5420609	0.53525525	0.52552134	0.5300595
0.0	0.5266237	0.5137871	0.53624296	0.53699946	0.52362263	0.5482023	0.5406263	0.5326947	0.52614784	0.5321426
0.0	0.52820307	0.513602	0.5343992	0.53485745	0.5266876	0.5472614	0.53699553	0.5333491	0.5207681	0.5314768
0.0	0.5297559	0.5127505	0.53819764	0.54080606	0.5234977	0.549056	0.5406197	0.5323657	0.52534324	0.5298224
0.0	0.5274851	0.5120356	0.5350292	0.5340922	0.5230886	0.5468007	0.53714234	0.5318322	0.5201526	0.5294865
0.0	0.52665937	0.5115114	0.536359	0.5379745	0.5220255	0.5478811	0.5391107	0.530216	0.521651	0.52996314
0.0	0.52397674	0.5162605	0.53515536	0.5359142	0.52367574	0.5465279	0.5395611	0.53336954	0.52251005	0.53068197
0.0	0.528395	0.51150095	0.539573	0.5403806	0.52523553	0.54628205	0.54109657	0.53588	0.5252437	0.53088254
0.0	0.52494705	0.5155531	0.5369626	0.5374506	0.5240766	0.545877	0.53912663	0.53428113	0.5229753	0.53081125
0.0	0.5273901	0.5147409	0.54023415	0.54004455	0.5244652	0.54611576	0.5399772	0.5320309	0.52594966	0.5329999
0.0	0.5284409	0.51264864	0.5378021	0.5383587	0.52521586	0.5476833	0.53870744	0.5348708	0.52401793	0.5322866
0.0	0.52962977	0.5135694	0.53529674	0.53733337	0.52333695	0.5477108	0.5375159	0.5321292	0.52456915	0.5309157
0.0	0.5280609	0.51328474	0.5370983	0.53842396	0.52387255	0.5462031	0.5402412	0.5357409	0.52405524	0.53244805
0.0	0.52924633	0.5133556	0.5338914	0.5375343	0.5207024	0.5485042	0.5365137	0.53295606	0.52236503	0.52881014
0.0	0.52894443	0.5128321	0.5371723	0.5376353	0.52126485	0.5469978	0.5406725	0.5337656	0.522825	0.529553
0.0	0.52882713	0.5134623	0.53878057	0.53879046	0.5231355	0.55004334	0.54082936	0.53283054	0.52732086	0.5310673
0.0	0.528362	0.51222587	0.53620416	0.53788745	0.5214425	0.54850405	0.54050153	0.53462785	0.5237024	0.53004295
0.0	0.52939826	0.51475984	0.53838915	0.53692657	0.52201277	0.5491997	0.53964376	0.53184056	0.5274637	0.53097045
0.0	0.52782315	0.51236004	0.5366396	0.53792995	0.52394485	0.5484316	0.5376805	0.5321353	0.5241773	0.53118086
0.0	0.52837765	0.5116632	0.53545046	0.5370492	0.5232869	0.548058	0.53813887	0.5327244	0.5230647	0.52987844
0.0	0.52765054	0.5125796	0.5369402	0.5375792	0.5245688	0.5482453	0.5389785	0.5333974	0.5242321	0.5314795
0.0	0.52792346	0.51394415	0.53749627	0.5362879	0.52323693	0.5470673	0.54047185	0.53362477	0.5239831	0.5314491
0.0	0.5269258	0.5131303	0.53677094	0.5375726	0.5240469	0.54594815	0.5406846	0.53464854	0.5229637	0.5317538
0.0	0.5241473	0.5124285	0.5360845	0.53624713	0.5235574	0.5457156	0.540385	0.5349898	0.5205403	0.52942395
0.0	0.5252106	0.51195055	0.53697073	0.5366989	0.5226116	0.5452601	0.5411845	0.53460574	0.52142495	0.5299197
0.0	0.5279737	0.5136679	0.5397163	0.5372632	0.5249302	0.54954344	0.5426437	0.5358354	0.5254457	0.53048825
0.0	0.5283853	0.51115006	0.5360743	0.5371042	0.5236517	0.5468679	0.54072976	0.5331766	0.5252473	0.5322377
0.0	0.52861476	0.5147073	0.53882986	0.540963	0.52286667	0.5485518	0.5425694	0.53521115	0.52427906	0.53000253
0.0	0.52937293	0.5116967	0.5345158	0.5383959	0.5251897	0.54835033	0.54247516	0.5363956	0.52515453	0.5318771
0.0	0.5277159	0.51372916	0.53650904	0.5364323	0.52451444	0.54620034	0.5403855	0.53391117	0.52361894	0.53183246
0.0	0.52922374	0.5130919	0.5378465	0.5374809	0.525229	0.5469567	0.53883326	0.535036	0.5244136	0.53391683
0.0	0.5271696	0.51186574	0.5353599	0.53751945	0.5234434	0.5472391	0.53886825	0.53321826	0.5218041	0.5304091
0.0	0.5274117	0.5125667	0.53837085	0.5375948	0.52498555	0.54789716	0.53883475	0.53277045	0.52273995	0.5324173
0.0	0.52663225	0.5121029	0.5374003	0.53761524	0.5243024	0.5495668	0.538457	0.53212863	0.5224692	0.5307419
0.0	0.52795416	0.513711	0.53721637	0.5372762	0.52387136	0.5477834	0.53967696	0.53307325	0.5239572	0.5328454
0.0	0.52803826	0.51220506	0.5371623	0.5389193	0.52401525	0.5470126	0.53826755	0.5329702	0.52272916	0.5304798
0.0	0.5285261	0.5148868	0.5364129	0.5357076	0.5255713	0.54766935	0.540668	0.53262246	0.52268976	0.5309298
0.0	0.52802056	0.5123305	0.53800386	0.5388766	0.52469194	0.5477068	0.53896886	0.534453	0.52196026	0.5317104
0.0	0.52836126	0.513671	0.53958994	0.5391832	0.5239838	0.54813915	0.5389412	0.5334989	0.5227931	0.5315934
0.0	0.52664	0.51281404	0.53769165	0.5381531	0.5224226	0.54649556	0.5376464	0.5337898	0.5217764	0.52877825
0.0	0.5277113	0.5129427	0.5387064	0.5377293	0.523694	0.5468749	0.53806144	0.53307927	0.5228497	0.53048664
0.0	0.5294514	0.5130885	0.5398354	0.5386165	0.5238918	0.5478439	0.53879935	0.5345975	0.52402085	0.53052217
0.0	0.52911794	0.5128469	0.5380819	0.5378469	0.52419835	0.5481331	0.53773874	0.5331379	0.52239144	0.5304526
0.0	0.5270954	0.51135355	0.53665656	0.537932	0.5245099	0.547832	0.53750587	0.53373015	0.5220675	0.53059167
0.0	0.52891326	0.51287454	0.5384049	0.5392559	0.5239266	0.5475845	0.53841734	0.533507	0.52284867	0.53149956
0.0	0.5288802	0.51266384	0.5383629	0.5395468	0.5243858	0.5477592	0.5386656	0.5352638	0.52308947	0.5302125
0.0	0.5304603	0.5134411	0.5374926	0.53571796	0.5238048	0.5472494	0.54013133	0.53358346	0.52357405	0.5318166
0.0	0.52816874	0.51358235	0.53791374	0.5387876	0.52462935	0.5485252	0.539157	0.53330845	0.52377003	0.5314757
0.0	0.52656806	0.5136569	0.5362107	0.5369406	0.52274466	0.546343	0.5386024	0.53208774	0.5219702	0.5309009
0.0	0.52735764	0.51281154	0.53771985	0.53716326	0.5236159	0.5465407	0.53873634	0.53310204	0.5229675	0.5329414
0.0	0.0121241845	0.009266249	0.011520605	0.011927418	0.010817525	0.018335838	0.012637421	0.0107207345	0.009116195	0.012745471
0.0	0.011289212	0.004765472	0.011701322	0.011075628	0.008218418	0.008341069	0.011871364	0.008576476	0.0093913525	0.008441288
0.0	0.01046006	0.0053628865	0.01036189	0.013091302	0.006183732	0.016141905	0.01170017	0.0112869665	0.006969486	0.010028425
0.0	0.52856463	0.5130301	0.538317	0.53927356	0.52334905	0.5482312	0.5378715	0.53423023	0.52342325	0.530379
0.0	0.5284172	0.5126475	0.53842837	0.53764325	0.524552	0.5484802	0.5383927	0.53508526	0.5232352	0.5301061
0.0	0.52766424	0.5125639	0.53802603	0.5391969	0.52335614	0.54768527	0.5377434	0.53338	0.5231019	0.5300801
0.0	0.52864105	0.51326674	0.53927547	0.53750014	0.5247477	0.54778373	0.5380398	0.53332996	0.5227213	0.5308169
0.0	0.5282031	0.51249355	0.5370147	0.53790975	0.523228	0.5461629	0.53902847	0.5339402	0.52271944	0.5308344
0.0	0.5274318	0.5127894	0.5385629	0.53941923	0.5242462	0.5475857	0.5379474	0.53256726	0.5226791	0.5307378
0.0	0.5289119	0.51367664	0.5389214	0.5375219	0.52443254	0.54858184	0.5375318	0.5338481	0.52318704	0.53046125
0.0	0.5293309	0.51295966	0.5394978	0.53830355	0.52434033	0.5469988	0.53864694	0.5334723	0.5237808	0.5302515
0.0	0.5283419	0.5135673	0.5377122	0.53637093	0.5243137	0.5478801	0.5386639	0.53446895	0.5228935	0.5321793
0.0	0.528472	0.5115816	0.537846	0.53775495	0.52404183	0.54895234	0.53783154	0.53236896	0.5228905	0.53023803
0.0	0.5264442	0.5127342	0.53757364	0.53745455	0.52446896	0.5480151	0.538684	0.5344048	0.5224836	0.52940595
0.0	0.5282603	0.5121078	0.53844357	0.53844154	0.5236921	0.5481366	0.5376794	0.5326659	0.52141845	0.5300261
0.0	0.52689195	0.5111168	0.53842133	0.53823036	0.52400184	0.5475273	0.53827786	0.5335936	0.5235232	0.53030246
0.0	0.5275337	0.5127789	0.5383949	0.53802055	0.5239359	0.5474634	0.5371006	0.5335193	0.52275735	0.5311256
0.0	0.5271896	0.51389295	0.53769845	0.5356862	0.52258086	0.54626256	0.5385462	0.5324995	0.5223514	0.5319034
0.0	0.5278099	0.5139564	0.53793275	0.5371448	0.52285975	0.54589087	0.5390448	0.53258395	0.5222497	0.5328855
0.0	0.5288405	0.51368314	0.5380975	0.5375168	0.52401775	0.54776055	0.5392087	0.53379774	0.5241982	0.5331154
0.0	0.5277413	0.51279694	0.538191	0.538041	0.5237674	0.547998	0.538721	0.5337577	0.52400595	0.5318656
0.0	0.52742755	0.5130638	0.5367766	0.5362297	0.5222717	0.54692143	0.53928655	0.53260165	0.5231365	0.5309598
0.0	0.5272202	0.51277566	0.53780574	0.5357702	0.5236558	0.5474734	0.53819966	0.53369474	0.5240857	0.53250444
0.0	0.52721053	0.5135505	0.5364898	0.5360978	0.52543086	0.54741544	0.54145086	0.53274745	0.5245502	0.5317129
0.0	0.5288423	0.51307076	0.53632474	0.5377211	0.5237028	0.5472346	0.54036534	0.53289324	0.5242248	0.5302772
0.0	0.08465731	0.09330788	0.09244972	0.11332906	0.08973942	0.105844334	0.09818503	0.08491859	0.08884075	0.08912333
0.0	0.084885545	0.09313969	0.09249257	0.113397285	0.08980452	0.105689734	0.09862161	0.08479683	0.08878348	0.089326106
0.0	0.08488902	0.09377541	0.09246786	0.11355132	0.09006867	0.10623626	0.09857984	0.0849351	0.089257844	0.08941066
0.0	0.084467694	0.09287674	0.092271894	0.113105305	0.089541405	0.10579119	0.098610036	0.08493893	0.088857695	0.08905573
0.0	0.08492036	0.09302989	0.09210104	0.11363955	0.08928566	0.10601571	0.09835496	0.08474325	0.08831236	0.08903929
0.0	0.084897414	0.09293095	0.09213206	0.113264106	0.089863375	0.10589177	0.0986308	0.0849378	0.0890137	0.08933249
0.0	0.07508325	0.0805865	0.102467865	0.10382793	0.089072034	0.12308331	0.0924753	0.07724122	0.09507317	0.10196453
0.0	0.07553831	0.0809266	0.10275126	0.10395638	0.08892248	0.12297796	0.093096286	0.07727252	0.0951591	0.10230745
0.0	0.07551833	0.0807263	0.10347989	0.10418853	0.08936966	0.123657145	0.093035996	0.07764379	0.0956273	0.10260303
0.0	0.075292304	0.08032048	0.102680854	0.10399148	0.08890955	0.123248436	0.09280839	0.077408925	0.09533351	0.10232295
0.0	0.07512094	0.08037206	0.102750555	0.10419167	0.089158945	0.12296391	0.09262562	0.077761024	0.09436094	0.10224046
0.0	0.07565165	0.08046611	0.10252626	0.10407294	0.08878451	0.12308828	0.092844225	0.07782551	0.09509588	0.1019128
0.0	0.07853077	0.08940069	0.09409833	0.098188095	0.09119463	0.12232644	0.11613228	0.09646996	0.10088072	0.097144395
0.0	0.078660786	0.08949751	0.09432361	0.0984517	0.09111039	0.122811645	0.11620905	0.09638647	0.10087901	0.096849434
0.0	0.07892271	0.08987893	0.094647706	0.09886319	0.09188437	0.12319017	0.11661518	0.0965356	0.101568304	0.09753924
0.0	0.07856055	0.08972257	0.09438385	0.098445065	0.09137246	0.12267585	0.11652196	0.09650009	0.10126244	0.097239956
0.0	0.07892029	0.08959102	0.0941436	0.09872304	0.091471836	0.12313002	0.11617234	0.09634302	0.10077172	0.09740467
0.0	0.07885435	0.08928638	0.093920685	0.09869815	0.09115207	0.12255175	0.11625707	0.096583985	0.10102161	0.09692718
0.0	0.086748086	0.09706758	0.088046305	0.09483237	0.088499315	0.1385939	0.108357154	0.08132365	0.08843045	0.107846655
0.0	0.086437084	0.09726869	0.08788697	0.094672166	0.088142775	0.1379253	0.10862675	0.08139913	0.08792528	0.107336946
0.0	0.087248094	0.09741364	0.088439845	0.09474216	0.088476874	0.13908549	0.10913739	0.081331566	0.08899004	0.10786226
0.0	0.08660115	0.09711173	0.087861076	0.09475565	0.088289	0.13823785	0.10861182	0.08139005	0.08809404	0.10754052
0.0	0.08635167	0.09673616	0.087658465	0.09503314	0.08813206	0.13832511	0.108435795	0.081245355	0.087852806	0.10777093
0.0	0.08703059	0.09703335	0.08767322	0.09476207	0.088192016	0.13832599	0.108812265	0.081788935	0.08842701	0.10767628
0.0	0.09188432	0.089043796	0.09703811	0.0960938	0.09794975	0.1392697	0.10861242	0.08773169	0.089756265	0.079104334
0.0	0.09208298	0.08904849	0.09719633	0.095938705	0.097655885	0.13906856	0.108928405	0.087127335	0.089612335	0.0790053
0.0	0.092123695	0.08927095	0.09735224	0.09630464	0.09841744	0.13975173	0.10914091	0.08767202	0.09015652	0.07920026
0.0	0.09175303	0.08882824	0.09703285	0.0960419	0.098003425	0.1393752	0.10937847	0.08739323	0.08973242	0.0791845
0.0	0.091795236	0.08867865	0.097041644	0.09604614	0.09827916	0.13988063	0.109084845	0.087192476	0.08977298	0.07915826
0.0	0.09229232	0.08848006	0.09690593	0.096466444	0.097841114	0.13948195	0.10921783	0.087590136	0.08985982	0.07897056
0.0	0.08468189	0.087932065	0.108971454	0.09146841	0.088247746	0.12781979	0.10084141	0.08685138	0.083002605	0.09738032
0.0	0.084845744	0.08843664	0.1088776	0.09134612	0.08843664	0.12754102	0.10113983	0.08659363	0.08273041	0.09731676
0.0	0.08499078	0.08853465	0.10892151	0.091339454	0.08865436	0.12838733	0.10145201	0.087001085	0.08336477	0.09742748
0.0	0.08469586	0.088275686	0.10895757	0.09130534	0.08787445	0.12805472	0.10134751	0.0864596	0.08315568	0.097537786
0.0	0.08485908	0.08794123	0.10899195	0.091106206	0.08808054	0.12782995	0.10082295	0.08686613	0.08256467	0.097519875
0.0	0.08511512	0.088078834	0.108515	0.091356315	0.08808372	0.12789676	0.10124752	0.086794145	0.08277317	0.09730276
0.0	0.086973496	0.09063636	0.08994115	0.115552515	0.084046066	0.13225205	0.11885081	0.0982294	0.10037838	0.08931218
0.0	0.08724676	0.09051687	0.08976318	0.1155475	0.08434892	0.13172434	0.11921111	0.098256245	0.09983794	0.08970012
0.0	0.087233074	0.09079845	0.090089574	0.11548728	0.08453123	0.13259013	0.11917974	0.09791002	0.10066681	0.08927468
0.0	0.087191865	0.0908447	0.09030186	0.11567581	0.08402554	0.13277322	0.119674906	0.09803241	0.10069004	0.08965547
0.0	0.08694951	0.09056608	0.08963045	0.11582316	0.08405387	0.13220212	0.119184725	0.09811305	0.09980328	0.08956973
0.0	0.08753025	0.0904646	0.089928076	0.11628351	0.084255956	0.13280699	0.11975562	0.098719016	0.10039385	0.08975062
0.0	0.08956427	0.007329052	0.009881195	0.10324823	0.08914614	0.10626533	0.11654644	0.09936224	0.09859251	0.0940727
0.0	0.08977929	0.0072955396	0.009958998	0.10377013	0.0894314	0.10657231	0.11624591	0.09956627	0.0988094	0.09422455
0.0	0.08990784	0.007289409	0.009851159	0.1036783	0.089627914	0.10555436	0.116650864	0.09943642	0.098057956	0.09379102
0.0	0.088543504	0.08580046	0.10135518	0.10143408	0.08536961	0.1283009	0.10178378	0.083186686	0.099523105	0.096961804
0.0	0.08877295	0.08540329	0.101566665	0.10180638	0.08554384	0.12816565	0.10165762	0.08337778	0.099471025	0.09673679
0.0	0.0890127	0.08579236	0.101873316	0.10095503	0.08511919	0.1287201	0.10190397	0.08349982	0.09960411	0.09640649
0.0	0.08906097	0.08561712	0.10160967	0.10103664	0.08557314	0.12834068	0.10197278	0.08376122	0.09974561	0.097001545
0.0	0.088417865	0.085613854	0.101940304	0.10152756	0.084996946	0.12840998	0.10121634	0.08337517	0.09932064	0.096038215
0.0	0.088920005	0.08580877	0.1012721	0.10136566	0.085389495	0.12804233	0.10177611	0.08358429	0.09912011	0.09652323
0.0	0.08865938	0.085839964	0.101227686	0.10127366	0.08539404	0.12825154	0.10180146	0.08381926	0.09915424	0.09609615
0.0	0.088839285	0.08597194	0.10129724	0.10117478	0.085425995	0.12841779	0.101342194	0.083747774	0.09928576	0.09691854
0.0	0.08283343	0.08058493	0.10292255	0.10016517	0.07515855	0.10774093	0.10286799	0.101655535	0.08758112	0.096960075
0.0	0.08286854	0.079829074	0.103282675	0.10030121	0.075242415	0.10804389	0.1027964	0.10180473	0.087675326	0.097112656
0.0	0.082993984	0.08031396	0.10275925	0.10000019	0.07545203	0.10813597	0.102821246	0.101507835	0.087741345	0.0972178
0.0	0.10350297	0.095948115	0.100792915	0.097120605	0.076763235	0.1034256	0.08821041	0.10370798	0.08749177	0.103252485
0.0	0.08517154	0.092422016	0.088289194	0.11078453	0.10634757	0.12947361	0.10803176	0.09965236	0.09108943	0.09198888
0.0	0.08520861	0.0921555	0.08854002	0.1110182	0.10663567	0.13017996	0.10795378	0.0998919	0.0913131	0.091773376
0.0	0.08534357	0.09234479	0.08849983	0.1106258	0.10609484	0.12980048	0.10834265	0.100004524	0.09178584	0.09148111
0.0	0.085343815	0.092316195	0.088667184	0.11103666	0.10669521	0.12985276	0.108292654	0.100480765	0.091260344	0.091847606
0.0	0.08522961	0.09250108	0.08859281	0.11062079	0.10677978	0.13013677	0.10795449	0.10026819	0.09125051	0.09161727
0.0	0.08511445	0.09245145	0.088588476	0.11129166	0.10595999	0.13011374	0.10798049	0.09984404	0.0916563	0.09159708
0.0	0.0853916	0.09252286	0.08837212	0.11116824	0.106889814	0.12930228	0.108180396	0.0996943	0.09106422	0.09137019
0.0	0.08500961	0.09273701	0.08839101	0.11056962	0.10612424	0.12934014	0.1082155	0.09984845	0.090891495	0.09130669
0.0	0.08516223	0.092362635	0.0885808	0.11104409	0.10638719	0.12924534	0.10807643	0.10005855	0.09094342	0.09194842
0.0	0.0851809	0.09270797	0.0882084	0.11099693	0.10664677	0.12980175	0.10799279	0.10032289	0.0911786	0.09179072
0.0	0.086448796	0.08908436	0.106437385	0.10073925	0.099002786	0.12533167	0.08785916	0.10815224	0.092424095	0.085912935
0.0	0.08616101	0.089009024	0.10621392	0.1007238	0.099142894	0.12562975	0.08795748	0.10820437	0.09225556	0.08566077
0.0	0.086319156	0.08914371	0.10600018	0.100153156	0.099173926	0.1251363	0.08793823	0.1080733	0.09228915	0.08575716
0.0	0.08360318	0.08063078	0.11389996	0.10880632	0.08485225	0.115692504	0.11895044	0.08086647	0.09477537	0.103735484
0.0	0.08366176	0.08066196	0.114114925	0.10856393	0.085193224	0.1158261	0.11896677	0.080572985	0.09471208	0.10370552
0.0	0.08344231	0.08081447	0.1140785	0.1085916	0.08545825	0.11587146	0.11963471	0.080890894	0.094999425	0.10366721
0.0	0.08338364	0.08080004	0.113915674	0.10832945	0.08512042	0.11589518	0.11884457	0.08024866	0.094477706	0.104022205
0.0	0.091852255	0.08126589	0.10044181	0.10951334	0.08868021	0.12042615	0.09988989	0.09200203	0.08291995	0.10515819
0.0	0.09136914	0.08131443	0.09995857	0.10922622	0.089341216	0.120128475	0.09979288	0.09240242	0.082704306	0.105397224
0.0	0.09132396	0.081197366	0.099855356	0.109271094	0.089042515	0.11962595	0.09957442	0.09189087	0.08241031	0.10532863
0.0	0.09340301	0.09509542	0.09314193	0.09423649	0.08935596	0.11982318	0.11306415	0.084513284	0.09254198	0.08395201
0.0	0.09384134	0.09474103	0.09331432	0.09455418	0.08972376	0.119817756	0.11333014	0.08524926	0.09291224	0.08386567
0.0	0.09390391	0.09516195	0.093217716	0.09449074	0.08972707	0.11987097	0.11375551	0.08522718	0.09282124	0.08380338
0.0	0.08907517	0.101812094	0.08710037	0.10977344	0.08278825	0.10288023	0.1120837	0.093433335	0.078693114	0.09647416
0.0	0.085139506	0.0920131	0.09022356	0.102219805	0.09285146	0.11472204	0.12539096	0.08786949	0.099414915	0.10860057
0.0	0.087054275	0.1100037	0.09740438	0.11005711	0.088426396	0.120948	0.1085333	0.08925796	0.088213764	0.096320994
0.0	0.08706352	0.10997477	0.097316526	0.10984308	0.08825611	0.12164184	0.108609855	0.089533634	0.087981604	0.095760316
0.0	0.08723254	0.110292844	0.097680725	0.1096243	0.08857514	0.12132474	0.10918114	0.08984333	0.08810621	0.095540814
0.0	0.087552145	0.10981944	0.097632505	0.1095412	0.0884067	0.12144187	0.10870414	0.09016561	0.08802422	0.09610205
0.0	0.08738702	0.10987551	0.0975069	0.10976766	0.08848843	0.121072896	0.1083432	0.089855865	0.087964594	0.095862545
0.0	0.08732551	0.11013762	0.09746338	0.10990485	0.088778295	0.1209269	0.1086763	0.08965607	0.08772971	0.09574873
0.0	0.08693633	0.1103315	0.097269975	0.109802686	0.08857492	0.12088693	0.1085839	0.089867234	0.08779556	0.09550339
0.0	0.08685946	0.11018191	0.097678095	0.10907141	0.088202834	0.12124065	0.10856022	0.08941569	0.088115804	0.09557249
0.0	0.086802475	0.11062662	0.09762234	0.10987728	0.08831534	0.121176906	0.10849734	0.08953707	0.08803256	0.09604521
0.0	0.07824265	0.08706919	0.113336444	0.10485972	0.083483845	0.11303965	0.1105364	0.09442166	0.10204781	0.09059202
0.0	0.078242905	0.0871487	0.112983726	0.10474609	0.08350801	0.11301215	0.11046642	0.09421302	0.101954505	0.09057836
0.0	0.08753689	0.08413442	0.09928173	0.0907841	0.07531588	0.11000994	0.12099653	0.089336835	0.10189711	0.091853894
0.0	0.08150135	0.084049866	0.09911879	0.116146676	0.09193507	0.10191682	0.12750253	0.11379941	0.09889261	0.095412605
0.0	0.08160945	0.0845876	0.09950642	0.1156457	0.09158432	0.10245085	0.12766102	0.113486566	0.09954507	0.095558845
0.0	0.0761112	0.09095282	0.10158077	0.11266814	0.08662729	0.11111537	0.11768477	0.08470501	0.09353204	0.09672558
0.0	0.07645972	0.09093709	0.10161939	0.11246252	0.08649867	0.110579304	0.11795876	0.084840156	0.09347274	0.09689761
0.0	0.101936065	0.100261055	0.108919196	0.12977819	0.09362357	0.115214005	0.11373239	0.09450556	0.099011175	0.08811417
0.0	0.10246308	0.10074165	0.10885854	0.12977393	0.093411446	0.115110174	0.113429174	0.09392132	0.09893306	0.08838472
0.0	0.086235195	0.09959223	0.10820941	0.09091269	0.10238487	0.10889058	0.11593257	0.086348034	0.0880536	0.10203212
0.0	0.090413764	0.087499574	0.13149601	0.10283834	0.08292448	0.11945108	0.10643006	0.09487964	0.10170362	0.0961673
0.0	0.09078711	0.08729965	0.13198717	0.102870986	0.08314256	0.12013827	0.106222	0.095231295	0.10209361	0.09626595
0.0	0.09095873	0.08747117	0.13198219	0.10237524	0.08316885	0.11995373	0.10655397	0.09519267	0.102218844	0.09618503
0.0	0.090703376	0.087300025	0.13208798	0.10313365	0.08336293	0.119655356	0.10617187	0.09578517	0.10191717	0.096170396
0.0	0.0906205	0.08751391	0.13188149	0.102334425	0.08328903	0.119623154	0.106739044	0.09534344	0.10158699	0.095648885
0.0	0.0902527	0.08786854	0.1317358	0.102374375	0.08319998	0.11984375	0.10608076	0.09490027	0.10164708	0.09619643
0.0	0.103446044	0.09073616	0.09589467	0.09792716	0.098060824	0.11126304	0.10116024	0.09195388	0.086923756	0.07906884
0.0	0.10299332	0.09109157	0.09621821	0.09811681	0.097933136	0.11146478	0.101312995	0.09187575	0.08710799	0.07883985
0.0	0.1027834	0.09122639	0.09585612	0.09797324	0.09786069	0.11107497	0.10073735	0.091402054	0.086893216	0.07895127
0.0	0.11029277	0.083153985	0.088465065	0.10298301	0.08025933	0.10867909	0.10240431	0.09355326	0.073076434	0.095627315
0.0	0.08030426	0.07760462	0.080533676	0.096676074	0.0996274	0.112928994	0.1209074	0.10178709	0.09176026	0.084433705
0.0	0.08030883	0.077574804	0.080452874	0.09647663	0.09952943	0.11329399	0.12094704	0.101878226	0.092001066	0.08413611
0.0	0.07996577	0.07768808	0.0806255	0.096832536	0.099793784	0.113023624	0.12081894	0.10160411	0.09169247	0.08464248
0.0	0.01209797	0.009241334	0.011603185	0.011998003	0.010857981	0.018329136	0.012579807	0.010760187	0.009104483	0.01271007
0.0	0.52739036	0.5143046	0.5373123	0.5382916	0.5246956	0.5467961	0.5399636	0.5331919	0.52344763	0.5317646
0.0	0.5294351	0.5138388	0.53698623	0.53658	0.52553225	0.54834265	0.5400622	0.5334052	0.5252133	0.5322154
0.0	0.5296254	0.5140061	0.53735775	0.5368918	0.5251796	0.54795235	0.5402044	0.5324154	0.5231392	0.53169215
0.0	0.1030274	0.10835548	0.10831874	0.107789256	0.1046756	0.13017583	0.02228267	0.10200897	0.096438915	0.09891445
0.0	0.528561	0.5139304	0.5370489	0.5368506	0.52447265	0.5486049	0.541775	0.5330637	0.524469	0.53137606
0.0	0.52656406	0.5129029	0.5362707	0.535929	0.5228787	0.5471042	0.5401847	0.53235817	0.5236099	0.5322192
0.0	0.5267009	0.5108188	0.53680605	0.5377485	0.52310014	0.54744536	0.5391528	0.53235143	0.52302885	0.5322384
0.0	0.5275332	0.51393425	0.5379872	0.5369704	0.52317864	0.5470513	0.5402658	0.5345805	0.523324	0.5323238
0.0	0.5286308	0.5126693	0.5370572	0.5384367	0.5237672	0.5447844	0.5388009	0.53479964	0.5220543	0.52901846
0.0	0.5276744	0.51180816	0.53608257	0.5380438	0.5241295	0.5473701	0.53993744	0.53628117	0.52303773	0.52992
0.0	0.5283499	0.51245934	0.5362971	0.5359846	0.5234153	0.54614335	0.5391687	0.5348183	0.5222874	0.53012466
0.0	0.5275533	0.5119577	0.5370326	0.5368992	0.52353656	0.5465459	0.53924155	0.5321175	0.52163666	0.5300513
0.0	0.52757955	0.51291925	0.53599846	0.53601104	0.52185035	0.54810125	0.53976643	0.53141636	0.5228305	0.5314985
0.0	0.52664286	0.5132187	0.5362093	0.53716415	0.52202874	0.546654	0.5383165	0.531519	0.5220131	0.53180933
0.0	0.528279	0.512846	0.53594834	0.5357946	0.52269846	0.5478914	0.53839535	0.53168964	0.5234261	0.53217
0.0	0.5284313	0.51297987	0.53624564	0.53604406	0.5224162	0.54757917	0.53850913	0.5308975	0.5217663	0.53175133
0.0	0.52886313	0.51179725	0.5389619	0.53676325	0.5248408	0.5468926	0.53960806	0.5352578	0.52420515	0.5317861
0.0	0.52879447	0.51288307	0.5348796	0.5369212	0.5232058	0.5463518	0.5382301	0.5322294	0.52175295	0.5319803
0.0	0.5255598	0.5124986	0.5389764	0.53840464	0.5252139	0.5487902	0.54010624	0.5337252	0.52296054	0.5318535
0.0	0.52563745	0.5137441	0.53729314	0.53660226	0.5234353	0.5478621	0.5386683	0.53442633	0.52189225	0.5291989
0.0	0.52546006	0.511761	0.53727347	0.5380777	0.5230852	0.5459409	0.538357	0.53147334	0.521522	0.53035814
0.0	0.52766585	0.51250774	0.5370609	0.5373785	0.52300006	0.54719347	0.5405337	0.533211	0.5237032	0.5310834
0.0	0.52745426	0.5134417	0.5356294	0.5389695	0.5241777	0.5485675	0.539501	0.5343655	0.5220163	0.5302121
0.0	0.52729785	0.5117927	0.5368617	0.5397055	0.52621907	0.5486725	0.54031867	0.53466433	0.52354974	0.5311459
0.0	0.528838	0.5142156	0.5360716	0.53697884	0.5259741	0.5460748	0.5376859	0.53553724	0.5227243	0.5297804
0.0	0.5278955	0.5137032	0.5361989	0.5362291	0.5250461	0.5486113	0.5391816	0.5351177	0.5240862	0.5326907
0.0	0.5293471	0.51274127	0.53513044	0.53635323	0.524707	0.5494762	0.5375766	0.5347926	0.52354276	0.5313198
0.0	0.5277428	0.51026136	0.53784347	0.5392405	0.5239385	0.5459407	0.5405293	0.534484	0.52298856	0.53266865
0.0	0.52901655	0.51289886	0.53424454	0.53684384	0.52377665	0.54652596	0.5369072	0.53124344	0.5215346	0.53137094
0.0	0.5272152	0.51201504	0.53712875	0.5393023	0.5242775	0.54825395	0.5414138	0.5343654	0.52292085	0.5314223
0.0	0.52746993	0.51209354	0.5380087	0.5383365	0.5242608	0.54735893	0.54028296	0.5340152	0.5230003	0.5303794
0.0	0.52726114	0.51240546	0.53674155	0.53612876	0.5230797	0.5464194	0.53982747	0.531769	0.5240098	0.53071994
0.0	0.52956337	0.5136558	0.53820723	0.5378894	0.5243337	0.54833823	0.5382293	0.5327022	0.52401793	0.53195536
0.0	0.5284403	0.5121874	0.5344112	0.539431	0.5230004	0.54708	0.5380944	0.5324856	0.5224157	0.5302335
0.0	0.52754486	0.51428443	0.5375812	0.53806186	0.52338094	0.54759544	0.53963166	0.53338456	0.52388114	0.5317004
0.0	0.18829341	0.21399134	0.21959984	0.24199998	0.21660846	0.24505094	0.20071372	0.1894886	0.2319597	0.21781164
0.0	0.008138789	0.0065138876	0.010957401	0.015041959	0.009920823	0.010207898	0.014065366	0.010514809	0.010835675	0.010238329
0.0	0.5262767	0.5141379	0.53770185	0.53478724	0.52574575	0.54633766	0.5376711	0.5342493	0.5219472	0.5305577
0.0	0.5287011	0.5145088	0.5397158	0.537072	0.52645975	0.5497145	0.54068834	0.53381026	0.52454567	0.531441
0.0	0.5279302	0.51276225	0.5373488	0.5369973	0.521621	0.547726	0.53938156	0.5340579	0.5223265	0.53184736
0.0	0.52623373	0.5129189	0.5361378	0.5360817	0.5224258	0.546073	0.5402446	0.53302455	0.5222899	0.53152305
0.0	0.09516708	0.12107754	0.121394016	0.14383565	0.122425556	0.14302745	0.10459918	0.09560656	0.13658786	0.12160592
0.0	0.5275374	0.51351136	0.53804636	0.53700626	0.52351743	0.54749554	0.5398387	0.53387547	0.52365535	0.53027713
0.0	0.5263887	0.51344186	0.5359509	0.53658974	0.5236438	0.5459897	0.53941387	0.53284585	0.52201015	0.5322515
0.0	0.14450493	0.14636546	0.14974733	0.15134847	0.13486995	0.13506806	0.14102194	0.14223292	0.14662345	0.11808545
0.0	0.02092639	0.018695273	0.027883178	0.03377571	0.0219366	0.030624142	0.030263737	0.024974996	0.020933287	0.020985695
0.0	0.018913042	0.01650751	0.030497577	0.031387918	0.021832187	0.034820147	0.028956236	0.023041092	0.02215105	0.023703238
0.0	0.021347154	0.019401306	0.026747867	0.028963022	0.021666484	0.03856376	0.033194352	0.02408245	0.020765863	0.024817951
0.0	0.022551395	0.018056104	0.029049095	0.02925874	0.02378232	0.038966615	0.033145834	0.02568136	0.021110835	0.019021697
0.0	0.020964568	0.017887684	0.032101486	0.027912728	0.021734836	0.036050893	0.030999303	0.025385648	0.019701973	0.022727333
0.0	0.021517657	0.018299572	0.027216116	0.034282587	0.020880993	0.037216213	0.035903744	0.028293222	0.023215866	0.021188714
0.0	0.04109454	0.033803888	0.053750586	0.054459088	0.039817195	0.06290985	0.05544852	0.045489125	0.042927	0.042308852
0.0	0.041969914	0.02807008	0.048007645	0.05681943	0.043295834	0.05249841	0.05823188	0.053695783	0.037441712	0.04420873
0.0	0.041959085	0.033775654	0.05357147	0.06276423	0.042169325	0.061125	0.056901656	0.048289075	0.038533222	0.047902346
0.0	0.14533062	0.17181337	0.1751512	0.19789007	0.17381275	0.19980003	0.15662593	0.14572956	0.18944688	0.17461398
0.0	0.5299943	0.5149623	0.5369487	0.5388936	0.52361655	0.5486568	0.5412369	0.5340313	0.52363485	0.53079736
0.0	0.5318703	0.51361513	0.5370374	0.539219	0.524436	0.54721063	0.54164433	0.5342416	0.5247449	0.5329699
0.0	0.53152627	0.5160437	0.537319	0.5388813	0.52441466	0.54771394	0.5407045	0.5341392	0.5239731	0.53212804
0.0	0.5317831	0.5128934	0.5381852	0.54101723	0.5245848	0.5493507	0.54219675	0.53496695	0.52727455	0.5326114
0.0	0.5287968	0.5133877	0.53861034	0.53554976	0.5242451	0.54739904	0.54039836	0.53488326	0.5250385	0.5335321
0.0	0.5271339	0.5141555	0.53627217	0.53697705	0.5230377	0.54751515	0.539046	0.5338202	0.52278656	0.53104496
0.0	0.5269686	0.51401705	0.53702897	0.5367293	0.52424586	0.5461323	0.53882366	0.53373426	0.5223992	0.53094155
0.0	0.5279239	0.51356566	0.53707945	0.5362901	0.52323866	0.54640496	0.54010934	0.53356457	0.523349	0.53186965
0.0	0.52771	0.5133814	0.5366062	0.53632265	0.5228362	0.54593825	0.5395686	0.53314203	0.5227312	0.53123236
0.0	0.5272941	0.5135171	0.53815675	0.5364662	0.5237474	0.54732263	0.5385158	0.5345116	0.5229887	0.53228855
0.0	0.025417732	0.022347393	0.018334748	0.024513325	0.021234153	0.026186777	0.023105532	0.016009245	0.02081301	0.021766169
0.0	0.526404	0.5136233	0.5360474	0.53731877	0.5229753	0.54677445	0.5395986	0.5335248	0.5223152	0.53096825
0.0	0.52652055	0.51424044	0.53640556	0.5365559	0.5221212	0.5477205	0.5393729	0.53295994	0.5225249	0.53134716
0.0	0.52565515	0.51303285	0.5357526	0.5369913	0.52344584	0.54836804	0.5397632	0.5328535	0.52334195	0.5322462
0.0	0.5266177	0.51314414	0.5358879	0.536569	0.5237792	0.5468837	0.5392838	0.53381574	0.52227896	0.53106487
0.0	0.52692556	0.5141507	0.53647023	0.5369974	0.5231171	0.54783934	0.5387868	0.53383183	0.5228909	0.5312391
0.0	0.5271027	0.51390123	0.537367	0.53684545	0.5229001	0.5472973	0.5394788	0.53313905	0.52318865	0.5312515
0.0	0.52612495	0.513632	0.53745306	0.5369496	0.5233249	0.54743713	0.5395319	0.5325033	0.5233811	0.5313901
0.0	0.52657783	0.51402456	0.5358952	0.5371043	0.52221555	0.5474335	0.53954506	0.53351754	0.52276325	0.530765
0.0	0.52695954	0.5141621	0.53632975	0.53665006	0.523117	0.54729646	0.5387633	0.53257895	0.5228265	0.5311697
0.0	0.526771	0.5138167	0.5366128	0.53736085	0.522948	0.54728025	0.5388623	0.53355	0.52374387	0.5320159
0.0	0.17645934	0.18557929	0.1981125	0.21589617	0.15191206	0.22238824	0.21547927	0.2134167	0.19844691	0.19593324
0.0	0.5273743	0.5137685	0.5368979	0.53691703	0.5226679	0.54736024	0.54030555	0.5339885	0.52415097	0.5310253
0.0	0.52620614	0.5148386	0.53670496	0.5374772	0.52314913	0.546988	0.5391023	0.5326191	0.52240753	0.5315944
0.0	0.5264128	0.51290613	0.5356374	0.537387	0.5218741	0.54773545	0.5399948	0.53229916	0.5229677	0.5314408
0.0	0.52689797	0.5141475	0.53631145	0.53649783	0.52267647	0.547712	0.5388933	0.5330396	0.52248067	0.53104025
0.0	0.52628493	0.5137323	0.5357847	0.53580403	0.5230678	0.54795885	0.53999037	0.5331877	0.5230682	0.53098476
0.0	0.52580744	0.513421	0.53558606	0.5365785	0.522472	0.5469103	0.53921795	0.53327745	0.52217436	0.5303493
0.0	0.5279384	0.5136051	0.53672254	0.5370123	0.5236282	0.5475688	0.5399289	0.5335951	0.5236887	0.53216076
0.0	0.52761424	0.514436	0.53663504	0.5371291	0.52329826	0.54677254	0.5393391	0.5334188	0.5227547	0.5312235
0.0	0.5259488	0.51325786	0.53649163	0.5366009	0.52367425	0.546886	0.5384934	0.5329382	0.5220798	0.5315497
0.0	0.5261024	0.5132161	0.5358956	0.5362949	0.52328384	0.54744977	0.5395931	0.53293085	0.52312946	0.53161496
0.0	0.5269873	0.5132234	0.53600174	0.537202	0.5229157	0.5480544	0.5391283	0.5335479	0.5232638	0.53159505
0.0	0.5257119	0.514263	0.53642535	0.5357295	0.52326584	0.5472737	0.53965896	0.5323843	0.5224855	0.53129244
0.0	0.5270759	0.51403046	0.536848	0.5368958	0.52311575	0.54786	0.5400011	0.5324962	0.5235232	0.5319123
0.0	0.5261053	0.5135951	0.5353914	0.53666824	0.52300054	0.5468544	0.5387018	0.5330332	0.52257943	0.531132
0.0	0.52770776	0.5125802	0.53729737	0.53683656	0.5240685	0.54832184	0.53942317	0.5335452	0.52455884	0.53134316
0.0	0.5265107	0.5137339	0.5367021	0.5357317	0.5228733	0.5470626	0.53988653	0.5331823	0.52317566	0.5319272
0.0	0.5270441	0.5108335	0.53670543	0.53785014	0.52395695	0.5459661	0.5399646	0.5331371	0.52311987	0.53131074
0.0	0.52805823	0.51322126	0.53764236	0.5375871	0.5252043	0.5467504	0.53805935	0.53342646	0.52347946	0.5323289
0.0	0.5268112	0.5125458	0.536799	0.5367569	0.5237041	0.54718083	0.5394377	0.53279686	0.52414846	0.5323962
0.0	0.5278779	0.51295096	0.5373099	0.5379439	0.52529335	0.54637015	0.5370055	0.5329694	0.5228944	0.53180647
0.0	0.5287761	0.51224846	0.5370301	0.53748816	0.525791	0.54670775	0.5386814	0.5334142	0.5241513	0.5321977
0.0	0.5255402	0.51262707	0.53469676	0.5373985	0.52331465	0.54710424	0.5390202	0.53220695	0.52551025	0.5310074
0.0	0.52705824	0.51198727	0.5353136	0.53758085	0.52652067	0.54661816	0.53831005	0.53392303	0.52288365	0.53171104
0.0	0.52749896	0.51306486	0.5344708	0.5361748	0.52708477	0.5450039	0.5397442	0.535172	0.52309364	0.530988
0.0	0.5290248	0.5125961	0.536576	0.5364985	0.5239542	0.54770863	0.5386851	0.5340563	0.5233911	0.53131443
0.0	0.5288671	0.5127771	0.53712964	0.53644174	0.5233995	0.5477657	0.53895056	0.53360116	0.52386403	0.53217566
0.0	0.5275506	0.51314294	0.5368822	0.53693044	0.5242017	0.54766685	0.53809243	0.5327678	0.5237362	0.5318112
0.0	0.5275506	0.51314294	0.5368822	0.53693044	0.5242017	0.54766685	0.53809243	0.5327678	0.5237362	0.5318112
0.0	0.5268031	0.5126071	0.5362171	0.5367607	0.52569765	0.5462308	0.53678566	0.5324022	0.5224779	0.531084
0.0	0.5277218	0.51345855	0.53639406	0.5376035	0.5255897	0.54643345	0.5384856	0.533547	0.5234901	0.5323357
0.0	0.527329	0.5130071	0.53522545	0.53762305	0.524626	0.5473947	0.5368865	0.53287995	0.5216748	0.53157955
0.0	0.5284239	0.513547	0.5373792	0.53839654	0.5246093	0.54675156	0.5401674	0.5328779	0.5245573	0.5330188
0.0	0.52553165	0.5121497	0.5349659	0.5369907	0.5230303	0.54475456	0.53963107	0.5333297	0.5231774	0.53116196
0.0	0.5255784	0.51167023	0.5346791	0.5371492	0.5230617	0.54649395	0.5399904	0.5318657	0.5234492	0.53081787
0.0	0.52530605	0.51278985	0.5370567	0.53615487	0.52369255	0.547595	0.5407674	0.53255486	0.5249279	0.5321266
0.0	0.5249213	0.51303524	0.5363463	0.5362347	0.5231113	0.5460807	0.54038364	0.53265375	0.5235751	0.531535
0.0	0.52651083	0.5115659	0.5359901	0.536907	0.52314043	0.54763174	0.5399369	0.5327662	0.5220016	0.53257436
0.0	0.52598614	0.5110688	0.53652996	0.53613627	0.5229489	0.54986095	0.53842765	0.53368324	0.5226135	0.53030056
0.0	0.52611136	0.51119477	0.5377671	0.5355814	0.5236626	0.5475921	0.5386307	0.5324142	0.5233264	0.52925307
0.0	0.022969637	0.0175142	0.029436987	0.031060588	0.02563348	0.03618504	0.033007827	0.025562862	0.025754588	0.028343018
0.0	0.5289778	0.5134106	0.53757936	0.53662044	0.523771	0.54809916	0.53831524	0.53253454	0.52353823	0.53230107
0.0	0.5289778	0.5134106	0.53757936	0.53662044	0.523771	0.54809916	0.53831524	0.53253454	0.52353823	0.53230107
0.0	0.52933174	0.5126471	0.53660715	0.53892666	0.5227318	0.5471254	0.54011124	0.53563434	0.5239487	0.52965826
0.0	0.5283323	0.5133895	0.53793234	0.53709716	0.52318645	0.54787546	0.5402251	0.53226423	0.5233823	0.5325391
0.0	0.5277583	0.5121367	0.5364964	0.536527	0.52280605	0.5474374	0.53820944	0.53285515	0.5235795	0.5327504
0.0	0.528153	0.5130082	0.53735757	0.5367087	0.523818	0.54621744	0.5393341	0.53320444	0.5230631	0.53233945
0.0	0.528153	0.5130082	0.53735757	0.5367087	0.523818	0.54621744	0.5393341	0.53320444	0.5230631	0.53233945
0.0	0.5283323	0.5133895	0.53793234	0.53709716	0.52318645	0.54787546	0.5402251	0.53226423	0.5233823	0.5325391
0.0	0.528115	0.5118151	0.5382638	0.53556234	0.52399814	0.54643077	0.5388398	0.53262943	0.5211071	0.5333443
0.0	0.5271609	0.5130312	0.5369825	0.5367995	0.5235823	0.5465713	0.5395904	0.53304094	0.52346754	0.53225243
0.0	0.5276656	0.5117063	0.5381438	0.5349704	0.52215374	0.5457989	0.5384834	0.53171694	0.52162385	0.5310916
0.0	0.5274999	0.5134805	0.5380286	0.5370673	0.5239265	0.54804456	0.53937495	0.5335286	0.5241419	0.53215325
0.0	0.5258165	0.5121871	0.53566337	0.538284	0.5225835	0.5470801	0.53781104	0.5334382	0.52278215	0.52967477
0.0	0.52774876	0.5133213	0.5359361	0.5367979	0.5245174	0.5453245	0.53826755	0.5331783	0.521403	0.53112435
0.0	0.52819306	0.5130269	0.5375787	0.53726554	0.52278817	0.5478507	0.5381463	0.5328386	0.5237858	0.5317431
0.0	0.52766883	0.51303726	0.5373864	0.53726065	0.52336985	0.54798156	0.5387531	0.5329107	0.52357507	0.5310886
0.0	0.52730215	0.5125843	0.53600365	0.53761095	0.5246269	0.54797125	0.53850156	0.53367853	0.5237485	0.5311985
0.0	0.52770805	0.5135543	0.53671694	0.5375002	0.52437073	0.54793763	0.5391416	0.5332537	0.5240057	0.5317138
0.0	0.52824736	0.5133627	0.5379515	0.53762937	0.5228754	0.54786646	0.53862256	0.5325946	0.5239727	0.53180236
0.0	0.52764267	0.5129468	0.53734446	0.5370306	0.5225588	0.5473894	0.53831047	0.53216255	0.52326876	0.53021497
0.0	0.5288928	0.5133232	0.5382772	0.53724056	0.5237606	0.54728574	0.5407279	0.5331161	0.5251061	0.53256404
0.0	0.52697265	0.51141024	0.53607285	0.53457206	0.52015454	0.5484335	0.5380109	0.5323542	0.5233523	0.53010285
0.0	0.52545965	0.5134151	0.5370063	0.53830403	0.5224831	0.5464996	0.53809816	0.53421986	0.52275133	0.52867967
0.0	0.52705026	0.51386255	0.53678876	0.5383751	0.52398264	0.5465678	0.5391416	0.5344556	0.52362674	0.53113407
0.0	0.5280047	0.51684463	0.53916156	0.5376105	0.5238745	0.5469322	0.53898776	0.5337595	0.52358395	0.5301679
0.0	0.029280024	0.022552278	0.029154574	0.032391056	0.024675261	0.041839086	0.027518211	0.027383367	0.024510698	0.03168242
0.0	0.53038764	0.5112128	0.5377746	0.5364604	0.52165437	0.5491141	0.5360245	0.5313921	0.5217357	0.5300106
0.0	0.5278751	0.5128332	0.53701156	0.53624356	0.5219365	0.54641557	0.53878635	0.5348141	0.5245696	0.5317642
0.0	0.527138	0.51264983	0.5366739	0.5365193	0.52355295	0.54638773	0.53938913	0.53334785	0.52384925	0.5320392
0.0	0.52636755	0.51207775	0.53532535	0.536325	0.525612	0.5455239	0.5387589	0.5337916	0.52230614	0.528914
0.0	0.5271308	0.5154424	0.53655326	0.53619266	0.5225858	0.54654616	0.53947574	0.5329212	0.52170646	0.53085387
0.0	0.5274605	0.5152144	0.53703713	0.5361861	0.5230383	0.54689115	0.54003507	0.53338796	0.5225293	0.5315669
0.0	0.52785575	0.5123452	0.5357966	0.5367334	0.5253613	0.5459623	0.53702164	0.5349302	0.52442455	0.53063655
0.0	0.52796984	0.509407	0.5370474	0.53766143	0.5236978	0.54747725	0.5392714	0.53314406	0.52281785	0.5312405
0.0	0.5261348	0.51252115	0.5360506	0.53647345	0.52378386	0.5462418	0.53881675	0.5328518	0.52285457	0.52986485
0.0	0.526823	0.5131797	0.5359304	0.5386012	0.52280974	0.5474619	0.5388873	0.5316307	0.5243658	0.531818
0.0	0.52759904	0.5138032	0.5378962	0.535705	0.52279437	0.54713714	0.5394589	0.5332325	0.5229454	0.5306785
0.0	0.5267741	0.5136048	0.5366952	0.5354168	0.52299744	0.5472523	0.53861094	0.5343382	0.5228568	0.5309744
0.0	0.5264266	0.51263714	0.5368515	0.5347591	0.5256988	0.54494727	0.5381282	0.53212535	0.52176046	0.5316498
0.0	0.52753365	0.51347363	0.53671134	0.5366031	0.5255903	0.5457918	0.5391566	0.5334086	0.52313143	0.5326185
0.0	0.52744615	0.5128659	0.53681535	0.5367929	0.5239256	0.5471673	0.54018456	0.53315413	0.52477115	0.53141654
0.0	0.5273158	0.5148342	0.53628165	0.535764	0.5241736	0.54645544	0.53920263	0.53261036	0.52087665	0.5303164
0.0	0.5273158	0.5148342	0.53628165	0.535764	0.5241736	0.54645544	0.53920263	0.53261036	0.52087665	0.5303164
0.0	0.5268174	0.5121506	0.5356489	0.5353772	0.5242063	0.5471151	0.5386358	0.5322023	0.52290213	0.5287222
0.0	0.52374905	0.51265645	0.5376799	0.53625697	0.5221836	0.5449469	0.5387146	0.5323716	0.52272177	0.5287605
0.0	0.52786165	0.5131651	0.5371368	0.5375862	0.52259946	0.54850423	0.5389681	0.5322265	0.5228093	0.5305487
0.0	0.52823126	0.5132379	0.5365397	0.5377293	0.5245831	0.5483438	0.539241	0.5342759	0.5245044	0.5319581
0.0	0.5305432	0.5129712	0.5370713	0.5378575	0.5240472	0.5488654	0.5405971	0.5346303	0.52363086	0.53271896
0.0	0.5284306	0.5107934	0.5368672	0.53720295	0.522516	0.5470283	0.5390473	0.5315056	0.5218453	0.53114825
0.0	0.13863032	0.1371052	0.15891033	0.14512004	0.14787531	0.16945322	0.14567892	0.12785809	0.11998883	0.15861142
0.0	0.52806604	0.51277465	0.53663737	0.5368695	0.52300537	0.5478115	0.53870505	0.5327765	0.52395326	0.5318596
0.0	0.5266799	0.51330936	0.5355685	0.53622335	0.52343297	0.54752046	0.5391274	0.5332629	0.5228632	0.5309101
0.0	0.5289977	0.51214147	0.5365306	0.54010826	0.5248823	0.5491896	0.53705674	0.53370583	0.5251292	0.5306954
0.0	0.52787954	0.51180464	0.53523755	0.5365116	0.5257542	0.5480566	0.53903157	0.5357191	0.52322304	0.5292832
0.0	0.5292363	0.51195425	0.53901315	0.5384669	0.525837	0.5491305	0.5397329	0.5335768	0.5242998	0.53089374
0.0	0.5278175	0.511995	0.5387127	0.53944725	0.5252148	0.5492171	0.5372993	0.5324599	0.52357894	0.5306514
0.0	0.010064176	0.009247842	0.01031817	0.014268266	0.008309579	0.012867594	0.013442102	0.013440212	0.011996946	0.008054453
0.0	0.15202007	0.13593613	0.14185064	0.15696163	0.1393574	0.18330638	0.15952593	0.15569304	0.15293993	0.11370608
0.0	0.52838665	0.5140871	0.5371854	0.53756905	0.5246822	0.54687107	0.53945255	0.53353715	0.5229322	0.53262585
0.0	0.5296128	0.5136147	0.53840953	0.53730893	0.52416	0.54805046	0.54000837	0.53443867	0.5242366	0.53295577
0.0	0.16222945	0.1452195	0.022813078	0.15552805	0.13912657	0.17447056	0.18508956	0.15181929	0.13393867	0.15759397
0.0	0.5268485	0.5118188	0.53643453	0.537266	0.5267801	0.5464932	0.5374335	0.53100836	0.5234234	0.5302208
0.0	0.52895916	0.51305425	0.53777397	0.53762984	0.5237019	0.5493459	0.53911895	0.5325343	0.52332157	0.5327001
0.0	0.5280866	0.5113421	0.53583306	0.5364875	0.52383757	0.54871815	0.53907144	0.533209	0.5231377	0.53053033
0.0	0.5270059	0.5120184	0.5356815	0.5397007	0.52635354	0.5478433	0.53833234	0.53281695	0.52443784	0.532075
0.0	0.079374865	0.08312661	0.10942193	0.08201936	0.084498785	0.11171325	0.11264156	0.09593265	0.093057215	0.091178074
0.0	0.08720804	0.09002747	0.10829046	0.10409718	0.075511426	0.092191346	0.08505413	0.109587975	0.107175365	0.060172383
0.0	0.5271404	0.51259226	0.5367321	0.537034	0.5229237	0.5467935	0.5401825	0.53476644	0.52450496	0.53141814
0.0	0.5249156	0.5131965	0.53548974	0.53819615	0.5229112	0.54668736	0.53797483	0.530863	0.5213679	0.5305479
0.0	0.52638483	0.5141864	0.5357496	0.5388381	0.5217811	0.54550123	0.537199	0.531702	0.5215803	0.53007203
0.0	0.52762157	0.5116757	0.5390415	0.53762704	0.524338	0.5483455	0.5375698	0.53559935	0.5234808	0.5321755
0.0	0.5262353	0.5126225	0.53548753	0.53724456	0.5224698	0.5470838	0.5378534	0.5322777	0.5216069	0.5302896
0.0	0.5280692	0.5131136	0.5373313	0.5373603	0.52451545	0.5462323	0.53831244	0.5325947	0.52217156	0.53196913
0.0	0.5303276	0.5139312	0.5373375	0.5376771	0.52491236	0.5453854	0.5376189	0.53362006	0.5199792	0.5311034
0.0	0.5280463	0.51416695	0.5367875	0.53689927	0.5233936	0.54711574	0.53899664	0.5324295	0.52317977	0.53127223
0.0	0.5280463	0.51416695	0.5367875	0.53689927	0.5233936	0.54711574	0.53899664	0.5324295	0.52317977	0.53127223
0.0	0.52853817	0.5161908	0.5358854	0.53665143	0.5228695	0.5443002	0.5399505	0.531218	0.5205299	0.529197
0.0	0.52896035	0.51223016	0.53710276	0.53980976	0.52429855	0.5462646	0.5393532	0.53392243	0.5248028	0.52934444
0.0	0.15374354	0.102958664	0.14554511	0.15995125	0.12841988	0.1684923	0.14166503	0.1142267	0.15236352	0.13705127
0.0	0.19753332	0.14232698	0.18950091	0.20533837	0.17107067	0.2139172	0.1865449	0.15661973	0.19480264	0.18044834
0.0	0.19799569	0.1420868	0.18940388	0.20561469	0.17104381	0.21377318	0.1863687	0.15668947	0.19477339	0.1803385
0.0	0.5275405	0.51364505	0.5368233	0.53880966	0.52315664	0.54674995	0.5398207	0.53169006	0.5228192	0.53130203
0.0	0.5258767	0.51392764	0.53451717	0.53830165	0.5235381	0.5486335	0.53941417	0.53496456	0.52318275	0.53363544
0.0	0.09948207	0.090493955	0.10413674	0.111344695	0.08647277	0.11336623	0.10060045	0.09512069	0.08306511	0.09543713
0.0	0.09978295	0.09042526	0.103894815	0.11132611	0.08631187	0.113055944	0.10051565	0.095223226	0.08299009	0.095229365
0.0	0.07249815	0.07367307	0.08288137	0.085235335	0.066283025	0.10415981	0.08405416	0.06608226	0.080902226	0.076114
0.0	0.08032613	0.06616771	0.076951526	0.07875687	0.066044055	0.086605355	0.0816147	0.06362607	0.06095757	0.07639061
0.0	0.527972	0.51491225	0.5383407	0.5375835	0.52359223	0.5488057	0.5395705	0.5344621	0.5242651	0.53210825
0.0	0.52870554	0.51353925	0.5366784	0.53716135	0.5245167	0.54735607	0.53967094	0.53401047	0.5234957	0.5313339
0.0	0.5285506	0.51076466	0.5369127	0.5393981	0.52374905	0.54539484	0.53949416	0.5321063	0.5217622	0.5299961
0.0	0.5282114	0.51367766	0.53770685	0.5373347	0.52364445	0.54832315	0.541128	0.5340042	0.5251464	0.53224117
0.0	0.5274919	0.5146878	0.53618	0.5386346	0.523975	0.54667664	0.54026365	0.5333782	0.5242202	0.53273576
0.0	0.52823067	0.5129227	0.53948504	0.53827095	0.52339864	0.5485985	0.53911775	0.53324527	0.52408415	0.5312946
0.0	0.5284781	0.51312846	0.539739	0.53697526	0.5224982	0.5484645	0.53880334	0.5333545	0.5252186	0.53118694
0.0	0.52841455	0.5119633	0.53933513	0.5373388	0.5230452	0.5484992	0.5393261	0.5340442	0.5247185	0.5319455
0.0	0.5276178	0.51294523	0.53937274	0.5364481	0.5227273	0.547603	0.53857887	0.5328149	0.52373093	0.53039753
0.0	0.5270629	0.51325846	0.5387385	0.5370312	0.5217967	0.54772365	0.53920233	0.53144145	0.52382326	0.53070045
0.0	0.52807343	0.51241475	0.5392664	0.537727	0.5224231	0.54696524	0.5394668	0.53297985	0.5237403	0.5308044
0.0	0.5281736	0.5129582	0.5393782	0.53750575	0.5235328	0.54861873	0.5390518	0.5335704	0.52492267	0.53127784
0.0	0.5282091	0.512044	0.5404972	0.53830373	0.523504	0.54934126	0.53873473	0.5328728	0.52464896	0.5315958
0.0	0.52870655	0.5131584	0.5402109	0.5365594	0.522215	0.54901683	0.5387292	0.5334983	0.52446514	0.53184193
0.0	0.52860403	0.51257515	0.5396143	0.53760874	0.52400595	0.5477777	0.53914624	0.5327142	0.5249269	0.5319332
0.0	0.5280908	0.510894	0.54006696	0.5379078	0.5229025	0.5480439	0.5398478	0.5331532	0.5236022	0.53056496
0.0	0.5278482	0.51348543	0.5391997	0.5373193	0.52238494	0.548459	0.53933895	0.53308326	0.52454865	0.5310012
0.0	0.52808136	0.5123055	0.5389999	0.5365188	0.52268517	0.5477754	0.5392359	0.5337777	0.52472645	0.5320736
0.0	0.5283131	0.5118492	0.53934044	0.5369251	0.5235697	0.5488104	0.5388218	0.5332754	0.5247476	0.53093207
0.0	0.5273538	0.5120311	0.5391839	0.5382076	0.52326816	0.5477491	0.53903013	0.53249264	0.52443457	0.53196794
0.0	0.5276587	0.51171297	0.53942794	0.53745854	0.5223231	0.5482237	0.53884727	0.53306055	0.525159	0.5311914
0.0	0.5276321	0.51162374	0.53974086	0.53748256	0.52184105	0.54823995	0.5381653	0.53414184	0.5247319	0.53154546
0.0	0.52854866	0.5120856	0.53903115	0.5375377	0.52302426	0.5481473	0.53871953	0.5330506	0.52361745	0.5307576
0.0	0.52735126	0.51481396	0.5372237	0.5372818	0.5233478	0.54737264	0.539597	0.5320051	0.524367	0.53152126
0.0	0.5277902	0.51376885	0.5356359	0.5363735	0.5224904	0.5471189	0.5390322	0.5325189	0.52271986	0.5321001
0.0	0.05325261	0.045134306	0.06977176	0.0693528	0.05841886	0.08674712	0.07971161	0.06860242	0.055795554	0.06305435
0.0	0.33015394	0.30680636	0.33089143	0.33696368	0.321494	0.35832337	0.334035	0.33587405	0.31117773	0.33252993
0.0	0.52762693	0.51329404	0.5375055	0.5370631	0.522549	0.5477472	0.5405975	0.5322409	0.5247758	0.5323415
0.0	0.36330292	0.37082377	0.38707566	0.40160376	0.3786748	0.406918	0.37691343	0.3675969	0.38703787	0.3825977
0.0	0.52789414	0.5119106	0.5362026	0.5368187	0.52364224	0.54759806	0.5391985	0.5332306	0.5227522	0.5315487
0.0	0.5276979	0.51340055	0.53682977	0.537431	0.52436036	0.5473321	0.5382099	0.53277236	0.52404594	0.53237945
0.0	0.52931064	0.51274455	0.5375985	0.53683674	0.52346236	0.5479542	0.5393252	0.53272194	0.52338254	0.53143203
0.0	0.5284163	0.5129975	0.53671575	0.5371424	0.5233332	0.5481842	0.53904974	0.5331385	0.5239917	0.5316046
0.0	0.52885836	0.51252604	0.5375834	0.53717583	0.52349323	0.5487052	0.53972226	0.53296405	0.5229295	0.5315474
0.0	0.52825814	0.51344985	0.53709793	0.5389832	0.52402705	0.5485402	0.53901553	0.5337843	0.5239193	0.53163606
0.0	0.5274961	0.5120351	0.53688234	0.53766125	0.5221604	0.54747283	0.5383632	0.53235304	0.5236288	0.5304604
0.0	0.52893335	0.5136755	0.53723586	0.53881353	0.524776	0.5477515	0.5370751	0.53340185	0.52452207	0.5317205
0.0	0.52969414	0.5122225	0.5374198	0.53690916	0.52403694	0.5460795	0.53949124	0.5331795	0.5243575	0.53228396
0.0	0.528086	0.51191115	0.537358	0.5361413	0.52502596	0.5472642	0.5391665	0.53375745	0.5239603	0.53246826
0.0	0.52761114	0.5134866	0.5381343	0.53786904	0.522086	0.54675925	0.5398011	0.5325182	0.52458036	0.53192145
0.0	0.5274416	0.51404995	0.5379009	0.53691167	0.5251554	0.54735327	0.53970444	0.5334254	0.52417433	0.5335113
0.0	0.5278574	0.51349574	0.5377988	0.53688246	0.5230088	0.5478519	0.54093236	0.5328437	0.52498454	0.53275687
0.0	0.09445172	0.0819464	0.103390895	0.09721807	0.09766494	0.1386112	0.122995935	0.099443614	0.097798064	0.101866394
0.0	0.52825046	0.51343447	0.5352571	0.53838485	0.5243013	0.5465929	0.5393649	0.53303945	0.52098703	0.53119767
0.0	0.52773046	0.512818	0.5373821	0.536937	0.5230558	0.54754895	0.5387413	0.5324923	0.5243195	0.5317802
0.0	0.5269399	0.5113447	0.5370037	0.53993714	0.521538	0.54551744	0.5386966	0.52958655	0.522472	0.5302856
0.0	0.008813445	0.0138659375	0.013975817	0.018910503	0.011882063	0.020342827	0.013839086	0.008430976	0.01639568	0.014403548
0.0	0.52612704	0.5121052	0.53481895	0.53748703	0.5230142	0.54667956	0.5387419	0.5325419	0.5215172	0.5298222
0.0	0.008660248	0.014396557	0.0007160136	0.016263334	0.012685459	0.019401437	0.010652793	0.0004608861	0.015222309	0.015365911
0.0	0.0010269955	0.00071960874	0.000627056	0.00086345844	0.0012390676	0.002163735	0.0013826822	0.001072267	0.0012501308	0.00061116583
0.0	0.00067989697	0.0006515377	0.0006395101	0.0018429875	0.0012854579	0.0009942302	0.0017675767	0.0008675241	0.0006326815	0.00051947194
0.0	0.00055340753	0.0013607765	0.0006843624	0.0007639749	0.0014111385	0.0016660168	0.0018047952	0.0005748377	0.0013131879	0.00092557893
0.0	0.00045575792	0.0006475707	0.0006308516	0.0010575273	0.0014262022	0.0016229238	0.0015869312	0.00083021115	0.0006455179	0.001152453
0.0	0.0004550198	0.00064464274	0.0006309665	0.001056628	0.0014260733	0.0016201433	0.0015895852	0.00082972675	0.00064616423	0.0011539304
0.0	0.0011642112	0.0007089545	0.00058453454	0.00077913847	0.0014992001	0.0018490236	0.0015955247	0.00046992674	0.0014057156	0.001075595
0.0	0.0010653188	0.0006650894	0.0007215834	0.0011623207	0.0006188759	0.019318983	0.0019292257	0.00039419252	0.00055391074	0.0005247789
0.0	0.5266576	0.5125447	0.53564996	0.5372216	0.52338105	0.5469979	0.5394481	0.5330845	0.5223779	0.53074175
0.0	0.52585006	0.5128057	0.5353293	0.53693914	0.522091	0.54745394	0.54009175	0.5322234	0.5222913	0.53033185
0.0	0.5257657	0.5125038	0.53514975	0.5365558	0.5229282	0.5477164	0.5393819	0.5316261	0.5212976	0.5305653
0.0	0.52615964	0.51083654	0.536251	0.53690374	0.52261585	0.5469092	0.5382546	0.5317594	0.5238284	0.531861
0.0	0.5261722	0.51275414	0.537046	0.53779334	0.5213597	0.5463907	0.5404691	0.5328503	0.5228401	0.5304866
0.0	0.52599335	0.5124487	0.5350236	0.5376763	0.5216343	0.5458713	0.5407072	0.53319025	0.5232595	0.53104883
0.0	0.5264529	0.51305634	0.5366387	0.5367368	0.5227516	0.5476204	0.5410474	0.53238237	0.52321225	0.53058815
0.0	0.525909	0.5121467	0.53484416	0.537293	0.52247155	0.5461339	0.53999746	0.53259313	0.522266	0.53128225
0.0	0.52636856	0.51275444	0.53645927	0.53635347	0.5235888	0.5478828	0.5403378	0.53178513	0.5222187	0.53082156
0.0	0.52739125	0.5110649	0.5352561	0.5380488	0.523375	0.54661936	0.5396498	0.53244704	0.5240845	0.5323023
0.0	0.5260858	0.5112707	0.53552574	0.536882	0.522009	0.54556817	0.53951293	0.5319245	0.5235855	0.5314981
0.0	0.5265833	0.51091886	0.5346164	0.5363046	0.5226083	0.5465554	0.53969526	0.53266805	0.5243638	0.5295929
0.0	0.52538115	0.5126072	0.5357615	0.5368509	0.5219682	0.54653233	0.53982204	0.53128934	0.5231014	0.53060496
0.0	0.5268538	0.5109726	0.53519577	0.53747463	0.52196246	0.54582256	0.5392584	0.5297166	0.5247735	0.5308902
0.0	0.52742434	0.5131401	0.53616583	0.53664047	0.52309936	0.5467075	0.5400459	0.5322337	0.52478373	0.5328161
0.0	0.52691823	0.51163125	0.53491443	0.53734326	0.5229025	0.54684746	0.54052925	0.5334758	0.5238414	0.53315574
0.0	0.5260723	0.513668	0.5352027	0.5362929	0.5223079	0.5458787	0.53935426	0.5327818	0.52371716	0.53175455
0.0	0.52747977	0.51200646	0.5368051	0.5375029	0.5240406	0.54744554	0.53961104	0.53326786	0.5236042	0.5326154
0.0	0.5268989	0.51173115	0.53600913	0.5370826	0.5235881	0.54670495	0.5396201	0.53337693	0.5236172	0.53298485
0.0	0.5264836	0.5133231	0.53539264	0.5366659	0.5219647	0.5457968	0.53922445	0.5311017	0.52380925	0.5321371
0.0	0.5257132	0.51165795	0.53577626	0.5360614	0.52297026	0.5469642	0.5394182	0.53263205	0.5239021	0.5322267
0.0	0.5262602	0.51156217	0.5349109	0.5374634	0.523248	0.54486966	0.5412043	0.534435	0.5222786	0.53072304
0.0	0.5256636	0.51207775	0.5364838	0.5365273	0.5235599	0.54671437	0.5414681	0.53427434	0.52392083	0.5297716
0.0	0.5272748	0.5120813	0.53579485	0.53824264	0.52334905	0.5451635	0.5404972	0.53376985	0.5224065	0.53217304
0.0	0.5266783	0.5125969	0.5373673	0.53730667	0.5236609	0.547008	0.540761	0.5336092	0.5240487	0.531222
0.0	0.52754575	0.51301986	0.53535545	0.53674793	0.5234982	0.5470498	0.5402636	0.5343955	0.52413756	0.5331221
0.0	0.5287624	0.51280063	0.53514487	0.53705347	0.5232573	0.5479205	0.54082197	0.53426087	0.524426	0.5313534
0.0	0.52565396	0.51181245	0.5348982	0.5363067	0.52315384	0.54618895	0.53970724	0.532194	0.52394295	0.5300187
0.0	0.52638054	0.51204	0.5356757	0.5368542	0.52340454	0.5476936	0.53901863	0.53306425	0.52463233	0.5330499
0.0	0.5246812	0.5125076	0.536158	0.5363237	0.5230546	0.54497033	0.53840005	0.5324258	0.5227069	0.53061426
0.0	0.5265358	0.512328	0.5364944	0.5374363	0.52297753	0.54527295	0.53951555	0.5331163	0.52354795	0.5312548
0.0	0.52622145	0.5117244	0.5346837	0.5360565	0.5220121	0.54696274	0.53922135	0.5322641	0.5223519	0.5298776
0.0	0.5255495	0.51316315	0.53441995	0.5373479	0.52220875	0.5464797	0.54091966	0.53382856	0.5232597	0.5303823
0.0	0.52547854	0.5127913	0.5345791	0.5370379	0.52151483	0.54697275	0.53850764	0.531361	0.521619	0.53030264
0.0	0.52572525	0.51286703	0.53546375	0.53653264	0.52215225	0.5478709	0.538629	0.53207546	0.5238746	0.530579
0.0	0.52465993	0.51226246	0.5336376	0.5370708	0.52285117	0.54516566	0.5384743	0.53235596	0.52283406	0.53121233
0.0	0.5264633	0.51203555	0.53507894	0.53591394	0.5219445	0.54686904	0.54103214	0.5316122	0.5234477	0.5302128
0.0	0.52618384	0.511862	0.53354347	0.5369024	0.52352786	0.546499	0.53893346	0.5337387	0.52156466	0.52953047
0.0	0.008180513	0.014097215	0.00070612965	0.018018508	0.011807578	0.0221085	0.012406778	0.00045033576	0.016091311	0.015230653
0.0	0.0010290424	0.00071989134	0.00062763324	0.0008684811	0.0012384315	0.0021783423	0.0013894525	0.0010649799	0.001254895	0.0006114184
0.0	0.0010329506	0.0007207824	0.0006280231	0.00087035826	0.0012314222	0.0021728189	0.0013939867	0.001063292	0.001256764	0.0006129304
0.0	0.08450245	0.100347176	0.005941447	0.10267541	0.09210026	0.12519972	0.09707422	0.0049912273	0.09719139	0.11371887
0.0	0.08449201	0.10026488	0.0059110546	0.10254255	0.092123054	0.12520218	0.09728679	0.0049789897	0.09680977	0.11373907
0.0	0.004999297	0.0060026227	0.0049466854	0.006012466	0.008730594	0.010827633	0.016075896	0.011932707	0.0046445476	0.009030118
0.0	0.009607029	0.014114635	0.006939574	0.012391023	0.0072760982	0.012472491	0.007059833	0.0046392865	0.0039542536	0.008982987
0.0	0.009630559	0.0141748255	0.006981909	0.012460839	0.007323156	0.012595851	0.0070967944	0.004631668	0.0039702817	0.009024893
0.0	0.009590148	0.014028456	0.006963103	0.012484073	0.0072990246	0.012505394	0.007088755	0.0046374067	0.003950158	0.009036807
0.0	0.010665037	0.0054484894	0.005186516	0.0059587546	0.009609239	0.0154143665	0.013749245	0.011341106	0.008593692	0.004985003
0.0	0.01070461	0.0054892614	0.005235833	0.005913056	0.009649611	0.015427876	0.013724223	0.011334062	0.008610068	0.0049799345
0.0	0.010690298	0.0054549915	0.0051893904	0.00593263	0.009580501	0.015474039	0.013759011	0.011322115	0.008574254	0.004975065
0.0	0.09714964	0.087809786	0.006020234	0.085394956	0.10215773	0.12451662	0.09381811	0.11762114	0.11789171	0.09597229
0.0	0.09721723	0.08835015	0.006030017	0.084973976	0.10174329	0.124876	0.09380486	0.11713656	0.11817057	0.09552746
0.0	0.09703774	0.0879349	0.0060360394	0.08524687	0.102286205	0.124350615	0.09366163	0.11773103	0.11771166	0.09548094
0.0	0.09731979	0.08793849	0.0060325586	0.08527113	0.10225871	0.12480869	0.0939018	0.11727941	0.11781252	0.095547944
0.0	0.09721179	0.08791608	0.006014832	0.08537106	0.10163251	0.12422226	0.09388847	0.11776189	0.117278695	0.096002564
0.0	0.09721853	0.08858958	0.0060203536	0.0851831	0.101911314	0.12459677	0.093819365	0.11757461	0.117827564	0.09601841
0.0	0.09718114	0.08849874	0.006019914	0.08500433	0.10243602	0.12470604	0.09398476	0.117545694	0.1175699	0.0959471
0.0	0.08474965	0.09131755	0.012924056	0.11606167	0.0912942	0.12163539	0.119189	0.09937889	0.11126542	0.09911777
0.0	0.08486795	0.091592655	0.012907095	0.11548679	0.091264404	0.12185824	0.11949676	0.09920439	0.11122647	0.09844725
0.0	0.08466199	0.091422275	0.012918211	0.11579655	0.09145951	0.12148805	0.11875784	0.09931248	0.110951774	0.09825889
0.0	0.08443212	0.09173226	0.012927402	0.11589861	0.09143122	0.121712886	0.1191666	0.09875332	0.11093234	0.09870063
0.0	0.084840976	0.09200435	0.012881253	0.11581916	0.09119097	0.121210635	0.11965078	0.099408835	0.11095838	0.09875528
0.0	0.0843659	0.091515794	0.012838625	0.11551782	0.09120763	0.12152971	0.1188594	0.099292114	0.11087129	0.0987226
0.0	0.08461029	0.092071734	0.012842802	0.11526446	0.09096081	0.121049814	0.11910713	0.098737195	0.1107853	0.09853245
0.0	0.07939718	0.09756234	0.0058313766	0.112726785	0.08623664	0.1403239	0.11128826	0.0048451247	0.101492524	0.11206916
0.0	0.07927864	0.09757425	0.0058242707	0.11224619	0.0857062	0.13994868	0.11179352	0.0048495317	0.10166855	0.111619465
0.0	0.07951828	0.09759638	0.0058239894	0.1131168	0.08643105	0.14044032	0.11148867	0.0048784884	0.10149944	0.11165862
0.0	0.07933873	0.09761403	0.0058430536	0.11248964	0.086341985	0.14055656	0.111470014	0.004854095	0.10160196	0.11188224
0.0	0.07918561	0.09789344	0.0058201775	0.11234991	0.085984156	0.14014842	0.1119764	0.004834	0.10150111	0.11237733
0.0	0.079179674	0.0979616	0.0058282507	0.112111196	0.08594701	0.13981797	0.111475	0.004831959	0.10125179	0.11216895
0.0	0.07942019	0.097923994	0.00582031	0.11241882	0.08628131	0.13985771	0.11158647	0.004850604	0.10098602	0.11230961
0.0	0.07946104	0.09803639	0.005817764	0.11253063	0.08598236	0.13974644	0.11172795	0.004833413	0.101132005	0.11181247
0.0	0.007083387	0.0049634743	0.005285431	0.012606102	0.009995071	0.007100566	0.017402861	0.009299006	0.004352204	0.0042225374
0.0	0.010046311	0.0052223005	0.0056601446	0.010431276	0.008278176	0.0065857554	0.01969724	0.006244478	0.0041557327	0.011011307
0.0	0.010116167	0.00523786	0.0056661293	0.010392805	0.008239152	0.006574684	0.019740855	0.006206228	0.004172239	0.010966199
0.0	0.010059213	0.005228328	0.00566498	0.010371969	0.008262122	0.006564147	0.019710207	0.006234824	0.0041606296	0.010962953
0.0	0.010066828	0.0052435254	0.005672683	0.010368753	0.008218395	0.0065733884	0.019676782	0.0061830725	0.004156743	0.010914407
0.0	0.010066509	0.005258906	0.0056541446	0.010368675	0.008229016	0.006540278	0.019678272	0.0062354743	0.0041403826	0.011010641
0.0	0.010049736	0.0052280603	0.0056728604	0.010378838	0.008273444	0.0065447562	0.01961525	0.0062230495	0.004160748	0.010990451
0.0	0.010090249	0.0052681835	0.0056849825	0.010379078	0.008240469	0.0065718377	0.019629981	0.006230654	0.0041447673	0.010969066
0.0	0.01065977	0.00543425	0.005226131	0.0059443624	0.00962418	0.015383583	0.013697806	0.011339187	0.0085748825	0.0049569528
0.0	0.010691195	0.0054432023	0.005223061	0.0059426604	0.009553144	0.015411356	0.013734289	0.011349321	0.008591799	0.0049550105
0.0	0.01066144	0.0054361806	0.005203468	0.005938414	0.009635705	0.015461709	0.013707039	0.011383743	0.008570145	0.0049576117
0.0	0.010666717	0.005462924	0.0051994044	0.0059104357	0.009585779	0.0153974565	0.013682212	0.011351687	0.0085859895	0.0049558994
0.0	0.010673573	0.0054586614	0.005204043	0.005947682	0.0096336845	0.0153625645	0.01372585	0.011439743	0.008571024	0.0049867798
0.0	0.010687968	0.005463095	0.0052099214	0.0059187487	0.009641786	0.015418737	0.013721959	0.011329489	0.008551237	0.0049759764
0.0	0.08426922	0.09988283	0.0059305714	0.10243451	0.09208338	0.12517805	0.09691257	0.004995601	0.09672854	0.11346636
0.0	0.0845861	0.10007004	0.0059223743	0.10238522	0.09133114	0.12541129	0.09749838	0.00498305	0.097432196	0.113227755
0.0	0.0843596	0.09992522	0.005937167	0.10287121	0.09186974	0.12505028	0.09748802	0.004979701	0.09690804	0.11353084
0.0	0.08445556	0.099964365	0.0059137847	0.10240834	0.091785915	0.12496365	0.09679872	0.0049705585	0.09703928	0.113303244
0.0	0.08470137	0.10033006	0.0059080436	0.1027335	0.09219474	0.12472201	0.0974177	0.0050024367	0.09666185	0.11392434
0.0	0.084383875	0.10023766	0.005919183	0.10259023	0.09221994	0.12478496	0.09685074	0.004977407	0.09658752	0.11361256
0.0	0.08452701	0.10012431	0.0059204316	0.10246181	0.09187165	0.12492033	0.0970804	0.004974756	0.09671321	0.11358929
0.0	0.0050101914	0.005969605	0.0049514477	0.0060223886	0.0087533705	0.010776121	0.016018374	0.012009512	0.004655258	0.009003841
0.0	0.0050219814	0.005982848	0.004950085	0.0059796553	0.008719752	0.010826555	0.016093465	0.011972481	0.004665422	0.008983998
0.0	0.0050139106	0.0059870663	0.0049526743	0.006035307	0.008756035	0.010776009	0.0160357	0.012044857	0.0046410924	0.008985947
0.0	0.005004585	0.00599323	0.004938672	0.0059888996	0.008732943	0.010767326	0.0159991	0.011961927	0.0046392293	0.00893651
0.0	0.005012762	0.006006932	0.0049441606	0.0060248724	0.008738013	0.010780702	0.016099483	0.011988511	0.004636727	0.0090465695
0.0	0.00501959	0.0059977137	0.00495899	0.0060163205	0.008751053	0.010793621	0.016058242	0.011995759	0.0046479283	0.009040339
0.0	0.005002982	0.006000364	0.0049485215	0.0060178633	0.008762324	0.010785071	0.016047772	0.012000751	0.0046208226	0.008996556
0.0	0.27652094	0.29132617	0.306536	0.3223765	0.29347354	0.3430109	0.32506144	0.311322	0.29602084	0.32153946
0.0	0.18226764	0.18428837	0.18659526	0.18934415	0.18324274	0.21101768	0.20338066	0.1924491	0.18293665	0.19924714
0.0	0.52742934	0.5126289	0.53590095	0.5367981	0.52208847	0.54741067	0.5386555	0.5343262	0.52183187	0.53061813
0.0	0.5281289	0.51249397	0.5371956	0.53588843	0.5231982	0.5472833	0.53931034	0.5324416	0.52304673	0.5318451
0.0	0.52851367	0.5125445	0.5365531	0.538588	0.52459884	0.54668266	0.53806025	0.5330197	0.52256405	0.5307029
0.0	0.52787703	0.51178634	0.53732705	0.5379995	0.52381676	0.5470439	0.53802663	0.5334462	0.52328897	0.53156805
0.0	0.5299346	0.51518434	0.5358718	0.5379573	0.5260802	0.5455368	0.54044855	0.53425366	0.52510935	0.5327392
0.0	0.5293092	0.51162505	0.5377182	0.53623587	0.52302545	0.5492609	0.5381193	0.53303236	0.52513987	0.53180504
0.0	0.527939	0.5125482	0.5384379	0.53717834	0.52417153	0.54815453	0.54016393	0.5318968	0.52500474	0.5317469
0.0	0.5282783	0.51197726	0.5367355	0.53685206	0.5231081	0.54753804	0.5395021	0.5336063	0.52170354	0.5305654
[truncated: 18,825 more rows]
