# Supplementary material for: Teasing out missing reactions in genome-scale metabolic networks through hypergraph learning
Source: Nat Commun. 2023 Apr 25;14:2375. doi: 10.1038/s41467-023-38110-7 (PMC10130184; doi:10.1038/s41467-023-38110-7)
Supplement: Supplementary file 4 — Source Data [file 41467_2023_38110_MOESM4_ESM.zip › Source Data/Figure 2/j-m/iECS88_1305_nhp.csv]

	0	0.1	0.1.1	0.1.1.1	0.1.1.1.1	0.1.1.1.1.1	0.1.1.1.1.1.1	0.1.1.1.1.1.1.1	0.1.1.1.1.1.1.1.1	0
1.0	0.5593366	0.57783234	0.5836851	0.58005077	0.5931419	0.56150955	0.010898148	0.030987376	0.070481986	0.58305293
1.0	0.5700546	0.5766392	0.5898391	0.5836518	0.60373783	0.5638545	0.5686768	0.58560854	0.5726013	0.012172997
1.0	0.5609363	0.5733602	0.5888769	0.5815679	0.09044744	0.5639167	0.5711658	0.037933283	0.58337045	0.58295274
1.0	0.5648382	0.5735472	0.016626537	0.58326465	0.59233457	0.5634242	0.5711816	0.5886441	0.5763335	0.5860765
1.0	0.5606964	0.5786696	0.5850736	0.5839332	0.60793686	0.56875396	0.56603456	0.59146607	0.05979033	0.58691645
1.0	0.55945784	0.57566565	0.016522473	0.04736175	0.6028333	0.5505136	0.5697138	0.58770967	0.57439756	0.5875289
1.0	0.5673916	0.5732401	0.58338463	0.5794848	0.5876027	0.5633422	0.5674485	0.5742081	0.3742642	0.58841264
1.0	0.558163	0.57668865	0.538597	0.090538874	3.0498302e-05	0.5630352	0.56658524	0.58758754	0.57279307	0.58262986
1.0	0.57333314	0.5731661	0.034753207	0.057790734	3.8146627e-05	0.56295973	0.5663898	0.57750344	0.5840925	0.6069273
1.0	0.55941075	0.017635291	0.58600897	0.5803072	2.2953824e-05	0.5695631	0.012986842	0.5751448	0.57296157	0.5872749
1.0	0.03974754	0.57361424	0.5843849	0.10949879	0.030944437	0.5683499	0.56681216	0.57535285	0.58376586	0.5826068
1.0	0.6986051	0.074200444	0.58855927	0.5800443	0.58576816	0.57109827	0.5662268	0.5748067	0.5804453	0.5862296
1.0	0.5584138	0.5724404	0.5842391	0.5849897	0.59026396	0.56298625	0.5661555	0.57491744	0.5785884	0.5867724
1.0	0.65598977	0.57842773	0.006027517	0.5797144	0.02457842	0.5626008	0.57047504	0.57626	0.049265493	0.58647
1.0	0.018475037	0.5720634	0.5894955	0.58429265	0.5866065	0.56297326	0.56982994	0.59048384	0.5776907	0.5882832
1.0	0.55945015	0.57687443	0.017298132	0.5798954	0.6043755	0.5696943	0.57375443	0.58800155	0.58069426	0.5859435
1.0	0.57073337	0.57352364	0.5852365	0.5774827	0.6019136	0.5610587	0.56948966	0.59176403	0.575818	0.58592564
1.0	0.5609015	0.57362306	0.017632408	0.57992715	0.59185755	0.5701274	0.5736613	0.5746019	0.57979006	0.58272165
1.0	0.55832356	0.5734573	0.013162099	0.5838777	0.60207075	0.56346077	0.565848	0.032359418	0.57358617	0.58274496
1.0	0.5742943	0.5778844	0.5849226	0.58396655	0.9446274	0.01365503	0.02278931	0.5880389	0.57949	0.00714981
1.0	0.009714182	0.5779229	0.5883894	0.5807811	0.58600336	0.56296873	0.5665257	0.091838695	0.57180417	0.5831569
1.0	0.55866617	0.57285076	0.5835958	0.029978573	0.5897864	0.56372863	0.022480287	0.5755942	0.06205442	0.5837287
1.0	0.010210991	0.5736144	0.589993	0.58548117	0.07980577	0.010725647	0.5696417	0.57618505	0.599093	0.5869968
1.0	0.57162476	0.57745296	0.58375823	0.58012515	0.6023617	0.5681586	0.010405133	0.576624	0.37891462	0.5831515
1.0	0.55918735	0.57396305	0.59063023	0.58150625	0.60248643	0.5630291	0.008657448	0.5749404	0.06651105	0.58367056
1.0	0.014415616	0.57688904	0.00021446444	0.58542174	0.59531033	0.5716313	0.5707454	0.04061412	0.5757786	0.00010437992
1.0	0.56763357	0.5781954	0.58865976	0.5772536	0.0679938	0.56263334	0.5666978	0.5861597	0.5767273	0.010270808
1.0	0.09659609	0.57443786	0.58498937	0.5833569	0.5875685	0.010394753	0.015777895	0.5771745	0.051232524	0.01229251
1.0	0.5622252	0.02984994	0.58530134	0.5801354	0.02092993	0.56918	0.015456956	0.5917517	0.584045	0.5883136
1.0	0.56892455	0.5736401	0.5886949	0.5849604	0.5900848	0.5714258	0.56639683	0.5778831	0.5715024	0.5874432
1.0	0.5673397	0.57333905	0.5847233	0.05495601	0.5930334	3.41501e-05	0.0088182455	0.5912032	0.5732137	0.012273079
1.0	0.013075079	0.57743275	0.58510643	0.5838292	0.026036544	0.5642016	0.015990574	0.7317826	0.57234573	0.5827578
1.0	0.569791	0.5791179	0.030462839	0.6202992	0.5939322	0.56278867	0.5705153	0.06681533	0.5823608	0.0002582498
1.0	0.5634509	0.51780367	0.5852163	0.5787286	0.59318316	0.5630298	0.013386425	0.064433284	0.5732662	0.012296686
1.0	0.55997276	0.5737632	0.58431154	8.47327e-05	0.5868435	0.5632094	0.57058626	0.5741007	0.00039050353	0.5868327
1.0	0.57289016	0.034578174	0.58862776	0.58374995	0.04982874	0.5700551	0.5697223	0.5764747	0.57388574	0.58652866
1.0	0.55977964	0.021786047	0.6353824	0.5825255	0.019752195	0.5626741	0.57244956	0.039285712	0.5738543	0.5832307
1.0	0.5619084	0.5716017	0.5889975	0.016412128	0.5886318	0.5695538	0.5649116	0.58526605	0.57240546	0.583583
1.0	0.5596289	7.4120544e-05	0.5887125	0.5508071	0.5877935	0.5678996	0.008151907	0.5757159	0.5727559	0.012027998
1.0	0.017452009	0.57401913	0.58376116	0.5805089	0.0096510155	0.56492984	0.5738986	0.5751892	0.5769571	0.5822611
1.0	0.56102175	0.5730264	0.5894866	0.5784876	3.8233415e-05	0.5626652	0.5662441	0.5880122	0.5734283	0.58227736
1.0	0.67491347	0.57858604	0.012278797	0.5845932	0.5885074	0.018401725	0.5658141	0.5873071	0.579042	0.58737963
1.0	0.5624199	0.573034	0.5834872	0.63285226	0.60745734	0.5633243	0.5653273	0.034271087	0.5728445	0.016155593
1.0	0.4905022	0.57790804	0.58537376	0.57845664	0.5879123	0.5634538	0.0110812485	0.5752771	0.5741121	0.011171866
1.0	0.55780554	0.5736676	0.03626226	0.5787364	0.5938174	0.56893563	0.5709781	0.019866753	0.576009	0.5871468
1.0	0.56235105	0.4503091	0.018142987	0.5810275	0.031044498	0.5629747	0.005205586	0.58839476	0.02420899	0.5882583
1.0	0.56973475	0.5751892	0.00841355	0.58032346	0.5943833	0.56394196	0.5702235	0.59218353	0.57801026	0.58808726
1.0	0.56058997	0.031785678	4.8474398e-05	0.5812358	0.6088344	0.5689753	0.5640523	0.5786734	0.57360613	0.5873712
1.0	0.5633086	0.5757203	0.5881898	0.57932097	0.58857465	0.56913596	0.5709639	0.5752956	0.5721812	0.5832932
1.0	0.5606171	0.5766154	0.58435935	0.04629826	0.6083072	0.5678922	0.5659795	0.04075568	0.57305014	0.58832407
1.0	0.5632076	0.5787652	0.5885239	0.57984006	0.047009684	0.57032233	0.5723284	0.029364822	0.5837478	0.58268213
1.0	0.5603433	8.400525e-05	0.41709936	0.6317878	0.60296595	0.019301096	0.568613	0.57805526	0.5786125	0.0123624755
1.0	0.064186096	0.57572293	0.020027535	0.5836709	0.58751667	0.5638878	0.02157231	0.58692765	0.5842277	0.5883801
1.0	0.56846726	0.5730684	0.013242559	0.5817632	0.60406625	0.5689342	0.57023203	0.5862508	0.09941938	0.5871223
1.0	0.5593216	0.5750036	0.022142123	0.5793323	0.60245824	0.5673413	0.5694002	0.58862346	0.5808459	0.018853227
1.0	0.5625842	0.57684743	0.5639056	0.5842371	0.60074943	0.5635263	0.5733795	0.5795185	0.007486212	0.5872297
1.0	0.55717987	0.5775363	0.58710295	0.5849638	0.5893376	0.56934476	0.0136664985	0.040351063	0.14163056	0.009107421
1.0	0.56137806	0.5769991	0.5877116	0.000559198	0.6025073	0.5691553	0.014745965	0.5848754	0.5802893	0.5840939
1.0	0.55617386	0.57389224	0.019104373	0.031820316	0.029731728	0.5635356	0.5667075	0.57466906	0.5810375	0.5821117
1.0	0.5642249	0.572484	0.0383515	0.58072156	0.9230765	0.011129	0.5664305	0.5759419	0.031947456	0.5839552
1.0	0.5702356	0.5742955	0.5886697	0.5786769	0.6017059	0.06264575	0.5720856	0.58681935	0.5734365	0.58659804
1.0	0.56271744	0.033879947	0.58494157	0.5838638	0.60147727	0.5646452	0.57257247	0.59180146	0.5812647	0.012861356
1.0	0.5624831	0.57746226	0.5888729	0.036347624	0.60246396	0.56279385	0.5662334	0.59108216	0.5726149	0.5870853
1.0	0.57387614	0.5775011	0.5841347	0.02543421	0.6252856	0.011980685	0.56597584	0.5790195	0.575122	0.58734846
1.0	0.5603295	0.5757658	0.5892814	0.07845398	0.5951419	0.022895435	0.5672169	0.5878431	0.5826512	0.5834711
1.0	0.568295	0.5770219	0.00010029509	0.02815865	0.59977305	0.5697461	0.566703	0.5894676	0.5729659	0.58302397
1.0	0.5586584	0.5777993	0.5845834	0.030679522	0.5872928	0.56335247	0.0003100815	0.58799165	0.5732905	0.58265835
1.0	0.56947005	0.5735299	0.5844703	0.58399326	0.6034493	0.5695497	0.56610924	0.5759922	0.572364	0.58634293
1.0	0.019013407	0.57203865	0.5846028	0.5800966	0.6026397	0.5672949	0.57382834	0.5865687	0.58092546	0.012787804
1.0	0.045775305	0.57242686	0.5854812	0.5796173	0.58800775	0.00852292	0.017672056	0.58611023	0.04404847	0.58261615
1.0	0.56128377	0.032329187	0.58819026	0.5840467	0.6030285	0.5685817	0.5692396	0.5747967	0.07112985	0.58380044
1.0	0.049867846	0.57797974	0.01688158	0.034142364	0.5951241	0.5694436	0.012047864	0.58762145	0.58308285	0.006309911
1.0	0.56149083	0.03392991	0.59002626	0.58045506	0.58911294	0.56959844	0.0062373388	0.043926332	0.57187784	0.00024447675
1.0	0.55905235	0.5734283	4.3146003e-05	0.5804522	0.60553277	0.56727093	0.57330126	0.5873018	0.3737289	0.5877241
1.0	0.019341934	0.57878864	0.58483994	0.046592925	0.025930975	0.5621585	0.57234836	0.5757351	0.5757944	0.5811008
1.0	0.55936944	0.5759559	0.5832829	0.57980067	0.60254425	0.5695127	0.01479932	0.57440025	0.57075316	0.5823543
1.0	0.56269133	0.5732313	0.5854353	0.58466977	0.6065118	0.5630424	0.5728678	0.5770485	0.57325715	0.58344233
1.0	0.037004605	0.57338583	0.5842774	0.09010609	0.5901497	0.5694579	0.010685095	0.58466095	0.5731271	0.5869896
1.0	0.57095724	0.57470506	0.58435905	0.58027714	0.5899748	0.5634148	0.5663687	0.586909	0.58159786	0.58317995
1.0	0.5727056	0.57315105	0.014447132	0.579357	0.6015321	0.56429946	0.57222664	0.57560235	0.5734724	0.587155
1.0	0.5618974	0.5723878	0.58153725	0.0543703	0.5869994	0.5636928	0.5702324	0.038654648	0.04446572	0.011707826
1.0	0.010292662	0.055283576	0.0001226506	0.043078326	0.6061754	0.57160324	0.5662945	0.051009875	0.06135725	0.5877132
1.0	0.5748212	0.030229835	0.58912635	0.5798768	0.589014	0.56273097	0.5705124	0.58756924	0.57524663	0.5972145
1.0	0.009678138	0.5786464	4.911204e-05	0.09043628	0.29414868	0.5621416	0.57085365	0.57513833	0.07855463	0.015276694
1.0	0.56044364	0.015672283	0.013675313	0.5858753	0.037653558	0.015576787	0.568976	0.15279385	8.2496685e-05	0.582285
1.0	0.56887186	0.033680063	0.5890064	0.104841284	0.6022041	0.5688758	0.56607795	0.5753835	0.013644964	0.5830225
1.0	0.56026024	0.5737471	0.018321168	0.57894045	0.58895385	0.0116601195	0.5693801	0.57608205	0.5734869	0.5883295
1.0	0.56015784	0.57582754	5.206048e-05	0.03701782	0.024526607	0.5712902	0.5706653	0.5752496	0.57477546	0.58576995
1.0	0.029134823	0.573019	0.5888021	0.03148213	0.02270883	0.5628356	0.5704038	0.589121	0.031711392	0.5872632
1.0	0.57210284	0.37302834	0.5846901	0.5805282	0.59378356	0.5690309	0.012932599	0.5873194	0.122660205	0.5827448
1.0	0.56931025	0.0084757805	0.59018207	0.5840974	0.051316123	0.56340086	0.5879934	0.5883026	0.57417744	0.5866962
1.0	0.0076194685	0.5739938	0.58779323	0.58435756	0.8924264	0.56272846	0.01403442	0.58503544	0.5721593	0.5869776
1.0	2.3220824e-05	0.5769642	0.017598553	0.58059597	0.6068578	0.561887	0.569657	0.575032	0.07207407	0.58383787
1.0	2.4994413e-05	0.031891815	0.58495575	0.57856053	0.60150635	0.562264	0.5716933	0.57528627	0.57282174	0.5873112
1.0	0.5699797	0.57201517	0.019853275	0.5837555	0.5888709	0.5631164	0.5656415	0.40015522	0.5733829	0.6270891
1.0	0.5600506	0.57685053	0.5838402	0.579693	0.6016809	0.56439215	0.5671809	0.5759498	0.5803268	0.011365555
1.0	0.035973944	0.5735637	0.5846363	0.5848299	0.6032866	0.021178134	0.5669005	0.58728963	0.5835603	0.5868805
1.0	0.57413465	0.030514266	0.58519584	0.58000225	0.63349676	0.011616087	0.5665172	0.40147606	0.57105273	0.5876819
1.0	0.5595865	0.57406294	0.017571377	0.5790825	0.60337824	0.56368333	0.564088	0.5906476	0.57855266	0.5861933
1.0	0.5578139	0.574109	0.58484393	0.5850909	0.6067918	0.014284249	0.5659799	0.58718187	0.57081395	0.012845311
1.0	0.56220746	0.5723068	0.584952	0.0002104865	0.600621	0.011241174	0.57030684	0.57620406	0.5777622	0.58693886
1.0	0.559883	0.57155913	0.05719464	0.57991886	0.012310906	0.5686906	0.56947875	0.57662094	0.056543153	0.010550624
1.0	0.01527267	0.5759266	0.5888331	0.03641707	0.5877398	0.5633073	0.5675425	0.5882361	0.08241298	0.5825577
1.0	0.55768526	0.021007445	0.5896714	0.5781796	0.60423815	0.022862568	0.5651631	0.57477283	0.5733744	0.587569
1.0	0.5584868	0.57443947	0.5905304	0.57987094	0.5933533	0.013727522	0.008243213	0.57487744	0.5782097	0.5830878
1.0	0.55924994	0.57700104	0.06279204	9.537735e-05	2.6648524e-05	0.5602167	0.5693288	0.6752411	0.57383543	0.01489108
1.0	0.57100093	0.5760405	0.019310756	0.58366233	0.07703988	0.5634918	0.56993365	0.5749038	0.37756678	0.0068840054
1.0	0.014409378	0.574261	0.022877594	0.031809375	0.60578644	0.5641361	0.57301337	0.5745679	0.5840819	0.5882648
1.0	0.5738147	0.5769563	0.58525914	0.57927054	0.60256463	0.5691186	0.00012516923	0.5872067	0.5741843	0.012082683
1.0	0.5708248	0.36268246	0.58553725	0.57871586	0.023914356	0.56308174	0.5693436	0.04302662	0.57168716	0.5867971
1.0	0.5679126	0.57730925	0.58571756	0.584959	0.1007659	0.012484872	0.56798935	0.13928075	0.024110505	0.58666664
1.0	0.5674081	0.00016274881	0.58479285	0.57867664	0.60351515	0.56309044	0.5662226	0.248844	0.58297247	0.5822001
1.0	0.5726704	0.05591585	0.5886451	0.5797873	0.6034723	0.5634936	0.5706966	0.59260887	0.5739304	0.5875676
1.0	0.5597564	0.5726558	0.5906594	0.025181152	0.586552	0.5699435	0.56542057	0.5873161	0.58420837	0.5829683
1.0	0.5588267	0.57280487	0.5851176	0.5807249	0.5890579	0.56777805	0.5666169	0.5913437	0.57924104	0.5868088
1.0	0.57354134	0.5778448	0.5905949	0.5802484	0.6029147	0.56823444	0.57061493	0.04649113	0.57558644	0.0138131445
1.0	0.5610211	0.57720333	0.5901901	0.5791624	0.08313414	0.5695409	0.57317364	0.053488	0.57992417	0.0138725955
1.0	0.56566876	0.5741575	0.034802746	0.03826069	0.038338654	0.5630385	0.570365	0.5743204	0.5759884	0.5872851
1.0	0.011887725	0.57624286	0.5881876	0.58320016	0.5881901	0.5710863	0.56564206	0.5868018	0.57885545	0.012762871
1.0	0.55948055	0.5738477	0.5849833	0.1231284	0.60262144	0.5691289	0.5662177	0.023302129	0.5732326	0.5820668
1.0	0.5598709	0.5720036	0.58470565	0.57840276	0.6031231	0.56235653	0.60612935	0.5765224	0.577776	0.5873527
1.0	0.56045943	0.5772584	0.58947587	0.034631222	0.601268	0.0095411865	0.00037884878	0.10209581	0.57548976	0.58799726
1.0	0.57064515	0.032522283	0.5906744	0.5845033	0.60851705	0.56912774	0.5688634	0.57471514	7.825977e-05	0.58199584
1.0	0.5679755	0.57347834	0.5877281	0.5834951	0.60310805	0.014043813	0.565985	0.5762565	0.57916945	0.018104674
1.0	0.5594523	0.033102993	0.5889934	0.57942283	0.58481133	0.560087	0.56673086	0.57443804	0.00015439518	0.5826741
1.0	0.5724116	0.57210296	0.5855055	0.5842712	0.5880604	0.5695881	0.022523636	0.5915924	0.57419777	0.013766467
1.0	0.56654847	0.5740054	0.021207798	0.5827058	0.010444086	0.5698073	0.56690264	0.041713044	0.06549039	0.58268577
1.0	0.572913	0.5770979	0.5845495	0.5806105	0.6063831	0.014300353	0.0070092063	0.5771837	0.0017429605	0.015292526
1.0	0.06467841	0.57342494	0.5888339	0.5802366	0.59185755	0.56856394	0.5647002	0.5872615	0.5804013	0.5830116
1.0	0.57347745	0.024770131	0.5889606	0.5849231	0.033075806	0.0001004992	0.016450476	0.099917054	0.5718326	0.5836559
1.0	0.020432433	0.57279396	0.58447	0.58258456	0.604427	0.56327116	0.56511766	0.5878403	0.00022695182	0.583688
1.0	0.57268214	0.57464737	0.5889951	0.5784426	0.5894901	8.561215e-05	0.5653897	0.5870671	0.045146525	0.5879206
1.0	0.55867964	0.028471822	0.58954054	0.5316313	0.58785874	0.5696436	0.54932815	0.5881765	0.57366014	0.5818637
1.0	0.55675995	0.039366767	0.017682755	0.5804187	0.5875833	0.56176215	0.5712383	0.5871836	0.57286364	0.5861491
1.0	0.56231254	0.5728643	0.5850089	0.5798963	0.587043	0.5653059	0.014355439	0.59749854	0.5728732	0.5832035
1.0	0.014278685	0.5756344	0.068987116	0.51683235	0.6017291	0.56360835	0.57364035	0.57573444	0.57207286	0.5882926
1.0	0.04072883	0.5718437	0.5834403	0.030631283	0.5299257	0.56901896	0.56585705	0.5878972	0.580597	0.010905743
1.0	0.017574001	0.57578915	0.16173397	0.5794204	0.607519	0.014030256	0.5707208	0.5757425	0.5749652	0.588779
1.0	0.013599737	0.5772751	0.5902374	0.48319048	0.6083926	0.56930965	0.012190945	0.5860153	0.020373635	0.5826623
1.0	0.5703921	0.57386065	0.59135383	0.57949704	0.5931565	0.5681776	0.56642085	0.044550575	0.57482016	0.5830713
1.0	0.55900836	0.5732243	0.58230793	0.10660818	0.6045242	0.5688449	0.5703677	0.038375	0.08308062	0.5875039
1.0	0.56978905	0.5737011	0.5890293	0.58329904	0.89465106	0.038190227	0.5693415	0.5919439	0.5804338	0.013870879
1.0	0.52045363	0.57210207	0.5849777	0.5795913	0.5901506	0.56202626	0.42669696	0.5873385	0.57966805	0.0005715665
1.0	0.5602244	0.5765117	0.5847918	0.5797718	0.58887476	0.017376706	0.57278645	0.58798105	0.09932483	0.5865524
1.0	0.017826442	0.57329696	0.55949026	0.579503	0.5875605	0.56304115	0.57382804	0.573894	0.573675	0.58399963
1.0	0.57255924	5.306592e-05	0.5842321	0.5828515	0.5904075	0.5621327	0.5663209	0.59164035	0.57677	0.5875592
1.0	0.012799168	0.3624529	0.5849142	0.58402234	0.02330763	0.5697847	0.5699251	0.5762484	0.5780024	0.58360785
1.0	0.019403977	0.5777218	0.58540916	0.57866764	0.5893956	0.5699734	0.57043064	0.57481676	0.0002246266	0.58311003
1.0	0.55999887	0.57739395	0.58852184	0.6322047	0.58644426	0.023329519	0.5657078	0.4011084	0.57921857	0.58258
1.0	0.56256753	0.57377696	0.5847832	0.5858342	0.021851094	0.020815874	0.5701575	0.57264555	0.37533072	0.5834142
1.0	0.053033274	0.5740909	0.5843924	0.090506904	0.5905737	0.56110656	0.56535643	0.5878477	0.57261276	0.583116
1.0	0.55912924	0.5780871	0.58917344	0.57906026	0.8932537	0.5484691	0.5662609	0.57455194	0.04436853	0.58257186
1.0	0.013145726	0.57233644	0.5831476	0.57870036	0.012094117	0.5689091	0.57080996	0.5770008	0.09889157	0.011668419
1.0	0.5627664	0.015348383	0.015388206	0.05932683	0.6066376	0.56314856	0.01341682	0.587381	0.57507133	0.58695894
1.0	0.56955075	0.5726721	0.58459884	0.5793165	0.8913966	0.5691271	0.56755674	0.59137547	0.020527981	0.5843564
1.0	0.020498676	8.145335e-05	0.5850581	0.07594338	0.9438083	0.5629606	0.5672876	0.57520324	0.578545	0.586816
1.0	0.016112614	0.50478864	0.009395736	0.5835456	0.5866549	0.014294929	0.5655	0.59241563	0.57128125	0.58697456
1.0	0.69963825	0.57211244	0.58283585	0.5797837	0.6069757	0.57180274	0.5701443	0.5759765	0.5795151	0.58243287
1.0	0.56110406	0.5750745	0.5888273	0.01921608	0.115942605	0.56297386	0.5708689	0.00026148808	0.5803359	0.5847618
1.0	0.5743415	0.5755417	0.58292997	0.5836917	0.5908062	2.9239676e-05	0.5723707	0.58527976	0.57767636	0.58432794
1.0	0.025123267	0.578726	0.58989227	0.58427185	0.05599183	0.56862205	0.5702532	0.5900273	0.5787367	0.5863232
1.0	0.57430893	0.57458013	0.58512616	0.5799394	0.58808255	0.012613079	0.56750137	0.59203625	0.5728076	0.58344805
1.0	0.5705625	0.5784561	0.5887441	0.5852496	0.041296605	0.5712546	0.5692096	0.07398436	0.5755307	0.5831486
1.0	0.57266426	0.5726803	0.58534753	0.5792789	0.586828	0.5625212	0.5671314	0.5749057	0.5755258	0.58767533
1.0	0.013216178	0.5731728	0.018184451	0.5841656	0.5926899	0.5640394	0.5655419	0.02256836	0.5788834	0.5826479
1.0	0.5742201	0.5769684	0.016560638	0.5810063	0.6019436	0.56842124	0.5712999	0.57540715	0.577602	0.58346766
1.0	0.010529096	0.052421674	0.016535178	0.5852693	0.5911912	0.5630236	0.56547844	0.575321	0.032350697	0.588264
1.0	0.5718387	0.5768142	0.5852302	0.58386236	0.5890267	0.563414	0.57074535	0.054569837	0.57402885	0.5868531
1.0	0.57028234	0.4173981	0.58538795	0.6012845	0.050160117	0.56295484	0.56582606	0.5919491	0.10238216	0.5844458
1.0	4.1553565e-05	0.5731365	0.5878123	0.5822277	0.60073525	0.56955117	0.5665044	0.5894057	0.5836646	0.58710235
1.0	0.013485469	0.026323069	0.59022635	0.58045566	0.58892006	0.062637195	0.56658167	0.58924073	0.58056784	0.5830486
1.0	0.5612986	0.019747058	0.5856459	0.00017857105	0.6007701	0.5626922	0.5739546	0.5906261	0.5712322	0.00038523367
1.0	0.56008875	0.5704172	0.58478546	0.5788556	0.033273764	0.56848186	0.57103866	0.048894774	0.5719925	0.66116077
1.0	0.033792526	0.5761621	0.61095554	0.5789521	0.602263	0.5723004	0.57236034	0.59002113	0.573392	0.58797514
1.0	0.56039876	0.5744849	0.58482206	0.5851366	0.5902822	0.5693529	0.5645845	0.587655	0.5807159	0.5832196
1.0	0.56015843	0.5732496	0.58361167	0.58013254	0.5872903	0.01138866	0.5663043	0.5777635	0.023806	0.00048119793
1.0	0.009840815	0.57410496	0.584704	0.58330184	0.5880432	0.5674161	0.5673499	0.5753427	0.027397148	0.58782953
1.0	0.5607586	0.57763696	0.5848288	0.5805034	0.6025397	0.5623924	0.5646885	0.5779535	0.57498634	0.549288
1.0	0.5679442	0.57428133	0.5899527	0.58081573	0.0015085392	0.5698254	0.5723152	0.027589422	0.031567153	0.5836378
1.0	0.5685688	0.5787499	0.58530575	0.5791031	0.5873377	0.5630995	0.5671036	0.587739	0.57391816	0.017849565
1.0	0.019866604	0.57435006	0.031208748	0.57949126	0.010092978	0.613092	0.56517667	0.59061396	0.58076644	0.5834512
1.0	0.56023055	0.57277256	0.5844892	0.036403794	0.60766137	0.56221855	0.5735291	0.5753267	0.5741174	0.5823748
1.0	0.5718681	0.5717472	0.5845474	0.101414606	0.6030223	0.019754117	0.5699182	0.58658785	0.5785361	0.009202407
1.0	0.011454133	0.57497954	0.5892708	0.64154273	0.4680512	0.5631942	0.01313284	0.57452977	0.031259112	0.5876236
1.0	0.559315	0.57882446	0.018545762	0.024013275	0.60139054	0.5694248	0.5672587	0.5874783	0.5755435	0.58815503
1.0	0.5687402	0.5770811	0.58950675	0.58549273	0.5934402	2.235782e-05	0.56612194	0.5738595	0.5736359	0.58436877
1.0	0.56136125	0.022033075	5.276331e-05	0.5789247	0.58886254	0.5628128	0.570119	0.5765654	0.023310209	0.01062429
1.0	0.56046796	0.5728234	0.58522457	0.04392106	0.5886412	0.011686035	0.56724644	0.58637726	0.04684238	0.58326924
1.0	0.56865674	0.5786998	0.58468777	0.003959505	0.5920036	0.015636675	0.016789818	0.58814645	0.57363415	0.58252084
1.0	0.04119047	0.36154953	0.58497995	0.58015054	0.5886963	0.56960183	0.5738105	0.57483846	0.576589	0.5868282
1.0	0.5635041	0.5724984	0.58834	0.5805007	0.016007554	0.56909287	0.021619776	0.04604222	0.5790165	0.5834609
1.0	0.56855947	0.5764737	0.583235	0.5849361	0.58806455	0.5629712	0.57035345	0.5884046	0.5786398	0.5874852
1.0	0.5704497	0.5725329	0.5846546	0.57970536	0.5878543	0.56340325	0.5656212	0.024245998	0.376428	0.5869461
1.0	0.5633961	0.04400314	0.584368	0.5837478	0.601614	0.5691764	0.02313704	0.053429198	0.030321755	0.58422804
1.0	0.571351	0.5720292	0.58199966	0.584456	0.60768545	0.5705122	0.017425658	8.120517e-05	0.03142672	0.58825076
1.0	0.55864984	0.57392704	0.59069896	0.5786166	0.6039683	0.56214	0.5668304	0.5878762	0.57639325	0.5866358
1.0	0.12478579	0.5728264	0.5888011	0.018529907	0.60617864	0.5685263	0.021658469	0.5907994	0.58322734	0.5884597
1.0	0.5629767	0.57663727	0.009481261	0.5799821	0.58964974	0.5627829	0.5656045	0.573945	0.5734321	0.5835391
1.0	0.012077209	0.57285994	0.58457017	0.5845535	0.59149826	0.5641781	0.021734055	0.122185536	0.030814376	0.58374774
1.0	0.5710346	0.5772746	0.00018415839	0.00017885803	0.021868346	0.5696328	0.24733089	0.58812755	0.5791268	0.58393687
1.0	0.5658741	0.57859147	0.5856864	0.03600149	0.5895666	0.5708299	0.008838294	0.5769238	0.58393836	0.5878645
1.0	0.56017977	0.050288096	0.58402336	0.030235762	0.60624254	0.01175927	0.5672536	0.029040745	0.57192695	0.58243614
1.0	0.55981946	0.57681286	0.5890255	0.57961863	0.6070906	0.56828153	0.56574404	0.5859149	0.020739159	0.5868875
1.0	0.5666401	0.5767706	0.585085	0.58560544	0.6019215	0.012251375	0.5724957	0.5737399	0.57942104	0.58299863
1.0	0.5597188	0.027852168	0.0149779385	0.5786003	0.5874127	0.568957	0.5701799	0.575048	0.47507757	0.5836128
1.0	0.5707482	0.5725663	0.5891154	0.5834178	0.5861889	0.025845397	0.00052873633	0.042358458	0.58383346	0.58366936
1.0	0.5583556	0.00015880208	0.00011270793	0.6308951	0.60874426	0.56406456	0.0139834285	0.5729955	0.5782828	0.5842216
1.0	0.5633783	0.028496617	0.58504516	0.5825599	0.6055704	0.5690243	0.57010865	0.03392524	6.5654756e-05	0.020778885
1.0	0.55942506	0.5738025	0.589422	0.5826391	0.5916451	0.5712216	0.5659978	0.027299574	0.57572937	0.55573165
1.0	0.56127346	0.57345587	0.589757	0.5807129	0.6024462	0.5632156	0.56929255	0.58790493	0.5791403	0.010531477
1.0	0.5726052	0.57394373	0.5849966	0.58331907	0.60228723	0.010960482	0.5703882	0.5880075	0.58257	0.58655965
1.0	0.56931806	0.57447255	0.5895962	0.57873684	0.6072456	0.56779915	0.57036805	0.5872502	0.041465588	0.5878342
1.0	0.5670383	0.5725695	0.589588	0.5807795	0.58746445	0.5618264	0.5705466	0.57334524	0.040089916	0.58802706
1.0	0.55967337	0.013204554	0.58679354	0.00044199597	0.5877891	0.011691627	0.56681085	0.58578914	0.5830818	0.010667935
1.0	0.573572	0.57757884	0.16191961	0.58364683	0.6028176	0.56679153	0.008223885	0.038053196	0.58380365	0.5869143
1.0	9.34249e-05	0.5731822	0.5906468	0.024047857	0.60571223	0.5689608	0.5702355	0.5721834	0.58025736	0.58819497
1.0	0.55757457	0.5712114	0.58510756	0.5845442	0.60165477	0.5633843	0.56997687	0.042317636	0.5835873	0.5880247
1.0	0.5614793	0.57391953	0.58450764	6.536557e-05	0.5231784	0.013896327	0.56673294	0.57413137	0.57211965	0.5877337
1.0	0.5609608	0.57478493	0.009186322	0.5846799	0.60847855	0.5697542	0.0143434005	0.5737424	0.5787901	0.012466619
1.0	0.01358553	0.5741541	0.0129958	0.5802874	0.016568732	0.56388575	0.56625533	0.59173113	0.027203653	0.5804835
1.0	0.5633361	0.5731541	0.58557165	0.1935829	0.5923609	0.569679	0.0064381636	0.4011715	0.57157004	0.61794764
1.0	0.56252074	0.5728295	0.58512026	0.58534145	0.6015282	0.011911323	0.5658049	0.57791644	0.5808024	0.018250257
1.0	0.55977696	0.5772523	0.59074306	0.5788752	0.039463833	0.5634397	0.5698582	0.576158	0.57872355	0.5832546
1.0	0.5630892	0.0450823	0.017624704	0.048219576	0.01742694	0.565246	0.021789437	0.59230596	0.5780376	0.012035583
1.0	0.02052393	0.57327884	0.5850393	0.57960624	0.013842165	0.042777564	0.56654435	0.77069104	0.58408606	0.014002342
1.0	0.5716696	0.57613146	0.5875427	0.5800729	0.6027334	0.5711319	0.5669998	0.59128255	0.5838457	0.5883586
1.0	0.5832569	0.57353383	0.59050983	0.52702194	0.018076418	0.008675334	0.57363814	0.09147033	0.5753983	0.012836885
1.0	0.017056458	0.5736752	0.58516717	0.5801296	0.58801615	0.56247205	0.013173221	0.59053683	0.57470447	0.58280027
0.0	0.012819615	0.05289578	0.019807195	0.06843042	0.016792236	0.013378813	0.011822381	0.052924946	0.036486346	0.010760893
0.0	0.012813129	0.053185724	0.019801669	0.06811522	0.01671963	0.013384787	0.011768656	0.052717652	0.036397893	0.010737391
0.0	0.008235642	0.019518733	0.013298585	0.028117225	0.02311877	0.009762662	0.008658041	0.02794287	0.027016481	0.010628071
0.0	0.008255939	0.019519206	0.013402234	0.027964288	0.022964181	0.0098461835	0.008634621	0.027790818	0.027336322	0.010624927
0.0	0.029560927	0.027581906	0.01270797	0.10231927	0.0130329905	0.019181738	0.008381507	0.07534074	0.024268283	0.011521865
0.0	0.029575132	0.027336193	0.012717535	0.10196058	0.013015606	0.019122135	0.008383783	0.07539006	0.024344949	0.011504542
0.0	0.012776575	0.06661101	0.022474002	0.13514239	0.20989999	0.009105072	0.012781105	0.079491496	0.08272321	0.010426684
0.0	0.01324421	0.033335257	0.018311333	0.035847243	0.059925746	0.0066020666	0.009337227	0.02668613	0.026879719	0.010818801
0.0	0.013296365	0.033371232	0.018314943	0.035780635	0.060460407	0.006621061	0.009358127	0.026727932	0.027035216	0.010867936
0.0	0.013117617	0.03326914	0.018474482	0.035991535	0.059944663	0.006616255	0.009336248	0.026692769	0.026905138	0.010847323
0.0	0.021902192	0.035521865	0.027956907	0.060747903	0.15590377	0.012449524	0.010782259	0.08786413	0.06264844	0.0084741935
0.0	0.015604809	0.06343331	0.02016819	0.15935957	0.07903171	0.013289717	0.014031556	0.04404632	0.09530304	0.009770003
0.0	0.029219992	0.03863556	0.02403506	0.08223262	0.16369815	0.01167227	0.013108773	0.07193139	0.0698789	0.010035087
0.0	0.7245407	0.08432979	0.06598385	0.43250406	0.9560621	0.07881992	0.0290147	0.72144455	0.62020344	0.01914553
0.0	0.020137617	0.054612596	0.05310947	0.058062334	0.09896346	0.015525833	0.014482126	0.08665827	0.09508019	0.0068579814
0.0	0.023548163	0.044090178	0.030313242	0.06300774	0.14898565	0.015527122	0.01547948	0.17810541	0.06690884	0.007827638
0.0	0.5705635	0.13250564	0.056933027	0.40708995	0.95221686	0.07462797	0.027703673	0.7240862	0.62493086	0.019223472
0.0	0.045747984	0.040095802	0.016464313	0.080480725	0.104948916	0.010330108	0.009648358	0.06424604	0.056839075	0.0081338445
0.0	0.024540462	0.037284058	0.014866561	0.02619467	0.017994665	0.0062618563	0.008885575	0.026228981	0.04134521	0.009264166
0.0	0.0242069	0.037368633	0.014822984	0.025980853	0.018029792	0.0062540546	0.008895083	0.02617727	0.04133078	0.009268819
0.0	0.011411661	0.041752107	0.04143665	0.06381275	0.7241852	0.01590898	0.012957585	0.11958133	0.083036326	0.009097083
0.0	0.0074033123	0.0308364	0.028892586	0.03275377	0.123556405	0.008911991	0.010269063	0.03997237	0.025030857	0.010934089
0.0	0.007360775	0.030868707	0.028849369	0.032612965	0.12297447	0.008858689	0.010234691	0.039859932	0.025192933	0.010928639
0.0	0.009613637	0.038869794	0.013759413	0.08197961	0.10721513	0.009763013	0.012893329	0.056086954	0.08225303	0.007428623
0.0	0.62396854	0.102147736	0.056577563	0.4813382	0.9402961	0.03940047	0.025267398	0.5803888	0.75895107	0.021810781
0.0	0.009071731	0.037189215	0.014695946	0.05851565	0.0765137	0.011804541	0.011723864	0.068170875	0.05334723	0.0072813975
0.0	0.011855863	0.034303218	0.018228415	0.053868704	0.064383924	0.012595216	0.009872041	0.05412982	0.058735337	0.008658356
0.0	0.02098656	0.027586767	0.02718869	0.047971245	0.0009038674	0.010532962	0.010183318	0.08616349	0.062606506	0.009185918
0.0	0.020851571	0.02741786	0.026774121	0.047947023	0.0008761232	0.010434786	0.010105334	0.08433357	0.06158329	0.009073124
0.0	0.020992499	0.027193502	0.026895314	0.047849603	0.0008703765	0.010519106	0.010132004	0.0844302	0.061674267	0.009099769
0.0	0.009354675	0.034243952	0.015212426	0.10394104	0.17892727	0.019941011	0.010480394	0.13059445	0.13486914	0.008973577
0.0	0.007903342	0.021536736	0.010849272	0.04224592	0.01583954	0.013872511	0.0079272995	0.043671053	0.043346003	0.00896006
0.0	0.014124213	0.036189724	0.019242244	0.03967967	0.25827333	0.014372781	0.012796391	0.09607105	0.052707177	0.00915831
0.0	0.65367717	0.52769697	0.55472344	0.41090655	0.6817088	0.5841202	0.60353476	0.7346043	0.5611094	0.56083745
0.0	0.5597823	0.57108223	0.58377534	0.57847935	0.5892859	0.56272125	0.56572527	0.5755506	0.57193947	0.5824149
0.0	0.0056920564	0.022097291	0.021292275	0.035995822	0.016699573	0.011764741	0.011651182	0.020220516	0.032004118	0.009615794
0.0	0.49658865	0.5522106	0.5771286	0.5358856	0.681658	0.6158653	0.5372004	0.6434134	0.55736786	0.602082
0.0	0.0077380384	0.043344203	0.03056804	0.068875246	0.09280129	0.016518964	0.01128882	0.09379489	0.062644936	0.010422429
0.0	0.015737753	0.042096514	0.041153125	0.15355085	0.20590737	0.02388517	0.014165785	0.17112848	0.09391284	0.010086039
0.0	0.010188154	0.03901876	0.016305743	0.1284901	0.08356515	0.018200617	0.013990683	0.0658324	0.09337376	0.009485991
0.0	0.012270564	0.040317275	0.017937519	0.059727337	0.5330607	0.02776588	0.016170667	0.09012765	0.063437685	0.00888639
0.0	0.018008834	0.03188006	0.025937466	0.14508235	0.40351388	0.020215463	0.0116824955	0.090101615	0.08214286	0.009431998
0.0	0.02329567	0.06697141	0.01716904	0.049056727	0.033878636	0.016352065	0.008979279	0.07884299	0.097921856	0.011693704
0.0	0.0143476	0.09512106	0.021138148	0.06972042	0.115224406	0.020180963	0.015166719	0.12058124	0.18781666	0.0093112
0.0	0.010968678	0.05114886	0.01652045	0.111637264	0.20977432	0.019819947	0.013775605	0.06343127	0.1244074	0.013287997
0.0	0.0151445335	0.033877622	0.026664782	0.074257195	0.12607253	0.0153599465	0.013023291	0.06942622	0.11514745	0.011121242
0.0	0.018146886	0.031131806	0.023781363	0.04107805	0.23488343	0.008456635	0.014455602	0.093665816	0.075455815	0.007821819
0.0	0.007618625	0.027424624	0.01891291	0.081901595	0.07467752	0.014943427	0.018371731	0.10791967	0.09789608	0.015586003
0.0	0.014777818	0.065446906	0.024210421	0.08540047	0.09328923	0.020729655	0.012358476	0.07622157	0.10246905	0.014292671
0.0	0.019315189	0.047246043	0.019244898	0.09171066	0.09291912	0.018970886	0.014957783	0.08237236	0.03920739	0.013135974
0.0	0.010030706	0.040745106	0.020253815	0.055796422	0.06834548	0.013680989	0.017409133	0.11083292	0.08634939	0.009141902
0.0	0.5700409	0.10201015	0.056645863	0.39275813	0.95104516	0.051390424	0.023414334	0.7170966	0.7503209	0.024754891
0.0	0.009820078	0.056552306	0.017835861	0.12514427	0.07047029	0.013517103	0.011056143	0.056355044	0.11533338	0.009791201
0.0	0.013527731	0.03446459	0.009162217	0.02998598	0.017341917	0.0105672525	0.01040883	0.038803518	0.013365878	0.01757075
0.0	0.5986499	0.6599146	0.5914713	0.657245	0.6906256	0.61535954	0.5918842	0.76014566	0.6607448	0.5922286
0.0	0.7995312	0.64773434	0.6777539	0.7394004	0.8142526	0.78483266	0.6791943	0.8409322	0.85266435	0.66116077
0.0	0.7995312	0.64773434	0.6777539	0.7394004	0.8142526	0.78483266	0.6791943	0.8409322	0.85266435	0.66116077
0.0	0.8368038	0.51816183	0.5997379	0.6107102	0.8614807	0.6560223	0.69400465	0.6567327	0.7949215	0.5750516
0.0	0.014482099	0.041845154	0.041457895	0.04979278	0.1946307	0.01822095	0.013662977	0.08082337	0.11425218	0.010453034
0.0	0.010862216	0.4557478	0.72408456	0.6784737	0.8275618	0.8430012	0.6751725	0.7552861	0.8991811	0.074602
0.0	0.55837077	0.5727927	0.5836699	0.57887375	0.58899426	0.5621796	0.56545013	0.5752856	0.5725712	0.5818009
0.0	0.5580338	0.572722	0.5838158	0.57948923	0.5886392	0.5617254	0.5653005	0.5728141	0.5721468	0.58186215
0.0	0.01692789	0.031158121	0.026786111	0.07751471	0.07154255	0.012330478	0.013718054	0.050426617	0.26141396	0.009095178
0.0	0.48855838	0.5438304	0.5021985	0.5024582	0.6120658	0.43942493	0.6147694	0.586076	0.82077205	0.53899825
0.0	0.015185755	0.024879089	0.0116795	0.02200136	0.016374776	0.017144948	0.011476341	0.025721038	0.05525106	0.009569042
0.0	0.011772594	0.03538304	0.012608928	0.020138036	0.020943264	0.007801931	0.010334871	0.031799894	0.047835317	0.011704257
0.0	0.011245197	0.03698574	0.00949388	0.02383188	0.017307142	0.0071540284	0.011508681	0.02705551	0.037999578	0.010110038
0.0	0.0139037585	0.051402513	0.016238848	0.054980494	0.08674062	0.0106236385	0.015478812	0.08048569	0.08936151	0.0070074704
0.0	0.62710917	0.49532664	0.5636426	0.50705695	0.6583642	0.5262279	0.6061257	0.5257776	0.5436773	0.60647607
0.0	0.584903	0.38661847	0.5771334	0.51515186	0.7441303	0.55472475	0.5501551	0.53938454	0.51732373	0.5377157
0.0	0.558782	0.57223654	0.5837328	0.57925296	0.58842194	0.5620778	0.5654643	0.57544166	0.5725657	0.5811656
0.0	0.010585681	0.015079468	0.011643673	0.043964963	0.037080508	0.0058054794	0.010845067	0.031844027	0.037392534	0.010372586
0.0	0.6792085	0.54351676	0.6366592	0.58976084	0.7093914	0.5594923	0.64966905	0.5835065	0.62404114	0.4783583
0.0	0.012608739	0.028425377	0.02148454	0.10371819	0.13661273	0.008877802	0.014243172	0.08481892	0.12806341	0.010739873
0.0	0.015451644	0.02482524	0.011703319	0.022246499	0.016526727	0.017255379	0.011595126	0.026096977	0.054851692	0.009651567
0.0	0.021037843	0.051683877	0.021811526	0.1302646	0.12842193	0.02516069	0.01226875	0.061252963	0.13536842	0.013271833
0.0	0.019639421	0.06902276	0.017414918	0.07848436	0.19187762	0.01633943	0.010898209	0.06599878	0.10107522	0.013093465
0.0	0.012774435	0.015770448	0.03460728	0.03842202	0.016907224	0.007591849	0.010838429	0.018224977	0.07943682	0.010824947
0.0	0.024038043	0.024146343	0.023235416	0.11874873	0.07890452	0.017457299	0.008821109	0.112244695	0.06747875	0.011121022
0.0	0.0112574985	0.021779576	0.025171287	0.09089339	0.09997281	0.0111356145	0.011811268	0.12675337	0.13218416	0.0099993665
0.0	0.48340973	0.06986245	0.04353591	0.44460633	0.95144546	0.0619614	0.019757846	0.7335863	0.6859607	0.02215338
0.0	0.016356153	0.024003858	0.0216877	0.07114205	0.10699668	0.014973373	0.009678257	0.069347434	0.08995893	0.013073154
0.0	0.015129307	0.024807086	0.023309086	0.04206456	0.20478389	0.014204795	0.009107753	0.07813228	0.05469521	0.011925474
0.0	0.01511066	0.024884725	0.0233297	0.042039394	0.20507257	0.0141526265	0.009095888	0.078400336	0.05475586	0.011897693
0.0	0.013349564	0.014890799	0.023562662	0.02517829	0.08075325	0.010379867	0.008866509	0.021583475	0.04026539	0.015367773
0.0	0.6308485	0.53214294	0.55655295	0.6200311	0.65488344	0.5731309	0.5422658	0.69724745	0.6041222	0.56817997
0.0	0.5665245	0.59684956	0.46679258	0.58045065	0.684646	0.54984415	0.54972875	0.5874633	0.6499828	0.6370566
0.0	0.6174197	0.7420635	0.555614	0.52475816	0.6091824	0.5333164	0.66991127	0.6979768	0.5244333	0.58724827
0.0	0.01282247	0.06662963	0.021144481	0.054493118	0.15987746	0.01421728	0.012929806	0.17195559	0.06601999	0.011265165
0.0	0.012789701	0.053498212	0.013338691	0.0905122	0.060748298	0.017974598	0.011098914	0.1408901	0.054174867	0.0100741675
0.0	0.56064475	0.57150286	0.58366805	0.5776268	0.58811325	0.5630005	0.5651596	0.5758615	0.57348317	0.58303875
0.0	0.55920726	0.5713789	0.58343476	0.57754785	0.58850515	0.5633419	0.56580925	0.5766074	0.5722786	0.58195585
0.0	0.013407223	0.031314287	0.010561177	0.023639554	0.02956872	0.008374832	0.0131577635	0.024543948	0.026345193	0.019257115
0.0	0.020386605	0.03896439	0.020622384	0.12716022	0.10123821	0.012056841	0.01695106	0.12289376	0.09187505	0.0072908793
0.0	2.8059656e-05	0.0402354	0.016990956	0.08120669	0.09840635	0.014404632	0.01240669	0.07461688	0.070587635	0.01030905
0.0	0.020826196	0.0426523	0.020423807	0.10695406	0.06471109	0.020064265	0.012231553	0.09624603	0.099528216	0.009904912
0.0	0.013636464	0.036064938	0.015977336	0.060268875	0.096936576	0.012186209	0.014721827	0.083287954	0.121877715	0.01018863
0.0	0.74432063	0.6623939	0.58373576	0.61084044	0.5633213	0.6287323	0.5930988	0.59823495	0.5151147	0.61613584
0.0	0.65101355	0.09586451	0.04128431	0.4539603	0.9435563	0.060121875	0.027679399	0.7512858	0.6730766	0.020542638
0.0	0.52240336	0.07355418	0.060043685	0.45872116	0.9630945	0.068559535	0.027040284	0.7327632	0.69227195	0.028216705
0.0	0.028752564	0.03268703	0.019408641	0.09273676	0.07557876	0.017365336	0.013349531	0.116716094	0.08978607	0.008055279
0.0	3.665904e-05	0.0304106	0.018848278	0.08776574	0.19601572	0.012521273	0.011255721	0.10304141	0.06429541	0.015049817
0.0	0.5587536	0.570652	0.5827572	0.57880265	0.58849025	0.56229544	0.5660635	0.57586646	0.5728322	0.58186406
0.0	0.5583898	0.5709517	0.582512	0.57920265	0.5882982	0.56254774	0.56616443	0.5754329	0.5718787	0.5821857
0.0	0.012349348	0.029844487	0.012297647	0.017451525	0.038138486	0.012902636	0.010586894	0.00042796196	0.032259867	0.010795958
0.0	0.5718223	0.62174535	0.6235863	0.3850138	0.5156648	0.5643211	0.5741978	0.022675814	0.64964396	0.04467982
0.0	0.012842464	0.06019665	0.019683337	0.044504553	0.0812833	0.019124417	0.012087937	0.0012055064	0.107336186	0.00030593725
0.0	0.55846256	0.57307774	0.5836298	0.579861	0.58812886	0.5627927	0.56620324	0.5754737	0.5719445	0.58205396
0.0	0.01781892	0.03246581	0.00020592747	0.027234789	0.021978935	1.5959266e-05	0.0147691285	0.00039814817	0.04416653	0.009779692
0.0	0.020692991	0.05794869	0.000253315	0.059693776	0.0708005	1.4586384e-05	0.020024728	0.0014137721	0.12523453	0.009008646
0.0	0.72071815	0.5634493	0.016116593	0.5790326	0.6497954	0.0010257263	0.6576467	0.019647026	0.6011726	0.58124727
0.0	0.55881757	0.57271594	0.5837753	0.5798024	0.5881827	0.562011	0.565606	0.57297456	0.57222617	0.5817329
0.0	0.012895369	0.0005430026	0.030223118	0.059336815	0.0010181953	0.013299399	0.00046291106	0.096672304	0.00039580982	0.010512353
0.0	0.55869734	0.5726368	0.5836913	0.58016753	0.58845127	0.562541	0.56561637	0.57526696	0.5721508	0.581692
0.0	4.4360528e-05	0.04246686	0.014803158	0.00015230959	0.026138417	0.012849508	0.011020455	0.03849115	0.05046587	0.012869573
0.0	0.0025331287	0.59762174	0.60257727	0.0029184918	0.58764434	0.5520065	0.5478036	0.64344954	0.55027884	0.55083644
0.0	5.107604e-05	0.07350685	0.023168206	0.0002977787	0.092137046	0.018155936	0.014650776	0.10323536	0.09951951	0.0103842905
0.0	0.01087776	0.07017611	0.028999006	0.0632273	0.00076810044	0.02098711	0.0004055309	0.048398193	0.09640292	0.0002782784
0.0	0.46690747	0.53968805	0.6278152	0.52808374	0.013308852	0.56170666	0.04007699	0.5425768	0.5633346	0.023973944
0.0	0.014969146	0.049155653	0.010184318	0.037562963	0.018501522	0.013409796	0.008299106	0.03581665	0.04302779	0.013710682
0.0	0.022155207	0.040632203	0.012305162	0.071056925	0.07521802	0.025839811	0.011573272	0.077796504	0.121853165	0.011720489
0.0	0.008112314	0.05455435	0.018247182	0.085601464	0.24526773	0.022549381	0.012023675	0.072479166	0.06017132	0.011597892
0.0	0.02168336	0.04148479	0.015165357	0.10444554	0.09023646	0.037036505	0.011758356	0.065882884	0.09887901	0.012627387
0.0	0.64177704	0.10632712	0.05703519	0.3861743	0.96505576	0.06641579	0.031335965	0.7465952	0.47349924	0.021597395
0.0	0.023774035	0.04769984	0.017596828	0.08551486	0.22363056	0.015173158	0.014950034	0.07158706	0.024841012	0.0120075885
0.0	0.00749166	0.042661026	0.021189801	0.023637077	0.027369982	0.020830069	0.012755477	0.03295902	0.046476908	0.011618623
0.0	0.010180185	0.041945506	0.018492442	0.046880506	0.12784366	0.013628723	0.015969932	0.065172955	0.11048352	0.0099528935
0.0	0.010908325	0.044805113	0.021857895	0.07716928	0.11830336	0.013612004	0.011175717	0.07152352	0.12421633	0.010460721
0.0	0.015615433	0.039675757	0.013068164	0.046465516	0.05072489	0.019555336	0.013618222	0.06518812	0.05599351	0.010638645
0.0	0.011506745	0.03727632	0.02276787	0.12662084	0.10968167	0.01389587	0.014913409	0.087381735	0.114179574	0.009382454
0.0	0.013398219	0.044384528	0.01973933	0.07368533	0.097241305	0.010913363	0.014109693	0.059397377	0.190175	0.010086786
0.0	0.015635794	0.028755393	0.017921355	0.1052443	0.13366805	0.014892555	0.0113407215	0.07955345	0.13368888	0.009898124
0.0	0.015159149	0.031476986	0.016191589	0.07274551	0.16592824	0.019908115	0.013488907	0.077915095	0.14361578	0.008527809
0.0	0.0140450075	0.032904867	0.02107356	0.095376655	0.07110126	0.014997763	0.016008545	0.06860131	0.15513915	0.0093514845
0.0	0.015221965	0.043287825	0.013312979	0.08521882	0.11515355	0.019534813	0.010982353	0.08248645	0.10410909	0.014549799
0.0	0.03748556	0.046229944	0.012150329	0.05107914	0.09747262	0.01955338	0.013041108	0.12428483	0.13730796	0.013794995
0.0	0.01564268	0.03793497	0.024297314	0.106704906	0.09408146	0.015827043	0.011014927	0.048026	0.07322495	0.012185561
0.0	0.013656386	0.072961144	0.018107176	0.07310472	0.081845276	0.011284801	0.013015423	0.09489559	0.07614569	0.007289478
0.0	0.013122765	0.04395809	0.021280345	0.015767362	0.026282556	0.009793531	0.011310773	0.022359736	0.029467229	0.011963978
0.0	0.64544106	0.53259766	0.54971695	0.50678116	0.60539687	0.59843993	0.6223781	0.49993104	0.62619424	0.6445636
0.0	0.6088693	0.55696076	0.4834617	0.55983216	0.594677	0.5895965	0.543989	0.7157597	0.59478456	0.46756387
0.0	0.008929317	0.022972468	0.011206797	0.020459415	0.026280675	0.009826775	0.014424595	0.03045687	0.045150544	0.014006464
0.0	0.014492986	0.02534973	0.01542739	0.030332975	0.02153239	0.017250367	0.007840028	0.038593095	0.035161667	0.00930043
0.0	0.014471821	0.025403025	0.015493512	0.03040478	0.021321766	0.017199343	0.007851341	0.038597755	0.035371322	0.009337091
0.0	0.014449076	0.025428183	0.01549717	0.030270247	0.021300644	0.017250156	0.007844792	0.038636092	0.03517266	0.00932801
0.0	0.01449315	0.025208224	0.015475145	0.030548563	0.021312805	0.017252881	0.007835849	0.03854856	0.03519291	0.0093240095
0.0	0.018562399	0.039013773	0.0150057515	0.015695788	0.030481027	0.01065213	0.01124243	0.03864842	0.04666388	0.009919371
0.0	0.018617641	0.03924701	0.015051548	0.015775668	0.030207084	0.0106463665	0.01118499	0.038501896	0.04662409	0.009932661
0.0	0.018572807	0.039187036	0.015095843	0.01574701	0.030250054	0.010607422	0.011198964	0.03870352	0.046839878	0.009900555
0.0	0.018613147	0.038900927	0.015036688	0.01579234	0.030296285	0.010609805	0.011222146	0.038585972	0.04667901	0.009910993
0.0	0.024644032	0.028800283	0.014487027	0.020749241	0.010201161	0.013525791	0.010299591	0.03990121	0.024905445	0.010188078
0.0	0.02486871	0.028968476	0.014512853	0.02087636	0.01015928	0.01355412	0.010281545	0.039770514	0.024833292	0.010198888
0.0	0.02481304	0.02903126	0.014532942	0.020682687	0.010184765	0.013539031	0.010292293	0.039935403	0.024895828	0.010172221
0.0	0.024813022	0.02873235	0.014531741	0.020771304	0.010198758	0.013589492	0.01029876	0.03978565	0.024888346	0.010189795
0.0	0.017689042	0.015732214	0.014140782	0.026968537	0.0149941	0.0129229305	0.009416343	0.02209705	0.020235736	0.01247121
0.0	0.4173269	0.5648029	0.5838452	0.43518868	0.5870259	0.5676915	0.49315646	0.75906336	0.0013883858	0.31375653
0.0	0.018772187	4.3586395e-05	0.00025759937	0.00019281657	2.361503e-05	0.011460047	0.00050754973	0.000255302	7.700029e-05	7.7429635e-05
0.0	0.55910283	0.571005	0.5827597	0.57998914	0.58890206	0.5619147	0.56502885	0.5746159	0.57048845	0.58190036
0.0	0.008490267	0.000129829	6.145051e-05	0.02218092	6.2376384e-05	0.011112472	0.0003792705	0.022804108	0.041291963	0.0065905275
0.0	0.6337066	0.5932987	0.5462733	0.0027734598	0.71059465	0.42454532	0.6226948	0.62363845	0.0020090137	0.40932274
0.0	0.55932707	0.57252586	0.58313274	0.57900524	0.58726126	0.56228167	0.5660735	0.57603174	0.5697863	0.5810014
0.0	0.06112991	0.00013247556	8.115594e-05	6.326212e-05	2.2831548e-05	0.010048502	0.00049734005	0.0002694835	6.73145e-05	0.011163409
0.0	0.6112249	0.49528825	0.5331696	0.5830574	0.38750315	0.63799363	0.61021036	0.553209	0.54149777	0.0075929696
0.0	0.32607126	0.5722811	0.23230098	0.35241994	0.59995526	0.5649463	0.43636343	0.57014143	0.5939582	0.19980282
0.0	2.9847284e-05	0.00048307714	8.463613e-05	0.0004285451	0.0013325631	0.012655509	8.19219e-05	0.0004192988	0.0005980996	5.1655217e-05
0.0	0.5586071	0.57118267	0.5833878	0.57782924	0.5882176	0.56322545	0.56552917	0.57688016	0.5718026	0.58202004
0.0	3.0268244e-05	0.00019016984	7.056655e-05	0.00022123236	5.002718e-05	1.9813273e-05	0.00011621086	0.000377585	9.0333786e-05	0.00044392355
0.0	0.47147334	0.357116	0.5714985	0.38127285	0.53541905	0.363638	0.36792776	0.5699728	0.25900555	0.5753948
0.0	2.089633e-05	0.00011586773	9.340431e-05	0.00019037412	0.0001453752	2.5261386e-05	0.00010855374	0.00027022656	0.0003402652	0.0005205555
0.0	3.099606e-05	5.9648944e-05	0.000105350875	7.0430826e-05	2.7166903e-05	1.8304048e-05	9.5648946e-05	8.058942e-05	9.251936e-05	0.00050184474
0.0	3.3140757e-05	0.00032336218	4.900458e-05	5.3754116e-05	0.00014655602	1.9913117e-05	5.421652e-05	0.00016799408	0.00036004867	0.00049550453
0.0	0.5593485	0.5715317	0.58523554	0.57942593	0.58705044	0.56236565	0.56503993	0.5744369	0.57188183	0.5822079
0.0	3.313425e-05	0.00032257027	4.9033984e-05	5.3796477e-05	0.00014580529	1.9951325e-05	5.4207474e-05	0.00016752427	0.00036017707	0.0004936902
0.0	0.00016903642	0.00019149411	0.00018066891	0.00018636894	0.000666305	6.1521045e-05	0.00010574936	0.00042649297	0.00049628876	0.00046077542
0.0	1.5954838e-05	0.00018567682	0.00013308621	0.00015151147	0.0008164985	2.2164611e-05	6.562552e-05	0.0009829234	0.0014816221	0.00029793003
0.0	0.009732446	0.04525738	0.015868712	0.0625462	0.029732006	0.010865746	0.01349227	0.017875707	0.03482422	0.013851755
0.0	0.5584766	0.57115173	0.5829328	0.57906497	0.58695346	0.5620753	0.5650941	0.5751275	0.57236433	0.5820283
0.0	0.55923235	0.5708557	0.5827863	0.5792272	0.58743834	0.5620001	0.5656897	0.57467157	0.57087034	0.5819959
0.0	0.55842507	0.57114446	0.58295465	0.5792682	0.58664435	0.5620547	0.56535083	0.575298	0.5709686	0.5818403
0.0	0.5589146	0.57075375	0.5832482	0.57958	0.5878322	0.56302124	0.5655727	0.5743335	0.5713145	0.58194834
0.0	0.00030182942	5.924955e-05	0.00021587468	0.0002190482	0.00020308376	0.0001117385	7.733135e-05	0.00025652294	9.8768935e-05	0.00033370065
0.0	0.00022205655	0.00017122703	0.00027127925	0.0006674471	0.0006127721	0.00013082068	9.357504e-05	0.00033700484	0.00058304507	0.00021363258
0.0	0.8502091	0.57107824	0.59395075	0.60020065	0.44062477	0.64136267	0.55954814	0.33309904	0.4605746	0.54579777
0.0	0.00015731277	5.2873565e-05	0.00019984989	7.45295e-05	5.3706466e-05	0.00012172979	7.2376955e-05	9.38953e-05	0.00038630547	8.41072e-05
0.0	0.00018821906	8.7964225e-05	0.00019397348	0.00013791306	0.00014701903	0.00010636678	7.534285e-05	0.00024077827	0.00072341313	6.8949616e-05
0.0	2.4612555e-05	9.093714e-05	5.0939354e-05	0.00029443877	0.00014425312	8.236164e-05	0.0008233744	0.0004699521	0.00075414835	8.541627e-05
0.0	6.4736625e-05	8.0027006e-05	0.0002458725	0.0017148831	0.00071915594	5.4505577e-05	8.468812e-05	0.00015060834	0.00028953134	7.42891e-05
0.0	6.4565786e-05	9.310286e-05	0.00017207944	0.0003683206	0.00046315734	3.190118e-05	0.0005603568	0.00031111165	0.0005354349	0.00031012433
0.0	0.55714405	0.5728472	0.58505845	0.57958764	0.5850761	0.5632719	0.5665012	0.57424504	0.5736767	0.5819171
0.0	0.55819917	0.57202256	0.58528763	0.5811929	0.58727133	0.56295675	0.5651466	0.5751281	0.5723664	0.58203554
0.0	0.5587421	0.5736053	0.58473015	0.57986784	0.58798987	0.56261474	0.56567883	0.57461673	0.5732741	0.5834859
0.0	0.5627836	0.57301563	0.58508205	0.58150667	0.5892964	0.56216764	0.5659407	0.5741967	0.5724688	0.5828694
0.0	5.2157528e-05	0.0002113291	0.00026272656	0.00037234667	8.705722e-05	2.36584e-05	9.139136e-05	0.0003341578	0.0006084696	3.795051e-05
0.0	2.0829797e-05	0.0001542267	9.820096e-05	0.00054453884	0.00038070843	1.606106e-05	8.617789e-05	0.00041964508	0.0016382821	4.9591e-05
0.0	0.27197492	0.52998126	0.52575886	0.4857316	0.57187927	0.30580205	0.5418785	0.41029137	0.5584754	0.56603736
0.0	0.569162	0.5749314	0.58837813	0.5843298	0.60611373	0.5691101	0.57065976	0.5898077	0.5787957	0.5860878
0.0	0.52687985	0.54676706	0.5693844	0.53543025	0.5581039	0.3634312	0.574065	0.6605771	0.5174399	0.24025624
0.0	0.35413784	0.5604972	0.37543073	0.5114779	0.83907235	0.3155979	0.54110533	0.0073292977	0.56502396	0.18134014
0.0	8.584661e-05	4.3931374e-05	0.00016607028	0.00014504787	0.24684592	0.00013024762	6.759585e-05	0.00018831097	0.00036953835	5.5660104e-05
0.0	0.56532454	0.6661397	0.408532	0.5718677	0.54176986	0.4004638	0.56447214	0.27848288	0.3608494	0.20914198
0.0	3.1645508e-05	5.0296207e-05	4.796605e-05	0.00036555534	0.02244272	1.6651913e-05	6.3557636e-05	0.0002568663	6.270661e-05	7.331655e-05
0.0	0.5582525	0.5709683	0.5827194	0.5788303	0.5872262	0.56227916	0.56534386	0.5737179	0.5721924	0.58196723
0.0	0.55863214	0.57082367	0.58287317	0.5795288	0.58693904	0.5617757	0.5659612	0.57552814	0.5723978	0.5821796
0.0	1.6747692e-05	0.034863908	7.6828735e-05	0.0001367763	0.10848166	8.288157e-05	0.01577204	0.048032105	0.11677724	0.00023649611
0.0	0.19303013	0.5256073	0.51423365	0.0037989863	0.6383465	0.59422016	0.5816094	0.5551636	0.6630513	0.31683186
0.0	0.53646016	0.45012483	0.0029884938	0.63730633	0.8352259	0.5108241	0.53374404	0.5492739	0.6329934	0.49268562
0.0	0.53646016	0.45012483	0.0029884938	0.63730633	0.8352259	0.5108241	0.53374404	0.5492739	0.6329934	0.49268562
0.0	0.008624806	0.020738905	6.0849532e-05	0.05229193	0.08043586	0.00010405118	0.010479114	0.023615204	0.024567138	0.011061123
0.0	0.008624806	0.020738905	6.0849532e-05	0.05229193	0.08043586	0.00010405118	0.010479114	0.023615204	0.024567138	0.011061123
0.0	0.019528303	0.03781018	0.019671028	0.12605245	0.08256279	2.3568235e-05	0.014387832	0.075182885	0.071610615	0.011100688
0.0	0.47120744	0.5723736	0.5712671	0.4821918	0.48251066	0.54816306	0.52571654	0.7131413	0.4347264	0.6522164
0.0	0.47120744	0.5723736	0.5712671	0.4821918	0.48251066	0.54816306	0.52571654	0.7131413	0.4347264	0.6522164
0.0	0.03070651	0.01997885	0.013940247	0.04216737	0.021403205	3.0266798e-05	0.009985889	0.029754305	0.026449919	0.010862078
0.0	0.03070651	0.01997885	0.013940247	0.04216737	0.021403205	3.0266798e-05	0.009985889	0.029754305	0.026449919	0.010862078
0.0	0.5580901	0.57093143	0.5827167	0.5789025	0.5871958	0.5624363	0.56556565	0.5739605	0.57112306	0.581662
0.0	0.5582781	0.5707144	0.58309555	0.57964635	0.5874361	0.562678	0.5658735	0.57522	0.5725011	0.5820771
0.0	0.00011095821	5.432163e-05	5.03732e-05	9.5382624e-05	2.7133035e-05	1.6299657e-05	0.00045440972	9.973392e-05	7.759321e-05	9.0098154e-05
0.0	0.5619914	0.5743496	0.5839066	0.5810697	0.5922233	0.56244504	0.5690059	0.5782995	0.57507414	0.58424586
0.0	0.843743	0.18605453	0.0356936	0.45378408	0.90209764	0.060059175	0.033226434	0.6389565	0.46601167	0.01672341
0.0	0.6597309	0.11395353	0.058497358	0.45122933	0.9249033	0.04821752	0.022506803	0.71087766	0.5492933	0.01873742
0.0	0.7387573	0.114463314	0.08277839	0.476493	0.9241046	0.05255073	0.025839679	0.73331946	0.47478604	0.019727828
0.0	0.77645624	0.094296694	0.061349925	0.5238915	0.93885905	0.06966581	0.022879194	0.66079324	0.6555818	0.018444011
0.0	0.8547246	0.14422774	0.05071302	0.4382597	0.94958496	0.061894413	0.024811903	0.6525787	0.47713077	0.015876332
0.0	0.7675075	0.09020979	0.058006663	0.47396517	0.9404035	0.07262212	0.02409687	0.69223404	0.6204667	0.017798178
0.0	0.7425819	0.09034869	0.080659755	0.47062722	0.8973746	0.062386584	0.021493524	0.707753	0.5534383	0.019020505
0.0	0.67200416	0.13412865	0.066226736	0.4375933	0.9387546	0.056541573	0.03036845	0.68366206	0.50306034	0.016942529
0.0	0.013600926	0.025125457	0.02608865	0.02772041	0.028171057	0.00023919214	0.015352613	0.051421802	0.03656457	0.00047312403
0.0	0.011452412	0.046954874	0.024737561	0.0816536	0.051917933	0.018153276	0.012966126	0.033316124	0.046324186	0.011501462
0.0	0.011279174	0.047048707	0.024622906	0.081115946	0.05197168	0.018084215	0.012823411	0.033291	0.045862705	0.011500644
0.0	0.558631	0.5731124	0.5852864	0.579345	0.59062177	0.5639761	0.5662513	0.57719296	0.57245964	0.5824263
0.0	0.012899078	0.053383306	0.013112135	0.044176936	0.0380033	0.022530533	0.010831255	0.021632416	0.028215678	0.010988772
0.0	0.014296676	0.04670765	0.029245147	0.04949548	0.013455566	0.01737972	0.0087766405	0.023931459	0.018523343	0.0172713
0.0	0.020195818	0.08506712	0.020748025	0.030658012	0.05825857	0.012703263	0.012388865	0.03947037	0.053673938	0.012156712
0.0	0.020134106	0.08525246	0.020752862	0.030629698	0.058584772	0.0127049675	0.012410441	0.03937144	0.053660847	0.012237753
0.0	0.031025484	0.04736499	0.02583975	0.124413274	0.19818637	0.016117567	0.01707471	0.12197565	0.09704706	0.007467553
0.0	0.6979134	0.59225106	0.593683	0.58960795	0.64349556	0.6106036	0.6416325	0.6075747	0.728058	0.49908265
0.0	0.00665164	0.042542893	0.03466348	0.083935834	0.10374275	0.029462205	0.01839362	0.10110481	0.11881791	0.0087325955
0.0	0.027594602	0.048815005	0.028419873	0.10881608	0.10133641	0.016865766	0.011646176	0.1681977	0.09309999	0.010469683
0.0	0.6399049	0.58149	0.4889965	0.45046225	0.6113159	0.6021539	0.5616866	0.8068984	0.539622	0.5969361
0.0	5.7638128e-05	0.034982365	0.01999516	0.079952374	0.22452086	0.029095821	0.010787574	0.1003042	0.07559299	0.008694144
0.0	0.027864302	0.052265216	0.02068843	0.056784954	0.12264315	0.008151821	0.014855433	0.13770074	0.09884949	0.009014958
0.0	0.027492348	0.05554725	0.020140365	0.13152623	0.25461718	0.019228552	0.016770339	0.10553918	0.08462475	0.007824317
0.0	0.008992429	0.04205479	0.016590346	0.054353613	0.07604755	0.012460176	0.012195494	0.06545268	0.0316921	0.015682504
0.0	0.019924952	0.055844054	0.01449883	0.042211894	0.11723617	0.014453108	0.016467782	0.060298834	0.10260714	0.007670225
0.0	0.015025485	0.052468788	0.017989567	0.10858004	0.09411646	0.019389194	0.0137169575	0.050220378	0.107992336	0.009530683
0.0	0.01414644	0.013660445	0.040766463	0.07415648	0.30794755	0.019829473	0.013535606	0.10342027	0.1001393	0.008582835
0.0	0.020145992	0.062803015	0.030172817	0.09193706	0.10583224	0.019998994	0.013749807	0.09691075	0.08890376	0.013423657
0.0	0.008573378	0.0143927075	0.040607534	0.063100964	0.286476	0.023598269	0.012220933	0.11665138	0.08161806	0.008164075
0.0	0.7969821	0.5463008	0.6934803	0.65725523	0.5073953	0.5858674	0.54542905	0.6500496	0.4784264	0.5798456
0.0	0.5586053	0.57076365	0.5834544	0.5791701	0.58649457	0.5589397	0.5652476	0.5747323	0.5726936	0.58225334
0.0	0.011690464	0.02582663	0.02673476	0.034496628	0.057985082	0.010858564	0.00893749	0.015646175	0.03436501	0.011065323
0.0	0.030972691	0.04194361	0.025746107	0.08894676	0.4635425	0.018336276	0.01195132	0.046345834	0.09592599	0.008990496
0.0	0.5588444	0.5706457	0.5836429	0.57786345	0.5877162	0.56173074	0.5652854	0.57545376	0.5719402	0.58296555
0.0	0.028653087	0.042886287	0.008509444	0.071395144	0.11345936	0.015934026	0.016924383	0.19064647	0.10439691	0.013630659
0.0	0.013427964	0.024719143	0.005886686	0.03508016	0.02596461	0.011023958	0.012723732	0.06928251	0.02817374	0.014736048
0.0	0.01313577	0.031707525	0.009463062	0.077023625	0.09356517	0.015784584	0.015721193	0.18494631	0.08255246	0.007994992
0.0	0.50353426	0.53914785	0.42558435	0.5464404	0.62675446	0.5962708	0.61186785	0.7505387	0.5429455	0.48120725
0.0	0.012787112	0.031712152	0.009353676	0.07644578	0.090657845	0.015678382	0.015567577	0.1820489	0.08007806	0.007911545
0.0	0.5587656	0.57268554	0.58320546	0.57931066	0.5870997	0.56104034	0.5642213	0.57377553	0.57046926	0.5821626
0.0	0.023241617	0.040430803	0.02001596	0.023837926	0.011320748	0.011544457	0.0004990308	0.06405011	0.073059276	0.010733994
0.0	0.024932949	0.05142337	0.021062104	0.06974904	0.041490074	0.016629077	0.0007258757	0.14687277	0.18166971	0.007943587
0.0	0.55905163	0.5713629	0.5835619	0.57798517	0.58806103	0.5614475	0.5651508	0.5747923	0.57147574	0.5830489
0.0	0.028601035	0.042681303	0.00843873	0.07158386	0.11070254	0.015943674	0.016869554	0.1903768	0.10188267	0.0135742305
0.0	0.06711473	0.034285072	0.018296296	0.06891206	0.07634887	0.016531363	0.010513658	0.071603954	0.11813504	0.011307978
0.0	0.8817755	0.50062406	0.6007678	0.5346319	0.44919986	0.58725774	0.515207	0.5540656	0.6472889	0.5746146
0.0	0.066842616	0.034146585	0.018006211	0.06874216	0.07409945	0.01645617	0.0103458995	0.06930526	0.11516755	0.011270191
0.0	7.954752e-05	0.087922886	0.022600885	0.0974105	0.19956207	0.019397283	0.014818244	0.17130765	0.0845185	0.011018724
0.0	0.02782977	0.039591033	0.038571123	0.08280266	0.18043299	0.010466997	0.018790139	0.13320634	0.1093824	0.019233435
0.0	0.5601166	0.5718056	0.58335125	0.5793876	0.588575	0.563278	0.5665012	0.5746932	0.5731927	0.58317083
0.0	0.56017596	0.5731825	0.58596545	0.5802478	0.59030896	0.563998	0.5652144	0.57758164	0.5741172	0.58302104
0.0	0.010165405	0.05235892	0.027390199	0.03608034	0.088272154	0.008857116	0.011890828	0.13116778	0.13715924	0.011373043
0.0	2.39746e-05	0.04309815	6.379239e-05	0.00019416725	0.09290481	7.486879e-05	0.0149387475	0.078813836	0.0013344421	0.00047811263
0.0	2.39746e-05	0.04309815	6.379239e-05	0.00019416725	0.09290481	7.486879e-05	0.0149387475	0.078813836	0.0013344421	0.00047811263
0.0	2.39746e-05	0.04309815	6.379239e-05	0.00019416725	0.09290481	7.486879e-05	0.0149387475	0.078813836	0.0013344421	0.00047811263
0.0	0.006816871	0.01920097	0.013345813	0.02413483	0.017462984	0.011796545	0.016796062	0.035832282	0.033117454	0.017526226
0.0	0.4220969	0.55746454	0.51831263	0.65010816	0.6546174	0.6156773	0.44800305	0.66941804	0.65848327	0.5540798
0.0	0.012596283	0.019420782	0.013617044	0.03680226	0.04005668	0.011423038	0.018502466	0.02468031	0.0368484	0.01152521
0.0	0.6353817	0.5717232	0.5423255	0.5551136	0.56072986	0.6316344	0.608625	0.56020784	0.66344887	0.54118586
0.0	0.55878496	0.5715477	0.5832447	0.5794111	0.58746696	0.5603324	0.56564367	0.5749013	0.5709853	0.5826445
0.0	0.008011789	0.035853222	0.018299207	0.039739918	0.019100085	0.007574416	0.009327326	0.023966871	0.041811425	0.012754846
0.0	0.6576831	0.45391384	0.5772897	0.5498201	0.6889671	0.5840898	0.51264304	0.6398962	0.45906445	0.5803268
0.0	0.01899879	0.050287098	0.02149567	0.06647669	0.10025462	0.015566247	0.014280444	0.15631406	0.0624662	0.009360584
0.0	0.6241469	0.6154561	0.549463	0.53916734	0.3980205	0.6811038	0.60858256	0.72604614	0.42161936	0.625024
0.0	0.023554852	0.04755443	0.010983762	0.077829234	0.09191855	0.015226671	0.018332474	0.11931539	0.101439305	0.012794824
0.0	0.012778615	0.044549614	0.014947689	0.13064927	0.042225946	0.009520314	0.008891402	0.04907494	0.060525265	0.010057936
0.0	0.063208	0.044372816	0.017753588	0.0009390492	0.067336656	0.020391863	0.014868628	0.05627503	0.12328904	0.011290548
0.0	0.030001886	0.03032007	0.026033644	0.0005992497	0.0443936	0.016836198	0.011852713	0.12611432	0.06548215	0.012850645
0.0	0.013898602	0.029478386	0.022248683	0.085413575	0.094467446	0.023776226	0.01276272	0.06465849	0.06413214	0.011103096
0.0	0.61144596	0.34934273	0.5645778	0.4573367	0.63567215	0.67436415	0.51616085	0.545652	0.55968153	0.5988686
0.0	0.020935208	0.052857716	0.023056477	0.12113175	0.0010642634	0.015610574	0.02379116	0.06518958	0.10464286	0.008748096
0.0	0.010609238	0.026054211	0.0168506	0.02494659	0.03690894	0.0067599597	0.006032653	0.025756825	0.033247154	0.009648837
0.0	0.5591088	0.5710209	0.5836388	0.57940555	0.589111	0.5630487	0.5658376	0.5756345	0.5726492	0.5823209
0.0	0.6362118	0.64879185	0.5359132	0.52352685	0.66651136	0.5072125	0.5919742	0.6904933	0.5754046	0.5293336
0.0	0.00916824	0.033134904	0.0111357095	0.018764025	0.05353378	0.0073035243	0.0106776375	0.03754036	0.043449502	0.019190174
0.0	0.011501024	0.053290512	0.030213686	0.08371564	0.20337862	2.3744857e-05	0.013322891	0.098981194	0.05423477	0.008108375
0.0	0.6398309	0.6465634	0.56284845	0.50297	0.6380264	0.6157385	0.6101382	0.64863735	0.5502602	0.50698775
0.0	0.55816656	0.5708806	0.58364516	0.5793927	0.58942	0.5624606	0.5655462	0.57552826	0.5724429	0.5833391
0.0	0.007711379	0.029550597	0.023812499	0.043108225	0.0355982	2.8999468e-05	0.010162221	0.027402466	0.023628395	0.009724778
0.0	0.5591689	0.57216907	0.58429337	0.579578	0.58811665	0.5623761	0.5663126	0.5746	0.57358444	0.5840541
0.0	0.7598843	0.05416994	0.0009918569	0.36374423	0.9101719	0.00084245607	0.029979121	0.75068396	0.6958706	0.019828249
0.0	0.0050424347	0.017056921	0.009748106	0.10258923	0.02299889	0.0096018175	0.01337807	0.051629737	0.017119313	0.007962304
0.0	0.58096105	0.5184949	0.58997387	0.6436136	0.80012834	0.62738067	0.5974675	0.65970945	0.6068811	0.61293447
0.0	0.02822837	0.040627684	0.03562807	0.09968345	0.18109128	2.4157607e-05	0.018775	0.11973282	0.082461685	0.011041559
0.0	0.49752465	0.5321615	0.56673825	0.65785396	0.8077464	0.0018049482	0.6226715	0.70511246	0.42926502	0.4609349
0.0	0.028467767	0.02836268	0.02351249	0.095724046	0.14568463	0.012007797	0.011695258	0.0838606	0.046353243	0.009230784
0.0	0.5635279	0.022065638	0.59265816	0.38709447	0.68579876	0.012645275	0.5003975	0.67682624	0.658	0.5652732
0.0	0.61792636	0.4261334	0.014953434	0.39852604	0.52309674	0.55673504	0.5471163	0.7142789	0.5911254	0.6953664
0.0	0.02094688	0.0376638	0.014706072	0.023492118	0.0253071	0.011947817	0.014462567	0.037903685	0.017398344	0.014342787
0.0	0.020989178	0.03699359	0.038844474	0.07262616	0.3893945	0.015528389	0.00063612364	0.14720595	0.04761219	0.0073570204
0.0	0.95426625	0.36005595	0.16204806	0.63170505	0.89185584	0.06275232	0.021590553	0.3978698	0.37457275	0.01522755
0.0	0.0130928485	0.052142527	0.035516236	0.07406627	0.083248585	0.019326953	0.01886812	0.047942888	0.09174677	0.007365369
0.0	0.506867	0.6390298	0.57941353	0.5067552	0.73377377	0.57377154	0.56730664	0.58600706	0.623713	0.54798806
0.0	0.020954872	0.04234839	0.015574572	0.035136156	0.14968538	0.01530777	0.018735237	0.07517208	0.051919047	0.009232306
0.0	0.006740755	0.5808587	0.58203876	0.5466139	0.66518086	0.6114284	0.6134061	0.75877815	0.6174877	0.6061896
0.0	9.880907e-05	0.05172371	0.021558708	0.049880974	0.22711566	0.023635268	0.015125884	0.16196889	0.07580265	0.011371118
0.0	7.8404686e-05	0.036210235	0.025210198	0.081968434	0.25719863	0.035884604	0.014548624	0.10907178	0.062162917	0.0108339675
0.0	0.591163	0.5019382	0.48905113	0.4434149	0.6214737	0.50358146	0.5812505	0.79856104	0.5858736	0.5728238
0.0	0.5628337	0.5736165	0.5859128	0.5825988	0.59543896	0.56409633	0.57083786	0.5774918	0.5772177	0.58228385
0.0	0.5593262	0.5714211	0.58401763	0.5811476	0.5893376	0.5624867	0.56483305	0.57412255	0.5735574	0.58324707
0.0	0.02174383	0.028553052	0.019899957	0.043152727	0.012179151	0.0069039464	0.008354214	0.019109601	0.01955974	0.013911691
0.0	0.011914618	0.047397207	0.028151324	0.09179345	0.03331089	0.01372676	0.010655396	0.049718075	0.0463962	0.01324254
0.0	5.076904e-05	0.0008719296	0.00020563827	0.0002689922	0.05170197	3.0159184e-05	0.00011829671	0.00036909193	0.0003399312	5.1260682e-05
0.0	0.008107435	0.052053846	0.00049817155	0.07477674	0.0018598913	0.021223502	0.018204417	0.0012724961	0.00086131785	0.00060661434
0.0	0.0009227664	0.06975531	0.02708023	0.099408515	0.17956217	0.018870283	0.0016337554	0.0015622601	0.085410334	0.014684262
0.0	0.08756373	0.63030285	0.6109542	0.6709722	0.8147349	0.5596665	0.14779603	0.0192718	0.596518	0.57819
0.0	6.268078e-05	0.03979209	0.018718282	0.08049515	0.28934768	0.020031063	0.016557012	0.060764894	0.08031082	0.008646409
0.0	0.56431574	0.48914582	0.6221211	0.49853754	0.7353865	0.6113681	0.71429515	0.60874355	0.54179025	0.6046257
0.0	0.013954805	0.019597048	0.038691558	0.115449704	0.035989624	0.009990633	0.010877443	0.04338492	0.00027652967	0.01542214
0.0	0.00030990032	0.025588065	0.018984603	0.07635749	0.071286954	0.015562424	0.018391935	0.030485291	0.06845298	0.0105777625
0.0	0.010243757	0.019166918	0.015438282	0.07696216	0.046409003	0.013044631	0.008819017	0.053945523	0.04028615	0.014808535
0.0	0.5589921	0.5723846	0.58395815	0.5798945	0.58855325	0.5621088	0.5654909	0.57248604	0.5723248	0.5813425
0.0	0.021727698	0.012315337	0.0004370098	0.029329304	0.03420196	0.010523672	0.012541672	0.051446345	0.053361125	0.01758226
0.0	0.68294656	0.3768796	0.023026614	0.54971063	0.601799	0.5233755	0.6409165	0.70732504	0.6302555	0.5228879
0.0	0.017804965	0.023173522	0.0006021859	0.09698841	0.10958076	0.014573379	0.018390626	0.14714023	0.09334577	0.010269475
0.0	0.014344074	0.04564951	0.03665009	0.08090944	0.121884525	0.011201858	0.016161226	0.020195987	0.07935406	0.009383171
0.0	0.0109006	0.664253	0.6073423	0.6850967	0.6369411	0.5955653	0.60129833	0.7595626	0.5670457	0.5739931
0.0	0.76808304	0.5762151	0.50324136	0.65754694	0.73410565	0.5840795	0.54613256	0.637534	0.5812837	0.53638
0.0	0.77621657	0.59224415	0.54291403	0.6500367	0.6828079	0.531117	0.6365092	0.7246587	0.54855096	0.54068285
0.0	0.015405736	0.04545108	0.022921808	0.12241524	0.23532176	0.018468803	0.018294565	0.07876045	0.070189245	0.010206174
0.0	0.51963544	0.6186041	0.42388228	0.56883126	0.6939814	0.45701045	0.5799294	0.6144385	0.6100747	0.5036546
0.0	0.020475779	0.02435711	0.020947732	0.10478391	0.05908388	0.020197414	0.017230298	0.07311646	0.10871422	0.009174111
0.0	0.014348835	0.030100381	0.01673184	0.115188345	0.14839393	0.012550889	0.0100615695	0.028387725	0.07498697	0.009036953
0.0	0.51971996	0.56059885	0.4969253	0.574987	0.7562679	0.5644904	0.49624288	0.55756557	0.6595924	0.57695985
0.0	0.022045579	0.04720575	0.030504268	0.020404493	0.024021497	0.012411855	0.011589723	0.037259445	0.032179404	0.010499579
0.0	0.0076735034	0.58421534	0.54724365	0.60726476	0.30664572	0.6773678	0.5521912	0.5844626	0.65866435	0.5135588
0.0	0.6611359	0.5145761	0.5989533	0.69030917	0.5850193	0.61145854	0.5309546	0.27324247	0.53078735	0.6236061
0.0	0.022923313	0.038476106	0.019372564	0.085346	0.111645706	0.02339476	0.011978276	0.086283445	0.121307194	0.010697962
0.0	0.68240565	0.54700965	0.42804828	0.5897047	0.6593851	0.66987246	0.54345983	0.5930778	0.53945273	0.5607735
0.0	0.37709796	0.52872247	0.43869904	0.5374088	0.5952472	0.6652036	0.5346419	0.67836344	0.6040938	0.5906262
0.0	0.009330305	0.028885884	0.04894883	0.10007697	0.10355245	0.015163441	0.019002238	0.080225304	0.089385375	0.011060935
0.0	0.014353616	0.04575091	0.036700398	0.08085244	0.12208635	0.0111943185	0.016143365	0.020249303	0.07936199	0.009371699
0.0	0.021396313	0.030620664	0.022478893	0.11955734	0.17034951	0.012758413	0.014677096	0.079688855	0.10228635	0.010022627
0.0	0.021412702	0.030699361	0.02250801	0.11947555	0.17057161	0.012747834	0.014645574	0.0799933	0.10233033	0.010006053
0.0	0.5584184	0.5710857	0.5842576	0.5803433	0.5871673	0.56282496	0.5654635	0.5748604	0.57116675	0.5822958
0.0	0.008871866	0.0011562884	0.014272633	0.15705745	0.052555844	0.014343151	0.013245662	0.11553559	0.0664002	0.009273576
0.0	0.013634616	0.01568232	0.010643178	0.040170968	0.014362558	0.009939901	0.010281079	0.025282247	0.02282932	0.010368543
0.0	0.01531432	0.03730462	0.016031193	0.016749289	0.026345534	0.012250827	0.01013122	0.0430212	0.051323775	0.0005735387
0.0	0.5381348	0.42114416	0.60234046	0.39841557	0.7135602	0.5804131	0.59844047	0.5933494	0.57757366	0.053009473
0.0	0.6504944	0.631537	0.5082086	0.44183943	0.5818073	0.622521	0.5915876	0.58446956	0.48335642	0.05457591
0.0	0.013693489	0.044330336	0.022399504	0.10319279	0.13219085	0.010776264	0.0012825514	0.033323206	0.05250973	0.013160991
0.0	0.008401171	0.026588578	0.016378608	0.035355784	0.02668435	0.009435421	0.010178128	0.035962835	0.044099215	0.015003906
0.0	0.5596118	0.57002085	0.5833934	0.57794756	0.58828485	0.56260234	0.5659308	0.5749765	0.57267463	0.58249915
0.0	0.022288559	0.045565013	0.006015901	0.016826548	0.028353414	0.015303321	0.007874948	0.015485811	0.042519666	0.0109173935
0.0	0.63326764	0.63532406	0.31396487	0.5243811	0.5984143	0.6044369	0.6028183	0.47599778	0.430283	0.50280744
0.0	0.019299796	0.054020714	0.008866769	0.033664364	0.084673114	0.019425929	0.012609753	0.044159405	0.038925193	0.008952861
0.0	0.06806151	0.06011911	0.016183736	0.094620906	0.09422612	0.016364066	0.01458532	0.09162174	0.18087569	0.009865587
0.0	0.5598514	0.57075906	0.58330166	0.5772361	0.5881284	0.5631815	0.5655229	0.57657564	0.57059973	0.58260703
0.0	0.017161855	0.025348023	0.017004302	0.033330593	0.022038527	0.009351993	0.012041004	0.02625095	0.027406953	0.013758338
0.0	0.02370251	0.047753174	0.033275943	0.071698494	0.08452633	0.014954467	0.013803703	0.09585193	0.072007336	0.0136998985
0.0	0.1254264	0.022904733	0.029862951	0.074287176	0.050915845	0.00012435882	0.012531961	0.06530909	0.10298933	0.009832363
0.0	0.5581395	0.5716309	0.58402175	0.5790662	0.58834046	0.56338155	0.5650377	0.5761637	0.5721495	0.58233386
0.0	0.009548521	0.032273993	0.012233955	0.10616861	0.087399304	0.011505107	0.014521194	0.11980478	0.06160442	0.00816988
0.0	0.009603908	0.018380484	0.014143375	0.050581235	0.049244955	0.00935799	0.010824579	0.047196068	0.021984642	0.008612156
0.0	0.55972755	0.57142454	0.5814669	0.5790317	0.5876456	0.561912	0.56608784	0.5748905	0.5717556	0.5831091
0.0	0.011763809	0.026863834	0.012510842	0.093946725	0.0100189755	0.008627493	0.010464251	0.031257257	0.049419265	0.012457377
0.0	0.60536474	0.34287	0.4812621	0.55571926	0.66434914	0.6186174	0.6053906	0.74496686	0.5434106	0.5456638
0.0	0.009508024	0.03242367	0.012273518	0.10669576	0.08846916	0.011429513	0.014696431	0.12080012	0.062714495	0.008220039
0.0	0.009522571	0.018355422	0.014132436	0.05026517	0.04925562	0.009333783	0.010838674	0.046629634	0.021904966	0.008652677
0.0	0.023792092	0.048278417	0.018908026	0.095549226	0.23207739	0.011616623	0.0158186	0.052475218	0.11004456	0.008690541
0.0	0.04249517	0.08134723	0.00038961595	0.16318433	0.05137103	0.019739985	0.010840739	0.09402448	0.11425447	0.008673952
0.0	0.54402363	0.59992	0.66620344	0.6787448	0.42601126	0.64821386	0.53764755	0.69534045	0.537081	0.6336071
0.0	0.7081878	0.6063748	0.4710638	0.5383467	0.9177202	0.479448	0.5287968	0.8325299	0.6476833	0.61375076
0.0	0.029698309	0.045817655	0.034113087	0.076843545	0.31581542	0.01833904	0.01378049	0.1359374	0.10659066	0.008926629
0.0	0.01142228	0.026978454	0.016029794	0.03277423	0.011337178	0.010174426	0.01236208	0.04869074	0.028144183	0.00995575
0.0	0.021534761	0.04032639	0.021262227	0.10945295	0.08518542	0.021322653	0.008279518	0.2241508	0.07787896	0.009929464
0.0	0.024621258	0.040267378	0.01879785	0.04841939	0.21849614	0.014267475	0.019049274	0.13789047	0.07332472	0.008775081
0.0	0.023958674	0.039972633	0.018554036	0.04817058	0.2169271	0.0142046865	0.01867369	0.13660532	0.071383126	0.0086804945
0.0	0.024286022	0.039719786	0.018615184	0.04806925	0.2160358	0.014247237	0.01873571	0.13679677	0.07167482	0.008704589
0.0	0.008139621	0.047569007	0.021107486	0.08960569	0.07699033	0.01749957	0.017178576	0.106606066	0.074851364	0.01114198
0.0	0.007886076	0.047388576	0.020836955	0.08935038	0.07573583	0.017293205	0.01696999	0.10475289	0.073452316	0.011058291
0.0	0.007917652	0.04710747	0.020925583	0.08918705	0.07526595	0.017399233	0.017035078	0.10468896	0.07362625	0.011110775
0.0	0.015165243	0.014859802	0.012722242	0.028922042	0.039744046	0.008547365	0.013110217	0.025547966	0.06315065	0.013176128
0.0	0.038434993	0.028629176	0.029400928	0.083525196	0.1336978	0.018690834	0.014331911	0.08806449	0.11691386	0.012214644
0.0	0.03822083	0.028590586	0.029089363	0.08302805	0.12824716	0.01856497	0.014163016	0.085664555	0.11422012	0.012078011
0.0	0.038493317	0.028398026	0.02919101	0.08287527	0.12748978	0.018690694	0.0142021645	0.08554537	0.114468515	0.012147931
0.0	0.010860122	0.029583296	0.015331832	0.09282497	0.01965871	0.024121385	0.016240135	0.067763776	0.022713427	0.012526469
0.0	0.020223616	0.045385998	0.020430801	0.16020752	0.092918456	0.019549202	0.019611109	0.13808993	0.062303003	0.011459735
0.0	0.019478088	0.045093186	0.020051245	0.15912098	0.0898758	0.019454313	0.01943654	0.13666566	0.061469804	0.01133186
0.0	0.0194801	0.044795662	0.02012979	0.15885782	0.08931439	0.01957385	0.019466698	0.13648747	0.061497476	0.011398216
0.0	0.012977385	0.032384116	0.021306291	0.23036888	0.09312063	0.012915944	0.012208501	0.053068653	0.088345036	0.0124194035
0.0	0.55861837	0.57081825	0.5828272	0.5802779	0.5886626	0.5628304	0.56510407	0.5745186	0.5733293	0.5828079
0.0	0.55861616	0.57093495	0.5825031	0.5792861	0.58714586	0.5627073	0.5657148	0.57429606	0.5724772	0.5824145
0.0	0.009649934	0.03368275	0.023183135	0.018608658	0.021378798	0.012591581	0.013067095	0.027174052	0.047685012	0.009316092
0.0	0.025181646	0.049878534	0.015288297	0.12673065	0.33263934	0.013714881	0.010190405	0.106381655	0.074490264	0.00973804
0.0	0.7116671	0.6934961	0.43755397	0.72600055	0.8901269	0.52255064	0.49646804	0.65163565	0.58734965	0.49962768
0.0	0.019463886	0.03696394	0.024964588	0.048535567	0.010001581	0.009745165	0.013935974	0.028975952	0.029911187	0.014470609
0.0	0.5452993	0.68305475	0.598589	0.4607593	0.54266787	0.640159	0.5310445	0.71189433	0.5493138	0.58444595
0.0	0.82476956	0.09361992	0.06531073	0.43019152	0.8997758	0.02684361	0.029577008	0.6611323	0.60873926	0.01767739
0.0	0.68458	0.22792837	0.057678863	0.47092593	0.9202852	0.05834424	0.020235118	0.6912576	0.52550083	0.01674742
0.0	0.7330471	0.17802642	0.07290293	0.49241856	0.9308757	0.07334477	0.028985616	0.6651641	0.55895984	0.019039618
0.0	0.884173	0.20690651	0.06091128	0.516004	0.94467616	0.034902476	0.023035951	0.72261345	0.4788869	0.019482596
0.0	0.70085984	0.046878655	0.061525013	0.5148303	0.9567164	0.055541825	0.024937658	0.6480539	0.5561235	0.017083092
0.0	0.7793454	0.2099511	0.06870915	0.29068914	0.8871329	0.066147976	0.023416515	0.59494126	0.529003	0.018303929
0.0	0.70085627	0.10388526	0.062415995	0.45793605	0.9269486	0.05768682	0.029237708	0.7121069	0.434969	0.01765355
0.0	0.56339884	0.57428944	0.58558697	0.58011097	0.5944104	0.56423485	0.56912196	0.5765179	0.57522243	0.5834037
0.0	0.56041574	0.5722107	0.58395445	0.57967114	0.5889006	0.5630199	0.56646353	0.5733276	0.5709242	0.5824311
0.0	0.55974805	0.57174885	0.5848127	0.5802881	0.58880514	0.56281924	0.5665183	0.57576656	0.5716179	0.58306485
0.0	0.5600686	0.5734668	0.5849148	0.5795137	0.5880727	0.56086695	0.5648544	0.57558	0.57188475	0.5824733
0.0	0.5614	0.5727993	0.5849754	0.5773229	0.585911	0.5623754	0.56472194	0.5731248	0.57224387	0.5819852
0.0	0.008018799	0.033707775	0.021951351	0.024891367	0.013987374	0.010741514	0.012490587	0.123499796	0.022868052	0.009447399
0.0	0.026992122	0.019110294	0.010892142	0.0365638	0.021974528	0.013960652	0.011006515	0.037810702	0.014875	0.012398915
0.0	0.0084896	0.02086557	0.017558852	0.031755947	0.047980413	0.011040205	0.01335599	0.03755716	0.04707746	0.01420671
0.0	0.008461178	0.019526957	0.009036943	0.016724616	0.16018023	0.01104657	0.015552815	0.037643973	0.034334026	0.011666452
0.0	0.010304934	0.026023133	0.015223066	0.07183961	0.014826535	0.023136733	0.011383765	0.023552911	0.024564324	0.010900296
0.0	0.010450282	0.034428082	0.016657328	0.06354052	0.015512173	0.014351403	0.009647155	0.035112806	0.03884992	0.015734097
0.0	0.55931336	0.57296747	0.5851993	0.5788689	0.5877256	0.56282604	0.56621397	0.57523465	0.5700083	0.5820289
0.0	0.560425	0.57289916	0.5843662	0.5807362	0.58624744	0.56343484	0.5663917	0.5738742	0.5721341	0.582693
0.0	0.5592129	0.5714973	0.5845232	0.57976425	0.58693403	0.56306255	0.5645505	0.5744015	0.5703395	0.58197755
0.0	0.013442185	0.027557526	0.023806794	0.04168654	0.030826848	0.008441355	0.008593168	0.02893391	0.018832883	0.012548849
0.0	0.5579149	0.5732665	0.5838173	0.579597	0.5897537	0.5620511	0.5656453	0.5731055	0.57119083	0.58156174
0.0	0.82201064	0.41856998	0.56510144	0.48746297	0.8558536	0.49392122	0.5468907	0.7202737	0.5041987	0.52353686
0.0	0.011003624	0.022630952	0.017555866	0.013324734	0.017399706	0.015858624	0.011155312	0.02761631	0.04201483	0.014038914
0.0	0.5596405	0.57291454	0.5839429	0.57907426	0.58875483	0.56249505	0.5661063	0.57725435	0.5714895	0.5829453
0.0	0.01597895	0.015410677	0.026995063	0.06488297	0.010254993	0.012285275	0.013720499	0.04148777	0.05167228	0.015076714
0.0	0.01595877	0.0139373755	0.025163205	0.077348545	0.1291837	0.011110816	0.016403541	0.1856653	0.11143707	0.011042235
0.0	0.56092983	0.5713265	0.58464736	0.580504	0.5903411	0.56149405	0.56578577	0.5757387	0.5726747	0.5825554
0.0	0.5589284	0.5709119	0.5837326	0.57860357	0.58962524	0.56323844	0.56588995	0.57590044	0.57276607	0.5830804
0.0	0.010074196	0.020831103	0.020963775	0.05763698	0.04820004	0.012213797	0.01002957	0.038643338	0.03652951	0.01118747
0.0	0.0151948705	0.04949737	0.0171517	0.060762104	0.0081717195	0.010987119	0.007992042	0.091359004	0.049472112	0.007887285
0.0	0.015957197	0.036445323	0.015362975	0.031441115	0.030650638	0.00922764	0.011088807	0.03347334	0.03274762	0.015357472
0.0	0.5601166	0.5718056	0.58335125	0.5793876	0.588575	0.563278	0.5665012	0.5746932	0.5731927	0.58317083
0.0	0.5598722	0.5710297	0.5842233	0.58025223	0.5885011	0.5632685	0.5656488	0.5753634	0.5724126	0.5827561
0.0	0.009906628	0.045140453	0.013111611	0.027175257	0.016259093	0.012792717	0.011243093	0.02384895	0.03299054	0.013833225
0.0	0.49062556	0.6194506	0.57064676	0.5049446	0.5065654	0.6273765	0.6055621	0.606173	0.64194673	0.58838296
0.0	0.017708799	0.021075955	0.019288842	0.024154885	0.009052804	0.006502889	0.01132918	0.03711563	0.01433672	0.009201603
0.0	0.6410613	0.60422397	0.52010155	0.5948524	0.5668507	0.5959286	0.6024013	0.6482414	0.2968657	0.6044812
0.0	0.559192	0.5716051	0.58349663	0.5797498	0.5874492	0.5615118	0.5661852	0.57414985	0.5722165	0.58236134
0.0	0.014901918	0.028464543	0.01315694	0.02059396	0.018275144	0.013361426	0.0087743215	0.006914622	0.051552884	0.01673625
0.0	0.65679306	0.62953365	0.49888116	0.5216548	0.713466	0.57220864	0.583695	0.39759812	0.5565754	0.5275743
0.0	0.5592814	0.57105714	0.58400685	0.57972	0.5898163	0.5623403	0.56600624	0.57628447	0.5732016	0.5822036
0.0	0.6663027	0.4813197	0.5630898	0.40461984	0.463641	0.5218661	0.5797154	0.78697634	0.5181037	0.51527715
0.0	0.007957695	0.047478527	0.016817566	0.013550939	0.016880076	0.011408042	0.010702055	0.045954604	0.03338272	0.008447987
0.0	0.008804203	0.02001434	0.041065816	0.03386559	0.039354715	0.007915256	0.01446719	0.031448383	0.026854211	0.013264049
0.0	0.55918527	0.5722098	0.5816056	0.5792214	0.5862056	0.56195664	0.5656303	0.5756901	0.5729396	0.5821639
0.0	0.016852908	0.059570707	0.021032767	0.10310706	0.10743293	0.011548201	0.016123854	0.100539595	0.119469576	0.0128270155
0.0	0.025110656	0.048769552	0.016493319	0.10850349	0.10825042	0.0133669535	0.023131179	0.084829666	0.08869817	0.008651291
0.0	0.015130338	0.032384384	0.014175524	0.05895446	0.017886803	0.010867356	0.00970218	0.021070138	0.07685593	0.019430488
0.0	0.009402844	0.0230855	0.03372309	0.02843299	0.026227131	0.01401964	0.013218778	0.02293531	0.060394738	0.012566629
0.0	0.6537324	0.5999376	0.57150245	0.56472284	0.6320564	0.4248447	0.5805226	0.52670914	0.48403347	0.56448346
0.0	0.010918253	0.0139168	0.014424148	0.03678732	0.033670973	0.008551176	0.010720224	0.019603292	0.014850835	0.014452165
0.0	0.01162799	0.03347293	0.018579964	0.17121409	0.0787097	0.014109002	0.016291127	0.060019497	0.06333539	0.009039229
0.0	0.025034528	0.016390175	0.030883595	0.17619507	0.13282351	0.02690203	0.016557384	0.24190074	0.08159239	0.009839435
0.0	0.57037795	0.5754272	0.5887404	0.5842809	0.60680026	0.56945896	0.5703621	0.5886351	0.57840323	0.58666414
0.0	0.008237858	0.04838334	0.021947205	0.061537024	0.022141615	0.012656199	0.009133765	0.08249324	0.053037427	0.007564361
0.0	0.02032178	0.017392306	0.027003543	0.070095226	0.06320951	0.020093668	0.0132651655	0.17404833	0.064612314	0.009997299
0.0	0.71363413	0.2812413	0.70516384	0.66673714	0.7793497	0.6496805	0.6705206	0.8410579	0.6749404	0.57956153
0.0	0.0090715205	0.024896298	0.019194663	0.12068941	0.040248193	0.010384472	0.012374382	0.08669636	0.06553916	0.0065460987
0.0	0.008822047	0.028586732	0.01454673	0.049778804	0.0074891252	0.01259916	0.013001703	0.022505544	0.04641446	0.008192767
0.0	0.6369189	0.6106293	0.61128306	0.5385819	0.67981476	0.5898732	0.5354228	0.60739946	0.5851226	0.5716759
0.0	0.012980396	0.030760732	0.021098658	0.043740388	0.16588163	0.01567023	0.008384873	0.05947531	0.03153191	0.009384541
0.0	0.019462358	0.032015804	0.009792444	0.19331351	0.10803155	0.014920605	0.011912019	0.12157583	0.074399486	0.009189221
0.0	0.019913502	0.03153306	0.014509272	0.205214	0.49359584	0.022557382	0.009533484	0.13927229	0.09139822	0.008532463
0.0	0.55515826	0.53184485	0.57928413	0.6263731	0.36764735	0.6731438	0.5865373	0.7005576	0.69767994	0.58591586
0.0	0.008707688	0.028454168	0.01444515	0.049426053	0.007182997	0.012399874	0.01285364	0.021973956	0.045391202	0.008195949
0.0	0.008471302	0.04359525	0.015898407	0.0653461	0.07294703	0.015000679	0.011081467	0.18253553	0.048531067	0.014522226
0.0	0.023588173	0.01726862	0.017347997	0.04240346	0.08432278	0.0127664395	0.016900606	0.092317715	0.07438968	0.009646837
0.0	0.008567257	0.007389872	0.012495912	0.025066193	0.015436078	0.0084091555	0.015111256	0.03139186	0.025940977	0.009940271
0.0	0.00862124	0.007362853	0.0125106545	0.025138225	0.015398308	0.008364578	0.015136642	0.031618424	0.026022527	0.009961712
0.0	0.5580122	0.5701025	0.5835392	0.57821333	0.58802193	0.5625394	0.564123	0.5748337	0.5713928	0.5824544
0.0	0.55994415	0.57228845	0.5842976	0.5789455	0.5894343	0.5618783	0.56602347	0.57355815	0.57248235	0.5830532
0.0	0.010284277	0.030190328	0.004460839	0.025610665	0.03750802	0.012355549	0.011553417	0.030169776	0.05349346	0.012664085
0.0	0.010354603	0.030203482	0.0044721044	0.025561092	0.037764817	0.012296888	0.011568162	0.029975466	0.053049855	0.012659602
0.0	0.011386695	0.02715188	0.0061373156	0.048897058	0.29391634	0.010263395	0.014833955	0.08497509	0.11571229	0.010068891
0.0	0.013521605	0.02787835	0.022832071	0.089874096	0.19661364	0.013587843	0.018770685	0.076032504	0.082656726	0.00862375
0.0	0.5976905	0.43114015	0.5722559	0.62364227	0.7191691	0.5677406	0.63949746	0.63360804	0.6233797	0.5899908
0.0	0.5590635	0.57012504	0.58348703	0.5780288	0.58789086	0.56243956	0.5660808	0.5750318	0.5731785	0.5824613
0.0	0.024128558	0.025094045	0.012369382	0.015386392	0.05056365	0.012158877	0.012343754	0.039190598	0.03620784	0.013654728
0.0	0.024832506	0.054354843	0.017984813	0.0446916	0.16150226	0.018212644	0.013803982	0.102093235	0.054408446	0.014101676
0.0	0.5127392	0.63570267	0.5224119	0.30168903	0.5626687	0.6314884	0.5261742	0.68024826	0.44692433	0.599105
0.0	0.024163058	0.05423712	0.017663525	0.044577997	0.15544958	0.018171115	0.013553477	0.10071474	0.053063236	0.014039284
0.0	0.63611186	0.64105743	0.59627724	0.44609198	0.8272466	0.6419622	0.52846575	0.5369066	0.4641403	0.5512218
0.0	0.051268786	0.037868705	0.013496256	0.12472945	0.09232465	0.013996096	0.020023942	0.120980166	0.086193584	0.010679859
0.0	0.00594872	0.04150222	0.015729807	0.0522527	0.23807941	0.0137590505	0.019202402	0.06817584	0.06312928	0.0077737765
0.0	0.5591264	0.5742184	0.5826583	0.5796802	0.5870429	0.562772	0.5658981	0.57554156	0.57280856	0.5834946
0.0	0.010772345	0.019538801	0.01868211	0.07906066	0.011384474	0.008137735	0.018619828	0.04446728	0.043843668	0.011974331
0.0	0.012487753	0.012503687	0.017212873	0.03189146	0.008503726	0.00901921	0.010664176	0.019151593	0.043610036	0.0085077025
0.0	0.011077675	0.032012627	0.024189882	0.10401452	0.064062215	0.010169245	0.008117307	0.09065037	0.093630366	0.008235727
0.0	0.011135488	0.074805014	0.03170137	0.0731217	0.13583733	0.019026387	0.011383561	0.13313128	0.08268866	0.011506071
0.0	0.058474436	0.019816626	0.015248837	0.031070877	0.036140665	0.017418483	0.012656896	0.028579967	0.039381288	0.016798723
0.0	0.05841668	0.019644072	0.015202572	0.03094145	0.036155153	0.01738125	0.012641961	0.02885754	0.039191928	0.016792212
0.0	0.0417286	0.03691181	0.013244191	0.0903697	0.0806454	0.020167861	0.01598989	0.10204713	0.100399	0.008856726
0.0	0.6911045	0.5668497	0.45386967	0.55774206	0.6522222	0.5832116	0.58065045	0.6563932	0.69063586	0.48669338
0.0	0.04152478	0.036778063	0.012999942	0.089714386	0.07886727	0.019927112	0.015829122	0.10009359	0.09911483	0.008836737
0.0	0.019839827	0.031318642	0.046789847	0.0682785	0.013228715	0.011863345	0.013643853	0.047759168	0.06791773	0.008038106
0.0	0.022798385	0.048276532	0.015391572	0.07237943	0.25384519	0.014701927	0.01651348	0.110530555	0.06668576	0.008035665
0.0	0.015442811	0.016170364	0.029608734	0.057572115	0.28338873	0.02017278	0.012592897	0.080949254	0.07697679	0.0005624231
0.0	0.012389175	0.028126022	0.021162828	0.023656443	0.024350952	0.016156314	0.00867542	0.061038636	0.03429216	0.007935737
0.0	0.4060103	0.5018672	0.54151493	0.51992214	0.8530081	0.6375989	0.5825851	0.54135823	0.65980333	0.65634495
0.0	0.5836532	0.6176456	0.44708273	0.64430356	0.63193035	0.4880864	0.5327264	0.68544436	0.49831855	0.6324584
0.0	0.01901066	0.032961223	0.021714251	0.0594596	0.073130004	0.01080869	0.010607703	0.1246666	0.110075384	0.008833517
0.0	0.9540891	0.36113855	0.16172236	0.6311461	0.8919358	0.062785126	0.021463761	0.39725232	0.37544608	0.015211655
0.0	0.011285568	0.04760592	0.019200139	0.08377647	0.057444446	0.010995252	0.023135263	0.058558106	0.13773969	0.007886143
0.0	0.015350689	0.025299685	0.015398706	0.023716131	0.012152853	0.0080273	0.016440548	0.0334934	0.04148851	0.009735897
0.0	0.012607486	0.052273106	0.024039874	0.10230755	0.07301333	0.011019774	0.018310612	0.09403599	0.041935593	0.00848944
0.0	0.01242354	0.05230566	0.023790056	0.10247464	0.072335534	0.011081186	0.018173022	0.094186	0.040817983	0.008443506
0.0	0.7518306	0.58157146	0.55773395	0.59445316	0.86331666	0.34957165	0.54883367	0.5946247	0.58168244	0.45535237
0.0	0.012405183	0.029628394	0.016063765	0.025972143	0.030274194	0.015395808	0.013805267	0.069178835	0.0156778	0.010493359
0.0	0.015401021	0.039301775	0.029580755	0.028474445	0.117903	0.020335551	0.013788555	0.08455456	0.047286738	0.013515666
0.0	0.018295867	0.020049619	0.016337238	0.048358142	0.00864524	0.015118263	0.01025829	0.024417482	0.011251911	0.016228141
0.0	0.50370246	0.04936882	0.016864391	0.41650015	0.93714553	0.03674506	0.013527184	0.66906536	0.6282253	0.017766371
0.0	0.55770844	0.5705707	0.58424884	0.5794874	0.5913075	0.56294143	0.5657403	0.5752254	0.57231426	0.58349967
0.0	0.6876156	0.6561586	0.46787152	0.44400877	0.7874433	0.5197443	0.6054659	0.67000926	0.5348621	0.6054103
0.0	0.022056745	0.038110744	0.010205643	0.027306352	0.03678941	0.012033592	0.007763621	0.03045562	0.020580087	0.009822688
0.0	0.039730527	0.073508315	0.021832226	0.07656365	0.13737166	0.013958119	0.0103248535	0.08207125	0.056872215	0.008835495
0.0	0.43592414	0.57661486	0.6179269	0.4742396	0.50992423	0.58626074	0.4326659	0.45704353	0.6260538	0.53793633
0.0	0.016192947	0.03714079	0.01829627	0.021475036	0.018182052	0.015586765	0.012292244	0.025190396	0.05582143	0.01061394
0.0	0.031749982	0.040991697	0.02550408	0.07889198	0.08318382	0.017536351	0.016229969	0.035097096	0.056444734	0.009831582
0.0	0.03144292	0.041062742	0.025528973	0.07905067	0.0835851	0.017538743	0.016236326	0.035086844	0.05624289	0.009786763
0.0	0.031761687	0.041321903	0.02548214	0.07957964	0.08441693	0.017500028	0.016321668	0.03508737	0.056607388	0.009803496
0.0	0.42579687	0.55410975	0.61265993	0.5094932	0.7085004	0.53789383	0.5657624	0.6813721	0.53979665	0.4908719
0.0	0.009824585	0.019383615	0.016129982	0.028857654	0.030988809	0.009354763	0.010948656	0.016103351	0.05077783	0.011214166
0.0	0.02662947	0.052189544	0.015408188	0.0798412	0.46686095	0.017958311	0.013444696	0.07411766	0.043210275	0.00894467
0.0	0.020166937	0.024383992	0.015062212	0.027634673	0.030053828	0.010121723	0.010686027	0.039152067	0.020884948	0.008680925
0.0	0.57663834	0.59770983	0.5860679	0.43833563	0.7309485	0.52186626	0.6504797	0.7644012	0.40272465	0.41542807
0.0	0.015187416	0.01486279	0.04593084	0.045007642	0.43448037	3.319795e-05	0.013950541	0.12438426	0.076879	0.0076301987
0.0	0.022447044	0.048698634	0.032205194	0.04866913	0.135853	2.5220537e-05	0.01696991	0.13773488	0.06874579	0.00871297
0.0	0.5344554	0.27592567	0.48876813	0.51480246	0.8469842	0.58517313	0.5215599	0.5720417	0.6422301	0.5487177
0.0	0.018186633	0.0076969764	0.032237075	0.024188267	0.11293508	0.014307391	0.009703572	0.03159044	0.035979055	0.008848045
0.0	0.6028075	0.29905742	0.537846	0.5310674	0.64558125	0.7097315	0.5115996	0.6692172	0.5517769	0.5781667
0.0	0.018693712	0.06038094	0.024483167	0.13388784	0.10215279	0.014558431	0.017267084	0.14265037	0.06819582	0.01101381
0.0	0.018707827	0.060569175	0.024515258	0.13380666	0.10242768	0.014543594	0.017226754	0.14317632	0.06819297	0.011002296
0.0	0.012788435	0.033947892	0.021355415	0.07063284	0.06182751	0.014276249	0.01656028	0.08195824	0.07586958	0.011155659
0.0	0.0132993935	0.040542316	0.026809318	0.060936257	0.064753085	0.019165553	0.012125526	0.11651888	0.059208866	0.00812031
0.0	0.5237027	0.54141706	0.56757665	0.51807946	0.4838078	0.62493014	0.5636344	0.6323603	0.6059548	0.61578274
0.0	0.49316096	0.5889213	0.5046305	0.4833386	0.62137556	0.52728957	0.57760257	0.7283952	0.60428786	0.5364636
0.0	0.025484597	0.063050166	0.03113087	0.112123035	0.13577701	0.030705385	0.023823043	0.28132594	0.12909374	0.013584949
0.0	0.56126964	0.5728751	0.58437854	0.5799831	0.5886189	0.56140083	0.565649	0.57640773	0.57376826	0.58237916
0.0	0.022232361	0.059468187	0.019678442	0.007142556	0.19457275	0.01141122	0.012326152	0.07602281	0.09300743	0.013027889
0.0	0.022729611	0.047869984	0.011811802	0.020882042	0.024824113	0.013543185	0.008330715	0.024106795	0.066382855	0.00950063
0.0	0.012408741	0.04092453	0.0071786526	0.029039662	0.01774726	0.01278285	0.015371973	0.021971056	0.018880479	0.012278924
0.0	0.015972337	0.031947263	0.031255603	0.032825395	0.12318522	0.012232877	0.015602803	0.032700326	0.035103396	0.011684207
0.0	0.020877523	0.017296625	0.0112572545	0.02038783	0.012303764	0.014300688	0.0074758916	0.039594464	0.03141419	0.010626545
0.0	0.025657015	0.04506182	0.027764613	0.12335552	0.10398905	0.020841429	0.009547045	0.12778749	0.08400215	0.012221572
0.0	0.010145342	0.02064461	0.018775718	0.03141402	0.03040369	0.011413415	0.007007298	0.03368754	0.032193277	0.012531217
0.0	0.02708403	0.007091696	0.01798917	0.032412823	0.019022258	0.010689778	0.014873204	0.0492262	0.030388169	0.012364303
0.0	0.56049603	0.5729183	0.5839992	0.5784479	0.5883906	0.5627324	0.56570303	0.5728805	0.5724915	0.58214587
0.0	0.5605173	0.57306725	0.58486044	0.57913643	0.58811593	0.56299806	0.5644187	0.576539	0.573501	0.5821613
0.0	0.014211146	0.05293662	0.024167584	0.09455916	0.08554283	0.01716785	0.012486389	0.120782144	0.10679376	0.0132643785
0.0	0.56081015	0.57279015	0.5847899	0.5776487	0.58693844	0.5605479	0.5660876	0.5755565	0.57289165	0.5831667
0.0	0.5628838	0.57301855	0.58453107	0.5785868	0.58919114	0.5622519	0.5655144	0.57527363	0.5729465	0.5826393
0.0	0.012769781	0.043850843	0.023992928	0.05954976	0.054624524	0.015875267	0.016927628	0.33571187	0.066641636	0.011973915
0.0	0.024609832	0.036292136	0.018339168	0.12955554	0.115451194	0.021479499	0.012619268	0.10389616	0.03936053	0.011168622
0.0	0.01179685	0.038397256	0.03271992	0.0625478	0.017759591	0.01950415	0.021098208	0.09741069	0.092641935	0.0070295897
0.0	0.009724719	0.03873062	0.015993066	0.052429587	0.49313796	0.01730256	0.025857816	0.10173927	0.09914909	0.013042108
0.0	0.03382579	0.02324751	0.022257512	0.14393486	0.064569294	0.012625573	0.016470393	0.07844482	0.08012845	0.009805237
0.0	0.010853966	0.034788284	0.016800078	0.06373119	0.016358586	0.014601467	0.00975628	0.035814106	0.03958692	0.015918646
0.0	0.56076723	0.5735256	0.5854146	0.5784672	0.58764774	0.5632098	0.5657435	0.5758367	0.572927	0.5828877
0.0	0.56190854	0.57246596	0.58506984	0.5782996	0.58825094	0.56349546	0.56558704	0.57587653	0.5732302	0.58244
0.0	0.56139404	0.57286805	0.58456326	0.57849175	0.58758014	0.5620201	0.5653788	0.5762106	0.57298607	0.5829899
0.0	0.02422628	0.029550461	0.023145027	0.05457991	0.12400402	0.010730206	0.010868028	0.11826201	0.06823847	0.010650511
0.0	0.56144494	0.5716253	0.5836328	0.5790004	0.58888656	0.56255275	0.5655003	0.5741411	0.57215166	0.582077
0.0	0.7339103	0.10363376	0.050986562	0.42104113	0.92140484	0.060080703	0.022732208	0.4472658	0.5780901	0.019497978
0.0	0.56245106	0.5712155	0.5836597	0.5789832	0.5885161	0.5620745	0.5651416	0.5768704	0.57195204	0.58172077
0.0	0.5605724	0.57025164	0.58375645	0.5778791	0.5867394	0.5616364	0.5653976	0.5745453	0.57195354	0.58245933
0.0	0.81027925	0.10187154	0.0537154	0.41130146	0.9334451	0.06347838	0.025823418	0.6431297	0.46185878	0.01857366
0.0	0.56163985	0.5713012	0.58440334	0.57843703	0.588271	0.5620267	0.56564564	0.5748129	0.57362086	0.5820635
0.0	0.8347029	0.12685613	0.042695753	0.38137308	0.94832426	0.0732163	0.01750024	0.7213716	0.4232288	0.017057026
0.0	0.016236914	0.040478688	0.028057586	0.028259812	0.0031282357	0.017339008	0.01562594	0.031592302	0.019577514	0.008014572
0.0	0.024036953	0.04521376	0.016241293	0.028035665	0.05450335	0.00899024	0.015291126	0.03784084	0.056154814	0.01399334
0.0	0.027215568	0.012509075	0.020270713	0.05185563	0.01784572	0.005391539	0.010326818	0.03051554	0.036619574	0.012072453
0.0	0.56085557	0.57094723	0.58410066	0.57917607	0.5876498	0.56222	0.5658894	0.5755135	0.5725924	0.5823298
0.0	0.5616564	0.5709482	0.58408713	0.57931006	0.5879795	0.5624575	0.5656838	0.5747569	0.5728042	0.58187413
0.0	0.7948296	0.038771972	0.040554024	0.37695032	0.94881016	0.05841355	0.023478199	0.6060038	0.5044686	0.01846175
0.0	0.56149083	0.57071364	0.5839737	0.5787381	0.58820903	0.5622629	0.56487936	0.5756389	0.5729727	0.5823598
0.0	0.5596787	0.569008	0.5839077	0.5777947	0.5858544	0.56311864	0.56523347	0.5746959	0.5715502	0.58267367
0.0	0.009234313	0.03875191	0.037475925	0.0065143905	0.08340426	0.011359368	0.012955823	0.041773826	0.036955014	0.014657035
0.0	0.013810332	0.037038308	0.03191667	0.019045029	0.20377615	0.014298484	0.021058032	0.10599064	0.11829974	0.013671693
0.0	0.011187506	0.03203974	0.016253794	0.15175238	0.10919083	0.016702479	0.012424365	0.055038165	0.11313235	0.010691811
0.0	0.55867314	0.5706721	0.58405995	0.5794195	0.58896214	0.5633901	0.565727	0.5758899	0.57316256	0.5822546
0.0	0.46305373	0.5236059	0.5175426	0.6466924	0.6785459	0.5845871	0.5583594	0.53389823	0.5430241	0.56483847
0.0	0.023772486	0.018785872	0.019792777	0.047989596	0.0209236	0.012695049	0.01039773	0.016929502	0.038868316	0.011644145
0.0	0.5594692	0.510882	0.6123327	0.61008304	0.7131757	0.69119245	0.62207234	0.7060495	0.67164826	0.62073135
0.0	0.013726083	0.02163436	0.0121741835	0.03341359	0.030257337	0.0131362965	0.012522093	0.031036511	0.0508148	0.012166629
0.0	0.55886245	0.57143587	0.5832727	0.57910985	0.588271	0.5627718	0.5648611	0.5747836	0.57269645	0.5830076
0.0	0.5597487	0.57181394	0.58397204	0.579416	0.5913924	0.5627888	0.56576574	0.5734662	0.5718195	0.58218706
0.0	0.5964583	0.47019267	0.5714732	0.581614	0.68195623	0.61845213	0.51366484	0.6457313	0.55547786	0.4538509
0.0	0.03248782	0.046075046	0.015930908	0.028900046	0.06903053	0.0132664	0.011548512	0.037359122	0.034064423	0.013060301
0.0	0.5580407	0.57268137	0.5841948	0.5798174	0.58529884	0.56194955	0.5652636	0.5757625	0.57220674	0.5828618
0.0	0.55873847	0.5719718	0.58304346	0.57958555	0.58976394	0.5618606	0.565622	0.57293344	0.5730696	0.58232874
0.0	0.0045035374	0.025859784	0.01785842	0.04863192	0.20987159	0.021218698	0.013844365	0.07245396	0.082280606	0.006174473
0.0	0.7878577	0.029504739	0.10034729	0.2993124	0.9268901	0.05557116	0.019953335	0.66787255	0.61611927	0.012472632
0.0	0.6385732	0.5409073	0.622207	0.56468594	0.85146433	0.5478275	0.5140623	0.6999832	0.76628864	0.560808
0.0	0.035416193	0.016962523	0.02117331	0.07248521	0.070688434	0.011239509	0.011920143	0.13134372	0.09047725	0.008973874
0.0	0.031678353	0.028549666	0.014604268	0.03643441	0.015619678	0.015363531	0.00841739	0.047983177	0.048035122	0.019230917
0.0	0.026029387	0.04711693	0.020872045	0.08222126	0.09796721	0.032012694	0.009221674	0.13248911	0.13260758	0.012668206
0.0	0.80489725	0.5463466	0.6056559	0.6356998	0.6326371	0.80490315	0.45140976	0.8019587	0.7654078	0.5950126
0.0	0.008103651	0.018982645	0.017064597	0.07778599	0.022183053	0.0178792	0.009378771	0.037901912	0.04021275	0.013476641
0.0	0.015519704	0.016288796	0.02022423	0.18865559	0.054034427	0.014480093	0.011684472	0.08937889	0.06411079	0.009869659
0.0	0.31448653	0.64284986	0.42879608	0.66999763	0.5891321	0.56299967	0.467594	0.5876055	0.5837479	0.60972214
0.0	0.016465712	0.025330065	0.022776805	0.037893027	0.011752423	0.0097531155	0.014912695	0.019169964	0.021656474	0.012088735
0.0	0.017020872	0.025479376	0.0228936	0.03852893	0.011780435	0.009869371	0.01519029	0.019521793	0.021994384	0.01213336
0.0	0.017020872	0.025479376	0.0228936	0.038528938	0.011780435	0.009869371	0.01519029	0.019521793	0.021994375	0.01213336
0.0	0.017106855	0.025536638	0.022909658	0.038536128	0.011867494	0.009923414	0.015200131	0.019549597	0.022034442	0.012105083
0.0	0.018590156	0.04394122	0.0064714164	0.06687535	0.058651205	0.013543802	0.005053991	0.089529246	0.056228273	0.009803033
0.0	0.5596513	0.57120377	0.580689	0.5779345	0.5896302	0.56276804	0.56616366	0.57502294	0.57305956	0.58329976
0.0	0.5706666	0.57658243	0.58857715	0.5843681	0.6013297	0.56793684	0.5707685	0.58706826	0.5783194	0.5873178
0.0	0.01620684	0.02564304	0.004177076	0.020262215	0.014699759	0.012318156	0.0041755447	0.04157861	0.021571228	0.010161707
0.0	0.5596958	0.5707795	0.5835003	0.57933795	0.5879995	0.5635221	0.5654355	0.57510036	0.57244635	0.58281547
0.0	0.593465	0.30490234	0.6181225	0.6723728	0.49593925	0.4604089	0.5145657	0.7994148	0.61591434	0.55951196
0.0	0.013198746	0.041037932	0.011347694	0.08529785	0.08047886	0.018354807	0.015303961	0.087529555	0.05501386	0.007836012
0.0	0.0069731893	0.043923456	0.021785455	0.09134022	0.083549164	0.013830161	0.0009935611	0.12283987	0.06215858	0.009059634
0.0	0.4699454	0.54982185	0.6034591	0.53450596	0.757544	0.54024065	0.114987016	0.69727063	0.69080806	0.5512528
0.0	0.5383416	0.384701	0.5836728	0.41986495	0.5635953	0.5812785	0.584272	0.62629586	0.56179655	0.5857031
0.0	0.0126737775	0.035054717	0.01618688	0.078987226	0.025526375	0.012115176	0.011828454	0.02657287	0.031171346	0.010291492
0.0	0.012696154	0.034654014	0.016213356	0.07839522	0.025437424	0.012096899	0.011866979	0.026444376	0.031036086	0.010344826
0.0	0.012970679	0.03484796	0.016286107	0.078499354	0.026570283	0.012204539	0.011995828	0.027002197	0.03172715	0.010452911
0.0	0.0102276895	0.021148613	0.018486636	0.054539178	0.043749157	0.0069279945	0.011830991	0.0061445856	0.039149933	0.010250494
0.0	0.008868043	0.014260147	0.014047721	0.029208252	0.010738653	0.019448994	0.016487882	0.033471566	0.031724397	0.011746699
0.0	0.014179942	0.033304248	0.030661924	0.0710067	0.1063505	0.017951434	0.015534298	0.12122465	0.026830364	0.008658733
0.0	0.80595744	0.3989536	0.620599	0.4492652	0.5947244	0.50814676	0.53088	0.60771143	0.463825	0.58954257
0.0	0.03469511	0.038843617	0.028842242	0.1721926	0.06836039	0.012480822	0.01600974	0.11475338	0.09014535	0.012298435
0.0	0.031157153	0.034414597	0.026850423	0.17384437	0.52814054	0.013407292	0.014258056	0.14196853	0.06323751	0.013504411
0.0	0.017403807	0.015466261	0.01603721	0.08404388	0.028651794	0.009083767	0.010130296	0.03900036	0.030293137	0.017577453
0.0	0.017219385	0.015425863	0.016032772	0.08374703	0.028850753	0.009075705	0.01012028	0.039523754	0.030106582	0.017471528
0.0	0.022555342	0.029839033	0.011997161	0.10147982	0.123001374	0.032740735	0.013927941	0.0722391	0.16250163	0.009003523
0.0	0.4837847	0.65698266	0.6001684	0.52387935	0.63975644	0.63917494	0.54815185	0.6578332	0.512399	0.5895284
0.0	0.027461132	0.04020869	0.01192048	0.11094321	0.10682572	0.022739634	0.015713545	0.10584965	0.10569263	0.008460179
0.0	0.5144006	0.5666237	0.61245793	0.7761589	0.55277336	0.6765309	0.5754445	0.6461994	0.7524936	0.5142512
0.0	0.015497047	0.023190118	0.02731518	0.17703895	0.08481659	0.020997351	0.012599107	0.083299294	0.18113586	0.008366765
0.0	0.8047278	0.57495624	0.5744598	0.61676204	0.68399286	0.6401558	0.48534635	0.24453363	0.6381798	0.6288815
0.0	0.008733437	0.03403946	0.009870866	0.16653226	0.12254967	0.015027899	0.005460106	0.078774236	0.0948642	0.012291984
0.0	0.559316	0.57081175	0.58407176	0.57728565	0.58794934	0.5625439	0.56524575	0.574489	0.57244444	0.5830163
0.0	0.0060634073	0.021348614	0.0050664404	0.043542594	0.013009293	0.0099437535	0.014541564	0.024462989	0.04513471	0.013868883
0.0	0.64248854	0.5771242	0.25921	0.68102276	0.7654291	0.5589257	0.28602064	0.60653394	0.6424628	0.6156987
0.0	0.5605256	0.57377845	0.58633584	0.580982	0.5897363	0.5649719	0.5664549	0.57756007	0.57206935	0.5838025
0.0	0.025429128	0.043539077	0.022367358	0.08735824	0.09099277	0.0092432825	0.016550321	0.11124892	0.040168952	0.01158203
0.0	0.034700755	0.020449568	0.0149741825	0.08558034	0.07291982	0.008926452	0.016504807	0.06881657	0.055968966	0.010889835
0.0	0.008869049	0.04751768	0.016677266	0.0137181645	0.026071621	0.0046086535	0.009442518	0.038071983	0.037218887	0.010191925
0.0	0.027843023	0.025045527	0.02353328	0.1232194	0.08900132	0.018635858	0.011125663	0.01584197	0.08891628	0.010470455
0.0	0.78916097	0.43055975	0.5747706	0.14135511	0.7654165	0.46877202	0.58047414	0.1457927	0.74632686	0.5313748
0.0	0.014542275	0.030361304	0.017493052	0.17604622	0.047939293	0.015004745	0.011013442	0.07402483	0.06253626	0.01184449
0.0	0.036646537	0.032919787	0.020062821	0.1605985	0.027357826	0.01352392	0.013668196	0.09707878	0.08308916	0.0128455525
0.0	0.011127988	0.038445614	0.02449719	0.06763934	0.095356524	0.015012208	0.009744125	0.09682684	0.07227053	0.011962863
0.0	0.028107809	0.041849572	0.02772829	0.065683745	0.052984703	0.0115805175	0.011276925	0.101880856	0.07984843	0.013334592
0.0	0.5594132	0.57075965	0.583887	0.57826126	0.58773196	0.5617557	0.56565356	0.57556033	0.572735	0.5835313
0.0	0.0065137735	0.022220202	0.018888531	0.040324777	0.10771693	0.017878596	0.01125976	0.040746417	0.047508057	0.009789624
0.0	0.008789638	0.023187364	0.011484502	0.048984908	0.01652331	0.010003478	0.007620529	0.01997849	0.021975713	0.017336443
0.0	0.007699716	0.040322218	0.014671924	0.09537367	0.10650552	0.016001606	0.010253904	0.07059402	0.054814503	0.012245145
0.0	0.41597807	0.5400083	0.5740101	0.6279374	0.59312624	0.6286034	0.5923434	0.63307667	0.55053663	0.58945453
0.0	0.0074870945	0.040154368	0.014489485	0.09547793	0.102476254	0.01588055	0.010138401	0.06913596	0.054158777	0.012205309
0.0	0.5598489	0.5711977	0.58391213	0.5779928	0.5884944	0.5606048	0.5655048	0.5728052	0.5725271	0.58327717
0.0	0.006491132	0.022110362	0.018861413	0.040337317	0.104346074	0.0178071	0.011269	0.04067131	0.047213297	0.009785081
0.0	0.005796527	0.012567724	0.013739269	0.009069567	0.038317196	0.017151749	0.010221638	0.012665206	0.017610576	0.008219957
0.0	0.012783808	0.02638035	0.018183004	0.05533556	0.16155168	0.011312383	0.016501132	0.047777552	0.057462975	0.009584538
0.0	0.74659777	0.56241524	0.50839674	0.66612977	0.7194961	0.4024744	0.5860629	0.5370036	0.6821162	0.61351854
0.0	0.012696627	0.026406461	0.017823687	0.05540437	0.15700991	0.0112419315	0.016334534	0.04698146	0.056609996	0.009505334
0.0	0.010395258	0.034348015	0.013726889	0.12315316	0.05413637	0.022538107	0.015280274	0.08766056	0.04087682	0.011117053
0.0	0.012525903	0.01767637	0.01747996	0.1196099	0.04708905	0.0247908	0.009696582	0.06095809	0.06003975	0.014381464
0.0	0.8531358	0.49573642	0.60406023	0.4966211	0.72062534	0.6022839	0.418954	0.5513119	0.4940698	0.40756315
0.0	0.5015682	0.57039917	0.61087126	0.7572458	0.55015856	0.6318418	0.6047103	0.39446414	0.52062297	0.64075726
0.0	0.4979166	0.5789153	0.59724694	0.3065091	0.746818	0.61229634	0.4868789	0.3549626	0.66431713	0.5138443
0.0	0.016829388	0.01842656	0.017382666	0.034810983	0.008523754	0.012361131	0.0073274695	0.05549575	0.018072402	0.010985321
0.0	0.039734885	0.03505372	0.010404199	0.12533413	0.06982303	0.018532617	0.018275408	0.07587657	0.05902398	0.008365927
0.0	0.5580806	0.57010496	0.5833165	0.5801208	0.58823687	0.56290245	0.5657366	0.5750361	0.57266814	0.5832344
0.0	0.55923533	0.57069445	0.5835729	0.5796161	0.5883149	0.56279457	0.56612015	0.57574356	0.57288605	0.5832166
0.0	0.016479649	0.031582724	0.018534515	0.03083796	0.018508859	0.009770995	0.0070354072	0.030890455	0.027957343	0.012619951
0.0	0.031985324	0.03621343	0.011301232	0.10497469	0.14446184	0.01881067	0.014943099	0.091899365	0.030515317	0.00943321
0.0	0.6830035	0.6925111	0.4712734	0.5963203	0.6469023	0.6674732	0.54649234	0.65953183	0.52352524	0.6090192
0.0	0.56850195	0.5009303	0.6455886	0.58274084	0.83454365	0.55777204	0.67935675	0.68588555	0.20959003	0.6307131
0.0	0.046547793	0.017760057	0.0061877863	0.06645704	0.03151031	0.021143053	0.011038727	0.026045596	0.035506118	0.010556459
0.0	0.75723314	0.5678999	0.6138722	0.73737526	0.55424535	0.40767783	0.5545122	0.69604427	0.593417	0.5479227
0.0	5.0854076e-05	0.00022760256	5.8090332e-05	0.00017685589	0.00079267734	3.081454e-05	7.223905e-05	0.00044549946	0.002445511	0.00022702606
0.0	0.0024237358	0.06006823	0.0134001225	0.030147396	0.010131363	0.00840755	0.009555426	0.041755587	0.050541647	0.008578163
0.0	0.5583092	0.57083976	0.58354855	0.57998943	0.5870387	0.5629614	0.5638646	0.5742586	0.5724663	0.58260643
0.0	0.025301201	0.026173042	0.009177202	0.044422254	0.024271823	0.014693841	0.013570981	0.029556882	0.024730934	0.014334484
0.0	0.5911182	0.5152402	0.49835545	0.5443824	0.6311203	0.71156204	0.6513088	0.7231974	0.66456234	0.6240867
0.0	0.5596004	0.5722209	0.58326125	0.5807008	0.5868093	0.5622327	0.56460255	0.57623416	0.57248074	0.58218205
0.0	0.011131588	0.038570806	0.02452557	0.06762131	0.09551243	0.0149820475	0.009731641	0.09718642	0.07231456	0.011943495
0.0	0.51591927	0.57124746	0.6285333	0.62189853	0.67957276	0.5146199	0.60961336	0.63419914	0.7623357	0.5641408
0.0	0.018041287	0.042694554	0.025507784	0.06382813	0.06319208	0.017674474	0.009905665	0.08106747	0.05223173	0.009924674
0.0	0.03077324	0.026208028	0.028766384	0.070474334	0.022861985	0.013676627	0.011981481	0.1231554	0.085902944	0.006155742
0.0	0.03097876	0.026197676	0.028997319	0.07080346	0.023095852	0.013782026	0.012075928	0.1238557	0.08655994	0.0062047695
0.0	0.042714942	0.040524364	0.019178564	0.047515057	0.0484266	0.011584312	0.011757958	0.0780846	0.066190995	0.011410586
0.0	0.045878336	0.04964744	0.027019672	0.06076597	0.033493176	0.015093554	0.011889192	0.089129955	0.07615592	0.009088433
0.0	0.901321	0.5113004	0.60318625	0.49488315	0.47246593	0.5954534	0.49495357	0.6678146	0.60865843	0.5239373
0.0	0.071857914	0.041793987	0.018584397	0.08080829	0.10922702	0.01905291	0.013255694	0.13863201	0.10881089	0.011529959
0.0	0.82194334	0.59958494	0.5536662	0.46826166	0.73862004	0.53086495	0.6827655	0.57578695	0.6590726	0.6681974
0.0	0.81127095	0.50450295	0.5218481	0.3244048	0.5368177	0.5502856	0.45740983	0.7864255	0.59017324	0.57443714
0.0	0.008246192	0.015127319	0.017614784	0.07725215	0.12513444	0.01688176	0.011137337	0.089553595	0.056464255	0.00778641
0.0	0.0077240835	0.021741057	0.017624449	0.053786024	0.070076935	0.015549325	0.013486611	0.080894776	0.05128903	0.007879953
0.0	0.4637697	0.5374946	0.5538787	0.5347822	0.5254608	0.54410654	0.6084148	0.6439693	0.62217873	0.65859574
0.0	0.594967	0.34649667	0.5657045	0.6444888	0.59363246	0.5228357	0.44702655	0.6923922	0.5869122	0.59810185
0.0	0.0070150695	0.024666708	0.01635755	0.03313894	0.05023421	0.013980193	0.017137358	0.0294325	0.023457654	0.008670168
0.0	0.01091845	0.03342486	0.016262854	0.0650196	0.035652902	0.02083423	0.013227513	0.070448026	0.07011808	0.007729885
0.0	0.016458608	0.06730114	0.01287562	0.07064783	0.06281507	0.018297743	0.014809119	0.064660236	0.056259733	0.00990914
0.0	0.48058295	0.5659325	0.5233659	0.48321676	0.8348975	0.4735457	0.5757738	0.6991806	0.74058086	0.52723426
0.0	0.021203008	0.0435335	0.017685264	0.051282346	0.4095572	0.0059236237	0.01500158	0.085451744	0.052469306	0.008713398
0.0	0.022959258	0.018062064	0.013435345	0.024352554	0.0152443405	0.013266226	0.0065739206	0.018098293	0.038981028	0.011060465
0.0	0.0067039016	0.0368659	0.02402693	0.040942304	0.018640604	0.007940551	0.012189366	0.040053785	0.060348753	0.0073485114
0.0	0.0070132064	0.037081394	0.024265828	0.04138052	0.019471722	0.007990897	0.012452819	0.040237375	0.06164368	0.00737595
0.0	0.017289592	0.029692277	0.019361706	0.055406827	0.06398606	0.02183567	0.01154935	0.08444314	0.070935525	0.008120083
0.0	0.012055688	0.017612629	0.010549644	0.030624699	0.00810842	0.010368651	0.007601095	0.06443172	0.02167205	0.012057136
0.0	0.027427118	0.031588413	0.0125988815	0.034805775	0.015207461	0.010400694	0.009731039	0.0142337885	0.026472962	0.01748893
0.0	0.016079517	0.045053817	0.0274901	0.121705174	0.035135217	0.01144196	0.00909893	0.07809353	0.08751985	0.011406697
0.0	0.011001782	0.023689283	0.019173559	0.097949736	0.31833202	0.012847542	0.01277075	0.04400604	0.064065374	0.010764437
0.0	0.7723371	0.17446937	0.04930974	0.32917774	0.96459365	0.048762858	0.032024294	0.73416144	0.4437705	0.019317798
0.0	0.018787028	0.020197803	0.024147047	0.054545425	0.40755126	0.009243811	0.017000984	0.14122285	0.079642534	0.008211421
0.0	0.010015901	0.0706783	0.019151082	0.07273328	0.15079693	0.013450573	0.010690545	0.09063426	0.053363185	0.010703584
0.0	0.018622538	0.025830133	0.015547808	0.06449809	0.22519968	0.020330107	0.015811801	0.056711897	0.12547453	0.00785752
0.0	0.0070588067	0.014416287	0.016672058	0.025219217	0.014961886	0.016299749	0.00997138	0.0185328	0.041225653	0.009628376
0.0	0.017719327	0.025749026	0.013665458	0.03159133	0.01409306	0.008266619	0.011696725	0.033470318	0.04951479	0.01166201
0.0	0.61776674	0.14799199	0.04826298	0.19497898	0.928784	0.07247691	0.017662343	0.72314477	0.5898235	0.02279955
0.0	0.63684434	0.04129269	0.048108485	0.24856941	0.94521135	0.06550574	0.014958394	0.72413206	0.36183062	0.019287804
0.0	0.008571469	0.051107727	0.026231056	0.08725384	0.037599016	0.008623971	0.008334939	0.078578	0.058009557	0.012866248
0.0	0.009289623	0.02479289	0.018662458	0.047486722	0.007596726	0.0062466855	0.007208317	0.030297924	0.029322477	0.011656164
0.0	0.8556928	0.65964234	0.60327893	0.6030835	0.7439705	0.46438777	0.58402514	0.74348795	0.71094865	0.6065742
0.0	0.13355684	0.24489869	0.56746775	0.6603344	0.49352568	0.5788486	0.4479222	0.6547116	0.47826046	0.62307525
0.0	0.013353477	0.022774084	0.021821497	0.041999366	0.0060389927	0.009792385	0.0046397685	0.037354268	0.019263849	0.012238266
0.0	0.0134323295	0.022864971	0.021820277	0.04208892	0.005986703	0.0097453175	0.0046412735	0.03687609	0.019314136	0.012236254
0.0	0.043451324	0.02331996	0.029636765	0.044904824	0.16123396	0.011652489	0.009476345	0.08744768	0.05037612	0.011379071
0.0	0.7098353	0.56978405	0.4684244	0.5879626	0.46708587	0.6322552	0.54681426	0.5809392	0.60048425	0.57249695
0.0	0.028283302	0.04750614	0.014770815	0.02780978	0.061172348	0.019586701	0.01015062	0.09633978	0.057226624	0.011662059
0.0	0.018878857	0.040020604	0.03653927	0.056591183	0.098380506	0.022060748	0.017122842	0.0868108	0.020796817	0.008494399
0.0	0.011273799	0.02517361	0.015722353	0.02906904	0.024202244	0.014214961	0.01322933	0.033544328	0.01880052	0.013531793
0.0	0.023533218	0.033843488	0.026137188	0.1161702	0.08501049	0.019312786	0.012833743	0.064650014	0.06587002	0.015012421
0.0	0.019092768	0.0362486	0.018827945	0.04673826	0.075932175	0.0126639	0.009444556	0.19871466	0.07685924	0.008742004
0.0	0.51314336	0.5179822	0.52912295	0.48382813	0.5508347	0.703322	0.6020704	0.60773075	0.62607855	0.5912048
0.0	0.005436304	0.01857443	0.020732317	0.045807276	0.07170811	0.016603187	0.011292247	0.12117818	0.12867117	0.009901958
0.0	0.37559643	0.56722313	0.56052375	0.47583103	0.9061609	0.59272045	0.57042766	0.8397831	0.677619	0.5888211
0.0	0.5682386	0.57654303	0.5879739	0.5832947	0.6019976	0.5693299	0.5690799	0.5855975	0.57644856	0.5869983
0.0	0.028348329	0.018492429	0.028261706	0.0750439	0.052439623	0.013576759	0.0129951695	0.09049033	0.106868744	0.011016755
0.0	0.011811907	0.04147046	0.018839277	0.06224272	0.037091617	0.011377322	0.012027596	0.06962453	0.06734196	0.017248822
0.0	0.5604106	0.5724286	0.58500063	0.57930344	0.58745056	0.5622516	0.56449574	0.5746869	0.5723478	0.5826558
0.0	0.51521546	0.5073409	0.5843947	0.49155188	0.64961135	0.657494	0.648815	0.79057175	0.56343263	0.61268413
0.0	0.014366521	0.027838357	0.024716321	0.018862573	0.013955677	0.007427557	0.011603037	0.2989253	0.027418133	0.010458703
0.0	0.55997396	0.5713155	0.58366674	0.57790595	0.5878251	0.5625273	0.56488097	0.57657486	0.57200915	0.58309925
0.0	0.00539258	0.02648019	0.012755572	0.04422898	0.01319699	0.011406804	0.012398303	0.021690005	0.025990086	0.010912967
0.0	0.5413035	0.38093477	0.56823695	0.70272756	0.568003	0.65693694	0.59142864	0.732728	0.57791865	0.6450478
0.0	0.008244963	0.01510529	0.017617507	0.07718691	0.12474185	0.016831707	0.01108048	0.08894817	0.056456722	0.0077987686
0.0	0.011227837	0.041117307	0.01863947	0.062033527	0.03572587	0.011329014	0.011893283	0.069965996	0.066275276	0.017175913
0.0	0.024940504	0.010592435	0.02260885	0.040925916	0.019430516	0.010384545	0.011265888	0.024753705	0.045951467	0.013553547
0.0	0.052052964	0.023669926	0.023435235	0.09006896	0.16946846	0.020027881	0.018881224	0.1260282	0.04292318	0.007159652
0.0	0.05194875	0.023741117	0.023459693	0.090053715	0.16979767	0.019984718	0.018848974	0.12615459	0.04295992	0.0071443142
0.0	0.1442916	0.5151802	0.50671846	0.72217965	0.4116162	0.60211366	0.5945451	0.6301963	0.5926658	0.5550705
0.0	0.012797271	0.034286384	0.022489626	0.11813996	0.066252545	0.0142959235	0.0141298305	0.06399672	0.04845641	0.009248703
0.0	0.0067693274	0.028468959	0.022006743	0.13350251	0.4001558	0.013715532	0.01120917	0.18021351	0.08180546	0.006256153
0.0	0.011944812	0.022123344	0.012842905	0.041309997	0.012773455	0.011758456	0.0072055263	0.021145351	0.016371466	0.011078438
0.0	0.030273417	0.024825688	0.0136058265	0.033856314	0.006851041	0.008295948	0.009338811	0.02819385	0.023577813	0.017493168
0.0	0.0149688525	0.030366173	0.016006857	0.072741225	0.06206121	0.009709072	0.012524003	0.038961455	0.08993723	0.009230225
0.0	0.47848627	0.35450482	0.59761363	0.64317495	0.033269286	0.47717768	0.51500744	0.36663872	0.46600902	0.5286205
0.0	0.012706918	0.053412754	0.015052142	0.095501594	0.0021931443	0.014040847	0.014085071	0.106925026	0.0455772	0.012910521
0.0	0.018449288	0.038628068	0.019111978	0.047203474	0.18586358	0.0074582174	0.011958501	0.10488291	0.041674066	0.009960277
0.0	0.022160692	0.052246813	0.022546722	0.14355636	0.11151967	0.012670544	0.011988573	0.07275299	0.12016178	0.014853619
0.0	0.02182898	0.05291403	0.022593481	0.1443223	0.11610139	0.012597654	0.012014616	0.073336475	0.121749066	0.014829655
0.0	0.5933856	0.5661593	0.6178157	0.73891723	0.58205354	0.6725752	0.5263883	0.71887314	0.5511564	0.5683193
0.0	0.12639874	0.016914414	0.011202671	0.01597478	0.016165987	0.0056177694	0.0075626895	0.03543763	0.010662878	0.012018347
0.0	0.5599716	0.5709386	0.5833201	0.57790875	0.5879361	0.5630834	0.56565684	0.5747587	0.57218874	0.5828317
0.0	0.040420655	0.026956571	0.020802688	0.06966084	0.016060615	0.009329587	0.013760726	0.043304864	0.018695641	0.009855764
0.0	0.028620128	0.038452893	0.024609808	0.08643524	0.059270695	0.012678146	0.011812692	0.01686462	0.04646686	0.012030916
0.0	0.6887366	0.5717386	0.5763895	0.45993918	0.70093083	0.54070973	0.52708423	0.20971404	0.4539637	0.6732497
0.0	0.015099793	0.009777522	0.0071682124	0.042143054	0.12398762	0.017447405	0.0123669775	0.08618713	0.047432058	0.020910641
0.0	0.75261766	0.23349857	0.5016025	0.4271589	0.70753354	0.6430046	0.59460396	0.61966443	0.45980752	0.6117343
0.0	0.026118774	0.04426053	0.023214916	0.15546797	0.06167113	0.013657869	0.011045039	0.04960077	0.08462392	0.01427745
0.0	0.49256432	0.5196562	0.6042413	0.7668859	0.6623163	0.5026913	0.527664	0.6219814	0.508232	0.67460567
0.0	0.55777735	0.57027644	0.5834467	0.57829916	0.5883341	0.5626808	0.5655715	0.5745625	0.57263464	0.5827682
0.0	0.011834415	0.016614497	0.014746914	0.034485154	0.077762745	0.012264238	0.015423799	0.02387004	0.018143382	0.011738298
0.0	0.012000316	0.025585843	0.019505136	0.0827892	0.22223696	0.0075735673	0.004886384	0.07577474	0.0594654	0.009816183
0.0	0.5687146	0.54286385	0.56488925	0.52049536	0.80961096	0.41221207	0.2450631	0.63512224	0.5663954	0.5299593
0.0	0.52174085	0.61840504	0.48722333	0.60581535	0.21574529	0.56634533	0.5872264	0.67571926	0.35756305	0.61438555
0.0	0.006698191	0.02444739	0.007012287	0.05377409	0.027688827	0.010192339	0.011488573	0.05116394	0.06602146	0.01236088
0.0	0.020303495	0.0392913	0.013046607	0.034783766	0.040485077	0.010761319	0.0133624505	0.068262525	0.052877016	0.0077154306
0.0	0.033728503	0.020804917	0.009114357	0.012627124	0.011260143	0.0080731455	0.010943834	0.027022775	0.017004954	0.010316233
0.0	0.009889493	0.017879527	0.019802112	0.052194875	0.037936278	0.013292861	0.01876748	0.030689407	0.07735772	0.013265615
0.0	0.8730666	0.54220426	0.5759275	0.73400664	0.5376458	0.48696312	0.6806805	0.5424819	0.7800134	0.5492347
0.0	0.7009581	0.435318	0.5924113	0.60815865	0.5824793	0.60373974	0.6100463	0.5527227	0.4884478	0.5574614
0.0	0.010668433	0.007876886	0.012679656	0.025279079	0.0061144186	0.012202682	0.012217371	0.007812754	0.017135035	0.0132238725
0.0	0.031688355	0.014496942	0.015201551	0.10808765	0.0800498	0.015027058	0.015827697	0.14208181	0.029650494	0.010167565
0.0	0.031688355	0.014496942	0.015201551	0.10808765	0.0800498	0.015027058	0.015827697	0.14208178	0.029650494	0.010167565
0.0	0.012927785	0.020449605	0.010753358	0.03253834	0.01610882	0.011953555	0.015672246	0.054502677	0.020519804	0.01412333
0.0	0.012763693	0.020431446	0.010719947	0.03265219	0.016103448	0.011949152	0.01553329	0.054256275	0.020472199	0.01412673
0.0	0.006055464	0.040166646	0.01724016	0.06460258	0.03818963	0.02086129	0.013750841	0.11356293	0.03713011	0.007570331
0.0	0.80588055	0.52914286	0.5537594	0.59508324	0.5910006	0.4004896	0.7193359	0.6392782	0.30639148	0.5881175
0.0	0.6014245	0.5229615	0.3939558	0.63632876	0.59339166	0.6669297	0.53869754	0.58818954	0.75170416	0.68488574
0.0	0.015571369	0.013985716	0.009865224	0.044916093	0.014807944	0.00983749	0.010804216	0.03314205	0.0347204	0.012730881
0.0	0.862549	0.5992695	0.63808	0.5511626	0.6673451	0.5957164	0.5871832	0.7089492	0.6701029	0.62913275
0.0	2.0309677e-05	0.029850284	0.00025231516	0.06712096	0.14081621	1.3413502e-05	0.008409295	0.19933897	0.05131913	0.011292604
0.0	0.029163929	0.026660003	0.006181227	0.022653755	0.0256217	0.012451577	0.008055466	0.032655053	0.02438816	0.014469724
0.0	0.015564809	0.013939853	0.0098600695	0.04496493	0.014608434	0.00984477	0.010783184	0.03300861	0.0347117	0.012660359
0.0	0.55966485	0.5705252	0.5832805	0.5793217	0.58931154	0.5627033	0.565153	0.5743399	0.5724661	0.58289444
0.0	0.013928819	0.03124807	0.012102336	0.075388186	0.052329235	0.012224284	0.011984287	0.059937056	0.06233427	0.012178135
0.0	0.030568548	0.013359069	0.014996354	0.023892555	0.016862407	0.016404917	0.009873234	0.02697491	0.030618262	0.01008177
0.0	0.113550186	0.036584046	0.016074365	0.12976448	0.11430926	0.010842546	0.012791217	0.08608173	0.023684993	0.012189821
0.0	0.029833693	0.032154918	0.010124322	0.1592679	0.06240264	0.010556847	0.012433524	0.04240777	0.046578158	0.0065938276
0.0	0.49021053	0.6066191	0.6009024	0.5145519	0.6366107	0.5594774	0.57310754	0.34990257	0.5362839	0.61290383
0.0	0.040544998	0.04935696	0.011323519	0.11101606	0.07278915	0.013040193	0.012908024	0.10863619	0.06363994	0.0116699105
0.0	0.04089367	0.049082696	0.011320189	0.110663205	0.06977501	0.013007597	0.012897895	0.10895988	0.06289307	0.011671357
0.0	0.041251663	0.04919889	0.011279558	0.11064351	0.06965486	0.012977231	0.012859801	0.10910015	0.063424654	0.011691758
0.0	0.73631287	0.5592962	0.5573694	0.6287566	0.68061024	0.57093245	0.5873359	0.5061908	0.7378805	0.6627961
0.0	0.069237955	0.029962478	0.013964033	0.027849121	0.021752717	0.0047555813	0.013715454	0.01301872	0.026209058	0.009240046
0.0	0.015422815	0.034081772	0.014867245	0.058656987	0.022494575	0.009931575	0.012567966	0.031593546	0.023007706	0.009397508
0.0	0.0151459705	0.033759955	0.01469322	0.05840265	0.022068474	0.009746241	0.0123536	0.03067493	0.022431474	0.009260709
0.0	0.0152785955	0.033731874	0.014736089	0.058785025	0.022024935	0.009759284	0.012419059	0.03092351	0.022635149	0.009280697
0.0	0.01588701	0.030637728	0.006649999	0.060980845	0.019347316	0.009218098	0.01737244	0.011439124	0.074966505	0.013966365
0.0	0.6708085	0.35201335	0.59675205	0.6167253	0.6062717	0.5318575	0.56973314	0.6588155	0.71796334	0.67789966
0.0	0.007530263	0.032872457	0.029352946	0.114665866	0.042321954	0.011622927	0.0105790105	0.09789077	0.043632224	0.009252819
0.0	0.007533749	0.03283435	0.029375583	0.11500495	0.042147838	0.011620216	0.010578816	0.098134615	0.043854475	0.009250407
0.0	0.5583607	0.57089585	0.5844261	0.5801797	0.58763075	0.5626817	0.5649921	0.5745202	0.5704867	0.58240926
0.0	0.023147432	0.054783408	0.016838865	0.17436771	0.1941153	0.0073042368	0.011963905	0.15453297	0.05054448	0.011631008
0.0	0.01448346	0.013684688	0.02372317	0.030849755	0.0092507955	0.010160777	0.00803462	0.02066823	0.021775585	0.010814061
0.0	0.014575208	0.01373564	0.02396436	0.0311172	0.0092881275	0.010283569	0.008099501	0.021084117	0.021997461	0.010913254
0.0	0.014503947	0.04132738	0.0418851	0.14334425	0.049789157	0.016194422	0.010244424	0.16037281	0.1653951	0.01193729
0.0	0.46644166	0.5423557	0.5028407	0.73384243	0.66743034	0.6534954	0.4916067	0.7951181	0.7925008	0.6869637
0.0	0.02725534	0.011666633	0.016055115	0.011105045	0.005946095	0.024634775	0.008485757	0.05108402	0.03134043	0.011414884
0.0	0.034690432	0.05942119	0.0080543915	0.119755715	0.014778324	0.01250891	0.02020467	0.035518833	0.22398742	0.011995906
0.0	0.017722074	0.04802767	0.009697141	0.050442245	0.043521293	0.011648388	0.02397464	0.038557697	0.15994376	0.010978893
0.0	0.017722074	0.04802767	0.009697141	0.050442256	0.04352128	0.011648382	0.023974627	0.038557697	0.15994374	0.010978899
0.0	0.0413692	0.026409391	0.026171807	0.08866994	0.05538169	0.01614045	0.012389804	0.07365912	0.06987723	0.014570653
0.0	0.01844788	0.026432574	0.027481783	0.13290757	0.041247763	0.028077392	0.011954518	0.10011645	0.0678954	0.01007872
0.0	0.01574854	0.025190292	0.017854424	0.08891558	0.06804636	0.010617636	0.0140439905	0.13232075	0.06618874	0.011962445
0.0	0.008495592	0.01872454	0.0078061107	0.17282647	0.25582534	0.02032553	0.009123093	0.16587387	0.057109017	0.010162293
0.0	0.6571146	0.03831844	0.027823117	0.38512188	0.9351883	0.083714925	0.033488337	0.6290742	0.48767808	0.018504208
0.0	0.8264633	0.4226034	0.61812544	0.58666706	0.6675257	0.51728165	0.50992566	0.8970496	0.50940734	0.5835681
0.0	0.027633755	0.03971246	0.037764437	0.096708775	0.05657419	0.01020822	0.015153968	0.054780986	0.092417814	0.013565001
0.0	0.5440428	0.60788524	0.4876654	0.5182449	0.5020943	0.654852	0.5955938	0.6286555	0.6344595	0.5627281
0.0	0.0203913	0.04057707	0.017608892	0.030023567	0.1356775	0.016099475	0.0151989665	0.07865598	0.08523378	0.009760648
0.0	0.020562941	0.040731426	0.017574338	0.03000806	0.13519877	0.016073551	0.015272656	0.07878618	0.085421175	0.009784485
0.0	0.0084772	0.048250508	0.015919093	0.13552795	0.11588446	0.021554042	0.016432261	0.14269315	0.10701385	0.0063158846
0.0	0.5592512	0.5723497	0.583115	0.57983905	0.5881337	0.5610925	0.56564623	0.574338	0.5720615	0.5819249
0.0	0.012162674	0.0246195	0.019450786	0.07775757	0.012793506	0.006136469	0.009771382	0.032946363	0.022075396	0.010791697
0.0	0.6818626	0.5293692	0.5443952	0.51551527	0.72530776	0.39576706	0.46100256	0.6601634	0.5918086	0.56596947
0.0	0.5594892	0.5710192	0.58352965	0.5776277	0.5879931	0.5626996	0.5656643	0.5753128	0.5723903	0.582811
0.0	0.015213498	0.016268676	0.0121393	0.009787448	0.033344224	0.011003525	0.015341934	0.06403127	0.027743766	0.014105256
0.0	0.009053605	0.026471414	0.019241776	0.027740551	0.08825934	0.012785397	0.010997217	0.11239138	0.059190664	0.019127002
0.0	0.02512989	0.036281027	0.009181891	0.026429385	0.027404606	0.008404418	0.014346022	0.02214389	0.030900352	0.009186677
0.0	0.6249328	0.5724515	0.64552236	0.43495643	0.5742875	0.43569118	0.52240896	0.7278421	0.75907105	0.6036628
0.0	0.01944692	0.039233383	0.01726299	0.029516526	0.063157335	0.016659211	0.013342613	0.06564493	0.032811902	0.0059921592
0.0	0.023125706	0.021358948	0.014549267	0.08151419	0.020829923	0.010724791	0.014862448	0.074013636	0.03788781	0.0064376635
0.0	0.47956014	0.39156213	0.48879722	0.43296668	0.57306087	0.6022342	0.58859617	0.5966573	0.60657007	0.53954804
0.0	0.014380375	0.037791573	0.0056768833	0.027315035	0.027269183	0.007735019	0.009938548	0.021025905	0.007396531	0.016335776
0.0	0.014262485	0.037843887	0.0056644296	0.027258227	0.02749868	0.007689416	0.009958872	0.020885343	0.007393175	0.016363068
0.0	0.014055603	0.057879306	0.011101396	0.06975915	0.36402693	0.022830103	0.020650603	0.0572389	0.10578868	0.010262324
0.0	0.5589681	0.5706365	0.58364934	0.57769203	0.5880754	0.56265277	0.56527764	0.57437307	0.5723412	0.58297163
0.0	0.01261467	0.031489752	0.017144958	0.03460253	0.1250508	0.01704964	0.013841494	0.04013876	0.046431314	0.015365535
0.0	0.64222276	0.5482409	0.37876603	0.552184	0.90974593	0.6170766	0.6494854	0.5040102	0.718504	0.5132277
0.0	0.57655954	0.6455125	0.4381854	0.5501725	0.6664081	0.6028923	0.50117433	0.5806736	0.5424593	0.5887737
0.0	0.017113408	0.044534676	0.009925744	0.21064998	0.060186435	0.016588308	0.017300906	0.13988742	0.0443581	0.010189774
0.0	0.037634015	0.04200025	0.024064487	0.084448166	0.061192118	0.02010895	0.009520174	0.064698085	0.07687963	0.012483803
0.0	0.5597542	0.5712661	0.5836797	0.57944685	0.5897818	0.56285316	0.56617385	0.5748712	0.57239574	0.58074033
0.0	0.032708593	0.027324494	0.014964436	0.054588597	0.014358933	0.0107848225	0.007620031	0.043775912	0.028264422	0.011833544
0.0	0.7990393	0.5627238	0.6269262	0.66998315	0.5970546	0.69580233	0.516124	0.5771259	0.6293273	0.59814835
0.0	0.55859315	0.5706672	0.58386403	0.57766026	0.5883332	0.56265473	0.56515014	0.57426935	0.57250303	0.5828177
0.0	0.008245798	0.023784656	0.0090207225	0.04849984	0.01272472	0.009958176	0.012349708	0.034594312	0.019820461	0.011433959
0.0	0.6248873	0.5633489	0.53830147	0.5413	0.6457729	0.633442	0.5905685	0.7460884	0.51263607	0.525508
0.0	0.006308007	0.027078195	0.016999463	0.08651793	0.06772877	0.015950775	0.01217478	0.161911	0.3263184	0.0072026374
0.0	0.008326548	0.035784308	0.017676346	0.12797193	0.06228234	0.009225021	0.015437925	0.15383041	0.17474021	0.008569602
0.0	0.5596652	0.5716974	0.5833648	0.5784667	0.587874	0.5636539	0.5657503	0.5759254	0.57276034	0.58335143
0.0	0.012580222	0.012637902	0.017734779	0.042393383	0.015084971	0.009896049	0.009440668	0.02653323	0.11877935	0.0073600435
0.0	0.0091122035	0.034700733	0.02161568	0.039637715	0.031260014	0.023285877	0.01321108	0.044684786	0.019937197	0.0064124926
0.0	0.5715647	0.57763195	0.5879802	0.5847122	0.60259795	0.57086205	0.5711242	0.5909847	0.58183825	0.5872301
0.0	0.55901456	0.57215863	0.58283436	0.57980347	0.5853292	0.5615486	0.56550807	0.57385147	0.5730477	0.5820778
0.0	0.009456672	0.005276211	0.017270433	0.029491343	0.0105395885	0.010291783	0.017317338	0.04504499	0.017732155	0.0082712965
0.0	0.009383827	0.005270798	0.017328426	0.02963942	0.010525445	0.010346119	0.01736239	0.04543787	0.017812029	0.008211693
0.0	0.010617801	0.041795455	0.022883715	0.2753886	0.057740733	0.015471148	0.0137418555	0.06016454	0.04076559	0.013931787
0.0	0.005956781	0.017598288	0.012945345	0.18901405	0.018492702	0.010001232	0.017641818	0.014736261	0.013983724	0.0122994315
0.0	0.53434867	0.53156394	0.67816365	0.6980893	0.6338524	0.6181039	0.52149844	0.66789836	0.5357506	0.62519175
0.0	0.010288349	0.04173134	0.022657624	0.2752761	0.05614666	0.015366705	0.013653957	0.05915191	0.040449232	0.013872302
0.0	0.009249034	0.048926253	0.018991442	0.034696564	0.020774141	0.012498089	0.0061351024	0.0161048	0.017997777	0.011980284
0.0	0.02670976	0.06053189	0.016478937	0.04248087	0.09519533	0.020338818	0.009768514	0.053802546	0.048413854	0.006878463
0.0	0.027653174	0.03686282	0.010750944	0.018072352	0.020236129	0.015922926	0.012349976	0.020857405	0.029197332	0.0070128147
0.0	0.57665837	0.5040985	0.6087904	0.3748376	0.63172585	0.5220373	0.64637756	0.6840851	0.6480049	0.47312626
0.0	0.021210985	0.022129029	0.011322605	0.067371055	0.10155379	0.02012019	0.016044384	0.044785816	0.10842798	0.007120589
0.0	0.032229606	0.032805774	0.00883042	0.13622841	0.06613454	0.010410795	0.012562257	0.05638733	0.06736173	0.010320123
0.0	0.55964595	0.57116705	0.58301955	0.5779831	0.5884248	0.56335825	0.56604004	0.5744914	0.57155913	0.58304787
0.0	0.018999457	0.0139298085	0.02720614	0.025391964	0.01798789	0.007748073	0.016170152	0.014109879	0.047478013	0.00829579
0.0	0.030145537	0.015051887	0.015693732	0.09529412	0.027282272	0.015122423	0.008703289	0.030774262	0.0214299	0.00958701
0.0	0.027269475	0.026789315	0.016825791	0.15957974	0.056908403	0.011208008	0.012195794	0.077799894	0.05895832	0.008763355
0.0	0.3856867	0.60918707	0.5362544	0.7337586	0.5367256	0.63877404	0.54312783	0.7036358	0.56318545	0.5607343
0.0	0.58548075	0.56926084	0.59689254	0.645063	0.50353634	0.6413297	0.58091754	0.5861456	0.4033597	0.62823033
0.0	0.004996521	0.051122278	0.02591869	0.13358511	0.05885668	0.024498507	0.008644072	0.04480707	0.12651175	0.011491016
0.0	0.017121477	0.045117952	0.042924758	0.105462745	0.04999315	0.018940674	0.012263539	0.045519035	0.15145873	0.014279699
0.0	0.5594543	0.5712012	0.58189476	0.5778691	0.58767736	0.5631545	0.56544757	0.57443154	0.57143295	0.5822342
0.0	0.0052232416	0.04105788	0.015246604	0.053121094	0.011832976	0.014164673	0.007716109	0.032583732	0.02173715	0.009302925
0.0	0.512438	0.65495366	0.57382303	0.20449765	0.37679306	0.65840286	0.57810766	0.5883513	0.69274104	0.5558658
0.0	0.008019179	0.028836874	0.020552764	0.15237674	0.0067231706	0.0060241013	0.008801515	0.036063135	0.022153415	0.008523887
0.0	0.03318386	0.04684809	0.020739356	0.032411452	0.041267395	0.025719961	0.009784505	0.19053696	0.040959373	0.016559621
0.0	0.025821283	0.028620875	0.0141705675	0.06711909	0.13287313	0.011084468	0.008184402	0.14011866	0.1293222	0.008713109
0.0	0.02185042	0.046999626	0.024437165	0.050231002	0.050629042	0.0152544165	0.0110313995	0.23008908	0.060916997	0.014359851
0.0	0.0326707	0.04029992	0.015990725	0.055231325	0.07936122	0.01620231	0.008261195	0.07438639	0.11465766	0.0077925054
0.0	0.008727384	0.04435016	0.020341955	0.081376545	0.06754186	0.008348579	0.012371007	0.068156786	0.039283507	0.007980694
0.0	0.007966267	0.023154749	0.014136263	0.025134696	0.026415002	0.0062571345	0.01117145	0.029005606	0.023924313	0.00943354
0.0	0.009236032	0.044193048	0.023237364	0.041469656	0.11121274	0.007975675	0.011104443	0.089636095	0.07241628	0.007940676
0.0	0.02440329	0.034184568	0.014176651	0.07149873	0.018522741	0.0112260105	0.008712118	0.019007191	0.0129057765	0.010053991
0.0	0.7101397	0.61999965	0.58895874	0.4367026	0.49440813	0.6418225	0.518318	0.5130015	0.4453041	0.7080666
0.0	0.68104917	0.081754416	0.07388425	0.5607591	0.9427058	0.054920126	0.027481746	0.6925664	0.6731677	0.022364374
0.0	0.6701251	0.09413961	0.058068488	0.3443226	0.9228126	0.077954315	0.027636468	0.69647276	0.6404431	0.009730819
0.0	0.014202217	0.018355027	0.0065027447	0.090467684	0.06501567	0.014712528	0.013975159	0.122023456	0.08279918	0.010652074
0.0	0.68301904	0.38998967	0.45468923	0.5678098	0.6271356	0.6147993	0.6292653	0.5971923	0.5636742	0.5809006
0.0	0.5597954	0.5710616	0.5829158	0.5777951	0.58799636	0.5634372	0.5656574	0.5753652	0.5709812	0.5830434
0.0	0.02325186	0.051961903	0.021094663	0.19364174	0.06638414	0.015215269	0.012627209	0.19464888	0.04342029	0.012345586
0.0	0.013940482	0.027042931	0.011703528	0.19930165	0.05406339	0.009300575	0.015643327	0.21109675	0.062433507	0.006114285
0.0	0.5589531	0.5722125	0.5829133	0.57982504	0.58811426	0.5608723	0.5654758	0.57562894	0.5717227	0.5819282
0.0	0.012677842	0.032309085	0.044428427	0.03229363	0.008106381	0.0093224235	0.015047096	0.034923803	0.026484689	0.01012525
0.0	0.6151713	0.51759195	0.40861964	0.67800343	0.6629784	0.68115985	0.6087858	0.65606827	0.66593474	0.58057964
0.0	0.5593272	0.5710822	0.58339274	0.57749116	0.5885368	0.5628343	0.5662885	0.57532614	0.5717391	0.58272296
0.0	0.0149203595	0.018678319	0.023194877	0.026573507	0.021166403	0.013052093	0.008753428	0.041108105	0.041650057	0.011092975
0.0	0.009460344	0.023643637	0.028416496	0.15817188	0.06760314	0.013887699	0.012164704	0.12822768	0.08643578	0.010651843
0.0	0.56227595	0.57394844	0.5852967	0.58019406	0.5933145	0.56104505	0.56808925	0.57504684	0.57410425	0.58381927
0.0	0.5618509	0.5736611	0.5844483	0.580095	0.59263074	0.5610397	0.5679921	0.5756331	0.57386446	0.5830528
0.0	0.013150478	0.049242537	0.027698547	0.09370399	0.07673695	0.013727587	0.014048156	0.13326193	0.08248851	0.008483891
0.0	0.013831026	0.026680736	0.011492082	0.021549683	0.032263312	0.014343278	0.011198393	0.08659391	0.021420483	0.011124898
0.0	0.013851593	0.026648153	0.0114764925	0.02157761	0.032361835	0.014351215	0.011189141	0.08621606	0.021451611	0.011125475
0.0	0.5717905	0.5771109	0.58915126	0.583768	0.6039661	0.56830436	0.5724874	0.58643895	0.58167386	0.5862492
0.0	0.008195379	0.020814197	0.013109124	0.035530783	0.013193567	0.007895521	0.010646607	0.03180381	0.036902506	0.0086042695
0.0	0.00818441	0.02073058	0.013153108	0.03583776	0.013300801	0.007902568	0.010637646	0.03166781	0.036942255	0.008650641
0.0	0.0071731186	0.032988094	0.013177778	0.10096741	0.15020461	0.016499028	0.01538585	0.11265884	0.053147003	0.012900043
0.0	0.0055954517	0.027644461	0.012520649	0.06309573	0.13496503	0.01715268	0.023033075	0.07245052	0.055926554	0.012647789
0.0	0.006101994	0.033217497	0.01753052	0.19041637	0.06369058	0.01837967	0.011226767	0.20626757	0.12342717	0.00985596
0.0	0.5586214	0.57079256	0.583771	0.5782522	0.5882658	0.56277317	0.56521076	0.574666	0.5726237	0.5828269
0.0	0.017903203	0.018257765	0.012885915	0.098404765	0.021576859	0.009203054	0.010811613	0.10755061	0.018635305	0.009008059
0.0	0.4107595	0.5775278	0.58124983	0.7120198	0.6222656	0.6116621	0.53834283	0.75212014	0.6427532	0.58527786
0.0	0.01809604	0.03415791	0.037328728	0.08337381	0.13191164	0.015871877	0.020298269	0.10796492	0.11135242	0.005498912
0.0	0.022997176	0.05515136	0.021513522	0.069415964	0.10757759	0.016568001	0.014365798	0.14689022	0.053428054	0.011599969
0.0	0.55967206	0.5718746	0.583475	0.5803715	0.58663464	0.5626496	0.5652009	0.5743945	0.57247823	0.5821667
0.0	0.014778484	0.04207337	0.016677782	0.0316262	0.02679458	0.01311392	0.010961056	0.05358519	0.019517673	0.018154977
0.0	0.6048309	0.5642077	0.62104225	0.58547187	0.73190004	0.4242139	0.5474563	0.77813035	0.6370438	0.5055653
0.0	0.5589609	0.5706747	0.5835988	0.5777123	0.5883214	0.5625254	0.56525487	0.57448995	0.57249445	0.58292186
0.0	0.015024477	0.024792256	0.019385424	0.039985023	0.027485134	0.00836262	0.015291062	0.040404234	0.06586491	0.006565935
0.0	0.5754518	0.54465675	0.58856624	0.55562747	0.6052854	0.5329184	0.60013545	0.6115942	0.6070993	0.48698813
0.0	0.031706166	0.028567962	0.015476385	0.071381405	0.08708513	0.020429503	0.0149003435	0.022202734	0.15568733	0.0076950607
0.0	0.03157773	0.028527932	0.015211955	0.07135598	0.08389718	0.020336071	0.014764868	0.021690754	0.15339111	0.0076454612
0.0	0.03177972	0.02833322	0.015288233	0.07120954	0.08322538	0.020457357	0.014795656	0.021695662	0.15358202	0.007692731
0.0	0.007459655	0.049073815	0.016355595	0.11617823	0.05950227	0.02559346	0.014602318	0.17034629	0.05840935	0.012810662
0.0	0.0073116394	0.04908728	0.016100366	0.115753785	0.058066215	0.025438624	0.014368451	0.16874057	0.05682691	0.012701482
0.0	0.0073512355	0.04873797	0.016155139	0.11553902	0.05771832	0.025597146	0.014388495	0.16899857	0.056950834	0.012766722
0.0	0.040174652	0.03567432	0.0198685	0.21711636	0.21430144	0.03346285	0.011681047	0.0648386	0.10392394	0.009305774
0.0	0.7660982	0.5539142	0.5299325	0.61391824	0.8294665	0.7332024	0.5073819	0.59109896	0.7482943	0.5910691
0.0	0.052864302	0.024136875	0.01320038	0.08943697	0.014063013	0.012359612	0.009240985	0.03437186	0.037670895	0.008582275
0.0	0.018935954	0.025846275	0.01632836	0.012720965	0.0118806185	0.011514704	0.011487609	0.012109817	0.015498576	0.010727514
0.0	0.019101469	0.02618059	0.016285274	0.012770803	0.011832724	0.01161544	0.011504254	0.0121787265	0.015436591	0.010757106
0.0	0.5596622	0.57080895	0.5835437	0.5780754	0.5880691	0.56301576	0.5656761	0.57505035	0.57239354	0.58254087
0.0	0.017968783	0.022163156	0.013737674	0.023201138	0.017141888	0.009746343	0.0069216094	0.049836103	0.037152883	0.012930274
0.0	0.02423769	0.041050185	0.02315935	0.063209414	0.058241673	0.012086827	0.0073426007	0.21805507	0.040270135	0.012318254
0.0	0.6562615	0.6290428	0.5574905	0.54853845	0.64567775	0.5769029	0.48215452	0.6758699	0.33070993	0.6397723
0.0	0.036691412	0.047067933	0.024118625	0.053538684	0.011819401	0.015499872	0.015554363	0.1335557	0.09879836	0.010097333
0.0	0.036260035	0.046511777	0.023792556	0.05327639	0.011435835	0.015536746	0.015394022	0.13123503	0.09748957	0.010072594
0.0	0.024719533	0.046283606	0.022508157	0.11976868	0.0555589	0.019944543	0.009433584	0.17825471	0.0833774	0.011199888
0.0	0.088442	0.026967317	0.016259436	0.05822453	0.37209123	0.007895681	0.015531481	0.03964896	0.0352768	0.015153996
0.0	0.045239322	0.013277485	0.007951299	0.15538478	0.36750072	0.008943465	0.02094919	0.041509666	0.059144706	0.015056914
0.0	0.017902633	0.058480777	0.01026602	0.085905805	0.07718692	0.0159064	0.013819298	0.17468359	0.041842993	0.009300294
0.0	0.023133183	0.06347857	0.022557551	0.092867345	0.061556466	0.015689446	0.013284678	0.12732668	0.04669137	0.010772229
0.0	0.6388385	0.09072447	0.04389448	0.3960391	0.9425376	0.044822533	0.032083068	0.6625996	0.55995226	0.021122398
0.0	0.01610765	0.031110356	0.0143903075	0.069750756	0.15437657	0.010079257	0.011628334	0.029846944	0.031469006	0.010114521
0.0	0.009798263	0.02055518	0.018951666	0.097719856	0.018902842	0.013642218	0.008525318	0.025459558	0.035668783	0.014901813
0.0	0.44795248	0.68484193	0.5532162	0.51026225	0.6086906	0.61564523	0.516464	0.7303742	0.6424095	0.56581795
0.0	0.009484924	0.011649205	0.0058207624	0.06706673	0.014501992	0.009400686	0.011214954	0.038629778	0.016738228	0.019993948
0.0	0.0094708325	0.011765684	0.0058147334	0.06707359	0.014454258	0.009439076	0.011188456	0.03844011	0.016862344	0.020062933
0.0	0.0082271565	0.03940877	0.025798438	0.09074861	0.083816886	0.024568543	0.017066814	0.08517887	0.06710133	0.015886616
0.0	0.0129152015	0.022888955	0.016438682	0.057489637	0.017010855	0.019561253	0.01098501	0.048062585	0.047104634	0.007901779
0.0	0.015145915	0.05577742	0.029311204	0.195112	0.048558522	0.0150133595	0.012595774	0.08104593	0.09393816	0.009805997
0.0	0.016360758	0.01620802	0.015836343	0.05502574	0.03918566	0.020266924	0.010724271	0.025817333	0.03603503	0.008470032
0.0	0.017171444	0.03848309	0.027360825	0.20762129	0.07675617	0.024065113	0.010579554	0.11779375	0.1185432	0.011159368
0.0	0.80414814	0.10330387	0.062129065	0.5305124	0.94813186	0.013404921	0.02849129	0.76713717	0.70867014	0.024214577
0.0	0.02092193	0.05062218	0.04021194	0.09422053	0.03923001	0.018981654	0.017498748	0.08226973	0.0465403	0.008470064
0.0	0.4434147	0.14017041	0.06211391	0.4358287	0.9522757	0.05570363	0.027655924	0.703983	0.59543765	0.02383805
0.0	0.018395292	0.046156324	0.022625811	0.046312388	0.016707767	0.0034445303	0.010440987	0.1709259	0.0929864	0.010539206
0.0	0.02699683	0.04618764	0.02009118	0.1813156	0.04990565	0.007849718	0.009858897	0.085251346	0.11296349	0.014274746
0.0	0.039369173	0.03961744	0.01635545	0.12219687	0.089174286	0.011987371	0.011503723	0.24234372	0.04671053	0.012579356
0.0	0.012912953	0.03466044	0.02630051	0.03728334	0.09674062	0.0057433913	0.012085006	0.0711703	0.1276388	0.0132366475
0.0	0.6786353	0.082919315	0.06055285	0.292033	0.9412218	0.04319953	0.0209738	0.6211576	0.68310624	0.017995777
0.0	0.55943626	0.5729192	0.5854224	0.57720196	0.5882552	0.5607517	0.5658481	0.57500327	0.57252544	0.582897
0.0	0.5594181	0.5740677	0.5826873	0.5800054	0.5888761	0.5620814	0.56663483	0.576186	0.5731365	0.58353794
0.0	0.5567243	0.5697372	0.5845618	0.57856923	0.59044373	0.5625428	0.5649279	0.5741857	0.57367694	0.5831211
0.0	0.017343843	0.015367881	0.016018862	0.08355017	0.029089566	0.009076915	0.010138859	0.03950561	0.030311817	0.017485866
0.0	0.5698939	0.5767334	0.58921826	0.58222723	0.60360664	0.56643486	0.5696736	0.58825976	0.5790585	0.58688706
0.0	0.5697507	0.57505137	0.58838177	0.58310664	0.60309625	0.5675681	0.570171	0.5854141	0.5787056	0.5871449
0.0	0.55700976	0.5708684	0.58309096	0.5790352	0.587286	0.56254256	0.5635201	0.57378376	0.57152915	0.58116245
0.0	0.5579736	0.5708966	0.5832268	0.57984555	0.5872263	0.56197095	0.5658774	0.5730237	0.5714451	0.5821548
0.0	0.55838346	0.5716418	0.5824572	0.57991743	0.5876536	0.56232095	0.5664573	0.5759415	0.571373	0.5811424
0.0	0.55933154	0.57142127	0.583574	0.5799232	0.5869929	0.5624941	0.5655489	0.5756673	0.5718232	0.58173674
0.0	0.017041076	0.018483223	0.017416924	0.035546318	0.008628187	0.012435591	0.007458793	0.055969276	0.018179731	0.011098039
0.0	0.017431447	0.015360645	0.015999964	0.08370463	0.02900063	0.009107705	0.010118656	0.039808866	0.030288154	0.01745012
0.0	0.5695829	0.57473266	0.58749545	0.5844591	0.6025258	0.56785613	0.5692016	0.5867137	0.5790795	0.58690387
0.0	0.5599085	0.57050556	0.58350486	0.57981306	0.58766806	0.56247014	0.56654704	0.5756333	0.5718147	0.5824075
0.0	0.57191616	0.5776439	0.5898013	0.5851424	0.6043425	0.5714524	0.5710657	0.59066546	0.58130777	0.5883222
0.0	0.5716915	0.577847	0.58980906	0.5844944	0.6038636	0.57049555	0.5709401	0.590609	0.5808721	0.5883805
0.0	0.57027435	0.57661986	0.5881437	0.584511	0.6019459	0.567353	0.57064855	0.5876075	0.57765955	0.5868493
0.0	0.017401434	0.015414389	0.016027043	0.083833314	0.029318044	0.00911021	0.010225557	0.03959263	0.030330082	0.017439142
0.0	0.027596373	0.01642841	0.021476703	0.1609155	0.12919618	0.007662716	0.016314955	0.091471024	0.10530458	0.012092881
0.0	8.8521534e-05	0.018864816	6.499636e-05	7.3814634e-05	0.026679184	8.2852326e-05	0.012718732	0.046976924	0.00030289023	6.8752124e-05
0.0	0.5614383	0.5736287	0.5847605	0.58064353	0.58784753	0.56248885	0.5656103	0.5731184	0.5735075	0.5820493
0.0	0.010292356	0.021107854	0.021091333	0.057820804	0.050331477	0.012446775	0.010154913	0.03984319	0.037398856	0.011252229
0.0	0.5622408	0.57280445	0.585693	0.58139163	0.5891532	0.56424314	0.5654781	0.578267	0.57405853	0.58347905
0.0	0.9548996	0.36155936	0.16236739	0.63280326	0.89220655	0.06288207	0.021620976	0.39970255	0.37534627	0.015276442
0.0	0.70833397	0.09803387	0.032919325	0.38161987	0.94355196	0.061442092	0.024631571	0.62314826	0.6445086	0.019220812
0.0	0.5725212	0.57558924	0.58870107	0.58293676	0.6069451	0.56915236	0.57276076	0.58854896	0.5802913	0.5867717
0.0	0.5588712	0.57288426	0.58312285	0.5793373	0.5852944	0.56181085	0.5639296	0.5743812	0.56992835	0.5833856
0.0	0.5583854	0.574323	0.5828903	0.57987237	0.5868884	0.56303704	0.5652439	0.57494843	0.5720781	0.5833197
0.0	0.5713238	0.5776363	0.5876959	0.58388096	0.6069695	0.56879157	0.573044	0.585679	0.5809911	0.58621925
0.0	0.5611312	0.57351685	0.58497465	0.5804797	0.58811337	0.5628368	0.5659406	0.57506704	0.5735099	0.582454
0.0	0.5619591	0.5736058	0.5861789	0.5805061	0.58852315	0.56331116	0.5661475	0.5769754	0.573055	0.5833617
0.0	0.562085	0.5731228	0.58312345	0.5795577	0.59256184	0.5614058	0.5691294	0.57401735	0.5750149	0.5832835
0.0	0.012656474	0.0682034	0.028952891	0.028683394	0.03318039	0.01227405	0.009376618	0.040029746	0.059645366	0.014003909
0.0	0.5709017	0.57620096	0.5882027	0.5834778	0.6021417	0.56777716	0.570174	0.58743054	0.5772028	0.5872616
0.0	0.56033593	0.5731828	0.584822	0.5800199	0.58635527	0.56322587	0.5650421	0.5751328	0.57257867	0.5818694
0.0	0.01070059	0.019238416	0.016111074	0.01814379	0.026682304	0.011391076	0.013021323	0.02330596	0.014743152	0.010528455
0.0	0.5710596	0.576059	0.5879727	0.5843564	0.6062176	0.5700216	0.5706517	0.5899358	0.579602	0.5869993
0.0	0.5714728	0.5772007	0.5880813	0.5846732	0.60282856	0.5703937	0.5708357	0.58939767	0.5797651	0.5865374
0.0	0.572631	0.5772861	0.5880006	0.5841337	0.6071274	0.56970036	0.573037	0.5876254	0.5803674	0.58607715
0.0	0.5581716	0.57111883	0.5837616	0.58007014	0.590035	0.5636049	0.56482947	0.5744697	0.5723678	0.58266354
0.0	0.57229686	0.5758647	0.5878299	0.583778	0.6082168	0.5694168	0.5723981	0.58961034	0.5798655	0.58645105
0.0	0.5732408	0.5764664	0.58722067	0.5820465	0.60709536	0.56882143	0.5716711	0.5866179	0.58085936	0.58620983
0.0	0.021820508	0.028674962	0.019959535	0.04328038	0.012150226	0.0069220685	0.0083444035	0.019337004	0.019531896	0.013954746
0.0	0.5626431	0.5733238	0.5859042	0.57924527	0.59185857	0.56374264	0.56899124	0.5748638	0.5748388	0.58331347
0.0	0.5618997	0.5722932	0.58546025	0.58065975	0.5925496	0.56307083	0.5692717	0.57487404	0.57549983	0.5834431
0.0	0.5552274	0.57337344	0.58499545	0.58041394	0.586528	0.563504	0.56671596	0.5745342	0.57273805	0.58259976
0.0	0.5684269	0.5766049	0.5879892	0.584173	0.6018094	0.56790066	0.5702263	0.58829385	0.5802398	0.58623993
0.0	0.5617825	0.5727979	0.58399236	0.5807635	0.5928769	0.56194395	0.5671066	0.57503575	0.5747524	0.58329314
0.0	0.017148815	0.013326615	0.018815035	0.028829485	0.027956972	0.009387525	0.012991874	0.049056407	0.0408231	0.0004806416
0.0	0.5585072	0.57273644	0.5828777	0.5798582	0.58619416	0.5626737	0.5654579	0.575398	0.57270145	0.582461
0.0	0.5715074	0.5769809	0.5896789	0.5845199	0.60315186	0.57160574	0.5705825	0.591713	0.5816159	0.5878152
0.0	0.57167506	0.57721126	0.5895311	0.58531404	0.6043459	0.5706453	0.5703591	0.591652	0.58199674	0.5874805
0.0	0.5667714	0.5763907	0.58692837	0.58196944	0.6023373	0.56903	0.5705183	0.5877477	0.57884383	0.58661866
0.0	0.55615187	0.57171565	0.5831015	0.57885194	0.58881116	0.56243956	0.5658302	0.57561564	0.572219	0.5818874
0.0	0.5583708	0.5708692	0.5831777	0.5789784	0.5874638	0.56252646	0.56582195	0.5755852	0.57149243	0.5820525
0.0	0.5570177	0.5711627	0.5832258	0.5792061	0.5877768	0.5615938	0.5657955	0.57366884	0.5709993	0.5826023
0.0	0.55855733	0.5715751	0.58341604	0.57962376	0.5883086	0.5618622	0.56608284	0.5749447	0.569768	0.58217394
0.0	0.5578597	0.5713122	0.58330727	0.5794537	0.5881718	0.5616802	0.56569743	0.57413983	0.57161576	0.5819119
0.0	0.5559769	0.5714202	0.5832872	0.5789023	0.58801544	0.5625317	0.5660121	0.57338685	0.57220817	0.58171403
0.0	0.55758953	0.56925833	0.5824331	0.5793825	0.58873004	0.5626061	0.56492704	0.57518053	0.5715568	0.5818849
0.0	0.55666244	0.5718668	0.58308053	0.57947	0.58825207	0.56193924	0.5655013	0.5755897	0.57193947	0.5814757
0.0	0.55756503	0.5717319	0.5834919	0.57912457	0.5891742	0.5623942	0.5660133	0.575819	0.5714116	0.58173513
0.0	0.55625963	0.5716828	0.58241427	0.5793208	0.587813	0.5628119	0.56536674	0.57608294	0.57137495	0.5817772
0.0	0.5566925	0.5713434	0.5828161	0.57904696	0.5880094	0.56268376	0.56469315	0.5767094	0.57192284	0.5818675
0.0	0.5570429	0.57169735	0.582879	0.5802554	0.58787924	0.56203526	0.565578	0.5748483	0.5717245	0.5815672
0.0	0.55775154	0.5711909	0.5830665	0.57930934	0.5884344	0.5634587	0.56564134	0.5757761	0.5726031	0.5817336
0.0	0.55786014	0.57146853	0.58271396	0.57896876	0.587917	0.5613912	0.5650948	0.5755728	0.5714407	0.5814356
0.0	0.5587261	0.57103455	0.58296865	0.5801062	0.58663553	0.56286746	0.5650018	0.5739208	0.57120144	0.58250296
0.0	0.55788666	0.57101756	0.58302957	0.5801057	0.5873793	0.5617151	0.56586677	0.57344204	0.57107073	0.58213854
0.0	0.55723834	0.57136405	0.5833275	0.5790467	0.5869008	0.5628817	0.56503737	0.57364833	0.57087284	0.582284
0.0	0.55829674	0.57138216	0.58335805	0.57925224	0.58741605	0.562324	0.5654832	0.5738564	0.57202524	0.5825852
0.0	0.55867887	0.57075727	0.5836239	0.57938766	0.58728725	0.56358147	0.565809	0.57534224	0.57166964	0.5817113
0.0	0.55979913	0.5714155	0.5846234	0.58034295	0.5914311	0.5626819	0.5659044	0.5766412	0.57292694	0.58299047
0.0	0.5589494	0.57159084	0.581019	0.5785146	0.58892787	0.5616054	0.56666213	0.57538366	0.57293344	0.5826097
0.0	0.5699928	0.57690907	0.58885425	0.5832786	0.60123545	0.56903	0.5694783	0.5862102	0.5781532	0.5867074
0.0	0.5706573	0.5769181	0.58877516	0.5833851	0.6011716	0.5686344	0.5701227	0.5875315	0.57735825	0.5866625
0.0	0.57107085	0.5767736	0.5886928	0.5834183	0.60202086	0.5687322	0.5706918	0.5880874	0.5776496	0.5865498
0.0	0.5580046	0.5724244	0.5848899	0.57929105	0.58768916	0.562749	0.56670785	0.5747253	0.57174915	0.5829387
0.0	0.56701076	0.57588655	0.5865056	0.5830086	0.6025987	0.568195	0.570467	0.58601904	0.5772177	0.5866156
0.0	0.55983824	0.57306576	0.5852688	0.57973534	0.58982027	0.5637624	0.56504107	0.5754599	0.5747104	0.5830784
0.0	0.5612393	0.5724637	0.58502686	0.58049893	0.58790606	0.5629226	0.56682503	0.5730867	0.57323754	0.5823961
0.0	0.558337	0.5709177	0.5843802	0.5804918	0.58890104	0.5638239	0.5651415	0.57488215	0.57225454	0.5820477
0.0	0.016543638	0.034548823	0.020995831	0.13171457	0.15527403	0.024124073	0.016227115	0.13639827	0.0727139	0.01753751
0.0	0.0175348	0.015467073	0.016272102	0.08368448	0.029002208	0.009161889	0.010233835	0.039380267	0.03080046	0.017512929
0.0	0.016699363	0.03424829	0.021021262	0.13108698	0.15375538	0.024255712	0.016079176	0.13668197	0.07218091	0.017475162
0.0	0.032886345	0.019392207	0.018321168	0.023143265	0.10330321	0.012637516	0.009192395	0.03377276	0.02281943	0.013240746
0.0	0.5589281	0.57079256	0.58393705	0.5792889	0.58671063	0.56220996	0.56651163	0.575138	0.57174754	0.58254236
0.0	0.019013407	0.013204554	0.015625346	0.03457247	0.012138893	0.007883066	0.013297904	0.052788835	0.024802301	0.012053308
0.0	0.019975781	0.027848322	0.031386763	0.03844544	0.0066153584	0.011335601	0.010968573	0.036228206	0.043187384	0.01346127
0.0	0.014886092	0.03109153	0.014337227	0.044085547	0.11486005	0.011129032	0.010740602	0.02698115	0.031567153	0.025593424
0.0	0.55914843	0.57295233	0.5840956	0.5791594	0.58635455	0.562515	0.5661258	0.57523876	0.5721182	0.58296883
0.0	0.56086874	0.5725695	0.58486235	0.58052826	0.587263	0.56333405	0.5670056	0.5757098	0.5730809	0.5821602
0.0	0.56086874	0.5725695	0.58486235	0.58052826	0.587263	0.56333405	0.5670056	0.5757098	0.5730809	0.5821602
0.0	0.56184494	0.5735519	0.5849753	0.58056176	0.5860714	0.5639664	0.56622463	0.5775169	0.5716088	0.5839409
0.0	0.5600554	0.5729742	0.58421355	0.5787917	0.5862682	0.56277084	0.56612104	0.5760539	0.57318723	0.5834615
0.0	0.56284153	0.5731749	0.5839916	0.5802005	0.58704984	0.5642977	0.5657251	0.57769513	0.5725573	0.58225936
0.0	0.55799675	0.57108676	0.58266413	0.5788296	0.58713573	0.5600902	0.5662881	0.57645935	0.57262415	0.58240026
0.0	0.5578543	0.5730136	0.5849729	0.5798586	0.588451	0.5620402	0.56492335	0.5749617	0.57238597	0.58295053
0.0	0.03270111	0.01947028	0.0183167	0.023177722	0.103467084	0.012608157	0.00918804	0.033884924	0.022935893	0.013251504
0.0	0.5578561	0.5710487	0.58383596	0.57950604	0.58879673	0.56217045	0.56556445	0.57547855	0.57181793	0.5832629
0.0	0.5615562	0.57296455	0.5848227	0.5799057	0.5872704	0.5627024	0.5662167	0.5763878	0.5718374	0.58342296
0.0	0.014270943	0.017414395	0.012299019	0.040673625	0.012041327	0.01011898	0.012313184	0.041573837	0.06448158	0.012225153
0.0	0.5584577	0.57155913	0.58419114	0.57919693	0.5869839	0.5615193	0.56685776	0.57573545	0.5725924	0.582657
0.0	0.5576961	0.5713664	0.5843369	0.5801659	0.5881808	0.5639382	0.5667528	0.5754234	0.57260203	0.5838634
0.0	0.0075110216	0.022325847	0.018519273	0.029620072	0.018791651	0.008222551	0.01498097	0.056882743	0.035862647	0.010531477
0.0	0.56108177	0.57192504	0.58472085	0.580403	0.58639264	0.5634056	0.56597525	0.575012	0.57139796	0.58308804
0.0	0.010180478	0.020664643	0.018793225	0.03148213	0.030391429	0.01143962	0.00700921	0.0335262	0.032350697	0.012537155
0.0	0.010180478	0.020664643	0.018793225	0.03148213	0.030391429	0.01143962	0.00700921	0.0335262	0.032350697	0.012537155
0.0	0.014278685	0.017424066	0.012278797	0.040792115	0.012099873	0.010123161	0.012322106	0.041713044	0.06477274	0.012224267
0.0	0.5603186	0.57100517	0.58295476	0.5789268	0.58686787	0.5631938	0.56547976	0.57539	0.5718083	0.5833571
0.0	0.5610043	0.570788	0.58313805	0.5794991	0.58763397	0.5637605	0.5651202	0.57557654	0.5725263	0.5834892
0.0	0.5587098	0.5712705	0.58418465	0.57797724	0.5890448	0.56294084	0.5655548	0.57488656	0.57315344	0.5829539
0.0	0.5674141	0.5751016	0.5869921	0.58046937	0.60388756	0.56810534	0.5698199	0.58705074	0.57866365	0.58669454
0.0	0.5682712	0.57638544	0.5872946	0.58318734	0.6035116	0.5692638	0.5689336	0.58677	0.5791153	0.58700746
0.0	0.56068426	0.57333124	0.58469325	0.5809085	0.5895041	0.5637208	0.5652418	0.5768371	0.5742419	0.58252865
0.0	0.572248	0.5765136	0.5877076	0.5838016	0.60638607	0.5684555	0.5714566	0.58799016	0.5800083	0.58573514
0.0	0.55839366	0.5741784	0.58433473	0.58145416	0.58745205	0.56311923	0.5669656	0.5765574	0.57041854	0.58297664
0.0	0.55792105	0.57341284	0.58405817	0.57924813	0.58884954	0.5639484	0.5647738	0.57689273	0.572386	0.5828803
0.0	0.5596592	0.5732022	0.5843681	0.58108383	0.588317	0.5629288	0.5668479	0.5747999	0.5729977	0.5828442
0.0	0.56006706	0.5736222	0.58325255	0.58195585	0.5869018	0.5635608	0.5664893	0.5761195	0.57318836	0.5819585
0.0	0.55945987	0.57384384	0.5846489	0.5811077	0.58773	0.56367904	0.5664673	0.5750966	0.57354206	0.58284533
0.0	0.5580407	0.5733473	0.5839197	0.5792654	0.58709115	0.56238043	0.5662847	0.5742065	0.5736044	0.5828626
0.0	0.5616342	0.5724775	0.5842737	0.57934207	0.59310067	0.56358254	0.56937814	0.5777609	0.57522804	0.5830467
0.0	0.56672794	0.57655203	0.5882084	0.58347446	0.60222733	0.5685646	0.5695985	0.5868817	0.5772436	0.5865397
0.0	0.56282157	0.5747015	0.585166	0.58170384	0.59160405	0.5655916	0.5674654	0.5806613	0.57737863	0.5849227
0.0	0.56241786	0.57447046	0.58508277	0.5810498	0.5939772	0.56343997	0.5684285	0.57706994	0.57586396	0.5831387
0.0	0.5712382	0.5777916	0.5885216	0.58415	0.6051349	0.5681921	0.5717096	0.5874379	0.5805381	0.586525
0.0	0.5679699	0.5763799	0.5868246	0.5831169	0.602061	0.56701773	0.5696927	0.58772755	0.57812876	0.5866028
0.0	0.009580891	0.04198283	0.0124036055	0.020164378	0.022376878	0.012782171	0.012283645	0.011966645	0.030988414	0.009401538
0.0	0.5593841	0.572323	0.5844648	0.5773638	0.58652955	0.5623561	0.56597334	0.57527	0.57215095	0.5827086
0.0	0.5574279	0.57061416	0.582736	0.57935923	0.5872447	0.5635407	0.566335	0.57615316	0.57215536	0.5818408
0.0	0.55741984	0.57124996	0.58400285	0.58063483	0.58816814	0.561734	0.5642086	0.5752219	0.57214135	0.5831348
0.0	0.56086874	0.5725695	0.58486235	0.58052826	0.587263	0.56333405	0.5670056	0.5757098	0.5730809	0.5821602
0.0	0.5612975	0.5745129	0.5851389	0.58110267	0.5879246	0.562314	0.5666023	0.5750926	0.5743652	0.58406633
0.0	0.5604204	0.57257473	0.58499694	0.5799202	0.58824134	0.5620909	0.5664036	0.57638264	0.57269984	0.5821992
0.0	0.56008023	0.5744754	0.58563757	0.5807847	0.588647	0.56208587	0.5663537	0.57483727	0.5734593	0.5814717
0.0	0.55805737	0.5731411	0.5855006	0.580215	0.5892972	0.5630457	0.56624216	0.5752306	0.5723315	0.5836253
0.0	0.02235589	0.05832261	0.020033395	0.029200586	0.0270514	0.011729844	0.010120767	0.030756589	0.032679915	0.011475453
0.0	0.5715931	0.5771088	0.58868366	0.5846704	0.6065201	0.56753266	0.571511	0.5873601	0.5805542	0.5865612
0.0	0.57211614	0.5778025	0.5885038	0.5839927	0.605079	0.5691314	0.5713901	0.587662	0.58056116	0.5862358
0.0	0.022362946	0.020947982	0.025336867	0.034631446	0.015298213	0.014945477	0.008850575	0.039418142	0.01411496	0.012111626
0.0	0.56020296	0.57146025	0.58451515	0.57969207	0.5885278	0.5626349	0.566252	0.57285017	0.5714471	0.58210975
0.0	0.55813366	0.5714684	0.5846358	0.57931274	0.58582693	0.56323797	0.566668	0.5742673	0.5728538	0.5832382
0.0	0.55672413	0.57271165	0.5833418	0.5803276	0.5877494	0.562778	0.56617105	0.5737532	0.5725427	0.5830328
0.0	0.55839705	0.57248944	0.58421063	0.5799492	0.5877635	0.5635647	0.56628877	0.5748926	0.5721993	0.582955
0.0	0.55706656	0.5723136	0.58429563	0.5806878	0.5870809	0.5624937	0.5652521	0.5744503	0.57115644	0.5832259
0.0	0.559906	0.57087326	0.5847193	0.5801396	0.5869026	0.5619818	0.5664168	0.57714534	0.5726035	0.5811609
0.0	0.5601951	0.5739318	0.58360165	0.5787318	0.58506167	0.56242007	0.567285	0.5753093	0.57151204	0.5813081
0.0	0.57133716	0.5763689	0.5880888	0.5826956	0.60188943	0.5686203	0.57104474	0.58512604	0.5782681	0.58655554
0.0	0.57024205	0.5755283	0.58655286	0.58179265	0.60212666	0.5692076	0.5699713	0.58659565	0.5788132	0.58732307
0.0	0.56080526	0.57405496	0.58507884	0.580335	0.58788955	0.56379205	0.56673217	0.5736172	0.5730364	0.58247346
0.0	0.56035715	0.5726421	0.5851658	0.57987106	0.5872966	0.5631256	0.56545824	0.575456	0.5723332	0.58326465
0.0	0.5599786	0.5696283	0.585064	0.5795913	0.5887477	0.56165564	0.56654495	0.5750771	0.57222235	0.58147335
0.0	0.5605541	0.57325846	0.5849834	0.5802967	0.5875115	0.56259465	0.56698394	0.574739	0.57223326	0.58147085
0.0	0.5610191	0.57413733	0.58511055	0.58083993	0.58809227	0.5629472	0.5666627	0.5765273	0.5722264	0.5830518
0.0	0.5590075	0.5709852	0.5839054	0.58098483	0.59036976	0.5636225	0.5666192	0.5748039	0.5710089	0.58182144
0.0	0.5588528	0.5724858	0.5854111	0.5804336	0.58715487	0.56365323	0.56521606	0.57404065	0.5726932	0.58378685
0.0	0.559096	0.57134515	0.58436036	0.57924795	0.58767194	0.5631058	0.5669224	0.57382476	0.5699126	0.5820954
0.0	0.5593673	0.57316786	0.5849997	0.5800348	0.5900583	0.563644	0.5668318	0.576324	0.5735275	0.5831674
0.0	0.5598254	0.57116383	0.5837483	0.58054477	0.5872053	0.5620026	0.56624126	0.5748822	0.57134515	0.58204764
0.0	0.5571391	0.5738917	0.58455414	0.5796929	0.5872354	0.5631055	0.5646967	0.5741179	0.57278067	0.5825768
0.0	0.5597159	0.5735051	0.5842005	0.5802905	0.5855446	0.5632997	0.5663864	0.5756838	0.572653	0.58229667
0.0	0.5571558	0.57342345	0.5827551	0.57809377	0.58545774	0.56364274	0.56511396	0.5746143	0.57345843	0.5819953
0.0	0.5694767	0.57798296	0.5894732	0.58402884	0.60398614	0.5711046	0.57091415	0.5893164	0.58026505	0.5883536
0.0	0.56797147	0.5766945	0.5873305	0.58334386	0.6026374	0.56879187	0.5704451	0.58627844	0.57789993	0.58726615
0.0	0.5582688	0.57335943	0.5843158	0.57792723	0.5878618	0.563477	0.5654586	0.57645047	0.57505333	0.5829489
0.0	0.55761	0.5730488	0.58401924	0.57835716	0.5884833	0.56332827	0.5653754	0.5765448	0.57494944	0.5831315
0.0	0.55617476	0.57249904	0.58529735	0.57839847	0.5876413	0.56137055	0.5667033	0.57116985	0.5714449	0.58354306
0.0	0.5579936	0.57435375	0.58395594	0.58033705	0.58732814	0.56363004	0.56623405	0.57227737	0.57164913	0.5833386
0.0	0.55489063	0.57295877	0.58533007	0.5809216	0.58658683	0.56162894	0.56430846	0.5717793	0.5718437	0.58320946
0.0	0.5621812	0.57102495	0.58557296	0.5811046	0.58741987	0.5633119	0.566561	0.57453036	0.5722805	0.5833249
0.0	0.5570198	0.5712676	0.58464175	0.579277	0.58815557	0.56375223	0.56447953	0.57440263	0.5723564	0.5831433
0.0	0.5693001	0.57619035	0.5883976	0.5840586	0.60237205	0.56857556	0.5711857	0.587495	0.5779884	0.58668983
0.0	0.56053776	0.57384455	0.5852002	0.57952344	0.5869235	0.5638702	0.56605625	0.5748783	0.57128453	0.58118445
0.0	0.55829084	0.5714428	0.5819569	0.57990015	0.58763415	0.5624838	0.56614226	0.5745249	0.57256144	0.58229315
0.0	0.5595966	0.5726323	0.58501494	0.58005154	0.58852345	0.56321245	0.56769085	0.5770544	0.5736626	0.5824796
0.0	0.5598483	0.57171005	0.5845346	0.58110404	0.58778965	0.5614503	0.5665037	0.57468027	0.57220304	0.5820635
0.0	0.55931735	0.5737331	0.58486587	0.5798966	0.5872144	0.56312436	0.5665054	0.5750796	0.57418436	0.58212
0.0	0.55796576	0.5737679	0.58476716	0.58000624	0.5890814	0.5617985	0.56644624	0.57434124	0.5700672	0.5828044
0.0	0.5601283	0.5727208	0.58552223	0.5784997	0.59036094	0.56397986	0.566408	0.57637215	0.571921	0.5828617
0.0	0.5579145	0.573511	0.58377635	0.5792515	0.58743316	0.5604918	0.56621647	0.5746835	0.5707897	0.5826099
0.0	0.572134	0.57818854	0.5863187	0.5847225	0.60396683	0.57145524	0.57073945	0.59039164	0.5812036	0.58823687
0.0	0.5623578	0.57385534	0.5837503	0.57877386	0.5892763	0.56302136	0.5668296	0.57133424	0.5717392	0.58313847
0.0	0.56088173	0.57292277	0.58360696	0.5793702	0.5891289	0.56169844	0.5651003	0.57459134	0.57066387	0.5827709
0.0	0.55930966	0.57276416	0.58499426	0.5793704	0.58680457	0.56291914	0.56648684	0.574166	0.5722846	0.58257246
0.0	0.5589786	0.5721085	0.5824642	0.5806184	0.5855336	0.5624301	0.5665743	0.5751042	0.5726564	0.5831071
0.0	0.56137097	0.57323843	0.5850863	0.5810404	0.5931794	0.56280255	0.56799424	0.57629716	0.57533747	0.58334094
0.0	0.56063074	0.5728486	0.58487296	0.5801634	0.5909376	0.5618814	0.56701624	0.5758473	0.57468337	0.5830416
0.0	0.56223446	0.5734239	0.5858371	0.57896286	0.5925965	0.5631662	0.5690073	0.57580113	0.57605195	0.58377904
0.0	0.5708248	0.57603604	0.58667314	0.58350146	0.6033736	0.5674161	0.5704587	0.5860787	0.5773454	0.5873527
0.0	0.5708248	0.57603604	0.58667314	0.58350146	0.6033736	0.5674161	0.5704587	0.5860787	0.5773454	0.5873527
0.0	0.5587957	0.5701391	0.5812305	0.5784014	0.5878403	0.5614734	0.56515235	0.5765958	0.5731629	0.5831581
0.0	0.000111786256	0.0928318	0.03055484	0.14663516	0.40475333	0.02633772	0.02084291	0.007418672	0.21525383	0.010506611
0.0	0.00015469726	0.063737385	0.023185782	0.14240889	0.3024521	0.02318913	0.02059361	0.27800527	0.26124576	0.009216844
0.0	0.5603752	0.5729814	0.58447903	0.5784937	0.5888918	0.56182295	0.5641929	0.57693225	0.5723944	0.58189416
0.0	0.5722189	0.5768318	0.5887742	0.5840206	0.6049109	0.5690731	0.57260007	0.5868386	0.5797442	0.58628094
0.0	0.57244027	0.57704604	0.5894242	0.5843233	0.60701513	0.5686688	0.5720696	0.5869488	0.5816205	0.5867564
0.0	0.5716093	0.5772916	0.587636	0.58309746	0.60658777	0.5686224	0.5726888	0.58684427	0.5811405	0.5862941
0.0	0.5584887	0.5709156	0.58491856	0.5800474	0.5853022	0.56221366	0.565534	0.57511497	0.572249	0.582293
0.0	0.5575319	0.5724911	0.5841186	0.57866	0.5881136	0.56255174	0.56519294	0.57606816	0.5723649	0.58273923
0.0	0.5593558	0.57176316	0.5847268	0.576052	0.58651185	0.5629356	0.5642465	0.5737573	0.5711308	0.5815513
0.0	0.558024	0.5732743	0.5851031	0.5795053	0.588718	0.5626717	0.5666332	0.573656	0.5724246	0.58222526
0.0	0.5734011	0.5767824	0.5902837	0.58569664	0.60834855	0.57100046	0.57355666	0.5923445	0.5841597	0.5878593
0.0	0.5734011	0.5767824	0.5902837	0.58569664	0.60834855	0.57100046	0.57355666	0.5923445	0.5841597	0.5878593
0.0	0.55996716	0.57313263	0.58422345	0.58050835	0.58790505	0.5631722	0.5661602	0.5759655	0.57380855	0.5828121
0.0	0.5585822	0.5715041	0.58380014	0.57964253	0.5873777	0.56324893	0.5664348	0.5772446	0.57347924	0.583464
0.0	0.5626513	0.57383835	0.5838905	0.5785781	0.58847547	0.5632493	0.5665921	0.5756358	0.57182455	0.5822079
0.0	0.5592637	0.57411796	0.58502483	0.5793287	0.5864821	0.5626954	0.56631285	0.5756154	0.5722635	0.5819557
0.0	0.56221324	0.5749512	0.58559424	0.5814989	0.59153235	0.5645332	0.56786555	0.5807768	0.5771365	0.5849148
0.0	0.023361849	0.03863852	0.021120416	0.15085086	0.15917385	0.010682483	0.018373745	0.081875406	0.08624318	0.010046264
0.0	0.015052015	0.018651549	0.014323904	0.033891544	0.016007675	0.012725913	0.010921652	0.039801072	0.0410522	0.010038375
0.0	0.013388112	0.02658512	0.042196583	0.029291933	0.296415	0.010756061	0.0005265481	0.04430885	0.022072328	0.015536798
0.0	0.56602114	0.5754878	0.5878167	0.5824488	0.60138744	0.56863314	0.56947	0.58641344	0.576266	0.5868638
0.0	0.55864143	0.5699229	0.5825294	0.5793219	0.5877446	0.56293684	0.5665005	0.57592815	0.57339656	0.58254504
0.0	0.558722	0.57280636	0.58469725	0.5789526	0.58731467	0.56132656	0.5664037	0.57412964	0.57251567	0.58294517
0.0	0.55824953	0.5714904	0.5845084	0.5797204	0.58780324	0.5613731	0.5667974	0.5749395	0.5730997	0.58351403
0.0	0.5694112	0.5767136	0.5881694	0.5837713	0.6032131	0.5692716	0.5700214	0.5887991	0.5797754	0.5869195
0.0	0.5574997	0.57167536	0.5844255	0.5787879	0.58909625	0.56394106	0.56596357	0.5762318	0.5736956	0.58298886
0.0	0.55992466	0.57277346	0.5846842	0.57897145	0.5883089	0.56322443	0.56620353	0.5767082	0.5717605	0.5833915
0.0	0.010374226	0.023620356	0.010372198	0.031445157	0.013875721	0.0077695334	0.013009649	0.030851059	0.031233462	0.011015321
0.0	0.008942817	0.055146266	0.01726667	0.04143884	0.03942445	0.009224759	0.011994144	0.00068218977	0.021974709	0.012171908
0.0	0.010135816	0.02338849	0.010348908	0.030942176	0.013328477	0.007645986	0.012820405	0.029365128	0.030565888	0.0108678695
0.0	0.008901181	0.05512664	0.01727278	0.041423596	0.039547518	0.009218263	0.011954304	0.0006795339	0.021999585	0.012167706
0.0	0.5626272	0.57201314	0.58461535	0.5805719	0.5925528	0.5618201	0.5679674	0.5750338	0.57589805	0.5828937
0.0	0.560176	0.5710846	0.5826371	0.57946897	0.5868408	0.5630662	0.5666516	0.5723171	0.57322615	0.582739
0.0	0.55867285	0.57383054	0.5842558	0.58082956	0.58872426	0.56365484	0.56607264	0.57637495	0.57340014	0.58319265
0.0	0.5700739	0.5743303	0.5877252	0.5826833	0.60203606	0.5684462	0.56989336	0.5870057	0.57948047	0.5857216
0.0	0.5593486	0.57272816	0.58253455	0.5798413	0.5879211	0.56414896	0.5657948	0.57743937	0.5738796	0.5831282
0.0	0.5682436	0.5752711	0.5873295	0.5836522	0.601952	0.56794846	0.5681055	0.58655864	0.5778953	0.58737403
0.0	0.55950916	0.5707987	0.58302903	0.58006805	0.5877586	0.56189114	0.56525284	0.5746527	0.57245463	0.5808498
0.0	0.55909437	0.5728493	0.58359295	0.57832724	0.58772635	0.5632448	0.5660341	0.57450354	0.5711314	0.58315873
0.0	0.5593571	0.57310367	0.58305156	0.5800139	0.5860668	0.5611379	0.56682533	0.5766804	0.57345235	0.5826681
0.0	0.5595698	0.57270193	0.5840323	0.5795014	0.5877314	0.5629526	0.5670271	0.5747221	0.5714626	0.58307093
0.0	0.57425165	0.57783026	0.58919525	0.58551174	0.6079053	0.570383	0.5732427	0.5923863	0.5837838	0.5883932
0.0	0.57425165	0.57783026	0.58919525	0.58551174	0.6079053	0.570383	0.5732427	0.5923863	0.5837838	0.5883932
0.0	0.55826306	0.5730226	0.58517313	0.57993776	0.58838123	0.5631772	0.5665442	0.57514626	0.5717187	0.58191234
0.0	0.5746251	0.5781053	0.59055257	0.5828157	0.6078513	0.5705485	0.5739756	0.59204316	0.58397514	0.58843905
0.0	0.5746251	0.5781053	0.59055257	0.5828157	0.6078513	0.5705485	0.5739756	0.59204316	0.58397514	0.58843905
0.0	0.5673982	0.57634205	0.58750015	0.58326894	0.60079014	0.56811184	0.5700947	0.5862498	0.57936203	0.58598834
0.0	0.5584627	0.5738156	0.58384496	0.57951146	0.5886265	0.56267947	0.56667227	0.57399064	0.5721381	0.5824456
0.0	0.5590018	0.57105434	0.58348477	0.5803167	0.5876803	0.5627566	0.5657127	0.5754825	0.5737356	0.5836405
0.0	0.5737114	0.5787742	0.5895464	0.5851007	0.6088367	0.5711198	0.57390636	0.5916152	0.58276427	0.5879614
0.0	0.5737114	0.5787742	0.5895464	0.5851007	0.6088367	0.5711198	0.57390636	0.5916152	0.58276427	0.5879614
0.0	0.559358	0.5739187	0.58503217	0.5794288	0.586736	0.56236017	0.5669139	0.5739567	0.5725516	0.5825245
0.0	0.5589218	0.57390654	0.58470315	0.58000463	0.58654237	0.5626641	0.5666616	0.5741227	0.5737722	0.58099985
0.0	0.5584581	0.57312554	0.58453196	0.57792467	0.58710766	0.5629839	0.5659442	0.5757174	0.5725811	0.583076
0.0	0.5601034	0.5732544	0.5847215	0.5783005	0.587732	0.5609904	0.5645748	0.57508856	0.5728053	0.5836318
0.0	0.557244	0.57322353	0.5848145	0.57969946	0.58801633	0.56267565	0.5663503	0.5750463	0.573168	0.5817221
0.0	0.5594744	0.57163364	0.58464265	0.58041775	0.5875401	0.5622693	0.56669015	0.5757217	0.57178897	0.5821737
0.0	0.5615086	0.5737482	0.58524764	0.58045405	0.58779633	0.56385386	0.5665218	0.57685554	0.5721963	0.5834279
0.0	0.56068665	0.573681	0.58438444	0.5803848	0.58959633	0.56249976	0.5663935	0.57621145	0.5738829	0.5824001
0.0	0.5607887	0.57371294	0.5845993	0.57977146	0.58946335	0.56272113	0.5676704	0.5766997	0.5727065	0.5831798
0.0	0.5613588	0.5739397	0.5842842	0.58082116	0.58825	0.56340045	0.56526583	0.5747968	0.5729833	0.5835695
0.0	0.55969214	0.57235885	0.5847014	0.5801499	0.58878016	0.56357205	0.56628466	0.57475805	0.5713422	0.5831015
0.0	0.5574209	0.5724049	0.58521974	0.5804169	0.587958	0.56302285	0.56637216	0.5741553	0.572618	0.5816306
0.0	0.56082743	0.5738873	0.58448905	0.5810925	0.5904634	0.56374484	0.5667539	0.57480586	0.57175666	0.5829794
0.0	0.55810195	0.57181937	0.58536726	0.58030295	0.58566403	0.56320846	0.5654537	0.5753372	0.57348895	0.5808605
0.0	0.5606015	0.5726991	0.58522403	0.579541	0.5861617	0.56209886	0.5658905	0.5737674	0.5724336	0.5824315
0.0	0.55858326	0.5750841	0.5852634	0.5805708	0.5876058	0.5626418	0.5674065	0.5757935	0.57368374	0.5837913
0.0	0.5589111	0.5711775	0.58542085	0.5807938	0.58803934	0.5624023	0.56643844	0.57209027	0.5730362	0.58314586
0.0	0.559243	0.5740079	0.584157	0.5799446	0.58454406	0.56341493	0.5663428	0.57526445	0.57360804	0.5824262
0.0	0.56102926	0.57305235	0.5848555	0.58010036	0.59373564	0.5629832	0.5683602	0.57606906	0.5766091	0.58431846
0.0	0.5626324	0.5738257	0.5856208	0.58013874	0.5938142	0.5637252	0.57015234	0.5772453	0.57682955	0.58444375
0.0	0.5625711	0.57291734	0.5861971	0.5804863	0.5940418	0.562838	0.5683441	0.57642454	0.5756408	0.5843679
0.0	0.5679739	0.57668334	0.58823246	0.5824619	0.60264224	0.5680147	0.5687536	0.587307	0.57612324	0.5870771
0.0	0.56889707	0.5756506	0.58616596	0.5829555	0.60148996	0.56749016	0.5699938	0.5871996	0.5772162	0.5869048
0.0	0.5596896	0.5719773	0.58498865	0.5790448	0.5865796	0.56118107	0.5658651	0.5746977	0.5725723	0.5832658
0.0	0.5601137	0.5727782	0.58435625	0.5805775	0.586918	0.56339794	0.5655187	0.5758675	0.5722111	0.5825132
0.0	0.55976903	0.57374513	0.5847771	0.58013356	0.58883333	0.5631361	0.5662314	0.57485485	0.5724781	0.58199424
0.0	0.5592921	0.5717834	0.58490396	0.57962465	0.58744234	0.5630595	0.56657296	0.5736964	0.5724512	0.58231676
0.0	0.5609729	0.5745809	0.58441126	0.5803838	0.58910096	0.56394625	0.56719136	0.57628024	0.57371664	0.5823082
0.0	0.55872923	0.5740773	0.58536214	0.5800675	0.58805335	0.56247175	0.56568	0.5738055	0.57361645	0.58317995
0.0	0.5687361	0.57420987	0.5889516	0.5820311	0.60505617	0.56918234	0.56917006	0.58863986	0.57812375	0.5869634
0.0	0.5602654	0.5707914	0.58503526	0.5799215	0.5891286	0.56282794	0.5652631	0.5751844	0.57200617	0.5831354
0.0	0.5598665	0.5706888	0.58408606	0.57872885	0.58961993	0.56346714	0.56587505	0.575234	0.57164973	0.58263016
0.0	0.57105404	0.5768088	0.58828104	0.5838812	0.601802	0.5698501	0.5699145	0.5869713	0.57883596	0.5867977
0.0	0.56251526	0.5732186	0.58408475	0.5802517	0.58940625	0.56212944	0.5659511	0.57638407	0.57326305	0.583359
0.0	0.5599546	0.573519	0.5848917	0.5768945	0.5873573	0.5625133	0.56499785	0.57557553	0.5719583	0.58266604
0.0	0.55986416	0.5721609	0.58467054	0.5807234	0.590167	0.5627414	0.5659735	0.5755585	0.57234186	0.5834571
0.0	0.5617743	0.5721105	0.5841688	0.5801706	0.5891335	0.56203204	0.5658113	0.5757607	0.572586	0.58304477
0.0	0.56123596	0.5729766	0.5847989	0.5804537	0.59048736	0.5628853	0.56576407	0.57625043	0.574152	0.58395046
0.0	0.5603165	0.5726046	0.58286095	0.5783374	0.5901381	0.5620071	0.5658231	0.5761532	0.57323784	0.583177
0.0	0.56192607	0.5723625	0.58462995	0.5804531	0.58807373	0.5630289	0.56476796	0.5747062	0.573377	0.58270407
0.0	0.5610476	0.5719244	0.5846681	0.58022785	0.5897979	0.5624806	0.565353	0.57638276	0.5737902	0.5832683
0.0	0.5606564	0.5724384	0.5846781	0.5801538	0.5903368	0.56155276	0.5659527	0.5760201	0.5738172	0.58322775
0.0	0.5601247	0.5714759	0.58452463	0.579879	0.5903664	0.5620517	0.5655575	0.57580477	0.57397753	0.58245456
0.0	0.56081015	0.5725491	0.5851928	0.5809696	0.58997273	0.56296337	0.56524456	0.5751879	0.57389784	0.58307725
0.0	0.5601771	0.5736059	0.5843886	0.5779249	0.58858806	0.5625859	0.5659957	0.575117	0.57292056	0.58200866
0.0	0.56079704	0.572913	0.5850481	0.5797547	0.588949	0.56278276	0.5644006	0.5754688	0.57410955	0.58332264
0.0	0.56149507	0.5729462	0.58460736	0.5790057	0.58778214	0.56307447	0.56493026	0.5758871	0.57284474	0.583408
0.0	0.0066412888	0.021210318	0.00035174095	0.09534169	0.037260428	0.00018211846	0.013317864	0.15176226	0.046927847	0.006755895
0.0	0.010505957	0.031483922	0.017537223	0.0734096	0.16608332	0.0097196	0.011873579	0.08291666	0.12526068	0.0068214056
0.0	0.008508547	0.042837523	0.012344912	0.125629	0.07996366	0.015492036	0.012780354	0.08350007	0.18733855	0.007786149
0.0	0.56020623	0.5725185	0.58386874	0.58045924	0.590845	0.56237966	0.56568366	0.57550776	0.5739623	0.58322877
0.0	0.56096345	0.5717447	0.5849055	0.58041614	0.5908081	0.5633676	0.56534934	0.5759188	0.5743122	0.58371276
0.0	0.56213266	0.5725576	0.58447796	0.58087856	0.58849883	0.5624694	0.5649977	0.5762473	0.5735761	0.58296
0.0	0.5598197	0.5720155	0.58390385	0.5796313	0.59016925	0.5625987	0.5657455	0.575553	0.5744967	0.58353263
0.0	0.5602666	0.5712577	0.5849483	0.580195	0.5894902	0.55974644	0.5656744	0.57663715	0.5746705	0.5832061
0.0	0.5607535	0.5725356	0.5852065	0.5801007	0.5894038	0.56342316	0.56567335	0.5750079	0.57426965	0.583667
0.0	0.5612108	0.57231736	0.58385706	0.5800005	0.5897099	0.56190634	0.5648096	0.57569665	0.57354534	0.582627
0.0	0.5607613	0.5725016	0.58359563	0.5799451	0.5890204	0.5618728	0.56497437	0.57454497	0.5728288	0.58339745
0.0	0.560032	0.5718223	0.58439904	0.580684	0.589723	0.5622841	0.5658569	0.57560295	0.5734432	0.583035
0.0	0.5606816	0.57181627	0.58518183	0.5801572	0.5900101	0.5606388	0.56598085	0.57564354	0.5735284	0.5832252
0.0	0.56080836	0.5725072	0.5825788	0.58058846	0.58956915	0.5619831	0.56565624	0.5755997	0.57401866	0.58250237
0.0	0.56115025	0.57122475	0.5841091	0.58030343	0.5905879	0.56233186	0.56590223	0.57636553	0.5727018	0.5835518
0.0	0.559624	0.5721798	0.58420986	0.5805919	0.5899201	0.5625661	0.565002	0.57705176	0.5731444	0.5833996
0.0	0.5709155	0.5764434	0.5884125	0.58378416	0.60210013	0.56988823	0.57078785	0.5870392	0.5790252	0.58677226
0.0	0.57031655	0.5766284	0.5875131	0.58351845	0.60139793	0.5696365	0.56968075	0.58851045	0.5779994	0.5864159
0.0	0.5582366	0.5731678	0.58316845	0.5766275	0.58848363	0.5637182	0.56518346	0.5754003	0.5716045	0.5824889
0.0	0.5601564	0.57068324	0.5843296	0.5767744	0.58804274	0.5635351	0.564852	0.5754144	0.5711567	0.5822843
0.0	0.01187081	0.018412748	0.012361712	0.02475942	0.026911946	0.009700416	0.011203812	0.042555843	0.028082868	0.012210335
0.0	0.011817096	0.018354665	0.01233639	0.024784038	0.026978249	0.00971569	0.011165842	0.042525057	0.028234454	0.012205545
0.0	0.011773348	0.018368864	0.012343358	0.024751432	0.026797837	0.009676982	0.011163204	0.042502735	0.02832717	0.012189625
0.0	0.011887641	0.018376982	0.012311137	0.024806382	0.027007991	0.009677324	0.0111819	0.042546324	0.028240519	0.012212268
0.0	0.011763139	0.018355267	0.01234583	0.024721615	0.026773525	0.009713158	0.011188044	0.042498767	0.028120443	0.012186398
0.0	0.011806304	0.018274525	0.012327999	0.024831843	0.026768126	0.009716135	0.011202207	0.042484198	0.028223231	0.012212106
0.0	0.0095598465	0.040498506	0.01783547	0.017869271	0.029149907	0.01260983	0.010398241	0.038397707	0.037246875	0.0098524
0.0	0.009536988	0.04041469	0.017820006	0.017903002	0.029279543	0.012586685	0.010370716	0.03863392	0.037148	0.009880494
0.0	0.009511455	0.040395297	0.017791035	0.017819397	0.02899183	0.012569097	0.010353704	0.03829479	0.03729675	0.00986978
0.0	0.009529067	0.040368225	0.01775101	0.01784537	0.029231051	0.012577526	0.010380209	0.038547836	0.03727488	0.009914119
0.0	0.009532061	0.040543593	0.01780649	0.017878078	0.028999038	0.012587479	0.01036107	0.038442697	0.037214145	0.009877589
0.0	0.009492857	0.040304605	0.017821234	0.017860068	0.029070178	0.0126283085	0.010384492	0.038408995	0.037363417	0.009870479
0.0	0.028602805	0.025181357	0.024511484	0.04489918	0.029933035	0.009616874	0.012545901	0.030269083	0.02765956	0.012840426
0.0	0.028594539	0.025129976	0.024430607	0.04476419	0.029923	0.009607778	0.012526504	0.030193321	0.02766481	0.012851528
0.0	0.028695973	0.02510304	0.024416223	0.044519074	0.029770643	0.009627663	0.0125434315	0.030265983	0.02765204	0.0128874555
0.0	0.028344572	0.025088783	0.024283005	0.04463811	0.029932799	0.009598762	0.012552052	0.030256063	0.027672391	0.012895933
0.0	0.028551497	0.025188522	0.024454301	0.044659037	0.029723678	0.009600022	0.012529082	0.03024478	0.027533652	0.012872076
0.0	0.02861806	0.025014505	0.02444152	0.044741154	0.030028857	0.009636159	0.012543822	0.030203069	0.02769347	0.012868756
0.0	0.008091602	0.03948485	0.018253103	0.026597496	0.026643077	0.010027601	0.0100650275	0.030694323	0.02128036	0.011143483
0.0	0.008048234	0.039903633	0.01828122	0.0267763	0.026708942	0.010062619	0.010027393	0.030833662	0.02138371	0.011131997
0.0	0.008083106	0.03974087	0.018230336	0.026743723	0.026529377	0.010066705	0.010059451	0.03093384	0.021313109	0.011150763
0.0	0.008085363	0.039794367	0.01817201	0.026740018	0.02674261	0.010054908	0.010053	0.030872012	0.02125751	0.011152556
0.0	0.008053736	0.03995379	0.018276453	0.026798517	0.02658421	0.010091773	0.010012011	0.03093495	0.021248493	0.011133725
0.0	0.008074922	0.039578475	0.018265797	0.02681867	0.026684476	0.01006269	0.010093974	0.030792609	0.021316499	0.01116012
0.0	0.026129464	0.041458312	0.015059934	0.014324826	0.01805396	0.011358447	0.011457472	0.024273008	0.032955434	0.009732882
0.0	0.02591287	0.041659433	0.015023142	0.014322758	0.018227052	0.011317899	0.011432681	0.024343684	0.0329756	0.009716626
0.0	0.025794826	0.041376565	0.015020109	0.014259939	0.018036066	0.01137205	0.011443223	0.0243673	0.033179954	0.009762473
0.0	0.02602158	0.041517682	0.014974196	0.0142901065	0.018157288	0.011397522	0.011402138	0.024352651	0.033068035	0.009764874
0.0	0.025904477	0.04167373	0.015012561	0.014322044	0.017990964	0.0113647515	0.011416187	0.02437103	0.033060946	0.009748585
0.0	0.02592632	0.04129456	0.015028492	0.014312194	0.01801704	0.011419512	0.011453601	0.02427633	0.033081897	0.009778025
0.0	0.011143026	0.03174497	0.012306054	0.025670547	0.019880362	0.01032596	0.010118593	0.02235785	0.028470065	0.021337613
0.0	0.0110697225	0.03187642	0.012264284	0.025702123	0.019831372	0.010313579	0.010084145	0.022445222	0.02843012	0.021316882
0.0	0.011077643	0.031683818	0.0122719165	0.02568924	0.019806936	0.010247349	0.010097019	0.022409301	0.028535796	0.021382539
0.0	0.011102097	0.03168411	0.0122339325	0.025661752	0.019993182	0.0103043895	0.01010522	0.022546912	0.028629309	0.021344677
0.0	0.011120455	0.031634245	0.012229911	0.025686227	0.019885462	0.010308972	0.01008126	0.02248033	0.028380979	0.021331929
0.0	0.011053807	0.031509142	0.012279363	0.025763256	0.019775392	0.0103212	0.010093779	0.022378286	0.028516404	0.021355355
0.0	0.0088892	0.027424194	0.008682903	0.03957458	0.02110063	0.010037902	0.011195533	0.02434449	0.030427303	0.014624312
0.0	0.00886175	0.027508745	0.008682567	0.039723277	0.021050133	0.01004929	0.011162957	0.024348477	0.030591043	0.014685869
0.0	0.008901346	0.027427562	0.008675928	0.039708093	0.021041576	0.010080047	0.011148082	0.024530739	0.030494636	0.014696631
0.0	0.008948314	0.027380373	0.008639071	0.039507847	0.021075824	0.010059265	0.011203109	0.024345566	0.030494593	0.014697087
0.0	0.008910643	0.02748133	0.008683338	0.039726768	0.021022882	0.010073507	0.011164389	0.024484774	0.030523134	0.014681303
0.0	0.008914607	0.027241414	0.008669107	0.039636187	0.020926394	0.010070563	0.011178568	0.024467502	0.030570537	0.014710151
0.0	0.012436769	0.019798758	0.011137846	0.03706398	0.015583144	0.0121212145	0.007273206	0.018692592	0.077875674	0.01479396
0.0	0.012416866	0.019758755	0.01115324	0.037007857	0.015505713	0.01213552	0.007258997	0.018735254	0.07749226	0.014789535
0.0	0.012457635	0.019757334	0.011190328	0.037193358	0.015559227	0.012165512	0.007268563	0.018941907	0.07764654	0.01478968
0.0	0.014019463	0.021197263	0.0087711	0.04212908	0.010786883	0.009108144	0.009526894	0.030860733	0.020837076	0.010276063
0.0	0.014009184	0.021230888	0.008756076	0.04195158	0.010673482	0.009100432	0.00955295	0.030971637	0.020686232	0.010275345
0.0	0.0140038375	0.021133812	0.008733897	0.041862812	0.010751198	0.00911052	0.009545468	0.030925293	0.02071408	0.010294018
0.0	0.014031715	0.021065421	0.008741982	0.041910283	0.01075931	0.009129704	0.009581882	0.03077707	0.020663554	0.010287796
0.0	0.013940627	0.02114878	0.0087503	0.0419594	0.010707947	0.009136177	0.009550663	0.030997587	0.020735983	0.0102308905
0.0	0.01405666	0.021207329	0.008764975	0.04211089	0.010709282	0.0091814315	0.009558505	0.031077353	0.020757731	0.010273599
0.0	0.014048375	0.021180531	0.008743735	0.042103343	0.01075592	0.009140516	0.009547299	0.030873006	0.020718753	0.010262677
0.0	0.014072026	0.02118071	0.008766296	0.04200397	0.0106963515	0.009128099	0.009557459	0.030975195	0.020719567	0.010255483
0.0	0.0108052	0.027884504	0.014372444	0.022385752	0.021252563	0.012893809	0.0065218657	0.024738614	0.017861249	0.012162159
0.0	0.010822888	0.027687088	0.014400537	0.022418238	0.021192659	0.012919397	0.0065225395	0.02476006	0.017772565	0.012114405
0.0	0.010850454	0.027832305	0.014401206	0.022413852	0.021294024	0.012891503	0.0065181437	0.024846187	0.01768582	0.012148297
0.0	0.01813104	0.02899479	0.0095778275	0.033582035	0.043625273	0.0148461135	0.010208264	0.016405657	0.032470133	0.011554827
0.0	0.0068062195	0.020004045	0.013989023	0.038450234	0.04620057	0.0126670245	0.012140289	0.04860154	0.038411442	0.01017238
0.0	0.006816839	0.020005897	0.013970502	0.03836477	0.04604676	0.012704226	0.012140071	0.048842702	0.03798769	0.010133161
0.0	0.006819845	0.019944109	0.013926056	0.0381656	0.046141688	0.012688189	0.012135218	0.04857967	0.037885092	0.010141405
0.0	0.006813027	0.01985561	0.013913083	0.038230024	0.045985375	0.012669702	0.01216586	0.04840223	0.037917268	0.010158451
0.0	0.0068201036	0.019907523	0.0139864525	0.038528923	0.04584897	0.012708575	0.012158207	0.04868979	0.038056288	0.010170546
0.0	0.006781197	0.019837197	0.013949708	0.03828263	0.0460573	0.012675316	0.012154188	0.048852272	0.0378912	0.010130464
0.0	0.0068067703	0.019986946	0.013955375	0.03846162	0.04604544	0.012732289	0.012151102	0.0490779	0.038072716	0.010170906
0.0	0.006812724	0.020002773	0.013954569	0.0384651	0.04593829	0.012679764	0.012139437	0.048693854	0.03795281	0.010126999
0.0	0.0068005193	0.019980306	0.013958782	0.038378187	0.045933492	0.012701194	0.012148086	0.0487754	0.038107708	0.010131138
0.0	0.006817139	0.019870844	0.013975765	0.038376786	0.046303872	0.012668296	0.012156306	0.048672363	0.037928585	0.010156088
0.0	0.019607626	0.038836192	0.013198182	0.0451083	0.024136296	0.014935261	0.011782967	0.03722858	0.043488473	0.0098130135
0.0	0.01961309	0.038839433	0.013240317	0.04545516	0.024351316	0.014955071	0.011764952	0.037408028	0.04361601	0.009796279
0.0	0.01961263	0.039113726	0.013261421	0.045578197	0.024086792	0.014954165	0.011752141	0.037451252	0.043733824	0.0098062605
0.0	0.013626051	0.0145361805	0.016495083	0.014241872	0.0508754	0.008544064	0.007765091	0.02597242	0.01736536	0.010885172
0.0	0.013554432	0.014551153	0.0165131	0.014267971	0.0507177	0.008530886	0.0077686883	0.026026938	0.017479952	0.010839528
0.0	0.013608598	0.014553704	0.01652775	0.014271861	0.05073615	0.00854129	0.0077607343	0.026002327	0.017435793	0.010868243
0.0	0.013570381	0.014587396	0.016554272	0.014287406	0.050585777	0.008545611	0.0077835596	0.02623983	0.01737039	0.010829058
0.0	0.0069595757	0.03085948	0.019254243	0.0339368	0.030561255	0.014609711	0.01130184	0.016271308	0.025193969	0.011320151
0.0	0.0069522313	0.030831736	0.019208249	0.033982046	0.030369591	0.014580805	0.011255238	0.016233608	0.02531714	0.011317136
0.0	0.0069809	0.030939111	0.01930846	0.03399411	0.030668259	0.014612319	0.011297487	0.01628551	0.025276465	0.011295842
0.0	0.030251712	0.03661769	0.012322733	0.028706692	0.027903214	0.018220814	0.010451131	0.03159159	0.049488127	0.005484934
0.0	0.03018732	0.036337174	0.012301226	0.028467318	0.027871212	0.018225232	0.010468725	0.03147142	0.049198788	0.0054885065
0.0	0.030175356	0.036517818	0.012303098	0.028630497	0.02784978	0.018228944	0.01044077	0.0315234	0.049212698	0.0054888767
0.0	0.0072556166	0.012684994	0.02790349	0.037948348	0.0127388835	0.013204773	0.011934575	0.026565446	0.031131351	0.012821112
0.0	0.012658702	0.019174334	0.011381366	0.018085066	0.014071881	0.008415153	0.010701847	0.024501037	0.04093357	0.012709915
0.0	0.015698396	0.021740377	0.01210782	0.0309589	0.041932546	0.013096546	0.007805867	0.033619996	0.027581522	0.011358656
0.0	0.015665708	0.021721825	0.012070383	0.030637302	0.041708432	0.0131461965	0.0077945776	0.03365356	0.027430946	0.011379275
0.0	0.015651625	0.021688737	0.012057493	0.030667514	0.041805662	0.013150335	0.007830717	0.033582248	0.027413193	0.011385172
0.0	0.015707232	0.02145333	0.012061255	0.030642055	0.041868407	0.013115765	0.007825102	0.03350969	0.027291331	0.011374946
0.0	0.015666649	0.021622544	0.0120916385	0.030814445	0.041836187	0.01314658	0.007803758	0.033643335	0.027407167	0.011361366
0.0	0.015695766	0.021573443	0.012077009	0.030703349	0.04169538	0.013145653	0.0077980817	0.033657834	0.027348444	0.011404449
0.0	0.015727105	0.021769958	0.012086827	0.030820398	0.04163174	0.0131472545	0.0077960566	0.033619728	0.027536644	0.011361436
0.0	0.015705861	0.021691155	0.012105346	0.030841116	0.041800097	0.013082169	0.0078056385	0.033674013	0.027411465	0.011375199
0.0	0.01565017	0.021730449	0.012110514	0.030720178	0.04174072	0.013122204	0.00782676	0.033613652	0.027371824	0.011368106
0.0	0.0111203715	0.021160185	0.014192566	0.038951073	0.042718403	0.010884027	0.010824155	0.029734062	0.031158466	0.009754207
0.0	0.011159946	0.02125715	0.014207658	0.038893744	0.042899884	0.0108740525	0.010846008	0.029846756	0.030948177	0.009752862
0.0	0.008553522	0.031979796	0.01783572	0.04897411	0.043266833	0.013550811	0.010615918	0.032999266	0.04868461	0.008436368
0.0	0.014438514	0.026522815	0.016877433	0.038572434	0.024347736	0.0115451645	0.0084263375	0.037725195	0.043381557	0.012431798
0.0	0.014427382	0.026467226	0.016822958	0.038543142	0.024417255	0.01157488	0.008409991	0.037625372	0.043221556	0.0124311065
0.0	0.018001793	0.016210802	0.016542057	0.012616321	0.01943365	0.011611456	0.010335847	0.025090003	0.028880876	0.010045599
0.0	0.01806629	0.016260138	0.016516222	0.012644931	0.019485574	0.011625036	0.010374533	0.025051774	0.02912845	0.010042266
0.0	0.013251322	0.021520996	0.0121742645	0.020819174	0.016775208	0.016020823	0.009912958	0.019119874	0.022052504	0.011821518
0.0	0.0133763505	0.02161503	0.012182037	0.02075738	0.016821673	0.016035188	0.009955064	0.019163447	0.021965027	0.01179809
0.0	0.0061595943	0.020038081	0.009042368	0.038059387	0.006844095	0.013817016	0.008898716	0.022235243	0.030804476	0.012059158
0.0	0.010146472	0.01914872	0.013990168	0.021711593	0.021146556	0.007589195	0.011172356	0.048485454	0.022910668	0.010560973
0.0	0.010223138	0.01917672	0.013962996	0.021689922	0.021113338	0.0076004113	0.011171118	0.048773047	0.022783477	0.010596158
0.0	0.010165598	0.019117115	0.013933962	0.021578476	0.02114168	0.0076047615	0.011162946	0.048587147	0.02274921	0.010567172
0.0	0.010156491	0.019022476	0.013944782	0.021668673	0.021114185	0.007588865	0.011181463	0.048606083	0.022787362	0.010572215
0.0	0.010117725	0.019101795	0.013965018	0.021689748	0.021081088	0.0076070935	0.011170417	0.048720926	0.022889074	0.010577862
0.0	0.010238633	0.019110179	0.013975967	0.021700414	0.021217203	0.0075786365	0.011184374	0.0486935	0.022785632	0.010520804
0.0	0.011057477	0.012248611	0.02527787	0.027252018	0.01532888	0.014142763	0.007886076	0.027581055	0.026671154	0.011850345
0.0	0.011024239	0.012256731	0.025369797	0.027309036	0.015396979	0.014191386	0.007891827	0.027624277	0.026701326	0.011822994
0.0	0.011061363	0.012289651	0.025414815	0.027455263	0.015402025	0.014142697	0.007893583	0.027797826	0.026685115	0.011809091
0.0	0.0073141665	0.01588886	0.015897773	0.03329246	0.015576795	0.0076848003	0.010222232	0.02175898	0.023937078	0.010212337
0.0	0.011708515	0.05276643	0.014301797	0.019969841	0.010094932	0.0112246545	0.010063612	0.026310079	0.035937134	0.0117668975
0.0	0.0116346	0.053006444	0.014302564	0.019987198	0.01005787	0.011258368	0.010056831	0.026364753	0.036029376	0.01176152
0.0	0.011737949	0.053115647	0.0143377585	0.020002708	0.010102997	0.011240162	0.010084631	0.02643242	0.03604932	0.011753886
0.0	0.0066117463	0.021153234	0.00035326256	0.095409945	0.037293952	0.00018133025	0.013247981	0.15164104	0.046819583	0.0067663244
0.0	0.5596385	0.57068163	0.58268154	0.577027	0.5886165	0.5628036	0.5659544	0.57537353	0.5708721	0.58228004
0.0	0.55823743	0.57300955	0.58476084	0.5766507	0.58921576	0.5622973	0.56648743	0.5760151	0.5723964	0.58200014
0.0	0.5592803	0.5732979	0.5845908	0.57707375	0.58841157	0.56229156	0.5649906	0.5726794	0.5723893	0.5816069
0.0	8.039108e-05	0.028172983	0.010457375	0.06831717	0.037717197	0.010668851	0.0007825267	0.050398216	0.03344078	0.0109298965
0.0	0.5606269	0.5727551	0.5846286	0.5772117	0.58881944	0.5620945	0.5657297	0.5752501	0.5734774	0.5823449
0.0	0.57290024	0.5773536	0.5896273	0.58466774	0.60687906	0.5690151	0.5728644	0.5871018	0.5807635	0.586844
0.0	0.55826396	0.5701447	0.58371675	0.57939404	0.58765376	0.56331956	0.5663786	0.57444197	0.57238173	0.5833494
0.0	0.57166266	0.57655483	0.589237	0.5846852	0.6035655	0.569961	0.5699227	0.58666074	0.5803727	0.5864979
0.0	0.5593121	0.5716703	0.58209085	0.5782969	0.5908544	0.56208843	0.5654411	0.57223076	0.57172143	0.5823934
0.0	0.5576548	0.5734638	0.5841086	0.5798225	0.58974445	0.56258917	0.56600094	0.57165056	0.5731814	0.58316994
0.0	0.55851483	0.5713114	0.58417094	0.57968736	0.58915204	0.56224936	0.56571895	0.5738753	0.5739233	0.5827919
0.0	0.5582959	0.57099915	0.58342534	0.57905036	0.58835894	0.56142807	0.56581	0.57239616	0.57272595	0.5815451
0.0	0.560132	0.5711612	0.5840899	0.5790857	0.58801335	0.56182915	0.56612647	0.57482713	0.57207096	0.58223546
0.0	0.55914795	0.57077926	0.5819123	0.57994866	0.5855066	0.56288415	0.5661079	0.5761146	0.5721786	0.5817176
0.0	0.5574273	0.5720302	0.58451825	0.5790501	0.58522546	0.5624834	0.56619143	0.57589537	0.57034785	0.5821722
0.0	0.5589154	0.5722062	0.58378327	0.5792236	0.58709973	0.56250006	0.565634	0.57295454	0.5719848	0.5818774
0.0	0.5602369	0.5702345	0.5836827	0.57971215	0.5872268	0.56235194	0.56551695	0.5745361	0.5724157	0.58248144
0.0	0.5616136	0.5733347	0.58521205	0.57992035	0.5931979	0.5637093	0.56798875	0.5770145	0.5767115	0.58354366
0.0	0.55778176	0.5731455	0.5843756	0.5790941	0.5888517	0.56341773	0.5660992	0.5750425	0.57270026	0.5832531
0.0	0.5608243	0.5736338	0.5835397	0.5793509	0.5853043	0.5639463	0.5657161	0.5743731	0.5723076	0.5830925
0.0	0.5605498	0.57339233	0.58434296	0.5798975	0.5873834	0.56335187	0.56618804	0.5761347	0.5733443	0.5826782
0.0	0.55711013	0.5714132	0.58450234	0.57946366	0.5890369	0.5626071	0.56511104	0.5750321	0.57386327	0.58282274
0.0	0.56037104	0.5737611	0.5834647	0.5801449	0.5872359	0.5630377	0.56639147	0.57253724	0.5710399	0.5827124
0.0	0.55980873	0.5743232	0.5844639	0.5793348	0.5873799	0.56331694	0.56629914	0.57386434	0.5711799	0.5830589
0.0	0.55950046	0.5724992	0.58451045	0.5794778	0.5852539	0.5628275	0.56573546	0.5749521	0.57138824	0.58364695
0.0	0.5628951	0.57342476	0.5851218	0.57979065	0.5919743	0.5634483	0.56979656	0.57487804	0.5752555	0.5836198
0.0	0.5631178	0.57317775	0.58577996	0.5806518	0.5927479	0.5631483	0.5686157	0.5744999	0.57507706	0.5838941
0.0	0.5601801	0.5723379	0.58467394	0.5791129	0.5873585	0.56314033	0.5663838	0.57626325	0.5725875	0.5828774
0.0	0.55581206	0.5706392	0.5842775	0.5806432	0.58639205	0.56361306	0.56485194	0.5757696	0.57366395	0.5818565
0.0	0.5569357	0.57330686	0.5837428	0.5794832	0.58749473	0.5623662	0.5660827	0.5746639	0.57294905	0.58300006
0.0	0.5589066	0.5725362	0.5836921	0.5791701	0.5897938	0.5629884	0.5658122	0.57337505	0.5731537	0.5825706
0.0	0.55978966	0.5721891	0.58490604	0.57963073	0.58940065	0.562636	0.5664378	0.57488674	0.5730782	0.5832078
0.0	0.5628596	0.5743635	0.5864051	0.5815509	0.5947573	0.56280077	0.5703678	0.5776003	0.5758238	0.5834025
0.0	0.5602821	0.57263625	0.5836006	0.57757044	0.5917386	0.5629001	0.5654137	0.5766671	0.57478064	0.5827377
0.0	0.5607438	0.57382643	0.5846127	0.57910824	0.5880974	0.56254876	0.5668152	0.5744868	0.5751026	0.58353585
0.0	0.9547181	0.36139885	0.16222994	0.63247186	0.8922325	0.0627265	0.02164214	0.39876202	0.37494853	0.015285577
0.0	0.018791405	0.054894503	0.0240105	0.058875464	0.11002206	0.009554079	0.012767263	0.14684504	0.09824167	0.012113532
0.0	0.5589186	0.5735661	0.58532584	0.57805485	0.58735657	0.56292135	0.5631821	0.57492965	0.57263047	0.5817136
0.0	0.5596671	0.5735976	0.58520186	0.58081955	0.58747536	0.5631849	0.56621534	0.5741189	0.5733131	0.58187276
0.0	0.56929994	0.5768306	0.58905315	0.5830465	0.6071069	0.56902874	0.5724316	0.58708215	0.58013266	0.58698756
0.0	0.57221127	0.577564	0.58927745	0.58416617	0.6072069	0.5689041	0.57263577	0.58711493	0.5800992	0.5869708
0.0	0.9546082	0.36031026	0.16209336	0.63037896	0.89214194	0.062984794	0.021600207	0.39721823	0.37346813	0.015255096
0.0	0.5600356	0.56995606	0.5835909	0.5787772	0.58676136	0.56219304	0.5649367	0.57430625	0.5721367	0.5819802
0.0	0.56972665	0.57315284	0.5884341	0.58387303	0.6014989	0.56873447	0.569677	0.58498853	0.57649493	0.5863353
0.0	0.014257452	0.01322734	0.015251178	0.0051425206	0.019111166	0.0093791485	0.00805768	0.032214988	0.008783405	0.006113677
0.0	0.013184184	0.036286846	0.018898837	0.046558905	0.079012275	0.011825301	0.015333205	0.3131622	0.08697236	0.012260772
0.0	0.011416095	0.049863104	0.024649488	0.044383537	0.10617078	0.012182491	0.013378775	0.3516668	0.103914835	0.010449883
0.0	0.008612062	0.05183091	0.024174219	0.06561365	0.08099898	0.009154221	0.013563285	0.2875583	0.07290698	0.011966076
0.0	0.022050472	0.04832118	0.021282548	0.043656092	0.07933253	0.00975633	0.014958696	0.21089019	0.09487102	0.0095567405
0.0	0.012203361	0.05201955	0.016989991	0.054871004	0.10419599	0.00908511	0.013557187	0.2408491	0.07910636	0.0206083
0.0	0.009519752	0.048218116	0.0147747295	0.06405114	0.10008195	0.009234461	0.013070711	0.19548705	0.08781034	0.01580809
0.0	0.011444609	0.041950297	0.013618702	0.08811071	0.049480118	0.010717069	0.013161628	0.21372288	0.067728676	0.010659524
0.0	0.0108657675	0.015075248	0.026512496	0.07624335	0.13324645	0.009872003	0.012930931	0.24505684	0.101837985	0.011059387
0.0	0.012005309	0.043873765	0.025310135	0.06021703	0.07119267	0.008514261	0.016940035	0.30333254	0.086481564	0.01616846
0.0	0.95531636	0.3621354	0.16203949	0.63176817	0.89378345	0.06296426	0.021770248	0.40218055	0.37823725	0.015288397
0.0	0.55816865	0.57157546	0.5838355	0.57923204	0.5865926	0.56194776	0.56621724	0.5747263	0.57291967	0.5829672
0.0	0.5599814	0.5738079	0.5833629	0.5768562	0.5879067	0.5633556	0.56604207	0.5737741	0.571654	0.58180404
0.0	0.5578034	0.57380885	0.58547294	0.5797069	0.58649856	0.56282544	0.564898	0.5743873	0.5726984	0.58246255
0.0	0.5594801	0.5733898	0.5844198	0.58028406	0.58747274	0.5621634	0.5666358	0.57384366	0.57348084	0.5832549
0.0	0.57203865	0.5765864	0.58859056	0.5842993	0.6032687	0.5681696	0.5698171	0.58483285	0.57803977	0.5866348
0.0	0.56232953	0.5720441	0.5857486	0.5815707	0.5891919	0.56421584	0.5661538	0.5783747	0.57538	0.5836457
0.0	0.56093603	0.5726111	0.58524436	0.579417	0.59070194	0.5626066	0.5660248	0.5756761	0.57220566	0.58313245
0.0	0.56773055	0.57522714	0.5885511	0.5832108	0.6019701	0.5690817	0.5701353	0.5861264	0.57881147	0.586494
0.0	0.558928	0.57248384	0.5848413	0.57941234	0.5899529	0.5637119	0.5666711	0.5756971	0.57299376	0.58248997
0.0	0.5690547	0.57602954	0.58836377	0.58343405	0.60300285	0.56926125	0.56989616	0.5871344	0.578875	0.5868646
0.0	0.012502709	0.056491714	0.013269578	0.03803039	0.13964218	0.010446767	0.011186816	0.11086996	0.029947707	0.008960416
0.0	0.5632037	0.57235706	0.58463645	0.57976204	0.5898286	0.564795	0.566449	0.57690734	0.57362425	0.5837866
0.0	0.563442	0.5736586	0.5855032	0.5814694	0.5892646	0.5650093	0.5659421	0.5780859	0.57276213	0.5840286
0.0	0.5630612	0.5723085	0.585562	0.58020425	0.5904745	0.56439924	0.5659671	0.57756114	0.57294816	0.5838973
0.0	0.5625877	0.57374465	0.5862137	0.5795668	0.5875215	0.5652638	0.5666584	0.5782232	0.5744555	0.5833604
0.0	0.56219	0.5732804	0.5852991	0.58025837	0.58808094	0.56456816	0.56593674	0.5776435	0.57384473	0.58366454
0.0	0.5630774	0.5728632	0.58598536	0.57998717	0.58822125	0.5648604	0.566037	0.5773896	0.57343054	0.58400583
0.0	0.562604	0.5739585	0.58662283	0.58132565	0.58852774	0.564851	0.564741	0.5779689	0.57401997	0.58407515
0.0	0.56292874	0.57319367	0.58638924	0.58041465	0.5900741	0.5646336	0.5670274	0.5773225	0.5732528	0.5840274
0.0	0.56316686	0.572809	0.5853297	0.5800051	0.5878107	0.5646614	0.5664756	0.57693416	0.57352495	0.5839546
0.0	0.56286585	0.57388115	0.58626866	0.5814879	0.5896094	0.56421155	0.5653888	0.57785773	0.5738925	0.5837246
0.0	0.010242625	0.020792177	0.021059932	0.057949826	0.04800808	0.012359384	0.010033227	0.038768195	0.036767103	0.011182238
0.0	0.5632312	0.5733598	0.58617806	0.5814637	0.588019	0.56443995	0.5663829	0.57806253	0.5726821	0.5831914
0.0	0.5635602	0.5734315	0.5859758	0.5811343	0.5885058	0.5642687	0.5664184	0.5773437	0.57273626	0.5840123
0.0	0.5626136	0.5740236	0.58554924	0.5816197	0.58905125	0.5642562	0.56621194	0.57741016	0.5725472	0.5837613
0.0	0.56325626	0.57341295	0.5858032	0.5802104	0.58916193	0.56409025	0.566928	0.5777232	0.57331353	0.5842177
0.0	0.56326526	0.5736355	0.58643985	0.5814899	0.588706	0.5642205	0.56592464	0.57787186	0.57374567	0.582763
0.0	0.5629699	0.57393336	0.5855489	0.5806127	0.5885996	0.56415534	0.56637144	0.5771604	0.57420236	0.5834709
0.0	0.5629644	0.5735809	0.5852119	0.5810885	0.5894619	0.56309617	0.56642497	0.5777892	0.573788	0.58361304
0.0	0.56239706	0.5739264	0.5857116	0.58038586	0.58954895	0.5645219	0.56685185	0.57836837	0.57354456	0.5830991
0.0	0.5618171	0.57217026	0.5861412	0.5811555	0.58992314	0.565019	0.56534046	0.5784439	0.5733561	0.583226
0.0	0.563307	0.5739241	0.5852099	0.5813304	0.58929765	0.56523037	0.56525075	0.5775619	0.57440764	0.58350056
0.0	0.5641225	0.57333684	0.58484733	0.58112025	0.58851486	0.5640827	0.5646676	0.5778683	0.57377994	0.5838704
0.0	0.5632617	0.5733382	0.58572155	0.580267	0.5894283	0.56402534	0.56607443	0.5776734	0.57396585	0.58386487
0.0	0.5626922	0.57423145	0.5851824	0.58156615	0.5897438	0.5645787	0.56660265	0.5782143	0.57392144	0.58383733
0.0	0.5624662	0.57456315	0.5861536	0.5794906	0.5903511	0.5651826	0.56572187	0.5776246	0.5738439	0.5840776
0.0	0.56769085	0.5761681	0.5885441	0.58359843	0.60300267	0.567632	0.5697115	0.5851652	0.57859534	0.58637667
0.0	0.5712106	0.57694167	0.5896926	0.58483094	0.60255134	0.5698543	0.570572	0.5888473	0.57996136	0.5876214
0.0	0.5572354	0.5723793	0.5842948	0.57976824	0.58756155	0.5618345	0.5647421	0.5744944	0.5714821	0.58257663
0.0	0.5708799	0.57693213	0.58881927	0.584675	0.6024887	0.5685558	0.5709142	0.5878223	0.5774195	0.5871259
0.0	0.5703714	0.5769573	0.58825195	0.58469546	0.60218	0.5681168	0.5708522	0.5884509	0.5772113	0.58678055
0.0	0.5615559	0.5738156	0.58518904	0.58069307	0.5888867	0.5626947	0.5673292	0.576819	0.5718508	0.58364516
0.0	0.56984395	0.5758111	0.58886844	0.5844066	0.6069073	0.56887513	0.5705997	0.5895638	0.5777277	0.58707625
0.0	0.5598501	0.57383746	0.5845291	0.5799307	0.5898835	0.56372213	0.5664751	0.5757782	0.57181394	0.5832768
0.0	0.5605496	0.5731129	0.5845543	0.5806719	0.5891638	0.5625474	0.5662101	0.57421595	0.57339674	0.582552
0.0	0.5610951	0.572175	0.58493143	0.58003664	0.5911109	0.5641605	0.5664446	0.57189673	0.5732512	0.5832036
0.0	0.57169324	0.57647556	0.5891781	0.58383596	0.6082385	0.5690942	0.5725588	0.5897594	0.5801507	0.58729553
0.0	0.57265884	0.5763327	0.5890811	0.5830731	0.6081625	0.5690336	0.57256997	0.58817405	0.58023244	0.5873715
0.0	0.5744613	0.57813746	0.59063315	0.58584386	0.60862803	0.57121676	0.574062	0.5920365	0.5827035	0.5881461
0.0	0.5744613	0.57813746	0.59063315	0.58584386	0.60862803	0.57121676	0.574062	0.5920365	0.5827035	0.5881461
0.0	0.5600988	0.57302886	0.5857571	0.5807212	0.5881774	0.56274325	0.5670251	0.57474995	0.5710242	0.5829638
0.0	0.5691106	0.5753001	0.5872098	0.58293605	0.60222095	0.5681448	0.57081485	0.5864787	0.5771757	0.5869398
0.0	0.55973214	0.5729511	0.5851948	0.57928	0.587926	0.56229705	0.56619704	0.5745971	0.57316375	0.58244294
0.0	0.5704101	0.5772729	0.58880615	0.583812	0.6037065	0.5673012	0.57117236	0.5868353	0.5783882	0.587644
0.0	0.56950736	0.5769315	0.5881516	0.5835576	0.6007814	0.569492	0.5706865	0.58718807	0.5784368	0.5866946
0.0	0.5602112	0.57349896	0.584932	0.579884	0.58783966	0.5633457	0.5665474	0.57492363	0.5720783	0.5821031
0.0	0.56812745	0.5747574	0.58791864	0.58359706	0.600832	0.5681519	0.5704868	0.58646613	0.5763964	0.58516896
0.0	0.55868536	0.57295495	0.58377224	0.5791712	0.5893826	0.56352025	0.5662119	0.57469547	0.572106	0.58318144
0.0	0.5590674	0.5703979	0.58408535	0.57908136	0.58769566	0.56228256	0.566081	0.5767097	0.5722734	0.58294433
0.0	0.5599	0.5734976	0.5842071	0.579354	0.58797646	0.56208247	0.56622154	0.5735126	0.5725866	0.5813556
0.0	0.55831057	0.57376534	0.58198446	0.58052844	0.5871925	0.5627664	0.5665269	0.5734745	0.5706663	0.58246875
0.0	0.046049204	0.048670832	0.026762225	0.095878854	0.07496138	0.026035262	0.008872302	0.14976776	0.14278601	0.014119181
0.0	0.57308006	0.57541555	0.58957106	0.58533746	0.60827774	0.569745	0.5735167	0.5877524	0.5807181	0.58723736
0.0	0.57308006	0.57541555	0.58957106	0.58533746	0.60827774	0.569745	0.5735167	0.5877524	0.5807181	0.58723736
0.0	0.5605167	0.5738886	0.5848253	0.57949555	0.59068644	0.5637238	0.5665175	0.5757238	0.57246506	0.5831286
0.0	0.56943995	0.5760065	0.5883303	0.5836244	0.60252947	0.5694044	0.5704709	0.58768725	0.5797609	0.5873366
0.0	0.5681492	0.576238	0.5884865	0.5838091	0.60207874	0.5696012	0.570294	0.5849249	0.57830006	0.587063
0.0	0.5695842	0.57656753	0.5873614	0.58267796	0.6018371	0.56704634	0.5700779	0.5862706	0.57843	0.58669925
0.0	0.5695842	0.57656753	0.5873614	0.58267796	0.6018371	0.56704634	0.5700779	0.5862706	0.57843	0.58669925
0.0	0.56943995	0.5760065	0.5883303	0.5836244	0.60252947	0.5694044	0.5704709	0.58768725	0.5797609	0.5873366
0.0	0.55942565	0.57209605	0.58533996	0.5780018	0.5876916	0.56294453	0.56600946	0.57366097	0.5735053	0.5833817
0.0	0.5600514	0.5716733	0.58491886	0.5797725	0.5868025	0.56332666	0.5647097	0.5726626	0.5735518	0.5825911
0.0	0.56018513	0.57413346	0.58480865	0.58000696	0.58708626	0.5630487	0.56667435	0.5755055	0.5725729	0.58300847
0.0	0.5703197	0.5782981	0.590126	0.584142	0.60298294	0.5717229	0.5707979	0.5914578	0.58163655	0.5881766
0.0	0.5580472	0.5716639	0.58401644	0.579609	0.58871484	0.5628491	0.56662565	0.5748611	0.5729203	0.5828082
0.0	0.560301	0.5733626	0.58236593	0.57841265	0.5887093	0.5625276	0.5650395	0.57472336	0.57234347	0.5822356
0.0	0.5730826	0.5769868	0.5893703	0.58427906	0.60647106	0.56823283	0.5709338	0.59121054	0.5837289	0.5880529
0.0	0.5710104	0.5768563	0.5899269	0.5849135	0.60558844	0.5696502	0.5710872	0.59146243	0.5809675	0.5877782
0.0	0.5617264	0.5741941	0.5859374	0.5811402	0.5898787	0.56544715	0.5681185	0.5804737	0.57579726	0.58463854
0.0	0.5712881	0.57613826	0.58795446	0.5842878	0.6045489	0.5716193	0.5713292	0.59171593	0.58185375	0.5879636
0.0	0.573071	0.57529163	0.5872654	0.5827065	0.60671544	0.567514	0.57084984	0.5917083	0.5833967	0.5870635
0.0	0.5637262	0.57308495	0.5865147	0.57967895	0.5939344	0.5630919	0.56927115	0.58131075	0.5775598	0.5851316
0.0	0.56847674	0.5756107	0.58783704	0.5830004	0.60197663	0.5693433	0.5694955	0.58462775	0.5791868	0.58720636
0.0	0.56011915	0.5726593	0.5835718	0.5793164	0.5859617	0.56324965	0.56634665	0.5747861	0.57262516	0.5828218
0.0	0.55855	0.5732224	0.58497685	0.58029455	0.58670664	0.5628164	0.5661798	0.5756884	0.5722311	0.5834621
0.0	0.56711334	0.5760606	0.5860732	0.58268684	0.5995799	0.5675354	0.5704379	0.58617747	0.5778929	0.5873609
0.0	0.55926496	0.57362527	0.5846791	0.5793073	0.586612	0.56348467	0.5663669	0.5754193	0.57343715	0.5837094
0.0	0.011837677	0.042727016	0.017305309	0.09027011	0.3044639	0.01341995	0.01648325	0.103390366	0.1533345	0.012893918
0.0	0.55874145	0.5735396	0.5855345	0.58010465	0.5876811	0.5604686	0.5664658	0.5747385	0.5710598	0.58317906
0.0	0.5575661	0.572067	0.5832633	0.5800059	0.58765566	0.56096417	0.5639051	0.57301056	0.57351184	0.5826444
0.0	0.57084244	0.5768443	0.588664	0.5847219	0.60172075	0.5682942	0.57134646	0.5872955	0.577911	0.58705187
0.0	0.557552	0.5734423	0.58364075	0.5816963	0.58821297	0.56413263	0.5671705	0.5756401	0.5717043	0.5825579
0.0	0.5626252	0.5744303	0.5857929	0.58163095	0.5892901	0.5639549	0.5666459	0.57652634	0.57414174	0.5846335
0.0	0.5702875	0.57783896	0.5890787	0.58481824	0.60306484	0.569837	0.5706835	0.58836186	0.579936	0.5882517
0.0	0.5595272	0.57340044	0.5840688	0.5812291	0.5894269	0.56335574	0.56721795	0.5753082	0.57242405	0.58383113
0.0	0.55923074	0.5714499	0.5845795	0.57969713	0.58906305	0.56261384	0.5644397	0.57552546	0.572523	0.58263534
0.0	0.5578208	0.5724415	0.5837451	0.5798944	0.5884265	0.5627815	0.56648874	0.5759211	0.57198054	0.582658
0.0	0.56002915	0.5707912	0.5839587	0.580709	0.58996546	0.5634449	0.5662571	0.57576936	0.5732114	0.58316225
0.0	0.567083	0.5767265	0.5880417	0.58255434	0.602384	0.56726617	0.5684406	0.58794653	0.5783708	0.58661205
0.0	0.5676631	0.57639134	0.5879069	0.58324116	0.6014663	0.56631786	0.5690794	0.5878599	0.57869476	0.58608145
0.0	0.56052214	0.5744024	0.5855009	0.5802992	0.5887192	0.5612147	0.56562346	0.57593966	0.57055444	0.58351076
0.0	0.5677314	0.5765364	0.5869681	0.5828443	0.601083	0.5647994	0.5687623	0.58573395	0.57664156	0.586354
0.0	0.570084	0.57663244	0.5884016	0.5831433	0.6017291	0.5659644	0.5675605	0.5865366	0.5787429	0.5872686
0.0	0.56143737	0.5718916	0.58430994	0.57841605	0.58734876	0.56181365	0.5646883	0.57547206	0.57148224	0.5833273
0.0	0.56143737	0.5718916	0.58430994	0.57841605	0.58734876	0.56181365	0.5646883	0.57547206	0.57148224	0.5833273
0.0	0.5593597	0.57378674	0.58500665	0.5796047	0.58608276	0.5608991	0.56391835	0.5749926	0.573327	0.5826985
0.0	0.5590375	0.5731185	0.5854602	0.5787985	0.58742994	0.55986106	0.56406283	0.574836	0.5736208	0.583159
0.0	0.56225175	0.57304907	0.58533716	0.580971	0.59220934	0.5624069	0.568202	0.57687473	0.573625	0.5835256
0.0	0.5714613	0.576337	0.5873898	0.5846213	0.6036032	0.5709789	0.5707868	0.59172314	0.58182627	0.5880672
0.0	0.5685827	0.5739376	0.5858912	0.5805559	0.60215074	0.56733775	0.5687416	0.5841029	0.5775519	0.5859869
0.0	0.5701984	0.57544696	0.5881155	0.5816847	0.6011613	0.56824446	0.56968594	0.58535624	0.57839614	0.58524746
0.0	0.008413606	0.037626952	0.02218021	0.06173092	0.011504878	0.012225424	0.008827265	0.065032355	0.023585938	0.0148276705
0.0	0.5740677	0.57809436	0.58818054	0.58551925	0.6079705	0.57124174	0.57390964	0.5916664	0.58356273	0.5876453
0.0	0.56300026	0.57359374	0.583711	0.57892984	0.590017	0.56430954	0.5665586	0.57697976	0.57386875	0.5836033
0.0	0.5571729	0.5736939	0.58086866	0.57987136	0.5882574	0.5637073	0.565222	0.57370967	0.5731016	0.58191216
0.0	0.5608179	0.5741722	0.5831911	0.5776429	0.5872441	0.56365865	0.56678015	0.5767159	0.5728667	0.5837726
0.0	0.5602127	0.57217336	0.5834477	0.58007604	0.58784	0.56320226	0.5653854	0.57650125	0.5718386	0.5825279
0.0	0.5593713	0.57232994	0.584202	0.57963437	0.5868679	0.5624691	0.5657781	0.5766531	0.57210505	0.58199924
0.0	0.024507027	0.024393285	0.021126114	0.117441975	0.06241509	0.00016026606	0.011473539	0.090703495	0.13033614	0.012511767
0.0	0.024529882	0.027394548	0.0155285075	0.040678903	0.023710871	0.00018922656	0.0116646215	0.035223305	0.04055486	0.017377
0.0	0.5734229	0.5768043	0.5896409	0.58385754	0.6068037	0.56847	0.5722679	0.5857911	0.580928	0.5863832
0.0	0.5728332	0.577827	0.58933055	0.58383274	0.606645	0.5679616	0.57099897	0.5880645	0.58088064	0.58625156
0.0	0.022279086	0.02902766	0.02016316	0.04375848	0.012505382	0.007089581	0.008487181	0.02012173	0.019845506	0.014036381
0.0	0.5581301	0.5733962	0.5848222	0.5796504	0.5873342	0.562975	0.5662014	0.57537174	0.57208586	0.58200455
0.0	0.56328136	0.57194364	0.58558893	0.57929057	0.59282625	0.563468	0.56864697	0.5748765	0.57500285	0.58386075
0.0	0.56003386	0.57064563	0.58419496	0.57974005	0.5879349	0.56278145	0.5655783	0.57426405	0.5719396	0.5826573
0.0	0.558693	0.5702594	0.5839279	0.5772862	0.58858687	0.56252766	0.5664715	0.5722254	0.5729593	0.583611
0.0	0.012110525	0.03303822	0.011778598	0.032680556	0.032327406	0.01848673	0.011610657	0.0135465935	0.030770672	0.010994059
0.0	0.015563478	0.040053554	0.015987972	0.014248991	0.012094283	0.01495864	0.008894344	0.029149294	0.018696096	0.008699842
0.0	0.56795484	0.5746285	0.5873874	0.58113396	0.6034656	0.56889015	0.56914145	0.5855083	0.57919186	0.5868789
0.0	0.55766374	0.57379454	0.5856387	0.58069444	0.58700687	0.56434107	0.5666372	0.57732075	0.57354707	0.583723
0.0	0.5605525	0.5738193	0.58479136	0.5806876	0.588839	0.5624076	0.566942	0.5775243	0.5745936	0.58327055
0.0	0.559892	0.5739462	0.5857143	0.57904094	0.58727396	0.56161535	0.56578416	0.57454157	0.5707319	0.58321
0.0	0.5601577	0.572318	0.5841014	0.57866627	0.58959585	0.5632557	0.5660278	0.57615227	0.571443	0.5825751
0.0	0.55672455	0.57179433	0.5840325	0.58006674	0.58893144	0.562299	0.56611586	0.5753278	0.57312715	0.5830402
0.0	0.56074727	0.5738207	0.5840836	0.57953197	0.58888584	0.5630398	0.5656563	0.5749255	0.57257056	0.58289355
0.0	0.57463986	0.5776817	0.59065634	0.5855359	0.6078017	0.5699324	0.5733185	0.59210044	0.5838994	0.587078
0.0	0.57463986	0.5776817	0.59065634	0.5855359	0.6078017	0.5699324	0.5733185	0.59210044	0.5838994	0.587078
0.0	0.5604899	0.5737056	0.5852781	0.58079076	0.58739614	0.5612424	0.5658219	0.5752192	0.57302374	0.5813961
0.0	0.5596481	0.5739788	0.58549374	0.57970005	0.5864784	0.56338364	0.567407	0.5736313	0.5727427	0.58219063
0.0	0.0069493707	0.04305774	0.012546988	0.053684667	0.054226074	0.011636679	0.012697038	0.055729095	0.010227747	0.01009557
0.0	0.0068686325	0.042940263	0.0124938935	0.053584225	0.054101836	0.01159657	0.012715188	0.05505767	0.010111924	0.010036148
0.0	0.0068419464	0.043077588	0.0124995895	0.053507272	0.054079536	0.011618999	0.01268128	0.054833207	0.010135003	0.0100266775
0.0	0.5602341	0.5712411	0.5837913	0.5808392	0.58945334	0.56423384	0.5663424	0.5764635	0.57347697	0.58279294
0.0	0.55876416	0.5738947	0.5825622	0.58029056	0.58772355	0.562894	0.5642898	0.57349914	0.57301277	0.5833459
0.0	0.010531143	0.028078264	0.02376649	0.03458582	0.04064613	0.01593567	0.010927361	0.02113813	0.043218486	0.014610727
0.0	0.010556225	0.027958054	0.023820514	0.03466518	0.04092527	0.015926229	0.01089341	0.021189168	0.043415498	0.014618712
0.0	0.03884454	0.034495227	0.024409205	0.06325518	0.0728786	0.012877978	0.010825989	0.07599364	0.1009523	0.009460223
0.0	0.014420434	0.032203805	0.030037597	0.0689114	0.103763685	0.018269807	0.018596595	0.06776059	0.082772136	0.014867043
0.0	0.5712655	0.5777843	0.589422	0.58486974	0.6032033	0.5696522	0.5705784	0.5897066	0.58056784	0.586726
0.0	0.5618446	0.57108134	0.58402985	0.5796553	0.5932064	0.5641153	0.5677963	0.5756957	0.57420766	0.5823473
0.0	0.5566395	0.57407737	0.58336985	0.5796878	0.58833134	0.56342393	0.566594	0.5749201	0.5732417	0.5825527
0.0	0.5708464	0.5771914	0.58808404	0.5841108	0.60614955	0.568529	0.5716727	0.5885663	0.58141524	0.58687866
0.0	0.5586348	0.5721833	0.5850807	0.577673	0.5878964	0.5638506	0.5651797	0.5741479	0.5727244	0.58243966
0.0	0.55717564	0.5712086	0.5832088	0.5799296	0.5878566	0.56211084	0.56561667	0.5756414	0.5716093	0.5818293
0.0	0.55913097	0.57161355	0.58347857	0.58032435	0.59065217	0.56298476	0.56632406	0.57531625	0.57194763	0.5815113
0.0	0.5581569	0.5710851	0.5833114	0.5798934	0.5878948	0.56170666	0.5660624	0.57439464	0.5724669	0.58248484
0.0	0.55888784	0.5715222	0.5835171	0.57996583	0.58796173	0.56264734	0.5657377	0.5756021	0.57198185	0.58236915
0.0	0.5576178	0.57147896	0.58199537	0.58000124	0.58916926	0.5625513	0.5660483	0.5756397	0.5712543	0.5822753
0.0	0.5592847	0.57204473	0.58253545	0.57990944	0.5902077	0.5617765	0.5665141	0.5767073	0.57197404	0.5808085
0.0	0.5590443	0.56929785	0.5830215	0.57996655	0.58974946	0.562157	0.5663615	0.5754588	0.5717286	0.581261
0.0	0.55809087	0.57108074	0.5822708	0.58008367	0.588017	0.5620121	0.56643957	0.57516277	0.5716147	0.58244175
0.0	0.55799586	0.57117766	0.58319265	0.5804045	0.5865473	0.5627326	0.56637084	0.5753119	0.5716484	0.58272344
0.0	0.5583541	0.5717387	0.58293754	0.5800111	0.58792764	0.56136775	0.5663842	0.57514757	0.5720906	0.5819028
0.0	0.55770886	0.571293	0.5830351	0.57999104	0.58844036	0.56265056	0.5668768	0.5756958	0.57160676	0.582066
0.0	0.55817604	0.57104486	0.5830686	0.5796651	0.5888615	0.56151354	0.56616646	0.57585055	0.5716898	0.5812335
0.0	0.55679494	0.5711694	0.58312124	0.57851905	0.58843696	0.5622658	0.5646083	0.5755914	0.57172626	0.58174807
0.0	0.5592275	0.571596	0.5831352	0.57997996	0.5884732	0.56256974	0.5662815	0.5755204	0.5724072	0.58266765
0.0	0.55813336	0.5703952	0.58260727	0.5799233	0.5881309	0.5616642	0.56658447	0.5755625	0.57262355	0.58232933
0.0	0.5583805	0.57149404	0.5828294	0.5806773	0.5874426	0.5624725	0.5653468	0.5746678	0.57242346	0.5821811
0.0	0.55886304	0.5716728	0.5830635	0.5786236	0.587551	0.5611257	0.5659017	0.5755134	0.57136285	0.5819502
0.0	0.558089	0.57000196	0.58287954	0.5802268	0.58793354	0.56205153	0.5662184	0.57475716	0.57227945	0.58095145
0.0	0.56941754	0.57617205	0.5882425	0.5841557	0.60232306	0.5666888	0.57020646	0.58808166	0.57731366	0.58501244
0.0	0.562603	0.57211435	0.58565164	0.5807592	0.59388	0.56289417	0.5687205	0.5763299	0.57430166	0.5819337
0.0	0.024686418	0.05899488	0.023052545	0.09517016	0.25081873	0.022571547	0.028011877	0.09398583	0.17232329	0.017599137
0.0	0.010983529	0.024941448	0.010434584	0.045266755	0.02915382	0.013879656	0.011611614	0.029412681	0.07013483	0.013858597
0.0	0.5608133	0.57388157	0.58515656	0.5801104	0.59252906	0.56323683	0.568598	0.57595783	0.5748218	0.58295685
0.0	0.954432	0.35943884	0.16154636	0.6297667	0.8923025	0.06268324	0.021518128	0.39976764	0.3723088	0.015202514
0.0	0.5711306	0.5767641	0.5888254	0.5828913	0.6065046	0.5692348	0.57166535	0.5871204	0.58020943	0.58721167
0.0	0.57109267	0.57681054	0.5884406	0.58228123	0.606563	0.56784934	0.5725363	0.58716625	0.57969946	0.58684945
0.0	0.5723513	0.5753888	0.58836937	0.5839134	0.60679007	0.5691455	0.5721783	0.58955294	0.5803454	0.58740294
0.0	0.5725412	0.57614625	0.5887907	0.5833893	0.608254	0.56955725	0.5725762	0.58911264	0.5804676	0.5869816
0.0	0.57104605	0.57611936	0.5886755	0.5831432	0.60661	0.5697147	0.57180774	0.58818185	0.58110183	0.5868428
0.0	0.5722165	0.57583374	0.58862436	0.58300865	0.6069389	0.5690578	0.57213545	0.58739525	0.5806881	0.586408
0.0	0.5645325	0.57322025	0.5865982	0.58169436	0.5963394	0.5652883	0.570038	0.5783712	0.57748145	0.5840862
0.0	0.5627769	0.5746839	0.58636713	0.58100384	0.5953757	0.5640328	0.57082075	0.578265	0.5770453	0.5839662
0.0	0.5694361	0.57609516	0.5879866	0.583694	0.6067395	0.56939167	0.5706408	0.58949864	0.5786407	0.5869385
0.0	0.57074505	0.57459044	0.58876187	0.584001	0.6066112	0.5693692	0.56984603	0.5896915	0.578699	0.5878508
0.0	0.5715992	0.5758142	0.5889906	0.5830987	0.60711116	0.5695236	0.5723796	0.5876936	0.5808407	0.5871002
0.0	0.5717097	0.5757193	0.5892209	0.5831543	0.6067738	0.5689667	0.5713516	0.58771205	0.581129	0.58696616
0.0	0.5696437	0.5776625	0.5891321	0.583649	0.60699797	0.568976	0.57187134	0.58765167	0.5814256	0.58651996
0.0	0.007843916	0.034104336	0.017367233	0.017260619	0.023584593	0.014367075	0.009262949	0.027416106	0.029818404	0.00987165
0.0	0.5608866	0.5706188	0.5828965	0.57763237	0.58522534	0.5629788	0.5655495	0.5769642	0.5726086	0.582546
0.0	0.5728221	0.57870007	0.5908507	0.58581066	0.6086447	0.57043284	0.5734105	0.5920778	0.5836066	0.5880405
0.0	0.55862385	0.572626	0.58387595	0.57870024	0.5880111	0.56356066	0.56668854	0.57649744	0.5727504	0.5830336
0.0	0.5319328	0.0887598	0.073858835	0.46618357	0.9097435	0.038526475	0.02549649	0.7255771	0.50631046	0.019361435
0.0	0.55990237	0.5733927	0.5850029	0.57983094	0.58754843	0.5649311	0.56624186	0.57632655	0.5729127	0.58382756
0.0	0.84662044	0.102557845	0.068947144	0.52440786	0.96697617	0.07680515	0.030532474	0.6855571	0.5924046	0.020036353
0.0	0.0039451746	0.000272614	8.6093205e-05	0.004921719	0.034217257	6.7324574e-05	0.00011757438	0.0067220307	0.0022405302	5.290645e-05
0.0	0.020789085	0.00055087724	0.00013586199	0.004957228	0.03755754	0.00044195508	0.00010777153	0.0034117785	0.41687948	0.0003911658
0.0	0.008177925	0.00020997916	8.9818146e-05	0.0046648574	0.13360083	7.4469404e-05	0.00010026459	0.0033306172	0.0033834486	0.0003658956
0.0	0.009290335	0.00020057782	0.0002755924	0.47470936	0.11774736	6.166119e-05	0.00012261412	0.0023684618	0.003370858	0.00040493114
0.0	0.009270461	0.00020067689	0.00027495465	0.47474128	0.117795214	6.16903e-05	0.0001229063	0.0023567036	0.0033816723	0.00040483775
0.0	0.009009595	0.0001769485	9.5292344e-05	0.004440563	0.09565237	6.7654924e-05	0.00016404837	0.0024353387	0.0014874741	5.428015e-05
0.0	0.0017932788	0.0007563478	0.0005147853	0.0053504733	0.13801469	7.199718e-05	0.00010252857	0.0039768927	0.003839796	6.500659e-05
0.0	0.5692821	0.57665616	0.5884736	0.5839704	0.6018234	0.5702467	0.570336	0.58775604	0.5786549	0.58748025
0.0	0.56108826	0.5727612	0.58462065	0.5798079	0.5876177	0.5625488	0.56661236	0.5749076	0.5713757	0.58310294
0.0	0.5622001	0.57319283	0.58433896	0.5796113	0.591004	0.56300765	0.56645536	0.57635456	0.5715778	0.5837619
0.0	0.56007314	0.5732118	0.5843352	0.57850844	0.58904696	0.56379646	0.5653265	0.57432544	0.57075614	0.58251536
0.0	0.56127954	0.5710731	0.5848641	0.5795208	0.58801997	0.5634846	0.5651373	0.57494116	0.573253	0.5827557
0.0	0.55933124	0.5725114	0.58322513	0.58013415	0.5879058	0.5625581	0.5668836	0.5748564	0.5725623	0.58321154
0.0	0.55966973	0.5707749	0.5843798	0.5787282	0.5867876	0.5619087	0.5664201	0.57570404	0.5710743	0.58350617
0.0	0.56034905	0.57299715	0.5833285	0.57997113	0.59026223	0.563007	0.56677765	0.576541	0.57236636	0.58382404
0.0	0.5602528	0.5710447	0.5841774	0.5785785	0.5888596	0.5622939	0.5661021	0.5768177	0.570993	0.58396333
0.0	0.5613933	0.57196265	0.5836032	0.57988256	0.5887853	0.5635835	0.56619716	0.57494307	0.57351786	0.58272153
0.0	0.55991745	0.5731346	0.58385247	0.57847536	0.58771724	0.5645488	0.566566	0.57492137	0.572448	0.58301926
0.0	0.55987567	0.5716595	0.5840763	0.5793123	0.5876472	0.562807	0.56592333	0.57542014	0.57272327	0.5830542
0.0	0.56012756	0.5709498	0.584924	0.5776878	0.5874591	0.5632653	0.5662947	0.57405835	0.5715316	0.5826147
0.0	0.56103075	0.57210463	0.58510476	0.57864535	0.58835983	0.563605	0.565858	0.5744281	0.57314533	0.583393
0.0	0.559422	0.571839	0.58446497	0.58003753	0.5893159	0.56376636	0.5657506	0.5733808	0.57116526	0.5822564
0.0	0.5587238	0.57364523	0.58339226	0.58007085	0.5884207	0.5644355	0.566201	0.5740741	0.5713412	0.5830377
0.0	0.56038094	0.5719297	0.58344895	0.5782009	0.5890112	0.5629486	0.56550014	0.57435054	0.57081777	0.5838214
0.0	0.55872864	0.5720931	0.5838633	0.58041996	0.58832884	0.5625231	0.56590384	0.57384247	0.57286763	0.58239055
0.0	0.5576393	0.573272	0.5831904	0.57988435	0.5874155	0.56399	0.5665341	0.5751006	0.57193995	0.58341557
0.0	0.55926985	0.57070315	0.58488816	0.5784924	0.58775175	0.56412137	0.5662233	0.57217526	0.57155794	0.58316714
0.0	0.5576595	0.57266164	0.58530545	0.5790687	0.58785295	0.56148213	0.5660127	0.57231134	0.5725989	0.58354026
0.0	0.55768895	0.5728154	0.5841551	0.57990026	0.5879164	0.56393796	0.56563616	0.5757827	0.57220626	0.58258635
0.0	0.5568841	0.5706887	0.58478034	0.5787194	0.588176	0.5617669	0.56346303	0.57502306	0.571565	0.5832188
0.0	0.55881345	0.57299674	0.58452326	0.5805894	0.58871555	0.5645657	0.56455094	0.5755749	0.5732225	0.5826684
0.0	0.5585398	0.57077163	0.58503515	0.5793025	0.5886119	0.5624124	0.56420887	0.5751661	0.57211924	0.5833538
0.0	0.5579694	0.5733037	0.5836927	0.57839316	0.58758163	0.5644042	0.5667508	0.5751819	0.57184625	0.5831198
0.0	0.55713004	0.57094353	0.5838373	0.5780797	0.5883661	0.5629043	0.56481105	0.57447344	0.57155627	0.5832041
0.0	0.55688906	0.57235384	0.5849436	0.57915515	0.5881406	0.56327623	0.56474537	0.57418275	0.57265586	0.58297336
0.0	0.5575028	0.5713878	0.5848847	0.577234	0.58796585	0.56286085	0.5661828	0.5736308	0.5724972	0.583277
0.0	0.56046045	0.5724643	0.5845655	0.5796474	0.5896672	0.5638101	0.5659751	0.57351065	0.5719319	0.583158
0.0	0.55911404	0.5723953	0.58366364	0.5797919	0.5881304	0.5641407	0.56691515	0.5740489	0.5715953	0.5824605
0.0	0.55825335	0.5709356	0.5846746	0.57940006	0.5890677	0.5625628	0.56588614	0.5759823	0.572594	0.5828469
0.0	0.55950564	0.5719544	0.58347976	0.58011514	0.58773875	0.56231445	0.56568986	0.57409614	0.5722073	0.5828247
0.0	0.5598613	0.57098186	0.58450985	0.5792772	0.58862567	0.5622184	0.56625926	0.57487494	0.5724363	0.58274305
0.0	0.5602048	0.5716661	0.5850419	0.5768939	0.58865625	0.56337285	0.5663645	0.5750445	0.5718457	0.58307517
0.0	0.5595346	0.5688104	0.58431697	0.58001244	0.5873575	0.56400937	0.5664682	0.57464314	0.57207555	0.5828982
0.0	0.55957896	0.5738843	0.5841643	0.57771957	0.5886676	0.56490356	0.5668796	0.5759868	0.57170385	0.58357376
0.0	0.5605006	0.5724598	0.5848836	0.57900435	0.5883219	0.56329155	0.5660976	0.5756657	0.5733028	0.58334935
0.0	0.7842915	0.074115485	0.00012344906	0.44721755	0.96324015	0.052723985	0.021440588	0.6157755	0.58598167	0.017984914
0.0	0.0039362744	0.00027200702	8.539673e-05	0.004874465	0.03418901	6.793894e-05	0.00011771001	0.0067803175	0.0022137582	5.262542e-05
0.0	0.0039625545	0.0002722535	8.591147e-05	0.004895802	0.034097858	6.788118e-05	0.00011736369	0.006747961	0.0022406646	5.289767e-05
0.0	0.023785863	0.02111618	0.016688107	0.038393937	0.07036635	0.012040386	0.017752789	0.05587007	0.0490165	0.017448215
0.0	0.023871785	0.02107753	0.016621524	0.038433224	0.07051127	0.0120775215	0.017739838	0.055490006	0.04855442	0.017486515
0.0	2.9927516e-05	7.180348e-05	5.962165e-05	0.0001772413	0.00019090343	2.0669595e-05	0.00012280005	0.00020589253	0.00015623913	0.00025642195
0.0	2.3017416e-05	0.00019005146	8.2720806e-05	0.00019841091	0.0001631055	0.000113977745	6.1194085e-05	0.00016019182	6.2978565e-05	6.938031e-05
0.0	2.3251405e-05	0.00018936518	8.2447375e-05	0.00019834812	0.00016369025	0.00011367589	6.12186e-05	0.0001609979	6.310697e-05	6.970772e-05
0.0	2.3063998e-05	0.0001902315	8.226172e-05	0.00019795324	0.00016300757	0.00011341798	6.109449e-05	0.0001606792	6.320261e-05	6.955181e-05
0.0	5.8074267e-05	7.522955e-05	4.592667e-05	0.0002226302	4.235823e-05	1.9063922e-05	7.679446e-05	0.00015739349	9.9857156e-05	5.6489956e-05
0.0	5.7943493e-05	7.5168246e-05	4.5895937e-05	0.00022233174	4.2275784e-05	1.9012412e-05	7.6777906e-05	0.00015762236	0.00010015737	5.636286e-05
0.0	5.779053e-05	7.500935e-05	4.574423e-05	0.00022174956	4.2281914e-05	1.9038267e-05	7.674028e-05	0.00015706141	9.96478e-05	5.6425888e-05
0.0	0.014045298	0.01808449	0.020166796	0.05540074	0.015822727	0.01014992	0.011176956	0.01824737	0.034593094	0.010254001
0.0	0.0140342945	0.018024841	0.02013282	0.054958202	0.015905213	0.010149226	0.011149649	0.018257674	0.034276556	0.01022487
0.0	0.014016399	0.017959675	0.02016821	0.055331185	0.015831945	0.010141239	0.01117538	0.018231444	0.034512464	0.010239528
0.0	0.0140662	0.017987482	0.020157188	0.055232618	0.015821887	0.010117424	0.011148681	0.018287065	0.03446416	0.010220457
0.0	0.014013506	0.01805324	0.020171395	0.055284273	0.015906937	0.0101695955	0.011174795	0.018262856	0.03465602	0.010229456
0.0	0.014089197	0.018051371	0.02019678	0.05511102	0.015830837	0.010158681	0.011120036	0.01825916	0.034349807	0.010229215
0.0	0.014049584	0.018078953	0.02014377	0.05517465	0.015869174	0.010160374	0.011151267	0.018267626	0.03447908	0.010226709
0.0	0.011366338	0.025202308	4.8700604e-05	0.026834063	0.033497553	0.010686592	0.011195258	0.03175519	0.043416154	0.011825306
0.0	0.011361056	0.025111724	4.8673348e-05	0.02685274	0.033479925	0.01068768	0.011158326	0.03178259	0.04330038	0.011833661
0.0	0.011364269	0.025063546	4.8750877e-05	0.026964737	0.03354477	0.010682589	0.011182406	0.03173207	0.043390315	0.011833299
0.0	0.011356552	0.02510134	4.8759804e-05	0.026891109	0.033394795	0.010628089	0.011173314	0.031899627	0.043488413	0.0118610645
0.0	0.011352725	0.025201019	4.8636644e-05	0.026923375	0.033639554	0.010685613	0.011179676	0.03179031	0.043630574	0.011858808
0.0	0.011343587	0.025153035	4.8917223e-05	0.026915038	0.03368855	0.0106492955	0.011179307	0.031841815	0.043335583	0.011859092
0.0	0.01136202	0.025236197	4.8794365e-05	0.026954152	0.033660043	0.010686244	0.011163204	0.031799328	0.04339159	0.011825456
0.0	0.064303614	0.015652977	6.524159e-05	0.0681857	0.044213783	0.0097789895	0.011009116	0.05282422	0.04442935	0.011667177
0.0	0.06423728	0.015625656	6.536658e-05	0.068288654	0.044441678	0.009785253	0.010999603	0.052774593	0.044225648	0.011710182
0.0	0.06409653	0.015580934	6.538116e-05	0.06838948	0.04421875	0.009790351	0.011029549	0.052666917	0.044379413	0.011687765
0.0	0.064170115	0.01560875	6.549036e-05	0.06836873	0.044292584	0.009732225	0.01099647	0.052588664	0.044298965	0.011666072
0.0	0.06417805	0.01568374	6.548949e-05	0.06833069	0.04432014	0.009799868	0.011041517	0.053026017	0.044608425	0.011643355
0.0	0.06400446	0.01564616	6.558949e-05	0.06834722	0.04435415	0.009744544	0.01102663	0.05278704	0.04429196	0.011642822
0.0	0.06448598	0.015584599	6.537792e-05	0.06822182	0.044307534	0.009776173	0.01100694	0.052920908	0.04453778	0.01166788
0.0	0.06422675	0.015550261	6.532763e-05	0.06825785	0.044297088	0.009764128	0.01104572	0.0529737	0.044553082	0.011696382
0.0	0.00042346632	0.00016579469	7.249382e-05	0.00030853038	4.6188266e-05	0.00012690283	6.921286e-05	0.00011123619	0.0270559	0.00033496667
0.0	0.00029442753	0.00013610056	5.1294177e-05	7.7600904e-05	3.877394e-05	2.8886303e-05	0.0003331428	0.0002494291	8.051069e-05	0.00030364803
0.0	0.00029462914	0.00013582934	5.1274863e-05	7.7485776e-05	3.892799e-05	2.8888066e-05	0.00033314695	0.00024954305	8.047707e-05	0.0003042952
0.0	0.0002943237	0.00013540621	5.1461495e-05	7.793827e-05	3.8975835e-05	2.8940209e-05	0.0003334011	0.00024894657	8.085083e-05	0.00030458803
0.0	0.00029548092	0.00013563313	5.1451243e-05	7.7985474e-05	3.871652e-05	2.883723e-05	0.00033261915	0.0002491356	8.043648e-05	0.0003047013
0.0	0.0002941335	0.00013593791	5.129266e-05	7.784423e-05	3.867062e-05	2.8996152e-05	0.00033277017	0.00024942556	8.049426e-05	0.000304796
0.0	0.00029512393	0.00013599133	5.1565392e-05	7.793083e-05	3.8846556e-05	2.886488e-05	0.00033349905	0.0002482992	8.030428e-05	0.00030361098
0.0	0.00029435736	0.00013586652	5.1358937e-05	7.798042e-05	3.886923e-05	2.8753173e-05	0.00033308723	0.00025049108	8.0378435e-05	0.0003040165
0.0	5.804249e-05	7.5364835e-05	4.581482e-05	0.00022340636	4.224065e-05	1.9028266e-05	7.675448e-05	0.00015694134	9.962812e-05	5.639668e-05
0.0	5.7938523e-05	7.514731e-05	4.5750814e-05	0.00022177133	4.2354233e-05	1.9042025e-05	7.683884e-05	0.00015693372	9.952558e-05	5.636899e-05
0.0	5.783673e-05	7.50628e-05	4.577569e-05	0.00022210738	4.2311036e-05	1.900422e-05	7.656361e-05	0.00015690469	9.9429206e-05	5.6318215e-05
0.0	5.813877e-05	7.508249e-05	4.585774e-05	0.00022316597	4.2337837e-05	1.9001012e-05	7.675031e-05	0.00015715114	0.00010009474	5.6479028e-05
0.0	5.786939e-05	7.5267155e-05	4.5828016e-05	0.0002226971	4.208135e-05	1.9069394e-05	7.6673714e-05	0.00015646097	0.000100179146	5.6372486e-05
0.0	5.784765e-05	7.497102e-05	4.5799097e-05	0.0002217574	4.2430926e-05	1.9056777e-05	7.666728e-05	0.00015655275	9.978424e-05	5.634647e-05
0.0	0.023832548	0.021175755	0.016678298	0.03840631	0.07046419	0.012068541	0.01776168	0.055832338	0.048446104	0.017422548
0.0	0.0237829	0.0211302	0.016661476	0.03852486	0.0706946	0.011989076	0.017767055	0.055790592	0.048577778	0.017502233
0.0	0.023758724	0.021059306	0.016673356	0.038405567	0.07027719	0.012026174	0.017727155	0.055474114	0.048585888	0.017432796
0.0	0.02396985	0.021057183	0.016722053	0.038664494	0.070331745	0.011967112	0.01769825	0.055737816	0.048618995	0.017481616
0.0	0.023781128	0.021096537	0.016680801	0.038501497	0.07042639	0.0120953135	0.017755773	0.055549953	0.04866423	0.017466387
0.0	0.02392492	0.021146758	0.016708182	0.038395047	0.070476316	0.01208398	0.017752197	0.055665255	0.048525814	0.017440181
0.0	0.023759348	0.020978242	0.01669757	0.03845995	0.070635386	0.012052554	0.01774967	0.055598445	0.04864272	0.017425552
0.0	2.986152e-05	7.201654e-05	5.9778264e-05	0.00017712354	0.00018971616	2.0683516e-05	0.00012268312	0.00020578378	0.0001564944	0.0002557176
0.0	2.9832005e-05	7.172129e-05	5.9801467e-05	0.00017737655	0.00019149247	2.0672433e-05	0.00012259916	0.00020516665	0.00015641011	0.0002558261
0.0	2.981309e-05	7.16073e-05	5.9898608e-05	0.00017761266	0.00019058753	2.070009e-05	0.00012270371	0.00020539488	0.0001568154	0.00025568908
0.0	2.9804109e-05	7.1649854e-05	5.979263e-05	0.00017830377	0.00018967762	2.0605434e-05	0.00012232718	0.00020513321	0.00015645784	0.00025582025
0.0	2.9887702e-05	7.173415e-05	5.975888e-05	0.00017768616	0.00019120637	2.0717864e-05	0.00012274935	0.00020520148	0.00015647156	0.00025632346
0.0	2.9764515e-05	7.175515e-05	5.9870858e-05	0.0001771911	0.00018936573	2.0639282e-05	0.00012297452	0.00020541172	0.00015650588	0.00025512898
0.0	2.987394e-05	7.158907e-05	5.9828788e-05	0.00017750092	0.0001895565	2.0736526e-05	0.0001223392	0.00020635831	0.00015597373	0.00025552846
0.0	0.054280963	0.018866977	0.011838323	0.028594844	0.056094687	0.011285685	0.013433884	0.056375634	0.04037377	0.008668226
0.0	0.01550073	0.0549067	0.020214707	0.059365854	0.0637706	0.013541789	0.014468202	0.08998347	0.06302091	0.0066861054
0.0	0.5686324	0.5762923	0.5880883	0.58382255	0.60298336	0.5688137	0.5713061	0.58962417	0.5795994	0.5869462
0.0	0.5606621	0.57172155	0.5815853	0.5788713	0.58628964	0.56272626	0.5664689	0.57496315	0.57256615	0.5817218
0.0	0.56111246	0.57228994	0.5830324	0.57971305	0.58708584	0.56331396	0.5661829	0.57669455	0.5725423	0.58158004
0.0	0.5607462	0.57194173	0.5841168	0.57996565	0.5870915	0.56385034	0.5652841	0.5755733	0.5725142	0.5821375
0.0	0.559809	0.5737517	0.5826665	0.5804333	0.58764184	0.5626699	0.566031	0.575511	0.57246655	0.58314395
[truncated: 18,847 more rows]
