# Supplementary material for: Teasing out missing reactions in genome-scale metabolic networks through hypergraph learning
Source: Nat Commun. 2023 Apr 25;14:2375. doi: 10.1038/s41467-023-38110-7 (PMC10130184; doi:10.1038/s41467-023-38110-7)
Supplement: Supplementary file 4 — Source Data [file 41467_2023_38110_MOESM4_ESM.zip › Source Data/Figure 2/j-m/iSBO_1134_node2vec.csv]

	0	0.1	0.1.1	0.1.1.1	0.1.1.1.1	0.1.1.1.1.1	0.1.1.1.1.1.1	0.1.1.1.1.1.1.1	0.1.1.1.1.1.1.1.1	0
1.0	0.5201262	0.50376743	0.51039124	0.5346728	0.5108474	0.5028733	0.511859	0.5017022	0.49160385	0.49609163
1.0	0.5215624	0.5045785	0.010473661	0.53571343	0.08408616	0.49925998	0.15270315	0.5000975	0.49316844	0.49291414
1.0	0.5213544	0.5038325	0.5079818	0.53594273	0.51399946	0.028424595	0.10406616	0.5010419	0.49243265	0.4937175
1.0	0.51899964	0.5056686	0.5077382	0.082902454	0.51281226	0.5021225	0.5158234	0.5004128	0.4913518	0.49502707
1.0	0.52041703	0.008826789	0.082614005	0.5337722	0.51467353	0.49920732	0.14531015	0.13150164	0.49285424	0.49391896
1.0	0.051317263	0.50499606	0.00014922502	0.0073417947	0.51347375	0.5018529	0.5159376	0.5009416	0.49309447	0.19021928
1.0	0.2776867	0.5048067	5.4703047e-09	0.5352484	0.5148321	0.50254047	0.0382811	0.50063026	0.23858835	0.49581227
1.0	0.52170295	0.50235295	0.5087085	0.5360481	0.51436234	0.502928	0.5132516	0.49965072	0.00019346277	0.49410546
1.0	0.5192021	0.50423455	0.50727737	0.5370261	0.5142811	0.5020567	0.51378924	0.50184506	0.49288565	0.49530137
1.0	0.52019256	0.10304866	0.5074451	0.53623915	0.5140533	0.50035405	0.0095246	0.50062937	0.4925792	0.027573768
1.0	0.52358246	0.50547695	0.508356	0.13237992	0.0064780787	0.14447705	0.5136572	0.4994895	0.1381251	0.49477777
1.0	0.52202284	0.50356776	0.5095036	0.12629862	0.5113422	0.14479755	0.13189897	0.5014172	0.49369636	0.49552712
1.0	0.52173984	0.50458574	0.5074888	0.5343562	0.5137975	0.500846	0.5130538	0.5009362	0.4925678	0.4945961
1.0	0.5218745	0.505875	0.5077466	0.5360023	0.5139134	0.5014189	0.5136876	0.50135225	0.4922497	0.49652776
1.0	0.5233122	0.036857292	0.16359669	0.53468883	0.5130019	0.49981278	0.5125517	0.5007857	0.4923453	0.13555123
1.0	0.5206479	0.5056961	0.5084043	0.53601974	0.51499104	0.50034684	0.51438546	0.50012594	0.00024032715	0.495408
1.0	0.0015982199	0.08405063	0.50842994	0.53863937	0.5144777	0.50098133	0.5127123	0.49832252	0.008353289	0.4981922
1.0	0.5211626	0.504752	0.059908263	0.5354901	0.51269597	0.50058246	0.51055235	0.5012064	0.00029984582	0.49367648
1.0	0.5214851	0.010389211	0.5083705	0.534588	0.5137093	0.5019515	0.51284647	0.019299975	0.49391553	0.0074085034
1.0	0.5220076	0.50433534	0.00011282901	0.5357824	0.025492078	0.014006313	0.5146613	0.50115	0.49226215	0.49500614
1.0	0.522349	0.1180322	0.5074268	0.5350495	0.51309544	0.5010724	0.51311976	0.5000756	0.49375314	0.024636801
1.0	0.5228165	0.5039468	0.50976497	0.077913485	0.5132335	0.5005389	0.51352584	0.50111705	0.49355304	0.49363407
1.0	0.14865425	0.5035408	0.5085988	0.5358718	0.5133677	0.50161064	0.51245284	0.0013279838	0.49025756	0.49088362
1.0	0.52167344	0.5039902	0.023311147	0.14642078	0.512671	0.49974978	0.51563245	0.5004303	0.025674207	0.2124689
1.0	0.51986706	0.50366944	0.5065837	0.5346057	0.5132381	0.5000894	0.04630368	0.49898782	0.49243444	0.49537095
1.0	0.20091519	0.50580883	0.50929046	0.53622633	0.5128396	0.09763838	0.5109177	0.50174916	0.49274373	0.4947593
1.0	5.189953e-05	0.09672366	0.5075023	0.5351019	0.085847154	0.50160754	0.51121336	0.50255185	0.492191	0.4936572
1.0	0.5208691	0.5033006	0.5071831	0.13360955	0.5119986	0.5024501	0.51311046	0.50286275	0.4927924	0.49448034
1.0	0.5207574	0.50201666	0.50749755	0.5362996	0.5124703	0.5004801	0.5138921	0.14182709	0.49242884	0.49311164
1.0	0.52059805	0.50349635	0.5080848	0.192245	0.51414704	0.011590412	0.17617947	0.5002861	0.49201918	0.49369276
1.0	0.5233685	0.50181675	8.427854e-05	0.5345712	0.51140743	0.5012976	0.5134592	0.50205725	0.4919721	0.49488983
1.0	0.52169293	0.5043065	0.50915325	0.53648186	0.51147866	0.49990395	0.5129706	0.5023036	0.49135068	0.4947954
1.0	0.52169997	0.50487804	0.5075783	0.5349843	0.51132154	0.047828894	0.0077538127	0.022332756	0.49100992	0.49463898
1.0	0.5232898	0.5035823	0.5085873	0.53462094	0.5133548	0.4997049	0.5144409	0.07478769	0.49125573	0.13702993
1.0	0.13140427	0.22683866	0.5085756	0.5353375	0.5122553	0.49991518	0.51348615	0.49998868	0.49070373	0.494118
1.0	0.52287155	0.027943673	0.006527222	0.53609544	4.7710484e-05	0.50207263	0.51384395	0.5040959	0.1003095	0.49589258
1.0	0.51928943	0.50467926	0.50853544	0.113025114	0.5139876	0.50235564	0.51396215	0.024853824	0.49394223	0.49348584
1.0	0.5222772	0.5051405	0.509131	0.5344527	0.5135083	0.50188047	0.19574279	0.5026516	0.49247557	0.49419707
1.0	0.51975834	0.50452894	0.50987613	0.53369486	0.5129519	8.593671e-05	0.5152035	0.5003863	0.14791767	0.49467963
1.0	0.5205107	0.1346785	0.50794566	0.5341629	0.51442564	0.5011722	0.51360637	0.50056505	0.49217227	0.4946845
1.0	0.52213544	0.50650644	0.50802934	0.53631645	0.019692015	0.50060827	0.15281874	0.5025301	0.49434707	0.49360478
1.0	0.0024045121	0.001195327	0.15298654	0.0452918	0.5109641	0.50166106	0.037665278	0.018554838	0.49252564	0.49323004
1.0	0.20480932	0.5067067	0.5086292	0.5348721	0.5145228	0.0001531826	0.04021391	0.5033718	0.094435446	0.49440154
1.0	0.008177175	0.5047965	0.50795656	4.3805117e-05	0.0018860006	0.5006882	0.51529056	0.50020015	0.49324003	0.010544378
1.0	0.5224998	0.50338376	0.035944466	0.53558314	5.616284e-05	0.14356498	0.5111952	0.50059134	0.00024428894	0.4936988
1.0	0.09940286	0.008383347	0.5076519	0.53654563	0.51272815	0.502187	0.51270205	0.49913782	0.49288037	0.49467894
1.0	0.52081865	0.50322527	0.50899106	0.07887198	0.5130605	0.501612	0.5126807	0.50160605	0.49302846	0.49273747
1.0	0.5236932	0.5049917	0.5076779	0.535653	0.5120472	0.50201666	0.12811728	0.016628556	0.0010391814	0.13967238
1.0	0.52153367	0.50496644	0.5082682	0.15721028	0.17486148	0.5004873	0.07796271	0.50114346	0.49182945	0.49403444
1.0	0.5229961	0.5039276	0.50887907	0.0004700614	0.51304317	0.5004752	0.51321775	0.49990657	0.4927315	0.4939527
1.0	0.52151	0.5056565	0.13704148	0.5381768	0.51104635	0.50017035	0.51386714	0.5020134	0.018465074	0.4921082
1.0	8.574516e-05	0.50390327	0.5079996	0.047747914	0.51382464	0.5013057	0.0026445012	0.5006817	0.00018628899	0.007893191
1.0	0.020444151	0.5052548	0.50844544	0.53531	0.5124983	0.50100046	0.1951407	0.50052893	0.49223918	0.492009
1.0	0.14679569	0.50379443	0.089346886	0.00010198428	0.51318705	0.5011017	0.12410438	0.50130093	0.49134216	0.49401414
1.0	0.5217957	0.50212663	0.510022	0.16834407	0.51284343	0.002912548	0.13746122	0.4986941	0.49259147	0.00012344612
1.0	0.5215727	0.50309914	0.508446	0.13834889	0.51182044	0.5022639	0.5139596	0.030823398	0.22323155	0.49385145
1.0	0.5213858	0.50418365	0.5082159	0.53617907	0.5123105	0.0008200618	0.02337856	0.5011212	0.4928479	0.49370053
1.0	0.5211107	0.021048343	0.50800383	0.53487223	0.2645061	0.49999392	0.5136184	0.49890354	0.49255154	0.10171426
1.0	0.5215255	0.5062953	0.10528634	0.14067388	0.1750321	0.5015559	0.51475865	0.020275764	0.0028646037	0.49192587
1.0	0.5202156	0.50296736	0.002307055	0.075392924	0.13254644	0.5009621	0.51279336	0.50049675	0.49133042	0.15559503
1.0	0.5219288	0.1401825	0.015557736	0.5354775	0.066498205	0.00012923391	0.51326764	0.008517527	0.03828738	0.49459463
1.0	0.5206921	9.315819e-05	0.50802165	6.7239365e-05	0.514565	0.036507893	0.0012320845	0.50003725	0.49269116	0.49444044
1.0	0.088845134	0.5054241	0.5105899	0.5351122	0.5133515	0.5025032	0.00092719943	0.50071704	0.16366184	0.49380207
1.0	0.5214644	0.503746	0.50782865	0.5373707	0.5138319	0.4998006	0.1853109	0.5000648	9.9700075e-05	0.49535787
1.0	0.101628125	0.5057787	0.5077937	0.1466359	0.5130792	0.05815541	0.5117455	0.5022461	0.49258035	0.15517993
1.0	0.5219861	0.50330335	0.50970507	0.5349384	0.51204956	0.5014545	0.51426005	0.5010346	0.49456024	0.0023835192
1.0	0.5214875	0.5054163	0.50744045	0.537166	0.14603902	0.50115484	0.5128797	0.5013215	0.4930109	0.49529013
1.0	0.52107453	0.5049787	0.21936598	0.5372192	0.5143597	0.5003285	0.51411057	0.5003931	0.49100843	0.4939744
1.0	0.5227766	0.5059819	0.50935745	0.53564715	0.51347226	0.5018359	0.51296115	0.5009758	0.49249047	0.49431783
1.0	0.52317005	0.022629801	0.5092781	0.5351618	0.5139181	0.5016578	0.5141197	0.5012109	0.49284023	0.012180545
1.0	0.52191097	0.011132249	0.5086277	0.5356534	0.01762079	0.038631886	0.026529353	0.14433044	0.49321577	0.49470595
1.0	0.5227732	0.5054278	0.10118174	0.5355111	0.5135322	0.49849904	0.5129817	0.5007503	0.49255565	0.4948588
1.0	0.5226999	0.50579804	0.5080647	0.5352762	0.51408094	0.5009111	0.077576816	0.5009127	0.49156985	0.027631104
1.0	0.1412903	0.5037846	0.5087835	0.53699523	0.5131836	0.060832918	0.07500476	0.49966767	0.492364	0.4956204
1.0	5.5527624e-05	0.50404	0.5077053	0.14708431	0.51320106	0.50115865	0.5126867	0.009928115	0.050785493	0.4939681
1.0	0.1870408	0.505447	0.5077994	0.53454703	0.5125993	0.50185144	0.12887514	0.50097513	0.49245074	0.49449337
1.0	0.5225652	0.50462306	0.5085054	0.53365785	0.51362884	0.49963608	0.074242346	0.15063083	0.49173105	0.49382433
1.0	0.52147007	0.50689024	0.50693077	0.53587466	0.51347136	0.49855486	0.5149171	0.50105727	0.49071178	0.09036382
1.0	0.15898654	0.50332814	0.50872576	0.5354466	0.5132628	0.5015812	0.15297066	0.5006348	0.49357423	0.49466264
1.0	0.5199394	0.5034036	0.50729996	0.53459835	0.13278493	0.011513488	0.51275814	0.5013289	0.15796092	0.49458322
1.0	0.5207734	0.5044227	0.5076577	0.53396225	0.5132776	0.50032645	0.08953209	0.4985297	0.49277562	0.49675038
1.0	0.094950415	0.024327321	0.5085233	0.53557694	0.016088035	0.1444467	0.0068003717	0.50019485	0.49117017	0.49455616
1.0	0.52286077	0.5030626	0.50936586	0.09902807	0.5145424	0.5013155	0.51304847	0.5006457	0.10064788	0.49488485
1.0	0.009390723	0.50478137	0.5076158	0.035336275	0.5124462	0.49783468	0.5134004	0.4997635	0.49236357	0.49444166
1.0	0.01777715	0.15737401	0.5092113	0.5353153	0.51252365	0.49940977	0.5131231	0.50079274	0.49323073	0.49583718
1.0	0.5206712	0.020152263	0.5088006	0.53502035	0.17444758	0.5019546	0.12911937	0.19015917	0.49230134	0.49360758
1.0	0.52174705	0.50509876	0.50885624	0.5356385	0.5128186	9.058765e-05	0.51479614	0.5007821	0.22281078	0.0087278625
1.0	0.0012803607	0.50521207	0.009588939	0.53638375	0.008624761	0.5018272	0.51435786	0.5006218	0.4930911	0.4952009
1.0	0.00797441	0.505123	0.15985455	0.14714774	0.5140072	0.50019395	0.11539255	0.5006511	0.03820205	0.49286577
1.0	0.22825043	0.50324184	0.5084762	0.5345383	0.08672408	0.50208575	0.5139683	0.15679936	0.49428457	0.49506062
1.0	0.52139485	0.5043082	0.509219	0.05697567	0.5143257	0.50282514	0.08468997	0.49825954	0.49162447	0.49457604
1.0	0.52034754	0.5044613	0.50737774	0.5358405	0.5137817	0.50105524	0.51542515	0.50083476	0.49262884	0.4950113
1.0	0.08082751	0.50404257	0.51049113	0.53444666	0.5130511	0.50164163	0.5133737	0.12716898	0.49358237	0.25058088
1.0	0.5205211	0.5041712	0.5099695	0.5363598	0.5143679	0.50238484	0.5103319	0.49721378	0.14688388	0.49740395
1.0	0.52366155	0.5050362	0.50856584	2.9810473e-05	0.51358515	0.052916802	0.0039935336	0.15182748	0.49163935	0.014379848
1.0	0.009309058	0.50355804	0.5081729	0.5357472	0.51283795	0.12361165	0.5129082	0.5013923	0.49255526	0.49588236
1.0	6.370703e-05	0.049359534	0.090107396	0.00013086946	0.5129065	0.49945617	0.5146922	0.5012529	0.014559888	0.49524128
1.0	0.52217895	0.039525244	0.50833654	0.53455067	0.08182586	0.50111586	0.0070800246	0.5005839	0.063380904	0.4939478
1.0	0.5210118	0.50330585	0.5066676	0.53502804	0.028898709	0.5027496	0.51466453	0.5016974	0.4930495	0.49582317
1.0	0.14120868	0.5045839	0.5082623	0.53612936	0.51344323	0.5005938	0.5132422	0.49973467	0.1308949	0.49528417
1.0	0.52067745	0.15777804	0.50682384	0.19069953	0.5126364	0.5011643	0.0214276	0.089650065	0.0028696053	0.4943
1.0	0.52276975	0.036854982	0.028960878	0.53541553	0.51077235	0.50154436	0.5128767	0.50002277	0.49232042	0.49385294
1.0	0.0057750065	0.08419571	9.691124e-05	0.18297282	0.51206803	0.503547	0.5137957	0.009606467	0.15943564	0.16487822
1.0	0.5227686	0.5028714	0.50936645	0.5368508	0.51234424	0.5014152	0.5134457	0.49960887	0.49210328	0.49520475
1.0	0.5229972	0.503541	0.5066374	0.0994232	0.5132055	0.14095284	5.343545e-05	0.501295	0.49402526	0.4934364
1.0	0.5219382	0.008551641	0.50699705	0.53547853	0.5141559	0.4988614	0.51388836	0.06205412	0.49242663	0.49450594
1.0	0.09937729	0.5036467	0.50903493	0.13619821	0.5130735	0.50215083	0.5138128	0.49991423	0.49205405	0.49506867
1.0	0.12276274	0.50466293	0.5084998	0.5353129	0.50955987	0.5010559	0.51359147	0.49874604	0.20480828	0.14932266
1.0	0.08998682	0.04090637	0.50722706	0.53530353	5.354931e-05	0.500367	0.5120983	0.5025287	0.4935747	0.49336302
1.0	0.18738897	0.50327605	0.5077723	0.534918	0.51365316	0.5020203	0.51251847	0.50036806	0.49158496	0.49559644
1.0	0.1342703	0.5034655	0.5078316	0.53172415	0.5132728	0.5019648	0.51390237	0.0663713	0.49260888	0.4944146
1.0	0.16208635	0.5041389	0.14434466	0.53581846	0.51296943	0.49973872	0.5128253	0.49964288	0.4930109	0.0043710396
1.0	0.521749	0.50579345	0.5081988	0.045241755	0.5136205	0.50120336	0.00010159863	0.49926057	0.49212077	0.49313158
1.0	0.5213513	0.5054146	0.50757825	0.5348026	0.094215006	0.5011535	0.51326376	0.048105743	0.49225062	0.49639553
1.0	0.5223964	0.5035442	0.5076233	0.53706664	0.5139053	0.50179005	0.5126681	0.50130105	0.49222115	0.49406964
1.0	0.5211985	0.505432	0.5088719	0.5370966	0.513382	0.50130385	0.5134426	0.49936363	0.49239254	0.49486926
1.0	0.5220371	0.50450903	0.5081074	0.5350022	0.062527455	0.49861446	0.5119614	0.500674	0.4914076	0.4944646
1.0	0.12654309	0.50362456	0.5094499	0.5350496	0.07676908	0.005662904	0.049175207	0.50244856	0.00025431905	0.05600823
1.0	0.52268827	0.50289506	0.5089207	0.53423995	0.51452065	0.000104243045	0.51316094	0.50096756	0.49171126	0.49177548
1.0	0.52127415	0.50295806	2.3678538e-08	0.13808411	0.08143534	0.096533924	0.5136438	0.50223595	0.4929258	0.4940146
1.0	0.00011795372	0.5046178	0.5078432	0.008190532	0.51147455	0.5003781	0.51393384	0.50007856	0.49042583	0.49362087
1.0	0.5206875	0.5045884	0.09672691	5.080294e-05	0.51249397	0.5005863	0.5132042	0.29635778	0.49286792	0.49527177
1.0	0.52396953	0.5049039	0.5076538	0.5341487	0.5122657	0.50104594	0.03775692	0.50334716	0.49312374	0.49353334
1.0	0.5218889	0.15219101	0.50679404	0.53517896	0.513201	0.50111836	0.5128944	0.5022429	0.4930859	0.49378175
1.0	0.5218838	0.50499207	0.50553334	0.535919	0.13225307	0.5016804	0.5132289	0.5014488	0.49216604	0.031258143
1.0	0.5209509	0.50491583	0.5081173	0.53579605	0.5134756	0.0011042362	0.09329399	0.11781427	0.49163082	0.0043883906
1.0	0.22833401	0.5035036	0.028861403	0.53602177	0.51269436	0.500958	0.5141739	0.097990714	0.49318492	0.49510303
1.0	0.5227312	0.5046589	0.5085308	0.5343078	0.51136196	0.5029549	0.5137475	0.000139633	0.4932629	0.49508592
1.0	0.52429384	0.5052465	0.5086132	0.07498297	0.5139289	0.5020548	0.5133347	0.4998516	0.03644716	0.4951073
1.0	0.5212287	0.5046666	0.5085884	0.14766733	0.513803	0.50022215	0.5129742	0.012894264	0.4925638	0.4957327
1.0	0.52223945	0.1343926	0.5082894	0.53460264	0.5125188	0.5013364	0.12211888	0.12699011	0.49144083	0.2127708
1.0	0.5203504	0.50321805	0.0033283732	0.0016093311	1.0743441e-08	0.49980357	0.51366305	0.14511526	0.00021279643	0.13054542
1.0	0.112367444	0.0010564512	0.1284114	0.040107656	0.51482326	0.5012211	0.5153181	0.5010147	0.005948914	0.49458608
1.0	0.5218694	0.5051992	0.5099746	0.53667897	0.5117987	0.5021029	0.51297754	0.4993004	0.49250573	0.49410468
1.0	0.5229337	0.50533056	0.14683165	0.5359875	0.51637703	0.5012147	0.5126583	0.5012815	0.49208528	0.49407017
1.0	0.00011016391	0.50268483	0.22012681	0.034661103	0.038537074	0.5020323	0.5132095	9.8778924e-05	0.22608836	0.49452484
1.0	0.0054121595	0.5059193	0.5096887	0.0012800004	0.5124416	0.5017563	0.5138999	0.5017162	0.49345234	0.14615424
1.0	0.52230984	0.5039283	0.50884044	0.5369434	0.51333004	0.5010208	0.5128634	0.49898365	0.4910465	0.49375325
1.0	0.09164041	0.50528014	0.5071899	0.53543556	0.51344216	0.14416154	0.12735365	0.50062716	0.061353058	0.1368896
1.0	0.5212	0.5023846	0.50905526	0.5358022	0.5130709	0.50172204	7.9885275e-08	0.49988768	0.10670193	0.4927132
1.0	5.0820967e-05	0.5050646	0.51017344	0.5355308	0.07943862	0.50363994	0.51294065	0.5006124	0.4931843	0.49453154
1.0	0.5234777	0.5036973	0.5090017	0.5370973	0.51240534	0.5013752	0.51464295	0.500521	0.49267548	0.4934783
1.0	0.5188239	0.50483674	0.5084268	0.014563043	0.022121226	0.16730553	5.518934e-05	0.4988272	0.18337493	0.4935484
1.0	0.52088934	0.5041459	0.5076361	0.53543043	0.51403314	0.09729186	0.5147561	0.50093615	0.49101382	0.4953518
1.0	0.52098286	0.027728304	0.17855535	0.5346544	0.51411545	0.5015184	0.035809338	0.13636172	0.49301508	0.49471447
1.0	0.08708102	0.5015012	0.50899285	0.5372494	0.51284826	0.11043524	7.141568e-05	0.49897316	0.4919062	0.49588564
1.0	0.5234835	0.50434756	0.5090827	0.5352108	0.07205354	0.50308824	0.51382565	0.021579236	0.000379151	0.4947594
1.0	0.52072006	0.5041124	0.50820976	0.0011012387	0.059994888	0.5001564	0.0414874	0.50138223	0.4914574	0.022271099
1.0	0.52091116	0.096989386	0.50801843	0.535309	0.51234573	0.49978742	0.51357836	0.5007953	0.4930576	0.4946727
1.0	0.5210965	0.50420094	0.5087581	0.5346261	0.5121714	0.5002649	0.5133938	0.50164	0.49224108	0.4946223
1.0	0.089528754	0.5058942	0.5080475	0.53583676	0.51379603	0.13874152	0.51274115	0.49812594	0.49258736	0.49531716
1.0	0.52117467	0.15139785	0.5083109	0.5353065	0.08667209	0.50120217	0.5119159	0.50028497	0.046204373	0.49457714
1.0	0.12762372	0.076614924	0.507837	0.53502196	0.51405424	0.099502616	0.513657	8.493107e-05	0.4919707	0.09304185
1.0	0.52105	0.5039912	0.50949454	0.5355093	0.51470137	0.5013923	0.51346457	0.50011545	0.18306671	0.09442006
1.0	0.5214403	0.50574565	0.5080051	0.53642476	0.5166472	0.5009381	0.5118623	0.09714142	0.49171197	0.4925983
1.0	0.52234626	0.041064784	0.5076915	0.5356417	4.896268e-05	0.5017641	0.5133624	0.50087136	0.49338913	0.49531725
1.0	0.521332	0.5038282	0.5084457	0.0611881	0.51333386	0.5031486	0.5139914	0.50055337	0.49218833	0.49267107
1.0	0.04355009	0.08662809	0.105380654	6.960476e-05	0.5141318	0.097382806	0.5127	0.50141525	0.49205196	2.5585372e-08
1.0	0.5225065	0.057314232	0.5091045	0.5354498	0.5143469	0.50316817	0.5147243	0.034100197	0.49299625	0.49436215
1.0	0.5234312	0.5032178	0.50725114	0.07186305	0.51298374	0.50143075	0.51247436	0.50152135	0.49182358	0.1001026
1.0	0.5224415	0.5032229	0.08420033	0.5379453	0.51247096	0.50128007	0.51366943	0.5006681	0.4924777	0.15670954
1.0	0.52090925	0.10863178	0.5080682	4.6510002e-05	0.5158996	0.50028914	0.5127844	0.5003564	0.49258864	0.49507967
1.0	0.51895183	0.061795335	0.50796115	0.53713626	0.51168543	0.00017455597	0.51328623	0.49997687	0.20755915	0.4939055
1.0	0.52243805	0.50401926	0.0628939	0.5351556	0.033235103	0.5014887	0.51380366	0.04085515	0.49289688	0.49559328
1.0	0.52025086	0.50433266	0.5069953	8.54017e-05	0.5151804	0.5009393	0.040849697	0.096647896	0.49222657	0.4943257
1.0	0.5200324	0.50217485	0.50920475	0.5353691	0.51129466	0.500449	0.51391214	0.50092477	0.49340087	0.49479347
1.0	0.51879257	0.5047207	0.5088824	0.535408	0.008129841	0.50084966	0.024555685	0.5006334	0.49229938	0.49365416
1.0	0.51908165	0.504871	0.07191375	0.5366043	0.51282203	0.1061207	3.9741237e-05	0.14268187	0.06822728	0.19631961
1.0	0.00018082418	0.00012264616	0.50876623	0.5359858	0.18020502	0.49996436	0.51365507	0.50091994	0.49191865	0.494244
1.0	0.0028617922	0.09835802	0.50579536	0.5391187	0.51307315	0.5000751	0.5136502	0.5008265	0.4929427	0.49456117
1.0	0.5231028	0.50356025	0.15123723	0.5354915	0.51389223	0.50249743	0.51343465	0.14546207	0.49025396	0.49405727
1.0	3.861486e-05	0.5051635	0.5087134	0.00020418465	0.086852916	0.025588805	0.51240677	0.50051075	0.061060425	0.49316335
1.0	0.52186865	0.5040368	0.040750816	0.53465205	0.5139478	0.50274765	0.5137028	0.50019443	0.07118761	0.08756858
1.0	0.001837353	0.0073612737	0.508156	0.5349923	0.00053771393	0.12567344	0.5140255	0.50083077	0.014545083	0.49287996
1.0	0.021080408	0.50345737	0.50901973	0.53522956	2.8798027e-08	0.50095516	0.0021135923	0.49982113	0.49201098	0.49526936
1.0	3.2869008e-05	0.07952715	0.5075197	0.5357203	0.5141369	0.501926	0.1583118	0.4990282	0.16999002	0.04684499
1.0	0.52092594	0.5044636	8.480804e-09	0.53574616	0.5130836	0.50186694	0.09538842	0.49911672	0.49141562	0.046808586
1.0	0.52120686	0.502812	0.5084133	0.534305	0.109759904	0.5001549	0.5145037	0.00011586199	0.49205542	0.4945596
1.0	0.13417144	0.50612915	0.0011389263	0.53604734	0.12466094	0.49938202	0.51385546	0.14373474	0.4911823	0.49623492
1.0	0.52335256	0.5040781	0.07956122	0.5352844	0.5133073	0.00408887	0.5134984	0.5013875	0.4924519	9.3793824e-05
1.0	0.13679941	0.5036412	0.5087155	0.5341833	0.51382583	0.5011085	0.5151161	0.5013356	0.49342182	0.49614832
1.0	0.52324605	0.5040768	0.014207658	0.04519144	1.0461853e-08	0.5007918	0.5125779	0.49943635	0.00015355815	0.49347517
1.0	0.52052957	0.50472367	0.5083671	0.5362179	0.5127088	0.50073224	0.1235041	0.50118846	0.49211258	0.49331167
1.0	0.0021518755	0.5060416	0.5083332	0.5353969	0.51242375	0.09769688	0.51307106	0.14518642	0.13475202	0.25023553
1.0	0.14022288	0.50280964	0.50916815	0.53462136	0.5106131	0.08163739	0.5143745	0.13477555	0.49340317	0.4963853
1.0	0.12790346	0.14493965	0.0019256063	0.5351435	0.5144612	0.501202	0.010259074	0.5003948	0.49275583	0.00010832232
1.0	0.085854076	0.5048532	0.100735724	0.5348568	0.51215845	0.4999454	0.51338947	0.50087935	0.15260881	0.4937294
1.0	0.52189034	3.5746752e-06	0.017397717	0.5387796	0.51467633	0.4995486	0.51482797	0.49901146	0.493701	0.49395844
1.0	0.18149987	0.5051655	0.5082721	0.07809995	0.13289768	0.5019455	0.51234543	0.50099343	0.49297565	0.49447685
1.0	0.52289313	0.5057494	0.00068975677	0.13331093	0.10841711	0.0281162	0.195227	0.50073785	0.49259615	0.49512675
1.0	0.13115263	0.50414455	0.5093031	0.5366119	0.51257455	0.5016848	0.5146983	0.5007083	0.49220693	0.4951699
1.0	0.52178836	0.5046053	0.5117906	5.3714353e-05	0.5120787	0.2351583	0.51520556	0.5020271	0.49215034	0.49447918
1.0	0.5229037	0.5030832	0.5083318	0.53719604	0.51201737	0.5003711	0.51286703	0.027207823	0.0021239442	0.1531617
1.0	0.5228188	0.0111757545	0.00016341156	0.5348301	0.10292272	0.4997792	0.12736796	0.50027525	0.006377259	0.49371192
1.0	0.5216134	0.50393504	0.10513089	0.53789204	0.5130665	0.5001385	0.137476	0.49935222	0.49143428	0.49511325
1.0	0.5212231	0.043174703	0.009772836	0.08536388	0.5132686	0.5001807	0.5139155	0.5002148	0.491939	0.49452555
1.0	0.5220876	9.84467e-05	0.15893948	0.12448751	0.022725444	0.50260794	0.08244322	0.14968696	0.4924722	0.49489745
1.0	0.5209553	0.05546672	0.5089976	0.53538007	0.51185054	0.5007933	0.51376706	0.5003316	0.49323335	0.49331868
1.0	0.5214657	0.5043737	0.5072488	0.534624	0.5131322	0.15439783	0.19553006	0.50013083	0.4914472	0.49424687
1.0	0.52344453	0.5038322	0.1965981	0.53412044	0.5130735	0.00011223014	0.51421636	0.09558411	0.49362332	0.49456018
1.0	0.52039117	0.50135577	0.5094641	0.53550774	0.5125807	0.50120616	0.51395804	0.0095648365	0.49351412	0.011982566
1.0	0.5208523	0.50624573	0.5069039	0.5366167	0.5142809	0.045373965	0.008791532	0.1278958	0.4932784	0.49498343
1.0	0.5206202	0.50402784	0.010870806	0.5350135	0.0445522	0.5007244	0.513439	0.5011233	0.49303398	0.49539426
1.0	0.5214785	0.50326777	0.5091652	0.5364311	0.51113725	0.16796577	0.5118931	0.4999354	0.49395007	0.046775512
1.0	0.5220335	0.50464386	0.50902534	0.5361115	0.14400262	0.49970734	0.5134096	0.50043565	0.4926763	0.49566787
1.0	0.15215276	0.5061115	0.12360141	0.5357703	0.034608137	0.5008993	0.08759314	0.15746392	0.4921629	0.49434504
1.0	0.52126455	0.50421226	0.04433058	0.12885173	0.5131728	0.500806	0.513528	0.50088286	0.035192084	0.49484235
1.0	0.097929955	0.5033701	0.06250405	0.53476554	0.5134827	0.10864162	0.51265234	0.13830256	0.4927564	0.49499002
1.0	0.018635903	0.50060743	0.5087394	0.5355152	0.51261723	0.5005997	0.5137209	0.5017544	0.49323502	0.047862213
1.0	0.5213697	0.505482	0.508512	0.5363058	0.51410085	0.5014563	5.8665737e-05	0.50203055	0.4918026	0.4941218
1.0	0.5225402	0.5055859	0.009501995	0.15117879	0.08031363	0.00017240363	0.5136997	0.5007158	0.16108398	0.49306676
1.0	0.5206854	0.14037977	0.50717586	0.09382622	0.008958184	0.50160056	0.5137277	0.1270904	0.49163795	0.49400824
1.0	0.5197902	0.49952146	0.5088829	0.53550756	0.5129069	0.00014741307	0.007899896	0.50093144	0.48963562	0.49521375
1.0	0.5197603	0.5049183	0.50870264	0.53679204	0.51385975	0.49948853	0.5148376	0.00016179692	0.49245727	0.4937836
1.0	0.227628	0.14307904	0.00016264488	0.5369237	0.01865501	0.5010248	0.5091398	0.50154567	0.49234983	0.4952166
0.0	0.010985704	0.009898353	0.014501344	0.01020456	0.0080072805	0.008932398	0.007932836	0.014685359	0.015853662	0.01045783
0.0	0.0110519575	0.009931996	0.014555448	0.01018452	0.008153175	0.008953009	0.007946778	0.014656133	0.015966576	0.010473009
0.0	0.008683515	0.009694302	0.012766554	0.008822352	0.0070027076	0.010001874	0.0077646784	0.007238052	0.014864732	0.010050537
0.0	0.008610178	0.009656299	0.012768194	0.00880628	0.006986264	0.010010229	0.007751054	0.007216675	0.014826187	0.010036641
0.0	0.012384888	0.00826712	0.009894845	0.00686096	0.0072078016	0.0059857094	0.004773482	0.009147584	0.013050821	0.0067294114
0.0	0.012338982	0.008266128	0.009888559	0.0068523167	0.00717103	0.0059353947	0.004792772	0.009167292	0.012983261	0.0067465166
0.0	0.042282604	0.04504833	0.05086061	0.04149804	0.03616102	0.050584324	0.039899595	0.043975227	0.05083096	0.05335726
0.0	0.5211947	0.5041891	0.5073002	0.5357288	0.5131953	0.5008575	0.5134829	0.50042725	0.49371785	0.4934933
0.0	0.010655557	0.010117615	0.013587683	0.010326359	0.005792132	0.011696542	0.008435103	0.013003056	0.013322283	0.015038519
0.0	0.010640115	0.010049726	0.013481124	0.010329664	0.005774831	0.011646165	0.008388474	0.012936374	0.0132884225	0.014930379
0.0	0.010676408	0.0101139955	0.013489789	0.010241939	0.005788341	0.011669195	0.008411554	0.012943645	0.013356869	0.014947872
0.0	0.010714249	0.010059679	0.013569615	0.010230774	0.005772543	0.011587205	0.008415436	0.01287433	0.013283734	0.0149912685
0.0	0.0014857866	0.0019609083	0.0025707446	0.00203186	0.0015675932	0.0033333597	0.0015420627	0.0024164394	0.0025547955	0.0032102207
0.0	0.027430443	0.025207227	0.027373835	0.02593388	0.018916396	0.024244238	0.0218131	0.027292296	0.03466787	0.02266094
0.0	0.01854973	0.024379347	0.028276604	0.021197239	0.019677524	0.02838852	0.021029461	0.026038848	0.026995841	0.029889666
0.0	0.010629148	0.011120466	0.011002617	0.0072706826	0.008013635	0.017982202	0.008470292	0.011949906	0.014913465	0.01641316
0.0	0.020933753	0.02414664	0.02174423	0.023077345	0.021542158	0.025691682	0.02108194	0.022812627	0.03104629	0.02799723
0.0	0.021750424	0.020631379	0.020264316	0.02253513	0.023466459	0.028070588	0.0192215	0.025986506	0.028215697	0.028982097
0.0	0.012623624	0.010437238	0.011258279	0.006306303	0.0076135467	0.017841518	0.008452594	0.0119786365	0.016391642	0.018432783
0.0	0.06584033	0.060041197	0.067269444	0.06176807	0.05758357	0.0686362	0.057956774	0.061588347	0.07520882	0.06982825
0.0	0.010456428	0.008906685	0.009427723	0.007810307	0.007963528	0.008825255	0.0064784223	0.0065520955	0.01566628	0.012051054
0.0	0.010534269	0.008818675	0.009374896	0.0077854516	0.007897015	0.008730767	0.0064589377	0.0065532224	0.015589961	0.012063385
0.0	0.065973766	0.06895131	0.07953023	0.06170754	0.05648021	0.07332261	0.06388738	0.060184155	0.069091566	0.07247373
0.0	0.0084349485	0.010889793	0.013025841	0.007786711	0.0068206107	0.011737408	0.00932589	0.006566538	0.010087615	0.01270912
0.0	0.008442956	0.010857899	0.012915615	0.00771883	0.0068076444	0.011670053	0.009250617	0.0065485956	0.010148014	0.01271174
0.0	0.01811172	0.022009272	0.02435558	0.019160686	0.018606188	0.026157385	0.02159598	0.024457015	0.02659741	0.025721103
0.0	0.00923385	0.010320684	0.0124864895	0.008152381	0.008433285	0.017396094	0.008561268	0.011901119	0.016200036	0.01671275
0.0	0.0012013363	0.001525206	0.0012731659	0.0016769376	0.0014221314	0.0029285287	0.0015835004	0.0017187559	0.0027541064	0.0020492042
0.0	0.01901074	0.022207487	0.022027077	0.025693215	0.021174684	0.026296532	0.016302539	0.021203542	0.025325842	0.025293518
0.0	0.008817387	0.009130995	0.010476069	0.009685161	0.006713348	0.0008865496	0.0074057267	0.007720623	0.014047028	0.009463289
0.0	0.008796816	0.009129432	0.010382203	0.009621899	0.0067029204	0.0008883177	0.0073762643	0.0077276696	0.014073224	0.009482869
0.0	0.08001161	0.069205984	0.07318587	0.06052493	0.053337213	0.067838036	0.05937403	0.07355598	0.09567661	0.06377751
0.0	0.012860043	0.0102430945	0.011348937	0.007387613	0.006214993	0.010011874	0.0075830524	0.011692757	0.019646948	0.009174584
0.0	0.012854777	0.0102130985	0.011402229	0.0073818145	0.006186678	0.00998903	0.007595594	0.011653879	0.019566622	0.009146677
0.0	0.06541843	0.07250039	0.076190434	0.05720264	0.06181898	0.073614754	0.06636446	0.06839108	0.07654305	0.068935744
0.0	0.21506397	0.22359993	0.23206665	0.20951009	0.20077962	0.23124075	0.21125388	0.21928775	0.20244746	0.22363548
0.0	0.055790767	0.06535759	0.07093282	0.06503779	0.051534563	0.07060614	0.054243013	0.067037754	0.073605716	0.06631983
0.0	4.0497718e-05	8.5653635e-05	0.00011345411	6.246918e-05	3.2696e-05	0.00011842233	3.961618e-05	9.832595e-05	0.00015216689	0.00010175678
0.0	0.5192147	0.50266933	0.5079767	0.5360665	0.5123285	0.50006086	0.5131171	0.49960876	0.49266395	0.49439165
0.0	0.007922987	0.01097848	0.008947307	0.008748076	0.009666632	0.010443627	0.008233099	0.009456082	0.01648186	0.012471705
0.0	6.41837e-05	0.00010128213	0.000100499106	6.9352725e-05	5.269588e-05	8.254713e-05	3.0332709e-05	9.5644114e-05	0.00027737487	0.00018335748
0.0	0.063141145	0.06834458	0.06868327	0.066877805	0.058622822	0.06413167	0.05045972	0.06654522	0.086195335	0.07753085
0.0	0.002132968	0.0021379285	0.0024064335	0.0014035378	0.001681526	0.0027624955	0.0014882783	0.0018969418	0.0046103424	0.003427792
0.0	0.001547483	0.0023260731	0.002304203	0.0015252278	0.0012974006	0.0025323564	0.0017148987	0.0021971182	0.0032586418	0.0020865658
0.0	0.020444447	0.026874518	0.025482098	0.020055162	0.018433008	0.026925758	0.020174254	0.019700928	0.030447137	0.030856023
0.0	0.023911996	0.02495317	0.02245923	0.02000648	0.019565908	0.028721387	0.018426543	0.020774782	0.032831512	0.027240133
0.0	0.027786855	0.024389556	0.023001526	0.02314687	0.021828648	0.027486155	0.019089974	0.028500589	0.035955362	0.03089308
0.0	0.022535495	0.021821389	0.025037378	0.020651884	0.020594273	0.028942935	0.022121262	0.023012165	0.03815425	0.02119857
0.0	0.026335305	0.023619395	0.030344358	0.023432354	0.019161524	0.024290383	0.02238091	0.02206246	0.03560628	0.021498293
0.0	0.023512552	0.022933133	0.031236393	0.027669383	0.018523373	0.02472377	0.019013766	0.02394564	0.032315787	0.03217938
0.0	0.029220188	0.023949437	0.029925317	0.02198076	0.020337924	0.02568062	0.022657089	0.024045745	0.03499826	0.026895097
0.0	0.023994382	0.019402562	0.026169838	0.020610513	0.020798016	0.022022912	0.022231476	0.025047705	0.039495073	0.03455511
0.0	0.024515092	0.023045566	0.029492537	0.026312064	0.017006597	0.026480388	0.017938998	0.025695167	0.047406696	0.027813306
0.0	0.020164525	0.024115134	0.0293562	0.021745361	0.020451669	0.019608272	0.017434323	0.028878588	0.03486338	0.026614284
0.0	0.028098121	0.024516182	0.027993815	0.022000482	0.016662322	0.023833659	0.02086295	0.019915605	0.026815092	0.019418634
0.0	0.011326551	0.011850345	0.013541222	0.008289544	0.008244304	0.0187015	0.009565266	0.014128703	0.015129463	0.012614711
0.0	0.022734204	0.023099467	0.027598556	0.02115471	0.01772122	0.030985879	0.023264935	0.023914177	0.027545646	0.022798046
0.0	0.034749568	0.048662826	0.047788236	0.054440822	0.03396616	0.048850253	0.037771177	0.038542394	0.06323099	0.045611158
0.0	3.7271027e-05	0.00015275479	0.0001354713	8.4919644e-05	4.6631772e-05	0.00013165086	4.8037e-05	6.265431e-05	0.00030980018	0.0001280928
0.0	0.00011016391	9.4910276e-05	8.4104e-05	9.0540845e-05	6.609196e-05	0.00014741307	8.5814776e-05	9.446775e-05	0.00023634575	0.00014852275
0.0	0.00011016391	9.4910276e-05	8.4104e-05	9.0540845e-05	6.609196e-05	0.00014741307	8.5814776e-05	9.446775e-05	0.00023634575	0.00014852275
0.0	5.869545e-05	9.0232366e-05	0.00019625842	9.385788e-05	1.9425033e-05	0.00013519979	8.702245e-05	0.00011066678	0.0003093309	7.862631e-05
0.0	0.02113068	0.023027318	0.029767431	0.020925887	0.019935906	0.025879582	0.021146081	0.025002785	0.038587015	0.030148435
0.0	7.286052e-05	2.4784873e-05	0.00010417468	1.3689278e-05	5.519418e-05	0.0001246277	6.4944696e-05	1.6566e-05	0.00020055084	0.00012906974
0.0	0.51963675	0.501633	0.5067527	0.534328	0.51207656	0.5009252	0.51282907	0.49896064	0.4916444	0.49380773
0.0	0.5201147	0.5012643	0.5073259	0.53487223	0.5117682	0.5015575	0.51273763	0.49995327	0.4915467	0.49405783
0.0	0.059800565	0.07506487	0.072488055	0.0635346	0.059672315	0.06958623	0.055871192	0.062086336	0.07758047	0.06874199
0.0	5.2407617e-05	0.00014423895	0.00012312013	5.7237678e-05	5.6291472e-05	0.00011211185	4.4202174e-05	7.379056e-05	0.00018568816	0.00011642104
0.0	0.051289704	0.045022707	0.052928444	0.039815973	0.032257795	0.048102874	0.043580063	0.041464876	0.06538695	0.04616018
0.0	0.053637773	0.043776993	0.038923174	0.041341685	0.0371105	0.05481412	0.035529166	0.04364059	0.06281232	0.05055738
0.0	0.1556603	0.16661058	0.18483014	0.18841943	0.17390929	0.17882787	0.1764308	0.17914054	0.18766066	0.17770103
0.0	0.05784372	0.063787214	0.07277195	0.065832645	0.061937004	0.07099146	0.064343534	0.07408609	0.0778936	0.07045021
0.0	4.1645282e-05	9.564019e-05	0.000121423735	6.823482e-05	6.692355e-05	0.00010967234	8.105779e-05	0.00012323407	0.00018661236	0.00012551117
0.0	7.512224e-05	0.000121583274	0.00013166065	5.8518002e-05	6.311576e-05	0.0001235647	8.102518e-05	0.00016235017	0.00019871097	0.00013971719
0.0	0.51927006	0.50142	0.50692236	0.5343727	0.51194274	0.49970585	0.5127265	0.49806488	0.49150592	0.4945897
0.0	0.0066975188	0.009624348	0.009070376	0.008358363	0.008175706	0.01633346	0.008371688	0.009740473	0.019633694	0.012443916
0.0	4.9733408e-05	0.00013050497	9.811353e-05	7.966131e-05	5.098956e-05	0.00019223576	6.6996094e-05	0.00012188497	0.00036036427	0.00018195201
0.0	0.058964696	0.07310364	0.06824547	0.06939163	0.058105923	0.08024849	0.062480085	0.07097991	0.09227295	0.0773737
0.0	0.009851154	0.010915334	0.01373075	0.0071132947	0.007982812	0.013428103	0.008403019	0.011348609	0.015316233	0.012419305
0.0	0.10223508	0.09172332	0.104455724	0.08659557	0.07342728	0.09672034	0.09050771	0.08675039	0.119476534	0.09322211
0.0	0.025588585	0.025948064	0.03309096	0.023131717	0.019938672	0.026804518	0.02085772	0.022946956	0.034150675	0.032796606
0.0	0.009980686	0.014193994	0.012839912	0.008580365	0.009133704	0.013021784	0.007910277	0.0075980388	0.012490265	0.01116898
0.0	0.0059734858	0.011517944	0.009252898	0.010921745	0.0071216314	0.0103521105	0.0066549615	0.0081063155	0.012125749	0.010983021
0.0	0.001907663	0.0014138065	0.0024837023	0.0018437534	0.001345895	0.00258991	0.0019956336	0.0020465516	0.002651083	0.0021429893
0.0	0.01952728	0.020203255	0.022470618	0.02186015	0.01830679	0.027894586	0.0230848	0.022389723	0.029463513	0.022056216
0.0	0.0125997	0.010269518	0.011709133	0.00830701	0.0073434208	0.020692386	0.009575847	0.013295821	0.019554643	0.017629651
0.0	0.02161145	0.022741107	0.022757089	0.023202527	0.021309365	0.027575633	0.021309985	0.023826476	0.03753099	0.030645851
0.0	0.025381949	0.023143895	0.029627249	0.016095161	0.021931883	0.030638838	0.019315138	0.021312885	0.03835791	0.028958714
0.0	0.025433784	0.02314729	0.029586691	0.016040275	0.021823624	0.030539267	0.019319652	0.021309154	0.03830508	0.028853605
0.0	0.138068	0.13115378	0.1586681	0.12373045	0.13143656	0.13890497	0.13131563	0.13563177	0.18478958	0.15117636
0.0	5.941397e-05	7.704627e-05	8.992683e-05	8.6052e-05	6.525161e-05	0.000118239426	7.0878676e-05	8.3561434e-05	0.00016653317	8.276144e-05
0.0	6.7859175e-05	7.357387e-05	0.000119461794	5.3816537e-05	7.232369e-05	0.00010442113	6.968838e-05	9.2121e-05	0.0003389699	0.00013400281
0.0	0.00014817888	9.5253556e-05	8.64787e-05	8.054209e-05	4.312622e-05	0.00016885115	7.425574e-05	0.0001568625	0.00015530856	0.00023980481
0.0	0.0023328331	0.0026939525	0.0027153355	0.0021245396	0.0014273606	0.0026868735	0.0011696985	0.001702395	0.004236589	0.0018048441
0.0	0.0016096369	0.00263025	0.0031683983	0.0018899327	0.0015834174	0.004004289	0.0012723773	0.0015364769	0.003899982	0.0022851122
0.0	0.06565006	0.06608925	0.06664692	0.024357429	0.059942566	0.071580224	0.0638978	0.06772046	0.08006423	0.059681628
0.0	6.701455e-05	8.761597e-05	0.00010527967	8.405044e-05	5.5706674e-05	0.000110566245	6.2611005e-05	8.880299e-05	0.00016747348	7.063738e-05
0.0	0.51993567	0.5024261	0.5078298	0.5355155	0.5130005	0.5010697	0.5129696	0.49915576	0.49245843	0.4934838
0.0	0.5196371	0.5027265	0.50767463	0.5352016	0.51309055	0.5008369	0.51318884	0.49926195	0.49254727	0.49306828
0.0	0.014173193	0.008623033	0.01595353	0.009134299	0.007527483	0.010918629	0.0076533854	0.00854311	0.020854644	0.012148234
0.0	0.001795414	0.0018422602	0.0019267704	0.0019725142	0.0015357857	0.0037005593	0.0014070985	0.002163383	0.002676807	0.0021037352
0.0	0.002216492	0.0018081418	0.003244699	0.0013425729	9.120027e-05	0.0023996616	0.0003467392	0.001764311	0.0050122575	0.002048282
0.0	0.021516448	0.023545904	0.02232006	0.023863953	0.020407187	0.028885076	0.019934872	0.026432382	0.0291444	0.028406816
0.0	0.02502006	0.024652475	0.029097538	0.022403525	0.021426821	0.024951719	0.023630839	0.02539082	0.03775115	0.018040355
0.0	0.000101535195	8.949046e-05	0.0001993735	6.525092e-05	5.1823907e-05	0.00013116206	5.376037e-05	0.00012516111	0.00035784853	0.00015730211
0.0	0.012884109	0.009804561	0.014148342	0.007034708	0.00829541	0.018289402	0.010022405	0.014318149	0.01594249	0.017295046
0.0	0.012588214	0.010147027	0.014717671	0.008386574	0.0094325645	0.023820449	0.010508861	0.01652193	0.015004187	0.014864661
0.0	0.024645884	0.020829542	0.025720995	0.022113407	0.019080618	0.031107401	0.020867594	0.025219657	0.028857667	0.024393188
0.0	0.028842011	0.021345371	0.03268248	0.022011956	0.0042693247	0.029491259	0.008077538	0.024156587	0.03277398	0.022731211
0.0	0.5197965	0.50217044	0.5076179	0.53460133	0.51338655	0.50100726	0.5134401	0.49930438	0.49152043	0.49389157
0.0	0.5200675	0.5021405	0.50850445	0.53517437	0.5140154	0.5017628	0.51394606	0.5002255	0.4921712	0.49476108
0.0	0.0103261685	0.008972496	0.00016574473	0.009227008	0.007259182	0.009041411	0.010939634	0.011710799	0.018912235	0.0116925035
0.0	1.7276192e-06	9.0094625e-05	1.6975439e-06	1.7667661e-06	8.2802876e-07	0.00010993955	8.346475e-05	0.0001299847	0.0002950477	0.00014464278
0.0	0.023429843	0.066245444	0.022464188	0.024500038	0.018653788	0.069225095	0.06626144	0.07220183	0.08759598	0.07282034
0.0	0.52001065	0.50180906	0.507533	0.535766	0.51388496	0.5021368	0.5131591	0.4995849	0.49251997	0.49485245
0.0	0.0001672928	0.009927355	0.013412502	0.0058424585	0.006852492	0.0015246803	0.008982967	0.01156736	0.011591896	0.0116603
0.0	0.019791676	0.07051672	0.07584015	0.059266012	0.057114385	0.04583997	0.06267905	0.07052638	0.09010083	0.07226775
0.0	9.446982e-07	0.00011392885	0.00014606203	4.4163033e-05	4.7832298e-05	2.3818042e-05	6.7795976e-05	0.00011897785	0.0003287851	0.0001405447
0.0	0.52021754	0.50147027	0.50721955	0.53573716	0.5129478	0.50201374	0.5125616	0.49965644	0.49177158	0.49423313
0.0	0.06015173	0.06790726	0.07438619	0.06337301	0.06466261	0.041678883	0.06650379	0.06700304	0.03265192	0.07521273
0.0	0.51954114	0.5013901	0.507809	0.5349458	0.5125717	0.50046134	0.5132325	0.49898598	0.49215662	0.4954592
0.0	0.007863973	0.009299116	0.01081472	0.01213684	0.0078575695	0.012181956	0.0077934377	0.01195903	0.013926666	0.018112082
0.0	4.3291657e-05	9.784538e-05	8.1013204e-05	9.572496e-05	5.894731e-05	0.00016909282	5.1211675e-05	0.000101125406	0.00022690228	0.00014384092
0.0	0.056803472	0.06771913	0.0648469	0.07285874	0.06041575	0.07758422	0.058131598	0.06754123	0.08178025	0.072713144
0.0	0.061189026	0.06956772	0.07080403	0.065362655	0.05745098	0.0805021	0.058198992	0.07476988	0.07721946	0.06964745
0.0	5.70857e-05	0.00010826542	0.00011267998	6.3645275e-05	4.8887192e-05	0.00019455791	5.1432697e-05	0.0001483276	0.00018243183	0.00012229197
0.0	0.13951474	0.14552933	0.12843743	0.14385127	0.14601421	0.15979116	0.1278229	0.12613928	0.16751762	0.14102776
0.0	0.01046392	0.01036351	0.0098905945	0.010639316	0.009457127	0.013025473	0.008580057	0.008115154	0.018490858	0.011878083
0.0	0.0018125552	0.0023747222	0.00332563	0.0015900681	0.0011614913	0.002563263	0.0017807209	0.0026028634	0.0052612466	0.0034526554
0.0	0.023747021	0.019110726	0.028940998	0.026424322	0.01612986	0.02997489	0.022909364	0.025751878	0.03517758	0.029376509
0.0	0.010696396	0.011829491	0.013964893	0.008642711	0.0078043677	0.018943653	0.010090925	0.012631615	0.017303597	0.017598791
0.0	0.023293508	0.028463809	0.03256274	0.022129279	0.019823374	0.02802355	0.022008287	0.027936662	0.034826167	0.031459305
0.0	0.09358977	0.09172899	0.09039424	0.08846726	0.08077722	0.09529083	0.07777658	0.09014337	0.11637674	0.096123755
0.0	0.0019615495	0.0024639843	0.0016771435	0.0014551863	0.001489655	0.0030581497	0.001790294	0.0019887763	0.004239149	0.0019779247
0.0	0.0018541093	0.002045064	0.0026047358	0.0020465069	0.0010600509	0.003216709	0.0019273886	0.0028758938	0.0032532397	0.0022363109
0.0	0.021913145	0.023372578	0.024680737	0.020311406	0.023103472	0.027130421	0.021689435	0.02679463	0.02971918	0.030060472
0.0	0.021316862	0.021107554	0.027691336	0.023235718	0.020988246	0.03879944	0.022359038	0.03615414	0.025910193	0.023873918
0.0	0.026391529	0.02489159	0.022772701	0.022232682	0.018992607	0.030258419	0.024678217	0.024952997	0.037541	0.023300271
0.0	0.023507336	0.026039392	0.027844952	0.024522899	0.018215476	0.026541328	0.023523808	0.029168995	0.03456539	0.024192452
0.0	0.06366635	0.07056474	0.07334163	0.06357656	0.061085522	0.07549984	0.06041504	0.07051359	0.09380242	0.06569684
0.0	0.06818129	0.06385485	0.0721515	0.071121365	0.06526333	0.080069564	0.06609262	0.06693931	0.07450265	0.068351805
0.0	0.0013103212	0.0023733794	0.0028818522	0.001192472	0.0018410718	0.002970462	0.0020517441	0.0020119778	0.0045240936	0.003222227
0.0	0.018170096	0.02305972	0.02683488	0.020281635	0.02099486	0.029329501	0.022994246	0.021123309	0.03764798	0.029318329
0.0	0.023361266	0.025350705	0.028182618	0.021009097	0.023804886	0.0274072	0.025800703	0.02654041	0.032813847	0.03379392
0.0	0.06765348	0.066816784	0.07361507	0.069931015	0.059693933	0.06428073	0.05958483	0.060363315	0.08818755	0.06839694
0.0	0.23263818	0.21015295	0.22374791	0.24324079	0.20880888	0.19718608	0.19812857	0.20523243	0.22963972	0.22613068
0.0	7.405025e-05	0.000103407154	0.00018580612	9.735156e-05	6.652257e-05	0.00014264607	7.340862e-05	5.5331042e-05	0.00029094008	7.516882e-05
0.0	0.0001274522	9.090922e-05	0.000105849125	6.609342e-05	5.8700207e-05	0.000118529875	8.4837084e-05	0.00012823066	0.00015123577	0.00013656361
0.0	0.011535151	0.008538936	0.011031998	0.008804536	0.006323898	0.0129609285	0.009330473	0.010422528	0.00887505	0.010463989
0.0	0.012108505	0.008997709	0.010753869	0.009189356	0.010312553	0.01323836	0.005463673	0.009514996	0.020104595	0.011295192
0.0	0.012127028	0.009068255	0.010755986	0.009292055	0.010304234	0.013334267	0.005455064	0.009622168	0.02012252	0.01120367
0.0	0.08564598	0.10517809	0.09035633	0.090193346	0.0640758	0.097696945	0.08862874	0.07723309	0.092609674	0.09544411
0.0	0.08614551	0.10542438	0.090746775	0.09026778	0.06392423	0.09800111	0.088947065	0.077648096	0.09204366	0.09604174
0.0	0.085771464	0.10528003	0.090823136	0.09003283	0.06420875	0.09798275	0.088752836	0.07756575	0.092465326	0.09561779
0.0	0.08610976	0.10584451	0.09079192	0.09036625	0.0643011	0.09821878	0.08910781	0.07820168	0.0920744	0.09567558
0.0	0.08174681	0.102675915	0.09245546	0.07200573	0.07622789	0.10124416	0.08798474	0.08322796	0.1364249	0.10448542
0.0	0.08189756	0.10232869	0.09282092	0.071809985	0.07644742	0.102031514	0.08829478	0.083664864	0.13614908	0.10531043
0.0	0.08193904	0.10271737	0.09311517	0.07207568	0.07684534	0.10182753	0.08841401	0.083879486	0.1368859	0.10468782
0.0	0.08221321	0.10296745	0.09278112	0.07230477	0.07691766	0.10209177	0.08854602	0.08388917	0.13682297	0.10522629
0.0	0.08286744	0.1006118	0.09837604	0.093606494	0.081035815	0.09684281	0.08944454	0.085181996	0.12495091	0.08081699
0.0	0.08291679	0.10011698	0.098475374	0.09389236	0.08090605	0.09716795	0.08957772	0.08548624	0.12439704	0.08120386
0.0	0.08282977	0.1001251	0.09874869	0.09404084	0.08137638	0.09676758	0.08991912	0.08570646	0.12491554	0.08119376
0.0	0.08283534	0.10041823	0.09843362	0.0938345	0.08142555	0.09751976	0.08983128	0.08571464	0.124971576	0.08125357
0.0	0.103655085	0.08151539	0.099497594	0.08169684	0.09072654	0.11699901	0.100195736	0.08722482	0.109617785	0.09652914
0.0	6.0812675e-09	6.852357e-08	8.290289e-09	2.2608145e-08	2.0579334e-08	7.0108165e-08	1.9139881e-07	8.968626e-09	3.2681026e-08	6.042526e-07
0.0	4.595055e-05	0.00023882458	6.0576032e-05	0.00014527736	0.0002356491	0.00023266887	0.0005057961	0.00017153032	0.00010391781	0.001038129
0.0	0.5216554	0.5049768	0.50825495	0.5355614	0.51449966	0.5008589	0.51289034	0.50032747	0.49233076	0.49246082
0.0	0.00017140902	0.00011775784	5.7483936e-05	0.00018612636	8.717901e-05	0.0015797167	0.0004491326	4.8330294e-05	0.00017036666	0.00095137337
0.0	2.226201e-08	3.694342e-08	8.627149e-09	6.1615246e-09	2.8343647e-09	3.142969e-06	2.2634966e-07	6.6234134e-09	3.1016164e-08	8.6916134e-07
0.0	0.52157575	0.5050398	0.507966	0.5360217	0.5128946	0.5011644	0.5136854	0.5004541	0.49451008	0.49303755
0.0	0.0001475717	0.00011474579	0.00019972018	2.9902154e-05	3.64864e-05	0.0014020456	0.00036823752	0.00013897337	0.00038509065	0.0004004694
0.0	2.1463585e-08	3.2182022e-08	3.586906e-08	1.0247919e-09	6.6730577e-09	1.8417211e-06	6.471441e-08	2.4355687e-08	6.6195774e-08	7.565059e-08
0.0	3.950477e-08	2.6903555e-08	3.6203588e-08	1.1948056e-09	3.3009233e-08	2.43903e-05	1.1900935e-08	8.007761e-09	2.1038007e-08	2.2903018e-08
0.0	0.008086111	0.006930747	0.0075962227	0.0031110412	0.007513425	0.046137594	0.0056200842	0.004852883	0.006233326	0.006403988
0.0	0.5197849	0.50341535	0.5076407	0.5356083	0.5130567	0.50051725	0.5130733	0.49974275	0.49244502	0.4935568
0.0	0.00015627996	0.00028867993	0.00023162435	3.838532e-05	0.00011402873	0.00027621954	8.921439e-05	3.496352e-05	0.00032156956	0.0005163498
0.0	5.2816733e-09	2.2256872e-08	5.4146778e-08	1.5499935e-09	3.6408612e-09	1.0371932e-07	6.9530315e-09	1.7838546e-09	1.2820226e-07	4.1460464e-07
0.0	0.0012957249	0.0007233035	0.0011557516	0.00060582533	0.00061187544	0.002933024	0.0007100787	0.00046338871	0.0013722798	0.0014948979
0.0	0.030441815	0.023929572	0.027822593	0.019799817	0.016633952	0.06674468	0.022569995	0.01826648	0.032281775	0.030507306
0.0	0.031916566	0.023441307	0.028095784	0.017799346	0.016941901	0.068257734	0.046244033	0.028601797	0.02675564	0.04119565
0.0	0.52209085	0.5035508	0.50756973	0.53502804	0.5131909	0.49981362	0.51276404	0.49928862	0.49212164	0.4936508
0.0	0.031851944	0.023437863	0.02813435	0.017860135	0.017026369	0.0684716	0.04623354	0.028606772	0.026792975	0.041343782
0.0	0.00014154855	0.0001504922	9.820208e-05	4.731191e-05	6.5108026e-05	0.00025723982	0.00020537569	0.00012949889	0.00031715544	0.00029663058
0.0	0.0009774202	0.00091090065	0.0007768735	0.0031519847	0.00052584166	0.005683834	0.0011233033	0.00055465696	0.0018779123	0.00895677
0.0	0.010004262	0.008822627	0.011951854	0.010645348	0.009171612	0.009292265	0.007420674	0.008176355	0.017903892	0.006064454
0.0	0.52092224	0.5037197	0.50844514	0.5351828	0.51385325	0.50063246	0.5129018	0.4999174	0.49243328	0.4948535
0.0	0.5210255	0.50385606	0.508593	0.534957	0.51348007	0.5003164	0.5130555	0.49980578	0.49144152	0.49430856
0.0	0.5204335	0.50321716	0.5085464	0.5352405	0.5134435	0.50041026	0.5125208	0.49937707	0.49210876	0.49387342
0.0	0.52138793	0.5040787	0.50840276	0.5345409	0.51358044	0.49974346	0.51328367	0.49964395	0.49149635	0.49430892
0.0	0.06477976	0.059660677	0.06518812	0.055977415	0.05730712	0.1289259	0.100111715	0.057059735	0.0894635	0.08984411
0.0	0.0053156177	0.00436686	0.006209885	0.0029940342	0.0035032737	0.021304188	0.0114477165	0.004844453	0.0076065566	0.010475677
0.0	9.010702e-09	5.293594e-09	1.779628e-08	1.0443525e-09	2.252854e-09	1.4914049e-06	1.4653183e-07	7.958943e-09	4.2437104e-08	1.3007518e-07
0.0	0.008689756	0.019666202	0.016043436	0.00819962	0.015109141	0.028376145	0.012098129	0.09567647	0.013334329	0.023287931
0.0	0.0008340302	0.0017972131	0.0016845834	0.0006952808	0.0013536105	0.0037160907	0.0011261897	0.010740334	0.0020258818	0.0033364058
0.0	0.0011331658	0.0014765362	0.0009820706	0.0006612962	0.00058210304	0.0020667473	0.0017997881	0.0011953755	0.001070773	0.0019077847
0.0	0.0007853142	0.0015368288	0.00068693666	0.0004742357	0.0008745918	0.0025408305	0.00091694517	0.0010743666	0.0014352936	0.0027673088
0.0	0.0011154409	0.00086423795	0.0016324595	0.0006800224	0.000676279	0.0033821643	0.0009640552	0.0013485779	0.0012746752	0.0017664899
0.0	0.5196598	0.50334626	0.5074038	0.5343597	0.5136178	0.4998482	0.513445	0.49997878	0.49072707	0.494182
0.0	0.52148527	0.50326747	0.5074598	0.5351158	0.51200545	0.500798	0.5152004	0.5000223	0.49436688	0.4965884
0.0	0.5179527	0.50492835	0.50906384	0.5365035	0.51475316	0.50188696	0.51185584	0.5013033	0.49451208	0.49475145
0.0	5.5306824e-05	8.331462e-05	5.811039e-05	3.060847e-05	0.00013218736	0.0019928226	0.00016115885	0.00024157182	0.00036767122	0.00096557644
0.0	5.561066e-05	8.3146515e-05	5.822249e-05	3.0947325e-05	0.00013253103	0.0020047533	0.00016195915	0.00024470693	0.00036285236	0.0009605963
0.0	0.00022894917	0.00012444243	5.7544985e-05	4.4478886e-05	0.00014641453	0.000232927	0.00010636465	0.00012881093	0.00046936693	0.00060262973
0.0	0.5217808	0.50450104	0.50877845	0.5370225	0.5143121	0.50211555	0.51569843	0.502847	0.49164405	0.49712008
0.0	4.693824e-05	7.893455e-05	0.0001998745	4.4312415e-05	8.926256e-05	0.00029105385	0.00012056798	0.00012411927	0.00019561558	0.00032511642
0.0	4.9154543e-05	0.00011332749	0.0001087312	6.9329384e-05	8.463508e-05	0.0012028053	0.00028960148	5.7465742e-05	0.00011997506	0.00021818442
0.0	4.3916586e-09	1.2093329e-08	1.0682407e-08	1.7636784e-08	2.5066637e-08	3.478433e-07	4.9868646e-08	1.1832514e-08	3.721258e-08	4.997691e-08
0.0	0.52110785	0.5045385	0.508065	0.5342543	0.51186645	0.5004123	0.5142934	0.5013122	0.49234352	0.494572
0.0	1.8256813e-08	2.4223604e-08	2.9070156e-08	9.5106516e-05	1.3084958e-09	0.00014204247	9.6595755e-08	4.242932e-09	5.6427474e-08	1.3744041e-06
0.0	9.412835e-09	2.5877585e-08	2.3186741e-08	4.4503135e-09	5.7455067e-09	2.5929492e-07	9.331414e-08	6.7793455e-09	8.6263306e-08	5.737974e-07
0.0	0.00017125055	0.00022034567	0.00019126291	0.00016457684	3.490212e-05	0.00024841807	0.00037983767	0.00017572596	0.00025935177	0.0006283102
0.0	4.2174296e-08	7.193872e-09	2.6379707e-09	1.3559363e-09	7.33748e-09	1.5827515e-06	5.2562495e-08	1.3254769e-08	6.318554e-08	3.3995075e-08
0.0	0.0002256146	8.646616e-05	5.24987e-05	5.641497e-05	5.3719832e-05	0.0010359826	0.00012161272	9.1951e-05	0.00028491562	0.00018268057
0.0	0.52122194	0.5036043	0.5081897	0.53464633	0.51343834	0.5011355	0.51298517	0.5001571	0.49250215	0.4948619
0.0	0.52082944	0.50353634	0.5085052	0.53517306	0.5133808	0.5001483	0.51280785	0.5004707	0.49138474	0.49391255
0.0	0.00013792017	0.00031841153	0.00012787375	0.011923058	4.41905e-05	0.011934877	0.00013801239	4.2776708e-05	0.00034618445	0.00030514086
0.0	2.76123e-08	9.492384e-08	1.5268808e-08	0.000105361025	5.7120593e-09	0.00015866314	1.900176e-08	6.207541e-09	9.672223e-08	3.4070447e-07
0.0	1.2766461e-06	9.554959e-09	3.2338313e-08	5.6112898e-05	8.234376e-09	0.00014617668	6.559575e-08	4.7237208e-07	1.02803874e-07	2.7972122e-08
0.0	1.2766461e-06	9.554959e-09	3.2338313e-08	5.6112898e-05	8.234376e-09	0.00014617668	6.559575e-08	4.7237208e-07	1.02803874e-07	2.7972122e-08
0.0	0.00020146852	0.0001334517	0.00018460405	0.006721512	4.5747325e-05	0.011145916	0.0003982592	4.048289e-05	0.00033392408	0.0001664265
0.0	0.00020146852	0.0001334517	0.00018460405	0.006721512	4.5747325e-05	0.011145916	0.0003982592	4.048289e-05	0.00033392408	0.0001664265
0.0	0.0690052	0.024602003	0.023679415	0.07307175	0.021408532	0.0718189	0.02768248	0.020558894	0.024238147	0.018366277
0.0	9.071914e-05	7.655212e-08	1.0391551e-08	7.176686e-05	1.2586984e-06	0.0001712437	2.3897144e-07	1.2133576e-06	2.0030201e-08	4.6251422e-08
0.0	9.071914e-05	7.655212e-08	1.0391551e-08	7.176686e-05	1.2586984e-06	0.0001712437	2.3897144e-07	1.2133576e-06	2.0030201e-08	4.6251422e-08
0.0	0.009463423	0.00027881245	0.00017296776	0.010364205	0.00015674798	0.013516754	0.00047518167	0.00016155411	0.00013861194	0.00015088676
0.0	0.009463423	0.00027881245	0.00017296776	0.010364205	0.00015674798	0.013516754	0.00047518167	0.00016155411	0.00013861194	0.00015088676
0.0	0.5207332	0.50310177	0.50829095	0.534704	0.5130286	0.50091326	0.5126042	0.49961686	0.4921776	0.4938818
0.0	0.5211919	0.5037589	0.5083149	0.534757	0.5134812	0.49957538	0.513036	0.5003088	0.4914396	0.49391297
0.0	0.037323553	0.023653021	0.021173444	0.017550932	0.025851222	0.038780723	0.031883538	0.017262544	0.03980571	0.057869997
0.0	0.5233986	0.5055445	0.5069188	0.53520745	0.5128954	0.5003331	0.5133421	0.5000265	0.49221525	0.49360153
0.0	0.0154846115	0.012117052	0.0164213	0.0071062255	0.0075610583	0.027331894	0.009285227	0.014412954	0.023605213	0.021928368
0.0	0.016222121	0.013465887	0.016469102	0.0055001634	0.008115856	0.023883166	0.009903658	0.014640462	0.0242201	0.02241489
0.0	0.014273894	0.01340576	0.018054286	0.007803481	0.008390361	0.024406957	0.0092466455	0.017955074	0.019685484	0.017357014
0.0	0.013510384	0.015296764	0.01639834	0.0065226015	0.007887192	0.023345947	0.009946796	0.01703987	0.025122918	0.028424803
0.0	0.014165013	0.012353903	0.014937582	0.0062477156	0.007879316	0.02562064	0.01151224	0.015688583	0.019421136	0.021506233
0.0	0.015400399	0.011368953	0.015177063	0.008714831	0.009612893	0.022072632	0.011120152	0.015524419	0.024835654	0.022949243
0.0	0.013286865	0.010388059	0.015938407	0.00789793	0.00815048	0.027764928	0.010529881	0.022286808	0.01988694	0.022192417
0.0	0.013259799	0.013440611	0.018838294	0.0070452937	0.008220937	0.026797906	0.010540254	0.016282653	0.019711798	0.02163094
0.0	0.012129251	0.007985562	0.0110244835	0.00023234807	0.00019520789	0.012432553	0.008853696	0.00914157	0.01046393	0.009041822
0.0	0.10078133	0.08565513	0.117818534	0.09020765	0.08234306	0.085313335	0.10458911	0.094585784	0.10641933	0.08631985
0.0	0.19262455	0.17250635	0.20890832	0.18369606	0.16915342	0.16995144	0.19643204	0.18209668	0.19301505	0.17009687
0.0	0.52222323	0.50460166	0.5097544	0.53570974	0.51280826	0.5011396	0.51419735	0.50110036	0.49315244	0.4943074
0.0	0.009779262	0.013058893	0.007870713	0.009315627	0.006278194	0.014523897	0.010259568	0.0078635225	0.021738172	0.012270755
0.0	0.008724344	0.012134485	0.010623578	0.010545145	0.009749883	0.011585693	0.0074437843	0.008170487	0.013669958	0.0100407265
0.0	0.048330206	0.044788003	0.03947102	0.03827077	0.038826574	0.049498178	0.046645395	0.047850143	0.06668886	0.059284575
0.0	0.15963314	0.124214105	0.14804575	0.1502041	0.12944946	0.14197509	0.13658491	0.14520136	0.17451002	0.15018979
0.0	0.1599142	0.124230444	0.14786783	0.14976145	0.12888038	0.14156649	0.136613	0.14517917	0.17430373	0.14971258
0.0	0.0099097295	0.010713253	0.011382848	0.009892682	0.008004516	0.010348223	0.0068859947	0.010725667	0.012763123	0.012829309
0.0	0.00011657457	0.00010768297	0.00011517309	8.968789e-05	5.154052e-05	0.00010415263	5.1159543e-05	0.00010489608	0.00028584123	0.00011296703
0.0	0.023354935	0.022108365	0.02934346	0.020193638	0.02086659	0.025292495	0.023570536	0.02677103	0.03306379	0.03259721
0.0	0.012169461	0.009798957	0.012782501	0.009642737	0.008396434	0.011309744	0.00851567	0.010312012	0.01959363	0.014733404
0.0	0.000108495886	0.00013166618	0.0001932926	6.19657e-05	9.8964e-05	0.00013719469	5.394386e-05	0.00012095986	0.00019864507	0.00022442943
0.0	0.001852324	0.0013650742	0.0022703144	0.0015844573	0.0016976972	0.0028006672	0.002089666	0.0023479827	0.0037145973	0.0018413565
0.0	0.0017151419	0.001638116	0.0027765436	0.0025384247	0.0017036727	0.003547422	0.0015311707	0.0021561945	0.0034234717	0.004559333
0.0	0.010068819	0.007529636	0.010004021	0.01004329	0.009900989	0.014988959	0.00855704	0.007696008	0.016119784	0.016363267
0.0	0.010020919	0.007456189	0.010008065	0.010141846	0.009849359	0.014956532	0.008504023	0.0077366107	0.015976077	0.016225781
0.0	0.010564246	0.010766178	0.009395177	0.007444482	0.006754497	0.011313882	0.008447847	0.009987219	0.017539196	0.013174795
0.0	0.112535514	0.0858907	0.09053415	0.09349022	0.08287692	0.09976104	0.09071114	0.09789536	0.1047251	0.093034305
0.0	0.022766015	0.023681428	0.028489355	0.02602998	0.018897988	0.032187678	0.020273061	0.028577505	0.03395702	0.033960912
0.0	0.0076089473	0.011299367	0.011326739	0.007997953	0.006578575	0.011641336	0.009893766	0.011240352	0.016007291	0.012233783
0.0	0.025051437	0.028479677	0.029663963	0.023890447	0.016177922	0.03581623	0.015380543	0.020233879	0.028490229	0.026721872
0.0	0.0077477945	0.011112886	0.01194515	0.009481892	0.008919124	0.014854539	0.0077000987	0.007833999	0.013526129	0.009627358
0.0	0.026215393	0.030197999	0.033247814	0.021267125	0.017974086	0.030872876	0.02029734	0.023626877	0.037317824	0.023533737
0.0	0.00012418082	0.00010768051	0.00025636304	7.701968e-05	5.0010916e-05	0.00013720921	0.00011511709	8.5846776e-05	0.000543586	0.00010969274
0.0	0.5218099	0.5050288	0.5083231	0.53738225	0.5134572	0.5008784	0.5153379	0.5018137	0.49346948	0.49496666
0.0	0.010567088	0.011105578	0.01472635	0.008474138	0.006776943	0.01437368	0.00920402	0.008506452	0.014817915	0.010219038
0.0	0.067462005	0.07652913	0.07441239	0.061836187	0.058983967	0.08300968	0.06437908	0.06616981	0.08090896	0.07171653
0.0	0.5200436	0.5031876	0.5081644	0.5364894	0.513874	0.50102526	0.51409525	0.50082654	0.49302453	0.49430075
0.0	0.009278663	0.008199271	0.01287115	0.007464991	0.009210279	0.0137443105	0.00963976	0.009708142	0.016851438	0.012529749
0.0	0.009584253	0.00817288	0.014564206	0.008346337	0.0084166415	0.015112917	0.00866696	0.009528145	0.01636504	0.014883792
0.0	0.059771094	0.0659986	0.07113443	0.06827547	0.06824239	0.086767636	0.063302755	0.06696117	0.0781791	0.07758827
0.0	5.231155e-05	8.884297e-05	0.000114673596	7.495122e-05	9.296686e-05	0.00025902461	7.0350274e-05	9.790531e-05	0.0001911845	0.00018387326
0.0	0.0074715195	0.009378435	0.010762775	0.009237786	0.009799966	0.015870051	0.00853695	0.009816545	0.013426897	0.013215445
0.0	0.52125317	0.5029745	0.5079976	0.53629297	0.51340276	0.50085956	0.5128519	0.50045276	0.4925564	0.49331346
0.0	0.007579974	0.011223195	0.01439789	0.006375265	0.00858547	0.012627945	0.008460814	0.00806995	0.012355426	0.009997761
0.0	0.06437453	0.071473025	0.07898695	0.06454819	0.06094574	0.079383954	0.06499591	0.066668	0.068547204	0.06834649
0.0	0.5203378	0.50221777	0.5077779	0.53596574	0.51368296	0.50111854	0.5130229	0.5000708	0.49235544	0.49296698
0.0	0.023451768	0.021137841	0.030253341	0.02022335	0.023448274	0.031744126	0.024176093	0.0240619	0.0370805	0.02935601
0.0	0.0633855	0.06613232	0.07158212	0.062008616	0.06839056	0.08175103	0.07399297	0.06941547	0.085783616	0.059924833
0.0	6.5116656e-05	8.9519395e-05	0.0001174172	5.227026e-05	9.3727394e-05	0.0002063056	0.00012643756	0.000112077745	0.00027233682	6.9674556e-05
0.0	0.008328821	0.009413732	0.010889382	0.007726149	0.009839575	0.01418711	0.01141193	0.010495913	0.015984273	0.008176108
0.0	0.026293742	0.025345786	0.02895847	0.027360922	0.019776994	0.029454643	0.023332382	0.025687214	0.03050158	0.032901052
0.0	0.010757923	0.010193782	0.010554557	0.00817104	0.006112132	0.01186376	0.006235022	0.009233523	0.012853133	0.012117304
0.0	0.51986736	0.50143725	0.50908977	0.53679883	0.5118786	0.5003434	0.51351255	0.5000998	0.49098775	0.4929686
0.0	0.5222035	0.505368	0.5084573	0.5364748	0.51410955	0.50208414	0.51499736	0.5024886	0.49364454	0.49396485
0.0	0.00013203178	1.7439877e-05	0.00010686616	0.0013397156	4.2939908e-05	0.0002518561	7.710926e-05	0.00016179692	0.00011070709	0.00021095766
0.0	0.008237551	0.00858557	0.008253046	0.010015944	0.0061654206	0.012184086	0.008381741	0.010021733	0.014779463	0.000937036
0.0	7.5091724e-05	5.8912072e-05	0.00010263344	7.2008166e-05	5.1703217e-05	0.00010021259	5.4176777e-05	0.00013328053	0.00022216774	1.0083524e-05
0.0	0.0127818035	0.009715447	0.0126054855	0.010423934	0.009144875	0.014795817	0.008581777	0.0043909457	0.010843144	0.011638861
0.0	0.00016199838	0.0001866581	0.00014305675	6.7205394e-05	7.791894e-05	0.00021590371	0.00010117036	3.35884e-05	0.0001267675	8.329611e-05
0.0	0.5222547	0.5052257	0.5078047	0.5359657	0.5133681	0.50021094	0.51303506	0.50023	0.4931732	0.49518323
0.0	0.007932836	0.011267656	0.008833459	0.008157738	0.0069775037	0.0111564845	0.011629068	0.01080284	0.011651676	0.010899865
0.0	3.8660663e-05	0.00011122006	9.7611846e-05	9.6621676e-05	7.6468175e-05	0.00017248782	0.000114447794	0.00010784112	0.00013287787	0.00013058128
0.0	0.021945972	0.030057095	0.030197471	0.028269026	0.018779514	0.026458245	0.022007443	0.028280612	0.028306918	0.034347545
0.0	2.4238154e-06	0.00019372822	0.00013902826	9.782225e-05	4.4241522e-05	0.000113266244	7.776522e-05	0.00010921648	0.0002653656	0.00015435602
0.0	0.51937824	0.50347495	0.5080276	0.53483164	0.5128495	0.49944618	0.5122061	0.4987888	0.49166003	0.49502918
0.0	0.51996964	0.50321794	0.5068859	0.5352634	0.5112783	0.5005508	0.5126588	0.49984062	0.49305448	0.49511215
0.0	0.518601	0.5028792	0.5074164	0.53511935	0.5128435	0.500181	0.51139486	0.49822712	0.4920927	0.4951332
0.0	0.5198558	0.5028659	0.50809294	0.533509	0.51196104	0.5001395	0.51311123	0.49966845	0.49407402	0.49631602
0.0	0.009212616	0.0091183195	0.01498974	0.008078448	0.0012744732	0.013024094	0.0076553514	0.010420309	0.017207608	0.00901037
0.0	0.019701332	0.023559662	0.025911933	0.021086037	0.021740545	0.034542132	0.01846332	0.021613456	0.029842835	0.023474554
0.0	0.01104473	0.009352722	0.011313007	0.0091872895	0.009315094	0.012017316	0.002747068	0.0092975795	0.015615097	0.013664018
0.0	0.01104473	0.009352722	0.011313007	0.0091872895	0.009315094	0.012017316	0.002747068	0.0092975795	0.015615097	0.013664018
0.0	0.01104473	0.009352722	0.011313007	0.0091872895	0.009315094	0.012017316	0.002747068	0.0092975795	0.015615097	0.013664018
0.0	0.008060863	0.012311381	0.014680744	0.010361744	0.00982897	0.010276102	0.008606328	0.010314836	0.016600354	0.012266115
0.0	0.009751462	0.010667481	0.011826799	0.0065259514	0.009799156	0.012090916	0.007822633	0.009968566	0.01133162	0.011102148
0.0	8.8186796e-05	0.00011513982	0.00013786218	3.7387075e-05	9.391841e-05	0.00014992886	5.8876405e-05	0.000101238875	0.0001351383	0.00012926866
0.0	0.008925942	0.010517775	0.011145459	0.011170523	0.007001186	0.0124424035	0.010193012	0.010286383	0.012038639	0.011932258
0.0	0.046074703	0.044253465	0.0040537086	0.04078093	0.042019796	0.044974316	0.04853635	0.048197273	0.0709588	0.049819417
0.0	0.5198427	0.50316346	0.5073168	0.53466356	0.51316404	0.49987403	0.51267034	0.49892002	0.4916058	0.49415794
0.0	0.00012737697	7.9612175e-05	0.00014727301	5.0146213e-05	6.224393e-05	0.00024346603	8.082994e-05	8.532274e-05	0.00025248335	0.000107255015
0.0	0.013080673	0.008330569	0.012310731	0.00931557	0.008252227	0.017123941	0.010568234	0.0070018726	0.016898049	0.009723557
0.0	0.02613334	0.019495243	0.025553849	0.022717012	0.020915102	0.02529064	0.025572503	0.022150394	0.03061297	0.027044794
0.0	9.480979e-05	5.3146694e-05	0.00017138777	5.827148e-05	7.151729e-05	0.00014919613	9.9486766e-05	7.655229e-05	9.012758e-06	0.00011632982
0.0	0.51998276	0.5048331	0.50737965	0.534028	0.5142942	0.5007867	0.5131173	0.49901548	0.4921581	0.49438933
0.0	0.008704745	0.013271796	0.0077739647	0.009240348	0.0077536074	0.011489352	0.00948384	0.009559295	0.012677031	0.010749645
0.0	0.520494	0.5060642	0.5092707	0.5334981	0.5155084	0.500381	0.51381046	0.49914625	0.49320766	0.49536735
0.0	0.00018573561	0.0011990812	0.0011895422	0.00070710306	0.0005327168	0.0029992242	0.0009588548	0.0014767711	0.002282777	0.0021748317
0.0	0.00978505	0.008747356	0.009114508	0.00984563	0.009490077	0.010607102	0.0066071944	0.012185617	0.014378997	0.01769055
0.0	8.9959925e-05	9.601237e-05	0.00020434475	6.8677946e-05	6.0096456e-05	0.00013980862	6.4115615e-05	0.000109231056	0.0003965172	0.00013591757
0.0	0.048312575	0.050806068	0.051425837	0.015451542	0.011411183	0.05232057	0.041306257	0.045007303	0.044178337	0.040857963
0.0	3.3686501e-06	0.00011797543	0.00017281147	5.867189e-05	1.2173888e-06	0.00019516026	7.086002e-05	0.00010704883	8.947066e-05	7.846812e-05
0.0	0.012645313	0.013203294	0.013727922	0.009164738	0.00020935305	0.014523727	0.009976061	0.011065641	0.008902536	0.006641257
0.0	0.009386119	0.012036773	0.013072434	0.0001338063	0.0055065313	0.011734288	0.007921361	0.0100020245	0.014343245	0.010404602
0.0	9.3975024e-05	6.712578e-05	0.00011239733	3.980306e-05	4.3486256e-05	0.00016629753	8.6467735e-05	0.00015991315	0.00026192947	0.00012403325
0.0	0.011878974	0.009536871	0.007916518	0.005036114	0.0054979837	0.013676298	0.009667884	0.0115040485	0.016666666	0.009337369
0.0	6.294452e-05	7.7581375e-05	0.0001335841	7.548567e-05	5.8144586e-05	3.363831e-05	7.210539e-05	0.00014422728	0.0003897387	0.00020760222
0.0	0.0083018225	0.009707179	0.013848746	0.008809044	0.008599882	0.01884023	0.006401531	0.012953719	0.021032186	0.014174712
0.0	0.0075311395	0.006202718	0.009583189	0.007939718	0.0045924312	0.0010592085	0.0080294	0.007447146	0.010582914	0.011736511
0.0	0.010976615	0.001856922	0.010308685	0.009415404	0.008396723	0.009002183	0.009067141	0.009578008	0.015016758	0.012472027
0.0	0.13367921	0.11336195	0.12792389	0.078237236	0.08609537	0.18538038	0.10342016	0.13769604	0.13575834	0.16280487
0.0	0.0021833698	0.0019469712	0.00210318	0.002001377	0.0017438169	0.00246085	0.0015641528	0.0022806039	0.004026094	0.0032763458
0.0	6.5073764e-05	0.000103090126	0.00013722072	8.798134e-05	4.7375754e-05	0.00020037137	8.1494145e-05	7.40242e-05	0.0001035216	0.00016619687
0.0	0.008485055	0.010266955	0.012763206	0.0096442355	0.006197617	0.013785948	0.009875309	0.008144141	0.0067389198	0.014163861
0.0	0.001662151	0.0023740423	0.001967648	0.0019345797	0.0014567787	0.002714646	0.0015808203	0.0020216424	0.0030588694	0.0017289442
0.0	9.342196e-05	0.00012656422	0.00010378996	0.000100399775	6.13749e-05	0.00018992991	5.883196e-05	0.00013646026	0.00035707053	0.00017199495
0.0	0.010016951	0.011223491	0.010279793	0.01058633	0.007997205	0.013652006	0.007801562	0.011561871	0.018283864	0.012805894
0.0	0.008993933	0.011996585	0.01260989	0.00978986	0.0069345515	0.011696305	0.009122559	0.013130196	0.016985469	0.011572398
0.0	0.008854015	0.012361294	0.012827293	0.012222655	0.008675055	0.013359823	0.010131817	0.013860069	0.016357757	0.014902247
0.0	9.430071e-05	0.00011682973	9.91429e-05	6.335673e-05	3.9031147e-05	0.00014190222	4.6682097e-05	0.00011962812	0.0003860761	0.00010378907
0.0	0.008913612	0.012422264	0.012841121	0.012315887	0.008686979	0.013449053	0.010234797	0.013998367	0.016362676	0.014800376
0.0	0.52211696	0.5049874	0.50857216	0.53518254	0.51383716	0.5013894	0.5138564	0.5007945	0.49394152	0.49550065
0.0	0.0099821845	0.012621561	0.010360913	0.011362941	0.0067785196	0.018397005	0.009807626	0.009563969	0.013155014	0.0068324595
0.0	0.52233094	0.5024854	0.5057725	0.5348916	0.5102742	0.4983043	0.5125123	0.49918184	0.49213508	0.49552968
0.0	0.5236174	0.50418967	0.50698394	0.53390753	0.51128596	0.49870542	0.5123782	0.5004877	0.4938914	0.49579784
0.0	0.520842	0.5051834	0.50907034	0.5336488	0.5127138	0.500003	0.51351064	0.5001738	0.49353293	0.49378598
0.0	0.0931114	0.10599635	0.097813	0.09646021	0.088126704	0.11106459	0.09034164	0.10912777	0.10901137	0.096973374
0.0	0.009979122	0.011009666	0.0114271855	0.009173501	0.007872821	0.011868601	0.008300213	0.01608741	0.0031387766	0.013370632
0.0	0.009479926	0.013695132	0.01115971	0.009808942	0.008740959	0.015254824	0.00922989	0.014738145	0.015183073	0.011635598
0.0	0.0049495567	0.004303031	0.0035297591	0.0023966306	0.003971074	0.0056725163	0.007564472	0.004233782	0.008266495	0.00933732
0.0	0.007739423	0.011080841	0.010914274	0.010400866	0.00808576	0.016068107	0.0061726207	0.0105388975	0.0014989967	0.012276184
0.0	0.0070319897	0.00971965	0.012602008	0.013945018	0.008696631	0.019589962	0.006266175	0.010467525	0.00019523581	0.013468852
0.0	0.006984362	0.009687722	0.012601557	0.013825063	0.0087220725	0.019563872	0.0062124836	0.010397471	0.00019488095	0.01343487
0.0	0.00700558	0.009773492	0.012575442	0.013859914	0.008715195	0.019584801	0.006213061	0.010409567	0.0001952857	0.013474213
0.0	0.009328468	0.002303757	0.011947148	0.010087705	0.007874434	0.0101373615	0.008760837	0.01173503	0.017369933	0.010923512
0.0	0.009369109	0.0101463655	0.0115087135	0.008180563	0.006132864	0.010490076	0.008422952	0.001110815	0.014674199	0.013044532
0.0	0.00997582	0.012174993	0.013056178	0.010114472	0.00653815	0.008586257	0.010400252	0.009837201	0.018907566	0.0103700645
0.0	0.0100504095	0.012318556	0.013128881	0.010057006	0.0065665813	0.0085851895	0.01052119	0.009918122	0.01897276	0.010389888
0.0	8.0909595e-05	5.238183e-06	0.00014065785	9.1073736e-05	5.9490336e-05	0.000103991464	7.43319e-05	0.000140627	0.0003216781	0.0001246769
0.0	0.008804515	0.008531382	0.011039925	0.009252063	0.0072771213	0.011635884	0.009539771	0.011211221	0.012659722	0.009622976
0.0	0.00011475083	0.00012045353	2.1203855e-06	4.8305687e-05	9.144358e-05	0.00020790151	9.343042e-05	0.00013260207	0.00024470178	0.00011505267
0.0	0.013886732	0.010484287	0.0003110832	0.008335841	0.010693838	0.011966836	0.00971966	0.012193133	0.020704918	0.010883745
0.0	0.12957436	0.14613472	0.15350111	0.13131995	0.13397853	0.08168104	0.14427237	0.1271912	0.107271485	0.16639145
0.0	0.0026156427	0.0012282956	0.0015136496	0.0012085083	0.00081682997	0.0020359065	0.001397617	0.0022122283	0.003105982	0.0034261732
0.0	0.17720279	0.1941063	0.20969138	0.1678794	0.16612773	0.15230003	0.09445572	0.18372156	0.18757239	0.17641665
0.0	0.5197481	0.5010513	0.50749546	0.534917	0.5116344	0.50033826	0.51263505	0.49905753	0.49140823	0.49483985
0.0	0.008023508	0.010335241	7.925148e-05	0.008170171	0.005759665	0.013956669	0.0072526904	0.000112838476	0.017754892	0.010880763
0.0	8.8024724e-05	0.00010379976	8.071761e-07	7.498961e-05	3.566608e-05	0.00018269903	5.674718e-05	1.3828645e-06	0.0002913595	9.96536e-05
0.0	0.06869533	0.06879265	0.018243905	0.068284795	0.05276246	0.0791818	0.059758272	0.0208066	0.08730907	0.065951236
0.0	0.044321176	0.04427423	0.05286606	0.041291323	0.03802515	0.05407744	0.040741734	0.04113971	0.058113284	0.051193334
0.0	0.000111713256	0.00017025022	8.242026e-05	0.000114988405	7.492721e-05	1.3347046e-05	0.00012110978	5.2640626e-05	0.00014849841	7.5712173e-06
0.0	9.919482e-05	0.000122052326	9.872148e-05	9.039729e-05	4.9449045e-05	0.00013990956	8.490982e-06	8.080581e-05	0.00020615163	1.0215674e-05
0.0	8.029746e-05	0.00014810654	0.0001511905	4.6306686e-05	5.4637396e-05	0.0003178574	4.673546e-05	8.6614284e-07	4.577262e-06	8.155696e-05
0.0	0.020393377	0.02393334	0.033577945	0.02357745	0.0211845	0.015295607	0.020627813	0.022961624	0.03162311	0.029612077
0.0	0.000106568405	9.7370226e-05	0.00020441567	9.415981e-05	7.702585e-05	1.2281731e-05	7.005678e-05	7.4376716e-05	0.00019378049	0.00018267012
0.0	0.00951009	0.009689845	0.011594475	0.007807351	0.005175356	0.0066112326	0.0069085606	0.012093924	0.0018942532	0.009857119
0.0	0.022962902	0.024654454	0.029259311	0.022739315	0.020666685	0.028355151	0.021277305	0.020041002	0.027597124	0.0284725
0.0	0.00010526332	9.767171e-05	2.5079012e-06	4.0964213e-05	6.1118817e-07	0.00013557468	6.0899165e-05	7.3441945e-05	0.00015684651	0.00012594
0.0	0.1506724	0.13487758	0.14883329	0.13610178	0.13236733	0.156095	0.13305306	0.14253308	0.17269066	0.14868917
0.0	0.00010371279	6.598692e-05	0.0001222043	4.9210492e-05	8.605685e-05	0.0002084108	6.401622e-05	0.00010311245	0.00015917563	0.00024226726
0.0	9.1348935e-05	0.000117457515	0.0002074639	7.631221e-05	4.1321015e-05	0.00018942676	6.90098e-05	5.990216e-07	0.00017772378	7.846924e-05
0.0	0.007899193	0.012287908	0.011110524	0.007687033	0.007203916	0.011956917	0.009807506	0.008944419	0.012344487	0.012272899
0.0	5.80566e-05	0.00015228767	0.00012228987	5.1730538e-05	4.981728e-05	0.0001456252	9.337395e-05	8.167175e-05	0.00016099928	0.00015824885
0.0	5.2033927e-05	0.0001444782	0.0001673619	4.9148966e-05	5.369904e-05	9.972651e-05	6.6440094e-05	6.575131e-05	0.00018351297	1.6853388e-05
0.0	0.010395342	0.013400462	0.0115509005	0.007191837	0.006343065	0.0119034285	0.008440864	0.0072663818	0.014667238	0.003637756
0.0	0.044395126	0.044279538	0.052807212	0.04117693	0.03787124	0.053934485	0.040749483	0.041133843	0.058047965	0.051042013
0.0	0.035315353	0.045953255	0.05294164	0.03468568	0.035337243	0.060460143	0.04017378	0.04669051	0.016365655	0.045401245
0.0	0.035374828	0.045958735	0.0528827	0.034588933	0.035193816	0.060301386	0.04018142	0.046683855	0.016346445	0.04526622
0.0	0.51939327	0.5040985	0.5079716	0.53520316	0.51363736	0.5002829	0.5135027	0.49991828	0.49235237	0.49360892
0.0	0.012199166	0.013223076	0.010908757	0.0065861708	0.0066282903	0.012252847	0.008524077	0.010487187	0.01515327	0.014065445
0.0	0.10621538	0.106488645	0.09394363	0.06845336	0.07595352	0.110933796	0.085097	0.08777279	0.12722161	0.10368343
0.0	0.08937154	0.09572959	0.113626845	0.09004443	0.066998854	0.1298342	0.09110352	0.098686755	0.11618863	0.10565208
0.0	0.00010394972	0.00012339246	0.0002121154	5.939222e-05	3.8880316e-05	0.00033611222	8.561745e-05	0.00014384107	0.00030833748	0.00017101948
0.0	0.08939973	0.09603435	0.11296827	0.08971146	0.06746475	0.13030955	0.09099334	0.098181136	0.11574083	0.10538018
0.0	0.0898337	0.095816046	0.1131054	0.089393996	0.06710405	0.12989776	0.09085019	0.09825216	0.1159367	0.10525946
0.0	7.363584e-05	0.00010978157	0.00018348884	8.383208e-05	3.894838e-05	0.00025417723	6.315767e-05	0.00013794319	0.00027402927	0.00019523209
0.0	0.008435143	0.008779458	0.0021987925	0.011040903	0.00702288	0.010551688	0.009108208	0.0066336803	0.012441431	0.01183674
0.0	0.0072967834	0.012418755	0.011312965	0.006288796	0.007815519	0.010205672	0.0119730625	0.011636887	0.013440124	0.011697893
0.0	0.5196946	0.50314295	0.50830466	0.53645396	0.5141542	0.5015213	0.5126462	0.49981195	0.49346018	0.4924589
0.0	0.010197141	0.009608722	0.0102618635	0.0082713	0.0066864	0.01502965	0.0071985135	0.00954161	0.013025675	0.0061296015
0.0	7.4452924e-05	7.435452e-05	4.8554433e-05	4.071418e-05	4.903899e-05	0.00027051216	5.120074e-05	0.00013533689	0.000161404	7.834759e-05
0.0	0.008900816	0.0085865045	0.00702957	0.006824966	0.007136549	0.01621261	0.0072920383	0.011521875	0.012350197	0.008665829
0.0	0.0075136386	0.009049934	0.014485204	0.0007858715	0.007447932	0.012340843	0.009978203	0.011571274	0.010515464	0.015755313
0.0	0.5200377	0.50313413	0.50802493	0.5357413	0.51291406	0.5009899	0.513379	0.5003458	0.4924009	0.49336198
0.0	0.010627167	0.00667805	0.009896242	0.010411871	0.006062583	0.008111401	0.0065226015	0.012021994	0.01595221	0.0063907946
0.0	0.06890527	0.054989167	0.07152664	0.062607415	0.0588649	0.07308068	0.05551354	0.077113084	0.08424494	0.06467961
0.0	0.010198219	0.008803537	0.008386182	0.007543424	0.005747518	0.014674572	0.008758974	0.0109463995	0.009959652	0.012998386
0.0	0.5228637	0.50350654	0.50870717	0.5351136	0.51415414	0.50142395	0.5147264	0.50039494	0.4933528	0.4958224
0.0	0.01021776	0.010915406	0.009401987	0.0076788208	0.009624067	0.0111243725	0.008103532	0.009881129	0.01475819	0.011768206
0.0	0.10083195	0.081266254	0.09913891	0.081839934	0.09883004	0.08982037	0.08669853	0.08263014	0.09843779	0.0907919
0.0	0.5219117	0.50329214	0.5095105	0.5362825	0.51344305	0.50187844	0.5142257	0.5018804	0.49334398	0.49513203
0.0	0.008088774	0.011355744	0.009843817	0.010823221	0.008354124	0.015643612	0.008107573	0.013263286	0.020051207	0.013469149
0.0	9.845515e-05	0.00012143681	8.644827e-05	5.1708743e-05	9.045541e-05	0.00012665369	6.312269e-05	9.988163e-05	0.00023353475	0.00014628196
0.0	0.010280525	0.010996294	0.009390115	0.007619916	0.009692225	0.011175939	0.008078806	0.009907994	0.014837537	0.011821556
0.0	0.0113833565	0.0077575957	0.011587811	0.0068574166	0.011331305	0.00955596	0.008530983	0.008076965	0.012123127	0.010109628
0.0	0.14210361	0.14887813	0.1450077	0.121808015	0.13282801	0.15250932	0.12794252	0.12183809	0.15530589	0.14675556
0.0	0.011172935	0.010151295	0.008476282	0.008868479	0.007727797	0.012836353	0.0087108	0.0122980755	0.017638026	0.008115295
0.0	0.009166343	0.009253069	0.010072817	0.008861408	0.005337114	0.014394799	0.010298852	0.011683183	0.01690525	0.01819601
0.0	0.00010956342	0.00010652705	0.00020421873	9.282176e-05	3.391445e-05	0.0002580704	6.8524016e-05	0.00013286078	0.00012479204	0.00018473648
0.0	7.590273e-05	6.529101e-05	0.00017043993	6.6139e-05	3.758204e-05	0.0001272717	6.841204e-05	0.00014257549	0.00028474454	7.786866e-05
0.0	0.007079565	0.010142219	0.014526764	0.008965062	0.009091372	0.016499106	0.008671221	0.01088509	0.017785687	0.008811784
0.0	0.007071341	0.010070255	0.014498741	0.008945003	0.009003165	0.01641848	0.008656846	0.010829002	0.017572759	0.008786705
0.0	0.012244141	0.012752522	0.013425299	0.0072126114	0.007345455	0.012940491	0.01149296	0.013207638	0.016313892	0.011814774
0.0	0.012244827	0.012749431	0.013299349	0.0072682532	0.007391544	0.013044373	0.011535003	0.0133308405	0.016438505	0.011905662
0.0	0.012688435	0.0077421837	0.009575621	0.008714474	0.007667986	0.008944377	0.008429327	0.011353131	0.012097057	0.009074883
0.0	0.5206408	0.50263107	0.5088046	0.53421915	0.51391345	0.49967298	0.5112101	0.499309	0.49132776	0.49322948
0.0	0.0116010895	0.008130629	0.008181682	0.008045523	0.007117182	0.010707912	0.0084460825	0.011208404	0.01157338	0.0101586385
0.0	0.20773219	0.2007467	0.20134258	0.19549492	0.21199885	0.23175517	0.21233557	0.21946521	0.2002827	0.21030699
0.0	0.065161556	0.06250335	0.073180795	0.06359686	0.056974903	0.08688605	0.06441292	0.076294616	0.08425833	0.07888224
0.0	0.06831735	0.061436437	0.069634765	0.058747057	0.05992013	0.08015724	0.06449145	0.068725355	0.09428087	0.0993897
0.0	0.009571904	0.008212917	0.01034399	0.006991665	0.0077009327	0.013672234	0.008836415	0.010302625	0.019107036	0.021085668
0.0	0.009567968	0.00818882	0.010392614	0.006986178	0.0076658963	0.0136411525	0.00885101	0.010268326	0.019028874	0.021022277
0.0	0.05717742	0.0688059	0.061141785	0.058985498	0.069464155	0.07762672	0.06076204	0.07314321	0.059037533	0.060378466
0.0	0.0068842303	0.010133196	0.0081264265	0.0070441603	0.0101289395	0.012874276	0.007913784	0.011570581	0.00796742	0.008290771
0.0	0.0068813944	0.010103522	0.0081647085	0.007038629	0.0100829685	0.012844985	0.007926865	0.011532101	0.007934461	0.008265521
0.0	0.22737323	0.22074494	0.23505785	0.21062003	0.19945408	0.22617929	0.22210479	0.21104257	0.23661523	0.20412818
0.0	0.06999726	0.07222123	0.078004144	0.06542441	0.0614743	0.08083033	0.067513846	0.061744705	0.08462358	0.06469299
0.0	0.010014705	0.011090151	0.012786245	0.008533673	0.008074191	0.013888508	0.0096205585	0.008446582	0.015579735	0.009420071
0.0	0.010010594	0.011057697	0.0128462	0.008526979	0.008037471	0.013856948	0.009636437	0.008418405	0.015515778	0.00939142
0.0	0.21456876	0.21958856	0.23736972	0.22180584	0.19853851	0.22539678	0.22038418	0.1976236	0.20190609	0.22307716
0.0	0.056962885	0.065895006	0.085777774	0.059640087	0.060349796	0.075869076	0.06553958	0.060410313	0.07775346	0.080887705
0.0	0.0068366933	0.009351127	0.015285418	0.007189226	0.00780326	0.012334079	0.009104646	0.00811226	0.013290335	0.014288407
0.0	0.006833877	0.009323723	0.01535691	0.0071835783	0.0077677653	0.012306008	0.009119672	0.00808519	0.013235645	0.014245154
0.0	0.0013532122	0.0025750373	0.0026216004	0.002175616	0.0018124112	0.0058002467	0.0017420215	0.0023838934	0.004310425	0.003887107
0.0	0.52006644	0.5039246	0.5071725	0.53513354	0.51295877	0.50126386	0.5133427	0.499634	0.49320835	0.49459586
0.0	0.52105594	0.5038653	0.50806606	0.5349847	0.51386863	0.5010326	0.51302254	0.49924868	0.49218717	0.49520522
0.0	0.14566684	0.14438899	0.14116438	0.14457452	0.14045739	0.14176825	0.12283928	0.14716552	0.15064213	0.14824602
0.0	0.5193961	0.50339204	0.5063674	0.5364349	0.51340276	0.5005015	0.51202697	0.49972543	0.49277157	0.49311507
0.0	0.008364451	0.011413609	0.011730491	0.009903808	0.0064820633	0.011910425	0.008182754	0.009275503	0.011605979	0.0133596845
0.0	6.492574e-05	0.00013093799	0.00013554365	8.775117e-05	4.01999e-05	0.00014405973	6.477102e-05	8.742568e-05	0.00014196677	0.00018739924
0.0	0.15309972	0.14747791	0.13945101	0.13130905	0.13696311	0.14496557	0.119578615	0.15193601	0.14939062	0.1403987
0.0	7.618918e-05	8.94287e-05	0.00010530689	6.6763816e-05	4.3282493e-05	9.610553e-05	4.3897246e-05	0.00015691007	0.00019232633	7.976393e-05
0.0	0.016830264	0.0134008285	0.015545595	0.0073894737	0.00875066	0.023306655	0.010791152	0.010805404	0.021763302	0.022837205
0.0	0.012944383	0.011724874	0.016460221	0.008603199	0.009105214	0.028739044	0.00975622	0.02051953	0.021909354	0.021726543
0.0	0.015089797	0.013224284	0.014931458	0.0070268046	0.007986604	0.025217358	0.011170165	0.014757858	0.020140082	0.022284018
0.0	0.014351497	0.012726679	0.014239637	0.0074107866	0.007378981	0.024472225	0.009535956	0.021597179	0.018474845	0.014367777
0.0	0.014620025	0.011910229	0.012683507	0.008091093	0.008591791	0.02347823	0.011096057	0.01666668	0.019425225	0.018868137
0.0	0.015735146	0.012463713	0.016295267	0.0069346046	0.0076471404	0.03025756	0.010177984	0.016843382	0.022292344	0.022440948
0.0	0.016077306	0.01281836	0.01161803	0.007845115	0.006438057	0.02631839	0.009117673	0.0147837745	0.019904397	0.023649262
0.0	0.52123404	0.5057796	0.50811046	0.5368693	0.5133432	0.49956354	0.5137598	0.50120986	0.49097097	0.49250725
0.0	0.5225734	0.50386024	0.5079177	0.53782344	0.5135923	0.50291926	0.513748	0.49943712	0.49351472	0.49526224
0.0	0.5187536	0.5034657	0.50740314	0.5348918	0.5123829	0.5015047	0.5129316	0.4983393	0.49205807	0.4927389
0.0	0.5193418	0.5024149	0.50691175	0.5367798	0.51272327	0.5008623	0.5116014	0.49887326	0.49416837	0.49612075
0.0	0.5200943	0.5053242	0.5071129	0.5357289	0.5134521	0.501959	0.51371175	0.5006947	0.49259847	0.49597937
0.0	0.5218184	0.50369567	0.50702447	0.5361762	0.51224726	0.5027567	0.51274467	0.4985948	0.49276775	0.49359572
0.0	0.52014506	0.50374246	0.5067555	0.53598064	0.5128677	0.50192094	0.5128136	0.50015163	0.4918229	0.49429154
0.0	0.5193154	0.5039047	0.5078337	0.5373684	0.5146662	0.50131696	0.51304567	0.49907035	0.49440995	0.49548337
0.0	0.040460207	0.045325596	0.031688645	0.038931783	0.0397443	0.049083706	0.030655647	0.05210866	0.0559787	0.0394173
0.0	0.52100265	0.50357276	0.50886184	0.5366551	0.51198626	0.49984103	0.5145975	0.5004963	0.4921098	0.49459255
0.0	0.5204741	0.5037548	0.507394	0.5376515	0.51394135	0.50296783	0.5139026	0.5006592	0.49304786	0.49668393
0.0	0.52168155	0.50416917	0.5087267	0.53616524	0.5134333	0.5006691	0.51333153	0.49994713	0.49295533	0.4944814
0.0	0.5225056	0.5044451	0.50927985	0.5365795	0.5144383	0.5020017	0.51466745	0.5004053	0.4926638	0.4940064
0.0	0.043026846	0.0420738	0.028778573	0.032955185	0.035108235	0.03176927	0.03322156	0.043748148	0.05965589	0.04636453
0.0	0.046102554	0.043364502	0.04100842	0.058931742	0.035282567	0.051523447	0.04081799	0.047727972	0.05495887	0.068146855
0.0	0.050242785	0.037409484	0.047072146	0.052759577	0.027367868	0.049980573	0.044090018	0.057469185	0.05549455	0.045941643
0.0	0.034919553	0.053540073	0.055363234	0.053030565	0.045039244	0.063117735	0.035201646	0.05054559	0.052160457	0.028399704
0.0	0.52137727	0.50390255	0.5078124	0.5368641	0.5129254	0.5025311	0.51243	0.4992857	0.49270663	0.494005
0.0	0.04549397	0.043740187	0.05529654	0.05036929	0.035581946	0.05752079	0.024350064	0.048036598	0.055857994	0.05094074
0.0	0.5210269	0.5047272	0.5071583	0.5364724	0.51310676	0.5010161	0.51301104	0.4993916	0.4942489	0.4938497
0.0	0.52008003	0.50279045	0.5072447	0.5359048	0.5127883	0.5009386	0.51114273	0.49850792	0.49172586	0.4917236
0.0	0.51941305	0.50252897	0.506396	0.53840613	0.51419145	0.50166833	0.51232666	0.49920696	0.49418753	0.49393636
0.0	0.5194412	0.50302213	0.50638616	0.5339061	0.5111218	0.5005401	0.51147413	0.49769738	0.49143428	0.4930702
0.0	0.5224005	0.50530297	0.50765896	0.53634924	0.5128115	0.5014654	0.51328313	0.5005199	0.49474108	0.49432558
0.0	0.042810578	0.046880238	0.038601004	0.03726518	0.035976566	0.036581777	0.043561276	0.026730333	0.058383774	0.049961705
0.0	0.5203099	0.5031244	0.50590324	0.5333887	0.5120907	0.49953598	0.5124673	0.49947092	0.4923415	0.49476126
0.0	0.52263564	0.5039476	0.5073513	0.5353936	0.51329964	0.50072163	0.512876	0.5002086	0.49301913	0.49433523
0.0	9.063664e-05	0.0001214799	7.744308e-05	5.759313e-05	4.3706354e-05	0.00014864672	6.7714434e-05	9.072459e-05	0.00025549607	9.112699e-05
0.0	0.010376458	0.010589441	0.0090712765	0.010141472	0.00761203	0.01240454	0.009754037	0.009130869	0.016589351	0.009924056
0.0	0.5231582	0.5040944	0.5074781	0.5353748	0.51313716	0.5009717	0.5127263	0.50014824	0.49263948	0.4934725
0.0	0.09333796	0.09448637	0.108794674	0.093543135	0.081230566	0.11853896	0.08806831	0.10223482	0.0893109	0.11608749
0.0	0.021511171	0.022741038	0.03001598	0.020874571	0.01966555	0.022128519	0.020380631	0.022250772	0.028638879	0.026539732
0.0	0.52197546	0.5025066	0.5063513	0.5368235	0.5121726	0.5005039	0.5111624	0.49903888	0.49261925	0.49316394
0.0	0.5198408	0.5036259	0.50820947	0.53388625	0.51255655	0.49919474	0.5130212	0.49955407	0.4918876	0.49359328
0.0	0.008444697	0.00976387	0.009070578	0.010575737	0.008335219	0.011138476	0.005741181	0.012038276	0.015149051	0.008441523
0.0	0.009299081	0.011151499	0.010401696	0.007312502	0.008420332	0.012783934	0.0070845042	0.007535143	0.019150866	0.012975699
0.0	0.23245896	0.23219346	0.23149052	0.22415759	0.2239411	0.22353655	0.1939757	0.2128969	0.24105616	0.22574037
0.0	0.51986736	0.50143725	0.50908977	0.53679883	0.5118786	0.5003434	0.51351255	0.5000998	0.49098775	0.4929686
0.0	0.51892525	0.5023765	0.50743914	0.53506666	0.5120653	0.499457	0.5113069	0.49829873	0.49186742	0.4936558
0.0	0.0073218183	0.009130416	0.012309677	0.008905565	0.011317003	0.010675959	0.009218799	0.012398635	0.011878844	0.009883663
0.0	7.0884416e-05	9.039083e-05	0.00014463934	8.31634e-05	0.00011078852	0.00020724958	5.865477e-05	0.00013776704	0.00014765194	0.000106715044
0.0	0.009996516	0.008830615	0.010580498	0.010127634	0.006283292	0.01244548	0.006380547	0.010427387	0.016613998	0.0054870443
0.0	7.1160066e-05	9.812298e-05	0.000103868966	7.160369e-05	4.0093655e-05	0.00018704828	6.347133e-05	0.000109926244	0.00020306886	6.5273576e-05
0.0	0.522809	0.5051844	0.50985086	0.536092	0.5127102	0.50117415	0.51476604	0.50155616	0.49186534	0.49467117
0.0	0.011955763	0.0077559836	0.010759543	0.007216047	0.0060561183	0.016957229	0.008018378	0.00964022	0.015253527	0.011253136
0.0	0.000102844555	5.835283e-05	0.00015059224	4.6523488e-05	5.751289e-05	0.0001955932	6.886268e-05	7.8055855e-05	0.00026316705	9.4239665e-05
0.0	0.51950645	0.5039092	0.5074832	0.53422034	0.5130819	0.49979165	0.5113364	0.49795312	0.49324664	0.4951253
0.0	5.575807e-05	8.383775e-05	0.00016139384	5.313266e-05	8.17026e-05	0.00023220945	0.00011250444	0.00019394039	0.00020714707	0.00010782528
0.0	0.008375169	0.009356385	0.012764618	0.0061988034	0.009097602	0.015362644	0.009044565	0.013387967	0.016275903	0.0067996792
0.0	0.09731422	0.08917754	0.09192501	0.07184847	0.08189874	0.08100347	0.08480736	0.08977942	0.08873695	0.09360291
0.0	0.5221694	0.5029201	0.50838155	0.5369795	0.51414394	0.50181717	0.5132208	0.5008397	0.4929846	0.49395978
0.0	0.0077912337	0.011147761	0.017992942	0.007880859	0.008368447	0.011080788	0.010293556	0.012839122	0.012218269	0.01467531
0.0	0.05899196	0.0583908	0.07881084	0.07240477	0.053178024	0.0679451	0.06719829	0.06295462	0.08027685	0.06669154
0.0	0.008492524	0.018662602	0.020389942	0.0076870546	0.009887882	0.013586105	0.010775776	0.014318807	0.009701062	0.012716565
0.0	0.09906945	0.10625525	0.09253093	0.08461806	0.07457002	0.10811603	0.09381209	0.083090074	0.10453255	0.094704576
0.0	0.000111122215	0.00011866344	7.4111354e-05	8.255327e-05	5.9811504e-05	0.0001524075	6.386403e-05	0.00013776691	0.0003544688	0.00014222747
0.0	0.013266045	0.012385849	0.008619997	0.008980462	0.008457947	0.010314494	0.0070306454	0.012588719	0.018434303	0.010397333
0.0	0.023195773	0.01985208	0.023892388	0.022581475	0.018067973	0.034025863	0.017476203	0.028153203	0.019736063	0.029696599
0.0	0.52117586	0.504177	0.50860053	0.53568447	0.51148885	0.50030684	0.5136306	0.5006776	0.49160293	0.49353743
0.0	0.040976394	0.045476705	0.045516618	0.03703079	0.04082378	0.059927914	0.03702932	0.042319287	0.05510936	0.04263801
0.0	8.916464e-05	7.26449e-05	0.00018878953	9.981651e-05	5.9562997e-05	0.00013555039	7.512066e-05	0.00011026859	0.00017877329	0.00024356286
0.0	0.018338095	0.021454006	0.025600672	0.02204711	0.022190822	0.031050552	0.02212806	0.02702584	0.034444578	0.024620736
0.0	0.52294314	0.50387365	0.5092768	0.53428966	0.5114871	0.5013135	0.5135297	0.50005835	0.491318	0.49362883
0.0	0.120433435	0.14095132	0.13731608	0.14416434	0.13210122	0.15851912	0.1318717	0.14593911	0.15917748	0.12569644
0.0	8.08442e-05	0.00013703348	0.00017021419	7.4087475e-05	8.372607e-05	0.00012539238	0.000107488464	4.445573e-05	0.00018718513	0.00017668329
0.0	0.22956148	0.18803363	0.19235046	0.21381558	0.2085602	0.23870516	0.20895128	0.23385519	0.20470148	0.22226956
0.0	0.02710409	0.023185708	0.030098472	0.019966273	0.022262057	0.02924407	0.020151943	0.017639307	0.026419455	0.031341746
0.0	0.07841129	0.052619822	0.0632005	0.05591181	0.062733166	0.08492244	0.056615982	0.075905375	0.06715263	0.078747354
0.0	2.7032644e-05	5.4944525e-05	9.160994e-05	6.7184505e-05	7.179985e-05	0.000111122965	3.911155e-05	0.00014969175	0.00035268968	8.689532e-05
0.0	0.006071178	0.010516803	0.009446399	0.00936764	0.00822352	0.014981907	0.008215985	0.011827357	0.01592791	0.008020036
0.0	0.02062734	0.02361968	0.032583054	0.01783862	0.023108173	0.023567364	0.016901676	0.023253722	0.037608575	0.028629877
0.0	0.04817809	0.041143436	0.055552077	0.046696242	0.035748623	0.04787355	0.035526913	0.041117202	0.042710304	0.04767172
0.0	0.009203459	0.0070349844	0.013981869	0.010710812	0.005977054	0.007957586	0.008040288	0.0077713174	0.011154512	0.010924249
0.0	0.009097383	0.0070115863	0.013895321	0.010514232	0.0059616733	0.0079219835	0.007969905	0.0077911974	0.011111262	0.01090763
0.0	0.5203219	0.5036681	0.50788873	0.53486896	0.5130152	0.49993253	0.5129213	0.4992432	0.49239567	0.4939922
0.0	0.52179855	0.50313866	0.506893	0.5352638	0.51260847	0.50049704	0.51253307	0.49976575	0.49260163	0.49433967
0.0	0.0068073994	0.015565845	0.008101926	0.0093128495	0.008776113	0.011017623	0.0064778915	0.0093749175	0.012160245	0.0074433405
0.0	0.006816103	0.01542873	0.0081282025	0.009343749	0.008712966	0.011011192	0.0064745657	0.009383376	0.012124556	0.00751901
0.0	0.01899976	0.031915933	0.024680628	0.020586945	0.021776723	0.02502264	0.019537594	0.02390985	0.030031802	0.023591274
0.0	0.054057684	0.06592991	0.08116461	0.06577374	0.062335953	0.06707514	0.053104933	0.067425504	0.08290151	0.079173446
0.0	3.603112e-05	8.849698e-05	0.00018898981	6.515759e-05	6.6241504e-05	9.765513e-05	3.662808e-05	0.00010047678	0.00023899542	0.00019854962
0.0	0.51997477	0.5033452	0.5086031	0.5360889	0.51320225	0.5017553	0.513411	0.499651	0.4924404	0.49344277
0.0	0.012870762	0.0108074425	0.013741577	0.009348856	0.007935276	0.015503421	0.005867702	0.009941711	0.007902688	0.011499809
0.0	0.080384165	0.074321255	0.062538646	0.061696175	0.056164403	0.08399146	0.059805796	0.070576675	0.07541677	0.07835459
0.0	0.00015944967	0.00013890912	7.074908e-05	5.129452e-05	4.4946548e-05	0.00022872334	5.6915404e-05	0.000119297656	0.00016681493	0.00019086139
0.0	0.012972731	0.011699733	0.008473201	0.0076542506	0.006834343	0.014927004	0.007685196	0.010825136	0.012552963	0.013460928
0.0	9.480291e-05	0.00017874125	0.0002593424	5.0413375e-05	3.5265366e-05	0.00017157433	5.0344293e-05	0.0001859674	0.0001818913	0.00011986391
0.0	0.010928041	0.007959638	0.0104874335	0.0100045465	0.007922992	0.012685686	0.009195462	0.013279259	0.012150752	0.013042918
0.0	0.070811525	0.06634158	0.070538364	0.074321814	0.06169755	0.0726904	0.063334584	0.074349836	0.08321923	0.06269893
0.0	0.52140343	0.5066088	0.50893927	0.5359253	0.5153353	0.50094116	0.5154694	0.5010873	0.49252686	0.49386308
0.0	0.013909853	0.0054087928	0.009637415	0.008524734	0.007040239	0.013912364	0.008046509	0.013284846	0.008413864	0.014095259
0.0	0.10247544	0.11094038	0.096579075	0.09353497	0.086452655	0.105272025	0.084970325	0.10655317	0.097332835	0.09974416
0.0	0.026109323	0.029693851	0.019654077	0.02110913	0.020790948	0.03051129	0.022058511	0.027337803	0.026462857	0.03292024
0.0	0.010895373	0.008987739	0.011442505	0.008573115	0.009148743	0.012217912	0.008428441	0.010415241	0.01404304	0.012819935
0.0	0.005233499	0.0071160565	0.010521791	0.014500806	0.007812325	0.013409323	0.0063930443	0.0068294383	0.010809573	0.005997444
0.0	0.0052686385	0.0071385023	0.010536953	0.0145325065	0.0078017768	0.013474968	0.0064140325	0.006789938	0.010923336	0.0060161003
0.0	0.05907301	0.06183394	0.06845999	0.076282546	0.060697153	0.07958631	0.047107022	0.061402943	0.0736036	0.066675566
0.0	5.00741e-05	6.9629255e-05	9.927714e-05	0.00011387888	5.9976624e-05	0.00018627211	2.3553179e-05	7.080626e-05	0.00015215034	0.00010381837
0.0	0.007311159	0.00831147	0.010021643	0.011362561	0.007886476	0.0134901	0.00495735	0.008360336	0.011995195	0.0099625625
0.0	0.010571516	0.010012904	0.010899845	0.01055886	0.0076677105	0.0107456045	0.00658594	0.012691749	0.017676353	0.014070452
0.0	0.02769318	0.03182526	0.031560827	0.025565138	0.023569882	0.027836932	0.020958796	0.022904156	0.04045606	0.032123428
0.0	0.02769318	0.03182526	0.031560827	0.025565138	0.023569882	0.027836932	0.020958796	0.022904156	0.04045606	0.032123428
0.0	0.02769318	0.03182526	0.031560827	0.025565138	0.023569882	0.027836932	0.020958796	0.022904156	0.04045606	0.032123428
0.0	0.0246893	0.024649546	0.03251493	0.021838114	0.019008538	0.030101335	0.021234186	0.028037017	0.031020382	0.025422582
0.0	0.026532834	0.02803419	0.02512622	0.020198857	0.014554682	0.025117556	0.017313054	0.022653127	0.03232417	0.02553719
0.0	0.1723495	0.19715458	0.19626759	0.19021331	0.17604333	0.1644155	0.15600401	0.17465758	0.20028675	0.18777592
0.0	8.618964e-05	7.364055e-05	0.0002848871	7.7558296e-05	5.2295934e-05	0.0001454817	5.2170264e-05	9.0976515e-05	0.00014451306	0.00017612353
0.0	0.008538399	0.008769645	0.015656305	0.011073601	0.007231354	0.014413591	0.0086553525	0.008547143	0.012479935	0.015782086
0.0	5.7803532e-05	0.00010613506	0.00022792832	9.0460584e-05	4.163861e-05	0.0002660453	3.0396588e-05	0.00013138136	0.00027359044	0.00014715381
0.0	0.0053357547	0.012242071	0.013162773	0.009814265	0.008751633	0.010616754	0.008096736	0.00918039	0.013039058	0.013021739
0.0	0.13440225	0.114135966	0.12890074	0.078187816	0.08616969	0.18590136	0.10407524	0.13771747	0.13503139	0.16300344
0.0	0.5219138	0.50663376	0.50992745	0.5365224	0.5143074	0.50027895	0.515299	0.50121164	0.49355832	0.49582902
0.0	0.03184415	0.02680647	0.026114156	0.021901878	0.017390357	0.03235294	0.02145934	0.023317615	0.029478952	0.036838874
0.0	0.1881472	0.18319702	0.18916808	0.17642339	0.15893948	0.20441248	0.17511159	0.17891252	0.19688177	0.20898078
0.0	0.008577923	0.010529165	0.008760895	0.006615794	0.0076010013	0.0132131325	0.0074517997	0.00961867	0.013900327	0.012431978
0.0	0.008491709	0.010466132	0.008744512	0.0066168844	0.007569554	0.013109459	0.0074253813	0.009544728	0.013838937	0.0123730935
0.0	6.831822e-05	0.00011580599	0.00020615477	0.00014162024	5.8640064e-05	0.00021292042	4.863697e-05	0.00010384005	0.00017176846	0.0002073581
0.0	0.10828975	0.078644544	0.11428853	0.09708045	0.07020622	0.0905722	0.08689045	0.08839572	0.096460335	0.099412754
0.0	0.023861464	0.024779223	0.025233394	0.02204042	0.018500691	0.03042782	0.03041991	0.02119443	0.035773102	0.035260826
0.0	0.011446998	0.0076289787	0.0057286136	0.008025201	0.005075311	0.012275744	0.011780273	0.0071283504	0.016531076	0.02082821
0.0	0.06049902	0.047850713	0.055154916	0.03741765	0.035160325	0.08561854	0.043255452	0.064081915	0.07606574	0.06361728
0.0	0.014603904	0.011342298	0.016912654	0.008617397	0.00669183	0.01543594	0.007206925	0.008952268	0.013612369	0.01660441
0.0	0.5210628	0.50457793	0.5081261	0.53514004	0.51404095	0.5017306	0.51326865	0.49976146	0.4931546	0.49493584
0.0	5.131546e-05	7.633761e-05	0.00015866132	9.4840616e-05	8.477862e-05	9.5964046e-05	9.073021e-05	9.6296804e-05	0.00015084504	0.00010114055
0.0	0.0072055194	0.0089402655	0.012918789	0.013381727	0.008932271	0.0072082966	0.008006091	0.010127945	0.009354719	0.0107695
0.0	0.018810336	0.021525182	0.029203277	0.027430799	0.02374582	0.027698224	0.021918323	0.026430327	0.02992131	0.029624814
0.0	6.76668e-05	3.361112e-05	0.00011938607	6.481699e-05	4.8364e-05	0.00023600188	8.620124e-05	0.00010224241	0.00027872872	0.0003063269
0.0	0.13114052	0.13350725	0.13696457	0.11108456	0.11274281	0.14295468	0.119542435	0.13760695	0.13476005	0.14557964
0.0	0.009114369	0.009914213	0.010824375	0.0065847076	0.0063883965	0.011392629	0.0075891297	0.010639272	0.01090924	0.012805099
0.0	0.009154234	0.009979461	0.010773697	0.0065903743	0.006427777	0.011428894	0.0075649666	0.010640376	0.010962958	0.012845365
0.0	0.009098896	0.009956817	0.010729011	0.0065524313	0.0063860086	0.011359695	0.0075552743	0.0106337825	0.010961842	0.012853409
0.0	6.955712e-05	4.1923813e-05	0.00015561779	9.531243e-05	5.961744e-05	8.0915306e-05	9.051054e-05	0.00010663946	0.00035608743	0.00015574174
0.0	0.1401915	0.13438274	0.13056092	0.12753165	0.13739511	0.14914954	0.12651165	0.13130355	0.15636148	0.17014752
0.0	0.007887932	0.00956111	0.013696631	0.011313738	0.006687052	0.0138356965	0.008404564	0.01027376	0.009025703	0.016097475
0.0	0.08221448	0.086682804	0.11000733	0.11079218	0.0802894	0.10610908	0.080036364	0.102007	0.09760692	0.11889509
0.0	7.5592856e-05	0.00010128561	0.00017517607	7.77088e-05	3.5163914e-05	0.00012350535	6.292069e-05	0.00011186121	0.00018313418	0.00025353415
0.0	0.0072831865	0.008870621	0.014617188	0.013268636	0.007245704	0.013796097	0.007165672	0.012843394	0.011949169	0.018172095
0.0	0.0073317443	0.008799751	0.01454671	0.013354602	0.0071593067	0.01377315	0.0071376716	0.0127763115	0.011989607	0.018308846
0.0	0.011720478	0.013862422	0.012691403	0.008345149	0.00093992014	0.014969196	0.006608972	0.010399934	0.011115108	0.0080741495
0.0	0.009629764	0.010852445	0.014170282	0.01098629	0.0012331494	0.01422357	0.008434011	0.011941807	0.01036419	0.011066033
0.0	8.502831e-05	0.00013859449	8.453361e-05	5.2207044e-05	2.5772535e-05	0.00027575588	2.0449823e-05	0.00012117043	0.00015679176	0.000108448
0.0	0.098940566	0.108878866	0.099332124	0.08582051	0.0625766	0.111354634	0.063744865	0.08984653	0.104189135	0.08941233
0.0	0.010870898	0.014475662	0.011726334	0.007743129	0.0042191646	0.015322318	0.0044221114	0.009772758	0.013734929	0.009749022
0.0	0.01097584	0.014499641	0.011615408	0.0076252325	0.004198576	0.015324043	0.004383577	0.009678879	0.013836763	0.009779064
0.0	6.4701264e-05	5.2345284e-05	7.488564e-05	5.7802765e-05	3.965046e-05	3.8847036e-05	7.682163e-05	6.6243905e-05	0.000168985	0.000114772265
0.0	0.039502904	0.03849727	0.052200876	0.0355078	0.035195928	0.036860965	0.031569675	0.03436039	0.058515623	0.039611448
0.0	0.039569147	0.038501896	0.05214272	0.03540885	0.035053056	0.036761757	0.03157574	0.03435544	0.058449868	0.03949292
0.0	0.06981089	0.06915716	0.07009235	0.06677138	0.061549008	0.07251424	0.06831246	0.056753043	0.07981116	0.05427582
0.0	0.04093275	0.056068983	0.049890287	0.042417023	0.042812582	0.037282947	0.03931889	0.041392524	0.057138268	0.04243882
0.0	9.352107e-05	0.00010588234	0.00010847489	6.8939815e-05	6.317489e-05	0.00013094374	9.357878e-05	5.2828305e-05	0.00020679717	4.824754e-05
0.0	9.953422e-05	8.847588e-05	0.00012184498	5.6856003e-05	7.163387e-05	0.00018677667	5.9539772e-05	0.00014153546	0.00025569834	0.00013069824
0.0	0.5191276	0.50319165	0.5076428	0.5350051	0.5126573	0.5008008	0.5132748	0.499554	0.49251378	0.49421653
0.0	0.5201173	0.50313234	0.50853634	0.5348563	0.51356715	0.5005695	0.5129546	0.4991687	0.49149266	0.4948258
0.0	0.04578702	0.04698949	0.04870573	0.037825983	0.04222233	0.05324337	0.040631216	0.04498387	0.06728068	0.054992687
0.0	0.5205558	0.50282645	0.50908333	0.53488994	0.51218784	0.50190276	0.51266974	0.49954373	0.4932786	0.4953038
0.0	0.048104763	0.044547904	0.04874184	0.037516516	0.033655476	0.0518546	0.04080476	0.040219855	0.050986286	0.05162953
0.0	0.09393765	0.08373464	0.09651168	0.08793633	0.08472984	0.113482274	0.088776596	0.09321991	0.12698215	0.121170744
0.0	0.10214122	0.08422676	0.09285915	0.07664249	0.07423519	0.10028245	0.07713798	0.0961445	0.07791746	0.09527614
0.0	0.09602874	0.075907566	0.081190005	0.087580584	0.0849144	0.080678314	0.09371982	0.09780025	0.113335945	0.09324054
0.0	0.08310381	0.09590467	0.10187098	0.092967354	0.068845056	0.08820805	0.083633415	0.09122069	0.10413748	0.11327671
0.0	0.021458723	0.023744946	0.028326053	0.022626454	0.022253122	0.031590972	0.023308592	0.03684543	0.030661466	0.024061523
0.0	0.14787517	0.14868796	0.14540431	0.12826498	0.14270946	0.14974517	0.14022532	0.16837022	0.14765117	0.132953
0.0	0.08371965	0.09345606	0.10459241	0.08182577	0.07639971	0.08585641	0.08398165	0.084150426	0.08977069	0.064210474
0.0	0.5223277	0.5044386	0.509279	0.5358733	0.5131441	0.5022559	0.51435643	0.49978194	0.49249798	0.49481106
0.0	0.5205711	0.50371486	0.5096079	0.5355303	0.5132161	0.5006606	0.51338524	0.4991612	0.49090084	0.49416703
0.0	0.5208225	0.5038023	0.508216	0.5362271	0.5112099	0.5009535	0.51272416	0.49939564	0.4927306	0.4945641
0.0	0.019432042	0.022582449	0.02501197	0.018356483	0.02277361	0.02463309	0.020055981	0.028140537	0.036187463	0.022037793
0.0	0.5209455	0.5045086	0.5094062	0.535017	0.5149676	0.50068563	0.5135738	0.500137	0.4910856	0.49384522
0.0	0.52182615	0.5046523	0.5093803	0.53648573	0.51209164	0.502046	0.5141657	0.50017315	0.4925143	0.4947473
0.0	0.5218723	0.5038807	0.5097985	0.5358655	0.51452637	0.5015323	0.51448345	0.50107265	0.49055636	0.49453872
0.0	0.5206258	0.50405765	0.5085206	0.5371288	0.51318306	0.50223815	0.5143869	0.49984378	0.4945027	0.49558017
0.0	0.017670335	0.025348358	0.018350044	0.016815815	0.02106583	0.02466185	0.020937094	0.023238229	0.024460798	0.018662212
0.0	0.5217138	0.50415707	0.5098945	0.53573793	0.51428443	0.50038475	0.5140798	0.5000161	0.49132103	0.49410614
0.0	0.52065885	0.5044408	0.50840026	0.536308	0.51269436	0.50111467	0.5144507	0.5001359	0.49294415	0.49507043
0.0	0.5218318	0.50396776	0.5095811	0.53603214	0.51291484	0.50149846	0.51383626	0.500498	0.4938818	0.49537295
0.0	0.52182686	0.50452983	0.5095476	0.53605896	0.5129712	0.5018313	0.5141702	0.5003674	0.49359968	0.4953295
0.0	0.021997286	0.021153452	0.020265324	0.020429054	0.01499996	0.019057063	0.0173678	0.0205423	0.03708864	0.02672036
0.0	0.022551788	0.023678005	0.028055182	0.034252897	0.015475558	0.032476187	0.021546746	0.028328713	0.032491658	0.035080332
0.0	0.027490342	0.022553	0.02921964	0.02772919	0.01621713	0.02479827	0.021119252	0.032441802	0.03371312	0.025860848
0.0	0.02049715	0.028541738	0.023032704	0.025359098	0.025298245	0.034271672	0.01897714	0.020380393	0.03378831	0.019510675
0.0	0.5217929	0.5044941	0.5084979	0.53633446	0.5123751	0.50295544	0.5132825	0.4991017	0.49275675	0.49425438
0.0	0.14277789	0.13610548	0.1560446	0.15346475	0.12283214	0.1576862	0.10039553	0.14281164	0.15337169	0.14644586
0.0	0.52184594	0.5039585	0.50947565	0.53508633	0.5135929	0.50052416	0.51358944	0.4996285	0.49211645	0.49329245
0.0	0.52158266	0.5049888	0.5081054	0.5360993	0.51248395	0.5020464	0.51363105	0.49916527	0.49368212	0.49416122
0.0	0.52121633	0.5030672	0.5070995	0.53561556	0.5129056	0.50108296	0.5127375	0.4990257	0.49375284	0.49560428
0.0	0.52065694	0.5030013	0.5082481	0.5345581	0.51325035	0.49984473	0.51179993	0.49771973	0.4908039	0.49306393
0.0	0.5214265	0.5045415	0.50862116	0.53595924	0.5125837	0.5012609	0.5134411	0.49972036	0.4933449	0.49507
0.0	0.022168314	0.020930063	0.01727389	0.019490331	0.014000137	0.02465279	0.02431289	0.018943405	0.030785462	0.031843137
0.0	0.5213549	0.5030439	0.50849825	0.5332877	0.5141663	0.4997851	0.51262194	0.49939576	0.4904913	0.4940037
0.0	0.5213065	0.5047523	0.50802165	0.5360084	0.5139462	0.5006491	0.5133804	0.5016008	0.4921924	0.49463004
0.0	0.5213899	0.50508994	0.5082537	0.5360347	0.51382124	0.501068	0.51373476	0.50130814	0.49223882	0.49471763
0.0	0.5204544	0.503143	0.5075957	0.5357795	0.5121383	0.5009107	0.5118699	0.49949512	0.49161157	0.49507517
0.0	0.5209428	0.504181	0.5081889	0.53566724	0.5141008	0.5000947	0.5127493	0.50125027	0.4926549	0.4941926
0.0	0.052101396	0.05102638	0.052474096	0.029204912	0.040278647	0.0640094	0.04511058	0.0566807	0.06521848	0.057891384
0.0	0.5210869	0.5046139	0.50839305	0.53575045	0.5139501	0.50060606	0.51320887	0.5010161	0.49262425	0.49435306
0.0	0.51964986	0.50266284	0.5071189	0.5343735	0.51219183	0.49983108	0.5109727	0.4987264	0.49164534	0.49354106
0.0	0.5209249	0.50457853	0.5082426	0.5367218	0.51384676	0.50041497	0.5134944	0.50180876	0.4932833	0.4952223
0.0	0.521072	0.50494516	0.5084378	0.53662926	0.5137384	0.50087297	0.51382965	0.5014814	0.493148	0.49521118
0.0	0.52031374	0.50249547	0.50742954	0.5353794	0.5126185	0.50032294	0.51198906	0.49985567	0.49114367	0.49432138
0.0	0.52019835	0.5039958	0.5082044	0.5360405	0.5141478	0.50109076	0.5134049	0.5014918	0.49348226	0.49515986
0.0	0.047287967	0.053285882	0.05306521	0.03139968	0.040243056	0.07183604	0.051803593	0.053076	0.052426804	0.057890553
0.0	0.52046645	0.5044595	0.5084059	0.53606147	0.5139893	0.5014361	0.51375514	0.5012173	0.49331382	0.49515915
0.0	0.5197905	0.5021264	0.50706995	0.53572166	0.5120889	0.5010055	0.5112511	0.4994457	0.49158034	0.49500546
0.0	0.5206396	0.504767	0.50774544	0.53637254	0.5140008	0.50009316	0.5137812	0.50162864	0.4932859	0.49489143
0.0	0.5208342	0.5051022	0.50802356	0.53633815	0.5138668	0.50060475	0.5140687	0.5013313	0.49315014	0.49493548
0.0	0.5213226	0.5050706	0.50858396	0.536679	0.5149879	0.5008723	0.51396626	0.5015809	0.49309817	0.49559924
0.0	0.05452053	0.04777398	0.06016706	0.04013128	0.032571748	0.07227956	0.04277449	0.052635036	0.071283326	0.07105452
0.0	0.17300756	0.17689654	0.20571071	0.21394101	0.14688681	0.2031112	0.17374691	0.19114518	0.19494121	0.18794994
0.0	0.19119963	0.18168856	0.19928224	0.19432755	0.16889755	0.17058957	0.16532998	0.19331546	0.19954558	0.1795321
0.0	0.18201177	0.18392329	0.1569355	0.1818336	0.18593483	0.19331282	0.16901782	0.14722322	0.20457809	0.18076365
0.0	0.52166396	0.5047649	0.507752	0.53561884	0.51439923	0.501622	0.5132009	0.5003654	0.4930648	0.4951073
0.0	0.5209177	0.50297856	0.50740343	0.5346723	0.5123719	0.50054425	0.51256615	0.4999848	0.49243787	0.49422818
0.0	0.5208497	0.50350624	0.5066812	0.53548586	0.5138792	0.50059646	0.51255447	0.5008929	0.49294636	0.49515387
0.0	0.52100927	0.50405157	0.50713664	0.53559935	0.51376545	0.5010242	0.51304644	0.5007182	0.49286723	0.49515423
0.0	0.5205021	0.5028779	0.50752336	0.535708	0.5123967	0.5007346	0.51138204	0.499261	0.49187562	0.49436238
0.0	0.52008414	0.5043244	0.50707394	0.53598624	0.51333	0.4993876	0.5120505	0.5009369	0.49218926	0.49306336
0.0	0.055171974	0.04479794	0.045873556	0.036298964	0.03021541	0.082678445	0.04927371	0.0624229	0.06160713	0.07862243
0.0	0.5203714	0.5047333	0.5074639	0.5360162	0.5133078	0.5000168	0.5126265	0.50075495	0.4922363	0.49341202
0.0	0.5200256	0.50261635	0.5069023	0.53326595	0.51156145	0.5005199	0.51155204	0.49898	0.4912968	0.49422452
0.0	0.5192355	0.50295067	0.5077082	0.5356974	0.5130528	0.500808	0.51261806	0.49923277	0.49297202	0.49317357
0.0	0.0076314695	0.013369871	0.018070161	0.008701512	0.009209927	0.013667289	0.014071392	0.009500832	0.016080989	0.012052326
0.0	0.06779406	0.07008197	0.081114486	0.06199793	0.062998414	0.07692782	0.07121457	0.063884385	0.087250136	0.06653727
0.0	0.009754745	0.009348473	0.008696651	0.0102134105	0.010756985	0.009067754	0.0073306654	0.005223534	0.01360621	0.010892351
0.0	0.5201657	0.50346804	0.5071984	0.5352097	0.5132291	0.49992144	0.5124119	0.4986869	0.49258476	0.4944141
0.0	8.824685e-05	8.8193774e-05	7.407907e-05	9.225322e-05	0.000113393	8.3818646e-05	5.1652805e-05	2.7535296e-05	0.0001957236	0.00012437695
0.0	0.008575953	0.0106136	0.008909552	0.010286252	0.010943214	0.007912425	0.0075775892	0.008136091	0.010794451	0.013362753
0.0	0.00012232392	5.5139673e-05	8.1553924e-05	4.3787328e-05	4.970321e-05	0.0001255411	3.1394517e-05	7.977298e-05	0.0002197404	7.647911e-05
0.0	0.009916876	0.007536901	0.01140338	0.006990705	0.0061456016	0.008954925	0.003528002	0.007908657	0.015299579	0.014952478
0.0	0.5236423	0.5044195	0.50744927	0.53524286	0.51247936	0.5006826	0.51347905	0.49980706	0.49206972	0.49408928
0.0	0.5228738	0.5035125	0.50726074	0.53596294	0.5136017	0.5013489	0.5123768	0.49981463	0.49286062	0.4940979
0.0	6.8438334e-05	0.00010705976	0.0001794306	9.703274e-05	4.553549e-05	9.110014e-05	7.9449805e-05	0.00011763237	0.0002621723	9.004172e-05
0.0	0.011098108	0.013235246	0.009993156	0.011577947	0.005997845	0.011192656	0.007908623	0.010006421	0.01329933	0.0077841696
0.0	0.5224595	0.5047743	0.5076114	0.5351588	0.5132668	0.50187886	0.51323307	0.5001232	0.49166694	0.49470058
0.0	0.5210022	0.5039247	0.5077118	0.534541	0.5130846	0.50177044	0.511786	0.49919456	0.49236578	0.494454
0.0	0.0022895269	0.0019771266	0.0019405503	0.0010727737	0.0012312428	0.0017469907	0.001991501	0.0024717906	0.0030384115	0.002335725
0.0	0.009683652	0.010724958	0.010371817	0.0045949016	0.0061904197	0.0067232503	0.010509983	0.010701398	0.013938293	0.010735152
0.0	0.05161431	0.053276625	0.055667184	0.03629456	0.042135805	0.07116723	0.04769084	0.053251904	0.06113396	0.06926426
0.0	3.1208758e-05	8.973828e-05	7.483417e-05	1.1590364e-05	3.7498376e-05	6.564869e-05	9.03467e-05	4.0709754e-05	0.00033006366	8.355944e-05
0.0	0.0053544943	0.0097390935	0.010612402	0.0047660717	0.006071436	0.007430029	0.0072997613	0.0070251077	0.014307889	0.0056764493
0.0	0.058804877	0.09764845	0.09324761	0.12506422	0.106375284	0.092662975	0.08511431	0.07488806	0.10025174	0.10803582
0.0	0.058558226	0.09759636	0.09313241	0.12514433	0.1058488	0.09278862	0.08509162	0.07472195	0.10063977	0.107949056
0.0	0.0053949943	0.010682091	0.0123959035	0.009535992	0.0093887355	0.012134766	0.008709104	0.0063113496	0.013080139	0.011167895
0.0	0.005635118	0.010190867	0.0115278615	0.012913719	0.0101907225	0.008258575	0.0070593017	0.009165807	0.0147007955	0.009340571
0.0	0.0035578266	0.0112477895	0.010149159	0.017416183	0.013276424	0.010318414	0.008152523	0.0064733974	0.012669881	0.014673028
0.0	2.6849895e-05	0.000114524206	0.000151559	8.1294354e-05	8.4827705e-05	0.00014960469	7.344902e-05	4.0237792e-05	0.0001808535	0.00013038158
0.0	0.0035348965	0.011339171	0.01014178	0.01749129	0.013311532	0.010327197	0.008169475	0.0064783487	0.01259183	0.014638062
0.0	0.094799474	0.0953998	0.09421422	0.095266104	0.08982951	0.12974353	0.08146736	0.100101	0.116025135	0.106162734
0.0	0.006265252	0.011426351	0.014197485	0.010473627	0.009496822	0.012697457	0.010038338	0.0097473785	0.014524333	0.015507047
0.0	4.4005676e-05	5.602841e-05	0.00012892055	2.9094732e-05	2.2353152e-05	6.2910796e-05	5.345818e-05	0.0001437751	0.00027301378	0.000107404245
0.0	0.08811061	0.06938457	0.09496618	0.101994045	0.06585645	0.09887678	0.08245754	0.08465179	0.08967158	0.108812965
0.0	0.08884042	0.069754705	0.09513235	0.10155668	0.06596946	0.099148475	0.08284806	0.0850195	0.089882545	0.10891522
0.0	0.08884042	0.069754705	0.09513235	0.10155668	0.06596946	0.099148475	0.08284806	0.0850195	0.089882545	0.10891522
0.0	0.08903492	0.06982863	0.094818965	0.101920284	0.065400854	0.098378174	0.082784325	0.085173495	0.08927934	0.10830677
0.0	0.020286528	0.018079467	0.023064528	0.022247847	0.017791752	0.022805307	0.019769453	0.021228159	0.024855038	0.031410176
0.0	0.52032137	0.5030485	0.50864184	0.53657424	0.5135718	0.5014692	0.51281416	0.4998065	0.49402577	0.49454314
0.0	0.5203094	0.50326496	0.5082799	0.5348721	0.5128854	0.5019834	0.5128668	0.4996981	0.49231005	0.49444702
0.0	0.12501048	0.12953106	0.12811325	0.12685809	0.13640553	0.12078259	0.12578194	0.12748009	0.13755772	0.14661458
0.0	0.5197747	0.5048185	0.5074188	0.53676194	0.5115402	0.5009576	0.5129828	0.5001244	0.49314782	0.49483433
0.0	0.5204055	0.5032244	0.5072513	0.53581905	0.51259947	0.50050503	0.51217896	0.49950394	0.49347553	0.49370384
0.0	0.5211487	0.50362897	0.5071993	0.53602445	0.5120213	0.5003304	0.5122477	0.5003447	0.4942142	0.49363893
0.0	0.0001108867	9.662795e-05	8.343841e-05	8.9354275e-05	3.9249797e-05	0.00016985265	8.769722e-05	0.0001187283	0.00015719477	0.000100731675
0.0	0.010807646	0.010104843	0.009717797	0.006118062	0.006188982	0.011015238	0.008628476	0.010658649	0.007875425	0.00789527
0.0	0.008880743	0.0013100386	0.010698198	0.0095197605	0.007979732	0.01404098	0.009628964	0.011609234	0.012563381	0.0072460123
0.0	0.0001030798	3.904318e-06	0.000103974504	8.648637e-05	5.0705316e-05	0.00019232596	6.660274e-05	9.204742e-05	0.00012658474	0.00010150838
0.0	7.069783e-05	9.557218e-05	0.00015151767	7.06551e-05	7.67405e-05	7.4751435e-05	7.8419194e-05	0.00016771015	0.0001972326	0.00020314437
0.0	0.15652601	0.17158508	0.20022877	0.17866799	0.16780518	0.19906372	0.17007758	0.17482804	0.1799545	0.18629365
0.0	0.15735729	0.17155956	0.20001325	0.17891638	0.16770743	0.19907156	0.17052901	0.17477676	0.18001963	0.18644693
0.0	0.22543906	0.235949	0.2630348	0.24824001	0.2334982	0.26104736	0.2364211	0.23840676	0.24143986	0.24779136
0.0	0.17420037	0.17883751	0.19643985	0.18553127	0.16502605	0.18917283	0.17467949	0.16100717	0.18101239	0.18384935
0.0	0.19756788	0.18666074	0.20373556	0.19112338	0.15959401	0.197425	0.1741952	0.042065885	0.19460991	0.15399599
0.0	0.061407592	0.05863169	0.06697567	0.049429875	0.0644181	0.066967666	0.05224253	0.06674641	0.080543816	0.070098706
0.0	8.287785e-05	3.470812e-05	0.00010462735	4.5458433e-05	3.0094829e-05	0.00017888616	4.780549e-05	2.8997865e-05	0.000184857	9.114106e-05
0.0	0.04396323	0.035832386	0.04939698	0.032097343	0.039405096	0.04276563	0.048983052	0.045250036	0.063132286	0.042648982
0.0	0.010022717	0.007304351	0.010924027	0.0057019372	0.008748613	0.0071566734	0.010243389	0.008057341	0.016472787	0.0068401196
0.0	0.065633796	0.0584346	0.074314594	0.0629556	0.05451839	0.0679304	0.06562161	0.06848583	0.07732989	0.06799092
0.0	0.008724554	0.006748028	0.012046967	0.0055776397	0.0074373153	0.012224014	0.012258861	0.012898544	0.01850032	0.013034844
0.0	0.008643573	0.0067379074	0.012047404	0.005574459	0.007355534	0.012184481	0.01223973	0.012882241	0.018526975	0.013027245
0.0	0.089050196	0.07697457	0.10117508	0.07431233	0.08117274	0.10053981	0.102843486	0.10273166	0.11907312	0.10205507
0.0	0.008733219	0.006750934	0.011993583	0.0056010257	0.007401676	0.012248208	0.012278722	0.012842186	0.01850765	0.01295972
0.0	0.08911691	0.0766767	0.100791894	0.07439602	0.08153641	0.10060144	0.10265952	0.102245845	0.11881289	0.10170505
0.0	0.010230064	0.007746523	0.0072374563	0.0052208733	0.006139867	0.012138224	0.006571981	0.0064383345	0.012825585	0.0106581
0.0	5.4959717e-05	5.873117e-05	6.142836e-05	5.7595877e-05	3.556388e-05	0.00010566741	5.1602732e-05	5.863866e-05	0.00036414995	3.1120606e-05
0.0	0.008795701	0.0069085015	0.007043617	0.0062538646	0.007955953	0.008359161	0.005400944	0.005430009	0.014759445	0.008469047
0.0	7.172662e-05	8.935249e-05	7.4908494e-05	3.6937075e-05	3.3498127e-05	0.00022080122	7.469706e-05	7.445023e-05	0.00033071314	7.398306e-05
0.0	0.0087879095	0.009447074	0.008746575	0.0064477664	0.0059204544	0.014704283	0.0087821465	0.008565628	0.017607993	0.008435594
0.0	0.008254995	0.009084453	0.008160308	0.0053051854	0.004975462	0.017753696	0.008010985	0.01072082	0.013815749	0.007804862
0.0	7.02331e-05	6.54091e-05	0.00010326438	3.4422268e-05	4.4834473e-05	4.6690424e-05	5.3635373e-05	5.652461e-05	0.00016071675	0.00020396283
0.0	0.059969317	0.064637	0.058051236	0.05777711	0.052085526	0.07805457	0.0534536	0.075524755	0.08071107	0.07279314
0.0	0.51974535	0.5028836	0.5078963	0.536322	0.5135425	0.50092804	0.5126466	0.5004037	0.49227268	0.4932761
0.0	0.0051081865	0.009916207	0.0043134997	0.0067256675	0.005495481	0.011696107	0.0067301895	0.012884836	0.01594549	0.010427082
0.0	5.2960262e-05	8.217196e-05	5.361548e-05	4.0177365e-05	3.4004934e-05	0.00017301609	3.752499e-05	0.00015407398	0.00021580966	0.00014443907
0.0	0.5204037	0.5043468	0.5086955	0.5359313	0.51311976	0.5013857	0.5137837	0.5002335	0.4937653	0.4951387
0.0	0.009059754	0.00891167	0.013192549	0.00731613	0.005781093	0.009743988	0.007408023	0.0057830014	0.01167232	0.012647812
0.0	0.06183906	0.055683706	0.08243071	0.06906777	0.052340407	0.063749924	0.07607275	0.0541357	0.07591881	0.05548828
0.0	0.006686685	0.009018856	0.012906099	0.008289952	0.008270452	0.00818126	0.00739005	0.010373769	0.026216349	0.01107146
0.0	0.0067182276	0.009010788	0.01300414	0.008289661	0.008217275	0.00813613	0.007425645	0.01038903	0.02630591	0.011057697
0.0	0.047169045	0.042316195	0.04671517	0.039759025	0.03887445	0.036231644	0.03694411	0.04242675	0.04426483	0.049231097
0.0	9.298459e-05	9.041548e-05	0.00011104796	3.91959e-05	3.3848177e-05	6.3008236e-05	0.0001036342	5.48289e-05	0.00015962872	0.00016554809
0.0	0.010908098	0.008695582	0.011081792	0.008526104	0.006422529	0.011353131	0.0059263534	0.011052046	0.011300971	0.011136911
0.0	0.04768838	0.038446084	0.061008427	0.04063254	0.034764033	0.046624698	0.04346283	0.045374077	0.05903933	0.040123753
0.0	0.050128892	0.043686118	0.060110204	0.0366948	0.031249728	0.047217857	0.040406004	0.047895767	0.059920937	0.04694403
0.0	0.5200781	0.50297487	0.50784856	0.5363242	0.51353353	0.50111145	0.5135058	0.5007671	0.49266437	0.4937217
0.0	0.005691058	0.009589514	0.00964031	0.0057835137	0.0054113176	0.011722312	0.007299775	0.008617906	0.010495686	0.0058657555
0.0	0.0045615537	0.009791603	0.013913234	0.0050526075	0.0042851325	0.010625107	0.006281467	0.011926749	0.010898529	0.0035182573
0.0	0.057300787	0.061972864	0.063129626	0.052568443	0.04685407	0.070436984	0.052783523	0.0693399	0.06348916	0.051845968
0.0	4.4715216e-05	7.021462e-05	7.327818e-05	2.8313862e-05	2.3029623e-05	0.00011735765	3.581547e-05	0.00011161977	8.731662e-05	4.0734027e-05
0.0	0.006911637	0.008346049	0.00862203	0.005697927	0.0049015293	0.0107372245	0.006106061	0.010474664	0.00911318	0.006263527
0.0	0.5202699	0.5026981	0.5081779	0.5353122	0.5130212	0.5008244	0.5132232	0.49951077	0.49260837	0.4930371
0.0	0.015937293	0.023918275	0.024097122	0.01652837	0.015401706	0.028011408	0.019412244	0.021903796	0.02556057	0.016126674
0.0	0.007006678	0.009272029	0.0066476273	0.006679908	0.0067705754	0.012778542	0.008442956	0.006193953	0.010044846	0.009652833
0.0	0.05770976	0.06440285	0.06472746	0.06306244	0.059116755	0.07448187	0.06914223	0.067746036	0.071837865	0.062055904
0.0	4.591183e-05	8.1063976e-05	8.045635e-05	5.5664463e-05	5.436599e-05	0.00014487785	9.792239e-05	0.00010228132	0.0001388273	7.936643e-05
0.0	0.007002867	0.008962178	0.009030775	0.0079711	0.007511356	0.011915869	0.0100565925	0.0100313695	0.011464062	0.008721499
0.0	0.024670914	0.025018902	0.026709963	0.021167323	0.020214302	0.030575782	0.017647257	0.026875434	0.025203155	0.032114238
0.0	0.008335909	0.011023012	0.01099396	0.0058738915	0.0068347347	0.012394929	0.007331449	0.009450822	0.01194111	0.019895334
0.0	6.7504574e-05	6.63705e-05	0.000107232416	2.0683792e-05	3.7243524e-05	0.00010123752	2.9895486e-05	6.831718e-05	0.00019541572	0.00028788781
0.0	8.1937294e-05	6.768693e-05	5.082804e-05	4.2291755e-05	3.5293862e-05	0.00027179133	3.5408786e-05	5.6726618e-05	0.00011900838	9.532079e-05
0.0	4.2596213e-05	7.7795106e-05	2.9767407e-05	5.5924105e-05	4.3897075e-05	0.00018379737	7.2379924e-05	8.5952604e-05	0.00025090962	9.612533e-05
0.0	0.04432865	0.041407775	0.04989838	0.04237999	0.03937015	0.044907883	0.045557987	0.03788802	0.056275114	0.04461097
0.0	0.06763908	0.059716724	0.074629225	0.05744174	0.063313186	0.08185648	0.075284965	0.071743816	0.08354752	0.06579908
0.0	0.5202416	0.5033777	0.507768	0.53445774	0.5129248	0.49955395	0.513234	0.49901217	0.49250418	0.49360716
0.0	0.51958454	0.50272787	0.50753784	0.53493434	0.5130233	0.4987809	0.51256937	0.49835378	0.49332148	0.49423563
0.0	0.1717443	0.18417606	0.18916911	0.17225544	0.16159046	0.16713615	0.17034997	0.18523046	0.19101982	0.13601767
0.0	0.007909693	0.011265606	0.009780398	0.0065846355	0.007697439	0.014140602	0.009791534	0.01095223	0.014517709	0.00798183
0.0	0.00014423497	8.389022e-05	0.00015206695	4.797506e-05	3.3913864e-05	9.234501e-05	0.00014516937	7.2393654e-05	0.00017602566	0.00014296934
0.0	6.260653e-05	6.07366e-05	0.00017707475	0.000108597116	3.0041465e-05	8.552974e-05	8.7494234e-05	9.952302e-05	0.00015760178	4.526723e-05
0.0	0.011863792	0.013119235	0.009071731	0.004411757	0.008168625	0.014556016	0.012606976	0.009353545	0.015439542	0.014124611
0.0	6.846954e-05	7.5294e-05	0.00016212031	5.1887157e-05	3.666733e-05	9.325285e-05	7.853002e-05	9.0540496e-05	0.00015811024	0.00018543957
0.0	0.0040536947	0.0031079787	0.002687574	0.0031214713	0.0041461494	0.0056628985	0.0062716054	0.0044895695	0.008333642	0.009421504
0.0	0.18699947	0.17330514	0.14636785	0.17609333	0.17340852	0.19261211	0.18457025	0.18105051	0.19736338	0.18000504
0.0	0.5204555	0.50435686	0.5082543	0.5356424	0.5133599	0.5014909	0.5139914	0.5004629	0.4929832	0.4945951
0.0	0.008535303	0.010940536	0.012143686	0.009483056	0.006834802	0.013537783	0.0059754252	0.008533463	0.01098183	0.0072483732
0.0	9.02822e-05	8.036219e-05	0.00012570292	5.0127852e-05	4.5640172e-05	9.4461626e-05	5.827754e-05	9.5756455e-05	0.00020062485	8.7047425e-05
0.0	0.5210381	0.5038361	0.5081755	0.5359048	0.5125166	0.50073653	0.5132539	0.49952242	0.49360386	0.49496666
0.0	0.04776766	0.03845071	0.06094109	0.040519897	0.034622833	0.046500467	0.04347109	0.045367625	0.058973037	0.040003754
0.0	0.0001221684	8.354613e-05	9.028702e-05	4.9744227e-05	3.843968e-05	0.000117932475	6.8958034e-05	7.25697e-05	0.00024615726	0.0001422306
0.0	0.04564456	0.041473523	0.057879694	0.03849384	0.029264078	0.036178406	0.03972616	0.05151536	0.014146926	0.04548342
0.0	0.06942254	0.06366616	0.08433819	0.06073934	0.04761642	0.05673876	0.06147205	0.07616524	0.025486127	0.06841663
0.0	0.009352148	0.011700098	0.011846689	0.00900431	0.0043329047	0.012197091	0.008717407	0.012745344	0.013133244	0.011104672
0.0	0.07450232	0.06875735	0.077740915	0.05875083	0.054883853	0.07695044	0.060256306	0.07420187	0.0921728	0.07493282
0.0	8.086949e-05	0.00013684218	0.00013840392	7.183615e-05	1.7991615e-05	0.00015029416	7.311547e-05	0.00016486457	0.00018256616	0.00012887569
0.0	0.067757	0.05505101	0.058471274	0.077556044	0.0553678	0.0597536	0.062163085	0.05377272	0.077992946	0.07382429
0.0	0.00019694884	6.3787156e-05	0.00013381906	7.806486e-05	3.5254572e-05	7.727931e-05	5.0031143e-05	2.8540659e-05	0.00024996573	7.6915676e-05
0.0	3.615362e-05	5.9569356e-05	3.395623e-05	6.480012e-05	3.9187566e-05	7.9888385e-05	7.83526e-05	0.00011353928	0.00032337976	0.0002185886
0.0	0.034350228	0.034792524	0.038683604	0.040520895	0.03628422	0.049487688	0.035644673	0.04555634	0.05052811	0.052434027
0.0	0.054707184	0.0652326	0.06635211	0.05505622	0.061507497	0.066283815	0.0711501	0.062323496	0.08028718	0.060389932
0.0	3.9620034e-05	4.548263e-05	0.000104710896	4.749137e-05	8.058773e-05	0.00022610364	5.7633948e-05	4.5717712e-05	6.3424675e-05	7.356419e-05
0.0	3.828964e-05	4.6517765e-05	6.0743092e-05	5.662982e-05	4.8830345e-05	0.00014035024	4.564087e-05	0.00010911302	0.000162357	0.00017760435
0.0	0.006608067	0.0050416505	0.00858564	0.009535956	0.008010168	0.018081786	0.005049557	0.008152454	0.0068425885	0.013219817
0.0	0.006283128	0.009385933	0.007248363	0.006764501	0.0062744617	0.0075488198	0.009512974	0.013278435	0.02246513	0.012890818
0.0	0.0063399486	0.009375515	0.007245227	0.006778134	0.006341247	0.0075792316	0.00947746	0.013303781	0.022585258	0.012953811
0.0	0.020360483	0.023294054	0.022746243	0.018261658	0.01898208	0.024730036	0.021246906	0.027370809	0.030676743	0.025305724
0.0	0.04372617	0.044966422	0.047616605	0.03875075	0.035562906	0.051971223	0.040100113	0.03543086	0.052935045	0.041162025
0.0	6.3337764e-05	7.495193e-05	4.1307147e-05	4.0504903e-05	3.75867e-05	5.8906062e-05	5.8225876e-05	4.757473e-05	0.0003728436	0.00011060853
0.0	0.010676519	0.008716363	0.00934796	0.0073909285	0.0075601456	0.0087562	0.0077470723	0.0071016145	0.013752834	0.0108454395
0.0	0.045725178	0.03202041	0.042681206	0.044522997	0.036673054	0.040654253	0.03406225	0.032259244	0.06141526	0.04418286
0.0	0.02642866	0.042538505	0.041079983	0.047936916	0.03163298	0.04155044	0.038793392	0.048327092	0.056705605	0.05653497
0.0	0.10637422	0.13470387	0.13278757	0.1493548	0.11584028	0.13239369	0.12937681	0.14354932	0.1551806	0.15459497
0.0	0.0019771736	0.0027448745	0.0019031932	0.0012395876	0.0013218763	0.0025258209	0.0013319573	0.0022841198	0.0033314528	0.0021478697
0.0	0.031626366	0.038886108	0.034073282	0.028911853	0.03503622	0.041999165	0.038228203	0.049103253	0.06596096	0.05241746
0.0	0.0484224	0.040000696	0.051170852	0.031911206	0.033696882	0.0388289	0.03315898	0.03747816	0.04609778	0.049990207
0.0	0.015499666	0.024956094	0.03067159	0.021443898	0.022384057	0.03348066	0.017798003	0.02291362	0.028087731	0.014554464
0.0	0.0014333976	0.0012113589	0.0017100329	0.0011157575	0.0008733385	0.002466773	0.0011336257	0.0010014314	0.003087723	0.0017101875
0.0	0.0032049944	0.011575501	0.013901242	0.00862603	0.0064115296	0.019618522	0.008804303	0.011590592	0.015770804	0.018123308
0.0	0.025713712	0.022744864	0.032708064	0.016289528	0.017128654	0.021246653	0.01722045	0.022536669	0.032475077	0.024559803
0.0	0.021351146	0.025647586	0.031548303	0.021984713	0.017567368	0.022989763	0.018239226	0.019160705	0.03327783	0.027034555
0.0	0.021088747	0.01698523	0.024462285	0.016797567	0.021749236	0.025715524	0.021531105	0.024905102	0.026700506	0.028239962
0.0	0.16049312	0.1566629	0.19141161	0.16890095	0.18042101	0.20019013	0.16952612	0.16931126	0.16591942	0.1807092
0.0	0.09635161	0.10141484	0.09673004	0.09929533	0.06546538	0.10362045	0.0794977	0.09328165	0.079343505	0.07929507
0.0	0.014168103	0.009922796	0.014700733	0.0070453505	0.006830382	0.020601775	0.0104375435	0.014293458	0.01566484	0.016355863
0.0	0.010048384	0.012471945	0.016218735	0.0077845794	0.0072615743	0.019642122	0.008653152	0.012809185	0.01744031	0.014313761
0.0	0.006822217	0.0094530005	0.014967838	0.008866497	0.007334146	0.016970819	0.0069290865	0.007950952	0.012580298	0.009630373
0.0	0.071680956	0.092663705	0.108845025	0.08306656	0.08177244	0.124661826	0.071161725	0.07920135	0.099816024	0.07042612
0.0	0.0055045737	0.010193662	0.014306826	0.007158158	0.007401991	0.019815871	0.0055918545	0.007428482	0.012580932	0.0058335774
0.0	1.2960411e-05	7.809926e-05	0.00013160518	7.320959e-05	5.667131e-05	0.00014490106	3.129877e-05	5.849764e-05	0.00017557606	6.373711e-05
0.0	0.005457895	0.010174843	0.0142086875	0.007104584	0.0074480656	0.019705707	0.0055441223	0.007365477	0.012592382	0.0058447663
0.0	4.0184645e-05	0.00010127208	0.00012533143	8.067369e-05	3.154782e-05	0.0001698601	8.174492e-05	7.205371e-05	0.000103491	9.94752e-05
0.0	0.0062614586	0.011693186	0.0121017825	0.010807391	0.005543594	0.013402259	0.012881537	0.008838302	0.012286375	0.015719239
0.0	0.006272015	0.01159758	0.012076134	0.010777113	0.005549585	0.013343861	0.012866231	0.00882397	0.012158127	0.01553612
0.0	0.018329771	0.028933574	0.02199642	0.023826005	0.019049032	0.03087837	0.019390566	0.025653092	0.02853883	0.022022665
0.0	2.7598837e-05	0.00012149844	0.00011102223	4.108941e-05	1.5788388e-05	4.537623e-05	5.196113e-05	4.0104478e-05	0.00016471451	0.00017002651
0.0	0.018545805	0.018243458	0.02189026	0.02274693	0.015542225	0.029512735	0.021363368	0.02048943	0.028992044	0.020602815
0.0	0.020152243	0.021232925	0.017784154	0.015338714	0.015867341	0.024095643	0.018252457	0.027221238	0.03569505	0.022152308
0.0	0.25075337	0.23104505	0.22802293	0.25886697	0.21035495	0.24324869	0.25209147	0.22881034	0.24151699	0.25214875
0.0	0.06582992	0.06329755	0.05124102	0.06288592	0.042724617	0.06657682	0.06773497	0.064024284	0.07775355	0.06773478
0.0	0.0077438396	0.011740041	0.008232246	0.009443736	0.009657785	0.009091019	0.007132942	0.008572787	0.01281535	0.009435759
0.0	7.782449e-05	5.097381e-05	7.5628035e-05	7.094677e-05	1.8487777e-05	5.2159616e-05	3.291383e-05	3.1133608e-05	0.00018264382	7.60398e-05
0.0	0.02358725	0.021300653	0.027347699	0.023084752	0.021085633	0.02967583	0.018249279	0.018711083	0.027726594	0.02407511
0.0	6.1427076e-05	4.0483123e-05	0.00012099528	6.250411e-05	6.963836e-05	7.6067365e-05	3.855628e-05	0.000113899194	8.785818e-05	7.6477794e-05
0.0	0.5217203	0.50408316	0.5101706	0.5357672	0.51350313	0.50298023	0.51469725	0.501318	0.49376342	0.49458578
0.0	0.0088364985	0.009725518	0.013191383	0.009101163	0.0068933056	0.014176223	0.006970156	0.008542166	0.013468985	0.015544845
0.0	0.09588287	0.09005069	0.08201407	0.07761789	0.09052045	0.11494546	0.091099136	0.096550845	0.10824849	0.093269184
0.0	0.52141744	0.5045442	0.50779724	0.5355422	0.51357645	0.5011204	0.51406837	0.50119686	0.492923	0.49337
0.0	8.4801904e-05	5.879528e-05	0.0001437895	6.414895e-05	3.896164e-05	0.00012871542	4.2080428e-05	2.43618e-05	0.00025264182	6.6818204e-05
0.0	0.009986497	0.0071896645	0.010258696	0.008133606	0.007931695	0.00928757	0.0056085577	0.005424622	0.01943773	0.004685504
0.0	0.5200835	0.50311494	0.5077959	0.5359221	0.51296663	0.50075006	0.5128541	0.49963662	0.49235612	0.49397236
0.0	0.008741107	0.0077373832	0.012824118	0.0075772414	0.0059277187	0.005462152	0.009004055	0.010485949	0.010813265	0.008065409
0.0	8.4421474e-05	5.105622e-05	0.00016559323	3.380205e-05	3.211102e-05	2.2533084e-05	8.726235e-05	9.171325e-05	0.00016254256	8.2106395e-05
0.0	0.034416143	0.035007175	0.038775846	0.040567398	0.036441877	0.0494277	0.035855815	0.045814145	0.05072947	0.052494418
0.0	0.010290763	0.009447127	0.0076299645	0.006137871	0.009330944	0.016346475	0.009436789	0.01125467	0.014771051	0.010530001
0.0	0.009884745	0.010323611	0.01496273	0.007851434	0.006999389	0.013805021	0.005216341	0.006327483	0.012898016	0.017711386
0.0	0.023651602	0.025139283	0.022255743	0.02365597	0.016363636	0.022921324	0.019184893	0.021310238	0.029772777	0.021569889
0.0	0.023699993	0.025142966	0.02222505	0.02357592	0.01628241	0.022846235	0.01918937	0.021306515	0.029731408	0.021491013
0.0	8.176417e-05	7.255171e-05	0.00011895743	3.4459477e-05	9.972299e-05	0.00026710413	7.194522e-05	6.287942e-05	0.00021465204	6.8873385e-05
0.0	0.0062187165	0.009112112	0.011889898	0.0044347337	0.0065665757	0.008063837	0.0062906174	0.009678613	0.013005767	0.007333757
0.0	0.026134098	0.021881804	0.024727536	0.017643092	0.003917999	0.028504062	0.023431562	0.022407379	0.0376706	0.030106582
0.0	0.09258696	0.08033465	0.10783748	0.09044528	0.08087087	0.0950077	0.08929576	0.094681665	0.11074813	0.07786653
0.0	0.09941549	0.0963938	0.10558004	0.07818577	0.06940385	0.09673223	0.080435716	0.10223179	0.1130977	0.09748242
0.0	0.0023339763	0.0015411664	0.0017335387	0.0015858262	0.0014264821	0.0012220872	0.001553415	0.0023358515	0.0037564058	0.0019605015
0.0	0.0001416463	6.642134e-05	2.130937e-06	5.76494e-05	6.562984e-05	8.889644e-05	5.651852e-05	8.059772e-05	0.00021156699	8.444531e-05
0.0	0.0021694242	0.0026229513	0.00022060004	0.0017897162	0.0023483706	0.0024604006	0.0014620187	0.0024663813	0.0033382648	0.0037329348
0.0	0.06572014	0.06113424	0.05252801	0.047018625	0.054823164	0.06136446	0.06447108	0.056074154	0.068924084	0.049974278
0.0	0.01008802	0.008605608	0.0084377285	0.007778726	0.0076627885	0.009726124	0.0070741535	0.008128729	0.01254596	0.013688938
0.0	0.010149997	0.008669525	0.008427067	0.0077190637	0.0077171647	0.009771277	0.0070525496	0.008150865	0.012613578	0.013750886
0.0	7.78723e-05	0.00015015708	8.455981e-05	0.00011242091	2.6201884e-05	8.143448e-05	0.00010461199	0.0001601399	0.00019364383	0.00013503422
0.0	0.08652978	0.10826859	0.07057877	0.07107598	0.079886034	0.11437517	0.07931772	0.071007945	0.10930847	0.08719574
0.0	0.51914215	0.5029188	0.5075939	0.5361107	0.51369613	0.50074595	0.5124819	0.49951184	0.4928735	0.49324685
0.0	0.0042778915	0.006938549	0.0059107156	0.011039523	0.0059811976	0.0058071446	0.0091194995	0.005909741	0.017896414	0.0046954406
0.0	0.051985368	0.0608959	0.04642324	0.06960195	0.04641767	0.060120635	0.07150169	0.06356725	0.090319596	0.052534763
0.0	3.118427e-05	6.577144e-05	2.3490238e-05	8.057313e-05	2.2251912e-05	6.486893e-05	0.000111106434	8.0580736e-05	0.00033186594	4.2768348e-05
0.0	0.0061629578	0.0080206925	0.009878046	0.010345332	0.006176641	0.0060168877	0.006944956	0.013415185	0.011610531	0.006178793
0.0	3.5528865e-05	6.518997e-05	9.5515235e-05	9.435872e-05	3.700219e-05	3.6675407e-05	4.6256107e-05	0.00018541039	0.00014363424	3.9877184e-05
0.0	0.009270321	0.0055685355	0.005811537	0.004767872	0.0054904125	0.013218281	0.007346035	0.0069828243	0.015387274	0.0076095774
0.0	8.088977e-05	3.1268635e-05	3.2792927e-05	1.9819547e-05	2.919682e-05	0.0001795706	5.1794712e-05	4.9592654e-05	0.00025418765	6.0657017e-05
0.0	0.5194032	0.502536	0.50791436	0.5357888	0.51225835	0.50086117	0.5123411	0.49893335	0.49310538	0.49284434
0.0	0.0062493323	0.008819709	0.0064600795	0.0094946325	0.0051324237	0.009616152	0.0063569257	0.005155065	0.01315982	0.0069317617
0.0	0.061912466	0.05813662	0.058392033	0.061949488	0.044943523	0.054423496	0.052147724	0.06144814	0.08528484	0.05743544
0.0	5.964365e-05	5.5347613e-05	5.4794455e-05	5.2084513e-05	1.9768031e-05	4.482601e-05	3.424765e-05	7.100078e-05	0.00026632778	5.950656e-05
0.0	8.793982e-05	3.6040572e-05	4.7370646e-05	8.003563e-05	4.4332068e-05	7.344468e-05	3.6905847e-05	2.4546263e-05	0.000185554	0.00012184
0.0	0.010723861	0.005609222	0.010012668	0.0077654063	0.0106636975	0.006263367	0.0067161084	0.004563414	0.008761052	0.012131753
0.0	0.07307335	0.060148638	0.06410355	0.06839907	0.050940808	0.06514523	0.059338678	0.044916496	0.07605742	0.050516274
0.0	0.009513342	0.0104418	0.00629999	0.008623004	0.006712849	0.013948219	0.008146676	0.0050078724	0.012668802	0.0061328583
0.0	0.02742097	0.021660956	0.020800443	0.01778353	0.01496677	0.021856299	0.025082372	0.020174824	0.03362692	0.026086368
0.0	5.4227377e-05	5.3796528e-05	8.638449e-05	3.3471944e-05	4.483097e-05	0.00010011096	0.00010324793	5.1403716e-05	0.00020267964	0.00017524206
0.0	9.67098e-05	6.5082764e-05	2.9275892e-05	4.012774e-05	3.4467565e-05	0.00018075557	4.640018e-05	7.023592e-05	0.000270131	0.000113150185
0.0	0.01039773	0.0075460053	0.006731863	0.0068692956	0.005518509	0.009137261	0.009643479	0.011942984	0.015234337	0.01154358
0.0	0.007896242	0.007892156	0.010314222	0.006109885	0.0029369534	0.013202468	0.007671057	0.0050779963	0.009960405	0.007432006
0.0	0.007896242	0.007892156	0.010314222	0.006109885	0.0029369534	0.013202468	0.007671057	0.0050779963	0.009960405	0.007432006
0.0	0.0052938033	0.007439083	0.0118048955	0.0058893682	0.0041948394	0.010051984	0.009825903	0.0051947124	0.01337308	0.0056784605
0.0	0.0052910824	0.0074793804	0.011932993	0.005858808	0.0041811913	0.01002177	0.00998136	0.0052567064	0.013514337	0.0057254834
0.0	0.0609556	0.06093603	0.061791178	0.060704224	0.05161998	0.051342048	0.060598873	0.07229251	0.08255169	0.055015516
0.0	6.0388345e-05	5.290075e-05	0.00014112685	7.312363e-05	5.2167226e-05	6.5817934e-05	4.5894365e-05	7.166879e-05	0.0003742686	6.548518e-05
0.0	5.3181677e-05	8.787083e-05	0.00013158008	6.3913314e-05	2.621448e-05	0.00015645768	7.527068e-05	8.6507396e-05	0.00020569473	0.00018671488
0.0	0.11154917	0.12189986	0.14225465	0.13597098	0.117263705	0.13459201	0.11575186	0.104594275	0.16649008	0.096857876
0.0	4.1100302e-05	5.5052882e-05	8.750734e-05	5.6471214e-05	4.502501e-05	8.971988e-05	4.0040013e-05	4.4750668e-05	0.00017730419	3.177342e-05
0.0	0.0048733708	0.0056778844	0.0054209577	0.024244849	0.0019633921	0.023050671	0.0039034826	0.00323311	0.0059532244	0.030148534
0.0	0.013275936	0.008666739	0.006723326	0.007147593	0.0055611185	0.009292815	0.006774476	0.015239008	0.020085772	0.013012092
0.0	0.11134185	0.12188379	0.14242692	0.13637938	0.11778841	0.13498364	0.115727514	0.104611024	0.16668901	0.09718591
0.0	0.51826715	0.50310034	0.50737613	0.53499585	0.5135097	0.4999111	0.5120208	0.49737763	0.49216315	0.49447125
0.0	0.073501796	0.06439969	0.06384097	0.061979823	0.06061688	0.069036506	0.06008964	0.057124436	0.0821866	0.05507644
0.0	0.08682194	0.093524516	0.08115807	0.075719684	0.08801992	0.075760745	0.08643121	0.07243911	0.113716215	0.09242703
0.0	0.009028859	0.011971664	0.0077113495	0.006260833	0.007453571	0.011855315	0.0072206846	0.008713786	0.017695365	0.010995816
0.0	0.023166426	0.023958294	0.026958747	0.018687319	0.021033656	0.02487329	0.021453792	0.028003152	0.04498724	0.021605352
0.0	0.00010799312	8.107017e-05	9.309168e-05	2.5327818e-05	4.4031996e-05	0.00010756464	4.1005173e-05	0.00015842731	0.00036764	0.00014293485
0.0	0.009140841	0.0064445664	0.009306328	0.0062718936	0.005276046	0.011458114	0.008449498	0.008716191	0.010988352	0.011900956
0.0	0.0091380635	0.0064315875	0.0092749465	0.0063203964	0.0052645365	0.0114482725	0.008473225	0.008699641	0.0109401345	0.011946174
0.0	0.009115847	0.006459048	0.009276033	0.006277914	0.0052686036	0.011466808	0.008478895	0.008688055	0.010991975	0.011928413
0.0	0.087186396	0.08747684	0.07174567	0.068762444	0.06352704	0.112295315	0.07468045	0.0696489	0.09029717	0.09723514
0.0	8.120959e-05	5.289656e-05	0.00014807787	6.888573e-05	5.4351218e-05	0.00011886581	2.3902117e-05	0.00019330253	0.0002745146	4.5178043e-05
0.0	0.0104127545	0.0072722244	0.01169931	0.006635258	0.0070372126	0.0152338855	0.0036965953	0.010664156	0.015593744	0.008027232
0.0	0.24669503	0.22426596	0.21639396	0.23498131	0.21868263	0.23881233	0.24008301	0.2261526	0.24592131	0.23901819
0.0	0.04204119	0.03437252	0.029634358	0.032950275	0.02975438	0.043039363	0.040203143	0.03577093	0.050581645	0.045147594
0.0	0.13560496	0.119377725	0.11071092	0.12247081	0.111866206	0.13477333	0.13180503	0.12154207	0.1461089	0.13734993
0.0	0.087594755	0.083343364	0.09148157	0.08797592	0.07468925	0.08584861	0.08789941	0.088248305	0.09316983	0.08869443
0.0	0.00014673977	6.1971135e-05	0.00013089705	6.0781273e-05	3.1799733e-05	0.000117379706	5.910463e-05	4.7849684e-05	0.00023982722	5.141789e-05
0.0	0.04716994	0.038443908	0.05043921	0.02856589	0.038053233	0.050915133	0.038852464	0.038322758	0.05557043	0.04442486
0.0	0.04697542	0.038582888	0.050435625	0.028546074	0.038125105	0.05102892	0.038921773	0.038277198	0.055775646	0.044645052
0.0	0.51925087	0.50417864	0.5075495	0.53420997	0.5131425	0.5003553	0.5130004	0.49922633	0.49321872	0.4929015
0.0	0.006619982	0.009813255	0.012434151	0.004878683	0.0068340646	0.012667592	0.0059814723	0.007885323	0.013752315	0.009517126
0.0	0.20200063	0.16595788	0.19700274	0.15848675	0.17198288	0.18840095	0.18064313	0.18932635	0.19127259	0.1836452
0.0	0.2677426	0.23059216	0.26029307	0.22839624	0.23759334	0.25128382	0.24601375	0.2519723	0.25181368	0.2452033
0.0	0.06458423	0.05383383	0.062911384	0.048416886	0.055229783	0.06863134	0.06291687	0.035468325	0.071141556	0.065158956
0.0	6.984159e-05	4.1619398e-05	7.233638e-05	2.0907772e-05	4.2236254e-05	0.000106436884	6.876163e-05	9.428619e-06	0.00013382328	9.524347e-05
0.0	0.09666271	0.08856405	0.10091786	0.09687422	0.07608991	0.06926357	0.07417604	0.08743677	0.09424684	0.0960097
0.0	0.0011647975	0.0014181398	0.0023502493	0.001586876	0.0013038756	0.0014414438	0.0016673616	0.0015609605	0.0042169173	0.0017266694
0.0	0.06671005	0.06619046	0.06842011	0.06259475	0.05461821	0.06980969	0.06249293	0.065640025	0.07320692	0.06934965
0.0	0.06671005	0.06619046	0.06842011	0.06259475	0.05461821	0.06980969	0.06249293	0.065640025	0.07320692	0.06934965
0.0	0.006266656	0.010494537	0.007218165	0.0066686436	0.0057473877	0.011395142	0.009834926	0.005119084	0.016007531	0.011342764
0.0	0.019315712	0.0277154	0.024329284	0.018639889	0.017520856	0.030553775	0.02142685	0.021414796	0.033703297	0.023092361
0.0	0.0016547785	0.0012081474	0.0025519754	0.0012644683	0.0015752136	0.0022732553	0.001703985	0.0018998584	0.0023264096	0.0028287072
0.0	0.023690796	0.0190178	0.023373628	0.022327637	0.018464318	0.03024097	0.022318829	0.030824035	0.033465896	0.02324756
0.0	0.014029525	0.013907466	0.012442293	0.008384599	0.0071953684	0.020107327	0.011258045	0.012140071	0.019141389	0.01871174
0.0	6.070603e-05	7.305651e-05	0.00010936811	4.0529976e-05	8.1490565e-05	9.500491e-05	0.00012411394	0.00014303655	0.00023748465	0.00026064826
0.0	0.0073030367	0.009036555	0.006871176	0.00546152	0.010671332	0.007350418	0.011607445	0.012087612	0.013539725	0.014197605
0.0	0.007311698	0.0090133175	0.0068637487	0.0055293143	0.010766787	0.0073464	0.01165924	0.012182634	0.013630385	0.014245503
0.0	0.027608743	0.021319892	0.03064107	0.019554058	0.019054469	0.027218372	0.021042543	0.01997799	0.032913905	0.031667847
0.0	0.00012961477	7.5187025e-05	0.0001472157	6.7480505e-05	4.553232e-05	0.00015609618	6.492165e-05	0.00012870546	0.00015310972	0.00022863394
0.0	0.011774469	0.0086552175	0.012178073	0.008762485	0.0068807234	0.012381429	0.008215189	0.0112109715	0.011994731	0.014792015
0.0	0.011745907	0.008692093	0.012179489	0.0087037375	0.0068860366	0.012401457	0.008220696	0.0111960815	0.012051509	0.014770079
0.0	0.010026828	0.009696774	0.011766853	0.0072974525	0.008057931	0.012677968	0.0074712895	0.014817059	0.010838793	0.017993888
0.0	0.009089705	0.008270976	0.011470392	0.008024532	0.007135756	0.012755999	0.0061779236	0.00773377	0.010581666	0.011474129
0.0	0.008304657	0.008571028	0.009574667	0.0053922366	0.006803654	0.0125801675	0.0068941447	0.010625834	0.010324766	0.010198975
0.0	0.52166146	0.5048687	0.5077685	0.5356416	0.51368153	0.50149274	0.51364577	0.50061804	0.49354067	0.49470082
0.0	0.008155697	0.009768347	0.016207721	0.009005475	0.0074271816	0.013687933	0.0074880444	0.008483241	0.015490881	0.011375151
0.0	6.4483145e-05	0.000120421835	0.00022962161	4.7491823e-05	5.137113e-05	0.00018318082	4.562707e-05	6.0944072e-05	0.00030997596	0.00015384995
0.0	0.5197783	0.50365263	0.5078991	0.53550744	0.51357585	0.50113636	0.5134968	0.4998568	0.49313134	0.4937176
0.0	0.009901536	0.0074714026	0.011140563	0.0063606706	0.010203265	0.010971885	0.010210331	0.010713217	0.0154000595	0.014466998
0.0	0.06605662	0.06127596	0.07799086	0.058830038	0.057068367	0.060893472	0.05206253	0.069475435	0.08085504	0.081745625
0.0	0.21356931	0.20224261	0.23315476	0.23052928	0.20552705	0.2318697	0.19652142	0.22409186	0.22347248	0.2103945
0.0	3.446543e-05	6.0388345e-05	0.00011685392	5.283153e-05	6.378113e-05	0.00010096488	3.9536582e-05	6.6908935e-05	0.00014453524	0.000102362115
0.0	0.073240645	0.058778334	0.07337284	0.06131511	0.045482006	0.076370075	0.066466	0.06575829	0.072941385	0.0698924
0.0	0.0078783315	0.008126085	0.011444728	0.01078322	0.0061316	0.015779695	0.009167297	0.008784281	0.012687442	0.010031947
0.0	0.00015396648	0.00012201555	0.0001864987	5.1900763e-05	2.9832741e-05	9.74779e-05	6.1006e-05	0.00015183513	0.00020269435	0.00017288844
0.0	0.005267057	0.006852563	0.011936515	0.009987902	0.008860507	0.007169567	0.009101626	0.009755833	0.01493538	0.0133435475
0.0	0.0052906256	0.0069106645	0.011957329	0.010032496	0.008909127	0.007214551	0.009214998	0.0098221265	0.014984877	0.013195406
0.0	0.07781998	0.06737329	0.09237083	0.059227984	0.051228877	0.07538382	0.06450841	0.06282277	0.078297004	0.058729526
0.0	0.51966846	0.5025546	0.50819665	0.53642154	0.51383674	0.50087106	0.5126452	0.5004211	0.49243116	0.4936465
0.0	0.012852273	0.01019166	0.020179113	0.005707766	0.0068320064	0.018062657	0.010840413	0.01296839	0.01467649	0.0052908966
0.0	0.00014096816	9.598299e-05	0.0003101888	4.405762e-05	3.1986172e-05	0.00015162767	7.549171e-05	7.7111166e-05	0.00019228122	6.464249e-05
0.0	9.9697696e-05	7.425213e-05	0.00012800844	2.8184846e-05	4.746873e-05	0.00011244986	6.270918e-05	0.0001313786	0.00020107125	5.8807334e-05
0.0	0.06308636	0.06589242	0.076326154	0.0529871	0.057441868	0.0624854	0.06701536	0.07431118	0.07617805	0.05869853
0.0	0.06987253	0.06462054	0.07480873	0.049280666	0.05955547	0.07311173	0.05668393	0.07054904	0.07535515	0.06399126
0.0	0.52238125	0.50444764	0.5071465	0.5357574	0.5128815	0.5006058	0.51319873	0.50008893	0.49307588	0.49415994
0.0	0.009487514	0.007786926	0.013454951	0.0059189308	0.00925229	0.012963673	0.0063060047	0.010917738	0.009658077	0.008487538
0.0	9.383212e-05	8.209371e-05	0.00013868559	2.2313474e-05	5.5882312e-05	0.00013506295	4.663413e-05	0.00011912192	0.00016629991	8.9012996e-05
0.0	0.5206197	0.5027628	0.50785613	0.5361843	0.5137328	0.50047076	0.5127858	0.5002715	0.49230468	0.49298888
0.0	0.007903227	0.012209663	0.018105265	0.0038687333	0.007976048	0.0056391642	0.009118543	0.008821293	0.014041825	0.0053860387
0.0	6.397588e-05	8.830864e-05	0.00014963909	2.915606e-05	4.885839e-05	7.490399e-05	8.708155e-05	0.00014491599	0.00017328106	6.451575e-05
0.0	0.008032189	0.010050973	0.011141833	0.005001259	0.0069401297	0.010082878	0.013178113	0.0079458915	0.015051704	0.010975332
0.0	0.05122782	0.059218124	0.07761308	0.0629583	0.061176173	0.07474714	0.07440021	0.06250588	0.075880215	0.0629046
0.0	0.5198423	0.5034146	0.50706303	0.5362562	0.5134369	0.5009643	0.51258785	0.5001	0.4934317	0.49293637
0.0	0.009000566	0.012018533	0.01013941	0.0043287924	0.0065522133	0.011613344	0.0115648955	0.009382835	0.016533619	0.010787497
0.0	0.19910634	0.1915415	0.19850221	0.19007275	0.16639578	0.19835094	0.16300368	0.19503027	0.18857388	0.15505248
0.0	0.52016056	0.5056997	0.50827026	0.53661454	0.5144685	0.5024756	0.5139096	0.50209343	0.49140283	0.49281952
0.0	0.5195565	0.50494987	0.5078009	0.5348769	0.51467204	0.5014858	0.51407546	0.4989032	0.49227408	0.49450198
0.0	0.010234227	0.005305845	0.012475075	0.007239546	0.004254399	0.010782197	0.005991662	0.011336872	0.016488539	0.008575053
0.0	0.010192512	0.005302745	0.012517884	0.0072601177	0.0042611817	0.010765568	0.0059783463	0.011277616	0.016691472	0.008589886
0.0	0.06466381	0.074992254	0.07960649	0.06631792	0.049971912	0.07405823	0.05224422	0.059173275	0.080245025	0.059100475
0.0	0.009079399	0.011412898	0.0131639885	0.010021259	0.0048153135	0.0091074165	0.006569538	0.010513623	0.014168929	0.005600867
0.0	7.016409e-05	0.00014371179	0.00017555145	6.7200715e-05	2.9187024e-05	0.00014178726	3.448229e-05	6.1694474e-05	0.00021110594	6.617408e-05
0.0	0.008642887	0.011897917	0.013283127	0.008751389	0.0055146376	0.011789576	0.0059920256	0.0078081978	0.014099633	0.007969719
0.0	0.010064704	0.0096780555	0.007521604	0.0092534665	0.0053056506	0.0164425	0.00700908	0.011111382	0.010923012	0.0059524397
0.0	0.009328921	0.0077924794	0.009025708	0.0076643443	0.007079391	0.015157162	0.0075279395	0.010824788	0.01216036	0.007351027
0.0	0.00861251	0.0062685446	0.010870319	0.0064782784	0.009469602	0.013900927	0.008130609	0.010557291	0.013496422	0.009054995
0.0	7.7774705e-05	7.528539e-05	0.0001715264	2.4530234e-05	5.5158453e-05	0.0001961877	6.372885e-05	0.0001841482	0.00018150668	9.95551e-05
0.0	0.010166073	0.008398665	0.0067373686	0.0063616475	0.005824293	0.012875924	0.010052217	0.009894382	0.013962425	0.0075182985
0.0	0.06625119	0.058177654	0.068446025	0.05475778	0.051413033	0.080628745	0.069662765	0.06560456	0.07095662	0.078634016
0.0	0.5196912	0.50270385	0.5077991	0.53585577	0.51319176	0.5012676	0.51244915	0.5002433	0.49301344	0.49266577
0.0	0.010172884	0.0071382793	0.005654954	0.0071506454	0.0059747486	0.013498816	0.010786043	0.013114424	0.013101367	0.0058425
0.0	0.24313317	0.2384724	0.26226935	0.23528731	0.23776382	0.23640537	0.24614616	0.26459777	0.25023383	0.20064157
0.0	0.0097209355	0.00942608	0.014685938	0.0064227846	0.00784716	0.011953915	0.008898136	0.012479612	0.014280221	0.006672492
0.0	0.00012663954	9.53438e-05	0.00022254554	4.4641296e-05	3.0741983e-05	0.00021243072	7.423224e-05	0.00012961612	0.00020401708	0.00018042719
0.0	8.19666e-05	8.530476e-05	0.0001341822	8.0323654e-05	8.236416e-05	0.0001392805	6.159131e-05	8.402496e-05	0.00011844186	0.00012007406
0.0	0.009088055	0.009260923	0.008400762	0.007857249	0.006120272	0.009669742	0.007078261	0.012166193	0.0151858535	0.009163165
0.0	0.06627039	0.06339047	0.06457178	0.0694337	0.056718096	0.07385262	0.058715925	0.06993398	0.076399006	0.072125465
0.0	0.5194732	0.5033536	0.50783044	0.5361178	0.5131648	0.50110763	0.5132182	0.49997425	0.49253008	0.49382994
0.0	0.008970105	0.0091746105	0.007350275	0.0067227664	0.0052994965	0.008592502	0.0063566277	0.011903104	0.017076302	0.009280816
0.0	8.3214974e-05	8.355585e-05	7.423655e-05	3.5644283e-05	4.1372037e-05	0.00021798938	3.7153706e-05	0.0002019187	0.00019465772	0.00010003204
0.0	0.009832437	0.008435235	0.008246149	0.0059153293	0.0047463058	0.014434422	0.0045995754	0.0137442015	0.013028164	0.01578056
0.0	0.0025290595	0.0020359019	0.0022417211	0.0013083502	0.0016949194	0.0021925005	0.002066067	0.0013355039	0.00411995	0.0050972374
0.0	0.0018584456	0.0015169315	0.002236929	0.0015449235	0.0015340347	0.003016829	0.0014703276	0.0029842474	0.0047706426	0.003296495
0.0	0.028926741	0.02099058	0.024527907	0.016412528	0.020710971	0.026167627	0.022995168	0.01747473	0.025350763	0.03376722
0.0	0.02815488	0.020788997	0.028708832	0.0199405	0.018467532	0.031023204	0.018381061	0.029258145	0.034987833	0.024538463
0.0	0.0103682345	0.008857702	0.012252817	0.0067967814	0.0069116526	0.008646254	0.0068729403	0.011782528	0.017795628	0.00761087
0.0	0.009189942	0.0076353024	0.011896527	0.0054149064	0.008871573	0.0058433586	0.0054195127	0.013399997	0.02063605	0.0062157586
0.0	0.06708901	0.058399267	0.07599347	0.055687897	0.057721637	0.06235179	0.05797374	0.06943819	0.08757761	0.058360368
0.0	0.01160785	0.010184798	0.012581009	0.008581881	0.005362411	0.012633167	0.008695241	0.010263999	0.015231333	0.009242706
0.0	8.397474e-05	8.2448954e-05	0.00011842233	4.5985267e-05	3.3097836e-05	0.00015065889	5.9835125e-05	7.2115705e-05	0.00024969538	0.000112073576
0.0	0.010790536	0.011315525	0.010772792	0.006015602	0.007444926	0.018906416	0.009113676	0.013200585	0.017774912	0.015915127
0.0	0.011506657	0.009677238	0.014271258	0.007446854	0.007740997	0.017400855	0.010117471	0.013786064	0.016468707	0.016041802
0.0	0.010535944	0.0124481	0.01222858	0.008445971	0.0074464907	0.010253866	0.008088376	0.01315577	0.018542798	0.014417175
0.0	0.00012412058	0.00013403437	6.384089e-05	6.618557e-05	6.396709e-05	8.251644e-05	5.0995783e-05	0.0001554093	0.00023373635	0.00012596199
0.0	0.51949817	0.502816	0.50738865	0.5359124	0.5128892	0.50093365	0.5127058	0.49993742	0.49257317	0.49270678
0.0	0.023535224	0.023619689	0.024303326	0.018670939	0.020678174	0.028998718	0.021280449	0.025212225	0.037745815	0.030538762
0.0	0.020999342	0.019290555	0.027721478	0.021020113	0.021883797	0.027389308	0.025438258	0.029321112	0.036138408	0.025533618
0.0	0.52182275	0.50496364	0.50741225	0.53576046	0.5128694	0.5014089	0.51316607	0.5004509	0.49376318	0.4947203
0.0	0.0125112375	0.007821219	0.013515952	0.0068786317	0.008914838	0.013462297	0.0067368997	0.017231243	0.015668347	0.009253275
0.0	0.00013369114	8.293873e-05	0.00014520217	4.1628682e-05	7.363971e-05	0.00011792719	7.502201e-05	0.00017652905	0.00019147128	9.696735e-05
0.0	0.51917017	0.50261444	0.507708	0.5358095	0.5134816	0.50115305	0.5128108	0.4992646	0.49244693	0.492769
0.0	0.010108974	0.010109514	0.00900851	0.010361808	0.0070855105	0.016868416	0.010018484	0.013758784	0.018299097	0.017996976
0.0	0.06703493	0.07047654	0.053196132	0.066177964	0.06071146	0.07420845	0.06982626	0.078124136	0.09227751	0.075758226
0.0	0.52349436	0.5047648	0.50924414	0.53778	0.51170546	0.5015596	0.5144577	0.500382	0.49267247	0.4940839
0.0	0.52288413	0.50443053	0.5093853	0.53671736	0.51251984	0.50187594	0.5137579	0.5007944	0.494634	0.4954385
0.0	0.008268755	0.009453501	0.010140118	0.009662799	0.0073632323	0.015217978	0.008510535	0.007298393	0.015910057	0.011123283
0.0	0.013833042	0.0071292683	0.007712109	0.008901274	0.0068583423	0.011578618	0.0070412387	0.010709787	0.014139772	0.011356194
0.0	0.013826837	0.0071830037	0.0077288942	0.008910112	0.00693532	0.011668348	0.0070915646	0.01080042	0.014192034	0.011424644
0.0	0.08725462	0.095797524	0.08475418	0.08100802	0.089360304	0.10924717	0.097323895	0.07558324	0.10263425	0.10012439
0.0	0.08769943	0.0962885	0.08474543	0.08072887	0.089260384	0.10914849	0.09743906	0.075698614	0.102433994	0.10020093
0.0	0.09278922	0.10129033	0.1162501	0.086282946	0.07595062	0.10805666	0.07255811	0.08306828	0.09550289	0.11962363
0.0	0.09281476	0.10122062	0.11628569	0.08599294	0.07624035	0.10748079	0.072756924	0.08313612	0.09552654	0.119660094
0.0	0.52211434	0.50528514	0.5084262	0.5363657	0.5121488	0.50259095	0.5146033	0.5014464	0.49190003	0.4944013
0.0	0.00943171	0.013106929	0.01522173	0.006968087	0.010521518	0.01496644	0.010317873	0.011494445	0.016263692	0.010205629
0.0	0.009474779	0.013182168	0.015219635	0.007014691	0.010524264	0.014960487	0.010256722	0.011477975	0.016314289	0.010271515
0.0	0.04292547	0.047691923	0.042196807	0.042417493	0.033492327	0.056363486	0.03250675	0.048212465	0.055471566	0.053456347
0.0	0.11804082	0.12870507	0.11274574	0.11060418	0.103697516	0.13391419	0.09634806	0.12142133	0.11534602	0.13433203
0.0	0.06523115	0.06481562	0.06787853	0.060683113	0.060748093	0.06348775	0.064833716	0.065637544	0.09465259	0.08886466
0.0	0.51993614	0.5029277	0.50829846	0.53620654	0.51348495	0.5006979	0.5125786	0.5005667	0.49187365	0.49300486
0.0	0.008667074	0.009985997	0.013580419	0.008152114	0.009024402	0.01005702	0.008100566	0.007657754	0.018617507	0.01885304
0.0	7.249611e-05	8.302506e-05	9.614724e-05	4.8224265e-05	6.016452e-05	7.94911e-05	7.6926015e-05	9.0846224e-05	0.0003975747	0.00030862188
0.0	0.072758034	0.07110161	0.07162864	0.06118482	0.055177234	0.0829513	0.06077932	0.07479949	0.08223532	0.06373986
0.0	0.059394557	0.06723277	0.07462318	0.058001652	0.052653085	0.07138012	0.070809364	0.0723483	0.07662364	0.06598702
0.0	0.52023107	0.50468576	0.5079254	0.53650707	0.51364505	0.5010793	0.51315814	0.50014395	0.4944704	0.49514383
0.0	0.006006197	0.0098678935	0.015378512	0.005011906	0.0056589474	0.012038741	0.010224846	0.011900469	0.010777459	0.015894849
0.0	5.1095525e-05	9.523403e-05	0.00013738882	4.076049e-05	3.5393696e-05	0.00012338704	0.00010710713	0.0001309822	0.00017715295	9.98564e-05
0.0	0.51975495	0.50281215	0.50797635	0.53614885	0.5138227	0.50053793	0.5124624	0.5001495	0.49277735	0.49325848
0.0	0.0118431775	0.010016748	0.009278593	0.007399966	0.0059982515	0.012806666	0.00820733	0.010375743	0.017218852	0.0063820584
0.0	0.00010928962	0.00011752899	0.000117704854	4.9726958e-05	4.208757e-05	0.00021809623	6.044314e-05	0.00014854995	0.0002317527	8.77126e-05
0.0	0.075760745	0.05745656	0.07567625	0.0665277	0.05639183	0.06389337	0.06274915	0.07480921	0.088389	0.079838045
0.0	0.011609097	0.007257688	0.012081192	0.008802892	0.0068854014	0.008958548	0.00839921	0.012067597	0.016911877	0.013942528
0.0	0.011604338	0.0072363736	0.012137881	0.008795997	0.0068540494	0.008938082	0.008413089	0.012027489	0.016842544	0.013900313
0.0	0.06228789	0.059407923	0.07729672	0.06956228	0.06254951	0.077332556	0.062151037	0.070482865	0.07033237	0.06659546
0.0	0.008063684	0.0077188956	0.012569878	0.009564583	0.008337442	0.012783067	0.008251618	0.0107983565	0.011020585	0.00994035
0.0	0.008060367	0.0076962337	0.012628831	0.009557097	0.008299538	0.012753975	0.008265256	0.0107624205	0.0109751355	0.009910132
0.0	0.06535707	0.07163284	0.06596135	0.074721105	0.054649584	0.076411165	0.06290539	0.06819312	0.07652794	0.08031037
0.0	7.302141e-05	0.00012087234	8.635097e-05	0.00010530358	4.06163e-05	0.0001596024	6.871476e-05	0.000104838975	0.00017631575	0.0002096111
0.0	0.006535654	0.010725353	0.00949045	0.01087198	0.0052681887	0.012171867	0.007969181	0.011637325	0.020978222	0.014634087
0.0	0.010883482	0.01189803	0.008445914	0.010807758	0.0081952475	0.009388389	0.00559776	0.013761114	0.016667876	0.0055198623
0.0	0.010903181	0.011827067	0.008492857	0.010790206	0.008149277	0.009341525	0.005639266	0.01378303	0.016685618	0.005586088
0.0	0.5205541	0.50248283	0.5078026	0.5363264	0.5125271	0.5007378	0.5128567	0.49902636	0.4932849	0.49309674
0.0	0.012723056	0.005550117	0.00822539	0.008548444	0.004914662	0.009101094	0.008395442	0.019072106	0.01866372	0.007069195
0.0	0.06492443	0.055066705	0.07278891	0.060117263	0.05133026	0.067363836	0.06419135	0.0877197	0.08334537	0.06441265
0.0	7.1228234e-05	4.5257904e-05	0.00012505983	4.6570494e-05	3.2220283e-05	9.924156e-05	7.4113195e-05	0.00027251447	0.00024391586	9.122506e-05
0.0	0.07739234	0.06868829	0.05294463	0.07993266	0.05413313	0.078237936	0.07746356	0.06664765	0.06838938	0.05449097
0.0	0.0120767355	0.010071404	0.006262717	0.012394006	0.0063573956	0.013035095	0.01245418	0.009698946	0.010417808	0.006841798
0.0	0.066640675	0.071580835	0.06657212	0.07756848	0.054711215	0.08157402	0.06721743	0.07429019	0.06867002	0.061896384
0.0	0.0012383177	0.0017234078	0.002868199	0.0015604969	0.0013239596	0.0020267505	0.0017404509	0.0027544352	0.0031322993	0.0028310365
0.0	0.025607577	0.028138705	0.0264643	0.024668807	0.018495133	0.02717096	0.023292663	0.023071503	0.031910527	0.025854208
0.0	0.06088088	0.06322037	0.06313712	0.052577622	0.060413655	0.074814074	0.051553387	0.05884997	0.069500275	0.06258059
0.0	0.066327184	0.061611112	0.062681414	0.056280483	0.054521378	0.06817587	0.064137265	0.072946645	0.08717407	0.074800886
0.0	0.013463227	0.010127777	0.009652952	0.0054594893	0.007427603	0.016969124	0.0084966365	0.009694829	0.014453843	0.015384125
0.0	0.013167346	0.019821016	0.024081519	0.014796268	0.019301204	0.023455573	0.023694677	0.021060264	0.02945093	0.0291215
0.0	0.24383226	0.19297656	0.18866268	0.20932858	0.19693284	0.21209075	0.20130454	0.22302718	0.21890657	0.21015596
0.0	7.6865224e-05	5.9930488e-05	2.7534405e-05	4.7686968e-05	3.4101577e-05	0.00015543406	5.2452862e-05	8.2450126e-05	0.0001798096	9.0563895e-05
0.0	0.008964071	0.0069662225	0.003302876	0.0050041312	0.0052277776	0.013192662	0.0118803615	0.0073235687	0.0063039795	0.012261715
0.0	0.009007475	0.00698774	0.003300566	0.005017823	0.0052810833	0.013140884	0.01194667	0.007428545	0.006309514	0.012227664
0.0	0.0113700405	0.009252382	0.012005767	0.006500841	0.007432498	0.011756882	0.007571671	0.012041872	0.00864795	0.011720937
0.0	0.0015806298	0.0020614984	0.002379698	0.0011332948	0.0014710886	0.0018917504	0.0011222872	0.002637342	0.0026183	0.0021729926
0.0	0.0007056739	0.0012207987	0.0011894697	0.0013034181	0.0017168557	0.0011551743	0.0015096659	0.0009840713	0.0033776425	0.0016440973
0.0	0.026165744	0.024236614	0.025758583	0.01704738	0.021072498	0.0229894	0.017723203	0.025935994	0.026500253	0.029847905
0.0	0.017167132	0.022322485	0.017853996	0.016787685	0.020346083	0.022056518	0.021390107	0.01978366	0.034376517	0.023538625
0.0	0.012393528	0.010659519	0.01119784	0.00703658	0.0065354495	0.016113123	0.0103670405	0.014328179	0.016304038	0.01242027
0.0	0.012358948	0.019220326	0.023904935	0.022907663	0.018305933	0.017717011	0.02003698	0.023289576	0.029461248	0.02420195
0.0	0.008405502	0.011269234	0.014218615	0.0074316324	0.007449959	0.017453708	0.009349975	0.017146226	0.014843059	0.016509244
0.0	0.016837122	0.02024854	0.020897977	0.018557154	0.015947578	0.023223331	0.020368434	0.024813969	0.02916987	0.022679048
0.0	0.0019256127	0.0017864616	0.002254034	0.002105134	0.0014455402	0.0026934773	0.0016486462	0.0013192928	0.004549691	0.0015720715
0.0	0.034226004	0.024751252	0.016003747	0.021839753	0.018393286	0.024786765	0.01506364	0.016417624	0.028877879	0.021128224
0.0	0.022322267	0.020693295	0.032784946	0.020594358	0.018615847	0.032218624	0.022224935	0.022281714	0.029425215	0.021209031
0.0	0.011305905	0.011576816	0.0151302805	0.006169802	0.0074019977	0.020414837	0.007833455	0.014137007	0.011968285	0.015237928
0.0	0.51827216	0.5047263	0.5078108	0.53533286	0.5128801	0.5009071	0.51378036	0.5019886	0.491351	0.49265295
0.0	0.5214558	0.5058568	0.50891495	0.53658664	0.5138071	0.5022676	0.5143621	0.50056833	0.4916193	0.49502218
0.0	0.5220741	0.5023589	0.5080889	0.53607726	0.51199263	0.50053763	0.513516	0.50018716	0.49252668	0.49514917
0.0	0.5223003	0.50394386	0.5077307	0.53526646	0.5138866	0.50124055	0.51395065	0.500456	0.49321774	0.49481428
0.0	0.52194303	0.5055408	0.50782716	0.5353929	0.51269776	0.5003769	0.51348996	0.49984187	0.4928937	0.49431148
0.0	0.521876	0.505804	0.50822264	0.5367812	0.5135762	0.5006538	0.5138264	0.50111693	0.49390996	0.49559572
0.0	0.52270794	0.50586087	0.5084938	0.53515476	0.5148186	0.5005793	0.51444536	0.50057155	0.49262536	0.49387544
0.0	0.5218207	0.5048658	0.5090549	0.53454524	0.5123142	0.499678	0.51409036	0.50075394	0.49214676	0.4935261
0.0	0.5227886	0.5051861	0.5086267	0.53588533	0.5124586	0.5004146	0.51389635	0.49882606	0.49250054	0.49295735
0.0	0.5223392	0.5054003	0.509024	0.53446794	0.51342636	0.50034213	0.5141703	0.5003059	0.49368927	0.49545652
0.0	0.5222281	0.5059737	0.50872725	0.53640753	0.5156395	0.50059336	0.5143017	0.5013914	0.4932144	0.4949647
0.0	0.52150947	0.50422424	0.5075291	0.53561574	0.5130399	0.50114965	0.51338595	0.500056	0.49433792	0.49445587
0.0	0.5223139	0.50457853	0.5080966	0.5359265	0.5132894	0.5010365	0.51331323	0.500741	0.49356806	0.49502024
0.0	0.5223558	0.50569123	0.5079892	0.53552854	0.51275516	0.50063974	0.5139701	0.50029707	0.49332082	0.49450648
0.0	0.5224627	0.5047849	0.5090957	0.5356772	0.51342463	0.502015	0.51461166	0.5000746	0.4921996	0.49424624
0.0	0.5194051	0.5029397	0.50846833	0.53649014	0.5124054	0.50040734	0.5132454	0.50102764	0.49197063	0.4946825
0.0	0.089200236	0.07680958	0.10086479	0.07451665	0.08146579	0.100172624	0.1030423	0.102942124	0.118504025	0.10176098
0.0	0.52462274	0.5055745	0.5085075	0.53532964	0.5142451	0.50115806	0.5141431	0.5016781	0.49475795	0.49530727
0.0	0.52120453	0.50350595	0.50925505	0.53486496	0.5121707	0.50055796	0.5135586	0.5008936	0.49265975	0.4924759
0.0	0.5207227	0.50327504	0.5096505	0.53513616	0.51277894	0.50164914	0.51421016	0.50028217	0.49108902	0.4934683
0.0	0.52072144	0.5044252	0.5078501	0.5360403	0.51215386	0.4994671	0.5134607	0.49927798	0.49275842	0.49437633
0.0	0.52105916	0.5045349	0.5082189	0.5349029	0.512035	0.5002476	0.51328903	0.49939045	0.49255103	0.49492648
0.0	0.5212004	0.5043966	0.50771916	0.53637576	0.5123668	0.5009599	0.5134595	0.49881116	0.49298498	0.49450856
0.0	0.521928	0.50371546	0.508492	0.53762496	0.5132414	0.50148445	0.5131095	0.5011095	0.49278262	0.49506915
0.0	0.1405727	0.13252878	0.14714974	0.13986312	0.13024622	0.13794689	0.14085701	0.12578614	0.15344346	0.13655773
0.0	0.08902409	0.076532066	0.100781344	0.07421877	0.08137382	0.10025196	0.10260338	0.10257734	0.11874372	0.10169178
0.0	0.52286065	0.5036164	0.50850147	0.5349464	0.51252615	0.5002861	0.51307195	0.500815	0.49108213	0.49573034
0.0	0.5196626	0.5032445	0.50721246	0.53452694	0.5139336	0.49721053	0.5129044	0.499728	0.49399424	0.49585634
0.0	0.52246296	0.5052596	0.50855654	0.53711796	0.51434994	0.5034323	0.51366705	0.50156075	0.4930135	0.49402642
0.0	0.5224046	0.50438994	0.5077798	0.53651315	0.51344544	0.5032739	0.5129613	0.50122213	0.49291763	0.4930288
0.0	0.5214683	0.5041607	0.5090508	0.5358248	0.51284015	0.500574	0.5136731	0.50078034	0.49260235	0.49482495
0.0	0.0890671	0.077019505	0.1010046	0.074188046	0.08173514	0.10050117	0.102811106	0.102598816	0.11895742	0.10181464
0.0	0.008658127	0.0056347144	0.011155374	0.0058919596	0.006055389	0.012670461	0.009488868	0.008915411	0.015855731	0.009523435
0.0	0.030249236	0.03347722	0.031435385	0.14586936	0.030434983	0.043152865	0.024907261	0.017692432	0.026538733	0.03159004
0.0	0.5215623	0.5037692	0.5084092	0.5358482	0.5129325	0.5000106	0.5137541	0.50030845	0.49357703	0.49653035
0.0	0.13493033	0.13756444	0.13560094	0.14974412	0.13171083	0.1424088	0.11625467	0.14665243	0.15573898	0.12810342
0.0	0.5202803	0.5043919	0.50892985	0.53598374	0.51271605	0.50063354	0.5130205	0.49971572	0.49307153	0.49493992
0.0	0.5221938	0.50523496	0.5082989	0.53590405	0.51242757	0.5022093	0.51384765	0.5005767	0.49227902	0.495731
0.0	0.52176964	0.5045976	0.50876796	0.53665984	0.51548016	0.50156385	0.5148481	0.5015031	0.49333233	0.49617985
0.0	0.52143025	0.5038866	0.50684905	0.5363809	0.5132548	0.5015471	0.5138102	0.50110346	0.4928634	0.49551353
0.0	0.5217463	0.5038041	0.5083056	0.53607893	0.5129522	0.5010865	0.5148861	0.501014	0.4929094	0.4957822
0.0	0.520142	0.5034664	0.5058904	0.5358198	0.51125485	0.5005876	0.5128459	0.5005534	0.49264944	0.4946231
0.0	0.52073056	0.5034315	0.5068109	0.5365845	0.512079	0.5013538	0.5135726	0.50026107	0.49264586	0.49435702
0.0	0.521556	0.503951	0.5078025	0.5372837	0.5132794	0.49990085	0.5131425	0.50041795	0.4920298	0.4949353
0.0	0.5214478	0.5040121	0.50548136	0.53619075	0.5117544	0.5007293	0.51197416	0.5001062	0.4923333	0.4957614
0.0	0.5210415	0.5044005	0.50832	0.5362796	0.51549375	0.5012534	0.51466316	0.5025416	0.49249533	0.49499086
0.0	0.52038246	0.50432205	0.5087734	0.53685886	0.5144273	0.50130284	0.51432896	0.50160193	0.4924426	0.49476174
0.0	0.22799814	0.20464166	0.22025234	0.16827415	0.17467673	0.27264318	0.19540252	0.2276776	0.22287205	0.2502035
0.0	0.011346764	0.011278546	0.013384686	0.0063781138	0.006883566	0.018951444	0.010513092	0.015548085	0.016522573	0.014765187
0.0	0.5209649	0.50477225	0.50794953	0.53625333	0.5130219	0.5026898	0.5134879	0.5007707	0.49239475	0.49530065
0.0	0.52186674	0.50620353	0.50841695	0.5363079	0.513052	0.5025252	0.5144817	0.5015334	0.49281684	0.49542877
0.0	0.52202016	0.50650775	0.5085066	0.5372303	0.5136413	0.502065	0.51463944	0.50201637	0.49287057	0.4961748
0.0	0.5218938	0.50594485	0.5074409	0.53667223	0.5127704	0.50264394	0.51389146	0.5012981	0.49286583	0.4953261
0.0	0.52144	0.5051228	0.50811815	0.5365859	0.51284873	0.5024199	0.51280123	0.5005055	0.49334237	0.49548882
0.0	0.5235702	0.503919	0.5089827	0.5352004	0.5122772	0.5011464	0.5133744	0.5005342	0.4927196	0.49468598
0.0	0.52027583	0.5035274	0.507693	0.5359509	0.515546	0.50046647	0.5143947	0.4987349	0.49297148	0.49604675
0.0	0.5240083	0.5064466	0.508428	0.53439546	0.5135369	0.49975932	0.51432484	0.5001174	0.4917112	0.49668235
0.0	0.5221599	0.5054092	0.50918895	0.53621876	0.51466	0.5027238	0.51426107	0.50056845	0.49430662	0.4957062
0.0	0.5206481	0.50235426	0.50818497	0.5360171	0.5125136	0.499882	0.5123921	0.4998887	0.49354148	0.49544927
0.0	0.5196105	0.504514	0.50854725	0.53504497	0.51309454	0.5025258	0.5139243	0.49982876	0.49317703	0.4947551
0.0	0.5225221	0.5027079	0.5085058	0.53578776	0.5116087	0.5011621	0.5147037	0.49989584	0.49289015	0.49460444
0.0	0.067401044	0.08479235	0.07420755	0.10609572	0.07662053	0.09295413	0.0786898	0.07770726	0.12602897	0.0942078
0.0	0.5210966	0.50385815	0.50920975	0.5342318	0.513129	0.5008953	0.5140535	0.5004562	0.49136275	0.49502695
0.0	0.5237982	0.5046573	0.5092056	0.5366768	0.5186013	0.5039508	0.5142684	0.5014243	0.49199158	0.49520487
0.0	0.120087616	0.13685241	0.14091963	0.13050085	0.12628418	0.128349	0.12968394	0.14379014	0.1345087	0.1355306
0.0	0.52026427	0.50450826	0.5086525	0.53536075	0.5126617	0.50099146	0.51352733	0.50037724	0.49324426	0.49399233
0.0	0.5199377	0.5044848	0.508873	0.5359005	0.51345164	0.50151616	0.51349014	0.5004052	0.49346808	0.49457726
0.0	0.52102053	0.50481606	0.50928605	0.5357345	0.51303947	0.50130194	0.51405114	0.500713	0.49355212	0.49476793
0.0	0.5194165	0.50404644	0.50765514	0.5354287	0.5123348	0.5007772	0.5129975	0.4995288	0.49309883	0.4928598
0.0	0.5214559	0.50484735	0.50899214	0.5350148	0.51198614	0.50060236	0.51410073	0.50067574	0.49325365	0.493988
0.0	0.52234346	0.5057371	0.50788534	0.53543	0.5135938	0.5035102	0.514478	0.50156724	0.4930343	0.49481472
0.0	0.5205336	0.50408435	0.5077726	0.53672475	0.5159567	0.50148785	0.51417524	0.501086	0.4924434	0.49462795
0.0	0.52129185	0.5042825	0.5087947	0.535958	0.5130715	0.50144196	0.5141745	0.4996187	0.4931997	0.495756
0.0	0.09290742	0.10590347	0.097414546	0.09717539	0.087537594	0.11076372	0.090519264	0.109009705	0.10893565	0.09701399
0.0	0.5216739	0.5034393	0.5067361	0.53563833	0.5134699	0.5003147	0.51204956	0.5007936	0.49300152	0.49522364
0.0	0.521268	0.50532484	0.5075303	0.5371075	0.5127087	0.50093156	0.5130302	0.50175625	0.4924907	0.49520347
0.0	0.5210436	0.503409	0.5089375	0.53696835	0.5132368	0.50153553	0.51304173	0.5007229	0.49490207	0.4946881
0.0	0.52094305	0.5039694	0.5072191	0.5336037	0.51259196	0.50045466	0.51269907	0.5015221	0.4926573	0.4938718
0.0	0.52088135	0.504819	0.5074875	0.53387344	0.51232314	0.5009267	0.51222193	0.50055563	0.49266505	0.49339458
0.0	0.52439195	0.5049633	0.5121612	0.5360686	0.51364315	0.5027399	0.51510423	0.501998	0.49128985	0.4958234
0.0	0.5226877	0.50234395	0.5074946	0.53536737	0.51209885	0.50227815	0.5123507	0.5002015	0.49214455	0.494823
0.0	0.5218565	0.5042493	0.50832206	0.53673637	0.51350325	0.49996543	0.5161121	0.5020945	0.4934026	0.49457377
0.0	0.13941175	0.14944181	0.13439119	0.12091789	0.13137147	0.15084858	0.053468693	0.14608538	0.14935538	0.050946962
0.0	0.5214595	0.50350225	0.50658995	0.5327441	0.5140063	0.5003059	0.5124764	0.49761957	0.4914564	0.49493438
0.0	0.5207268	0.5044896	0.50770843	0.5361473	0.5140688	0.5021017	0.51326495	0.5009139	0.4938062	0.49444836
0.0	0.52105486	0.5034851	0.5070269	0.5349653	0.51332694	0.50102377	0.51187444	0.50048876	0.4935468	0.49430004
0.0	0.52252907	0.5061352	0.507946	0.53505445	0.51317793	0.50218564	0.51497036	0.5016151	0.4934149	0.49483737
0.0	0.52201134	0.5050159	0.507809	0.5343099	0.5135499	0.50247055	0.5126413	0.501241	0.49266413	0.49411476
0.0	0.5233176	0.50394166	0.5061981	0.5375969	0.5137541	0.50226885	0.51331604	0.50103045	0.49142137	0.49286786
0.0	0.520117	0.5032226	0.508687	0.5348837	0.51225245	0.4996091	0.5121765	0.4988493	0.4913463	0.49318364
0.0	0.5205173	0.5032915	0.5079232	0.5348162	0.51277006	0.499609	0.51217896	0.49818155	0.4921292	0.4946379
0.0	0.520312	0.503912	0.50789475	0.5342531	0.5122846	0.50013065	0.5126782	0.4983377	0.4919977	0.49429208
0.0	0.520343	0.5036725	0.50700396	0.5343708	0.51205534	0.49912694	0.5124984	0.49843067	0.49256104	0.4946399
0.0	0.52081066	0.5045144	0.50743026	0.5349943	0.51280975	0.5009796	0.5138697	0.49980292	0.4930065	0.49515623
0.0	0.5215047	0.5042058	0.5078448	0.5343588	0.5129101	0.49947697	0.51396406	0.49892133	0.49247116	0.4944574
0.0	0.52006906	0.5044689	0.50725114	0.5344205	0.5125209	0.5006988	0.5132979	0.49962917	0.49238896	0.49439934
0.0	0.52121556	0.5039849	0.50904506	0.5347826	0.5130727	0.4994802	0.5130044	0.49989888	0.4917395	0.49374098
0.0	0.5211243	0.5041575	0.50822866	0.53619146	0.5138332	0.5000962	0.5128445	0.49952862	0.4916813	0.49392158
0.0	0.5196241	0.5030422	0.5080162	0.5348537	0.5113401	0.4999665	0.5122193	0.49868074	0.4924396	0.4946595
0.0	0.5211336	0.5034986	0.50808424	0.53477716	0.5118194	0.50025177	0.5124828	0.49877504	0.49268183	0.4953058
0.0	0.5220727	0.5043177	0.5083095	0.5348408	0.5129028	0.5001629	0.51293176	0.49881905	0.4934922	0.49439982
0.0	0.5209689	0.5043781	0.5079058	0.53425694	0.5124941	0.49924833	0.511574	0.49914572	0.49247175	0.4937195
0.0	0.5210284	0.5047926	0.5071393	0.53565025	0.51132494	0.49952808	0.513049	0.49899364	0.4919072	0.4944557
0.0	0.520539	0.50438005	0.50752586	0.53441566	0.5118359	0.5000531	0.5135869	0.49921173	0.49254286	0.49516183
0.0	0.52161014	0.50490254	0.507669	0.5351675	0.5131754	0.5005595	0.5131094	0.49984652	0.4935736	0.49507546
0.0	0.520491	0.5042857	0.50752157	0.5338319	0.5118009	0.5003929	0.5132295	0.49816853	0.49240825	0.4941487
0.0	0.5207229	0.5037748	0.5077724	0.5346823	0.5127786	0.49994028	0.5140941	0.4989109	0.4920545	0.49501386
0.0	0.52145153	0.50392896	0.5082052	0.53522986	0.51335084	0.50077605	0.5131214	0.4991785	0.49146697	0.4939217
0.0	0.52311134	0.5043934	0.5070203	0.53809816	0.51270974	0.5015101	0.5136817	0.50120896	0.49256253	0.49328497
0.0	0.52152294	0.5037275	0.5081818	0.5356826	0.51116824	0.4985053	0.51291746	0.5005345	0.49195385	0.49404305
0.0	0.52322835	0.50294155	0.50765884	0.5377708	0.5134157	0.50221527	0.51354986	0.501116	0.49243197	0.49284503
0.0	0.5203957	0.5033633	0.5087262	0.53590083	0.5131411	0.5007984	0.51382256	0.5012657	0.49292943	0.49467513
0.0	0.5208333	0.50327355	0.50888467	0.5354202	0.51307625	0.50080705	0.5138244	0.5012913	0.49274886	0.49495587
0.0	0.52059007	0.5044496	0.50936514	0.5352529	0.5136782	0.50051755	0.5143805	0.5015083	0.49274066	0.4956331
0.0	0.5212687	0.50204283	0.5073925	0.5363756	0.51450187	0.5005336	0.5137185	0.5012684	0.49404812	0.49539986
0.0	0.52206045	0.5032359	0.50851464	0.5345588	0.51439655	0.50131935	0.5130539	0.5009484	0.49335605	0.49494413
0.0	0.52121603	0.504659	0.5079282	0.5356474	0.5118969	0.5002319	0.51449066	0.5001533	0.49361303	0.4940207
0.0	0.52220905	0.50525135	0.5076336	0.53645974	0.51324767	0.49976337	0.514717	0.5003066	0.49246538	0.49594817
0.0	0.043889955	0.035828054	0.04945224	0.03218735	0.039565	0.042880338	0.04897381	0.045256462	0.06320295	0.04277655
0.0	0.5202971	0.50399816	0.5071627	0.5354035	0.5122894	0.5010459	0.51349497	0.49962798	0.49265835	0.49321085
0.0	0.008976864	0.0081854705	0.0102577135	0.0063341237	0.0073141633	0.010748733	0.008638214	0.012420626	0.014706896	0.012030236
0.0	0.08942235	0.076878004	0.10110004	0.07440098	0.08137198	0.10035127	0.10319912	0.103315465	0.11927401	0.10219535
0.0	0.0089219855	0.008125085	0.010270677	0.00638315	0.007262606	0.010699117	0.008664637	0.01238704	0.014628244	0.011975951
0.0	0.5209158	0.504238	0.50864613	0.5354178	0.5114665	0.49971655	0.51311356	0.49975204	0.49219522	0.4960887
0.0	0.1066469	0.089177	0.07956122	0.097467996	0.10101278	0.07462307	0.08827912	0.10248791	0.110829934	0.10618973
0.0	0.5202587	0.50427884	0.5092926	0.53387195	0.51432234	0.5000679	0.51396567	0.49891174	0.49231082	0.4956644
0.0	0.088845134	0.103942595	0.11304	0.090573594	0.099391475	0.10594275	0.06545669	0.09000547	0.09479586	0.069679715
0.0	0.09138622	0.06390044	0.10528634	0.08796085	0.07872171	0.06548578	0.09616787	0.07392155	0.11902376	0.06724345
0.0	0.10232807	0.08435507	0.10733989	0.11234252	0.09244682	0.07981516	0.08552388	0.087195665	0.104452655	0.118084796
0.0	0.52144533	0.5041798	0.5094172	0.5343377	0.5137146	0.5004295	0.5145656	0.4995755	0.49227285	0.49585846
0.0	0.5217658	0.50304925	0.5089494	0.5355417	0.51145834	0.498933	0.5126095	0.5002208	0.4924777	0.49589258
0.0	0.5217658	0.50304925	0.5089494	0.5355417	0.51145834	0.498933	0.5126095	0.5002208	0.4924777	0.49589258
0.0	0.5222048	0.505538	0.5082191	0.53499043	0.51212955	0.5020204	0.5162703	0.5012538	0.4932543	0.49551424
0.0	0.52136165	0.5043034	0.507515	0.53685075	0.51235354	0.50070405	0.51444334	0.50049907	0.49175313	0.4941843
0.0	0.5211969	0.5047284	0.5087261	0.53411585	0.51457554	0.5008054	0.51444274	0.5005996	0.49226472	0.4946805
0.0	0.5218798	0.50338465	0.5074908	0.5362838	0.5128028	0.50082034	0.5138738	0.50082207	0.49173674	0.49423233
0.0	0.5212102	0.50395745	0.51008415	0.5334538	0.5134117	0.49973556	0.5135119	0.49938753	0.49250615	0.49417135
0.0	0.51970625	0.50310683	0.50808245	0.5356659	0.5129468	0.49989238	0.5117443	0.4996756	0.4927516	0.49466136
0.0	0.5214621	0.5041271	0.50611484	0.53475994	0.5111068	0.50032586	0.5137371	0.4991024	0.49163082	0.49575576
0.0	0.51989037	0.50334585	0.5084112	0.53323317	0.5132128	0.49965543	0.51296973	0.49882877	0.49157113	0.49402466
0.0	0.5220146	0.50468564	0.50817347	0.53651124	0.51162654	0.50113446	0.5152708	0.5005262	0.49245718	0.495093
0.0	0.10702346	0.089310125	0.079236306	0.09738545	0.10117602	0.07465147	0.08833705	0.10286799	0.110921055	0.10635525
0.0	0.5202809	0.50414234	0.50779486	0.5352302	0.51305974	0.49843127	0.5125423	0.49908188	0.49296737	0.49477574
0.0	0.52158445	0.5054876	0.5072015	0.5359263	0.5136032	0.5013654	0.51536244	0.5007113	0.49198326	0.49358737
0.0	0.099506505	0.07617375	0.084206566	0.07149385	0.07765584	0.10573585	0.08289339	0.06917763	0.12016198	0.064656846
0.0	0.5210424	0.5041284	0.51056826	0.5339655	0.51326954	0.5002052	0.51427525	0.49960834	0.4904828	0.4957666
0.0	0.52076596	0.50361294	0.50708574	0.53625554	0.51215756	0.5012291	0.5143117	0.5000997	0.4927204	0.49423867
0.0	0.095714696	0.10253553	0.10855964	0.1002188	0.08836908	0.107773684	0.09654875	0.08275402	0.10649373	0.07955094
0.0	0.5197131	0.5026924	0.50692016	0.53603715	0.5112125	0.5005371	0.51318663	0.49943197	0.49229208	0.49416795
0.0	0.09920036	0.1007991	0.09771838	0.08083562	0.09443777	0.10192354	0.09260448	0.11933007	0.1003095	0.087868184
0.0	0.09920036	0.1007991	0.09771838	0.08083562	0.09443777	0.10192354	0.09260448	0.11933007	0.1003095	0.087868184
0.0	0.0996486	0.07664559	0.08423177	0.071638726	0.07766319	0.10542164	0.08310501	0.06933418	0.12047673	0.06480224
0.0	0.5219899	0.50480187	0.50730985	0.5357842	0.5122439	0.5012234	0.5139401	0.50113857	0.49266616	0.49469706
0.0	0.5209743	0.5046569	0.50659746	0.5357636	0.51248014	0.50084364	0.51401126	0.50084585	0.4928612	0.49434748
0.0	0.5220624	0.50700366	0.51029575	0.53698325	0.51387364	0.50035197	0.5160844	0.50074875	0.4919761	0.49341768
0.0	0.5224573	0.5057163	0.50996625	0.53486276	0.51408243	0.5012286	0.51423705	0.5006886	0.49232006	0.493953
0.0	0.520928	0.50434107	0.50810903	0.5349774	0.5132416	0.50052774	0.5132612	0.49891314	0.4918136	0.49465835
0.0	0.52113837	0.50504786	0.50761783	0.53573316	0.51265806	0.49882218	0.51365054	0.49856064	0.49276376	0.4953109
0.0	0.5215386	0.5044721	0.5108776	0.5354851	0.5130816	0.49944878	0.51442224	0.4995712	0.4909807	0.49384218
0.0	0.5207429	0.50497925	0.5084145	0.53468984	0.5130827	0.50147074	0.5137916	0.5006989	0.49278286	0.4946406
0.0	0.52351046	0.50542885	0.5106944	0.53452593	0.5133826	0.49982852	0.51560843	0.5028999	0.49277133	0.49451125
0.0	0.5223456	0.50548506	0.5084825	0.53679913	0.5136547	0.50087684	0.5149218	0.5019024	0.49178287	0.49301252
0.0	0.5203327	0.50377005	0.51018876	0.534923	0.51324254	0.4981947	0.51376706	0.5003585	0.49301472	0.49489623
0.0	0.5203404	0.50445956	0.5089455	0.5343334	0.51277304	0.50102425	0.5157457	0.50228745	0.49371123	0.49585295
0.0	0.5206316	0.50476074	0.50989854	0.5354344	0.5122879	0.5003344	0.5158859	0.50076365	0.49286085	0.4949336
0.0	0.5206018	0.50453407	0.5095989	0.5363881	0.515714	0.50108254	0.5158482	0.5019547	0.4944019	0.49595612
0.0	0.5209046	0.5031857	0.5072378	0.53575796	0.51250005	0.50043213	0.5128544	0.5013692	0.49333975	0.49501246
0.0	0.5211539	0.5033608	0.50883925	0.5357002	0.51154137	0.49991643	0.51282746	0.5003382	0.49245533	0.49441928
0.0	0.5200827	0.50391084	0.51050013	0.53558624	0.5111058	0.5005099	0.5120112	0.5006213	0.49138486	0.49602616
0.0	0.52120376	0.50554675	0.5094209	0.5361266	0.5139001	0.5021069	0.5148419	0.50143147	0.49324223	0.49479756
0.0	0.51916325	0.50230956	0.5060226	0.5327318	0.5125302	0.49771369	0.5123222	0.49832383	0.49207908	0.4952989
0.0	0.52244025	0.5038441	0.50833076	0.53572947	0.51272166	0.50197524	0.5129805	0.50133204	0.49241143	0.49517038
0.0	0.52209437	0.50399727	0.5090366	0.5355187	0.5132756	0.5022021	0.51369923	0.50159836	0.49268568	0.4953712
0.0	0.5203643	0.5042788	0.507982	0.53610724	0.51283145	0.50147974	0.5133411	0.50034934	0.49268138	0.49367183
0.0	0.52033603	0.5031081	0.507882	0.5358914	0.51396006	0.50115275	0.5121743	0.49924833	0.4922513	0.49447745
0.0	0.5213479	0.5041109	0.50715744	0.5355988	0.51318616	0.50139904	0.5134203	0.5010804	0.4922658	0.49476686
0.0	0.5216146	0.50501263	0.50884604	0.53459525	0.51306635	0.5011178	0.5136934	0.50009173	0.49363884	0.49598488
0.0	0.52209216	0.50514257	0.50902504	0.5343654	0.5130008	0.50154686	0.5137226	0.5005515	0.49315223	0.49559748
0.0	0.5218347	0.5048035	0.507838	0.53447944	0.51267374	0.500692	0.5133037	0.5006604	0.4930278	0.49494687
0.0	0.08189562	0.09277959	0.08597661	0.10778207	0.10189943	0.10297409	0.105922244	0.10146804	0.1058518	0.105232336
0.0	0.5214266	0.50485086	0.5094921	0.53638566	0.51312613	0.50075704	0.51504314	0.5004764	0.4924093	0.49448955
0.0	0.5220576	0.50518006	0.5085086	0.53596526	0.5124607	0.50101364	0.51497257	0.50062704	0.49245727	0.49320453
0.0	0.52058166	0.503426	0.5083279	0.5353589	0.5131431	0.5001611	0.51361156	0.4994558	0.4918356	0.49466252
0.0	0.5207498	0.50373757	0.5070889	0.53655857	0.51307034	0.50129485	0.51276773	0.50075114	0.4929765	0.49382433
0.0	0.5204501	0.5042742	0.5087059	0.5343628	0.514337	0.50090414	0.51343626	0.5002981	0.491982	0.4942919
0.0	0.5217658	0.50304925	0.5089494	0.5355417	0.51145834	0.498933	0.5126095	0.5002208	0.4924777	0.49589258
0.0	0.521349	0.50321984	0.5074133	0.5361743	0.5128522	0.49887067	0.51311177	0.49936315	0.4922832	0.4948866
0.0	0.5220994	0.50491375	0.5083577	0.5359317	0.51233804	0.5006555	0.51488364	0.50075746	0.49245498	0.4928794
0.0	0.52057415	0.50306684	0.50659347	0.536604	0.51316726	0.50052387	0.5129555	0.50092643	0.49259517	0.49493372
0.0	0.5221406	0.5039572	0.5085991	0.53572905	0.51262796	0.49896562	0.51395625	0.50109434	0.49238676	0.49377936
0.0	0.5214656	0.50339305	0.50905263	0.534588	0.51288325	0.4992368	0.5131754	0.4996224	0.4921873	0.49547723
0.0	0.5218577	0.5021885	0.5091364	0.5347389	0.51335347	0.49988434	0.5137785	0.50110805	0.4903695	0.49582362
0.0	0.5237013	0.5041295	0.51029575	0.5350623	0.5123236	0.5006024	0.51510197	0.50361174	0.49159566	0.49687016
0.0	0.5238196	0.50535405	0.5080856	0.53672904	0.51333934	0.50057626	0.51402175	0.5022369	0.4913638	0.49564597
0.0	0.52019155	0.50431985	0.5073228	0.5351225	0.51362014	0.49812818	0.5147063	0.5005466	0.49191004	0.49431303
0.0	0.5220554	0.5034474	0.5075916	0.5361547	0.5117177	0.50047624	0.51393634	0.5004608	0.49259192	0.49489027
0.0	0.2615403	0.23849523	0.24881811	0.2568984	0.24880566	0.2552744	0.22110786	0.2390551	0.2706626	0.24394554
0.0	0.5227149	0.50599	0.50939023	0.5357032	0.5130927	0.5007718	0.5150212	0.50134915	0.4918207	0.4943745
0.0	0.52237886	0.5044086	0.507778	0.5360651	0.5133698	0.50190747	0.51281196	0.49977502	0.49227256	0.49402717
0.0	0.5189557	0.50286883	0.50811017	0.5341234	0.5129837	0.49991134	0.51262015	0.49784118	0.4909813	0.49359038
0.0	0.5219845	0.5048026	0.5081472	0.5344999	0.5128491	0.5021062	0.5148534	0.500186	0.49283248	0.49560815
0.0	0.5216445	0.5042445	0.5085964	0.53459203	0.51240396	0.50190425	0.5126487	0.49977288	0.49249116	0.49492314
0.0	0.51980543	0.50469357	0.50874007	0.5344582	0.5132091	0.5000432	0.5139927	0.49962115	0.49219295	0.49378958
0.0	0.14785562	0.12588343	0.14285773	0.14223559	0.111468434	0.14754005	0.13472527	0.16689157	0.15131782	0.14694189
0.0	0.52031326	0.50374067	0.5086103	0.53494084	0.5131717	0.50107753	0.5133935	0.49960953	0.49127886	0.4921973
0.0	0.52082664	0.50248677	0.5091785	0.5370087	0.5144427	0.5011511	0.513891	0.4997546	0.4922958	0.49151686
0.0	0.52000916	0.5037976	0.50670356	0.53363574	0.5121694	0.50035614	0.5119809	0.49922442	0.49237183	0.49497047
0.0	0.5219475	0.50431263	0.5071405	0.5339986	0.51327986	0.5006504	0.51351523	0.501062	0.4931499	0.4954757
0.0	0.52127963	0.50425094	0.50694495	0.5334668	0.51308537	0.50003743	0.51392734	0.5007375	0.4920837	0.4948779
0.0	0.52068883	0.50352806	0.5092484	0.53535134	0.5146833	0.5007157	0.51402867	0.5011683	0.49227095	0.49285606
0.0	0.5198751	0.50328207	0.5053512	0.5361467	0.51294374	0.50019854	0.5121789	0.50084233	0.49357846	0.49375144
0.0	0.5216943	0.5037057	0.50925595	0.5337075	0.514595	0.5016832	0.5138656	0.5003593	0.4917451	0.49417564
0.0	0.521087	0.5031767	0.50784206	0.53467363	0.51563233	0.5026069	0.5136181	0.49921843	0.49177486	0.49455184
0.0	0.5205363	0.5029826	0.50887525	0.53467375	0.5148987	0.50126123	0.51534176	0.5000902	0.49082628	0.49386296
0.0	0.5210082	0.5057715	0.5073792	0.5363158	0.51223296	0.5013568	0.51453847	0.50103015	0.49244988	0.49367568
0.0	0.5210449	0.50296736	0.50699735	0.5345246	0.5105286	0.5001749	0.51196885	0.49843043	0.49112347	0.4894833
0.0	0.5208772	0.5044697	0.5059744	0.53600603	0.5130863	0.5015214	0.5141293	0.50215304	0.49103522	0.49197876
0.0	0.5210291	0.5027004	0.50605464	0.5359744	0.5142835	0.49815705	0.511997	0.4986286	0.4912838	0.49211103
0.0	0.52261937	0.50462806	0.5080558	0.5354475	0.51288503	0.50194263	0.51404315	0.50235593	0.49350733	0.49336755
0.0	0.5220229	0.50343996	0.50788456	0.53534514	0.5128599	0.5019418	0.5138247	0.5012148	0.49357277	0.49399778
0.0	0.5199444	0.5053898	0.51106054	0.5372894	0.5158335	0.5035539	0.5157421	0.50410527	0.49180445	0.49420884
0.0	0.51830995	0.5022195	0.5060818	0.5362324	0.5091939	0.49780503	0.5104066	0.49755016	0.4908117	0.49227113
0.0	0.52015567	0.5054639	0.50889444	0.53695846	0.5183631	0.5032728	0.51406455	0.5024798	0.49140388	0.49338368
0.0	0.5158932	0.5027866	0.5063485	0.5342072	0.51152754	0.5006139	0.5103213	0.49767944	0.49205542	0.4938396
0.0	0.5210004	0.5041146	0.5068866	0.5366096	0.5143792	0.49980602	0.5129831	0.5000279	0.4929256	0.49406162
0.0	0.52214295	0.50554407	0.50900894	0.53675073	0.515206	0.50224566	0.51575154	0.5013051	0.4942482	0.49607357
0.0	0.52126855	0.50536186	0.5066385	0.5342629	0.5138303	0.49948823	0.5122852	0.49972782	0.492232	0.49381185
0.0	0.52305377	0.5066553	0.5063475	0.5372242	0.51435524	0.50161594	0.5160791	0.5020955	0.4937623	0.4956087
0.0	0.5206868	0.50426924	0.507651	0.5362539	0.5124526	0.5017429	0.5141424	0.500683	0.49159947	0.49359328
0.0	0.52142924	0.5043736	0.50837475	0.5359048	0.51304805	0.50162154	0.5150879	0.50034904	0.4905902	0.49466768
0.0	0.5218773	0.504444	0.50853336	0.53558296	0.5146039	0.49973735	0.51373076	0.5008793	0.49155354	0.49318007
0.0	0.5233165	0.5046716	0.50882965	0.53692234	0.51476073	0.50065374	0.51458055	0.5022183	0.49143362	0.49523002
0.0	0.52310157	0.50423604	0.50920045	0.5365279	0.5154603	0.5005293	0.5146355	0.50138205	0.49154174	0.49379086
0.0	0.5199298	0.5025774	0.5074564	0.5339494	0.5129193	0.4994853	0.5148365	0.4991762	0.49030587	0.4936296
0.0	0.5204952	0.50354266	0.5071608	0.5354321	0.51111996	0.5006754	0.51416934	0.4975926	0.49163213	0.4949249
0.0	0.5212165	0.5031908	0.50746965	0.5360734	0.51103836	0.4999913	0.5153521	0.49982864	0.49084806	0.4970419
0.0	0.5195398	0.5020969	0.5082279	0.53604734	0.5143215	0.49852082	0.5115187	0.50174534	0.49044204	0.49396613
0.0	0.52295035	0.50299126	0.5067256	0.5344235	0.51024	0.49858057	0.5130481	0.4991329	0.4943511	0.49636757
0.0	0.5215478	0.5023729	0.50850815	0.53551745	0.5124439	0.5003104	0.51341736	0.5002598	0.49183905	0.49423236
0.0	0.5200965	0.50086206	0.50874186	0.5359788	0.5144517	0.5004104	0.51128274	0.5010733	0.4897856	0.49176627
0.0	0.52167505	0.50461996	0.5068317	0.53563297	0.5105732	0.4975406	0.51393044	0.5021327	0.49495476	0.49570268
0.0	0.52112013	0.50313973	0.50903463	0.53637606	0.5153363	0.5006137	0.51340604	0.5000877	0.490743	0.4932978
0.0	0.52182055	0.50503045	0.5073857	0.53561133	0.5134791	0.50185007	0.5137631	0.50111514	0.4940299	0.49452466
0.0	0.52247	0.5068427	0.5082017	0.5339435	0.5140579	0.49892977	0.5165752	0.49972787	0.4926029	0.49435562
0.0	0.5186194	0.50250804	0.5051995	0.53396976	0.5118409	0.5017176	0.5137091	0.49915886	0.49230492	0.49451223
0.0	0.5231066	0.50493485	0.5079425	0.5361655	0.5123481	0.49965847	0.5141038	0.49928293	0.4929336	0.49388495
0.0	0.51919675	0.50377995	0.50843006	0.53692657	0.510901	0.50119966	0.51541793	0.49884662	0.49233416	0.49552435
0.0	0.52095544	0.5043234	0.50755584	0.53489274	0.51526743	0.5024637	0.512984	0.5013567	0.49194235	0.49367288
0.0	0.52019113	0.503077	0.5087862	0.5367159	0.5149019	0.50047815	0.5140579	0.49979517	0.49202195	0.49452245
0.0	0.5215689	0.50316364	0.5085756	0.5354378	0.51553136	0.5012782	0.513375	0.5007767	0.4930087	0.49526405
0.0	0.5197279	0.50102234	0.5067912	0.53574127	0.5149993	0.49999058	0.5116635	0.49776974	0.49200588	0.49421677
0.0	0.5209029	0.5042179	0.5095456	0.5373992	0.51502436	0.5029526	0.5139696	0.49999726	0.49191704	0.49370223
0.0	0.52165467	0.50261486	0.50742656	0.5385254	0.5136526	0.49971464	0.5121439	0.49936184	0.4915754	0.49291322
0.0	0.52204275	0.5069918	0.5095484	0.53598666	0.5139985	0.50208807	0.51550305	0.50185055	0.4947984	0.4960625
0.0	0.51874983	0.50305426	0.5072005	0.53408045	0.51282644	0.50150794	0.51171523	0.4996078	0.49397114	0.49516487
0.0	0.51991034	0.5044722	0.50918	0.5351517	0.51230276	0.5015671	0.5132878	0.49947068	0.49227557	0.4948599
0.0	0.5228932	0.50338465	0.50848407	0.53543556	0.51370144	0.5013465	0.514027	0.5007521	0.4922142	0.49540058
0.0	0.5228932	0.50338465	0.50848407	0.53543556	0.51370144	0.5013465	0.514027	0.5007521	0.4922142	0.49540058
0.0	0.51934093	0.5019128	0.50821924	0.535188	0.5130181	0.49929148	0.51210374	0.497668	0.49188754	0.49422258
0.0	0.00339792	0.0047529754	0.005651483	0.0037456304	0.0036534257	0.0061485437	0.0036418268	0.0065072314	0.006236928	0.0061912057
0.0	0.0007719992	0.0011603716	0.001201362	0.0009824852	0.00095785136	0.0015321786	0.0008414909	0.0014819828	0.0022922712	0.0018269315
0.0	0.521895	0.50450844	0.507665	0.5357099	0.5134256	0.50117534	0.5143419	0.50014216	0.49236295	0.49466264
0.0	0.5209908	0.5027414	0.5087558	0.5335882	0.5149055	0.5007809	0.5111923	0.49870685	0.49194103	0.4931935
0.0	0.521441	0.50484633	0.50787205	0.535068	0.513103	0.5020971	0.51353925	0.50062144	0.49276114	0.49447617
0.0	0.5207955	0.5041381	0.5084674	0.534898	0.51156795	0.50143695	0.51320875	0.5006823	0.49206984	0.49321178
0.0	0.5212826	0.50548667	0.50787514	0.5342918	0.51262915	0.5024119	0.5136982	0.50010824	0.49310362	0.49488527
0.0	0.5189272	0.50415826	0.50823325	0.53597516	0.513793	0.50044835	0.5126887	0.49938908	0.49221745	0.4942565
0.0	0.5209052	0.50299335	0.50590426	0.5342573	0.51203114	0.50032365	0.5132813	0.49946555	0.49280536	0.49428618
0.0	0.5208756	0.5041535	0.50655556	0.53531945	0.51171714	0.50135773	0.5131032	0.49855128	0.4916293	0.49174845
0.0	0.5210758	0.5040264	0.50843835	0.53562963	0.5120882	0.4986135	0.5132397	0.4977671	0.49206766	0.49485326
0.0	0.51984066	0.50317526	0.50781506	0.53491026	0.51383704	0.49977687	0.5126802	0.49846122	0.49067447	0.493602
0.0	0.5217768	0.504646	0.50794077	0.53659034	0.51243454	0.5013207	0.51463234	0.50091803	0.48978257	0.49458718
0.0	0.52179426	0.5051516	0.50917536	0.53527117	0.51336455	0.49958888	0.5153239	0.5006253	0.49008864	0.49397993
0.0	0.5207946	0.5044174	0.5079446	0.5352571	0.51361203	0.50125915	0.51274717	0.50087845	0.4926441	0.49283862
0.0	0.5207946	0.5044174	0.5079446	0.5352571	0.51361203	0.50125915	0.51274717	0.50087845	0.4926441	0.49283862
0.0	0.5196539	0.5029069	0.5064797	0.53630275	0.51396936	0.5007629	0.5125429	0.500743	0.49482313	0.49491036
0.0	0.52048886	0.5031938	0.5081396	0.5348615	0.5126594	0.4997842	0.5129185	0.49872106	0.48989916	0.49417764
0.0	0.52083063	0.5018961	0.50940967	0.538491	0.51388294	0.50090337	0.51438737	0.49992955	0.4938182	0.4949328
0.0	0.5207309	0.5028127	0.50988185	0.53881365	0.5132786	0.5013424	0.51486546	0.5010186	0.48940703	0.4924744
0.0	0.5206519	0.5040936	0.50765973	0.53617746	0.5127662	0.50092745	0.51264715	0.50095165	0.493209	0.49426797
0.0	0.010994842	0.010434873	0.012225609	0.0018659321	0.008286745	0.012758492	0.009464277	0.009201706	0.0138900615	0.010145796
0.0	0.06299069	0.10407842	0.10838279	0.09688774	0.092077464	0.08474959	0.08300119	0.08527606	0.098231554	0.1070337
0.0	0.093216084	0.08918029	0.09067053	0.104424134	0.0913885	0.092633694	0.09639573	0.08739373	0.11347341	0.10770658
0.0	0.52139145	0.5046775	0.5078231	0.53550154	0.51155144	0.50271285	0.5142198	0.50023526	0.49285552	0.4930502
0.0	0.5203673	0.50301075	0.50744164	0.53638947	0.51396275	0.50085694	0.5145961	0.50113213	0.4921232	0.49429086
0.0	0.5229705	0.5043756	0.5096579	0.5353807	0.51295906	0.50152993	0.5143833	0.5012716	0.49201283	0.49397022
0.0	0.5196101	0.50257176	0.5094014	0.5337195	0.51359457	0.49950126	0.5136581	0.49903247	0.49189487	0.4955832
0.0	0.5204647	0.5051998	0.5070445	0.5369165	0.51264495	0.5003328	0.51333714	0.49996316	0.49016252	0.49410242
0.0	0.52082026	0.5044187	0.50858796	0.5349539	0.51180476	0.4995126	0.51390857	0.4999708	0.48920548	0.49602628
0.0	0.521844	0.50342524	0.50892353	0.5361049	0.513515	0.50228757	0.51353663	0.5006673	0.49359125	0.49581033
0.0	0.5215316	0.5023337	0.5077984	0.53696316	0.51286936	0.5005615	0.5130033	0.4990814	0.49279767	0.49461028
0.0	0.52074957	0.50305635	0.5074384	0.5353617	0.51298594	0.50199705	0.51370263	0.50023305	0.49288586	0.4952231
0.0	0.14164133	0.13753496	0.14131007	0.1409189	0.14558747	0.14762516	0.1235034	0.13800368	0.17593321	0.15337741
0.0	0.14560147	0.14450285	0.16743208	0.13258028	0.13843237	0.16006981	0.1279993	0.16085467	0.1483769	0.14939232
0.0	0.093192324	0.09090064	0.0937239	0.09176143	0.097251065	0.09967151	0.07833009	0.091373846	0.12708859	0.10564177
0.0	0.1456921	0.1442924	0.16702165	0.132652	0.13811193	0.15943313	0.12783585	0.16035637	0.14781566	0.14872637
0.0	0.5212529	0.5042368	0.5072467	0.535596	0.51286983	0.50126266	0.51317537	0.4998166	0.49210167	0.49475455
0.0	0.52079225	0.5038686	0.507873	0.5356914	0.5131791	0.5014972	0.5134113	0.49895012	0.4928026	0.49496505
0.0	0.52070314	0.5024154	0.5082003	0.536091	0.5141627	0.49971643	0.51447374	0.50016797	0.49196944	0.49506235
0.0	0.51978433	0.50215995	0.5079209	0.5359106	0.5129727	0.4983771	0.5124863	0.49694768	0.4927901	0.49393356
0.0	0.52110815	0.50329125	0.50832814	0.5353963	0.5134026	0.50153875	0.5139099	0.50118464	0.4924034	0.49372205
0.0	0.5217291	0.5047295	0.50931805	0.53640306	0.5144316	0.5000236	0.5141361	0.50021887	0.49252528	0.49519154
0.0	0.5225799	0.5038269	0.5095605	0.5340608	0.51273257	0.5013387	0.51324236	0.49965692	0.4924786	0.49545908
0.0	0.5208859	0.50371814	0.5083382	0.5352259	0.51389486	0.5014496	0.51211566	0.49966013	0.4934524	0.4938907
0.0	0.5200877	0.50310487	0.50816375	0.5369058	0.5131498	0.50073886	0.51292044	0.5002154	0.4939307	0.49420035
0.0	0.522152	0.50480556	0.5092713	0.5357533	0.5133882	0.50059515	0.5153716	0.5011582	0.49331114	0.49326497
0.0	0.52158904	0.504572	0.51084054	0.5371171	0.5131089	0.5009248	0.51476127	0.5001631	0.4958517	0.49449083
0.0	0.5215797	0.50523686	0.5083936	0.5352736	0.5134051	0.5016116	0.5137787	0.50113404	0.49282935	0.4935449
0.0	0.5215797	0.50523686	0.5083936	0.5352736	0.5134051	0.5016116	0.5137787	0.50113404	0.49282935	0.4935449
0.0	0.5215947	0.503121	0.5120791	0.5365275	0.5135552	0.5027033	0.5134739	0.50211084	0.49365097	0.4945964
0.0	0.5212792	0.50472	0.50875276	0.5358635	0.5128059	0.5020071	0.51364726	0.5015733	0.49267882	0.49413595
0.0	0.5212792	0.50472	0.50875276	0.5358635	0.5128059	0.5020071	0.51364726	0.5015733	0.49267882	0.49413595
0.0	0.5217989	0.5039111	0.5090586	0.5354218	0.513483	0.5006436	0.51436955	0.5001381	0.4911002	0.4943412
0.0	0.5197991	0.50262976	0.5102846	0.53484416	0.5137307	0.5009217	0.5130559	0.4981465	0.49090487	0.495523
0.0	0.52038425	0.5026569	0.5093768	0.53366137	0.5140082	0.5011286	0.5123349	0.49766216	0.48997644	0.49386114
0.0	0.52090746	0.5046152	0.50868315	0.5350138	0.51350296	0.5017049	0.51311696	0.5002736	0.49214184	0.49419004
0.0	0.52090746	0.5046152	0.50868315	0.5350138	0.51350296	0.5017049	0.51311696	0.5002736	0.49214184	0.49419004
0.0	0.52253675	0.503584	0.5074771	0.5346645	0.5151299	0.49965835	0.5137306	0.5001732	0.4925916	0.49324924
0.0	0.5232378	0.504573	0.5081148	0.53531784	0.5139389	0.4995755	0.51527673	0.50230867	0.49230435	0.4927352
0.0	0.5212601	0.5039831	0.507722	0.5339644	0.512225	0.5003756	0.5110217	0.49982464	0.4928041	0.491588
0.0	0.52103215	0.50451654	0.50649846	0.5353556	0.5114788	0.5010889	0.51309764	0.5012131	0.49459633	0.4941995
0.0	0.52260995	0.50430346	0.50866425	0.5331732	0.5102681	0.4987595	0.51135355	0.49774867	0.49293417	0.49587065
0.0	0.5185135	0.50335586	0.5066816	0.5334203	0.5144518	0.5008259	0.51236993	0.50152326	0.49547583	0.495451
0.0	0.5184176	0.50384027	0.50780964	0.5359066	0.5109752	0.5025782	0.5142217	0.4983095	0.49105763	0.49464563
0.0	0.5233748	0.5068903	0.50856966	0.53659254	0.5131136	0.5030801	0.516095	0.50161755	0.49253112	0.4950461
0.0	0.51761276	0.5054051	0.5079396	0.53744566	0.5126762	0.50095665	0.51480496	0.5004188	0.49194887	0.49547115
0.0	0.5197231	0.50437057	0.50824887	0.5361684	0.51192355	0.501047	0.51149863	0.49897724	0.49163836	0.49452153
0.0	0.5227377	0.5065133	0.508874	0.5371829	0.5137343	0.5012058	0.5150045	0.50188684	0.49308833	0.49361873
0.0	0.52062684	0.5039206	0.5089412	0.53583163	0.5125161	0.50085074	0.51183265	0.5028659	0.49272686	0.4943568
0.0	0.5227874	0.5054185	0.5061764	0.53605473	0.51682276	0.50005794	0.51464266	0.5001536	0.4918105	0.4947099
0.0	0.5202189	0.5036189	0.5085554	0.5347386	0.51231945	0.501722	0.51276916	0.5021652	0.49343678	0.49521995
0.0	0.5200383	0.502339	0.5081634	0.5346783	0.5135282	0.5004	0.5138734	0.4982007	0.49109203	0.49757358
0.0	0.52355593	0.5057176	0.50967646	0.5360678	0.5141815	0.5007557	0.5151928	0.50247	0.4906235	0.49278527
0.0	0.52007914	0.5033378	0.5065396	0.53593045	0.5124032	0.49891222	0.5150573	0.5003278	0.4934956	0.4955633
0.0	0.522582	0.50599563	0.5082896	0.53608394	0.514825	0.503529	0.5150854	0.5020656	0.49176142	0.49412745
0.0	0.522071	0.5062111	0.50828	0.5359491	0.5143596	0.5000744	0.5145108	0.5005705	0.49340725	0.49411964
0.0	0.5215562	0.50453126	0.5080819	0.5349067	0.51346135	0.49976325	0.51404494	0.50013	0.49173802	0.49365532
0.0	0.5227854	0.5059524	0.5083282	0.5357552	0.51439124	0.5009108	0.5146894	0.49997532	0.4944305	0.4951737
0.0	0.5219881	0.5039827	0.5092062	0.5353628	0.5132032	0.50036514	0.5140901	0.50009304	0.49319652	0.49417576
0.0	0.52214974	0.504161	0.5091261	0.5345641	0.51453364	0.50073993	0.51346076	0.49957502	0.4929694	0.49500942
0.0	0.5218369	0.5045316	0.50972396	0.5369978	0.51497823	0.5009496	0.5140004	0.49800304	0.4935514	0.49578473
0.0	0.5214473	0.50389326	0.5086155	0.53638613	0.5147761	0.4993747	0.5145322	0.49852166	0.49327478	0.49553052
0.0	0.52360016	0.505432	0.5097187	0.5356121	0.513106	0.5007645	0.5159466	0.50226796	0.4928166	0.4963493
0.0	0.52025396	0.5054174	0.50776815	0.5340218	0.5123985	0.49940336	0.51560134	0.5043541	0.49248973	0.49429947
0.0	0.5224374	0.5028574	0.50829315	0.5349545	0.51314723	0.5001723	0.5121527	0.49795952	0.49218717	0.493818
0.0	0.5220448	0.50489146	0.5090514	0.5334146	0.5140838	0.50125927	0.51417357	0.50281405	0.49121118	0.4938086
0.0	0.52136266	0.50477076	0.5090294	0.5358279	0.5138069	0.49926195	0.5143873	0.49896383	0.494065	0.49447745
0.0	0.52113813	0.5057791	0.50856674	0.53456295	0.5118257	0.5007859	0.5134525	0.50129336	0.4923953	0.49572518
0.0	0.5222109	0.5039356	0.5085727	0.53542554	0.5135524	0.49889868	0.51368237	0.49865785	0.4925925	0.49500242
0.0	0.52075	0.50259537	0.5071051	0.53545344	0.51376736	0.5002944	0.5121141	0.49901235	0.4920354	0.49499506
0.0	0.521956	0.50234896	0.5070009	0.536459	0.51275355	0.5006714	0.51231205	0.49954265	0.4917427	0.494533
0.0	0.5203189	0.50270295	0.5083269	0.53874725	0.5129203	0.5012174	0.51404613	0.49956396	0.49214345	0.494418
0.0	0.5223068	0.5045073	0.50763196	0.53700453	0.51449764	0.50065804	0.51394486	0.50013787	0.49169007	0.4943581
0.0	0.52203774	0.50316983	0.50662816	0.5366783	0.5126234	0.50100195	0.51288146	0.5002054	0.4929357	0.49546108
0.0	0.52006584	0.50218666	0.50644916	0.5369193	0.5120198	0.49894616	0.51247185	0.49829742	0.49179077	0.4952879
0.0	0.5210439	0.5018382	0.5075009	0.53781193	0.51363164	0.4999318	0.5132217	0.49989584	0.49136946	0.4935474
0.0	0.5211029	0.5035381	0.5084306	0.5370934	0.5146016	0.5004087	0.51508987	0.500932	0.49155498	0.49486786
0.0	0.5215113	0.50268203	0.50642496	0.5359596	0.51293826	0.49979648	0.51312786	0.49822682	0.491547	0.49531248
0.0	0.52201736	0.5050653	0.50813615	0.53500825	0.513037	0.5007933	0.51475376	0.5014176	0.49289402	0.4957839
0.0	0.5219006	0.503629	0.50853187	0.5362685	0.5146316	0.50072455	0.5146962	0.5004632	0.49241278	0.49396428
0.0	0.5203812	0.50501055	0.50723183	0.53334993	0.51303756	0.5000737	0.5124306	0.49886313	0.49179146	0.4938596
0.0	0.5223549	0.5037608	0.5083448	0.5361869	0.513801	0.5008632	0.5162751	0.5006485	0.49469706	0.49427313
0.0	0.5213416	0.5037918	0.5093127	0.5369051	0.51406515	0.5011959	0.5161749	0.5022244	0.49379313	0.49437976
0.0	0.5211119	0.50334316	0.50794196	0.53561723	0.51251847	0.49951935	0.5148789	0.50010157	0.493168	0.49471527
0.0	0.5212795	0.5027221	0.5087993	0.5356645	0.51425934	0.4992763	0.515197	0.49947354	0.49297243	0.49574018
0.0	0.522293	0.50535756	0.50792617	0.5352487	0.51464385	0.50016147	0.5161458	0.49999642	0.49454734	0.49465623
0.0	0.52103597	0.50366825	0.50871724	0.534505	0.5131365	0.49966443	0.5150896	0.50088316	0.4942425	0.49504915
0.0	0.52088016	0.50289714	0.5079552	0.53514385	0.5132925	0.49953493	0.51460916	0.49983633	0.49403176	0.49461272
0.0	0.5211734	0.50335926	0.5076084	0.53527135	0.51603156	0.50063884	0.51444775	0.49989316	0.49460816	0.495311
0.0	0.52048826	0.5031297	0.50812817	0.5354385	0.5142181	0.50029993	0.5156903	0.4994766	0.49385166	0.49530327
0.0	0.521237	0.5039491	0.507478	0.53632486	0.51301193	0.50043285	0.5126424	0.49963823	0.49186385	0.49348202
0.0	0.52303857	0.5048429	0.50736356	0.53511745	0.5138196	0.4998377	0.5164951	0.5012397	0.49377778	0.49571392
0.0	0.5207467	0.50435376	0.5074085	0.5356388	0.5130744	0.5002129	0.51418227	0.5006684	0.49259037	0.4952016
0.0	0.5215203	0.50555503	0.5097567	0.5358837	0.51318294	0.50062424	0.51421624	0.50186884	0.49299675	0.4954233
0.0	0.009431887	0.008779627	0.0071129813	0.009629677	0.008147257	0.01131649	0.007978629	0.01127761	0.014473582	0.011732232
0.0	0.009367622	0.009697132	0.005816625	0.007821615	0.0072738673	0.006268414	0.006819587	0.008582766	0.010763365	0.00835579
0.0	0.008989625	0.009281982	0.013025412	0.008109992	0.005655989	0.011414577	0.0061635016	0.010396759	0.016656915	0.014303337
0.0	0.52054787	0.50334775	0.5072929	0.53642476	0.5142831	0.50037175	0.5148066	0.5002861	0.49388936	0.4949655
0.0	0.52157754	0.5040461	0.50770795	0.5359659	0.5146869	0.50017893	0.5154001	0.50114363	0.49280086	0.4952597
0.0	0.5213159	0.5034695	0.50785506	0.534858	0.51526576	0.5001959	0.5146114	0.50023353	0.4934559	0.49605995
0.0	0.5218047	0.5026914	0.5091182	0.53501266	0.5146881	0.50038314	0.5152571	0.5012369	0.49343464	0.49519488
0.0	0.5225858	0.5057201	0.50822973	0.5359046	0.51594925	0.50025225	0.51578665	0.50098425	0.49400535	0.49456257
0.0	0.5228304	0.5043758	0.5084415	0.5362316	0.5141587	0.5012414	0.5161676	0.5011022	0.49402294	0.49417776
0.0	0.52039284	0.5040575	0.5090194	0.53581494	0.51354367	0.49996394	0.5154595	0.49999213	0.49268648	0.49566835
0.0	0.5213752	0.5033801	0.50797945	0.5362316	0.51500887	0.49990454	0.51485276	0.5006736	0.49433103	0.49553448
0.0	0.5218751	0.50505644	0.50893015	0.5359457	0.51178557	0.49976707	0.5144754	0.5014053	0.49264944	0.4957666
0.0	0.52093977	0.5032599	0.50795734	0.5355932	0.513868	0.49926865	0.5155765	0.5005317	0.49359816	0.49363413
0.0	0.5208832	0.50369036	0.5078794	0.53387094	0.5132631	0.50030327	0.5153063	0.5004048	0.49372616	0.4960474
0.0	0.52054125	0.50311834	0.5085106	0.536035	0.51395845	0.49998355	0.5146969	0.49917257	0.49276397	0.49454507
0.0	0.5219361	0.5032253	0.50697494	0.53572685	0.51373994	0.4991431	0.5146378	0.5000252	0.49278563	0.49391297
0.0	0.52095973	0.5041343	0.5079112	0.5356098	0.5137069	0.5001154	0.5152574	0.5005085	0.49465093	0.49452204
0.0	0.5194773	0.5033416	0.508764	0.53564554	0.5134322	0.50077343	0.5131289	0.5003608	0.4915775	0.495038
0.0	0.5202654	0.50366914	0.5078753	0.53545874	0.51379126	0.5008557	0.51327264	0.5011859	0.49176234	0.4953866
0.0	0.5211996	0.5050135	0.5086827	0.53499544	0.5127817	0.50073713	0.51412827	0.500696	0.49294862	0.49569577
0.0	0.5208711	0.50434923	0.50922906	0.53450125	0.51331085	0.50145197	0.514009	0.50114274	0.49255815	0.49515843
0.0	0.5211264	0.50478166	0.5090974	0.535585	0.513082	0.5010537	0.5143829	0.5015928	0.49267206	0.49592757
0.0	0.5197585	0.50355834	0.50869185	0.5355226	0.5122517	0.49998248	0.513316	0.50031596	0.49245867	0.49527368
0.0	0.52051073	0.5042606	0.50870234	0.53545606	0.51224667	0.49931437	0.5138198	0.49915254	0.49194115	0.49467748
0.0	0.520818	0.5050821	0.50861114	0.53544307	0.5123739	0.5003776	0.51405656	0.4998825	0.48998427	0.49468657
0.0	0.07142725	0.08154502	0.09131693	0.09560509	0.078964956	0.082725145	0.09679826	0.08391595	0.09498999	0.08254228
0.0	0.07187604	0.0819797	0.09156991	0.09554718	0.0790795	0.08274544	0.097199075	0.084106915	0.09428657	0.08233105
0.0	0.071547	0.08144007	0.091133334	0.09535698	0.07878923	0.0829276	0.096599594	0.08376247	0.09487689	0.08253964
0.0	0.07140943	0.0816209	0.090686284	0.095546044	0.078969434	0.08282447	0.096267566	0.08340484	0.09476362	0.08207391
0.0	0.071416445	0.08163359	0.09140004	0.095871605	0.07935573	0.08315762	0.096669644	0.08365265	0.09474216	0.082479484
0.0	0.07152608	0.08215334	0.0910376	0.09554161	0.07933003	0.083168656	0.09675612	0.084045716	0.094774	0.082441695
0.0	0.09649097	0.09083712	0.09111048	0.090116836	0.07417522	0.09455939	0.08849073	0.08803972	0.08098317	0.10465484
0.0	0.09635323	0.09139028	0.09134153	0.090022266	0.07434918	0.09439781	0.08901533	0.08834625	0.0809396	0.10457188
0.0	0.096341565	0.09069291	0.09093762	0.08992499	0.07422824	0.09461104	0.0885587	0.08803304	0.08096798	0.104197085
0.0	0.096011184	0.090846114	0.09081467	0.08973303	0.07405185	0.094220646	0.088173695	0.087483816	0.080931105	0.103983484
0.0	0.096145816	0.090783395	0.091063865	0.09009544	0.07462537	0.09468435	0.08861418	0.08790933	0.0810529	0.10400927
0.0	0.09661552	0.09143367	0.09120903	0.090418115	0.07454036	0.094878875	0.08904869	0.08847415	0.08096232	0.10463208
0.0	0.08362667	0.09557339	0.09247883	0.072348505	0.07758132	0.08458671	0.086859114	0.09011051	0.11914865	0.087023206
0.0	0.08375671	0.09581609	0.09297481	0.072236	0.07776056	0.08479374	0.08704009	0.09042939	0.11867197	0.086777456
0.0	0.08384232	0.09600791	0.09288239	0.07175043	0.07727385	0.08460191	0.08670054	0.090437196	0.11907415	0.08692131
0.0	0.0834962	0.095812395	0.09297082	0.07190379	0.07739593	0.08454899	0.0869009	0.08983633	0.1189183	0.08668098
0.0	0.083541095	0.09595831	0.092950955	0.07230826	0.07795494	0.08497451	0.086943865	0.09036058	0.11956127	0.086712524
0.0	0.08400393	0.09635329	0.092744075	0.07209874	0.07775123	0.084976606	0.087297425	0.090433575	0.119184576	0.08700176
0.0	0.10234529	0.077024676	0.07870276	0.077324644	0.08034736	0.08999222	0.081263065	0.089639276	0.11607872	0.10432382
0.0	0.10278956	0.07722806	0.07896806	0.07762279	0.08104707	0.09034201	0.08164538	0.090170786	0.11622012	0.10389943
0.0	0.10287556	0.07730998	0.078720294	0.07690288	0.080861084	0.089920156	0.08128212	0.089715905	0.116230845	0.10398362
0.0	0.10188004	0.077121705	0.07826181	0.07708976	0.08055617	0.08961695	0.08091043	0.08946647	0.116048984	0.10370672
0.0	0.10292266	0.077342965	0.078938834	0.07772686	0.08088519	0.090399586	0.08155461	0.09009243	0.11619037	0.103632495
0.0	0.10298355	0.07775478	0.07869014	0.07739433	0.08106742	0.09056693	0.08160288	0.09011068	0.11634623	0.10417595
0.0	0.09123619	0.09422266	0.08636414	0.086463846	0.07524635	0.09360588	0.08600134	0.08559538	0.10630114	0.0847022
0.0	0.0914488	0.09446302	0.086540334	0.08666911	0.07569016	0.093649246	0.08648275	0.08576151	0.10601949	0.084453136
0.0	0.09145763	0.09426607	0.08614795	0.086386025	0.074990265	0.09359134	0.085956275	0.08550826	0.1057754	0.08424912
0.0	0.09160561	0.09416682	0.08616465	0.086215734	0.07500629	0.09343039	0.08592783	0.08518285	0.10600266	0.084065855
0.0	0.091362804	0.09443587	0.086262405	0.08641186	0.07549262	0.09386841	0.086349055	0.08579936	0.106094964	0.08430605
0.0	0.09184685	0.09477721	0.08649208	0.086601116	0.07588862	0.09442626	0.086605735	0.08590824	0.106211744	0.08499754
0.0	0.102798134	0.09585272	0.09156731	0.08213155	0.09432587	0.09956544	0.088955104	0.08259458	0.12967947	0.09752581
0.0	0.10321077	0.09640292	0.09195609	0.08214252	0.094911546	0.100054495	0.08968986	0.082897834	0.12929378	0.09749945
0.0	0.1032275	0.09619375	0.0918042	0.08201922	0.09445296	0.09981	0.0892666	0.08262226	0.12913719	0.096981615
0.0	0.10262235	0.095970355	0.091402516	0.081801504	0.09431292	0.09960884	0.08905706	0.08199852	0.12943715	0.097213775
0.0	0.10236743	0.09616594	0.09186082	0.08217477	0.09483796	0.09983063	0.08960319	0.08259227	0.12983279	0.0972206
0.0	0.10330141	0.09673773	0.09157038	0.082348086	0.094846204	0.10011941	0.08955978	0.0826962	0.12921374	0.09730855
0.0	0.09024709	0.09340305	0.09505896	0.093644105	0.06835671	0.09691386	0.08213851	0.09310947	0.09627582	0.081457
0.0	0.09036208	0.0935583	0.09528519	0.09392688	0.06857348	0.09711663	0.08263056	0.093416855	0.096118204	0.081398025
0.0	0.090511866	0.09390273	0.094945304	0.09356135	0.06843138	0.09724818	0.08252745	0.09360906	0.0963618	0.081298314
0.0	0.090115026	0.09366711	0.09493202	0.09364028	0.06828774	0.096891396	0.082072526	0.09241126	0.09611123	0.08111552
0.0	0.09063139	0.09388523	0.09553521	0.09403745	0.06886927	0.0975629	0.08273026	0.09351722	0.096403666	0.08128468
0.0	0.09078914	0.09418278	0.095524825	0.09418262	0.06891374	0.09754185	0.082997285	0.09363138	0.09637061	0.08150755
0.0	0.0921496	0.08877282	0.09765748	0.0046286173	0.0092960065	0.09979127	0.08836652	0.0047448506	0.110018454	0.0929487
0.0	0.091798514	0.08841552	0.09729684	0.004623877	0.009263084	0.09947412	0.08779468	0.004733268	0.10975291	0.09296502
0.0	0.09232353	0.08818459	0.09795779	0.004618137	0.009294444	0.09924822	0.088135876	0.004765592	0.10980569	0.09283668
0.0	0.09050961	0.07581164	0.102073364	0.09188822	0.061781622	0.09381477	0.0822389	0.08517949	0.09606902	0.0980908
0.0	0.09047315	0.07591518	0.101932555	0.09183355	0.06212164	0.09387185	0.08227682	0.08495572	0.096410744	0.098587655
0.0	0.09082203	0.07591568	0.10207752	0.091722436	0.062084638	0.09377199	0.082305305	0.08479117	0.09625519	0.09806998
0.0	0.090656765	0.07613412	0.102476545	0.09181559	0.0623297	0.093825124	0.082669996	0.08517082	0.09612842	0.09784616
0.0	0.09082918	0.07596718	0.10198248	0.091346785	0.06211983	0.09357686	0.08252802	0.08511059	0.096584685	0.09839315
0.0	0.09063355	0.075832315	0.10229444	0.09154603	0.06208006	0.09305287	0.08232928	0.08516818	0.095987976	0.09806193
0.0	0.09034405	0.075724825	0.102214046	0.09176657	0.062190957	0.09384787	0.08247328	0.085100345	0.09615808	0.09837575
0.0	0.09039247	0.075599715	0.10200486	0.09189079	0.06192091	0.093529314	0.08203137	0.08512171	0.09642242	0.09824381
0.0	0.08562061	0.10109312	0.08512121	0.08541505	0.07704561	0.112397216	0.07273856	0.09044593	0.086470135	0.09391277
0.0	0.085573606	0.10108899	0.08518046	0.08575912	0.07729526	0.112406276	0.072785094	0.09051114	0.08641495	0.09369134
0.0	0.08540365	0.101052344	0.08538237	0.08581555	0.077239074	0.112117186	0.072856516	0.09033211	0.08667081	0.094071284
0.0	0.07628604	0.0884533	0.09233126	0.08070472	0.08122696	0.07758102	0.07465072	0.09321236	0.10074616	0.11033364
0.0	0.086908	0.08103612	0.08987855	0.08869439	0.083610214	0.0886574	0.078240804	0.089731604	0.1335514	0.08848549
0.0	0.0866098	0.080737755	0.08962339	0.08874521	0.08345622	0.08879013	0.07803493	0.08965765	0.13349906	0.08842005
0.0	0.08708039	0.08087619	0.08984538	0.088760935	0.08345235	0.088884935	0.07823383	0.08952485	0.13354942	0.08796978
0.0	0.08698628	0.08097951	0.09031584	0.08848272	0.08356658	0.08889025	0.07840953	0.08986377	0.13346177	0.08829829
0.0	0.08701718	0.08090623	0.08993865	0.088856556	0.08390398	0.088786475	0.07844157	0.089880496	0.13348192	0.08818552
0.0	0.08702968	0.081134446	0.09028442	0.08910835	0.08387421	0.0886585	0.0782931	0.08978344	0.1343984	0.088440694
0.0	0.08676998	0.08071351	0.089747906	0.08891792	0.08394957	0.08836497	0.07794083	0.09011236	0.13305593	0.08824069
0.0	0.0869111	0.08079294	0.09001918	0.08882527	0.083712116	0.0890133	0.07841789	0.08963716	0.13368444	0.08867865
0.0	0.086791046	0.0812722	0.089920215	0.088968806	0.08432725	0.088640004	0.07826337	0.089805104	0.13351734	0.087872006
0.0	0.08713329	0.0810067	0.09016741	0.08890274	0.08348686	0.088574566	0.07837937	0.0899184	0.13414466	0.08860554
0.0	0.09722761	0.083292335	0.09149697	0.09044772	0.08044609	0.10475067	0.08518217	0.0931007	0.10619586	0.08498497
0.0	0.09711709	0.083102465	0.09091154	0.09043437	0.08069883	0.104258776	0.08498399	0.09333475	0.10621029	0.08522494
0.0	0.09684918	0.08315276	0.09089411	0.090825126	0.08051931	0.10458974	0.0849227	0.09323671	0.10619344	0.08523346
0.0	0.08093943	0.09045505	0.08222562	0.09098646	0.09129474	0.10002635	0.08283638	0.104903996	0.10762093	0.099929966
0.0	0.08132045	0.090473846	0.08211065	0.090915926	0.091628194	0.09955689	0.08312987	0.10527985	0.10781111	0.100644
0.0	0.08107856	0.09020788	0.08205437	0.0907405	0.09115998	0.099942766	0.082633086	0.10480936	0.10769801	0.10062481
0.0	0.08081038	0.0901978	0.08239858	0.09058479	0.09081575	0.09910604	0.08256931	0.104894124	0.10805981	0.1006825
0.0	0.08769373	0.08264283	0.08907894	0.08426444	0.070716284	0.099351086	0.07802646	0.0816272	0.10625396	0.08490573
0.0	0.08774661	0.082548924	0.08922164	0.08430834	0.070568934	0.09966143	0.07813028	0.08187601	0.106328405	0.08559741
0.0	0.08747513	0.08206756	0.08891787	0.08430705	0.070563674	0.098996654	0.07780162	0.08146331	0.10639175	0.085331306
0.0	0.10197521	0.086488985	0.069991395	0.090509534	0.09245096	0.0944268	0.078514464	0.102449186	0.09038579	0.09992473
0.0	0.102180324	0.08609068	0.06990362	0.09018818	0.092668995	0.094493955	0.078582436	0.102194145	0.090199076	0.09979036
0.0	0.10233874	0.08660221	0.06973477	0.09039916	0.09233663	0.09482959	0.078618005	0.101968594	0.09028575	0.10029192
0.0	0.06354179	0.0939538	0.09667447	0.093405955	0.068506405	0.10008343	0.07204012	0.07032599	0.10736304	0.1052168
0.0	0.09419279	0.080026835	0.08128665	0.09602663	0.08432062	0.081983715	0.08227293	0.09662008	0.09846921	0.09187
0.0	0.08129538	0.086068325	0.10145383	0.09348583	0.08358508	0.09370078	0.08356888	0.09251427	0.09439606	0.08643854
0.0	0.081462435	0.08621162	0.10172431	0.09395977	0.08375332	0.09404544	0.083827816	0.09289224	0.094474256	0.08632935
0.0	0.08145499	0.08605165	0.1014062	0.09360856	0.08328839	0.093639895	0.08371224	0.09215331	0.0941391	0.086184144
0.0	0.08132975	0.08624462	0.10180786	0.09364724	0.083782524	0.09396448	0.084132314	0.09270625	0.094495386	0.08635223
0.0	0.081640214	0.086088575	0.101881795	0.093947835	0.08386908	0.0935965	0.0840667	0.09273838	0.09416507	0.086336374
0.0	0.08118835	0.08578481	0.10182284	0.09376648	0.08327224	0.093317285	0.08357927	0.092801265	0.09402133	0.086519815
0.0	0.08138435	0.085985295	0.10169679	0.093518734	0.08324713	0.09405818	0.08376254	0.09239708	0.0943284	0.086755835
0.0	0.08165735	0.08607578	0.10208774	0.09404352	0.08336738	0.09401924	0.08384893	0.092965245	0.094108365	0.08674406
0.0	0.08115465	0.08588314	0.101891674	0.09379666	0.08333489	0.09354985	0.083756335	0.09257582	0.09431386	0.08647169
0.0	0.09304193	0.08063489	0.08880389	0.07488223	0.08624113	0.091536015	0.08241564	0.07972016	0.09201574	0.11058739
0.0	0.09261638	0.08061839	0.08892804	0.0748149	0.085206375	0.091352455	0.082062505	0.0794469	0.0922478	0.11130527
0.0	0.088776484	0.084890634	0.08555022	0.089246176	0.077405155	0.08079535	0.07420605	0.107499704	0.106192686	0.09158633
0.0	0.100354835	0.083347775	0.080045305	0.090561695	0.08403267	0.08922496	0.09446098	0.091776416	0.0945124	0.09496326
0.0	0.1006468	0.083907574	0.07992192	0.090274006	0.084123366	0.089075126	0.09472453	0.09156548	0.094633184	0.09506286
0.0	0.077148266	0.090103	0.09053828	0.09746921	0.07002171	0.09440036	0.086732686	0.07899774	0.10303167	0.10335806
0.0	0.07767539	0.09062084	0.090777494	0.097316444	0.070364855	0.093960516	0.08699963	0.07904964	0.10339169	0.10352699
0.0	0.0936957	0.11253114	0.10516188	0.1041655	0.089350455	0.09560443	0.08372394	0.09568404	0.09773251	0.1087286
0.0	0.093617074	0.11222406	0.10531639	0.10373185	0.08909647	0.095334515	0.08351315	0.09513508	0.09771433	0.1092122
0.0	0.08051465	0.08831307	0.089776285	0.10256923	0.06384972	0.08824522	0.09666115	0.099561825	0.10846994	0.08654014
0.0	0.089540325	0.09257428	0.097376026	0.101460375	0.07112188	0.10529972	0.085929625	0.07675522	0.0980392	0.11459862
0.0	0.090098664	0.092709176	0.097558156	0.10195861	0.07121252	0.105480246	0.08633002	0.07695729	0.09822853	0.11473574
0.0	0.08961493	0.092915565	0.09738277	0.1015425	0.07090701	0.105198726	0.0863292	0.07670239	0.09799244	0.11448507
0.0	0.089717604	0.09241038	0.09774675	0.101569235	0.07100864	0.10554379	0.08618253	0.07659656	0.098125115	0.11437452
0.0	0.089663565	0.09275025	0.09766072	0.101668894	0.07080396	0.10541844	0.08622965	0.076697715	0.097852156	0.114594616
0.0	0.089786395	0.09261769	0.09747728	0.101968415	0.0710961	0.10522336	0.08599545	0.07667578	0.09815378	0.114930585
0.0	0.089500464	0.094758645	0.10476125	0.095140025	0.0735599	0.09517291	0.08857317	0.08322374	0.100446194	0.08340674
0.0	0.08964671	0.09492438	0.10433769	0.09537143	0.07384075	0.09460831	0.08854072	0.08314875	0.1003491	0.08347827
0.0	0.08939194	0.094679646	0.10427127	0.09517792	0.07327959	0.094580755	0.08837235	0.083173215	0.10051333	0.08398836
0.0	0.08330512	0.08602822	0.08878092	0.090311915	0.0819765	0.09686096	0.08938304	0.088321015	0.09798372	0.08850835
0.0	0.10006254	0.083521344	0.07929898	0.08561145	0.08795144	0.09152057	0.0847422	0.09546956	0.111267336	0.09532672
0.0	0.099661924	0.083663516	0.07907663	0.08523497	0.088314764	0.09159472	0.084674224	0.095411986	0.11125469	0.09595422
0.0	0.099983625	0.08361918	0.07940441	0.08542404	0.088033214	0.09139079	0.08480036	0.09580214	0.1117549	0.09578765
0.0	0.009398369	0.008748237	0.0070914403	0.009619959	0.008191047	0.01131337	0.008004645	0.0112412	0.014502025	0.0117371315
0.0	0.5199614	0.50260466	0.5077349	0.53414464	0.5118485	0.50018066	0.5120342	0.49997687	0.4904375	0.4937375
0.0	0.5207487	0.5044423	0.50729793	0.5334309	0.51261264	0.49913806	0.51296735	0.4986199	0.49161905	0.4939826
0.0	0.52044815	0.5038194	0.5078401	0.53453916	0.51283395	0.49951625	0.5126775	0.4995824	0.4912693	0.49395984
0.0	0.5206628	0.50443816	0.5070729	0.53566754	0.51210254	0.49929172	0.51242393	0.49986842	0.49291217	0.4942856
0.0	0.52105284	0.50483507	0.5075413	0.53454053	0.5126503	0.50137496	0.51374406	0.49961156	0.49277446	0.49480188
0.0	0.5203141	0.50393945	0.5068126	0.535179	0.5122692	0.5008943	0.51277107	0.49920815	0.49100256	0.49424034
0.0	0.52036816	0.50288206	0.50767094	0.534548	0.51184344	0.5001358	0.5129828	0.49931607	0.49170607	0.49458507
0.0	0.5205214	0.50481004	0.50886	0.53377134	0.5115743	0.5005125	0.51370305	0.49933112	0.49076092	0.49340922
0.0	0.52156216	0.503823	0.50775284	0.53437763	0.5125842	0.49938455	0.5126962	0.4988966	0.49281186	0.49434537
0.0	0.52064574	0.5028719	0.5070798	0.5344115	0.5130561	0.4996039	0.51232475	0.4988078	0.49133593	0.49516115
0.0	0.5212805	0.5044279	0.5080158	0.5347329	0.5134265	0.50015134	0.5133819	0.49918106	0.49182117	0.4956436
0.0	0.5196936	0.5034049	0.5089059	0.5356728	0.5126714	0.5002077	0.5127158	0.49870542	0.49151224	0.49294543
0.0	0.52161777	0.50414985	0.508034	0.53420347	0.51291436	0.5000823	0.5128877	0.49979946	0.49073476	0.49368426
0.0	0.5200831	0.50526965	0.50744534	0.5350669	0.51284647	0.4999326	0.51390386	0.49956894	0.49189487	0.49344763
0.0	0.5206774	0.50274295	0.5076049	0.53358376	0.51205546	0.49878654	0.5121591	0.49892312	0.49080652	0.49406597
0.0	0.52148443	0.50351834	0.509317	0.53590953	0.51164126	0.5013226	0.5127014	0.5009081	0.49037674	0.49449632
0.0	0.52073956	0.5036809	0.5086997	0.53597105	0.51351064	0.5000661	0.5135395	0.5004452	0.49165767	0.49449912
0.0	0.5207912	0.5051122	0.50820327	0.5353145	0.5128811	0.49937385	0.5124364	0.49923337	0.49089074	0.4944635
0.0	0.51997966	0.5034958	0.5074855	0.53432447	0.51301193	0.49978408	0.5124749	0.49863368	0.49175486	0.49447381
0.0	0.5210833	0.50576407	0.507901	0.5348909	0.513804	0.50082344	0.51446974	0.50015897	0.4920209	0.4948778
0.0	0.52067083	0.5039332	0.5079593	0.5354653	0.5119017	0.49880132	0.5132412	0.49881288	0.49115357	0.4945375
0.0	0.52067083	0.5035537	0.5070343	0.5369564	0.51296085	0.5001666	0.5127024	0.49949405	0.49228436	0.4942551
0.0	0.52071375	0.5047645	0.5076798	0.53521466	0.51228935	0.5005033	0.51288795	0.50014544	0.49238375	0.4953859
0.0	0.5210625	0.5035642	0.5081403	0.53525865	0.5114689	0.50062615	0.51286066	0.4995015	0.4912227	0.49456385
0.0	0.5201539	0.503328	0.5071988	0.5349918	0.5122362	0.5008674	0.51201904	0.49821177	0.49187422	0.49361444
0.0	0.52037984	0.50394017	0.50732815	0.5357806	0.51270103	0.49900925	0.51317954	0.49940336	0.49241185	0.4939778
0.0	0.51966274	0.50406086	0.5080825	0.53530544	0.5128393	0.49917674	0.5128509	0.49959084	0.49091762	0.49357295
0.0	0.5215308	0.50369895	0.50772184	0.5357389	0.5136468	0.49909183	0.5134319	0.50031805	0.49168786	0.49386162
0.0	0.52034336	0.50443685	0.50798017	0.5347254	0.5120887	0.4995993	0.5130062	0.49961048	0.49298355	0.49534014
0.0	0.08351299	0.09587038	0.107399985	0.09335562	0.07048038	0.10316351	0.077925324	0.090747334	0.101077855	0.09880351
0.0	0.52221197	0.50459135	0.5081344	0.5338398	0.5127937	0.50056386	0.51274097	0.49992466	0.4928729	0.4938512
0.0	0.5206087	0.50464046	0.5081989	0.53533953	0.5127804	0.50053495	0.5134111	0.50035244	0.49171138	0.49369082
0.0	0.5216496	0.50433826	0.5077644	0.53588516	0.5124962	0.4999274	0.5123617	0.49939764	0.4925427	0.4943645
0.0	0.5203409	0.5043841	0.50655866	0.53471124	0.51250595	0.5005982	0.51326424	0.49961776	0.49102074	0.49354753
0.0	0.521738	0.5036624	0.5084416	0.53454727	0.51244116	0.49994928	0.5121345	0.49914953	0.49113417	0.4945249
0.0	0.5206624	0.50377107	0.5082292	0.5357248	0.5124433	0.49941894	0.5128706	0.4996211	0.49224356	0.49438024
0.0	0.5221776	0.50457275	0.5087228	0.53466237	0.51237863	0.50157934	0.51359504	0.50064665	0.49284497	0.49527645
0.0	0.5195842	0.5032613	0.5074427	0.5344371	0.51360863	0.5000782	0.5129317	0.49850947	0.4914926	0.494335
0.0	0.52122045	0.50587547	0.50896543	0.53458995	0.5133584	0.5027761	0.5149969	0.5006769	0.49281135	0.49547842
0.0	0.52023846	0.5027948	0.5076254	0.53678244	0.5133735	0.5016756	0.512946	0.49900836	0.49277666	0.49383238
0.0	0.5222264	0.50459915	0.5069304	0.5350387	0.51495075	0.5011162	0.5128447	0.49958217	0.49232325	0.49377248
0.0	0.5219573	0.5032617	0.50592655	0.53471226	0.5130767	0.50146013	0.5117812	0.49964976	0.49356902	0.49487546
0.0	0.5199854	0.5022785	0.50574756	0.5349534	0.51247305	0.4994043	0.5113715	0.49774182	0.49242398	0.49470234
0.0	0.5218235	0.50393945	0.50656486	0.5329769	0.5140604	0.50080985	0.5124763	0.49830353	0.49293754	0.4950206
0.0	0.5202534	0.5026249	0.5058795	0.5345417	0.51231265	0.5000533	0.51162505	0.4985994	0.49282598	0.49414608
0.0	0.52133954	0.50258887	0.50732195	0.5370236	0.5110365	0.49973336	0.51311636	0.49859372	0.49130508	0.49433634
0.0	0.5223577	0.5045875	0.5077922	0.53550106	0.51269907	0.5003624	0.5144813	0.50090253	0.4922003	0.49557078
0.0	0.5210332	0.50301665	0.5072255	0.5367674	0.5126471	0.49995434	0.5131137	0.49929166	0.49253303	0.49648798
0.0	0.5215948	0.5041588	0.508339	0.53726345	0.51295507	0.5009726	0.51390386	0.5004358	0.4918335	0.49417973
0.0	0.5206642	0.5031023	0.5076507	0.5368269	0.5117159	0.50086874	0.51278865	0.49976146	0.49181598	0.49614698
0.0	0.52209216	0.50235766	0.50701535	0.5378271	0.51321983	0.4998552	0.5137183	0.49858892	0.49153385	0.4951522
0.0	0.5225139	0.5033015	0.50758827	0.5361773	0.5141146	0.50093794	0.51368433	0.49931502	0.49150556	0.49563092
0.0	0.52120507	0.5023845	0.50694174	0.5374747	0.51275796	0.50026757	0.5128103	0.4998888	0.492422	0.49374017
0.0	0.5222253	0.5028866	0.5075231	0.5374038	0.5127938	0.5006023	0.5133634	0.49986663	0.49205843	0.49398592
0.0	0.52264774	0.5041575	0.50807506	0.53775984	0.5149102	0.50076413	0.51480025	0.5015545	0.49332646	0.49603772
0.0	0.5197018	0.5023704	0.5085175	0.53654855	0.5130077	0.50072724	0.5129347	0.49843428	0.49276027	0.49507335
0.0	0.5211879	0.5016014	0.5083144	0.53765774	0.5147144	0.49947566	0.5139846	0.49793693	0.49217957	0.4941717
0.0	0.52095085	0.5028266	0.5070175	0.5368711	0.51294976	0.5001821	0.512497	0.49881157	0.49305338	0.4946462
0.0	0.5224582	0.5047418	0.50972646	0.5343293	0.5146603	0.50112695	0.513727	0.5001794	0.4923701	0.4938155
0.0	0.5220084	0.5045394	0.50943047	0.53596544	0.5144223	0.50061774	0.5134236	0.49975777	0.492106	0.49422607
0.0	0.5206579	0.5031525	0.5094068	0.53457314	0.51390433	0.5008204	0.51316166	0.5002212	0.49042192	0.49372447
0.0	0.52121896	0.5046193	0.50887734	0.5357914	0.51410747	0.5001092	0.51347345	0.5001344	0.49240154	0.494163
0.0	0.5211059	0.5049167	0.51030684	0.5342745	0.513685	0.5010858	0.51449656	0.49970454	0.49068055	0.49346194
0.0	0.5218762	0.5038834	0.5106724	0.53598493	0.5137385	0.5017339	0.51369536	0.5009661	0.49037322	0.49433163
0.0	0.52208394	0.50474125	0.50804293	0.53538245	0.5144763	0.50065994	0.51487994	0.5014414	0.4923523	0.49474755
0.0	0.52099025	0.5036292	0.50823087	0.5337995	0.51328015	0.49853328	0.5134278	0.50016534	0.49225637	0.49487013
0.0	0.52158046	0.5043117	0.506507	0.535655	0.51258653	0.50085247	0.51204187	0.50092447	0.4925739	0.49463776
0.0	0.52119106	0.5056612	0.50819415	0.53438616	0.5131939	0.5011896	0.5138392	0.4998291	0.49437514	0.49488094
0.0	0.5223637	0.5056458	0.50701153	0.53781664	0.5126352	0.5008009	0.5153605	0.50103563	0.4928651	0.49522522
0.0	0.5219243	0.5054103	0.50553644	0.53806496	0.51145613	0.499796	0.5138143	0.4996605	0.4918334	0.49384645
0.0	0.5194531	0.50516844	0.5059402	0.53534406	0.51302266	0.4977404	0.51390386	0.50101465	0.49363476	0.49014315
0.0	0.5215487	0.5023425	0.5080834	0.53620774	0.51399314	0.50146294	0.5149026	0.5004977	0.49114665	0.49390936
0.0	0.5203514	0.50365514	0.5090066	0.5354061	0.51181436	0.49872592	0.5138068	0.50028384	0.4915428	0.49325034
0.0	0.52153456	0.5044023	0.5095538	0.5360266	0.51290953	0.49789426	0.5153946	0.5017893	0.4929692	0.49438214
0.0	0.52214146	0.5026778	0.50868845	0.5368092	0.51455426	0.50177085	0.51508945	0.5016282	0.49123845	0.49427873
0.0	0.5202976	0.50378466	0.50625664	0.537191	0.5130431	0.5020691	0.5132808	0.50221556	0.49122098	0.49367374
0.0	0.5227565	0.50548553	0.508439	0.5382418	0.51401114	0.5018539	0.5156552	0.50393707	0.4942128	0.49696004
0.0	0.52343595	0.5059243	0.50815344	0.53354037	0.51404685	0.5005021	0.5150659	0.5022283	0.49356934	0.4960319
0.0	0.5228297	0.5049719	0.5072995	0.5344075	0.51413596	0.5013209	0.51375824	0.5009014	0.49178818	0.49515927
0.0	0.5227074	0.5042833	0.51080394	0.5357071	0.51646113	0.5004906	0.516157	0.50170046	0.49134487	0.49661806
0.0	0.5211234	0.50452846	0.50920314	0.5347719	0.51295835	0.4979162	0.51173955	0.4984624	0.49177182	0.4934069
0.0	0.52221036	0.5043831	0.50682825	0.5349811	0.51163155	0.5017966	0.5132395	0.5002533	0.49431053	0.49428397
0.0	0.5212884	0.5028973	0.5076336	0.5368879	0.51318645	0.502598	0.51403296	0.5012801	0.4925722	0.49288982
0.0	0.52194107	0.5033191	0.5073307	0.53723544	0.5129965	0.50047	0.5132291	0.49966678	0.4930838	0.49510399
0.0	0.52237743	0.503486	0.5071294	0.536849	0.51317513	0.5007622	0.5127285	0.4996605	0.49238497	0.49450484
0.0	0.5197715	0.5045273	0.5085505	0.5358164	0.51290053	0.50195235	0.51412195	0.5014114	0.49218094	0.49644235
0.0	0.52179724	0.5048233	0.50912124	0.537291	0.5133704	0.5013954	0.5141556	0.5004781	0.49333704	0.49480107
0.0	0.52209085	0.50537264	0.50929147	0.5373276	0.5138681	0.5015763	0.5145353	0.5007281	0.49297035	0.4948845
0.0	0.52179676	0.5038186	0.5082907	0.53644574	0.51187605	0.50150055	0.5129508	0.4992892	0.49330232	0.49440086
0.0	0.52184457	0.5046994	0.50785595	0.53656965	0.5123477	0.50182503	0.5128229	0.5003308	0.49340945	0.4947574
0.0	0.5223794	0.50521183	0.50852877	0.53452957	0.51389366	0.49958372	0.5135902	0.5003148	0.49265084	0.49391845
0.0	0.5208425	0.5047397	0.50827336	0.53645134	0.5137047	0.5013692	0.5137846	0.4986821	0.49212858	0.49453086
0.0	0.52232134	0.50512177	0.50940686	0.5366115	0.51420116	0.5028935	0.514915	0.5016567	0.49256787	0.4950602
0.0	0.22833933	0.20388547	0.21930584	0.16850968	0.17386337	0.27235365	0.19472471	0.22729462	0.22291844	0.25031295
0.0	0.00945371	0.009016764	0.008599365	0.007127035	0.010524089	0.009884577	0.0079892455	0.010785769	0.016419798	0.012584001
0.0	0.5190493	0.5036219	0.50915134	0.53559893	0.5130275	0.50265425	0.51403224	0.4983943	0.49218118	0.4952072
0.0	0.5230239	0.50445145	0.5095689	0.5362658	0.5146695	0.5022169	0.51688856	0.500887	0.49180162	0.49432707
0.0	0.5215168	0.50397027	0.5096318	0.53571707	0.5134771	0.5010711	0.5140502	0.5005151	0.49189368	0.49409252
0.0	0.5228434	0.50430447	0.50958896	0.53645605	0.51321495	0.50205326	0.51483643	0.5010045	0.49209103	0.49450672
0.0	0.13461313	0.11406592	0.12860987	0.07895301	0.08629292	0.18629514	0.10461356	0.1383034	0.13494347	0.16326049
0.0	0.5230671	0.50542665	0.50775635	0.5357436	0.51366764	0.5010357	0.51515037	0.501308	0.49255964	0.49407926
0.0	0.523382	0.50508875	0.50734204	0.5356379	0.51378536	0.50050396	0.51506144	0.5016739	0.49258175	0.49381015
0.0	0.5222003	0.5033031	0.5090771	0.537278	0.51238924	0.50227153	0.5138988	0.5013091	0.4920344	0.49387366
0.0	0.13359609	0.10517218	0.1499417	0.11013556	0.09214108	0.1460803	0.13162461	0.13890669	0.14612505	0.14981829
0.0	0.51983833	0.50342244	0.5076849	0.53411484	0.51266193	0.50011855	0.51208067	0.49800768	0.49243993	0.49368984
0.0	0.017506506	0.021478677	0.021168157	0.01977334	0.022308769	0.020187875	0.02735325	0.024777964	0.028716812	0.026037466
0.0	0.022489823	0.023545092	0.021140367	0.018765688	0.021122664	0.022551626	0.025327744	0.025843207	0.025075441	0.031900078
0.0	0.023854703	0.020555828	0.018670157	0.016433625	0.022739688	0.021694398	0.023619102	0.026426654	0.03432787	0.031792305
0.0	0.021626862	0.02438254	0.020211006	0.018086476	0.021454	0.022437597	0.024775056	0.02533412	0.03158296	0.02654333
0.0	0.023885956	0.024814535	0.021226974	0.017284164	0.026044587	0.023690151	0.025597163	0.024499128	0.03765394	0.030018112
0.0	0.02138991	0.024194473	0.02196596	0.019392412	0.019796597	0.023110963	0.023888625	0.027188383	0.02903933	0.02579573
0.0	0.040220425	0.037856136	0.04293614	0.036920927	0.03503226	0.04116705	0.043718804	0.045313455	0.050654493	0.052383635
0.0	0.040644675	0.040543817	0.04343142	0.029003013	0.04304233	0.041678768	0.045797814	0.047504112	0.05948375	0.052808523
0.0	0.03652692	0.044586126	0.03796246	0.033658523	0.042573366	0.044455845	0.04456574	0.049015205	0.065908745	0.051734533
0.0	0.02155376	0.016050039	0.020526648	0.0061935363	0.008346341	0.04901658	0.012595163	0.025019472	0.024400402	0.037404045
0.0	0.52158093	0.5056023	0.50749165	0.53693295	0.5118736	0.5019874	0.51390797	0.500051	0.4933444	0.49514776
0.0	0.18718226	0.16349092	0.17914371	0.12511791	0.13289675	0.2356246	0.15354715	0.18806492	0.18345773	0.212062
0.0	0.52093923	0.50294894	0.5109054	0.53664565	0.5114523	0.50056505	0.5145167	0.5009676	0.49172014	0.49343127
0.0	0.51934755	0.5025779	0.5085062	0.5343978	0.51222146	0.5013663	0.51248586	0.50052655	0.49175283	0.493336
0.0	0.5201975	0.5040256	0.51024026	0.5357437	0.5127407	0.50240046	0.51377285	0.50065947	0.4918161	0.49345937
0.0	0.52211434	0.50520116	0.5115367	0.5366892	0.5121742	0.50136346	0.5151049	0.5026779	0.49349692	0.49466276
0.0	0.5225213	0.5048881	0.50909936	0.5358306	0.5137875	0.502498	0.5150789	0.50269485	0.49149808	0.496096
0.0	0.52004397	0.5040305	0.5081901	0.53544384	0.5130885	0.5014919	0.5129583	0.4999677	0.49324182	0.49505746
0.0	0.5205753	0.5039435	0.5078364	0.53620476	0.5135921	0.5015473	0.51332945	0.5004263	0.49326867	0.49454856
0.0	0.52096087	0.5028093	0.50763416	0.5360417	0.5127761	0.5005459	0.5118355	0.50002325	0.4926243	0.49464515
0.0	0.5209153	0.5042866	0.50918055	0.53498083	0.5131171	0.5022085	0.51340073	0.50139534	0.49250245	0.49575648
0.0	0.52014345	0.5039427	0.5090404	0.53536457	0.5132117	0.50194484	0.513291	0.50114655	0.49282652	0.49618366
0.0	0.52126276	0.5042732	0.5074526	0.5352482	0.51223487	0.50108635	0.51236075	0.49828818	0.4923974	0.49254882
0.0	0.5219912	0.50360215	0.5070889	0.53530127	0.5122918	0.49952373	0.51357114	0.5009316	0.4930634	0.49511117
0.0	0.52137166	0.5047742	0.50784487	0.53543186	0.5124272	0.5015016	0.51298994	0.49859953	0.49241218	0.4930702
0.0	0.5210796	0.503203	0.507163	0.5352404	0.5128158	0.49985972	0.5132377	0.49997342	0.4925549	0.49488163
0.0	0.5210859	0.50303656	0.50816333	0.53544426	0.51319206	0.5011204	0.5131023	0.5008842	0.49236885	0.49441344
0.0	0.5217389	0.5048036	0.5078222	0.53662056	0.5114813	0.5011282	0.5136694	0.49941465	0.4922302	0.49296826
0.0	0.5220017	0.50373226	0.5076551	0.5355433	0.5130645	0.50103	0.51357687	0.49993408	0.49155682	0.4951367
0.0	0.5219088	0.5023803	0.5091287	0.5356581	0.51289004	0.49964702	0.5127916	0.50030774	0.4910005	0.49470326
0.0	0.52368885	0.50487477	0.5104187	0.53549117	0.513346	0.50052506	0.5141265	0.5020453	0.4931507	0.49739015
0.0	0.016922837	0.021873679	0.02132357	0.015524295	0.020824855	0.02813313	0.019011894	0.01696071	0.030428525	0.02113877
0.0	0.5201356	0.5043349	0.5080778	0.5364832	0.51285607	0.5007086	0.5132996	0.50031614	0.4933093	0.4954072
0.0	0.5205797	0.502949	0.5085695	0.5369229	0.51354593	0.50104314	0.5132159	0.5000234	0.4931194	0.49417424
0.0	0.52078533	0.50431347	0.50866526	0.53637904	0.5138497	0.5016872	0.51378715	0.5006418	0.49368125	0.49513355
0.0	0.5202842	0.50362134	0.50802964	0.53622156	0.51305825	0.50163954	0.5128681	0.49973604	0.4941536	0.4952899
0.0	0.5212686	0.5040787	0.5087078	0.5366528	0.5135243	0.5016183	0.51368445	0.50040287	0.49339163	0.4944866
0.0	0.52060604	0.5038897	0.50857973	0.53598416	0.51381326	0.50153923	0.5129646	0.49999845	0.49298215	0.49393007
0.0	0.51992834	0.5041034	0.508319	0.53590566	0.51351476	0.50225097	0.51341873	0.5002057	0.49289107	0.4944138
0.0	0.5201199	0.50414777	0.5086751	0.5349007	0.5135187	0.5008467	0.5130056	0.49992287	0.49337643	0.4946884
0.0	0.52012354	0.5036862	0.5083953	0.5356669	0.513615	0.50176775	0.51231724	0.5005089	0.4929296	0.4939132
0.0	0.5206145	0.5048191	0.50901973	0.5356074	0.51348764	0.5011584	0.51400214	0.50015557	0.49272236	0.4937031
0.0	0.17698283	0.17843895	0.17638569	0.19459073	0.1745526	0.18403788	0.15692364	0.18685234	0.19644845	0.1674059
0.0	0.5206538	0.50414395	0.5086852	0.5363634	0.5130447	0.501762	0.51324487	0.50012237	0.49316242	0.49426872
0.0	0.5203814	0.50314015	0.50800633	0.534624	0.5125597	0.50072217	0.51304203	0.49991918	0.49376068	0.49426183
0.0	0.51998204	0.5035028	0.5085754	0.5360129	0.51364726	0.5014021	0.5131556	0.49984294	0.49300766	0.49411383
0.0	0.5195744	0.5044072	0.5084613	0.5354357	0.5128599	0.50133175	0.51327074	0.5000737	0.49331057	0.49513447
0.0	0.5207543	0.5035727	0.5084591	0.53616923	0.513747	0.5016609	0.5124747	0.5002115	0.49314073	0.49447966
0.0	0.5200633	0.50308084	0.5070609	0.5355035	0.5134385	0.50099945	0.51220685	0.49888456	0.49272975	0.49393782
0.0	0.52071047	0.50464237	0.5084629	0.5358532	0.51300013	0.5017762	0.5134712	0.5009579	0.49337736	0.49364907
0.0	0.5198542	0.5037104	0.5090323	0.5354186	0.5129344	0.50121397	0.51297957	0.49976283	0.49277377	0.49496037
0.0	0.51962787	0.50258476	0.50800204	0.5359917	0.51231474	0.5001274	0.511758	0.49981886	0.49198395	0.49436542
0.0	0.52086747	0.5039581	0.5080286	0.53554493	0.51320565	0.50122446	0.5134373	0.5003405	0.4929927	0.4939971
0.0	0.52147835	0.5044641	0.5074848	0.53646535	0.51402634	0.5015246	0.5136705	0.50046563	0.49301204	0.4947608
0.0	0.52012837	0.50387853	0.5083104	0.5353185	0.512783	0.5020172	0.5128123	0.49999046	0.49317867	0.494691
0.0	0.52028304	0.5039671	0.5093424	0.53524023	0.51406413	0.5013622	0.513669	0.5001201	0.49379784	0.494411
0.0	0.52001387	0.50324357	0.5081421	0.5352907	0.51372415	0.5009902	0.5128311	0.4996119	0.4923019	0.49406877
0.0	0.5222162	0.50363505	0.5093216	0.53628606	0.51473206	0.50127214	0.5144093	0.5017838	0.49106959	0.49498245
0.0	0.52060956	0.50426364	0.5084117	0.53515846	0.51303846	0.5017449	0.5130842	0.5003138	0.49295098	0.49491322
0.0	0.5216861	0.5061865	0.50822806	0.5357865	0.5123603	0.5010477	0.51366323	0.50072837	0.4930372	0.4936981
0.0	0.520742	0.5036959	0.5084052	0.5352609	0.51432586	0.50083417	0.51403105	0.5007147	0.4916278	0.49445155
0.0	0.5206329	0.50270355	0.5077185	0.5368305	0.51298755	0.5009807	0.51347744	0.50004697	0.4927381	0.49352556
0.0	0.5223895	0.50458395	0.50900656	0.53501	0.5131869	0.5014242	0.51407325	0.5012682	0.4926093	0.49514183
0.0	0.5220128	0.5041673	0.5095191	0.5352147	0.51276684	0.50040853	0.51404285	0.5014102	0.49258748	0.49518615
0.0	0.52198625	0.50431436	0.5088229	0.5354009	0.51329905	0.5009645	0.51413167	0.50098765	0.49296004	0.49541533
0.0	0.5229118	0.5046215	0.5086538	0.53414613	0.51192284	0.50058466	0.51413274	0.5012235	0.4922512	0.49420592
0.0	0.5213203	0.5025429	0.5080795	0.5367876	0.5124736	0.50160885	0.51308894	0.5011681	0.49312833	0.4946201
0.0	0.5206417	0.50297743	0.5062467	0.5340747	0.5106505	0.5001177	0.5121448	0.49863485	0.49131304	0.4948883
[truncated: 21,520 more rows]
