# Supplementary material for: Teasing out missing reactions in genome-scale metabolic networks through hypergraph learning
Source: Nat Commun. 2023 Apr 25;14:2375. doi: 10.1038/s41467-023-38110-7 (PMC10130184; doi:10.1038/s41467-023-38110-7)
Supplement: Supplementary file 4 — Source Data [file 41467_2023_38110_MOESM4_ESM.zip › Source Data/Figure 2/j-m/iEC1356_Bl21DE3_cheshire.csv]

	0	0.1	0.1.1	0.1.1.1	0.1.1.1.1	0.1.1.1.1.1	0.1.1.1.1.1.1	0.1.1.1.1.1.1.1	0.1.1.1.1.1.1.1.1	0
1.0	0.9996351	0.9989095	0.9996996	0.25361463	0.40216756	0.99936265	0.98070735	0.99980277	0.99404055	0.9800106
1.0	0.9999236	0.998976	0.9637294	0.9946949	0.9989994	0.8979821	0.89835614	0.9982414	0.9991779	0.9998909
1.0	0.9998894	0.99884486	0.9995597	0.9937523	0.99521184	0.9984719	0.9984794	0.9994419	0.9998085	0.9998964
1.0	0.9980312	0.99894696	0.43033174	0.9996326	0.9908935	0.992919	0.9991912	0.9890092	0.97531474	0.9999945
1.0	0.99960464	0.017332673	0.99980944	0.98977846	0.9999207	0.999092	0.99993324	0.4411899	0.9984755	0.98911893
1.0	0.9744256	0.9973801	0.19326021	0.99354494	0.97065824	0.9996132	0.98094857	0.98368675	0.9836975	0.016547814
1.0	0.9999535	0.5872671	0.99897444	0.99790037	0.9522919	0.99468046	0.712332	0.9995859	0.0024515418	0.9982243
1.0	0.99916303	0.9910657	0.99814034	0.9835488	0.003059714	0.9812165	0.1311033	0.9938215	0.6091402	0.79798263
1.0	0.9999058	0.9997075	0.9997584	0.9966799	0.9997682	0.9726512	0.20708728	0.99964476	0.7995627	0.95611405
1.0	0.9841493	0.99645364	0.99945384	0.92776436	0.9986009	0.47796893	0.99170166	0.9596429	0.99660516	0.99864787
1.0	0.8292249	0.9951999	0.9816097	0.569847	0.9796936	0.99965537	0.9997825	0.96300703	0.026502527	0.9999099
1.0	0.99553466	0.9619876	0.6866755	0.9932989	0.9975739	0.9997341	0.9999689	0.9875238	0.94485766	0.9756363
1.0	0.99910283	0.99807006	0.9656718	0.9917337	0.87344474	0.1598132	0.9022769	0.9789382	0.9079191	0.99866843
1.0	0.99872667	0.9991566	0.9967585	0.9587581	0.9977216	0.91469157	0.99985874	0.9816009	0.99363756	0.99842036
1.0	0.8665517	0.9628103	0.99916816	0.99952877	0.989783	0.9975274	0.9982944	0.8151213	0.9994112	0.6066467
1.0	0.9995735	0.99963045	0.99305564	0.3369725	0.9968925	0.98551244	0.99902487	0.99934286	0.9993204	0.0018323333
1.0	0.9994985	0.6956409	0.15226921	0.94775146	0.00072989345	0.9995253	0.9843902	0.9968382	0.017435735	0.95357037
1.0	0.9995016	0.99928755	0.9556387	0.96184963	0.9932145	0.94269496	0.9908947	0.99960214	0.9651083	0.00062541466
1.0	0.71548605	0.0010248233	0.00024640054	0.9992047	0.9994098	0.9972192	0.99241006	0.998295	0.01042909	0.9999496
1.0	0.9729772	0.99901223	0.95044905	0.9977392	0.00068036275	0.0031412037	0.27684045	0.8219055	0.9847472	0.98433673
1.0	0.972128	0.9970891	0.9951633	0.999483	0.9805151	0.98947716	0.9996208	0.32568118	0.9995652	0.9991748
1.0	0.7784801	0.99629176	0.9991061	0.025055353	0.9991744	0.9980975	0.9998882	0.58820146	0.9972767	0.99924964
1.0	0.91298246	0.99704593	0.9998202	0.9992162	0.9928243	0.9992797	0.99990726	0.94103974	0.9973259	0.9986786
1.0	0.096527226	0.99941826	0.9882947	0.99892634	0.9993585	0.99984753	0.9965815	0.9055956	0.9994043	0.9980057
1.0	0.9996507	0.9157476	0.9972331	0.99991715	0.99312496	0.99972636	0.9998036	0.99407357	0.7838436	0.04386555
1.0	0.99999297	0.9834215	0.9999893	0.99927443	0.9980823	0.99937963	0.9984523	0.9998367	0.99558735	0.11844356
1.0	0.99422944	0.00059487385	0.99867296	0.99093693	0.008383703	0.9991025	0.8137654	0.048009753	0.97618324	0.9900932
1.0	0.9988009	0.99195486	0.99933726	0.9991968	0.9994529	0.7813864	0.99326164	0.9997105	0.999824	0.9986596
1.0	0.09528411	0.997945	0.9968406	0.9992932	0.9947798	0.99738544	0.9997155	0.99164516	0.95446897	0.026991054
1.0	0.9998734	0.0005050289	0.0001529154	0.99209493	0.9714981	0.99867994	0.99228513	0.95729154	0.9740053	0.99971706
1.0	0.9992828	0.99887747	0.99815303	0.13979128	0.84508145	0.9137508	0.99974614	0.99936014	0.9197379	0.99996686
1.0	0.9994444	0.87383235	0.9969349	0.9202693	0.99612683	0.37846634	0.9996737	0.99964786	0.999416	0.0015084271
1.0	0.9995241	0.9918053	0.9951574	0.990368	0.036273833	0.999984	0.9993205	0.94432306	0.9805648	0.9969915
1.0	0.999846	0.16655706	0.99407864	0.028271424	0.6802183	0.9995109	0.9951939	0.9997651	0.9996995	0.9999291
1.0	0.99990416	0.88341886	0.9968604	0.99937695	0.8659393	0.99989104	0.6156889	0.92441654	0.99788827	0.9559909
1.0	0.99997044	0.9829668	0.99967897	0.99502486	0.99617565	0.9825675	0.99765956	0.9795599	0.99956816	0.9999007
1.0	0.99993753	0.9993704	0.9717458	0.99996114	0.94816035	0.9723201	0.8362104	0.9883078	0.998478	0.33099285
1.0	0.9997217	0.9999721	0.56596977	0.9992716	0.99568	0.985113	0.9300597	0.9999521	0.9888186	0.9998772
1.0	0.99952173	0.9991677	0.9999083	0.9904198	0.5126589	0.9977024	0.9962836	0.3369086	0.99988496	0.9848567
1.0	0.9999683	0.98760706	0.99969363	0.99386156	0.94616103	0.9991411	0.9957853	0.99605066	0.36446398	0.9999764
1.0	0.9998989	0.99966717	0.036766976	0.9906024	0.9947349	0.99610496	0.99976987	0.99961555	0.5810784	0.99969816
1.0	0.0071291435	0.99488753	0.9994667	0.01047812	0.9992938	0.9673756	0.99980015	0.9979723	0.9998037	0.19935654
1.0	0.99708587	0.86231315	0.99990034	0.92749006	0.91267675	0.98668134	0.3811485	0.9853337	0.9985145	0.9842487
1.0	0.99997044	0.9979639	0.498075	0.9965932	0.999979	0.99730575	0.85174704	0.9855693	0.99793327	0.9994585
1.0	0.9995702	0.38485596	0.99970895	0.9997702	0.19180727	0.9902351	0.99977607	0.9831481	0.9651083	0.9858213
1.0	0.99937975	0.99479693	0.99978083	0.9623339	0.9996147	0.9990331	0.99698985	0.99862003	0.99729544	0.664043
1.0	0.9997793	0.9994326	0.0057853484	0.99484926	0.99315697	0.9971625	0.98924553	0.9996124	0.9998324	0.99969923
1.0	0.998298	0.9694252	0.9999516	0.99858224	0.8947171	0.9936314	0.9994423	0.98816675	0.0033943902	0.9985399
1.0	0.46292844	0.999997	0.9997904	0.9992441	0.5344067	0.998855	0.99965537	0.99748033	0.0031294255	0.9651991
1.0	0.9912731	0.62336856	0.999044	0.7372778	0.99948174	0.999116	0.9938133	0.99960595	0.9998405	0.9826278
1.0	0.99553466	0.9980008	0.98339856	0.9945779	0.88679564	0.9972433	0.87237585	0.99690574	0.01042909	0.0012684024
1.0	0.0051236753	0.9979528	0.994504	0.967864	0.99854654	0.9970886	0.8981748	0.9139554	0.9885407	0.99879515
1.0	0.9992261	0.99918085	0.9974612	0.99962175	0.826996	0.9988483	0.9977188	0.9998889	0.8262939	0.999933
1.0	0.99991465	0.9675326	0.9910494	0.99920624	0.9892663	0.99968994	0.9998197	0.9956637	0.99980086	0.9995328
1.0	0.9999448	0.999673	0.9996506	0.99926203	0.99964285	0.9975349	0.8181314	0.9971064	0.999471	0.019419871
1.0	0.99256855	0.9850697	0.6568186	0.0022169044	0.9935359	0.9990916	0.99982613	0.9995227	0.018206028	0.99827576
1.0	0.9994418	0.98418474	0.9998192	0.9468798	0.9897054	0.4272717	0.9994442	0.99940443	0.9979091	0.025423042
1.0	0.0051236753	0.9990814	0.9620929	0.17645988	0.82190424	0.99947864	0.020175574	0.92441654	0.99879277	0.9411506
1.0	0.99939823	0.99955636	0.9997545	0.99575955	0.99977666	0.9667878	0.99973196	0.9997973	0.9993863	0.9956031
1.0	0.999752	0.9843853	0.9987847	0.99060667	0.5121274	0.9995233	0.9364192	0.9948183	0.9995597	0.1250157
1.0	0.9986332	0.9804867	0.9811779	0.99127144	0.996095	0.7651863	0.9999325	0.99988997	0.9998036	0.9974827
1.0	0.99992573	0.9962373	0.9999645	0.999481	0.9940678	0.0001769539	0.9874992	0.99980503	0.2614378	0.9965837
1.0	0.9984377	0.20915166	0.9465424	0.063554935	0.99631315	0.9874419	0.9999796	0.9920548	0.9994018	0.9997694
1.0	0.9982493	0.72575265	0.9965569	0.9879226	0.99971527	0.9587386	0.9991891	0.9996656	0.0029434562	0.99900407
1.0	0.9993635	0.9984055	0.9586598	0.92630994	0.9990012	0.93654853	0.9998042	0.9944555	0.99972755	0.8213323
1.0	0.9590884	0.9996178	0.7235538	0.07008525	0.9980118	0.99880636	0.9991359	0.9999269	0.99298966	0.9875218
1.0	0.99981385	0.9984823	0.5180931	0.99828976	0.29487896	0.9955851	0.946216	0.0013247422	0.9774934	0.97292525
1.0	0.999861	0.96955734	0.99742943	0.99955636	0.9991166	0.9989003	0.95836455	0.99294865	0.98619974	0.15040095
1.0	0.99998033	0.9978356	0.9926381	0.99820983	0.042162094	0.9959721	0.99936503	0.95688164	0.99947864	0.9982192
1.0	0.9999751	0.9977216	0.5921173	0.98041695	0.8690864	0.99092555	0.9829322	0.999962	0.97331774	0.04530309
1.0	0.99989736	0.9990871	0.9975262	0.19951177	0.9975349	0.9988593	0.9992618	0.9997148	0.9521771	0.41394165
1.0	0.9996655	0.9992244	0.99964345	0.28994402	9.231364e-06	0.19868001	0.26152885	0.9984352	0.9507433	0.9999112
1.0	0.9967784	0.99841726	0.88735926	0.9126511	0.9994678	0.99173814	0.99788034	0.99945706	0.73230535	0.9994672
1.0	0.99390644	0.9995097	0.002129822	0.324423	0.9985738	0.99925345	0.9995881	0.9998833	0.9994012	0.9998037
1.0	0.999949	0.9988399	0.999931	0.99942064	0.9991092	0.98253596	0.9997608	0.9991447	0.9998776	0.99993324
1.0	0.41638714	0.95758843	0.8036305	0.9350668	0.97180927	0.4797313	0.9997751	0.8856799	0.9981198	0.5593865
1.0	0.99990714	0.14986521	0.9938083	0.99715143	0.9747781	0.99632	0.009269301	0.9987533	0.9887117	0.9904489
1.0	0.9998971	0.9978619	0.9905573	0.99834	0.99931526	0.99999285	0.99983203	0.9909367	0.9294369	0.99990666
1.0	0.9999156	0.8594777	0.9451806	0.9986533	0.9991289	0.9989807	0.9991386	0.99929607	0.99984837	0.99827623
1.0	0.9950956	0.058884673	0.9997197	0.8675034	0.9993006	0.9915692	0.9997148	3.636392e-05	0.99956065	0.9941281
1.0	0.9993874	0.9991642	0.00032205955	0.99989724	0.9930085	0.71284944	0.99914193	0.43994236	0.99988747	0.9974483
1.0	0.99980026	0.034857668	0.99710435	0.99895775	0.999819	0.9999691	0.95353186	0.9962845	0.25124422	0.9786578
1.0	0.9998493	0.13026509	0.0015705589	0.99987686	0.9645626	0.9962495	0.99925727	0.95026094	0.9753872	0.9978022
1.0	0.9957734	0.99799407	0.99483216	0.6116737	0.99726045	0.81018555	0.99833244	0.8518663	0.9985892	0.99813557
1.0	0.9971359	0.9979206	0.99978536	0.9845893	0.98908126	0.99561834	0.99990773	0.999456	0.959132	0.93598384
1.0	0.09564847	0.99940133	0.9976497	0.931841	0.99974686	0.9957604	0.86495787	0.72409135	0.9976174	0.9997764
1.0	0.9460539	0.93517137	0.8944458	0.9287045	0.8573783	0.9492598	0.99977344	0.9976265	0.9998628	0.999931
1.0	0.26893365	0.99718386	0.99581546	0.99889416	0.0027253416	0.99860007	0.9017751	0.9992204	0.9810836	0.99566513
1.0	0.035985723	0.9989754	0.99948514	0.8858979	0.9759495	0.909384	0.9999702	0.9992654	0.99898607	0.9998178
1.0	0.8418776	0.9998727	0.99674976	0.47098774	0.912694	0.995656	0.9991721	0.99960595	0.27044624	0.9900932
1.0	0.99989474	0.49811316	0.9964701	0.5151635	0.9911583	0.99720496	0.9799969	0.9998944	0.99876213	0.9900932
1.0	0.9444933	0.9963505	0.9955771	0.90657485	0.86812997	0.99996936	0.27002758	0.99824595	0.9477961	0.993493
1.0	0.9998411	0.7629658	0.10637176	0.99217755	0.8860392	0.98210794	0.9966337	0.93708557	0.92739093	0.99961334
1.0	0.7625657	0.0009456911	0.7366287	0.85242236	0.31845182	0.6566899	0.9984212	0.99968135	0.0028484885	0.99873286
1.0	0.16741945	0.9993352	0.052862827	0.9817121	0.99794775	0.99890745	0.01279091	0.99970406	0.9986369	0.96290547
1.0	0.99671435	0.99376416	0.99450326	0.99580294	0.99276334	0.99992156	0.9999435	0.9994874	0.86467963	0.9999819
1.0	0.99771357	0.75220644	0.8679904	0.97953975	0.0029439714	0.9922806	0.7418976	0.99882096	0.9842464	0.14729977
1.0	0.9983328	0.99961984	0.9828179	0.9588075	0.37499398	0.99993896	0.99854505	0.92441654	0.9992387	0.050700624
1.0	0.99941385	0.99180686	0.9493378	0.998776	0.9958782	0.99605536	0.9994424	0.99810874	0.99996436	0.96616626
1.0	0.9996414	0.9361989	0.32173508	0.0024386772	0.99926037	0.9986229	0.9998894	0.9994822	0.9906316	0.999091
1.0	0.999741	0.98533046	0.99617034	0.00589964	0.9992545	0.9996076	0.9988356	0.9995498	0.9561783	0.012931023
1.0	0.99990094	0.9995592	0.8635968	0.4933175	0.99918205	0.80642796	0.8831121	0.9990852	0.9574925	0.9991793
1.0	0.9997551	0.9999378	0.9576022	0.9843009	0.9970409	0.99748343	0.9993536	0.9994941	0.9995472	0.9864877
1.0	0.88404506	0.9842672	0.6966046	0.9998733	0.9946563	0.9981177	0.0010351613	0.92441654	0.9995266	0.48297375
1.0	0.05770227	0.9127648	0.9933403	0.99942064	0.97519106	0.0010046833	0.9991254	0.9453056	0.81518227	0.9989687
1.0	0.99948066	0.9504432	0.9958324	0.7535395	0.9995491	0.9534256	0.9999349	0.13830744	0.9995647	0.9992655
1.0	0.28199777	0.96516544	0.98769844	0.9885351	0.99955803	0.9995664	0.9999118	0.9916441	0.9936133	0.9997962
1.0	0.9999789	0.99875426	0.040561963	0.030294437	0.99927455	0.998665	0.9891493	0.9654198	0.9996269	0.9890149
1.0	0.99998736	0.9999906	0.9678651	0.9766708	0.43778855	0.9986939	0.99992883	0.00067648565	0.9955811	0.9660492
1.0	0.9996686	0.99973756	0.9995408	0.98958695	0.36684614	0.99957246	0.99942136	0.4992759	0.034100316	0.9986713
1.0	0.9999951	0.9990293	0.054368004	0.7183436	0.9988746	0.99933165	0.99940014	0.9983896	0.6580318	0.0006223322
1.0	0.99983823	0.78792745	0.0024751178	0.9991436	0.9962369	0.99950624	0.99933124	0.9994234	0.0028895468	0.99943525
1.0	0.99977475	0.8176232	0.99767274	0.9581002	0.99687636	0.9996853	0.9998536	0.99200636	0.97645104	0.9966337
1.0	0.97911215	0.9919544	0.9985324	0.07170616	0.99992895	0.9797575	0.9989993	0.99951696	0.9994923	0.053845674
1.0	0.99553466	0.9688919	0.9996617	0.99985063	0.9991062	0.99971825	0.9999281	0.9910336	0.96605974	0.6557834
1.0	0.3656455	0.99983513	0.9973157	0.5663049	0.9991704	0.049146082	0.9959883	0.9996977	0.99947935	0.9880264
1.0	0.9994641	0.9995254	0.9990256	0.097346105	0.7654458	0.99955434	0.9998696	0.9920705	0.99859315	0.99960285
1.0	0.99553466	0.9745891	0.9996637	0.9351957	0.9970932	0.9998203	0.11775996	0.004402165	0.9613687	0.98209584
1.0	0.9998902	0.99758947	0.99981254	0.17634143	0.95642394	0.99756444	0.021306286	0.001885498	0.9993975	0.9997782
1.0	0.9989225	0.4276822	0.9989911	0.83762	0.36231863	0.999132	0.9921504	0.99970394	0.9975352	0.9683801
1.0	0.99990916	0.98442245	0.07104213	0.999589	0.000120774996	0.999928	0.99979466	0.9996307	0.9872384	0.9999095
1.0	0.9981067	0.007154377	0.99976724	0.8640056	0.99618775	0.69380367	0.9996735	0.8750367	0.97103935	0.99989974
1.0	0.0008590831	0.985706	0.99717027	0.8171766	0.9993382	0.9707281	0.9996879	0.4679399	0.99917185	0.9462114
1.0	0.6534155	0.9661615	0.99785656	0.99748236	0.996265	0.08836048	0.3636429	0.99960095	0.9994715	0.99851197
1.0	0.99863786	0.9974516	0.999121	0.30774018	0.9894476	0.9846801	0.9952226	0.99921906	0.9994603	0.99773127
1.0	0.99767417	0.99836713	0.9983981	0.999215	0.9817027	0.99780387	0.9580256	0.9984074	0.9985952	0.999814
1.0	0.9638276	0.9114889	0.9996443	0.99450475	0.99673754	0.9999455	0.99979895	0.9985662	0.99987805	0.99933016
1.0	0.9993754	0.9986235	0.31091365	0.99096733	0.99632215	0.99996126	0.9999454	0.22073588	0.9967217	0.999819
1.0	0.0748602	0.99954695	0.9928659	0.00085174537	0.99305624	0.99970263	0.9998004	0.9997173	0.00028625113	0.32311475
1.0	0.99776554	0.9985905	0.810991	0.72191536	0.8659393	0.96400845	0.9966068	0.5936844	0.48275667	0.99993694
1.0	0.999843	0.4142785	0.6044588	0.94471383	0.5048324	0.010568714	0.9971475	0.49114296	0.9989502	0.013119493
1.0	0.9995147	0.993737	0.9337188	0.39949602	0.99326575	0.9494332	0.99697757	0.002381	0.9929669	0.99976164
1.0	0.9997696	0.6212148	0.9784288	0.9972465	0.999432	0.99950147	0.99961144	0.9865784	0.9995826	0.98216003
1.0	0.9908332	0.9990711	0.99233514	0.9910487	0.9969524	0.99961805	0.9921469	0.00054402626	0.999305	0.99792504
1.0	0.999912	0.8760485	0.9999877	0.59300345	0.9708212	0.99782	0.99968517	0.9988938	0.97420585	0.9999356
1.0	0.9927215	0.92770284	0.0046116686	0.98562694	0.6002335	0.99845016	0.9997603	0.9993382	0.9965185	0.9999863
1.0	0.9938492	0.022317184	0.999711	0.9994363	0.97899574	0.8175698	0.99725276	0.98992634	0.97481245	0.00016296172
1.0	0.9146468	0.998283	0.9962256	0.9990915	0.9993187	0.95738745	0.9999229	0.9502902	0.9651083	0.9996687
1.0	0.9949207	0.96851784	0.9968976	0.99908555	0.6521511	0.999757	0.1277901	0.9997713	0.95845556	0.21217297
1.0	0.00020187694	0.9897934	0.9996933	0.7658919	0.9999589	0.9987804	0.99702257	0.99957794	0.99889755	0.988316
1.0	0.9994149	0.9985134	0.00047453417	0.99957544	0.99764246	0.9997882	0.99983644	0.99983156	0.7256127	0.9996338
1.0	0.999894	0.99942386	0.9810783	0.9992461	0.9040923	0.99917066	0.9967199	0.9998795	0.9993808	0.9900932
1.0	0.9996363	0.99774855	0.23075457	0.36464715	0.9991373	0.99879825	0.99649566	0.00027586764	0.0023005414	0.74872494
1.0	0.99521554	0.99805343	0.9991371	0.20665607	0.99978393	0.9662939	0.99979967	0.742977	0.967292	0.67476153
1.0	0.9999188	0.9953733	0.9997111	0.75486046	0.075747356	0.98758346	0.99035805	0.9997867	0.89332265	0.99975985
1.0	0.9998795	0.7986234	0.0019210615	0.95533144	0.9974637	0.99470854	0.99956006	0.98938036	0.9971527	0.99868125
1.0	0.9937203	0.9978346	0.9996867	0.99996316	0.9987551	0.9998066	0.9958696	0.9997272	0.9460408	0.9993062
1.0	0.9997738	0.9915509	0.99997306	0.99886537	0.99911743	0.0039572488	0.9989416	0.9996239	0.9994911	0.9999862
1.0	0.98325527	0.9998511	0.33223605	0.8839561	0.58377016	0.9744684	0.049563903	0.830646	0.9856464	0.8298241
1.0	0.99982905	0.9971411	0.9923381	0.00021509107	0.99773526	0.34729195	0.9579694	0.00164636	0.9004981	0.99819
1.0	0.9998747	0.9996805	0.99834347	0.99253255	0.95294815	5.412627e-05	0.4065859	0.92441654	0.99117506	0.0050204447
1.0	0.449099	0.12274521	0.93390703	0.6237204	0.9412612	0.54431105	0.9871236	0.99922884	0.9996228	0.020577284
1.0	0.98451984	0.7385314	0.9917365	0.004511713	0.99564904	0.99840266	0.9583568	0.9969463	0.5532638	0.97256356
1.0	0.101996824	0.98853815	0.9986841	0.0029953897	0.7775987	0.4318513	0.036250196	0.99978095	0.99939287	0.9999485
1.0	0.99903715	0.9980088	0.998384	0.14060907	0.9991798	0.99965787	0.9997131	0.9464084	0.9995846	0.006353668
1.0	0.02570868	0.9895096	0.28133297	0.79337704	0.559015	0.9997681	0.0021584302	0.9993068	0.9964	0.007953661
1.0	0.66171485	0.9996916	0.8832639	0.01118171	0.5183378	0.9973272	0.99976414	0.9992842	0.9994553	0.9990282
1.0	0.6965191	0.99945146	0.99806064	0.98947245	0.99955755	0.9840052	0.99970955	0.4994837	0.8761391	0.0017723442
1.0	0.0015389323	0.8692651	0.9976732	0.25255772	0.9996842	0.98835105	0.98512626	0.9488405	0.9987142	0.9888564
1.0	0.9858213	0.97021604	0.9978896	0.73814106	0.026176674	0.007224185	0.9997328	0.9937662	0.9997849	0.9999845
1.0	0.99928254	0.0016154082	0.9754837	0.8652997	0.9997558	0.99964774	0.98224145	0.9975908	0.02481727	0.216313
1.0	0.99991024	0.96821177	0.9990089	0.9989851	0.13945249	0.0011103166	0.9768687	0.99948055	0.94242257	0.12023622
1.0	0.014108034	0.9924779	0.9911408	0.17470476	0.9054412	0.033405703	0.8425233	0.9997621	0.9987822	0.98255527
1.0	0.99289507	0.9992163	0.9219364	0.21358739	0.9906228	0.96261156	0.9997558	0.97085595	0.9995334	0.8513221
1.0	0.99941015	0.99832565	0.66390395	0.94174904	0.9992386	0.99825233	0.9994418	0.9996178	0.99649906	0.9986143
1.0	0.99801135	0.938379	0.8888888	0.9860428	0.8092136	0.99851316	0.99955875	0.000105857915	0.8881237	0.8200263
1.0	0.9999654	0.99717605	0.99927956	0.99661607	0.9890113	0.9129658	0.96276635	0.9992348	0.019120758	0.0073894034
1.0	0.9998579	0.99956983	0.9976567	0.98381597	0.26045886	0.99798065	0.99348867	0.5240664	0.99827254	0.99959344
1.0	0.9930214	0.99321234	0.995229	0.089292206	0.9953146	0.99784327	0.9999752	0.9837092	0.9978629	0.99897885
1.0	0.9995894	0.9990958	0.57651484	0.99264973	0.94860214	0.999527	0.93327665	0.9994611	0.99929523	0.9998572
1.0	0.9811505	0.99695325	0.99984217	0.99007064	0.7884457	0.27825707	0.99655426	0.9897885	0.9994087	0.9842202
1.0	0.9999063	0.012059436	0.7749356	0.975156	0.9963523	0.99991214	0.0034968292	0.9983741	0.99432653	0.99093705
1.0	0.89980555	0.99940085	0.99984443	0.9972217	0.99761295	0.9999758	0.99336123	0.99988675	0.40970844	0.9911596
1.0	0.9994215	0.9713742	0.9999398	0.9982437	0.98148876	0.9995665	0.9838064	0.58328736	0.9982462	0.9956494
1.0	0.9999498	0.94215107	0.9989428	0.007738082	0.99302036	0.973987	0.9697277	0.99885833	0.99847335	0.9116746
1.0	0.98488533	0.45148414	0.99911124	0.84068996	0.9982613	0.006685643	0.8838387	0.9861748	0.9835609	0.98881245
1.0	0.9979042	0.0015928198	0.9996885	0.9992268	0.0009768729	0.07812005	0.007402664	0.64508146	0.7983004	0.9784419
1.0	0.9981273	0.9847439	0.25025263	0.23757452	0.9668297	0.78033584	0.9280394	0.9992213	0.9994135	0.9958086
1.0	0.99973863	0.9915725	0.9997111	0.9943032	0.99727577	0.99960095	0.84114975	0.99981004	0.99963725	0.9998246
1.0	0.9999099	0.9998338	0.9996586	0.99647105	0.63727206	0.97119653	0.99760014	0.99930096	0.0021242232	0.015640102
1.0	0.992919	0.9988475	0.99288166	0.99455076	0.9996891	0.9989348	0.9997482	0.01971142	0.99304056	0.000274133
1.0	0.9998381	0.99940276	0.9955634	0.97248757	0.9999362	0.98683375	0.9997696	0.296006	0.99737906	0.96542805
1.0	0.9995353	0.9843853	0.99544924	0.9755989	0.99910235	0.99740595	0.21560276	0.9951708	0.97950804	0.8380611
1.0	0.9994173	0.9976203	0.9898553	0.9992255	0.9976121	0.9252548	0.9997062	0.9966055	0.24104951	0.99980253
1.0	0.98315006	0.033653833	0.9964079	0.99710256	0.99949646	0.14858344	0.9342713	0.99980587	0.97709435	0.9986076
1.0	0.022729045	0.99884486	0.027980674	0.98149925	0.99439186	0.99844354	0.99744546	0.9999124	0.4368121	0.99867034
1.0	0.99995637	0.0016438069	0.9860551	0.9984176	0.9974704	0.9847943	0.9900742	0.99952245	0.91762197	0.99967873
1.0	0.9994073	0.992031	0.9998839	0.0034193632	0.9728934	0.99708897	0.9998004	0.99983275	0.99974066	0.9997434
1.0	0.7296372	0.99691004	0.58977556	0.37211722	0.9968382	0.5657513	0.99443215	0.9953318	0.101315185	0.92992944
1.0	0.99996686	0.99948716	0.5975392	0.9679676	0.99956113	0.87589943	0.99958986	0.99950325	0.04297208	0.00015812577
1.0	0.705362	0.9843853	0.5820444	0.99367106	0.831718	0.99618715	0.99961925	0.9999863	0.9461027	0.64378357
1.0	0.9996184	0.99955016	0.023917004	0.78559923	0.0017775638	4.2659954e-05	0.9989104	0.95928955	0.9997675	0.4958227
1.0	0.9942748	0.92635626	0.9451806	0.99856573	0.41228282	0.94257635	0.99997795	0.54084355	0.96029466	0.9999298
1.0	0.33001253	0.78829783	0.9996358	0.9882812	0.9333478	0.9964126	0.9997023	0.9995524	0.9994777	0.95611405
1.0	0.99980956	0.9965501	0.46726778	0.9939957	0.99991775	0.99248344	0.3961189	0.99976903	0.99724174	0.9985586
1.0	0.9995265	0.45248282	0.0007120754	0.99720925	0.29702452	0.9693838	0.9999306	0.9979539	0.80660695	0.9983682
1.0	0.9985592	0.9430306	0.91957694	0.15850784	0.93593293	0.9969494	0.86563593	0.9828902	0.8033015	0.6459237
1.0	0.9999896	0.83539957	0.048335444	0.00086672476	0.99996233	0.9999193	0.91103935	0.9996505	0.9997845	0.98665094
1.0	0.99985623	0.99703586	0.076273546	0.7654572	0.99923015	0.9880455	0.7151563	0.9997067	0.99989915	0.9873467
1.0	0.9976222	0.99817646	0.999892	0.67096055	0.9963678	0.9787378	0.99990225	0.0805539	0.99966276	0.74507385
1.0	0.9998646	0.06593308	0.9978948	0.002545265	0.9992712	0.48954	0.9874992	0.9999523	0.96457267	0.00016371396
1.0	0.88059974	0.83048654	0.9997261	0.97113454	0.9963806	0.9849674	0.9720632	0.9440312	0.9999304	0.9984138
1.0	0.999826	0.11237364	0.9953637	0.75583965	0.9826524	0.9970656	0.99913436	0.07784941	0.0074741575	0.9836897
1.0	0.9996942	0.9843888	0.26334235	0.9733189	0.9999764	0.9992429	0.00059452496	0.9951074	0.74261796	0.9998932
1.0	0.99918014	0.9984114	0.99654704	0.98537445	0.9992507	0.99593604	0.9999236	0.9987815	0.10085505	0.99971384
1.0	0.9979505	0.99914396	0.8680917	0.9382802	0.261497	0.99726164	9.764768e-05	0.99987745	0.9839421	0.22111104
1.0	0.9998615	0.99914205	0.98969996	0.45962083	0.9996283	0.99821043	0.99973434	0.9982191	0.9995517	0.99208295
1.0	0.9974819	0.9985411	0.99980634	0.014861045	0.9994898	0.99906427	0.24590196	0.99769884	0.9997749	0.32813516
1.0	0.99424237	0.9954502	0.965756	0.9802203	0.99905485	0.98614615	0.99967456	0.99956185	0.9969398	0.99850595
1.0	0.99934155	0.9843853	0.9936109	0.6658553	0.38757306	0.021090128	0.9954426	0.8760127	0.9998747	0.30725405
1.0	0.12965585	0.98457736	0.0006445917	0.0009883718	0.6210673	0.9966091	0.99990726	0.99928975	0.9995053	0.9522494
1.0	0.9968214	0.9980116	0.94341433	0.32850614	0.9823893	0.9857853	0.99973017	0.9999075	0.99999225	0.9971418
1.0	0.99864954	0.9967123	0.9997811	0.96499455	0.05789873	0.99760205	0.99517375	0.9996049	0.99997604	0.9926541
1.0	0.99943906	0.9987772	0.12397216	0.8980216	0.9842424	0.9970392	0.99976915	0.9994618	0.9999676	0.99998784
1.0	0.998944	0.9843853	0.99714917	0.8939382	0.0864193	0.9999012	0.99970776	0.99971443	0.99860364	0.99958545
1.0	0.65836686	0.99928075	0.99822026	0.99938595	0.99603146	0.9975637	0.99936885	0.99973947	0.9999156	0.48377353
1.0	0.9996983	0.99891615	0.99947935	0.9973265	0.99861777	0.0056193997	0.9994628	0.99936277	0.98921824	0.59565437
1.0	0.99141747	0.99221486	0.99856013	0.99418074	0.9698023	0.998728	0.9867954	0.99931073	0.99981624	0.4803521
1.0	0.98711836	0.99880254	0.01554486	0.3580703	0.9985353	0.9992786	0.99329454	0.99931467	0.46744567	0.0009155698
1.0	0.99930215	0.7224999	0.99987423	0.99906296	0.99945384	0.99977857	0.99992967	0.99937075	0.9983125	0.97622687
1.0	0.9978807	0.9988655	0.98266476	0.98713416	0.9607367	0.9972608	0.99960166	0.9990671	0.9886026	0.96242326
1.0	0.9995902	0.7641624	0.014054903	0.17738375	0.99426866	0.9992643	0.9993451	0.99938667	0.0023700825	0.9957131
1.0	0.99955887	0.99920434	0.99906594	0.977116	0.99382824	0.99777263	0.9942973	0.99870396	0.09772845	0.08209278
1.0	0.999835	0.9974837	0.99991655	0.97797054	0.9989994	0.041532688	0.9998141	0.17559193	0.9994091	0.99992466
1.0	0.9114238	0.94293743	0.22783525	0.74824524	0.56614614	0.9991167	0.99787664	0.9997037	0.99733704	0.9995472
1.0	0.99957234	0.9843853	0.9744095	0.98713416	0.9963613	0.9876078	0.42461693	0.99942124	0.99949336	0.997531
1.0	0.99990666	0.9962186	0.9884278	0.99419665	0.9980566	0.99894005	0.99866104	0.99924266	0.9995442	0.70471215
1.0	0.9998628	0.98890835	0.9991208	0.9137563	0.99881446	0.9650836	0.9998692	0.9993143	0.017290695	0.9949334
1.0	0.082387246	0.959564	0.99924374	0.9946585	0.9991812	0.85085505	0.9997348	0.50961065	0.99130076	0.9995647
1.0	0.9993948	0.9829503	0.9998869	0.9972801	0.02595427	0.99918777	0.99983215	0.99961156	0.9607306	0.9899266
1.0	0.99917895	0.9997162	0.7182423	0.9947018	0.9990125	0.84408426	0.53509474	0.9997892	0.81172526	0.997416
1.0	0.54489857	0.9912424	0.03877396	0.99922323	0.99020153	0.9992969	0.8372443	0.999302	0.93433446	0.23137455
1.0	0.99995935	0.0014056012	0.88669723	0.00074934855	0.7950671	0.99830294	0.9998958	0.99953866	0.096668035	0.99109495
0.0	0.99553466	0.9843853	0.9451806	0.98713416	0.8659393	0.95853394	0.9874992	0.92441654	0.9651083	0.9900932
0.0	0.99553466	0.9843853	0.9451806	0.98713416	0.8659393	0.95853394	0.9874992	0.92441654	0.9651083	0.9900932
0.0	0.99553466	0.9843853	0.9451806	0.98713416	0.8659393	0.95853394	0.9874992	0.92441654	0.9651083	0.9900932
0.0	0.99553466	0.9843853	0.9451806	0.98713416	0.8659393	0.95853394	0.9874992	0.92441654	0.9651083	0.9900932
0.0	0.99553466	0.9843853	0.9451806	0.98713416	0.8659393	0.95853394	0.9874992	0.92441654	0.9651083	0.9900932
0.0	0.99553466	0.9843853	0.9451806	0.98713416	0.8659393	0.95853394	0.9874992	0.92441654	0.9651083	0.9900932
0.0	0.99581903	0.9892625	0.9958734	0.98941296	0.98331773	0.9921049	0.9941273	0.9883307	0.99508107	0.9709381
0.0	0.98523694	0.9200556	0.9781521	0.9470102	0.96312803	0.9488838	0.98404247	0.8936768	0.86119276	0.98037946
0.0	0.98523694	0.9200556	0.9781521	0.9470102	0.96312803	0.9488838	0.98404247	0.8936768	0.86119276	0.98037946
0.0	0.98523694	0.9200556	0.9781521	0.9470102	0.96312803	0.9488838	0.98404247	0.8936768	0.86119276	0.98037946
0.0	0.9993291	0.9986577	0.9980584	0.9753795	0.9991166	0.9946404	0.9996006	0.9962863	0.99467456	0.9956494
0.0	0.9997415	0.99852234	0.9976434	0.9942338	0.9959778	0.9969747	0.9992467	0.99922776	0.9970714	0.9993051
0.0	0.99969316	0.9981932	0.99624217	0.9901102	0.9949292	0.9945779	0.99868923	0.99900913	0.99525946	0.99900573
0.0	0.9976089	0.9781488	0.99580634	0.9283185	0.9813804	0.98749125	0.9967182	0.9967655	0.9667858	0.9788219
0.0	0.99969316	0.9981932	0.99624217	0.9901102	0.9949292	0.9945779	0.99868923	0.99900913	0.99525946	0.99900573
0.0	0.99969316	0.9981932	0.99624217	0.9901102	0.9949292	0.9945779	0.99868923	0.99900913	0.99525946	0.99900573
0.0	0.9976089	0.9781488	0.99580634	0.9283185	0.9813804	0.98749125	0.9967182	0.9967655	0.9667858	0.9788219
0.0	0.999897	0.9987772	0.99961686	0.99908507	0.9990006	0.9987804	0.9996791	0.9994548	0.9993794	0.9998964
0.0	0.99553466	0.9843853	0.9451806	0.98713416	0.8659393	0.95853394	0.9874992	0.92441654	0.9651083	0.9900932
0.0	0.99553466	0.9843853	0.9451806	0.98713416	0.8659393	0.95853394	0.9874992	0.92441654	0.9651083	0.9900932
0.0	0.999897	0.9987772	0.99961686	0.99908507	0.9990006	0.9987804	0.9996791	0.9994548	0.9993794	0.9998964
0.0	0.99553466	0.9843853	0.9451806	0.98713416	0.8659393	0.95853394	0.9874992	0.92441654	0.9651083	0.9900932
0.0	0.99553466	0.9843853	0.9451806	0.98713416	0.8659393	0.95853394	0.9874992	0.92441654	0.9651083	0.9900932
0.0	0.99969316	0.9981932	0.99624217	0.9901102	0.9949292	0.9945779	0.99868923	0.99900913	0.99525946	0.99900573
0.0	0.9976089	0.9781488	0.99580634	0.9283185	0.9813804	0.98749125	0.9967182	0.9967655	0.9667858	0.9788219
0.0	0.9993291	0.9986577	0.9980584	0.9753795	0.9991166	0.9946404	0.9996006	0.9962863	0.99467456	0.9956494
0.0	0.99969316	0.9981932	0.99624217	0.9901102	0.9949292	0.9945779	0.99868923	0.99900913	0.99525946	0.99900573
0.0	0.999897	0.9987772	0.99961686	0.99908507	0.9990006	0.9987804	0.9996791	0.9994548	0.9993794	0.9998964
0.0	0.00053479325	0.00019047107	0.00086801656	0.0006426356	5.792515e-05	0.0003493438	4.69194e-05	0.00031035743	5.1594467e-05	1.2481396e-05
0.0	0.8134718	0.0011926731	0.004734353	0.010088029	0.0073160673	0.08371774	0.6256242	0.14654611	0.0004921568	0.017852675
0.0	0.999897	0.9987772	0.99961686	0.99908507	0.9990006	0.9987804	0.9996791	0.9994548	0.9993794	0.9998964
0.0	0.99553466	0.9843853	0.9451806	0.98713416	0.8659393	0.95853394	0.9874992	0.92441654	0.9651083	0.9900932
0.0	0.999897	0.9987772	0.99961686	0.99908507	0.9990006	0.9987804	0.9996791	0.9994548	0.9993794	0.9998964
0.0	0.99553466	0.9843853	0.9451806	0.98713416	0.8659393	0.95853394	0.9874992	0.92441654	0.9651083	0.9900932
0.0	0.99553466	0.9843853	0.9451806	0.98713416	0.8659393	0.95853394	0.9874992	0.92441654	0.9651083	0.9900932
0.0	0.99553466	0.9843853	0.9451806	0.98713416	0.8659393	0.95853394	0.9874992	0.92441654	0.9651083	0.9900932
0.0	0.99553466	0.9843853	0.9451806	0.98713416	0.8659393	0.95853394	0.9874992	0.92441654	0.9651083	0.9900932
0.0	0.999897	0.9987772	0.99961686	0.99908507	0.9990006	0.9987804	0.9996791	0.9994548	0.9993794	0.9998964
0.0	0.9993291	0.9986577	0.9980584	0.9753795	0.9991166	0.9946404	0.9996006	0.9962863	0.99467456	0.9956494
0.0	0.9993291	0.9986577	0.9980584	0.9753795	0.9991166	0.9946404	0.9996006	0.9962863	0.99467456	0.9956494
0.0	0.99969316	0.9981932	0.99624217	0.9901102	0.9949292	0.9945779	0.99868923	0.99900913	0.99525946	0.99900573
0.0	0.99969316	0.9981932	0.99624217	0.9901102	0.9949292	0.9945779	0.99868923	0.99900913	0.99525946	0.99900573
0.0	0.99761593	0.99574924	0.99872476	0.9900641	0.9962786	0.9973416	0.9989543	0.99858	0.99159265	0.9979595
0.0	0.99744534	0.99381506	0.9989141	0.99231213	0.9970445	0.9967842	0.999012	0.998901	0.9947212	0.9981053
0.0	0.9975356	0.9949267	0.99874413	0.9909883	0.9967874	0.9967951	0.9989213	0.9986085	0.9928852	0.9981286
0.0	0.99768245	0.9950664	0.9989505	0.99201	0.99719644	0.99685884	0.99902177	0.9986696	0.9938834	0.9978108
0.0	0.9972385	0.9923079	0.9983368	0.9885351	0.9955474	0.9957604	0.99866235	0.9981832	0.98906136	0.9971148
0.0	0.9972385	0.9923079	0.9983368	0.9885351	0.9955474	0.9957604	0.99866235	0.9981832	0.98906136	0.9971148
0.0	0.9972385	0.9923079	0.9983368	0.9885351	0.9955474	0.9957604	0.99866235	0.9981832	0.98906136	0.9971148
0.0	0.9972385	0.9923079	0.9983368	0.9885351	0.9955474	0.9957604	0.99866235	0.9981832	0.98906136	0.9971148
0.0	0.9972385	0.9923079	0.9983368	0.9885351	0.9955474	0.9957604	0.99866235	0.9981832	0.98906136	0.9971148
0.0	0.9976089	0.9781488	0.99580634	0.9283185	0.9813804	0.98749125	0.9967182	0.9967655	0.9667858	0.9788219
0.0	0.99969316	0.9981932	0.99624217	0.9901102	0.9949292	0.9945779	0.99868923	0.99900913	0.99525946	0.99900573
0.0	0.9994742	0.9992798	0.99958116	0.99386555	0.99963105	0.99808985	0.9998486	0.9992976	0.9975473	0.9982004
0.0	0.99927133	0.89781773	0.9994735	0.98790586	0.9988205	0.96639085	0.7903475	0.99606067	0.98727036	0.9998903
0.0	0.99990094	0.98174965	0.6866755	0.99826753	0.9990664	0.9990552	0.99654704	0.99998534	0.0031294255	0.99913055
0.0	0.99990094	0.98174965	0.6866755	0.99826753	0.9990664	0.9990552	0.99654704	0.99998534	0.0031294255	0.99913055
0.0	0.7025847	0.00029937134	0.6866755	0.9799059	0.9973834	0.00012251572	0.99523807	0.97617924	0.0031294255	0.9595529
0.0	0.99969316	0.9981932	0.99624217	0.9901102	0.9949292	0.9945779	0.99868923	0.99900913	0.99525946	0.99900573
0.0	0.005351524	0.0235325	0.0007031273	0.0038957072	0.038873855	0.004830061	0.00094353204	0.19719486	0.0023857052	0.042556822
0.0	0.99553466	0.9843853	0.9451806	0.98713416	0.8659393	0.95853394	0.9874992	0.92441654	0.9651083	0.9900932
0.0	0.99553466	0.9843853	0.9451806	0.98713416	0.8659393	0.95853394	0.9874992	0.92441654	0.9651083	0.9900932
0.0	0.999897	0.9987772	0.99961686	0.99908507	0.9990006	0.9987804	0.9996791	0.9994548	0.9993794	0.9998964
0.0	0.99553466	0.9843853	0.9451806	0.98713416	0.8659393	0.95853394	0.9874992	0.92441654	0.9651083	0.9900932
0.0	0.9996985	0.9998357	0.99990034	0.9981597	0.9997689	0.9997123	0.9999521	0.99966526	0.99950135	0.9998747
0.0	0.0003690119	0.6606194	0.00071140187	9.961872e-05	0.0015902551	0.0068281703	0.0004230939	8.360487e-05	0.002947003	0.00010332465
0.0	0.9944458	0.982806	0.99040353	0.82280856	0.9908546	0.9768546	0.99168783	0.993838	0.9920935	0.96063614
0.0	0.999897	0.9987772	0.99961686	0.99908507	0.9990006	0.9987804	0.9996791	0.9994548	0.9993794	0.9998964
0.0	0.99553466	0.9843853	0.9451806	0.98713416	0.8659393	0.95853394	0.9874992	0.92441654	0.9651083	0.9900932
0.0	0.99553466	0.9843853	0.9451806	0.98713416	0.8659393	0.95853394	0.9874992	0.92441654	0.9651083	0.9900932
0.0	0.99553466	0.9843853	0.9451806	0.98713416	0.8659393	0.95853394	0.9874992	0.92441654	0.9651083	0.9900932
0.0	0.99553466	0.9843853	0.9451806	0.98713416	0.8659393	0.95853394	0.9874992	0.92441654	0.9651083	0.9900932
0.0	0.99553466	0.9843853	0.9451806	0.98713416	0.8659393	0.95853394	0.9874992	0.92441654	0.9651083	0.9900932
0.0	0.999897	0.9987772	0.99961686	0.99908507	0.9990006	0.9987804	0.9996791	0.9994548	0.9993794	0.9998964
0.0	0.99916494	0.998909	0.99967265	0.9966097	0.9996922	0.99949956	0.99981123	0.9994716	0.9994149	0.9997621
0.0	0.9995147	0.9975229	0.99350303	0.9848524	0.9870035	0.9955841	0.9992168	0.997482	0.9949463	0.998697
0.0	0.9997217	0.998657	0.99823797	0.9954094	0.9965133	0.99795234	0.99935013	0.9992373	0.99922204	0.9994393
0.0	0.99553466	0.9843853	0.9451806	0.98713416	0.8659393	0.95853394	0.9874992	0.92441654	0.9651083	0.9900932
0.0	0.9993291	0.9986577	0.9980584	0.9753795	0.9991166	0.9946404	0.9996006	0.9962863	0.99467456	0.9956494
0.0	0.99969316	0.9981932	0.99624217	0.9901102	0.9949292	0.9945779	0.99868923	0.99900913	0.99525946	0.99900573
0.0	0.9976089	0.9781488	0.99580634	0.9283185	0.9813804	0.98749113	0.9967182	0.9967655	0.9667858	0.9788219
0.0	0.99969316	0.9981932	0.99624217	0.9901102	0.9949292	0.9945779	0.99868923	0.99900913	0.99525946	0.99900573
0.0	0.9995147	0.9975229	0.99350303	0.9848524	0.9870035	0.9955841	0.9992168	0.997482	0.9949463	0.998697
0.0	0.99969316	0.9981932	0.99624217	0.9901102	0.9949292	0.9945779	0.99868923	0.99900913	0.99525946	0.99900573
0.0	0.99978656	0.99898964	0.9987231	0.9965454	0.9977176	0.9978771	0.9995233	0.99959105	0.99744606	0.99958986
0.0	0.99553466	0.9843853	0.9451806	0.98713416	0.8659393	0.95853394	0.9874992	0.92441654	0.9651083	0.9900932
0.0	0.99553466	0.9843853	0.9451806	0.98713416	0.8659393	0.95853394	0.9874992	0.92441654	0.9651083	0.9900932
0.0	0.99553466	0.9843853	0.9451806	0.98713416	0.8659393	0.95853394	0.9874992	0.92441654	0.9651083	0.9900932
0.0	0.99553466	0.9843853	0.9451806	0.98713416	0.8659393	0.95853394	0.9874992	0.92441654	0.9651083	0.9900932
0.0	0.99553466	0.9843853	0.9451806	0.98713416	0.8659393	0.95853394	0.9874992	0.92441654	0.9651083	0.9900932
0.0	0.99553466	0.9843853	0.9451806	0.98713416	0.8659393	0.95853394	0.9874992	0.92441654	0.9651083	0.9900932
0.0	0.9993291	0.9986577	0.9980584	0.9753795	0.9991166	0.9946404	0.9996006	0.9962863	0.99467456	0.9956494
0.0	0.9993291	0.9986577	0.9980584	0.9753795	0.9991166	0.9946404	0.9996006	0.9962863	0.99467456	0.9956494
0.0	0.99969316	0.9981932	0.99624217	0.9901102	0.9949292	0.9945779	0.99868923	0.99900913	0.99525946	0.99900573
0.0	0.99969316	0.9981932	0.99624217	0.9901102	0.9949292	0.9945779	0.99868923	0.99900913	0.99525946	0.99900573
0.0	0.99553466	0.9843853	0.9451806	0.98713416	0.8659393	0.95853394	0.9874992	0.92441654	0.9651083	0.9900932
0.0	0.9976089	0.9781488	0.99580634	0.9283185	0.9813804	0.98749125	0.9967182	0.9967655	0.9667858	0.9788219
0.0	0.9976089	0.9781488	0.99580634	0.9283185	0.9813804	0.98749125	0.9967182	0.9967655	0.9667858	0.9788219
0.0	0.99969316	0.9981932	0.99624217	0.9901102	0.9949292	0.9945779	0.99868923	0.99900913	0.99525946	0.99900573
0.0	0.99969316	0.9981932	0.99624217	0.9901102	0.9949292	0.9945779	0.99868923	0.99900913	0.99525946	0.99900573
0.0	0.99553466	0.9843853	0.9451806	0.98713416	0.8659393	0.95853394	0.9874992	0.92441654	0.9651083	0.9900932
0.0	0.99553466	0.9843853	0.9451806	0.98713416	0.8659393	0.95853394	0.9874992	0.92441654	0.9651083	0.9900932
0.0	0.99553466	0.9843853	0.9451806	0.98713416	0.8659393	0.95853394	0.9874992	0.92441654	0.9651083	0.9900932
0.0	0.99553466	0.9843853	0.9451806	0.98713416	0.8659393	0.95853394	0.9874992	0.92441654	0.9651083	0.9900932
0.0	0.999897	0.9987772	0.99961686	0.99908507	0.9990006	0.9987804	0.9996791	0.9994548	0.9993794	0.9998964
0.0	0.99553466	0.9843853	0.9451806	0.98713416	0.8659393	0.95853394	0.9874992	0.92441654	0.9651083	0.9900932
0.0	0.99553466	0.9843853	0.9451806	0.98713416	0.8659393	0.95853394	0.9874992	0.92441654	0.9651083	0.9900932
0.0	0.999897	0.9987772	0.99961686	0.99908507	0.9990006	0.9987804	0.9996791	0.9994548	0.9993794	0.9998964
0.0	0.99553466	0.9843853	0.9451806	0.98713416	0.8659393	0.95853394	0.9874992	0.92441654	0.9651083	0.9900932
0.0	0.99553466	0.9843853	0.9451806	0.98713416	0.8659393	0.95853394	0.9874992	0.92441654	0.9651083	0.9900932
0.0	0.9999057	0.9990854	0.9997346	0.9992524	0.999236	0.9990709	0.9997676	0.99961615	0.9994956	0.99991894
0.0	0.99553466	0.9843853	0.9451806	0.98713416	0.8659393	0.95853394	0.9874992	0.92441654	0.9651083	0.9900932
0.0	0.99553466	0.9843853	0.9451806	0.98713416	0.8659393	0.95853394	0.9874992	0.92441654	0.9651083	0.9900932
0.0	0.99553466	0.9843853	0.9451806	0.98713416	0.8659393	0.95853394	0.9874992	0.92441654	0.9651083	0.9900932
0.0	0.999897	0.9987772	0.99961686	0.99908507	0.9990006	0.9987804	0.9996791	0.9994548	0.9993794	0.9998964
0.0	0.999897	0.9987772	0.99961686	0.99908507	0.9990006	0.9987804	0.9996791	0.9994548	0.9993794	0.9998964
0.0	0.99553466	0.9843853	0.9451806	0.98713416	0.8659393	0.95853394	0.9874992	0.92441654	0.9651083	0.9900932
0.0	0.9995147	0.9975229	0.99350303	0.9848524	0.9870035	0.9955841	0.9992168	0.997482	0.9949463	0.998697
0.0	0.000894657	7.4597614e-05	0.0004249504	0.001277812	0.017354777	0.0014254954	0.00022444718	0.0004200209	0.0015423989	0.004132496
0.0	0.9993291	0.9986577	0.9980584	0.9753795	0.9991166	0.9946404	0.9996006	0.9962863	0.99467456	0.9956494
0.0	0.99969316	0.9981932	0.99624217	0.9901102	0.9949292	0.9945779	0.99868923	0.99900913	0.99525946	0.99900573
0.0	0.9976089	0.9781488	0.99580634	0.9283185	0.9813804	0.98749125	0.9967182	0.9967655	0.9667858	0.9788219
0.0	0.99969316	0.9981932	0.99624217	0.9901102	0.9949292	0.9945779	0.99868923	0.99900913	0.99525946	0.99900573
0.0	0.99916494	0.998909	0.99967265	0.9966097	0.9996922	0.99949956	0.99981123	0.9994716	0.9994149	0.9997621
0.0	0.9993291	0.9986577	0.9980584	0.9753795	0.9991166	0.9946404	0.9996006	0.9962863	0.99467456	0.9956494
0.0	0.9993291	0.9986577	0.9980584	0.9753795	0.9991166	0.9946404	0.9996006	0.9962863	0.99467456	0.9956494
0.0	0.99969316	0.9981932	0.99624217	0.9901102	0.9949292	0.9945779	0.99868923	0.99900913	0.99525946	0.99900573
0.0	0.99969316	0.9981932	0.99624217	0.9901102	0.9949292	0.9945779	0.99868923	0.99900913	0.99525946	0.99900573
0.0	0.99969316	0.9981932	0.99624217	0.9901102	0.9949292	0.9945779	0.99868923	0.99900913	0.99525946	0.99900573
0.0	0.99969316	0.9981932	0.99624217	0.9901102	0.9949292	0.9945779	0.99868923	0.99900913	0.99525946	0.99900573
0.0	0.999897	0.9987772	0.99961686	0.99908507	0.9990006	0.9987804	0.9996791	0.9994548	0.9993794	0.9998964
0.0	0.999897	0.9987772	0.99961686	0.99908507	0.9990006	0.9987804	0.9996791	0.9994548	0.9993794	0.9998964
0.0	0.9993291	0.9986577	0.9980584	0.9753795	0.9991166	0.9946404	0.9996006	0.9962863	0.99467456	0.9956494
0.0	0.99969316	0.9981932	0.99624217	0.9901102	0.9949292	0.9945779	0.99868923	0.99900913	0.99525946	0.99900573
0.0	0.99969316	0.9981932	0.99624217	0.9901102	0.9949292	0.9945779	0.99868923	0.99900913	0.99525946	0.99900573
0.0	0.999897	0.9987772	0.99961686	0.99908507	0.9990006	0.9987804	0.9996791	0.9994548	0.9993794	0.9998964
0.0	0.99553466	0.9843853	0.9451806	0.98713416	0.8659393	0.95853394	0.9874992	0.92441654	0.9651083	0.9900932
0.0	0.99553466	0.9843853	0.9451806	0.98713416	0.8659393	0.95853394	0.9874992	0.92441654	0.9651083	0.9900932
0.0	0.99553466	0.9843853	0.9451806	0.98713416	0.8659393	0.95853394	0.9874992	0.92441654	0.9651083	0.9900932
0.0	0.99553466	0.9843853	0.9451806	0.98713416	0.8659393	0.95853394	0.9874992	0.92441654	0.9651083	0.9900932
0.0	0.012538105	0.012637806	0.009393171	0.008873641	0.0009848038	0.0021084023	0.0004991253	0.0017134992	0.0034475257	0.00084673753
0.0	0.012538095	0.012637806	0.009393171	0.008873641	0.0009848038	0.0021084023	0.0004991253	0.0017134992	0.0034475257	0.00084673753
0.0	0.0125381	0.012637806	0.009393171	0.008873644	0.0009848038	0.0021084023	0.0004991253	0.0017135001	0.0034475257	0.00084673753
0.0	0.0125381	0.012637806	0.009393167	0.008873641	0.0009848047	0.0021084032	0.0004991253	0.0017134992	0.0034475257	0.00084673794
0.0	0.0125381	0.012637806	0.009393171	0.008873641	0.0009848038	0.0021084023	0.0004991253	0.0017135001	0.0034475257	0.0008467372
0.0	0.012538095	0.012637806	0.009393171	0.008873641	0.0009848038	0.0021084023	0.0004991253	0.0017135001	0.0034475257	0.00084673753
0.0	0.0125381	0.012637806	0.009393171	0.008873641	0.0009848038	0.0021084032	0.0004991253	0.0017134992	0.0034475257	0.0008467372
0.0	0.0125381	0.012637806	0.009393167	0.008873641	0.0009848047	0.0021084032	0.0004991253	0.0017134992	0.0034475257	0.00084673753
0.0	0.012538095	0.012637806	0.009393171	0.008873644	0.0009848038	0.0021084032	0.0004991253	0.0017135001	0.0034475257	0.00084673753
0.0	0.0125381	0.012637806	0.009393171	0.008873644	0.0009848038	0.0021084023	0.0004991253	0.0017134992	0.0034475257	0.00084673753
0.0	0.012538095	0.012637806	0.009393171	0.008873644	0.0009848038	0.0021084023	0.0004991253	0.0017135001	0.0034475257	0.00084673753
0.0	0.0125381	0.012637806	0.009393167	0.008873641	0.0009848047	0.0021084032	0.0004991253	0.0017135008	0.0034475257	0.00084673753
0.0	0.012538105	0.012637806	0.009393171	0.008873641	0.0009848038	0.0021084023	0.0004991253	0.0017134992	0.0034475257	0.00084673753
0.0	0.99553466	0.9843853	0.9451806	0.98713416	0.8659393	0.95853394	0.9874992	0.92441654	0.9651083	0.9900932
0.0	0.99553466	0.9843853	0.9451806	0.98713416	0.8659393	0.95853394	0.9874992	0.92441654	0.9651083	0.9900932
0.0	0.99553466	0.9843853	0.9451806	0.98713416	0.8659393	0.95853394	0.9874992	0.92441654	0.9651083	0.9900932
0.0	0.99553466	0.9843853	0.9451806	0.98713416	0.8659393	0.95853394	0.9874992	0.92441654	0.9651083	0.9900932
0.0	0.99553466	0.9843853	0.9451806	0.98713416	0.8659393	0.95853394	0.9874992	0.92441654	0.9651083	0.9900932
0.0	0.99553466	0.9843853	0.9451806	0.98713416	0.8659393	0.95853394	0.9874992	0.92441654	0.9651083	0.9900932
0.0	0.99553466	0.9843853	0.9451806	0.98713416	0.8659393	0.95853394	0.9874992	0.92441654	0.9651083	0.9900932
0.0	0.99553466	0.9843853	0.9451806	0.98713416	0.8659393	0.95853394	0.9874992	0.92441654	0.9651083	0.9900932
0.0	0.99553466	0.9843853	0.9451806	0.98713416	0.8659393	0.95853394	0.9874992	0.92441654	0.9651083	0.9900932
0.0	0.999897	0.9987772	0.99961686	0.99908507	0.9990006	0.9987804	0.9996791	0.9994548	0.9993794	0.9998964
0.0	0.99553466	0.9843853	0.9451806	0.98713416	0.8659393	0.95853394	0.9874992	0.92441654	0.9651083	0.9900932
0.0	0.99553466	0.9843853	0.9451806	0.98713416	0.8659393	0.95853394	0.9874992	0.92441654	0.9651083	0.9900932
0.0	0.99553466	0.9843853	0.9451806	0.98713416	0.8659393	0.95853394	0.9874992	0.92441654	0.9651083	0.9900932
0.0	0.9997217	0.998657	0.99823797	0.9954094	0.9965133	0.99795234	0.99935013	0.9992373	0.99922204	0.9994393
0.0	0.9998235	0.9992107	0.9989895	0.9969518	0.9979772	0.99845123	0.99965143	0.9996774	0.99831295	0.9996948
0.0	0.99969316	0.9981932	0.99624217	0.9901102	0.9949292	0.9945779	0.99868923	0.99900913	0.99525946	0.99900573
0.0	0.99553466	0.9843853	0.9451806	0.98713416	0.8659393	0.95853394	0.9874992	0.92441654	0.9651083	0.9900932
0.0	0.9995147	0.9975229	0.99350303	0.9848524	0.9870035	0.9955841	0.9992168	0.997482	0.9949463	0.998697
0.0	0.48228824	0.47208178	0.5454649	0.06419076	0.5459663	0.38380584	0.94918954	0.9504698	0.54373664	0.5456176
0.0	0.99971277	0.9980374	0.99816775	0.9930928	0.9965148	0.9984863	0.9993125	0.9990891	0.9992231	0.9981949
0.0	0.99553466	0.9843853	0.9451806	0.98713416	0.8659393	0.95853394	0.9874992	0.92441654	0.9651083	0.9900932
0.0	0.99553466	0.9843853	0.9451806	0.98713416	0.8659393	0.95853394	0.9874992	0.92441654	0.9651083	0.9900932
0.0	0.99553466	0.9843853	0.9451806	0.98713416	0.8659393	0.95853394	0.9874992	0.92441654	0.9651083	0.9900932
0.0	0.99553466	0.9843853	0.9451806	0.98713416	0.8659393	0.95853394	0.9874992	0.92441654	0.9651083	0.9900932
0.0	0.99553466	0.9843853	0.9451806	0.98713416	0.8659393	0.95853394	0.9874992	0.92441654	0.9651083	0.9900932
0.0	0.9998673	0.9990351	0.9989517	0.9972905	0.9981122	0.9985513	0.99955875	0.99926907	0.9984988	0.99959666
0.0	0.999897	0.9987772	0.99961686	0.99908507	0.9990006	0.9987804	0.9996791	0.9994548	0.9993794	0.9998964
0.0	0.99553466	0.9843853	0.9451806	0.98713416	0.8659393	0.95853394	0.9874992	0.92441654	0.9651083	0.9900932
0.0	0.9997217	0.998657	0.99823797	0.9954094	0.9965133	0.99795234	0.99935013	0.9992373	0.99922204	0.9994393
0.0	0.9997217	0.998657	0.99823797	0.9954094	0.9965133	0.99795234	0.99935013	0.9992373	0.99922204	0.9994393
0.0	0.9997217	0.998657	0.99823797	0.9954094	0.9965133	0.99795234	0.99935013	0.9992373	0.99922204	0.9994393
0.0	0.9997217	0.998657	0.99823797	0.9954094	0.9965133	0.99795234	0.99935013	0.9992373	0.99922204	0.9994393
0.0	0.9997217	0.998657	0.99823797	0.9954094	0.9965133	0.99795234	0.99935013	0.9992373	0.99922204	0.9994393
0.0	0.13773605	0.2843907	0.0001821565	7.4082105e-05	0.10561465	0.00031890397	0.07177115	0.035743214	0.004801477	0.012862894
0.0	0.8056535	0.0010051026	0.0019777385	0.0046980665	0.0023490374	7.111672e-05	0.0026794816	0.0050322036	0.002308345	7.911413e-05
0.0	0.99553466	0.9843853	0.9451806	0.98713416	0.8659393	0.95853394	0.9874992	0.92441654	0.9651083	0.9900932
0.0	0.9776094	0.93430364	0.010009615	0.93367594	0.6469756	0.57964694	0.8559295	0.60884374	0.92291784	0.9297641
0.0	0.22931327	0.21611777	0.2768718	0.68262714	0.5022845	0.3032864	0.049451083	0.37128988	0.1345001	0.44014505
0.0	0.9993693	0.9972518	0.9972308	0.99587005	0.99707425	0.99818474	0.99937797	0.9995403	0.9988036	0.99886847
0.0	0.99553466	0.9843853	0.9451806	0.98713416	0.8659393	0.95853394	0.9874992	0.92441654	0.9651083	0.9900932
0.0	0.9997526	0.99827373	0.9977786	0.99210984	0.99556196	0.99559456	0.99898165	0.9991799	0.9955716	0.9991429
0.0	0.99553466	0.9843853	0.9451806	0.98713416	0.8659393	0.95853394	0.9874992	0.92441654	0.9651083	0.9900932
0.0	0.99553466	0.9843853	0.9451806	0.98713416	0.8659393	0.95853394	0.9874992	0.92441654	0.9651083	0.9900932
0.0	0.99553466	0.9843853	0.9451806	0.98713416	0.8659393	0.95853394	0.9874992	0.92441654	0.9651083	0.9900932
0.0	0.99553466	0.9843853	0.9451806	0.98713416	0.8659393	0.95853394	0.9874992	0.92441654	0.9651083	0.9900932
0.0	0.99553466	0.9843853	0.9451806	0.98713416	0.8659393	0.95853394	0.9874992	0.92441654	0.9651083	0.9900932
0.0	0.99553466	0.9843853	0.9451806	0.98713416	0.8659393	0.95853394	0.9874992	0.92441654	0.9651083	0.9900932
0.0	0.99553466	0.9843853	0.9451806	0.98713416	0.8659393	0.95853394	0.9874992	0.92441654	0.9651083	0.9900932
0.0	0.99940836	0.9975419	0.99756134	0.9952205	0.9972198	0.99821645	0.99937904	0.99943477	0.99874735	0.998585
0.0	0.99553466	0.9843853	0.9451806	0.98713416	0.8659393	0.95853394	0.9874992	0.92441654	0.9651083	0.9900932
0.0	0.99553466	0.9843853	0.9451806	0.98713416	0.8659393	0.95853394	0.9874992	0.92441654	0.9651083	0.9900932
0.0	0.99553466	0.9843853	0.9451806	0.98713416	0.8659393	0.95853394	0.9874992	0.92441654	0.9651083	0.9900932
0.0	0.99553466	0.9843853	0.9451806	0.98713416	0.8659393	0.95853394	0.9874992	0.92441654	0.9651083	0.9900932
0.0	0.99553466	0.9843853	0.9451806	0.98713416	0.8659393	0.95853394	0.9874992	0.92441654	0.9651083	0.9900932
0.0	0.9998673	0.9990351	0.9989517	0.9972905	0.9981122	0.9985513	0.99955875	0.99926907	0.9984988	0.99959666
0.0	0.99553466	0.9843853	0.9451806	0.98713416	0.8659393	0.95853394	0.9874992	0.92441654	0.9651083	0.9900932
0.0	0.99553466	0.9843853	0.9451806	0.98713416	0.8659393	0.95853394	0.9874992	0.92441654	0.9651083	0.9900932
0.0	0.99553466	0.9843853	0.9451806	0.98713416	0.8659393	0.95853394	0.9874992	0.92441654	0.9651083	0.9900932
0.0	0.99553466	0.9843853	0.9451806	0.98713416	0.8659393	0.95853394	0.9874992	0.92441654	0.9651083	0.9900932
0.0	0.99553466	0.9843853	0.9451806	0.98713416	0.8659393	0.95853394	0.9874992	0.92441654	0.9651083	0.9900932
0.0	0.99553466	0.9843853	0.9451806	0.98713416	0.8659393	0.95853394	0.9874992	0.92441654	0.9651083	0.9900932
0.0	0.9995906	0.9982222	0.99640584	0.9917154	0.99037886	0.99754024	0.99952126	0.9985096	0.9969242	0.9990928
0.0	0.9994431	0.999408	0.9995284	0.9956363	0.9996581	0.99898916	0.9998534	0.99906427	0.9983581	0.9975122
0.0	0.7739345	0.81063044	0.73144966	0.08141853	0.99624926	0.38408315	0.59862614	0.6898772	0.51546174	0.9482755
0.0	0.9192085	0.99536407	0.98464876	0.118211664	0.89864844	0.99349254	0.9985146	0.99357975	0.9914056	0.9299682
0.0	0.89721197	0.7963245	0.8133389	0.37127507	0.79979277	0.9127291	0.9398333	0.20395006	0.94163406	0.16901767
0.0	0.97902656	0.9871868	0.9195946	0.54803246	0.956305	0.8648451	0.944657	0.7338116	0.4582298	0.37468252
0.0	0.7684215	0.78982204	0.3223422	0.033247475	0.9851259	0.41414073	0.54465073	0.14587803	0.105795085	0.5890552
0.0	0.9751336	0.9967816	0.9524806	0.25776368	0.9880409	0.9861865	0.99968016	0.9908779	0.85990244	0.8281573
0.0	0.7329028	0.8944784	0.7648928	0.01678704	0.31676802	0.27493972	0.38632047	0.16844775	0.8544504	0.005286399
0.0	0.966739	0.9352284	0.8829634	0.30596295	0.76877236	0.9293872	0.91524696	0.97160125	0.63541955	0.3519404
0.0	0.7517268	0.012909926	0.035183083	0.40317744	0.93081677	0.38264406	0.940489	0.55235505	0.743018	0.6416811
0.0	0.99985313	0.99985456	0.999806	0.99876463	0.99960524	0.99982774	0.99995494	0.99985373	0.999902	0.99965096
0.0	0.0026457529	0.0013112269	0.0009981603	0.00039178753	0.00033947034	0.0007484005	0.0011296743	0.0006934951	0.008635295	0.00035805037
0.0	0.034425143	0.0011342765	0.004201831	0.0032412428	0.0013818719	0.0007942705	0.004387341	0.00032780707	0.009676483	0.0010802159
0.0	0.009414217	0.31404823	0.6785398	0.11300275	0.35514718	0.3643329	0.037779324	0.30480978	0.8489636	0.6416508
0.0	0.34766623	0.9122076	0.40160504	0.6974993	0.49916857	0.8708726	0.9927549	0.90844417	0.90284836	0.87972635
0.0	0.993602	0.9818211	0.98748904	0.98576224	0.95454603	0.99121374	0.9975107	0.9798149	0.9387057	0.9980714
0.0	0.99553466	0.9843853	0.9451806	0.98713416	0.8659393	0.95853394	0.9874992	0.92441654	0.9651083	0.9900932
0.0	0.99986565	0.9990847	0.9994572	0.99917823	0.99859124	0.9993074	0.99968696	0.9995919	0.999323	0.9997414
0.0	0.999343	0.99717724	0.9971263	0.99515295	0.9966042	0.9959953	0.9992594	0.9994387	0.99838626	0.9984365
0.0	0.99553466	0.9843853	0.9451806	0.98713416	0.8659393	0.95853394	0.9874992	0.92441654	0.9651083	0.9900932
0.0	0.8349847	0.99981254	0.8980851	0.9995772	0.99693066	0.98004353	0.81771344	0.9999337	0.074718505	0.51719403
0.0	0.99975485	0.99850285	0.9989202	0.99400806	0.99929297	0.9986518	0.9997087	0.9993789	0.9996437	0.99958116
0.0	0.99976796	0.99910885	0.9996257	0.99743384	0.9995005	0.99958354	0.9999167	0.9996697	0.9997322	0.99984384
0.0	0.9996377	0.99843556	0.9975561	0.9937789	0.9952904	0.99867237	0.99959105	0.9993605	0.99698526	0.9992654
0.0	0.082387246	0.014056819	0.0054642633	0.0024386772	0.0035884364	0.005049784	0.0021584292	0.01708897	0.014365602	0.0020187313
0.0	0.99955076	0.9976962	0.99515593	0.98926955	0.9891657	0.9959227	0.999255	0.9980533	0.9954667	0.9988305
0.0	0.082387194	0.014056819	0.0054642633	0.002438676	0.0035884364	0.005049784	0.0021584292	0.017088978	0.014365602	0.0020187313
0.0	0.99955076	0.9976962	0.99515593	0.98926955	0.9891657	0.9959227	0.999255	0.9980533	0.9954667	0.9988305
0.0	0.99553466	0.9843853	0.9451806	0.98713416	0.8659393	0.95853394	0.9874992	0.92441654	0.9651083	0.9900932
0.0	0.99553466	0.9843853	0.9451806	0.98713416	0.8659393	0.95853394	0.9874992	0.92441654	0.9651083	0.9900932
0.0	0.99553466	0.9843853	0.9451806	0.98713416	0.8659393	0.95853394	0.9874992	0.92441654	0.9651083	0.9900932
0.0	0.999897	0.9987772	0.99961686	0.99908507	0.9990006	0.9987804	0.9996791	0.9994548	0.9993794	0.9998964
0.0	0.99553466	0.9843853	0.9451806	0.98713416	0.8659393	0.95853394	0.9874992	0.92441654	0.9651083	0.9900932
0.0	0.9997217	0.998657	0.99823797	0.9954094	0.9965133	0.99795234	0.99935013	0.9992373	0.99922204	0.9994393
0.0	0.99553466	0.9843853	0.9451806	0.98713416	0.8659393	0.95853394	0.9874992	0.92441654	0.9651083	0.9900932
0.0	0.999897	0.9987772	0.99961686	0.99908507	0.9990006	0.9987804	0.9996791	0.9994548	0.9993794	0.9998964
0.0	0.99553466	0.9843853	0.9451806	0.98713416	0.8659393	0.95853394	0.9874992	0.92441654	0.9651083	0.9900932
0.0	0.00053479325	0.00019047107	0.00086801656	0.0006426353	5.792515e-05	0.0003493438	4.69194e-05	0.00031035772	5.1594467e-05	1.2481396e-05
0.0	0.99553466	0.9843853	0.9451806	0.98713416	0.8659393	0.95853394	0.9874992	0.92441654	0.9651083	0.9900932
0.0	0.99553466	0.9843853	0.9451806	0.98713416	0.8659393	0.95853394	0.9874992	0.92441654	0.9651083	0.9900932
0.0	0.999897	0.9987772	0.99961686	0.99908507	0.9990006	0.9987804	0.9996791	0.9994548	0.9993794	0.9998964
0.0	0.99553466	0.9843853	0.9451806	0.98713416	0.8659393	0.95853394	0.9874992	0.92441654	0.9651083	0.9900932
0.0	0.99971074	0.9989599	0.99959415	0.9992478	0.99874973	0.9992842	0.99928206	0.9997441	0.998228	0.99969935
0.0	0.999897	0.9987772	0.99961686	0.99908507	0.9990006	0.9987804	0.9996791	0.9994548	0.9993794	0.9998964
0.0	0.99553466	0.9843853	0.9451806	0.98713416	0.8659393	0.95853394	0.9874992	0.92441654	0.9651083	0.9900932
0.0	0.00053479377	0.00019047107	0.00086801656	0.0006426353	5.792515e-05	0.0003493438	4.69194e-05	0.00031035743	5.1594467e-05	1.2481396e-05
0.0	0.99959236	0.9986607	0.997239	0.9919137	0.9936918	0.99806374	0.99952376	0.99928755	0.9980811	0.99939966
0.0	0.08238721	0.014056819	0.0054642633	0.0024386772	0.0035884364	0.005049784	0.0021584292	0.01708897	0.014365602	0.0020187313
0.0	0.8300324	0.00983668	0.114764534	0.40685973	0.13664103	0.90229	0.8964894	0.90067464	0.0028819495	0.02083828
0.0	0.00962059	0.004501836	0.016876768	0.0010992389	0.0013835153	0.010556071	0.0053138407	0.006993996	0.7340771	0.0036946763
0.0	0.9993291	0.9986577	0.9980584	0.9753795	0.9991166	0.9946404	0.9996006	0.9962863	0.99467456	0.9956494
0.0	0.9993291	0.9986577	0.9980584	0.9753795	0.9991166	0.9946404	0.9996006	0.9962863	0.99467456	0.9956494
0.0	0.9993291	0.9986577	0.9980584	0.9753795	0.9991166	0.9946404	0.9996006	0.9962863	0.99467456	0.9956494
0.0	0.9993291	0.9986577	0.9980584	0.9753795	0.9991166	0.9946404	0.9996006	0.9962863	0.99467456	0.9956494
0.0	0.99553466	0.9843853	0.9451806	0.98713416	0.8659393	0.95853394	0.9874992	0.92441654	0.9651083	0.9900932
0.0	0.99553466	0.9843853	0.9451806	0.98713416	0.8659393	0.95853394	0.9874992	0.92441654	0.9651083	0.9900932
0.0	0.99553466	0.9843853	0.9451806	0.98713416	0.8659393	0.95853394	0.9874992	0.92441654	0.9651083	0.9900932
0.0	0.99553466	0.9843853	0.9451806	0.98713416	0.8659393	0.95853394	0.9874992	0.92441654	0.9651083	0.9900932
0.0	0.99553466	0.9843853	0.9451806	0.98713416	0.8659393	0.95853394	0.9874992	0.92441654	0.9651083	0.9900932
0.0	0.99553466	0.9843853	0.9451806	0.98713416	0.8659393	0.95853394	0.9874992	0.92441654	0.9651083	0.9900932
0.0	0.99553466	0.9843853	0.9451806	0.98713416	0.8659393	0.95853394	0.9874992	0.92441654	0.9651083	0.9900932
0.0	0.9996377	0.99843556	0.9975561	0.9937789	0.9952904	0.99867237	0.99959105	0.9993605	0.99698526	0.9992654
0.0	0.99553466	0.9843853	0.9451806	0.98713416	0.8659393	0.95853394	0.9874992	0.92441654	0.9651083	0.9900932
0.0	0.9979081	0.9952815	0.9982679	0.9736776	0.99525744	0.98829204	0.9995135	0.9900215	0.997701	0.92247343
0.0	0.99954045	0.99793965	0.9954299	0.98880005	0.9876774	0.9965978	0.99933213	0.9980557	0.9957397	0.99890137
0.0	0.082387246	0.014056819	0.0054642633	0.0024386772	0.0035884364	0.005049784	0.0021584302	0.01708897	0.014365602	0.0020187313
0.0	0.08238721	0.014056819	0.0054642633	0.002438676	0.0035884364	0.005049784	0.0021584302	0.01708897	0.014365602	0.0020187313
0.0	0.02739985	0.0010553704	0.002685808	0.0032412428	0.0011037146	0.0004784491	0.0029062927	0.0003278074	0.009676475	0.0006395275
0.0	0.99553466	0.9843853	0.9451806	0.98713416	0.8659393	0.95853394	0.9874992	0.92441654	0.9651083	0.9900932
0.0	0.08238721	0.014056819	0.0054642633	0.002438676	0.0035884364	0.005049784	0.0021584302	0.01708897	0.014365602	0.0020187313
0.0	0.9993291	0.9986577	0.9980584	0.9753795	0.9991166	0.9946404	0.9996006	0.9962863	0.99467456	0.9956494
0.0	0.99553466	0.9843853	0.9451806	0.98713416	0.8659393	0.95853394	0.9874992	0.92441654	0.9651083	0.9900932
0.0	0.99553466	0.9843853	0.9451806	0.98713416	0.8659393	0.95853394	0.9874992	0.92441654	0.9651083	0.9900932
0.0	0.99553466	0.9843853	0.9451806	0.98713416	0.8659393	0.95853394	0.9874992	0.92441654	0.9651083	0.9900932
0.0	0.9995147	0.9975229	0.99350303	0.9848524	0.9870035	0.9955841	0.9992168	0.997482	0.9949463	0.998697
0.0	0.99553466	0.9843853	0.9451806	0.98713416	0.8659393	0.95853394	0.9874992	0.92441654	0.9651083	0.9900932
0.0	0.99553466	0.9843853	0.9451806	0.98713416	0.8659393	0.95853394	0.9874992	0.92441654	0.9651083	0.9900932
0.0	0.99553466	0.9843853	0.9451806	0.98713416	0.8659393	0.95853394	0.9874992	0.92441654	0.9651083	0.9900932
0.0	0.99553466	0.9843853	0.9451806	0.98713416	0.8659393	0.95853394	0.9874992	0.92441654	0.9651083	0.9900932
0.0	0.8223549	0.94541204	0.9939844	0.5087234	0.5432728	0.9219943	0.9760104	0.8092811	0.84998894	0.29156545
0.0	0.99553466	0.9843853	0.9451806	0.98713416	0.8659393	0.95853394	0.9874992	0.92441654	0.9651083	0.9900932
0.0	0.99553466	0.9843853	0.9451806	0.98713416	0.8659393	0.95853394	0.9874992	0.92441654	0.9651083	0.9900932
0.0	0.9998691	0.9991047	0.9989219	0.99765116	0.9975777	0.9987212	0.9995449	0.99923825	0.9992293	0.9994894
0.0	0.99553466	0.9843853	0.9451806	0.98713416	0.8659393	0.95853394	0.9874992	0.92441654	0.9651083	0.9900932
0.0	0.082387246	0.014056819	0.0054642633	0.002438676	0.0035884364	0.005049784	0.0021584302	0.017088978	0.014365596	0.0020187313
0.0	0.99553466	0.9843853	0.9451806	0.98713416	0.8659393	0.95853394	0.9874992	0.92441654	0.9651083	0.9900932
0.0	0.9994184	0.039590128	0.08286885	0.7911146	0.9777353	0.5637263	0.0070565213	0.08275104	0.9555908	0.008903234
0.0	0.99553466	0.9843853	0.9451806	0.98713416	0.8659393	0.95853394	0.9874992	0.92441654	0.9651083	0.9900932
0.0	0.08238721	0.014056819	0.0054642633	0.0024386772	0.0035884364	0.005049784	0.0021584292	0.01708897	0.014365602	0.0020187295
0.0	0.8223549	0.94541204	0.9939844	0.50872356	0.54327303	0.9219943	0.9760104	0.8092811	0.84998894	0.2915656
0.0	0.9993291	0.9986577	0.9980584	0.9753795	0.9991166	0.9946404	0.9996006	0.9962863	0.99467456	0.9956494
0.0	0.99553466	0.9843853	0.9451806	0.98713416	0.8659393	0.95853394	0.9874992	0.92441654	0.9651083	0.9900932
0.0	0.9993274	0.9985024	0.9981938	0.978458	0.9992199	0.9955356	0.99970454	0.9973878	0.99579865	0.99671066
0.0	0.33107305	0.0015200401	0.0062912614	8.3009065e-05	0.20225047	0.0068624876	0.55953443	0.0004238708	0.00070265506	9.688093e-05
0.0	0.105208986	0.02743419	0.011502466	0.004300078	0.007569719	0.011721594	0.0038174577	0.0674113	0.04999313	0.004538143
0.0	0.9993305	0.99722195	0.99734616	0.99507856	0.99697304	0.99800247	0.9992267	0.9995542	0.9990068	0.9988856
0.0	0.99553466	0.9843853	0.9451806	0.98713416	0.8659393	0.95853394	0.9874992	0.92441654	0.9651083	0.9900932
0.0	0.99975485	0.99850285	0.9989202	0.99400806	0.99929297	0.9986518	0.9997087	0.9993789	0.9996437	0.99958116
0.0	0.99553466	0.9843853	0.9451806	0.98713416	0.8659393	0.95853394	0.9874992	0.92441654	0.9651083	0.9900932
0.0	0.034425143	0.0011342765	0.004201831	0.0032412428	0.0013818719	0.0007942701	0.0043873433	0.00032780707	0.009676483	0.0010802159
0.0	0.027399829	0.0010553704	0.002685808	0.0032412428	0.0011037146	0.0004784491	0.0029062927	0.0003278074	0.009676475	0.0006395278
0.0	0.99987304	0.99911004	0.9994868	0.99919444	0.99860364	0.9994042	0.9996836	0.99960023	0.9993617	0.9997317
0.0	0.08679407	0.015368487	0.0062653143	0.0028829528	0.0039747306	0.005049784	0.0028563128	0.017088978	0.016051318	0.0022804108
0.0	0.11848477	0.024708655	0.014048586	0.0039865673	0.006609479	0.0067338976	0.0034055857	0.029698104	0.02605184	0.0024987024
0.0	0.68052286	0.849477	0.940628	0.66154796	0.91138023	0.7654112	0.9636005	0.9936951	0.84512115	0.9386921
0.0	0.99553466	0.9843853	0.9451806	0.98713416	0.8659393	0.95853394	0.9874992	0.92441654	0.9651083	0.9900932
0.0	0.0014987135	0.91934574	0.9923586	0.9164404	0.8340364	0.377506	7.674357e-05	0.05710244	0.936445	0.00017347482
0.0	0.997867	0.9956409	0.9984085	0.9760532	0.99515873	0.98928005	0.9995511	0.9905161	0.99792117	0.92247343
0.0	0.99553466	0.9843853	0.9451806	0.98713416	0.8659393	0.95853394	0.9874992	0.92441654	0.9651083	0.9900932
0.0	0.971838	0.6266171	0.7920359	0.36183676	0.3888546	0.7477446	0.9173142	0.94880533	0.89297026	0.7925614
0.0	0.9993291	0.9986577	0.9980584	0.9753795	0.9991166	0.9946404	0.9996006	0.9962863	0.99467456	0.9956494
0.0	0.99487466	0.98828423	0.99428034	0.9878226	0.98608273	0.9971648	0.99638677	0.999169	0.99138147	0.9865167
0.0	0.99553466	0.9843853	0.9451806	0.98713416	0.8659393	0.95853394	0.9874992	0.92441654	0.9651083	0.9900932
0.0	0.99553466	0.9843853	0.9451806	0.98713416	0.8659393	0.95853394	0.9874992	0.92441654	0.9651083	0.9900932
0.0	0.99553466	0.9843853	0.9451806	0.98713416	0.8659393	0.95853394	0.9874992	0.92441654	0.9651083	0.9900932
0.0	0.999897	0.9987772	0.99961686	0.99908507	0.9990006	0.9987804	0.9996791	0.9994548	0.9993794	0.9998964
0.0	0.99553466	0.9843853	0.9451806	0.98713416	0.8659393	0.95853394	0.9874992	0.92441654	0.9651083	0.9900932
0.0	0.99553466	0.9843853	0.9451806	0.98713416	0.8659393	0.95853394	0.9874992	0.92441654	0.9651083	0.9900932
0.0	0.99553466	0.9843853	0.9451806	0.98713416	0.8659393	0.95853394	0.9874992	0.92441654	0.9651083	0.9900932
0.0	0.9995147	0.9975229	0.99350303	0.9848524	0.9870035	0.9955841	0.9992168	0.997482	0.9949463	0.998697
0.0	0.99553466	0.9843853	0.9451806	0.98713416	0.8659393	0.95853394	0.9874992	0.92441654	0.9651083	0.9900932
0.0	0.99851185	0.99445504	0.99163365	0.858791	0.9485009	0.99089956	0.9974152	0.99822706	0.9923779	0.9963887
0.0	0.9997528	0.9985788	0.99624217	0.99414366	0.99648947	0.99595875	0.9991043	0.99926466	0.9962042	0.99926573
0.0	0.99553466	0.9843853	0.9451806	0.98713416	0.8659393	0.95853394	0.9874992	0.92441654	0.9651083	0.9900932
0.0	0.9978714	0.9931746	0.99700016	0.96751684	0.9931619	0.9978872	0.99636984	0.9956235	0.99601644	0.9956044
0.0	0.99907863	0.9455277	0.97834367	0.968696	0.96722347	0.9876582	0.8955902	0.99426794	0.9877131	0.97112256
0.0	0.06882976	0.0140372375	0.00015298321	0.00072477676	0.025461787	0.006071295	0.027076844	0.00026880633	0.00023103105	6.664963e-05
0.0	0.99553466	0.9843853	0.9451806	0.98713416	0.8659393	0.95853394	0.9874992	0.92441654	0.9651083	0.9900932
0.0	0.99553466	0.9843853	0.9451806	0.98713416	0.8659393	0.95853394	0.9874992	0.92441654	0.9651083	0.9900932
0.0	0.99921715	0.9961486	0.9953818	0.9925587	0.9943032	0.9959953	0.9988795	0.9991148	0.9976478	0.9978022
0.0	0.9999366	0.999592	0.99957246	0.9994505	0.99956185	0.9995302	0.9997763	0.99977165	0.9996393	0.9998406
0.0	0.9998691	0.9991047	0.9989219	0.99765116	0.9975777	0.9987212	0.9995449	0.99923825	0.9992293	0.9994894
0.0	0.99991286	0.999215	0.99918276	0.9981949	0.9988011	0.99857986	0.99948347	0.9994149	0.99898094	0.99954516
0.0	0.99553466	0.9843853	0.9451806	0.98713416	0.8659393	0.95853394	0.9874992	0.92441654	0.9651083	0.9900932
0.0	0.08238721	0.014056819	0.0054642633	0.0024386772	0.0035884364	0.005049784	0.0021584292	0.01708897	0.014365602	0.0020187295
0.0	0.06264017	0.0075977794	0.0019540938	0.001413519	0.0015749391	0.001975858	0.0015314937	0.008391822	0.0057331487	0.0008896772
0.0	0.98669016	0.9391875	0.982856	0.5423632	0.6337729	0.9815469	0.99678636	0.9891261	0.7513157	0.91808283
0.0	0.06142812	0.135819	0.0039781206	0.0040959693	0.8659393	0.00010325137	0.00097178627	0.002757718	0.014981231	0.014550601
0.0	0.06142812	0.135819	0.0039781206	0.0040959693	0.8659393	0.00010325137	0.00097178627	0.002757718	0.014981231	0.014550601
0.0	0.99831057	0.99660134	0.9982679	0.98431927	0.99697936	0.9923233	0.99965584	0.9936061	0.9982657	0.94527805
0.0	0.89163727	0.015244798	0.00079773314	0.1229482	0.8566077	0.0015440299	0.2425372	0.84741855	0.00078297383	0.005402696
0.0	0.99553466	0.9843853	0.9451806	0.98713416	0.8659393	0.95853394	0.9874992	0.92441654	0.9651083	0.9900932
0.0	0.99553466	0.9843853	0.9451806	0.98713416	0.8659393	0.95853394	0.9874992	0.92441654	0.9651083	0.9900932
0.0	0.99553466	0.9843853	0.9451806	0.98713416	0.8659393	0.95853394	0.9874992	0.92441654	0.9651083	0.9900932
0.0	0.00053479377	0.00019047107	0.00086801656	0.0006426353	5.792515e-05	0.0003493438	4.69194e-05	0.00031035743	5.1594467e-05	1.2481396e-05
0.0	0.8134718	0.0011926725	0.0047343555	0.010088029	0.0073160673	0.083717704	0.6256242	0.14654614	0.0004921568	0.017852675
0.0	0.99553466	0.9843853	0.9451806	0.98713416	0.8659393	0.95853394	0.9874992	0.92441654	0.9651083	0.9900932
0.0	0.99553466	0.9843853	0.9451806	0.98713416	0.8659393	0.95853394	0.9874992	0.92441654	0.9651083	0.9900932
0.0	0.999897	0.9987772	0.99961686	0.99908507	0.9990006	0.9987804	0.9996791	0.9994548	0.9993794	0.9998964
0.0	0.9979081	0.9952815	0.9982679	0.9736776	0.99525744	0.98829204	0.9995135	0.9900215	0.997701	0.92247343
0.0	0.999689	0.9977695	0.9981186	0.9990688	0.9970944	0.9994031	0.9996074	0.99974495	0.99970335	0.99955195
0.0	0.8134718	0.0011926731	0.004734353	0.010088025	0.0073160673	0.083717726	0.62562424	0.14654611	0.0004921568	0.017852675
0.0	0.08652718	0.16609596	0.6341673	0.5857797	0.26027045	0.33575597	0.98777616	0.49297577	0.65863323	0.2543467
0.0	0.99553466	0.9843853	0.9451806	0.98713416	0.8659393	0.95853394	0.9874992	0.92441654	0.9651083	0.9900932
0.0	0.99553466	0.9843853	0.9451806	0.98713416	0.8659393	0.95853394	0.9874992	0.92441654	0.9651083	0.9900932
0.0	0.99553466	0.9843853	0.9451806	0.98713416	0.8659393	0.95853394	0.9874992	0.92441654	0.9651083	0.9900932
0.0	0.08238721	0.014056819	0.0054642633	0.0024386772	0.0035884364	0.005049784	0.0021584292	0.017088978	0.014365602	0.0020187313
0.0	0.99553466	0.9843853	0.9451806	0.98713416	0.8659393	0.95853394	0.9874992	0.92441654	0.9651083	0.9900932
0.0	0.08238721	0.014056819	0.0054642633	0.002438676	0.0035884364	0.005049784	0.0021584302	0.01708897	0.014365596	0.0020187295
0.0	0.09107744	0.014699372	0.0057348725	0.0024460254	0.0035884364	0.005049784	0.0021584302	0.01984854	0.014012952	0.0023330417
0.0	0.99553466	0.9843853	0.9451806	0.98713416	0.8659393	0.95853394	0.9874992	0.92441654	0.9651083	0.9900932
0.0	0.9854247	0.64267904	0.93464625	0.48012748	0.083073586	0.7856003	0.053980414	0.096803725	0.9700978	0.000665663
0.0	0.09102667	0.016339423	0.008402756	0.003140293	0.0037948089	0.005799111	0.0030579374	0.019169018	0.014365602	0.0020187313
0.0	0.9998673	0.9990351	0.9989517	0.9972905	0.9981122	0.9985513	0.99955875	0.99926907	0.9984988	0.99959666
0.0	0.9998673	0.9990351	0.9989517	0.9972905	0.9981122	0.9985513	0.99955875	0.99926907	0.9984988	0.99959666
0.0	0.999897	0.9987772	0.99961686	0.99908507	0.9990006	0.9987804	0.9996791	0.9994548	0.9993794	0.9998964
0.0	0.00053479377	0.00019047107	0.00086801656	0.0006426353	5.792515e-05	0.0003493438	4.69194e-05	0.00031035772	5.1594467e-05	1.2481396e-05
0.0	0.8134718	0.0011926731	0.004734353	0.010088029	0.0073160673	0.083717704	0.62562424	0.14654611	0.0004921568	0.017852675
0.0	0.999897	0.9987772	0.99961686	0.99908507	0.9990006	0.9987804	0.9996791	0.9994548	0.9993794	0.9998964
0.0	0.00053479325	0.00019047107	0.00086801656	0.0006426356	5.792515e-05	0.0003493438	4.69194e-05	0.00031035772	5.1594467e-05	1.2481396e-05
0.0	0.8134718	0.0011926731	0.004734353	0.010088029	0.0073160673	0.08371774	0.62562424	0.14654611	0.0004921568	0.017852675
0.0	0.9998673	0.9990351	0.9989517	0.9972905	0.9981122	0.9985513	0.99955875	0.99926907	0.9984988	0.99959666
0.0	0.999897	0.9987772	0.99961686	0.99908507	0.9990006	0.9987804	0.9996791	0.9994548	0.9993794	0.9998964
0.0	0.00053479377	0.00019047107	0.00086801656	0.0006426353	5.792515e-05	0.0003493438	4.69194e-05	0.00031035743	5.1594467e-05	1.2481396e-05
0.0	0.8134718	0.0011926725	0.004734353	0.010088029	0.0073160673	0.083717704	0.62562406	0.14654611	0.0004921568	0.017852675
0.0	0.9998673	0.9990351	0.9989517	0.9972905	0.9981122	0.9985513	0.99955875	0.99926907	0.9984988	0.99959666
0.0	0.999897	0.9987772	0.99961686	0.99908507	0.9990006	0.9987804	0.9996791	0.9994548	0.9993794	0.9998964
0.0	0.00053479325	0.00019047107	0.00086801656	0.0006426353	5.792515e-05	0.0003493438	4.69194e-05	0.00031035743	5.1594467e-05	1.2481396e-05
0.0	0.8134718	0.0011926725	0.004734353	0.010088025	0.0073160673	0.083717726	0.62562424	0.14654611	0.0004921568	0.017852675
0.0	0.99553466	0.9843853	0.9451806	0.98713416	0.8659393	0.95853394	0.9874992	0.92441654	0.9651083	0.9900932
0.0	0.99553466	0.9843853	0.9451806	0.98713416	0.8659393	0.95853394	0.9874992	0.92441654	0.9651083	0.9900932
0.0	0.99969316	0.9981932	0.99624217	0.9901102	0.9949292	0.9945779	0.99868923	0.99900913	0.99525946	0.99900573
0.0	0.08249542	0.01623561	0.0059778676	0.0023566105	0.0046205246	0.005462618	0.0023974527	0.019943522	0.01611682	0.0020200326
0.0	0.00014077069	0.27200776	0.009691163	0.0022865466	0.98249406	8.843902e-05	0.24272989	0.09015481	0.0010400956	0.0003578045
0.0	0.9997174	0.998887	0.99933594	0.99762326	0.9986327	0.99858236	0.99970394	0.9994746	0.99953973	0.9987877
0.0	0.99553466	0.9843853	0.9451806	0.98713416	0.8659393	0.95853394	0.9874992	0.92441654	0.9651083	0.9900932
0.0	0.86587405	0.9564257	0.99650663	0.61020565	0.6384941	0.9547329	0.98550737	0.89513296	0.9128999	0.38063493
0.0	0.8379785	0.9645147	0.9959935	0.6413017	0.56943876	0.95329195	0.9865145	0.8232663	0.90399647	0.3830505
0.0	0.8594631	0.9594843	0.9966723	0.6315563	0.6473975	0.9219943	0.98539656	0.88933134	0.8903692	0.36373025
0.0	0.90589267	0.9766351	0.99636745	0.734108	0.7472589	0.990756	0.9886841	0.9654206	0.9512208	0.6826505
0.0	0.8600462	0.95594984	0.9963282	0.63619524	0.6396976	0.9575783	0.9834837	0.885463	0.89999163	0.35410643
0.0	0.85841215	0.95526457	0.9965905	0.65648156	0.6374729	0.94916236	0.97845584	0.8682983	0.9033571	0.37150395
0.0	0.85601133	0.9625497	0.9958332	0.6078586	0.6370399	0.9346173	0.9862379	0.85785526	0.89656067	0.37352502
0.0	0.99935716	0.99903667	0.99927956	0.9874442	0.999432	0.99708885	0.99973375	0.9975799	0.99601483	0.997036
0.0	0.99553466	0.9843853	0.9451806	0.98713416	0.8659393	0.95853394	0.9874992	0.92441654	0.9651083	0.9900932
0.0	0.99553466	0.9843853	0.9451806	0.98713416	0.8659393	0.95853394	0.9874992	0.92441654	0.9651083	0.9900932
0.0	0.99553466	0.9843853	0.9451806	0.98713416	0.8659393	0.95853394	0.9874992	0.92441654	0.9651083	0.9900932
0.0	0.99553466	0.9843853	0.9451806	0.98713416	0.8659393	0.95853394	0.9874992	0.92441654	0.9651083	0.9900932
0.0	0.999395	0.99910396	0.9993943	0.9893266	0.9995869	0.99680376	0.999796	0.9986199	0.9964837	0.99839574
0.0	0.9993291	0.9986577	0.9980584	0.9753795	0.9991166	0.9946404	0.9996006	0.9962863	0.99467456	0.9956494
0.0	0.9993291	0.9986577	0.9980584	0.9753795	0.9991166	0.9946404	0.9996006	0.9962863	0.99467456	0.9956494
0.0	0.9993291	0.9986577	0.9980584	0.9753795	0.9991166	0.9946404	0.9996006	0.9962863	0.99467456	0.9956494
0.0	0.9993291	0.9986577	0.9980584	0.9753795	0.9991166	0.9946404	0.9996006	0.9962863	0.99467456	0.9956494
0.0	0.99935716	0.99903667	0.99927956	0.9874442	0.999432	0.99708885	0.99973375	0.9975799	0.99601483	0.997036
0.0	0.99553466	0.9843853	0.9451806	0.98713416	0.8659393	0.95853394	0.9874992	0.92441654	0.9651083	0.9900932
0.0	0.99553466	0.9843853	0.9451806	0.98713416	0.8659393	0.95853394	0.9874992	0.92441654	0.9651083	0.9900932
0.0	0.99553466	0.9843853	0.9451806	0.98713416	0.8659393	0.95853394	0.9874992	0.92441654	0.9651083	0.9900932
0.0	0.9993297	0.9989759	0.9988476	0.9880129	0.99946934	0.9980653	0.9997873	0.99800247	0.9967872	0.9968804
0.0	0.99553466	0.9843853	0.9451806	0.98713416	0.8659393	0.95853394	0.9874992	0.92441654	0.9651083	0.9900932
0.0	0.99553466	0.9843853	0.9451806	0.98713416	0.8659393	0.95853394	0.9874992	0.92441654	0.9651083	0.9900932
0.0	0.99553466	0.9843853	0.9451806	0.98713416	0.8659393	0.95853394	0.9874992	0.92441654	0.9651083	0.9900932
0.0	0.99553466	0.9843853	0.9451806	0.98713416	0.8659393	0.95853394	0.9874992	0.92441654	0.9651083	0.9900932
0.0	0.99851185	0.99445504	0.99163365	0.85879093	0.9485009	0.99089956	0.9974152	0.99822706	0.9923779	0.9963887
0.0	0.99969316	0.9981932	0.99624217	0.9901102	0.9949292	0.9945779	0.99868923	0.99900913	0.99525946	0.99900573
0.0	0.99553466	0.9843853	0.9451806	0.98713416	0.8659393	0.95853394	0.9874992	0.92441654	0.9651083	0.9900932
0.0	0.9997174	0.998887	0.99933594	0.99762326	0.9986327	0.99858236	0.99970394	0.9994746	0.99953973	0.9987877
0.0	0.99553466	0.9843853	0.9451806	0.98713416	0.8659393	0.95853394	0.9874992	0.92441654	0.9651083	0.9900932
0.0	0.99553466	0.9843853	0.9451806	0.98713416	0.8659393	0.95853394	0.9874992	0.92441654	0.9651083	0.9900932
0.0	0.9979081	0.9952815	0.9982679	0.9736776	0.99525744	0.98829204	0.9995135	0.9900215	0.997701	0.92247343
0.0	0.8300324	0.00983668	0.114764534	0.40685967	0.13664103	0.90229	0.8964894	0.90067464	0.0028819495	0.020838268
0.0	0.99553466	0.9843853	0.9451806	0.98713416	0.8659393	0.95853394	0.9874992	0.92441654	0.9651083	0.9900932
0.0	0.99553466	0.9843853	0.9451806	0.98713416	0.8659393	0.95853394	0.9874992	0.92441654	0.9651083	0.9900932
0.0	0.99553466	0.9843853	0.9451806	0.98713416	0.8659393	0.95853394	0.9874992	0.92441654	0.9651083	0.9900932
0.0	0.99553466	0.9843853	0.9451806	0.98713416	0.8659393	0.95853394	0.9874992	0.92441654	0.9651083	0.9900932
0.0	0.99553466	0.9843853	0.9451806	0.98713416	0.8659393	0.95853394	0.9874992	0.92441654	0.9651083	0.9900932
0.0	0.99553466	0.9843853	0.9451806	0.98713416	0.8659393	0.95853394	0.9874992	0.92441654	0.9651083	0.9900932
0.0	0.99553466	0.9843853	0.9451806	0.98713416	0.8659393	0.95853394	0.9874992	0.92441654	0.9651083	0.9900932
0.0	0.99553466	0.9843853	0.9451806	0.98713416	0.8659393	0.95853394	0.9874992	0.92441654	0.9651083	0.9900932
0.0	0.99553466	0.9843853	0.9451806	0.98713416	0.8659393	0.95853394	0.9874992	0.92441654	0.9651083	0.9900932
0.0	0.99553466	0.9843853	0.9451806	0.98713416	0.8659393	0.95853394	0.9874992	0.92441654	0.9651083	0.9900932
0.0	0.99553466	0.9843853	0.9451806	0.98713416	0.8659393	0.95853394	0.9874992	0.92441654	0.9651083	0.9900932
0.0	0.999041	0.99339867	0.9866468	0.98771244	0.9852769	0.99274313	0.990888	0.9928387	0.99749124	0.99766266
0.0	0.99553466	0.9843853	0.9451806	0.98713416	0.8659393	0.95853394	0.9874992	0.92441654	0.9651083	0.9900932
0.0	0.9997217	0.998657	0.99823797	0.9954094	0.9965133	0.99795234	0.99935013	0.9992373	0.99922204	0.9994393
0.0	0.999897	0.9987772	0.99961686	0.99908507	0.9990006	0.9987804	0.9996791	0.9994548	0.9993794	0.9998964
0.0	0.99553466	0.9843853	0.9451806	0.98713416	0.8659393	0.95853394	0.9874992	0.92441654	0.9651083	0.9900932
0.0	0.9996001	0.9956986	0.9979134	0.99445385	0.9945793	0.99860007	0.9991468	0.9991424	0.9914814	0.99659795
0.0	0.99553466	0.9843853	0.9451806	0.98713416	0.8659393	0.95853394	0.9874992	0.92441654	0.9651083	0.9900932
0.0	0.99553466	0.9843853	0.9451806	0.98713416	0.8659393	0.95853394	0.9874992	0.92441654	0.9651083	0.9900932
0.0	0.9995147	0.9975229	0.99350303	0.9848524	0.9870035	0.9955841	0.9992168	0.997482	0.9949463	0.998697
0.0	0.99915993	0.9975326	0.99737537	0.99495196	0.9967456	0.99744475	0.9992907	0.999456	0.9987595	0.9986411
0.0	0.99978715	0.99855703	0.99846715	0.9959306	0.99687636	0.99752134	0.9994338	0.99947613	0.9975151	0.99943155
0.0	0.9998816	0.99927574	0.9992518	0.9984175	0.99814916	0.99906904	0.9996542	0.99936706	0.9994191	0.9996082
0.0	0.9997434	0.99913245	0.99952245	0.99848527	0.9989022	0.9990675	0.9997795	0.9995517	0.9996505	0.99915826
0.0	0.9996512	0.9983754	0.9972977	0.9927523	0.99297357	0.99835396	0.99961424	0.9986438	0.99752396	0.9992859
0.0	0.99553466	0.9843853	0.9451806	0.98713416	0.8659393	0.95853394	0.9874992	0.92441654	0.9651083	0.9900932
0.0	0.76907	0.57009965	0.6180477	0.3943662	0.6002273	0.6155829	0.48134372	0.5405864	0.44500124	0.5201702
0.0	0.9998816	0.9991327	0.9992636	0.9981476	0.99857855	0.9989324	0.9996747	0.99937385	0.99897575	0.99969625
0.0	0.47011742	0.99530584	0.9997086	0.9933768	0.92996055	0.95031506	0.9930514	0.0025679804	0.9655146	0.9966695
0.0	0.35681772	0.8346631	0.997778	0.96128947	0.082677305	0.9041008	0.9763581	0.0025679804	0.96959174	0.89272726
0.0	0.99969316	0.9981932	0.99624217	0.9901102	0.9949292	0.9945779	0.99868923	0.99900913	0.99525946	0.99900573
0.0	0.9996871	0.9985574	0.99955946	0.9987123	0.9986355	0.9992988	0.9994727	0.9995776	0.9988141	0.9995521
0.0	0.99553466	0.9843853	0.9451806	0.98713416	0.8659393	0.95853394	0.9874992	0.92441654	0.9651083	0.9900932
0.0	0.99553466	0.9843853	0.9451806	0.98713416	0.8659393	0.95853394	0.9874992	0.92441654	0.9651083	0.9900932
0.0	0.99553466	0.9843853	0.9451806	0.98713416	0.8659393	0.95853394	0.9874992	0.92441654	0.9651083	0.9900932
0.0	0.99553466	0.9843853	0.9451806	0.98713416	0.86593926	0.95853394	0.9874992	0.92441654	0.9651083	0.9900932
0.0	0.99553466	0.9843853	0.9451806	0.98713416	0.8659393	0.95853394	0.9874992	0.92441654	0.9651083	0.9900932
0.0	0.99553466	0.9843853	0.9451806	0.98713416	0.8659393	0.95853394	0.9874992	0.92441654	0.9651083	0.9900932
0.0	0.9997174	0.998887	0.99933594	0.99762326	0.9986327	0.99858236	0.99970394	0.9994746	0.99953973	0.9987877
0.0	0.999897	0.9987772	0.99961686	0.99908507	0.9990006	0.9987804	0.9996791	0.9994548	0.9993794	0.9998964
0.0	0.99553466	0.9843853	0.9451806	0.98713416	0.8659393	0.95853394	0.9874992	0.92441654	0.9651083	0.9900932
0.0	0.99553466	0.9843853	0.9451806	0.98713416	0.8659393	0.95853394	0.9874992	0.92441654	0.9651083	0.9900932
0.0	0.99553466	0.9843853	0.9451806	0.98713416	0.8659393	0.95853394	0.9874992	0.92441654	0.9651083	0.9900932
0.0	0.999897	0.9987772	0.99961686	0.99908507	0.9990006	0.9987804	0.9996791	0.9994548	0.9993794	0.9998964
0.0	0.99553466	0.9843853	0.9451806	0.98713416	0.8659393	0.95853394	0.9874992	0.92441654	0.9651083	0.9900932
0.0	0.00053479377	0.00019047107	0.00086801656	0.0006426353	5.792515e-05	0.0003493438	4.69194e-05	0.00031035743	5.1594467e-05	1.2481396e-05
0.0	0.99553466	0.9843853	0.9451806	0.98713416	0.8659393	0.95853394	0.9874992	0.92441654	0.9651083	0.9900932
0.0	0.9997217	0.998657	0.99823797	0.9954094	0.9965133	0.99795234	0.99935013	0.9992373	0.99922204	0.9994393
0.0	0.999897	0.9987772	0.99961686	0.99908507	0.9990006	0.9987804	0.9996791	0.9994548	0.9993794	0.9998964
0.0	0.99553466	0.9843853	0.9451806	0.98713416	0.8659393	0.95853394	0.9874992	0.92441654	0.9651083	0.9900932
0.0	0.99553466	0.9843853	0.9451806	0.98713416	0.8659393	0.95853394	0.9874992	0.92441654	0.9651083	0.9900932
0.0	0.9996001	0.9956986	0.9979134	0.99445385	0.9945793	0.99860007	0.9991468	0.9991424	0.9914814	0.99659795
0.0	0.93246686	0.8154218	0.94807434	0.19845417	0.95237947	0.82928437	0.9227413	0.97921294	0.9652421	0.800716
0.0	0.9874401	0.8195501	0.97581226	0.9844705	0.9604112	0.2819684	0.6681102	0.8075981	0.9897294	0.9523336
0.0	0.99553466	0.9843853	0.9451806	0.98713416	0.8659393	0.95853394	0.9874992	0.92441654	0.9651083	0.9900932
0.0	0.99553466	0.9843853	0.9451806	0.98713416	0.8659393	0.95853394	0.9874992	0.92441654	0.9651083	0.9900932
0.0	0.999897	0.9987772	0.99961686	0.99908507	0.9990006	0.9987804	0.9996791	0.9994548	0.9993794	0.9998964
0.0	0.99553466	0.9843853	0.9451806	0.98713416	0.8659393	0.95853394	0.9874992	0.92441654	0.9651083	0.9900932
0.0	0.00053479377	0.00019047107	0.00086801656	0.0006426356	5.792515e-05	0.0003493438	4.69194e-05	0.00031035772	5.1594467e-05	1.2481396e-05
0.0	0.8134718	0.0011926731	0.004734353	0.010088029	0.007316064	0.083717704	0.62562424	0.14654611	0.0004921568	0.017852675
0.0	0.8942276	0.45457643	0.5423318	0.34439877	0.6127799	0.8218049	0.6475706	0.9157924	0.2266121	0.38052
0.0	0.86732304	0.34714535	0.40114614	0.25247303	0.37994975	0.523245	0.44926015	0.7166259	0.16560966	0.27205008
0.0	0.9998691	0.9991047	0.9989219	0.99765116	0.9975777	0.9987212	0.9995449	0.99923825	0.9992293	0.9994894
0.0	0.99553466	0.9843853	0.9451806	0.98713416	0.8659393	0.95853394	0.9874992	0.92441654	0.9651083	0.9900932
0.0	0.99553466	0.9843853	0.9451806	0.98713416	0.8659393	0.95853394	0.9874992	0.92441654	0.9651083	0.9900932
0.0	0.08238721	0.014056819	0.0054642633	0.002438676	0.0035884364	0.005049784	0.0021584302	0.017088978	0.014365596	0.0020187313
0.0	0.82235473	0.94541204	0.9939844	0.50872356	0.543273	0.9219943	0.9760104	0.8092811	0.84998894	0.2915656
0.0	0.9995147	0.9975229	0.99350303	0.9848524	0.9870035	0.9955841	0.9992168	0.997482	0.9949463	0.998697
0.0	0.9998691	0.9991047	0.9989219	0.99765116	0.9975777	0.9987212	0.9995449	0.99923825	0.9992293	0.9994894
0.0	0.99921715	0.9961486	0.9953818	0.9925587	0.9943032	0.9959953	0.9988795	0.9991148	0.9976478	0.9978022
0.0	0.14521979	0.06551933	0.07687176	0.44527325	0.26600495	0.16645697	0.012552974	0.082047604	0.022540255	0.27869472
0.0	0.99553466	0.9843853	0.9451806	0.98713416	0.8659393	0.95853394	0.9874992	0.92441654	0.9651083	0.9900932
0.0	0.99851185	0.99445504	0.99163365	0.858791	0.9485009	0.99089956	0.9974152	0.99822706	0.9923779	0.9963887
0.0	0.99736756	0.9814478	0.99055254	0.87445176	0.96083903	0.9922563	0.99246997	0.9730679	0.9890855	0.9899839
0.0	0.99553466	0.9843853	0.9451806	0.98713416	0.8659393	0.95853394	0.9874992	0.92441654	0.9651083	0.9900932
0.0	0.9976089	0.9781488	0.99580634	0.9283185	0.9813804	0.98749113	0.9967182	0.9967655	0.9667858	0.9788219
0.0	0.99553466	0.9843853	0.9451806	0.98713416	0.8659393	0.95853394	0.9874992	0.92441654	0.9651083	0.9900932
0.0	0.99553466	0.9843853	0.9451806	0.98713416	0.8659393	0.95853394	0.9874992	0.92441654	0.9651083	0.9900932
0.0	0.99553466	0.9843853	0.9451806	0.98713416	0.8659393	0.95853394	0.9874992	0.92441654	0.9651083	0.9900932
0.0	0.99969316	0.9981932	0.99624217	0.9901102	0.9949292	0.9945779	0.99868923	0.99900913	0.99525946	0.99900573
0.0	0.99553466	0.9843853	0.9451806	0.98713416	0.8659393	0.95853394	0.9874992	0.92441654	0.9651083	0.9900932
0.0	0.997818	0.98994863	0.99660563	0.948255	0.9854071	0.9962896	0.99620146	0.9865621	0.9947903	0.9943217
0.0	0.8134718	0.0011926731	0.0047343555	0.010088029	0.007316064	0.083717704	0.62562406	0.14654614	0.0004921568	0.017852675
0.0	0.06882976	0.0140372375	0.00015298321	0.00072477676	0.025461787	0.006071295	0.027076844	0.0002688066	0.00023103105	6.664963e-05
0.0	0.3914452	0.0028215365	0.0042431178	0.009816813	0.006353258	6.349693e-05	0.00014503654	0.0018315458	0.010816658	0.69155616
0.0	0.99553466	0.9843853	0.9451806	0.98713416	0.8659393	0.95853394	0.9874992	0.92441654	0.9651083	0.9900932
0.0	0.9995147	0.9975229	0.99350303	0.9848524	0.9870035	0.9955841	0.9992168	0.997482	0.9949463	0.998697
0.0	0.99968314	0.9977986	0.9989537	0.99729353	0.99789643	0.99947375	0.99939454	0.9995003	0.9954749	0.99822825
0.0	0.09894023	0.01264086	0.005408475	0.0027732025	0.00419523	0.0059826914	0.0034944273	0.042574953	0.009783216	0.0016273949
0.0	0.8884242	0.77111197	0.95800465	0.8587905	0.062269174	0.5472081	0.5373378	0.01366175	0.76394296	0.74376655
0.0	0.9996171	0.99612767	0.99820364	0.995741	0.99544215	0.9987207	0.99918956	0.99923	0.9924752	0.9969171
0.0	0.99968314	0.9977986	0.9989537	0.99729353	0.99789643	0.99947375	0.99939454	0.9995003	0.9954749	0.99822825
0.0	0.7503773	0.003245143	0.0050641485	0.0014035003	0.038237598	0.0053864396	0.09386385	0.034946457	0.17375267	0.011210248
0.0	0.07416084	0.007954157	0.0026855706	0.0020120218	0.0018390311	0.00211091	0.0017546879	0.011038144	0.0064102416	0.001052747
0.0	0.99553466	0.9843853	0.9451806	0.98713416	0.8659393	0.95853394	0.9874992	0.92441654	0.9651083	0.9900932
0.0	0.9998691	0.9991047	0.9989219	0.99765116	0.9975777	0.9987212	0.9995449	0.99923825	0.9992293	0.9994894
0.0	0.99991286	0.999215	0.99918276	0.9981949	0.9988011	0.99857986	0.99948347	0.9994149	0.99898094	0.99954516
0.0	0.999897	0.9987772	0.99961686	0.99908507	0.9990006	0.9987804	0.9996791	0.9994548	0.9993794	0.9998964
0.0	0.9944458	0.982806	0.99040353	0.82280844	0.9908546	0.9768546	0.99168783	0.993838	0.9920935	0.96063614
0.0	0.99553466	0.9843853	0.9451806	0.98713416	0.8659393	0.95853394	0.9874992	0.92441654	0.9651083	0.9900932
0.0	0.99553466	0.9843853	0.9451806	0.98713416	0.8659393	0.95853394	0.9874992	0.92441654	0.9651083	0.9900932
0.0	0.9794403	0.87143004	0.7087366	0.82102823	0.9080236	0.93618137	0.76902384	0.9915044	0.91971415	0.81806993
0.0	0.99553466	0.9843853	0.9451806	0.98713416	0.8659393	0.95853394	0.9874992	0.92441654	0.9651083	0.9900932
0.0	0.9998073	0.9992568	0.9996518	0.99851054	0.9995759	0.9996687	0.99991286	0.9997054	0.99985254	0.9997794
0.0	0.9997968	0.9991886	0.9997992	0.997993	0.9996012	0.99939585	0.99992085	0.9997141	0.9998084	0.9998381
0.0	0.99982435	0.9990451	0.99975425	0.99807656	0.999602	0.9994648	0.9998958	0.99969065	0.99981195	0.99977785
0.0	0.99980694	0.9991627	0.9994467	0.9958972	0.9995091	0.9994205	0.9998715	0.9995858	0.9998111	0.9997677
0.0	0.9997484	0.9987997	0.9969023	0.995006	0.9968118	0.9950235	0.9992393	0.99945706	0.9971831	0.9994473
0.0	0.29171124	0.088466935	0.22570063	0.07191937	0.019039318	0.06759225	0.2364879	0.06959468	0.0197228	0.014631508
0.0	0.40046197	0.7372471	0.003675225	0.18675874	0.001090457	0.0040428573	0.0009917595	0.017477652	0.0075076176	0.028768202
0.0	0.99553466	0.9843853	0.9451806	0.98713416	0.8659393	0.95853394	0.9874992	0.92441654	0.9651083	0.9900932
0.0	0.99553466	0.9843853	0.9451806	0.98713416	0.8659393	0.95853394	0.9874992	0.92441654	0.9651083	0.9900932
0.0	0.999705	0.9985759	0.9973258	0.9934782	0.9953467	0.99604297	0.9990369	0.9990656	0.99663526	0.99921453
0.0	0.99553466	0.9843853	0.9451806	0.98713416	0.8659393	0.95853394	0.9874992	0.92441654	0.9651083	0.9900932
0.0	0.99553466	0.9843853	0.9451806	0.98713416	0.8659393	0.95853394	0.9874992	0.92441654	0.9651083	0.9900932
0.0	0.99969316	0.9981932	0.99624217	0.9901102	0.9949292	0.9945779	0.99868923	0.99900913	0.99525946	0.99900573
0.0	0.99969316	0.9981932	0.99624217	0.9901102	0.9949292	0.9945779	0.99868923	0.99900913	0.99525946	0.99900573
0.0	0.99969316	0.9981932	0.99624217	0.9901102	0.9949292	0.9945779	0.99868923	0.99900913	0.99525946	0.99900573
0.0	0.99969316	0.9981932	0.99624217	0.9901102	0.9949292	0.9945779	0.99868923	0.99900913	0.99525946	0.99900573
0.0	0.99969316	0.9981932	0.99624217	0.9901102	0.9949292	0.9945779	0.99868923	0.99900913	0.99525946	0.99900573
0.0	0.99978715	0.99855703	0.99846715	0.9959306	0.99687636	0.99752134	0.9994338	0.99947613	0.9975151	0.99943155
0.0	0.99553466	0.9843853	0.9451806	0.98713416	0.8659393	0.95853394	0.9874992	0.92441654	0.9651083	0.9900932
0.0	0.99553466	0.9843853	0.9451806	0.98713416	0.8659393	0.95853394	0.9874992	0.92441654	0.9651083	0.9900932
0.0	0.99553466	0.9843853	0.9451806	0.98713416	0.8659393	0.95853394	0.9874992	0.92441654	0.9651083	0.9900932
0.0	0.99969316	0.9981932	0.99624217	0.9901102	0.9949292	0.9945779	0.99868923	0.99900913	0.99525946	0.99900573
0.0	0.99553466	0.9843853	0.9451806	0.98713416	0.8659393	0.95853394	0.9874992	0.92441654	0.9651083	0.9900932
0.0	0.99842334	0.982592	0.99818426	0.966923	0.9912435	0.99481153	0.9983088	0.99836415	0.98442495	0.9897995
0.0	0.99553466	0.9843853	0.9451806	0.98713416	0.8659393	0.95853394	0.9874992	0.92441654	0.9651083	0.9900932
0.0	0.99553466	0.9843853	0.9451806	0.98713416	0.8659393	0.95853394	0.9874992	0.92441654	0.9651083	0.9900932
0.0	0.99915206	0.99398464	0.9990094	0.99104905	0.9962966	0.99693775	0.999435	0.99947184	0.9891734	0.99717987
0.0	0.99553466	0.9843853	0.9451806	0.98713416	0.8659393	0.95853394	0.9874992	0.92441654	0.9651083	0.9900932
0.0	0.9976089	0.9781488	0.99580634	0.9283185	0.9813804	0.98749125	0.9967182	0.9967655	0.9667858	0.9788219
0.0	0.95423377	0.7898882	0.9101369	0.76345706	0.9089848	0.87763137	0.9407975	0.8978556	0.61910915	0.7355693
0.0	0.95423377	0.7898881	0.9101369	0.763457	0.9089848	0.8776313	0.94079745	0.8978556	0.6191092	0.7355693
0.0	0.95423377	0.7898881	0.9101369	0.763457	0.9089848	0.87763137	0.9407975	0.8978556	0.6191092	0.7355693
0.0	0.99553466	0.9843853	0.9451806	0.98713416	0.8659393	0.95853394	0.9874992	0.92441654	0.9651083	0.9900932
0.0	0.99553466	0.9843853	0.9451806	0.98713416	0.8659393	0.95853394	0.9874992	0.92441654	0.9651083	0.9900932
0.0	0.9983876	0.9838959	0.99793184	0.96247727	0.98769635	0.992896	0.9983759	0.9983999	0.9799147	0.9873974
0.0	0.99553466	0.9843853	0.9451806	0.98713416	0.8659393	0.95853394	0.9874992	0.92441654	0.9651083	0.9900932
0.0	0.99553466	0.9843853	0.9451806	0.98713416	0.8659393	0.95853394	0.9874992	0.92441654	0.9651083	0.9900932
0.0	0.99553466	0.9843853	0.9451806	0.98713416	0.8659393	0.95853394	0.9874992	0.92441654	0.9651083	0.9900932
0.0	0.999897	0.9987772	0.99961686	0.99908507	0.9990006	0.9987804	0.9996791	0.9994548	0.9993794	0.9998964
0.0	0.027399829	0.0010553704	0.002685808	0.0032412428	0.0011037146	0.0004784491	0.0029062927	0.0003278074	0.009676475	0.0006395275
0.0	0.99553466	0.9843853	0.9451806	0.98713416	0.8659393	0.95853394	0.9874992	0.92441654	0.9651083	0.9900932
0.0	0.99553466	0.9843853	0.9451806	0.98713416	0.8659393	0.95853394	0.9874992	0.92441654	0.9651083	0.9900932
0.0	0.99553466	0.9843853	0.9451806	0.98713416	0.8659393	0.95853394	0.9874992	0.92441654	0.9651083	0.9900932
0.0	0.99553466	0.9843853	0.9451806	0.98713416	0.8659393	0.95853394	0.9874992	0.92441654	0.9651083	0.9900932
0.0	0.99553466	0.9843853	0.9451806	0.98713416	0.8659393	0.95853394	0.9874992	0.92441654	0.9651083	0.9900932
0.0	0.99553466	0.9843853	0.9451806	0.98713416	0.8659393	0.95853394	0.9874992	0.92441654	0.9651083	0.9900932
0.0	0.99553466	0.9843853	0.9451806	0.98713416	0.8659393	0.95853394	0.9874992	0.92441654	0.9651083	0.9900932
0.0	0.99553466	0.9843853	0.9451806	0.98713416	0.8659393	0.95853394	0.9874992	0.92441654	0.9651083	0.9900932
0.0	0.99553466	0.9843853	0.9451806	0.98713416	0.8659393	0.95853394	0.9874992	0.92441654	0.9651083	0.9900932
0.0	0.99553466	0.9843853	0.9451806	0.98713416	0.8659393	0.95853394	0.9874992	0.92441654	0.9651083	0.9900932
0.0	0.99553466	0.9843853	0.9451806	0.98713416	0.8659393	0.95853394	0.9874992	0.92441654	0.9651083	0.9900932
0.0	0.48228824	0.47208178	0.5454649	0.06419076	0.5459663	0.38380584	0.94918954	0.9504698	0.54373664	0.5456176
0.0	0.9985739	0.9611924	0.99044865	0.88104254	0.9796805	0.9826104	0.96336794	0.9837526	0.696891	0.99148107
0.0	0.9976089	0.9781488	0.99580634	0.9283185	0.9813804	0.98749113	0.9967182	0.9967655	0.9667858	0.9788219
0.0	0.99553466	0.9843853	0.9451806	0.98713416	0.8659393	0.95853394	0.9874992	0.92441654	0.9651083	0.9900932
0.0	0.99921715	0.9961486	0.9953818	0.9925587	0.9943032	0.9959953	0.9988795	0.9991148	0.9976478	0.9978022
0.0	0.99989116	0.99966383	0.9998394	0.998904	0.999821	0.9997906	0.9999546	0.99986374	0.9999018	0.9998727
0.0	0.14524929	0.022969551	0.007307014	0.0032788506	0.0061934334	0.0091379685	0.005441992	0.023807764	0.020375725	0.003216758
0.0	0.69275457	0.84417	0.89572424	0.6011703	0.8900219	0.8108059	0.9788512	0.9939107	0.788027	0.95609117
0.0	0.99553466	0.9843853	0.9451806	0.98713416	0.8659393	0.95853394	0.9874992	0.92441654	0.9651083	0.9900932
0.0	0.0082640285	0.6780695	0.00016003182	7.424987e-05	0.0002721554	0.0016451025	0.650223	4.335491e-05	0.0001957361	0.9438611
0.0	0.011637687	0.020618586	0.0086230775	0.02508137	0.022252085	0.024045745	0.06505584	0.025397984	0.039019622	0.0028084458
0.0	0.99785966	0.9963405	0.99913836	0.9840843	0.99696106	0.99414	0.99965036	0.9930888	0.9984547	0.9600587
0.0	0.99553466	0.9843853	0.9451806	0.98713416	0.8659393	0.95853394	0.9874992	0.92441654	0.9651083	0.9900932
0.0	3.8824888e-05	0.00020337675	9.0888854e-05	0.00019295047	4.5637607e-05	5.47357e-05	0.00015614471	6.978068e-05	8.7679655e-05	4.228978e-05
0.0	0.99962616	0.9965969	0.9984509	0.99594194	0.9959329	0.9989944	0.99931026	0.9992878	0.9940805	0.99745506
0.0	0.99962616	0.9965969	0.9984509	0.99594194	0.9959329	0.9989944	0.99931026	0.9992878	0.9940805	0.99745506
0.0	0.9986541	0.9953577	0.9944765	0.9040937	0.9643752	0.9937803	0.99797326	0.9985567	0.994507	0.99733305
0.0	0.90597886	0.8460771	0.9396313	0.8271298	0.72867495	0.9463138	0.33381748	0.9767795	0.9316659	0.5680154
0.0	0.99553466	0.9843853	0.9451806	0.98713416	0.8659393	0.95853394	0.9874992	0.92441654	0.9651083	0.9900932
0.0	0.9995147	0.9975229	0.99350303	0.9848524	0.9870035	0.9955841	0.9992168	0.997482	0.9949463	0.998697
0.0	0.999627	0.9990916	0.9994129	0.99747866	0.9989724	0.99936074	0.9996599	0.99967885	0.9993793	0.99949265
0.0	0.99553466	0.9843853	0.9451806	0.98713416	0.8659393	0.95853394	0.9874992	0.92441654	0.9651083	0.9900932
0.0	0.99553466	0.1728283	0.0063364897	0.0006502901	0.39842787	0.0013181964	0.027002618	0.26807448	0.012534658	0.014854213
0.0	0.082217254	0.017330877	0.007978814	0.0027595442	0.0041483114	0.0057759075	0.0032620246	0.018671045	0.014900539	0.002085579
0.0	0.99921715	0.9961486	0.9953818	0.9925587	0.9943032	0.9959953	0.9988795	0.9991148	0.9976478	0.9978022
0.0	0.99553466	0.9843853	0.9451806	0.98713416	0.8659393	0.95853394	0.9874992	0.92441654	0.9651083	0.9900932
0.0	0.61851466	0.6176194	0.7642799	0.09090446	0.9196085	0.35216317	0.44255486	0.7619401	0.7365767	0.3030252
0.0	0.9944458	0.982806	0.99040353	0.82280844	0.9908546	0.9768546	0.99168783	0.993838	0.9920935	0.96063614
0.0	0.9994873	0.9957467	0.99743843	0.99467456	0.9981444	0.99598736	0.9974445	0.9991703	0.998898	0.99954754
0.0	0.995307	0.98596954	0.99040353	0.8767481	0.99200445	0.9823383	0.9944443	0.99482626	0.9933427	0.96467906
0.0	0.9998673	0.9990351	0.9989517	0.9972905	0.9981122	0.9985513	0.99955875	0.99926907	0.9984988	0.99959666
0.0	0.99553466	0.9843853	0.9451806	0.98713416	0.8659393	0.95853394	0.9874992	0.92441654	0.9651083	0.9900932
0.0	0.9999311	0.99954873	0.9997317	0.9993087	0.9994511	0.9994112	0.9997936	0.999759	0.9994215	0.99975544
0.0	0.9999106	0.99927014	0.99977154	0.9993222	0.99922	0.999106	0.9998056	0.9996681	0.99948704	0.99991274
0.0	0.3815669	0.8713499	0.87977594	0.917906	0.8070005	0.04105666	0.8985322	0.91491354	0.93241775	0.038689483
0.0	0.3815669	0.8713499	0.87977594	0.917906	0.8070005	0.04105666	0.8985322	0.91491354	0.93241775	0.038689483
0.0	0.98363346	0.9922544	0.95591956	0.86881834	0.99400073	0.95606303	0.9862856	0.9892385	0.94076484	0.87007624
0.0	0.99553466	0.9843853	0.9451806	0.98713416	0.8659393	0.95853394	0.9874992	0.92441654	0.9651083	0.9900932
0.0	0.99921715	0.9961486	0.9953818	0.9925587	0.9943032	0.9959953	0.9988795	0.9991148	0.9976478	0.9978022
0.0	0.0039918497	0.1711766	0.00023811612	0.00082845514	0.5589179	0.037227582	0.7979945	0.24192002	0.0417471	0.25064248
0.0	0.10668158	0.018038148	0.0079889465	0.00338987	0.0053364583	0.007380127	0.003765505	0.028241681	0.01907448	0.0025114708
0.0	0.017536903	0.0006768168	0.009654515	0.98713416	0.059336413	0.05667183	0.00024945577	0.34468248	0.00030724853	0.0027373978
0.0	0.999897	0.9987772	0.99961686	0.99908507	0.9990006	0.9987804	0.9996791	0.9994548	0.9993794	0.9998964
0.0	0.99553466	0.9843853	0.9451806	0.98713416	0.8659393	0.95853394	0.9874992	0.92441654	0.9651083	0.9900932
0.0	0.99553466	0.9843853	0.9451806	0.98713416	0.8659393	0.95853394	0.9874992	0.92441654	0.9651083	0.9900932
0.0	0.99553466	0.9843853	0.9451806	0.98713416	0.8659393	0.95853394	0.9874992	0.92441654	0.9651083	0.9900932
0.0	0.9996871	0.9985574	0.99955946	0.9987123	0.9986355	0.9992988	0.9994727	0.9995776	0.9988141	0.9995521
0.0	0.9996001	0.9956986	0.9979134	0.9944537	0.9945793	0.99860007	0.9991468	0.9991424	0.9914814	0.99659795
0.0	0.999897	0.9987772	0.99961686	0.99908507	0.9990006	0.9987804	0.9996791	0.9994548	0.9993794	0.9998964
0.0	0.106555074	0.94926333	0.351179	0.98503554	0.6995454	0.92596227	0.9975333	0.66190374	0.92880344	0.8808998
0.0	0.9992168	0.99658304	0.98865384	0.86510605	0.99664754	0.9933187	0.9951816	0.99308527	0.9954633	0.96698016
0.0	0.9992094	0.9966523	0.99128133	0.83843136	0.9977843	0.9953296	0.9983078	0.9957273	0.99624085	0.9757759
0.0	0.99989533	0.99933785	0.9993524	0.9985037	0.99830997	0.99925476	0.99961555	0.99956006	0.9994898	0.9995772
0.0	0.99553466	0.9843853	0.9451806	0.98713416	0.8659393	0.95853394	0.9874992	0.92441654	0.9651083	0.9900932
0.0	0.9997217	0.998657	0.99823797	0.9954094	0.9965133	0.99795234	0.99935013	0.9992373	0.99922204	0.9994393
0.0	0.99553466	0.9843853	0.9451806	0.98713416	0.8659393	0.95853394	0.9874992	0.92441654	0.9651083	0.9900932
0.0	0.999897	0.9987772	0.99961686	0.99908507	0.9990006	0.9987804	0.9996791	0.9994548	0.9993794	0.9998964
0.0	0.99553466	0.9843853	0.9451806	0.98713416	0.8659393	0.95853394	0.9874992	0.92441654	0.9651083	0.9900932
0.0	0.00053479377	0.00019047107	0.00086801656	0.0006426356	5.792515e-05	0.0003493438	4.69194e-05	0.00031035772	5.1594467e-05	1.2481396e-05
0.0	0.99553466	0.9843853	0.9451806	0.98713416	0.8659393	0.95853394	0.9874992	0.92441654	0.9651083	0.9900932
0.0	0.99971074	0.9989599	0.99959415	0.9992478	0.99874973	0.9992842	0.99928206	0.9997441	0.998228	0.99969935
0.0	0.99553466	0.9843853	0.9451806	0.98713416	0.8659393	0.95853394	0.9874992	0.92441654	0.9651083	0.9900932
0.0	0.999897	0.9987772	0.99961686	0.99908507	0.9990006	0.9987804	0.9996791	0.9994548	0.9993794	0.9998964
0.0	0.99553466	0.9843853	0.9451806	0.98713416	0.8659393	0.95853394	0.9874992	0.92441654	0.9651083	0.9900932
0.0	0.00053479377	0.00019047107	0.00086801656	0.0006426353	5.792515e-05	0.0003493438	4.69194e-05	0.00031035743	5.1594467e-05	1.2481396e-05
0.0	0.9996137	0.99806684	0.99592197	0.9905524	0.9912212	0.9955841	0.9994661	0.9982982	0.99653256	0.999137
0.0	0.99921715	0.9961486	0.9953818	0.9925587	0.9943032	0.9959953	0.9988795	0.9991148	0.9976478	0.9978022
0.0	0.99553466	0.9843853	0.9451806	0.98713416	0.8659393	0.95853394	0.9874992	0.92441654	0.9651083	0.9900932
0.0	0.9842404	0.7365975	0.919089	0.96389127	0.8505917	0.95853394	0.9318553	0.4445755	0.15871939	0.96294844
0.0	0.99553466	0.9843853	0.9451806	0.98713416	0.8659393	0.95853394	0.9874992	0.92441654	0.9651083	0.9900932
0.0	0.9993291	0.9986577	0.9980584	0.9753795	0.9991166	0.9946404	0.9996006	0.9962863	0.99467456	0.9956494
0.0	0.99987984	0.9991596	0.9992262	0.99765706	0.9984926	0.99870455	0.99961686	0.99933547	0.99854064	0.9996784
0.0	0.99553466	0.9843853	0.9451806	0.98713416	0.8659393	0.95853394	0.9874992	0.92441654	0.9651083	0.9900932
0.0	0.99553466	0.9843853	0.9451806	0.98713416	0.8659393	0.95853394	0.9874992	0.92441654	0.9651083	0.9900932
0.0	0.17584233	0.06865393	0.008532016	0.009560384	0.03362646	0.015476429	0.011320488	0.03068241	0.056205507	0.012472714
0.0	0.99934334	0.9966665	0.9963941	0.9934802	0.99574715	0.99683964	0.9990675	0.9992537	0.997692	0.99838936
0.0	0.00017242254	0.013248281	0.00023558419	0.0009237477	0.004504299	0.00028522653	0.21204962	0.0025885382	0.00084814825	0.8271367
0.0	0.99553466	0.9843853	0.9451806	0.98713416	0.8659393	0.95853394	0.9874992	0.92441654	0.9651083	0.9900932
0.0	0.00017242254	0.013248281	0.00023558419	0.0009237477	0.004504299	0.00028522653	0.21204962	0.0025885382	0.00084814825	0.8271367
0.0	0.99553466	0.9843853	0.9451806	0.98713416	0.8659393	0.95853394	0.9874992	0.92441654	0.9651083	0.9900932
0.0	0.001694997	0.00075067155	0.00026648474	0.0002489079	0.00048380363	0.0002578628	0.00016411643	0.00026220133	0.00069690146	7.6109594e-05
0.0	0.9998691	0.9991047	0.9989219	0.99765116	0.9975777	0.9987212	0.9995449	0.99923825	0.9992293	0.9994894
0.0	0.99553466	0.9843853	0.9451806	0.98713416	0.8659393	0.95853394	0.9874992	0.92441654	0.9651083	0.9900932
0.0	0.99553466	0.9843853	0.9451806	0.98713416	0.8659393	0.95853394	0.9874992	0.92441654	0.9651083	0.9900932
0.0	0.99553466	0.9843853	0.9451806	0.98713416	0.8659393	0.95853394	0.9874992	0.92441654	0.9651083	0.9900932
0.0	0.99553466	0.9843853	0.9451806	0.98713416	0.8659393	0.95853394	0.9874992	0.92441654	0.9651083	0.9900932
0.0	0.99992585	0.999418	0.9995048	0.99888295	0.99912494	0.9991602	0.9995851	0.9996462	0.99937373	0.9996296
0.0	0.998589	0.9980994	0.98358315	0.99351704	0.99001545	0.9958229	0.9986972	0.99857605	0.99875927	0.9904997
0.0	0.99802184	0.996442	0.9727218	0.98316586	0.97990716	0.9913492	0.9984092	0.99743396	0.99755716	0.9856641
0.0	0.9998354	0.9990007	0.99898845	0.996906	0.9975726	0.9988098	0.9996196	0.9994029	0.99909866	0.99961877
0.0	0.99940884	0.9971198	0.99689376	0.99513984	0.9964187	0.9974179	0.9988795	0.9994505	0.9984989	0.9978022
0.0	0.99950683	0.9974177	0.9979001	0.99530375	0.9971	0.998408	0.9994837	0.9996669	0.9988625	0.99885
0.0	0.999897	0.9987772	0.99961686	0.99908507	0.9990006	0.9987804	0.9996791	0.9994548	0.9993794	0.9998964
0.0	0.99553466	0.9843853	0.9451806	0.98713416	0.8659393	0.95853394	0.9874992	0.92441654	0.9651083	0.9900932
0.0	0.99553466	0.9843853	0.9451806	0.98713416	0.8659393	0.95853394	0.9874992	0.92441654	0.9651083	0.9900932
0.0	0.2685846	0.0031205055	0.03509448	0.0059710285	0.0047693453	0.0059277047	0.097882815	0.016930358	0.10675303	0.0020892583
0.0	0.999897	0.9987772	0.99961686	0.99908507	0.9990006	0.9987804	0.9996791	0.9994548	0.9993794	0.9998964
0.0	0.99553466	0.9843853	0.9451806	0.98713416	0.8659393	0.95853394	0.9874992	0.92441654	0.9651083	0.9900932
0.0	0.99553466	0.9843853	0.9451806	0.98713416	0.8659393	0.95853394	0.9874992	0.92441654	0.9651083	0.9900932
0.0	0.99553466	0.9843853	0.9451806	0.98713416	0.8659393	0.95853394	0.9874992	0.92441654	0.9651083	0.9900932
0.0	0.9998493	0.9989262	0.99916077	0.99884474	0.998052	0.9993074	0.9995993	0.9994999	0.99912125	0.9996958
0.0	0.9996871	0.9985574	0.99955946	0.9987123	0.9986355	0.9992988	0.9994727	0.9995776	0.9988141	0.9995521
0.0	0.99553466	0.9843853	0.9451806	0.98713416	0.8659393	0.95853394	0.9874992	0.92441654	0.9651083	0.9900932
0.0	0.1452198	0.06551933	0.076871775	0.44527316	0.26600495	0.1664569	0.012552974	0.08204758	0.022540255	0.27869475
0.0	0.9993291	0.9986577	0.9980584	0.9753795	0.9991166	0.9946404	0.9996006	0.9962863	0.99467456	0.9956494
0.0	0.9151778	0.9142575	0.8650691	0.009203663	0.3415726	0.92861557	0.86318517	0.44928133	0.17476606	0.9944754
0.0	0.9998721	0.9989637	0.9994282	0.999233	0.99854386	0.9994661	0.9996911	0.99958867	0.9993704	0.9997578
0.0	0.99994004	0.99936444	0.99974173	0.99935776	0.99959725	0.9996182	0.9998266	0.9997489	0.9998123	0.99994016
0.0	0.99553466	0.9843853	0.9451806	0.98713416	0.8659393	0.95853394	0.9874992	0.92441654	0.9651083	0.9900932
0.0	0.99925023	0.99614763	0.99560577	0.9932765	0.9946179	0.9962649	0.9989814	0.99919945	0.9978369	0.9979498
0.0	0.9993291	0.9986577	0.9980584	0.9753795	0.9991166	0.9946404	0.9996006	0.9962863	0.99467456	0.9956494
0.0	0.9993291	0.9986577	0.9980584	0.9753795	0.9991166	0.9946404	0.9996006	0.9962863	0.99467456	0.9956494
0.0	0.97753954	0.9461721	0.96631885	0.7810998	0.98849094	0.93051094	0.91162485	0.98128533	0.9513001	0.8730022
0.0	0.85675365	0.38264576	0.3899066	0.22365215	0.34581324	0.5686875	0.4820884	0.7107431	0.17781505	0.27098185
0.0	0.9993291	0.9986577	0.9980584	0.9753795	0.9991166	0.9946404	0.9996006	0.9962863	0.99467456	0.9956494
0.0	0.9976089	0.9781488	0.99580634	0.9283185	0.9813804	0.98749125	0.9967182	0.9967655	0.9667858	0.9788219
0.0	0.99969316	0.9981932	0.99624217	0.9901102	0.9949292	0.9945779	0.99868923	0.99900913	0.99525946	0.99900573
0.0	0.99969316	0.9981932	0.99624217	0.9901102	0.9949292	0.9945779	0.99868923	0.99900913	0.99525946	0.99900573
0.0	0.9995147	0.9975229	0.99350303	0.9848524	0.9870035	0.9955841	0.9992168	0.997482	0.9949463	0.998697
0.0	0.9998691	0.9991047	0.9989219	0.99765116	0.9975777	0.9987212	0.9995449	0.99923825	0.9992293	0.9994894
0.0	0.99851185	0.99445504	0.99163365	0.85879093	0.9485009	0.99089944	0.9974152	0.99822706	0.9923779	0.9963887
0.0	0.9976089	0.9781488	0.99580634	0.9283185	0.9813804	0.98749125	0.9967182	0.9967655	0.9667858	0.9788219
0.0	0.9976089	0.9781488	0.99580634	0.9283185	0.9813804	0.98749125	0.9967182	0.9967655	0.9667858	0.9788219
0.0	0.9996253	0.9967801	0.99837565	0.99573034	0.9949249	0.99893314	0.9992532	0.9992704	0.99333924	0.9970892
0.0	0.067599915	0.009368747	0.0026919702	0.0017688011	0.001687386	0.0025872113	0.0019298557	0.011426394	0.0067756046	0.0010464091
0.0	0.00858942	0.03519823	0.0031654658	0.1582728	0.4335588	0.01673651	0.00031424468	0.29624647	0.0042967517	0.0026644012
0.0	0.99553466	0.9843853	0.9451806	0.98713416	0.8659393	0.95853394	0.9874992	0.92441654	0.9651083	0.9900932
0.0	0.99553466	0.9843853	0.9451806	0.98713416	0.8659393	0.95853394	0.9874992	0.92441654	0.9651083	0.9900932
0.0	0.99553466	0.9843853	0.9451806	0.98713416	0.8659393	0.95853394	0.9874992	0.92441654	0.9651083	0.9900932
0.0	0.99969316	0.9981932	0.99624217	0.9901102	0.9949292	0.9945779	0.99868923	0.99900913	0.99525946	0.99900573
0.0	0.99553466	0.9843853	0.9451806	0.98713416	0.8659393	0.95853394	0.9874992	0.92441654	0.9651083	0.9900932
0.0	0.99969316	0.9981932	0.99624217	0.9901102	0.9949292	0.9945779	0.99868923	0.99900913	0.99525946	0.99900573
0.0	0.9952799	0.96109587	0.9861524	0.9469306	0.9097226	0.9854908	0.99092066	0.97641027	0.86508805	0.9678652
0.0	0.998664	0.99436605	0.9917108	0.98148674	0.99113035	0.9937262	0.99821043	0.99613273	0.9938496	0.9959934
0.0	0.9998673	0.9990351	0.9989517	0.9972905	0.9981122	0.9985513	0.99955875	0.99926907	0.9984988	0.99959666
0.0	0.99975485	0.99850285	0.9989202	0.99400806	0.99929297	0.9986518	0.9997087	0.9993789	0.9996437	0.99958116
0.0	0.99553466	0.9843853	0.9451806	0.98713416	0.8659393	0.95853394	0.9874992	0.92441654	0.9651083	0.9900932
0.0	0.0033579792	0.0031327952	0.0015195503	0.0011275467	0.0019955956	0.0015566903	0.0006568347	0.0017023432	0.0038163099	0.0005169545
0.0	0.99553466	0.9843853	0.9451806	0.98713416	0.8659393	0.95853394	0.9874992	0.92441654	0.9651083	0.9900932
0.0	0.99967015	0.99704367	0.9988709	0.9975787	0.9962847	0.9993305	0.99929917	0.99943465	0.99620444	0.99760926
0.0	0.9996001	0.9956986	0.9979134	0.9944537	0.9945793	0.99860007	0.9991468	0.9991424	0.9914814	0.99659795
0.0	0.99967015	0.99704367	0.9988709	0.9975787	0.9962847	0.9993305	0.99929917	0.99943465	0.99620444	0.99760926
0.0	0.99553466	0.9843853	0.9451806	0.98713416	0.8659393	0.95853394	0.9874992	0.92441654	0.9651083	0.9900932
0.0	0.99553466	0.9843853	0.9451806	0.98713416	0.8659393	0.95853394	0.9874992	0.92441654	0.9651083	0.9900932
0.0	0.99553466	0.9843853	0.9451806	0.98713416	0.8659393	0.95853394	0.9874992	0.92441654	0.9651083	0.9900932
0.0	0.99553466	0.9843853	0.9451806	0.98713416	0.8659393	0.95853394	0.9874992	0.92441654	0.9651083	0.9900932
0.0	0.99553466	0.9843853	0.9451806	0.98713416	0.8659393	0.95853394	0.9874992	0.92441654	0.9651083	0.9900932
0.0	0.99553466	0.9843853	0.9451806	0.98713416	0.8659393	0.95853394	0.9874992	0.92441654	0.9651083	0.9900932
0.0	0.865903	0.0012236626	0.004849253	0.0066622854	0.018434094	0.027328301	0.45045432	0.2554253	0.0006322101	0.012253459
0.0	0.99553466	0.9843853	0.9451806	0.98713416	0.8659393	0.95853394	0.9874992	0.92441654	0.9651083	0.9900932
0.0	0.99553466	0.9843853	0.9451806	0.98713416	0.8659393	0.95853394	0.9874992	0.92441654	0.9651083	0.9900932
0.0	0.9995147	0.9975229	0.99350303	0.9848524	0.9870035	0.9955841	0.9992168	0.997482	0.9949463	0.998697
0.0	0.99969316	0.9981932	0.99624217	0.9901102	0.9949292	0.9945779	0.99868923	0.99900913	0.99525946	0.99900573
0.0	0.99553466	0.9843853	0.9451806	0.98713416	0.8659393	0.95853394	0.9874992	0.92441654	0.9651083	0.9900932
0.0	0.14521979	0.06551933	0.076871775	0.44527316	0.26600498	0.16645692	0.012552974	0.082047604	0.022540255	0.27869472
0.0	0.9995147	0.9975229	0.99350303	0.9848524	0.9870035	0.9955841	0.9992168	0.997482	0.9949463	0.998697
0.0	0.9983399	0.9968919	0.9989642	0.9854101	0.9969547	0.9929436	0.9995135	0.99548376	0.9986601	0.92247355
0.0	0.9983187	0.99714166	0.9990994	0.9797299	0.9978352	0.9951645	0.9997383	0.9951957	0.9987704	0.9617827
0.0	0.97753954	0.9461721	0.96631885	0.7810998	0.98849094	0.93051094	0.91162485	0.98128533	0.9513001	0.8730022
0.0	0.99553466	0.9843853	0.9451806	0.98713416	0.8659393	0.95853394	0.9874992	0.92441654	0.9651083	0.9900932
0.0	0.9993291	0.9986577	0.9980584	0.9753795	0.9991166	0.9946404	0.9996006	0.9962863	0.99467456	0.9956494
0.0	0.999897	0.9987772	0.99961686	0.99908507	0.9990006	0.9987804	0.9996791	0.9994548	0.9993794	0.9998964
0.0	0.8134718	0.0011926731	0.004734353	0.010088029	0.0073160673	0.083717704	0.62562424	0.14654614	0.0004921568	0.017852675
0.0	0.082387246	0.014056819	0.0054642633	0.002438676	0.0035884364	0.005049784	0.0021584302	0.017088978	0.014365602	0.0020187295
0.0	0.9997217	0.998657	0.99823797	0.9954094	0.9965133	0.99795234	0.99935013	0.9992373	0.99922204	0.9994393
0.0	0.99553466	0.9843853	0.9451806	0.98713416	0.8659393	0.95853394	0.9874992	0.92441654	0.9651083	0.9900932
0.0	0.99553466	0.9843853	0.9451806	0.98713416	0.8659393	0.95853394	0.9874992	0.92441654	0.9651083	0.9900932
0.0	0.999897	0.9987772	0.99961686	0.99908507	0.9990006	0.9987804	0.9996791	0.9994548	0.9993794	0.9998964
0.0	0.99553466	0.9843853	0.9451806	0.98713416	0.8659393	0.95853394	0.9874992	0.92441654	0.9651083	0.9900932
0.0	0.8134718	0.0028429544	0.023473611	0.030466145	0.027255924	0.13036127	0.82797617	0.6080522	0.0010558396	0.024809873
0.0	0.99553466	0.1728283	0.0063364897	0.0006502901	0.39842787	0.0013181964	0.027002618	0.26807448	0.012534658	0.014854213
0.0	0.90523535	0.003169653	0.07027492	0.10320126	0.04921618	0.33346313	0.9089188	0.7965769	0.002143333	0.025909124
0.0	0.40909958	0.19420011	0.58132124	0.8724782	0.70936686	0.5696162	0.8149017	0.6942847	0.8108882	0.9609297
0.0	0.99553466	0.9843853	0.9451806	0.98713416	0.8659393	0.95853394	0.9874992	0.92441654	0.9651083	0.9900932
0.0	0.99553466	0.9843853	0.9451806	0.98713416	0.8659393	0.95853394	0.9874992	0.92441654	0.9651083	0.9900932
0.0	0.999897	0.9987772	0.99961686	0.99908507	0.9990006	0.9987804	0.9996791	0.9994548	0.9993794	0.9998964
0.0	0.99553466	0.9843853	0.9451806	0.98713416	0.8659393	0.95853394	0.9874992	0.92441654	0.9651083	0.9900932
0.0	0.99553466	0.9843853	0.9451806	0.98713416	0.8659393	0.95853394	0.9874992	0.92441654	0.9651083	0.9900932
0.0	0.99553466	0.9843853	0.9451806	0.98713416	0.8659393	0.95853394	0.9874992	0.92441654	0.9651083	0.9900932
0.0	0.999897	0.9987772	0.99961686	0.99908507	0.9990006	0.9987804	0.9996791	0.9994548	0.9993794	0.9998964
0.0	0.99553466	0.9843853	0.9451806	0.98713416	0.8659393	0.95853394	0.9874992	0.92441654	0.9651083	0.9900932
0.0	0.0033579792	0.0031327966	0.0015195503	0.0011275467	0.0019955956	0.0015566895	0.000656835	0.0017023439	0.003816312	0.00051695504
0.0	0.99553466	0.9843853	0.9451806	0.98713416	0.8659393	0.95853394	0.9874992	0.92441654	0.9651083	0.9900932
0.0	0.99553466	0.9843853	0.9451806	0.98713416	0.8659393	0.95853394	0.9874992	0.92441654	0.9651083	0.9900932
0.0	0.99553466	0.9843853	0.9451806	0.98713416	0.8659393	0.95853394	0.9874992	0.92441654	0.9651083	0.9900932
0.0	0.08680573	0.01761962	0.00817496	0.0030751973	0.004573283	0.0077080084	0.0033850796	0.023339517	0.020216227	0.0025926312
0.0	0.08680573	0.017619627	0.00817496	0.0030751973	0.0045732846	0.007708012	0.0033850777	0.023339517	0.020216223	0.0025926335
0.0	0.001309416	0.21214786	0.025102226	0.00021011755	0.04267074	0.9883143	0.1883684	0.0049257395	0.5991327	0.054711536
0.0	0.001309416	0.21214786	0.025102226	0.00021011755	0.04267074	0.9883143	0.1883684	0.0049257395	0.5991327	0.054711536
0.0	0.999897	0.9987772	0.99961686	0.99908507	0.9990006	0.9987804	0.9996791	0.9994548	0.9993794	0.9998964
0.0	0.99553466	0.9843853	0.9451806	0.98713416	0.8659393	0.95853394	0.9874992	0.92441654	0.9651083	0.9900932
0.0	0.99553466	0.9843853	0.9451806	0.98713416	0.8659393	0.95853394	0.9874992	0.92441654	0.9651083	0.9900932
0.0	0.8273971	0.0057645054	0.9859364	0.7806882	0.6214956	0.5663052	0.7557315	0.8733599	0.022385815	0.03042032
0.0	0.9999354	0.99947065	0.99971634	0.9995679	0.999361	0.99965155	0.99982136	0.9997855	0.99952376	0.9998264
0.0	0.99553466	0.9843853	0.9451806	0.98713416	0.8659393	0.95853394	0.9874992	0.92441654	0.9651083	0.9900932
0.0	0.9998416	0.99947876	0.9995838	0.99870527	0.998919	0.9996598	0.9998062	0.9997745	0.9994355	0.9998186
0.0	0.99553466	0.9843853	0.9451806	0.98713416	0.8659393	0.95853394	0.9874992	0.92441654	0.9651083	0.9900932
0.0	0.999897	0.9987772	0.99961686	0.99908507	0.9990006	0.9987804	0.9996791	0.9994548	0.9993794	0.9998964
0.0	0.06264017	0.0075977794	0.0019540938	0.001413519	0.0015749391	0.001975857	0.0015314937	0.008391822	0.0057331487	0.0008896772
0.0	0.44370234	0.1055818	0.3879516	0.025832172	0.1610746	0.3831823	0.3093489	0.44571775	0.5524399	0.029059373
0.0	0.99594754	0.98183596	0.9660258	0.9501177	0.98126906	0.97249043	0.96491754	0.9936544	0.9791575	0.99410456
0.0	0.99553466	0.9843853	0.9451806	0.98713416	0.8659393	0.95853394	0.9874992	0.92441654	0.9651083	0.9900932
0.0	0.094951555	0.017897008	0.0073217903	0.0031408155	0.0035884364	0.005049784	0.0032507358	0.025558718	0.019076955	0.0025177426
0.0	0.01934975	0.0009573509	0.0011029836	0.00037771804	0.8659393	0.95853394	0.0012268329	0.0016541468	0.00050761114	0.0029299215
0.0	0.24837402	0.66969	0.16954525	0.11305815	0.34633085	0.09171566	0.23169988	0.08267016	0.16334492	0.07528568
0.0	0.99553466	0.9843853	0.9451806	0.98713416	0.8659393	0.95853394	0.9874992	0.92441654	0.9651083	0.9900932
0.0	0.99553466	0.9843853	0.9451806	0.98713416	0.8659393	0.95853394	0.9874992	0.92441654	0.9651083	0.9900932
0.0	0.9996208	0.9963504	0.99549353	0.9845955	0.991835	0.99611676	0.9975448	0.99863017	0.99677175	0.9968708
0.0	0.81375086	0.0026512572	0.50070244	2.0668826e-05	0.004112815	0.00132105	0.13638261	0.603843	0.0016559471	0.05673431
0.0	0.6416891	0.44292542	0.27782387	0.1866395	0.83394074	0.7772788	0.7877101	0.340991	0.9326217	0.40554205
0.0	0.9996001	0.9956986	0.9979134	0.99445385	0.9945793	0.99860007	0.9991468	0.9991424	0.9914814	0.99659795
0.0	0.99553466	0.9843853	0.9451806	0.98713416	0.8659393	0.95853394	0.9874992	0.92441654	0.9651083	0.9900932
0.0	0.999041	0.99572253	0.99759823	0.9820886	0.9956821	0.9951407	0.9987245	0.99882275	0.998042	0.99881965
0.0	0.9998691	0.9991047	0.9989219	0.99765116	0.9975777	0.9987212	0.9995449	0.99923825	0.9992293	0.9994894
0.0	0.99553466	0.9843853	0.9451806	0.98713416	0.8659393	0.95853394	0.9874992	0.92441654	0.9651083	0.9900932
0.0	0.93111897	0.16253509	0.0011281547	0.00069212005	0.0077705784	0.0007533798	0.00018821294	0.91409963	0.93452245	0.0026126911
0.0	0.9944458	0.982806	0.99040353	0.82280844	0.9908546	0.9768546	0.99168783	0.993838	0.9920935	0.96063614
0.0	0.9994873	0.9957467	0.99743843	0.99467456	0.9981444	0.99598736	0.9974445	0.9991703	0.998898	0.99954754
0.0	0.999897	0.9987772	0.99961686	0.99908507	0.9990006	0.9987804	0.9996791	0.9994548	0.9993794	0.9998964
0.0	0.99553466	0.9843853	0.9451806	0.98713416	0.8659393	0.95853394	0.9874992	0.92441654	0.9651083	0.9900932
0.0	0.9996697	0.99775356	0.9986405	0.9968719	0.99710053	0.99925154	0.9994423	0.999435	0.99646795	0.9981232
0.0	0.48228824	0.47208178	0.5454649	0.06419076	0.5459663	0.38380584	0.94918954	0.9504698	0.54373664	0.5456176
0.0	0.999897	0.9987772	0.99961686	0.99908507	0.9990006	0.9987804	0.9996791	0.9994548	0.9993794	0.9998964
0.0	0.999897	0.9987772	0.99961686	0.99908507	0.9990006	0.9987804	0.9996791	0.9994548	0.9993794	0.9998964
0.0	0.9996001	0.9956986	0.9979134	0.9944537	0.9945793	0.99860007	0.9991468	0.9991424	0.9914814	0.99659795
0.0	0.93246686	0.8154218	0.94807434	0.19845417	0.95237947	0.8292843	0.9227413	0.97921294	0.9652421	0.800716
0.0	0.9993291	0.9986577	0.9980584	0.9753795	0.9991166	0.9946404	0.9996006	0.9962863	0.99467456	0.9956494
0.0	0.99969316	0.9981932	0.99624217	0.9901102	0.9949292	0.9945779	0.99868923	0.99900913	0.99525946	0.99900573
0.0	0.9976089	0.9781488	0.99580634	0.9283185	0.9813804	0.98749125	0.9967182	0.9967655	0.9667858	0.9788219
0.0	0.9912237	0.14183107	0.5714455	0.51270646	0.33590537	0.58885103	0.73678887	0.80209154	0.0015120108	0.88670313
0.0	0.99969316	0.9981932	0.99624217	0.9901102	0.9949292	0.9945779	0.99868923	0.99900913	0.99525946	0.99900573
0.0	0.00011893305	0.07993568	0.97985053	0.55213153	0.27125925	0.62697583	0.80507773	0.003052623	0.6817634	0.58066803
0.0	0.0022474162	9.0471796e-05	5.0306142e-05	0.000324123	5.9863374e-05	5.2914067e-05	4.571662e-05	0.00043424556	6.537194e-05	1.1825386e-05
0.0	0.28226718	0.6651718	0.2675835	0.14789341	0.40580514	0.16670302	0.2922898	0.1096451	0.19375403	0.08437216
0.0	0.11270506	0.042607084	0.01608227	0.005267479	0.0078922305	0.016767526	0.009504723	0.05952153	0.028829083	0.0045099426
0.0	0.99553466	0.9843853	0.9451806	0.98713416	0.8659393	0.95853394	0.9874992	0.92441654	0.9651083	0.9900932
0.0	0.99553466	0.9843853	0.9451806	0.98713416	0.8659393	0.95853394	0.9874992	0.92441654	0.9651083	0.9900932
0.0	0.99553466	0.9843853	0.9451806	0.98713416	0.8659393	0.95853394	0.9874992	0.92441654	0.9651083	0.9900932
0.0	0.99553466	0.9843853	0.9451806	0.98713416	0.8659393	0.95853394	0.9874992	0.92441654	0.9651083	0.9900932
0.0	0.99553466	0.9843853	0.9451806	0.98713416	0.8659393	0.95853394	0.9874992	0.92441654	0.9651083	0.9900932
0.0	0.999897	0.9987772	0.99961686	0.99908507	0.9990006	0.9987804	0.9996791	0.9994548	0.9993794	0.9998964
0.0	0.9998673	0.9990351	0.9989517	0.9972905	0.9981122	0.9985513	0.99955875	0.99926907	0.9984988	0.99959666
0.0	0.99553466	0.9843853	0.9451806	0.98713416	0.8659393	0.95853394	0.9874992	0.92441654	0.9651083	0.9900932
0.0	0.999897	0.9987772	0.99961686	0.99908507	0.9990006	0.9987804	0.9996791	0.9994548	0.9993794	0.9998964
0.0	0.8134718	0.0011926731	0.0047343555	0.010088029	0.0073160673	0.083717704	0.62562424	0.14654611	0.0004921568	0.017852675
0.0	0.99553466	0.9843853	0.9451806	0.98713416	0.8659393	0.95853394	0.9874992	0.92441654	0.9651083	0.9900932
0.0	0.99553466	0.9843853	0.9451806	0.98713416	0.8659393	0.95853394	0.9874992	0.92441654	0.9651083	0.9900932
0.0	0.99553466	0.9843853	0.9451806	0.98713416	0.8659393	0.95853394	0.9874992	0.92441654	0.9651083	0.9900932
0.0	0.999897	0.9987772	0.99961686	0.99908507	0.9990006	0.9987804	0.9996791	0.9994548	0.9993794	0.9998964
0.0	0.99553466	0.9843853	0.9451806	0.98713416	0.8659393	0.95853394	0.9874992	0.92441654	0.9651083	0.9900932
0.0	0.99553466	0.9843853	0.9451806	0.98713416	0.8659393	0.95853394	0.9874992	0.92441654	0.9651083	0.9900932
0.0	0.99553466	0.9843853	0.9451806	0.98713416	0.8659393	0.95853394	0.9874992	0.92441654	0.9651083	0.9900932
0.0	0.99553466	0.9843853	0.9451806	0.98713416	0.8659393	0.95853394	0.9874992	0.92441654	0.9651083	0.9900932
0.0	0.999897	0.9987772	0.99961686	0.99908507	0.9990006	0.9987804	0.9996791	0.9994548	0.9993794	0.9998964
0.0	0.999897	0.9987772	0.99961686	0.99908507	0.9990006	0.9987804	0.9996791	0.9994548	0.9993794	0.9998964
0.0	0.99553466	0.9843853	0.9451806	0.98713416	0.8659393	0.95853394	0.9874992	0.92441654	0.9651083	0.9900932
0.0	0.99553466	0.9843853	0.9451806	0.98713416	0.8659393	0.95853394	0.9874992	0.92441654	0.9651083	0.9900932
0.0	0.99553466	0.9843853	0.9451806	0.98713416	0.8659393	0.95853394	0.9874992	0.92441654	0.9651083	0.9900932
0.0	0.99553466	0.9843853	0.9451806	0.98713416	0.8659393	0.95853394	0.9874992	0.92441654	0.9651083	0.9900932
0.0	0.99553466	0.9843853	0.9451806	0.98713416	0.8659393	0.95853394	0.9874992	0.92441654	0.9651083	0.9900932
0.0	0.99553466	0.9843853	0.9451806	0.98713416	0.8659393	0.95853394	0.9874992	0.92441654	0.9651083	0.9900932
0.0	0.9997217	0.998657	0.99823797	0.9954094	0.9965133	0.99795234	0.99935013	0.9992373	0.99922204	0.9994393
0.0	0.999897	0.9987772	0.99961686	0.99908507	0.9990006	0.9987804	0.9996791	0.9994548	0.9993794	0.9998964
0.0	0.99553466	0.9843853	0.9451806	0.98713416	0.8659393	0.95853394	0.9874992	0.92441654	0.9651083	0.9900932
0.0	0.99553466	0.9843853	0.9451806	0.98713416	0.8659393	0.95853394	0.9874992	0.92441654	0.9651083	0.9900932
0.0	0.7657912	0.78307086	0.35644287	0.31640968	0.59300447	0.50360054	0.40177727	0.47811177	0.7836144	0.4464088
0.0	0.9998493	0.9989262	0.99916077	0.99884474	0.998052	0.9993074	0.9995993	0.9994999	0.99912125	0.9996958
0.0	0.10411719	0.0061321696	0.00626418	0.025543978	0.007506541	0.0010378872	0.0018890676	0.00020125693	0.0015926235	0.0002984486
0.0	0.99553466	0.9843853	0.9451806	0.98713416	0.8659393	0.95853394	0.9874992	0.92441654	0.9651083	0.9900932
0.0	0.99553466	0.9843853	0.9451806	0.98713416	0.8659393	0.95853394	0.9874992	0.92441654	0.9651083	0.9900932
0.0	0.999897	0.9987772	0.99961686	0.99908507	0.9990006	0.9987804	0.9996791	0.9994548	0.9993794	0.9998964
0.0	0.99553466	0.9843853	0.9451806	0.98713416	0.8659393	0.95853394	0.9874992	0.92441654	0.9651083	0.9900932
0.0	0.99553466	0.9843853	0.9451806	0.98713416	0.8659393	0.95853394	0.9874992	0.92441654	0.9651083	0.9900932
0.0	0.00053479377	0.00019047107	0.00086801656	0.0006426353	5.792515e-05	0.0003493438	4.69194e-05	0.00031035743	5.1594467e-05	1.2481396e-05
0.0	0.99553466	0.9843853	0.9451806	0.98713416	0.8659393	0.95853394	0.9874992	0.92441654	0.9651083	0.9900932
0.0	0.9997217	0.998657	0.99823797	0.9954094	0.9965133	0.99795234	0.99935013	0.9992373	0.99922204	0.9994393
0.0	0.99553466	0.9843853	0.9451806	0.98713416	0.8659393	0.95853394	0.9874992	0.92441654	0.9651083	0.9900932
0.0	0.99553466	0.9843853	0.9451806	0.98713416	0.8659393	0.95853394	0.9874992	0.92441654	0.9651083	0.9900932
0.0	0.9997217	0.998657	0.99823797	0.9954094	0.9965133	0.99795234	0.99935013	0.9992373	0.99922204	0.9994393
0.0	0.999897	0.9987772	0.99961686	0.99908507	0.9990006	0.9987804	0.9996791	0.9994548	0.9993794	0.9998964
0.0	0.99553466	0.9843853	0.9451806	0.98713416	0.8659393	0.95853394	0.9874992	0.92441654	0.9651083	0.9900932
0.0	0.99553466	0.9843853	0.9451806	0.98713416	0.8659393	0.95853394	0.9874992	0.92441654	0.9651083	0.9900932
0.0	0.9998559	0.9986755	0.99872905	0.99832064	0.99808913	0.9988803	0.9995635	0.9991491	0.99836606	0.99972457
0.0	0.99921715	0.9961486	0.9953818	0.9925587	0.9943032	0.9959953	0.9988795	0.9991148	0.9976478	0.9978022
0.0	0.99553466	0.9843853	0.9451806	0.98713416	0.8659393	0.95853394	0.9874992	0.92441654	0.9651083	0.9900932
0.0	0.99553466	0.9843853	0.9451806	0.98713416	0.8659393	0.95853394	0.9874992	0.92441654	0.9651083	0.9900932
0.0	0.9997217	0.998657	0.99823797	0.9954094	0.9965133	0.99795234	0.99935013	0.9992373	0.99922204	0.9994393
0.0	0.999897	0.9987772	0.99961686	0.99908507	0.9990006	0.9987804	0.9996791	0.9994548	0.9993794	0.9998964
0.0	0.99553466	0.9843853	0.9451806	0.98713416	0.8659393	0.95853394	0.9874992	0.92441654	0.9651083	0.9900932
0.0	0.99553466	0.9843853	0.9451806	0.98713416	0.8659393	0.95853394	0.9874992	0.92441654	0.9651083	0.9900932
0.0	0.99553466	0.9843853	0.9451806	0.98713416	0.8659393	0.95853394	0.9874992	0.92441654	0.9651083	0.9900932
0.0	0.99553466	0.9843853	0.9451806	0.98713416	0.8659393	0.95853394	0.9874992	0.92441654	0.9651083	0.9900932
0.0	0.9993291	0.9986577	0.9980584	0.9753795	0.9991166	0.9946404	0.9996006	0.9962863	0.99467456	0.9956494
0.0	0.9993291	0.9986577	0.9980584	0.9753795	0.9991166	0.9946404	0.9996006	0.9962863	0.99467456	0.9956494
0.0	0.99969316	0.9981932	0.99624217	0.9901102	0.9949292	0.9945779	0.99868923	0.99900913	0.99525946	0.99900573
0.0	0.99969316	0.9981932	0.99624217	0.9901102	0.9949292	0.9945779	0.99868923	0.99900913	0.99525946	0.99900573
0.0	0.9997217	0.998657	0.99823797	0.9954094	0.9965133	0.99795234	0.99935013	0.9992373	0.99922204	0.9994393
0.0	0.99553466	0.9843853	0.9451806	0.98713416	0.8659393	0.95853394	0.9874992	0.92441654	0.9651083	0.9900932
0.0	0.999897	0.9987772	0.99961686	0.99908507	0.9990006	0.9987804	0.9996791	0.9994548	0.9993794	0.9998964
0.0	0.99553466	0.9843853	0.9451806	0.98713416	0.8659393	0.95853394	0.9874992	0.92441654	0.9651083	0.9900932
0.0	0.99553466	0.9843853	0.9451806	0.98713416	0.8659393	0.95853394	0.9874992	0.92441654	0.9651083	0.9900932
0.0	0.9976089	0.9781488	0.99580634	0.9283185	0.9813804	0.98749125	0.9967182	0.9967655	0.9667858	0.9788219
0.0	0.9976089	0.9781488	0.99580634	0.9283185	0.9813804	0.98749125	0.9967182	0.9967655	0.9667858	0.9788219
0.0	0.9033767	0.74396586	0.7591733	0.24986894	0.77817583	0.86147696	0.7052163	0.5762631	0.7489056	0.46886364
0.0	0.99553466	0.9843853	0.9451806	0.98713416	0.8659393	0.95853394	0.9874992	0.92441654	0.9651083	0.9900932
0.0	0.99553466	0.9843853	0.9451806	0.98713416	0.8659393	0.95853394	0.9874992	0.92441654	0.9651083	0.9900932
0.0	0.99969316	0.9981932	0.99624217	0.9901102	0.9949292	0.9945779	0.99868923	0.99900913	0.99525946	0.99900573
0.0	0.99969316	0.9981932	0.99624217	0.9901102	0.9949292	0.9945779	0.99868923	0.99900913	0.99525946	0.99900573
0.0	0.99553466	0.9843853	0.9451806	0.98713416	0.8659393	0.95853394	0.9874992	0.92441654	0.9651083	0.9900932
0.0	0.99553466	0.9843853	0.9451806	0.98713416	0.8659393	0.95853394	0.9874992	0.92441654	0.9651083	0.9900932
0.0	0.99553466	0.9843853	0.9451806	0.98713416	0.8659393	0.95853394	0.9874992	0.92441654	0.9651083	0.9900932
0.0	0.99553466	0.9843853	0.9451806	0.98713416	0.8659393	0.95853394	0.9874992	0.92441654	0.9651083	0.9900932
0.0	0.99553466	0.9843853	0.9451806	0.98713416	0.8659393	0.95853394	0.9874992	0.92441654	0.9651083	0.9900932
0.0	0.999897	0.9987772	0.99961686	0.99908507	0.9990006	0.9987804	0.9996791	0.9994548	0.9993794	0.9998964
0.0	0.9342739	0.9709926	0.93356	0.29826242	0.93783903	0.81771094	0.9900365	0.7758975	0.8648435	0.60836035
0.0	0.15894377	0.38243276	0.054916747	0.06614315	0.2742158	0.051283296	0.12725618	0.02762477	0.053933863	0.039158672
0.0	0.10582895	0.018006722	0.0099183135	0.0035983555	0.0050027356	0.007435608	0.0025526176	0.022438752	0.023137245	0.002763218
0.0	0.55677855	0.76000816	0.35452282	0.16758712	0.62139726	0.4547465	0.39806482	0.29485264	0.376115	0.39255446
0.0	0.15894376	0.3824327	0.054916747	0.06614315	0.2742158	0.05128331	0.12725617	0.02762477	0.053933863	0.039158672
0.0	0.99892163	0.9935848	0.9980932	0.96822095	0.9908189	0.994148	0.9975594	0.99857473	0.9980611	0.99752885
0.0	0.99553466	0.9843853	0.9451806	0.98713416	0.8659393	0.95853394	0.9874992	0.92441654	0.9651083	0.9900932
0.0	0.99553466	0.9843853	0.9451806	0.98713416	0.8659393	0.95853394	0.9874992	0.92441654	0.9651083	0.9900932
0.0	0.9998691	0.9991047	0.9989219	0.99765116	0.9975777	0.9987212	0.9995449	0.99923825	0.9992293	0.9994894
0.0	0.9990646	0.9966371	0.997889	0.99766254	0.9983712	0.99836856	0.9987835	0.9990891	0.99782795	0.99883825
0.0	0.999897	0.9987772	0.99961686	0.99908507	0.9990006	0.9987804	0.9996791	0.9994548	0.9993794	0.9998964
0.0	0.99553466	0.9843853	0.9451806	0.98713416	0.8659393	0.95853394	0.9874992	0.92441654	0.9651083	0.9900932
0.0	0.99553466	0.9843853	0.9451806	0.98713416	0.8659393	0.95853394	0.9874992	0.92441654	0.9651083	0.9900932
0.0	0.99553466	0.9843853	0.9451806	0.98713416	0.8659393	0.95853394	0.9874992	0.92441654	0.9651083	0.9900932
0.0	0.999897	0.9987772	0.99961686	0.99908507	0.9990006	0.9987804	0.9996791	0.9994548	0.9993794	0.9998964
0.0	0.999897	0.9987772	0.99961686	0.99908507	0.9990006	0.9987804	0.9996791	0.9994548	0.9993794	0.9998964
0.0	0.99553466	0.9843853	0.9451806	0.98713416	0.8659393	0.95853394	0.9874992	0.92441654	0.9651083	0.9900932
0.0	0.99553466	0.9843853	0.9451806	0.98713416	0.8659393	0.95853394	0.9874992	0.92441654	0.9651083	0.9900932
0.0	0.99553466	0.9843853	0.9451806	0.98713416	0.8659393	0.95853394	0.9874992	0.92441654	0.9651083	0.9900932
0.0	0.99553466	0.9843853	0.9451806	0.98713416	0.8659393	0.95853394	0.9874992	0.92441654	0.9651083	0.9900932
0.0	0.99553466	0.9843853	0.9451806	0.98713416	0.8659393	0.95853394	0.9874992	0.92441654	0.9651083	0.9900932
0.0	0.99553466	0.9843853	0.9451806	0.98713416	0.8659393	0.95853394	0.9874992	0.92441654	0.9651083	0.9900932
0.0	0.999897	0.9987772	0.99961686	0.99908507	0.9990006	0.9987804	0.9996791	0.9994548	0.9993794	0.9998964
0.0	0.00053479377	0.00019047107	0.00086801656	0.0006426353	5.792515e-05	0.0003493438	4.69194e-05	0.00031035743	5.1594467e-05	1.2481396e-05
0.0	0.8134718	0.0011926731	0.004734353	0.010088029	0.0073160673	0.083717726	0.62562424	0.14654611	0.0004921568	0.017852675
0.0	0.999897	0.9987772	0.99961686	0.99908507	0.9990006	0.9987804	0.9996791	0.9994548	0.9993794	0.9998964
0.0	0.00053479377	0.00019047107	0.00086801656	0.0006426353	5.792515e-05	0.0003493438	4.69194e-05	0.00031035743	5.1594467e-05	1.2481396e-05
0.0	0.8134718	0.0011926731	0.004734353	0.010088029	0.0073160673	0.083717726	0.62562406	0.14654614	0.0004921568	0.017852675
0.0	0.999897	0.9987772	0.99961686	0.99908507	0.9990006	0.9987804	0.9996791	0.9994548	0.9993794	0.9998964
0.0	0.99553466	0.9843853	0.9451806	0.98713416	0.8659393	0.95853394	0.9874992	0.92441654	0.9651083	0.9900932
0.0	0.99553466	0.9843853	0.9451806	0.98713416	0.8659393	0.95853394	0.9874992	0.92441654	0.9651083	0.9900932
0.0	0.99553466	0.9843853	0.9451806	0.98713416	0.8659393	0.95853394	0.9874992	0.92441654	0.9651083	0.9900932
0.0	0.99553466	0.9843853	0.9451806	0.98713416	0.8659393	0.95853394	0.9874992	0.92441654	0.9651083	0.9900932
0.0	0.99553466	0.9843853	0.9451806	0.98713416	0.8659393	0.95853394	0.9874992	0.92441654	0.9651083	0.9900932
0.0	0.99553466	0.9843853	0.9451806	0.98713416	0.8659393	0.95853394	0.9874992	0.92441654	0.9651083	0.9900932
0.0	0.999897	0.9987772	0.99961686	0.99908507	0.9990006	0.9987804	0.9996791	0.9994548	0.9993794	0.9998964
0.0	0.99553466	0.9843853	0.9451806	0.98713416	0.8659393	0.95853394	0.9874992	0.92441654	0.9651083	0.9900932
0.0	0.999897	0.9987772	0.99961686	0.99908507	0.9990006	0.9987804	0.9996791	0.9994548	0.9993794	0.9998964
0.0	0.8134718	0.0011926731	0.004734353	0.010088029	0.007316064	0.083717704	0.62562424	0.14654611	0.0004921568	0.017852675
0.0	0.9998673	0.9990351	0.9989517	0.9972905	0.9981122	0.9985513	0.99955875	0.99926907	0.9984988	0.99959666
0.0	0.9993291	0.9986577	0.9980584	0.9753795	0.9991166	0.9946404	0.9996006	0.9962863	0.99467456	0.9956494
0.0	0.99969316	0.9981932	0.99624217	0.9901102	0.9949292	0.9945779	0.99868923	0.99900913	0.99525946	0.99900573
0.0	0.8861849	0.7473376	0.493906	0.5096394	0.77535564	0.808841	0.9502182	0.74669534	0.83575946	0.6940894
0.0	0.9978682	0.9736379	0.96710044	0.9621563	0.966455	0.9825425	0.9877707	0.9784999	0.9806142	0.9910029
0.0	0.9976089	0.9781488	0.99580634	0.9283185	0.9813804	0.98749125	0.9967182	0.9967655	0.9667858	0.9788219
0.0	0.99969316	0.9981932	0.99624217	0.9901102	0.9949292	0.9945779	0.99868923	0.99900913	0.99525946	0.99900573
0.0	0.9998815	0.9992119	0.9993445	0.99850345	0.9986987	0.99895144	0.99971694	0.9994313	0.99909055	0.99971694
0.0	0.99553466	0.9843853	0.9451806	0.98713416	0.8659393	0.95853394	0.9874992	0.92441654	0.9651083	0.9900932
0.0	0.99553466	0.9843853	0.9451806	0.98713416	0.8659393	0.95853394	0.9874992	0.92441654	0.9651083	0.9900932
0.0	0.99553466	0.9843853	0.9451806	0.98713416	0.8659393	0.95853394	0.9874992	0.92441654	0.9651083	0.9900932
0.0	0.16274405	0.01904175	0.017879717	0.005215948	0.009864684	0.010049499	0.017189335	0.028111348	0.04805123	0.007823747
0.0	0.9993291	0.9986577	0.9980584	0.9753795	0.9991166	0.9946404	0.9996006	0.9962863	0.99467456	0.9956494
0.0	0.9993291	0.9986577	0.9980584	0.9753795	0.9991166	0.9946404	0.9996006	0.9962863	0.99467456	0.9956494
0.0	0.99969316	0.9981932	0.99624217	0.9901102	0.9949292	0.9945779	0.99868923	0.99900913	0.99525946	0.99900573
0.0	0.99969316	0.9981932	0.99624217	0.9901102	0.9949292	0.9945779	0.99868923	0.99900913	0.99525946	0.99900573
0.0	0.9980896	0.9811617	0.9971475	0.9524585	0.98504746	0.9924988	0.9979645	0.9975662	0.97956365	0.9854295
0.0	0.99969316	0.9981932	0.99624217	0.9901102	0.9949292	0.9945779	0.99868923	0.99900913	0.99525946	0.99900573
0.0	0.9976089	0.9781488	0.99580634	0.9283185	0.9813804	0.98749125	0.9967182	0.9967655	0.9667858	0.9788219
0.0	0.99969316	0.9981932	0.99624217	0.9901102	0.9949292	0.9945779	0.99868923	0.99900913	0.99525946	0.99900573
0.0	0.9993291	0.9986577	0.9980584	0.9753795	0.9991166	0.9946404	0.9996006	0.9962863	0.99467456	0.9956494
0.0	0.99969316	0.9981932	0.99624217	0.9901102	0.9949292	0.9945779	0.99868923	0.99900913	0.99525946	0.99900573
0.0	0.99969316	0.9981932	0.99624217	0.9901102	0.9949292	0.9945779	0.99868923	0.99900913	0.99525946	0.99900573
0.0	0.9976089	0.9781488	0.99580634	0.9283185	0.9813804	0.98749125	0.9967182	0.9967655	0.9667858	0.9788219
0.0	0.99553466	0.9843853	0.9451806	0.98713416	0.8659393	0.95853394	0.9874992	0.92441654	0.9651083	0.9900932
0.0	0.99626666	0.969836	0.9991732	0.984421	0.9944246	0.99200153	0.9873052	0.99367285	0.96761596	0.99760926
0.0	0.0004894291	0.0005443977	6.3120875e-05	0.00013157657	8.843353e-05	0.00024375868	9.226914e-05	5.3172702e-05	8.757704e-05	7.6917146e-05
0.0	0.19496231	0.9990735	0.999022	0.9821551	0.63906175	0.9794222	0.95650005	0.9832659	0.8955101	0.52857643
0.0	0.8530003	0.70276076	0.8212969	0.7860757	0.8448496	0.9234492	0.9319491	0.84577644	0.63028604	0.8301304
0.0	0.8530003	0.7027608	0.82129693	0.7860757	0.8448496	0.9234492	0.9319491	0.8457764	0.630286	0.8301304
0.0	0.99553466	0.9843853	0.9451806	0.98713416	0.8659393	0.95853394	0.9874992	0.92441654	0.9651083	0.9900932
0.0	0.99553466	0.9843853	0.9451806	0.98713416	0.8659393	0.95853394	0.9874992	0.92441654	0.9651083	0.9900932
0.0	0.99553466	0.9843853	0.9451806	0.98713416	0.8659393	0.95853394	0.9874992	0.92441654	0.9651083	0.9900932
0.0	0.99553466	0.9843853	0.9451806	0.98713416	0.8659393	0.95853394	0.9874992	0.92441654	0.9651083	0.9900932
0.0	0.43476814	0.38131502	0.17133111	0.2408931	0.8946734	0.8136043	0.63600624	0.6425609	0.40183485	0.40479878
0.0	0.30321774	0.9538568	0.98854405	0.9982431	0.91112214	0.9883917	0.99985886	0.9869153	0.9865317	0.7877182
0.0	0.1570883	0.03599486	0.009719122	0.011966311	0.07715533	0.11744548	0.038450867	0.043247957	0.023296192	0.017334566
0.0	0.99553466	0.9843853	0.9451806	0.98713416	0.8659393	0.95853394	0.9874992	0.92441654	0.9651083	0.9900932
0.0	0.9998914	0.9991573	0.99962103	0.99934405	0.9989837	0.99955004	0.9997726	0.99964607	0.9995628	0.9997962
0.0	0.9998493	0.9989262	0.99916077	0.99884474	0.998052	0.9993074	0.9995993	0.9994999	0.99912125	0.9996958
0.0	0.9994392	0.9979425	0.9975681	0.99727696	0.9989555	0.9989655	0.99942374	0.9978422	0.99718106	0.99887747
0.0	0.44090623	0.7278962	0.35411578	0.27865905	0.6836535	0.2078371	0.6096065	0.25221977	0.27340287	0.12432834
0.0	0.94116867	0.9904851	0.9471908	0.93507963	0.9954751	0.952285	0.9927625	0.9904902	0.9358022	0.963915
0.0	0.9969015	0.9827859	0.94845027	0.9468519	0.98323774	0.9730684	0.9872153	0.9939202	0.99118596	0.98906404
0.0	0.99927646	0.9971831	0.999524	0.98816735	0.9994592	0.98206675	0.999435	0.9979171	0.997556	0.98813033
0.0	0.9997937	0.9992538	0.9981142	0.99528474	0.9969824	0.99720144	0.99927074	0.9992925	0.99676764	0.9993735
0.0	0.99980956	0.9993135	0.99977094	0.9993869	0.9991648	0.99963915	0.9996946	0.9997569	0.99941885	0.9997249
0.0	0.99940836	0.99850863	0.9989832	0.9966552	0.9975986	0.9988745	0.99915516	0.9995308	0.9971835	0.9993069
0.0	0.99948835	0.9986583	0.9992385	0.9971534	0.9980533	0.99895716	0.99930084	0.99958295	0.99736136	0.9994205
0.0	0.99944276	0.9984074	0.9990802	0.99877185	0.99911886	0.99942505	0.99965477	0.99962807	0.9994342	0.99937516
0.0	0.028147712	0.8194231	0.5177485	0.58031464	0.8183358	0.72969913	0.33815157	0.9225216	0.86644244	0.9855032
0.0	0.028147712	0.8194231	0.5177485	0.58031464	0.8183358	0.72969913	0.33815157	0.9225216	0.86644244	0.9855032
0.0	0.9997217	0.998657	0.99823797	0.9954094	0.9965133	0.99795234	0.99935013	0.9992373	0.99922204	0.9994393
0.0	0.99927646	0.9971831	0.999524	0.98816735	0.9994592	0.98206675	0.999435	0.9979171	0.997556	0.98813033
0.0	0.99925345	0.998615	0.9993893	0.9969446	0.99742705	0.9988782	0.99852645	0.9997125	0.99754226	0.9960408
0.0	0.9558722	0.9408677	0.6790648	0.42083046	0.84753054	0.50424683	0.6014714	0.889713	0.5811535	0.26564232
0.0	0.99969244	0.99760556	0.9986979	0.99632484	0.99681336	0.999175	0.9994771	0.9994159	0.996512	0.99824905
0.0	0.99962664	0.9983119	0.99682164	0.9886099	0.99265677	0.9975816	0.99950516	0.9979626	0.9973961	0.99892765
0.0	0.63575333	0.99595535	0.97337884	0.9634031	0.98098505	0.96885407	0.9989735	0.9864162	0.99854505	0.98481363
0.0	0.99553466	0.9843853	0.9451806	0.98713416	0.8659393	0.95853394	0.9874992	0.92441654	0.9651083	0.9900932
0.0	0.9998627	0.9989693	0.99943143	0.9991689	0.9985286	0.9994715	0.99969745	0.99957603	0.9993587	0.99975485
0.0	0.9998958	0.9996704	0.99967253	0.9996903	0.99971694	0.99970514	0.9998229	0.9997812	0.99956447	0.99996173
0.0	0.9998952	0.9995592	0.99959415	0.9996118	0.9995085	0.99964833	0.99976176	0.99978095	0.9995757	0.9999436
0.0	0.9998691	0.9991047	0.9989219	0.99765116	0.9975777	0.9987212	0.9995449	0.99923825	0.9992293	0.9994894
0.0	0.99553466	0.9843853	0.9451806	0.98713416	0.8659393	0.95853394	0.9874992	0.92441654	0.9651083	0.9900932
0.0	0.99991286	0.999215	0.99918276	0.9981949	0.9988011	0.99857986	0.99948347	0.9994149	0.99898094	0.99954516
0.0	0.99876523	0.9945157	0.9921936	0.98940665	0.99019974	0.99452716	0.99574345	0.9952533	0.99630153	0.9899996
0.0	0.999041	0.99339867	0.9866468	0.98771244	0.9852769	0.99274313	0.990888	0.9928387	0.99749124	0.99766266
0.0	0.9993432	0.99873346	0.9980584	0.98220336	0.9992561	0.9963044	0.9996716	0.99759114	0.99547607	0.9968945
0.0	0.9993432	0.99873346	0.9980584	0.98220336	0.9992561	0.9963044	0.9996716	0.99759114	0.99547607	0.9968945
0.0	0.87549	0.017700182	0.22519444	0.98713416	0.47864103	0.95853394	0.09357356	0.92441654	0.1448345	0.9900932
0.0	0.99774396	0.9434243	0.9222219	0.62901956	0.7973313	0.9683127	0.8487918	0.9784571	0.9770141	0.770844
0.0	0.24736366	0.42150703	0.07458591	0.10430198	0.28405058	0.08198398	0.16688278	0.055218436	0.06040762	0.058515336
0.0	0.99918324	0.9985568	0.99945205	0.9942286	0.9987943	0.999816	0.99918646	0.99947363	0.9988978	0.9993741
0.0	0.0008584792	0.51543564	0.00080456806	0.00013110641	0.02289259	0.0005973607	0.0010452474	0.00036433	0.0033081637	0.007457879
0.0	0.9998493	0.9989262	0.99916077	0.99884474	0.998052	0.9993074	0.9995993	0.9994999	0.99912125	0.9996958
0.0	0.99992156	0.9994112	0.99981064	0.999516	0.99921167	0.9997069	0.99982053	0.99972206	0.999619	0.9998622
0.0	0.082387246	0.014056819	0.0054642633	0.0024386772	0.0035884364	0.005049784	0.0021584292	0.017088978	0.014365602	0.0020187313
0.0	0.99553466	0.9843853	0.9451806	0.98713416	0.8659393	0.95853394	0.9874992	0.92441654	0.9651083	0.9900932
0.0	0.99553466	0.9843853	0.9451806	0.98713416	0.8659393	0.95853394	0.9874992	0.92441654	0.9651083	0.9900932
0.0	0.99553466	0.9843853	0.9451806	0.98713416	0.8659393	0.95853394	0.9874992	0.92441654	0.9651083	0.9900932
0.0	0.99553466	0.9843853	0.9451806	0.98713416	0.8659393	0.95853394	0.9874992	0.92441654	0.9651083	0.9900932
0.0	0.99553466	0.9843853	0.9451806	0.98713416	0.8659393	0.95853394	0.9874992	0.92441654	0.9651083	0.9900932
0.0	0.99553466	0.9843853	0.9451806	0.98713416	0.8659393	0.95853394	0.9874992	0.92441654	0.9651083	0.9900932
0.0	0.99553466	0.9843853	0.9451806	0.98713416	0.8659393	0.95853394	0.9874992	0.92441654	0.9651083	0.9900932
0.0	0.99553466	0.9843853	0.9451806	0.98713416	0.8659393	0.95853394	0.9874992	0.92441654	0.9651083	0.9900932
0.0	0.99553466	0.9843853	0.9451806	0.98713416	0.8659393	0.95853394	0.9874992	0.92441654	0.9651083	0.9900932
0.0	0.99553466	0.9843853	0.9451806	0.98713416	0.8659393	0.95853394	0.9874992	0.92441654	0.9651083	0.9900932
0.0	0.99553466	0.9843853	0.9451806	0.98713416	0.8659393	0.95853394	0.9874992	0.92441654	0.9651083	0.9900932
0.0	0.99553466	0.9843853	0.9451806	0.98713416	0.8659393	0.95853394	0.9874992	0.92441654	0.9651083	0.9900932
0.0	0.99553466	0.9843853	0.9451806	0.98713416	0.8659393	0.95853394	0.9874992	0.92441654	0.9651083	0.9900932
0.0	0.99553466	0.9843853	0.9451806	0.98713416	0.8659393	0.95853394	0.9874992	0.92441654	0.9651083	0.9900932
0.0	0.99553466	0.9843853	0.9451806	0.98713416	0.8659393	0.95853394	0.9874992	0.92441654	0.9651083	0.9900932
0.0	0.99553466	0.9843853	0.9451806	0.98713416	0.8659393	0.95853394	0.9874992	0.92441654	0.9651083	0.9900932
0.0	0.99553466	0.9843853	0.9451806	0.98713416	0.8659393	0.95853394	0.9874992	0.92441654	0.9651083	0.9900932
0.0	0.99553466	0.9843853	0.9451806	0.98713416	0.8659393	0.95853394	0.9874992	0.92441654	0.9651083	0.9900932
0.0	0.99553466	0.9843853	0.9451806	0.98713416	0.8659393	0.95853394	0.9874992	0.92441654	0.9651083	0.9900932
0.0	0.9691803	0.98386556	0.98479295	0.5518306	0.85303545	0.96591127	0.99658954	0.99614537	0.95552856	0.9481802
0.0	0.99553466	0.9843853	0.9451806	0.98713416	0.8659393	0.95853394	0.9874992	0.92441654	0.9651083	0.9900932
0.0	0.9996464	0.9982212	0.9952048	0.9885705	0.9915446	0.9972549	0.99951696	0.9985625	0.9965299	0.9991698
0.0	0.9996464	0.9982212	0.9952048	0.9885705	0.9915446	0.9972549	0.99951696	0.9985625	0.9965299	0.9991698
0.0	0.99962497	0.998197	0.99554706	0.9877528	0.9898095	0.997267	0.99943525	0.9982414	0.99606556	0.99894625
0.0	0.99553466	0.9843853	0.9451806	0.98713416	0.8659393	0.95853394	0.9874992	0.92441654	0.9651083	0.9900932
0.0	0.082387246	0.014056819	0.0054642633	0.0024386772	0.0035884364	0.005049784	0.0021584292	0.017088978	0.014365602	0.0020187304
0.0	0.99553466	0.9843853	0.9451806	0.98713416	0.8659393	0.95853394	0.9874992	0.92441654	0.9651083	0.9900932
0.0	0.99553466	0.9843853	0.9451806	0.98713416	0.8659393	0.95853394	0.9874992	0.92441654	0.9651083	0.9900932
0.0	0.99553466	0.9843853	0.9451806	0.98713416	0.8659393	0.95853394	0.9874992	0.92441654	0.9651083	0.9900932
0.0	0.16067094	0.043918323	0.03291827	0.0055571585	0.0120643005	0.017926157	0.012528922	0.11592824	0.061889704	0.0035047655
0.0	0.1074753	0.015800163	0.007855075	0.002867002	0.0036471165	0.0035627289	0.005180494	0.037766222	0.01274673	0.0015718201
0.0	0.91192585	0.0061692814	0.4014496	0.2664817	0.067126065	0.0556773	0.92660695	0.9830388	0.23664853	0.0027707375
0.0	0.99553466	0.9843853	0.9451806	0.98713416	0.8659393	0.95853394	0.9874992	0.92441654	0.9651083	0.9900932
0.0	0.99553466	0.9843853	0.9451806	0.98713416	0.8659393	0.95853394	0.9874992	0.92441654	0.9651083	0.9900932
0.0	0.9999163	0.9990613	0.9999645	0.9995403	0.9998079	0.9997601	0.99995804	0.99968135	0.99940753	0.99978393
0.0	0.9999163	0.9990613	0.9999645	0.9995403	0.9998079	0.9997601	0.99995804	0.99968135	0.99940753	0.99978393
0.0	0.99553466	0.9843853	0.9451806	0.98713416	0.8659393	0.95853394	0.9874992	0.92441654	0.9651083	0.9900932
0.0	0.99553466	0.9843853	0.9451806	0.98713416	0.8659393	0.95853394	0.9874992	0.92441654	0.9651083	0.9900932
0.0	0.99553466	0.9843853	0.9451806	0.98713416	0.8659393	0.95853394	0.9874992	0.92441654	0.9651083	0.9900932
0.0	0.99553466	0.9843853	0.9451806	0.98713416	0.8659393	0.95853394	0.9874992	0.92441654	0.9651083	0.9900932
0.0	0.99553466	0.9843853	0.9451806	0.98713416	0.8659393	0.95853394	0.9874992	0.92441654	0.9651083	0.9900932
0.0	0.9939522	0.8248531	0.9721715	0.85525763	0.97927904	0.95507306	0.9193425	0.9871882	0.701803	0.9858786
0.0	0.99553466	0.9843853	0.9451806	0.98713416	0.8659393	0.95853394	0.9874992	0.92441654	0.9651083	0.9900932
0.0	0.99553466	0.9843853	0.9451806	0.98713416	0.8659393	0.95853394	0.9874992	0.92441654	0.9651083	0.9900932
0.0	0.9960884	0.8079755	0.9751568	0.87491703	0.9686137	0.9535011	0.91773176	0.98481464	0.7100638	0.986949
0.0	0.99553466	0.9843853	0.9451806	0.98713416	0.8659393	0.95853394	0.9874992	0.92441654	0.9651083	0.9900932
0.0	0.99553466	0.9843853	0.9451806	0.98713416	0.8659393	0.95853394	0.9874992	0.92441654	0.9651083	0.9900932
0.0	0.99553466	0.9843853	0.9451806	0.98713416	0.8659393	0.95853394	0.9874992	0.92441654	0.9651083	0.9900932
0.0	0.99864954	0.93408215	0.99407864	0.9740054	0.9840757	0.9650836	0.9580256	0.99630463	0.9405607	0.99777067
0.0	0.99553466	0.9843853	0.9451806	0.98713416	0.8659393	0.95853394	0.9874992	0.92441654	0.9651083	0.9900932
0.0	0.99553466	0.9843853	0.9451806	0.98713416	0.8659393	0.95853394	0.9874992	0.92441654	0.9651083	0.9900932
0.0	0.99719316	0.9291456	0.99606305	0.9675529	0.4352992	0.99431	0.9858905	0.99882025	0.91162956	0.9792054
0.0	0.1915764	0.02722837	0.013727032	0.0066149198	0.0055830427	0.0145372525	0.006215255	0.05973197	0.024160381	0.0042534354
0.0	0.099182636	0.010955877	0.0033451382	0.0025458424	0.0020775995	0.0036236856	0.0031308597	0.024037713	0.00969813	0.0016219213
0.0	0.9682673	0.923357	0.90666944	0.94402295	0.00030876725	0.88493353	0.96978116	0.9812289	0.91162956	0.8855734
0.0	0.9426329	0.87787306	0.5393394	0.63356113	0.96366596	0.7323799	0.6719624	0.7694682	0.94650066	0.83413076
0.0	0.9866484	0.8321709	0.99629825	0.9897015	0.9923206	0.9538088	0.8219047	0.97860247	0.85548574	0.9918691
0.0	0.99546957	0.9511672	0.99829406	0.9915251	0.99810386	0.9835639	0.9273966	0.99690574	0.81518227	0.99551624
0.0	0.9866484	0.8321709	0.99629825	0.9897015	0.9923206	0.9538088	0.8219047	0.97860247	0.85548574	0.9918691
0.0	0.9866484	0.8321709	0.99629825	0.9897015	0.9923206	0.9538088	0.8219047	0.97860247	0.85548574	0.9918691
0.0	0.9866484	0.8321709	0.99629825	0.9897015	0.9923206	0.9538088	0.8219047	0.97860247	0.85548574	0.9918691
0.0	0.9947305	0.77694464	0.9545872	0.8299998	0.966294	0.9245359	0.83457077	0.9849879	0.6352355	0.9824284
0.0	0.99978656	0.99913114	0.9995994	0.9976792	0.9994966	0.99945146	0.99988234	0.9996433	0.9997553	0.99970406
0.0	0.9985024	0.997026	0.99635184	0.9929189	0.9950531	0.9835963	0.9965096	0.99928844	0.9948895	0.9981635
0.0	0.7205404	0.5738527	0.34184405	0.29673627	0.27846786	0.5964134	0.41491258	0.3399148	0.6124943	0.45125994
0.0	0.99937457	0.99386156	0.9948756	0.96948886	0.99170035	0.9920284	0.9986866	0.99799913	0.97190607	0.97880244
0.0	0.9999335	0.99941576	0.9997008	0.99946254	0.9993106	0.999616	0.9998118	0.9997743	0.9994399	0.999772
0.0	0.15357943	0.035585612	0.010255715	0.013779065	0.09216875	0.088270254	0.043668684	0.020664604	0.020758554	0.015772616
0.0	0.9966304	0.92457396	0.98551786	0.9952748	0.99866307	0.99557364	0.9646896	0.99532795	0.9925966	0.99035186
0.0	0.99553466	0.9843853	0.9451806	0.98713416	0.8659393	0.95853394	0.9874992	0.92441654	0.9651083	0.9900932
0.0	0.99553466	0.9843853	0.9451806	0.98713416	0.8659393	0.95853394	0.9874992	0.92441654	0.9651083	0.9900932
0.0	0.99553466	0.9843853	0.9451806	0.98713416	0.8659393	0.95853394	0.9874992	0.92441654	0.9651083	0.9900932
0.0	0.9999163	0.9990613	0.9999645	0.9995403	0.9998079	0.9997601	0.99995804	0.99968135	0.99940753	0.99978393
0.0	0.105114035	0.7388707	0.961727	0.9358136	0.83070314	0.59521884	0.8966332	0.86486906	0.9614849	9.063673e-05
0.0	0.105114035	0.7388707	0.961727	0.9358136	0.83070314	0.59521884	0.8966332	0.86486906	0.9614849	9.063673e-05
0.0	0.105114035	0.7388707	0.961727	0.9358136	0.83070314	0.59521884	0.8966332	0.86486906	0.9614849	9.063673e-05
0.0	0.105114035	0.7388707	0.961727	0.9358136	0.83070314	0.59521884	0.8966332	0.86486906	0.9614849	9.063673e-05
0.0	0.05229491	0.017627131	0.0032130799	0.0065464834	0.01088143	0.009099589	0.007907639	0.009994336	0.007934378	0.0040646056
0.0	0.98492867	0.86651486	0.63603765	0.52327365	0.78773713	0.7469756	0.91148895	0.9132354	0.91062695	0.7879193
0.0	0.9997174	0.998887	0.99933594	0.99762326	0.9986327	0.99858236	0.99970394	0.9994746	0.99953973	0.9987877
0.0	0.9606114	0.9676359	0.9800695	0.7272378	0.93579495	0.9801547	0.99483705	0.994222	0.9701549	0.970556
0.0	0.99553466	0.9843853	0.9451806	0.98713416	0.8659393	0.95853394	0.9874992	0.92441654	0.9651083	0.9900932
0.0	0.99553466	0.9843853	0.9451806	0.98713416	0.8659393	0.95853394	0.9874992	0.92441654	0.9651083	0.9900932
0.0	0.99553466	0.9843853	0.9451806	0.98713416	0.8659393	0.95853394	0.9874992	0.92441654	0.9651083	0.9900932
0.0	0.99553466	0.9843853	0.9451806	0.98713416	0.8659393	0.95853394	0.9874992	0.92441654	0.9651083	0.9900932
0.0	0.99553466	0.9843853	0.9451806	0.98713416	0.8659393	0.95853394	0.9874992	0.92441654	0.9651083	0.9900932
0.0	0.99553466	0.9843853	0.9451806	0.98713416	0.8659393	0.95853394	0.9874992	0.92441654	0.9651083	0.9900932
0.0	0.99553466	0.9843853	0.9451806	0.98713416	0.8659393	0.95853394	0.9874992	0.92441654	0.9651083	0.9900932
0.0	0.08238721	0.014056819	0.0054642633	0.002438676	0.0035884364	0.005049784	0.0021584302	0.01708897	0.014365602	0.0020187313
0.0	0.06264017	0.0075977794	0.0019540938	0.001413519	0.0015749376	0.001975858	0.0015314937	0.008391822	0.0057331487	0.0008896772
0.0	0.99553466	0.9843853	0.9451806	0.98713416	0.8659393	0.95853394	0.9874992	0.92441654	0.9651083	0.9900932
0.0	0.99553466	0.9843853	0.9451806	0.98713416	0.8659393	0.95853394	0.9874992	0.92441654	0.9651083	0.9900932
0.0	0.99553466	0.9843853	0.9451806	0.98713416	0.8659393	0.95853394	0.9874992	0.92441654	0.9651083	0.9900932
0.0	0.99553466	0.9843853	0.9451806	0.98713416	0.8659393	0.95853394	0.9874992	0.92441654	0.9651083	0.9900932
0.0	0.99553466	0.9843853	0.9451806	0.98713416	0.8659393	0.95853394	0.9874992	0.92441654	0.9651083	0.9900932
0.0	0.0019745457	0.72329193	0.020534439	0.0037242095	0.9076487	0.010650692	0.79925287	0.17582044	0.008971906	0.9594391
0.0	0.99553466	0.9843853	0.9451806	0.98713416	0.8659393	0.95853394	0.9874992	0.92441654	0.9651083	0.9900932
0.0	0.99553466	0.9843853	0.9451806	0.98713416	0.8659393	0.95853394	0.9874992	0.92441654	0.9651083	0.9900932
0.0	0.99553466	0.9843853	0.9451806	0.98713416	0.8659393	0.95853394	0.9874992	0.92441654	0.9651083	0.9900932
0.0	0.99553466	0.9843853	0.9451806	0.98713416	0.8659393	0.95853394	0.9874992	0.92441654	0.9651083	0.9900932
0.0	0.99553466	0.9843853	0.9451806	0.98713416	0.8659393	0.95853394	0.9874992	0.92441654	0.9651083	0.9900932
0.0	0.99553466	0.9843853	0.9451806	0.98713416	0.8659393	0.95853394	0.9874992	0.92441654	0.9651083	0.9900932
0.0	0.99553466	0.9843853	0.9451806	0.98713416	0.8659393	0.95853394	0.9874992	0.92441654	0.9651083	0.9900932
0.0	0.99553466	0.9843853	0.9451806	0.98713416	0.8659393	0.95853394	0.9874992	0.92441654	0.9651083	0.9900932
0.0	0.9998493	0.9989262	0.99916077	0.99884474	0.998052	0.9993074	0.9995993	0.9994999	0.99912125	0.9996958
0.0	0.004446963	0.0013935919	0.0006647624	0.0005989213	0.00087295333	0.00055103743	0.0005454674	0.00055091636	0.0016731803	0.00018714122
0.0	0.9944946	0.98900056	0.9899227	0.9889759	0.9709348	0.9942122	0.9976572	0.9874478	0.9592521	0.99776196
0.0	0.9940141	0.99158186	0.9906606	0.99241054	0.9813881	0.9976967	0.99792635	0.993995	0.9637663	0.9980355
0.0	0.99553466	0.9843853	0.9451806	0.98713416	0.8659393	0.95853394	0.9874992	0.92441654	0.9651083	0.9900932
0.0	0.99553466	0.9843853	0.9451806	0.98713416	0.8659393	0.95853394	0.9874992	0.92441654	0.9651083	0.9900932
0.0	0.00041329878	0.0004894909	0.0029376936	0.003837907	0.02740815	0.004126848	0.026863074	0.13500719	0.0029118974	0.0017570499
0.0	0.94902205	0.90423536	0.99666876	0.9960639	0.9818334	0.052241046	0.8562943	0.9996107	0.53088224	0.0033444928
0.0	0.9998216	0.9997905	0.98426473	0.9902452	0.8735282	0.9591939	0.6772146	0.9960167	0.99991953	0.9929404
0.0	0.99631613	0.9788536	0.992597	0.93236196	0.9950654	0.9982564	0.9977615	0.9952897	0.9834283	0.9886904
0.0	0.9999143	0.99950266	0.9998192	0.99964833	0.9993012	0.9998312	0.9998153	0.9997626	0.9997037	0.99988747
0.0	0.9257717	0.99865353	0.9888332	0.8845434	0.99996877	0.08985714	0.9999893	0.9927791	0.99938464	0.99999833
0.0	0.99971503	0.9515464	0.9298347	0.6396175	0.21730688	0.7002974	0.042585723	0.59846085	0.9947496	0.9759395
0.0	0.99443275	0.9946262	0.996012	0.9932904	0.9860999	0.99943584	0.99830854	0.99914026	0.9907664	0.99963343
0.0	0.9996896	0.97281736	0.9794336	0.6396175	0.051777404	0.9149455	0.042585723	0.99279284	0.997274	0.9759395
0.0	0.99553466	0.9843853	0.9451806	0.98713416	0.8659393	0.95853394	0.9874992	0.92441654	0.9651083	0.9900932
0.0	0.99553466	0.9843853	0.9451806	0.98713416	0.8659393	0.95853394	0.9874992	0.92441654	0.9651083	0.9900932
0.0	0.99553466	0.9843853	0.9451806	0.98713416	0.8659393	0.95853394	0.9874992	0.92441654	0.9651083	0.9900932
0.0	0.99553466	0.9843853	0.9451806	0.98713416	0.8659393	0.95853394	0.9874992	0.92441654	0.9651083	0.9900932
0.0	0.9998838	0.9991474	0.9994216	0.99909794	0.99872416	0.99952555	0.99969447	0.99961615	0.9994535	0.9997607
0.0	0.90934634	0.06406687	0.4734364	0.26527923	0.89947236	0.5915347	0.0613058	0.026111409	0.07306897	0.0015326273
0.0	0.90934634	0.06406687	0.4734364	0.26527923	0.89947236	0.5915347	0.0613058	0.026111409	0.07306897	0.0015326273
0.0	0.99553466	0.9843853	0.9451806	0.98713416	0.8659393	0.95853394	0.9874992	0.92441654	0.9651083	0.9900932
0.0	0.99553466	0.9843853	0.9451806	0.98713416	0.8659393	0.95853394	0.9874992	0.92441654	0.9651083	0.9900932
0.0	0.904132	0.9788265	0.79309094	0.8703508	0.99174607	0.8907564	0.96844125	0.94399035	0.86500263	0.94251174
0.0	0.90413207	0.9788265	0.79309094	0.8703508	0.99174607	0.89075655	0.96844125	0.94399035	0.86500263	0.94251174
0.0	0.90413207	0.9788265	0.79309094	0.8703508	0.99174607	0.8907564	0.96844125	0.94399035	0.86500263	0.94251174
0.0	0.99952257	0.9991492	0.99964285	0.99902344	0.99973375	0.99966264	0.9995782	0.9997955	0.99925274	0.9995047
0.0	0.99952257	0.9991492	0.99964285	0.99902344	0.99973375	0.99966264	0.9995782	0.9997955	0.99925274	0.9995047
0.0	0.99553466	0.9843853	0.9451806	0.98713416	0.8659393	0.95853394	0.9874992	0.92441654	0.9651083	0.9900932
0.0	0.004271346	0.0033536637	0.0011497572	0.0009457813	0.0017552878	0.0017975749	0.0013080729	0.0029045688	0.008402292	0.00044082178
0.0	0.049150553	0.7735467	0.05058609	0.014669188	0.92842937	0.85466474	0.5596505	0.81487715	0.98908967	0.6352693
0.0	0.04850903	0.9405359	0.84443057	0.14902768	0.025148423	0.70512104	0.0025825065	0.0013668714	0.680746	0.066242054
0.0	0.9969015	0.9827859	0.9484503	0.946852	0.98323774	0.9730684	0.9872153	0.9939202	0.99118596	0.98906404
0.0	0.9969015	0.9827859	0.9484503	0.946852	0.98323774	0.97306836	0.9872153	0.9939202	0.99118596	0.98906404
0.0	0.99702483	0.9862037	0.96004105	0.95912415	0.9843097	0.9824051	0.99059826	0.99536717	0.99234176	0.9923408
0.0	0.004917965	0.0019364689	0.00043639785	0.0016580248	0.0083085075	0.00023765091	0.00016277116	0.00033306913	0.0104280375	0.0002113309
0.0	0.99553466	0.9843853	0.9451806	0.98713416	0.8659393	0.95853394	0.9874992	0.92441654	0.9651083	0.9900932
0.0	0.99553466	0.9843853	0.9451806	0.98713416	0.8659393	0.95853394	0.9874992	0.92441654	0.9651083	0.9900932
0.0	0.99553466	0.9843853	0.9451806	0.98713416	0.8659393	0.95853394	0.9874992	0.92441654	0.9651083	0.9900932
0.0	0.999897	0.9987772	0.99961686	0.99908507	0.9990006	0.9987804	0.9996791	0.9994548	0.9993794	0.9998964
0.0	0.999897	0.9987772	0.99961686	0.99908507	0.9990006	0.9987804	0.9996791	0.9994548	0.9993794	0.9998964
0.0	0.99553466	0.9843853	0.9451806	0.98713416	0.8659393	0.95853394	0.9874992	0.92441654	0.9651083	0.9900932
0.0	0.99553466	0.9843853	0.9451806	0.98713416	0.8659393	0.95853394	0.9874992	0.92441654	0.9651083	0.9900932
0.0	0.99553466	0.9843853	0.9451806	0.98713416	0.8659393	0.95853394	0.9874992	0.92441654	0.9651083	0.9900932
0.0	0.99553466	0.9843853	0.9451806	0.98713416	0.8659393	0.95853394	0.9874992	0.92441654	0.9651083	0.9900932
0.0	0.9990251	0.9972408	0.99835396	0.9970655	0.9959533	0.9988292	0.99908805	0.9960448	0.99838006	0.99834573
0.0	0.99047357	0.9710297	0.96984494	0.82006526	0.83374155	0.98995507	0.97537	0.95422953	0.85242265	0.96856445
0.0	0.99047357	0.9710297	0.96984494	0.82006514	0.8337415	0.98995507	0.9753701	0.95422953	0.85242265	0.96856457
0.0	0.99047357	0.9710297	0.96984494	0.8200651	0.8337415	0.98995507	0.9753701	0.95422953	0.8524226	0.96856457
0.0	0.99967706	0.9965677	0.998606	0.9955727	0.9970421	0.9991768	0.9993874	0.9993523	0.9953295	0.9977222
0.0	0.99553466	0.9843853	0.9451806	0.98713416	0.8659393	0.95853394	0.9874992	0.92441654	0.9651083	0.9900932
0.0	0.99553466	0.9843853	0.9451806	0.98713416	0.8659393	0.95853394	0.9874992	0.92441654	0.9651083	0.9900932
0.0	0.99553466	0.9843853	0.9451806	0.98713416	0.8659393	0.95853394	0.9874992	0.92441654	0.9651083	0.9900932
0.0	0.9977749	0.99192846	0.9962203	0.9902609	0.9958192	0.9986628	0.999539	0.99945444	0.9923327	0.9830883
0.0	0.02409012	0.21632381	0.39967865	0.50136876	0.105232894	0.37202993	0.79818535	0.24563523	0.7277035	0.56109154
0.0	0.00055833015	7.674943e-05	0.00054360356	0.0002206884	0.0089011425	0.00021658081	4.813637e-05	0.0006994268	0.0006253327	0.0002477201
0.0	0.9977749	0.99192846	0.9962203	0.9902609	0.9958192	0.9986628	0.999539	0.99945444	0.9923327	0.9830883
0.0	0.9977749	0.99192846	0.9962203	0.9902609	0.9958192	0.9986628	0.999539	0.99945444	0.9923327	0.9830883
0.0	0.02409012	0.21632382	0.39967862	0.50136876	0.105232894	0.37202993	0.7981853	0.24563523	0.7277035	0.5610915
0.0	0.1024307	0.1132271	0.20078419	0.049134884	0.14267595	0.28674415	0.28111383	0.29533046	0.28542593	0.008318492
0.0	0.9652774	0.99391574	0.9469426	0.96968913	0.99710137	0.98977715	0.99851996	0.9929802	0.9713921	0.9915867
0.0	0.99553466	0.9843853	0.9451806	0.98713416	0.8659393	0.95853394	0.9874992	0.92441654	0.9651083	0.9900932
0.0	0.99553466	0.9843853	0.9451806	0.98713416	0.8659393	0.95853394	0.9874992	0.92441654	0.9651083	0.9900932
0.0	0.84542245	0.64715976	0.7117141	0.49031115	0.7598523	0.8164267	0.71763605	0.7972792	0.73514414	0.853274
0.0	0.9941274	0.99372864	0.9963201	0.9949545	0.9890113	0.99847394	0.9984371	0.99275345	0.96761435	0.9986713
0.0	0.104408614	0.020247709	0.010312163	0.0035330965	0.0060625197	0.0093293	0.0035959748	0.02833244	0.020031638	0.0023704434
0.0	0.99553466	0.9843853	0.9451806	0.98713416	0.8659393	0.95853394	0.9874992	0.92441654	0.9651083	0.9900932
0.0	0.99553466	0.9843853	0.9451806	0.98713416	0.8659393	0.95853394	0.9874992	0.92441654	0.9651083	0.9900932
0.0	0.99553466	0.9843853	0.9451806	0.98713416	0.8659393	0.95853394	0.9874992	0.92441654	0.9651083	0.9900932
0.0	0.99553466	0.9843853	0.9451806	0.98713416	0.8659393	0.95853394	0.9874992	0.92441654	0.9651083	0.9900932
0.0	0.999897	0.9987772	0.99961686	0.99908507	0.9990006	0.9987804	0.9996791	0.9994548	0.9993794	0.9998964
0.0	0.999897	0.9987772	0.99961686	0.99908507	0.9990006	0.9987804	0.9996791	0.9994548	0.9993794	0.9998964
0.0	0.99553466	0.9843853	0.9451806	0.98713416	0.8659393	0.95853394	0.9874992	0.92441654	0.9651083	0.9900932
0.0	0.999897	0.9987772	0.99961686	0.99908507	0.9990006	0.9987804	0.9996791	0.9994548	0.9993794	0.9998964
0.0	0.999897	0.9987772	0.99961686	0.99908507	0.9990006	0.9987804	0.9996791	0.9994548	0.9993794	0.9998964
0.0	0.0033579792	0.0031327952	0.0015195503	0.0011275467	0.0019955956	0.0015566903	0.0006568347	0.0017023439	0.0038163099	0.00051695504
0.0	0.99553466	0.9843853	0.9451806	0.98713416	0.8659393	0.95853394	0.9874992	0.92441654	0.9651083	0.9900932
0.0	0.99553466	0.9843853	0.9451806	0.98713416	0.8659393	0.95853394	0.9874992	0.92441654	0.9651083	0.9900932
0.0	0.999897	0.9987772	0.99961686	0.99908507	0.9990006	0.9987804	0.9996791	0.9994548	0.9993794	0.9998964
0.0	0.999897	0.9987772	0.99961686	0.99908507	0.9990006	0.9987804	0.9996791	0.9994548	0.9993794	0.9998964
0.0	0.99553466	0.9843853	0.9451806	0.98713416	0.8659393	0.95853394	0.9874992	0.92441654	0.9651083	0.9900932
0.0	0.99553466	0.9843853	0.9451806	0.98713416	0.8659393	0.95853394	0.9874992	0.92441654	0.9651083	0.9900932
0.0	0.99553466	0.9843853	0.9451806	0.98713416	0.8659393	0.95853394	0.9874992	0.92441654	0.9651083	0.9900932
0.0	0.99553466	0.9843853	0.9451806	0.98713416	0.8659393	0.95853394	0.9874992	0.92441654	0.9651083	0.9900932
0.0	0.99553466	0.9843853	0.9451806	0.98713416	0.8659393	0.95853394	0.9874992	0.92441654	0.9651083	0.9900932
0.0	0.99553466	0.9843853	0.9451806	0.98713416	0.8659393	0.95853394	0.9874992	0.92441654	0.9651083	0.9900932
0.0	0.99553466	0.9843853	0.9451806	0.98713416	0.8659393	0.95853394	0.9874992	0.92441654	0.9651083	0.9900932
0.0	0.99553466	0.9843853	0.9451806	0.98713416	0.8659393	0.95853394	0.9874992	0.92441654	0.9651083	0.9900932
0.0	0.99553466	0.9843853	0.9451806	0.98713416	0.8659393	0.95853394	0.9874992	0.92441654	0.9651083	0.9900932
0.0	0.99553466	0.9843853	0.9451806	0.98713416	0.8659393	0.95853394	0.9874992	0.92441654	0.9651083	0.9900932
0.0	0.99553466	0.9843853	0.9451806	0.98713416	0.8659393	0.95853394	0.9874992	0.92441654	0.9651083	0.9900932
0.0	0.99553466	0.9843853	0.9451806	0.98713416	0.8659393	0.95853394	0.9874992	0.92441654	0.9651083	0.9900932
0.0	0.99553466	0.9843853	0.9451806	0.98713416	0.8659393	0.95853394	0.9874992	0.92441654	0.9651083	0.9900932
0.0	0.99553466	0.9843853	0.9451806	0.98713416	0.8659393	0.95853394	0.9874992	0.92441654	0.9651083	0.9900932
0.0	0.99553466	0.9843853	0.9451806	0.98713416	0.8659393	0.95853394	0.9874992	0.92441654	0.9651083	0.9900932
0.0	0.99553466	0.9843853	0.9451806	0.98713416	0.8659393	0.95853394	0.9874992	0.92441654	0.9651083	0.9900932
0.0	0.99553466	0.9843853	0.9451806	0.98713416	0.8659393	0.95853394	0.9874992	0.92441654	0.9651083	0.9900932
0.0	0.99553466	0.9843853	0.9451806	0.98713416	0.8659393	0.95853394	0.9874992	0.92441654	0.9651083	0.9900932
0.0	0.9956254	0.9931299	0.9764429	0.9571346	0.9891011	0.9962418	0.99045616	0.9951957	0.99474275	0.99852425
0.0	0.99626887	0.99411535	0.9865302	0.96158534	0.9911772	0.99669963	0.9901272	0.99707294	0.9964161	0.99858725
0.0	0.999764	0.9987117	0.9992576	0.9962149	0.99942076	0.9989851	0.9997892	0.9994578	0.99970895	0.99964714
0.0	0.07009935	0.009034186	0.0028898667	0.0021583624	0.002249314	0.0025315434	0.0022727945	0.01031013	0.008375458	0.0011326321
0.0	0.08358028	0.020048149	0.012097143	0.0042556697	0.006341337	0.006696025	0.00452234	0.038658697	0.03293978	0.0035261568
0.0	0.87399435	0.31852248	0.97938615	0.99758863	0.08780496	0.9545253	0.41678423	0.0016089849	0.9914829	0.96636134
0.0	0.4727205	0.98005843	0.9998357	0.99932706	0.98040444	0.4506694	0.9798106	0.9977634	0.99883753	0.9997787
0.0	0.99553466	0.9843853	0.9451806	0.98713416	0.8659393	0.95853394	0.9874992	0.92441654	0.9651083	0.9900932
0.0	0.99553466	0.9843853	0.9451806	0.98713416	0.8659393	0.95853394	0.9874992	0.92441654	0.9651083	0.9900932
0.0	0.99553466	0.9843853	0.9451806	0.98713416	0.8659393	0.95853394	0.9874992	0.92441654	0.9651083	0.9900932
0.0	0.99553466	0.9843853	0.9451806	0.98713416	0.8659393	0.95853394	0.9874992	0.92441654	0.9651083	0.9900932
0.0	0.9870422	0.9715171	0.94007343	0.5109198	0.87464124	0.8783831	0.9121285	0.8662275	0.6052428	0.26897767
0.0	0.99969316	0.9981932	0.99624217	0.9901102	0.9949292	0.9945779	0.99868923	0.99900913	0.99525946	0.99900573
0.0	0.9956275	0.99524	0.9739846	0.9579839	0.99194556	0.99686617	0.99178094	0.99626094	0.9958259	0.9987154
0.0	0.99553466	0.9843853	0.9451806	0.98713416	0.8659393	0.95853394	0.9874992	0.92441654	0.9651083	0.9900932
0.0	0.99553466	0.9843853	0.9451806	0.98713416	0.8659393	0.95853394	0.9874992	0.92441654	0.9651083	0.9900932
0.0	0.9995541	0.99807537	0.9982664	0.9922964	0.9957623	0.99812335	0.9994223	0.9989453	0.99820983	0.99937373
0.0	0.99227315	0.83756	0.3241106	0.951767	0.97032374	0.9578116	0.84685946	0.7659713	0.6868358	0.73289144
0.0	0.99553466	0.9843853	0.9451806	0.98713416	0.8659393	0.95853394	0.9874992	0.92441654	0.9651083	0.9900932
0.0	0.99227315	0.83756	0.3241106	0.951767	0.97032374	0.9578116	0.8468594	0.7659713	0.6868358	0.73289144
0.0	0.99227315	0.83756	0.3241106	0.951767	0.97032374	0.9578116	0.8468594	0.7659713	0.6868358	0.73289144
0.0	0.99227315	0.83756	0.3241106	0.951767	0.97032374	0.9578116	0.8468594	0.7659713	0.68683577	0.73289144
0.0	0.99227315	0.83756	0.3241106	0.951767	0.97032374	0.9578116	0.8468594	0.7659713	0.6868358	0.73289144
0.0	0.99227315	0.83756	0.3241106	0.951767	0.97032374	0.9578116	0.8468594	0.7659713	0.68683577	0.73289144
0.0	0.99227315	0.83756	0.32411057	0.951767	0.97032374	0.9578116	0.8468594	0.7659713	0.6868358	0.73289144
0.0	0.99227315	0.83756	0.32411057	0.951767	0.97032374	0.9578116	0.8468594	0.7659713	0.6868358	0.73289144
0.0	0.99227315	0.83756	0.32411057	0.951767	0.97032374	0.9578116	0.8468594	0.7659713	0.6868358	0.73289144
0.0	0.99227315	0.83756	0.3241106	0.951767	0.97032374	0.9578116	0.8468594	0.7659712	0.6868358	0.7328913
0.0	0.99553466	0.9843853	0.9451806	0.98713416	0.8659393	0.95853394	0.9874992	0.92441654	0.9651083	0.9900932
0.0	0.9968214	0.93517137	0.9951821	0.9984964	0.9993788	0.99889565	0.9835264	0.99758613	0.99907184	0.9963483
0.0	0.0004679782	0.0003747826	0.0004314729	0.00022705419	0.00010238251	0.00021511322	0.0001761279	0.000109210545	0.00027296046	4.1686963e-05
0.0	0.9997093	0.9987514	0.99840754	0.994354	0.9951807	0.9980263	0.9996728	0.9992061	0.9986589	0.9992612
0.0	0.9991886	0.99896955	0.9967989	0.86227113	0.9978782	0.99605054	0.9996214	0.9993759	0.99724114	0.9900711
0.0	0.99227315	0.83756006	0.32411063	0.951767	0.97032374	0.9578116	0.8468594	0.7659711	0.68683577	0.73289126
0.0	0.99227315	0.83756006	0.3241106	0.951767	0.97032374	0.9578116	0.8468594	0.7659712	0.6868357	0.73289126
0.0	0.99227315	0.83756	0.3241106	0.951767	0.97032374	0.9578116	0.8468594	0.7659713	0.6868358	0.73289144
0.0	0.9983658	0.97097796	0.934263	0.98577523	0.9967073	0.9932198	0.9916544	0.9693319	0.8340174	0.98725706
0.0	0.9987961	0.9702997	0.9729528	0.98067254	0.997251	0.97870946	0.9939551	0.97094584	0.9753567	0.93105125
0.0	0.99227315	0.83756006	0.3241107	0.951767	0.97032374	0.9578116	0.8468594	0.7659712	0.68683577	0.73289126
0.0	0.998459	0.9555254	0.81958866	0.9924935	0.9971021	0.98771685	0.9862597	0.9851789	0.9284108	0.9699453
0.0	0.99227315	0.83756	0.3241106	0.951767	0.97032374	0.9578116	0.8468594	0.7659713	0.6868358	0.73289144
0.0	0.99227315	0.83756	0.3241106	0.951767	0.97032374	0.9578116	0.8468594	0.7659713	0.6868358	0.73289144
0.0	0.99227315	0.83756	0.3241106	0.951767	0.97032374	0.9578116	0.8468594	0.7659713	0.6868358	0.73289144
0.0	0.9997327	0.9987839	0.99705744	0.9951271	0.9954066	0.99795026	0.99963	0.9987816	0.9974712	0.99920064
0.0	0.99227315	0.83756	0.3241106	0.951767	0.97032374	0.9578116	0.84685946	0.7659713	0.6868358	0.73289144
0.0	0.99227315	0.83756	0.32411057	0.951767	0.97032374	0.9578116	0.8468594	0.7659713	0.68683577	0.73289144
0.0	0.99227315	0.83756	0.3241106	0.951767	0.97032374	0.9578116	0.84685946	0.7659713	0.6868358	0.73289144
0.0	0.99227315	0.83756	0.32411057	0.951767	0.97032374	0.9578116	0.8468594	0.7659713	0.6868358	0.73289144
0.0	0.99227315	0.83756006	0.32411063	0.951767	0.97032374	0.9578116	0.8468594	0.7659712	0.6868357	0.73289126
0.0	0.9997024	0.99846196	0.99766845	0.9953316	0.9936288	0.99824345	0.9995977	0.9990181	0.99750155	0.99939394
0.0	0.99958414	0.997619	0.99619377	0.9874319	0.9888496	0.99636143	0.9993544	0.99800104	0.9952691	0.998863
0.0	0.99976116	0.99864286	0.995678	0.9938626	0.9937423	0.99796	0.99963653	0.99912864	0.99773186	0.9993037
0.0	0.9995147	0.9975229	0.99350303	0.9848524	0.9870035	0.9955841	0.9992168	0.997482	0.9949463	0.998697
0.0	0.999742	0.99880004	0.9979924	0.9962548	0.9960454	0.99826616	0.9996382	0.9987023	0.99847037	0.9993104
0.0	0.9997681	0.99876815	0.9979551	0.9960549	0.9942239	0.9976858	0.99966705	0.9992212	0.9984296	0.99948275
0.0	0.99553466	0.9843853	0.9451806	0.98713416	0.8659393	0.95853394	0.9874992	0.92441654	0.9651083	0.9900932
0.0	0.99553466	0.9843853	0.9451806	0.98713416	0.8659393	0.95853394	0.9874992	0.92441654	0.9651083	0.9900932
0.0	0.1541454	0.024169091	0.09738313	0.049787536	0.001429145	0.005318107	0.0013661732	0.006092683	0.01763103	0.0033337683
0.0	0.012538095	0.012637806	0.009393171	0.008873644	0.0009848038	0.0021084032	0.0004991253	0.0017134992	0.0034475257	0.00084673753
0.0	0.0125381	0.012637806	0.009393171	0.008873644	0.0009848038	0.0021084032	0.0004991253	0.0017135001	0.0034475257	0.00084673753
0.0	0.012538105	0.012637806	0.009393171	0.008873644	0.0009848038	0.0021084032	0.0004991253	0.0017134992	0.0034475257	0.00084673753
0.0	0.012538105	0.012637806	0.009393171	0.008873644	0.0009848038	0.0021084032	0.0004991253	0.0017135001	0.0034475257	0.00084673753
0.0	0.0125381	0.012637806	0.009393167	0.008873641	0.0009848047	0.0021084032	0.0004991253	0.0017135008	0.0034475257	0.00084673794
0.0	0.1541454	0.024169091	0.09738313	0.049787536	0.0014291458	0.005318107	0.0013661737	0.006092683	0.01763103	0.0033337702
0.0	0.012538105	0.012637806	0.009393171	0.008873644	0.0009848038	0.0021084023	0.0004991253	0.0017134992	0.0034475257	0.00084673753
0.0	0.0125381	0.012637806	0.009393171	0.008873641	0.0009848038	0.0021084023	0.0004991253	0.0017134992	0.0034475257	0.00084673753
0.0	0.012538095	0.012637806	0.009393171	0.008873644	0.0009848038	0.0021084023	0.0004991253	0.0017134992	0.0034475257	0.00084673753
0.0	0.012538095	0.012637806	0.009393171	0.008873644	0.0009848038	0.0021084023	0.0004991253	0.0017134992	0.0034475257	0.00084673753
0.0	0.0125381	0.012637806	0.009393167	0.008873641	0.0009848047	0.0021084032	0.0004991253	0.0017134992	0.0034475257	0.00084673753
0.0	0.15414533	0.024169091	0.09738313	0.049787536	0.0014291458	0.005318107	0.0013661732	0.006092683	0.01763103	0.0033337683
0.0	0.0125381	0.012637806	0.009393171	0.008873644	0.0009848038	0.0021084023	0.0004991253	0.0017134992	0.0034475257	0.0008467372
0.0	0.012538095	0.012637806	0.009393171	0.008873641	0.0009848038	0.0021084023	0.0004991253	0.0017134992	0.0034475257	0.00084673753
0.0	0.012538095	0.012637806	0.009393171	0.008873641	0.0009848038	0.0021084023	0.0004991253	0.0017135001	0.0034475257	0.00084673753
0.0	0.012538095	0.012637806	0.009393171	0.008873641	0.0009848038	0.0021084032	0.0004991253	0.0017135001	0.0034475257	0.00084673753
0.0	0.0125381	0.012637806	0.009393167	0.008873641	0.0009848047	0.0021084032	0.0004991253	0.0017135008	0.0034475257	0.00084673753
0.0	0.1541454	0.024169091	0.097383186	0.049787514	0.0014291464	0.005318107	0.0013661737	0.006092683	0.01763103	0.0033337702
0.0	0.0125381	0.012637806	0.009393171	0.008873641	0.0009848038	0.0021084023	0.0004991253	0.0017135001	0.0034475257	0.00084673753
0.0	0.0125381	0.012637806	0.009393171	0.008873641	0.0009848038	0.0021084023	0.0004991253	0.0017134992	0.0034475257	0.00084673753
0.0	0.0125381	0.012637806	0.009393171	0.008873641	0.0009848038	0.0021084023	0.0004991253	0.0017135001	0.0034475257	0.00084673753
0.0	0.012538095	0.012637806	0.009393171	0.008873641	0.0009848038	0.0021084032	0.0004991253	0.0017134992	0.0034475257	0.00084673753
0.0	0.0125381	0.012637806	0.009393167	0.008873641	0.0009848038	0.0021084032	0.0004991253	0.0017135008	0.0034475257	0.00084673794
0.0	0.15414545	0.024169091	0.09738313	0.049787536	0.001429145	0.0053181043	0.0013661732	0.0060926857	0.01763103	0.0033337683
0.0	0.012538105	0.012637806	0.009393171	0.008873641	0.0009848038	0.0021084023	0.0004991253	0.0017134992	0.0034475257	0.00084673753
0.0	0.012538095	0.012637806	0.009393171	0.008873641	0.0009848038	0.0021084032	0.0004991253	0.0017135001	0.0034475257	0.00084673753
0.0	0.0125381	0.012637806	0.009393171	0.008873641	0.0009848038	0.0021084032	0.0004991253	0.0017135001	0.0034475257	0.0008467372
0.0	0.0125381	0.012637806	0.009393171	0.008873641	0.0009848038	0.0021084023	0.0004991253	0.0017134992	0.0034475257	0.0008467372
0.0	0.0125381	0.012637806	0.009393167	0.008873641	0.0009848047	0.0021084032	0.0004991253	0.0017134992	0.0034475257	0.00084673794
0.0	0.1541454	0.024169091	0.09738313	0.049787536	0.0014291464	0.0053181043	0.0013661725	0.006092683	0.01763103	0.0033337702
0.0	0.012538095	0.012637806	0.009393171	0.008873641	0.0009848038	0.0021084023	0.0004991253	0.0017135001	0.0034475257	0.00084673753
0.0	0.0125381	0.012637806	0.009393171	0.008873644	0.0009848038	0.0021084023	0.0004991253	0.0017134992	0.0034475257	0.00084673753
0.0	0.012538095	0.012637806	0.009393171	0.008873641	0.0009848038	0.0021084023	0.0004991253	0.0017135001	0.0034475257	0.00084673753
0.0	0.012538095	0.012637806	0.009393171	0.008873644	0.0009848038	0.0021084023	0.0004991253	0.0017135001	0.0034475257	0.00084673753
0.0	0.0125381	0.012637806	0.009393167	0.008873641	0.0009848047	0.0021084032	0.0004991253	0.0017134992	0.0034475257	0.00084673753
0.0	0.15414539	0.024169091	0.09738313	0.049787514	0.001429145	0.005318107	0.0013661732	0.0060926857	0.01763103	0.0033337683
0.0	0.012538095	0.012637806	0.009393171	0.008873644	0.0009848038	0.0021084032	0.0004991253	0.0017135001	0.0034475257	0.0008467372
0.0	0.012538095	0.012637806	0.009393171	0.008873641	0.0009848038	0.0021084032	0.0004991253	0.0017134992	0.0034475257	0.00084673753
0.0	0.0125381	0.012637806	0.009393171	0.008873644	0.0009848038	0.0021084023	0.0004991253	0.0017134992	0.0034475257	0.00084673753
0.0	0.012538095	0.012637806	0.009393171	0.008873641	0.0009848038	0.0021084023	0.0004991253	0.0017134992	0.0034475257	0.00084673753
0.0	0.0125381	0.012637806	0.009393167	0.008873641	0.0009848047	0.0021084032	0.0004991253	0.0017135008	0.0034475257	0.00084673753
0.0	0.0125381	0.012637806	0.009393167	0.008873641	0.0009848047	0.0021084032	0.0004991253	0.0017134992	0.0034475257	0.00084673794
0.0	0.0125381	0.012637806	0.009393167	0.008873641	0.0009848047	0.0021084032	0.0004991253	0.0017135008	0.0034475257	0.00084673794
0.0	0.012538095	0.012637806	0.009393171	0.008873641	0.0009848038	0.0021084032	0.0004991253	0.0017134992	0.0034475257	0.00084673753
0.0	0.0125381	0.012637806	0.009393167	0.008873641	0.0009848047	0.0021084032	0.0004991253	0.0017135008	0.0034475257	0.00084673753
0.0	0.0125381	0.012637806	0.009393167	0.008873641	0.0009848047	0.0021084032	0.0004991253	0.0017135008	0.0034475257	0.00084673753
0.0	0.012538105	0.012637806	0.009393171	0.008873644	0.0009848038	0.0021084032	0.0004991253	0.0017134992	0.0034475257	0.0008467372
0.0	0.012538095	0.012637806	0.009393171	0.008873641	0.0009848038	0.0021084032	0.0004991253	0.0017134992	0.0034475257	0.00084673753
0.0	0.012538095	0.012637806	0.009393171	0.008873644	0.0009848038	0.0021084023	0.0004991253	0.0017135001	0.0034475257	0.00084673753
0.0	0.012538095	0.012637806	0.009393171	0.008873644	0.0009848038	0.0021084032	0.0004991253	0.0017135001	0.0034475257	0.0008467372
0.0	0.012538105	0.012637806	0.009393171	0.008873641	0.0009848038	0.0021084023	0.0004991253	0.0017135001	0.0034475257	0.00084673753
0.0	0.1541454	0.024169084	0.09738315	0.049787514	0.0014291458	0.005318107	0.0013661732	0.006092683	0.01763103	0.0033337683
0.0	0.0125381	0.012637806	0.009393167	0.008873641	0.0009848038	0.0021084032	0.0004991253	0.0017135008	0.0034475257	0.00084673753
0.0	0.034678314	0.034010105	0.029861465	0.011143057	0.001453498	0.0052764188	0.001988995	0.0031420742	0.0041126334	0.0024405723
0.0	0.1541454	0.024169091	0.09738313	0.04978752	0.0014291464	0.0053181043	0.0013661737	0.006092683	0.01763103	0.0033337683
0.0	0.0125381	0.012637806	0.009393171	0.008873644	0.0009848038	0.0021084023	0.0004991253	0.0017135001	0.0034475257	0.0008467372
0.0	0.0125381	0.012637806	0.009393167	0.008873641	0.0009848038	0.0021084032	0.0004991253	0.0017134992	0.0034475257	0.00084673794
0.0	0.0125381	0.012637806	0.009393167	0.008873641	0.0009848047	0.0021084032	0.0004991253	0.0017135008	0.0034475257	0.00084673753
0.0	0.012538095	0.012637806	0.009393171	0.008873641	0.0009848038	0.0021084023	0.0004991253	0.0017134992	0.0034475257	0.00084673753
0.0	0.012538105	0.012637806	0.009393171	0.008873644	0.0009848038	0.0021084023	0.0004991253	0.0017134992	0.0034475257	0.00084673753
0.0	0.034678314	0.034010105	0.02986145	0.011143057	0.0014534972	0.0052764164	0.001988995	0.0031420742	0.0041126334	0.0024405734
0.0	0.0125381	0.012637806	0.009393171	0.008873644	0.0009848038	0.0021084023	0.0004991253	0.0017134992	0.0034475257	0.00084673753
0.0	0.012538095	0.012637806	0.009393171	0.008873641	0.0009848038	0.0021084023	0.0004991253	0.0017135001	0.0034475257	0.00084673753
0.0	0.0125381	0.012637806	0.009393171	0.008873641	0.0009848038	0.0021084023	0.0004991253	0.0017135001	0.0034475257	0.00084673753
0.0	0.024162635	0.025115501	0.018251901	0.01022656	0.0024943538	0.0045887707	0.0016605533	0.011998467	0.0065396368	0.0011132016
0.0	0.15414545	0.024169091	0.097383186	0.049787536	0.0014291458	0.005318107	0.0013661732	0.006092683	0.01763103	0.0033337702
0.0	0.019359542	0.018139118	0.06754831	0.020108456	0.0014941407	0.0017323797	0.0015540592	0.0092298025	0.020687826	0.001586647
0.0	0.049952503	0.052328877	0.20231281	0.034822296	0.002641879	0.0035563952	0.006920938	0.01688526	0.026940558	0.007460905
0.0	0.019359527	0.018139118	0.0675483	0.02010846	0.0014941407	0.0017323805	0.0015540592	0.009229799	0.02068782	0.0015866463
0.0	0.012538095	0.012637806	0.009393171	0.008873644	0.0009848038	0.0021084023	0.0004991253	0.0017134992	0.0034475257	0.00084673753
0.0	0.03467832	0.034010105	0.029861465	0.011143057	0.001453498	0.0052764164	0.001988994	0.0031420742	0.0041126334	0.0024405734
0.0	0.0125381	0.012637806	0.009393171	0.008873644	0.0009848038	0.0021084023	0.0004991253	0.0017134992	0.0034475257	0.0008467372
0.0	0.1541454	0.024169091	0.09738315	0.04978752	0.001429145	0.005318107	0.0013661737	0.0060926857	0.01763103	0.0033337702
0.0	0.012538095	0.012637806	0.009393171	0.008873641	0.0009848038	0.0021084032	0.0004991253	0.0017135001	0.0034475257	0.00084673753
0.0	0.012538095	0.012637806	0.009393171	0.008873644	0.0009848038	0.0021084023	0.0004991253	0.0017135001	0.0034475257	0.00084673753
0.0	0.15414539	0.024169091	0.09738315	0.04978752	0.0014291464	0.0053181043	0.0013661732	0.0060926857	0.01763103	0.0033337683
0.0	0.0125381	0.012637806	0.009393167	0.008873641	0.0009848038	0.0021084032	0.0004991253	0.0017135008	0.0034475257	0.00084673794
0.0	0.012538095	0.012637806	0.009393171	0.008873644	0.0009848038	0.0021084032	0.0004991253	0.0017134992	0.0034475257	0.00084673753
0.0	0.012538095	0.012637806	0.009393171	0.008873641	0.0009848038	0.0021084023	0.0004991253	0.0017135001	0.0034475257	0.00084673753
0.0	0.034678306	0.0340101	0.02986145	0.011143057	0.001453498	0.0052764164	0.001988995	0.0031420742	0.0041126334	0.0024405723
0.0	0.034678314	0.0340101	0.02986145	0.011143057	0.001453498	0.0052764164	0.001988995	0.0031420742	0.0041126334	0.0024405734
0.0	0.0125381	0.012637806	0.009393167	0.008873641	0.0009848047	0.0021084032	0.0004991253	0.0017135008	0.0034475257	0.00084673753
0.0	0.0125381	0.012637806	0.009393167	0.008873641	0.0009848038	0.0021084032	0.0004991253	0.0017135008	0.0034475257	0.00084673794
0.0	0.012538105	0.012637806	0.009393171	0.008873641	0.0009848038	0.0021084032	0.0004991253	0.0017135001	0.0034475257	0.00084673753
0.0	0.012538095	0.012637806	0.009393171	0.008873644	0.0009848038	0.0021084023	0.0004991253	0.0017135001	0.0034475257	0.0008467372
0.0	0.034678306	0.034010105	0.029861465	0.011143057	0.001453498	0.0052764164	0.001988995	0.0031420742	0.0041126334	0.0024405723
0.0	0.012538105	0.012637806	0.009393171	0.008873641	0.0009848038	0.0021084032	0.0004991253	0.0017134992	0.0034475257	0.00084673753
0.0	0.012538105	0.012637806	0.009393171	0.008873644	0.0009848038	0.0021084023	0.0004991253	0.0017135001	0.0034475257	0.00084673753
0.0	0.030436771	0.04107555	0.05336064	0.06791832	0.0031125383	0.005794247	0.001091543	0.005438638	0.009336619	0.0011218357
0.0	0.15414539	0.024169091	0.09738315	0.04978752	0.0014291471	0.0053181043	0.0013661725	0.0060926857	0.01763103	0.0033337702
0.0	0.03467832	0.0340101	0.029861465	0.011143057	0.001453498	0.0052764188	0.001988994	0.0031420742	0.0041126334	0.0024405723
0.0	0.15414533	0.024169091	0.09738313	0.049787536	0.0014291458	0.005318107	0.0013661725	0.006092683	0.01763103	0.0033337702
0.0	0.07594934	0.050879315	0.06478243	0.02442889	0.0025531338	0.014311434	0.0121363895	0.005001893	0.013899156	0.0026700546
0.0	0.0125381	0.012637806	0.009393167	0.008873641	0.0009848047	0.0021084032	0.0004991253	0.0017135008	0.0034475257	0.00084673794
0.0	0.012538095	0.012637806	0.009393171	0.008873641	0.0009848038	0.0021084032	0.0004991253	0.0017135001	0.0034475257	0.00084673753
0.0	0.034678306	0.0340101	0.02986145	0.011143057	0.001453498	0.0052764188	0.001988994	0.0031420742	0.0041126334	0.0024405734
0.0	0.024162635	0.025115509	0.018251901	0.0102265505	0.0024943538	0.0045887707	0.0016605533	0.011998467	0.0065396335	0.0011132027
0.0	0.034678306	0.034010105	0.029861465	0.011143057	0.0014534972	0.0052764164	0.001988995	0.0031420742	0.0041126334	0.0024405734
0.0	0.15414539	0.024169091	0.09738313	0.049787536	0.0014291471	0.0053181043	0.0013661732	0.0060926857	0.01763103	0.0033337702
0.0	0.15414533	0.024169091	0.09738313	0.049787514	0.0014291458	0.005318107	0.0013661737	0.0060926857	0.01763103	0.0033337702
0.0	0.0125381	0.012637806	0.009393167	0.008873641	0.0009848041	0.0021084032	0.0004991253	0.0017135008	0.0034475257	0.00084673794
0.0	0.0125381	0.012637806	0.009393167	0.008873641	0.0009848047	0.0021084032	0.0004991253	0.0017134992	0.0034475257	0.00084673753
0.0	0.012538105	0.012637806	0.009393171	0.008873641	0.0009848038	0.0021084023	0.0004991253	0.0017135001	0.0034475257	0.0008467372
0.0	0.012538105	0.012637806	0.009393171	0.008873641	0.0009848038	0.0021084023	0.0004991253	0.0017134992	0.0034475257	0.00084673753
0.0	0.012538095	0.012637806	0.009393171	0.008873644	0.0009848038	0.0021084023	0.0004991253	0.0017135001	0.0034475257	0.0008467372
0.0	0.15414539	0.024169091	0.09738315	0.04978752	0.0014291458	0.005318107	0.0013661732	0.0060926857	0.01763103	0.0033337683
0.0	0.0125381	0.012637806	0.009393171	0.008873644	0.0009848038	0.0021084023	0.0004991253	0.0017134992	0.0034475257	0.00084673753
0.0	0.034678314	0.0340101	0.029861465	0.011143057	0.001453498	0.0052764164	0.001988995	0.0031420742	0.0041126334	0.0024405734
0.0	0.1541454	0.024169091	0.09738315	0.04978752	0.0014291458	0.0053181094	0.0013661732	0.006092683	0.01763103	0.0033337702
0.0	0.15414545	0.024169084	0.09738313	0.049787536	0.0014291464	0.005318107	0.0013661725	0.006092683	0.01763103	0.0033337702
0.0	0.021446802	0.04378831	0.015002447	0.008462439	0.0016202496	0.007174246	0.001218513	0.0071982676	0.0066095917	0.0013659612
0.0	0.021446802	0.04378831	0.015002447	0.008462439	0.0016202496	0.0071742423	0.001218513	0.0071982644	0.0066095917	0.0013659598
0.0	0.22283165	0.0808734	0.1698417	0.056833055	0.002454118	0.018508144	0.0035542683	0.026116075	0.0354949	0.0052689333
0.0	0.99227315	0.83756006	0.32411072	0.951767	0.97032374	0.9578116	0.8468594	0.7659711	0.6868357	0.73289126
0.0	0.99553466	0.9843853	0.9451806	0.98713416	0.8659393	0.95853394	0.9874992	0.92441654	0.9651083	0.9900932
0.0	0.99553466	0.9843853	0.9451806	0.98713416	0.8659393	0.95853394	0.9874992	0.92441654	0.9651083	0.9900932
0.0	0.99553466	0.9843853	0.9451806	0.98713416	0.8659393	0.95853394	0.9874992	0.92441654	0.9651083	0.9900932
0.0	0.9991886	0.99896955	0.9967989	0.862271	0.9978782	0.99605054	0.9996214	0.9993759	0.99724114	0.9900711
0.0	0.99553466	0.9843853	0.9451806	0.98713416	0.8659393	0.95853394	0.9874992	0.92441654	0.9651083	0.9900932
0.0	0.9999734	0.9999751	0.99997187	0.9999428	0.9999714	0.9999862	0.99998283	0.99998236	0.9999707	0.9999937
0.0	0.99553466	0.9843853	0.9451806	0.98713416	0.8659393	0.95853394	0.9874992	0.92441654	0.9651083	0.9900932
0.0	0.99993503	0.9997385	0.99985325	0.9997844	0.99976665	0.999808	0.9998822	0.9998803	0.99986124	0.9999268
0.0	0.99553466	0.9843853	0.9451806	0.98713416	0.8659393	0.95853394	0.9874992	0.92441654	0.9651083	0.9900932
0.0	0.99553466	0.9843853	0.9451806	0.98713416	0.8659393	0.95853394	0.9874992	0.92441654	0.9651083	0.9900932
0.0	0.99553466	0.9843853	0.9451806	0.98713416	0.8659393	0.95853394	0.9874992	0.92441654	0.9651083	0.9900932
0.0	0.99553466	0.9843853	0.9451806	0.98713416	0.8659393	0.95853394	0.9874992	0.92441654	0.9651083	0.9900932
0.0	0.99553466	0.9843853	0.9451806	0.98713416	0.8659393	0.95853394	0.9874992	0.92441654	0.9651083	0.9900932
0.0	0.99553466	0.9843853	0.9451806	0.98713416	0.8659393	0.95853394	0.9874992	0.92441654	0.9651083	0.9900932
0.0	0.99553466	0.9843853	0.9451806	0.98713416	0.8659393	0.95853394	0.9874992	0.92441654	0.9651083	0.9900932
0.0	0.99553466	0.9843853	0.9451806	0.98713416	0.8659393	0.95853394	0.9874992	0.92441654	0.9651083	0.9900932
0.0	0.99553466	0.9843853	0.9451806	0.98713416	0.8659393	0.95853394	0.9874992	0.92441654	0.9651083	0.9900932
0.0	0.91389316	0.98344326	0.8382789	0.89398205	0.9926535	0.92480975	0.9756623	0.95484287	0.8838403	0.9571702
0.0	0.98431695	0.81408477	0.9998746	0.4121678	0.99877053	0.9988877	0.999997	0.99973613	0.67648983	0.8964547
0.0	0.9908065	0.9519156	0.98433983	0.99225533	0.9779944	0.92533195	0.61568874	0.8776753	0.99046177	0.96474475
0.0	0.19879092	0.4352005	0.10383372	0.6280268	0.72946995	0.42943487	0.09178093	0.13388205	0.123922184	0.640407
0.0	0.99553466	0.9843853	0.9451806	0.98713416	0.8659393	0.95853394	0.9874992	0.92441654	0.9651083	0.9900932
0.0	0.2884992	0.97068137	0.0005310962	0.00038455284	0.0066342712	0.0006838774	0.027327955	0.00022495666	0.7001736	0.023428759
0.0	0.999966	0.99964786	0.9981133	0.9993074	0.9988293	0.9617979	0.9997162	0.99978036	0.9546394	0.99740714
0.0	0.9994331	0.9993986	0.99963605	0.9913947	0.9997085	0.99890375	0.9998839	0.99904245	0.99767655	0.99925464
0.0	0.9993088	0.9987878	0.99857426	0.98094124	0.99938583	0.9955829	0.9997162	0.99863476	0.9957201	0.9980763
0.0	0.99553466	0.9843853	0.9451806	0.98713416	0.8659393	0.95853394	0.9874992	0.92441654	0.9651083	0.9900932
0.0	0.012822868	0.13133754	0.16174118	0.037836127	0.0044205035	0.025601363	0.6838082	0.056447476	0.017624235	0.35134596
0.0	0.99553466	0.9843853	0.9451806	0.98713416	0.8659393	0.95853394	0.9874992	0.92441654	0.9651083	0.9900932
0.0	0.99553466	0.9843853	0.9451806	0.98713416	0.8659393	0.95853394	0.9874992	0.92441654	0.9651083	0.9900932
0.0	0.08573803	0.66813046	0.33710703	0.45048863	0.93629754	0.60137624	0.9896429	0.9914812	0.9515459	0.8324518
0.0	0.9999759	0.99998283	0.9999801	0.99998724	0.99997866	0.99998796	0.9999926	0.9999875	0.99999285	0.9999964
0.0	0.008203631	0.8169063	0.004622483	0.0012298065	0.0042477725	0.00744234	0.0022151868	0.00045944826	0.18381076	0.0001865396
0.0	0.9997769	0.9818804	0.9951055	0.9802452	0.98863167	0.95248646	0.9937867	0.99075097	0.9879319	0.97108734
0.0	0.9997999	0.9990435	0.9997218	0.9987691	0.9990139	0.99938715	0.99961996	0.9998336	0.99889815	0.9996363
0.0	0.998494	0.9850832	0.9939824	0.8979438	0.9636359	0.994477	0.99648714	0.98791194	0.99291867	0.97881705
0.0	0.99553466	0.9843853	0.9451806	0.98713416	0.8659393	0.95853394	0.9874992	0.92441654	0.9651083	0.9900932
0.0	0.99553466	0.9843853	0.9451806	0.98713416	0.8659393	0.95853394	0.9874992	0.92441654	0.9651083	0.9900932
0.0	0.9745861	0.74853295	0.5011926	0.33213535	0.60694	0.3965618	0.6290675	0.7528363	0.7910384	0.5525525
0.0	0.99978	0.99947053	0.9997402	0.99931216	0.99948573	0.99956447	0.9998611	0.9997446	0.9998275	0.9996718
0.0	0.8440865	0.9764765	0.99918205	0.8676944	0.85580206	0.99029994	0.98886275	0.9676954	0.9644381	0.7604779
0.0	0.99553466	0.9843853	0.9451806	0.98713416	0.8659393	0.95853394	0.9874992	0.92441654	0.9651083	0.9900932
0.0	0.6144178	0.55143	0.53198177	0.16945907	0.5107361	0.45310947	0.47826344	0.5125079	0.50058913	0.10553283
0.0	0.97813326	0.7980824	0.5801377	0.3811917	0.66606313	0.46874636	0.7054295	0.8093434	0.83920956	0.62749285
0.0	0.86270237	0.36157286	0.36777896	0.080049746	0.26662338	0.42280388	0.5084633	0.39395177	0.45284462	0.0922162
0.0	0.86270237	0.3615729	0.36777902	0.08004978	0.2666234	0.42280388	0.5084633	0.3939518	0.45284453	0.0922162
0.0	0.86270237	0.36157286	0.36777902	0.08004979	0.26662338	0.4228038	0.50846326	0.39395165	0.45284453	0.09221616
0.0	0.86270237	0.3615729	0.36777893	0.08004972	0.26662338	0.42280382	0.5084632	0.39395174	0.45284462	0.0922162
0.0	0.86270237	0.3615729	0.36777893	0.08004976	0.26662335	0.42280382	0.5084633	0.39395177	0.45284462	0.09221616
0.0	0.86270237	0.36157286	0.36777902	0.080049746	0.26662338	0.4228038	0.50846326	0.3939518	0.45284453	0.09221617
0.0	0.9246315	0.72766477	0.75439095	0.3598152	0.68051726	0.7718331	0.72812307	0.73447883	0.78230006	0.4733285
0.0	0.9246315	0.72766477	0.7543909	0.35981515	0.6805172	0.7718331	0.7281229	0.7344787	0.78230006	0.4733285
0.0	0.9246315	0.72766477	0.7543909	0.35981524	0.6805173	0.7718332	0.72812295	0.73447883	0.78230006	0.4733285
0.0	0.9997069	0.9991904	0.9988217	0.9922255	0.9971629	0.99771845	0.99966586	0.99964714	0.99921465	0.9986841
0.0	0.8134718	0.0011926731	0.004734353	0.010088025	0.0073160673	0.08371774	0.62562424	0.14654614	0.0004921568	0.017852675
0.0	0.99553466	0.9843853	0.9451806	0.98713416	0.8659393	0.95853394	0.9874992	0.92441654	0.9651083	0.9900932
0.0	0.99553466	0.9843853	0.9451806	0.98713416	0.8659393	0.95853394	0.9874992	0.92441654	0.9651083	0.9900932
0.0	0.99553466	0.9843853	0.9451806	0.98713416	0.8659393	0.95853394	0.9874992	0.92441654	0.9651083	0.9900932
0.0	0.9912212	0.8833596	0.9148496	0.6452583	0.6280218	0.870443	0.79708034	0.96119595	0.9192	0.9062179
0.0	0.9998093	0.999617	0.99988246	0.9995635	0.99956757	0.99979204	0.99974555	0.9998913	0.99964845	0.99986947
0.0	0.9580113	0.80725634	0.9606756	0.98783875	0.994603	0.99009424	0.9993094	0.99925226	0.99209565	0.9994106
0.0	0.06587302	0.018599384	0.00640658	0.011346647	0.33767933	0.011300837	0.010392286	0.021508634	0.12825538	0.0057104914
0.0	0.005434456	0.008726976	0.007308972	0.013020405	0.3914201	0.0005982646	0.0028924511	0.020419763	0.06269079	0.0140733635
0.0	0.07483666	0.02858638	0.00892307	0.017170487	0.3971423	0.021146042	0.019087795	0.033405397	0.16785803	0.0071274564
0.0	0.99736756	0.9814478	0.99055254	0.87445176	0.96083903	0.9922563	0.99246997	0.9730679	0.9890855	0.9899839
0.0	0.9996871	0.9985574	0.99955946	0.9987123	0.99863535	0.9992988	0.9994727	0.9995776	0.9988141	0.9995521
0.0	0.9996871	0.9985574	0.99955946	0.9987123	0.9986355	0.9992988	0.9994727	0.9995776	0.9988141	0.9995521
0.0	0.9996871	0.9985574	0.99955946	0.9987123	0.99863535	0.9992988	0.9994727	0.9995776	0.9988141	0.9995521
0.0	0.9996871	0.9985574	0.99955946	0.9987123	0.9986355	0.9992988	0.9994727	0.9995776	0.9988141	0.9995521
0.0	0.9996871	0.9985574	0.99955946	0.9987123	0.9986355	0.9992988	0.9994727	0.9995776	0.9988141	0.9995521
0.0	0.9996871	0.9985574	0.99955946	0.9987123	0.99863535	0.9992988	0.9994727	0.9995776	0.9988141	0.9995521
0.0	0.9996871	0.9985574	0.99955946	0.9987123	0.99863535	0.9992988	0.9994727	0.9995776	0.9988141	0.9995521
0.0	0.9996871	0.9985574	0.99955946	0.9987123	0.99863535	0.9992988	0.9994727	0.9995776	0.9988141	0.9995521
0.0	0.9996871	0.9985574	0.99955946	0.9987123	0.99863535	0.9992988	0.9994727	0.9995776	0.9988141	0.9995521
0.0	0.9996871	0.9985574	0.99955946	0.9987123	0.99863535	0.9992988	0.9994727	0.9995776	0.9988141	0.9995521
0.0	0.9996871	0.9985574	0.99955946	0.9987123	0.9986355	0.9992988	0.9994727	0.9995776	0.9988141	0.9995521
0.0	0.9996871	0.9985574	0.99955946	0.9987123	0.9986355	0.9992988	0.9994727	0.9995776	0.9988141	0.9995521
0.0	0.9996871	0.9985574	0.99955946	0.9987123	0.99863535	0.9992988	0.9994727	0.9995776	0.9988141	0.9995521
0.0	0.9996871	0.9985574	0.99955946	0.9987123	0.99863535	0.9992988	0.9994727	0.9995776	0.9988141	0.9995521
0.0	0.9996871	0.9985574	0.99955946	0.9987123	0.9986355	0.9992988	0.9994727	0.9995776	0.9988141	0.9995521
0.0	0.9996871	0.9985574	0.99955946	0.9987123	0.99863535	0.9992988	0.9994727	0.9995776	0.9988141	0.9995521
0.0	0.9996871	0.9985574	0.99955946	0.9987123	0.99863535	0.9992988	0.9994727	0.9995776	0.9988141	0.9995521
0.0	0.9996871	0.9985574	0.99955946	0.9987123	0.99863535	0.9992988	0.9994727	0.9995776	0.9988141	0.9995521
0.0	0.9996871	0.9985574	0.99955946	0.9987123	0.9986355	0.9992988	0.9994727	0.9995776	0.9988141	0.9995521
0.0	0.9996871	0.9985574	0.99955946	0.9987123	0.9986355	0.9992988	0.9994727	0.9995776	0.9988141	0.9995521
0.0	0.9996871	0.9985574	0.99955946	0.9987123	0.9986355	0.9992988	0.9994727	0.9995776	0.9988141	0.9995521
0.0	0.9996871	0.9985574	0.99955946	0.9987123	0.9986355	0.9992988	0.9994727	0.9995776	0.9988141	0.9995521
0.0	0.9996871	0.9985574	0.99955946	0.9987123	0.99863535	0.9992988	0.9994727	0.9995776	0.9988141	0.9995521
0.0	0.9996871	0.9985574	0.99955946	0.9987123	0.9986355	0.9992988	0.9994727	0.9995776	0.9988141	0.9995521
0.0	0.9996871	0.9985574	0.99955946	0.9987123	0.9986355	0.9992988	0.9994727	0.9995776	0.9988141	0.9995521
0.0	0.99736756	0.9814478	0.99055254	0.87445176	0.96083903	0.9922563	0.99246997	0.9730679	0.9890855	0.9899839
0.0	0.9999813	0.9999486	0.9999722	0.99984694	0.99995995	0.9999703	0.99997175	0.9999683	0.99996054	0.9999932
0.0	0.99553466	0.9843853	0.9451806	0.98713416	0.8659393	0.95853394	0.9874992	0.92441654	0.9651083	0.9900932
0.0	0.9995147	0.9975229	0.99350303	0.9848524	0.9870035	0.9955841	0.9992168	0.997482	0.9949463	0.998697
0.0	0.9994392	0.9979425	0.9975681	0.99727696	0.9989555	0.9989655	0.99942374	0.9978422	0.99718106	0.99887747
0.0	0.06427392	0.1830676	0.04370749	0.0045306594	0.0055241617	0.1086473	0.42376146	0.05322889	0.0529687	0.020146359
0.0	0.99969316	0.9981932	0.99624217	0.9901102	0.9949292	0.9945779	0.99868923	0.99900913	0.99525946	0.99900573
0.0	0.9998104	0.9989512	0.9997198	0.9995421	0.9993567	0.9997619	0.9994966	0.99931073	0.99940085	0.9997739
0.0	0.99553466	0.9843853	0.9451806	0.98713416	0.8659393	0.95853394	0.9874992	0.92441654	0.9651083	0.9900932
0.0	0.99553466	0.9843853	0.9451806	0.98713416	0.8659393	0.95853394	0.9874992	0.92441654	0.9651083	0.9900932
0.0	0.99991083	0.9994823	0.99968135	0.99924135	0.9992544	0.9995401	0.99982256	0.99972767	0.9994708	0.99983025
0.0	0.9998802	0.9991697	0.99924123	0.9981623	0.99854016	0.9989349	0.99966586	0.9994325	0.99890256	0.9996866
0.0	0.999897	0.9987772	0.99961686	0.99908507	0.9990006	0.9987804	0.9996791	0.9994548	0.9993794	0.9998964
0.0	0.999897	0.9987772	0.99961686	0.99908507	0.9990006	0.9987804	0.9996791	0.9994548	0.9993794	0.9998964
0.0	0.99553466	0.9843853	0.9451806	0.98713416	0.8659393	0.95853394	0.9874992	0.92441654	0.9651083	0.9900932
0.0	0.082387194	0.014056819	0.005464261	0.0024386772	0.0035884364	0.005049784	0.0021584302	0.017088978	0.014365602	0.0020187295
0.0	0.99553466	0.9843853	0.9451806	0.98713416	0.8659393	0.95853394	0.9874992	0.92441654	0.9651083	0.9900932
0.0	0.99921715	0.9961486	0.9953818	0.9925587	0.9943032	0.9959953	0.9988795	0.9991148	0.9976478	0.9978022
0.0	0.9913679	0.9392299	0.95832765	0.84006107	0.98810565	0.98611766	0.98979926	0.9765518	0.9299499	0.9092152
0.0	0.9947305	0.77694464	0.9545872	0.82999986	0.9662939	0.92453575	0.8345709	0.9849879	0.63523537	0.9824284
0.0	0.9913679	0.9392299	0.95832765	0.84006107	0.98810565	0.98611766	0.98979926	0.9765518	0.9299499	0.9092152
0.0	0.9947305	0.77694464	0.9545872	0.82999986	0.966294	0.9245359	0.8345709	0.9849879	0.63523537	0.9824284
0.0	0.99553466	0.9843853	0.9451806	0.98713416	0.8659393	0.95853394	0.9874992	0.92441654	0.9651083	0.9900932
0.0	0.99553466	0.9843853	0.9451806	0.98713416	0.8659393	0.95853394	0.9874992	0.92441654	0.9651083	0.9900932
0.0	0.99553466	0.9843853	0.9451806	0.98713416	0.8659393	0.95853394	0.9874992	0.92441654	0.9651083	0.9900932
0.0	0.9999511	0.9995832	0.99975604	0.99945396	0.9996063	0.9997273	0.999877	0.9997925	0.99983776	0.9999496
0.0	0.9999647	0.999731	0.9998796	0.9996772	0.9997719	0.99981874	0.9998832	0.99984753	0.99987435	0.999972
0.0	0.9999647	0.999731	0.9998796	0.9996772	0.9997719	0.99981874	0.9998832	0.99984753	0.99987435	0.999972
0.0	0.99553466	0.9843853	0.9451806	0.98713416	0.8659393	0.95853394	0.9874992	0.92441654	0.9651083	0.9900932
0.0	0.9998566	0.99962175	0.9996985	0.9992367	0.99956113	0.9998554	0.999895	0.99990773	0.99979967	0.9999485
0.0	0.6750478	0.33373007	0.19891234	0.23421791	0.31677893	0.35559696	0.37027746	0.72290295	0.31314167	0.29891255
0.0	0.7364088	0.58708215	0.62189436	0.44572282	0.54571027	0.78590673	0.7295108	0.9017569	0.56943685	0.7179255
0.0	0.73640865	0.58708215	0.6218944	0.44572288	0.54571027	0.78590673	0.7295109	0.9017568	0.5694368	0.71792555
0.0	0.9998566	0.99962175	0.9996985	0.9992367	0.99956113	0.9998554	0.999895	0.99990773	0.99979967	0.9999485
0.0	0.97835106	0.88865197	0.9926831	0.97275835	0.006395341	0.9360008	0.989512	0.9800695	0.049197793	0.9780647
0.0	0.97835106	0.88865197	0.9926831	0.97275835	0.006395341	0.9360008	0.989512	0.9800695	0.049197793	0.9780647
0.0	0.9900619	0.9306901	0.99342763	0.9836	0.04749106	0.9797453	0.9968348	0.98712057	0.3065067	0.99162614
0.0	0.9998975	0.9993625	0.9996234	0.99946266	0.9990658	0.9996573	0.9997458	0.999577	0.99950564	0.99982435
0.0	0.999041	0.99339867	0.9866468	0.98771244	0.9852769	0.99274313	0.990888	0.9928387	0.99749124	0.99766266
0.0	0.13774039	0.97745013	0.9300679	0.22248168	0.05458756	0.9368775	0.0006714275	0.44317594	0.94568896	0.06916793
0.0	0.9983235	0.98917925	0.9896473	0.99105173	0.9916932	0.99223375	0.98978126	0.995817	0.99553925	0.9919927
0.0	0.99508226	0.9676243	0.9144125	0.9226175	0.94830847	0.9683308	0.9544471	0.9676098	0.9734231	0.9852217
0.0	0.64555264	0.36299077	0.15756646	0.16000204	0.14203916	0.35932073	0.17252158	0.17392117	0.4463338	0.2719629
0.0	0.99480224	0.963674	0.920467	0.9226175	0.94021463	0.9627612	0.9481634	0.95956266	0.96852446	0.9831412
0.0	0.9983235	0.98917925	0.9896473	0.99105173	0.9916932	0.99223375	0.98978126	0.995817	0.99553925	0.9919927
0.0	0.98677933	0.95210016	0.7861784	0.9378237	0.9104409	0.9534857	0.9055029	0.97485954	0.97857535	0.84471333
0.0	0.9996872	0.9971015	0.9985783	0.9967429	0.99623054	0.99917185	0.9993556	0.99945587	0.9952884	0.9979703
0.0	0.99553466	0.9843853	0.9451806	0.98713416	0.8659393	0.95853394	0.9874992	0.92441654	0.9651083	0.9900932
0.0	0.9937488	0.92092526	0.949183	0.9028408	0.9694316	0.6398062	0.9638102	0.9700788	0.9219601	0.913571
0.0	0.6389958	0.22039868	0.07769794	0.03183781	0.05347085	0.28488848	0.05202141	0.45574918	0.23716769	0.012205787
0.0	0.992785	0.9286566	0.8958868	0.8710568	0.9563896	0.6398062	0.96168566	0.9684919	0.93413645	0.88468957
0.0	0.99969316	0.9981932	0.99624217	0.9901102	0.9949292	0.9945779	0.99868923	0.99900913	0.99525946	0.99900573
0.0	0.99553466	0.9843853	0.9451806	0.98713416	0.8659393	0.95853394	0.9874992	0.92441654	0.9651083	0.9900932
0.0	0.99553466	0.9843853	0.9451806	0.98713416	0.8659393	0.95853394	0.9874992	0.92441654	0.9651083	0.9900932
0.0	0.9999374	0.99970883	0.99976295	0.9997235	0.9997806	0.99981433	0.99991024	0.9998079	0.9997776	0.9999285
0.0	0.99553466	0.9843853	0.9451806	0.98713416	0.8659393	0.95853394	0.9874992	0.92441654	0.9651083	0.9900932
0.0	0.9999957	0.9999734	0.9999926	0.99995184	0.99998844	0.9999863	0.9999844	0.9999881	0.9999877	0.9999962
0.0	0.9999938	0.99996364	0.999977	0.99992585	0.999969	0.9999732	0.9999796	0.99996066	0.99998057	0.99999416
0.0	0.99553466	0.9843853	0.9451806	0.98713416	0.8659393	0.95853394	0.9874992	0.92441654	0.9651083	0.9900932
0.0	0.9734466	0.9653197	0.99876034	0.9950498	0.91330045	0.90301466	0.6524173	0.9721272	0.9695752	0.349959
0.0	0.99553466	0.9843853	0.9451806	0.98713416	0.8659393	0.95853394	0.9874992	0.92441654	0.9651083	0.9900932
0.0	0.99553466	0.9843853	0.9451806	0.98713416	0.8659393	0.95853394	0.9874992	0.92441654	0.9651083	0.9900932
0.0	0.99969685	0.99949634	0.99977237	0.9992955	0.999592	0.9994605	0.9997377	0.9998846	0.99988997	0.99975604
0.0	0.96819276	0.90810883	0.8291064	0.80704224	0.95568246	0.72427535	0.8057712	0.99189466	0.91727716	0.80950344
0.0	0.99945503	0.9822515	0.99521834	0.97533786	0.9415202	0.834901	0.93106264	0.48903242	0.9363594	0.98532933
0.0	0.2130264	0.05023356	0.031671647	0.014185177	0.009281149	0.036490966	0.013606038	0.09650587	0.06377465	0.005471682
0.0	0.99957234	0.99881244	0.99889815	0.99816835	0.9981816	0.9994072	0.9997292	0.9998424	0.99947864	0.9994293
0.0	0.99957234	0.99881244	0.99889815	0.99816835	0.9981816	0.9994072	0.9997292	0.9998424	0.99947864	0.9994293
0.0	0.950173	0.0048322827	0.34493858	0.46570903	0.23172052	0.14212157	0.70000136	0.9319433	0.0038676893	0.046395574
0.0	0.950173	0.00483228	0.34493858	0.46570903	0.23172046	0.1421216	0.70000136	0.9319433	0.0038676911	0.046395574
0.0	0.99945503	0.9262963	0.97853243	0.96585286	0.93998075	0.48709536	0.95892435	0.6239098	0.91491944	0.9500005
0.0	0.99945503	0.9262963	0.97853243	0.96585286	0.93998075	0.48709536	0.95892435	0.6239098	0.91491944	0.9500005
0.0	0.2045854	0.5119532	0.07964425	0.072304726	0.43735614	0.113057844	0.25893778	0.07347042	0.11242212	0.056356415
0.0	0.99480224	0.963674	0.920467	0.9226175	0.94021463	0.9627612	0.9481634	0.95956266	0.9685245	0.9831412
0.0	0.9997943	0.9856495	0.9970571	0.98966277	0.98991245	0.97426957	0.99688417	0.9913769	0.98822033	0.9811187
0.0	0.008305031	0.0073697595	0.00459659	0.0020204287	0.0046153255	0.006039121	0.006635701	0.00563771	0.0077336463	0.00052079593
0.0	0.007894124	0.0073135537	0.00446142	0.0022846742	0.0046330793	0.005465896	0.006655447	0.006385316	0.00786016	0.0005302171
0.0	0.0075898375	0.0060588573	0.0032154738	0.0018347848	0.003753605	0.0044203	0.004807448	0.00476677	0.0063974443	0.00044432594
0.0	0.010641281	0.012041203	0.009111893	0.0038929547	0.007307062	0.01181675	0.01907784	0.014243312	0.011939748	0.0007609617
0.0	0.99990344	0.9990656	0.9997243	0.9993181	0.9991798	0.998906	0.9997476	0.9996221	0.99949336	0.99991477
0.0	0.9996871	0.9985574	0.99955946	0.9987123	0.99863535	0.9992988	0.9994727	0.9995776	0.9988141	0.9995521
0.0	0.99553466	0.9843853	0.9451806	0.98713416	0.8659393	0.95853394	0.9874992	0.92441654	0.9651083	0.9900932
0.0	0.99553466	0.9843853	0.9451806	0.98713416	0.8659393	0.95853394	0.9874992	0.92441654	0.9651083	0.9900932
0.0	0.99553466	0.9843853	0.9451806	0.98713416	0.8659393	0.95853394	0.9874992	0.92441654	0.9651083	0.9900932
0.0	0.99553466	0.9843853	0.9451806	0.98713416	0.8659393	0.95853394	0.9874992	0.92441654	0.9651083	0.9900932
0.0	0.8996445	0.9835445	0.85064954	0.9009815	0.9923114	0.9164553	0.97404253	0.9835262	0.87628686	0.9793706
0.0	0.9968861	0.98617285	0.96504486	0.9573972	0.9838418	0.9773882	0.9892573	0.9963898	0.991905	0.99367815
0.0	0.9999416	0.9998536	0.9998766	0.9997644	0.9998703	0.99926776	0.99993885	0.99994075	0.99991345	0.9999418
0.0	0.99990463	0.9996301	0.999688	0.9996197	0.9996202	0.9988512	0.99985635	0.9998437	0.9997973	0.9997986
0.0	0.9995147	0.9975229	0.99350303	0.9848524	0.9870035	0.9955841	0.9992168	0.997482	0.9949463	0.998697
0.0	0.99553466	0.9843853	0.9451806	0.98713416	0.8659393	0.95853394	0.9874992	0.92441654	0.9651083	0.9900932
0.0	0.9995427	0.99960965	0.99963546	0.997097	0.99875605	0.9898893	0.9997937	0.9995339	0.9990318	0.9933083
0.0	0.99553466	0.9843853	0.9451806	0.98713416	0.8659393	0.95853394	0.9874992	0.92441654	0.9651083	0.9900932
0.0	0.84296995	0.35177493	0.91451794	0.90416455	0.17329535	0.0006163398	0.59662753	0.2436847	0.82315385	0.0068598427
0.0	0.9480161	0.8973904	0.93343544	0.38970724	0.9005185	0.9088471	0.9326351	0.7779385	0.78266805	0.59055674
0.0	0.9480161	0.8973905	0.93343544	0.38970727	0.9005185	0.9088472	0.9326351	0.7779385	0.78266805	0.5905568
0.0	0.9002027	0.82163274	0.91538835	0.7815	0.6713961	0.92654854	0.24199219	0.9735232	0.91470003	0.4856596
0.0	0.9973775	0.99027926	0.9979826	0.99653614	0.9887307	0.99480313	0.9904647	0.98715067	0.9799731	0.99056363
0.0	0.9973775	0.99027926	0.9979826	0.99653614	0.9887307	0.99480313	0.9904647	0.98715067	0.9799731	0.99056363
0.0	0.99553466	0.9843853	0.9451806	0.98713416	0.8659393	0.95853394	0.9874992	0.92441654	0.9651083	0.9900932
0.0	0.04112711	0.052901775	0.06650717	0.010571845	0.0036118529	0.0051703253	0.0036836904	0.023864482	0.012077641	0.0031088474
0.0	0.99553466	0.9843853	0.9451806	0.98713416	0.8659393	0.95853394	0.9874992	0.92441654	0.9651083	0.9900932
0.0	0.99553466	0.9843853	0.9451806	0.98713416	0.8659393	0.95853394	0.9874992	0.92441654	0.9651083	0.9900932
0.0	0.999897	0.9987772	0.99961686	0.99908507	0.9990006	0.9987804	0.9996791	0.9994548	0.9993794	0.9998964
0.0	0.999897	0.9987772	0.99961686	0.99908507	0.9990006	0.9987804	0.9996791	0.9994548	0.9993794	0.9998964
0.0	0.99553466	0.9843853	0.9451806	0.98713416	0.8659393	0.95853394	0.9874992	0.92441654	0.9651083	0.9900932
0.0	0.99553466	0.9843853	0.9451806	0.98713416	0.8659393	0.95853394	0.9874992	0.92441654	0.9651083	0.9900932
0.0	0.9998493	0.9989262	0.99916077	0.99884474	0.998052	0.9993074	0.9995993	0.9994999	0.99912125	0.9996958
0.0	0.012915694	0.01560423	0.05019639	0.029819334	0.13816477	0.040868223	0.015653139	0.029539762	0.09958233	0.04126768
0.0	0.005026458	0.0031963398	0.001793827	0.00249487	0.008067706	0.009453344	0.0005276094	0.02516437	0.014177163	0.0012391254
0.0	0.99553466	0.9843853	0.9451806	0.98713416	0.8659393	0.95853394	0.9874992	0.92441654	0.9651083	0.9900932
0.0	0.99553466	0.9843853	0.9451806	0.98713416	0.8659393	0.95853394	0.9874992	0.92441654	0.9651083	0.9900932
0.0	0.08652718	0.16609593	0.6341673	0.58577967	0.2602705	0.3357559	0.98777616	0.49297565	0.65863323	0.25434676
0.0	0.08652714	0.16609597	0.6341673	0.5857797	0.26027045	0.33575597	0.98777616	0.49297577	0.6586333	0.25434667
0.0	0.999897	0.9987772	0.99961686	0.99908507	0.9990006	0.9987804	0.9996791	0.9994548	0.9993794	0.9998964
0.0	0.999897	0.9987772	0.99961686	0.99908507	0.9990006	0.9987804	0.9996791	0.9994548	0.9993794	0.9998964
0.0	0.99553466	0.9843853	0.9451806	0.98713416	0.8659393	0.95853394	0.9874992	0.92441654	0.9651083	0.9900932
0.0	0.9999962	0.9999913	0.999992	0.9999578	0.9999856	0.9999691	0.999985	0.9999919	0.9999796	0.99999785
0.0	0.15894383	0.38243264	0.054916773	0.06614317	0.27421576	0.051283296	0.12725617	0.027624758	0.05393385	0.039158687
0.0	0.99553466	0.9843853	0.9451806	0.98713416	0.8659393	0.95853394	0.9874992	0.92441654	0.9651083	0.9900932
0.0	0.99984586	0.9980698	0.9994267	0.99791235	0.99850476	0.9993382	0.9995915	0.9994356	0.99883777	0.9991912
0.0	0.99553466	0.9843853	0.9451806	0.98713416	0.8659393	0.95853394	0.9874992	0.92441654	0.9651083	0.9900932
0.0	0.99553466	0.9843853	0.9451806	0.98713416	0.8659393	0.95853394	0.9874992	0.92441654	0.9651083	0.9900932
0.0	0.99553466	0.9843853	0.9451806	0.98713416	0.8659393	0.95853394	0.9874992	0.92441654	0.9651083	0.9900932
0.0	0.99553466	0.9843853	0.9451806	0.98713416	0.8659393	0.95853394	0.9874992	0.92441654	0.9651083	0.9900932
0.0	0.99553466	0.9843853	0.9451806	0.98713416	0.8659393	0.95853394	0.9874992	0.92441654	0.9651083	0.9900932
0.0	0.99553466	0.9843853	0.9451806	0.98713416	0.8659393	0.95853394	0.9874992	0.92441654	0.9651083	0.9900932
0.0	0.99553466	0.9843853	0.9451806	0.98713416	0.8659393	0.95853394	0.9874992	0.92441654	0.9651083	0.9900932
0.0	0.99553466	0.9843853	0.9451806	0.98713416	0.8659393	0.95853394	0.9874992	0.92441654	0.9651083	0.9900932
0.0	0.99553466	0.9843853	0.9451806	0.98713416	0.8659393	0.95853394	0.9874992	0.92441654	0.9651083	0.9900932
0.0	0.99553466	0.9843853	0.9451806	0.98713416	0.8659393	0.95853394	0.9874992	0.92441654	0.9651083	0.9900932
0.0	0.99553466	0.9843853	0.9451806	0.98713416	0.8659393	0.95853394	0.9874992	0.92441654	0.9651083	0.9900932
0.0	0.99553466	0.9843853	0.9451806	0.98713416	0.8659393	0.95853394	0.9874992	0.92441654	0.9651083	0.9900932
0.0	0.99553466	0.9843853	0.9451806	0.98713416	0.8659393	0.95853394	0.9874992	0.92441654	0.9651083	0.9900932
0.0	0.99553466	0.9843853	0.9451806	0.98713416	0.8659393	0.95853394	0.9874992	0.92441654	0.9651083	0.9900932
0.0	0.99553466	0.9843853	0.9451806	0.98713416	0.8659393	0.95853394	0.9874992	0.92441654	0.9651083	0.9900932
0.0	0.99553466	0.9843853	0.9451806	0.98713416	0.8659393	0.95853394	0.9874992	0.92441654	0.9651083	0.9900932
0.0	0.99553466	0.9843853	0.9451806	0.98713416	0.8659393	0.95853394	0.9874992	0.92441654	0.9651083	0.9900932
0.0	0.99553466	0.9843853	0.9451806	0.98713416	0.8659393	0.95853394	0.9874992	0.92441654	0.9651083	0.9900932
0.0	0.99553466	0.9843853	0.9451806	0.98713416	0.8659393	0.95853394	0.9874992	0.92441654	0.9651083	0.9900932
0.0	0.9275697	0.74215597	0.8817753	0.6165413	0.7058537	0.842322	0.6257309	0.900846	0.8720474	0.92145103
0.0	0.904132	0.9788265	0.79309094	0.8703508	0.99174607	0.8907564	0.96844125	0.94399035	0.8650026	0.94251174
0.0	0.99553466	0.9843853	0.9451806	0.98713416	0.86593926	0.95853394	0.9874992	0.92441654	0.9651083	0.9900932
0.0	0.0023725056	0.0042915014	0.0010689746	0.0012596229	0.00049706944	0.0009226583	0.00016004982	0.0002928645	0.0004783538	0.0016851303
0.0	0.9991548	0.9963452	0.9857794	0.8926446	0.9961416	0.99315953	0.9976465	0.9930247	0.9946044	0.9699507
0.0	0.0031910327	0.041360464	0.002376007	0.00030525084	0.0017032624	0.004959962	0.00018901107	0.0001887296	0.00089947507	0.00025774998
0.0	0.9852255	0.88829535	0.80984825	0.60654217	0.8158996	0.67772305	0.89830035	0.9157504	0.91848147	0.8354371
0.0	0.9852255	0.88829535	0.8098481	0.6065421	0.81589967	0.67772305	0.89830023	0.9157504	0.91848135	0.8354371
0.0	0.9998673	0.9990351	0.9989517	0.9972905	0.9981122	0.9985513	0.99955875	0.99926907	0.9984988	0.99959666
0.0	0.9998673	0.9990351	0.9989517	0.9972905	0.9981122	0.9985513	0.99955875	0.99926907	0.9984988	0.99959666
0.0	0.9852255	0.88829535	0.8098483	0.60654217	0.8158996	0.67772293	0.89830023	0.9157504	0.91848135	0.835437
0.0	0.9852255	0.88829535	0.8098483	0.60654217	0.8158996	0.677723	0.89830023	0.9157505	0.91848147	0.8354371
0.0	0.99975485	0.99850285	0.9989202	0.99400806	0.99929297	0.9986518	0.9997087	0.9993789	0.9996437	0.99958116
0.0	0.99975485	0.99850285	0.9989202	0.99400806	0.99929297	0.9986518	0.9997087	0.9993789	0.9996437	0.99958116
0.0	0.99969316	0.9981932	0.99624217	0.9901102	0.9949292	0.9945779	0.99868923	0.99900913	0.99525946	0.99900573
0.0	0.99969316	0.9981932	0.99624217	0.9901102	0.9949292	0.9945779	0.99868923	0.99900913	0.99525946	0.99900573
0.0	0.96829325	0.6971161	0.3257167	0.22876127	0.49721143	0.331289	0.4654237	0.69301414	0.7084816	0.4575432
0.0	0.96829325	0.6971161	0.32571667	0.22876127	0.4972115	0.331289	0.46542367	0.69301414	0.7084817	0.45754313
0.0	0.9997266	0.99840564	0.9986137	0.9966344	0.9975037	0.9990157	0.9995135	0.9993988	0.9994537	0.9986551
0.0	0.00013299347	0.00095609436	0.0018384526	0.00010057504	0.102179505	0.0008392279	0.0008779031	0.03100182	0.046847522	0.0025868127
0.0	0.97054994	0.46890938	0.95403504	0.99669325	0.59085786	0.97971785	0.4935244	0.99512583	0.99256176	0.9205512
0.0	0.99553466	0.9843853	0.9451806	0.98713416	0.8659393	0.95853394	0.9874992	0.92441654	0.9651083	0.9900932
0.0	0.99991596	0.9990152	0.99968696	0.9993407	0.9992342	0.9990575	0.9997695	0.9996766	0.9994677	0.9999099
0.0	0.6440266	0.98509383	0.09981068	0.9643377	0.04912541	0.18286355	0.69077474	0.61091506	0.939772	0.11463139
0.0	0.022540644	0.096897885	0.010695751	0.0018278733	0.032334186	0.010264586	0.007822355	0.0038736002	0.0118347425	0.0010498957
0.0	0.0125381	0.012637806	0.009393167	0.008873641	0.0009848047	0.0021084032	0.0004991253	0.0017135008	0.0034475257	0.00084673794
0.0	0.09008098	0.23951	0.033015527	0.0033039732	0.09874846	0.029645458	0.08759017	0.045779627	0.015031004	0.0013243525
0.0	0.022540644	0.096897885	0.010695751	0.0018278725	0.032334186	0.010264586	0.007822355	0.0038736002	0.0118347425	0.0010498957
0.0	0.022540638	0.096897885	0.010695751	0.0018278733	0.032334186	0.010264586	0.0078223515	0.0038736002	0.0118347425	0.0010498957
0.0	0.022540638	0.096897885	0.010695751	0.0018278725	0.032334186	0.010264586	0.0078223515	0.0038736002	0.0118347425	0.0010498957
0.0	0.022540644	0.096897885	0.010695751	0.0018278725	0.032334186	0.010264586	0.0078223515	0.0038736002	0.0118347425	0.0010498957
0.0	0.022540644	0.096897885	0.010695751	0.0018278725	0.032334186	0.010264586	0.0078223515	0.0038736002	0.0118347425	0.0010498957
0.0	0.022540644	0.096897855	0.010695751	0.0018278725	0.032334186	0.010264586	0.0078223515	0.0038736002	0.0118347425	0.0010498957
0.0	0.022540644	0.096897885	0.010695751	0.0018278733	0.032334186	0.010264586	0.0078223515	0.0038736002	0.0118347425	0.0010498957
0.0	0.48092118	0.26707578	0.17308576	0.050033864	0.18402997	0.15175997	0.19950525	0.16384986	0.18853971	0.020213455
0.0	0.15414546	0.024169095	0.09738317	0.049787514	0.001429145	0.0053181043	0.0013661725	0.006092683	0.01763102	0.0033337716
0.0	0.15414545	0.024169095	0.097383104	0.049787514	0.001429145	0.005318107	0.0013661725	0.006092683	0.01763102	0.0033337716
0.0	0.1541454	0.024169095	0.09738315	0.04978752	0.001429145	0.005318107	0.0013661732	0.006092683	0.01763103	0.0033337716
0.0	0.02339745	0.053351145	0.028072434	0.029183295	0.0054463604	0.009078571	0.0016200391	0.025130516	0.022420652	0.001886964
0.0	0.02416263	0.025115509	0.018251915	0.0102265505	0.0024943526	0.004588773	0.0016605533	0.011998467	0.0065396335	0.0011132016
0.0	0.012538105	0.012637806	0.009393171	0.008873644	0.0009848038	0.0021084023	0.0004991253	0.0017134992	0.0034475257	0.00084673753
0.0	0.024162624	0.025115501	0.01825192	0.0102265505	0.0024943538	0.004588773	0.0016605518	0.011998467	0.0065396368	0.0011132027
0.0	0.012538095	0.012637806	0.009393171	0.008873644	0.0009848038	0.0021084023	0.0004991253	0.0017135001	0.0034475257	0.00084673753
0.0	0.02339746	0.053351145	0.028072434	0.029183282	0.0054463604	0.009078571	0.0016200375	0.025130516	0.022420648	0.001886964
0.0	0.024162635	0.025115501	0.018251915	0.0102265505	0.0024943538	0.0045887707	0.0016605533	0.011998467	0.0065396368	0.0011132016
0.0	0.012538095	0.012637806	0.009393171	0.008873641	0.0009848038	0.0021084023	0.0004991253	0.0017134992	0.0034475257	0.00084673753
0.0	0.0125381	0.012637806	0.009393167	0.008873641	0.0009848047	0.0021084032	0.0004991253	0.0017134992	0.0034475257	0.00084673794
0.0	0.0125381	0.012637806	0.009393167	0.008873641	0.0009848041	0.0021084032	0.0004991253	0.0017135008	0.0034475257	0.00084673794
0.0	0.02339745	0.053351145	0.028072448	0.029183282	0.0054463604	0.009078571	0.0016200375	0.025130516	0.022420648	0.0018869648
0.0	0.02416263	0.025115509	0.01825192	0.0102265505	0.0024943538	0.004588773	0.0016605533	0.011998467	0.0065396368	0.0011132016
0.0	0.012538105	0.012637806	0.009393171	0.008873644	0.0009848038	0.0021084023	0.0004991253	0.0017135001	0.0034475257	0.00084673753
0.0	0.023397457	0.053351145	0.028072434	0.029183282	0.0054463604	0.009078571	0.0016200375	0.025130508	0.022420648	0.001886964
0.0	0.02416263	0.025115509	0.01825192	0.01022656	0.0024943538	0.004588773	0.0016605518	0.011998467	0.0065396368	0.0011132016
0.0	0.0125381	0.012637806	0.009393167	0.008873641	0.0009848047	0.0021084032	0.0004991253	0.0017135008	0.0034475257	0.00084673794
0.0	0.0125381	0.012637806	0.009393167	0.008873641	0.0009848047	0.0021084032	0.0004991253	0.0017135008	0.0034475257	0.00084673794
0.0	0.024162635	0.025115509	0.018251901	0.0102265505	0.0024943538	0.0045887707	0.0016605518	0.011998467	0.0065396368	0.0011132016
0.0	0.012538095	0.012637806	0.009393171	0.008873641	0.0009848038	0.0021084032	0.0004991253	0.0017135001	0.0034475257	0.00084673753
0.0	0.024162635	0.025115509	0.018251915	0.0102265505	0.0024943526	0.004588773	0.0016605533	0.011998467	0.0065396368	0.0011132016
0.0	0.012538105	0.012637806	0.009393171	0.008873641	0.0009848038	0.0021084032	0.0004991253	0.0017135001	0.0034475257	0.00084673753
0.0	0.024162635	0.025115509	0.01825192	0.0102265505	0.0024943526	0.004588773	0.0016605533	0.011998467	0.0065396368	0.0011132016
0.0	0.012538105	0.012637806	0.009393171	0.008873644	0.0009848038	0.0021084023	0.0004991253	0.0017134992	0.0034475257	0.00084673753
0.0	0.0125381	0.012637806	0.009393167	0.008873641	0.0009848041	0.0021084032	0.0004991253	0.0017135008	0.0034475257	0.00084673794
0.0	0.0125381	0.012637806	0.009393167	0.008873641	0.0009848038	0.0021084032	0.0004991253	0.0017135008	0.0034475257	0.00084673794
0.0	0.15414533	0.024169095	0.097383104	0.049787514	0.0014291458	0.0053181043	0.0013661725	0.006092683	0.01763102	0.0033337702
0.0	0.024162635	0.025115509	0.018251915	0.010226555	0.0024943538	0.004588773	0.0016605533	0.011998467	0.0065396368	0.0011132016
0.0	0.0125381	0.012637806	0.009393171	0.008873641	0.0009848038	0.0021084023	0.0004991253	0.0017134992	0.0034475257	0.00084673753
0.0	0.012538095	0.012637806	0.009393171	0.008873644	0.0009848038	0.0021084032	0.0004991253	0.0017135001	0.0034475257	0.00084673753
0.0	0.0125381	0.012637806	0.009393167	0.008873641	0.0009848047	0.0021084032	0.0004991253	0.0017135008	0.0034475257	0.00084673753
0.0	0.0125381	0.012637806	0.009393167	0.008873641	0.0009848047	0.0021084032	0.0004991253	0.0017134992	0.0034475257	0.00084673794
0.0	0.0125381	0.012637806	0.009393167	0.008873641	0.0009848047	0.0021084032	0.0004991253	0.0017135008	0.0034475257	0.00084673753
0.0	0.0125381	0.012637806	0.009393167	0.008873641	0.0009848047	0.0021084032	0.0004991253	0.0017135008	0.0034475257	0.00084673794
0.0	0.0125381	0.012637806	0.009393171	0.008873641	0.0009848038	0.0021084023	0.0004991253	0.0017134992	0.0034475257	0.00084673753
0.0	0.53023964	0.28795257	0.046794716	0.106249414	0.8407648	0.03682825	0.02206418	0.10322617	0.03545681	0.5268038
0.0	0.9454878	0.85707504	0.255067	0.005600192	0.35880405	0.3841274	0.95962226	0.43935415	0.41046497	0.075570315
0.0	0.34126025	0.12807582	0.05084338	0.011414077	0.7727148	0.043312155	0.019097373	0.030571563	0.023340961	0.046314158
0.0	0.051791664	0.011359851	0.042869672	0.015280906	0.00301516	0.008027114	0.0046038083	0.005190242	0.004614406	0.00080362515
0.0	0.051791664	0.011359851	0.042869665	0.015280906	0.00301516	0.008027114	0.0046038083	0.005190242	0.004614406	0.00080362515
0.0	0.026844332	0.014740001	0.036099885	0.011666578	0.005340403	0.0028244106	0.019487096	0.00212915	0.006077223	0.010609649
0.0	0.29809856	0.040001996	0.27850494	0.15500718	0.004580208	0.0072849314	0.003549644	0.26973978	0.047209375	0.019441003
0.0	0.02774272	0.021827457	0.03412258	0.03188314	0.0029365849	0.0025924363	0.0014070161	0.10736082	0.008214253	0.0034831595
0.0	0.027742712	0.021827457	0.034122586	0.031883154	0.0029365849	0.0025924363	0.0014070167	0.10736083	0.008214253	0.0034831595
0.0	0.15414533	0.024169095	0.09738315	0.04978752	0.001429145	0.0053181094	0.0013661732	0.006092683	0.01763102	0.0033337702
0.0	0.012538095	0.012637806	0.009393171	0.008873644	0.0009848038	0.0021084023	0.0004991253	0.0017135001	0.0034475257	0.00084673753
0.0	0.012538095	0.012637806	0.009393171	0.008873644	0.0009848038	0.0021084023	0.0004991253	0.0017134992	0.0034475257	0.00084673753
0.0	0.0125381	0.012637806	0.009393167	0.008873641	0.0009848038	0.0021084032	0.0004991253	0.0017135008	0.0034475257	0.00084673753
0.0	0.012538095	0.012637806	0.009393171	0.008873644	0.0009848038	0.0021084023	0.0004991253	0.0017135001	0.0034475257	0.00084673753
0.0	0.034678314	0.034010105	0.029861465	0.011143057	0.0014534972	0.0052764188	0.001988994	0.0031420742	0.0041126334	0.0024405734
0.0	0.030436771	0.04107556	0.05336064	0.06791834	0.0031125396	0.005794247	0.0010915436	0.005438633	0.009336615	0.0011218361
0.0	0.024162624	0.025115509	0.018251901	0.0102265505	0.0024943538	0.0045887707	0.0016605533	0.011998467	0.0065396368	0.0011132016
0.0	0.15414545	0.024169095	0.09738313	0.049787514	0.0014291458	0.005318107	0.0013661725	0.00609268	0.01763102	0.0033337702
0.0	0.012538095	0.012637806	0.009393171	0.008873644	0.0009848038	0.0021084032	0.0004991253	0.0017134992	0.0034475257	0.00084673753
0.0	0.0125381	0.012637806	0.009393167	0.008873641	0.0009848047	0.0021084032	0.0004991253	0.0017135008	0.0034475257	0.00084673794
0.0	0.012538105	0.012637806	0.009393171	0.008873641	0.0009848038	0.0021084023	0.0004991253	0.0017134992	0.0034475257	0.00084673753
0.0	0.034678314	0.0340101	0.029861465	0.011143057	0.001453498	0.0052764164	0.001988995	0.0031420742	0.0041126334	0.0024405723
0.0	0.030436771	0.04107555	0.053360682	0.06791832	0.0031125383	0.005794247	0.001091543	0.005438633	0.009336619	0.0011218361
0.0	0.024162635	0.025115509	0.01825192	0.0102265505	0.0024943538	0.0045887707	0.0016605533	0.011998467	0.0065396335	0.0011132016
0.0	0.15414545	0.024169095	0.097383104	0.049787514	0.001429145	0.005318107	0.0013661725	0.00609268	0.01763102	0.0033337716
0.0	0.0125381	0.012637806	0.009393171	0.008873641	0.0009848038	0.0021084032	0.0004991253	0.0017134992	0.0034475257	0.00084673753
0.0	0.020215882	0.0216441	0.017776476	0.041511495	0.0016719906	0.0028283251	0.00060566806	0.0025665653	0.004931441	0.012586205
0.0	0.020215888	0.021644117	0.017776486	0.04151147	0.0016719906	0.002828324	0.00060566806	0.002566564	0.004931441	0.012586205
0.0	0.11401681	0.50077206	0.726458	0.54331857	0.016842758	0.120925754	0.017318726	0.071730696	0.047762096	0.7668627
0.0	0.05430577	0.06884576	0.06269775	0.27158445	0.0064664055	0.0060600406	0.0013230772	0.0077423193	0.014030739	0.015187166
0.0	0.04406596	0.04065521	0.03698457	0.048052747	0.0047981967	0.0058267782	0.002161169	0.014448104	0.008789481	0.012185045
0.0	0.2367829	0.040364854	0.1554606	0.18848689	0.0027834096	0.0072686174	0.0017102933	0.009085875	0.027266959	0.0646115
0.0	0.020215888	0.021644112	0.017776486	0.04151147	0.0016719906	0.0028283251	0.00060566806	0.002566564	0.0049314434	0.012586205
0.0	0.020215888	0.021644117	0.017776486	0.041511487	0.0016719906	0.002828324	0.00060566806	0.002566564	0.0049314434	0.012586205
0.0	0.012538095	0.012637806	0.009393171	0.008873644	0.0009848038	0.0021084023	0.0004991253	0.0017135001	0.0034475257	0.0008467372
0.0	0.029856093	0.021892486	0.039753348	0.009571009	0.0027181646	0.0026938515	0.0069586895	0.0029805298	0.005297473	0.0019289716
0.0	0.029856121	0.02189247	0.039753318	0.009571009	0.0027181634	0.0026938526	0.006958693	0.0029805324	0.005297476	0.0019289725
0.0	0.077894785	0.065220356	0.112317435	0.01622825	0.004172663	0.006691694	0.0241689	0.0058302185	0.00620245	0.0049944064
0.0	0.8816477	0.44971	0.9221841	0.30123857	0.1388259	0.1300192	0.37662873	0.05917159	0.308805	0.02543311
0.0	0.06327342	0.05509148	0.08090043	0.014373619	0.008953503	0.005973899	0.017697612	0.020583661	0.008130494	0.002058391
0.0	0.3076382	0.04244324	0.25427958	0.06476463	0.0046942066	0.0066416385	0.012452767	0.012082319	0.026472293	0.008427502
0.0	0.029856114	0.021892475	0.039753336	0.009571014	0.0027181634	0.0026938515	0.0069586895	0.0029805324	0.005297476	0.0019289725
0.0	0.0125381	0.012637806	0.009393167	0.008873641	0.0009848047	0.0021084032	0.0004991253	0.0017134992	0.0034475257	0.00084673753
0.0	0.012538105	0.012637806	0.009393171	0.008873644	0.0009848038	0.0021084032	0.0004991253	0.0017134992	0.0034475257	0.00084673753
0.0	0.034678306	0.034010105	0.029861465	0.011143057	0.001453498	0.0052764164	0.001988994	0.0031420742	0.0041126334	0.0024405723
0.0	0.030436771	0.04107556	0.05336064	0.06791834	0.0031125396	0.005794247	0.001091543	0.005438633	0.009336615	0.0011218361
0.0	0.024162635	0.025115509	0.018251915	0.010226555	0.0024943538	0.004588773	0.0016605533	0.011998467	0.0065396335	0.0011132016
0.0	0.012538095	0.012637806	0.009393171	0.008873644	0.0009848038	0.0021084023	0.0004991253	0.0017134992	0.0034475257	0.00084673753
0.0	0.05179165	0.011359851	0.042869657	0.015280906	0.0030151615	0.008027114	0.0046038083	0.005190242	0.004614406	0.0008036248
0.0	0.051791664	0.011359851	0.042869672	0.015280906	0.00301516	0.008027114	0.0046038083	0.005190242	0.004614406	0.00080362556
0.0	0.1418303	0.034471147	0.12766753	0.01921711	0.0041600703	0.018010043	0.016986497	0.009408104	0.0057864455	0.0027599642
0.0	0.15123495	0.04051702	0.08698819	0.12033014	0.01143556	0.010264702	0.00678113	0.01843192	0.012678278	0.0012712907
0.0	0.112194866	0.030758003	0.09234263	0.020313438	0.009028775	0.017483704	0.011298381	0.038115326	0.0088443365	0.0011027766
0.0	0.957885	0.11319059	0.97324955	0.51329905	0.023878258	0.5155494	0.36360618	0.55877215	0.059305564	0.030399319
0.0	0.051791664	0.011359851	0.042869672	0.015280913	0.00301516	0.008027114	0.0046038106	0.005190242	0.004614406	0.00080362556
0.0	0.026844319	0.014740001	0.03609986	0.011666578	0.0053404006	0.002824409	0.01948708	0.00212915	0.006077223	0.010609649
0.0	0.026844338	0.014739995	0.036099877	0.011666578	0.005340403	0.0028244106	0.019487083	0.00212915	0.006077223	0.010609649
0.0	0.08151484	0.04205814	0.11649623	0.0145640345	0.0066328887	0.006781085	0.08110706	0.0038885893	0.007447738	0.03887841
0.0	0.07572252	0.051939916	0.116809785	0.09444803	0.019918146	0.005681676	0.027166119	0.008930139	0.016672527	0.013380103
0.0	0.06129007	0.030745406	0.07399164	0.015568907	0.015659863	0.00635197	0.053132214	0.014492917	0.009508257	0.0104566505
0.0	0.32922223	0.028661622	0.31961665	0.07142157	0.008783209	0.007148838	0.03811576	0.00796655	0.030572558	0.05990003
0.0	0.5286305	0.1035188	0.73948485	0.073618	0.049163412	0.08681106	0.22351165	0.11310604	0.060131762	0.25876456
0.0	0.0007312964	0.0032128294	0.0008572903	0.0011261941	0.00019334366	0.00046908963	8.646624e-05	7.840902e-05	0.00021652628	0.0007254014
0.0	0.00083379424	0.0032042693	0.00083723554	0.0009342929	0.00022217982	0.00049940246	9.610471e-05	8.877793e-05	0.00023105991	0.0007451078
0.0	0.9747346	0.970748	0.98427	0.9111114	0.99396366	0.99763227	0.98398536	0.9989291	0.9745565	0.96351874
0.0	0.99553466	0.9843853	0.9451806	0.98713416	0.8659393	0.95853394	0.9874992	0.92441654	0.9651083	0.9900932
0.0	0.99553466	0.9843853	0.9451806	0.98713416	0.8659393	0.95853394	0.9874992	0.92441654	0.9651083	0.9900932
0.0	0.99553466	0.9843853	0.9451806	0.98713416	0.8659393	0.95853394	0.9874992	0.92441654	0.9651083	0.9900932
0.0	0.99553466	0.9843853	0.9451806	0.98713416	0.8659393	0.95853394	0.9874992	0.92441654	0.9651083	0.9900932
[truncated: 18,790 more rows]
