# Supplementary material for: Teasing out missing reactions in genome-scale metabolic networks through hypergraph learning
Source: Nat Commun. 2023 Apr 25;14:2375. doi: 10.1038/s41467-023-38110-7 (PMC10130184; doi:10.1038/s41467-023-38110-7)
Supplement: Supplementary file 4 — Source Data [file 41467_2023_38110_MOESM4_ESM.zip › Source Data/Figure 2/j-m/iECH74115_1262_cheshire.csv]

	0	0.1	0.1.1	0.1.1.1	0.1.1.1.1	0.1.1.1.1.1	0.1.1.1.1.1.1	0.1.1.1.1.1.1.1	0.1.1.1.1.1.1.1.1	0
1.0	0.0047782827	0.9994204	0.028000902	0.999524	0.99979895	0.99119943	0.99366415	0.99340594	0.99942017	0.998946
1.0	0.9999795	0.9973375	0.98050046	0.99970716	0.999554	0.93988025	0.5676181	0.256589	0.35507703	0.9996158
1.0	0.9655403	0.997053	0.9998342	0.2502374	0.99991715	0.9911282	0.9992323	0.99991727	0.9689733	0.9971691
1.0	0.99594253	0.99360055	0.99842864	0.9979	0.99783957	0.999984	0.9998865	0.9996766	0.9956868	0.9983682
1.0	0.13880037	0.44474852	0.0013350702	0.68117094	0.87861294	0.9999325	0.9999305	0.99543273	0.9916659	0.30556995
1.0	0.9995097	0.9971277	0.9837419	0.9996525	0.2387243	0.99975234	0.99797016	0.9991406	0.999833	0.7638591
1.0	0.97729945	0.9749833	0.98237765	0.84893405	0.9950283	0.9981785	0.9950964	0.994066	0.5767307	0.98243064
1.0	0.9999584	0.97017586	0.84644514	0.27444434	0.7129093	0.024242884	0.9866215	0.011479457	0.99998116	0.9698608
1.0	0.9842248	0.9979838	0.99870026	0.99948466	0.87742877	0.88571626	0.99996805	0.9830388	0.9990324	0.99825186
1.0	0.99942625	0.9988617	0.99972504	0.89764494	0.9858181	0.9997379	0.99955493	0.9996644	0.9995053	0.9996113
1.0	0.99991035	0.4741058	0.9542359	0.999788	0.96496403	0.9995554	0.9953532	0.9999217	0.9991085	0.4373946
1.0	0.9993351	0.9999479	0.9994879	0.5283938	0.99986625	0.99997056	0.99712014	0.9998611	0.9847815	0.9316206
1.0	0.8191461	0.9881391	0.992826	0.8657453	0.60011894	0.99563193	0.33261308	0.9994609	0.94964194	0.003349215
1.0	0.98972857	0.99886274	0.72738975	0.9832501	0.99806184	0.99984634	0.99999523	0.99843794	0.99813145	0.54606444
1.0	0.9910095	0.9085597	0.9958902	0.9992231	0.99608624	0.99947983	0.9922123	0.99970007	0.99963343	0.85948247
1.0	0.9998374	0.85504425	0.9997173	0.8965252	0.9806651	0.08269165	0.27773377	0.99640983	0.9994659	0.99853504
1.0	0.99947625	0.99875104	0.88497436	0.9999236	0.85553336	0.998298	0.9999026	0.9999831	0.29971597	0.43929663
1.0	0.9989942	0.5593885	0.99930894	0.99887055	0.9998442	0.99996173	0.87611204	0.9999887	0.9944001	0.03481864
1.0	0.99646866	0.99985814	0.9057262	0.59332675	0.9997894	0.99347126	0.9918766	0.98505276	0.99951375	0.9980709
1.0	0.9982186	0.0010188197	0.99983513	0.99142176	0.9995129	0.998533	0.9975757	0.9959122	0.9998375	0.91427916
1.0	0.99992335	0.79111606	0.4314525	0.9961953	0.9998324	0.9998964	0.99480104	0.9998472	0.9964413	0.9996669
1.0	0.9997352	0.99789655	0.9880304	0.9981419	0.7711393	0.9982357	0.995999	0.8730098	0.9964413	0.99991333
1.0	0.9849213	0.9999945	0.999749	0.993389	0.99997747	0.8528813	0.99996233	0.5717867	0.99960345	0.96241
1.0	0.9986547	0.99891555	0.99963236	0.08897812	0.9995555	0.7401369	0.010934899	0.0452158	0.99897134	0.9919932
1.0	0.9977678	0.96831393	0.9997564	0.8954078	0.99733955	0.987951	0.9994466	0.90023804	0.038973328	0.9988682
1.0	0.9999716	0.9971674	0.998604	0.9991115	0.9960956	0.99997604	0.9921927	0.9837081	0.9998385	0.9996724
1.0	0.99923754	0.9334886	0.9989857	0.98765314	0.99938905	0.99383575	0.99876875	0.9928645	0.9997868	0.99272233
1.0	0.99414766	0.99889416	0.99924445	0.9961118	0.99538076	0.99986076	0.971467	0.98825955	0.99977344	0.9999685
1.0	0.99903166	0.8041632	0.99946254	0.5628026	0.99607337	0.9997812	0.94626456	0.9999963	0.99901235	0.5552045
1.0	0.08510261	0.9788119	0.840497	0.077181436	0.98910636	0.6985957	0.9998679	0.99390185	0.9996346	0.9995328
1.0	0.8989105	0.9978923	0.99941206	0.93460345	0.00018314239	0.99982697	0.9993351	0.968876	0.99905616	0.99821186
1.0	0.2625248	0.9818038	0.999129	0.9990227	0.17093839	0.94359577	0.99983263	0.20094538	0.9993212	0.9985428
1.0	0.9999238	0.99543875	0.99800235	0.9992052	0.99938095	0.9964239	0.00091816694	0.99976593	0.031002156	0.98533756
1.0	0.99995565	0.9997234	0.9995566	0.9878544	0.9999335	0.99956423	0.9866215	0.014301145	0.9993399	0.92744076
1.0	0.99993145	0.16885054	0.00022187793	0.89020646	0.97932833	0.99906737	0.90663797	0.99824643	0.9989159	0.40094787
1.0	0.9984869	0.9903466	0.9994832	0.9986726	0.9997172	0.9772953	0.72016144	0.9994548	0.9093073	0.000676583
1.0	0.99968874	0.7042956	0.78422934	0.99458367	0.99969304	0.9955036	0.9988047	0.99991596	0.19062993	0.9922253
1.0	0.99998784	0.36976966	0.5508774	0.16310431	0.7404916	0.9919783	0.99051964	0.999907	0.9751706	0.9825509
1.0	0.9955381	0.9992015	0.99939036	0.7902022	0.9980325	0.98715836	0.9288241	0.99995077	0.99897444	0.99931026
1.0	0.9998466	0.9733203	0.24711117	0.8141103	0.9996668	0.9990964	6.128203e-05	0.9998405	0.9992168	0.99975294
1.0	0.99987376	0.99652594	0.11520106	0.99979705	0.9996922	0.9868657	0.9994253	0.9769033	0.9995221	0.031125326
1.0	0.99855775	0.41243616	0.9996692	0.9978543	0.9998062	0.6507764	0.040965002	0.9999273	0.9995109	0.9995123
1.0	0.7647033	0.5286413	0.99824524	0.9999435	0.9806651	0.999961	0.75118595	0.985978	0.9996879	0.99937266
1.0	0.007105539	0.0051860954	0.9974299	0.9074208	0.99986446	0.9996358	0.11290745	0.8412221	0.9999628	0.9991035
1.0	0.9997538	0.0006656034	0.999729	0.99976236	0.999729	0.99995434	0.99996877	0.9999715	0.9964413	0.9922253
1.0	0.40388146	0.022257542	0.9981146	0.9055365	0.008299028	0.99940693	0.006533933	0.08781435	0.9995345	0.08808191
1.0	0.99907374	0.99696535	0.24970473	0.9997633	0.9979418	0.99991417	0.9994043	0.99968076	0.99945575	0.99708456
1.0	0.99981266	0.99968326	0.9999378	0.9084384	0.9996798	0.95137435	0.99195284	0.2520717	0.99954706	0.032411866
1.0	0.8761954	0.9953088	0.99994636	0.9997414	0.9740727	0.99666095	0.9992186	0.9998258	0.9951579	0.9992843
1.0	0.9932174	0.991372	0.9901344	0.9973744	0.99817884	0.98914486	0.99805224	0.5933187	0.99429893	0.021634893
1.0	0.6770637	0.9981998	0.99894017	0.9989887	0.9995192	0.98980004	0.9986644	0.94004613	0.04333899	0.99966717
1.0	0.99977714	0.9883413	0.9999701	0.9871858	0.36155698	0.020696316	0.9923766	0.26981685	0.9889008	0.99992895
1.0	0.9997049	0.9969797	0.9681597	0.99958724	0.9978231	0.98519325	0.9879045	0.9998111	0.9948586	0.99063206
1.0	0.99942905	0.055788733	0.99820423	0.9992499	0.99712497	0.0013108854	0.9968316	0.9554598	0.99973124	0.99958974
1.0	0.9997409	0.99786395	0.9986998	0.99811363	0.9977137	0.9998318	0.99755824	0.99970514	0.9918172	0.9967974
1.0	0.97193855	0.99959236	0.9778937	0.9995129	0.9982108	0.562322	0.54401	0.33628362	0.97336	0.99978405
1.0	0.8691015	0.0001715493	0.9881247	0.9995974	0.99614465	0.9999875	0.9998933	0.20639303	0.9964413	0.9953198
1.0	0.3863554	0.999647	0.9998448	0.9995721	0.99945194	0.99979717	0.98709816	0.93180686	0.9999987	0.121161506
1.0	0.9998266	0.99881953	0.999705	0.99250984	0.99963903	0.99989986	0.92037755	0.99816304	0.999648	0.6991736
1.0	0.9991054	0.0022015676	0.8367482	0.9999255	0.07806409	0.29053256	0.99982965	0.9994791	0.9999683	0.99360967
1.0	0.9994667	0.9995608	0.9997129	0.9905963	0.99971753	0.99985933	0.9970945	0.95997375	0.00039529396	0.1285626
1.0	0.99992645	0.9990852	0.99963665	0.9989222	0.9994609	0.999652	0.99873286	0.9998629	0.9629475	0.99949265
1.0	0.9999925	0.6372203	0.99806374	0.99993265	0.9992874	0.9898425	0.98718446	0.7637713	0.002548223	0.9088937
1.0	0.99983513	0.09743325	0.9952691	0.9961105	0.9994917	0.9999385	0.99990654	0.9999312	0.99964297	0.995023
1.0	0.9995504	0.9998542	0.9994305	0.9973712	0.99783283	0.99267066	0.98346114	0.997783	0.99963665	0.99959666
1.0	0.9999192	0.994865	0.9996159	0.9808412	0.35775444	0.9876038	0.99987304	0.9875923	0.99925095	0.3382841
1.0	0.9997701	0.99986184	0.028801693	0.99960274	0.9986669	0.999866	0.008597325	0.996894	0.69395506	0.9869148
1.0	0.9898102	0.99945706	0.9997174	0.9988844	0.9999752	0.9911192	0.9094752	0.9999454	0.5600836	0.9995901
1.0	0.9961295	0.9997886	0.9934947	0.029991044	0.8809026	0.9926473	0.9988819	0.99874014	0.9960407	0.9997657
1.0	0.008481469	0.9634593	0.015195027	0.9986878	0.99959415	0.9999547	0.78378576	0.90629447	0.9964413	0.9997656
1.0	0.9961696	0.9988186	0.9677288	0.056242775	0.99380267	0.99949956	0.999668	0.9988858	0.99683654	0.9999305
1.0	0.9999714	0.9886516	0.17777549	0.7828356	0.9933211	0.06175286	0.9898094	0.9997044	0.9997907	0.00012981897
1.0	0.97729945	0.9788119	0.940134	0.9991142	0.80775404	0.99959844	0.9993467	0.9862104	0.9966883	0.95764804
1.0	0.9918073	0.9803734	0.99462503	0.99748695	0.99967957	0.076435484	0.01577247	0.0055184676	0.9894679	0.9971909
1.0	0.30055872	0.9979062	0.001375215	0.99962366	0.9976586	0.99926764	0.03578629	0.99693066	0.9932634	0.99543554
1.0	0.97729945	0.98460835	0.90987706	0.99860483	0.99991584	0.9998696	0.9814207	0.99942565	0.5118003	0.99815434
1.0	0.99913424	0.058052342	0.999892	0.99023	0.9979572	0.99707425	0.48193944	0.9997969	0.9990005	0.9993948
1.0	0.9987545	0.9999049	0.9677288	0.9994597	0.9999633	0.99978775	0.058910288	0.12103829	0.9637952	0.9994305
1.0	0.9846752	0.45686442	0.9995278	0.99957234	0.9997397	0.9886503	0.9992599	0.99145925	0.013401119	0.93315595
1.0	0.9998165	0.961501	4.93368e-05	0.83665186	0.99991417	0.9985403	0.9987845	0.998207	0.023518544	0.9993919
1.0	0.02099815	0.9983152	0.99882525	0.9992699	0.8268267	0.99996924	0.9993861	0.999948	0.9968077	0.96627307
1.0	0.9997812	0.99989617	0.9994986	0.9981798	0.0006043424	0.99905473	0.44135627	0.99910825	0.9964413	0.9907047
1.0	0.9993529	0.9999627	0.00039767858	0.99445313	0.9806651	0.96518964	0.9976533	0.9981001	0.9993554	0.568041
1.0	0.9785488	0.94049597	0.9964515	0.99952865	0.67935556	0.99896634	0.9994054	0.5937258	0.99938226	0.99164987
1.0	0.9997801	0.9945312	0.99897325	0.9996166	0.0028147814	0.988868	0.9999502	0.95782715	0.8751315	0.079087526
1.0	0.9999386	0.98566055	0.9983552	0.85955536	0.9988294	0.9999337	0.9999647	0.99918514	0.9992249	0.021875316
1.0	0.022156646	0.9999285	0.99428755	0.9723077	0.9861829	0.8685977	0.9768866	0.9997428	0.9996062	0.04293855
1.0	0.9940578	0.99935	0.99975365	0.99649495	0.999869	0.99979717	0.016467465	0.99990404	0.99840444	0.99425226
1.0	0.9997389	0.791347	0.99998593	0.9980428	0.42080414	0.9995285	0.9996805	0.9953791	0.9940602	0.9988626
1.0	0.5954314	0.9984211	0.9983864	0.9609346	0.99925715	0.99757415	0.99993384	0.99597836	0.9738046	0.95438486
1.0	0.9996996	0.08525596	0.99190277	0.05457521	0.99972385	0.77857816	0.98853207	0.9999589	0.9961086	0.9865252
1.0	0.9999919	0.8012001	0.99955016	0.99980265	0.9977483	0.99313545	0.99699533	0.9928645	0.99836975	0.14990057
1.0	0.9999138	0.99821424	0.99936897	0.57971865	0.9806651	0.9465989	0.99324644	0.4710713	0.911197	0.03788909
1.0	0.99998283	0.99766123	0.99885726	0.99989676	0.9996917	0.999966	0.99989617	0.7069554	0.89016914	0.9386382
1.0	0.99690753	0.9973597	0.9995327	0.99199027	0.07035389	0.99011856	0.9999126	0.99164337	0.9941075	0.99834347
1.0	0.99998665	0.97734034	0.99623007	0.54227316	0.999796	0.9997328	0.9672875	0.25238386	0.9990907	0.9978453
1.0	0.7918239	0.100634806	0.99983466	0.8468966	0.99975437	0.03333488	0.98498046	0.9991179	0.25811216	0.42379853
1.0	0.99764	0.98999524	0.99124146	0.9513383	0.99962175	0.9993759	0.049876187	0.23272681	0.9964413	0.9987966
1.0	0.994224	0.998803	0.9892462	0.9998362	0.9976858	0.99320203	0.83995545	0.99994266	0.9958081	0.98140585
1.0	0.9772134	0.9977186	0.99860114	0.8222968	0.9889577	0.9997551	0.9991066	0.99525297	0.99965346	0.98359364
1.0	0.8166308	0.9990792	0.41369274	0.9997726	0.99984384	0.9876038	0.9991141	0.9992113	0.007461717	0.08408961
1.0	0.9997181	0.9979322	0.9677288	0.99991274	0.99969506	0.9369843	0.999421	0.37923008	0.9991825	0.99922884
1.0	0.9998599	0.9925242	0.34865403	0.99512637	0.9945616	0.9998429	0.9981041	0.99910706	0.99962926	0.9996486
1.0	0.99971634	0.9983902	0.99988246	0.99826837	0.9995301	0.79670197	0.9998846	0.9992718	0.9953133	0.9665223
1.0	0.8425919	0.02878956	0.9488694	0.14260906	0.99887663	0.99978584	0.99993217	0.9928645	0.9889802	0.26084134
1.0	0.99979585	0.99865425	0.9677288	0.9982046	0.99977285	0.98593175	0.9978855	0.98442775	0.39164227	0.9997576
1.0	0.99971646	0.9781034	0.9584436	0.9997018	0.97521454	0.99435246	0.6165555	0.028643264	0.9892993	0.9914745
1.0	0.99996555	0.9959533	0.022508103	0.997891	0.19554347	0.99029326	0.99925715	0.99965596	0.9999883	0.9016499
1.0	0.9995352	0.9990447	0.99792117	0.9996265	0.9983841	0.99998784	0.99926096	0.0014312166	0.9991248	0.9768009
1.0	0.99781597	0.99998343	0.99974316	0.92313653	0.99990714	0.9998975	0.9988121	0.94070923	0.9941036	0.9965263
1.0	0.9973029	0.97117305	0.9992292	0.9989774	0.99742067	0.99991083	0.99906546	0.9996307	0.9970439	0.68110126
1.0	0.9999751	0.9980829	0.9889263	0.99076414	0.9871022	0.99996746	0.9999275	0.999979	0.9999063	0.9980253
1.0	0.99975365	0.98110414	0.868944	0.5179984	0.9988991	0.9995561	0.9933837	0.99828535	0.9881322	0.99705184
1.0	0.9997296	0.9455657	0.9751541	0.99978834	0.29122543	0.970086	0.9544342	0.9995696	0.99995756	0.728316
1.0	0.8976215	0.9999579	0.99942386	0.76596856	0.99971086	0.990301	0.08677279	0.99786454	0.99691087	0.99926907
1.0	0.52583426	0.02078293	0.9795869	0.99169403	0.930641	0.99658525	0.9991702	0.9982351	0.98123574	0.6266914
1.0	0.99975187	0.99957556	0.0024012956	0.109760605	0.99550027	0.28498334	0.99590236	0.9541986	0.9874928	0.92366487
1.0	0.99977213	0.99101853	0.9871066	0.77909344	0.9996749	0.99999213	0.9995384	0.99987435	0.8756443	0.9434728
1.0	0.9899927	0.9950058	0.9985544	0.9994553	0.9996829	0.0019909334	0.9999927	0.97786146	0.8562424	0.9995999
1.0	0.9993912	0.04015354	0.7514471	0.9996086	0.9975333	0.998162	0.99984133	0.99997795	0.99988675	0.9694406
1.0	0.99992204	0.99890447	0.99899465	0.9996784	0.9988452	0.9492842	0.9986259	0.97761667	0.9996935	0.99919504
1.0	0.99994457	0.98001343	0.9677288	0.9030846	0.8105875	0.99964535	0.99977857	0.8893968	0.7992965	0.92744076
1.0	0.9986212	0.9652186	0.9923896	0.99767524	0.9948002	0.01661342	0.1101762	0.5702836	0.9996117	0.99703026
1.0	0.99947447	0.9997392	0.9997429	0.99875414	0.99802303	0.91688955	0.9969253	0.9981669	0.9805548	0.71779835
1.0	0.99971956	0.98930573	0.9946626	0.0058931494	0.99957424	0.9999393	0.9009006	0.044437487	0.9996189	0.014871233
1.0	0.99874985	0.99772865	0.9992669	0.9990226	0.99969375	0.9943768	0.9866215	0.9928645	0.9872782	0.7534067
1.0	0.99957556	0.001830555	0.9994918	0.99968827	0.9991303	0.9998392	0.9989712	0.98811215	0.7922665	0.26590952
1.0	0.9997311	0.9969392	0.99837375	0.46124148	0.99956113	0.99669766	0.9999391	0.9941818	0.06302098	0.6908266
1.0	0.9989874	0.9820936	0.9997998	0.9996841	0.86495304	0.27482685	0.9997094	0.9989525	0.9996468	0.9996012
1.0	0.97729945	0.9849087	0.9677288	0.99945456	0.020850629	0.9469908	0.9955937	0.97491586	0.99993086	0.9999895
1.0	0.98009926	0.9970983	0.9923341	0.9969683	0.9998859	0.99891746	0.99831474	0.9997615	0.99991477	0.9984919
1.0	0.99053663	0.98301	0.9919355	0.99943346	0.9994572	0.9999628	0.860862	0.79837066	0.9996364	0.63393515
1.0	0.99926037	0.9995214	0.99389815	0.9941518	0.00638587	0.99974364	0.9991805	0.9996691	0.9935514	0.84372765
1.0	0.9797887	0.71563727	0.9961479	0.99906594	0.999964	0.999559	0.8651405	0.99939716	0.9997577	0.18772255
1.0	0.99997187	0.00015733286	0.9926507	0.014367952	0.99916935	0.999814	0.99935025	0.107744776	0.99961394	0.9974952
1.0	0.9998404	0.99078965	0.9998568	0.97689885	0.9992718	0.9997099	0.99198216	0.9990761	0.9992505	0.9806826
1.0	0.9999101	0.9941592	0.40081745	0.99880326	0.99943024	0.999814	0.99643195	0.9050106	0.4762569	0.9918012
1.0	0.9783779	0.9932987	0.9273975	0.0016006184	0.9995121	0.99984753	0.9928664	0.9926196	0.9044554	0.06732381
1.0	0.99120235	0.9984516	0.6893831	0.95392996	0.9986148	0.9998486	0.99998236	0.999995	0.09031861	0.64093614
1.0	0.9997477	0.99747133	0.9997017	0.8622603	0.0016857056	0.9367542	0.99737346	0.89658594	0.99956447	0.99813867
1.0	0.0012407706	0.999808	0.54862666	0.99850947	0.99974674	0.999915	0.08229155	0.99963605	0.921648	0.9996131
1.0	0.9995433	0.99874663	0.9997937	0.9946849	0.996488	0.6695592	0.3685293	0.67641073	0.99692994	0.99877113
1.0	0.99981326	0.9966709	0.99988484	0.9996112	0.008200148	0.9966839	0.7835471	0.9997421	0.99973303	0.035246182
1.0	0.9853184	0.9969488	0.97460407	0.9987696	0.9989237	0.9996476	0.99989104	0.9999081	0.9574417	0.99853146
1.0	0.9999951	0.9872754	0.7347336	0.9997526	0.99935466	0.9912416	0.022228412	0.9937551	0.012101446	0.9989466
1.0	0.99974567	0.9986827	0.00012864571	0.9723077	0.9871831	0.99384516	0.9996069	0.99986887	0.9950263	0.9642303
1.0	0.99977916	0.006100048	0.0011939348	0.9912499	0.99761355	0.9999119	0.9995577	0.9999622	0.99314755	0.0042049806
1.0	0.9503261	0.7518468	0.0006933533	0.9988563	0.9879838	0.9998085	0.17049938	0.99562126	0.9883376	0.99532807
1.0	0.28491738	0.9788119	0.998398	0.9952695	0.9943581	0.9983494	0.9999602	0.9996253	0.99079883	0.9712101
1.0	0.998168	0.894402	0.9998472	0.579926	0.9999311	0.9998685	0.9997756	0.9996635	0.99934965	0.99840766
1.0	0.9997824	0.9976538	0.99949336	0.9723077	0.0065754126	0.0014103631	0.9775048	0.9992632	0.9964413	0.9998692
1.0	0.9997645	0.99875057	0.98986256	0.9942562	0.9925351	0.24104442	0.9996871	0.020082813	0.99754924	0.10154238
1.0	0.9999168	0.99445856	0.99873346	0.8244156	0.9997204	0.9994875	0.9999105	0.9998486	0.6355529	0.9987986
1.0	0.87831324	0.9968587	0.9998392	0.99877745	0.79537433	0.9002216	0.9995815	0.9987031	0.13452213	0.99979836
1.0	0.99021417	0.0013030048	0.88916606	0.9997788	0.99969614	0.9998555	0.9984999	0.6637343	0.9979145	0.9966286
1.0	0.9998795	0.9978034	0.49564925	0.9723077	0.99983776	0.999488	0.9980305	0.9994955	0.9999821	0.9979754
1.0	0.9998684	0.9982102	0.99990547	0.95621955	0.9998914	0.9937448	0.9444321	0.99886227	0.99813557	0.9892575
1.0	0.9994754	0.9765261	0.9994918	0.99927753	0.9992285	0.99964345	0.9998159	0.9970318	0.9999317	0.9929744
1.0	0.9997782	0.9994506	0.9990404	0.99531835	0.99981827	0.99956816	0.9866215	0.99906963	0.99910563	0.9990095
1.0	0.9998456	0.98936754	0.9997664	0.99973875	0.9995541	0.78684324	0.10057502	0.99820614	0.99391925	0.9995159
1.0	0.44029084	0.97923297	0.97163606	0.9351528	0.99762064	0.9998826	0.9997454	0.9987214	0.98727256	0.9993605
1.0	0.99867094	0.90621984	0.9995122	0.9605612	0.37308934	0.9998851	0.020124778	0.6152058	0.99961495	0.99994135
1.0	0.041816715	0.07188503	0.18150684	0.99853945	0.9998259	0.015996518	0.9923609	0.9780944	0.07597071	0.98565304
1.0	0.99973506	0.9788119	0.99814606	0.04544399	0.998835	0.810709	0.99852765	0.9952265	0.9999726	0.99171025
1.0	0.99993956	0.9995586	0.9963117	0.99994624	0.98118156	0.99987996	0.999881	0.9972397	0.4523216	0.9995839
1.0	0.99932265	0.650257	0.9948732	0.99934417	0.9995716	0.99705064	0.999302	0.7638298	0.9989784	0.998071
1.0	0.9998293	0.9990995	0.9893656	0.9474219	0.87231076	0.97967726	0.9979266	0.99972767	0.9964413	0.99865603
1.0	0.95574135	0.998547	0.9987464	0.8820566	0.9987049	0.99950004	0.9884504	0.99943286	0.99970573	0.9996101
1.0	0.99995327	0.99736065	0.9993094	0.99784636	0.4411342	0.6595838	0.3527988	0.9998054	0.9996711	0.9997578
1.0	0.99974424	0.1753454	0.9990308	0.9995072	0.36255658	0.047158256	0.8296058	0.97270954	0.5511046	0.993802
1.0	0.9772659	0.9856107	0.99954516	0.99889296	0.999476	0.9615578	0.99909747	0.8976608	0.99962676	0.98567444
1.0	0.99998796	0.9977487	0.9495317	0.9997961	0.99832505	0.9999484	0.9993886	0.9765895	0.87151396	0.999185
1.0	0.99891686	0.9831051	0.52923155	0.9996358	0.99669254	0.9999021	0.9988098	0.9996631	0.989833	0.99996316
1.0	0.97729945	0.999964	0.011050451	0.99810284	0.99966025	0.061752915	0.111224845	0.9997204	0.99956113	0.0059486437
1.0	0.9951504	0.9985758	0.9940275	0.46837357	0.9953057	0.9999528	0.9841913	0.9928645	0.9966942	0.0048333122
1.0	0.9941552	0.99905485	0.99079585	0.9989737	0.9998355	0.99778986	0.99269205	0.99435246	0.96836096	0.999532
1.0	0.9877586	0.70525956	0.00079150667	0.9990702	0.9988398	0.9999851	0.9984006	0.9855563	0.99992955	0.99993086
1.0	0.99975187	0.009088923	0.9915283	0.9990393	0.066239625	0.99944156	0.9986085	0.99982834	0.9996811	0.99993205
1.0	0.88624895	0.9980032	0.9990024	0.9989949	0.9999094	0.9998323	0.99998796	0.9640865	0.9972831	0.9839385
1.0	0.9128258	0.9946247	0.9934117	0.9994796	0.012821619	0.99861026	0.9073478	0.99925894	0.999795	0.98997176
1.0	0.9999597	0.99979085	0.9991381	0.99739873	0.9995548	0.029812535	0.9991691	0.6708507	0.9997316	0.9914622
1.0	0.9170139	0.98975146	0.9987018	0.98637795	0.010272606	0.9857371	0.2735977	0.3440288	0.998478	0.9998826
1.0	0.9941843	0.34245783	0.011180061	0.9922293	0.9929387	0.9999403	0.268099	0.9981645	0.9999218	0.9989022
1.0	0.9997781	0.997778	0.9848579	0.26037848	0.81404155	0.99963534	0.0023214247	0.99886525	0.71900976	0.9996253
1.0	0.9999801	0.99878913	0.9952571	0.61466396	0.97906816	0.9984805	0.73683006	0.9949201	0.9878034	0.97907454
1.0	0.9962806	0.9991302	0.71946526	0.96603227	0.9995322	0.061752886	0.9721487	0.99742585	0.9961654	0.9908217
1.0	0.9908283	0.9975236	0.9964043	0.99479634	0.9996563	0.99983704	0.9999021	0.9998479	0.9420753	0.9983847
1.0	0.99810684	0.9995485	0.9993899	0.9995764	0.54623467	0.99931574	0.9999087	0.9928645	0.9946759	0.99894136
1.0	0.99482757	0.9959843	0.97844315	0.025866572	0.0064690593	0.8115658	0.99809295	0.9996979	0.9949969	0.9943868
1.0	0.35106394	0.30695665	0.9994561	0.99893135	0.99915767	0.35013902	0.9970893	0.10439642	0.0004180695	0.99969316
1.0	0.9997634	0.98455805	0.99974877	0.9932459	0.009157188	0.76347816	0.9998547	0.9997502	0.016235078	0.999819
1.0	0.028590659	0.99896	0.765954	0.9998901	0.018278386	0.99309945	0.99828666	0.9997379	0.00051551795	0.3929779
1.0	0.99963474	0.007145133	0.9546123	0.7547472	0.041017752	0.0043491703	0.84957	0.99983823	0.9997521	0.9876917
1.0	0.36123207	0.998412	0.9956736	0.015903227	0.9979342	0.99998903	0.922659	0.99214023	0.028925216	0.99980944
1.0	0.9944343	0.99923027	0.54259974	0.99965835	0.99763083	0.9999778	0.99158454	0.9997044	0.9996275	0.9966838
1.0	0.99994016	0.035924457	0.75506043	0.99993277	0.99692374	0.013581083	0.9885206	0.9928645	0.880365	0.9987631
1.0	0.999746	0.9992036	0.99935263	0.9993716	0.9999591	0.013370254	0.9953856	0.99625164	0.7754574	0.026079088
1.0	0.9997969	0.8990121	0.9543496	0.054718405	0.997936	0.9974349	0.9996753	0.15289497	0.9998517	0.99969006
1.0	0.9997379	0.92331576	0.22138156	0.99886984	0.99945337	0.23328657	0.9965575	0.96539414	0.7605845	0.29478183
1.0	0.6903051	0.9954913	0.99956316	0.49896586	0.99958795	0.9994815	0.9355433	0.9991749	0.9949877	0.99974245
1.0	0.030647442	0.99277776	0.99980706	0.9997247	0.99955255	0.99942505	0.99557847	0.9993937	0.14573967	0.9983381
1.0	0.5685427	0.9788119	0.9905669	0.6796151	0.00081748556	0.99986255	0.99995124	0.9996959	0.9993592	0.9989786
1.0	0.999278	0.8641416	0.9526847	0.99992466	0.99889874	0.9987338	0.92425555	0.9997861	0.9996797	0.9922253
1.0	0.99995744	0.99984515	0.9997912	0.9976725	0.9999126	0.9996984	0.096449256	0.9973571	0.99990964	0.99898535
1.0	0.16085924	0.97388965	0.98736054	0.9999777	0.99973565	0.6230974	0.9999684	0.310049	0.9969164	0.998473
1.0	0.99997807	0.99214387	0.8840241	0.81132334	0.989772	0.78366154	0.9998093	0.8315591	0.9993892	0.9905963
1.0	0.94426525	0.8798423	0.9987674	0.9982139	0.9996691	0.9996051	0.9999765	0.99528897	0.9996977	0.9922253
1.0	0.99533445	0.7690845	0.93665844	0.9997743	0.99884665	0.99476117	0.57238173	0.89029396	0.9904806	0.99154145
1.0	0.99916923	0.9083658	0.99836415	0.8410675	0.99484235	0.97839385	0.9883137	0.9903956	0.9999956	0.9995011
1.0	0.9985078	0.9869626	0.060162634	0.9996438	0.042870495	0.99969494	0.99995804	0.9331302	0.99990237	0.23750655
1.0	0.99996006	0.9788119	0.99989974	0.9994892	0.99993336	0.067525536	0.99983287	0.9987903	0.99970585	0.30069005
1.0	0.83308667	0.9653014	0.9996958	0.9997974	0.9981521	0.9998913	0.9912532	0.9997223	0.5787286	0.17189296
1.0	0.41824725	0.77272135	0.9994912	0.99949706	0.99949455	0.7476715	0.0029421034	0.9928645	0.99983084	0.006010423
1.0	0.8986114	0.880246	0.9993036	0.7382208	0.99756145	0.9996499	0.654068	0.9996438	0.9745588	0.99884284
1.0	0.29806075	0.9670943	0.9928444	0.99979514	0.99833316	0.92800486	0.9999502	0.99964285	0.9991591	0.9980829
1.0	0.9998053	0.997619	0.9982724	0.99401784	0.9999219	0.9626987	0.9989785	0.9975083	0.9996785	0.9998085
1.0	0.7274496	0.9851355	0.98964757	0.98566914	0.911741	0.03736183	0.98031324	0.95906776	0.9809027	0.9991523
1.0	0.99990296	0.99852437	0.999551	0.9990434	0.99998116	0.946824	0.8527671	0.9726744	0.8603818	0.02605198
1.0	0.9999591	0.98905176	0.99931836	0.11614705	0.96175146	0.48529154	0.27028644	0.9990478	0.06638198	0.7853462
1.0	0.851191	0.9995703	0.34043807	0.12081592	0.9999088	0.000786155	0.99892384	0.9983683	0.99936956	0.9989574
1.0	0.66044784	0.9969506	0.9932793	0.9988201	0.14274788	0.99667823	0.9948053	0.02978512	0.99958414	0.9995702
1.0	0.99939907	0.99838936	0.9999157	0.9997689	0.99997985	0.44705805	0.9995578	0.9984848	0.9995035	0.9990422
1.0	0.92436093	0.9491451	0.98951274	0.90093535	0.9980946	0.99210316	0.9857065	0.9159653	0.027175024	0.9985323
1.0	0.0007647332	0.99786025	0.99848205	0.9987172	0.9994748	0.9999163	0.99768186	0.89479756	0.9997433	0.776289
1.0	0.99944884	0.81875354	0.9824186	0.9535036	0.9990306	0.022249721	0.61701804	0.98551416	0.9992995	0.99959904
0.0	0.97729945	0.9788119	0.9677288	0.9723077	0.9806651	0.9876038	0.9866215	0.9928645	0.9964413	0.9922253
0.0	0.97729945	0.9788119	0.9677288	0.9723077	0.9806651	0.9876038	0.9866215	0.9928645	0.9964413	0.9922253
0.0	0.97729945	0.9788119	0.9677288	0.9723077	0.9806651	0.9876038	0.9866215	0.9928645	0.9964413	0.9922253
0.0	0.97729945	0.9788119	0.9677288	0.9723077	0.9806651	0.9876038	0.9866215	0.9928645	0.9964413	0.9922253
0.0	0.97729945	0.9788119	0.9677288	0.9723077	0.9806651	0.9876038	0.9866215	0.9928645	0.9964413	0.9922253
0.0	0.97729945	0.9788119	0.9677288	0.9723077	0.9806651	0.9876038	0.9866215	0.9928645	0.9964413	0.9922253
0.0	0.9980458	0.9600185	0.99391514	0.9907811	0.9945662	0.9965257	0.99672794	0.99045384	0.9952596	0.9872472
0.0	0.7186841	0.31582236	0.7659336	0.6705015	0.8301339	0.9796188	0.59286517	0.89974374	0.9772819	0.97959614
0.0	0.7186841	0.31582236	0.7659336	0.6705015	0.8301339	0.9796188	0.59286517	0.89974374	0.9772819	0.97959614
0.0	0.7186841	0.31582236	0.7659336	0.6705015	0.8301339	0.9796188	0.59286517	0.89974374	0.9772819	0.97959614
0.0	0.99923754	0.99714917	0.9982383	0.99703145	0.9974293	0.99908936	0.9983412	0.99708325	0.9993136	0.99720085
0.0	0.999711	0.9966067	0.9958072	0.99828476	0.99942327	0.9996037	0.9985837	0.99908066	0.99912685	0.99891055
0.0	0.9996301	0.9939721	0.9946181	0.9975962	0.9993235	0.9993814	0.99803215	0.99862707	0.99865484	0.9986205
0.0	0.9969049	0.98855513	0.984874	0.9957016	0.9958566	0.99632734	0.992904	0.9917024	0.9901135	0.986629
0.0	0.9996301	0.9939721	0.9946181	0.9975962	0.9993235	0.9993814	0.99803215	0.99862707	0.99865484	0.9986205
0.0	0.9996301	0.9939721	0.9946181	0.9975962	0.9993235	0.9993814	0.99803215	0.99862707	0.99865484	0.9986205
0.0	0.9969049	0.98855513	0.984874	0.9957016	0.9958566	0.99632734	0.992904	0.9917024	0.9901135	0.986629
0.0	0.99973506	0.9978338	0.9993212	0.9995043	0.9996401	0.99982697	0.9998466	0.99964976	0.9996158	0.9995152
0.0	0.97729945	0.9788119	0.9677288	0.9723077	0.9806651	0.9876038	0.9866215	0.9928645	0.9964413	0.9922253
0.0	0.97729945	0.9788119	0.9677288	0.9723077	0.9806651	0.9876038	0.9866215	0.9928645	0.9964413	0.9922253
0.0	0.99973506	0.9978338	0.9993212	0.9995043	0.9996401	0.99982697	0.9998466	0.99964976	0.9996158	0.9995152
0.0	0.97729945	0.9788119	0.9677288	0.9723077	0.9806651	0.9876038	0.9866215	0.9928645	0.9964413	0.9922253
0.0	0.97729945	0.9788119	0.9677288	0.9723077	0.9806651	0.9876038	0.9866215	0.9928645	0.9964413	0.9922253
0.0	0.9996301	0.9939721	0.9946181	0.9975962	0.9993235	0.9993814	0.99803215	0.99862707	0.99865484	0.9986205
0.0	0.9969049	0.98855513	0.984874	0.9957016	0.9958566	0.99632734	0.992904	0.9917024	0.9901135	0.986629
0.0	0.99923754	0.99714917	0.9982383	0.99703145	0.9974293	0.99908936	0.9983412	0.99708325	0.9993136	0.99720085
0.0	0.9996301	0.9939721	0.9946181	0.9975962	0.9993235	0.9993814	0.99803215	0.99862707	0.99865484	0.9986205
0.0	0.99973506	0.9978338	0.9993212	0.9995043	0.9996401	0.99982697	0.9998466	0.99964976	0.9996158	0.9995152
0.0	0.00010167278	2.5509256e-05	0.00013381906	6.28434e-05	0.00014452531	0.0002934064	0.00019164827	0.00030443678	0.00021589486	0.00019953155
0.0	0.0011195713	0.011375332	0.00057688437	0.005803332	0.92522675	0.05232595	0.00029492367	0.025660275	0.00048940466	0.0014318117
0.0	0.99973506	0.9978338	0.9993212	0.9995043	0.9996401	0.99982697	0.9998466	0.99964976	0.9996158	0.9995152
0.0	0.97729945	0.9788119	0.9677288	0.9723077	0.9806651	0.9876038	0.9866215	0.9928645	0.9964413	0.9922253
0.0	0.99973506	0.9978338	0.9993212	0.9995043	0.9996401	0.99982697	0.9998466	0.99964976	0.9996158	0.9995152
0.0	0.97729945	0.9788119	0.9677288	0.9723077	0.9806651	0.9876038	0.9866215	0.9928645	0.9964413	0.9922253
0.0	0.97729945	0.9788119	0.9677288	0.9723077	0.9806651	0.9876038	0.9866215	0.9928645	0.9964413	0.9922253
0.0	0.97729945	0.9788119	0.9677288	0.9723077	0.9806651	0.9876038	0.9866215	0.9928645	0.9964413	0.9922253
0.0	0.97729945	0.9788119	0.9677288	0.9723077	0.9806651	0.9876038	0.9866215	0.9928645	0.9964413	0.9922253
0.0	0.99973506	0.9978338	0.9993212	0.9995043	0.9996401	0.99982697	0.9998466	0.99964976	0.9996158	0.9995152
0.0	0.99923754	0.99714917	0.9982383	0.99703145	0.9974293	0.99908936	0.9983412	0.99708325	0.9993136	0.99720085
0.0	0.99923754	0.99714917	0.9982383	0.99703145	0.9974293	0.99908936	0.9983412	0.99708325	0.9993136	0.99720085
0.0	0.9996301	0.9939721	0.9946181	0.9975962	0.9993235	0.9993814	0.99803215	0.99862707	0.99865484	0.9986205
0.0	0.9996301	0.9939721	0.9946181	0.9975962	0.9993235	0.9993814	0.99803215	0.99862707	0.99865484	0.9986205
0.0	0.9820066	0.9553947	0.97426426	0.95599943	0.9890603	0.076157466	0.947547	0.99355423	0.9780016	0.9212843
0.0	0.9810729	0.95510036	0.9773512	0.95415246	0.98947173	0.0845086	0.9508065	0.9943441	0.97947925	0.9247905
0.0	0.98024195	0.9490486	0.9763297	0.9578311	0.99081343	0.080581464	0.95567787	0.9934348	0.9826193	0.925155
0.0	0.97840106	0.9514885	0.9769652	0.9523063	0.99100447	0.09893037	0.95859826	0.99303085	0.9842609	0.9169832
0.0	0.9693924	0.92819965	0.96429926	0.93460345	0.9871831	0.061752915	0.9247535	0.9911485	0.9751706	0.88717246
0.0	0.9693924	0.92819965	0.96429926	0.93460345	0.9871831	0.0617529	0.9247535	0.9911485	0.9751706	0.88717246
0.0	0.9693924	0.92819965	0.96429926	0.93460345	0.9871831	0.061752915	0.9247535	0.9911485	0.9751706	0.88717246
0.0	0.9693924	0.92819965	0.96429926	0.93460345	0.9871831	0.0617529	0.9247535	0.9911485	0.9751706	0.88717246
0.0	0.9693924	0.92819965	0.96429926	0.93460345	0.9871831	0.061752915	0.9247535	0.9911485	0.9751706	0.88717246
0.0	0.9969049	0.98855513	0.984874	0.9957016	0.9958566	0.99632734	0.992904	0.9917024	0.9901135	0.986629
0.0	0.9996301	0.9939721	0.9946181	0.9975962	0.9993235	0.9993814	0.99803215	0.99862707	0.99865484	0.9986205
0.0	0.99956375	0.9986474	0.9987207	0.9990114	0.99888927	0.9995976	0.99914074	0.99782866	0.9996247	0.998285
0.0	0.95060927	0.8681239	0.63653225	0.9934435	0.018278386	0.9961428	0.016467465	0.83121955	0.9757362	0.90146047
0.0	0.99989307	0.055788733	0.9999865	0.99967897	0.9999428	0.999964	0.9973475	0.99253285	0.5511046	0.99871826
0.0	0.99989307	0.055788733	0.9999865	0.99967897	0.9999428	0.999964	0.9973475	0.99253285	0.5511046	0.99871826
0.0	0.9998041	0.055788733	0.999982	0.9539578	0.9967744	0.9963192	0.9660922	0.99205536	0.5511046	0.93288374
0.0	0.9996301	0.9939721	0.9946181	0.9975962	0.9993235	0.9993814	0.99803215	0.99862707	0.99865484	0.9986205
0.0	0.0003847657	0.00028893352	0.0001675912	0.030225718	0.006165017	0.0065757832	0.7225584	0.009805548	0.0035403175	0.0051036784
0.0	0.97729945	0.9788119	0.9677288	0.9723077	0.9806651	0.9876038	0.9866215	0.9928645	0.9964413	0.9922253
0.0	0.97729945	0.9788119	0.9677288	0.9723077	0.9806651	0.9876038	0.9866215	0.9928645	0.9964413	0.9922253
0.0	0.99973506	0.9978338	0.9993212	0.9995043	0.9996401	0.99982697	0.9998466	0.99964976	0.9996158	0.9995152
0.0	0.97729945	0.9788119	0.9677288	0.9723077	0.9806651	0.9876038	0.9866215	0.9928645	0.9964413	0.9922253
0.0	0.99986124	0.99971277	0.9994091	0.9998029	0.9997569	0.9998299	0.99979764	0.9992849	0.9995378	0.99754107
0.0	0.0014002816	0.00282536	0.0001110378	0.009222515	0.00047936328	0.0008698111	0.31713226	0.09166862	0.06561406	0.0005592118
0.0	0.99518764	0.7812667	0.9552577	0.98672104	0.9869251	0.9841021	0.9964143	0.96875185	0.98863065	0.9881842
0.0	0.99973506	0.9978338	0.9993212	0.9995043	0.9996401	0.99982697	0.9998466	0.99964976	0.9996158	0.9995152
0.0	0.97729945	0.9788119	0.9677288	0.9723077	0.9806651	0.9876038	0.9866215	0.9928645	0.9964413	0.9922253
0.0	0.97729945	0.9788119	0.9677288	0.9723077	0.9806651	0.9876038	0.9866215	0.9928645	0.9964413	0.9922253
0.0	0.97729945	0.9788119	0.9677288	0.9723077	0.9806651	0.9876038	0.9866215	0.9928645	0.9964413	0.9922253
0.0	0.97729945	0.9788119	0.9677288	0.9723077	0.9806651	0.9876038	0.9866215	0.9928645	0.9964413	0.9922253
0.0	0.97729945	0.9788119	0.9677288	0.9723077	0.9806651	0.9876038	0.9866215	0.9928645	0.9964413	0.9922253
0.0	0.99973506	0.9978338	0.9993212	0.9995043	0.9996401	0.99982697	0.9998466	0.99964976	0.9996158	0.9995152
0.0	0.9984005	0.9961894	0.99775225	0.99586654	0.99804074	0.7841213	0.996906	0.9981053	0.9977284	0.9953519
0.0	0.9992091	0.995856	0.993775	0.9975561	0.9973476	0.99964285	0.9980567	0.9987208	0.99719775	0.9960026
0.0	0.9997385	0.99368095	0.999044	0.99867415	0.9997702	0.9995442	0.9995621	0.99961096	0.99938834	0.9989235
0.0	0.97729945	0.9788119	0.9677288	0.9723077	0.9806651	0.9876038	0.9866215	0.9928645	0.9964413	0.9922253
0.0	0.99923754	0.99714917	0.9982383	0.99703145	0.9974293	0.99908936	0.9983412	0.99708325	0.9993136	0.99720085
0.0	0.9996301	0.9939721	0.9946181	0.9975962	0.9993235	0.9993814	0.99803215	0.99862707	0.99865484	0.9986205
0.0	0.9969049	0.98855513	0.984874	0.9957016	0.9958566	0.99632734	0.992904	0.9917024	0.9901135	0.986629
0.0	0.9996301	0.9939721	0.9946181	0.9975962	0.9993235	0.9993814	0.99803215	0.99862707	0.99865484	0.9986205
0.0	0.9992091	0.995856	0.993775	0.9975561	0.9973476	0.99964285	0.9980567	0.9987208	0.99719775	0.9960026
0.0	0.9996301	0.9939721	0.9946181	0.9975962	0.9993235	0.9993814	0.99803215	0.99862707	0.99865484	0.9986205
0.0	0.9998684	0.9976381	0.99770063	0.998591	0.99959344	0.9997192	0.9993892	0.9991775	0.99931777	0.999488
0.0	0.97729945	0.9788119	0.9677288	0.9723077	0.9806651	0.9876038	0.9866215	0.9928645	0.9964413	0.9922253
0.0	0.97729945	0.9788119	0.9677288	0.9723077	0.9806651	0.9876038	0.9866215	0.9928645	0.9964413	0.9922253
0.0	0.97729945	0.9788119	0.9677288	0.9723077	0.9806651	0.9876038	0.9866215	0.9928645	0.9964413	0.9922253
0.0	0.2550811	0.0041173175	0.005885623	0.0033819056	0.0042660707	0.008608749	0.5774035	0.005751247	0.013439726	0.0014407027
0.0	0.2550811	0.0041173175	0.005885623	0.0033819056	0.0042660707	0.008608749	0.5774035	0.005751247	0.013439726	0.0014407027
0.0	0.97729945	0.9788119	0.9677288	0.9723077	0.9806651	0.9876038	0.9866215	0.9928645	0.9964413	0.9922253
0.0	0.97729945	0.9788119	0.9677288	0.9723077	0.9806651	0.9876038	0.9866215	0.9928645	0.9964413	0.9922253
0.0	0.97729945	0.9788119	0.9677288	0.9723077	0.9806651	0.9876038	0.9866215	0.9928645	0.9964413	0.9922253
0.0	0.99923754	0.99714917	0.9982383	0.99703145	0.9974293	0.99908936	0.9983412	0.99708325	0.9993136	0.99720085
0.0	0.99923754	0.99714917	0.9982383	0.99703145	0.9974293	0.99908936	0.9983412	0.99708325	0.9993136	0.99720085
0.0	0.9996301	0.9939721	0.9946181	0.9975962	0.9993235	0.9993814	0.99803215	0.99862707	0.99865484	0.9986205
0.0	0.9996301	0.9939721	0.9946181	0.9975962	0.9993235	0.9993814	0.99803215	0.99862707	0.99865484	0.9986205
0.0	0.97729945	0.9788119	0.9677288	0.9723077	0.9806651	0.9876038	0.9866215	0.9928645	0.9964413	0.9922253
0.0	0.9969049	0.98855513	0.984874	0.9957016	0.9958566	0.99632734	0.992904	0.9917024	0.9901135	0.986629
0.0	0.9969049	0.98855513	0.984874	0.9957016	0.9958566	0.99632734	0.992904	0.9917024	0.9901135	0.986629
0.0	0.9996301	0.9939721	0.9946181	0.9975962	0.9993235	0.9993814	0.99803215	0.99862707	0.99865484	0.9986205
0.0	0.9996301	0.9939721	0.9946181	0.9975962	0.9993235	0.9993814	0.99803215	0.99862707	0.99865484	0.9986205
0.0	0.97729945	0.9788119	0.9677288	0.9723077	0.9806651	0.9876038	0.9866215	0.9928645	0.9964413	0.9922253
0.0	0.97729945	0.9788119	0.9677288	0.9723077	0.9806651	0.9876038	0.9866215	0.9928645	0.9964413	0.9922253
0.0	0.97729945	0.9788119	0.9677288	0.9723077	0.9806651	0.9876038	0.9866215	0.9928645	0.9964413	0.9922253
0.0	0.97729945	0.9788119	0.9677288	0.9723077	0.9806651	0.9876038	0.9866215	0.9928645	0.9964413	0.9922253
0.0	0.99973506	0.9978338	0.9993212	0.9995043	0.9996401	0.99982697	0.9998466	0.99964976	0.9996158	0.9995152
0.0	0.97729945	0.9788119	0.9677288	0.9723077	0.9806651	0.9876038	0.9866215	0.9928645	0.9964413	0.9922253
0.0	0.97729945	0.9788119	0.9677288	0.9723077	0.9806651	0.9876038	0.9866215	0.9928645	0.9964413	0.9922253
0.0	0.99973506	0.9978338	0.9993212	0.9995043	0.9996401	0.99982697	0.9998466	0.99964976	0.9996158	0.9995152
0.0	0.97729945	0.9788119	0.9677288	0.9723077	0.9806651	0.9876038	0.9866215	0.9928645	0.9964413	0.9922253
0.0	0.97729945	0.9788119	0.9677288	0.9723077	0.9806651	0.9876038	0.9866215	0.9928645	0.9964413	0.9922253
0.0	0.9997819	0.9988727	0.99943095	0.99965334	0.9997838	0.9998739	0.9999069	0.9997217	0.9996718	0.9996176
0.0	0.97729945	0.9788119	0.9677288	0.9723077	0.9806651	0.9876038	0.9866215	0.9928645	0.9964413	0.9922253
0.0	0.97729945	0.9788119	0.9677288	0.9723077	0.9806651	0.9876038	0.9866215	0.9928645	0.9964413	0.9922253
0.0	0.97729945	0.9788119	0.9677288	0.9723077	0.9806651	0.9876038	0.9866215	0.9928645	0.9964413	0.9922253
0.0	0.99973506	0.9978338	0.9993212	0.9995043	0.9996401	0.99982697	0.9998466	0.99964976	0.9996158	0.9995152
0.0	0.99973506	0.9978338	0.9993212	0.9995043	0.9996401	0.99982697	0.9998466	0.99964976	0.9996158	0.9995152
0.0	0.97729945	0.9788119	0.9677288	0.9723077	0.9806651	0.9876038	0.9866215	0.9928645	0.9964413	0.9922253
0.0	0.9992091	0.995856	0.993775	0.9975561	0.9973476	0.99964285	0.9980567	0.9987208	0.99719775	0.9960026
0.0	0.016647194	9.837622e-05	0.05815383	0.0069872197	0.048709128	0.07960416	7.5901e-05	0.00016741472	0.0008841943	0.0006292726
0.0	0.99923754	0.99714917	0.9982383	0.99703145	0.9974293	0.99908936	0.9983412	0.99708325	0.9993136	0.99720085
0.0	0.9996301	0.9939721	0.9946181	0.9975962	0.9993235	0.9993814	0.99803215	0.99862707	0.99865484	0.9986205
0.0	0.9969049	0.98855513	0.984874	0.9957016	0.9958566	0.99632734	0.992904	0.9917024	0.9901135	0.986629
0.0	0.9996301	0.9939721	0.9946181	0.9975962	0.9993235	0.9993814	0.99803215	0.99862707	0.99865484	0.9986205
0.0	0.9984005	0.9961894	0.99775225	0.99586654	0.99804074	0.7841213	0.996906	0.9981053	0.9977284	0.9953519
0.0	0.99923754	0.99714917	0.9982383	0.99703145	0.9974293	0.99908936	0.9983412	0.99708325	0.9993136	0.99720085
0.0	0.99923754	0.99714917	0.9982383	0.99703145	0.9974293	0.99908936	0.9983412	0.99708325	0.9993136	0.99720085
0.0	0.9996301	0.9939721	0.9946181	0.9975962	0.9993235	0.9993814	0.99803215	0.99862707	0.99865484	0.9986205
0.0	0.9996301	0.9939721	0.9946181	0.9975962	0.9993235	0.9993814	0.99803215	0.99862707	0.99865484	0.9986205
0.0	0.9996301	0.9939721	0.9946181	0.9975962	0.9993235	0.9993814	0.99803215	0.99862707	0.99865484	0.9986205
0.0	0.9996301	0.9939721	0.9946181	0.9975962	0.9993235	0.9993814	0.99803215	0.99862707	0.99865484	0.9986205
0.0	0.99973506	0.9978338	0.9993212	0.9995043	0.9996401	0.99982697	0.9998466	0.99964976	0.9996158	0.9995152
0.0	0.99973506	0.9978338	0.9993212	0.9995043	0.9996401	0.99982697	0.9998466	0.99964976	0.9996158	0.9995152
0.0	0.99923754	0.99714917	0.9982383	0.99703145	0.9974293	0.99908936	0.9983412	0.99708325	0.9993136	0.99720085
0.0	0.9996301	0.9939721	0.9946181	0.9975962	0.9993235	0.9993814	0.99803215	0.99862707	0.99865484	0.9986205
0.0	0.9996301	0.9939721	0.9946181	0.9975962	0.9993235	0.9993814	0.99803215	0.99862707	0.99865484	0.9986205
0.0	0.99973506	0.9978338	0.9993212	0.9995043	0.9996401	0.99982697	0.9998466	0.99964976	0.9996158	0.9995152
0.0	0.97729945	0.9788119	0.9677288	0.9723077	0.9806651	0.9876038	0.9866215	0.9928645	0.9964413	0.9922253
0.0	0.97729945	0.9788119	0.9677288	0.9723077	0.9806651	0.9876038	0.9866215	0.9928645	0.9964413	0.9922253
0.0	0.97729945	0.9788119	0.9677288	0.9723077	0.9806651	0.9876038	0.9866215	0.9928645	0.9964413	0.9922253
0.0	0.97729945	0.9788119	0.9677288	0.9723077	0.9806651	0.9876038	0.9866215	0.9928645	0.9964413	0.9922253
0.0	0.020166334	0.0059095756	0.0040629017	0.013176035	0.036393426	0.052407622	0.0025483645	0.0014735261	0.002051256	0.0019749883
0.0	0.020166334	0.0059095784	0.0040629017	0.013176035	0.036393426	0.052407622	0.0025483645	0.0014735261	0.002051256	0.0019749883
0.0	0.02016634	0.0059095784	0.0040629017	0.013176035	0.036393426	0.052407622	0.0025483645	0.0014735261	0.002051256	0.0019749883
0.0	0.020166345	0.0059095756	0.0040629017	0.013176041	0.036393408	0.052407622	0.002548367	0.0014735268	0.002051256	0.0019749883
0.0	0.020166334	0.0059095784	0.0040629017	0.013176035	0.036393426	0.052407622	0.0025483645	0.0014735261	0.002051256	0.0019749883
0.0	0.020166334	0.0059095784	0.0040629017	0.013176035	0.036393426	0.052407622	0.0025483645	0.0014735261	0.002051256	0.0019749883
0.0	0.02016634	0.0059095784	0.0040629017	0.013176035	0.036393426	0.052407622	0.0025483645	0.0014735261	0.002051256	0.0019749883
0.0	0.020166345	0.0059095756	0.0040629017	0.013176041	0.036393408	0.052407622	0.002548367	0.0014735268	0.0020512568	0.0019749883
0.0	0.020166334	0.0059095784	0.0040629017	0.013176035	0.036393426	0.052407622	0.0025483645	0.0014735261	0.002051256	0.0019749883
0.0	0.02016634	0.0059095784	0.0040629017	0.013176035	0.036393426	0.052407622	0.0025483645	0.0014735261	0.002051256	0.0019749883
0.0	0.020166334	0.0059095784	0.0040629017	0.013176035	0.036393426	0.052407622	0.0025483645	0.0014735261	0.002051256	0.0019749883
0.0	0.020166328	0.0059095756	0.0040629017	0.013176041	0.036393408	0.052407634	0.002548367	0.0014735276	0.0020512568	0.0019749883
0.0	0.020166334	0.0059095756	0.0040629017	0.013176035	0.036393426	0.052407622	0.0025483645	0.0014735261	0.002051256	0.0019749883
0.0	0.97729945	0.9788119	0.9677288	0.9723077	0.9806651	0.9876038	0.9866215	0.9928645	0.9964413	0.9922253
0.0	0.97729945	0.9788119	0.9677288	0.9723077	0.9806651	0.9876038	0.9866215	0.9928645	0.9964413	0.9922253
0.0	0.97729945	0.9788119	0.9677288	0.9723077	0.9806651	0.9876038	0.9866215	0.9928645	0.9964413	0.9922253
0.0	0.97729945	0.9788119	0.9677288	0.9723077	0.9806651	0.9876038	0.9866215	0.9928645	0.9964413	0.9922253
0.0	0.97729945	0.9788119	0.9677288	0.9723077	0.9806651	0.9876038	0.9866215	0.9928645	0.9964413	0.9922253
0.0	0.97729945	0.9788119	0.9677288	0.9723077	0.9806651	0.9876038	0.9866215	0.9928645	0.9964413	0.9922253
0.0	0.97729945	0.9788119	0.9677288	0.9723077	0.9806651	0.9876038	0.9866215	0.9928645	0.9964413	0.9922253
0.0	0.97729945	0.9788119	0.9677288	0.9723077	0.9806651	0.9876038	0.9866215	0.9928645	0.9964413	0.9922253
0.0	0.97729945	0.9788119	0.9677288	0.9723077	0.9806651	0.9876038	0.9866215	0.9928645	0.9964413	0.9922253
0.0	0.99973506	0.9978338	0.9993212	0.9995043	0.9996401	0.99982697	0.9998466	0.99964976	0.9996158	0.9995152
0.0	0.97729945	0.9788119	0.9677288	0.9723077	0.9806651	0.9876038	0.9866215	0.9928645	0.9964413	0.9922253
0.0	0.97729945	0.9788119	0.9677288	0.9723077	0.9806651	0.9876038	0.9866215	0.9928645	0.9964413	0.9922253
0.0	0.97729945	0.9788119	0.9677288	0.9723077	0.9806651	0.9876038	0.9866215	0.9928645	0.9964413	0.9922253
0.0	0.9997385	0.99368095	0.999044	0.99867415	0.9997702	0.9995442	0.9995621	0.99961096	0.99938834	0.9989235
0.0	0.999897	0.9980184	0.9981139	0.9987041	0.9996567	0.9997725	0.999597	0.9994332	0.9994623	0.99963176
0.0	0.9996301	0.9939721	0.9946181	0.9975962	0.9993235	0.9993814	0.99803215	0.99862707	0.99865484	0.9986205
0.0	0.97729945	0.9788119	0.9677288	0.9723077	0.9806651	0.9876038	0.9866215	0.9928645	0.9964413	0.9922253
0.0	0.9992091	0.995856	0.993775	0.9975561	0.9973476	0.99964285	0.9980567	0.9987208	0.99719775	0.9960026
0.0	0.51103354	0.025245635	0.05638379	0.010922914	0.65282965	0.9905562	0.22260174	0.7458341	0.37170747	0.7934709
0.0	0.99960417	0.9930101	0.998755	0.99881303	0.99939775	0.9995192	0.99967813	0.99863786	0.9993087	0.9991443
0.0	0.97729945	0.9788119	0.9677288	0.9723077	0.9806651	0.9876038	0.9866215	0.9928645	0.9964413	0.9922253
0.0	0.97729945	0.9788119	0.9677288	0.9723077	0.9806651	0.9876038	0.9866215	0.9928645	0.9964413	0.9922253
0.0	0.97729945	0.9788119	0.9677288	0.9723077	0.9806651	0.9876038	0.9866215	0.9928645	0.9964413	0.9922253
0.0	0.97729945	0.9788119	0.9677288	0.9723077	0.9806651	0.9876038	0.9866215	0.9928645	0.9964413	0.9922253
0.0	0.97729945	0.9788119	0.9677288	0.9723077	0.9806651	0.9876038	0.9866215	0.9928645	0.9964413	0.9922253
0.0	0.99974495	0.9978781	0.998553	0.999318	0.99953175	0.9996691	0.9997601	0.9996111	0.9993923	0.9996517
0.0	0.99973506	0.9978338	0.9993212	0.9995043	0.9996401	0.99982697	0.9998466	0.99964976	0.9996158	0.9995152
0.0	0.97729945	0.9788119	0.9677288	0.9723077	0.9806651	0.9876038	0.9866215	0.9928645	0.9964413	0.9922253
0.0	0.9997385	0.99368095	0.999044	0.99867415	0.9997702	0.9995442	0.9995621	0.99961096	0.99938834	0.9989235
0.0	0.9997385	0.99368095	0.999044	0.99867415	0.9997702	0.9995442	0.9995621	0.99961096	0.99938834	0.9989235
0.0	0.9997385	0.99368095	0.999044	0.99867415	0.9997702	0.9995442	0.9995621	0.99961096	0.99938834	0.9989235
0.0	0.9997385	0.99368095	0.999044	0.99867415	0.9997702	0.9995442	0.9995621	0.99961096	0.99938834	0.9989235
0.0	0.9997385	0.99368095	0.999044	0.99867415	0.9997702	0.9995442	0.9995621	0.99961096	0.99938834	0.9989235
0.0	0.005378006	0.0016662768	0.00035912482	0.042348333	0.0071532894	0.2522076	0.001093393	0.12027434	0.036530677	0.0142645575
0.0	0.11582187	0.0026463002	0.00029527367	0.0003406602	0.001646374	0.0014607148	0.002195228	0.0035527253	0.00059532933	0.0027383193
0.0	0.97729945	0.9788119	0.9677288	0.9723077	0.9806651	0.9876038	0.9866215	0.9928645	0.9964413	0.9922253
0.0	0.97729945	0.9788119	0.9677288	0.9723077	0.9806651	0.9876038	0.9866215	0.9928645	0.9964413	0.9922253
0.0	0.017744293	0.3619114	0.005403327	0.16220637	0.8006454	0.3747624	0.1659756	0.090437494	0.003134058	0.024074387
0.0	0.9995894	0.99827707	0.99884546	0.99926883	0.9995925	0.9996649	0.9992884	0.9992047	0.9994118	0.9988476
0.0	0.97729945	0.9788119	0.9677288	0.9723077	0.9806651	0.9876038	0.9866215	0.9928645	0.9964413	0.9922253
0.0	0.9997023	0.9947641	0.99549794	0.99784994	0.99938107	0.99951494	0.99829787	0.9989305	0.99888986	0.99889636
0.0	0.97729945	0.9788119	0.9677288	0.9723077	0.9806651	0.9876038	0.9866215	0.9928645	0.9964413	0.9922253
0.0	0.97729945	0.9788119	0.9677288	0.9723077	0.9806651	0.9876038	0.9866215	0.9928645	0.9964413	0.9922253
0.0	0.97729945	0.9788119	0.9677288	0.9723077	0.9806651	0.9876038	0.9866215	0.9928645	0.9964413	0.9922253
0.0	0.97729945	0.9788119	0.9677288	0.9723077	0.9806651	0.9876038	0.9866215	0.9928645	0.9964413	0.9922253
0.0	0.97729945	0.9788119	0.9677288	0.9723077	0.9806651	0.9876038	0.9866215	0.9928645	0.9964413	0.9922253
0.0	0.97729945	0.9788119	0.9677288	0.9723077	0.9806651	0.9876038	0.9866215	0.9928645	0.9964413	0.9922253
0.0	0.97729945	0.9788119	0.9677288	0.9723077	0.9806651	0.9876038	0.9866215	0.9928645	0.9964413	0.9922253
0.0	0.99963	0.9983134	0.99893886	0.9993724	0.9995846	0.9996691	0.9994342	0.9992138	0.99948764	0.9988944
0.0	0.97729945	0.9788119	0.9677288	0.9723077	0.9806651	0.9876038	0.9866215	0.9928645	0.9964413	0.9922253
0.0	0.97729945	0.9788119	0.9677288	0.9723077	0.9806651	0.9876038	0.9866215	0.9928645	0.9964413	0.9922253
0.0	0.97729945	0.9788119	0.9677288	0.9723077	0.9806651	0.9876038	0.9866215	0.9928645	0.9964413	0.9922253
0.0	0.97729945	0.9788119	0.9677288	0.9723077	0.9806651	0.9876038	0.9866215	0.9928645	0.9964413	0.9922253
0.0	0.97729945	0.9788119	0.9677288	0.9723077	0.9806651	0.9876038	0.9866215	0.9928645	0.9964413	0.9922253
0.0	0.99974495	0.9978781	0.998553	0.999318	0.99953175	0.9996691	0.9997601	0.9996111	0.9993923	0.9996517
0.0	0.97729945	0.9788119	0.9677288	0.9723077	0.9806651	0.9876038	0.9866215	0.9928645	0.9964413	0.9922253
0.0	0.97729945	0.9788119	0.9677288	0.9723077	0.9806651	0.9876038	0.9866215	0.9928645	0.9964413	0.9922253
0.0	0.97729945	0.9788119	0.9677288	0.9723077	0.9806651	0.9876038	0.9866215	0.9928645	0.9964413	0.9922253
0.0	0.97729945	0.9788119	0.9677288	0.9723077	0.9806651	0.9876038	0.9866215	0.9928645	0.9964413	0.9922253
0.0	0.97729945	0.9788119	0.9677288	0.9723077	0.9806651	0.9876038	0.9866215	0.9928645	0.9964413	0.9922253
0.0	0.97729945	0.9788119	0.9677288	0.9723077	0.9806651	0.9876038	0.9866215	0.9928645	0.9964413	0.9922253
0.0	0.9995864	0.99761546	0.9959221	0.99835455	0.99794346	0.999754	0.99884003	0.9991454	0.99769706	0.997809
0.0	0.99967587	0.99908924	0.9988753	0.9993018	0.998884	0.9996393	0.9995472	0.9987664	0.9996145	0.99857736
0.0	0.9562567	0.98520976	0.9695478	0.7081592	0.16240016	0.8503965	0.98373	0.9032103	0.25053838	0.3333147
0.0	0.9946307	0.98592246	0.9952331	0.86317116	0.906646	0.9682072	0.9913572	0.9114597	0.31987587	0.22902483
0.0	0.96772933	0.88506657	0.5838696	0.32174867	0.6360532	0.90049314	0.98016614	0.7914222	0.23652257	0.47654662
0.0	0.95883614	0.9334305	0.9328723	0.562962	0.33339235	0.97559434	0.9819348	0.73108155	0.97455466	0.9174422
0.0	0.8761748	0.97826105	0.6810417	0.8718479	0.5785644	0.6200401	0.6264612	0.55521107	0.37066764	0.0579075
0.0	0.9994899	0.987462	0.99915624	0.9552151	0.99633896	0.9977902	0.99182546	0.9086508	0.727169	0.9134733
0.0	0.9242439	0.57475257	0.43827155	0.7994939	0.905235	0.3206044	0.86986125	0.51452756	0.8584505	0.06716065
0.0	0.9837933	0.93947333	0.9726428	0.9559883	0.51164734	0.95320994	0.980162	0.4180871	0.9249046	0.75874335
0.0	0.37264034	0.014024923	0.2177005	0.14369914	0.5709767	0.00092712214	0.86852175	0.2262979	0.21622688	0.40189037
0.0	0.99998224	0.9997013	0.99969256	0.9999082	0.9999176	0.9999552	0.9999434	0.9998778	0.9997701	0.99961203
0.0	0.01287399	0.00035268883	0.0006177356	0.0067760414	0.0055987504	0.0026478474	0.00076429674	0.0026350026	0.017011331	0.0017795856
0.0	0.0017409264	0.0021291107	0.005453251	0.005035177	0.0020061964	0.0016776978	0.0018926068	0.004753801	0.012212556	0.0022969653
0.0	0.011379972	0.08560363	0.024704484	0.024166375	0.001059202	0.00060195726	0.7503395	0.0002039813	0.44873196	0.96463424
0.0	0.95287573	0.9511995	0.9948167	0.9451954	0.84475255	0.7863131	0.6449364	0.7551269	0.4071693	0.25561938
0.0	0.99973994	0.9985593	0.99749184	0.99871373	0.9976973	0.99980766	0.99903846	0.99938726	0.9987839	0.99846613
0.0	0.99985254	0.9979809	0.9978363	0.9985436	0.9994306	0.99970526	0.9992368	0.99933213	0.99936074	0.99936765
0.0	0.9971482	0.98289067	0.98128796	0.9964349	0.9923074	0.99026966	0.9975036	0.9842552	0.99025446	0.9916944
0.0	0.97729945	0.9788119	0.9677288	0.9723077	0.9806651	0.9876038	0.9866215	0.9928645	0.9964413	0.9922253
0.0	0.99964094	0.9931987	0.9991123	0.999574	0.9992866	0.99969006	0.99959606	0.9996166	0.9994037	0.99916136
0.0	0.9991691	0.9967056	0.9978423	0.99881905	0.9992887	0.9994469	0.99891853	0.9986314	0.9990878	0.9979717
0.0	0.97729945	0.9788119	0.9677288	0.9723077	0.9806651	0.9876038	0.9866215	0.9928645	0.9964413	0.9922253
0.0	0.99923754	0.99714917	0.9982383	0.99703145	0.9974293	0.99908936	0.9983412	0.99708325	0.9993136	0.99720085
0.0	0.9954674	0.99668807	0.83004117	0.9995784	0.9999751	0.76965654	0.9996525	0.9994572	0.9999856	0.8818199
0.0	0.99988043	0.99688244	0.99939215	0.99916816	0.9996586	0.99986506	0.9996468	0.9994517	0.99965954	0.9978551
0.0	0.9999356	0.99892336	0.9996406	0.9996074	0.9998559	0.9999275	0.99975663	0.99970335	0.999762	0.9984518
0.0	0.99974686	0.9980411	0.9967705	0.99859315	0.99818534	0.99982774	0.99925715	0.9992567	0.9989291	0.9986532
0.0	0.030057574	0.0097450735	0.015570398	0.029991044	0.12904392	0.00856995	0.020871608	0.030135876	0.009500505	0.0013911029
0.0	0.9993736	0.99641126	0.9940858	0.9979048	0.997505	0.9996817	0.99830866	0.9990069	0.99736685	0.99616927
0.0	0.030057574	0.0097450735	0.015570391	0.029991044	0.12904398	0.00856995	0.020871617	0.030135876	0.009500509	0.0013911029
0.0	0.9993736	0.99641126	0.9940858	0.9979048	0.997505	0.9996817	0.99830866	0.9990069	0.99736685	0.99616927
0.0	0.97729945	0.9788119	0.9677288	0.9723077	0.9806651	0.9876038	0.9866215	0.9928645	0.9964413	0.9922253
0.0	0.97729945	0.9788119	0.9677288	0.9723077	0.9806651	0.9876038	0.9866215	0.9928645	0.9964413	0.9922253
0.0	0.97729945	0.9788119	0.9677288	0.9723077	0.9806651	0.9876038	0.9866215	0.9928645	0.9964413	0.9922253
0.0	0.99973506	0.9978338	0.9993212	0.9995043	0.9996401	0.99982697	0.9998466	0.99964976	0.9996158	0.9995152
0.0	0.97729945	0.9788119	0.9677288	0.9723077	0.9806651	0.9876038	0.9866215	0.9928645	0.9964413	0.9922253
0.0	0.9997385	0.99368095	0.999044	0.99867415	0.9997702	0.9995442	0.9995621	0.99961096	0.99938834	0.9989235
0.0	0.97729945	0.9788119	0.9677288	0.9723077	0.9806651	0.9876038	0.9866215	0.9928645	0.9964413	0.9922253
0.0	0.99973506	0.9978338	0.9993212	0.9995043	0.9996401	0.99982697	0.9998466	0.99964976	0.9996158	0.9995152
0.0	0.97729945	0.9788119	0.9677288	0.9723077	0.9806651	0.9876038	0.9866215	0.9928645	0.9964413	0.9922253
0.0	0.00010167278	2.5509256e-05	0.00013381895	6.28434e-05	0.00014452531	0.0002934064	0.00019164827	0.00030443707	0.00021589486	0.00019953155
0.0	0.97729945	0.9788119	0.9677288	0.9723077	0.9806651	0.9876038	0.9866215	0.9928645	0.9964413	0.9922253
0.0	0.97729945	0.9788119	0.9677288	0.9723077	0.9806651	0.9876038	0.9866215	0.9928645	0.9964413	0.9922253
0.0	0.99973506	0.9978338	0.9993212	0.9995043	0.9996401	0.99982697	0.9998466	0.99964976	0.9996158	0.9995152
0.0	0.97729945	0.9788119	0.9677288	0.9723077	0.9806651	0.9876038	0.9866215	0.9928645	0.9964413	0.9922253
0.0	0.99960345	0.99875116	0.9994381	0.99956936	0.999529	0.99989605	0.99914205	0.99975187	0.9996562	0.9991116
0.0	0.99973506	0.9978338	0.9993212	0.9995043	0.9996401	0.99982697	0.9998466	0.99964976	0.9996158	0.9995152
0.0	0.97729945	0.9788119	0.9677288	0.9723077	0.9806651	0.9876038	0.9866215	0.9928645	0.9964413	0.9922253
0.0	0.00010167278	2.5509256e-05	0.00013381906	6.284333e-05	0.00014452531	0.0002934064	0.00019164827	0.00030443678	0.00021589486	0.00019953155
0.0	0.9996308	0.99733824	0.9960337	0.99824023	0.99869895	0.99979645	0.9991215	0.9992298	0.99805486	0.99850273
0.0	0.030057559	0.009745078	0.015570391	0.029991044	0.12904392	0.00856995	0.020871608	0.03013587	0.009500509	0.0013911029
0.0	0.004126952	0.02885001	0.057083894	0.30517778	0.95538056	0.3167307	0.019624716	0.06085523	0.004395812	0.48816139
0.0	0.025334502	0.007647607	0.09323529	0.004870079	0.12149865	0.012316868	0.24364229	0.0032269615	0.8069133	0.0007816703
0.0	0.99923754	0.99714917	0.9982383	0.99703145	0.9974293	0.99908936	0.9983412	0.99708325	0.9993136	0.99720085
0.0	0.99923754	0.99714917	0.9982383	0.99703145	0.9974293	0.99908936	0.9983412	0.99708325	0.9993136	0.99720085
0.0	0.99923754	0.99714917	0.9982383	0.99703145	0.9974293	0.99908936	0.9983412	0.99708325	0.9993136	0.99720085
0.0	0.99923754	0.99714917	0.9982383	0.99703145	0.9974293	0.99908936	0.9983412	0.99708325	0.9993136	0.99720085
0.0	0.97729945	0.9788119	0.9677288	0.9723077	0.9806651	0.9876038	0.9866215	0.9928645	0.9964413	0.9922253
0.0	0.97729945	0.9788119	0.9677288	0.9723077	0.9806651	0.9876038	0.9866215	0.9928645	0.9964413	0.9922253
0.0	0.97729945	0.9788119	0.9677288	0.9723077	0.9806651	0.9876038	0.9866215	0.9928645	0.9964413	0.9922253
0.0	0.97729945	0.9788119	0.9677288	0.9723077	0.9806651	0.9876038	0.9866215	0.9928645	0.9964413	0.9922253
0.0	0.97729945	0.9788119	0.9677288	0.9723077	0.9806651	0.9876038	0.9866215	0.9928645	0.9964413	0.9922253
0.0	0.97729945	0.9788119	0.9677288	0.9723077	0.9806651	0.9876038	0.9866215	0.9928645	0.9964413	0.9922253
0.0	0.97729945	0.9788119	0.9677288	0.9723077	0.9806651	0.9876038	0.9866215	0.9928645	0.9964413	0.9922253
0.0	0.99974686	0.9980411	0.9967705	0.99859315	0.99818534	0.99982774	0.99925715	0.9992567	0.9989291	0.9986532
0.0	0.97729945	0.9788119	0.9677288	0.9723077	0.9806651	0.9876038	0.9866215	0.9928645	0.9964413	0.9922253
0.0	0.99961096	0.99150676	0.9921158	0.99568945	0.9980478	0.9994504	0.9882409	0.99360424	0.9906352	0.9758932
0.0	0.9994879	0.9970728	0.99499655	0.9980367	0.9976968	0.99973637	0.9984666	0.99904126	0.99782616	0.99694616
0.0	0.030057574	0.0097450735	0.015570398	0.02999105	0.12904392	0.00856995	0.020871611	0.03013587	0.009500505	0.0013911029
0.0	0.030057559	0.009745078	0.015570391	0.029991044	0.12904392	0.00856995	0.020871611	0.030135876	0.009500505	0.0013911029
0.0	0.0015705611	0.0016247543	0.00389716	0.004735216	0.0017230067	0.0021071946	0.0018926068	0.0025929469	0.006420338	0.0019379487
0.0	0.97729945	0.9788119	0.9677288	0.9723077	0.9806651	0.9876038	0.9866215	0.9928645	0.9964413	0.9922253
0.0	0.030057574	0.0097450735	0.015570398	0.029991044	0.12904392	0.00856995	0.020871608	0.030135876	0.009500505	0.0013911029
0.0	0.99923754	0.99714917	0.9982383	0.99703145	0.9974293	0.99908936	0.9983412	0.99708325	0.9993136	0.99720085
0.0	0.97729945	0.9788119	0.9677288	0.9723077	0.9806651	0.9876038	0.9866215	0.9928645	0.9964413	0.9922253
0.0	0.97729945	0.9788119	0.9677288	0.9723077	0.9806651	0.9876038	0.9866215	0.9928645	0.9964413	0.9922253
0.0	0.97729945	0.9788119	0.9677288	0.9723077	0.9806651	0.9876038	0.9866215	0.9928645	0.9964413	0.9922253
0.0	0.9992091	0.995856	0.993775	0.9975561	0.9973476	0.99964285	0.9980567	0.9987208	0.99719775	0.9960026
0.0	0.97729945	0.9788119	0.9677288	0.9723077	0.9806651	0.9876038	0.9866215	0.9928645	0.9964413	0.9922253
0.0	0.97729945	0.9788119	0.9677288	0.9723077	0.9806651	0.9876038	0.9866215	0.9928645	0.9964413	0.9922253
0.0	0.97729945	0.9788119	0.9677288	0.9723077	0.9806651	0.9876038	0.9866215	0.9928645	0.9964413	0.9922253
0.0	0.97729945	0.9788119	0.9677288	0.9723077	0.9806651	0.9876038	0.9866215	0.9928645	0.9964413	0.9922253
0.0	0.99086964	0.99434197	0.60804427	0.9733978	0.8933421	0.9780619	0.8432499	0.678429	0.759548	0.69883937
0.0	0.97729945	0.9788119	0.9677288	0.9723077	0.9806651	0.9876038	0.9866215	0.9928645	0.9964413	0.9922253
0.0	0.97729945	0.9788119	0.9677288	0.9723077	0.9806651	0.9876038	0.9866215	0.9928645	0.9964413	0.9922253
0.0	0.9998362	0.99875104	0.9983633	0.9992592	0.9993807	0.99984825	0.99972206	0.9997644	0.9994956	0.9996264
0.0	0.97729945	0.9788119	0.9677288	0.9723077	0.9806651	0.9876038	0.9866215	0.9928645	0.9964413	0.9922253
0.0	0.030057574	0.0097450735	0.015570398	0.029991044	0.12904398	0.00856995	0.020871611	0.030135883	0.009500505	0.0013911029
0.0	0.97729945	0.9788119	0.9677288	0.9723077	0.9806651	0.9876038	0.9866215	0.9928645	0.9964413	0.9922253
0.0	0.16179079	0.49905372	0.00039941125	0.9118242	0.011274118	0.07827933	0.54065204	0.0038830212	0.6732831	0.7329416
0.0	0.97729945	0.9788119	0.9677288	0.9723077	0.9806651	0.9876038	0.9866215	0.9928645	0.9964413	0.9922253
0.0	0.030057559	0.0097450735	0.015570391	0.029991044	0.12904392	0.00856995	0.020871608	0.030135883	0.009500509	0.0013911029
0.0	0.99086964	0.99434185	0.608044	0.9733978	0.8933421	0.9780618	0.8432499	0.67842895	0.759548	0.6988396
0.0	0.99923754	0.99714917	0.9982383	0.99703145	0.9974293	0.99908936	0.9983412	0.99708325	0.9993136	0.99720085
0.0	0.97729945	0.9788119	0.9677288	0.9723077	0.9806651	0.9876038	0.9866215	0.9928645	0.9964413	0.9922253
0.0	0.9993179	0.9967384	0.9983511	0.99735224	0.997733	0.99923754	0.9986627	0.99734616	0.99928075	0.9973018
0.0	0.00021923103	0.002659951	4.9499293e-05	0.7149998	0.0007942819	0.071721174	0.00076149456	0.00780976	0.36654407	0.0055329367
0.0	0.063564226	0.015016236	0.023855384	0.045166194	0.29801807	0.016508292	0.06658714	0.048522107	0.014280564	0.003296506
0.0	0.99952185	0.9978003	0.9984658	0.9991295	0.9995895	0.9996375	0.999363	0.9990815	0.9993273	0.9988187
0.0	0.97729945	0.9788119	0.9677288	0.9723077	0.9806651	0.9876038	0.9866215	0.9928645	0.9964413	0.9922253
0.0	0.99988043	0.99688244	0.99939215	0.99916816	0.9996586	0.99986506	0.9996468	0.9994517	0.99965954	0.9978551
0.0	0.97729945	0.9788119	0.9677288	0.9723077	0.9806651	0.9876038	0.9866215	0.9928645	0.9964413	0.9922253
0.0	0.0017409264	0.0021291098	0.005453251	0.005035177	0.0020061964	0.0016776978	0.0018926068	0.004753801	0.012212556	0.0022969642
0.0	0.0015705611	0.0016247543	0.003897162	0.004735216	0.0017230067	0.0021071946	0.0018926068	0.0025929457	0.0064203413	0.0019379487
0.0	0.99967563	0.995362	0.99934286	0.9996276	0.99947387	0.9997693	0.9997174	0.9996476	0.9995809	0.9992446
0.0	0.035741802	0.011098694	0.016346268	0.03404418	0.14850989	0.009357977	0.023376534	0.033111386	0.012561251	0.0015505347
0.0	0.038571145	0.015553778	0.025213923	0.04599432	0.20414452	0.013938306	0.034880605	0.032717846	0.014818374	0.0015560841
0.0	0.9747952	0.56674755	0.73400784	0.9287493	0.64425206	0.9145062	0.97101283	0.71903104	0.9122939	0.6864881
0.0	0.006195964	0.0023191178	0.0013469754	0.004205841	0.00096961064	0.0013936848	0.17747189	0.0016237801	0.16303204	0.0012191288
0.0	0.99961096	0.99150676	0.9921158	0.99568945	0.9980478	0.9994504	0.9882409	0.99360424	0.9906352	0.9758932
0.0	0.97729945	0.9788119	0.9677288	0.9723077	0.9806651	0.9876038	0.9866215	0.9928645	0.9964413	0.9922253
0.0	0.872002	0.80797625	0.63455117	0.72680753	0.92730653	0.8036565	0.90939736	0.76569307	0.68272614	0.8776498
0.0	0.99923754	0.99714917	0.9982383	0.99703145	0.9974293	0.99908936	0.9983412	0.99708325	0.9993136	0.99720085
0.0	0.9989987	0.99221885	0.9967443	0.98103434	0.9944548	0.9928376	0.995999	0.9975744	0.9979982	0.94827986
0.0	0.97729945	0.9788119	0.9677288	0.9723077	0.9806651	0.9876038	0.9866215	0.9928645	0.9964413	0.9922253
0.0	0.97729945	0.9788119	0.9677288	0.9723077	0.9806651	0.9876038	0.9866215	0.9928645	0.9964413	0.9922253
0.0	0.97729945	0.9788119	0.9677288	0.9723077	0.9806651	0.9876038	0.9866215	0.9928645	0.9964413	0.9922253
0.0	0.99973506	0.9978338	0.9993212	0.9995043	0.9996401	0.99982697	0.9998466	0.99964976	0.9996158	0.9995152
0.0	0.9998362	0.99875104	0.9983633	0.9992592	0.9993807	0.99984825	0.99972206	0.9997644	0.9994956	0.9996264
0.0	0.97729945	0.9788119	0.9677288	0.9723077	0.9806651	0.9876038	0.9866215	0.9928645	0.9964413	0.9922253
0.0	0.97729945	0.9788119	0.9677288	0.9723077	0.9806651	0.9876038	0.9866215	0.9928645	0.9964413	0.9922253
0.0	0.97729945	0.9788119	0.9677288	0.9723077	0.9806651	0.9876038	0.9866215	0.9928645	0.9964413	0.9922253
0.0	0.9992091	0.995856	0.993775	0.9975561	0.9973476	0.99964285	0.9980567	0.9987208	0.99719775	0.9960026
0.0	0.97729945	0.9788119	0.9677288	0.9723077	0.9806651	0.9876038	0.9866215	0.9928645	0.9964413	0.9922253
0.0	0.99138534	0.97889847	0.99691665	0.9812015	0.9983304	0.99617803	0.99569076	0.995652	0.9971493	0.9911561
0.0	0.9996301	0.9939721	0.9946181	0.9975962	0.9993235	0.9993814	0.99803215	0.99862707	0.99865484	0.9986205
0.0	0.97729945	0.9788119	0.9677288	0.9723077	0.9806651	0.9876038	0.9866215	0.9928645	0.9964413	0.9922253
0.0	0.9973104	0.9629677	0.996234	0.9980835	0.9984452	0.9986197	0.9968855	0.9938682	0.9978078	0.98174953
0.0	0.97729945	0.9788119	0.9677288	0.9723077	0.9806651	0.9876038	0.9866215	0.9928645	0.9964413	0.9922253
0.0	0.00028557322	0.0030377428	0.00011627737	0.005391976	0.0007391791	0.003963151	0.04632779	0.9928645	0.0020278206	0.017284077
0.0	0.0007877133	0.000121508514	9.190148e-05	0.008939277	0.56353074	3.715165e-05	0.44519103	0.49025866	0.00012523262	0.33914375
0.0	0.97729945	0.9788119	0.9677288	0.9723077	0.9806651	0.9876038	0.9866215	0.9928645	0.9964413	0.9922253
0.0	0.97729945	0.9788119	0.9677288	0.9723077	0.9806651	0.9876038	0.9866215	0.9928645	0.9964413	0.9922253
0.0	0.9991691	0.9967056	0.9978423	0.99881905	0.9992887	0.9994469	0.99891853	0.9986314	0.9990878	0.9979717
0.0	0.99987805	0.998293	0.99845326	0.9992131	0.9997061	0.99978286	0.99980074	0.9997485	0.99950826	0.99965477
0.0	0.9998362	0.99875104	0.9983633	0.9992592	0.9993807	0.99984825	0.99972206	0.9997644	0.9994956	0.9996264
0.0	0.99987805	0.998293	0.99845326	0.9992131	0.9997061	0.99978286	0.99980074	0.9997485	0.99950826	0.99965477
0.0	0.97729945	0.9788119	0.9677288	0.9723077	0.9806651	0.9876038	0.9866215	0.9928645	0.9964413	0.9922253
0.0	0.030057574	0.009745078	0.015570391	0.029991044	0.12904392	0.00856995	0.020871617	0.030135883	0.009500509	0.0013911029
0.0	0.008240021	0.0022114664	0.004732518	0.014556146	0.046428848	0.004574544	0.00539643	0.014221497	0.0049776696	0.00102681
0.0	0.9491405	0.89192045	0.9906155	0.7927449	0.96334404	0.95910096	0.5671636	0.96467817	0.9363359	0.94257474
0.0	0.0005173807	0.33470404	0.0011618044	0.02059599	0.001116714	0.0066029546	0.0031358793	0.013670279	0.0028828196	0.0071600187
0.0	0.0005173807	0.33470404	0.0011618044	0.02059599	0.001116714	0.0066029546	0.0031358793	0.013670279	0.0028828196	0.0071600187
0.0	0.99961096	0.99150676	0.9921158	0.99568945	0.9980478	0.9994504	0.9882409	0.99360424	0.9906352	0.9758932
0.0	0.52991915	0.5252417	0.10847366	0.008669997	0.029514397	0.07085658	0.6579123	0.003722575	0.92799234	0.8924184
0.0	0.97729945	0.9788119	0.9677288	0.9723077	0.9806651	0.9876038	0.9866215	0.9928645	0.9964413	0.9922253
0.0	0.97729945	0.9788119	0.9677288	0.9723077	0.9806651	0.9876038	0.9866215	0.9928645	0.9964413	0.9922253
0.0	0.97729945	0.9788119	0.9677288	0.9723077	0.9806651	0.9876038	0.9866215	0.9928645	0.9964413	0.9922253
0.0	0.00010167278	2.5509256e-05	0.00013381906	6.284333e-05	0.00014452531	0.0002934064	0.00019164827	0.00030443678	0.00021589486	0.00019953155
0.0	0.0011195723	0.011375338	0.00057688414	0.0058033355	0.92522675	0.052325923	0.00029492367	0.025660275	0.00048940466	0.0014318117
0.0	0.97729945	0.9788119	0.9677288	0.9723077	0.9806651	0.9876038	0.9866215	0.9928645	0.9964413	0.9922253
0.0	0.97729945	0.9788119	0.9677288	0.9723077	0.9806651	0.9876038	0.9866215	0.9928645	0.9964413	0.9922253
0.0	0.99973506	0.9978338	0.9993212	0.9995043	0.9996401	0.99982697	0.9998466	0.99964976	0.9996158	0.9995152
0.0	0.99961096	0.99150676	0.9921158	0.99568945	0.9980478	0.9994504	0.9882409	0.99360424	0.9906352	0.9758932
0.0	0.9993242	0.9978738	0.99928194	0.9997447	0.997603	0.99982363	0.99931	0.99927205	0.9993839	0.9995579
0.0	0.0011195713	0.011375338	0.00057688414	0.005803332	0.9252266	0.05232595	0.00029492367	0.025660275	0.00048940466	0.0014318117
0.0	0.627344	0.18849088	0.7013142	0.31845477	0.7080428	0.100111656	0.59884715	0.43422666	0.8760832	0.028943196
0.0	0.97729945	0.9788119	0.9677288	0.9723077	0.9806651	0.9876038	0.9866215	0.9928645	0.9964413	0.9922253
0.0	0.97729945	0.9788119	0.9677288	0.9723077	0.9806651	0.9876038	0.9866215	0.9928645	0.9964413	0.9922253
0.0	0.97729945	0.9788119	0.9677288	0.9723077	0.9806651	0.9876038	0.9866215	0.9928645	0.9964413	0.9922253
0.0	0.030057574	0.0097450735	0.015570398	0.029991044	0.12904392	0.00856995	0.020871608	0.030135876	0.009500509	0.0013911029
0.0	0.97729945	0.9788119	0.9677288	0.9723077	0.9806651	0.9876038	0.9866215	0.9928645	0.9964413	0.9922253
0.0	0.030057574	0.0097450735	0.015570391	0.029991044	0.12904392	0.00856995	0.020871608	0.030135883	0.009500505	0.0013911029
0.0	0.034564395	0.010752718	0.015760275	0.032562755	0.13573495	0.008742141	0.021701291	0.028496472	0.01154911	0.001374756
0.0	0.97729945	0.9788119	0.9677288	0.9723077	0.9806651	0.9876038	0.9866215	0.9928645	0.9964413	0.9922253
0.0	0.009693982	0.9493523	0.023524344	0.045657426	0.13081567	0.61776537	0.15555334	0.80885595	0.5501135	0.92163485
0.0	0.030057574	0.009967356	0.016019372	0.032092396	0.1455597	0.010003035	0.022096915	0.03400773	0.01072165	0.001696127
0.0	0.99974495	0.9978781	0.998553	0.999318	0.99953175	0.9996691	0.9997601	0.9996111	0.9993923	0.9996517
0.0	0.99974495	0.9978781	0.998553	0.999318	0.99953175	0.9996691	0.9997601	0.9996111	0.9993923	0.9996517
0.0	0.99973506	0.9978338	0.9993212	0.9995043	0.9996401	0.99982697	0.9998466	0.99964976	0.9996158	0.9995152
0.0	0.00010167278	2.5509256e-05	0.00013381906	6.284333e-05	0.00014452531	0.0002934064	0.00019164827	0.00030443678	0.00021589486	0.00019953155
0.0	0.0011195723	0.011375338	0.00057688414	0.005803332	0.92522675	0.05232595	0.00029492367	0.025660275	0.00048940466	0.0014318117
0.0	0.99973506	0.9978338	0.9993212	0.9995043	0.9996401	0.99982697	0.9998466	0.99964976	0.9996158	0.9995152
0.0	0.00010167278	2.5509256e-05	0.00013381906	6.284333e-05	0.00014452531	0.0002934064	0.00019164827	0.00030443678	0.00021589486	0.00019953155
0.0	0.0011195723	0.011375338	0.00057688414	0.005803332	0.92522675	0.05232595	0.00029492367	0.025660275	0.00048940466	0.0014318117
0.0	0.99974495	0.9978781	0.998553	0.999318	0.99953175	0.9996691	0.9997601	0.9996111	0.9993923	0.9996517
0.0	0.99973506	0.9978338	0.9993212	0.9995043	0.9996401	0.99982697	0.9998466	0.99964976	0.9996158	0.9995152
0.0	0.00010167278	2.5509256e-05	0.00013381906	6.284333e-05	0.00014452531	0.0002934064	0.00019164827	0.00030443678	0.00021589486	0.00019953155
0.0	0.0011195723	0.011375338	0.00057688437	0.005803332	0.92522675	0.052325923	0.00029492367	0.025660275	0.00048940466	0.0014318117
0.0	0.99974495	0.9978781	0.998553	0.999318	0.99953175	0.9996691	0.9997601	0.9996111	0.9993923	0.9996517
0.0	0.99973506	0.9978338	0.9993212	0.9995043	0.9996401	0.99982697	0.9998466	0.99964976	0.9996158	0.9995152
0.0	0.00010167278	2.5509256e-05	0.00013381906	6.284333e-05	0.00014452531	0.0002934064	0.00019164827	0.00030443678	0.00021589486	0.00019953155
0.0	0.0011195723	0.011375338	0.00057688437	0.005803332	0.92522675	0.052325923	0.00029492367	0.025660275	0.00048940466	0.0014318117
0.0	0.99923754	0.99714917	0.9982383	0.99703145	0.9974293	0.99908936	0.9983412	0.99708325	0.9993136	0.99720085
0.0	0.97729945	0.9788119	0.9677288	0.9723077	0.9806651	0.9876038	0.9866215	0.9928645	0.9964413	0.9922253
0.0	0.97729945	0.9788119	0.9677288	0.9723077	0.9806651	0.9876038	0.9866215	0.9928645	0.9964413	0.9922253
0.0	0.9996301	0.9939721	0.9946181	0.9975962	0.9993235	0.9993814	0.99803215	0.99862707	0.99865484	0.9986205
0.0	0.031120567	0.009504656	0.017659942	0.029442672	0.12553677	0.009223621	0.0223194	0.033304907	0.010814444	0.0014227376
0.0	0.01526183	0.00047411546	0.00015431982	0.0014933811	0.0023016997	0.000540902	0.003392721	0.07190452	0.82041574	0.0009789374
0.0	0.9999056	0.997912	0.9993973	0.9991635	0.9997042	0.9998952	0.99954766	0.99965715	0.99945563	0.99902594
0.0	0.97729945	0.9788119	0.9677288	0.9723077	0.9806651	0.9876038	0.9866215	0.9928645	0.9964413	0.9922253
0.0	0.99536926	0.9958171	0.7415679	0.9836378	0.9206309	0.9851757	0.87318265	0.73804617	0.834001	0.76232964
0.0	0.99491125	0.99612963	0.72597677	0.9832444	0.9282954	0.985932	0.90102226	0.73357576	0.8090804	0.72279245
0.0	0.99086964	0.9962746	0.71754974	0.9825769	0.9115272	0.98562604	0.904976	0.7676855	0.80647564	0.7684619
0.0	0.9985366	0.9978976	0.88995	0.9904322	0.9667572	0.99077576	0.9729006	0.8962596	0.90678596	0.89042324
0.0	0.99474055	0.99599576	0.7193742	0.9830777	0.91553295	0.9859482	0.8988331	0.77868396	0.81584835	0.72765803
0.0	0.9948184	0.9961344	0.7335977	0.9819433	0.92617226	0.98460025	0.8855481	0.7697164	0.81484854	0.7506713
0.0	0.99086964	0.9960544	0.7253028	0.98221374	0.9085579	0.9868695	0.90376186	0.7000991	0.82263434	0.72248745
0.0	0.9995345	0.99792886	0.9987361	0.99832815	0.9979862	0.99940133	0.99894756	0.9980867	0.9994904	0.9976285
0.0	0.97729945	0.9788119	0.9677288	0.9723077	0.9806651	0.9876038	0.9866215	0.9928645	0.9964413	0.9922253
0.0	0.97729945	0.9788119	0.9677288	0.9723077	0.9806651	0.9876038	0.9866215	0.9928645	0.9964413	0.9922253
0.0	0.97729945	0.9788119	0.9677288	0.9723077	0.9806651	0.9876038	0.9866215	0.9928645	0.9964413	0.9922253
0.0	0.97729945	0.9788119	0.9677288	0.9723077	0.9806651	0.9876038	0.9866215	0.9928645	0.9964413	0.9922253
0.0	0.9995055	0.9980767	0.9988223	0.99783176	0.99871325	0.99955493	0.9990901	0.9982255	0.99947566	0.9976888
0.0	0.99923754	0.99714917	0.9982383	0.99703145	0.9974293	0.99908936	0.9983412	0.99708325	0.9993136	0.99720085
0.0	0.99923754	0.99714917	0.9982383	0.99703145	0.9974293	0.99908936	0.9983412	0.99708325	0.9993136	0.99720085
0.0	0.99923754	0.99714917	0.9982383	0.99703145	0.9974293	0.99908936	0.9983412	0.99708325	0.9993136	0.99720085
0.0	0.99923754	0.99714917	0.9982383	0.99703145	0.9974293	0.99908936	0.9983412	0.99708325	0.9993136	0.99720085
0.0	0.9995345	0.99792886	0.9987361	0.99832815	0.9979862	0.99940133	0.99894756	0.9980867	0.9994904	0.9976285
0.0	0.97729945	0.9788119	0.9677288	0.9723077	0.9806651	0.9876038	0.9866215	0.9928645	0.9964413	0.9922253
0.0	0.97729945	0.9788119	0.9677288	0.9723077	0.9806651	0.9876038	0.9866215	0.9928645	0.9964413	0.9922253
0.0	0.97729945	0.9788119	0.9677288	0.9723077	0.9806651	0.9876038	0.9866215	0.9928645	0.9964413	0.9922253
0.0	0.99942625	0.9977908	0.9986896	0.99823534	0.99863064	0.999539	0.9988626	0.99804735	0.9994949	0.9980276
0.0	0.97729945	0.9788119	0.9677288	0.9723077	0.9806651	0.9876038	0.9866215	0.9928645	0.9964413	0.9922253
0.0	0.97729945	0.9788119	0.9677288	0.9723077	0.9806651	0.9876038	0.9866215	0.9928645	0.9964413	0.9922253
0.0	0.97729945	0.9788119	0.9677288	0.9723077	0.9806651	0.9876038	0.9866215	0.9928645	0.9964413	0.9922253
0.0	0.97729945	0.9788119	0.9677288	0.9723077	0.9806651	0.9876038	0.9866215	0.9928645	0.9964413	0.9922253
0.0	0.99138534	0.97889847	0.99691665	0.9812015	0.9983304	0.99617803	0.99569076	0.995652	0.9971493	0.9911561
0.0	0.9996301	0.9939721	0.9946181	0.9975962	0.9993235	0.9993814	0.99803215	0.99862707	0.99865484	0.9986205
0.0	0.97729945	0.9788119	0.9677288	0.9723077	0.9806651	0.9876038	0.9866215	0.9928645	0.9964413	0.9922253
0.0	0.9999056	0.997912	0.9993973	0.9991635	0.9997042	0.9998952	0.99954766	0.99965715	0.99945563	0.99902594
0.0	0.97729945	0.9788119	0.9677288	0.9723077	0.9806651	0.9876038	0.9866215	0.9928645	0.9964413	0.9922253
0.0	0.97729945	0.9788119	0.9677288	0.9723077	0.9806651	0.9876038	0.9866215	0.9928645	0.9964413	0.9922253
0.0	0.99961096	0.99150676	0.9921158	0.99568945	0.9980478	0.9994504	0.9882409	0.99360424	0.9906352	0.9758932
0.0	0.004126952	0.028850019	0.057083882	0.30517778	0.95538056	0.3167307	0.019624716	0.060855243	0.004395812	0.48816139
0.0	0.97729945	0.9788119	0.9677288	0.9723077	0.9806651	0.9876038	0.9866215	0.9928645	0.9964413	0.9922253
0.0	0.97729945	0.9788119	0.9677288	0.9723077	0.9806651	0.9876038	0.9866215	0.9928645	0.9964413	0.9922253
0.0	0.97729945	0.9788119	0.9677288	0.9723077	0.9806651	0.9876038	0.9866215	0.9928645	0.9964413	0.9922253
0.0	0.97729945	0.9788119	0.9677288	0.9723077	0.9806651	0.9876038	0.9866215	0.9928645	0.9964413	0.9922253
0.0	0.97729945	0.9788119	0.9677288	0.9723077	0.9806651	0.9876038	0.9866215	0.9928645	0.9964413	0.9922253
0.0	0.97729945	0.9788119	0.9677288	0.9723077	0.9806651	0.9876038	0.9866215	0.9928645	0.9964413	0.9922253
0.0	0.97729945	0.9788119	0.9677288	0.9723077	0.9806651	0.9876038	0.9866215	0.9928645	0.9964413	0.9922253
0.0	0.97729945	0.9788119	0.9677288	0.9723077	0.9806651	0.9876038	0.9866215	0.9928645	0.9964413	0.9922253
0.0	0.97729945	0.9788119	0.9677288	0.9723077	0.9806651	0.9876038	0.9866215	0.9928645	0.9964413	0.9922253
0.0	0.97729945	0.9788119	0.9677288	0.9723077	0.9806651	0.9876038	0.9866215	0.9928645	0.9964413	0.9922253
0.0	0.97729945	0.9788119	0.9677288	0.9723077	0.9806651	0.9876038	0.9866215	0.9928645	0.9964413	0.9922253
0.0	0.9917812	0.96731436	0.99110126	0.99774075	0.9936313	0.9989095	0.9807685	0.9956584	0.99839896	0.99700975
0.0	0.97729945	0.9788119	0.9677288	0.9723077	0.9806651	0.9876038	0.9866215	0.9928645	0.9964413	0.9922253
0.0	0.9997385	0.99368095	0.999044	0.99867415	0.9997702	0.9995442	0.9995621	0.99961096	0.99938834	0.9989235
0.0	0.99973506	0.9978338	0.9993212	0.9995043	0.9996401	0.99982697	0.9998466	0.99964976	0.9996158	0.9995152
0.0	0.97729945	0.9788119	0.9677288	0.9723077	0.9806651	0.9876038	0.9866215	0.9928645	0.9964413	0.9922253
0.0	0.99952984	0.9972314	0.9975903	0.99775875	0.9985607	0.99789065	0.99688965	0.99775344	0.99889743	0.99547774
0.0	0.97729945	0.9788119	0.9677288	0.9723077	0.9806651	0.9876038	0.9866215	0.9928645	0.9964413	0.9922253
0.0	0.97729945	0.9788119	0.9677288	0.9723077	0.9806651	0.9876038	0.9866215	0.9928645	0.9964413	0.9922253
0.0	0.9992091	0.995856	0.993775	0.9975561	0.9973476	0.99964285	0.9980567	0.9987208	0.99719775	0.9960026
0.0	0.9991691	0.9967056	0.9978423	0.99879754	0.9992887	0.99945027	0.9988661	0.9985771	0.99907506	0.99805045
0.0	0.99981624	0.99733305	0.9971571	0.99850637	0.9994981	0.9995951	0.9992299	0.99925977	0.99930644	0.99916697
0.0	0.9998776	0.9990822	0.99857855	0.99941015	0.9994924	0.9998754	0.9997929	0.99981266	0.999561	0.9997074
0.0	0.99962544	0.9979989	0.9985933	0.9994789	0.9990194	0.9997303	0.9996941	0.99959177	0.99930143	0.9996124
0.0	0.97729945	0.9788119	0.9677288	0.0042982716	0.9806651	0.002002728	0.0075516426	0.00094044325	0.003052327	0.0050987587
0.0	0.9999286	0.99850035	0.99948406	0.99935526	0.9997626	0.99991834	0.9997025	0.99973816	0.9995247	0.9992774
0.0	0.9996691	0.9984366	0.9952663	0.9985574	0.99818003	0.9997925	0.9991561	0.9993476	0.99804735	0.9981147
0.0	0.97729945	0.9788119	0.9677288	0.9723077	0.9806651	0.9876038	0.9866215	0.9928645	0.9964413	0.9922253
0.0	0.23494853	0.18467969	0.2064166	0.52404237	0.5748609	0.013443089	0.14246611	0.51673985	0.2724962	0.06461985
0.0	0.9998116	0.9984585	0.9987544	0.9994234	0.9995565	0.9997435	0.99983466	0.99968255	0.9995016	0.99970263
0.0	0.9974292	0.99103206	0.9997892	0.07828176	0.99865806	0.95276314	0.9607229	0.5713801	0.25811216	0.99988854
0.0	0.9662828	0.8949647	0.91701984	0.07828176	0.8994029	0.95276314	0.9615881	0.77294344	0.25811216	0.99555165
0.0	0.9996301	0.9939721	0.9946181	0.9975962	0.9993235	0.9993814	0.99803215	0.99862707	0.99865484	0.9986205
0.0	0.9995697	0.9991912	0.99937314	0.9995771	0.9995833	0.9999347	0.998085	0.9997571	0.99958724	0.99948573
0.0	0.97729945	0.9788119	0.9677288	0.9723077	0.9806651	0.9876038	0.9866215	0.9928645	0.9964413	0.9922253
0.0	0.97729945	0.9788119	0.9677288	0.9723077	0.9806651	0.9876038	0.9866215	0.9928645	0.9964413	0.9922253
0.0	0.97729945	0.9788119	0.9677288	0.9723077	0.9806651	0.9876038	0.9866215	0.9928645	0.9964413	0.9922253
0.0	0.97729945	0.9788119	0.9677288	0.9723077	0.9806651	0.9876038	0.9866215	0.9928645	0.9964413	0.9922253
0.0	0.97729945	0.9788119	0.9677288	0.9723077	0.9806651	0.9876038	0.9866215	0.9928645	0.9964413	0.9922253
0.0	0.97729945	0.9788119	0.9677288	0.9723077	0.9806651	0.9876038	0.9866215	0.9928645	0.9964413	0.9922253
0.0	0.9999056	0.997912	0.9993973	0.9991635	0.9997042	0.9998952	0.99954766	0.99965715	0.99945563	0.99902594
0.0	0.99973506	0.9978338	0.9993212	0.9995043	0.9996401	0.99982697	0.9998466	0.99964976	0.9996158	0.9995152
0.0	0.97729945	0.9788119	0.9677288	0.9723077	0.9806651	0.9876038	0.9866215	0.9928645	0.9964413	0.9922253
0.0	0.97729945	0.9788119	0.9677288	0.9723077	0.9806651	0.9876038	0.9866215	0.9928645	0.9964413	0.9922253
0.0	0.97729945	0.9788119	0.9677288	0.9723077	0.9806651	0.9876038	0.9866215	0.9928645	0.9964413	0.9922253
0.0	0.99973506	0.9978338	0.9993212	0.9995043	0.9996401	0.99982697	0.9998466	0.99964976	0.9996158	0.9995152
0.0	0.97729945	0.9788119	0.9677288	0.9723077	0.9806651	0.9876038	0.9866215	0.9928645	0.9964413	0.9922253
0.0	0.00010167278	2.5509256e-05	0.00013381895	6.284333e-05	0.00014452531	0.0002934064	0.00019164827	0.00030443678	0.00021589486	0.00019953155
0.0	0.97729945	0.9788119	0.9677288	0.9723077	0.9806651	0.9876038	0.9866215	0.9928645	0.9964413	0.9922253
0.0	0.9997385	0.99368095	0.999044	0.99867415	0.9997702	0.9995442	0.9995621	0.99961096	0.99938834	0.9989235
0.0	0.99973506	0.9978338	0.9993212	0.9995043	0.9996401	0.99982697	0.9998466	0.99964976	0.9996158	0.9995152
0.0	0.97729945	0.9788119	0.9677288	0.9723077	0.9806651	0.9876038	0.9866215	0.9928645	0.9964413	0.9922253
0.0	0.97729945	0.9788119	0.9677288	0.9723077	0.9806651	0.9876038	0.9866215	0.9928645	0.9964413	0.9922253
0.0	0.99952984	0.9972314	0.9975903	0.99775875	0.9985607	0.99789065	0.99688965	0.99775344	0.99889743	0.99547774
0.0	0.84014827	0.22282724	0.503284	0.95637816	0.82531047	0.82780594	0.9308881	0.7880453	0.82366854	0.9535998
0.0	0.95501006	0.59323275	0.9865889	0.94999385	0.96603274	0.60361373	0.92301095	0.9862509	0.9996124	0.20577882
0.0	0.97729945	0.9788119	0.9677288	0.9723077	0.9806651	0.9876038	0.9866215	0.9928645	0.9964413	0.9922253
0.0	0.97729945	0.9788119	0.9677288	0.9723077	0.9806651	0.9876038	0.9866215	0.9928645	0.9964413	0.9922253
0.0	0.99973506	0.9978338	0.9993212	0.9995043	0.9996401	0.99982697	0.9998466	0.99964976	0.9996158	0.9995152
0.0	0.97729945	0.9788119	0.9677288	0.9723077	0.9806651	0.9876038	0.9866215	0.9928645	0.9964413	0.9922253
0.0	0.00010167278	2.5509256e-05	0.00013381906	6.284333e-05	0.00014452531	0.0002934064	0.00019164827	0.00030443707	0.00021589486	0.00019953155
0.0	0.0011195713	0.011375332	0.00057688414	0.005803332	0.92522675	0.052325923	0.00029492367	0.025660275	0.00048940466	0.0014318117
0.0	0.9997372	0.9960251	0.9992619	0.9996673	0.9994399	0.9997644	0.9997272	0.99968195	0.9995615	0.99933773
0.0	0.92105156	0.60963297	0.6875543	0.84205925	0.867011	0.6688206	0.61749107	0.689208	0.8292356	0.3082054
0.0	0.8216185	0.47286692	0.5291935	0.75827706	0.7886842	0.45220202	0.37466845	0.6235765	0.603689	0.13929385
0.0	0.9998362	0.99875104	0.9983633	0.9992592	0.9993807	0.99984825	0.99972206	0.9997644	0.9994956	0.9996264
0.0	0.97729945	0.9788119	0.9677288	0.9723077	0.9806651	0.9876038	0.9866215	0.9928645	0.9964413	0.9922253
0.0	0.97729945	0.9788119	0.9677288	0.9723077	0.9806651	0.9876038	0.9866215	0.9928645	0.9964413	0.9922253
0.0	0.030057574	0.0097450735	0.015570398	0.029991044	0.12904392	0.00856995	0.020871611	0.030135876	0.009500505	0.0013911029
0.0	0.99086964	0.99434185	0.608044	0.9733978	0.8933421	0.9780618	0.8432499	0.678429	0.75954795	0.6988396
0.0	0.9992091	0.995856	0.993775	0.9975561	0.9973476	0.99964285	0.9980567	0.9987208	0.99719775	0.9960026
0.0	0.9998362	0.99875104	0.9983633	0.9992592	0.9993807	0.99984825	0.99972206	0.9997644	0.9994956	0.9996264
0.0	0.9991691	0.9967056	0.9978423	0.99881905	0.9992887	0.9994469	0.99891853	0.9986314	0.9990878	0.9979717
0.0	0.017744293	0.3619114	0.005403327	0.16220637	0.8006454	0.3747624	0.1659756	0.090437494	0.003134058	0.024074383
0.0	0.97729945	0.9788119	0.9677288	0.9723077	0.9806651	0.9876038	0.9866215	0.9928645	0.9964413	0.9922253
0.0	0.99138534	0.97889847	0.99691665	0.9812015	0.9983304	0.99617803	0.99569076	0.995652	0.9971493	0.9911561
0.0	0.9973104	0.9629677	0.996234	0.9980835	0.9984452	0.9986197	0.9968855	0.9938682	0.9978078	0.98174953
0.0	0.97729945	0.9788119	0.9677288	0.9723077	0.9806651	0.9876038	0.9866215	0.9928645	0.9964413	0.9922253
0.0	0.9969049	0.98855513	0.984874	0.9957016	0.9958566	0.99632734	0.992904	0.9917024	0.9901135	0.986629
0.0	0.97729945	0.9788119	0.9677288	0.9723077	0.9806651	0.9876038	0.9866215	0.9928645	0.9964413	0.9922253
0.0	0.97729945	0.9788119	0.9677288	0.9723077	0.9806651	0.9876038	0.9866215	0.9928645	0.9964413	0.9922253
0.0	0.97729945	0.9788119	0.9677288	0.9723077	0.9806651	0.9876038	0.9866215	0.9928645	0.9964413	0.9922253
0.0	0.9996301	0.9939721	0.9946181	0.9975962	0.9993235	0.9993814	0.99803215	0.99862707	0.99865484	0.9986205
0.0	0.97729945	0.9788119	0.9677288	0.9723077	0.9806651	0.9876038	0.9866215	0.9928645	0.9964413	0.9922253
0.0	0.99867684	0.981217	0.9973454	0.9987178	0.9990557	0.99933344	0.9987865	0.99685067	0.9986292	0.9894422
0.0	0.0011195723	0.011375338	0.00057688414	0.005803332	0.92522675	0.05232595	0.00029492367	0.025660275	0.00048940466	0.001431811
0.0	0.0007877133	0.000121508514	9.190148e-05	0.008939269	0.5635308	3.715165e-05	0.44519103	0.49025866	0.00012523262	0.3391438
0.0	0.011119811	0.0042428137	0.16837564	0.0010444153	0.014925652	0.00095884484	0.6579648	0.006341956	0.0016396724	0.8773854
0.0	0.97729945	0.9788119	0.9677288	0.9723077	0.9806651	0.9876038	0.9866215	0.9928645	0.9964413	0.9922253
0.0	0.9992091	0.995856	0.993775	0.9975561	0.9973476	0.99964285	0.9980567	0.9987208	0.99719775	0.9960026
0.0	0.99981266	0.9984352	0.998852	0.99859005	0.9991517	0.9992582	0.99908614	0.9987895	0.99945086	0.9981324
0.0	0.030603334	0.005213578	0.009865052	0.027136141	0.076120354	0.010987129	0.016547807	0.023876226	0.0147482995	0.0029082017
0.0	0.8189931	0.92774695	0.44282165	0.016247764	0.71093166	0.5407644	0.13484834	0.74783874	0.7669102	0.7351048
0.0	0.99960977	0.99748343	0.9977894	0.99790823	0.9986594	0.9981635	0.9973194	0.99825805	0.99895406	0.9955836
0.0	0.99981266	0.9984352	0.998852	0.99859005	0.9991517	0.9992582	0.99908614	0.9987895	0.99945086	0.9981324
0.0	0.0010758927	0.0015766692	0.0050378796	0.0081795845	0.007391362	0.0832626	0.0015054689	0.24292229	0.040267766	0.5606502
0.0	0.010384726	0.002436881	0.0050481893	0.016969467	0.048781753	0.0050765728	0.0057225227	0.017989326	0.0054983147	0.0010625068
0.0	0.97729945	0.9788119	0.9677288	0.9723077	0.9806651	0.9876038	0.9866215	0.9928645	0.9964413	0.9922253
0.0	0.9998362	0.99875104	0.9983633	0.9992592	0.9993807	0.99984825	0.99972206	0.9997644	0.9994956	0.9996264
0.0	0.99987805	0.998293	0.99845326	0.9992131	0.9997061	0.99978286	0.99980074	0.9997485	0.99950826	0.99965477
0.0	0.99973506	0.9978338	0.9993212	0.9995043	0.9996401	0.99982697	0.9998466	0.99964976	0.9996158	0.9995152
0.0	0.99518764	0.7812667	0.9552577	0.98672104	0.9869251	0.9841021	0.9964143	0.96875185	0.98863065	0.9881842
0.0	0.97729945	0.9788119	0.9677288	0.9723077	0.9806651	0.9876038	0.9866215	0.9928645	0.9964413	0.9922253
0.0	0.97729945	0.9788119	0.9677288	0.9723077	0.9806651	0.9876038	0.9866215	0.9928645	0.9964413	0.9922253
0.0	0.8368036	0.654484	0.88734	0.88816166	0.8853964	0.9467868	0.8037424	0.86730725	0.8380306	0.61605006
0.0	0.97729945	0.9788119	0.9677288	0.9723077	0.9806651	0.9876038	0.9866215	0.9928645	0.9964413	0.9922253
0.0	0.24583113	0.15621889	0.21957764	0.15545404	0.14545807	0.051849477	0.02371204	0.8763434	0.9279064	0.026696153
0.0	0.99993634	0.99907625	0.9995888	0.9997166	0.9998443	0.99993265	0.9998615	0.99968886	0.99979407	0.99888355
0.0	0.9999386	0.9990982	0.9996691	0.9994584	0.99983585	0.9999279	0.9998524	0.999746	0.99972266	0.9987931
0.0	0.9999368	0.998774	0.999648	0.9995117	0.9998323	0.999926	0.99983156	0.99972683	0.9997937	0.99873596
0.0	0.9999317	0.99860054	0.9995252	0.99956936	0.9998252	0.9999238	0.99980897	0.9996791	0.99978715	0.9984491
0.0	0.9997967	0.99709725	0.99693954	0.9984946	0.99956805	0.9996451	0.9984188	0.9992149	0.99912053	0.9992679
0.0	0.27549273	0.36412883	0.18747665	0.55668145	0.17286456	0.23638402	0.008689583	0.4432137	0.18499212	0.06106369
0.0	0.426376	0.00084566476	0.021993747	0.11935466	0.8777044	0.049041927	0.9695192	0.7386	0.0138151655	0.6946152
0.0	0.97729945	0.9788119	0.9677288	0.9723077	0.9806651	0.9876038	0.9866215	0.9928645	0.9964413	0.9922253
0.0	0.97729945	0.9788119	0.9677288	0.9723077	0.9806651	0.9876038	0.9866215	0.9928645	0.9964413	0.9922253
0.0	0.9997261	0.99549073	0.9958723	0.9980313	0.999433	0.9995389	0.9986664	0.99889225	0.9989285	0.9987134
0.0	0.97729945	0.9788119	0.9677288	0.9723077	0.9806651	0.9876038	0.9866215	0.9928645	0.9964413	0.9922253
0.0	0.97729945	0.9788119	0.9677288	0.9723077	0.9806651	0.9876038	0.9866215	0.9928645	0.9964413	0.9922253
0.0	0.9996301	0.9939721	0.9946181	0.9975962	0.9993235	0.9993814	0.99803215	0.99862707	0.99865484	0.9986205
0.0	0.9996301	0.9939721	0.9946181	0.9975962	0.9993235	0.9993814	0.99803215	0.99862707	0.99865484	0.9986205
0.0	0.9996301	0.9939721	0.9946181	0.9975962	0.9993235	0.9993814	0.99803215	0.99862707	0.99865484	0.9986205
0.0	0.9996301	0.9939721	0.9946181	0.9975962	0.9993235	0.9993814	0.99803215	0.99862707	0.99865484	0.9986205
0.0	0.9996301	0.9939721	0.9946181	0.9975962	0.9993235	0.9993814	0.99803215	0.99862707	0.99865484	0.9986205
0.0	0.99981624	0.99733305	0.9971571	0.99850637	0.9994981	0.9995951	0.9992299	0.99925977	0.99930644	0.99916697
0.0	0.97729945	0.9788119	0.9677288	0.9723077	0.9806651	0.9876038	0.9866215	0.9928645	0.9964413	0.9922253
0.0	0.97729945	0.9788119	0.9677288	0.9723077	0.9806651	0.9876038	0.9866215	0.9928645	0.9964413	0.9922253
0.0	0.97729945	0.9788119	0.9677288	0.9723077	0.9806651	0.9876038	0.9866215	0.9928645	0.9964413	0.9922253
0.0	0.9996301	0.9939721	0.9946181	0.9975962	0.9993235	0.9993814	0.99803215	0.99862707	0.99865484	0.9986205
0.0	0.97729945	0.9788119	0.9677288	0.9723077	0.9806651	0.9876038	0.9866215	0.9928645	0.9964413	0.9922253
0.0	0.9984523	0.99518085	0.9909162	0.9977908	0.99634844	0.9983368	0.99606836	0.9963917	0.9954051	0.99356306
0.0	0.97729945	0.9788119	0.9677288	0.9723077	0.9806651	0.9876038	0.9866215	0.9928645	0.9964413	0.9922253
0.0	0.97729945	0.9788119	0.9677288	0.9723077	0.9806651	0.9876038	0.9866215	0.9928645	0.9964413	0.9922253
0.0	0.99968636	0.99739826	0.9967457	0.9981907	0.99843115	0.99868923	0.9989785	0.9981285	0.99812955	0.998021
0.0	0.97729945	0.9788119	0.9677288	0.9723077	0.9806651	0.9876038	0.9866215	0.9928645	0.9964413	0.9922253
0.0	0.9969049	0.98855513	0.984874	0.9957016	0.9958566	0.99632734	0.992904	0.9917024	0.9901135	0.986629
0.0	0.97642857	0.89079297	0.87386984	0.96880865	0.9363164	0.9472272	0.70971406	0.9225362	0.94253916	0.82995856
0.0	0.97642857	0.89079297	0.87386984	0.96880865	0.9363164	0.9472273	0.7097141	0.9225362	0.94253916	0.82995856
0.0	0.97642857	0.89079297	0.87386984	0.96880865	0.93631643	0.9472273	0.7097141	0.9225362	0.94253916	0.8299587
0.0	0.97729945	0.9788119	0.9677288	0.9723077	0.9806651	0.9876038	0.9866215	0.9928645	0.9964413	0.9922253
0.0	0.97729945	0.9788119	0.9677288	0.9723077	0.9806651	0.9876038	0.9866215	0.9928645	0.9964413	0.9922253
0.0	0.9985337	0.9938997	0.9912531	0.9972524	0.99735606	0.99801373	0.9967907	0.9951578	0.9939652	0.99352705
0.0	0.97729945	0.9788119	0.9677288	0.9723077	0.9806651	0.9876038	0.9866215	0.9928645	0.9964413	0.9922253
0.0	0.97729945	0.9788119	0.9677288	0.9723077	0.9806651	0.9876038	0.9866215	0.9928645	0.9964413	0.9922253
0.0	0.97729945	0.9788119	0.9677288	0.9723077	0.9806651	0.9876038	0.9866215	0.9928645	0.9964413	0.9922253
0.0	0.99973506	0.9978338	0.9993212	0.9995043	0.9996401	0.99982697	0.9998466	0.99964976	0.9996158	0.9995152
0.0	0.0015705611	0.0016247543	0.00389716	0.0047352137	0.0017230067	0.0021071946	0.0018926068	0.0025929469	0.0064203413	0.0019379487
0.0	0.97729945	0.9788119	0.9677288	0.9723077	0.9806651	0.9876038	0.9866215	0.9928645	0.9964413	0.9922253
0.0	0.97729945	0.9788119	0.9677288	0.9723077	0.9806651	0.9876038	0.9866215	0.9928645	0.9964413	0.9922253
0.0	0.97729945	0.9788119	0.9677288	0.9723077	0.9806651	0.9876038	0.9866215	0.9928645	0.9964413	0.9922253
0.0	0.97729945	0.9788119	0.9677288	0.9723077	0.9806651	0.9876038	0.9866215	0.9928645	0.9964413	0.9922253
0.0	0.97729945	0.9788119	0.9677288	0.9723077	0.9806651	0.9876038	0.9866215	0.9928645	0.9964413	0.9922253
0.0	0.97729945	0.9788119	0.9677288	0.9723077	0.9806651	0.9876038	0.9866215	0.9928645	0.9964413	0.9922253
0.0	0.97729945	0.9788119	0.9677288	0.9723077	0.9806651	0.9876038	0.9866215	0.9928645	0.9964413	0.9922253
0.0	0.97729945	0.9788119	0.9677288	0.9723077	0.9806651	0.9876038	0.9866215	0.9928645	0.9964413	0.9922253
0.0	0.97729945	0.9788119	0.9677288	0.9723077	0.9806651	0.9876038	0.9866215	0.9928645	0.9964413	0.9922253
0.0	0.97729945	0.9788119	0.9677288	0.9723077	0.9806651	0.9876038	0.9866215	0.9928645	0.9964413	0.9922253
0.0	0.97729945	0.9788119	0.9677288	0.9723077	0.9806651	0.9876038	0.9866215	0.9928645	0.9964413	0.9922253
0.0	0.51103354	0.025245635	0.05638379	0.010922914	0.65282965	0.9905562	0.22260174	0.7458341	0.37170747	0.7934709
0.0	0.9969049	0.98855513	0.984874	0.9957016	0.9958566	0.99632734	0.992904	0.9917024	0.9901135	0.986629
0.0	0.97729945	0.9788119	0.9677288	0.9723077	0.9806651	0.9876038	0.9866215	0.9928645	0.9964413	0.9922253
0.0	0.9991691	0.9967056	0.9978423	0.99881905	0.9992887	0.9994469	0.99891853	0.9986314	0.9990878	0.9979717
0.0	0.9999608	0.99960977	0.99985003	0.99983	0.9999324	0.99996567	0.9998969	0.99981827	0.9998863	0.9993032
0.0	0.07008541	0.024767896	0.030905325	0.05221916	0.18300472	0.01573121	0.03031746	0.04612132	0.013652352	0.0022833461
0.0	0.98663783	0.6510536	0.76634836	0.94398135	0.66507447	0.94003636	0.9620419	0.7992756	0.917908	0.771912
0.0	0.97772616	0.56016546	0.61234236	0.91477007	0.0068233437	0.8034054	0.00021128981	0.9755604	0.037338395	0.9105385
0.0	0.00627934	0.0013005547	0.010300013	0.0007480262	0.06913703	0.22656268	0.018467925	0.019645799	0.0047099614	0.0041680136
0.0	0.99961096	0.99150676	0.9921158	0.99568945	0.9980478	0.9994504	0.9882409	0.99360424	0.9906352	0.9758932
0.0	0.97729945	0.9788119	0.9677288	0.9723077	0.9806651	0.9876038	0.9866215	0.9928645	0.9964413	0.9922253
0.0	0.0001425918	0.00021287333	7.489399e-05	0.0018922717	0.00020301194	0.00012412033	3.345589e-05	0.0005194712	0.0005089913	6.507842e-05
0.0	0.99963605	0.99790514	0.9981876	0.99817157	0.9988349	0.99845517	0.9980398	0.9983353	0.99918956	0.9960711
0.0	0.99963605	0.99790514	0.9981876	0.99817157	0.9988349	0.99845517	0.9980398	0.9983353	0.99918956	0.9960711
0.0	0.9941602	0.9863186	0.9977191	0.98584336	0.998611	0.99695456	0.9972982	0.9965927	0.9979518	0.99200684
0.0	0.9835941	0.7942698	0.9058211	0.9044428	0.9657859	0.89306855	0.9269424	0.9249208	0.9742061	0.7333268
0.0	0.97729945	0.9788119	0.9677288	0.9723077	0.9806651	0.9876038	0.9866215	0.9928645	0.9964413	0.9922253
0.0	0.9992091	0.995856	0.993775	0.9975561	0.9973476	0.99964285	0.9980567	0.9987208	0.99719775	0.9960026
0.0	0.9999553	0.99933535	0.99946755	0.9996271	0.9998042	0.99960524	0.99985385	0.9997639	0.9996729	0.9994253
0.0	0.97729945	0.9788119	0.9677288	0.9723077	0.9806651	0.9876038	0.9866215	0.9928645	0.9964413	0.9922253
0.0	0.97729945	0.9788119	0.9677288	0.9723077	0.9806651	0.9876038	0.9866215	0.9928645	0.9964413	0.9922253
0.0	0.030057574	0.0112959845	0.01937785	0.033896524	0.15372404	0.008990636	0.027138628	0.033282142	0.009797278	0.001959829
0.0	0.9991691	0.9967056	0.9978423	0.99881905	0.9992887	0.9994469	0.99891853	0.9986314	0.9990878	0.9979717
0.0	0.97729945	0.9788119	0.9677288	0.9723077	0.9806651	0.9876038	0.9866215	0.9928645	0.9964413	0.9922253
0.0	0.97729945	0.9788119	0.9677288	0.9723077	0.9806651	0.9876038	0.9866215	0.9928645	0.9964413	0.9922253
0.0	0.8669295	0.06854185	0.17595465	0.6640704	0.5717719	0.58665764	0.85893327	0.4274213	0.64495635	0.6145072
0.0	0.99518764	0.7812669	0.9552577	0.98672104	0.9869251	0.9841021	0.9964143	0.96875185	0.98863065	0.9881842
0.0	0.999456	0.9916073	0.9948349	0.9977701	0.9977749	0.9987078	0.99943	0.9959163	0.999049	0.9989675
0.0	0.99518764	0.78126675	0.9552577	0.98672104	0.9869251	0.9841021	0.9964143	0.96875185	0.98863065	0.9881842
0.0	0.22672488	0.14568236	0.20717329	0.15411244	0.14259125	0.04534392	0.021886243	0.8708706	0.9225379	0.026907204
0.0	0.99974495	0.9978781	0.998553	0.999318	0.99953175	0.9996691	0.9997601	0.9996111	0.9993923	0.9996517
0.0	0.97729945	0.9788119	0.9677288	0.9723077	0.9806651	0.9876038	0.9866215	0.9928645	0.9964413	0.9922253
0.0	0.99994266	0.9994265	0.9993474	0.99957174	0.9997454	0.9998919	0.99993134	0.99986446	0.99973816	0.9997639
0.0	0.9997811	0.9989667	0.9995939	0.9996489	0.9997788	0.99989223	0.9999249	0.9997454	0.999665	0.99962413
0.0	0.15564115	0.95130914	0.109405644	0.22890459	0.00056620775	0.966912	0.8095694	0.90825003	0.917765	0.14083947
0.0	0.15564115	0.95130914	0.109405644	0.22890459	0.00056620775	0.966912	0.8095694	0.90825003	0.917765	0.14083947
0.0	0.9976465	0.9258089	0.86656255	0.9746244	0.98132896	0.98976433	0.9835896	0.94619817	0.97284746	0.94873023
0.0	0.97729945	0.9788119	0.9677288	0.9723077	0.9806651	0.9876038	0.9866215	0.9928645	0.9964413	0.9922253
0.0	0.9991691	0.9967056	0.9978423	0.99881905	0.9992887	0.9994469	0.99891853	0.9986314	0.9990878	0.9979717
0.0	0.22804321	0.53712106	0.9579327	0.22049391	0.28702998	0.18175858	0.013832899	0.13669156	0.6991484	0.9752408
0.0	0.05061744	0.016017698	0.023404714	0.04078051	0.14303185	0.008759806	0.029901706	0.032618564	0.014061861	0.0020817164
0.0	0.01708082	0.0017606843	0.0051315106	0.0018192035	0.0039218697	0.067421965	0.016184434	0.020405656	0.033308394	0.07950067
0.0	0.99973506	0.9978338	0.9993212	0.9995043	0.9996401	0.99982697	0.9998466	0.99964976	0.9996158	0.9995152
0.0	0.97729945	0.9788119	0.9677288	0.9723077	0.9806651	0.9876038	0.9866215	0.9928645	0.9964413	0.9922253
0.0	0.97729945	0.9788119	0.9677288	0.9723077	0.9806651	0.9876038	0.9866215	0.9928645	0.9964413	0.9922253
0.0	0.97729945	0.9788119	0.9677288	0.9723077	0.9806651	0.9876038	0.9866215	0.9928645	0.9964413	0.9922253
0.0	0.9995697	0.9991912	0.99937314	0.9995771	0.9995833	0.9999347	0.998085	0.9997571	0.99958724	0.99948573
0.0	0.99952984	0.9972314	0.9975903	0.99775875	0.9985607	0.99789065	0.99688965	0.99775344	0.99889743	0.99547774
0.0	0.99973506	0.9978338	0.9993212	0.9995043	0.9996401	0.99982697	0.9998466	0.99964976	0.9996158	0.9995152
0.0	0.9499681	0.9409198	0.9737933	0.9737124	0.7651035	0.83529574	0.7023357	0.83596253	0.9256975	0.10130442
0.0	0.9998362	0.99875104	0.9983633	0.9992592	0.9993807	0.99984825	0.99972206	0.9997644	0.9994956	0.9996264
0.0	0.97729945	0.9788119	0.9677288	0.9723077	0.9806651	0.9876038	0.9866215	0.9928645	0.9964413	0.9922253
0.0	0.9910692	0.93504465	0.9923339	0.99628806	0.99722123	0.99793065	0.99589753	0.98080206	0.9918663	0.9908909
0.0	0.9857961	0.90694803	0.98943245	0.99474007	0.99580824	0.99694914	0.99414104	0.976029	0.9877644	0.9886984
0.0	0.99986005	0.99894077	0.9986033	0.9993468	0.9994479	0.9998659	0.99976176	0.9997869	0.9995621	0.99966824
0.0	0.9998362	0.99875104	0.9983633	0.9992592	0.9993807	0.99984825	0.99972206	0.9997644	0.9994956	0.9996264
0.0	0.97729945	0.9788119	0.9677288	0.9723077	0.9806651	0.9876038	0.9866215	0.9928645	0.9964413	0.9922253
0.0	0.9997385	0.99368095	0.999044	0.99867415	0.9997702	0.9995442	0.9995621	0.99961096	0.99938834	0.9989235
0.0	0.97729945	0.9788119	0.9677288	0.9723077	0.9806651	0.9876038	0.9866215	0.9928645	0.9964413	0.9922253
0.0	0.99973506	0.9978338	0.9993212	0.9995043	0.9996401	0.99982697	0.9998466	0.99964976	0.9996158	0.9995152
0.0	0.97729945	0.9788119	0.9677288	0.9723077	0.9806651	0.9876038	0.9866215	0.9928645	0.9964413	0.9922253
0.0	0.00010167278	2.5509256e-05	0.00013381906	6.284333e-05	0.00014452531	0.0002934064	0.00019164827	0.00030443707	0.00021589486	0.00019953155
0.0	0.97729945	0.9788119	0.9677288	0.9723077	0.9806651	0.9876038	0.9866215	0.9928645	0.9964413	0.9922253
0.0	0.99960345	0.99875116	0.9994381	0.99956936	0.999529	0.99989605	0.99914205	0.99975187	0.9996562	0.9991116
0.0	0.97729945	0.9788119	0.9677288	0.9723077	0.9806651	0.9876038	0.9866215	0.9928645	0.9964413	0.9922253
0.0	0.99973506	0.9978338	0.9993212	0.9995043	0.9996401	0.99982697	0.9998466	0.99964976	0.9996158	0.9995152
0.0	0.97729945	0.9788119	0.9677288	0.9723077	0.9806651	0.9876038	0.9866215	0.9928645	0.9964413	0.9922253
0.0	0.00010167278	2.5509256e-05	0.00013381906	6.284333e-05	0.00014452531	0.0002934064	0.00019164827	0.00030443678	0.00021589486	0.00019953155
0.0	0.99951386	0.9972836	0.99542	0.99813545	0.9979481	0.99973625	0.9987728	0.9991084	0.9981505	0.9976156
0.0	0.9991691	0.9967056	0.9978423	0.99881905	0.9992887	0.9994469	0.99891853	0.9986314	0.9990878	0.9979717
0.0	0.97729945	0.9788119	0.9677288	0.9723077	0.9806651	0.9876038	0.9866215	0.9928645	0.9964413	0.9922253
0.0	0.6513153	0.3327732	0.09183019	0.18450616	0.7985533	0.49799404	0.7619573	0.5874796	0.9381545	0.9346755
0.0	0.97729945	0.9788119	0.9677288	0.9723077	0.9806651	0.9876038	0.9866215	0.9928645	0.9964413	0.9922253
0.0	0.99923754	0.99714917	0.9982383	0.99703145	0.9974293	0.99908936	0.9983412	0.99708325	0.9993136	0.99720085
0.0	0.99978155	0.99790823	0.99864966	0.99937785	0.9995777	0.999747	0.9997855	0.99966013	0.9994443	0.99968874
0.0	0.97729933	0.9788119	0.9677288	0.9723077	0.9806651	0.9876038	0.9866215	0.9928645	0.9964413	0.9922253
0.0	0.97729945	0.9788119	0.9677288	0.9723077	0.9806651	0.9876038	0.9866215	0.9928645	0.9964413	0.9922253
0.0	0.14610197	0.0027822966	0.0373454	0.06045623	0.18091561	0.07656115	0.02647743	0.104829535	0.024653317	0.013372067
0.0	0.99935704	0.99671304	0.9980634	0.9990689	0.9994085	0.9995454	0.9990429	0.99882466	0.9992053	0.9983399
0.0	0.12137254	0.0032041278	0.0010146163	0.05943105	0.019921403	0.00059896614	0.40687576	0.0028553812	0.0017089668	0.00541418
0.0	0.97729945	0.9788119	0.9677288	0.9723077	0.9806651	0.9876038	0.9866215	0.9928645	0.9964413	0.9922253
0.0	0.12137254	0.0032041278	0.0010146163	0.05943105	0.019921403	0.00059896614	0.40687576	0.0028553812	0.0017089668	0.00541418
0.0	0.97729945	0.9788119	0.9677288	0.9723077	0.9806651	0.9876038	0.9866215	0.9928645	0.9964413	0.9922253
0.0	0.0008357183	0.00031788132	0.00082563306	0.0017159291	0.0030428187	0.00058821	0.00037793396	0.0021630803	0.00060992286	9.4275805e-05
0.0	0.9998362	0.99875104	0.9983633	0.9992592	0.9993807	0.99984825	0.99972206	0.9997644	0.9994956	0.9996264
0.0	0.97729945	0.9788119	0.9677288	0.9723077	0.9806651	0.9876038	0.9866215	0.9928645	0.9964413	0.9922253
0.0	0.97729945	0.9788119	0.9677288	0.9723077	0.9806651	0.9876038	0.9866215	0.9928645	0.9964413	0.9922253
0.0	0.97729945	0.9788119	0.9677288	0.9723077	0.9806651	0.9876038	0.9866215	0.9928645	0.9964413	0.9922253
0.0	0.97729945	0.9788119	0.9677288	0.9723077	0.9806651	0.9876038	0.9866215	0.9928645	0.9964413	0.9922253
0.0	0.9998957	0.99860114	0.99869955	0.9992945	0.99972457	0.99981314	0.9998332	0.9997738	0.99956626	0.99969506
0.0	0.012491923	0.0015624907	0.27260867	0.9723077	0.003309417	0.003716883	0.0041822502	0.0035697848	0.5412726	0.9922253
0.0	0.9980732	0.8611465	0.994279	0.99354386	0.99815756	0.99915886	0.9941684	0.9911089	0.9819094	0.98537517
0.0	0.9974368	0.8214714	0.99312395	0.99233294	0.9978713	0.9989189	0.99231887	0.9896624	0.97651684	0.98261535
0.0	0.99962544	0.9979989	0.9985933	0.9994789	0.9990194	0.9997303	0.9996941	0.99959177	0.99930143	0.9996124
0.0	0.9991691	0.9967056	0.9978423	0.99881905	0.9992887	0.9994469	0.99891853	0.9986314	0.9990878	0.9979717
0.0	0.99962544	0.9979989	0.9985933	0.9994789	0.9990194	0.9997303	0.9996941	0.99959177	0.99930143	0.9996124
0.0	0.97729945	0.9788119	0.9677288	0.9723077	0.9806651	0.9876038	0.9866215	0.9928645	0.9964413	0.9922253
0.0	0.99973506	0.9978338	0.9993212	0.9995043	0.9996401	0.99982697	0.9998466	0.99964976	0.9996158	0.9995152
0.0	0.97729945	0.9788119	0.9677288	0.9723077	0.9806651	0.9876038	0.9866215	0.9928645	0.9964413	0.9922253
0.0	0.97729945	0.9788119	0.9677288	0.9723077	0.9806651	0.9876038	0.9866215	0.9928645	0.9964413	0.9922253
0.0	0.0008323189	0.0072897715	0.010748535	0.0037221736	0.71723336	0.093844734	0.00046984723	0.001290048	0.00014289342	0.006449508
0.0	0.99973506	0.9978338	0.9993212	0.9995043	0.9996401	0.99982697	0.9998466	0.99964976	0.9996158	0.9995152
0.0	0.97729945	0.9788119	0.9677288	0.9723077	0.9806651	0.9876038	0.9866215	0.9928645	0.9964413	0.9922253
0.0	0.97729945	0.9788119	0.9677288	0.9723077	0.9806651	0.9876038	0.9866215	0.9928645	0.9964413	0.9922253
0.0	0.97729945	0.9788119	0.9677288	0.9723077	0.9806651	0.9876038	0.9866215	0.9928645	0.9964413	0.9922253
0.0	0.99964094	0.9931987	0.9991123	0.999574	0.9992866	0.99969006	0.99959606	0.9996166	0.9994037	0.99916136
0.0	0.9995697	0.9991912	0.99937314	0.9995771	0.9995833	0.9999347	0.9980849	0.9997571	0.99958724	0.99948573
0.0	0.97729945	0.9788119	0.9677288	0.9723077	0.9806651	0.9876038	0.9866215	0.9928645	0.9964413	0.9922253
0.0	0.017744284	0.3619114	0.005403327	0.16220637	0.8006454	0.3747624	0.16597565	0.090437494	0.003134058	0.024074383
0.0	0.99923754	0.99714917	0.9982383	0.99703145	0.9974293	0.99908936	0.9983412	0.99708325	0.9993136	0.99720085
0.0	0.5972963	0.9474618	0.8863165	0.608797	0.9971731	0.76252675	0.7741732	0.6271276	0.8205841	0.58231956
0.0	0.9999509	0.99909866	0.99982846	0.9998671	0.99992037	0.9999311	0.99995184	0.9998977	0.99992776	0.99977976
0.0	0.99923754	0.99714917	0.9982383	0.99703145	0.9974293	0.99908936	0.9983412	0.99708325	0.9993136	0.99720085
0.0	0.9992901	0.9972699	0.9982911	0.9972397	0.99748397	0.9991393	0.9985061	0.9972269	0.99934155	0.9972283
0.0	0.99551564	0.9307998	0.98358697	0.97867304	0.9367082	0.9897452	0.9427503	0.97963893	0.9910896	0.9287127
0.0	0.84707683	0.5256499	0.58075535	0.774846	0.81144446	0.5262902	0.41571218	0.63098174	0.64002305	0.16500251
0.0	0.99923754	0.99714917	0.9982383	0.99703145	0.9974293	0.99908936	0.9983412	0.99708325	0.9993136	0.99720085
0.0	0.9969049	0.98855513	0.984874	0.9957016	0.9958566	0.99632734	0.992904	0.9917024	0.9901135	0.986629
0.0	0.9996301	0.9939721	0.9946181	0.9975962	0.9993235	0.9993814	0.99803215	0.99862707	0.99865484	0.9986205
0.0	0.9996301	0.9939721	0.9946181	0.9975962	0.9993235	0.9993814	0.99803215	0.99862707	0.99865484	0.9986205
0.0	0.9992091	0.995856	0.993775	0.9975561	0.9973476	0.99964285	0.9980567	0.9987208	0.99719775	0.9960026
0.0	0.9998362	0.99875104	0.9983633	0.9992592	0.9993807	0.99984825	0.99972206	0.9997644	0.9994956	0.9996264
0.0	0.99138534	0.97889847	0.99691665	0.9812015	0.9983304	0.99617803	0.99569076	0.995652	0.9971493	0.9911561
0.0	0.9969049	0.98855513	0.984874	0.9957016	0.9958566	0.99632734	0.992904	0.9917024	0.9901135	0.986629
0.0	0.9969049	0.98855513	0.984874	0.9957016	0.9958566	0.99632734	0.992904	0.9917024	0.9901135	0.986629
0.0	0.9996612	0.9979377	0.9981425	0.9981501	0.99882	0.9985713	0.9977558	0.9984946	0.99912626	0.9964743
0.0	0.0121098915	0.0032225607	0.00587363	0.020280799	0.0598003	0.0065496224	0.0071493527	0.019470626	0.0065550455	0.0012844732
0.0	0.0018432384	0.005356971	4.7060956e-05	0.22074631	0.001090081	0.00012476456	0.026215892	0.18951575	0.00019435173	0.004867159
0.0	0.97729945	0.9788119	0.9677288	0.9723077	0.9806651	0.9876038	0.9866215	0.9928645	0.9964413	0.9922253
0.0	0.97729945	0.9788119	0.9677288	0.9723077	0.9806651	0.9876038	0.9866215	0.9928645	0.9964413	0.9922253
0.0	0.97729945	0.9788119	0.9677288	0.9723077	0.9806651	0.9876038	0.9866215	0.9928645	0.9964413	0.9922253
0.0	0.9996301	0.9939721	0.9946181	0.9975962	0.9993235	0.9993814	0.99803215	0.99862707	0.99865484	0.9986205
0.0	0.97729945	0.9788119	0.9677288	0.9723077	0.9806651	0.9876038	0.9866215	0.9928645	0.9964413	0.9922253
0.0	0.9996301	0.9939721	0.9946181	0.9975962	0.9993235	0.9993814	0.99803215	0.99862707	0.99865484	0.9986205
0.0	0.9962901	0.91156274	0.9743222	0.98818225	0.9926208	0.99378383	0.8655422	0.9605313	0.9838111	0.9568637
0.0	0.99786144	0.9759245	0.99122226	0.9955236	0.99825925	0.99686146	0.9981231	0.997454	0.99553937	0.99605197
0.0	0.99974495	0.9978781	0.998553	0.999318	0.99953175	0.9996691	0.9997601	0.9996111	0.9993923	0.9996517
0.0	0.99988043	0.99688244	0.99939215	0.99916816	0.9996586	0.99986506	0.9996468	0.9994517	0.99965954	0.9978551
0.0	0.97729945	0.9788119	0.9677288	0.9723077	0.9806651	0.9876038	0.9866215	0.9928645	0.9964413	0.9922253
0.0	0.014869578	0.0029677856	0.003945892	0.014648774	0.009298752	0.001619097	0.0025635639	0.012048006	0.0030300452	0.0006361827
0.0	0.97729945	0.9788119	0.9677288	0.9723077	0.9806651	0.9876038	0.9866215	0.9928645	0.9964413	0.9922253
0.0	0.99976736	0.9983411	0.9983165	0.99859434	0.9992137	0.9990097	0.9988637	0.9988821	0.99939275	0.99732023
0.0	0.99952984	0.9972314	0.9975903	0.99775875	0.9985607	0.99789065	0.99688965	0.99775344	0.99889743	0.99547774
0.0	0.99976736	0.9983411	0.9983165	0.99859434	0.9992137	0.9990097	0.9988637	0.9988821	0.99939275	0.99732023
0.0	0.97729945	0.9788119	0.9677288	0.9723077	0.9806651	0.9876038	0.9866215	0.9928645	0.9964413	0.9922253
0.0	0.97729945	0.9788119	0.9677288	0.9723077	0.9806651	0.9876038	0.9866215	0.9928645	0.9964413	0.9922253
0.0	0.97729945	0.9788119	0.9677288	0.9723077	0.9806651	0.9876038	0.9866215	0.9928645	0.9964413	0.9922253
0.0	0.97729945	0.9788119	0.9677288	0.9723077	0.9806651	0.9876038	0.9866215	0.9928645	0.9964413	0.9922253
0.0	0.97729945	0.9788119	0.9677288	0.9723077	0.9806651	0.9876038	0.9866215	0.9928645	0.9964413	0.9922253
0.0	0.97729945	0.9788119	0.9677288	0.9723077	0.9806651	0.9876038	0.9866215	0.9928645	0.9964413	0.9922253
0.0	0.001418102	0.0015617633	0.00074292545	0.011398978	0.80304253	0.02205379	0.00030637713	0.008196992	0.00030109135	0.0018805704
0.0	0.97729945	0.9788119	0.9677288	0.9723077	0.9806651	0.9876038	0.9866215	0.9928645	0.9964413	0.9922253
0.0	0.97729945	0.9788119	0.9677288	0.9723077	0.9806651	0.9876038	0.9866215	0.9928645	0.9964413	0.9922253
0.0	0.9992091	0.995856	0.993775	0.9975561	0.9973476	0.99964285	0.9980567	0.9987208	0.99719775	0.9960026
0.0	0.9996301	0.9939721	0.9946181	0.9975962	0.9993235	0.9993814	0.99803215	0.99862707	0.99865484	0.9986205
0.0	0.97729945	0.9788119	0.9677288	0.9723077	0.9806651	0.9876038	0.9866215	0.9928645	0.9964413	0.9922253
0.0	0.017744284	0.36191133	0.005403327	0.1622064	0.8006454	0.3747624	0.1659756	0.090437494	0.003134058	0.024074383
0.0	0.9992091	0.995856	0.993775	0.9975561	0.9973476	0.99964285	0.9980567	0.9987208	0.99719775	0.9960026
0.0	0.99973005	0.99345434	0.9940023	0.99684334	0.99858946	0.9995883	0.991708	0.99492884	0.99293923	0.98113453
0.0	0.99961096	0.99150676	0.9921158	0.99568945	0.9980478	0.9994504	0.9882409	0.99360424	0.9906352	0.9758932
0.0	0.99551564	0.9307998	0.98358697	0.97867304	0.9367082	0.9897452	0.9427503	0.97963893	0.9910896	0.9287127
0.0	0.97729945	0.9788119	0.9677288	0.9723077	0.9806651	0.9876038	0.9866215	0.9928645	0.9964413	0.9922253
0.0	0.99923754	0.99714917	0.9982383	0.99703145	0.9974293	0.99908936	0.9983412	0.99708325	0.9993136	0.99720085
0.0	0.99973506	0.9978338	0.9993212	0.9995043	0.9996401	0.99982697	0.9998466	0.99964976	0.9996158	0.9995152
0.0	0.0011195723	0.011375338	0.00057688414	0.0058033355	0.92522675	0.052325923	0.00029492367	0.025660275	0.00048940466	0.0014318117
0.0	0.030057559	0.0097450735	0.015570391	0.029991044	0.12904392	0.00856995	0.020871608	0.030135883	0.009500505	0.0013911029
0.0	0.97729945	0.9788119	0.9677288	0.9723077	0.9806651	0.9876038	0.9866215	0.9928645	0.9964413	0.9922253
0.0	0.9997385	0.99368095	0.999044	0.99867415	0.9997702	0.9995442	0.9995621	0.99961096	0.99938834	0.9989235
0.0	0.97729945	0.9788119	0.9677288	0.9723077	0.9806651	0.9876038	0.9866215	0.9928645	0.9964413	0.9922253
0.0	0.97729945	0.9788119	0.9677288	0.9723077	0.9806651	0.9876038	0.9866215	0.9928645	0.9964413	0.9922253
0.0	0.99973506	0.9978338	0.9993212	0.9995043	0.9996401	0.99982697	0.9998466	0.99964976	0.9996158	0.9995152
0.0	0.97729945	0.9788119	0.9677288	0.9723077	0.9806651	0.9876038	0.9866215	0.9928645	0.9964413	0.9922253
0.0	0.0011195723	0.011375338	0.00057688437	0.005803332	0.9252266	0.052325923	0.00029492367	0.025660275	0.00048940466	0.0014318117
0.0	0.97729945	0.9788119	0.9677288	0.9723077	0.9806651	0.9876038	0.9866215	0.9928645	0.9964413	0.9922253
0.0	0.0011195723	0.02615761	0.0046507353	0.054607276	0.9206052	0.38525632	0.0007458971	0.03298687	0.00048940466	0.007581796
0.0	0.97729945	0.18395591	0.0019127359	0.1475219	0.36191282	0.66193694	0.013327197	0.0054171667	0.9964413	0.9779328
0.0	0.97729945	0.9788119	0.9677288	0.9723077	0.9806651	0.9876038	0.9866215	0.9928645	0.9964413	0.9922253
0.0	0.97729945	0.9788119	0.9677288	0.9723077	0.9806651	0.9876038	0.9866215	0.9928645	0.9964413	0.9922253
0.0	0.99973506	0.9978338	0.9993212	0.9995043	0.9996401	0.99982697	0.9998466	0.99964976	0.9996158	0.9995152
0.0	0.97729945	0.9788119	0.9677288	0.9723077	0.9806651	0.9876038	0.9866215	0.9928645	0.9964413	0.9922253
0.0	0.97729945	0.9788119	0.9677288	0.9723077	0.9806651	0.9876038	0.9866215	0.9928645	0.9964413	0.9922253
0.0	0.97729945	0.9788119	0.9677288	0.9723077	0.9806651	0.9876038	0.9866215	0.9928645	0.9964413	0.9922253
0.0	0.99973506	0.9978338	0.9993212	0.9995043	0.9996401	0.99982697	0.9998466	0.99964976	0.9996158	0.9995152
0.0	0.97729945	0.9788119	0.9677288	0.9723077	0.9806651	0.9876038	0.9866215	0.9928645	0.9964413	0.9922253
0.0	0.014869585	0.0029677856	0.003945892	0.014648774	0.009298752	0.0016190953	0.0025635639	0.012048011	0.0030300452	0.0006361821
0.0	0.97729945	0.9788119	0.9677288	0.9723077	0.9806651	0.9876038	0.9866215	0.9928645	0.9964413	0.9922253
0.0	0.97729945	0.9788119	0.9677288	0.9723077	0.9806651	0.9876038	0.9866215	0.9928645	0.9964413	0.9922253
0.0	0.97729945	0.9788119	0.9677288	0.9723077	0.9806651	0.9876038	0.9866215	0.9928645	0.9964413	0.9922253
0.0	0.04976145	0.013116537	0.021210084	0.031788953	0.14123021	0.0118044615	0.030389532	0.03477961	0.013458871	0.0018603819
0.0	0.049761474	0.013116541	0.021210095	0.031788945	0.14123021	0.0118044615	0.030389532	0.03477961	0.013458871	0.0018603799
0.0	0.26333764	1.8132638e-05	0.056046434	0.00056703243	0.00025782225	0.22242267	0.19014889	0.00050029653	0.0103092585	0.003258614
0.0	0.26333764	1.8132638e-05	0.056046434	0.00056703243	0.00025782225	0.22242267	0.19014889	0.00050029653	0.0103092585	0.003258614
0.0	0.9997391	0.9978338	0.9993443	0.99952126	0.99964523	0.9998373	0.99986196	0.9996569	0.9996264	0.9995364
0.0	0.97729945	0.9788119	0.9677288	0.9723077	0.9806651	0.9876038	0.9866215	0.9928645	0.9964413	0.9922253
0.0	0.97729945	0.9788119	0.9677288	0.9723077	0.9806651	0.9876038	0.9866215	0.9928645	0.9964413	0.9922253
0.0	0.99990785	0.9986551	0.99817705	0.9990777	0.99959534	0.9998031	0.9993949	0.9994879	0.9995191	0.99951553
0.0	0.9714829	0.033778515	0.010869346	0.26307917	0.49288192	0.9444344	0.007491178	0.009319728	0.27446127	0.98391366
0.0	0.99995756	0.99876994	0.9996362	0.9996773	0.9998679	0.9998989	0.99990106	0.99981886	0.99984574	0.99974734
0.0	0.97729945	0.9788119	0.9677288	0.9723077	0.9806651	0.9876038	0.9866215	0.9928645	0.9964413	0.9922253
0.0	0.9998211	0.9991579	0.9980275	0.99904495	0.9983271	0.9998599	0.9992724	0.9995097	0.9991467	0.9989555
0.0	0.97729945	0.9788119	0.9677288	0.9723077	0.9806651	0.9876038	0.9866215	0.9928645	0.9964413	0.9922253
0.0	0.99973506	0.9978338	0.9993212	0.9995043	0.9996401	0.99982697	0.9998466	0.99964976	0.9996158	0.9995152
0.0	0.008240021	0.0022114674	0.004732518	0.014556146	0.046428848	0.0045745396	0.00539643	0.014221497	0.0049776696	0.00102681
0.0	0.49222797	0.015137097	0.111914	0.59563535	0.58626044	0.68708766	0.07988315	0.1811136	0.7119568	0.22674002
0.0	0.95145506	0.9248564	0.99099976	0.9799436	0.9955188	0.9968708	0.97312826	0.9810893	0.9044652	0.9341784
0.0	0.97729945	0.9788119	0.9677288	0.9723077	0.9806651	0.9876038	0.9866215	0.9928645	0.9964413	0.9922253
0.0	0.030057574	0.0097450735	0.019994792	0.03907611	0.16528018	0.011948526	0.028254792	0.040725596	0.013261358	0.0017971788
0.0	0.97729945	0.9788119	0.0005035141	0.0004193018	0.01853375	0.03720596	0.0011037599	0.10622635	0.001971676	0.0038005654
0.0	0.29366073	0.08201891	0.19700447	0.26002198	0.46806204	0.5724194	0.2595837	0.350564	0.19426778	0.07923274
0.0	0.97729945	0.9788119	0.9677288	0.9723077	0.9806651	0.9876038	0.9866215	0.9928645	0.9964413	0.9922253
0.0	0.97729945	0.9788119	0.9677288	0.9723077	0.9806651	0.9876038	0.9866215	0.9928645	0.9964413	0.9922253
0.0	0.9993736	0.98632264	0.99566686	0.9986626	0.99941516	0.99956363	0.9993056	0.9986185	0.99849427	0.99816173
0.0	0.00011534664	4.8257112e-05	0.05188202	0.0051516234	0.010856295	0.121306576	0.044159245	0.007545802	0.0004158153	0.0005177791
0.0	0.5984276	0.12863193	0.7708737	0.79717445	0.56122065	0.64271235	0.46764967	0.30361474	0.68467677	0.19069915
0.0	0.99952984	0.9972314	0.9975903	0.99775875	0.9985607	0.99789065	0.99688965	0.99775344	0.99889743	0.99547774
0.0	0.97729945	0.9788119	0.9677288	0.9723077	0.9806651	0.9876038	0.9866215	0.9928645	0.9964413	0.9922253
0.0	0.99967265	0.9810465	0.99398094	0.996597	0.9986451	0.9981517	0.9992316	0.9976267	0.9979183	0.99807775
0.0	0.9998362	0.99875104	0.9983633	0.9992592	0.9993807	0.99984825	0.99972206	0.9997644	0.9994956	0.9996264
0.0	0.97729945	0.9788119	0.9677288	0.9723077	0.9806651	0.9876038	0.9866215	0.9928645	0.9964413	0.9922253
0.0	0.00012344388	0.0054975613	0.0033161542	5.1564464e-05	6.153137e-05	0.019247167	0.25343117	0.0007939788	9.19098e-05	0.0007590229
0.0	0.99518764	0.78126675	0.9552577	0.98672104	0.9869251	0.9841021	0.9964143	0.96875185	0.98863065	0.9881842
0.0	0.999456	0.9916073	0.9948349	0.9977701	0.9977749	0.9987078	0.99943	0.9959163	0.999049	0.9989675
0.0	0.99973506	0.9978338	0.9993212	0.9995043	0.9996401	0.99982697	0.9998466	0.99964976	0.9996158	0.9995152
0.0	0.97729945	0.9788119	0.9677288	0.9723077	0.9806651	0.9876038	0.9866215	0.9928645	0.9964413	0.9922253
0.0	0.9996722	0.997844	0.9985238	0.9982292	0.9990569	0.9988763	0.9983241	0.9983883	0.99906737	0.997232
0.0	0.51103354	0.025245635	0.05638379	0.010922914	0.65282965	0.9905562	0.22260174	0.7458341	0.37170747	0.7934709
0.0	0.99973506	0.9978338	0.9993212	0.9995043	0.9996401	0.99982697	0.9998466	0.99964976	0.9996158	0.9995152
0.0	0.99973506	0.9978338	0.9993212	0.9995043	0.9996401	0.99982697	0.9998466	0.99964976	0.9996158	0.9995152
0.0	0.99952984	0.9972314	0.9975903	0.99775875	0.9985607	0.99789065	0.99688965	0.99775344	0.99889743	0.99547774
0.0	0.84014827	0.2228272	0.503284	0.95637816	0.82531047	0.8278059	0.9308881	0.7880453	0.82366854	0.9535998
0.0	0.99923754	0.99714917	0.9982383	0.99703145	0.9974293	0.99908936	0.9983412	0.99708325	0.9993136	0.99720085
0.0	0.9996301	0.9939721	0.9946181	0.9975962	0.9993235	0.9993814	0.99803215	0.99862707	0.99865484	0.9986205
0.0	0.9969049	0.98855513	0.984874	0.9957016	0.9958566	0.99632734	0.992904	0.9917024	0.9901135	0.986629
0.0	0.4640895	0.0335785	0.041928444	0.71120995	0.8298599	0.8533817	0.0012222619	0.8569085	0.7835119	0.8318532
0.0	0.9996301	0.9939721	0.9946181	0.9975962	0.9993235	0.9993814	0.99803215	0.99862707	0.99865484	0.9986205
0.0	0.01308792	0.41646773	0.40350363	0.13276719	0.47941318	0.9285128	0.3699718	0.07538001	0.91785717	0.9853533
0.0	7.5910044e-05	3.111295e-05	0.00012081692	0.00027970385	0.00010407142	0.00038542028	9.451172e-05	0.00042843015	0.00014769264	0.00054937473
0.0	0.4296659	0.14794339	0.32124844	0.2728211	0.5238013	0.6457431	0.33971646	0.3840654	0.22313266	0.15388037
0.0	0.074409485	0.018464485	0.03797796	0.055156406	0.19831789	0.015116701	0.03459437	0.06970738	0.02041733	0.0036005103
0.0	0.97729945	0.9788119	0.9677288	0.9723077	0.9806651	0.9876038	0.9866215	0.9928645	0.9964413	0.9922253
0.0	0.97729945	0.9788119	0.9677288	0.9723077	0.9806651	0.9876038	0.9866215	0.9928645	0.9964413	0.9922253
0.0	0.97729945	0.9788119	0.9677288	0.9723077	0.9806651	0.9876038	0.9866215	0.9928645	0.9964413	0.9922253
0.0	0.97729945	0.9788119	0.9677288	0.9723077	0.9806651	0.9876038	0.9866215	0.9928645	0.9964413	0.9922253
0.0	0.97729945	0.9788119	0.9677288	0.9723077	0.9806651	0.9876038	0.9866215	0.9928645	0.9964413	0.9922253
0.0	0.99973506	0.9978338	0.9993212	0.9995043	0.9996401	0.99982697	0.9998466	0.99964976	0.9996158	0.9995152
0.0	0.99974495	0.9978781	0.998553	0.999318	0.99953175	0.9996691	0.9997601	0.9996111	0.9993923	0.9996517
0.0	0.97729945	0.9788119	0.9677288	0.9723077	0.9806651	0.9876038	0.9866215	0.9928645	0.9964413	0.9922253
0.0	0.99973506	0.9978338	0.9993212	0.9995043	0.9996401	0.99982697	0.9998466	0.99964976	0.9996158	0.9995152
0.0	0.0011195723	0.011375338	0.00057688437	0.005803332	0.92522675	0.052325923	0.00029492367	0.025660275	0.00048940466	0.001431811
0.0	0.97729945	0.9788119	0.9677288	0.9723077	0.9806651	0.9876038	0.9866215	0.9928645	0.9964413	0.9922253
0.0	0.97729945	0.9788119	0.9677288	0.9723077	0.9806651	0.9876038	0.9866215	0.9928645	0.9964413	0.9922253
0.0	0.97729945	0.9788119	0.9677288	0.9723077	0.9806651	0.9876038	0.9866215	0.9928645	0.9964413	0.9922253
0.0	0.99973506	0.9978338	0.9993212	0.9995043	0.9996401	0.99982697	0.9998466	0.99964976	0.9996158	0.9995152
0.0	0.97729945	0.9788119	0.9677288	0.9723077	0.9806651	0.9876038	0.9866215	0.9928645	0.9964413	0.9922253
0.0	0.97729945	0.9788119	0.9677288	0.9723077	0.9806651	0.9876038	0.9866215	0.9928645	0.9964413	0.9922253
0.0	0.97729945	0.9788119	0.9677288	0.9723077	0.9806651	0.9876038	0.9866215	0.9928645	0.9964413	0.9922253
0.0	0.97729945	0.9788119	0.9677288	0.9723077	0.9806651	0.9876038	0.9866215	0.9928645	0.9964413	0.9922253
0.0	0.99973506	0.9978338	0.9993212	0.9995043	0.9996401	0.99982697	0.9998466	0.99964976	0.9996158	0.9995152
0.0	0.99973506	0.9978338	0.9993212	0.9995043	0.9996401	0.99982697	0.9998466	0.99964976	0.9996158	0.9995152
0.0	0.97729945	0.9788119	0.9677288	0.9723077	0.9806651	0.9876038	0.9866215	0.9928645	0.9964413	0.9922253
0.0	0.97729945	0.9788119	0.9677288	0.9723077	0.9806651	0.9876038	0.9866215	0.9928645	0.9964413	0.9922253
0.0	0.97729945	0.9788119	0.9677288	0.9723077	0.9806651	0.9876038	0.9866215	0.9928645	0.9964413	0.9922253
0.0	0.97729945	0.9788119	0.9677288	0.9723077	0.9806651	0.9876038	0.9866215	0.9928645	0.9964413	0.9922253
0.0	0.97729945	0.9788119	0.9677288	0.9723077	0.9806651	0.9876038	0.9866215	0.9928645	0.9964413	0.9922253
0.0	0.97729945	0.9788119	0.9677288	0.9723077	0.9806651	0.9876038	0.9866215	0.9928645	0.9964413	0.9922253
0.0	0.9997385	0.99368095	0.999044	0.99867415	0.9997702	0.9995442	0.9995621	0.99961096	0.99938834	0.9989235
0.0	0.99973506	0.9978338	0.9993212	0.9995043	0.9996401	0.99982697	0.9998466	0.99964976	0.9996158	0.9995152
0.0	0.97729945	0.9788119	0.9677288	0.9723077	0.9806651	0.9876038	0.9866215	0.9928645	0.9964413	0.9922253
0.0	0.97729945	0.9788119	0.9677288	0.9723077	0.9806651	0.9876038	0.9866215	0.9928645	0.9964413	0.9922253
0.0	0.9545516	0.08806214	0.4778089	0.6247023	0.8324122	0.61889297	0.66094863	0.7009199	0.65410227	0.45608255
0.0	0.99964094	0.9931987	0.9991123	0.999574	0.9992866	0.99969006	0.99959606	0.9996166	0.9994037	0.99916136
0.0	0.0007638868	0.14049225	0.00020790331	0.00057706895	0.00025639287	0.0010511021	0.00031528418	0.015634296	0.0031967955	0.0029085556
0.0	0.97729945	0.9788119	0.9677288	0.9723077	0.9806651	0.9876038	0.9866215	0.9928645	0.9964413	0.9922253
0.0	0.97729945	0.9788119	0.9677288	0.9723077	0.9806651	0.9876038	0.9866215	0.9928645	0.9964413	0.9922253
0.0	0.99973506	0.9978338	0.9993212	0.9995043	0.9996401	0.99982697	0.9998466	0.99964976	0.9996158	0.9995152
0.0	0.97729945	0.9788119	0.9677288	0.9723077	0.9806651	0.9876038	0.9866215	0.9928645	0.9964413	0.9922253
0.0	0.97729945	0.9788119	0.9677288	0.9723077	0.9806651	0.9876038	0.9866215	0.9928645	0.9964413	0.9922253
0.0	0.00010167278	2.5509256e-05	0.00013381906	6.284333e-05	0.00014452531	0.0002934064	0.00019164827	0.00030443678	0.00021589486	0.00019953155
0.0	0.97729945	0.9788119	0.9677288	0.9723077	0.9806651	0.9876038	0.9866215	0.9928645	0.9964413	0.9922253
0.0	0.9997385	0.99368095	0.999044	0.99867415	0.9997702	0.9995442	0.9995621	0.99961096	0.99938834	0.9989235
0.0	0.97729945	0.9788119	0.9677288	0.9723077	0.9806651	0.9876038	0.9866215	0.9928645	0.9964413	0.9922253
0.0	0.97729945	0.9788119	0.9677288	0.9723077	0.9806651	0.9876038	0.9866215	0.9928645	0.9964413	0.9922253
0.0	0.9997385	0.99368095	0.999044	0.99867415	0.9997702	0.9995442	0.9995621	0.99961096	0.99938834	0.9989235
0.0	0.99973506	0.9978338	0.9993212	0.9995043	0.9996401	0.99982697	0.9998466	0.99964976	0.9996158	0.9995152
0.0	0.97729933	0.9788119	0.9677288	0.9723077	0.9806651	0.9876038	0.9866215	0.9928645	0.9964413	0.9922253
0.0	0.97729945	0.9788119	0.9677288	0.9723077	0.9806651	0.9876038	0.9866215	0.9928645	0.9964413	0.9922253
0.0	0.99970645	0.9980247	0.9987257	0.9996332	0.99900323	0.9996637	0.9997203	0.9995346	0.9995228	0.99969435
0.0	0.9991691	0.9967056	0.9978423	0.99881905	0.9992887	0.9994469	0.99891853	0.9986314	0.9990878	0.9979717
0.0	0.97729945	0.9788119	0.9677288	0.9723077	0.9806651	0.9876038	0.9866215	0.9928645	0.9964413	0.9922253
0.0	0.97729945	0.9788119	0.9677288	0.9723077	0.9806651	0.9876038	0.9866215	0.9928645	0.9964413	0.9922253
0.0	0.9997385	0.99368095	0.999044	0.99867415	0.9997702	0.9995442	0.9995621	0.99961096	0.99938834	0.9989235
0.0	0.99973506	0.9978338	0.9993212	0.9995043	0.9996401	0.99982697	0.9998466	0.99964976	0.9996158	0.9995152
0.0	0.97729945	0.9788119	0.9677288	0.9723077	0.9806651	0.9876038	0.9866215	0.9928645	0.9964413	0.9922253
0.0	0.97729945	0.9788119	0.9677288	0.9723077	0.9806651	0.9876038	0.9866215	0.9928645	0.9964413	0.9922253
0.0	0.97729945	0.9788119	0.9677288	0.9723077	0.9806651	0.9876038	0.9866215	0.9928645	0.9964413	0.9922253
0.0	0.97729945	0.9788119	0.9677288	0.9723077	0.9806651	0.9876038	0.9866215	0.9928645	0.9964413	0.9922253
0.0	0.99923754	0.99714917	0.9982383	0.99703145	0.9974293	0.99908936	0.9983412	0.99708325	0.9993136	0.99720085
0.0	0.99923754	0.99714917	0.9982383	0.99703145	0.9974293	0.99908936	0.9983412	0.99708325	0.9993136	0.99720085
0.0	0.9996301	0.9939721	0.9946181	0.9975962	0.9993235	0.9993814	0.99803215	0.99862707	0.99865484	0.9986205
0.0	0.9996301	0.9939721	0.9946181	0.9975962	0.9993235	0.9993814	0.99803215	0.99862707	0.99865484	0.9986205
0.0	0.9997385	0.99368095	0.999044	0.99867415	0.9997702	0.9995442	0.9995621	0.99961096	0.99938834	0.9989235
0.0	0.97729945	0.9788119	0.9677288	0.9723077	0.9806651	0.9876038	0.9866215	0.9928645	0.9964413	0.9922253
0.0	0.99973506	0.9978338	0.9993212	0.9995043	0.9996401	0.99982697	0.9998466	0.99964976	0.9996158	0.9995152
0.0	0.97729945	0.9788119	0.9677288	0.9723077	0.9806651	0.9876038	0.9866215	0.9928645	0.9964413	0.9922253
0.0	0.97729945	0.9788119	0.9677288	0.9723077	0.9806651	0.9876038	0.9866215	0.9928645	0.9964413	0.9922253
0.0	0.9969049	0.98855513	0.984874	0.9957016	0.9958566	0.99632734	0.992904	0.9917024	0.9901135	0.986629
0.0	0.9969049	0.98855513	0.984874	0.9957016	0.9958566	0.99632734	0.992904	0.9917024	0.9901135	0.986629
0.0	0.5387787	0.75915694	0.65589297	0.86576575	0.9723272	0.89161044	0.83114314	0.7412414	0.098850824	0.66944885
0.0	0.97729945	0.9788119	0.9677288	0.9723077	0.9806651	0.9876038	0.9866215	0.9928645	0.9964413	0.9922253
0.0	0.97729945	0.9788119	0.9677288	0.9723077	0.9806651	0.9876038	0.9866215	0.9928645	0.9964413	0.9922253
0.0	0.9996301	0.9939721	0.9946181	0.9975962	0.9993235	0.9993814	0.99803215	0.99862707	0.99865484	0.9986205
0.0	0.9996301	0.9939721	0.9946181	0.9975962	0.9993235	0.9993814	0.99803215	0.99862707	0.99865484	0.9986205
0.0	0.97729945	0.9788119	0.9677288	0.9723077	0.9806651	0.9876038	0.9866215	0.9928645	0.9964413	0.9922253
0.0	0.97729945	0.9788119	0.9677288	0.9723077	0.9806651	0.9876038	0.9866215	0.9928645	0.9964413	0.9922253
0.0	0.97729945	0.9788119	0.9677288	0.9723077	0.9806651	0.9876038	0.9866215	0.9928645	0.9964413	0.9922253
0.0	0.97729945	0.9788119	0.9677288	0.9723077	0.9806651	0.9876038	0.9866215	0.9928645	0.9964413	0.9922253
0.0	0.97729945	0.9788119	0.9677288	0.9723077	0.9806651	0.9876038	0.9866215	0.9928645	0.9964413	0.9922253
0.0	0.99973506	0.9978338	0.9993212	0.9995043	0.9996401	0.99982697	0.9998466	0.99964976	0.9996158	0.9995152
0.0	0.92779946	0.6407165	0.96026534	0.88969475	0.9744203	0.88241255	0.9684964	0.8236726	0.92794305	0.49092636
0.0	0.17983532	0.033821374	0.09708458	0.13098249	0.32485998	0.24273303	0.13195692	0.20682466	0.08130363	0.052704725
0.0	0.043222193	0.02046821	0.032542963	0.062100623	0.18002392	0.015219543	0.03873919	0.055819094	0.016788637	0.0025225182
0.0	0.9099365	0.3315782	0.9000385	0.57391775	0.7969066	0.7236477	0.60783845	0.5736488	0.31167367	0.2569922
0.0	0.17983535	0.033821378	0.09708458	0.13098246	0.32485998	0.24273312	0.13195689	0.20682466	0.08130363	0.052704737
0.0	0.99981636	0.9898906	0.9979316	0.99484634	0.99917185	0.99808156	0.99947804	0.9967854	0.9975062	0.99002916
0.0	0.97729945	0.9788119	0.9677288	0.9723077	0.9806651	0.9876038	0.9866215	0.9928645	0.9964413	0.9922253
0.0	0.97729945	0.9788119	0.9677288	0.9723077	0.9806651	0.9876038	0.9866215	0.9928645	0.9964413	0.9922253
0.0	0.9998362	0.99875104	0.9983633	0.9992592	0.9993807	0.99984825	0.99972206	0.9997644	0.9994956	0.9996264
0.0	0.999406	0.99658537	0.9979664	0.99871075	0.9980216	0.9996947	0.9992743	0.9993013	0.99796045	0.99806434
0.0	0.99973506	0.9978338	0.9993212	0.9995043	0.9996401	0.99982697	0.9998466	0.99964976	0.9996158	0.9995152
0.0	0.97729945	0.9788119	0.9677288	0.9723077	0.9806651	0.9876038	0.9866215	0.9928645	0.9964413	0.9922253
0.0	0.97729945	0.9788119	0.9677288	0.9723077	0.9806651	0.9876038	0.9866215	0.9928645	0.9964413	0.9922253
0.0	0.97729945	0.9788119	0.9677288	0.9723077	0.9806651	0.9876038	0.9866215	0.9928645	0.9964413	0.9922253
0.0	0.99973506	0.9978338	0.9993212	0.9995043	0.9996401	0.99982697	0.9998466	0.99964976	0.9996158	0.9995152
0.0	0.99973506	0.9978338	0.9993212	0.9995043	0.9996401	0.99982697	0.9998466	0.99964976	0.9996158	0.9995152
0.0	0.97729945	0.9788119	0.9677288	0.9723077	0.9806651	0.9876038	0.9866215	0.9928645	0.9964413	0.9922253
0.0	0.97729945	0.9788119	0.9677288	0.9723077	0.9806651	0.9876038	0.9866215	0.9928645	0.9964413	0.9922253
0.0	0.97729945	0.9788119	0.9677288	0.9723077	0.9806651	0.9876038	0.9866215	0.9928645	0.9964413	0.9922253
0.0	0.97729945	0.9788119	0.9677288	0.9723077	0.9806651	0.9876038	0.9866215	0.9928645	0.9964413	0.9922253
0.0	0.97729945	0.9788119	0.9677288	0.9723077	0.9806651	0.9876038	0.9866215	0.9928645	0.9964413	0.9922253
0.0	0.97729945	0.9788119	0.9677288	0.9723077	0.9806651	0.9876038	0.9866215	0.9928645	0.9964413	0.9922253
0.0	0.99973506	0.9978338	0.9993212	0.9995043	0.9996401	0.99982697	0.9998466	0.99964976	0.9996158	0.9995152
0.0	0.00010167278	2.5509256e-05	0.00013381906	6.284333e-05	0.00014452531	0.0002934064	0.00019164827	0.00030443678	0.00021589486	0.00019953155
0.0	0.0011195723	0.011375338	0.00057688414	0.005803332	0.92522675	0.052325923	0.00029492367	0.025660275	0.00048940466	0.001431811
0.0	0.99973506	0.9978338	0.9993212	0.9995043	0.9996401	0.99982697	0.9998466	0.99964976	0.9996158	0.9995152
0.0	0.00010167278	2.5509256e-05	0.00013381895	6.28434e-05	0.00014452531	0.0002934064	0.00019164827	0.00030443678	0.00021589486	0.00019953155
0.0	0.0011195723	0.011375332	0.00057688414	0.005803332	0.92522675	0.052325923	0.00029492367	0.025660275	0.00048940466	0.0014318117
0.0	0.99973506	0.9978338	0.9993212	0.9995043	0.9996401	0.99982697	0.9998466	0.99964976	0.9996158	0.9995152
0.0	0.97729945	0.9788119	0.9677288	0.9723077	0.9806651	0.9876038	0.9866215	0.9928645	0.9964413	0.9922253
0.0	0.97729945	0.9788119	0.9677288	0.9723077	0.9806651	0.9876038	0.9866215	0.9928645	0.9964413	0.9922253
0.0	0.97729945	0.9788119	0.9677288	0.9723077	0.9806651	0.9876038	0.9866215	0.9928645	0.9964413	0.9922253
0.0	0.97729945	0.9788119	0.9677288	0.9723077	0.9806651	0.9876038	0.9866215	0.9928645	0.9964413	0.9922253
0.0	0.97729945	0.9788119	0.9677288	0.9723077	0.9806651	0.9876038	0.9866215	0.9928645	0.9964413	0.9922253
0.0	0.97729945	0.9788119	0.9677288	0.9723077	0.9806651	0.9876038	0.9866215	0.9928645	0.9964413	0.9922253
0.0	0.99973506	0.9978338	0.9993212	0.9995043	0.9996401	0.99982697	0.9998466	0.99964976	0.9996158	0.9995152
0.0	0.97729945	0.9788119	0.9677288	0.9723077	0.9806651	0.9876038	0.9866215	0.9928645	0.9964413	0.9922253
0.0	0.99973506	0.9978338	0.9993212	0.9995043	0.9996401	0.99982697	0.9998466	0.99964976	0.9996158	0.9995152
0.0	0.0011195723	0.011375338	0.00057688437	0.005803332	0.92522675	0.052325923	0.00029492367	0.025660275	0.00048940466	0.0014318117
0.0	0.99974495	0.9978781	0.998553	0.999318	0.99953175	0.9996691	0.9997601	0.9996111	0.9993923	0.9996517
0.0	0.99923754	0.99714917	0.9982383	0.99703145	0.9974293	0.99908936	0.9983412	0.99708325	0.9993136	0.99720085
0.0	0.9996301	0.9939721	0.9946181	0.9975962	0.9993235	0.9993814	0.99803215	0.99862707	0.99865484	0.9986205
0.0	0.96646804	0.9042888	0.8635127	0.9731233	0.9361292	0.97333467	0.97519684	0.97366685	0.91169137	0.6311646
0.0	0.99280256	0.85492545	0.9895695	0.99444866	0.98804516	0.9944482	0.9927201	0.99204236	0.98781747	0.98180777
0.0	0.9969049	0.98855513	0.984874	0.9957016	0.9958566	0.99632734	0.992904	0.9917024	0.9901135	0.986629
0.0	0.9996301	0.9939721	0.9946181	0.9975962	0.9993235	0.9993814	0.99803215	0.99862707	0.99865484	0.9986205
0.0	0.99985147	0.9987457	0.9986778	0.9994578	0.99958795	0.9997787	0.9998636	0.99972147	0.99953985	0.99974006
0.0	0.97729945	0.9788119	0.9677288	0.9723077	0.9806651	0.9876038	0.9866215	0.9928645	0.9964413	0.9922253
0.0	0.97729945	0.9788119	0.9677288	0.9723077	0.9806651	0.9876038	0.9866215	0.9928645	0.9964413	0.9922253
0.0	0.97729945	0.9788119	0.9677288	0.9723077	0.9806651	0.9876038	0.9866215	0.9928645	0.9964413	0.9922253
0.0	0.045659564	0.012534103	0.029067313	0.051782053	0.14240734	0.011413415	0.026314307	0.04641392	0.013160222	0.0017333934
0.0	0.99923754	0.99714917	0.9982383	0.99703145	0.9974293	0.99908936	0.9983412	0.99708325	0.9993136	0.99720085
0.0	0.99923754	0.99714917	0.9982383	0.99703145	0.9974293	0.99908936	0.9983412	0.99708325	0.9993136	0.99720085
0.0	0.9996301	0.9939721	0.9946181	0.9975962	0.9993235	0.9993814	0.99803215	0.99862707	0.99865484	0.9986205
0.0	0.9996301	0.9939721	0.9946181	0.9975962	0.9993235	0.9993814	0.99803215	0.99862707	0.99865484	0.9986205
0.0	0.99757713	0.9925476	0.9874741	0.9970312	0.99637896	0.9975713	0.9944969	0.9942979	0.99315506	0.9895437
0.0	0.9996301	0.9939721	0.9946181	0.9975962	0.9993235	0.9993814	0.99803215	0.99862707	0.99865484	0.9986205
0.0	0.9969049	0.98855513	0.984874	0.9957016	0.9958566	0.99632734	0.992904	0.9917024	0.9901135	0.986629
0.0	0.9996301	0.9939721	0.9946181	0.9975962	0.9993235	0.9993814	0.99803215	0.99862707	0.99865484	0.9986205
0.0	0.99923754	0.99714917	0.9982383	0.99703145	0.9974293	0.99908936	0.9983412	0.99708325	0.9993136	0.99720085
0.0	0.9996301	0.9939721	0.9946181	0.9975962	0.9993235	0.9993814	0.99803215	0.99862707	0.99865484	0.9986205
0.0	0.9996301	0.9939721	0.9946181	0.9975962	0.9993235	0.9993814	0.99803215	0.99862707	0.99865484	0.9986205
0.0	0.9969049	0.98855513	0.984874	0.9957016	0.9958566	0.99632734	0.992904	0.9917024	0.9901135	0.986629
0.0	0.97729945	0.9788119	0.9677288	0.9723077	0.9806651	0.9876038	0.9866215	0.9928645	0.9964413	0.9922253
0.0	0.9995517	0.99844426	0.9794545	0.99808085	0.9950028	0.9987305	0.9980221	0.99607277	0.9961727	0.9986425
0.0	0.00031104495	0.000102114194	0.0002085581	0.00069279387	0.0004467951	0.00026069448	0.0002589409	0.0006649845	0.00010016348	3.7754067e-05
0.0	0.92031884	0.99779415	0.42647898	0.97837466	0.9993217	0.96732986	0.9880108	0.45912638	0.9963007	0.8482151
0.0	0.16449146	0.20076917	0.17502737	0.6230076	0.586862	0.008487081	0.13418151	0.53829914	0.26281387	0.05322438
0.0	0.16449147	0.20076917	0.17502737	0.6230076	0.586862	0.008487081	0.13418151	0.5382991	0.2628139	0.05322438
0.0	0.97729945	0.9788119	0.9677288	0.9723077	0.9806651	0.9876038	0.9866215	0.9928645	0.9964413	0.9922253
0.0	0.97729945	0.9788119	0.9677288	0.9723077	0.9806651	0.9876038	0.9866215	0.9928645	0.9964413	0.9922253
0.0	0.97729945	0.9788119	0.9677288	0.9723077	0.9806651	0.9876038	0.9866215	0.9928645	0.9964413	0.9922253
0.0	0.97729945	0.9788119	0.9677288	0.9723077	0.9806651	0.9876038	0.9866215	0.9928645	0.9964413	0.9922253
0.0	0.8312684	0.2118718	0.22159392	0.85722363	0.72212446	0.44137198	0.53564405	0.9537077	0.73373157	0.14694816
0.0	0.9769892	0.9811069	0.9949115	0.9491461	0.98968995	0.9709864	0.9955782	0.92163163	0.9924932	0.21093214
0.0	0.09953968	0.025720578	0.03103846	0.22960621	0.18422379	0.063569635	0.061456054	0.6526917	0.1417415	0.0133669535
0.0	0.97729945	0.9788119	0.9677288	0.9723077	0.9806651	0.9876038	0.9866215	0.9928645	0.9964413	0.9922253
0.0	0.99980146	0.9975248	0.99952984	0.9996934	0.9995653	0.99981195	0.9998355	0.9997154	0.9996276	0.99943453
0.0	0.99964094	0.9931987	0.9991123	0.999574	0.9992866	0.99969006	0.99959606	0.9996166	0.9994037	0.99916136
0.0	0.99961346	0.99876803	0.99695647	0.9991221	0.99906856	0.99980253	0.99891615	0.9996426	0.99948835	0.9991856
0.0	0.556646	0.1597361	0.26966575	0.41776273	0.5815785	0.7764977	0.6183304	0.6047108	0.42041063	0.12924446
0.0	0.99364835	0.78899354	0.89743197	0.9676921	0.9601699	0.9832818	0.9722044	0.9873367	0.9340046	0.62859255
0.0	0.99836403	0.71959573	0.9682436	0.974552	0.9944066	0.9845961	0.986161	0.9921191	0.9754303	0.9066857
0.0	0.999778	0.9986908	0.99863094	0.99931383	0.9978623	0.99989533	0.9970746	0.9996057	0.9992285	0.9996126
0.0	0.99971074	0.9952538	0.99578696	0.99793833	0.9994492	0.99952126	0.9984952	0.9988996	0.9989053	0.9989448
0.0	0.99970526	0.99938107	0.9995597	0.99967563	0.9996587	0.99994993	0.9986533	0.99979943	0.99963665	0.99957937
0.0	0.99876827	0.99810237	0.9984769	0.99918646	0.9992186	0.9997745	0.9988788	0.99961925	0.9992526	0.99860877
0.0	0.9989506	0.9980531	0.99856347	0.99927586	0.9993011	0.9998141	0.9989795	0.99965	0.9993444	0.9987472
0.0	0.99993825	0.9981913	0.9993918	0.99942064	0.99952745	0.9998628	0.99969697	0.99955994	0.9994711	0.9995105
0.0	0.60552806	0.67972267	0.3627615	0.55667204	0.5768083	0.9901811	0.6585722	0.7172255	0.29418886	0.86485916
0.0	0.60552806	0.67972267	0.3627615	0.55667204	0.5768083	0.9901811	0.6585722	0.7172255	0.29418886	0.86485916
0.0	0.9997385	0.99368095	0.999044	0.99867415	0.9997702	0.9995442	0.9995621	0.99961096	0.99938834	0.9989235
0.0	0.999778	0.9986908	0.99863094	0.99931383	0.9978623	0.99989533	0.9970746	0.9996057	0.9992285	0.9996126
0.0	0.9994721	0.9941082	0.9985189	0.99925727	0.9973327	0.9990176	0.99767965	0.99919015	0.99907863	0.99293065
0.0	0.94414514	0.6962516	0.72764456	0.8752307	0.92061573	0.9700724	0.8406799	0.765369	0.9424336	0.5537496
0.0	0.9997553	0.9986123	0.9987219	0.9987668	0.999206	0.99843425	0.99873	0.9989293	0.9993824	0.9974952
0.0	0.99939823	0.9968822	0.993775	0.9979825	0.99777347	0.99964285	0.9985429	0.99900836	0.9977755	0.997184
0.0	0.97729945	0.9788119	0.9677288	0.9723077	0.9806651	0.9876038	0.9866215	0.9928645	0.9964413	0.9922253
0.0	0.9997261	0.995602	0.99933136	0.9996308	0.99942267	0.9997913	0.9997353	0.9996842	0.99950945	0.999343
0.0	0.99984765	0.9995191	0.99957794	0.9997907	0.9996573	0.999913	0.9997552	0.99989355	0.99986756	0.999895
0.0	0.9998473	0.99951255	0.99952877	0.99988425	0.99945396	0.99992526	0.9997496	0.9999243	0.99984884	0.99987245
0.0	0.9998362	0.99875104	0.9983633	0.9992592	0.9993807	0.99984825	0.99972206	0.9997644	0.9994956	0.9996264
0.0	0.97729945	0.9788119	0.9677288	0.9723077	0.9806651	0.9876038	0.9866215	0.9928645	0.9964413	0.9922253
0.0	0.99987805	0.998293	0.99845326	0.9992131	0.9997061	0.99978286	0.99980074	0.9997485	0.99950826	0.99965477
0.0	0.99915767	0.9928461	0.9879431	0.99649495	0.99606365	0.9990845	0.99904877	0.9977919	0.99700874	0.9977671
0.0	0.9917812	0.96731436	0.99110126	0.99774075	0.9936313	0.9989095	0.9807685	0.9956584	0.99839896	0.99700975
0.0	0.9994398	0.9969957	0.9986527	0.9974775	0.9973955	0.9992873	0.99890745	0.99762565	0.9994417	0.9975764
0.0	0.9994398	0.9969957	0.9986527	0.9974775	0.9973955	0.9992873	0.99890745	0.99762565	0.9994417	0.9975764
0.0	0.97729945	0.9788119	0.9677288	0.9723077	0.9806651	0.9876038	0.9866215	0.9928645	0.9964413	0.9922253
0.0	0.8997278	0.8538036	0.96288013	0.9823867	0.968938	0.9747062	0.968471	0.895196	0.96924233	0.959889
0.0	0.31214237	0.061183725	0.19506638	0.19167694	0.40731898	0.30652827	0.24883397	0.27604735	0.15177554	0.0670785
0.0	0.99986064	0.9979062	0.99966836	0.99960035	0.9997342	0.9998381	0.999853	0.99931645	0.9996985	0.99937505
0.0	0.006449618	0.002331188	0.0001364837	0.00086064596	0.0051175514	0.0026587776	0.50316674	0.00660516	0.006257164	0.012572228
0.0	0.99964094	0.9931987	0.9991123	0.999574	0.9992866	0.99969006	0.99959606	0.9996166	0.9994037	0.99916136
0.0	0.99987316	0.99813336	0.9996451	0.9997496	0.99971384	0.9998783	0.99985325	0.99982125	0.9997038	0.9997104
0.0	0.030057574	0.0097450735	0.015570398	0.029991044	0.12904392	0.00856995	0.020871608	0.030135883	0.009500509	0.0013911029
0.0	0.97729945	0.9788119	0.9677288	0.9723077	0.9806651	0.9876038	0.9866215	0.9928645	0.9964413	0.9922253
0.0	0.97729945	0.9788119	0.9677288	0.9723077	0.9806651	0.9876038	0.9866215	0.9928645	0.9964413	0.9922253
0.0	0.97729945	0.9788119	0.9677288	0.9723077	0.9806651	0.9876038	0.9866215	0.9928645	0.9964413	0.9922253
0.0	0.97729945	0.9788119	0.9677288	0.9723077	0.9806651	0.9876038	0.9866215	0.9928645	0.9964413	0.9922253
0.0	0.97729945	0.9788119	0.9677288	0.9723077	0.9806651	0.9876038	0.9866215	0.9928645	0.9964413	0.9922253
0.0	0.97729945	0.9788119	0.9677288	0.9723077	0.9806651	0.9876038	0.9866215	0.9928645	0.9964413	0.9922253
0.0	0.97729945	0.9788119	0.9677288	0.9723077	0.9806651	0.9876038	0.9866215	0.9928645	0.9964413	0.9922253
0.0	0.97729945	0.9788119	0.9677288	0.9723077	0.9806651	0.9876038	0.9866215	0.9928645	0.9964413	0.9922253
0.0	0.97729945	0.9788119	0.9677288	0.9723077	0.9806651	0.9876038	0.9866215	0.9928645	0.9964413	0.9922253
0.0	0.97729945	0.9788119	0.9677288	0.9723077	0.9806651	0.9876038	0.9866215	0.9928645	0.9964413	0.9922253
0.0	0.97729945	0.9788119	0.9677288	0.9723077	0.9806651	0.9876038	0.9866215	0.9928645	0.9964413	0.9922253
0.0	0.97729945	0.9788119	0.9677288	0.9723077	0.9806651	0.9876038	0.9866215	0.9928645	0.9964413	0.9922253
0.0	0.97729945	0.9788119	0.9677288	0.9723077	0.9806651	0.9876038	0.9866215	0.9928645	0.9964413	0.9922253
0.0	0.97729945	0.9788119	0.9677288	0.9723077	0.9806651	0.9876038	0.9866215	0.9928645	0.9964413	0.9922253
0.0	0.97729945	0.9788119	0.9677288	0.9723077	0.9806651	0.9876038	0.9866215	0.9928645	0.9964413	0.9922253
0.0	0.97729945	0.9788119	0.9677288	0.9723077	0.9806651	0.9876038	0.9866215	0.9928645	0.9964413	0.9922253
0.0	0.97729945	0.9788119	0.9677288	0.9723077	0.9806651	0.9876038	0.9866215	0.9928645	0.9964413	0.9922253
0.0	0.97729945	0.9788119	0.9677288	0.9723077	0.9806651	0.9876038	0.9866215	0.9928645	0.9964413	0.9922253
0.0	0.97729945	0.9788119	0.9677288	0.9723077	0.9806651	0.9876038	0.9866215	0.9928645	0.9964413	0.9922253
0.0	0.97723264	0.8479817	0.97501695	0.97174305	0.99458545	0.9961384	0.94000983	0.9871565	0.9901445	0.9899996
0.0	0.97729945	0.9788119	0.9677288	0.9723077	0.9806651	0.9876038	0.9866215	0.9928645	0.9964413	0.9922253
0.0	0.9994802	0.9962314	0.9947408	0.9983215	0.99804974	0.99973184	0.9986431	0.99911326	0.9981846	0.9977221
0.0	0.9994802	0.9962314	0.9947408	0.9983215	0.99804974	0.99973184	0.9986431	0.99911326	0.9981846	0.9977221
0.0	0.99943286	0.9969421	0.995544	0.997945	0.9976417	0.99975866	0.99853015	0.9989876	0.9981164	0.99686736
0.0	0.97729945	0.9788119	0.9677288	0.9723077	0.9806651	0.9876038	0.9866215	0.9928645	0.9964413	0.9922253
0.0	0.030057574	0.009745078	0.015570398	0.029991044	0.12904398	0.00856995	0.020871617	0.03013587	0.009500509	0.0013911029
0.0	0.97729945	0.9788119	0.9677288	0.9723077	0.9806651	0.9876038	0.9866215	0.9928645	0.9964413	0.9922253
0.0	0.97729945	0.9788119	0.9677288	0.9723077	0.9806651	0.9876038	0.9866215	0.9928645	0.9964413	0.9922253
0.0	0.97729945	0.9788119	0.9677288	0.9723077	0.9806651	0.9876038	0.9866215	0.9928645	0.9964413	0.9922253
0.0	0.083657354	0.055795237	0.04031208	0.073665105	0.1774427	0.038222555	0.18569563	0.11210079	0.049022537	0.0033602878
0.0	0.018749544	0.009202498	0.011079629	0.033497028	0.065542445	0.020100625	0.018389305	0.04158257	0.016123096	0.0018772673
0.0	0.007225574	0.8195707	0.03001838	0.23930396	0.90083075	0.93074226	0.6329699	0.31567588	0.06908359	0.061816823
0.0	0.5966514	0.04364319	0.07005626	0.8892694	0.6862835	0.033846468	0.07295018	0.7921246	0.03545373	0.08028806
0.0	0.99839467	0.99377525	0.9841473	0.9921646	0.9981723	0.9962649	0.9922031	0.9964162	0.9966719	0.9878176
0.0	0.97729945	0.9788119	0.9677288	0.9723077	0.9806651	0.9876038	0.9866215	0.9928645	0.9964413	0.9922253
0.0	0.9970395	0.9845881	0.9746345	0.9878544	0.9936208	0.9936488	0.9874657	0.99340594	0.9899894	0.9812337
0.0	0.9982186	0.9921612	0.98783314	0.99587184	0.9978727	0.9954266	0.9953532	0.99593663	0.99616206	0.98565304
0.0	0.9987369	0.99006045	0.9488694	0.9947561	0.99350893	0.99668425	0.99639195	0.996653	0.9958521	0.9917144
0.0	0.97729945	0.9788119	0.9677288	0.9723077	0.9806651	0.9876038	0.9866215	0.9928645	0.9964413	0.9922253
0.0	0.99998116	0.9997695	0.9994112	0.9999379	0.9998136	0.99989533	0.9997371	0.99769956	0.99963343	0.99994886
0.0	0.99998116	0.9997695	0.9994112	0.9999379	0.9998136	0.99989533	0.9997371	0.99769956	0.99963343	0.99994886
0.0	0.97729945	0.9788119	0.9677288	0.9723077	0.9806651	0.9876038	0.9866215	0.9928645	0.9964413	0.9922253
0.0	0.97729945	0.9788119	0.9677288	0.9723077	0.9806651	0.9876038	0.9866215	0.9928645	0.9964413	0.9922253
0.0	0.97729945	0.9788119	0.9677288	0.9723077	0.9806651	0.9876038	0.9866215	0.9928645	0.9964413	0.9922253
0.0	0.97729945	0.9788119	0.9677288	0.9723077	0.9806651	0.9876038	0.9866215	0.9928645	0.9964413	0.9922253
0.0	0.97729945	0.9788119	0.9677288	0.9723077	0.9806651	0.9876038	0.9866215	0.9928645	0.9964413	0.9922253
0.0	0.99529546	0.9758336	0.94272155	0.98266166	0.9911833	0.9899367	0.98457897	0.99195486	0.98828095	0.968696
0.0	0.97729945	0.9788119	0.9677288	0.9723077	0.9806651	0.9876038	0.9866215	0.9928645	0.9964413	0.9922253
0.0	0.97729945	0.9788119	0.9677288	0.9723077	0.9806651	0.9876038	0.9866215	0.9928645	0.9964413	0.9922253
0.0	0.99434894	0.9804977	0.93823445	0.9849888	0.9911686	0.98969424	0.98714566	0.99217093	0.9870532	0.97118413
0.0	0.97729945	0.9788119	0.9677288	0.9723077	0.9806651	0.9876038	0.9866215	0.9928645	0.9964413	0.9922253
0.0	0.97729945	0.9788119	0.9677288	0.9723077	0.9806651	0.9876038	0.9866215	0.9928645	0.9964413	0.9922253
0.0	0.99878067	0.98980284	0.9824186	0.99604225	0.99786574	0.99594206	0.9971711	0.99535024	0.9935514	0.9948106
0.0	0.97729945	0.9788119	0.9677288	0.9723077	0.9806651	0.9876038	0.9866215	0.9928645	0.9964413	0.9922253
0.0	0.9987987	0.9945263	0.9922315	0.99530965	0.99800545	0.99453545	0.9950624	0.9972198	0.9961086	0.99466574
0.0	0.9987987	0.9945263	0.9922315	0.99530965	0.99800545	0.99453545	0.9950624	0.9972198	0.9961086	0.99466574
0.0	0.9977552	0.995804	0.9681597	0.9959786	0.99824405	0.9956493	0.99495715	0.995426	0.9962645	0.98884785
0.0	0.97729945	0.9788119	0.9677288	0.9723077	0.9806651	0.9876038	0.9866215	0.9928645	0.9964413	0.9922253
0.0	0.97729945	0.9788119	0.9677288	0.9723077	0.9806651	0.9876038	0.9866215	0.9928645	0.9964413	0.9922253
0.0	0.9998455	0.98778254	0.99938047	0.9988023	0.9991875	0.9975737	0.99969673	0.9990577	0.0031623107	0.99754274
0.0	0.045925494	0.0151162455	0.024151826	0.040938586	0.22405785	0.013183155	0.04514447	0.044955634	0.00968865	0.0021196615
0.0	0.012003646	0.0030624922	0.006725699	0.021087399	0.05714967	0.006449502	0.0075992965	0.020635959	0.0049776696	0.0014252036
0.0	0.99335164	0.9963702	0.99524117	0.99871457	0.9236283	0.99466246	0.9993297	0.9987645	0.9964413	0.9925553
0.0	0.9766287	0.09893554	0.55586326	0.75397855	0.89875865	0.716709	0.6068574	0.8383795	0.5681176	0.4038685
0.0	0.44822875	0.17711626	0.7031189	0.13191314	0.30698657	0.07715507	0.9023054	0.953571	0.69818	0.9780065
0.0	0.9602652	0.77221346	0.91673684	0.80959344	0.30698657	0.4604133	0.97568	0.953571	0.9393332	0.98470706
0.0	0.44822875	0.17711626	0.7031189	0.13191314	0.30698657	0.07715507	0.9023054	0.953571	0.69818	0.9780065
0.0	0.44822875	0.17711626	0.7031189	0.13191314	0.30698657	0.07715507	0.9023054	0.953571	0.69818	0.9780065
0.0	0.44822875	0.17711626	0.7031189	0.13191314	0.30698657	0.07715507	0.9023054	0.953571	0.69818	0.9780065
0.0	0.9913673	0.9667172	0.916164	0.97496074	0.98813987	0.9855049	0.9823517	0.9911889	0.9804795	0.948986
0.0	0.9999335	0.9984478	0.999637	0.9996455	0.99980825	0.99992764	0.9998423	0.99969244	0.99979025	0.9986797
0.0	0.9951822	0.9915023	0.9981103	0.9955519	0.99638224	0.9990127	0.9918006	0.99829537	0.9947336	0.99285454
0.0	0.9951822	0.9915023	0.9981103	0.9955519	0.99638224	0.9990127	0.9918006	0.99829537	0.9947336	0.99285454
0.0	0.5923207	0.13591956	0.68910754	0.80706173	0.74844825	0.79046637	0.65814	0.79442716	0.6981227	0.35397205
0.0	0.9992053	0.970873	0.9920288	0.9916102	0.9983334	0.99522865	0.991516	0.99721694	0.99508554	0.9940823
0.0	0.99995077	0.9987301	0.9995977	0.9996383	0.99985623	0.999871	0.999887	0.9997893	0.99984646	0.9997149
0.0	0.1352049	0.023471652	0.025116058	0.26124284	0.1659125	0.073962905	0.06157548	0.68057185	0.1759252	0.028312633
0.0	0.9979493	0.7786056	0.9980566	0.95789987	0.99536383	0.9965084	0.9974728	0.90466654	0.9724142	0.94150203
0.0	0.97729945	0.9788119	0.9677288	0.9723077	0.9806651	0.9876038	0.9866215	0.9928645	0.9964413	0.9922253
0.0	0.97729945	0.9788119	0.9677288	0.9723077	0.9806651	0.9876038	0.9866215	0.9928645	0.9964413	0.9922253
0.0	0.97729945	0.9788119	0.9677288	0.9723077	0.9806651	0.9876038	0.9866215	0.9928645	0.9964413	0.9922253
0.0	0.99998116	0.9997695	0.9994112	0.9999379	0.9998136	0.99989533	0.9997371	0.99769956	0.99963343	0.99994886
0.0	0.19303316	0.49000224	0.38496628	0.46508422	0.1269526	0.7035317	0.10080428	0.27892095	0.107077435	0.98061097
0.0	0.19303316	0.49000224	0.38496628	0.46508422	0.1269526	0.7035317	0.10080428	0.27892095	0.107077435	0.98061097
0.0	0.19303316	0.49000224	0.38496628	0.46508422	0.1269526	0.7035317	0.10080428	0.27892095	0.107077435	0.98061097
0.0	0.19303316	0.49000224	0.38496628	0.46508422	0.1269526	0.7035317	0.10080428	0.27892095	0.107077435	0.98061097
0.0	0.05127587	0.0011922732	0.018356277	0.046299607	0.07227575	0.015550822	0.010856203	0.024578117	0.014837712	0.0073633124
0.0	0.98627347	0.43369406	0.8666301	0.8909784	0.9823053	0.9397323	0.91899514	0.9510829	0.82521236	0.7483428
0.0	0.9999056	0.997912	0.9993973	0.9991635	0.9997042	0.9998952	0.99954766	0.99965715	0.99945563	0.99902594
0.0	0.9592293	0.75846213	0.9820597	0.89911866	0.9812167	0.9480802	0.96115345	0.9109218	0.9867677	0.84783703
0.0	0.97729945	0.9788119	0.9677288	0.9723077	0.9806651	0.9876038	0.9866215	0.9928645	0.9964413	0.9922253
0.0	0.97729945	0.9788119	0.9677288	0.9723077	0.9806651	0.9876038	0.9866215	0.9928645	0.9964413	0.9922253
0.0	0.97729945	0.9788119	0.9677288	0.9723077	0.9806651	0.9876038	0.9866215	0.9928645	0.9964413	0.9922253
0.0	0.97729945	0.9788119	0.9677288	0.9723077	0.9806651	0.9876038	0.9866215	0.9928645	0.9964413	0.9922253
0.0	0.97729945	0.9788119	0.9677288	0.9723077	0.9806651	0.9876038	0.9866215	0.9928645	0.9964413	0.9922253
0.0	0.97729945	0.9788119	0.9677288	0.9723077	0.9806651	0.9876038	0.9866215	0.9928645	0.9964413	0.9922253
0.0	0.97729945	0.9788119	0.9677288	0.9723077	0.9806651	0.9876038	0.9866215	0.9928645	0.9964413	0.9922253
0.0	0.030057559	0.009745078	0.015570398	0.029991044	0.12904398	0.00856995	0.020871611	0.030135876	0.009500505	0.0013911029
0.0	0.008240021	0.0022114664	0.004732518	0.014556146	0.046428867	0.0045745415	0.00539643	0.014221497	0.0049776696	0.00102681
0.0	0.97729945	0.9788119	0.9677288	0.9723077	0.9806651	0.9876038	0.9866215	0.9928645	0.9964413	0.9922253
0.0	0.97729945	0.9788119	0.9677288	0.9723077	0.9806651	0.9876038	0.9866215	0.9928645	0.9964413	0.9922253
0.0	0.97729945	0.9788119	0.9677288	0.9723077	0.9806651	0.9876038	0.9866215	0.9928645	0.9964413	0.9922253
0.0	0.97729945	0.9788119	0.9677288	0.9723077	0.9806651	0.9876038	0.9866215	0.9928645	0.9964413	0.9922253
0.0	0.97729945	0.9788119	0.9677288	0.9723077	0.9806651	0.9876038	0.9866215	0.9928645	0.9964413	0.9922253
0.0	0.043289427	0.013140464	0.008899183	0.28006858	0.65881413	0.53755397	0.24694596	0.0026073484	0.9706999	0.9973007
0.0	0.9881677	0.9244444	0.98943245	0.9949279	0.9965448	0.9972893	0.9948206	0.98026216	0.98976946	0.99123305
0.0	0.97729945	0.9788119	0.9677288	0.9723077	0.9806651	0.9876038	0.9866215	0.9928645	0.9964413	0.9922253
0.0	0.97729945	0.9788119	0.9677288	0.9723077	0.9806651	0.9876038	0.9866215	0.9928645	0.9964413	0.9922253
0.0	0.97729945	0.9788119	0.9677288	0.9723077	0.9806651	0.9876038	0.9866215	0.9928645	0.9964413	0.9922253
0.0	0.97729945	0.9788119	0.9677288	0.9723077	0.9806651	0.9876038	0.9866215	0.9928645	0.9964413	0.9922253
0.0	0.97729945	0.9788119	0.9677288	0.9723077	0.9806651	0.9876038	0.9866215	0.9928645	0.9964413	0.9922253
0.0	0.97729945	0.9788119	0.9677288	0.9723077	0.9806651	0.9876038	0.9866215	0.9928645	0.9964413	0.9922253
0.0	0.97729945	0.9788119	0.9677288	0.9723077	0.9806651	0.9876038	0.9866215	0.9928645	0.9964413	0.9922253
0.0	0.97729945	0.9788119	0.9677288	0.9723077	0.9806651	0.9876038	0.9866215	0.9928645	0.9964413	0.9922253
0.0	0.99964094	0.9931987	0.9991123	0.999574	0.9992866	0.99969006	0.99959606	0.9996166	0.9994037	0.99916136
0.0	0.0025725302	0.00075339625	0.0016800729	0.0031858284	0.00524729	0.001389139	0.0011657136	0.0045252303	0.0015304209	0.0002151522
0.0	0.99764603	0.98299986	0.98128796	0.9959131	0.9904315	0.99116653	0.99712807	0.98683536	0.992182	0.98980206
0.0	0.9985979	0.986166	0.98586464	0.99648905	0.99018985	0.99377126	0.9971232	0.98993486	0.99256223	0.9912081
0.0	0.97729945	0.9788119	0.9677288	0.9723077	0.9806651	0.9876038	0.9866215	0.9928645	0.9964413	0.9922253
0.0	0.97729945	0.9788119	0.9677288	0.9723077	0.9806651	0.9876038	0.9866215	0.9928645	0.9964413	0.9922253
0.0	0.03310241	0.0023207192	0.000105310304	0.0010150616	0.0015803899	0.0023302122	0.00027757196	0.0032351883	0.03328112	0.466704
0.0	0.00062534073	0.90779966	0.30120423	0.94099253	0.8625133	0.000389398	0.41129342	0.0018490561	0.8800191	0.98904324
0.0	0.99698025	0.9991047	0.98623383	0.9992663	0.9985207	0.99960333	0.96261847	0.90237236	0.99944156	0.99880004
0.0	0.99936444	0.997881	0.99722844	0.9985838	0.99857354	0.9988003	0.9961845	0.9989403	0.99933237	0.9982126
0.0	0.99970967	0.75591594	0.9497443	0.99997413	0.9998983	0.9999932	0.9998895	0.9996321	0.9999919	0.9984812
0.0	0.87043136	0.95172435	0.3973499	0.94649464	0.971048	0.98187536	0.8507364	0.90237236	0.9935907	0.9920406
0.0	0.99976236	0.99599636	0.9992041	0.9993057	0.99513334	0.99811685	0.99906486	0.9978619	0.9990245	0.99812394
0.0	0.957061	0.99451065	0.83168304	0.9836088	0.98455924	0.9867422	0.93424684	0.9478682	0.9935907	0.9908953
0.0	0.97729945	0.9788119	0.9677288	0.9723077	0.9806651	0.9876038	0.9866215	0.9928645	0.9964413	0.9922253
0.0	0.97729945	0.9788119	0.9677288	0.9723077	0.9806651	0.9876038	0.9866215	0.9928645	0.9964413	0.9922253
0.0	0.97729945	0.9788119	0.9677288	0.9723077	0.9806651	0.9876038	0.9866215	0.9928645	0.9964413	0.9922253
0.0	0.97729945	0.9788119	0.9677288	0.9723077	0.9806651	0.9876038	0.9866215	0.9928645	0.9964413	0.9922253
0.0	0.9997695	0.995048	0.99935335	0.9996768	0.99948454	0.9997986	0.9997049	0.9996892	0.99961084	0.9994265
0.0	0.16007109	0.0052838796	0.001457378	0.010886383	0.0021584826	0.8147187	0.023495965	0.019037016	0.8070691	0.892334
0.0	0.16007109	0.0052838796	0.001457378	0.010886383	0.0021584826	0.8147187	0.023495965	0.019037016	0.8070691	0.892334
0.0	0.97729945	0.9788119	0.9677288	0.9723077	0.9806651	0.9876038	0.9866215	0.9928645	0.9964413	0.9922253
0.0	0.97729945	0.9788119	0.9677288	0.9723077	0.9806651	0.9876038	0.9866215	0.9928645	0.9964413	0.9922253
0.0	0.9835248	0.49324796	0.76144654	0.9187807	0.94788736	0.93676805	0.90124995	0.96417415	0.82960796	0.49060082
0.0	0.9835248	0.49324796	0.76144654	0.9187807	0.94788736	0.93676805	0.90124995	0.96417415	0.82960796	0.49060082
0.0	0.9835248	0.49324808	0.76144654	0.9187807	0.94788736	0.93676805	0.9012498	0.96417415	0.82960796	0.49060082
0.0	0.9999567	0.9995586	0.9992669	0.9995301	0.99958795	0.99992836	0.9998833	0.9995771	0.99980885	0.99983966
0.0	0.9999567	0.9995586	0.9992669	0.9995301	0.99958795	0.99992836	0.9998833	0.9995771	0.99980885	0.99983966
0.0	0.97729945	0.9788119	0.9677288	0.9723077	0.9806651	0.9876038	0.9866215	0.9928645	0.9964413	0.9922253
0.0	0.004071464	0.001197063	0.0023119773	0.0061302865	0.016522612	0.0025145856	0.0025612423	0.0064075333	0.0017998421	0.00045684972
0.0	0.6442649	0.08026894	0.64717865	0.85711235	0.9634429	0.53537124	0.9274661	0.1489771	0.81961733	0.69492805
0.0	0.058765568	0.2536989	0.10083504	0.17415938	0.124870464	0.63064206	0.042501718	0.04919517	0.072413966	0.006096311
0.0	0.99836403	0.7195957	0.9682436	0.974552	0.9944066	0.9845961	0.986161	0.9921191	0.9754303	0.9066857
0.0	0.99836403	0.7195958	0.9682436	0.974552	0.9944066	0.9845961	0.986161	0.9921191	0.9754303	0.9066857
0.0	0.9989159	0.8001357	0.9681253	0.9810657	0.9953896	0.9895779	0.98801386	0.99345315	0.9801902	0.9274981
0.0	0.010598243	0.00013698293	0.00012702051	0.006006661	0.0034558282	0.00075699424	6.898835e-05	0.0076515847	0.00047011985	9.396723e-05
0.0	0.97729945	0.9788119	0.9677288	0.9723077	0.9806651	0.9876038	0.9866215	0.9928645	0.9964413	0.9922253
0.0	0.97729945	0.9788119	0.9677288	0.9723077	0.9806651	0.9876038	0.9866215	0.9928645	0.9964413	0.9922253
0.0	0.97729945	0.9788119	0.9677288	0.9723077	0.9806651	0.9876038	0.9866215	0.9928645	0.9964413	0.9922253
0.0	0.99973506	0.9978338	0.9993212	0.9995043	0.9996401	0.99982697	0.9998466	0.99964976	0.9996158	0.9995152
0.0	0.99973506	0.9978338	0.9993212	0.9995043	0.9996401	0.99982697	0.9998466	0.99964976	0.9996158	0.9995152
0.0	0.97729945	0.9788119	0.9677288	0.9723077	0.9806651	0.9876038	0.9866215	0.9928645	0.9964413	0.9922253
0.0	0.97729945	0.9788119	0.9677288	0.9723077	0.9806651	0.9876038	0.9866215	0.9928645	0.9964413	0.9922253
0.0	0.97729945	0.9788119	0.9677288	0.9723077	0.9806651	0.9876038	0.9866215	0.9928645	0.9964413	0.9922253
0.0	0.97729945	0.9788119	0.9677288	0.9723077	0.9806651	0.9876038	0.9866215	0.9928645	0.9964413	0.9922253
0.0	0.99938536	0.99772376	0.9972683	0.9989906	0.9995808	0.9996917	0.9992925	0.99898785	0.999099	0.99817157
0.0	0.98227894	0.6118922	0.9590162	0.9842562	0.9598826	0.98597175	0.97549415	0.98408693	0.98116964	0.92523664
0.0	0.98227894	0.61189234	0.9590162	0.9842562	0.9598826	0.98597175	0.97549415	0.98408693	0.98116964	0.92523664
0.0	0.98227894	0.61189234	0.9590162	0.9842562	0.9598826	0.98597175	0.97549415	0.98408693	0.98116964	0.92523664
0.0	0.99963784	0.998251	0.998589	0.9984249	0.9989704	0.99868494	0.99846125	0.9986596	0.99929845	0.9971354
0.0	0.97729945	0.9788119	0.9677288	0.9723077	0.9806651	0.9876038	0.9866215	0.9928645	0.9964413	0.9922253
0.0	0.97729945	0.9788119	0.9677288	0.9723077	0.9806651	0.9876038	0.9866215	0.9928645	0.9964413	0.9922253
0.0	0.97729945	0.9788119	0.9677288	0.9723077	0.9806651	0.9876038	0.9866215	0.9928645	0.9964413	0.9922253
0.0	0.99930656	0.99856865	0.9965778	0.99543375	0.9969241	0.99790275	0.99739337	0.997806	0.9991067	0.9861746
0.0	0.09331908	0.20088452	0.2709462	0.4787886	0.42836314	0.3207025	0.031103874	0.16898671	0.08953983	0.007421499
0.0	0.00045601762	0.00019026197	4.501325e-05	8.6352775e-05	0.00012140034	0.0019018948	0.0006714979	0.024327112	0.0014789996	0.0004940088
0.0	0.99930656	0.99856865	0.9965778	0.99543375	0.9969241	0.99790275	0.99739337	0.997806	0.9991067	0.9861746
0.0	0.99930656	0.99856865	0.9965778	0.99543375	0.9969241	0.99790275	0.99739337	0.997806	0.9991067	0.9861746
0.0	0.09331908	0.20088448	0.27094623	0.4787886	0.42836314	0.3207025	0.031103874	0.1689867	0.08953982	0.007421499
0.0	0.2709881	0.27294555	0.1726837	0.17909837	0.41270748	0.5277514	0.15427259	0.39890105	0.30305207	0.023001805
0.0	0.99780697	0.8543051	0.93073267	0.9846395	0.9902042	0.9856771	0.9843031	0.9919857	0.941645	0.82719046
0.0	0.97729945	0.9788119	0.9677288	0.9723077	0.9806651	0.9876038	0.9866215	0.9928645	0.9964413	0.9922253
0.0	0.97729945	0.9788119	0.9677288	0.9723077	0.9806651	0.9876038	0.9866215	0.9928645	0.9964413	0.9922253
0.0	0.2964479	0.23895206	0.23038517	0.6281825	0.639907	0.019263942	0.32554933	0.6919731	0.34000668	0.08141916
0.0	0.99927217	0.9937069	0.99719656	0.9985061	0.99605405	0.9951799	0.9984194	0.9954602	0.9953187	0.9936615
0.0	0.06052177	0.015300319	0.028390108	0.040912103	0.19872375	0.01027246	0.02826881	0.03586933	0.011569371	0.0017025368
0.0	0.97729945	0.9788119	0.9677288	0.9723077	0.9806651	0.9876038	0.9866215	0.9928645	0.9964413	0.9922253
0.0	0.97729945	0.9788119	0.9677288	0.9723077	0.9806651	0.9876038	0.9866215	0.9928645	0.9964413	0.9922253
0.0	0.97729945	0.9788119	0.9677288	0.9723077	0.9806651	0.9876038	0.9866215	0.9928645	0.9964413	0.9922253
0.0	0.97729945	0.9788119	0.9677288	0.9723077	0.9806651	0.9876038	0.9866215	0.9928645	0.9964413	0.9922253
0.0	0.99973506	0.9978338	0.9993212	0.9995043	0.9996401	0.99982697	0.9998466	0.99964976	0.9996158	0.9995152
0.0	0.99973506	0.9978338	0.9993212	0.9995043	0.9996401	0.99982697	0.9998466	0.99964976	0.9996158	0.9995152
0.0	0.97729945	0.9788119	0.9677288	0.9723077	0.9806651	0.9876038	0.9866215	0.9928645	0.9964413	0.9922253
0.0	0.99973506	0.9978338	0.9993212	0.9995043	0.9996401	0.99982697	0.9998466	0.99964976	0.9996158	0.9995152
0.0	0.99973506	0.9978338	0.9993212	0.9995043	0.9996401	0.99982697	0.9998466	0.99964976	0.9996158	0.9995152
0.0	0.014869585	0.0029677856	0.003945892	0.014648774	0.00929876	0.0016190953	0.0025635653	0.0120480005	0.0030300452	0.0006361821
0.0	0.97729945	0.9788119	0.9677288	0.9723077	0.9806651	0.9876038	0.9866215	0.9928645	0.9964413	0.9922253
0.0	0.97729945	0.9788119	0.9677288	0.9723077	0.9806651	0.9876038	0.9866215	0.9928645	0.9964413	0.9922253
0.0	0.99973506	0.9978338	0.9993212	0.9995043	0.9996401	0.99982697	0.9998466	0.99964976	0.9996158	0.9995152
0.0	0.99973506	0.9978338	0.9993212	0.9995043	0.9996401	0.99982697	0.9998466	0.99964976	0.9996158	0.9995152
0.0	0.97729945	0.9788119	0.9677288	0.9723077	0.9806651	0.9876038	0.9866215	0.9928645	0.9964413	0.9922253
0.0	0.97729945	0.9788119	0.9677288	0.9723077	0.9806651	0.9876038	0.9866215	0.9928645	0.9964413	0.9922253
0.0	0.97729945	0.9788119	0.9677288	0.9723077	0.9806651	0.9876038	0.9866215	0.9928645	0.9964413	0.9922253
0.0	0.97729945	0.9788119	0.9677288	0.9723077	0.9806651	0.9876038	0.9866215	0.9928645	0.9964413	0.9922253
0.0	0.97729945	0.9788119	0.9677288	0.9723077	0.9806651	0.9876038	0.9866215	0.9928645	0.9964413	0.9922253
0.0	0.97729945	0.9788119	0.9677288	0.9723077	0.9806651	0.9876038	0.9866215	0.9928645	0.9964413	0.9922253
0.0	0.97729945	0.9788119	0.9677288	0.9723077	0.9806651	0.9876038	0.9866215	0.9928645	0.9964413	0.9922253
0.0	0.97729945	0.9788119	0.9677288	0.9723077	0.9806651	0.9876038	0.9866215	0.9928645	0.9964413	0.9922253
0.0	0.97729945	0.9788119	0.9677288	0.9723077	0.9806651	0.9876038	0.9866215	0.9928645	0.9964413	0.9922253
0.0	0.97729945	0.9788119	0.9677288	0.9723077	0.9806651	0.9876038	0.9866215	0.9928645	0.9964413	0.9922253
0.0	0.97729945	0.9788119	0.9677288	0.9723077	0.9806651	0.9876038	0.9866215	0.9928645	0.9964413	0.9922253
0.0	0.97729945	0.9788119	0.9677288	0.9723077	0.9806651	0.9876038	0.9866215	0.9928645	0.9964413	0.9922253
0.0	0.97729945	0.9788119	0.9677288	0.9723077	0.9806651	0.9876038	0.9866215	0.9928645	0.9964413	0.9922253
0.0	0.97729945	0.9788119	0.9677288	0.9723077	0.9806651	0.9876038	0.9866215	0.9928645	0.9964413	0.9922253
0.0	0.97729945	0.9788119	0.9677288	0.9723077	0.9806651	0.9876038	0.9866215	0.9928645	0.9964413	0.9922253
0.0	0.97729945	0.9788119	0.9677288	0.9723077	0.9806651	0.9876038	0.9866215	0.9928645	0.9964413	0.9922253
0.0	0.97729945	0.9788119	0.9677288	0.9723077	0.9806651	0.9876038	0.9866215	0.9928645	0.9964413	0.9922253
0.0	0.97729945	0.9788119	0.9677288	0.9723077	0.9806651	0.9876038	0.9866215	0.9928645	0.9964413	0.9922253
0.0	0.99921906	0.9603121	0.99424237	0.98973656	0.9967746	0.9984629	0.99572146	0.9957158	0.99527526	0.9832078
0.0	0.9994166	0.9648806	0.99479806	0.9902956	0.9968231	0.99869174	0.99626535	0.9970796	0.99638015	0.98481685
0.0	0.9999081	0.9973315	0.9994561	0.9993931	0.99972385	0.99988806	0.9997421	0.9995435	0.999686	0.9982285
0.0	0.014321789	0.0027319812	0.006076575	0.021013428	0.057595946	0.0061361	0.008281829	0.018213296	0.0061765388	0.0014653011
0.0	0.05546754	0.014095439	0.030232938	0.04524071	0.15221913	0.014590105	0.03288542	0.039384786	0.013962877	0.0021009361
0.0	0.99576026	0.003303634	0.51019305	0.9989442	0.62749255	0.972817	0.99958044	0.37923008	0.07599366	0.99954873
0.0	0.9997516	0.95362914	0.9993794	0.999159	0.96771884	0.99438876	0.9995938	0.37923008	0.99646145	0.9937835
0.0	0.97729945	0.9788119	0.9677288	0.9723077	0.9806651	0.9876038	0.9866215	0.9928645	0.9964413	0.9922253
0.0	0.97729945	0.9788119	0.9677288	0.9723077	0.9806651	0.9876038	0.9866215	0.9928645	0.9964413	0.9922253
0.0	0.97729945	0.9788119	0.9677288	0.9723077	0.9806651	0.9876038	0.9866215	0.9928645	0.9964413	0.9922253
0.0	0.97729945	0.9788119	0.9677288	0.9723077	0.9806651	0.9876038	0.9866215	0.9928645	0.9964413	0.9922253
0.0	0.95037526	0.74965346	0.93799883	0.97863436	0.95883447	0.92481965	0.094222315	0.92457044	0.5887948	0.81895953
0.0	0.9996301	0.9939721	0.9946181	0.9975962	0.9993235	0.9993814	0.99803215	0.99862707	0.99865484	0.9986205
0.0	0.99944574	0.96240324	0.99484175	0.9925351	0.9975382	0.9988864	0.99622715	0.99595946	0.9960537	0.98656577
0.0	0.97729945	0.9788119	0.9677288	0.9723077	0.9806651	0.9876038	0.9866215	0.9928645	0.9964413	0.9922253
0.0	0.97729945	0.9788119	0.9677288	0.9723077	0.9806651	0.9876038	0.9866215	0.9928645	0.9964413	0.9922253
0.0	0.99957794	0.9976236	0.9963192	0.9980038	0.9980989	0.99976546	0.99909055	0.9992398	0.99878174	0.9983701
0.0	0.9942027	0.29896438	0.98554695	0.9026224	0.9823883	0.98716563	0.6924994	0.8057888	0.504972	0.7706602
0.0	0.97729945	0.9788119	0.9677288	0.9723077	0.9806651	0.9876038	0.9866215	0.9928645	0.9964413	0.9922253
0.0	0.9942027	0.2989644	0.98554695	0.9026224	0.9823883	0.98716563	0.6924994	0.8057888	0.504972	0.7706602
0.0	0.9942027	0.2989644	0.98554695	0.9026224	0.9823883	0.98716563	0.6924994	0.8057888	0.504972	0.7706603
0.0	0.9942027	0.2989644	0.98554695	0.9026224	0.9823883	0.98716563	0.6924994	0.8057888	0.504972	0.7706603
0.0	0.9942027	0.29896444	0.98554695	0.9026223	0.9823883	0.98716563	0.69249946	0.8057888	0.504972	0.7706602
0.0	0.9942027	0.2989644	0.98554695	0.9026224	0.9823883	0.98716563	0.6924994	0.8057888	0.504972	0.7706602
0.0	0.9942027	0.2989644	0.98554695	0.9026223	0.9823883	0.98716563	0.6924994	0.8057889	0.504972	0.7706602
0.0	0.9942027	0.2989644	0.98554695	0.9026223	0.9823883	0.98716563	0.69249946	0.8057888	0.504972	0.7706602
0.0	0.9942027	0.2989644	0.98554695	0.9026224	0.9823883	0.98716563	0.6924994	0.8057888	0.504972	0.7706602
0.0	0.9942027	0.29896423	0.98554695	0.9026224	0.9823883	0.98716563	0.6924994	0.8057888	0.50497186	0.77066034
0.0	0.97729945	0.9788119	0.9677288	0.9723077	0.9806651	0.9876038	0.9866215	0.9928645	0.9964413	0.9922253
0.0	0.9992592	0.9705869	0.9989806	0.9761648	0.9984621	0.99916434	0.99977845	0.98867756	0.9960821	0.99018526
0.0	0.00033234057	7.463996e-05	0.00034614137	0.0003443934	0.0007959635	0.0003668348	0.00051856466	0.0021645413	0.0011301409	0.0001312375
0.0	0.99975723	0.99851567	0.99711835	0.99873847	0.9985195	0.9998319	0.9993549	0.99945766	0.99842596	0.99872583
0.0	0.9976012	0.9776012	0.99744034	0.9923429	0.9993174	0.99974483	0.9981724	0.999215	0.99678254	0.9974896
0.0	0.9942027	0.29896423	0.98554695	0.9026224	0.9823883	0.98716563	0.6924993	0.80578876	0.50497186	0.7706603
0.0	0.9942027	0.29896435	0.98554695	0.9026224	0.9823883	0.98716563	0.6924993	0.80578876	0.50497186	0.7706603
0.0	0.9942027	0.2989644	0.98554695	0.9026224	0.9823883	0.98716563	0.6924994	0.8057888	0.504972	0.7706603
0.0	0.9977155	0.8170866	0.99521	0.9722333	0.9972721	0.99874413	0.99057174	0.97257394	0.8351643	0.9706481
0.0	0.99850523	0.7890982	0.99679416	0.9820472	0.9961755	0.9981317	0.9859196	0.95935655	0.9871679	0.98278826
0.0	0.9942027	0.2989644	0.98554695	0.9026224	0.9823883	0.98716563	0.6924993	0.80578876	0.50497186	0.7706603
0.0	0.99908066	0.6428114	0.99718994	0.9680747	0.99438286	0.9990816	0.9813213	0.983835	0.9001252	0.95027053
0.0	0.9942027	0.2989644	0.98554695	0.9026224	0.9823883	0.98716563	0.6924994	0.8057888	0.504972	0.7706602
0.0	0.9942027	0.2989644	0.98554695	0.9026224	0.9823883	0.98716563	0.6924994	0.8057888	0.504972	0.7706603
0.0	0.9942027	0.2989644	0.98554695	0.9026223	0.9823883	0.98716563	0.6924994	0.8057888	0.504972	0.7706602
0.0	0.9997577	0.99864024	0.9948407	0.99868196	0.99777335	0.99982566	0.9990829	0.99954385	0.9988575	0.99870193
0.0	0.9942027	0.2989644	0.98554695	0.9026224	0.9823883	0.98716563	0.6924994	0.8057888	0.504972	0.7706603
0.0	0.9942027	0.2989644	0.98554695	0.9026224	0.9823883	0.98716563	0.6924994	0.8057888	0.504972	0.7706602
0.0	0.9942027	0.2989644	0.98554695	0.9026224	0.9823883	0.98716563	0.6924994	0.8057888	0.504972	0.7706602
0.0	0.9942027	0.2989644	0.98554695	0.9026224	0.9823883	0.98716563	0.6924994	0.8057888	0.504972	0.7706603
0.0	0.9942027	0.29896423	0.98554695	0.9026224	0.9823883	0.98716563	0.69249934	0.80578876	0.50497186	0.77066034
0.0	0.9996475	0.99849844	0.99716175	0.99857974	0.99836606	0.99982953	0.99884796	0.99955684	0.9989644	0.9985287
0.0	0.9993899	0.99641246	0.99484926	0.997922	0.99757177	0.99971396	0.998279	0.9990376	0.99771035	0.9969416
0.0	0.99960846	0.9989016	0.99641657	0.9987526	0.9987153	0.99979895	0.9992046	0.99954516	0.9990207	0.9987218
0.0	0.9992091	0.995856	0.993775	0.9975561	0.9973476	0.99964285	0.9980567	0.9987208	0.99719775	0.9960026
0.0	0.99979645	0.99885285	0.99747413	0.9987191	0.9987997	0.9998565	0.9995047	0.9996301	0.99907076	0.99819213
0.0	0.9997553	0.9985044	0.99796695	0.9987941	0.9987412	0.9997483	0.99933594	0.99956304	0.9991542	0.9989085
0.0	0.97729945	0.9788119	0.9677288	0.9723077	0.9806651	0.9876038	0.9866215	0.9928645	0.9964413	0.9922253
0.0	0.97729945	0.9788119	0.9677288	0.9723077	0.9806651	0.9876038	0.9866215	0.9928645	0.9964413	0.9922253
0.0	0.059200704	0.02205313	0.038216535	0.036569122	0.14121585	0.10791076	0.006763361	0.019576125	0.020857384	0.01071896
0.0	0.020166334	0.0059095784	0.0040629017	0.013176035	0.036393426	0.052407622	0.0025483645	0.0014735261	0.002051256	0.0019749883
0.0	0.02016634	0.0059095784	0.0040629017	0.013176035	0.036393426	0.052407622	0.0025483645	0.0014735261	0.002051256	0.0019749883
0.0	0.020166334	0.0059095784	0.0040629017	0.013176035	0.036393426	0.052407622	0.0025483645	0.0014735261	0.002051256	0.0019749883
0.0	0.020166334	0.0059095756	0.0040629017	0.013176035	0.036393426	0.052407622	0.0025483645	0.0014735261	0.002051256	0.0019749883
0.0	0.020166345	0.0059095756	0.0040629017	0.013176035	0.036393408	0.052407622	0.002548367	0.0014735268	0.0020512568	0.0019749883
0.0	0.059200715	0.02205314	0.038216542	0.036569122	0.14121585	0.10791076	0.006763361	0.019576125	0.020857384	0.010718955
0.0	0.020166334	0.0059095784	0.0040629036	0.013176035	0.036393426	0.052407622	0.0025483645	0.0014735261	0.002051256	0.0019749883
0.0	0.02016634	0.0059095784	0.0040629036	0.013176035	0.036393426	0.052407622	0.0025483645	0.0014735261	0.002051256	0.0019749883
0.0	0.020166334	0.0059095784	0.0040629036	0.013176035	0.036393426	0.052407622	0.0025483645	0.0014735261	0.002051256	0.0019749883
0.0	0.020166334	0.0059095756	0.0040629036	0.013176035	0.036393426	0.052407622	0.0025483645	0.0014735261	0.002051256	0.0019749883
0.0	0.020166345	0.0059095756	0.0040629017	0.013176035	0.036393408	0.052407622	0.002548367	0.0014735268	0.002051256	0.0019749883
0.0	0.059200678	0.02205313	0.038216524	0.03656913	0.14121585	0.10791076	0.006763361	0.019576129	0.020857384	0.01071896
0.0	0.02016634	0.0059095784	0.0040629017	0.013176035	0.036393426	0.052407622	0.0025483645	0.0014735261	0.002051256	0.0019749883
0.0	0.020166334	0.0059095784	0.0040629017	0.013176035	0.036393426	0.052407622	0.0025483645	0.0014735261	0.002051256	0.0019749883
0.0	0.020166334	0.0059095756	0.0040629036	0.013176035	0.036393426	0.052407622	0.0025483645	0.0014735261	0.002051256	0.0019749883
0.0	0.020166334	0.0059095784	0.0040629017	0.013176035	0.036393426	0.052407622	0.0025483645	0.0014735261	0.002051256	0.0019749883
0.0	0.020166345	0.0059095756	0.0040629017	0.013176035	0.036393408	0.052407622	0.002548367	0.0014735276	0.002051256	0.0019749883
0.0	0.059200715	0.02205313	0.038216535	0.036569122	0.14121585	0.10791076	0.0067633637	0.019576129	0.02085738	0.010718955
0.0	0.020166334	0.0059095784	0.0040629017	0.013176035	0.036393426	0.052407622	0.0025483645	0.0014735261	0.002051256	0.0019749883
0.0	0.020166334	0.0059095784	0.0040629017	0.013176035	0.036393426	0.052407622	0.0025483645	0.0014735261	0.002051256	0.0019749883
0.0	0.020166334	0.0059095756	0.0040629036	0.013176035	0.036393426	0.052407622	0.0025483645	0.0014735261	0.002051256	0.0019749883
0.0	0.020166334	0.0059095784	0.0040629017	0.013176035	0.036393426	0.052407622	0.0025483645	0.0014735261	0.002051256	0.0019749883
0.0	0.020166345	0.0059095756	0.0040629017	0.013176041	0.036393408	0.052407634	0.002548367	0.0014735268	0.002051256	0.0019749883
0.0	0.059200678	0.02205313	0.038216535	0.03656913	0.14121585	0.10791076	0.006763361	0.019576129	0.020857384	0.01071896
0.0	0.020166334	0.0059095784	0.0040629017	0.013176035	0.036393426	0.052407622	0.0025483645	0.0014735261	0.002051256	0.0019749883
0.0	0.020166334	0.0059095784	0.0040629017	0.013176035	0.036393426	0.052407622	0.0025483645	0.0014735261	0.002051256	0.0019749883
0.0	0.020166334	0.0059095784	0.0040629017	0.013176035	0.036393426	0.052407622	0.0025483645	0.0014735261	0.002051256	0.0019749883
0.0	0.02016634	0.0059095784	0.0040629017	0.013176035	0.036393426	0.052407622	0.0025483645	0.0014735261	0.002051256	0.0019749883
0.0	0.020166345	0.0059095756	0.0040629017	0.013176041	0.036393408	0.052407634	0.002548367	0.0014735276	0.0020512568	0.0019749883
0.0	0.059200704	0.02205314	0.038216542	0.03656913	0.14121585	0.10791076	0.006763361	0.019576125	0.020857375	0.010718955
0.0	0.020166334	0.0059095756	0.0040629017	0.013176035	0.036393426	0.052407622	0.0025483645	0.0014735261	0.002051256	0.0019749883
0.0	0.020166334	0.0059095756	0.0040629017	0.013176035	0.036393426	0.052407622	0.0025483645	0.0014735261	0.002051256	0.0019749883
0.0	0.020166334	0.0059095756	0.0040629036	0.013176035	0.036393426	0.052407622	0.0025483645	0.0014735261	0.002051256	0.0019749883
0.0	0.02016634	0.0059095756	0.0040629017	0.013176035	0.036393426	0.052407622	0.0025483645	0.0014735261	0.002051256	0.0019749883
0.0	0.020166345	0.0059095756	0.0040629017	0.013176041	0.036393408	0.052407622	0.002548367	0.0014735276	0.0020512568	0.0019749883
0.0	0.059200678	0.02205313	0.038216535	0.036569122	0.14121585	0.10791078	0.006763361	0.019576129	0.020857384	0.010718955
0.0	0.020166334	0.0059095784	0.0040629017	0.013176035	0.036393426	0.052407622	0.0025483645	0.0014735261	0.002051256	0.0019749883
0.0	0.020166334	0.0059095784	0.0040629017	0.013176035	0.036393426	0.052407622	0.0025483645	0.0014735261	0.002051256	0.0019749883
0.0	0.02016634	0.0059095784	0.0040629017	0.013176035	0.036393426	0.052407622	0.0025483645	0.0014735261	0.002051256	0.0019749883
0.0	0.020166334	0.0059095784	0.0040629017	0.013176035	0.036393426	0.052407622	0.0025483645	0.0014735261	0.002051256	0.0019749883
0.0	0.020166345	0.0059095756	0.0040629017	0.013176041	0.036393408	0.052407622	0.002548367	0.0014735276	0.0020512568	0.0019749883
0.0	0.020166345	0.0059095756	0.0040629017	0.013176035	0.036393415	0.052407634	0.002548367	0.0014735268	0.0020512568	0.0019749883
0.0	0.020166328	0.0059095756	0.0040629017	0.013176035	0.036393408	0.052407622	0.002548367	0.0014735268	0.002051256	0.0019749883
0.0	0.020166334	0.0059095756	0.0040629017	0.013176035	0.036393426	0.052407622	0.0025483645	0.0014735261	0.002051256	0.0019749883
0.0	0.020166328	0.0059095756	0.0040629017	0.013176041	0.036393408	0.052407634	0.002548367	0.0014735268	0.002051256	0.0019749883
0.0	0.020166345	0.0059095756	0.0040629017	0.013176041	0.036393415	0.052407622	0.002548367	0.0014735268	0.0020512568	0.0019749883
0.0	0.020166334	0.0059095784	0.0040629017	0.013176035	0.036393426	0.052407622	0.0025483645	0.0014735261	0.002051256	0.0019749883
0.0	0.02016634	0.0059095784	0.0040629017	0.013176035	0.036393426	0.052407622	0.0025483645	0.0014735261	0.002051256	0.0019749883
0.0	0.02016634	0.0059095756	0.0040629017	0.013176035	0.036393426	0.052407622	0.0025483645	0.0014735261	0.002051256	0.0019749883
0.0	0.020166334	0.0059095784	0.0040629036	0.013176035	0.036393426	0.052407622	0.0025483645	0.0014735261	0.002051256	0.0019749883
0.0	0.02016634	0.0059095784	0.0040629017	0.013176035	0.036393426	0.052407622	0.0025483645	0.0014735261	0.002051256	0.0019749883
0.0	0.059200715	0.02205313	0.038216535	0.036569122	0.14121585	0.10791076	0.006763361	0.019576129	0.020857384	0.010718955
0.0	0.020166328	0.0059095756	0.0040629017	0.013176035	0.036393408	0.052407622	0.002548367	0.0014735276	0.0020512568	0.0019749883
0.0	0.027785825	0.006639134	0.007276629	0.024075873	0.118891455	0.13150264	0.0055242116	0.0049227397	0.0031285284	0.0043298225
0.0	0.059200704	0.02205314	0.038216535	0.036569122	0.14121585	0.10791076	0.006763361	0.019576129	0.020857384	0.010718955
0.0	0.02016634	0.0059095784	0.0040629017	0.013176035	0.036393426	0.052407622	0.0025483645	0.0014735261	0.002051256	0.0019749883
0.0	0.020166345	0.0059095756	0.0040629017	0.013176041	0.036393408	0.052407622	0.002548367	0.0014735276	0.002051256	0.0019749883
0.0	0.020166345	0.0059095756	0.0040629017	0.013176035	0.036393408	0.052407622	0.002548367	0.0014735276	0.0020512568	0.0019749883
0.0	0.02016634	0.0059095756	0.0040629017	0.013176035	0.036393426	0.052407622	0.0025483645	0.0014735261	0.002051256	0.0019749883
0.0	0.02016634	0.0059095784	0.0040629017	0.013176035	0.036393426	0.052407622	0.0025483645	0.0014735261	0.002051256	0.0019749883
0.0	0.027785825	0.0066391313	0.007276629	0.024075866	0.118891455	0.13150264	0.0055242116	0.004922742	0.0031285284	0.0043298225
0.0	0.020166334	0.0059095756	0.0040629017	0.013176035	0.036393426	0.052407622	0.0025483645	0.0014735261	0.002051256	0.0019749883
0.0	0.020166334	0.0059095784	0.0040629017	0.013176035	0.036393426	0.052407622	0.0025483645	0.0014735261	0.002051256	0.0019749883
0.0	0.020166334	0.0059095756	0.0040629017	0.013176035	0.036393426	0.052407622	0.0025483645	0.0014735261	0.002051256	0.0019749883
0.0	0.049121644	0.012156518	0.0071872487	0.030904628	0.057051755	0.1842949	0.0033393786	0.0063589625	0.004981785	0.0038225946
0.0	0.059200704	0.02205313	0.038216542	0.036569122	0.14121582	0.10791076	0.006763361	0.019576129	0.020857375	0.010718955
0.0	0.032279678	0.01177631	0.009278001	0.021388516	0.041607026	0.07838738	0.0032301012	0.006093073	0.003344596	0.0034641623
0.0	0.052490942	0.015232777	0.0186864	0.03359692	0.14236516	0.22294207	0.0066632256	0.01968236	0.00512204	0.007210672
0.0	0.03227967	0.01177631	0.009278001	0.021388527	0.041607026	0.07838738	0.0032301012	0.006093073	0.003344596	0.003464161
0.0	0.02016634	0.0059095784	0.0040629017	0.013176035	0.036393426	0.052407622	0.0025483645	0.0014735261	0.002051256	0.0019749883
0.0	0.027785825	0.0066391313	0.007276629	0.024075873	0.118891455	0.13150263	0.0055242116	0.004922742	0.0031285284	0.00432982
0.0	0.020166334	0.0059095784	0.0040629017	0.013176035	0.036393426	0.052407622	0.0025483645	0.0014735261	0.002051256	0.0019749883
0.0	0.05920069	0.02205314	0.038216535	0.03656914	0.14121585	0.10791076	0.006763361	0.019576125	0.020857375	0.010718955
0.0	0.020166334	0.0059095756	0.0040629017	0.013176035	0.036393426	0.052407622	0.0025483645	0.0014735261	0.002051256	0.0019749883
0.0	0.020166334	0.0059095784	0.0040629017	0.013176035	0.036393426	0.052407622	0.0025483645	0.0014735261	0.002051256	0.0019749883
0.0	0.059200678	0.02205313	0.038216516	0.036569122	0.14121585	0.10791076	0.006763361	0.019576125	0.020857375	0.010718955
0.0	0.020166345	0.0059095756	0.0040629017	0.013176041	0.036393408	0.052407622	0.002548367	0.0014735276	0.0020512568	0.0019749883
0.0	0.020166334	0.0059095784	0.0040629017	0.013176035	0.036393426	0.052407622	0.0025483645	0.0014735261	0.002051256	0.0019749883
0.0	0.020166334	0.0059095756	0.0040629036	0.013176035	0.036393426	0.052407622	0.0025483645	0.0014735261	0.002051256	0.0019749883
0.0	0.027785825	0.006639134	0.007276629	0.024075873	0.118891455	0.13150264	0.0055242116	0.0049227397	0.0031285284	0.00432982
0.0	0.027785825	0.0066391313	0.007276629	0.024075866	0.118891455	0.13150264	0.0055242116	0.004922742	0.0031285284	0.00432982
0.0	0.020166345	0.0059095756	0.0040629017	0.013176041	0.036393408	0.052407622	0.002548367	0.0014735276	0.0020512568	0.0019749883
0.0	0.020166345	0.0059095756	0.0040629017	0.013176035	0.036393415	0.052407622	0.002548367	0.0014735268	0.0020512568	0.0019749883
0.0	0.020166334	0.0059095784	0.0040629017	0.013176035	0.036393426	0.052407622	0.0025483645	0.0014735261	0.002051256	0.0019749883
0.0	0.020166334	0.0059095784	0.0040629017	0.013176035	0.036393426	0.052407622	0.0025483645	0.0014735261	0.002051256	0.0019749883
0.0	0.027785825	0.006639134	0.007276629	0.024075873	0.118891455	0.13150261	0.0055242116	0.004922742	0.0031285284	0.00432982
0.0	0.020166334	0.0059095784	0.0040629017	0.013176035	0.036393426	0.052407622	0.0025483645	0.0014735261	0.002051256	0.0019749883
0.0	0.02016634	0.0059095784	0.0040629017	0.013176035	0.036393426	0.052407622	0.0025483645	0.0014735261	0.002051256	0.0019749883
0.0	0.059268355	0.016388545	0.011345721	0.08932242	0.15763786	0.12573804	0.0061797067	0.0069630635	0.009104951	0.007264091
0.0	0.059200704	0.02205314	0.038216524	0.03656913	0.14121582	0.10791076	0.006763361	0.019576129	0.020857375	0.010718955
0.0	0.027785825	0.0066391313	0.0072766324	0.024075873	0.118891455	0.13150261	0.0055242116	0.004922742	0.0031285284	0.00432982
0.0	0.059200704	0.02205313	0.038216542	0.03656913	0.14121585	0.10791076	0.0067633637	0.01957612	0.020857384	0.010718955
0.0	0.038315084	0.011209804	0.011271508	0.03354494	0.15138389	0.21792695	0.0099738	0.005206445	0.003802198	0.0058394433
0.0	0.020166345	0.0059095756	0.0040629017	0.013176035	0.036393408	0.052407622	0.002548367	0.0014735276	0.002051256	0.0019749883
0.0	0.020166334	0.0059095784	0.0040629017	0.013176035	0.036393426	0.052407622	0.0025483645	0.0014735261	0.002051256	0.0019749883
0.0	0.027785825	0.0066391313	0.007276629	0.024075873	0.118891455	0.13150264	0.0055242116	0.004922742	0.00312853	0.00432982
0.0	0.049121644	0.012156524	0.0071872487	0.030904636	0.057051755	0.1842948	0.0033393786	0.0063589592	0.004981785	0.0038225946
0.0	0.027785825	0.0066391313	0.007276629	0.024075866	0.118891455	0.13150264	0.0055242116	0.004922742	0.00312853	0.00432982
0.0	0.059200715	0.02205314	0.038216524	0.03656914	0.14121582	0.10791078	0.006763361	0.019576125	0.020857384	0.010718955
0.0	0.059200678	0.02205313	0.038216524	0.03656914	0.14121585	0.10791076	0.0067633637	0.019576129	0.02085738	0.010718955
0.0	0.020166345	0.0059095756	0.0040629017	0.013176035	0.036393408	0.052407622	0.002548367	0.0014735276	0.0020512568	0.0019749883
0.0	0.020166328	0.0059095756	0.0040629017	0.013176035	0.036393408	0.052407634	0.002548367	0.0014735276	0.0020512568	0.0019749883
0.0	0.020166334	0.0059095784	0.0040629017	0.013176035	0.036393426	0.052407622	0.0025483645	0.0014735261	0.002051256	0.0019749883
0.0	0.02016634	0.0059095784	0.0040629017	0.013176035	0.036393426	0.052407622	0.0025483645	0.0014735261	0.002051256	0.0019749883
0.0	0.020166334	0.0059095784	0.0040629017	0.013176035	0.036393426	0.052407622	0.0025483645	0.0014735261	0.002051256	0.0019749883
0.0	0.059200715	0.02205314	0.038216542	0.03656913	0.14121585	0.10791076	0.006763361	0.01957612	0.020857384	0.010718955
0.0	0.020166334	0.0059095784	0.0040629017	0.013176035	0.036393426	0.052407622	0.0025483645	0.0014735261	0.002051256	0.0019749883
0.0	0.027785825	0.006639134	0.0072766324	0.024075866	0.118891455	0.13150264	0.0055242116	0.0049227397	0.0031285284	0.0043298225
0.0	0.059200678	0.02205314	0.038216535	0.03656914	0.14121582	0.10791076	0.006763361	0.019576129	0.020857375	0.010718955
0.0	0.059200704	0.02205313	0.038216535	0.036569122	0.14121585	0.10791076	0.006763361	0.019576129	0.020857375	0.010718955
0.0	0.044897486	0.014955056	0.004333514	0.03591659	0.051505927	0.04040392	0.005281241	0.0043679257	0.0031703326	0.0052144337
0.0	0.044897486	0.014955064	0.004333514	0.03591659	0.05150594	0.040403903	0.005281241	0.0043679257	0.0031703326	0.0052144337
0.0	0.18873319	0.050942685	0.039626062	0.09681092	0.17574546	0.096389376	0.01648437	0.053571906	0.02825957	0.020424051
0.0	0.9942027	0.29896435	0.98554695	0.9026224	0.9823883	0.98716563	0.69249934	0.80578876	0.50497186	0.7706603
0.0	0.97729945	0.9788119	0.9677288	0.9723077	0.9806651	0.9876038	0.9866215	0.9928645	0.9964413	0.9922253
0.0	0.97729945	0.9788119	0.9677288	0.9723077	0.9806651	0.9876038	0.9866215	0.9928645	0.9964413	0.9922253
0.0	0.97729945	0.9788119	0.9677288	0.9723077	0.9806651	0.9876038	0.9866215	0.9928645	0.9964413	0.9922253
0.0	0.9976012	0.9776012	0.99744034	0.9923429	0.9993174	0.99974483	0.9981724	0.999215	0.99678254	0.9974896
0.0	0.97729945	0.9788119	0.9677288	0.9723077	0.9806651	0.9876038	0.9866215	0.9928645	0.9964413	0.9922253
0.0	0.999992	0.99994874	0.9999664	0.99998343	0.9999906	0.99999154	0.99999356	0.99998236	0.99996567	0.9999517
0.0	0.97729945	0.9788119	0.9677288	0.9723077	0.9806651	0.9876038	0.9866215	0.9928645	0.9964413	0.9922253
0.0	0.99990463	0.99949396	0.99986494	0.99991333	0.9996692	0.99992657	0.99983275	0.99992144	0.9998895	0.9997571
0.0	0.97729945	0.9788119	0.9677288	0.9723077	0.9806651	0.9876038	0.9866215	0.9928645	0.9964413	0.9922253
0.0	0.97729945	0.9788119	0.9677288	0.9723077	0.9806651	0.9876038	0.9866215	0.9928645	0.9964413	0.9922253
0.0	0.97729945	0.9788119	0.9677288	0.9723077	0.9806651	0.9876038	0.9866215	0.9928645	0.9964413	0.9922253
0.0	0.97729945	0.9788119	0.9677288	0.9723077	0.9806651	0.9876038	0.9866215	0.9928645	0.9964413	0.9922253
0.0	0.97729945	0.9788119	0.9677288	0.9723077	0.9806651	0.9876038	0.9866215	0.9928645	0.9964413	0.9922253
0.0	0.97729945	0.9788119	0.9677288	0.9723077	0.9806651	0.9876038	0.9866215	0.9928645	0.9964413	0.9922253
0.0	0.97729945	0.9788119	0.9677288	0.9723077	0.9806651	0.9876038	0.9866215	0.9928645	0.9964413	0.9922253
0.0	0.97729945	0.9788119	0.9677288	0.9723077	0.9806651	0.9876038	0.9866215	0.9928645	0.9964413	0.9922253
0.0	0.97729945	0.9788119	0.9677288	0.9723077	0.9806651	0.9876038	0.9866215	0.9928645	0.9964413	0.9922253
0.0	0.9894003	0.5922293	0.8280117	0.9360416	0.9549926	0.95306593	0.93332046	0.9737853	0.8667658	0.5701825
0.0	0.63669205	0.0012380825	0.004249031	0.93038964	0.002411082	0.015285045	0.9626737	0.00052926905	0.05338623	0.77542126
0.0	0.9949826	0.063717246	0.10665667	0.7627199	0.044409543	0.012977525	0.9989355	0.35093087	0.93079287	0.9004021
0.0	0.98683745	0.9935934	0.49245542	0.99900466	0.9470851	0.9999827	0.9951988	0.9995191	0.9887039	0.94292545
0.0	0.9655403	0.86295974	0.99365014	0.97589976	0.97605455	0.9878786	0.97075975	0.99611723	0.99957925	0.94898105
0.0	0.20808217	0.8798467	0.044669688	0.63707215	0.9333014	0.9297638	0.92807674	0.41319206	0.35103062	0.22811386
0.0	0.1998503	0.047735352	0.005178364	0.015301807	0.011106259	0.008179577	0.008444281	0.0014976256	0.011874603	0.027667422
0.0	0.9827472	0.9729627	0.99999523	0.993505	0.9971758	0.9999627	0.9596854	0.999383	0.9814373	0.95620626
0.0	0.99966025	0.9990127	0.9989448	0.9990336	0.99900264	0.9995943	0.9993881	0.9985089	0.99951875	0.99832803
0.0	0.9993767	0.998102	0.9985714	0.9977925	0.9978734	0.99925274	0.9985246	0.99774504	0.99940944	0.99718493
0.0	0.97729945	0.9788119	0.9677288	0.9723077	0.9806651	0.9876038	0.9866215	0.9928645	0.9964413	0.9922253
0.0	0.38004228	0.47076306	0.00023213793	0.24389578	0.02718998	0.022347305	0.38946027	0.10086625	0.02873518	0.00040570178
0.0	0.97729945	0.9788119	0.9677288	0.9723077	0.9806651	0.9876038	0.9866215	0.9928645	0.9964413	0.9922253
0.0	0.97729945	0.9788119	0.9677288	0.9723077	0.9806651	0.9876038	0.9866215	0.9928645	0.9964413	0.9922253
0.0	0.9708472	0.29389036	0.415181	0.92990017	0.9908869	0.033554547	0.064436965	0.65926623	0.29128572	0.06822861
0.0	0.99999297	0.9999765	0.99998057	0.99998724	0.99999475	0.9999951	0.99999154	0.99997437	0.999985	0.99996305
0.0	0.021662567	0.067918986	0.06251214	0.010202354	0.0053067077	0.058466274	0.0069396766	0.04118575	0.019839011	0.009291503
0.0	0.99002564	0.9872995	0.9952048	0.99683326	0.9908022	0.9872751	0.9930535	0.995539	0.99540234	0.99100095
0.0	0.9996166	0.99930775	0.99927264	0.99964654	0.99951553	0.9999124	0.9996315	0.9997695	0.999826	0.9994318
0.0	0.9976921	0.98726207	0.9974688	0.9981395	0.996962	0.998312	0.99604565	0.99499065	0.99711716	0.9803241
0.0	0.97729945	0.9788119	0.9677288	0.9723077	0.9806651	0.9876038	0.9866215	0.9928645	0.9964413	0.9922253
0.0	0.97729945	0.9788119	0.9677288	0.9723077	0.9806651	0.9876038	0.9866215	0.9928645	0.9964413	0.9922253
0.0	0.9592962	0.21711925	0.71175534	0.75728065	0.95214987	0.84747756	0.7988706	0.8883037	0.7410841	0.5387352
0.0	0.9999697	0.99937636	0.9997161	0.9996785	0.9998915	0.9999496	0.9998971	0.9998648	0.99979526	0.99964535
0.0	0.9990758	0.99921834	0.8909571	0.9952301	0.9701474	0.99118036	0.9707596	0.94447756	0.94384605	0.9383686
0.0	0.97729945	0.9788119	0.9677288	0.9723077	0.9806651	0.9876038	0.9866215	0.9928645	0.9964413	0.9922253
0.0	0.8844475	0.6927069	0.56124824	0.73811466	0.68366647	0.6229191	0.30147815	0.63715124	0.7166073	0.27081257
0.0	0.9736432	0.27975836	0.7728602	0.7979472	0.95214987	0.87541413	0.8434752	0.90299064	0.7826683	0.58484024
0.0	0.7167894	0.27460802	0.6540074	0.9073088	0.7892136	0.7696887	0.44932836	0.56032974	0.7177298	0.15045273
0.0	0.7167894	0.27460808	0.6540073	0.9073088	0.7892136	0.7696887	0.44932836	0.5603297	0.7177297	0.15045269
0.0	0.7167894	0.27460805	0.6540074	0.9073088	0.7892136	0.76968867	0.44932836	0.56032974	0.71772975	0.15045273
0.0	0.7167894	0.27460805	0.65400743	0.9073088	0.78921366	0.7696887	0.44932845	0.56032974	0.71772975	0.15045273
0.0	0.7167894	0.27460805	0.6540073	0.9073088	0.78921366	0.7696887	0.44932836	0.56032974	0.7177298	0.15045273
0.0	0.7167894	0.27460805	0.65400743	0.9073088	0.78921354	0.7696887	0.44932836	0.56032974	0.71772975	0.15045269
0.0	0.93160146	0.487611	0.86918086	0.97190285	0.9642446	0.93460935	0.81676996	0.78578836	0.9489336	0.5668694
0.0	0.93160146	0.48761088	0.86918086	0.97190285	0.9642445	0.93460935	0.81677	0.7857884	0.9489336	0.5668694
0.0	0.93160146	0.487611	0.86918086	0.97190285	0.9642445	0.93460935	0.81677	0.78578836	0.9489336	0.56686944
0.0	0.9998777	0.9936526	0.99855393	0.99927694	0.9995881	0.99968636	0.9997576	0.99965453	0.9986259	0.9987771
0.0	0.0011195723	0.011375338	0.00057688414	0.005803332	0.92522675	0.05232595	0.00029492367	0.025660275	0.00048940466	0.0014318117
0.0	0.97729945	0.9788119	0.9677288	0.9723077	0.9806651	0.9876038	0.9866215	0.9928645	0.9964413	0.9922253
0.0	0.97729945	0.9788119	0.9677288	0.9723077	0.9806651	0.9876038	0.9866215	0.9928645	0.9964413	0.9922253
0.0	0.97729945	0.9788119	0.9677288	0.9723077	0.9806651	0.9876038	0.9866215	0.9928645	0.9964413	0.9922253
0.0	0.9141278	0.4007693	0.47479093	0.59580195	0.9516124	0.7562397	0.8654076	0.8507329	0.8330717	0.68004113
0.0	0.99989593	0.9997923	0.9997899	0.9998468	0.9998441	0.99996424	0.9994455	0.99989593	0.9998832	0.9998085
0.0	0.9998325	0.9878619	0.9982437	0.9993742	0.996872	0.99907875	0.99934715	0.99926156	0.9998272	0.99429804
0.0	0.09953629	0.008690388	0.02212781	0.056193728	0.06091513	0.030736437	0.02784343	0.07507019	0.06910299	0.0016629107
0.0	0.87415934	0.047002263	0.22074518	0.12455696	0.21501139	0.37445638	0.77197105	0.64132476	0.90927774	0.0028741374
0.0	0.3404252	0.040103517	0.10154676	0.10998431	0.30812097	0.056386102	0.07048705	0.27636623	0.18555328	0.006413036
0.0	0.9973104	0.9629677	0.996234	0.9980835	0.9984452	0.9986197	0.9968855	0.9938682	0.9978078	0.98174953
0.0	0.9995697	0.9991912	0.99937314	0.9995771	0.9995833	0.9999347	0.998085	0.9997571	0.99958724	0.99948573
0.0	0.9995697	0.9991912	0.99937314	0.9995771	0.9995833	0.9999347	0.9980849	0.9997571	0.99958724	0.99948573
0.0	0.9995697	0.9991912	0.99937314	0.9995771	0.9995833	0.9999347	0.998085	0.9997571	0.99958724	0.99948573
0.0	0.9995697	0.9991912	0.99937314	0.9995771	0.9995833	0.9999347	0.998085	0.9997571	0.99958724	0.99948573
0.0	0.9995697	0.9991912	0.99937314	0.9995771	0.9995833	0.9999347	0.998085	0.9997571	0.99958724	0.99948573
0.0	0.9995697	0.9991912	0.99937314	0.9995771	0.9995833	0.9999347	0.998085	0.9997571	0.99958724	0.99948573
0.0	0.9995697	0.9991912	0.99937314	0.9995771	0.9995833	0.9999347	0.998085	0.9997571	0.99958724	0.99948573
0.0	0.9995697	0.9991912	0.99937314	0.9995771	0.9995833	0.9999347	0.998085	0.9997571	0.99958724	0.99948573
0.0	0.9995697	0.9991912	0.99937314	0.9995771	0.9995833	0.9999347	0.998085	0.9997571	0.99958724	0.99948573
0.0	0.9995697	0.9991912	0.99937314	0.9995771	0.9995833	0.9999347	0.9980849	0.9997571	0.99958724	0.99948573
0.0	0.9995697	0.9991912	0.99937314	0.9995771	0.9995833	0.9999347	0.998085	0.9997571	0.99958724	0.99948573
0.0	0.9995697	0.9991912	0.99937314	0.9995771	0.9995833	0.9999347	0.998085	0.9997571	0.99958724	0.99948573
0.0	0.9995697	0.9991912	0.99937314	0.9995771	0.9995833	0.9999347	0.9980849	0.9997571	0.99958724	0.99948573
0.0	0.9995697	0.9991912	0.99937314	0.9995771	0.9995833	0.9999347	0.9980849	0.9997571	0.99958724	0.99948573
0.0	0.9995697	0.9991912	0.99937314	0.9995771	0.9995833	0.9999347	0.9980849	0.9997571	0.99958724	0.99948573
0.0	0.9995697	0.9991912	0.99937314	0.9995771	0.9995833	0.9999347	0.9980849	0.9997571	0.99958724	0.99948573
0.0	0.9995697	0.9991912	0.99937314	0.9995771	0.9995833	0.9999347	0.998085	0.9997571	0.99958724	0.99948573
0.0	0.9995697	0.9991912	0.99937314	0.9995771	0.9995833	0.9999347	0.9980849	0.9997571	0.99958724	0.99948573
0.0	0.9995697	0.9991912	0.99937314	0.9995771	0.9995833	0.9999347	0.998085	0.9997571	0.99958724	0.99948573
0.0	0.9995697	0.9991912	0.99937314	0.9995771	0.9995833	0.9999347	0.998085	0.9997571	0.99958724	0.99948573
0.0	0.9995697	0.9991912	0.99937314	0.9995771	0.9995833	0.9999347	0.998085	0.9997571	0.99958724	0.99948573
0.0	0.9995697	0.9991912	0.99937314	0.9995771	0.9995833	0.9999347	0.998085	0.9997571	0.99958724	0.99948573
0.0	0.9995697	0.9991912	0.99937314	0.9995771	0.9995833	0.9999347	0.998085	0.9997571	0.99958724	0.99948573
0.0	0.9995697	0.9991912	0.99937314	0.9995771	0.9995833	0.9999347	0.998085	0.9997571	0.99958724	0.99948573
0.0	0.9995697	0.9991912	0.99937314	0.9995771	0.9995833	0.9999347	0.998085	0.9997571	0.99958724	0.99948573
0.0	0.9973104	0.9629677	0.996234	0.9980835	0.9984452	0.9986197	0.9968855	0.9938682	0.9978078	0.98174953
0.0	0.999977	0.99993396	0.9999646	0.9999807	0.99997056	0.99998987	0.99998236	0.9999809	0.99997246	0.9999721
0.0	0.97729945	0.9788119	0.9677288	0.9723077	0.9806651	0.9876038	0.9866215	0.9928645	0.9964413	0.9922253
0.0	0.9992091	0.995856	0.993775	0.9975561	0.9973476	0.99964285	0.9980567	0.9987208	0.99719775	0.9960026
0.0	0.99961346	0.99876803	0.99695647	0.9991221	0.99906856	0.99980253	0.99891615	0.9996426	0.99948835	0.9991856
0.0	0.12826926	0.007620475	0.061893273	0.06491716	0.12989527	0.41283512	0.03000178	0.53689003	0.17716195	0.039871465
0.0	0.9996301	0.9939721	0.9946181	0.9975962	0.9993235	0.9993814	0.99803215	0.99862707	0.99865484	0.9986205
0.0	0.9999583	0.9997248	0.999648	0.9998858	0.9998004	0.9999267	0.99991834	0.99921787	0.99995613	0.999833
0.0	0.97729945	0.9788119	0.9677288	0.9723077	0.9806651	0.9876038	0.9866215	0.9928645	0.9964413	0.9922253
0.0	0.97729945	0.9788119	0.9677288	0.9723077	0.9806651	0.9876038	0.9866215	0.9928645	0.9964413	0.9922253
0.0	0.99992025	0.99938333	0.9993753	0.99960524	0.9997689	0.99986947	0.9999354	0.99982435	0.999699	0.9998429
0.0	0.99981004	0.9984459	0.998728	0.99938	0.99958783	0.9997508	0.99983084	0.9996772	0.99951005	0.9997099
0.0	0.99973506	0.9978338	0.9993212	0.9995043	0.9996401	0.99982697	0.9998466	0.99964976	0.9996158	0.9995152
0.0	0.99973506	0.9978338	0.9993212	0.9995043	0.9996401	0.99982697	0.9998466	0.99964976	0.9996158	0.9995152
0.0	0.97729945	0.9788119	0.9677288	0.9723077	0.9806651	0.9876038	0.9866215	0.9928645	0.9964413	0.9922253
0.0	0.030057574	0.009745078	0.015570391	0.029991044	0.12904398	0.00856995	0.020871617	0.030135876	0.009500509	0.0013911029
0.0	0.97729945	0.9788119	0.9677288	0.9723077	0.9806651	0.9876038	0.9866215	0.9928645	0.9964413	0.9922253
0.0	0.9991691	0.9967056	0.9978423	0.99881905	0.9992887	0.9994469	0.99891853	0.9986314	0.9990878	0.9979717
0.0	0.99331576	0.9840125	0.97009146	0.99306834	0.9925621	0.9949956	0.97541547	0.99708754	0.99616647	0.9879731
0.0	0.9913673	0.9667172	0.916164	0.97496074	0.98813987	0.9855049	0.9823517	0.9911889	0.9804795	0.948986
0.0	0.99331576	0.9840125	0.97009146	0.99306834	0.9925621	0.9949956	0.97541547	0.99708754	0.99616647	0.9879732
0.0	0.9913673	0.9667172	0.916164	0.97496074	0.98813987	0.9855049	0.9823517	0.9911889	0.9804795	0.948986
0.0	0.97729945	0.9788119	0.9677288	0.9723077	0.9806651	0.9876038	0.9866215	0.9928645	0.9964413	0.9922253
0.0	0.97729945	0.9788119	0.9677288	0.9723077	0.9806651	0.9876038	0.9866215	0.9928645	0.9964413	0.9922253
0.0	0.97729945	0.9788119	0.9677288	0.9723077	0.9806651	0.9876038	0.9866215	0.9928645	0.9964413	0.9922253
0.0	0.99993885	0.99914825	0.99980026	0.9998286	0.99989855	0.9999032	0.99992764	0.9998734	0.999908	0.99977463
0.0	0.9999534	0.9994412	0.9998235	0.99990785	0.9999145	0.99991834	0.99995863	0.99989164	0.99992967	0.99982613
0.0	0.9999534	0.9994412	0.9998235	0.99990785	0.9999145	0.99991834	0.99995863	0.99989164	0.99992967	0.99982613
0.0	0.97729945	0.9788119	0.9677288	0.9723077	0.9806651	0.9876038	0.9866215	0.9928645	0.9964413	0.9922253
0.0	0.9999547	0.9996413	0.9997911	0.9998661	0.99988234	0.9999223	0.99990964	0.99976474	0.99990165	0.9997656
0.0	0.70777553	0.0856283	0.12826122	0.46631652	0.59543365	0.21149719	0.34620333	0.60557884	0.27476987	0.027416492
0.0	0.94249785	0.34247637	0.36156017	0.7001186	0.8810778	0.5050813	0.7855685	0.82240254	0.6156135	0.052343793
0.0	0.94249785	0.34247637	0.36156017	0.7001186	0.8810778	0.50508136	0.78556854	0.82240254	0.6156135	0.052343793
0.0	0.9999547	0.9996413	0.9997911	0.9998661	0.99988234	0.9999223	0.99990964	0.99976474	0.99990165	0.9997656
0.0	0.88791066	0.96638465	0.73723227	0.8211463	0.9730934	0.9779613	0.9792215	0.94481593	0.9513717	0.9890644
0.0	0.88791066	0.96638465	0.73723227	0.8211463	0.9730934	0.9779613	0.9792215	0.94481593	0.9513717	0.9890644
0.0	0.93047994	0.91956204	0.73723227	0.86803406	0.9880305	0.9764365	0.9844282	0.91215473	0.96820146	0.9959667
0.0	0.9998474	0.9971117	0.99952614	0.99975055	0.9996507	0.99980646	0.9998091	0.9997336	0.9996159	0.999368
0.0	0.9917812	0.96731436	0.99110126	0.99774075	0.9936313	0.9989095	0.9807685	0.9956584	0.99839896	0.99700975
0.0	0.007767457	0.21037494	0.5354192	0.05269496	0.19187464	0.62301284	0.34954503	0.40754998	0.075270645	0.00784771
0.0	0.9978485	0.97465396	0.9902936	0.99329656	0.994216	0.99797183	0.99875367	0.99414635	0.9914102	0.99387145
0.0	0.983835	0.76966035	0.9814042	0.9902714	0.9807226	0.9908366	0.98358685	0.98617154	0.9790244	0.9550576
0.0	0.33578214	0.056418546	0.5101632	0.5972955	0.6809779	0.64650065	0.39178595	0.6197833	0.5428152	0.14692207
0.0	0.97547	0.6930867	0.9736883	0.9855832	0.9770313	0.9871243	0.9732752	0.9813084	0.96883225	0.9374665
0.0	0.9978485	0.97465396	0.9902936	0.99329656	0.994216	0.99797183	0.99875367	0.99414635	0.9914102	0.99387145
0.0	0.9880249	0.8926897	0.94943213	0.93036294	0.98157746	0.98578423	0.99014074	0.959793	0.93703365	0.8998221
0.0	0.9996357	0.9977798	0.9982285	0.9981029	0.99875665	0.9985281	0.9978242	0.998468	0.99889743	0.9964573
0.0	0.97729945	0.9788119	0.9677288	0.9723077	0.9806651	0.9876038	0.9866215	0.9928645	0.9964413	0.9922253
0.0	0.90473294	0.47631857	0.52091396	0.76069987	0.8247959	0.9359078	0.0060140737	0.9018368	0.98428035	0.9828902
0.0	0.67817533	0.15413047	0.1375026	0.36310798	0.7191961	0.070148006	0.8475686	0.40850294	0.103932135	0.045243032
0.0	0.933626	0.44094452	0.41946596	0.7225683	0.85291785	0.9169022	0.0031387245	0.92512643	0.97976947	0.98159236
0.0	0.9996301	0.9939721	0.9946181	0.9975962	0.9993235	0.9993814	0.99803215	0.99862707	0.99865484	0.9986205
0.0	0.97729945	0.9788119	0.9677288	0.9723077	0.9806651	0.9876038	0.9866215	0.9928645	0.9964413	0.9922253
0.0	0.97729945	0.9788119	0.9677288	0.9723077	0.9806651	0.9876038	0.9866215	0.9928645	0.9964413	0.9922253
0.0	0.99996114	0.9998684	0.99975127	0.99985933	0.9997888	0.9999647	0.99992406	0.99991095	0.9999298	0.9999213
0.0	0.97729945	0.9788119	0.9677288	0.9723077	0.9806651	0.9876038	0.9866215	0.9928645	0.9964413	0.9922253
0.0	0.9999918	0.99997115	0.9999825	0.99999225	0.99998546	0.9999962	0.999992	0.9999882	0.9999907	0.9999893
0.0	0.9999739	0.9999689	0.9999738	0.9999839	0.9999713	0.99999034	0.99999213	0.99998415	0.999977	0.999985
0.0	0.97729945	0.9788119	0.9677288	0.9723077	0.9806651	0.9876038	0.9866215	0.9928645	0.9964413	0.9922253
0.0	0.99394	0.99254674	0.9782049	0.99587715	0.39448857	0.9985316	0.9962289	0.9602519	0.99948275	0.9907838
0.0	0.97729945	0.9788119	0.9677288	0.9723077	0.9806651	0.9876038	0.9866215	0.9928645	0.9964413	0.9922253
0.0	0.97729945	0.9788119	0.9677288	0.9723077	0.9806651	0.9876038	0.9866215	0.9928645	0.9964413	0.9922253
0.0	0.9999175	0.99947685	0.9994301	0.9994729	0.9996321	0.99987984	0.999813	0.99978095	0.9991123	0.99976295
0.0	0.9810048	0.7776481	0.92868733	0.9682615	0.84724426	0.9880607	0.8391661	0.9847387	0.8845762	0.8182188
0.0	0.80805296	0.5457506	0.0008107191	0.8888789	0.0052608247	0.947898	0.50150865	0.9678305	0.9032378	0.96318907
0.0	0.14090446	0.04662375	0.04687585	0.12525626	0.2593588	0.02791503	0.10276207	0.07479071	0.037249364	0.007120205
0.0	0.99977916	0.9993337	0.9990308	0.9997279	0.99971753	0.9997867	0.9996753	0.9994449	0.99970907	0.99957687
0.0	0.99977916	0.9993337	0.9990308	0.9997279	0.99971753	0.9997867	0.9996753	0.9994449	0.99970907	0.99957687
0.0	0.0027911975	0.024964685	0.028708402	0.12574571	0.93535626	0.65935165	0.014538011	0.059092402	0.022797313	0.04800307
0.0	0.0027911975	0.024964698	0.028708396	0.12574574	0.93535626	0.65935165	0.014538019	0.059092402	0.022797313	0.048003085
0.0	0.80805296	0.32437626	7.941398e-05	0.82096356	0.0074084364	0.9363243	0.5344071	0.9108573	0.8459507	0.9552117
0.0	0.80805296	0.32437626	7.941398e-05	0.82096356	0.0074084364	0.9363243	0.5344071	0.9108573	0.8459507	0.9552117
0.0	0.2889085	0.043510992	0.15840375	0.20535482	0.3958439	0.33249664	0.20011607	0.27073643	0.12559855	0.076539464
0.0	0.9997017	0.9947077	0.99928063	0.9996202	0.9993969	0.99974054	0.9996984	0.9996587	0.9995104	0.9993062
0.0	0.97547	0.6930867	0.9736883	0.9855832	0.9770313	0.9871243	0.9732752	0.9813084	0.96883225	0.9374665
0.0	0.050586075	0.015454271	0.027077416	0.04922373	0.012049993	0.008181504	0.0057891067	0.012513005	0.19398925	0.001642815
0.0	0.033331018	0.011600522	0.019109007	0.038411416	0.011008695	0.0067366953	0.0046925694	0.010517716	0.1314985	0.0012861033
0.0	0.1799729	0.040170718	0.074646495	0.14871338	0.02426262	0.025007535	0.015229251	0.034393866	0.4874614	0.0031581318
0.0	0.9997919	0.99878913	0.9995246	0.99961996	0.9997615	0.9998802	0.9999043	0.9997187	0.999703	0.9996038
0.0	0.9995697	0.9991912	0.99937314	0.9995771	0.9995833	0.9999347	0.9980849	0.9997571	0.99958724	0.99948573
0.0	0.97729945	0.9788119	0.9677288	0.9723077	0.9806651	0.9876038	0.9866215	0.9928645	0.9964413	0.9922253
0.0	0.97729945	0.9788119	0.9677288	0.9723077	0.9806651	0.9876038	0.9866215	0.9928645	0.9964413	0.9922253
0.0	0.97729945	0.9788119	0.9677288	0.9723077	0.9806651	0.9876038	0.9866215	0.9928645	0.9964413	0.9922253
0.0	0.97729945	0.9788119	0.9677288	0.9723077	0.9806651	0.9876038	0.9866215	0.9928645	0.9964413	0.9922253
0.0	0.9904365	0.5748456	0.85505426	0.91609186	0.9526951	0.9475544	0.93263406	0.96630305	0.8667205	0.48616445
0.0	0.9988865	0.7757986	0.9787891	0.9746337	0.99484515	0.9867938	0.9907354	0.99278146	0.98070395	0.9065658
0.0	0.9999715	0.9996749	0.9998448	0.9999188	0.99990773	0.99995184	0.9999664	0.9999615	0.9998807	0.9998425
0.0	0.99991095	0.99863297	0.99963427	0.99975747	0.9997471	0.9999162	0.99980396	0.9999124	0.99971014	0.9993228
0.0	0.9992091	0.995856	0.993775	0.9975561	0.9973476	0.99964285	0.9980567	0.9987208	0.99719775	0.9960026
0.0	0.97729945	0.9788119	0.9677288	0.9723077	0.9806651	0.9876038	0.9866215	0.9928645	0.9964413	0.9922253
0.0	0.9999182	0.9969013	0.99883085	0.9990682	0.9994536	0.99988294	0.9991992	0.99981064	0.99892586	0.99606484
0.0	0.97729945	0.9788119	0.9677288	0.9723077	0.9806651	0.9876038	0.9866215	0.9928645	0.9964413	0.9922253
0.0	0.905907	0.0019532235	0.04149175	0.78555506	0.5192413	0.64291835	0.21642378	0.3178312	0.6561935	0.9415529
0.0	0.8507423	0.9217454	0.83198774	0.9359952	0.97951335	0.94651353	0.83754283	0.85696584	0.24760228	0.7758868
0.0	0.8507423	0.9217454	0.83198774	0.9359952	0.97951335	0.94651353	0.83754283	0.8569659	0.24760231	0.7758868
0.0	0.97856575	0.73816407	0.88188654	0.8813773	0.9591578	0.86778927	0.8944456	0.90813506	0.9674242	0.7044026
0.0	0.9841703	0.8694026	0.9327613	0.976142	0.98676026	0.9881301	0.97995615	0.96581185	0.9983766	0.9958397
0.0	0.9841703	0.8694026	0.9327613	0.976142	0.98676026	0.9881301	0.97995615	0.96581185	0.9983766	0.9958397
0.0	0.97729945	0.9788119	0.9677288	0.9723077	0.9806651	0.9876038	0.9866215	0.9928645	0.9964413	0.9922253
0.0	0.088208534	0.04952874	0.005302705	0.033721246	0.11621414	0.07887416	0.005217163	0.010430148	0.0032071355	0.009489509
0.0	0.97729945	0.9788119	0.9677288	0.9723077	0.9806651	0.9876038	0.9866215	0.9928645	0.9964413	0.9922253
0.0	0.97729945	0.9788119	0.9677288	0.9723077	0.9806651	0.9876038	0.9866215	0.9928645	0.9964413	0.9922253
0.0	0.99973506	0.9978338	0.9993212	0.9995043	0.9996401	0.99982697	0.9998466	0.99964976	0.9996158	0.9995152
0.0	0.99973506	0.9978338	0.9993212	0.9995043	0.9996401	0.99982697	0.9998466	0.99964976	0.9996158	0.9995152
0.0	0.97729945	0.9788119	0.9677288	0.9723077	0.9806651	0.9876038	0.9866215	0.9928645	0.9964413	0.9922253
0.0	0.97729945	0.9788119	0.9677288	0.9723077	0.9806651	0.9876038	0.9866215	0.9928645	0.9964413	0.9922253
0.0	0.99964094	0.9931987	0.9991123	0.999574	0.9992866	0.99969006	0.99959606	0.9996166	0.9994037	0.99916136
0.0	0.22446594	0.030038249	0.057159312	0.18587771	0.3013453	0.021476002	0.086865716	0.07293415	0.19393842	0.009502214
0.0	0.04139028	0.020570481	0.010840602	0.011963144	0.009772112	0.006930589	0.11770963	0.01983563	0.0075624217	0.0032391609
0.0	0.97729945	0.9788119	0.9677288	0.9723077	0.9806651	0.9876038	0.9866215	0.9928645	0.9964413	0.9922253
0.0	0.97729945	0.9788119	0.9677288	0.9723077	0.9806651	0.9876038	0.9866215	0.9928645	0.9964413	0.9922253
0.0	0.627344	0.18849085	0.7013142	0.31845477	0.7080428	0.10011168	0.59884727	0.43422672	0.87608314	0.028943196
0.0	0.62734395	0.18849088	0.7013142	0.31845477	0.7080428	0.100111656	0.59884715	0.43422675	0.87608314	0.028943196
0.0	0.99973506	0.9978338	0.9993212	0.9995043	0.9996401	0.99982697	0.9998466	0.99964976	0.9996158	0.9995152
0.0	0.99973506	0.99789315	0.99933535	0.99948883	0.999642	0.9998217	0.9998466	0.99964976	0.9996166	0.9995222
0.0	0.9999716	0.99996185	0.9999684	0.9999896	0.9999932	0.9999976	0.99998677	0.9999913	0.9999883	0.9999882
0.0	0.17983532	0.033821378	0.09708458	0.13098246	0.32485998	0.24273306	0.13195688	0.20682473	0.08130364	0.05270471
0.0	0.97729945	0.9788119	0.9677288	0.9723077	0.9806651	0.9876038	0.9866215	0.9928645	0.9964413	0.9922253
0.0	0.99981457	0.99780804	0.99897826	0.99937636	0.9994456	0.999603	0.9997365	0.99893326	0.9996581	0.9995227
0.0	0.97729945	0.9788119	0.9677288	0.9723077	0.9806651	0.9876038	0.9866215	0.9928645	0.9964413	0.9922253
0.0	0.97729945	0.9788119	0.9677288	0.9723077	0.9806651	0.9876038	0.9866215	0.9928645	0.9964413	0.9922253
0.0	0.97729945	0.9788119	0.9677288	0.9723077	0.9806651	0.9876038	0.9866215	0.9928645	0.9964413	0.9922253
0.0	0.97729945	0.9788119	0.9677288	0.9723077	0.9806651	0.9876038	0.9866215	0.9928645	0.9964413	0.9922253
0.0	0.97729945	0.9788119	0.9677288	0.9723077	0.9806651	0.9876038	0.9866215	0.9928645	0.9964413	0.9922253
0.0	0.97729945	0.9788119	0.9677288	0.9723077	0.9806651	0.9876038	0.9866215	0.9928645	0.9964413	0.9922253
0.0	0.97729945	0.9788119	0.9677288	0.9723077	0.9806651	0.9876038	0.9866215	0.9928645	0.9964413	0.9922253
0.0	0.97729945	0.9788119	0.9677288	0.9723077	0.9806651	0.9876038	0.9866215	0.9928645	0.9964413	0.9922253
0.0	0.97729945	0.9788119	0.9677288	0.9723077	0.9806651	0.9876038	0.9866215	0.9928645	0.9964413	0.9922253
0.0	0.97729945	0.9788119	0.9677288	0.9723077	0.9806651	0.9876038	0.9866215	0.9928645	0.9964413	0.9922253
0.0	0.97729945	0.9788119	0.9677288	0.9723077	0.9806651	0.9876038	0.9866215	0.9928645	0.9964413	0.9922253
0.0	0.97729945	0.9788119	0.9677288	0.9723077	0.9806651	0.9876038	0.9866215	0.9928645	0.9964413	0.9922253
0.0	0.97729945	0.9788119	0.9677288	0.9723077	0.9806651	0.9876038	0.9866215	0.9928645	0.9964413	0.9922253
0.0	0.97729945	0.9788119	0.9677288	0.9723077	0.9806651	0.9876038	0.9866215	0.9928645	0.9964413	0.9922253
0.0	0.97729945	0.9788119	0.9677288	0.9723077	0.9806651	0.9876038	0.9866215	0.9928645	0.9964413	0.9922253
0.0	0.97729945	0.9788119	0.9677288	0.9723077	0.9806651	0.9876038	0.9866215	0.9928645	0.9964413	0.9922253
0.0	0.97729945	0.9788119	0.9677288	0.9723077	0.9806651	0.9876038	0.9866215	0.9928645	0.9964413	0.9922253
0.0	0.97729945	0.9788119	0.9677288	0.9723077	0.9806651	0.9876038	0.9866215	0.9928645	0.9964413	0.9922253
0.0	0.97729945	0.9788119	0.9677288	0.9723077	0.9806651	0.9876038	0.9866215	0.9928645	0.9964413	0.9922253
0.0	0.5041475	0.31852472	0.35056633	0.7863836	0.7808556	0.32622665	0.4517835	0.7686901	0.50412637	0.09220783
0.0	0.9835248	0.49324796	0.76144654	0.9187807	0.94788736	0.93676805	0.90124995	0.96417415	0.829608	0.49060088
0.0	0.97729945	0.9788119	0.9677288	0.9723077	0.9806651	0.9876038	0.9866215	0.9928645	0.9964413	0.9922253
0.0	0.0013798756	0.0001785588	0.0003697075	0.0006560964	0.0044546304	0.00076043984	0.00025433142	0.002053171	0.0071203397	0.001514539
0.0	0.9932909	0.9550789	0.99479693	0.9969208	0.99749774	0.9987972	0.9974141	0.98572785	0.9925358	0.9919802
0.0	0.00072774483	0.014126166	0.001312017	0.0058781225	0.004024473	0.0018625852	0.0020590923	0.007984081	0.0072457413	0.0007909065
0.0	0.9786355	0.43732357	0.7585541	0.92738783	0.9695898	0.9593952	0.8943906	0.93675756	0.92418826	0.70410997
0.0	0.9786355	0.43732372	0.7585541	0.92738783	0.9695898	0.9593953	0.8943906	0.93675756	0.92418826	0.70410997
0.0	0.99974495	0.9978781	0.998553	0.999318	0.99953175	0.9996691	0.9997601	0.9996111	0.9993923	0.9996517
0.0	0.99974495	0.9978781	0.998553	0.999318	0.99953175	0.9996691	0.9997601	0.9996111	0.9993923	0.9996517
0.0	0.9786355	0.43732357	0.75855416	0.92738783	0.9695898	0.9593953	0.8943906	0.93675756	0.92418826	0.70411
0.0	0.9786355	0.43732366	0.75855416	0.92738783	0.9695898	0.9593953	0.8943906	0.93675756	0.92418826	0.7041099
0.0	0.99988043	0.99688244	0.99939215	0.99916816	0.9996586	0.99986506	0.9996468	0.9994517	0.99965954	0.9978551
0.0	0.99988043	0.99688244	0.99939215	0.99916816	0.9996586	0.99986506	0.9996468	0.9994517	0.99965954	0.9978551
0.0	0.9996301	0.9939721	0.9946181	0.9975962	0.9993235	0.9993814	0.99803215	0.99862707	0.99865484	0.9986205
0.0	0.9996301	0.9939721	0.9946181	0.9975962	0.9993235	0.9993814	0.99803215	0.99862707	0.99865484	0.9986205
0.0	0.92296255	0.13075884	0.6613846	0.6419759	0.9265904	0.7845761	0.6876315	0.8511793	0.6402125	0.43277037
0.0	0.92296255	0.13075884	0.66138476	0.641976	0.9265905	0.7845761	0.6876316	0.85117924	0.6402125	0.43277043
0.0	0.99974114	0.99574846	0.9991703	0.99906284	0.99953306	0.9996972	0.99978524	0.9990159	0.99944574	0.99932706
0.0	0.0008429149	0.0001821843	0.92547935	0.00036009023	0.15014955	0.017609041	0.0032118917	0.00015395488	0.0971331	0.05064594
0.0	0.97729945	0.9788119	0.9677288	0.9723077	0.9806651	0.9876038	0.9866215	0.9928645	0.9964413	0.9922253
0.0	0.9997805	0.99901783	0.9995728	0.9997017	0.99976677	0.99989676	0.99991536	0.99974316	0.99971086	0.9996124
0.0	0.66986865	0.07240175	0.03929477	0.91963017	0.0004844527	0.94383484	0.8185796	0.5630342	0.000518841	0.0753472
0.0	0.071855165	0.41232723	0.011087745	0.05174046	0.009425963	0.01007005	0.019627482	0.042552147	0.014740361	0.0126955025
0.0	0.020166345	0.0059095756	0.0040629017	0.013176035	0.036393415	0.052407622	0.002548367	0.0014735276	0.002051256	0.0019749883
0.0	0.36505488	0.59394455	0.08575084	0.10883104	0.8603799	0.19823973	0.04064688	0.22018483	0.020255333	0.06656514
0.0	0.071855165	0.4123272	0.011087745	0.05174046	0.009425963	0.01007005	0.019627485	0.04255216	0.014740368	0.012695497
0.0	0.07185513	0.4123272	0.011087745	0.05174046	0.009425963	0.01007005	0.019627485	0.04255216	0.014740361	0.012695497
0.0	0.07185513	0.4123272	0.011087745	0.05174046	0.009425963	0.01007005	0.019627482	0.04255216	0.014740361	0.0126955025
0.0	0.07185513	0.41232723	0.011087745	0.05174046	0.009425963	0.01007005	0.019627482	0.042552147	0.014740361	0.0126955025
0.0	0.07185515	0.4123273	0.011087745	0.05174046	0.009425963	0.01007005	0.019627485	0.04255216	0.014740361	0.0126955025
0.0	0.07185515	0.4123272	0.011087745	0.05174046	0.009425963	0.01007005	0.019627482	0.04255216	0.014740368	0.012695497
0.0	0.07185515	0.4123273	0.011087745	0.05174046	0.009425963	0.01007005	0.019627485	0.042552147	0.014740361	0.012695497
0.0	0.42403936	0.2591974	0.23754045	0.3932001	0.48442912	0.390732	0.06836825	0.35355702	0.39049342	0.07563608
0.0	0.05920069	0.022053136	0.038216535	0.03656913	0.14121582	0.10791076	0.006763361	0.019576129	0.02085739	0.010718955
0.0	0.059200678	0.02205313	0.038216535	0.03656914	0.14121582	0.10791076	0.006763361	0.019576129	0.020857384	0.010718955
0.0	0.059200678	0.022053136	0.038216535	0.03656913	0.14121582	0.10791076	0.006763361	0.019576132	0.02085739	0.010718949
0.0	0.04213496	0.027666172	0.019691586	0.028839879	0.1184256	0.20039928	0.0064713396	0.008809472	0.01937897	0.003536728
0.0	0.049121633	0.012156518	0.0071872487	0.030904643	0.057051755	0.1842948	0.0033393803	0.0063589592	0.004981785	0.0038225946
0.0	0.02016634	0.0059095784	0.0040629036	0.013176035	0.036393426	0.052407622	0.0025483645	0.0014735261	0.002051256	0.0019749883
0.0	0.049121633	0.012156518	0.0071872487	0.030904628	0.057051755	0.1842949	0.0033393803	0.0063589625	0.004981785	0.0038225928
0.0	0.02016634	0.0059095784	0.0040629017	0.013176035	0.036393426	0.052407622	0.0025483645	0.0014735261	0.002051256	0.0019749883
0.0	0.04213496	0.027666178	0.019691596	0.028839879	0.1184256	0.20039926	0.0064713396	0.008809472	0.01937897	0.003536728
0.0	0.049121644	0.012156518	0.0071872487	0.030904636	0.057051755	0.1842948	0.0033393803	0.0063589592	0.0049817828	0.0038225946
0.0	0.02016634	0.0059095784	0.0040629017	0.013176035	0.036393426	0.052407622	0.0025483645	0.0014735261	0.002051256	0.0019749883
0.0	0.020166328	0.0059095756	0.0040629017	0.013176035	0.036393408	0.052407622	0.002548367	0.0014735268	0.0020512568	0.0019749883
0.0	0.020166345	0.0059095756	0.0040629017	0.013176041	0.036393415	0.052407622	0.002548367	0.0014735268	0.002051256	0.0019749883
0.0	0.04213496	0.027666172	0.019691586	0.028839879	0.1184256	0.20039926	0.0064713396	0.008809472	0.01937897	0.003536728
0.0	0.049121633	0.012156518	0.007187252	0.030904628	0.057051755	0.18429491	0.0033393803	0.0063589592	0.004981785	0.0038225946
0.0	0.020166334	0.0059095756	0.0040629017	0.013176035	0.036393426	0.052407622	0.0025483645	0.0014735261	0.002051256	0.0019749883
0.0	0.04213496	0.027666193	0.019691586	0.028839879	0.1184256	0.2003993	0.0064713396	0.008809472	0.01937897	0.0035367263
0.0	0.049121644	0.012156518	0.0071872487	0.030904628	0.057051755	0.1842949	0.0033393786	0.0063589592	0.004981785	0.0038225928
0.0	0.020166345	0.0059095756	0.0040629017	0.013176041	0.036393415	0.052407622	0.002548367	0.0014735268	0.0020512568	0.0019749883
0.0	0.020166328	0.0059095756	0.0040629017	0.013176035	0.036393408	0.052407622	0.002548367	0.0014735268	0.002051256	0.0019749883
0.0	0.049121644	0.012156518	0.0071872487	0.030904636	0.057051744	0.18429491	0.0033393786	0.0063589625	0.004981785	0.0038225946
0.0	0.020166334	0.0059095784	0.0040629017	0.013176035	0.036393426	0.052407622	0.0025483645	0.0014735261	0.002051256	0.0019749883
0.0	0.049121633	0.012156518	0.007187252	0.030904636	0.057051755	0.1842948	0.0033393786	0.0063589625	0.004981785	0.0038225946
0.0	0.020166334	0.0059095756	0.0040629017	0.013176035	0.036393426	0.052407622	0.0025483645	0.0014735261	0.002051256	0.0019749883
0.0	0.049121644	0.012156518	0.0071872487	0.030904628	0.057051755	0.18429491	0.0033393786	0.0063589625	0.004981785	0.0038225946
0.0	0.020166334	0.0059095784	0.0040629036	0.013176035	0.036393426	0.052407622	0.0025483645	0.0014735261	0.002051256	0.0019749883
0.0	0.020166345	0.0059095756	0.0040629017	0.013176035	0.036393415	0.052407622	0.002548367	0.0014735268	0.002051256	0.0019749883
0.0	0.020166328	0.0059095756	0.0040629017	0.013176041	0.036393415	0.052407622	0.002548367	0.0014735276	0.0020512568	0.0019749883
0.0	0.059200663	0.022053136	0.038216524	0.03656913	0.14121582	0.10791076	0.006763361	0.019576129	0.020857375	0.010718955
0.0	0.049121633	0.012156518	0.0071872487	0.030904636	0.057051744	0.1842949	0.0033393786	0.0063589592	0.004981785	0.0038225946
0.0	0.020166334	0.0059095756	0.0040629017	0.013176035	0.036393426	0.052407622	0.0025483645	0.0014735261	0.002051256	0.0019749883
0.0	0.02016634	0.0059095756	0.0040629017	0.013176035	0.036393426	0.052407622	0.0025483645	0.0014735261	0.002051256	0.0019749883
0.0	0.020166345	0.0059095756	0.0040629017	0.013176041	0.036393408	0.052407622	0.002548367	0.0014735268	0.002051256	0.0019749883
0.0	0.020166345	0.0059095756	0.0040629017	0.013176041	0.036393415	0.052407634	0.002548367	0.0014735268	0.002051256	0.0019749883
0.0	0.020166345	0.0059095756	0.0040629017	0.013176041	0.036393408	0.052407622	0.002548367	0.0014735276	0.002051256	0.0019749883
0.0	0.020166345	0.0059095756	0.0040629017	0.013176041	0.036393408	0.052407622	0.002548367	0.0014735276	0.0020512568	0.0019749883
0.0	0.020166334	0.0059095784	0.0040629017	0.013176035	0.036393426	0.052407622	0.0025483645	0.0014735261	0.002051256	0.0019749883
0.0	0.44873688	0.8052349	0.267023	0.2477703	0.03809907	0.1528963	0.5301212	0.16643894	0.03149058	0.12559664
0.0	0.6363946	0.45062444	0.7074748	0.137805	0.665787	0.70723337	0.606966	0.35872373	0.13040572	0.04267396
0.0	0.25405326	0.59911394	0.14787462	0.21090771	0.012909221	0.038088873	0.19306515	0.11675285	0.014769884	0.03443684
0.0	0.05126845	0.014527261	0.016426468	0.036882617	0.73825914	0.1641907	0.0026607886	0.011331567	0.0025332468	0.005234308
0.0	0.051268425	0.014527255	0.016426474	0.036882598	0.7382592	0.16419077	0.0026607886	0.011331567	0.0025332468	0.005234308
0.0	0.14965628	0.011769232	0.017622698	0.022448586	0.1923531	0.077075236	0.009429282	0.0058212513	0.004483055	0.0032835663
0.0	0.1264653	0.0911248	0.19882603	0.08275872	0.16675012	0.17138326	0.007662516	0.049998656	0.028792672	0.015584429
0.0	0.03394287	0.02480959	0.023365866	0.02903317	0.04525135	0.077493295	0.0024443204	0.004429776	0.0030517525	0.003334396
0.0	0.033942886	0.02480959	0.023365874	0.029033143	0.045251332	0.077493295	0.0024443204	0.004429776	0.0030517525	0.003334396
0.0	0.059200678	0.022053136	0.038216524	0.036569122	0.14121582	0.10791076	0.006763361	0.019576129	0.020857375	0.010718949
0.0	0.020166334	0.0059095756	0.0040629017	0.013176035	0.036393426	0.052407622	0.0025483645	0.0014735261	0.002051256	0.0019749883
0.0	0.020166334	0.0059095756	0.0040629017	0.013176035	0.036393426	0.052407622	0.0025483645	0.0014735261	0.002051256	0.0019749883
0.0	0.020166345	0.0059095756	0.0040629017	0.013176035	0.036393408	0.052407634	0.002548367	0.0014735276	0.0020512568	0.0019749883
0.0	0.020166334	0.0059095756	0.0040629036	0.013176035	0.036393426	0.052407622	0.0025483645	0.0014735261	0.002051256	0.0019749883
0.0	0.027785825	0.0066391313	0.0072766324	0.024075866	0.118891455	0.13150264	0.005524209	0.004922742	0.0031285284	0.00432982
0.0	0.059268355	0.01638853	0.011345715	0.08932242	0.1576378	0.12573802	0.0061797095	0.0069630635	0.009104951	0.007264091
0.0	0.049121644	0.012156518	0.0071872487	0.030904628	0.057051744	0.1842949	0.0033393786	0.0063589592	0.004981785	0.0038225946
0.0	0.059200678	0.022053136	0.038216535	0.03656914	0.14121582	0.10791076	0.006763361	0.019576129	0.02085738	0.010718949
0.0	0.020166334	0.0059095784	0.0040629017	0.013176035	0.036393426	0.052407622	0.0025483645	0.0014735261	0.002051256	0.0019749883
0.0	0.020166345	0.0059095756	0.0040629017	0.013176041	0.036393408	0.052407622	0.002548367	0.0014735276	0.002051256	0.0019749883
0.0	0.020166334	0.0059095784	0.0040629017	0.013176035	0.036393426	0.052407622	0.0025483645	0.0014735261	0.002051256	0.0019749883
0.0	0.027785825	0.0066391313	0.0072766324	0.024075866	0.118891455	0.13150264	0.0055242116	0.0049227397	0.0031285284	0.00432982
0.0	0.059268355	0.016388545	0.011345715	0.08932242	0.1576378	0.12573807	0.0061797067	0.0069630635	0.009104951	0.007264091
0.0	0.049121633	0.012156518	0.007187252	0.030904636	0.057051755	0.1842948	0.0033393803	0.0063589592	0.004981785	0.0038225946
0.0	0.059200704	0.022053136	0.038216535	0.03656913	0.14121585	0.10791076	0.006763361	0.019576129	0.02085738	0.010718955
0.0	0.020166334	0.0059095784	0.0040629017	0.013176035	0.036393426	0.052407622	0.0025483645	0.0014735261	0.002051256	0.0019749883
0.0	0.031462234	0.010956512	0.004535712	0.026581502	0.059006397	0.05504	0.008012384	0.0032304327	0.002841153	0.0048426674
0.0	0.031462234	0.010956512	0.004535716	0.026581507	0.059006397	0.055039983	0.008012384	0.0032304341	0.002841153	0.004842665
0.0	0.33647758	0.18706241	0.078038566	0.35842416	0.62248105	0.5423756	0.15360038	0.07592617	0.026133614	0.02974
0.0	0.10866395	0.026928293	0.01647091	0.13664111	0.29199454	0.13192688	0.023918903	0.016011152	0.013952253	0.017160576
0.0	0.098489724	0.02010449	0.010067959	0.04166915	0.1385515	0.21984601	0.011382971	0.013823965	0.0070366967	0.010795133
0.0	0.11803883	0.03794099	0.044037618	0.076639235	0.21379015	0.12517689	0.027741645	0.04356363	0.027934402	0.028089775
0.0	0.031462234	0.010956512	0.004535716	0.026581507	0.059006397	0.055039983	0.008012384	0.0032304341	0.002841153	0.004842665
0.0	0.031462234	0.010956512	0.004535716	0.026581502	0.059006438	0.055039983	0.008012384	0.0032304341	0.002841153	0.004842665
0.0	0.020166334	0.0059095784	0.0040629017	0.013176035	0.036393426	0.052407622	0.0025483645	0.0014735261	0.002051256	0.0019749883
0.0	0.057166234	0.009586544	0.009217993	0.023584872	0.3075554	0.06863811	0.0029322864	0.0030008357	0.0030225671	0.007092277
0.0	0.05716625	0.009586544	0.009218003	0.023584872	0.3075554	0.06863811	0.0029322864	0.0030008357	0.0030225671	0.007092274
0.0	0.07087955	0.010773081	0.013091019	0.03194562	0.6776909	0.18064773	0.0063930806	0.010408845	0.004066778	0.013282828
0.0	0.86035556	0.094851404	0.09217837	0.39389646	0.94648206	0.8466085	0.041123725	0.046131667	0.07459818	0.06240157
0.0	0.16573489	0.0172405	0.014287661	0.036844652	0.52925617	0.25280005	0.003749681	0.014246266	0.0058343764	0.01213025
0.0	0.18418972	0.032640453	0.083772354	0.065783076	0.6679153	0.14484857	0.008477612	0.040473726	0.02851976	0.038714364
0.0	0.057166234	0.009586544	0.009217998	0.023584878	0.3075554	0.06863811	0.0029322864	0.0030008357	0.0030225671	0.007092274
0.0	0.020166345	0.0059095756	0.0040629017	0.013176035	0.036393408	0.052407622	0.002548367	0.0014735276	0.0020512568	0.0019749883
0.0	0.020166334	0.0059095784	0.0040629017	0.013176035	0.036393426	0.052407622	0.0025483645	0.0014735261	0.002051256	0.0019749883
0.0	0.027785825	0.0066391313	0.007276629	0.024075873	0.118891455	0.13150264	0.0055242116	0.004922742	0.00312853	0.00432982
0.0	0.059268355	0.016388545	0.011345721	0.08932242	0.1576378	0.12573804	0.0061797067	0.0069630635	0.009104951	0.007264091
0.0	0.049121633	0.012156518	0.0071872487	0.030904643	0.057051755	0.18429491	0.0033393786	0.0063589625	0.004981785	0.0038225946
0.0	0.020166334	0.0059095756	0.0040629017	0.013176035	0.036393426	0.052407622	0.0025483645	0.0014735261	0.002051256	0.0019749883
0.0	0.051268425	0.014527255	0.016426468	0.036882617	0.73825914	0.16419074	0.00266079	0.011331572	0.0025332456	0.0052343034
0.0	0.051268425	0.014527255	0.016426474	0.03688261	0.7382592	0.1641907	0.00266079	0.011331561	0.0025332468	0.0052343057
0.0	0.06621879	0.016788708	0.025106128	0.05030329	0.89908653	0.3639567	0.0048213955	0.029106416	0.0040914644	0.009951028
0.0	0.18752193	0.029756302	0.061671667	0.16894512	0.9286827	0.3408396	0.0070120846	0.048509195	0.011843328	0.016461164
0.0	0.15213403	0.022173401	0.033122916	0.059967637	0.81526566	0.475909	0.0035018807	0.03671784	0.0068787523	0.009627108
0.0	0.8576981	0.5534317	0.50413805	0.45818582	0.99378794	0.7804348	0.055466097	0.67664963	0.043070376	0.45745432
0.0	0.051268425	0.014527261	0.016426474	0.036882617	0.73825914	0.1641907	0.0026607886	0.011331567	0.0025332468	0.005234308
0.0	0.1496564	0.011769238	0.017622698	0.022448607	0.19235319	0.07707526	0.009429282	0.0058212513	0.004483055	0.0032835663
[truncated: 18,877 more rows]
